# Supplementary material for: Constrained by Design: Influence of Genetic Encodings on Evolved Traits of Robots
Source: Front Robot AI. 2021 Jun 15;8:672379. doi: 10.3389/frobt.2021.672379 (PMC8239187; doi:10.3389/frobt.2021.672379)
Supplement: Supplementary file 3 [file DataSheet2.ZIP › hyperplasticodingrep_plane_6_snapshots_ids.tsv]

generation	robot_id	fitness	novelty	novelty_pop	cons_fitness
145	6995	0.006529697563677735	None	0.0	0.006529697563677735
145	6714	0.0067689843070362085	None	0.0	0.0067689843070362085
145	7317	0.0007656458063073981	None	0.0	0.0007656458063073981
145	6852	0.007292518094036609	None	0.0	0.007292518094036609
145	7266	0.010569903984433035	None	0.0	0.010569903984433035
145	7195	0.006274246286058787	None	0.0	0.006274246286058787
145	7240	0.0029749582407764125	None	0.0	0.0029749582407764125
145	6992	0.00620301330170437	None	0.0	0.00620301330170437
145	7307	0.0006351212594095827	None	0.0	0.0006351212594095827
145	7334	-8.007635850201673e-05	None	0.0	-8.007635850201673e-05
145	7329	6.92728785460267e-05	None	0.0	6.92728785460267e-05
145	6987	0.008242966872765123	None	0.0	0.008242966872765123
145	7128	0.012657751818166923	None	0.0	0.012657751818166923
145	6946	0.010615944355207053	None	0.0	0.010615944355207053
145	6275	0.009532274770016844	None	0.0	0.009532274770016844
145	7043	0.013860663678579192	None	0.0	0.013860663678579192
145	7269	0.004002403740915836	None	0.0	0.004002403740915836
145	7319	0.006911996587670279	None	0.0	0.006911996587670279
145	6677	0.009224329763110087	None	0.0	0.009224329763110087
145	7312	-1.7924106070592814e-08	None	0.06342068858321903	-1.7924106070592814e-08
145	7235	0.0015749468628151247	None	0.0	0.0015749468628151247
145	5513	0.010289829687113807	None	0.13549552149948255	0.010289829687113807
145	7023	0.00713159520847512	None	0.0	0.00713159520847512
145	7275	0.012735898512875573	None	0.0	0.012735898512875573
145	7062	0.005462304660108817	None	0.0	0.005462304660108817
145	6052	0.0028708389745678077	None	0.0	0.0028708389745678077
145	7157	0.0010362161014556043	None	0.0	0.0010362161014556043
145	7045	0.011065353035291567	None	0.0	0.011065353035291567
145	7281	2.55275081661827e-05	None	0.0	2.55275081661827e-05
145	7104	0.003638587038622198	None	0.05564366993268246	0.003638587038622198
145	7308	5.811653569185003e-06	None	0.06342068858321903	5.811653569185003e-06
145	7002	0.0010475202563003827	None	0.0	0.0010475202563003827
145	7210	0.0003280739172401645	None	0.0	0.0003280739172401645
145	7336	0.00010498707603513158	None	0.0	0.00010498707603513158
145	6702	0.011597516509813959	None	0.0	0.011597516509813959
145	7153	0.008826211665157666	None	0.14516227427171208	0.008826211665157666
145	7327	-0.00016135235046605046	None	0.0	-0.00016135235046605046
145	7339	3.2836199692352364e-06	None	0.0	3.2836199692352364e-06
145	7342	0.005346409583790544	None	0.0	0.005346409583790544
145	7323	0.00015914149572936005	None	0.0	0.00015914149572936005
145	7209	0.0017298624013720148	None	0.05564366993268246	0.0017298624013720148
145	7066	0.0014808656728654875	None	0.0	0.0014808656728654875
145	7194	0.00788716025399168	None	0.0	0.00788716025399168
145	7321	0.0009372811545035516	None	0.0	0.0009372811545035516
145	7142	0.0015026150482023914	None	0.0	0.0015026150482023914
145	7241	4.9761499364387294e-11	None	0.0	4.9761499364387294e-11
145	7285	1.2304725299869427e-05	None	0.0	1.2304725299869427e-05
145	6821	0.007168563187005274	None	0.0	0.007168563187005274
145	5147	0.00849733846690599	None	0.13549552149948255	0.00849733846690599
145	7060	0.011731987925814296	None	0.0	0.011731987925814296
145	7178	0.00884564141149333	None	0.0	0.00884564141149333
145	7310	-2.942642759154462e-06	None	0.0	-2.942642759154462e-06
145	7208	0.006849063539731178	None	0.0	0.006849063539731178
145	7133	0.0005394742649745403	None	0.0	0.0005394742649745403
145	7284	4.1598834465356547e-07	None	0.0	4.1598834465356547e-07
145	7058	0.00882626817500344	None	0.0	0.00882626817500344
145	7052	0.0071656246062429645	None	0.0	0.0071656246062429645
145	7290	0.0012331355914413109	None	0.0	0.0012331355914413109
145	7198	0.005159755931596835	None	0.0	0.005159755931596835
145	7295	0.001000433649046111	None	0.0	0.001000433649046111
145	6898	0.0005052586999534449	None	0.0	0.0005052586999534449
145	6466	0.0038118825726146427	None	0.0	0.0038118825726146427
145	7067	0.006724358817801872	None	0.0	0.006724358817801872
145	7205	-3.043325828884861e-07	None	0.0	-3.043325828884861e-07
145	7344	0.0034071601112884643	None	0.0	0.0034071601112884643
145	7322	0.002737212705749446	None	0.06342068858321903	0.002737212705749446
145	7065	0.009359695626522536	None	0.0	0.009359695626522536
145	7110	0.007742827464943628	None	0.0	0.007742827464943628
145	7138	0.012202282555514506	None	0.0	0.012202282555514506
145	7306	0.0015221789196805263	None	0.0	0.0015221789196805263
145	7074	0.00802576972501878	None	0.0	0.00802576972501878
145	6956	0.0017112061294850607	None	0.0	0.0017112061294850607
145	7258	2.5374489601781393e-06	None	0.0	2.5374489601781393e-06
145	7331	0.0011869971943236361	None	0.0	0.0011869971943236361
145	7232	0.0023628668055482487	None	0.0	0.0023628668055482487
145	7143	0.00790979958344576	None	0.0	0.00790979958344576
145	6808	0.006160727938724982	None	0.0	0.006160727938724982
145	7201	0.005301486931280236	None	0.0	0.005301486931280236
145	6434	0.004920054032554152	None	0.0	0.004920054032554152
145	7118	0.002333907470266923	None	0.0	0.002333907470266923
145	7291	0.010387385343636953	None	0.0	0.010387385343636953
145	7182	0.00461205302694219	None	0.0	0.00461205302694219
145	7226	0.010525800093391957	None	0.0	0.010525800093391957
145	6432	0.004489473165775812	None	0.0	0.004489473165775812
145	7314	0.0009737221925685823	None	0.0	0.0009737221925685823
145	6965	0.006937245721956256	None	0.0	0.006937245721956256
145	7221	0.0031147286590358985	None	0.0	0.0031147286590358985
145	6936	0.003985991034559341	None	0.0	0.003985991034559341
145	7192	0.010603701429511128	None	0.0	0.010603701429511128
145	7320	0.010052777231982371	None	0.0	0.010052777231982371
145	7239	0.0028622874186856454	None	0.0	0.0028622874186856454
145	7261	0.007788314498068182	None	0.0	0.007788314498068182
145	7242	0.009449670191268158	None	0.0	0.009449670191268158
145	6617	0.006411311020493259	None	0.05564366993268246	0.006411311020493259
145	7305	0.002616031900938406	None	0.0	0.002616031900938406
145	7330	2.36131956052363e-05	None	0.0	2.36131956052363e-05
145	7236	0.0049667463759802775	None	0.0	0.0049667463759802775
145	6955	0.004495027811514557	None	0.0	0.004495027811514557
145	7300	0.0003179435528852149	None	0.0	0.0003179435528852149
145	7277	0.0028275820848380315	None	0.0	0.0028275820848380315
143	6995	0.006529697563677735	None	0.0	0.006529697563677735
143	6703	0.007038775190478412	None	0.0	0.007038775190478412
143	7167	0.004916603042041424	None	0.0	0.004916603042041424
143	6714	0.0067689843070362085	None	0.0	0.0067689843070362085
143	6852	0.007292518094036609	None	0.0	0.007292518094036609
143	7195	0.006274246286058787	None	0.0	0.006274246286058787
143	7240	0.0029749582407764125	None	0.0	0.0029749582407764125
143	6992	0.00620301330170437	None	0.0	0.00620301330170437
143	7233	0.0007089838472481572	None	0.0	0.0007089838472481572
143	7144	0.00945341967641051	None	0.0	0.00945341967641051
143	7124	0.002582963495291835	None	0.19057820334563014	0.002582963495291835
143	7156	0.00428363194961815	None	0.0	0.00428363194961815
143	6987	0.008242966872765123	None	0.0	0.008242966872765123
143	7128	0.012657751818166923	None	0.0	0.012657751818166923
143	6946	0.010615944355207053	None	0.0	0.010615944355207053
143	6275	0.009532274770016844	None	0.0	0.009532274770016844
143	7043	0.013860663678579192	None	0.0	0.013860663678579192
143	6677	0.009224329763110087	None	0.0	0.009224329763110087
143	7132	1.3951411625188187e-09	None	0.0	1.3951411625188187e-09
143	7235	0.0015749468628151247	None	0.0	0.0015749468628151247
143	5513	0.010289829687113807	None	0.13212498287626867	0.010289829687113807
143	7023	0.00713159520847512	None	0.0	0.00713159520847512
143	7062	0.005462304660108817	None	0.0	0.005462304660108817
143	7103	0.0006650219972614125	None	0.0	0.0006650219972614125
143	6052	0.0028708389745678077	None	0.0	0.0028708389745678077
143	7157	0.0010362161014556043	None	0.0	0.0010362161014556043
143	7045	0.011065353035291567	None	0.0	0.011065353035291567
143	6889	0.009449872816112082	None	0.0	0.009449872816112082
143	7104	0.003638587038622198	None	0.048688211191097154	0.003638587038622198
143	7174	0.0015758719501345628	None	0.0	0.0015758719501345628
143	7152	0.004159086232195103	None	0.0	0.004159086232195103
143	7002	0.0010475202563003827	None	0.0	0.0010475202563003827
143	7210	0.0003280739172401645	None	0.0	0.0003280739172401645
143	6164	0.00611596696794297	None	0.0	0.00611596696794297
143	6702	0.011597516509813959	None	0.0	0.011597516509813959
143	7160	0.0015211127676280425	None	0.0	0.0015211127676280425
143	7153	0.008826211665157666	None	0.14070026177203837	0.008826211665157666
143	6179	0.006545636799955179	None	0.0	0.006545636799955179
143	7209	0.0017298624013720148	None	0.048688211191097154	0.0017298624013720148
143	7066	0.0014808656728654875	None	0.0	0.0014808656728654875
143	7194	0.00788716025399168	None	0.0	0.00788716025399168
143	7142	0.0015026150482023914	None	0.0	0.0015026150482023914
143	7241	4.9761499364387294e-11	None	0.0	4.9761499364387294e-11
143	6821	0.007168563187005274	None	0.0	0.007168563187005274
143	7227	-0.00012482174376002083	None	0.0	-0.00012482174376002083
143	5147	0.00849733846690599	None	0.13212498287626867	0.00849733846690599
143	7060	0.011731987925814296	None	0.0	0.011731987925814296
143	7178	0.00884564141149333	None	0.0	0.00884564141149333
143	6962	0.0013146930562969103	None	0.0	0.0013146930562969103
143	7208	0.006849063539731178	None	0.0	0.006849063539731178
143	7202	0.0031274005783907747	None	0.0	0.0031274005783907747
143	7133	0.0005394742649745403	None	0.0	0.0005394742649745403
143	7058	0.00882626817500344	None	0.0	0.00882626817500344
143	6521	0.016712593728871947	None	0.0	0.016712593728871947
143	7052	0.0071656246062429645	None	0.0	0.0071656246062429645
143	7158	0.0034006304973362516	None	0.0	0.0034006304973362516
143	7198	0.005159755931596835	None	0.0	0.005159755931596835
143	6898	0.0005052586999534449	None	0.0	0.0005052586999534449
143	6466	0.0038118825726146427	None	0.0	0.0038118825726146427
143	7067	0.006724358817801872	None	0.0	0.006724358817801872
143	6749	0.007472504215397563	None	0.0	0.007472504215397563
143	7205	-3.043325828884861e-07	None	0.0	-3.043325828884861e-07
143	7244	0.0001984622269127874	None	0.0	0.0001984622269127874
143	6975	0.004380379469625369	None	0.0	0.004380379469625369
143	6674	0.007337814852407034	None	0.0	0.007337814852407034
143	6685	0.002206554089142703	None	0.08897418674959465	0.002206554089142703
143	7246	0.0020738279283788086	None	0.0	0.0020738279283788086
143	6836	0.0022255511854881106	None	0.0	0.0022255511854881106
143	7065	0.009359695626522536	None	0.0	0.009359695626522536
143	7110	0.007742827464943628	None	0.0	0.007742827464943628
143	6878	0.01043765165028285	None	0.0	0.01043765165028285
143	7138	0.012202282555514506	None	0.0	0.012202282555514506
143	7237	0.00025222046492702087	None	0.0	0.00025222046492702087
143	7074	0.00802576972501878	None	0.0	0.00802576972501878
143	6956	0.0017112061294850607	None	0.0	0.0017112061294850607
143	7232	0.0023628668055482487	None	0.0	0.0023628668055482487
143	7143	0.00790979958344576	None	0.0	0.00790979958344576
143	6431	0.00512527510315928	None	0.0	0.00512527510315928
143	7163	0.0016599548218157094	None	0.0	0.0016599548218157094
143	6808	0.006160727938724982	None	0.0	0.006160727938724982
143	7201	0.005301486931280236	None	0.0	0.005301486931280236
143	6434	0.004920054032554152	None	0.0	0.004920054032554152
143	7118	0.002333907470266923	None	0.0	0.002333907470266923
143	7182	0.00461205302694219	None	0.0	0.00461205302694219
143	7226	0.010525800093391957	None	0.0	0.010525800093391957
143	6432	0.004489473165775812	None	0.0	0.004489473165775812
143	7102	0.0008615313498452781	None	0.0	0.0008615313498452781
143	6752	0.007319898496141686	None	0.0	0.007319898496141686
143	6965	0.006937245721956256	None	0.0	0.006937245721956256
143	7221	0.0031147286590358985	None	0.0	0.0031147286590358985
143	6936	0.003985991034559341	None	0.0	0.003985991034559341
143	7192	0.010603701429511128	None	0.0	0.010603701429511128
143	7239	0.0028622874186856454	None	0.0	0.0028622874186856454
143	7242	0.009449670191268158	None	0.0	0.009449670191268158
143	6617	0.006411311020493259	None	0.048688211191097154	0.006411311020493259
143	7236	0.0049667463759802775	None	0.0	0.0049667463759802775
143	7186	0.002963731211712704	None	0.0	0.002963731211712704
143	7207	0.00015690832112384988	None	0.048688211191097154	0.00015690832112384988
143	6955	0.004495027811514557	None	0.0	0.004495027811514557
143	6694	0.004323508662660944	None	0.0	0.004323508662660944
106	5310	2.0798760025071263e-05	None	0.0	2.0798760025071263e-05
106	5312	4.0846421129740396e-05	None	0.0	4.0846421129740396e-05
106	5099	0.00011278969667785971	None	0.007324385561261667	0.00011278969667785971
106	5349	3.2509145218848993e-06	None	0.0	3.2509145218848993e-06
106	4968	0.001433038402985517	None	0.007324385561261667	0.001433038402985517
106	5328	0.0003798812502238361	None	0.0	0.0003798812502238361
106	5371	0.0003801896714312764	None	0.0	0.0003801896714312764
106	5174	0.0022153539286280514	None	0.007324385561261667	0.0022153539286280514
106	5018	0.0017364091675058243	None	0.0	0.0017364091675058243
106	4367	0.0013736317354884552	None	0.1070821837487543	0.0013736317354884552
106	5382	-0.0003396997766670144	None	0.0	-0.0003396997766670144
106	3965	0.0015583585704739427	None	0.3110621974422908	0.0015583585704739427
106	4659	0.0021034523840865716	None	0.0	0.0021034523840865716
106	4923	0.004933184361799197	None	0.0	0.004933184361799197
106	5363	0.0008009318953953253	None	0.0	0.0008009318953953253
106	5373	0.00019179629600018684	None	0.0726707875869971	0.00019179629600018684
106	5297	0.0005825665420042126	None	0.12313692250467781	0.0005825665420042126
106	4888	0.0008777876438973538	None	0.0	0.0008777876438973538
106	5394	-3.332521564292137e-05	None	0.09779832296241783	-3.332521564292137e-05
106	5021	0.00026455504655928093	None	0.0	0.00026455504655928093
106	5396	0.0004215806215322581	None	0.007324385561261667	0.0004215806215322581
106	5143	0.0001292987344817802	None	0.0	0.0001292987344817802
106	5309	0.0017513206064317926	None	0.0	0.0017513206064317926
106	5167	0.0009140230047427402	None	0.0	0.0009140230047427402
106	5376	0.0008906619898423558	None	0.0	0.0008906619898423558
106	4166	0.001949738836513454	None	0.0	0.001949738836513454
106	5352	4.347435902217985e-10	None	0.0	4.347435902217985e-10
106	5366	6.973898541567025e-07	None	0.0	6.973898541567025e-07
106	5093	0.0004615980725561381	None	0.0	0.0004615980725561381
106	5227	0.001636500221482672	None	0.1363814850693094	0.001636500221482672
106	4926	0.003220049884516736	None	0.0	0.003220049884516736
106	4872	0.0029874265583525943	None	0.09095520753123869	0.0029874265583525943
106	5232	0.0005511442416368252	None	0.0	0.0005511442416368252
106	5225	0.010145476109835119	None	0.0	0.010145476109835119
106	5208	0.0006042090471228386	None	0.0	0.0006042090471228386
106	4667	0.0012881706473890358	None	0.0	0.0012881706473890358
106	5056	0.002236254512754764	None	0.0	0.002236254512754764
106	4992	0.000863145416488851	None	0.0	0.000863145416488851
106	5384	2.1607300362357412e-08	None	0.0	2.1607300362357412e-08
106	4854	0.010169574879189548	None	0.007324385561261667	0.010169574879189548
106	5037	0.00035979646499560296	None	0.0	0.00035979646499560296
106	5105	0.0025032150078829994	None	0.09095520753123869	0.0025032150078829994
106	5147	0.00849733846690599	None	0.007324385561261667	0.00849733846690599
106	5350	0.0011758583567477614	None	0.007324385561261667	0.0011758583567477614
106	5381	0.00013772469019368943	None	0.0	0.00013772469019368943
106	5109	0.0004474020263584597	None	0.07840855806478358	0.0004474020263584597
106	5089	0.003518196531800794	None	0.09095520753123869	0.003518196531800794
106	5370	0.0003958916044154163	None	0.0	0.0003958916044154163
106	5123	0.0026490023358310367	None	0.0	0.0026490023358310367
106	5383	3.041022167928291e-07	None	0.11299997493094568	3.041022167928291e-07
106	5333	-4.135980009732859e-08	None	0.0	-4.135980009732859e-08
106	5335	-1.4003237672527146e-08	None	0.0829178726388092	-1.4003237672527146e-08
106	5091	0.0011131662170002926	None	0.0	0.0011131662170002926
106	5331	8.323796388904554e-05	None	0.0	8.323796388904554e-05
106	4741	0.002987137299630907	None	0.0	0.002987137299630907
106	5034	0.0036991003206055294	None	0.0	0.0036991003206055294
106	5170	0.0041252674220947005	None	0.0	0.0041252674220947005
106	4290	0.003301063726957872	None	0.0	0.003301063726957872
106	4914	0.004627575093563011	None	0.0	0.004627575093563011
106	5369	-1.1064897596169102e-05	None	0.0	-1.1064897596169102e-05
106	5377	0.0058298966166412305	None	0.0	0.0058298966166412305
106	5064	0.000537892724110435	None	0.0	0.000537892724110435
106	5362	-5.947444093801502e-06	None	0.0	-5.947444093801502e-06
106	5062	4.396435412801607e-07	None	0.0	4.396435412801607e-07
106	5191	0.0006990839289017214	None	0.0829178726388092	0.0006990839289017214
106	5164	0.0005431135019262494	None	0.0	0.0005431135019262494
106	5195	0.00025172893107405173	None	0.0829178726388092	0.00025172893107405173
106	5300	0.0007102786783205864	None	0.0	0.0007102786783205864
106	5122	0.009117076242882929	None	0.09779832296241783	0.009117076242882929
106	5358	0.00493645184681411	None	0.0	0.00493645184681411
106	4920	0.0007629731861812993	None	0.0	0.0007629731861812993
106	5305	0.0033498846213308817	None	0.0	0.0033498846213308817
106	4112	0.000561162930357001	None	0.11922733850950148	0.000561162930357001
106	5342	0.0008911377666823969	None	0.0	0.0008911377666823969
106	5367	0.0009608249268419753	None	0.0	0.0009608249268419753
106	5365	6.502263589105435e-07	None	0.0	6.502263589105435e-07
106	5357	0.001058616443363179	None	0.17263541130963678	0.001058616443363179
106	5280	0.00041747787497532226	None	0.0	0.00041747787497532226
106	5311	0.0015722583006220518	None	0.0	0.0015722583006220518
106	5171	0.0001688579924185764	None	0.0	0.0001688579924185764
106	5103	0.0065847999178471435	None	0.0	0.0065847999178471435
106	5282	8.566881546167422e-07	None	0.0	8.566881546167422e-07
106	5151	0.0019457860370782113	None	0.0	0.0019457860370782113
106	5086	0.0004686039416175757	None	0.23179212014918163	0.0004686039416175757
106	5302	0.0008194893481053736	None	0.0	0.0008194893481053736
106	5150	0.0031932220827587576	None	0.0	0.0031932220827587576
106	5306	2.1467357963583786e-05	None	0.0	2.1467357963583786e-05
106	5385	0.001850170157218317	None	0.0829178726388092	0.001850170157218317
106	5272	3.511872896863632e-05	None	0.0	3.511872896863632e-05
106	5291	9.76614796834844e-05	None	0.0	9.76614796834844e-05
106	5249	0.004093137156822319	None	0.0	0.004093137156822319
106	5400	0.0012019942785743353	None	0.0	0.0012019942785743353
106	5106	0.00036522386914405265	None	0.0	0.00036522386914405265
106	5351	0.00023094883826427247	None	0.0	0.00023094883826427247
106	5375	0.0033299986534665567	None	0.0	0.0033299986534665567
106	5183	0.0016869355841032337	None	0.048688211191097154	0.0016869355841032337
106	5347	0.00011166741652044086	None	0.11042907194090579	0.00011166741652044086
106	4498	0.002383799824518444	None	0.0829178726388092	0.002383799824518444
106	5356	-2.2781925649943878e-07	None	0.07067897782348406	-2.2781925649943878e-07
106	4721	0.003018633912214525	None	0.0	0.003018633912214525
141	6995	0.006529697563677735	None	0.0	0.006529697563677735
141	6703	0.007038775190478412	None	0.0	0.007038775190478412
141	7119	0.0011719200564016064	None	0.0	0.0011719200564016064
141	6714	0.0067689843070362085	None	0.0	0.0067689843070362085
141	6852	0.007292518094036609	None	0.0	0.007292518094036609
141	7111	-1.91004783704606e-05	None	0.0	-1.91004783704606e-05
141	6992	0.00620301330170437	None	0.0	0.00620301330170437
141	7053	0.0015671163910152535	None	0.0	0.0015671163910152535
141	6671	0.010588752286644887	None	0.0	0.010588752286644887
141	7144	0.00945341967641051	None	0.0	0.00945341967641051
141	7124	0.002582963495291835	None	0.18551663860824266	0.002582963495291835
141	7040	1.5644187651452897e-05	None	0.1522379877100131	1.5644187651452897e-05
141	6987	0.008242966872765123	None	0.0	0.008242966872765123
141	7128	0.012657751818166923	None	0.0	0.012657751818166923
141	6946	0.010615944355207053	None	0.0	0.010615944355207053
141	6275	0.009532274770016844	None	0.0	0.009532274770016844
141	7043	0.013860663678579192	None	0.0	0.013860663678579192
141	6843	0.00454483272561333	None	0.0	0.00454483272561333
141	6677	0.009224329763110087	None	0.0	0.009224329763110087
141	7132	1.3951411625188187e-09	None	0.0	1.3951411625188187e-09
141	7137	0.0005840018991782853	None	0.0	0.0005840018991782853
141	5513	0.010289829687113807	None	0.12669904338499027	0.010289829687113807
141	7023	0.00713159520847512	None	0.0	0.00713159520847512
141	7062	0.005462304660108817	None	0.0	0.005462304660108817
141	7103	0.0006650219972614125	None	0.0	0.0006650219972614125
141	6226	0.006394467258912456	None	0.0	0.006394467258912456
141	6052	0.0028708389745678077	None	0.0	0.0028708389745678077
141	7045	0.011065353035291567	None	0.0	0.011065353035291567
141	6889	0.009449872816112082	None	0.0	0.009449872816112082
141	7104	0.003638587038622198	None	0.05564366993268246	0.003638587038622198
141	6651	0.006171564115579818	None	0.0	0.006171564115579818
141	7002	0.0010475202563003827	None	0.0	0.0010475202563003827
141	6164	0.00611596696794297	None	0.0	0.00611596696794297
141	6702	0.011597516509813959	None	0.0	0.011597516509813959
141	6179	0.006545636799955179	None	0.0	0.006545636799955179
141	7095	0.000562583893041405	None	0.0	0.000562583893041405
141	6952	6.646692397506203e-07	None	0.0	6.646692397506203e-07
141	7066	0.0014808656728654875	None	0.0	0.0014808656728654875
141	7107	0.006836755978181243	None	0.0	0.006836755978181243
141	7142	0.0015026150482023914	None	0.0	0.0015026150482023914
141	6821	0.007168563187005274	None	0.0	0.007168563187005274
141	7085	0.0001643010777623622	None	0.0	0.0001643010777623622
141	5147	0.00849733846690599	None	0.12669904338499027	0.00849733846690599
141	7060	0.011731987925814296	None	0.0	0.011731987925814296
141	6962	0.0013146930562969103	None	0.0	0.0013146930562969103
141	7133	0.0005394742649745403	None	0.0	0.0005394742649745403
141	7058	0.00882626817500344	None	0.0	0.00882626817500344
141	7084	5.358831520050621e-06	None	0.05875583579665986	5.358831520050621e-06
141	6521	0.016712593728871947	None	0.0	0.016712593728871947
141	7052	0.0071656246062429645	None	0.0	0.0071656246062429645
141	6898	0.0005052586999534449	None	0.0	0.0005052586999534449
141	6466	0.0038118825726146427	None	0.0	0.0038118825726146427
141	7067	0.006724358817801872	None	0.0	0.006724358817801872
141	7105	0.00170860598977244	None	0.1817381247781483	0.00170860598977244
141	6749	0.007472504215397563	None	0.0	0.007472504215397563
141	6975	0.004380379469625369	None	0.0	0.004380379469625369
141	6674	0.007337814852407034	None	0.0	0.007337814852407034
141	6685	0.002206554089142703	None	0.05875583579665986	0.002206554089142703
141	7140	-3.2968389470480626e-05	None	0.0	-3.2968389470480626e-05
141	6836	0.0022255511854881106	None	0.0	0.0022255511854881106
141	6938	0.00012604141417267708	None	0.1821412430539438	0.00012604141417267708
141	7064	0.003045284161955594	None	0.20291952403279429	0.003045284161955594
141	7065	0.009359695626522536	None	0.0	0.009359695626522536
141	7110	0.007742827464943628	None	0.0	0.007742827464943628
141	6878	0.01043765165028285	None	0.0	0.01043765165028285
141	7138	0.012202282555514506	None	0.0	0.012202282555514506
141	7079	0.0017885441725181098	None	0.0	0.0017885441725181098
141	7070	5.875344681405216e-06	None	0.0	5.875344681405216e-06
141	7106	0.00013186675384915184	None	0.1921633445970159	0.00013186675384915184
141	7117	0.0003106749585470883	None	0.0	0.0003106749585470883
141	7131	4.7600878052385254e-08	None	0.05875583579665986	4.7600878052385254e-08
141	7150	0.004234308200894613	None	0.0	0.004234308200894613
141	7114	0.012107055223870589	None	0.10413161143193869	0.012107055223870589
141	7074	0.00802576972501878	None	0.0	0.00802576972501878
141	6956	0.0017112061294850607	None	0.0	0.0017112061294850607
141	7143	0.00790979958344576	None	0.0	0.00790979958344576
141	6431	0.00512527510315928	None	0.0	0.00512527510315928
141	6416	0.0040407660286275755	None	0.0	0.0040407660286275755
141	7149	1.3501601840987655e-09	None	0.0	1.3501601840987655e-09
141	6756	0.003610382521886869	None	0.0	0.003610382521886869
141	6808	0.006160727938724982	None	0.0	0.006160727938724982
141	6434	0.004920054032554152	None	0.0	0.004920054032554152
141	7118	0.002333907470266923	None	0.0	0.002333907470266923
141	6432	0.004489473165775812	None	0.0	0.004489473165775812
141	7102	0.0008615313498452781	None	0.0	0.0008615313498452781
141	7136	0.0008948349162493461	None	0.0	0.0008948349162493461
141	7061	1.6651648139116625e-06	None	0.0	1.6651648139116625e-06
141	6356	0.004349827988470134	None	0.05875583579665986	0.004349827988470134
141	7147	-2.5239249403717e-07	None	0.0	-2.5239249403717e-07
141	6752	0.007319898496141686	None	0.0	0.007319898496141686
141	6965	0.006937245721956256	None	0.0	0.006937245721956256
141	7134	0.00033750372364479254	None	0.0	0.00033750372364479254
141	6936	0.003985991034559341	None	0.0	0.003985991034559341
141	7129	1.1196964899194213e-09	None	0.0	1.1196964899194213e-09
141	7056	0.00045387952693930916	None	0.0	0.00045387952693930916
141	6617	0.006411311020493259	None	0.05564366993268246	0.006411311020493259
141	5375	0.0033299986534665567	None	0.0	0.0033299986534665567
141	6955	0.004495027811514557	None	0.0	0.004495027811514557
141	6694	0.004323508662660944	None	0.0	0.004323508662660944
141	7018	0.004793715078095368	None	0.0	0.004793715078095368
72	3569	0.0002522631570481165	None	0.23629089078293752	0.0002522631570481165
72	3488	0.0017381210415638006	None	0.11401400883245387	0.0017381210415638006
72	3067	0.0024295944742168097	None	0.16339885501333812	0.0024295944742168097
72	3341	0.0007487582708039732	None	0.10985516060058609	0.0007487582708039732
72	3107	0.0001323703845738248	None	0.0	0.0001323703845738248
72	3203	0.0010234705861403232	None	0.0	0.0010234705861403232
72	3484	0.0009141540686994777	None	0.0	0.0009141540686994777
72	3607	0.0006939044933596427	None	0.11401400883245387	0.0006939044933596427
72	3668	0.00043377847373846844	None	0.06751847260880502	0.00043377847373846844
72	3550	6.864063253643928e-05	None	0.0	6.864063253643928e-05
72	3474	0.0001353891019506791	None	0.0	0.0001353891019506791
72	3667	2.682289287991178e-05	None	0.7462517699486886	2.682289287991178e-05
72	3685	-9.234802358133088e-07	None	0.24973905311245265	-9.234802358133088e-07
72	3478	0.005096246235915445	None	0.0	0.005096246235915445
72	3691	0.00010368944623074088	None	0.0	0.00010368944623074088
72	3519	0.0016493891075342528	None	0.1522379877100131	0.0016493891075342528
72	3309	0.001515280384699572	None	0.0	0.001515280384699572
72	3657	7.495850637843924e-05	None	0.09771736872834322	7.495850637843924e-05
72	3692	1.6639868101277446e-07	None	0.0	1.6639868101277446e-07
72	3649	0.0007675684078321136	None	0.17984878364772625	0.0007675684078321136
72	3110	0.002039516937004063	None	0.4264686464070927	0.002039516937004063
72	3087	0.0001958604558490034	None	0.0	0.0001958604558490034
72	3681	0.0007229449130426776	None	0.15899622451174356	0.0007229449130426776
72	3296	0.0007664197335769128	None	0.2648725726341481	0.0007664197335769128
72	3180	0.002478269480870346	None	0.07619743766640684	0.002478269480870346
72	3447	0.000230911873754091	None	0.07619743766640684	0.000230911873754091
72	2715	0.0006374348822827264	None	0.0	0.0006374348822827264
72	2687	0.0006170022990577568	None	0.2406741556753726	0.0006170022990577568
72	2997	0.0017527163378973408	None	0.33355730860378235	0.0017527163378973408
72	3645	0.0004433922272800669	None	0.2406741556753726	0.0004433922272800669
72	3421	0.0005006739036842419	None	0.0	0.0005006739036842419
72	3651	6.260175471485809e-05	None	0.0	6.260175471485809e-05
72	3414	2.310672103722005e-08	None	0.0	2.310672103722005e-08
72	3407	0.00014754574770322186	None	0.0	0.00014754574770322186
72	3537	0.0007431962011444317	None	0.0	0.0007431962011444317
72	3633	8.418655304526606e-05	None	0.0	8.418655304526606e-05
72	3612	0.0004807606645306698	None	0.0	0.0004807606645306698
72	3505	1.0001076115614245e-05	None	0.17350746270681677	1.0001076115614245e-05
72	3653	0.00020343136192689805	None	0.0	0.00020343136192689805
72	3588	9.91635502398511e-05	None	0.15662868677602243	9.91635502398511e-05
72	3295	0.002698778029365513	None	0.125618112691501	0.002698778029365513
72	3700	-9.57358625277509e-06	None	0.10694458033043615	-9.57358625277509e-06
72	2957	0.0005783279552580437	None	0.0	0.0005783279552580437
72	3088	0.000947157366932148	None	0.0	0.000947157366932148
72	3606	5.330251215955064e-05	None	0.0	5.330251215955064e-05
72	3594	0.001851611674294719	None	0.0	0.001851611674294719
72	3292	0.0008272028213967535	None	0.0	0.0008272028213967535
72	3622	0.00015635964719214632	None	0.0	0.00015635964719214632
72	3623	0.0004497571436738965	None	0.0	0.0004497571436738965
72	3061	0.0013992206104567156	None	0.0	0.0013992206104567156
72	3620	7.277348554846426e-05	None	0.24641904227665717	7.277348554846426e-05
72	3640	-1.882148707745462e-09	None	0.0	-1.882148707745462e-09
72	3493	2.579663246321499e-05	None	0.2722370345664905	2.579663246321499e-05
72	3584	0.003062435488399716	None	0.24973905311245265	0.003062435488399716
72	3675	1.5124598222355909e-06	None	0.0	1.5124598222355909e-06
72	3690	0.0008658876940657129	None	0.0	0.0008658876940657129
72	3553	1.3486889117766994e-07	None	0.0	1.3486889117766994e-07
72	2971	0.00012524886516399714	None	0.4264686464070927	0.00012524886516399714
72	3433	0.0015964947825003626	None	0.0	0.0015964947825003626
72	3167	0.000340506729493959	None	0.0	0.000340506729493959
72	3695	9.093129604951748e-05	None	0.09676911665173651	9.093129604951748e-05
72	3157	0.0004129348151694128	None	0.0	0.0004129348151694128
72	3677	7.793870096792046e-08	None	0.0	7.793870096792046e-08
72	3435	0.0016583744373769589	None	0.17350746270681677	0.0016583744373769589
72	3249	0.002263632662565542	None	0.10694458033043615	0.002263632662565542
72	3462	0.00023756885169167068	None	0.1691326373520397	0.00023756885169167068
72	3663	6.732684321760017e-05	None	0.0	6.732684321760017e-05
72	3042	0.0003697447460028877	None	0.0	0.0003697447460028877
72	3688	0.0004752016714486725	None	0.0	0.0004752016714486725
72	3288	0.00038796517344745046	None	0.06751847260880502	0.00038796517344745046
72	3669	0.00032841995756780065	None	0.3525287237402054	0.00032841995756780065
72	3638	0.0006017485213859159	None	0.06955458741585308	0.0006017485213859159
72	3314	0.0007302716483916934	None	0.0	0.0007302716483916934
72	3673	0.0003448204071882336	None	0.0	0.0003448204071882336
72	3202	0.00020957187162930807	None	0.17350746270681677	0.00020957187162930807
72	3466	0.0005441337695434955	None	0.10694458033043615	0.0005441337695434955
72	3557	0.0011147036666226265	None	0.07619743766640684	0.0011147036666226265
72	3662	0.000258391262447232	None	0.3908092442589634	0.000258391262447232
72	3671	0.0001972577654871485	None	0.06751847260880502	0.0001972577654871485
72	3683	2.6187666502743748e-05	None	0.2762210171425351	2.6187666502743748e-05
72	2843	0.0024000760106544887	None	0.23221979580709817	0.0024000760106544887
72	3658	-2.1567186245690896e-08	None	0.09771736872834322	-2.1567186245690896e-08
72	3696	-4.0571244855273917e-07	None	0.0	-4.0571244855273917e-07
72	3540	-6.066628082903363e-09	None	0.0	-6.066628082903363e-09
72	3643	0.0002807481264595488	None	0.0	0.0002807481264595488
72	3610	8.405792812981431e-06	None	0.0	8.405792812981431e-06
72	3592	0.0006438187999964328	None	0.06751847260880502	0.0006438187999964328
72	3617	0.0003433776823682246	None	0.07619743766640684	0.0003433776823682246
72	3598	0.00042876500837620994	None	0.0	0.00042876500837620994
72	3451	0.00013099584375695036	None	0.0	0.00013099584375695036
72	3499	0.0012426810119435686	None	0.0	0.0012426810119435686
72	3515	0.00586691353661135	None	0.17350746270681677	0.00586691353661135
72	3686	2.972622394015586e-07	None	0.0	2.972622394015586e-07
72	3363	0.00013376625369027374	None	0.0	0.00013376625369027374
72	3543	7.960678157882107e-05	None	0.0	7.960678157882107e-05
72	3443	0.0005774618307818097	None	0.0	0.0005774618307818097
72	3354	0.0003585922277865091	None	0.09676911665173651	0.0003585922277865091
72	3672	-1.3694265592152762e-05	None	0.0	-1.3694265592152762e-05
72	3574	0.0003455277371176661	None	0.0	0.0003455277371176661
72	3619	-2.1022891166340333e-09	None	0.0	-2.1022891166340333e-09
50	2598	2.500811236197716e-07	None	0.4458764598480217	2.500811236197716e-07
50	2579	-0.1	None	0.39112622859524676	-0.1
50	2560	-0.1	None	0.3207472126378384	-0.1
50	2295	None	None	0.3884011164362039	None
50	2576	None	None	0.39813713505883597	None
50	2318	None	None	0.44191379083591864	None
50	2451	None	None	0.3980058873223111	None
50	2558	-0.1	None	0.40000409785050567	-0.1
50	2556	-0.1	None	0.33395749394304025	-0.1
50	2559	2.859270877982906e-06	None	0.4867812322531992	2.859270877982906e-06
50	1216	None	None	0.3714090147641035	None
50	2505	None	None	0.7172619745597393	None
50	2479	None	None	0.337535593117476	None
50	2592	-0.1	None	0.40311988773506735	-0.1
50	2404	None	None	0.5454069264345083	None
50	2566	-1.3331757264110824e-08	None	0.28534847479914766	-1.3331757264110824e-08
50	2540	None	None	0.3599818377143877	None
50	2428	None	None	0.4719398110352039	None
50	2204	None	None	0.4452655548465102	None
50	1681	None	None	0.45878152538874784	None
50	2571	-1.5736797092892613e-05	None	0.3478339176378697	-1.5736797092892613e-05
50	2508	None	None	0.4693946735558566	None
50	2484	None	None	0.3961361332954932	None
50	2600	-8.93400043408399e-10	None	0.22368931430586853	-8.93400043408399e-10
50	2488	None	None	0.3364477866735729	None
50	2585	3.261625669475508e-06	None	0.4330085266329079	3.261625669475508e-06
50	1834	None	None	0.4941897591818886	None
50	2534	None	None	0.5880757907996065	None
50	2461	None	None	0.45095476572181303	None
50	2596	-4.940375281917433e-06	None	0.35152886944063483	-4.940375281917433e-06
50	2153	None	None	0.39765770900074865	None
50	2196	None	None	0.5051547093419521	None
50	2516	None	None	0.5130804949428753	None
50	2553	-0.1	None	0.3983486371184417	-0.1
50	2443	None	None	0.3938055854441368	None
50	2526	None	None	0.40199401489081277	None
50	2315	None	None	0.28534847479914766	None
50	2528	None	None	0.3425424411817014	None
50	2240	None	None	0.2913977097468132	None
50	2587	8.738693129271206e-05	None	0.36713335585978835	8.738693129271206e-05
50	2417	None	None	0.5238783291623699	None
50	2557	3.267138213208401e-05	None	0.28534847479914766	3.267138213208401e-05
50	2594	2.71247282004338e-05	None	0.3701622633451345	2.71247282004338e-05
50	2570	-1.4028985955899201e-08	None	0.44194411683272516	-1.4028985955899201e-08
50	2503	None	None	0.4296114954537408	None
50	2548	None	None	0.3714090147641035	None
50	2595	2.555763863118807e-05	None	0.37197722889494705	2.555763863118807e-05
50	2589	-2.213492191411158e-09	None	0.38058041237877616	-2.213492191411158e-09
50	2582	-3.8730798363476614e-08	None	0.22368931430586853	-3.8730798363476614e-08
50	2578	-0.1	None	0.3518087271445929	-0.1
50	2407	None	None	0.45261493592911284	None
50	2401	None	None	0.3336529992710238	None
50	2580	-0.1	None	0.2885191789084557	-0.1
50	2561	2.7213435979574185e-05	None	0.4747207155870341	2.7213435979574185e-05
50	2563	5.0720445952276255e-05	None	0.2913977097468132	5.0720445952276255e-05
50	2358	None	None	0.45371969405689994	None
50	2438	None	None	0.3942476162461543	None
50	2564	-1.6212339330928053e-07	None	0.22368931430586853	-1.6212339330928053e-07
50	2536	None	None	0.4623368615130766	None
50	2555	None	None	0.3378944131098256	None
50	2248	None	None	0.3714090147641035	None
50	2462	None	None	0.47532825854313465	None
50	2588	0.0005060223317185936	None	0.22368931430586853	0.0005060223317185936
50	2525	None	None	0.2913977097468132	None
50	2522	None	None	0.5043839722393569	None
50	2379	None	None	0.4253305567036391	None
50	2599	-1.8115997488774773e-12	None	0.33527200010730895	-1.8115997488774773e-12
50	2411	None	None	0.4772307922573028	None
50	2337	None	None	0.39186941984243845	None
50	2215	None	None	0.49545314143757785	None
50	2513	None	None	0.2923862045493977	None
50	2300	None	None	0.44702241415838523	None
50	2430	None	None	0.41665326720362134	None
50	1969	None	None	0.3702460749119873	None
50	2551	2.084112418295552e-06	None	0.49120518611691344	2.084112418295552e-06
50	2420	None	None	0.5814459965262418	None
50	2574	None	None	0.35172337297587747	None
50	2547	None	None	0.3983486371184417	None
50	2565	3.0319053940986412e-06	None	0.5111261651807355	3.0319053940986412e-06
50	2393	None	None	0.38107728637812305	None
50	2530	None	None	0.4189892500639357	None
50	2567	-0.00013256171296214278	None	0.3804213407241327	-0.00013256171296214278
50	2527	None	None	0.37674626858313137	None
50	2586	-1.4265030779170942e-13	None	0.5683573699530277	-1.4265030779170942e-13
50	2539	None	None	0.30370544360363627	None
50	1845	None	None	0.5129899442862165	None
50	2456	None	None	0.3887907228085409	None
50	1910	None	None	0.4144487978873526	None
50	2377	None	None	0.35117887369504136	None
50	2591	-0.1	None	0.34627223140572677	-0.1
50	2573	5.644208199398127e-06	None	0.44152189649156603	5.644208199398127e-06
50	2593	-0.1	None	0.39493553709359397	-0.1
50	2140	None	None	0.43504960572804513	None
50	2590	-4.139059466058355e-08	None	0.22368931430586853	-4.139059466058355e-08
50	1825	None	None	0.49777754026722826	None
50	2452	None	None	0.3433085484980357	None
50	2562	6.047873871120507e-08	None	0.41665326720362134	6.047873871120507e-08
50	2572	7.156396631123287e-06	None	0.49151789284461184	7.156396631123287e-06
50	2583	-0.1	None	0.3810932624872815	-0.1
50	2184	None	None	0.4349496064647533	None
74	3488	0.0017381210415638006	None	0.11401400883245387	0.0017381210415638006
74	3757	0.002588479567576002	None	0.0	0.002588479567576002
74	3724	0.00020785545424147243	None	0.1919537091132053	0.00020785545424147243
74	3067	0.0024295944742168097	None	0.1620670286008446	0.0024295944742168097
74	3341	0.0007487582708039732	None	0.12057696756771959	0.0007487582708039732
74	3731	0.0003983931219539623	None	0.17726308913298222	0.0003983931219539623
74	3107	0.0001323703845738248	None	0.0	0.0001323703845738248
74	3798	-3.9680255996741605e-07	None	0.06723395181535666	-3.9680255996741605e-07
74	3484	0.0009141540686994777	None	0.0	0.0009141540686994777
74	3607	0.0006939044933596427	None	0.11401400883245387	0.0006939044933596427
74	3668	0.00043377847373846844	None	0.06723395181535666	0.00043377847373846844
74	3550	6.864063253643928e-05	None	0.0	6.864063253643928e-05
74	3667	2.682289287991178e-05	None	0.7813599965800362	2.682289287991178e-05
74	3726	0.0005154144733584323	None	0.0	0.0005154144733584323
74	3766	0.0005290590898610044	None	0.09771736872834322	0.0005290590898610044
74	3519	0.0016493891075342528	None	0.1370141889390118	0.0016493891075342528
74	3309	0.001515280384699572	None	0.0	0.001515280384699572
74	3110	0.002039516937004063	None	0.563306536123713	0.002039516937004063
74	3087	0.0001958604558490034	None	0.0	0.0001958604558490034
74	3681	0.0007229449130426776	None	0.1657442859338845	0.0007229449130426776
74	3296	0.0007664197335769128	None	0.24733283648342255	0.0007664197335769128
74	3180	0.002478269480870346	None	0.03786719041684341	0.002478269480870346
74	3447	0.000230911873754091	None	0.03786719041684341	0.000230911873754091
74	2715	0.0006374348822827264	None	0.0	0.0006374348822827264
74	2997	0.0017527163378973408	None	0.34495847443087096	0.0017527163378973408
74	3787	-9.320239372975911e-06	None	0.057629987358255974	-9.320239372975911e-06
74	3714	0.00018156998623175186	None	0.11386194043772666	0.00018156998623175186
74	3645	0.0004433922272800669	None	0.27010786922333574	0.0004433922272800669
74	3421	0.0005006739036842419	None	0.0	0.0005006739036842419
74	3407	0.00014754574770322186	None	0.0	0.00014754574770322186
74	3537	0.0007431962011444317	None	0.057629987358255974	0.0007431962011444317
74	3790	0.002594838804195131	None	0.15232818391305292	0.002594838804195131
74	3612	0.0004807606645306698	None	0.0	0.0004807606645306698
74	3752	8.006044889260155e-05	None	0.0	8.006044889260155e-05
74	3505	1.0001076115614245e-05	None	0.19100445452257725	1.0001076115614245e-05
74	3728	0.000236953838301597	None	0.2538585963991012	0.000236953838301597
74	3653	0.00020343136192689805	None	0.0	0.00020343136192689805
74	3588	9.91635502398511e-05	None	0.1317655685631742	9.91635502398511e-05
74	3758	1.3094016431653339e-05	None	0.14583133061021045	1.3094016431653339e-05
74	3295	0.002698778029365513	None	0.11452161785863482	0.002698778029365513
74	3755	7.237546442500092e-05	None	0.0	7.237546442500092e-05
74	2957	0.0005783279552580437	None	0.0	0.0005783279552580437
74	3088	0.000947157366932148	None	0.0	0.000947157366932148
74	3732	0.00022075508333436957	None	0.0	0.00022075508333436957
74	3594	0.001851611674294719	None	0.0	0.001851611674294719
74	3292	0.0008272028213967535	None	0.0	0.0008272028213967535
74	3622	0.00015635964719214632	None	0.0	0.00015635964719214632
74	3706	0.0001934438991807845	None	0.0	0.0001934438991807845
74	3061	0.0013992206104567156	None	0.057629987358255974	0.0013992206104567156
74	3620	7.277348554846426e-05	None	0.22044220217833121	7.277348554846426e-05
74	3796	0.0003224579152371063	None	0.09771736872834322	0.0003224579152371063
74	3771	8.781483275268369e-05	None	0.06723395181535666	8.781483275268369e-05
74	3795	0.001044131065476682	None	0.03786719041684341	0.001044131065476682
74	3584	0.003062435488399716	None	0.2538585963991012	0.003062435488399716
74	3690	0.0008658876940657129	None	0.0	0.0008658876940657129
74	3715	0.00027687811510144583	None	0.07438620576615615	0.00027687811510144583
74	3553	1.3486889117766994e-07	None	0.0	1.3486889117766994e-07
74	2971	0.00012524886516399714	None	0.563306536123713	0.00012524886516399714
74	3433	0.0015964947825003626	None	0.0	0.0015964947825003626
74	3167	0.000340506729493959	None	0.0	0.000340506729493959
74	3157	0.0004129348151694128	None	0.0	0.0004129348151694128
74	3249	0.002263632662565542	None	0.07438620576615615	0.002263632662565542
74	3776	1.6473990113487888e-05	None	0.05564366993268246	1.6473990113487888e-05
74	3462	0.00023756885169167068	None	0.13935500254799088	0.00023756885169167068
74	3042	0.0003697447460028877	None	0.0	0.0003697447460028877
74	3784	-9.408157680523808e-06	None	0.11658619194129738	-9.408157680523808e-06
74	3740	4.951731930188449e-07	None	0.6819801265584634	4.951731930188449e-07
74	3669	0.00032841995756780065	None	0.3213043603699572	0.00032841995756780065
74	3638	0.0006017485213859159	None	0.05564366993268246	0.0006017485213859159
74	3314	0.0007302716483916934	None	0.0	0.0007302716483916934
74	3780	0.0004258864271221753	None	0.0	0.0004258864271221753
74	3673	0.0003448204071882336	None	0.0	0.0003448204071882336
74	3202	0.00020957187162930807	None	0.19100445452257725	0.00020957187162930807
74	3778	0.0006967139928438579	None	0.16902630637416605	0.0006967139928438579
74	3466	0.0005441337695434955	None	0.07438620576615615	0.0005441337695434955
74	3557	0.0011147036666226265	None	0.03786719041684341	0.0011147036666226265
74	3671	0.0001972577654871485	None	0.06723395181535666	0.0001972577654871485
74	3707	-5.505356029268743e-10	None	0.0	-5.505356029268743e-10
74	3683	2.6187666502743748e-05	None	0.2527690359276882	2.6187666502743748e-05
74	2843	0.0024000760106544887	None	0.1727340272443476	0.0024000760106544887
74	3791	-3.949973057055097e-06	None	0.30988584482655573	-3.949973057055097e-06
74	3592	0.0006438187999964328	None	0.06723395181535666	0.0006438187999964328
74	3617	0.0003433776823682246	None	0.03786719041684341	0.0003433776823682246
74	3727	0.000242848517891194	None	0.0	0.000242848517891194
74	3775	-3.1099183904631725e-06	None	0.14583133061021045	-3.1099183904631725e-06
74	3759	0.00020363443661515384	None	0.3142532496813922	0.00020363443661515384
74	3598	0.00042876500837620994	None	0.0	0.00042876500837620994
74	3451	0.00013099584375695036	None	0.0	0.00013099584375695036
74	3499	0.0012426810119435686	None	0.0	0.0012426810119435686
74	3515	0.00586691353661135	None	0.19100445452257725	0.00586691353661135
74	3686	2.972622394015586e-07	None	0.0	2.972622394015586e-07
74	3363	0.00013376625369027374	None	0.0	0.00013376625369027374
74	3443	0.0005774618307818097	None	0.0	0.0005774618307818097
74	3354	0.0003585922277865091	None	0.17071581399102437	0.0003585922277865091
74	3672	-1.3694265592152762e-05	None	0.0	-1.3694265592152762e-05
74	3789	-2.258034231830672e-05	None	0.15032084364639667	-2.258034231830672e-05
74	3800	6.980758502129964e-07	None	0.2571090500486691	6.980758502129964e-07
74	3574	0.0003455277371176661	None	0.0	0.0003455277371176661
74	3619	-2.1022891166340333e-09	None	0.0	-2.1022891166340333e-09
74	3782	0.0019518302603739111	None	0.05564366993268246	0.0019518302603739111
60	3065	1.965003593561638e-08	None	0.10015229983061529	1.965003593561638e-08
60	3058	4.3758888103833045e-05	None	0.21289655596726426	4.3758888103833045e-05
60	3097	7.585733009930721e-05	None	0.16179632774134356	7.585733009930721e-05
60	3067	0.0024295944742168097	None	0.14803883449186106	0.0024295944742168097
60	2982	5.503396067270306e-05	None	0.04999002846659973	5.503396067270306e-05
60	3094	6.104510579687846e-05	None	0.07222894227418566	6.104510579687846e-05
60	2955	1.3515566897294947e-05	None	0.4192314785779211	1.3515566897294947e-05
60	2960	0.0001168521965917178	None	0.0	0.0001168521965917178
60	2969	0.00016153585652789698	None	0.16842419107067014	0.00016153585652789698
60	2951	8.380991750787057e-05	None	0.1050149008179732	8.380991750787057e-05
60	3080	2.7347357469864856e-06	None	0.13900810718547382	2.7347357469864856e-06
60	3018	0.000339079859684721	None	0.22209671524498747	0.000339079859684721
60	3008	6.773226552298436e-08	None	0.3655971873057309	6.773226552298436e-08
60	2748	2.9200556834469755e-06	None	0.3366305632102032	2.9200556834469755e-06
60	2937	0.002938550071225597	None	0.18824344238019827	0.002938550071225597
60	3022	0.0002874883700717376	None	0.22645184210774388	0.0002874883700717376
60	2964	0.001112071311382757	None	0.0	0.001112071311382757
60	3053	0.00019187624273266904	None	0.25816780279629886	0.00019187624273266904
60	2906	2.0810189166059985e-05	None	0.0	2.0810189166059985e-05
60	2768	0.0016463973116481085	None	0.0	0.0016463973116481085
60	3074	5.208679709485059e-05	None	0.17476232399000285	5.208679709485059e-05
60	3064	2.013900308987128e-08	None	0.1050149008179732	2.013900308987128e-08
60	3087	0.0001958604558490034	None	0.0	0.0001958604558490034
60	2942	-2.0759468075973345e-07	None	0.0	-2.0759468075973345e-07
60	2607	1.189162846092165e-06	None	0.17088649401466333	1.189162846092165e-06
60	3054	0.0001968591501798012	None	0.0	0.0001968591501798012
60	2715	0.0006374348822827264	None	0.04999002846659973	0.0006374348822827264
60	2687	0.0006170022990577568	None	0.2223911242439724	0.0006170022990577568
60	2997	0.0017527163378973408	None	0.22721946250897712	0.0017527163378973408
60	3057	0.00020878687976926577	None	0.26399948710519033	0.00020878687976926577
60	2909	0.0003724128205115729	None	0.04999002846659973	0.0003724128205115729
60	3032	7.443673037978572e-06	None	0.15512381131158667	7.443673037978572e-06
60	3092	-6.262573333742379e-05	None	0.0	-6.262573333742379e-05
60	3089	-1.073650931062345e-07	None	0.13900810718547382	-1.073650931062345e-07
60	3081	-1.1786430643040403e-08	None	0.1050149008179732	-1.1786430643040403e-08
60	3072	-1.2158371907018409e-08	None	0.19934506401491753	-1.2158371907018409e-08
60	2979	8.202188614554298e-05	None	0.1288706882724419	8.202188614554298e-05
60	3050	1.613813130155393e-05	None	0.0	1.613813130155393e-05
60	3009	2.8528781810576224e-05	None	0.08268860801641062	2.8528781810576224e-05
60	2833	5.916429281790375e-06	None	0.16502978787176162	5.916429281790375e-06
60	3096	3.8026864716661134e-05	None	0.2759408622883854	3.8026864716661134e-05
60	2619	0.0002630511911326389	None	0.12699851430168457	0.0002630511911326389
60	2957	0.0005783279552580437	None	0.0	0.0005783279552580437
60	3088	0.000947157366932148	None	0.0	0.000947157366932148
60	2950	3.760899089293529e-09	None	0.23489161781819776	3.760899089293529e-09
60	3019	0.0009992034110622727	None	0.0	0.0009992034110622727
60	3063	1.916507370522682e-08	None	0.16502978787176162	1.916507370522682e-08
60	3021	1.0429577780554174e-08	None	0.3685837224181039	1.0429577780554174e-08
60	2948	0.0005714711311503238	None	0.2191617738346247	0.0005714711311503238
60	3059	1.997239871998267e-15	None	0.5481596452125543	1.997239871998267e-15
60	2961	1.671989822920601e-05	None	0.21503779850613736	1.671989822920601e-05
60	2794	3.368432901880866e-05	None	0.3413394353566506	3.368432901880866e-05
60	3028	-9.265865890008619e-06	None	0.0	-9.265865890008619e-06
60	3061	0.0013992206104567156	None	0.10015229983061529	0.0013992206104567156
60	3003	6.59654425112946e-06	None	0.0	6.59654425112946e-06
60	3012	-1.6600382502910655e-09	None	0.2505937935502408	-1.6600382502910655e-09
60	3024	4.360256665187699e-06	None	0.20885165889265914	4.360256665187699e-06
60	2649	0.0005007299917857288	None	0.7995709288364584	0.0005007299917857288
60	2561	2.7213435979574185e-05	None	0.21503779850613736	2.7213435979574185e-05
60	2563	5.0720445952276255e-05	None	0.6368023478105018	5.0720445952276255e-05
60	2911	4.190762346572252e-05	None	0.21289655596726426	4.190762346572252e-05
60	2620	3.5573938887780564e-05	None	0.3366305632102032	3.5573938887780564e-05
60	2971	0.00012524886516399714	None	0.08268860801641062	0.00012524886516399714
60	2692	5.801994327481978e-05	None	0.3299479077771196	5.801994327481978e-05
60	3042	0.0003697447460028877	None	0.0	0.0003697447460028877
60	3055	0.0005764269957479956	None	0.25395068652386354	0.0005764269957479956
60	2915	5.829159071407542e-06	None	0.0	5.829159071407542e-06
60	2721	0.0005793705117810704	None	0.1288706882724419	0.0005793705117810704
60	2588	0.0005060223317185936	None	0.18434235108528582	0.0005060223317185936
60	2976	0.0003207967204402041	None	0.17088649401466333	0.0003207967204402041
60	2688	3.4239879029780233e-06	None	0.6747881892960803	3.4239879029780233e-06
60	3035	0.0002465492379959002	None	0.0	0.0002465492379959002
60	2873	9.864271888135547e-05	None	0.1876636363211565	9.864271888135547e-05
60	2829	1.9278250023880726e-06	None	0.08268860801641062	1.9278250023880726e-06
60	2843	0.0024000760106544887	None	0.17476232399000285	0.0024000760106544887
60	3099	0.0003103340766333835	None	0.0	0.0003103340766333835
60	3066	1.4773761885055714e-06	None	0.10015229983061529	1.4773761885055714e-06
60	3023	0.0001855228707333002	None	0.27745442679294463	0.0001855228707333002
60	3062	1.173606726595339e-06	None	0.18434235108528582	1.173606726595339e-06
60	3085	1.1494973201902909e-05	None	0.28426348385656613	1.1494973201902909e-05
60	3052	4.938095131347694e-05	None	0.22209671524498747	4.938095131347694e-05
60	2773	6.735483329242297e-07	None	0.08268860801641062	6.735483329242297e-07
60	2963	0.0003715446845762542	None	0.24122738871626961	0.0003715446845762542
60	2699	0.0002444117965923224	None	0.20603600836037947	0.0002444117965923224
60	2573	5.644208199398127e-06	None	0.40729006338809687	5.644208199398127e-06
60	3020	9.619434117543143e-07	None	0.14902282310821816	9.619434117543143e-07
60	2875	0.0017077071428539846	None	0.0	0.0017077071428539846
60	3033	0.00016000675047863868	None	0.0	0.00016000675047863868
60	2956	2.4076959741924507e-07	None	0.08268860801641062	2.4076959741924507e-07
60	2912	8.440477274246732e-05	None	0.2829972629129557	8.440477274246732e-05
60	2877	0.00011816909137102723	None	0.3527793623672396	0.00011816909137102723
60	2872	2.2293239271676418e-05	None	0.08268860801641062	2.2293239271676418e-05
60	3073	-1.1027465029191298e-08	None	0.0	-1.1027465029191298e-08
60	2845	9.955580306571097e-05	None	0.0	9.955580306571097e-05
60	3075	-1.4628204597328266e-09	None	0.44889327792920525	-1.4628204597328266e-09
60	2934	0.001112749651270096	None	0.0	0.001112749651270096
60	2910	0.00035131369849944444	None	0.12403291202461593	0.00035131369849944444
60	2884	1.2292834134295262e-10	None	0.13553630254703883	1.2292834134295262e-10
60	3082	0.00011471881926236678	None	0.29676235830105097	0.00011471881926236678
60	2974	0.00011571135675732574	None	0.0	0.00011571135675732574
109	5404	0.001046584641707701	None	0.0	0.001046584641707701
109	5310	2.0798760025071263e-05	None	0.0	2.0798760025071263e-05
109	5485	0.0028783934822690714	None	0.0	0.0028783934822690714
109	5521	1.4790092817941255e-12	None	0.0	1.4790092817941255e-12
109	5433	0.002086945828581775	None	0.12157122911304367	0.002086945828581775
109	5349	3.2509145218848993e-06	None	0.0	3.2509145218848993e-06
109	4968	0.001433038402985517	None	0.007324385561261667	0.001433038402985517
109	5434	0.00013651100608490243	None	0.0	0.00013651100608490243
109	5515	-1.5173170986030982e-07	None	0.0	-1.5173170986030982e-07
109	5490	0.00248973023380585	None	0.11694758182226547	0.00248973023380585
109	5174	0.0022153539286280514	None	0.007324385561261667	0.0022153539286280514
109	5018	0.0017364091675058243	None	0.0	0.0017364091675058243
109	5498	0.0004081126018200337	None	0.0	0.0004081126018200337
109	3965	0.0015583585704739427	None	0.35382698183920774	0.0015583585704739427
109	5457	0.0030824298830054945	None	0.0	0.0030824298830054945
109	5513	0.010289829687113807	None	0.007324385561261667	0.010289829687113807
109	4659	0.0021034523840865716	None	0.0	0.0021034523840865716
109	4923	0.004933184361799197	None	0.0	0.004933184361799197
109	5363	0.0008009318953953253	None	0.0	0.0008009318953953253
109	5297	0.0005825665420042126	None	0.11082323025421001	0.0005825665420042126
109	5545	0.00035781972439499434	None	0.0	0.00035781972439499434
109	5475	5.040468899424849e-07	None	0.0	5.040468899424849e-07
109	5455	7.048407553248846e-05	None	0.0	7.048407553248846e-05
109	5143	0.0001292987344817802	None	0.0	0.0001292987344817802
109	5309	0.0017513206064317926	None	0.0	0.0017513206064317926
109	5167	0.0009140230047427402	None	0.0	0.0009140230047427402
109	4166	0.001949738836513454	None	0.0	0.001949738836513454
109	5529	8.385763501214935e-07	None	0.0	8.385763501214935e-07
109	5527	0.001183712584069212	None	0.0	0.001183712584069212
109	5495	0.001706378784469062	None	0.0	0.001706378784469062
109	5523	0.002208479473785594	None	0.0	0.002208479473785594
109	5500	0.0027399410250877653	None	0.0	0.0027399410250877653
109	5093	0.0004615980725561381	None	0.0	0.0004615980725561381
109	4926	0.003220049884516736	None	0.0	0.003220049884516736
109	4872	0.0029874265583525943	None	0.05724259954597259	0.0029874265583525943
109	5401	0.00011333081966388128	None	0.0	0.00011333081966388128
109	5232	0.0005511442416368252	None	0.0	0.0005511442416368252
109	5429	0.0014938823424619696	None	0.0	0.0014938823424619696
109	5225	0.010145476109835119	None	0.0	0.010145476109835119
109	5208	0.0006042090471228386	None	0.0	0.0006042090471228386
109	4667	0.0012881706473890358	None	0.0	0.0012881706473890358
109	5530	0.00018428084149933125	None	0.0	0.00018428084149933125
109	4992	0.000863145416488851	None	0.0	0.000863145416488851
109	4854	0.010169574879189548	None	0.007324385561261667	0.010169574879189548
109	5502	0.0004560049711227038	None	0.0	0.0004560049711227038
109	5533	2.6840282364414036e-08	None	0.0	2.6840282364414036e-08
109	5105	0.0025032150078829994	None	0.05724259954597259	0.0025032150078829994
109	5147	0.00849733846690599	None	0.007324385561261667	0.00849733846690599
109	5507	2.8738605391286417e-08	None	0.0	2.8738605391286417e-08
109	5465	-2.5232418040101297e-07	None	0.0	-2.5232418040101297e-07
109	5089	0.003518196531800794	None	0.05724259954597259	0.003518196531800794
109	5370	0.0003958916044154163	None	0.0	0.0003958916044154163
109	5123	0.0026490023358310367	None	0.0	0.0026490023358310367
109	5534	0.0012123952901805365	None	0.0	0.0012123952901805365
109	5383	3.041022167928291e-07	None	0.11299997493094568	3.041022167928291e-07
109	5517	0.0008638885452119221	None	0.007324385561261667	0.0008638885452119221
109	4741	0.002987137299630907	None	0.0	0.002987137299630907
109	5034	0.0036991003206055294	None	0.0	0.0036991003206055294
109	5504	7.679345636525473e-08	None	0.0	7.679345636525473e-08
109	5170	0.0041252674220947005	None	0.0	0.0041252674220947005
109	4290	0.003301063726957872	None	0.0	0.003301063726957872
109	4914	0.004627575093563011	None	0.0	0.004627575093563011
109	5402	0.000260502972653301	None	0.007324385561261667	0.000260502972653301
109	5064	0.000537892724110435	None	0.0	0.000537892724110435
109	5483	3.280171511670754e-10	None	0.0	3.280171511670754e-10
109	5518	4.352762399367649e-06	None	0.0	4.352762399367649e-06
109	5191	0.0006990839289017214	None	0.1232631232139239	0.0006990839289017214
109	5164	0.0005431135019262494	None	0.0	0.0005431135019262494
109	5300	0.0007102786783205864	None	0.0	0.0007102786783205864
109	5122	0.009117076242882929	None	0.10866480329157538	0.009117076242882929
109	5462	0.00020555146226206082	None	0.007324385561261667	0.00020555146226206082
109	5510	0.0009542531863027719	None	0.0	0.0009542531863027719
109	4112	0.000561162930357001	None	0.09616376854022371	0.000561162930357001
109	5342	0.0008911377666823969	None	0.0	0.0008911377666823969
109	5541	2.2319878767569714e-06	None	0.0	2.2319878767569714e-06
109	5367	0.0009608249268419753	None	0.0	0.0009608249268419753
109	5436	0.008661668528901887	None	0.0	0.008661668528901887
109	5460	0.0021820193013997527	None	0.0	0.0021820193013997527
109	5357	0.001058616443363179	None	0.17007750708176989	0.001058616443363179
109	5458	2.8824053301256164e-05	None	0.0	2.8824053301256164e-05
109	5549	0.0014657810784999348	None	0.0	0.0014657810784999348
109	5171	0.0001688579924185764	None	0.0	0.0001688579924185764
109	5496	0.0001860905664207352	None	0.0	0.0001860905664207352
109	5468	1.1980368670492006e-06	None	0.0	1.1980368670492006e-06
109	5497	0.0007599187650864996	None	0.007324385561261667	0.0007599187650864996
109	5103	0.0065847999178471435	None	0.0	0.0065847999178471435
109	5086	0.0004686039416175757	None	0.2527343036233071	0.0004686039416175757
109	5439	0.000878990571562929	None	0.0	0.000878990571562929
109	5444	0.0028016062932274596	None	0.0	0.0028016062932274596
109	5480	0.0018067106199745448	None	0.048688211191097154	0.0018067106199745448
109	5150	0.0031932220827587576	None	0.0	0.0031932220827587576
109	5249	0.004093137156822319	None	0.0	0.004093137156822319
109	5400	0.0012019942785743353	None	0.0	0.0012019942785743353
109	5420	0.0007138028664336295	None	0.0	0.0007138028664336295
109	5375	0.0033299986534665567	None	0.0	0.0033299986534665567
109	5183	0.0016869355841032337	None	0.048688211191097154	0.0016869355841032337
109	5347	0.00011166741652044086	None	0.08699990693339373	0.00011166741652044086
109	5446	0.0045344700383155535	None	0.0	0.0045344700383155535
109	4498	0.002383799824518444	None	0.1232631232139239	0.002383799824518444
109	5528	-1.64753081523123e-13	None	0.0	-1.64753081523123e-13
110	5404	0.001046584641707701	None	0.0	0.001046584641707701
110	5485	0.0028783934822690714	None	0.0	0.0028783934822690714
110	5521	1.4790092817941255e-12	None	0.0	1.4790092817941255e-12
110	5433	0.002086945828581775	None	0.11167976191108578	0.002086945828581775
110	5349	3.2509145218848993e-06	None	0.0	3.2509145218848993e-06
110	4968	0.001433038402985517	None	0.0	0.001433038402985517
110	5596	0.00038802476551703176	None	0.0	0.00038802476551703176
110	5490	0.00248973023380585	None	0.12230290588367114	0.00248973023380585
110	5174	0.0022153539286280514	None	0.0	0.0022153539286280514
110	5582	0.00027516921847608577	None	0.0	0.00027516921847608577
110	5457	0.0030824298830054945	None	0.0	0.0030824298830054945
110	5513	0.010289829687113807	None	0.0	0.010289829687113807
110	4659	0.0021034523840865716	None	0.0	0.0021034523840865716
110	4923	0.004933184361799197	None	0.0	0.004933184361799197
110	5363	0.0008009318953953253	None	0.0	0.0008009318953953253
110	5579	0.0011258251328980216	None	0.0	0.0011258251328980216
110	5297	0.0005825665420042126	None	0.11082323025421001	0.0005825665420042126
110	5545	0.00035781972439499434	None	0.0	0.00035781972439499434
110	5571	0.00038123428578041663	None	0.11082323025421001	0.00038123428578041663
110	5566	0.0021154214962864244	None	0.0	0.0021154214962864244
110	5167	0.0009140230047427402	None	0.0	0.0009140230047427402
110	5495	0.001706378784469062	None	0.0	0.001706378784469062
110	5523	0.002208479473785594	None	0.0	0.002208479473785594
110	5500	0.0027399410250877653	None	0.0	0.0027399410250877653
110	4926	0.003220049884516736	None	0.0	0.003220049884516736
110	4872	0.0029874265583525943	None	0.07079936366432625	0.0029874265583525943
110	5401	0.00011333081966388128	None	0.0	0.00011333081966388128
110	5232	0.0005511442416368252	None	0.0	0.0005511442416368252
110	5552	6.956154495137035e-05	None	0.0	6.956154495137035e-05
110	5429	0.0014938823424619696	None	0.0	0.0014938823424619696
110	5225	0.010145476109835119	None	0.0	0.010145476109835119
110	5557	0.0020778546553492255	None	0.0	0.0020778546553492255
110	5590	7.969954598674344e-05	None	0.0	7.969954598674344e-05
110	4667	0.0012881706473890358	None	0.0	0.0012881706473890358
110	5530	0.00018428084149933125	None	0.0	0.00018428084149933125
110	4854	0.010169574879189548	None	0.0	0.010169574879189548
110	5551	0.00020727276853334942	None	0.0	0.00020727276853334942
110	5105	0.0025032150078829994	None	0.07079936366432625	0.0025032150078829994
110	5147	0.00849733846690599	None	0.0	0.00849733846690599
110	5561	0.0009320747410117946	None	0.0	0.0009320747410117946
110	5555	1.2726129084444863e-07	None	0.08659477932640604	1.2726129084444863e-07
110	5560	0.0010664035585455642	None	0.0	0.0010664035585455642
110	5089	0.003518196531800794	None	0.07079936366432625	0.003518196531800794
110	5370	0.0003958916044154163	None	0.0	0.0003958916044154163
110	5123	0.0026490023358310367	None	0.0	0.0026490023358310367
110	5597	0.00013141134006819724	None	0.0	0.00013141134006819724
110	5562	-5.532700414611921e-06	None	0.0	-5.532700414611921e-06
110	5534	0.0012123952901805365	None	0.0	0.0012123952901805365
110	5588	0.002150541201791593	None	0.0	0.002150541201791593
110	5592	0.0023528336589662573	None	0.0	0.0023528336589662573
110	5517	0.0008638885452119221	None	0.0	0.0008638885452119221
110	4741	0.002987137299630907	None	0.0	0.002987137299630907
110	5034	0.0036991003206055294	None	0.0	0.0036991003206055294
110	5504	7.679345636525473e-08	None	0.0	7.679345636525473e-08
110	5170	0.0041252674220947005	None	0.0	0.0041252674220947005
110	4914	0.004627575093563011	None	0.0	0.004627575093563011
110	5598	6.937915569081282e-05	None	0.0	6.937915569081282e-05
110	5593	8.211357687846318e-05	None	0.0	8.211357687846318e-05
110	5402	0.000260502972653301	None	0.0	0.000260502972653301
110	5064	0.000537892724110435	None	0.0	0.000537892724110435
110	5483	3.280171511670754e-10	None	0.0	3.280171511670754e-10
110	5599	3.478820916916799e-08	None	0.0	3.478820916916799e-08
110	5563	0.002915486360683569	None	0.0	0.002915486360683569
110	5518	4.352762399367649e-06	None	0.0	4.352762399367649e-06
110	5191	0.0006990839289017214	None	0.12804678064990768	0.0006990839289017214
110	5164	0.0005431135019262494	None	0.0	0.0005431135019262494
110	5122	0.009117076242882929	None	0.08659477932640604	0.009117076242882929
110	5510	0.0009542531863027719	None	0.0	0.0009542531863027719
110	4112	0.000561162930357001	None	0.10057292810101519	0.000561162930357001
110	5342	0.0008911377666823969	None	0.0	0.0008911377666823969
110	5541	2.2319878767569714e-06	None	0.0	2.2319878767569714e-06
110	5367	0.0009608249268419753	None	0.0	0.0009608249268419753
110	5436	0.008661668528901887	None	0.0	0.008661668528901887
110	5460	0.0021820193013997527	None	0.0	0.0021820193013997527
110	5575	0.00020000847337301865	None	0.0	0.00020000847337301865
110	5357	0.001058616443363179	None	0.15710722278535458	0.001058616443363179
110	5594	0.0017265696634412378	None	0.0	0.0017265696634412378
110	5553	0.0009365132787782091	None	0.0	0.0009365132787782091
110	5549	0.0014657810784999348	None	0.0	0.0014657810784999348
110	5171	0.0001688579924185764	None	0.0	0.0001688579924185764
110	5496	0.0001860905664207352	None	0.0	0.0001860905664207352
110	5468	1.1980368670492006e-06	None	0.0	1.1980368670492006e-06
110	5103	0.0065847999178471435	None	0.0	0.0065847999178471435
110	5086	0.0004686039416175757	None	0.24094388241691025	0.0004686039416175757
110	5439	0.000878990571562929	None	0.0	0.000878990571562929
110	5567	0.00035827760866298	None	0.11067565756463107	0.00035827760866298
110	5444	0.0028016062932274596	None	0.0	0.0028016062932274596
110	5480	0.0018067106199745448	None	0.05564366993268246	0.0018067106199745448
110	5150	0.0031932220827587576	None	0.0	0.0031932220827587576
110	5574	0.0009374991391513648	None	0.07079936366432625	0.0009374991391513648
110	5249	0.004093137156822319	None	0.0	0.004093137156822319
110	5400	0.0012019942785743353	None	0.0	0.0012019942785743353
110	5420	0.0007138028664336295	None	0.0	0.0007138028664336295
110	5569	2.0543399668161204e-06	None	0.0	2.0543399668161204e-06
110	5375	0.0033299986534665567	None	0.0	0.0033299986534665567
110	5587	2.8517165003885246e-07	None	0.0	2.8517165003885246e-07
110	5183	0.0016869355841032337	None	0.05564366993268246	0.0016869355841032337
110	5347	0.00011166741652044086	None	0.11210826021506944	0.00011166741652044086
110	4498	0.002383799824518444	None	0.12804678064990768	0.002383799824518444
110	5589	7.02941270878026e-05	None	0.12937441835095118	7.02941270878026e-05
76	3876	0.0003247873914134175	None	0.07132705000158829	0.0003247873914134175
76	3488	0.0017381210415638006	None	0.09862955894902099	0.0017381210415638006
76	3757	0.002588479567576002	None	0.0	0.002588479567576002
76	3814	0.0001408925251204233	None	0.0	0.0001408925251204233
76	3067	0.0024295944742168097	None	0.15803123153703053	0.0024295944742168097
76	3341	0.0007487582708039732	None	0.13264186350266388	0.0007487582708039732
76	3885	9.431889568685068e-10	None	0.34831003304153096	9.431889568685068e-10
76	3731	0.0003983931219539623	None	0.15910942088769056	0.0003983931219539623
76	3484	0.0009141540686994777	None	0.0	0.0009141540686994777
76	3607	0.0006939044933596427	None	0.09862955894902099	0.0006939044933596427
76	3668	0.00043377847373846844	None	0.06443753873988012	0.00043377847373846844
76	3823	-6.2070534143750535e-06	None	0.0	-6.2070534143750535e-06
76	3550	6.864063253643928e-05	None	0.0	6.864063253643928e-05
76	3843	0.00024177783324010938	None	0.04173275244951184	0.00024177783324010938
76	3667	2.682289287991178e-05	None	0.7162373364667269	2.682289287991178e-05
76	3854	-2.0373509730903396e-06	None	0.4820727836582931	-2.0373509730903396e-06
76	3726	0.0005154144733584323	None	0.0	0.0005154144733584323
76	3766	0.0005290590898610044	None	0.07132705000158829	0.0005290590898610044
76	3519	0.0016493891075342528	None	0.1522379877100131	0.0016493891075342528
76	3309	0.001515280384699572	None	0.0	0.001515280384699572
76	3801	0.00034201656079338634	None	0.1177629113054773	0.00034201656079338634
76	3852	0.00011396476334824637	None	0.06443753873988012	0.00011396476334824637
76	3858	-0.00011214119937242458	None	0.0	-0.00011214119937242458
76	3110	0.002039516937004063	None	0.5414705352385277	0.002039516937004063
76	3087	0.0001958604558490034	None	0.0	0.0001958604558490034
76	3842	2.8680646856664187e-05	None	0.0	2.8680646856664187e-05
76	3681	0.0007229449130426776	None	0.14480467989544182	0.0007229449130426776
76	3296	0.0007664197335769128	None	0.25576077292622285	0.0007664197335769128
76	3856	0.0005941651473665207	None	0.13693746909907661	0.0005941651473665207
76	3180	0.002478269480870346	None	0.05018088266731119	0.002478269480870346
76	3447	0.000230911873754091	None	0.05018088266731119	0.000230911873754091
76	3831	0.0013147626087344397	None	0.0	0.0013147626087344397
76	2715	0.0006374348822827264	None	0.0	0.0006374348822827264
76	3867	0.00010391861074496991	None	0.2004891212531204	0.00010391861074496991
76	2997	0.0017527163378973408	None	0.32120696660969184	0.0017527163378973408
76	3862	0.0005335620105058113	None	0.05018088266731119	0.0005335620105058113
76	3787	-9.320239372975911e-06	None	0.12739899134281857	-9.320239372975911e-06
76	3714	0.00018156998623175186	None	0.15026668810381547	0.00018156998623175186
76	3868	0.00038100760882754523	None	0.06443753873988012	0.00038100760882754523
76	3421	0.0005006739036842419	None	0.0	0.0005006739036842419
76	3815	-3.0316392787707194e-08	None	0.2306472897775511	-3.0316392787707194e-08
76	3818	0.00033165443774755274	None	0.0	0.00033165443774755274
76	3790	0.002594838804195131	None	0.16491772252226447	0.002594838804195131
76	3898	4.180812783909543e-05	None	0.0	4.180812783909543e-05
76	3890	-0.00011479244295222624	None	0.124801699950739	-0.00011479244295222624
76	3728	0.000236953838301597	None	0.2571850674417059	0.000236953838301597
76	3588	9.91635502398511e-05	None	0.1232261304762207	9.91635502398511e-05
76	3826	0.0001828275037795897	None	0.0	0.0001828275037795897
76	3869	0.0002081358332707972	None	0.0	0.0002081358332707972
76	3758	1.3094016431653339e-05	None	0.16254310856771756	1.3094016431653339e-05
76	3295	0.002698778029365513	None	0.11962585280783741	0.002698778029365513
76	2957	0.0005783279552580437	None	0.0	0.0005783279552580437
76	3088	0.000947157366932148	None	0.0	0.000947157366932148
76	3732	0.00022075508333436957	None	0.0	0.00022075508333436957
76	3871	0.001362054766845204	None	0.0	0.001362054766845204
76	3892	0.0004865097945266429	None	0.04173275244951184	0.0004865097945266429
76	3292	0.0008272028213967535	None	0.0	0.0008272028213967535
76	3706	0.0001934438991807845	None	0.0	0.0001934438991807845
76	3849	0.00011561756306180949	None	0.0	0.00011561756306180949
76	3861	0.00021921773270680708	None	0.07132705000158829	0.00021921773270680708
76	3620	7.277348554846426e-05	None	0.257661575222382	7.277348554846426e-05
76	3796	0.0003224579152371063	None	0.07132705000158829	0.0003224579152371063
76	3795	0.001044131065476682	None	0.05018088266731119	0.001044131065476682
76	3584	0.003062435488399716	None	0.2571850674417059	0.003062435488399716
76	3825	0.0009546978105799335	None	0.10582321604032943	0.0009546978105799335
76	3810	0.00017849183447149383	None	0.16254310856771756	0.00017849183447149383
76	3433	0.0015964947825003626	None	0.0	0.0015964947825003626
76	3875	0.000601329931778278	None	0.0	0.000601329931778278
76	3249	0.002263632662565542	None	0.10582321604032943	0.002263632662565542
76	3462	0.00023756885169167068	None	0.16033997359315824	0.00023756885169167068
76	3859	0.0034175322665940086	None	0.0	0.0034175322665940086
76	3042	0.0003697447460028877	None	0.0	0.0003697447460028877
76	3833	8.85480093019188e-05	None	0.0	8.85480093019188e-05
76	3669	0.00032841995756780065	None	0.29362633355284007	0.00032841995756780065
76	3638	0.0006017485213859159	None	0.04173275244951184	0.0006017485213859159
76	3314	0.0007302716483916934	None	0.0	0.0007302716483916934
76	3897	0.0001881059905209653	None	0.0	0.0001881059905209653
76	3872	-3.7719706629806496e-06	None	0.0	-3.7719706629806496e-06
76	3804	0.0012606744138450058	None	0.1411684722643726	0.0012606744138450058
76	3202	0.00020957187162930807	None	0.18441565351270794	0.00020957187162930807
76	3778	0.0006967139928438579	None	0.1515360950415639	0.0006967139928438579
76	3466	0.0005441337695434955	None	0.10582321604032943	0.0005441337695434955
76	3557	0.0011147036666226265	None	0.05018088266731119	0.0011147036666226265
76	3707	-5.505356029268743e-10	None	0.0	-5.505356029268743e-10
76	2843	0.0024000760106544887	None	0.1532450563965098	0.0024000760106544887
76	3592	0.0006438187999964328	None	0.06443753873988012	0.0006438187999964328
76	3617	0.0003433776823682246	None	0.05018088266731119	0.0003433776823682246
76	3451	0.00013099584375695036	None	0.0	0.00013099584375695036
76	3499	0.0012426810119435686	None	0.0	0.0012426810119435686
76	3515	0.00586691353661135	None	0.18441565351270794	0.00586691353661135
76	3686	2.972622394015586e-07	None	0.0	2.972622394015586e-07
76	3443	0.0005774618307818097	None	0.0	0.0005774618307818097
76	3816	9.619062949114983e-08	None	0.32743788330938683	9.619062949114983e-08
76	3354	0.0003585922277865091	None	0.152275534221651	0.0003585922277865091
76	3864	-2.8014994586108485e-05	None	0.06443753873988012	-2.8014994586108485e-05
76	3817	0.0010865184418722825	None	0.0	0.0010865184418722825
76	3828	0.00015559194691552663	None	0.07132705000158829	0.00015559194691552663
76	3853	0.000149061894836617	None	0.10582321604032943	0.000149061894836617
76	3900	5.884336715252006e-09	None	0.0	5.884336715252006e-09
76	3782	0.0019518302603739111	None	0.04173275244951184	0.0019518302603739111
30	1211	0.35241324664565443	0.35241324664565443	0.3831035037261995	0.35241324664565443
30	1528	0.32342658915332784	0.32342658915332784	0.40640104979682956	0.32342658915332784
30	1564	0.2556464623586699	0.2556464623586699	0.3394636047503194	0.2556464623586699
30	1599	0.39203948636107955	0.39203948636107955	0.4146089689654316	0.39203948636107955
30	1461	0.36497500866610655	0.36497500866610655	0.37580236124182975	0.36497500866610655
30	1126	0.38385758017756266	0.38385758017756266	0.39844465658041667	0.38385758017756266
30	1483	0.4694350982843229	0.4694350982843229	0.4889719809760195	0.4694350982843229
30	1066	0.40757827394222523	0.40757827394222523	0.43208884375304135	0.40757827394222523
30	1452	0.26968158691716876	0.26968158691716876	0.3100848880443214	0.26968158691716876
30	1216	0.40979895063427885	0.40979895063427885	0.42603604780400745	0.40979895063427885
30	1360	0.3163843165051584	0.3163843165051584	0.32061713139501036	0.3163843165051584
30	1562	0.30784537843936965	0.30784537843936965	0.34240755758373914	0.30784537843936965
30	893	0.4230069511854051	0.4230069511854051	0.4406140265325673	0.4230069511854051
30	1559	0.2324673662661096	0.2324673662661096	0.2924014663647584	0.2324673662661096
30	1548	0.2768101508480246	0.2768101508480246	0.334249097341177	0.2768101508480246
30	1577	0.4108805832915934	0.4108805832915934	0.4114458896133611	0.4108805832915934
30	1497	0.3116203970129973	0.3116203970129973	0.3470023622152828	0.3116203970129973
30	1415	0.3944284871960631	0.3944284871960631	0.39924276053393626	0.3944284871960631
30	1549	0.31080740022471903	0.31080740022471903	0.33425680994938056	0.31080740022471903
30	1359	0.36624315859397794	0.36624315859397794	0.3828517120724312	0.36624315859397794
30	1537	0.3228335931063738	0.3228335931063738	0.3741102564924942	0.3228335931063738
30	329	0.46175620795526556	0.46175620795526556	0.4679603907923853	0.46175620795526556
30	1495	0.29043766231831725	0.29043766231831725	0.3787232783609455	0.29043766231831725
30	1575	0.5191012005359539	0.5191012005359539	0.5299642823597628	0.5191012005359539
30	1417	0.34462532144440833	0.34462532144440833	0.3559736024443646	0.34462532144440833
30	1052	0.4058702253093154	0.4058702253093154	0.4625866410164491	0.4058702253093154
30	1378	0.41623187124088057	0.41623187124088057	0.4999299583940006	0.41623187124088057
30	1432	0.45067388307188977	0.45067388307188977	0.4934775146330958	0.45067388307188977
30	1581	0.26968158691716876	0.26968158691716876	0.3100848880443214	0.26968158691716876
30	892	0.37502781060204227	0.37502781060204227	0.3800183777768933	0.37502781060204227
30	1576	0.43267012980982394	0.43267012980982394	0.4612496583738467	0.43267012980982394
30	1556	0.2730652401860528	0.2730652401860528	0.32407228654062004	0.2730652401860528
30	1593	0.270592814124483	0.270592814124483	0.29944280736537804	0.270592814124483
30	1358	0.44343506183798603	0.44343506183798603	0.464934432181059	0.44343506183798603
30	1277	0.26968158691716876	0.26968158691716876	0.3100848880443214	0.26968158691716876
30	1408	0.3743103743214767	0.3743103743214767	0.45124215976806614	0.3743103743214767
30	1578	0.2985160064763423	0.2985160064763423	0.36734754639795075	0.2985160064763423
30	576	0.4366478735239803	0.4366478735239803	0.5005860201546333	0.4366478735239803
30	1210	0.3122099684710366	0.3122099684710366	0.48219342161579065	0.3122099684710366
30	1588	0.31801396573178087	0.31801396573178087	0.4109480722731599	0.31801396573178087
30	1501	0.30718545725117113	0.30718545725117113	0.3353525941812094	0.30718545725117113
30	1536	0.33215711993569175	0.33215711993569175	0.3895004738675313	0.33215711993569175
30	1459	0.5248383561912237	0.5248383561912237	0.6933302275541356	0.5248383561912237
30	1574	0.2880041079754881	0.2880041079754881	0.2894481804834542	0.2880041079754881
30	1477	0.32758202290234917	0.32758202290234917	0.39705508695184494	0.32758202290234917
30	1237	0.40344476359174497	0.40344476359174497	0.4119221777539773	0.40344476359174497
30	1579	0.3741550140327018	0.3741550140327018	0.42694775107289873	0.3741550140327018
30	1284	0.4369966158895312	0.4369966158895312	0.45675934947289953	0.4369966158895312
30	1305	0.3746851339229801	0.3746851339229801	0.39712782363998544	0.3746851339229801
30	1485	0.3349620196551957	0.3349620196551957	0.415388577393699	0.3349620196551957
30	1058	0.38826590577662057	0.38826590577662057	0.41757065833372237	0.38826590577662057
30	1539	0.3515029700957078	0.3515029700957078	0.3979647521487326	0.3515029700957078
30	1467	0.4152004904884031	0.4152004904884031	0.43523840044371376	0.4152004904884031
30	1267	0.381798888568009	0.381798888568009	0.4102416955249635	0.381798888568009
30	874	0.4372144032785534	0.4372144032785534	0.45670581403672517	0.4372144032785534
30	1180	0.3724529743714204	0.3724529743714204	0.37933457869446385	0.3724529743714204
30	1403	0.43362165204937214	0.43362165204937214	0.43893063565337326	0.43362165204937214
30	1205	0.45634523781399244	0.45634523781399244	0.4733795710177596	0.45634523781399244
30	1185	0.349639371894717	0.349639371894717	0.3795631521195197	0.349639371894717
30	1249	0.33152467844775513	0.33152467844775513	0.40736086471243926	0.33152467844775513
30	1583	0.31347799444512237	0.31347799444512237	0.37053033624705534	0.31347799444512237
30	1582	0.39726823007131484	0.39726823007131484	0.4157216232155953	0.39726823007131484
30	1480	0.29842701391289445	0.29842701391289445	0.32634576903612345	0.29842701391289445
30	1330	0.31801396573178087	0.31801396573178087	0.4109480722731599	0.31801396573178087
30	1589	0.2740082258402762	0.2740082258402762	0.35290653791014315	0.2740082258402762
30	1460	0.3122099684710366	0.3122099684710366	0.48219342161579065	0.3122099684710366
30	1526	0.4328384399468506	0.4328384399468506	0.4566262661229835	0.4328384399468506
30	1386	0.3122099684710366	0.3122099684710366	0.48219342161579065	0.3122099684710366
30	1569	0.285455810080424	0.285455810080424	0.3550673593256478	0.285455810080424
30	1554	0.30920371155834375	0.30920371155834375	0.3582002560681053	0.30920371155834375
30	1488	0.3209238949089486	0.3209238949089486	0.3425316426898092	0.3209238949089486
30	505	0.4248077343047173	0.4248077343047173	0.4328237500000915	0.4248077343047173
30	1514	0.37359261572783187	0.37359261572783187	0.412718601770377	0.37359261572783187
30	1332	0.38726086472014876	0.38726086472014876	0.40278864984671625	0.38726086472014876
30	1560	0.2565291666087306	0.2565291666087306	0.3086423553344205	0.2565291666087306
30	1505	0.356847622674024	0.356847622674024	0.3700821921619337	0.356847622674024
30	1293	0.33191294494340806	0.33191294494340806	0.39752367101521113	0.33191294494340806
30	1515	0.34771476914346455	0.34771476914346455	0.42573703385816886	0.34771476914346455
30	1587	0.2968279799888797	0.2968279799888797	0.3478376146760299	0.2968279799888797
30	1444	0.3381988813309923	0.3381988813309923	0.3963640018763285	0.3381988813309923
30	966	0.3460874273181789	0.3460874273181789	0.35650210981286784	0.3460874273181789
30	1500	0.44134608908709066	0.44134608908709066	0.48756513729671946	0.44134608908709066
30	914	0.4640495899416807	0.4640495899416807	0.4758661905734242	0.4640495899416807
30	1571	0.4384056171661282	0.4384056171661282	0.4782389282664152	0.4384056171661282
30	1586	0.36555367096860236	0.36555367096860236	0.39751234114183553	0.36555367096860236
30	1218	0.5248383561912237	0.5248383561912237	0.6933302275541356	0.5248383561912237
30	491	0.3902828041164068	0.3902828041164068	0.39050141323385074	0.3902828041164068
30	1341	0.3225877985735	0.3225877985735	0.3688054838980106	0.3225877985735
30	1511	0.3709445701621287	0.3709445701621287	0.3792166382553098	0.3709445701621287
30	1203	0.3503573867967897	0.3503573867967897	0.4167156130677837	0.3503573867967897
30	1478	0.2778368726219411	0.2778368726219411	0.31280622631541444	0.2778368726219411
30	1462	0.35601375483208436	0.35601375483208436	0.4001632664677208	0.35601375483208436
30	1565	0.3228335931063738	0.3228335931063738	0.3741102564924942	0.3228335931063738
30	1513	0.40979895063427885	0.40979895063427885	0.42603604780400745	0.40979895063427885
30	1428	0.3879880669627585	0.3879880669627585	0.46343027245167995	0.3879880669627585
30	1318	0.30782086377138695	0.30782086377138695	0.335946024903807	0.30782086377138695
30	1546	0.3046610680808083	0.3046610680808083	0.3908534983875366	0.3046610680808083
30	1406	0.40879283198844263	0.40879283198844263	0.45962002952412995	0.40879283198844263
30	1416	0.38258158399651526	0.38258158399651526	0.4020373417609224	0.38258158399651526
30	1494	0.3795084971874737	0.3795084971874737	0.6743804539796818	0.3795084971874737
139	6995	0.006529697563677735	None	0.0	0.006529697563677735
139	6703	0.007038775190478412	None	0.0	0.007038775190478412
139	6714	0.0067689843070362085	None	0.0	0.0067689843070362085
139	6852	0.007292518094036609	None	0.0	0.007292518094036609
139	6810	0.007593635367839972	None	0.012313692250467781	0.007593635367839972
139	6992	0.00620301330170437	None	0.0	0.00620301330170437
139	6671	0.010588752286644887	None	0.0	0.010588752286644887
139	7040	1.5644187651452897e-05	None	0.1522379877100131	1.5644187651452897e-05
139	6987	0.008242966872765123	None	0.0	0.008242966872765123
139	6946	0.010615944355207053	None	0.0	0.010615944355207053
139	6275	0.009532274770016844	None	0.0	0.009532274770016844
139	7043	0.013860663678579192	None	0.0	0.013860663678579192
139	6904	0.0024513038208592566	None	0.012313692250467781	0.0024513038208592566
139	6833	0.0012732203999270024	None	0.0	0.0012732203999270024
139	6843	0.00454483272561333	None	0.0	0.00454483272561333
139	6677	0.009224329763110087	None	0.0	0.009224329763110087
139	6855	0.0005470657934242837	None	0.0	0.0005470657934242837
139	6981	1.9834506182420773e-06	None	0.0	1.9834506182420773e-06
139	5513	0.010289829687113807	None	0.12011802217933336	0.010289829687113807
139	7023	0.00713159520847512	None	0.0	0.00713159520847512
139	7026	0.00020008274097593932	None	0.0	0.00020008274097593932
139	6226	0.006394467258912456	None	0.0	0.006394467258912456
139	6052	0.0028708389745678077	None	0.0	0.0028708389745678077
139	7045	0.011065353035291567	None	0.0	0.011065353035291567
139	6889	0.009449872816112082	None	0.0	0.009449872816112082
139	7004	0.0003260911987828095	None	0.012313692250467781	0.0003260911987828095
139	6760	0.006715804213363433	None	0.0	0.006715804213363433
139	7041	0.004248356963926024	None	0.0	0.004248356963926024
139	6651	0.006171564115579818	None	0.0	0.006171564115579818
139	7042	6.010867890350779e-05	None	0.0	6.010867890350779e-05
139	7002	0.0010475202563003827	None	0.0	0.0010475202563003827
139	6164	0.00611596696794297	None	0.0	0.00611596696794297
139	6702	0.011597516509813959	None	0.0	0.011597516509813959
139	6179	0.006545636799955179	None	0.0	0.006545636799955179
139	6860	-3.8340512109938926e-07	None	0.0	-3.8340512109938926e-07
139	6908	0.00041024186920883316	None	0.0	0.00041024186920883316
139	6952	6.646692397506203e-07	None	0.0	6.646692397506203e-07
139	6909	0.008601377017931995	None	0.0	0.008601377017931995
139	7037	-5.24501579816232e-08	None	0.0	-5.24501579816232e-08
139	6913	0.00011077967035612165	None	0.0	0.00011077967035612165
139	6683	0.007165182546578185	None	0.0	0.007165182546578185
139	7015	0.00043811925485445747	None	0.0	0.00043811925485445747
139	7016	0.003060914245037695	None	0.0	0.003060914245037695
139	6954	1.0405110314363226e-07	None	0.0	1.0405110314363226e-07
139	6821	0.007168563187005274	None	0.0	0.007168563187005274
139	5147	0.00849733846690599	None	0.12011802217933336	0.00849733846690599
139	6962	0.0013146930562969103	None	0.0	0.0013146930562969103
139	5916	0.006291101975389478	None	0.12011802217933336	0.006291101975389478
139	6806	0.001749637192683275	None	0.0	0.001749637192683275
139	6521	0.016712593728871947	None	0.0	0.016712593728871947
139	7010	0.0029171263508217054	None	0.17348344686618605	0.0029171263508217054
139	6898	0.0005052586999534449	None	0.0	0.0005052586999534449
139	6466	0.0038118825726146427	None	0.0	0.0038118825726146427
139	7024	0.00018648058528625454	None	0.0	0.00018648058528625454
139	7021	0.0001008761221707817	None	0.0	0.0001008761221707817
139	6555	0.007684240480435811	None	0.0	0.007684240480435811
139	6749	0.007472504215397563	None	0.0	0.007472504215397563
139	6975	0.004380379469625369	None	0.0	0.004380379469625369
139	6674	0.007337814852407034	None	0.0	0.007337814852407034
139	6685	0.002206554089142703	None	0.012313692250467781	0.002206554089142703
139	6930	0.00026532771293289776	None	0.05564366993268246	0.00026532771293289776
139	6836	0.0022255511854881106	None	0.0	0.0022255511854881106
139	6938	0.00012604141417267708	None	0.16763272228051	0.00012604141417267708
139	6800	0.007972316539877747	None	0.0	0.007972316539877747
139	6878	0.01043765165028285	None	0.0	0.01043765165028285
139	6622	0.0046567883355444544	None	0.012313692250467781	0.0046567883355444544
139	6804	0.0004658734703557633	None	0.0	0.0004658734703557633
139	6187	0.010537713225192494	None	0.0	0.010537713225192494
139	6956	0.0017112061294850607	None	0.0	0.0017112061294850607
139	6431	0.00512527510315928	None	0.0	0.00512527510315928
139	6416	0.0040407660286275755	None	0.0	0.0040407660286275755
139	6756	0.003610382521886869	None	0.0	0.003610382521886869
139	7039	-1.1500760218360622e-08	None	0.0	-1.1500760218360622e-08
139	6808	0.006160727938724982	None	0.0	0.006160727938724982
139	6434	0.004920054032554152	None	0.0	0.004920054032554152
139	7006	0.00428127193530637	None	0.0	0.00428127193530637
139	6432	0.004489473165775812	None	0.0	0.004489473165775812
139	6813	0.000806538042672297	None	0.0	0.000806538042672297
139	6953	-8.659410428665466e-06	None	0.0	-8.659410428665466e-06
139	6964	0.005793301407301996	None	0.0	0.005793301407301996
139	7034	7.216460656018434e-11	None	0.0	7.216460656018434e-11
139	6356	0.004349827988470134	None	0.012313692250467781	0.004349827988470134
139	6997	-2.4742045811246744e-08	None	0.0	-2.4742045811246744e-08
139	6752	0.007319898496141686	None	0.0	0.007319898496141686
139	6965	0.006937245721956256	None	0.0	0.006937245721956256
139	6831	0.0005351656760437512	None	0.0	0.0005351656760437512
139	6936	0.003985991034559341	None	0.0	0.003985991034559341
139	7036	3.357568456560144e-05	None	0.0	3.357568456560144e-05
139	6924	0.0012949719231890658	None	0.0	0.0012949719231890658
139	6607	0.006024371424040523	None	0.0	0.006024371424040523
139	6631	0.004376717454830457	None	0.0	0.004376717454830457
139	6617	0.006411311020493259	None	0.05564366993268246	0.006411311020493259
139	6941	0.0008184592678469249	None	0.0	0.0008184592678469249
139	5375	0.0033299986534665567	None	0.0	0.0033299986534665567
139	6918	0.0004286821832505671	None	0.05564366993268246	0.0004286821832505671
139	6955	0.004495027811514557	None	0.0	0.004495027811514557
139	6451	0.01023508706164419	None	0.0	0.01023508706164419
139	7035	0.005903416242837963	None	0.0	0.005903416242837963
139	6694	0.004323508662660944	None	0.0	0.004323508662660944
139	7018	0.004793715078095368	None	0.0	0.004793715078095368
71	3569	0.0002522631570481165	None	0.20563370786953966	0.0002522631570481165
71	3488	0.0017381210415638006	None	0.12515042903634171	0.0017381210415638006
71	3067	0.0024295944742168097	None	0.16719536436313925	0.0024295944742168097
71	2982	5.503396067270306e-05	None	0.0	5.503396067270306e-05
71	3341	0.0007487582708039732	None	0.1163249581460117	0.0007487582708039732
71	3107	0.0001323703845738248	None	0.0	0.0001323703845738248
71	3203	0.0010234705861403232	None	0.0	0.0010234705861403232
71	3484	0.0009141540686994777	None	0.0	0.0009141540686994777
71	3607	0.0006939044933596427	None	0.12515042903634171	0.0006939044933596427
71	3550	6.864063253643928e-05	None	0.0	6.864063253643928e-05
71	3474	0.0001353891019506791	None	0.0	0.0001353891019506791
71	3608	9.050383480403726e-07	None	0.0	9.050383480403726e-07
71	3626	3.545730162715499e-05	None	0.0	3.545730162715499e-05
71	3478	0.005096246235915445	None	0.0	0.005096246235915445
71	3531	0.0004234777578910432	None	0.0	0.0004234777578910432
71	3519	0.0016493891075342528	None	0.1522379877100131	0.0016493891075342528
71	3309	0.001515280384699572	None	0.0	0.001515280384699572
71	3644	2.0402135069488902e-08	None	0.0	2.0402135069488902e-08
71	2768	0.0016463973116481085	None	0.0	0.0016463973116481085
71	3649	0.0007675684078321136	None	0.15657863630427873	0.0007675684078321136
71	3110	0.002039516937004063	None	0.49471071918275805	0.002039516937004063
71	3087	0.0001958604558490034	None	0.0	0.0001958604558490034
71	3296	0.0007664197335769128	None	0.27300823666537416	0.0007664197335769128
71	3180	0.002478269480870346	None	0.06342068858321903	0.002478269480870346
71	3447	0.000230911873754091	None	0.06342068858321903	0.000230911873754091
71	3621	4.663737577088606e-05	None	0.08295302420386437	4.663737577088606e-05
71	2715	0.0006374348822827264	None	0.0	0.0006374348822827264
71	2687	0.0006170022990577568	None	0.245851160069381	0.0006170022990577568
71	2997	0.0017527163378973408	None	0.2545963300141706	0.0017527163378973408
71	3613	5.8485373539622734e-08	None	0.042234798441787735	5.8485373539622734e-08
71	3645	0.0004433922272800669	None	0.245851160069381	0.0004433922272800669
71	3421	0.0005006739036842419	None	0.0	0.0005006739036842419
71	3414	2.310672103722005e-08	None	0.0	2.310672103722005e-08
71	3609	0.00012721745213929963	None	0.0	0.00012721745213929963
71	3407	0.00014754574770322186	None	0.0	0.00014754574770322186
71	3537	0.0007431962011444317	None	0.042234798441787735	0.0007431962011444317
71	3633	8.418655304526606e-05	None	0.042234798441787735	8.418655304526606e-05
71	3612	0.0004807606645306698	None	0.0	0.0004807606645306698
71	3505	1.0001076115614245e-05	None	0.15064508547615302	1.0001076115614245e-05
71	3588	9.91635502398511e-05	None	0.1499303339217535	9.91635502398511e-05
71	3295	0.002698778029365513	None	0.12144554929174674	0.002698778029365513
71	2957	0.0005783279552580437	None	0.0	0.0005783279552580437
71	3088	0.000947157366932148	None	0.0	0.000947157366932148
71	3606	5.330251215955064e-05	None	0.0	5.330251215955064e-05
71	3594	0.001851611674294719	None	0.0	0.001851611674294719
71	3648	3.825898187682399e-06	None	0.042234798441787735	3.825898187682399e-06
71	3292	0.0008272028213967535	None	0.0	0.0008272028213967535
71	3019	0.0009992034110622727	None	0.0	0.0009992034110622727
71	3622	0.00015635964719214632	None	0.0	0.00015635964719214632
71	3623	0.0004497571436738965	None	0.0	0.0004497571436738965
71	3061	0.0013992206104567156	None	0.042234798441787735	0.0013992206104567156
71	3646	1.9218073780835687e-05	None	0.0	1.9218073780835687e-05
71	3620	7.277348554846426e-05	None	0.25818803863465856	7.277348554846426e-05
71	3614	-3.24711835776107e-08	None	0.0	-3.24711835776107e-08
71	3221	0.0002675155031765675	None	0.0	0.0002675155031765675
71	3640	-1.882148707745462e-09	None	0.042234798441787735	-1.882148707745462e-09
71	3493	2.579663246321499e-05	None	0.26371674789046173	2.579663246321499e-05
71	3584	0.003062435488399716	None	0.2540848438224305	0.003062435488399716
71	3553	1.3486889117766994e-07	None	0.0	1.3486889117766994e-07
71	2971	0.00012524886516399714	None	0.49471071918275805	0.00012524886516399714
71	3433	0.0015964947825003626	None	0.0	0.0015964947825003626
71	3167	0.000340506729493959	None	0.0	0.000340506729493959
71	3503	0.00018427230114687827	None	0.13963748525965963	0.00018427230114687827
71	3157	0.0004129348151694128	None	0.0	0.0004129348151694128
71	3435	0.0016583744373769589	None	0.15064508547615302	0.0016583744373769589
71	3249	0.002263632662565542	None	0.09100761717805324	0.002263632662565542
71	3462	0.00023756885169167068	None	0.16620465260872902	0.00023756885169167068
71	3311	2.696128655627442e-05	None	0.17154876091540117	2.696128655627442e-05
71	3544	2.975163027758404e-05	None	0.0	2.975163027758404e-05
71	3042	0.0003697447460028877	None	0.0	0.0003697447460028877
71	3288	0.00038796517344745046	None	0.10097918218927593	0.00038796517344745046
71	3647	4.7188728200632175e-05	None	0.08295302420386437	4.7188728200632175e-05
71	3616	-2.4785535665009423e-09	None	0.49888438938849866	-2.4785535665009423e-09
71	3638	0.0006017485213859159	None	0.06955458741585308	0.0006017485213859159
71	3314	0.0007302716483916934	None	0.0	0.0007302716483916934
71	3456	0.00022720189617778008	None	0.15213736507320322	0.00022720189617778008
71	3631	-7.637201283548063e-08	None	0.0	-7.637201283548063e-08
71	3202	0.00020957187162930807	None	0.15064508547615302	0.00020957187162930807
71	3269	0.00013411140644115164	None	0.0	0.00013411140644115164
71	3599	3.469417077654046e-08	None	0.0	3.469417077654046e-08
71	3466	0.0005441337695434955	None	0.09100761717805324	0.0005441337695434955
71	3557	0.0011147036666226265	None	0.06342068858321903	0.0011147036666226265
71	2843	0.0024000760106544887	None	0.2306842955074202	0.0024000760106544887
71	3605	7.583217642948506e-05	None	0.10097918218927593	7.583217642948506e-05
71	3540	-6.066628082903363e-09	None	0.042234798441787735	-6.066628082903363e-09
71	3643	0.0002807481264595488	None	0.0	0.0002807481264595488
71	3610	8.405792812981431e-06	None	0.0	8.405792812981431e-06
71	3592	0.0006438187999964328	None	0.10097918218927593	0.0006438187999964328
71	3617	0.0003433776823682246	None	0.06342068858321903	0.0003433776823682246
71	3475	0.0008144356164103184	None	0.0	0.0008144356164103184
71	3598	0.00042876500837620994	None	0.0	0.00042876500837620994
71	3451	0.00013099584375695036	None	0.0	0.00013099584375695036
71	3499	0.0012426810119435686	None	0.0	0.0012426810119435686
71	3515	0.00586691353661135	None	0.15064508547615302	0.00586691353661135
71	3363	0.00013376625369027374	None	0.0	0.00013376625369027374
71	3543	7.960678157882107e-05	None	0.0	7.960678157882107e-05
71	3443	0.0005774618307818097	None	0.0	0.0005774618307818097
71	3354	0.0003585922277865091	None	0.08295302420386437	0.0003585922277865091
71	3574	0.0003455277371176661	None	0.0	0.0003455277371176661
71	3619	-2.1022891166340333e-09	None	0.0	-2.1022891166340333e-09
54	2683	-1.6823201999564622e-05	None	0.23282761933232993	-1.6823201999564622e-05
54	2717	2.002414641148828e-05	None	0.11362205707890705	2.002414641148828e-05
54	2800	1.1634369219990177e-06	None	0.5055313890327395	1.1634369219990177e-06
54	2776	-9.456293705253091e-05	None	0.07501793689224517	-9.456293705253091e-05
54	2677	2.2811750955233742e-07	None	0.4219466998507048	2.2811750955233742e-07
54	2771	-5.5160213239926586e-08	None	0.20860255253304222	-5.5160213239926586e-08
54	2559	2.859270877982906e-06	None	0.07501793689224517	2.859270877982906e-06
54	2759	-5.993434082108055e-08	None	0.21152877866226008	-5.993434082108055e-08
54	2651	-3.7392599433281537e-08	None	0.30516844871462123	-3.7392599433281537e-08
54	2566	-1.3331757264110824e-08	None	0.1820504238197364	-1.3331757264110824e-08
54	2621	-8.87758822507394e-11	None	0.1820504238197364	-8.87758822507394e-11
54	2625	-4.30049527289247e-07	None	0.261019059385006	-4.30049527289247e-07
54	2662	2.5676653425384113e-09	None	0.6644638948674322	2.5676653425384113e-09
54	2758	6.397018683682671e-08	None	0.12751348335695564	6.397018683682671e-08
54	2682	3.5393903494127297e-05	None	0.1462690896369792	3.5393903494127297e-05
54	2748	2.9200556834469755e-06	None	0.11224589399461977	2.9200556834469755e-06
54	2790	-5.93827605594599e-08	None	0.1731196744580809	-5.93827605594599e-08
54	2768	0.0016463973116481085	None	0.07501793689224517	0.0016463973116481085
54	2658	3.849161246867735e-05	None	0.11224589399461977	3.849161246867735e-05
54	2607	1.189162846092165e-06	None	0.1462690896369792	1.189162846092165e-06
54	2670	2.6453121069608226e-05	None	0.2291650998081653	2.6453121069608226e-05
54	2715	0.0006374348822827264	None	0.11432914365067166	0.0006374348822827264
54	2687	0.0006170022990577568	None	0.23465466449745623	0.0006170022990577568
54	2730	-2.8089836097194188e-09	None	0.11224589399461977	-2.8089836097194188e-09
54	2613	-1.1979110916055424e-07	None	0.5214628481109467	-1.1979110916055424e-07
54	2767	9.993015472913172e-09	None	0.7935881709146864	9.993015472913172e-09
54	2764	1.4032849035312533e-08	None	0.44610005160704247	1.4032849035312533e-08
54	2714	1.7487185130329346e-06	None	0.40497667106976676	1.7487185130329346e-06
54	2653	-7.352141126372503e-08	None	0.1462690896369792	-7.352141126372503e-08
54	2781	-2.074307980748942e-06	None	0.11362205707890705	-2.074307980748942e-06
54	2727	6.937617685066675e-08	None	0.3557275700051898	6.937617685066675e-08
54	2660	-4.026630582804841e-05	None	0.12751348335695564	-4.026630582804841e-05
54	2752	4.836744315197332e-07	None	0.23282761933232993	4.836744315197332e-07
54	2775	1.2744330288364927e-06	None	0.14875537011244594	1.2744330288364927e-06
54	2766	4.74539357820109e-07	None	0.07501793689224517	4.74539357820109e-07
54	2765	2.05516505532053e-06	None	0.1731196744580809	2.05516505532053e-06
54	2778	-2.864098514623894e-07	None	0.10599413744625727	-2.864098514623894e-07
54	2636	9.501329986999973e-07	None	0.1792831952729447	9.501329986999973e-07
54	2639	1.4462501786163253e-07	None	0.8373184064363667	1.4462501786163253e-07
54	2791	6.096048875941426e-07	None	0.23465466449745623	6.096048875941426e-07
54	2656	2.7475621583854736e-06	None	0.21152877866226008	2.7475621583854736e-06
54	2594	2.71247282004338e-05	None	0.242309624916503	2.71247282004338e-05
54	2623	1.5106180024044112e-07	None	0.17912509632728382	1.5106180024044112e-07
54	2619	0.0002630511911326389	None	0.17549916743209418	0.0002630511911326389
54	2751	8.529006303285803e-05	None	0.12751348335695564	8.529006303285803e-05
54	2782	-6.439350981356305e-10	None	0.16390132805960206	-6.439350981356305e-10
54	2733	1.620058587661964e-06	None	0.47698263104459465	1.620058587661964e-06
54	2741	6.371353879528306e-06	None	0.3562738826037788	6.371353879528306e-06
54	2595	2.555763863118807e-05	None	0.28780513115510264	2.555763863118807e-05
54	2772	0.00010336863401305128	None	0.11362205707890705	0.00010336863401305128
54	2799	-1.331316772373926e-06	None	0.16390132805960206	-1.331316772373926e-06
54	2794	3.368432901880866e-05	None	0.21152877866226008	3.368432901880866e-05
54	2582	-3.8730798363476614e-08	None	0.14805040099098254	-3.8730798363476614e-08
54	2680	7.114770274966523e-06	None	0.16384710437591346	7.114770274966523e-06
54	2736	7.301601382512721e-05	None	0.10599413744625727	7.301601382512721e-05
54	2754	-1.6306200012794235e-10	None	0.44774371622724357	-1.6306200012794235e-10
54	2647	-1.9826008915574213e-07	None	0.30365573502984095	-1.9826008915574213e-07
54	2797	8.399837098731013e-05	None	0.23557856302913086	8.399837098731013e-05
54	2780	-6.062350727831085e-08	None	0.26384572097484105	-6.062350727831085e-08
54	2649	0.0005007299917857288	None	0.6765849292861061	0.0005007299917857288
54	2561	2.7213435979574185e-05	None	0.14875537011244594	2.7213435979574185e-05
54	2563	5.0720445952276255e-05	None	0.4219466998507048	5.0720445952276255e-05
54	2620	3.5573938887780564e-05	None	0.11224589399461977	3.5573938887780564e-05
54	2746	0.00027040128762289016	None	0.23282761933232993	0.00027040128762289016
54	2674	9.483107290559355e-05	None	0.2661716202512348	9.483107290559355e-05
54	2739	4.396363653260371e-06	None	0.2989463539420688	4.396363653260371e-06
54	2700	3.5645670049638687e-05	None	0.3606306232046822	3.5645670049638687e-05
54	2616	-1.7806157911761246e-06	None	0.29264890970319585	-1.7806157911761246e-06
54	2795	3.0611661696295365e-06	None	0.47972591469245485	3.0611661696295365e-06
54	2692	5.801994327481978e-05	None	0.20659551378419705	5.801994327481978e-05
54	2774	8.10857070533628e-09	None	0.14511456238129036	8.10857070533628e-09
54	2721	0.0005793705117810704	None	0.1540266040814516	0.0005793705117810704
54	2588	0.0005060223317185936	None	0.14805040099098254	0.0005060223317185936
54	2688	3.4239879029780233e-06	None	0.1792831952729447	3.4239879029780233e-06
54	2657	2.9603141230997848e-08	None	0.3324143885549374	2.9603141230997848e-08
54	2747	0.0001186128096746438	None	0.2243918449665637	0.0001186128096746438
54	2763	-2.302112146783672e-11	None	0.1792831952729447	-2.302112146783672e-11
54	2648	2.9582048155863804e-07	None	0.28780513115510264	2.9582048155863804e-07
54	2551	2.084112418295552e-06	None	0.5739184357429543	2.084112418295552e-06
54	2729	1.1730296730831323e-06	None	0.1792831952729447	1.1730296730831323e-06
54	2565	3.0319053940986412e-06	None	0.3441045857663413	3.0319053940986412e-06
54	2788	-4.0394713959913765e-07	None	0.29560681050367943	-4.0394713959913765e-07
54	2652	4.579177081922723e-06	None	0.14875537011244594	4.579177081922723e-06
54	2708	-8.32788727836376e-07	None	0.10599413744625727	-8.32788727836376e-07
54	2753	-6.888163169671388e-08	None	0.20860255253304222	-6.888163169671388e-08
54	2586	-1.4265030779170942e-13	None	0.1971798539243887	-1.4265030779170942e-13
54	2773	6.735483329242297e-07	None	0.23282761933232993	6.735483329242297e-07
54	2761	-8.265801704071798e-10	None	0.145143611117173	-8.265801704071798e-10
54	2699	0.0002444117965923224	None	0.2597306561014812	0.0002444117965923224
54	2792	3.5673785346508664e-09	None	0.261019059385006	3.5673785346508664e-09
54	2573	5.644208199398127e-06	None	0.37606168252290256	5.644208199398127e-06
54	2787	1.043058421918791e-06	None	0.20659551378419705	1.043058421918791e-06
54	2757	None	None	0.21549664905373275	None
54	2695	0.0007040736748297651	None	0.18139150359255793	0.0007040736748297651
54	2590	-4.139059466058355e-08	None	0.14805040099098254	-4.139059466058355e-08
54	2760	-5.901224220096716e-08	None	0.18368706635358958	-5.901224220096716e-08
54	2572	7.156396631123287e-06	None	0.11224589399461977	7.156396631123287e-06
54	2702	-5.260616485890966e-11	None	0.7935881709146864	-5.260616485890966e-11
54	2738	-1.5803134889351523e-09	None	0.37440530298511315	-1.5803134889351523e-09
54	2796	-1.2989070338126413e-08	None	0.11432914365067166	-1.2989070338126413e-08
108	5404	0.001046584641707701	None	0.0	0.001046584641707701
108	5310	2.0798760025071263e-05	None	0.0	2.0798760025071263e-05
108	5485	0.0028783934822690714	None	0.0	0.0028783934822690714
108	5433	0.002086945828581775	None	0.1261011749660097	0.002086945828581775
108	5349	3.2509145218848993e-06	None	0.0	3.2509145218848993e-06
108	4968	0.001433038402985517	None	0.018828395943506594	0.001433038402985517
108	5434	0.00013651100608490243	None	0.0	0.00013651100608490243
108	5490	0.00248973023380585	None	0.12064978044601686	0.00248973023380585
108	5463	-0.00022228836138896282	None	0.0	-0.00022228836138896282
108	5174	0.0022153539286280514	None	0.018828395943506594	0.0022153539286280514
108	5018	0.0017364091675058243	None	0.0	0.0017364091675058243
108	5498	0.0004081126018200337	None	0.0	0.0004081126018200337
108	5440	1.1254766511806153e-05	None	0.06887123409188395	1.1254766511806153e-05
108	3965	0.0015583585704739427	None	0.33154034929006065	0.0015583585704739427
108	5457	0.0030824298830054945	None	0.0	0.0030824298830054945
108	4659	0.0021034523840865716	None	0.0	0.0021034523840865716
108	4923	0.004933184361799197	None	0.0	0.004933184361799197
108	5363	0.0008009318953953253	None	0.0	0.0008009318953953253
108	5297	0.0005825665420042126	None	0.11082323025421001	0.0005825665420042126
108	5475	5.040468899424849e-07	None	0.0	5.040468899424849e-07
108	5487	1.8245908420596605e-05	None	0.10207286598547702	1.8245908420596605e-05
108	5455	7.048407553248846e-05	None	0.0	7.048407553248846e-05
108	5021	0.00026455504655928093	None	0.0	0.00026455504655928093
108	5143	0.0001292987344817802	None	0.0	0.0001292987344817802
108	5309	0.0017513206064317926	None	0.0	0.0017513206064317926
108	5167	0.0009140230047427402	None	0.0	0.0009140230047427402
108	4166	0.001949738836513454	None	0.0	0.001949738836513454
108	5495	0.001706378784469062	None	0.0	0.001706378784469062
108	5411	0.000357658611511847	None	0.06887123409188395	0.000357658611511847
108	5500	0.0027399410250877653	None	0.0	0.0027399410250877653
108	5093	0.0004615980725561381	None	0.0	0.0004615980725561381
108	4926	0.003220049884516736	None	0.0	0.003220049884516736
108	4872	0.0029874265583525943	None	0.0753941266855821	0.0029874265583525943
108	5401	0.00011333081966388128	None	0.0	0.00011333081966388128
108	5232	0.0005511442416368252	None	0.0	0.0005511442416368252
108	5429	0.0014938823424619696	None	0.0	0.0014938823424619696
108	5225	0.010145476109835119	None	0.0	0.010145476109835119
108	5208	0.0006042090471228386	None	0.0	0.0006042090471228386
108	4667	0.0012881706473890358	None	0.0	0.0012881706473890358
108	4992	0.000863145416488851	None	0.0	0.000863145416488851
108	4854	0.010169574879189548	None	0.018828395943506594	0.010169574879189548
108	5105	0.0025032150078829994	None	0.0753941266855821	0.0025032150078829994
108	5147	0.00849733846690599	None	0.018828395943506594	0.00849733846690599
108	5350	0.0011758583567477614	None	0.018828395943506594	0.0011758583567477614
108	5465	-2.5232418040101297e-07	None	0.0	-2.5232418040101297e-07
108	5381	0.00013772469019368943	None	0.0	0.00013772469019368943
108	5109	0.0004474020263584597	None	0.07970129300201	0.0004474020263584597
108	5089	0.003518196531800794	None	0.0753941266855821	0.003518196531800794
108	5370	0.0003958916044154163	None	0.0	0.0003958916044154163
108	5123	0.0026490023358310367	None	0.0	0.0026490023358310367
108	5383	3.041022167928291e-07	None	0.11733430777338238	3.041022167928291e-07
108	4741	0.002987137299630907	None	0.0	0.002987137299630907
108	5034	0.0036991003206055294	None	0.0	0.0036991003206055294
108	5170	0.0041252674220947005	None	0.0	0.0041252674220947005
108	4290	0.003301063726957872	None	0.0	0.003301063726957872
108	4914	0.004627575093563011	None	0.0	0.004627575093563011
108	5415	-2.174043288943594e-09	None	0.0	-2.174043288943594e-09
108	5402	0.000260502972653301	None	0.018828395943506594	0.000260502972653301
108	5488	1.3408131236602746e-05	None	0.0	1.3408131236602746e-05
108	5377	0.0058298966166412305	None	0.0	0.0058298966166412305
108	5064	0.000537892724110435	None	0.0	0.000537892724110435
108	5483	3.280171511670754e-10	None	0.0	3.280171511670754e-10
108	5062	4.396435412801607e-07	None	0.0	4.396435412801607e-07
108	5478	-9.46498277883656e-06	None	0.0	-9.46498277883656e-06
108	5191	0.0006990839289017214	None	0.10757920239047133	0.0006990839289017214
108	5164	0.0005431135019262494	None	0.0	0.0005431135019262494
108	5300	0.0007102786783205864	None	0.0	0.0007102786783205864
108	5122	0.009117076242882929	None	0.09779832296241783	0.009117076242882929
108	5462	0.00020555146226206082	None	0.018828395943506594	0.00020555146226206082
108	4920	0.0007629731861812993	None	0.0	0.0007629731861812993
108	4112	0.000561162930357001	None	0.10792361373303852	0.000561162930357001
108	5342	0.0008911377666823969	None	0.0	0.0008911377666823969
108	5367	0.0009608249268419753	None	0.0	0.0009608249268419753
108	5436	0.008661668528901887	None	0.0	0.008661668528901887
108	5460	0.0021820193013997527	None	0.0	0.0021820193013997527
108	5365	6.502263589105435e-07	None	0.0	6.502263589105435e-07
108	5357	0.001058616443363179	None	0.17037332731773835	0.001058616443363179
108	5458	2.8824053301256164e-05	None	0.0	2.8824053301256164e-05
108	5171	0.0001688579924185764	None	0.0	0.0001688579924185764
108	5496	0.0001860905664207352	None	0.0	0.0001860905664207352
108	5468	1.1980368670492006e-06	None	0.0	1.1980368670492006e-06
108	5497	0.0007599187650864996	None	0.018828395943506594	0.0007599187650864996
108	5103	0.0065847999178471435	None	0.0	0.0065847999178471435
108	5151	0.0019457860370782113	None	0.0	0.0019457860370782113
108	5086	0.0004686039416175757	None	0.24534781149181786	0.0004686039416175757
108	5439	0.000878990571562929	None	0.0	0.000878990571562929
108	5444	0.0028016062932274596	None	0.0	0.0028016062932274596
108	5480	0.0018067106199745448	None	0.06259912867426777	0.0018067106199745448
108	5150	0.0031932220827587576	None	0.0	0.0031932220827587576
108	5442	4.379054934483957e-07	None	0.06887123409188395	4.379054934483957e-07
108	5494	-9.87209232993213e-07	None	0.0	-9.87209232993213e-07
108	5249	0.004093137156822319	None	0.0	0.004093137156822319
108	5400	0.0012019942785743353	None	0.0	0.0012019942785743353
108	5420	0.0007138028664336295	None	0.0	0.0007138028664336295
108	5375	0.0033299986534665567	None	0.0	0.0033299986534665567
108	5183	0.0016869355841032337	None	0.06259912867426777	0.0016869355841032337
108	5347	0.00011166741652044086	None	0.10207286598547702	0.00011166741652044086
108	5446	0.0045344700383155535	None	0.0	0.0045344700383155535
108	4498	0.002383799824518444	None	0.10757920239047133	0.002383799824518444
108	4721	0.003018633912214525	None	0.0	0.003018633912214525
34	1211	0.35535356996753764	0.35535356996753764	0.36663151433687197	0.35535356996753764
34	1787	0.2676269083238797	0.2676269083238797	0.31924160630871495	0.2676269083238797
34	1599	0.3557509234900584	0.3557509234900584	0.3743306568603957	0.3557509234900584
34	1483	0.37575542324170785	0.37575542324170785	0.38827860001282566	0.37575542324170785
34	1066	0.34811063799681946	0.34811063799681946	0.37877528150017836	0.34811063799681946
34	1783	0.23250706225146972	0.23250706225146972	0.3133232021294475	0.23250706225146972
34	1216	0.4152334949039808	0.4152334949039808	0.4326090513882119	0.4152334949039808
34	893	0.42155580667475157	0.42155580667475157	0.452287215681357	0.42155580667475157
34	1610	0.3201019490209295	0.3201019490209295	0.34306452232245394	0.3201019490209295
34	1415	0.3784435725218736	0.3784435725218736	0.3808430551688769	0.3784435725218736
34	1549	0.31157855836636056	0.31157855836636056	0.3395164429572981	0.31157855836636056
34	1759	0.3266785005978504	0.3266785005978504	0.3375518348921941	0.3266785005978504
34	1767	0.29369078816095645	0.29369078816095645	0.3448735678024183	0.29369078816095645
34	1537	0.33108099160182797	0.33108099160182797	0.3779095800089174	0.33108099160182797
34	329	0.3616022170912561	0.3616022170912561	0.3792233166675557	0.3616022170912561
34	1681	0.42042967659680636	0.42042967659680636	0.4330553128893345	0.42042967659680636
34	1755	0.26770509831248424	0.26770509831248424	0.4857533992803592	0.26770509831248424
34	1630	0.342765828715429	0.342765828715429	0.3714376012331264	0.342765828715429
34	1052	0.3474014848033248	0.3474014848033248	0.4238960385250897	0.3474014848033248
34	1378	0.40827131920178716	0.40827131920178716	0.47980402179307724	0.40827131920178716
34	1765	0.32420460489351255	0.32420460489351255	0.38691663250221475	0.32420460489351255
34	1581	0.4286371955813261	0.4286371955813261	0.49932083043613684	0.4286371955813261
34	1576	0.35667754839418947	0.35667754839418947	0.37095333890269416	0.35667754839418947
34	1358	0.4531558983537981	0.4531558983537981	0.4872730583722717	0.4531558983537981
34	1693	0.3115525625930106	0.3115525625930106	0.37707348343192565	0.3115525625930106
34	1684	0.3092026215789989	0.3092026215789989	0.31952351306783994	0.3092026215789989
34	1773	0.3467252972411133	0.3467252972411133	0.35680620793584766	0.3467252972411133
34	1737	0.46885748898181945	0.46885748898181945	0.6433547434850367	0.46885748898181945
34	1607	0.3266785005978504	0.3266785005978504	0.3375518348921941	0.3266785005978504
34	1501	0.30983076694685385	0.30983076694685385	0.3503360860149306	0.30983076694685385
34	1648	0.33565975247677116	0.33565975247677116	0.4052614457103044	0.33565975247677116
34	1536	0.3018414873561442	0.3018414873561442	0.3695077289989529	0.3018414873561442
34	1624	0.36414983991575856	0.36414983991575856	0.38475075414255694	0.36414983991575856
34	1459	0.46885748898181945	0.46885748898181945	0.6433547434850367	0.46885748898181945
34	1715	0.31079889401472816	0.31079889401472816	0.32773252296614425	0.31079889401472816
34	1763	0.36481913259225873	0.36481913259225873	0.3808194627737697	0.36481913259225873
34	1702	0.36984394390119185	0.36984394390119185	0.6625035161548197	0.36984394390119185
34	1237	0.3463935615622091	0.3463935615622091	0.3506810762672384	0.3463935615622091
34	1689	0.3271220267487199	0.3271220267487199	0.33842929743462513	0.3271220267487199
34	1579	0.3567039738690704	0.3567039738690704	0.39456658584215853	0.3567039738690704
34	1284	0.4769234609182543	0.4769234609182543	0.5149985272795913	0.4769234609182543
34	1305	0.31389941383504305	0.31389941383504305	0.3270930436567633	0.31389941383504305
34	1799	0.3690763675569448	0.3690763675569448	0.3711104864275709	0.3690763675569448
34	1058	0.37096629544456483	0.37096629544456483	0.4036698810214275	0.37096629544456483
34	1791	0.39151696810779535	0.39151696810779535	0.4606805387180136	0.39151696810779535
34	1539	0.3255143791768968	0.3255143791768968	0.35435666163353685	0.3255143791768968
34	1667	0.2983618939625384	0.2983618939625384	0.4135469208661979	0.2983618939625384
34	1682	0.41083512963738456	0.41083512963738456	0.42813796700957385	0.41083512963738456
34	1467	0.3488938185316857	0.3488938185316857	0.35184981405249643	0.3488938185316857
34	1659	0.27799577803933717	0.27799577803933717	0.31334081509593215	0.27799577803933717
34	1403	0.45248848197130237	0.45248848197130237	0.46937337376151456	0.45248848197130237
34	1683	0.3325275811287406	0.3325275811287406	0.3511797066107483	0.3325275811287406
34	1249	0.3105711675571997	0.3105711675571997	0.35051497692005207	0.3105711675571997
34	1582	0.335325336625114	0.335325336625114	0.35149543316896337	0.335325336625114
34	1758	0.3433034893454418	0.3433034893454418	0.3797681531827376	0.3433034893454418
34	1789	0.2835315942294126	0.2835315942294126	0.3252549406984003	0.2835315942294126
34	1766	0.2935372181072087	0.2935372181072087	0.4253531466678206	0.2935372181072087
34	1779	0.3168625026595473	0.3168625026595473	0.4098359222264847	0.3168625026595473
34	1796	0.3671358013873569	0.3671358013873569	0.4069752848098799	0.3671358013873569
34	1697	0.47706333224035247	0.47706333224035247	0.4867408159190484	0.47706333224035247
34	1632	0.5012687363815342	0.5012687363815342	0.5321471532274884	0.5012687363815342
34	1627	0.3633330894818056	0.3633330894818056	0.40941240312290283	0.3633330894818056
34	1776	0.266809195530391	0.266809195530391	0.31081180366821376	0.266809195530391
34	1526	0.35790373728338054	0.35790373728338054	0.44295190118861677	0.35790373728338054
34	1636	0.3281425769930579	0.3281425769930579	0.3343654458718336	0.3281425769930579
34	1774	0.39051231513399587	0.39051231513399587	0.4991592680729278	0.39051231513399587
34	1792	0.30422011957108774	0.30422011957108774	0.36881105115018176	0.30422011957108774
34	1686	0.34718165861164074	0.34718165861164074	0.3683938274874092	0.34718165861164074
34	1734	0.3045821011136497	0.3045821011136497	0.3290980941336332	0.3045821011136497
34	1488	0.3101627696941902	0.3101627696941902	0.32094010284328184	0.3101627696941902
34	1668	0.3214557742951518	0.3214557742951518	0.3557799287221933	0.3214557742951518
34	1786	0.31903633667169756	0.31903633667169756	0.34254927161000487	0.31903633667169756
34	1794	0.2956205019081876	0.2956205019081876	0.3114060828395248	0.2956205019081876
34	1739	0.40683905006886406	0.40683905006886406	0.4068558015096393	0.40683905006886406
34	1655	0.5110564238716849	0.5110564238716849	0.5237369309510498	0.5110564238716849
34	1691	0.3214557742951518	0.3214557742951518	0.3557799287221933	0.3214557742951518
34	1505	0.39275173933257934	0.39275173933257934	0.43051826909320645	0.39275173933257934
34	1771	0.4183625365798715	0.4183625365798715	0.4186885565001002	0.4183625365798715
34	1444	0.28755002231606935	0.28755002231606935	0.3457347963433265	0.28755002231606935
34	1730	0.4569154270222893	0.4569154270222893	0.4772116893627093	0.4569154270222893
34	1500	0.38136049124262567	0.38136049124262567	0.3993570351781594	0.38136049124262567
34	1753	0.3111573488172063	0.3111573488172063	0.3446349541470278	0.3111573488172063
34	1780	0.35790373728338054	0.35790373728338054	0.44295190118861677	0.35790373728338054
34	1695	0.33185668410387686	0.33185668410387686	0.39275366717323945	0.33185668410387686
34	1218	0.46885748898181945	0.46885748898181945	0.6433547434850367	0.46885748898181945
34	1711	0.3287859631306572	0.3287859631306572	0.3671094173884764	0.3287859631306572
34	1768	0.36457600235179644	0.36457600235179644	0.44575889152591197	0.36457600235179644
34	1341	0.32877111471906073	0.32877111471906073	0.34462694483737005	0.32877111471906073
34	1614	0.5283400997259711	0.5283400997259711	0.6023040006339009	0.5283400997259711
34	1611	0.3638190429135075	0.3638190429135075	0.4036313900722579	0.3638190429135075
34	1777	0.31308910165067505	0.31308910165067505	0.35976538325998875	0.31308910165067505
34	1513	0.4152334949039808	0.4152334949039808	0.4326090513882119	0.4152334949039808
34	1428	0.3354774176492445	0.3354774176492445	0.35170064846503346	0.3354774176492445
34	1749	0.7043009246367298	0.7043009246367298	0.7406806712090093	0.7043009246367298
34	1709	0.2673381498900417	0.2673381498900417	0.3380629309411471	0.2673381498900417
34	1602	0.35287350482293933	0.35287350482293933	0.37977864578055226	0.35287350482293933
34	1406	0.3296981465953447	0.3296981465953447	0.3765339969785798	0.3296981465953447
34	1762	0.2673381498900417	0.2673381498900417	0.3380629309411471	0.2673381498900417
34	1416	0.3856242427170379	0.3856242427170379	0.40633775848001763	0.3856242427170379
34	1494	0.26770509831248424	0.26770509831248424	0.4857533992803592	0.26770509831248424
0	67	0.6926192102096809	0.6926192102096809	0.6926192102096809	0.6926192102096809
0	78	0.0	0.0	0.0	0.0
0	27	0.0	0.0	0.0	0.0
0	40	0.0	0.0	0.0	0.0
0	44	0.0	0.0	0.0	0.0
0	66	0.30585701732486353	0.30585701732486353	0.30585701732486353	0.30585701732486353
0	95	0.25137746518516413	0.25137746518516413	0.25137746518516413	0.25137746518516413
0	21	0.0	0.0	0.0	0.0
0	37	0.25370187881089146	0.25370187881089146	0.25370187881089146	0.25370187881089146
0	58	0.22379916107354933	0.22379916107354933	0.22379916107354933	0.22379916107354933
0	52	0.0	0.0	0.0	0.0
0	15	0.22548278969314034	0.22548278969314034	0.22548278969314034	0.22548278969314034
0	92	0.0	0.0	0.0	0.0
0	84	0.0	0.0	0.0	0.0
0	53	0.43388110944524066	0.43388110944524066	0.43388110944524066	0.43388110944524066
0	12	0.2426151432801032	0.2426151432801032	0.2426151432801032	0.2426151432801032
0	41	0.3574973505153728	0.3574973505153728	0.3574973505153728	0.3574973505153728
0	91	0.0	0.0	0.0	0.0
0	77	0.9437120121032014	0.9437120121032014	0.9437120121032014	0.9437120121032014
0	38	0.3431972955423498	0.3431972955423498	0.3431972955423498	0.3431972955423498
0	64	0.0	0.0	0.0	0.0
0	19	0.35055713123806037	0.35055713123806037	0.35055713123806037	0.35055713123806037
0	85	0.6926192102096809	0.6926192102096809	0.6926192102096809	0.6926192102096809
0	49	0.0	0.0	0.0	0.0
0	45	0.0	0.0	0.0	0.0
0	86	0.08868686482693658	0.08868686482693658	0.08868686482693658	0.08868686482693658
0	35	0.0	0.0	0.0	0.0
0	88	0.0	0.0	0.0	0.0
0	70	0.0	0.0	0.0	0.0
0	80	0.0	0.0	0.0	0.0
0	17	0.35388129563703885	0.35388129563703885	0.35388129563703885	0.35388129563703885
0	23	0.24598237371717552	0.24598237371717552	0.24598237371717552	0.24598237371717552
0	57	0.36211854409231986	0.36211854409231986	0.36211854409231986	0.36211854409231986
0	39	0.1825308121949821	0.1825308121949821	0.1825308121949821	0.1825308121949821
0	62	0.0	0.0	0.0	0.0
0	22	0.2864688512368991	0.2864688512368991	0.2864688512368991	0.2864688512368991
0	29	0.3546940624131241	0.3546940624131241	0.3546940624131241	0.3546940624131241
0	4	0.2559546676355452	0.2559546676355452	0.2559546676355452	0.2559546676355452
0	76	0.0	0.0	0.0	0.0
0	25	0.0	0.0	0.0	0.0
0	61	0.2612500388121794	0.2612500388121794	0.2612500388121794	0.2612500388121794
0	60	0.0	0.0	0.0	0.0
0	81	0.0	0.0	0.0	0.0
0	73	0.28212096936166287	0.28212096936166287	0.28212096936166287	0.28212096936166287
0	72	0.395461451528041	0.395461451528041	0.395461451528041	0.395461451528041
0	89	0.0	0.0	0.0	0.0
0	51	0.0	0.0	0.0	0.0
0	3	0.2894090116158169	0.2894090116158169	0.2894090116158169	0.2894090116158169
0	11	0.5077907252951069	0.5077907252951069	0.5077907252951069	0.5077907252951069
0	24	0.0	0.0	0.0	0.0
0	10	0.23792833270804126	0.23792833270804126	0.23792833270804126	0.23792833270804126
0	33	0.0	0.0	0.0	0.0
0	56	0.25456346099199284	0.25456346099199284	0.25456346099199284	0.25456346099199284
0	75	0.7434936920492234	0.7434936920492234	0.7434936920492234	0.7434936920492234
0	59	0.3221044484872421	0.3221044484872421	0.3221044484872421	0.3221044484872421
0	43	0.3341806248961632	0.3341806248961632	0.3341806248961632	0.3341806248961632
0	47	0.0	0.0	0.0	0.0
0	32	0.0	0.0	0.0	0.0
0	74	0.24408729124743128	0.24408729124743128	0.24408729124743128	0.24408729124743128
0	90	0.4428200994892807	0.4428200994892807	0.4428200994892807	0.4428200994892807
0	99	0.4703945797609023	0.4703945797609023	0.4703945797609023	0.4703945797609023
0	7	0.535256409795159	0.535256409795159	0.535256409795159	0.535256409795159
0	1	0.31860036391510455	0.31860036391510455	0.31860036391510455	0.31860036391510455
0	5	0.0	0.0	0.0	0.0
0	26	0.0	0.0	0.0	0.0
0	13	0.9720911646557873	0.9720911646557873	0.9720911646557873	0.9720911646557873
0	71	0.0	0.0	0.0	0.0
0	31	0.0	0.0	0.0	0.0
0	63	0.0	0.0	0.0	0.0
0	54	0.2727320745642769	0.2727320745642769	0.2727320745642769	0.2727320745642769
0	100	0.08868686482693658	0.08868686482693658	0.08868686482693658	0.08868686482693658
0	6	0.0	0.0	0.0	0.0
0	96	0.3166682695262111	0.3166682695262111	0.3166682695262111	0.3166682695262111
0	82	1.0318871069165547	1.0318871069165547	1.0318871069165547	1.0318871069165547
0	48	0.2854355780106598	0.2854355780106598	0.2854355780106598	0.2854355780106598
0	83	0.2600820130344119	0.2600820130344119	0.2600820130344119	0.2600820130344119
0	79	0.3050884458947087	0.3050884458947087	0.3050884458947087	0.3050884458947087
0	69	0.0	0.0	0.0	0.0
0	87	0.0	0.0	0.0	0.0
0	46	0.2612500388121794	0.2612500388121794	0.2612500388121794	0.2612500388121794
0	18	0.0	0.0	0.0	0.0
0	20	0.2232650479884936	0.2232650479884936	0.2232650479884936	0.2232650479884936
0	94	0.7253743944736143	0.7253743944736143	0.7253743944736143	0.7253743944736143
0	16	0.2764700379277391	0.2764700379277391	0.2764700379277391	0.2764700379277391
0	36	0.3416288652484112	0.3416288652484112	0.3416288652484112	0.3416288652484112
0	14	0.0	0.0	0.0	0.0
0	34	0.0	0.0	0.0	0.0
0	9	0.0	0.0	0.0	0.0
0	28	0.0	0.0	0.0	0.0
0	68	0.0	0.0	0.0	0.0
0	98	0.2397575348876544	0.2397575348876544	0.2397575348876544	0.2397575348876544
0	93	0.3960452247353388	0.3960452247353388	0.3960452247353388	0.3960452247353388
0	30	0.0	0.0	0.0	0.0
0	97	0.47505370411439174	0.47505370411439174	0.47505370411439174	0.47505370411439174
0	55	0.3682725013149759	0.3682725013149759	0.3682725013149759	0.3682725013149759
0	65	0.0	0.0	0.0	0.0
0	50	0.08868686482693658	0.08868686482693658	0.08868686482693658	0.08868686482693658
0	8	0.08868686482693658	0.08868686482693658	0.08868686482693658	0.08868686482693658
0	42	0.0	0.0	0.0	0.0
0	2	0.5348078519520048	0.5348078519520048	0.5348078519520048	0.5348078519520048
87	4425	-1.0213170023668646e-08	None	0.03550484730899502	-1.0213170023668646e-08
87	3978	0.0013594377658051064	None	0.0	0.0013594377658051064
87	4411	0.0002882214216509592	None	0.11893770845165755	0.0002882214216509592
87	4361	-2.479981142365201e-05	None	0.0	-2.479981142365201e-05
87	4320	7.328283760194475e-06	None	0.22859675143848474	7.328283760194475e-06
87	4346	0.001599026388284794	None	0.0	0.001599026388284794
87	4333	0.00029050010225233834	None	0.13302879465488704	0.00029050010225233834
87	4309	0.0002831199350497348	None	0.14939454488134335	0.0002831199350497348
87	4027	0.0022813161195844762	None	0.0	0.0022813161195844762
87	4074	0.0002815643611032119	None	0.0	0.0002815643611032119
87	4158	0.0010825194918579904	None	0.0	0.0010825194918579904
87	4327	7.582824052787991e-06	None	0.0	7.582824052787991e-06
87	4367	0.0013736317354884552	None	0.07609444002625039	0.0013736317354884552
87	3965	0.0015583585704739427	None	0.20290785826153196	0.0015583585704739427
87	4276	0.0026221290809534214	None	0.0	0.0026221290809534214
87	4321	8.710796696840548e-05	None	0.4487424432416979	8.710796696840548e-05
87	3309	0.001515280384699572	None	0.0	0.001515280384699572
87	4339	0.0017525448505257442	None	0.0	0.0017525448505257442
87	4267	0.00046364096143975466	None	0.3771793638783605	0.00046364096143975466
87	3923	7.099872884972981e-05	None	0.03550484730899502	7.099872884972981e-05
87	4352	0.0006370785014467596	None	0.03550484730899502	0.0006370785014467596
87	4263	6.362441912165043e-05	None	0.0	6.362441912165043e-05
87	4026	0.0028530503560597422	None	0.0	0.0028530503560597422
87	4166	0.001949738836513454	None	0.0	0.001949738836513454
87	4428	0.0006577825466015861	None	0.0	0.0006577825466015861
87	4277	0.00040028305297361164	None	0.0	0.00040028305297361164
87	3296	0.0007664197335769128	None	0.2640456954309288	0.0007664197335769128
87	4175	0.0005602793384209758	None	0.0	0.0005602793384209758
87	4103	0.00048089420796086386	None	0.07609444002625039	0.00048089420796086386
87	4212	0.000349239993875556	None	0.0	0.000349239993875556
87	4363	0.00022915321527695927	None	0.03550484730899502	0.00022915321527695927
87	2997	0.0017527163378973408	None	0.35053463180015776	0.0017527163378973408
87	4376	-7.967620578984779e-10	None	0.16470437981316538	-7.967620578984779e-10
87	3966	0.00026296775586821727	None	0.20088609932391802	0.00026296775586821727
87	4429	0.0011263032789100736	None	0.10797151188038516	0.0011263032789100736
87	4395	0.0005641570503426347	None	0.0	0.0005641570503426347
87	4403	0.00011418210860854384	None	0.17581515152654145	0.00011418210860854384
87	4412	0.0004900260331272862	None	0.0	0.0004900260331272862
87	4225	0.0012708677450627157	None	0.0	0.0012708677450627157
87	4224	0.0009484976562180781	None	0.22859675143848474	0.0009484976562180781
87	4014	0.002446487861823053	None	0.5393680269628742	0.002446487861823053
87	4260	4.668246886975605e-05	None	0.139359376358657	4.668246886975605e-05
87	4047	0.0012169939162660459	None	0.0	0.0012169939162660459
87	3295	0.002698778029365513	None	0.13979760519174061	0.002698778029365513
87	4335	0.0004084027511120569	None	0.0	0.0004084027511120569
87	4379	7.921051489886852e-05	None	0.0	7.921051489886852e-05
87	4444	3.0394360937813343e-05	None	0.3153003461306275	3.0394360937813343e-05
87	4288	0.0002747787463955994	None	0.03550484730899502	0.0002747787463955994
87	4440	-9.603987636689468e-06	None	0.1347621503159975	-9.603987636689468e-06
87	4437	-5.5043244405221635e-05	None	0.14939454488134335	-5.5043244405221635e-05
87	4360	0.0003060131398212245	None	0.0	0.0003060131398212245
87	4427	5.38913172567943e-06	None	0.0	5.38913172567943e-06
87	4407	0.00018549005643830942	None	0.0	0.00018549005643830942
87	4323	0.0002495774726268526	None	0.012313692250467781	0.0002495774726268526
87	4359	0.004409674508688145	None	0.0	0.004409674508688145
87	4446	-1.5225457084993977e-05	None	0.0	-1.5225457084993977e-05
87	4290	0.003301063726957872	None	0.0	0.003301063726957872
87	4126	0.000822597678475998	None	0.0	0.000822597678475998
87	4010	0.002945851558606513	None	0.0	0.002945851558606513
87	4246	0.0029985049477705005	None	0.0	0.0029985049477705005
87	3825	0.0009546978105799335	None	0.1574933373333727	0.0009546978105799335
87	4259	2.8657187077927013e-05	None	0.1760382867788052	2.8657187077927013e-05
87	4438	0.00013124107932481555	None	0.0	0.00013124107932481555
87	4435	0.001744470072646408	None	0.0	0.001744470072646408
87	4293	0.0002412248694635373	None	0.0	0.0002412248694635373
87	4248	0.0007795081288534283	None	0.0	0.0007795081288534283
87	4423	0.0031901010912642673	None	0.0	0.0031901010912642673
87	4155	0.00011222793391720869	None	0.05564366993268246	0.00011222793391720869
87	4356	2.7724644759133085e-07	None	0.0	2.7724644759133085e-07
87	4424	-1.1834214027031984e-07	None	0.0	-1.1834214027031984e-07
87	4305	0.000288119814397805	None	0.0	0.000288119814397805
87	4445	0.00042382340958184076	None	0.0	0.00042382340958184076
87	4112	0.000561162930357001	None	0.1398409854743969	0.000561162930357001
87	4358	5.809975986653625e-05	None	0.0	5.809975986653625e-05
87	4056	0.0015774436126540982	None	0.03550484730899502	0.0015774436126540982
87	4422	9.84231493823182e-05	None	0.22859675143848474	9.84231493823182e-05
87	4447	-6.904652954891083e-05	None	0.10567197904881606	-6.904652954891083e-05
87	4443	0.00045613179750860947	None	0.0	0.00045613179750860947
87	4434	0.0014833311486212837	None	0.012313692250467781	0.0014833311486212837
87	4218	0.0004940862097935779	None	0.0	0.0004940862097935779
87	4354	2.0352582526337028e-08	None	0.0	2.0352582526337028e-08
87	4404	0.007887630203056	None	0.0	0.007887630203056
87	3988	0.0019062853710672795	None	0.10797151188038516	0.0019062853710672795
87	4349	4.016818441569779e-07	None	0.07609444002625039	4.016818441569779e-07
87	4334	0.000553099002939648	None	0.20994170907094495	0.000553099002939648
87	3443	0.0005774618307818097	None	0.0	0.0005774618307818097
87	4160	0.007600119871719271	None	0.0	0.007600119871719271
87	4382	-1.2173680750414886e-07	None	0.0	-1.2173680750414886e-07
87	4398	2.632282006530171e-10	None	0.0	2.632282006530171e-10
87	4284	0.0005282559162908874	None	0.012313692250467781	0.0005282559162908874
87	4307	-7.624579626254172e-07	None	0.0	-7.624579626254172e-07
87	4241	0.00038396771008102326	None	0.0	0.00038396771008102326
87	3994	0.008619249000672088	None	0.0	0.008619249000672088
87	4419	5.5509428663053946e-11	None	0.0	5.5509428663053946e-11
87	3947	9.765063585871467e-05	None	0.0	9.765063585871467e-05
87	4195	0.003375167695083666	None	0.012313692250467781	0.003375167695083666
87	4234	0.0008519368537115929	None	0.18326157650704777	0.0008519368537115929
87	4088	0.0008459120551964255	None	0.0	0.0008459120551964255
87	4243	0.002621160333566281	None	0.0	0.002621160333566281
87	4100	0.003005812569201007	None	0.0	0.003005812569201007
51	2617	-1.4898862838548731e-06	None	0.34919522144682946	-1.4898862838548731e-06
51	2598	2.500811236197716e-07	None	0.5227297089449484	2.500811236197716e-07
51	2601	-2.0034276583986384e-08	None	0.45653232461434384	-2.0034276583986384e-08
51	2579	-0.1	None	0.31793672626308916	-0.1
51	2560	-0.1	None	0.40128356904508866	-0.1
51	2629	7.156098714645924e-06	None	0.3274829882144168	7.156098714645924e-06
51	2602	7.86133392875597e-05	None	0.34919522144682946	7.86133392875597e-05
51	2615	1.6110968132479617e-05	None	0.4192813885604491	1.6110968132479617e-05
51	2556	-0.1	None	0.3229465917879165	-0.1
51	2559	2.859270877982906e-06	None	0.43255666116601266	2.859270877982906e-06
51	2566	-1.3331757264110824e-08	None	0.22149818694712686	-1.3331757264110824e-08
51	2621	-8.87758822507394e-11	None	0.22149818694712686	-8.87758822507394e-11
51	2625	-4.30049527289247e-07	None	0.3750920629600615	-4.30049527289247e-07
51	2624	-4.1117588299315244e-08	None	0.20928319295986428	-4.1117588299315244e-08
51	2204	None	None	0.4307462257666891	None
51	2622	0.0002603943398692533	None	0.20928319295986428	0.0002603943398692533
51	2631	-2.1644819685395557e-08	None	0.34909719876933765	-2.1644819685395557e-08
51	2645	-4.657444774764511e-06	None	0.392555414524263	-4.657444774764511e-06
51	2628	7.412741031006133e-06	None	0.1016513783642076	7.412741031006133e-06
51	1681	None	None	0.5337091151111141	None
51	2571	-1.5736797092892613e-05	None	0.3991917910236408	-1.5736797092892613e-05
51	2508	None	None	0.5104476626267549	None
51	2484	None	None	0.38448547887797174	None
51	2600	-8.93400043408399e-10	None	0.1016513783642076	-8.93400043408399e-10
51	2488	None	None	0.3903807298653712	None
51	2585	3.261625669475508e-06	None	0.41405445609456015	3.261625669475508e-06
51	2641	-3.5136091008082237e-06	None	0.33643516352827607	-3.5136091008082237e-06
51	2607	1.189162846092165e-06	None	0.21363076460578934	1.189162846092165e-06
51	2646	-3.2709094131698645e-06	None	0.33643516352827607	-3.2709094131698645e-06
51	2534	None	None	0.5865888105129355	None
51	2461	None	None	0.34919522144682946	None
51	2635	-8.981213035021892e-06	None	0.29899554576229237	-8.981213035021892e-06
51	2608	-2.9361041903136857e-05	None	0.20258639716428375	-2.9361041903136857e-05
51	2596	-4.940375281917433e-06	None	0.3855595551795796	-4.940375281917433e-06
51	2613	-1.1979110916055424e-07	None	0.5069298912462783	-1.1979110916055424e-07
51	2516	None	None	0.5420725522728895	None
51	2553	-0.1	None	0.38711383966567947	-0.1
51	2606	-0.0002784115826105167	None	0.24506139982182568	-0.0002784115826105167
51	2526	None	None	0.4526007617108087	None
51	2315	None	None	0.22149818694712686	None
51	2605	-0.1	None	0.3983534720266033	-0.1
51	2636	9.501329986999973e-07	None	0.25395483993546636	9.501329986999973e-07
51	2587	8.738693129271206e-05	None	0.34243952030881786	8.738693129271206e-05
51	2639	1.4462501786163253e-07	None	0.656795595720978	1.4462501786163253e-07
51	2417	None	None	0.4341378048814959	None
51	2557	3.267138213208401e-05	None	0.22149818694712686	3.267138213208401e-05
51	2594	2.71247282004338e-05	None	0.32091221380562385	2.71247282004338e-05
51	2623	1.5106180024044112e-07	None	0.24506139982182568	1.5106180024044112e-07
51	2570	-1.4028985955899201e-08	None	0.45617190731719737	-1.4028985955899201e-08
51	2548	None	None	0.4071394243158458	None
51	2619	0.0002630511911326389	None	0.34903874594633727	0.0002630511911326389
51	2595	2.555763863118807e-05	None	0.3414692811231846	2.555763863118807e-05
51	2589	-2.213492191411158e-09	None	0.392555414524263	-2.213492191411158e-09
51	2637	-0.1	None	0.3939211495359697	-0.1
51	2614	-1.134721941084837e-06	None	0.20258639716428375	-1.134721941084837e-06
51	2582	-3.8730798363476614e-08	None	0.1016513783642076	-3.8730798363476614e-08
51	2578	-0.1	None	0.44448960090136735	-0.1
51	2603	1.85270895203633e-06	None	0.19822772166440203	1.85270895203633e-06
51	2642	None	None	0.42246751582827	None
51	2401	None	None	0.3316072734303659	None
51	2580	-0.1	None	0.27582235786466125	-0.1
51	2647	-1.9826008915574213e-07	None	0.33321006252616836	-1.9826008915574213e-07
51	2649	0.0005007299917857288	None	0.3647628596921949	0.0005007299917857288
51	2633	-3.908313626657671e-09	None	0.2753658281751999	-3.908313626657671e-09
51	2561	2.7213435979574185e-05	None	0.20258639716428375	2.7213435979574185e-05
51	2563	5.0720445952276255e-05	None	0.2810736614516854	5.0720445952276255e-05
51	2627	-0.1	None	0.35803481368175566	-0.1
51	2358	None	None	0.47020885858465267	None
51	2620	3.5573938887780564e-05	None	0.2398794242655217	3.5573938887780564e-05
51	2610	-1.5532083016465833e-05	None	0.2398794242655217	-1.5532083016465833e-05
51	2632	-7.864906275888384e-09	None	0.41706364119768563	-7.864906275888384e-09
51	2564	-1.6212339330928053e-07	None	0.1016513783642076	-1.6212339330928053e-07
51	2616	-1.7806157911761246e-06	None	0.33717004596546607	-1.7806157911761246e-06
51	2609	-0.1	None	0.5135263644427879	-0.1
51	2555	None	None	0.3824316166301613	None
51	2588	0.0005060223317185936	None	0.1016513783642076	0.0005060223317185936
51	2525	None	None	0.2810736614516854	None
51	2379	None	None	0.38395575097485357	None
51	2599	-1.8115997488774773e-12	None	0.32093572316568275	-1.8115997488774773e-12
51	2215	None	None	0.5162024745898638	None
51	2648	2.9582048155863804e-07	None	0.3414692811231846	2.9582048155863804e-07
51	2300	None	None	0.4458224753531284	None
51	2551	2.084112418295552e-06	None	0.5543898775751136	2.084112418295552e-06
51	2574	None	None	0.36800697883769323	None
51	2547	None	None	0.38711383966567947	None
51	2565	3.0319053940986412e-06	None	0.4831913625295846	3.0319053940986412e-06
51	2393	None	None	0.35958221576062516	None
51	2567	-0.00013256171296214278	None	0.4197892691490434	-0.00013256171296214278
51	2527	None	None	0.3364858279028208	None
51	2643	-0.1	None	0.6033674812153459	-0.1
51	2586	-1.4265030779170942e-13	None	0.4845779555748436	-1.4265030779170942e-13
51	2630	-1.328173017557151e-05	None	0.25395483993546636	-1.328173017557151e-05
51	2638	-2.887216494798298e-07	None	0.29899554576229237	-2.887216494798298e-07
51	2456	None	None	0.5056409265628474	None
51	1910	None	None	0.42878206862563506	None
51	2573	5.644208199398127e-06	None	0.43219159513829125	5.644208199398127e-06
51	2593	-0.1	None	0.3826481911391615	-0.1
51	2590	-4.139059466058355e-08	None	0.1016513783642076	-4.139059466058355e-08
51	2572	7.156396631123287e-06	None	0.2398794242655217	7.156396631123287e-06
[truncated: 13,001 more rows]
