# Supplementary material for: Constrained by Design: Influence of Genetic Encodings on Evolved Traits of Robots
Source: Front Robot AI. 2021 Jun 15;8:672379. doi: 10.3389/frobt.2021.672379 (PMC8239187; doi:10.3389/frobt.2021.672379)
Supplement: Supplementary file 3 [file DataSheet2.ZIP › hyperplasticodingrep_plane_7_all_measures.tsv]

robot_id	velocity	displacement_velocity	displacement_velocity_hill	head_balance	contacts	branching	branching_modules_count	limbs	extremities	length_of_limbs	extensiveness	coverage	joints	hinge_count	active_hinges_count	brick_count	touch_sensor_count	brick_sensor_count	proportion	width	height	size	absolute_size	sensors	symmetry	avg_period	dev_period	avg_phase_offset	dev_phase_offset	avg_amplitude	dev_amplitude	avg_intra_dev_params	avg_inter_dev_params	sensors_reach	recurrence	synaptic_reception
4373	2.7576142732724844e-07	1.7915213363198883e-07	1.494700669423552e-07	0.9999341581998791	None	0.3333333333333333	1	0.5	4	0.7	7	0.2857142857142857	0.7	11	7	0	0	0	0.8571428571428571	7	6	0.8	12	0.0	0.6666666666666666	0.09971371857004183	0.5002646268217504	0.04319667793982461	0.5648377450843318	-0.007788483417053499	0.5204726738668787	0.6133694396501838	0.5286198954368307	0	0.7272727272727273	0.0
2773	None	None	None	None	None	0.2	1	0.5833333333333334	7	0.4	6	0.53125	0.2	8	3	8	8	0	0.5	8	4	1.1333333333333333	17	0.5333333333333333	0.5714285714285714	-0.09981058494484991	0.5002238385569295	-0.24270461853080283	1.0	1.410273417918712e-09	0.5000000317498039	0.7530595094377279	0.9999999921704813	1.0	1.0	0.0
4104	0.0005477448965191876	0.00033378996983815317	-0.0003337899619809751	0.9982864648537467	None	0.3333333333333333	1	0.4444444444444444	4	0.7272727272727273	8	0.2653061224489796	0.7272727272727273	12	8	0	0	0	1.0	7	7	0.8666666666666667	13	0.0	0.6666666666666666	0.0999999795317787	0.5000000292114797	-0.06278175103924796	0.5141612121199289	0.04570308085445116	0.5843646110208023	0.6648197304024448	0.5330664033950361	0	1.0	0.0
4	None	None	None	None	None	0	0	0	0	0	0	1.0	0	0	0	0	4	0	1.0	1	1	0.06666666666666667	1	1.0	0	0	0	0	0	0	0	0	0	0	0	0
7051	0.006272019606244144	0.00270631077687333	-0.002463938170766297	0.9981647339314953	None	0.25	1	0.4	4	0.75	9	0.25925925925925924	0.75	13	9	0	0	0	0.6666666666666666	6	9	0.9333333333333333	14	0.0	1.0	0.09999995390466108	0.5000005590182378	0.07088516022276821	0.5948603356487187	0.17352799643406755	0.5217480855781222	0.6063309981504276	0.5391815259447671	0	0.7692307692307693	0.0
1702	None	None	None	None	None	0.125	1	0.5	9	0.4	10	0.75	0.12	11	3	15	0	0	0.4444444444444444	4	9	1.8	27	0.0	0.9166666666666666	-0.050199216507962274	0.5219530151719448	0.05358670305994617	0.5126068312427461	0.09999909390353433	0.500005223464713	0.6508629979048286	0.5115252465678964	0	0.36363636363636365	0.0
131	None	None	None	None	None	0	0	0.057692307692307696	3	0.9466666666666667	71	0.9506172839506173	0	0	0	76	0	0	1.0	9	9	5.133333333333334	77	0.0	1.0	0	0	0	0	0	0	0	0	0	0	0
4445	None	None	None	None	None	0	0	0.25	4	0.8095238095238095	17	0.42592592592592593	0.7619047619047619	20	16	2	1	0	0.6666666666666666	9	6	1.5333333333333334	23	0.25	0.9411764705882353	0.08937631778112563	0.5220649871621869	0.014841689189041721	0.5967610100418784	-0.002839574672366179	0.6652498913913836	0.6090990793957294	0.5960486118806252	1.0	1.0	0.0
1977	None	None	None	None	None	0	0	0.25	1	1.0	4	0.6	0	0	0	5	7	0	0.4	2	5	0.4	6	0.5	0	0	0	0	0	0	0	0	0	0	0	0
784	None	None	None	None	None	0	0	0.5	4	0.4	4	0.6	0	0	0	11	11	0	0.8	4	5	0.8	12	0.4230769230769231	1.0	0	0	0	0	0	0	0	0	0	0	0
4512	6.114436921427008e-08	1.4987579457089905e-08	1.1928618192436005e-08	0.9999853136914914	None	0.3333333333333333	1	0.4444444444444444	4	0.7272727272727273	8	0.2708333333333333	0.7272727272727273	12	8	0	0	0	0.75	6	8	0.8666666666666667	13	0.0	0.8571428571428571	0.09999977248704729	0.5000004870882387	-0.020571947510981632	0.6512894707630289	1.0292759672204027e-09	0.5000000446069234	0.6286968648546656	0.5518722051414621	0	1.0	0.0
6386	0.028136723298592327	0.0011778735611281408	0.001079038274399411	0.9707019628870638	None	0.25	1	0.4	4	0.75	9	0.25925925925925924	0.75	13	9	0	0	0	0.6666666666666666	6	9	0.9333333333333333	14	0.0	1.0	0.3714157523846941	0.5332205462601538	1.3855878351437092e-06	0.500095441936283	0.24393095022720682	0.6196559678842105	0.8295177434374216	0.5516112029919182	0	1.0	0.0
3813	0.0022160213634337548	0.000345306110718644	-0.00016379085740213727	0.9983458797907351	None	0.25	1	0.4	4	0.7692307692307693	10	0.23809523809523808	0.7692307692307693	14	10	0	0	0	0.7777777777777778	9	7	1.0	15	0.0	1.0	-0.060883534365000755	0.5550566754419145	0.09108995637533028	0.5371628318660657	0.09999781976333495	0.500019189716904	0.6754364872260898	0.5308047722242272	0	0	0.0
3266	0.0009042540330845517	0.0004845310805452168	0.0001158242741452197	0.9992032088465131	None	0	0	0.42857142857142855	3	0.75	6	0.3333333333333333	0.75	9	6	0	1	0	0.8333333333333334	5	6	0.6666666666666666	10	1.0	0.4	0.06035927415619217	0.54325730303542	0.10699055431210078	0.6145195844037495	0.08398095525358494	0.6720723897292689	0.561697110977027	0.6112244716625498	1.0	1.0	0.0
5661	0.002688938956779806	0.00017716421440207894	-2.49993375206371e-05	0.9965094171652537	None	0.3333333333333333	1	0.4444444444444444	4	0.7272727272727273	8	0.2708333333333333	0.7272727272727273	12	8	0	0	0	0.75	8	6	0.8666666666666667	13	0.0	0.8571428571428571	0.0008534353092538869	0.5059122898706648	5.459316860779119e-08	0.5000005096925364	-0.3044220216186898	1.0	0.9323865745825076	0.9999974534271159	0	1.0	0.0
7224	0.001973381790956217	0.00028089266025890563	-0.00022241801019570785	0.9980041675686531	None	0.25	1	0.4	4	0.7692307692307693	10	0.23809523809523808	0.7692307692307693	14	10	0	0	0	0.7777777777777778	7	9	1.0	15	0.0	1.0	0.00016465827830110778	0.5167543354355195	0.008538184287685328	0.6498285638710921	0.028971794968041132	0.6713422092667658	0.6088081676284542	0.6145621349482812	0	0	0.0
4161	None	None	None	None	None	0.4166666666666667	5	0.46153846153846156	12	0.5945945945945946	22	0.48148148148148145	0.5945945945945946	34	22	4	0	0	1.0	9	9	2.6	39	0.0	0.75	0.0999875130309574	0.5000232479699918	0.02749238377491762	0.6787209845407497	0.1809652145525072	0.5680875805049467	0.6580966855520577	0.5843561732211896	0	1.0	0.0
5138	0.003776268733862803	0.002504906302864683	-0.002501976484094494	0.9980159219248589	None	0.25	1	0.36363636363636365	4	0.7857142857142857	11	0.2222222222222222	0.7857142857142857	15	11	0	0	0	0.8888888888888888	8	9	1.0666666666666667	16	0.0	1.0	-0.09999596253546775	0.5000361756252927	0.09901102779664016	0.513543859822801	-0.09201913675712507	0.5294316674746211	0.7137851979812796	0.5143457550067911	0	1.0	0.0
2140	None	None	None	None	None	0	0	1.0	1	0	0	1.0	0	1	0	0	1	0	0.5	1	2	0.13333333333333333	2	0.3333333333333333	0	0	0	0	0	0	0	0	0	0	0	0
4456	0.0002994254217979029	2.2814901622212892e-06	-2.2812505388277117e-06	0.9999619289580748	None	0.25	1	0.4	4	0.75	9	0.25	0.75	13	9	0	0	0	0.875	7	8	0.9333333333333333	14	0.0	0.8571428571428571	0.06784635143835874	0.579473268396693	3.0927122103837716e-19	0.5000000000069804	0.09999810017966708	0.5077771980933671	0.6081225428801149	0.5292767047730736	0	0	0.0
7473	0.003317878917219445	0.0010466668130614137	0.00017291708639576936	0.9974029279621577	None	0.25	1	0.4	4	0.75	9	0.25925925925925924	0.75	13	9	0	0	0	0.6666666666666666	9	6	0.9333333333333333	14	0.0	1.0	4.67869227327822e-06	0.5000204494686884	-0.12191859971577199	0.6368976331944206	0.1307368967585494	1.0	0.7426255666503475	1.0	0	1.0	0.0
6934	0.023814209704383905	0.013984045972120667	-0.010940415947139782	0.9934802217503971	None	0.25	1	0.4	4	0.75	9	0.25925925925925924	0.75	13	9	0	0	0	0.6666666666666666	6	9	0.9333333333333333	14	0.0	1.0	0.09999950448244974	0.5000026417619704	0.09337471727939822	0.532770520708259	0.09999998798389062	0.5000001159555214	0.5078073193622307	0.51093836218475	0	1.0	0.0
1051	None	None	None	None	None	0.125	1	0.4444444444444444	8	0.52	13	0.5	0.12	9	3	17	0	0	0.6666666666666666	6	9	1.8	27	0.0	0.36363636363636365	-0.03503381316811055	0.638148880656304	0.00041073333812784233	0.6698874162037487	0.09999303577887997	0.5000188223951583	0.6792853689296834	0.6046862519535458	0	1.0	0.0
5181	0.0003714167995570656	1.5675955841102785e-06	1.4009367575851969e-06	0.9999974684214382	None	0.25	1	0.4	4	0.7692307692307693	10	0.23809523809523808	0.7692307692307693	14	10	0	0	0	0.7777777777777778	9	7	1.0	15	0.0	1.0	-0.031205217323212926	0.5034184517978622	-0.03056863462605099	0.518527361906694	0.0398340733177374	0.588810616458322	0.5852442088258976	0.5371703075515021	0	1.0	0.0
3494	0.007443043451490418	0.00038325236373278656	-0.0003593169946213942	0.9878571426504242	None	0.2857142857142857	2	0.4117647058823529	7	0.6521739130434783	15	0.30864197530864196	0.6521739130434783	22	15	2	1	0	1.0	9	9	1.6666666666666667	25	1.0	0.875	0.099999999999925	0.500000000000098	0.09996563973249832	0.5011491189008419	0.008380106284972516	0.658337940770971	0.6061908186455983	0.5548198046421973	0.0	0.6363636363636364	0.0
1106	None	None	None	None	None	0	0	0.42857142857142855	3	0.75	6	0.4166666666666667	0.75	9	6	0	0	0	0.375	8	3	0.6666666666666666	10	0.0	0.8571428571428571	-0.1354526625678927	0.6289358412367273	0.0684877829887496	0.5010026242095249	0.0732159734588914	0.7011816798301164	0.7277010084583336	0.6133775486786293	0	0.8888888888888888	0.0
1741	None	None	None	None	None	0	0	0.5	4	0.5	5	0.6666666666666666	0.1	3	1	8	2	0	0.5	3	6	0.8	12	0.1111111111111111	0.3333333333333333	-0.02552398476106505	0.5006028535722901	0.1174500818786203	0.5022889425967584	0.004578555056050854	0.541695468472264	0.6491781745429369	0.5148903745909311	1.0	1.0	0.0
5350	0.009278608580042	0.0010000482744134847	0.0008919581695983022	0.9821717322857759	None	0.2	2	0.36363636363636365	8	0.6774193548387096	21	0.4074074074074074	0.6774193548387096	29	21	3	0	0	1.0	9	9	2.2	33	0.0	0.8571428571428571	2.661849793854082e-08	0.5658110815443955	0.05007950264157318	0.5851847949100275	0.29761964783496764	0.6192896810039774	0.7863842589372969	0.5902832598793638	0	0.9310344827586207	0.0
3302	0.003100728303612376	0.0027432319184554576	-0.002334240300824898	0.9956158647359301	None	0	0	0.3333333333333333	2	0.8571428571428571	6	0.36	0.8571428571428571	8	6	0	0	0	1.0	5	5	0.6	9	0.0	0	0.09992755810466951	0.5041132659386744	-0.043273876292850774	0.995238748875754	-0.06883925041311179	0.5279327056666893	0.6781200554599701	0.8609964566310895	0	0	0.0
1780	None	None	None	None	None	0	0	0.5	3	0.6666666666666666	4	0.4444444444444444	0.6666666666666666	7	4	0	1	0	0.5	6	3	0.5333333333333333	8	1.0	0.8	0.20980131933862106	0.5143083284301249	0.08745540877776183	0.540395805036076	0.00025704962798032987	0.5383492575032989	0.7018307565177894	0.531033723601496	1.0	1.0	0.0
6925	0.003017288424521417	0.0002691657747672877	-0.00023589605240754698	0.9977487635764387	None	0.25	1	0.4	4	0.75	9	0.25925925925925924	0.75	13	9	0	0	0	0.6666666666666666	6	9	0.9333333333333333	14	0.0	1.0	-0.04943186748511173	0.6755770230017043	1.6285629751135893e-12	0.5000000067699067	0.0717488719421854	0.5487842283896007	0.6261757787513222	0.5768265759252956	0	0.9230769230769231	0.0
4933	0.001990801187923593	0.00019062628964371526	0.0001717123122127972	0.9967551363884133	None	0.25	1	0.4	4	0.75	9	0.25	0.75	13	9	0	0	0	0.875	7	8	0.9333333333333333	14	0.0	0.8571428571428571	1.5203025968332784e-14	0.5000000000000906	0.014528576625145909	0.5021572943867199	0.0999412365230812	0.5004717613943657	0.6084713601010853	0.5008763555385503	0	0.9230769230769231	0.0
994	None	None	None	None	None	0	0	0.25	1	1.0	3	1.0	1.0	4	3	0	0	0	0.2	5	1	0.3333333333333333	5	0.0	0	-0.07264643421952073	0.5743022737737232	0.09345071504968552	0.50219547309816	0.05763226108091661	0.5458121832250761	0.6713111073091177	0.540906067905751	0	0.75	0.0
3882	0.003300906768779153	0.0008469241047627628	0.000845097841716349	0.9930280548741385	None	0.125	1	0.3333333333333333	6	0.7083333333333334	17	0.3611111111111111	0.6666666666666666	22	16	3	1	0	0.8888888888888888	8	9	1.7333333333333334	26	0.25	0.5882352941176471	-0.09237440175239567	0.52646628029647	0.09473145359776432	0.7238814670924143	0.09999149595841579	0.5000125971047628	0.7111969655944786	0.5882181077745168	0.0	0	0.0
1542	None	None	None	None	None	0.5	1	0.6666666666666666	4	0.5714285714285714	4	0.36	0.5714285714285714	7	4	1	0	0	1.0	5	5	0.6	9	0.0	1.0	0.045127655426746	0.6287546961700295	0.09999999674546999	0.5000000230029135	0.0992796826656829	0.5261546915923867	0.5569189581614826	0.5524391690209478	0	1.0	0.0
6211	1.060893066654771e-06	1.2252556780749793e-08	1.225244188057205e-08	0.9999999998904738	None	0.2	1	0.3333333333333333	4	0.8	12	0.20987654320987653	0.8	16	12	0	0	0	1.0	9	9	1.1333333333333333	17	0.0	1.0	0.09883291381264836	0.5272593115201964	0.04291771068425848	0.5073778489967429	1.2013119249002161e-14	0.5117796864112666	0.5995398304827676	0.5154772599122391	0	1.0	0.0
6782	0.0012380977129940133	0.0011364064384380573	0.00010189068274883742	0.9975883162204391	None	0.25	1	0.4	4	0.7692307692307693	10	0.23809523809523808	0.7692307692307693	14	10	0	0	0	0.7777777777777778	7	9	1.0	15	0.0	1.0	-0.09692933216429707	0.5050344994091869	-0.09998636460293016	0.5000603978077288	-0.0600702371125376	0.6541872020318644	0.5466380287090161	0.5546043725774737	0	1.0	0.0
6354	None	None	None	None	None	0.3	3	0.4090909090909091	9	0.6451612903225806	20	0.4074074074074074	0.6451612903225806	29	20	3	0	0	1.0	9	9	2.2	33	0.0	0.6666666666666666	-0.026564374761031954	0.6637542837529553	4.3098822770817065e-06	0.5007291903650121	0.0005205128149830118	0.5225941813460833	0.5960233499669221	0.5640974485743107	0	0.41379310344827586	0.0
773	None	None	None	None	None	0	0	0.6666666666666666	2	0.5	1	0.6666666666666666	0	0	0	3	6	0	0.6666666666666666	3	2	0.26666666666666666	4	0.6	0	0	0	0	0	0	0	0	0	0	0	0
1161	None	None	None	None	None	0.25	1	0.6	6	0.38461538461538464	5	0.375	0.38461538461538464	11	5	3	4	0	0.625	8	5	1.0	15	1.0	0.18181818181818182	5.009659196873921e-06	0.5000352936485405	-0.002883452129039856	0.6494639316005486	0.1084554861464522	0.6342889239553625	0.6578349217972931	0.5960809375111852	1.0	1.0	0.0
3923	0.003366453453726704	0.002339617741871375	-0.002092148328873694	0.9960909530981711	None	0	0	0.5	3	0.7142857142857143	5	0.36	0.7142857142857143	8	5	0	0	0	1.0	5	5	0.6	9	0.0	0.5	0.0999624097546035	0.5000571136285199	0.19570375162661227	0.995150025446255	0.2187491015461302	0.5383529375103147	0.7537288629922001	0.8612790351684586	0	0	0.0
4479	0.004405793213432401	0.0004464300530090561	0.0003641564214482972	0.993071008141969	None	0	0	0.32	8	0.6571428571428571	23	0.5138888888888888	0.4	20	14	16	9	0	0.8888888888888888	9	8	2.466666666666667	37	0.3	0.6666666666666666	0.05296548818784754	0.5816914762133041	0.0494667677011645	0.5831597596827477	-0.012941482233889277	0.6715411116481086	0.6107092681363475	0.6130649928060689	1.0	1.0	0.0
6722	0.027563745078667316	0.005093215718149591	-0.0008047618073126163	0.9551888296050729	None	0.2	2	0.36363636363636365	8	0.6774193548387096	21	0.4074074074074074	0.6774193548387096	29	21	3	0	0	1.0	9	9	2.2	33	0.0	0.75	-0.46599996151015344	0.9999950206107648	0.098637618308073	0.5031771032789558	0.15258172804365497	0.5644259794312694	0.9406230452918241	0.9846426380697731	0	1.0	0.0
6588	0.016633590378946503	0.001962214979334893	0.0019158107849845088	0.988380372607964	None	0.25	1	0.4	4	0.75	9	0.25925925925925924	0.75	13	9	0	0	0	0.6666666666666666	9	6	0.9333333333333333	14	0.0	1.0	0.09937022601213118	0.5002277443787776	0.029325296533501966	0.5371914901007405	-0.09996091957998002	0.500046955590979	0.6954212999735778	0.5125090592073857	0	0.6923076923076923	0.0
4918	0.004669920495030874	0.0016854049052862608	-0.00035541320193975106	0.9947936554887014	None	0.2222222222222222	2	0.35	7	0.7037037037037037	19	0.35802469135802467	0.7037037037037037	26	19	2	0	0	1.0	9	9	1.9333333333333333	29	0.0	0.8	-0.0033635546969118025	0.7119439965674459	-0.023671496558031947	0.6636112418129942	0.0760959186798056	0.5474847382761596	0.6578048328382008	0.6437311375210019	0	0.9615384615384616	0.0
7145	0.02725008674372504	0.0013808252347478707	-0.0001207724209532727	0.983608853170737	None	0.25	1	0.4	4	0.75	9	0.25925925925925924	0.75	13	9	0	0	0	0.6666666666666666	6	9	0.9333333333333333	14	0.0	1.0	-0.1510098047983498	0.520724152423337	2.2541646775769118e-05	0.5008917597699528	0.16337127233013476	0.5582942745794894	0.7830934288291785	0.5267040235172438	0	1.0	0.0
100	None	None	None	None	None	0	0	0.5	2	0.75	3	0.6	0.75	5	3	0	1	0	0.4	2	5	0.4	6	0.5	0	0.09657478970898217	0.5161169158976548	0.06948498723171258	0.5957014044885877	0.03077498753528059	0.5926484077181173	0.5670976300865278	0.5684835708474041	0.4	0.6	0.0
5758	2.91956413181852e-08	2.919010391438259e-08	1.0540746278369508e-09	0.9999967804382519	None	0.25	1	0.4	4	0.75	9	0.25925925925925924	0.75	13	9	0	0	0	0.6666666666666666	6	9	0.9333333333333333	14	0.0	1.0	4.0835016412270966e-08	0.5	-0.09999999944937238	0.5000000027199809	2.6139862356944534e-13	0.5000080259472927	0.6157161563981397	0.5000026762224247	0	1.0	0.0
3090	1.2986873927008948e-08	1.2522108657968875e-08	1.2412254114080572e-08	0.9999985177569546	None	0.25	1	0.36363636363636365	4	0.7857142857142857	11	0.2222222222222222	0.7857142857142857	15	11	0	0	0	0.8888888888888888	9	8	1.0666666666666667	16	0.0	1.0	0.022581719275357116	0.5514381529389569	0.09999781880858648	0.5000624123309823	7.418572087613872e-25	0.5000000000000004	0.6056819988465957	0.517220916504323	0	0	0.0
4098	None	None	None	None	None	0.2727272727272727	3	0.4	10	0.6285714285714286	22	0.5138888888888888	0.5428571428571428	28	19	8	0	0	0.8888888888888888	9	8	2.466666666666667	37	0.0	0.6666666666666666	0.09999944971424908	0.5002254434884212	0.09999362940323178	0.5001286771712083	0.06966988661722122	0.536180660175377	0.5356828815641222	0.5121969562315478	0	0.75	0.0
6638	0.00016545444200474996	1.8900779144713398e-07	-8.960143104881616e-08	0.9999963732304253	None	0.25	1	0.4	4	0.75	9	0.25925925925925924	0.75	13	9	0	0	0	0.6666666666666666	9	6	0.9333333333333333	14	0.0	1.0	0.09999999295396376	0.5000004389958339	-0.07269355893575388	0.6391037623333107	0.083139439977997	0.617910059277202	0.6854557968072935	0.5867925683764337	0	1.0	0.0
2916	0.006337212676081824	0.0005447650045260784	-0.00041685467591345897	0.9915335959531411	None	0.25	1	0.4	4	0.7692307692307693	10	0.234375	0.7692307692307693	14	10	0	0	0	1.0	8	8	1.0	15	0.0	0.8571428571428571	0.016573005523475993	0.5238309495756851	0.09999999964439656	0.5000000059477457	0.2564999752499261	0.6631040327109914	0.7282559788152425	0.5640260481751034	0	0	0.0
3456	8.319394936258268e-05	7.694046971021257e-07	6.139115531860447e-07	0.9999875218069904	None	0	0	0.3333333333333333	2	0.8571428571428571	6	0.36	0.8571428571428571	8	6	0	2	0	1.0	5	5	0.6	9	1.0	0	0.06276841015602604	0.5257771340993019	0.07998582210858116	0.5499315465635357	0.0381215140498557	0.5970474921578067	0.549732362480092	0.5578047262851747	1.0	1.0	0.0
5667	0.0042816624738431334	0.0003222820176188474	0.000156762543705697	0.9954662286016559	None	0.25	1	0.4	4	0.75	9	0.25	0.75	13	9	0	0	0	0.875	7	8	0.9333333333333333	14	0.0	0.8571428571428571	0.17770974029979864	0.5757184408248719	-0.09991963641124535	0.5003054135099344	0.11663184730267898	0.5919753699837165	0.7668124474292516	0.5563085074643856	0	1.0	0.0
6812	0.005934835901300289	0.0008107406366243673	-0.0004575705707885459	0.9945105634752479	None	0.25	1	0.4	4	0.7692307692307693	10	0.23809523809523808	0.7692307692307693	14	10	0	0	0	0.7777777777777778	7	9	1.0	15	0.0	1.0	0.08346420193426216	0.5000000000000001	1.1006129503407333e-06	0.5000051954931083	0.08541516595647694	0.9967234830632385	0.6756539362270378	0.8705583295273547	0	1.0	0.0
572	None	None	None	None	None	0	0	1.0	1	0	0	1.0	0	1	0	0	3	0	0.5	2	1	0.13333333333333333	2	1.0	0	0	0	0	0	0	0	0	0	0	0	0
3500	0.0014210847745554287	0.00019858886178809074	7.140056960583459e-05	0.997505498085837	None	0	0	0.3333333333333333	2	0.8571428571428571	6	0.36	0.8571428571428571	8	6	0	1	0	1.0	5	5	0.6	9	0.5	0	0.014904393218458503	0.6530860964197261	0.28533722633753866	0.6616497236486141	0.09312494187881115	0.5366107480217093	0.709393240442622	0.618534093733876	1.0	1.0	0.0
2294	None	None	None	None	None	0	0	0.6428571428571429	9	0.2631578947368421	5	0.5	0.15789473684210525	11	3	9	0	0	0.8571428571428571	7	6	1.4	21	0.0	0.125	-0.04412963905622795	0.6721568082463317	0.20184661233732054	0.5871125460327165	-0.09973150548257023	0.5007815848645727	0.7973871067043	0.588485497794935	0	0.9090909090909091	0.0
1045	None	None	None	None	None	0.5	2	0.6	6	0.5	6	0.4	0.5	12	6	1	0	0	0.7142857142857143	7	5	0.9333333333333333	14	0.0	0.6666666666666666	-0.09999768353761992	0.5000628682836509	0.04850979735323381	0.5870112863480249	7.902762784127648e-27	0.5000000000003019	0.6499112162340708	0.5292893669351731	0	1.0	0.0
7183	0.003156943020105855	0.0017962439706842605	0.0016287516147454545	0.9962703709479677	None	0.25	1	0.4	4	0.7692307692307693	10	0.23809523809523808	0.7692307692307693	14	10	0	0	0	0.7777777777777778	7	9	1.0	15	0.0	1.0	-0.037818773350053896	0.5	0.03276369069678488	0.551402133602313	0.14535410252479994	0.558758318829183	0.6798269660255999	0.5368051223289269	0	0	0.0
4950	0.00010471627408629426	9.289814529009142e-05	-1.3709697366534745e-05	0.9999350856108149	None	0.25	1	0.4	4	0.75	9	0.25925925925925924	0.75	13	9	0	0	0	0.6666666666666666	9	6	0.9333333333333333	14	0.0	1.0	0.09980968331395842	0.5000725180320859	-0.011889065107026014	0.6676698343267048	0.02909048989148711	0.5034691137442079	0.6129560197252737	0.55904254860973	0	0	0.0
2464	None	None	None	None	None	0	0	0.5	11	0.36666666666666664	11	0.5925925925925926	0.2	12	6	19	10	0	0.6666666666666666	6	9	2.1333333333333333	32	0.2777777777777778	0.42857142857142855	-0.19391992173316283	0.7228387629546797	0.09914095777921843	0.5021666023870184	0.13701850597722215	0.5872836271296518	0.8140839602658394	0.6082590708810474	1.0	1.0	0.5752816454577793
2842	0.008492322214300088	0.0006035700881141258	0.0005822566748035692	0.9980176044604651	None	0.14285714285714285	1	0.4375	7	0.47619047619047616	10	0.3194444444444444	0.3333333333333333	12	7	10	5	0	0.8888888888888888	8	9	1.5333333333333334	23	0.2631578947368421	0.38095238095238093	0.0002444414827250852	0.5010224425342895	0.008499250458287597	0.5568191006998571	0.17628665352627468	0.6105405072422241	0.683031622233054	0.5565846390172502	1.0	1.0	0.25
5188	0.0050001815834568916	0.00033479382289292584	-0.00024814205667993616	0.9980023072260589	None	0.25	1	0.4	4	0.75	9	0.25	0.75	13	9	0	0	0	0.875	8	7	0.9333333333333333	14	0.0	1.0	-0.09977437999430412	0.5009020490735449	-0.029383498721536477	0.5152676118945305	-0.12724676771774207	0.9808958545044076	0.6092002913547049	0.7915707365231943	0	1.0	0.0
1615	None	None	None	None	None	0	0	0.42857142857142855	3	0.625	5	0.3333333333333333	0.25	4	2	5	5	0	0.8333333333333334	5	6	0.6666666666666666	10	0.4166666666666667	0.4444444444444444	-0.09999886960273108	0.5000026407097566	0.0020564811180255214	0.6668584560693054	-0.08920752162064371	0.5357009808099147	0.61674830168097	0.5693066235438068	0.0	0	0.0
7285	0.00021731536069367836	3.669498944550302e-06	-1.0166825043803553e-06	0.9999918456740468	None	0.18181818181818182	2	0.36	9	0.6571428571428571	23	0.4567901234567901	0.6285714285714286	31	22	5	0	0	1.0	9	9	2.466666666666667	37	0.0	0.7142857142857143	0.02798068107652153	0.5698281449998521	0.09992149415415294	0.5002006673502801	0.05144014150998559	0.5255661877168014	0.5743766668471332	0.5319818353533925	0	1.0	0.0
1459	None	None	None	None	None	0	0	0.16666666666666666	1	1.0	6	0.4	0	0	0	7	6	0	0.8	5	4	0.5333333333333333	8	0.3333333333333333	0	0	0	0	0	0	0	0	0	0	0	0
1175	None	None	None	None	None	0	0	0.45454545454545453	10	0.4	12	0.5	0	0	0	31	17	0	1.0	8	8	2.1333333333333333	32	0.25757575757575757	0.8	0	0	0	0	0	0	0	0	0	0	0
4485	0.0032968283737597115	0.00026415057003993994	5.521550919962677e-05	0.9752405563812923	None	0	0	0.3333333333333333	2	0.8333333333333334	5	0.4	0.8333333333333334	7	5	0	0	0	0.8	5	4	0.5333333333333333	8	0.0	0	0.014363368309991246	0.5041783415496811	0.1	0.5000000000000051	0.09994388853639231	0.500159759767242	0.5995508846531702	0.5014460621648696	0	0	0.0
1212	None	None	None	None	None	0.14285714285714285	1	0.29411764705882354	5	0.782608695652174	18	0.30864197530864196	0.782608695652174	23	18	1	0	0	1.0	9	9	1.6666666666666667	25	0.0	1.0	-0.09455552253521762	0.6581909061484676	-0.1343475398450992	0.9999982072537409	0.00010166417937838015	0.5012507370005893	0.710840962864629	0.990345871187131	0	1.0	0.0
2860	0.002191368812323679	0.0003000778378870369	0.0001298369445949856	0.9973256546243081	None	0.3333333333333333	1	0.4444444444444444	4	0.7272727272727273	8	0.2653061224489796	0.7272727272727273	12	8	0	0	0	1.0	7	7	0.8666666666666667	13	0.0	1.0	0.021673136669514308	0.5532809581665286	0.09999999999494046	0.500000000088157	0.22096902755985298	0.615531151733725	0.7002507689709384	0.5568003247715294	0	0.16666666666666666	0.0
4345	0.00017616861421874624	1.3001107668616567e-06	1.2846595547923049e-06	0.9999947278514623	None	0.3333333333333333	1	0.5	4	0.6666666666666666	6	0.3055555555555556	0.6666666666666666	10	6	0	0	0	1.0	6	6	0.7333333333333333	11	0.0	0.8	0.06936003230593207	0.5426589383718505	0.05040732875899452	0.5138993227492884	0.07573078784101628	0.5126951481264572	0.5295509023095524	0.5231047607261853	0	0.1	0.0
7088	0.011296618794887994	0.0012432794056288544	0.0012062493322939785	0.9905862166753527	None	0.25	1	0.4	4	0.7692307692307693	10	0.23809523809523808	0.7692307692307693	14	10	0	0	0	0.7777777777777778	7	9	1.0	15	0.0	1.0	0.17225183444786918	0.5222587450495105	-0.09999995254969203	0.5000003044220535	0.0886098847350291	0.6354716922815679	0.7596987185293791	0.5535322400935043	0	0	0.0
4785	None	None	None	None	None	0.1	1	0.4090909090909091	9	0.5666666666666667	17	0.5079365079365079	0.4666666666666667	21	14	10	9	0	0.7777777777777778	7	9	2.1333333333333333	32	0.5294117647058824	0.5384615384615384	0.12881045180992884	0.7035134182092103	-0.030732512265111145	0.6768246533223993	9.287955997950429e-08	0.5024628178094745	0.6373010419040238	0.6312813702394573	0.0	0	0.0
5925	0.002179237011632528	0.00018180906854361431	6.971304671779402e-06	0.9982113012673842	None	0.25	1	0.4	4	0.75	9	0.25925925925925924	0.75	13	9	0	0	0	0.6666666666666666	9	6	0.9333333333333333	14	0.0	1.0	-0.06717569511314177	0.6761107663613345	1.6649515102307922e-20	0.5	-0.03797946203390083	0.6292397452542123	0.6003041898120897	0.6038749852285954	0	1.0	0.0
2424	None	None	None	None	None	0	0	0.75	3	0.3333333333333333	1	0.625	0.3333333333333333	3	1	1	0	0	0.5	4	2	0.3333333333333333	5	0.0	0.6666666666666666	0.09958234112004774	0.5003555527972	0.09840861986980139	0.5	0.021919633783315816	0.5166425450832629	0.5897152387116359	0.5056678399151624	0	1.0	0.0
2581	0.00017348318324428207	2.588852562819509e-05	1.350233156511506e-05	0.9999954806104341	None	0	0	0.5	2	0.75	3	0.6	0.75	5	3	0	1	0	0.4	5	2	0.4	6	0.5	0	0.02492212310288161	0.5323947376961888	0.09003939851120339	0.9806364118758792	0.16474102908761543	0.714067571142932	0.7072805086273561	0.8397806237375244	0.0	0	0.0
3820	None	None	None	None	None	0.14285714285714285	2	0.36666666666666664	11	0.5813953488372093	25	0.5555555555555556	0.32558139534883723	23	14	21	1	0	1.0	9	9	3.0	45	0.02702702702702703	0.5128205128205128	0.022609650240293246	0.5919948744206697	-0.054421900635374755	0.6840665611024017	-0.042919477115182944	0.6581941957038906	0.6156019378441683	0.645656243320265	1.0	1.0	0.0
4208	0.0017611672987757623	0.0005123642179023782	0.00037103824454124735	0.9975797901347296	None	0.15384615384615385	2	0.35714285714285715	10	0.6410256410256411	25	0.5694444444444444	0.5128205128205128	28	20	12	0	0	0.8888888888888888	9	8	2.7333333333333334	41	0.0	0.4375	0.047100665982943636	0.5884409833901441	-0.09314794022747153	0.5500953361859062	0.06855767829505181	0.5435854736087188	0.6665992939173505	0.5608112713984583	0	1.0	0.0
843	None	None	None	None	None	0	0	0.6	3	0.6	3	0.7	0.2	3	1	3	0	0	0.4	2	5	0.4666666666666667	7	0.0	0.4	0.00015467584246204783	0.5001787984746494	0.09999986683362984	0.5000009313788616	0.09999999942423028	0.5000000011133907	0.6155435207953007	0.5000599103245543	0	1.0	0.0
4096	0.0051412327218780295	0.001439544203741758	0.0014309643831803543	0.9869400454241434	None	0.3	3	0.43478260869565216	10	0.59375	19	0.5396825396825397	0.59375	29	19	4	0	0	0.7777777777777778	7	9	2.2666666666666666	34	0.0	0.5925925925925926	0.11658638233225523	0.5779110017997324	0.009071288447806887	0.5356601510274579	0.09995755678011983	0.5004656207826503	0.617911338800083	0.5381713637004822	0	0.9655172413793104	0.0
3377	0.004894608269634602	0.0005119077334876801	0.00029958862863408483	0.991697323868447	None	0.1	1	0.4090909090909091	9	0.5666666666666667	17	0.3950617283950617	0.4666666666666667	21	14	10	1	0	1.0	9	9	2.1333333333333333	32	0.058823529411764705	0.34782608695652173	-0.06101014349687874	0.612910004936473	-0.2959435913381835	0.999983415084813	0.07371057804245744	0.5491381284587036	0.8591642313151762	0.9799233472976946	1.0	1.0	0.0
802	None	None	None	None	None	0	0	1.0	1	0	0	1.0	0	1	0	0	3	0	0.5	2	1	0.13333333333333333	2	1.0	0	0	0	0	0	0	0	0	0	0	0	0
3726	0.00824658177701208	0.0006640464785524075	0.0005416003689387325	0.9747346872971177	None	0.3333333333333333	1	0.5	4	0.6666666666666666	6	0.3055555555555556	0.6666666666666666	10	6	0	0	0	1.0	6	6	0.7333333333333333	11	0.0	0.4	0.3356001264941638	0.9767473628231566	0.1113732059961687	0.5762579143889611	0.18639290264518782	0.559423555227392	0.7210792986509604	0.8065927640982136	0	0	0.0
3775	2.657116729898785e-08	2.0197411204121382e-08	-1.9424129839705428e-08	0.9999957505011716	None	0	0	0.375	3	0.6666666666666666	6	0.3055555555555556	0.6666666666666666	9	6	1	3	0	1.0	6	6	0.7333333333333333	11	1.0	0.4	7.67395328269623e-19	0.5000000000000888	-0.05939847386893745	0.525300103057225	9.086157353861057e-06	0.5001369032706158	0.5695494070048355	0.5084853959713691	1.0	1.0	0.0
6057	None	None	None	None	None	0	0	0.3076923076923077	4	0.7058823529411765	12	0.475	0.35294117647058826	8	6	10	6	0	0.625	5	8	1.2666666666666666	19	0.2727272727272727	0.42857142857142855	0.09999986886723697	0.5000861106381688	-0.07170517357933841	0.6808927399426123	0.07721045034737044	0.6363984130732497	0.6803485586731971	0.6080992146086064	0.0	0	0.0
855	None	None	None	None	None	0	0	0.2777777777777778	5	0.7083333333333334	17	0.48148148148148145	0.3333333333333333	11	8	14	11	0	0.6666666666666666	6	9	1.7333333333333334	26	0.3793103448275862	0.6	1.9450366542355433e-05	0.5000582901036043	0.09935765794668452	0.5016781617328284	0.2533017546163113	0.6391754342160018	0.7392365357380607	0.5480787330987859	1.0	1.0	0.40974466719028335
6870	0.00618141765404354	0.002010990099383303	-0.0006433966866687702	0.9895956021996704	None	0.25	1	0.4	4	0.75	9	0.25925925925925924	0.75	13	9	0	0	0	0.6666666666666666	6	9	0.9333333333333333	14	0.0	1.0	0.09999838377496682	0.5000137477656766	0.24445685555706348	0.6137511037613725	0.09999965540195078	0.5000044389052896	0.6639581474314327	0.5385218633285319	0	1.0	0.0
4543	0.011940260360902866	0.002702515827969878	0.0019568546357397933	0.9949267342341512	None	0.4	4	0.43478260869565216	10	0.625	20	0.41975308641975306	0.59375	29	19	4	0	0	1.0	9	9	2.2666666666666666	34	0.0	0.7692307692307693	-0.08463870514318783	0.520836521234205	0.13678493316977375	0.5208533829388653	0.2186441759660549	0.6060559689339305	0.7834796736741001	0.5496376118399139	0	0.6206896551724138	0.0
3344	0.005354225758361575	0.0013642658350663944	0.00029765234978074867	0.991003440251336	None	0	0	0.3125	5	0.6190476190476191	13	0.5111111111111111	0.5714285714285714	17	12	5	2	0	0.5555555555555556	9	5	1.5333333333333334	23	0.2222222222222222	0.3333333333333333	0.09999932502951761	0.5000019760616181	4.3016752811805344e-07	0.5000342254269009	0.09938346101110218	0.5702079002571631	0.6153730396225526	0.5235529086954134	0.0	0	0.0
2610	0.005621254071043545	5.5819495942328656e-05	-4.692019862339099e-05	0.9917762013522499	None	0	0	0.5	2	0.75	3	0.6	0.25	2	1	3	5	0	0.4	2	5	0.4	6	0.5555555555555556	0	0.09931357240310713	0.5017017776695284	0.0003001423108008672	0.5001026688508536	0.08646538338262784	0.5032886718922922	0.6081849111753845	0.5016977176125943	1.0	0.5	0.0
7203	0.0016764722406424199	0.000507441811431439	0.0003200618618175478	0.997661359329489	None	0.25	1	0.4	4	0.7692307692307693	10	0.23809523809523808	0.7692307692307693	14	10	0	0	0	0.7777777777777778	7	9	1.0	15	0.0	1.0	0.09293686577779488	0.5000000000000001	8.64151578019558e-24	0.5000000000000917	0.09999994145023305	0.5044233581045159	0.6119864001632921	0.5014744868947671	0	0	0.0
4316	0.006502287331428488	0.0006624567786171843	0.0005324952802074604	0.9797534066740203	None	0	0	0.375	3	0.8	8	0.3	0.8	11	8	0	1	0	0.625	8	5	0.8	12	1.0	0.8571428571428571	1.743604543659471e-08	0.5000002581692718	0.08518343660890372	0.7222873288291868	0.09989389329001133	0.5063565562905948	0.6083342639662587	0.5810507250829113	1.0	1.0	0.0
4073	0.0051162836317212666	0.0008218102796660207	-0.0008187268273647316	0.9917483667495471	None	0	0	0.3	3	0.8333333333333334	10	0.4666666666666667	0.6666666666666666	11	8	2	4	0	0.8333333333333334	6	5	0.9333333333333333	14	0.8	0.2222222222222222	-0.0999995288438382	0.5000013980596125	0.1401990117966753	0.6005981164267388	0.038182841989076934	0.6482959164845592	0.7356488547604463	0.5841517032854328	0.09090909090909091	0.09090909090909091	0.0
5457	0.002646929908823431	0.001451016716122401	0.0014480267332597446	0.9956387420083367	None	0	0	0.6	6	0.38461538461538464	5	0.35714285714285715	0.38461538461538464	10	5	4	3	0	0.8571428571428571	6	7	1.0	15	0.42857142857142855	0.2222222222222222	0.09999863372573659	0.5000030055805726	0.13512121789770337	0.6072635578414396	-0.09999999925017429	0.5000067278256775	0.7379982657099762	0.5362581653992732	1.0	1.0	0.0
795	None	None	None	None	None	0	0	1.0	2	0.0	0	0.75	0	2	0	0	0	0	1.0	2	2	0.2	3	0.0	0	0	0	0	0	0	0	0	0	0	0	0
1534	None	None	None	None	None	0.3333333333333333	1	0.4444444444444444	4	0.7272727272727273	8	0.2708333333333333	0.7272727272727273	12	8	0	0	0	0.75	8	6	0.8666666666666667	13	0.0	0.8571428571428571	-0.06543072512057777	0.6443737200632874	-0.08587523366288725	0.5429453985707525	-0.10193373537047981	0.6677370075287822	0.5597414028911045	0.619680103651258	0	1.0	0.0
3695	0.0001261257483593901	8.133234671820892e-07	-8.133225599208746e-07	0.9999985434379524	None	0.25	1	0.36363636363636365	4	0.7857142857142857	11	0.2222222222222222	0.7857142857142857	15	11	0	0	0	0.8888888888888888	8	9	1.0666666666666667	16	0.0	1.0	0.024475366862833105	0.6588515268100167	-0.06618334088882448	0.5741383687079189	0.08172274205896521	0.5366408581815312	0.6705048816633242	0.5909565237134528	0	1.0	0.0
5418	0.0018273837124821678	0.0003154942014377602	-0.00026357819958317165	0.9973466812619093	None	0.3333333333333333	1	0.4444444444444444	4	0.7272727272727273	8	0.2653061224489796	0.7272727272727273	12	8	0	0	0	1.0	7	7	0.8666666666666667	13	0.0	1.0	3.90203986411577e-09	0.5000000067853098	0.008455187743934084	0.5454441708807383	-0.09993708402248305	0.5002280382391053	0.6204783574018607	0.5152612491826906	0	0	0.0
1443	None	None	None	None	None	0	0	1.0	2	0.0	0	0.75	0	2	0	0	2	0	1.0	2	2	0.2	3	1.0	0	0	0	0	0	0	0	0	0	0	0	0
7113	0.00041611452242109936	0.00032900529700606774	-6.0345029039394955e-06	0.9994427210018151	None	0.25	1	0.4	4	0.75	9	0.25925925925925924	0.75	13	9	0	0	0	0.6666666666666666	6	9	0.9333333333333333	14	0.0	1.0	-0.027761036962657176	0.6240906295136539	0.0038259228246434102	0.5126940918329781	0.033303306511243976	0.639111699197592	0.5994147561571357	0.5930081984441865	0	0.23076923076923078	0.0
2069	None	None	None	None	None	0	0	0.5	4	0.4444444444444444	4	0.44	0	0	0	10	0	0	1.0	5	5	0.7333333333333333	11	0.0	1.0	0	0	0	0	0	0	0	0	0	0	0
1010	None	None	None	None	None	0	0	0.46153846153846156	6	0.5294117647058824	9	0.6333333333333333	0.11764705882352941	7	2	11	0	0	0.8333333333333334	6	5	1.2666666666666666	19	0.0	0.26666666666666666	0.05854909068163072	0.515459364108421	0.09803258791311618	0.5030462505266549	0.022467489164510534	0.5845609746939261	0.576542868568246	0.5345753608456968	0	0	0.0
4698	0.0022442700133588605	0.0011395731777555723	0.0007397375734893683	0.9966743675804042	None	0.25	1	0.36363636363636365	4	0.7857142857142857	11	0.2222222222222222	0.7857142857142857	15	11	0	0	0	0.8888888888888888	9	8	1.0666666666666667	16	0.0	1.0	0.08629865445249363	0.5128546545546498	-0.0768430351290063	0.6650802057343094	0.0898295229992817	0.6347113995999332	0.6705071497117326	0.6058680322744746	0	0.9333333333333333	0.0
5162	0.002279171547072403	0.00024263843045085667	0.00017463618218645005	0.9957361466390784	None	0.25	1	0.4	4	0.7692307692307693	10	0.234375	0.7692307692307693	14	10	0	0	0	1.0	8	8	1.0	15	0.0	0.8571428571428571	0.0014126461140486124	0.5874693605340086	0.04267442451354969	0.5356048451021176	-0.04417063631496648	0.6716714481659734	0.6022048013883383	0.599642638526124	0	0	0.0
7456	0.0014852287439393558	0.0013715528850491091	-0.0013696680753566262	0.9992306023814783	None	0.25	1	0.4	4	0.7692307692307693	10	0.23809523809523808	0.7692307692307693	14	10	0	0	0	0.7777777777777778	7	9	1.0	15	0.0	1.0	0.029560251646397844	0.5879950854525536	-0.032695737111461676	0.5143709410344945	0.04982665719629577	0.6716011332618419	0.6261064476547169	0.5929577595285295	0	0.7857142857142857	0.0
5958	None	None	None	None	None	0.375	3	0.4444444444444444	8	0.625	15	0.32098765432098764	0.625	23	15	2	0	0	1.0	9	9	1.7333333333333334	26	0.0	0.7058823529411765	0.4988424857350361	0.5205922833634654	0.44397361039552036	0.7197724273880497	-0.09977178407126544	0.5029292983356188	0.9352584949314096	0.5856040704585049	0	0	0.0
4379	0.0006305945055077749	0.00033412530501044453	6.0209283983067396e-06	0.9999361285366207	None	0.2	1	0.3333333333333333	4	0.8	12	0.20987654320987653	0.8	16	12	0	0	0	1.0	9	9	1.1333333333333333	17	0.0	1.0	-0.3850521093265745	0.9999799771183403	2.2400490176374643e-07	0.5000468260904315	0.035468572748375234	0.5062089627593312	0.965484767454495	0.9737770251545098	0	1.0	0.0
15	None	None	None	None	None	0	0	0	0	0	0	1.0	0	0	0	0	4	0	1.0	1	1	0.06666666666666667	1	1.0	0	0	0	0	0	0	0	0	0	0	0	0
4029	0.004341674723470171	0.0036080169673399225	0.0034670016952476706	0.9940266080746303	None	0	0	0.2857142857142857	6	0.7241379310344828	21	0.5535714285714286	0.41379310344827586	17	12	13	11	0	0.875	7	8	2.066666666666667	31	0.44	0.38461538461538464	0.09999972499431983	0.5000010653948009	-0.07537292864849189	0.955527380607454	0.2541585530279125	0.657225777625591	0.8069668010779583	0.7754682409422425	1.0	1.0	0.0
6521	0.011075566237621735	0.00782046210009085	-0.004649066129036204	0.995913105614925	None	0.25	1	0.4	4	0.75	9	0.25925925925925924	0.75	13	9	0	0	0	0.6666666666666666	6	9	0.9333333333333333	14	0.0	1.0	0.09999996144057552	0.5000004839684988	0.08716512424690476	0.5469102855090436	0.0988773966201576	0.6797779660495351	0.5381005225397857	0.5777757853795839	0	0.15384615384615385	0.0
6161	0.0016742975838751986	0.0011721181478021477	0.0008442979752723013	0.997099715058842	None	0.25	1	0.4	4	0.75	9	0.25925925925925924	0.75	13	9	0	0	0	0.6666666666666666	6	9	0.9333333333333333	14	0.0	1.0	-0.05807925615995072	0.5	0.0003439503458169509	0.5248231172393681	0.0995684689952899	0.663007376560722	0.6570636993706092	0.5643166340567389	0	1.0	0.0
3549	0.0016563897200729879	0.00037388073753212846	0.00035283934847827095	0.9979176060068222	None	0	0	0.3333333333333333	2	0.8333333333333334	5	0.4	0.8333333333333334	7	5	0	2	0	0.8	4	5	0.5333333333333333	8	1.0	0	0.08537395978793387	0.5806251477867186	0.09902184631589983	0.5270993524304289	0.09997106986893091	0.5000105405032697	0.5170676769700996	0.5360942807862455	0.5	0	0.0
4942	3.3996293442589934e-05	1.7917127655308197e-07	7.54514947934426e-08	0.9999585285851775	None	0.5	1	0.6666666666666666	4	0.5714285714285714	4	0.375	0.5714285714285714	8	4	0	0	0	0.6666666666666666	4	6	0.6	9	0.0	0.6666666666666666	0.09987850855277047	0.5004587836475349	0.17082540192229428	0.6609327292396063	-0.028510155222206585	0.5097971342063934	0.6946017217292051	0.5587673086393884	0	0	0.0
3389	None	None	None	None	None	0.2222222222222222	2	0.4	8	0.6428571428571429	18	0.4166666666666667	0.6428571428571429	26	18	3	0	0	0.8888888888888888	8	9	2.0	30	0.0	0.75	-0.09999999999999643	0.5000000000000059	-0.13535220536432288	0.9998726649491689	0.09841810391649135	0.507095552532614	0.7442843092842195	0.952528108589673	0	1.0	0.0
238	None	None	None	None	None	0	0	0.11764705882352941	4	0.8775510204081632	43	0.796875	0	0	0	50	0	0	1.0	8	8	3.4	51	0.0	0.6976744186046512	0	0	0	0	0	0	0	0	0	0	0
2855	0.0004851529436420858	3.896832601021828e-05	3.811637965255693e-05	0.9989821377629682	None	0	0	0.3333333333333333	2	0.8333333333333334	5	0.4	0.8333333333333334	7	5	0	0	0	0.8	4	5	0.5333333333333333	8	0.0	0	0.029108628517505297	0.6504049847593286	0.09999999995942957	0.5000000019249622	0.05917998821458228	0.6634610744267733	0.572123330641992	0.6066356470854851	0	1.0	0.0
2929	4.027388370351812e-05	1.8995941621344824e-05	-1.3630455494585343e-05	0.9947720913787655	None	0	0	0.29411764705882354	5	0.6521739130434783	15	0.7142857142857143	0.08695652173913043	4	2	20	0	0	0.7142857142857143	7	5	1.6666666666666667	25	0.0	0.6	-0.028872896392504892	0.5021817628299822	-0.007670835186218415	0.5427427984518056	-0.0020897585788297876	0.6227639239966184	0.5465213555201113	0.5565415314280652	0	1.0	0.0
7185	0.0021417353141409833	0.001323385961612368	6.819524376019617e-05	0.9985310885099417	None	0.25	1	0.4	4	0.7692307692307693	10	0.23809523809523808	0.7692307692307693	14	10	0	0	0	0.7777777777777778	7	9	1.0	15	0.0	1.0	-0.03632255007630712	0.5	0.0634723906415422	0.5335901657488102	0.20623872362724033	0.5954984700577846	0.7305370650219006	0.5433332357431425	0	0	0.0
2775	1.969840068351537e-05	1.301705091695238e-07	-1.016371305342795e-07	0.999999891727577	None	1.0	1	0.8	4	0.4	2	0.4666666666666667	0.4	3	2	3	0	0	0.6	5	3	0.4666666666666667	7	0.0	1.0	-0.16381830089923904	0.8548536140683461	0.055751499536939454	0.5950874061394134	0.09999947208115641	0.5000022799330858	0.7601655833117019	0.6724773491090297	0	1.0	0.0
1338	None	None	None	None	None	0	0	0.5	3	0.6666666666666666	4	0.5714285714285714	0.6666666666666666	7	4	0	0	0	0.2857142857142857	2	7	0.5333333333333333	8	0.0	0.6666666666666666	0.36965378837646695	0.5047654901804616	0.12418876507093538	0.5264163956681878	0.09635109105152678	0.5265915393440866	0.7774466679425848	0.5192648926249186	0	1.0	0.0
1749	None	None	None	None	None	0	0	0.3333333333333333	3	0.7272727272727273	8	0.37142857142857144	0	0	0	12	4	0	0.7142857142857143	7	5	0.8666666666666667	13	0.14285714285714285	0	0	0	0	0	0	0	0	0	0	0	0
4350	None	None	None	None	None	0.2727272727272727	3	0.4166666666666667	10	0.6176470588235294	21	0.4444444444444444	0.6176470588235294	31	21	4	0	0	1.0	9	9	2.4	36	0.0	0.6666666666666666	0.09999746525380568	0.5002035408083534	2.910715756411425e-09	0.5000000218299087	-0.026769806399854122	0.6640290270487939	0.633104168271852	0.5565993165892861	0	0	0.0
1819	None	None	None	None	None	0	0	1.0	2	0.0	0	0.75	0	0	0	2	7	0	1.0	2	2	0.2	3	0.875	0	0	0	0	0	0	0	0	0	0	0	0
1214	None	None	None	None	None	0	0	0.25	2	0.8	8	0.6666666666666666	0	0	0	11	10	0	0.2222222222222222	2	9	0.8	12	0.38461538461538464	0.8	0	0	0	0	0	0	0	0	0	0	0
2872	0.00021848030678645495	2.3142018720627018e-05	5.484019269104496e-06	0.9997906176202194	None	0	0	0.4	2	0.8	4	0.4666666666666667	0.8	6	4	0	2	0	0.6	5	3	0.4666666666666667	7	1.0	0	0.07458474644442299	0.5891644269781976	0.09902040714298278	0.5018616200013357	0.04620581221210511	0.5250434297405346	0.5627259106593725	0.5389390212766991	0.0	0	0.0
6551	0.0012513716542780157	9.109853265747649e-05	2.5946746004446072e-05	0.9982113091418087	None	0.3333333333333333	3	0.38095238095238093	8	0.6896551724137931	20	0.38271604938271603	0.6896551724137931	28	20	2	0	0	1.0	9	9	2.066666666666667	31	0.0	0.7272727272727273	-0.04814346579409814	0.516200142664009	7.902762784127648e-27	0.5	-0.07296486311998948	0.5135356572151694	0.5751531272607209	0.5099136273862513	0	1.0	0.0
5675	2.2511952133205666e-08	2.1196248234160772e-08	7.743232101133908e-10	0.9999972364461086	None	0.25	1	0.4	4	0.7692307692307693	10	0.23809523809523808	0.7692307692307693	14	10	0	0	0	0.7777777777777778	7	9	1.0	15	0.0	1.0	3.064333745906188e-08	0.5000003624627392	-0.052529939114561476	0.6457999802232148	1.0628559907483495e-23	0.5000000407323901	0.5791359093465375	0.5498859471393238	0	1.0	0.0
14	None	None	None	None	None	0	0	0.275	11	0.6896551724137931	40	0.7407407407407407	0.46551724137931033	37	27	22	0	0	1.0	9	9	4.0	60	0.0	0.7450980392156863	0.04077799879754324	0.5810506813491821	2.6705527751485478e-06	0.5011502560546637	6.340949998177087e-05	0.5294519842022408	0.5532491473851748	0.5373994775851043	0	1.0	0.0
5110	None	None	None	None	None	0.2727272727272727	3	0.4583333333333333	11	0.5454545454545454	18	0.43209876543209874	0.5454545454545454	28	18	6	0	0	1.0	9	9	2.3333333333333335	35	0.0	0.7692307692307693	-0.0990443566575189	0.5037208673720152	0.09999334294365472	0.5010786199841991	6.62562517847386e-05	0.5005064214752257	0.6926423799171814	0.5017686524120322	0	0.9285714285714286	0.0
3874	0.009570381764454464	0.002477318231103219	0.0018154618106972806	0.9947140644847777	None	0.2222222222222222	2	0.35	7	0.7037037037037037	19	0.453125	0.7037037037037037	26	19	2	0	0	1.0	8	8	1.9333333333333333	29	0.0	0.8571428571428571	0.04609595837850161	0.5	5.2344776074585395e-09	0.5000002821856281	0.09964040629881046	0.5063626521573268	0.6004064411465557	0.5021210798823448	0	0.5	0.0
4804	0.000820824434084934	0.0007707992051357261	0.0007705836488258462	0.9993808388257748	None	0.25	1	0.36363636363636365	4	0.7857142857142857	11	0.2222222222222222	0.7857142857142857	15	11	0	0	0	0.8888888888888888	9	8	1.0666666666666667	16	0.0	1.0	0.09999342755351068	0.5000149626805113	0.24953260457189863	0.5431390257591312	0.04521773880953028	0.5049570978276764	0.7021987076208241	0.5160673893476576	0	1.0	0.0
3548	0.005316563703341316	0.0004931992343289659	0.00010092474231064534	0.9945261677103221	None	0.25	2	0.42105263157894735	8	0.6153846153846154	16	0.3888888888888889	0.6153846153846154	24	16	3	0	0	0.8888888888888888	8	9	1.8666666666666667	28	0.0	0.5263157894736842	-0.006413830822226292	0.6921241597950568	0.001994207268085554	0.5806188279239682	-0.09959914133661146	0.5006210206358631	0.6160117065662832	0.5937016161107732	0	1.0	0.0
3023	None	None	None	None	None	0	0	0.2413793103448276	7	0.7560975609756098	31	0.5972222222222222	0.6341463414634146	33	26	9	1	0	0.8888888888888888	8	9	2.8666666666666667	43	0.06666666666666667	0.5714285714285714	0.07896334149526725	0.5996091720609329	0.09999996385762555	0.5026475609080008	0.09900768916805552	0.5694561112811978	0.5340695091546817	0.5575817031456892	1.0	1.0	0.0
70	None	None	None	None	None	0	0	0	0	0	0	1.0	0	0	0	0	4	0	1.0	1	1	0.06666666666666667	1	1.0	0	0	0	0	0	0	0	0	0	0	0	0
4476	2.274169527322564e-08	2.1820084565586636e-08	-1.3036331709170708e-09	0.9999973182753564	None	0.25	1	0.4	4	0.7692307692307693	10	0.23809523809523808	0.7692307692307693	14	10	0	0	0	0.7777777777777778	7	9	1.0	15	0.0	1.0	0.09972145316991765	0.5000139274304761	0.05543017877973959	0.5758169996115095	0	0.5	0.605525728075963	0.5254513705162723	0	0	0.0
1809	None	None	None	None	None	0	0	1.0	1	0	0	1.0	0	1	0	0	1	0	0.5	1	2	0.13333333333333333	2	0.3333333333333333	0	0	0	0	0	0	0	0	0	0	0	0
522	None	None	None	None	None	0	0	0.5333333333333333	8	0.4	8	0.4074074074074074	0.3	13	6	8	2	0	0.6666666666666666	9	6	1.4666666666666666	22	0.15384615384615385	0.375	0.04493326800274536	0.5622948239538536	0.021773303120960687	0.6065949601485737	0.0001214204548890008	0.5128860832334788	0.557264108900906	0.5609502167586813	1.0	1.0	0.0
476	None	None	None	None	None	0	0	0.3333333333333333	4	0.625	10	0.6	0.125	5	2	12	0	0	0.8333333333333334	6	5	1.2	18	0.0	0.42857142857142855	0.00011047906259439707	0.5003631091262409	0.008697598856193067	0.5408639263329604	-0.01263299124837751	0.643482052298047	0.5631053346819235	0.5626509158654975	0	1.0	0.0
5369	None	None	None	None	None	0.3	3	0.4090909090909091	9	0.6333333333333333	19	0.3950617283950617	0.6333333333333333	28	19	3	0	0	1.0	9	9	2.1333333333333333	32	0.0	0.7142857142857143	-0.09485462666531143	0.5349203707193317	0.18120983967912507	0.6053209761898515	-0.09410754525003098	0.5052385736656556	0.7782162442477603	0.5488891586113442	0	1.0	0.0
1625	None	None	None	None	None	0	0	0.3	6	0.6428571428571429	18	0.6666666666666666	0.2857142857142857	14	8	15	0	0	0.5555555555555556	5	9	2.0	30	0.0	0.8461538461538461	0.000695732196767661	0.5010478638134075	0.09995445850880277	0.5089072045428885	0.09997909815317932	0.5012374050714352	0.614568448763367	0.5037310707148391	0	1.0	0.0
4803	7.460529720234807e-05	7.565877443457008e-06	1.1622337557340437e-07	0.999194103041798	None	0.3333333333333333	1	0.5	4	0.7	7	0.2857142857142857	0.7	11	7	0	0	0	0.8571428571428571	6	7	0.8	12	0.0	0.6666666666666666	0.16512843764204382	0.5282780567289171	-0.060512619969955016	0.5492407334079632	0.01610732932728125	0.5403422522652516	0.7272834675766335	0.5392985292127056	0	1.0	0.0
6160	0.0035231953147478907	0.0009416319376185509	-0.0002612065840374025	0.9957899956401615	None	0.25	1	0.4	4	0.7692307692307693	10	0.23809523809523808	0.7692307692307693	14	10	0	0	0	0.7777777777777778	7	9	1.0	15	0.0	1.0	-0.07501889009329357	0.561966741298837	8.744848204277795e-08	0.5426988603472298	0.0999997666055179	0.5000069958875968	0.6719219744075737	0.5349751428363827	0	1.0	0.0
6817	5.985559120164841e-06	5.4154097196044944e-06	5.396282217821377e-06	0.9988145274236707	None	0.25	1	0.4	4	0.7692307692307693	10	0.23809523809523808	0.7692307692307693	14	10	0	0	0	0.7777777777777778	7	9	1.0	15	0.0	1.0	-0.04927662330033793	0.5	0.05121310293690996	0.6403481575106623	0.07712043580767595	0.6434054186532465	0.6497381594231278	0.5960460470573274	0	0	0.0
2704	6.373561674821724e-07	4.5625504103981314e-07	1.728659574597175e-07	0.9998379724570613	None	0	0	1.0	2	0.0	0	0.75	0	2	0	0	2	0	1.0	2	2	0.2	3	1.0	0	0	0	0	0	0	0	0	0	0	0	0
3683	6.835079390681047e-07	1.4799574556032788e-07	-1.048196900761514e-07	0.9999738032961487	None	0.2	2	0.391304347826087	9	0.625	20	0.4722222222222222	0.5625	25	18	8	0	0	0.8888888888888888	8	9	2.2666666666666666	34	0.0	0.5714285714285714	0.03069290967214004	0.5210798222999367	-0.08576960444702153	0.5684863751071578	1.281883028998673e-07	0.5000025792110252	0.6178899894383433	0.529968857573218	0	0.8	0.0
1762	None	None	None	None	None	0	0	0.11764705882352941	2	0.9565217391304348	22	0.8333333333333334	0	1	0	23	4	0	0.8333333333333334	6	5	1.6666666666666667	25	0.08163265306122448	0.09523809523809523	0	0	0	0	0	0	0	0	0	0	0
4072	0.003954293540659246	0.0007141815978353174	0.0007009920900556735	0.9920571297214462	None	0	0	0.25	3	0.8	12	0.37777777777777777	0.8	15	12	1	0	0	0.5555555555555556	5	9	1.1333333333333333	17	0.0	0.6666666666666666	-0.02838675888750595	0.6399287556163745	-0.05613487627104258	0.9999993189958557	0.008157620193425605	0.5995677353108259	0.6647525869887824	0.9936911435798708	0	1.0	0.0
7034	None	None	None	None	None	0.2727272727272727	3	0.375	9	0.6666666666666666	22	0.43209876543209874	0.6666666666666666	31	22	3	0	0	1.0	9	9	2.3333333333333335	35	0.0	0.6153846153846154	-0.02750861558228816	0.5024866172704494	0.0004586539442092065	0.5876815709176112	0.18700377925782194	0.6788724071652038	0.7126232553458136	0.5916949976558925	0	1.0	0.0
375	None	None	None	None	None	0.16666666666666666	1	0.35714285714285715	5	0.7368421052631579	14	0.3888888888888889	0.6842105263157895	18	13	2	3	0	0.6666666666666666	6	9	1.4	21	1.0	0.5333333333333333	1.5317295192994106e-07	0.5020360963667817	1.1512817256343116e-07	0.5003856259631181	0.009330408295715692	0.6706635067581901	0.5701745201347602	0.5597854804624505	0.9444444444444444	0.5555555555555556	0.0
3041	0.004000564981676808	0.0015814154130575138	-0.0003366758829612865	0.9800677961555418	None	0	0	0.3333333333333333	2	0.7142857142857143	5	0.36	0.7142857142857143	7	5	1	4	0	1.0	5	5	0.6	9	1.0	0	0.35151337948185113	0.511536848942682	0.09999953365777038	0.5000033116396458	0.0676003167282159	0.5	0.7805589687453767	0.503847326942025	0.7142857142857143	0.14285714285714285	0.0
5010	0.0034000942608053146	0.00042743364574733886	5.149527345176341e-05	0.9967978526402202	None	0.25	1	0.4	4	0.75	9	0.25925925925925924	0.75	13	9	0	0	0	0.6666666666666666	9	6	0.9333333333333333	14	0.0	1.0	0.07926812733425542	0.5	0.07294421061261772	0.563096235906647	0.02976214873135825	0.5723028579133477	0.5647966239218398	0.5452913931312018	0	1.0	0.0
7290	5.3213150426248786e-08	1.9157954814223348e-08	1.9367074575801603e-10	0.999994649607579	None	0.25	1	0.4	4	0.75	9	0.25925925925925924	0.75	13	9	0	0	0	0.6666666666666666	6	9	0.9333333333333333	14	0.0	1.0	-0.09999999632808157	0.5	4.572065936451129e-10	0.5000020143529195	0.0014680934461778618	0.505128072606595	0.6165434907916127	0.5017100822572576	0	1.0	0.0
2952	None	None	None	None	None	0	0	0.5	7	0.47368421052631576	9	0.375	0.15789473684210525	7	3	13	16	0	0.875	8	7	1.4	21	0.6153846153846154	0.47058823529411764	0.10820047915218027	0.6186744624839029	5.266290323593278e-07	0.5328268856225578	0.04302469529428518	0.6210910802852042	0.6094020536209488	0.5914271112689748	1.0	1.0	0.0
330	None	None	None	None	None	0	0	0.25	1	1.0	3	1.0	1.0	4	3	0	3	0	0.2	1	5	0.3333333333333333	5	1.0	0	0.0999999902101272	0.5000000084599133	0.09992641259410116	0.5000324253371466	0.15436127270550087	0.5315678874961007	0.5637597714678853	0.5105458912305109	1.0	1.0	0.0
7255	0.005227792808656283	0.0011942888073723946	5.546669647579751e-05	0.9972888478421013	None	0.25	1	0.4	4	0.7692307692307693	10	0.23809523809523808	0.7692307692307693	14	10	0	0	0	0.7777777777777778	7	9	1.0	15	0.0	1.0	0.004881651356210742	0.5	0.0061180426014156184	0.5173339500437674	0.12953077369827312	0.5411988903155135	0.6379059697561154	0.5195345217508861	0	1.0	0.0
5709	0.0036214656434374734	0.0003439737702447214	0.00026297200543475826	0.9936737977839312	None	0.3333333333333333	1	0.5	4	0.7	7	0.2857142857142857	0.7	11	7	0	0	0	0.8571428571428571	7	6	0.8	12	0.0	0.6666666666666666	0.18857421267103158	0.5984521910386351	-0.08923131140634571	0.5315623070211442	0.08130119561406658	0.5481940335938611	0.7615691751407684	0.5596162107965795	0	1.0	0.0
7323	0.002927897565527168	0.00010531260886750588	-9.892494189027967e-05	0.9977373289378717	None	0.25	1	0.4	4	0.75	9	0.25925925925925924	0.75	13	9	0	0	0	0.6666666666666666	6	9	0.9333333333333333	14	0.0	1.0	3.311922642201391e-07	0.5005069396983373	0.5418529469373773	0.564359120554215	0.053609676708451494	0.5417246045033698	0.9192172092494862	0.5356218619482829	0	1.0	0.0
5488	0.0011658307950387563	0.00017643332902026406	-0.00017110660480616852	0.9983838828023717	None	0.3333333333333333	1	0.5	4	0.7	7	0.2857142857142857	0.7	11	7	0	0	0	0.8571428571428571	6	7	0.8	12	0.0	0.6666666666666666	-0.06115260249413116	0.5104198040653413	-0.09949882856356568	0.5018357776682931	0.09991743382852841	0.5001315175235259	0.7034788903570565	0.5041294448758349	0	1.0	0.0
6084	0.00030210059209745963	3.7331064212471657e-06	-2.3182430253532045e-06	0.999884014209862	None	0.25	1	0.4	4	0.7692307692307693	10	0.23809523809523808	0.7692307692307693	14	10	0	0	0	0.7777777777777778	9	7	1.0	15	0.0	1.0	-0.09999999670595203	0.5000018231809871	-0.026610852802760276	0.6539883329320486	-0.0527568886089703	0.5945860071401612	0.5847466173232012	0.5841565907791614	0	1.0	0.0
3939	0.008800032133611232	0.004670084116035567	0.003962445342687289	0.9942639663198297	None	0.3333333333333333	4	0.38461538461538464	10	0.6666666666666666	24	0.4691358024691358	0.6388888888888888	33	23	4	0	0	1.0	9	9	2.533333333333333	38	0.0	0.6896551724137931	0.09999947564155756	0.5001854628560826	0.09833598378483184	0.5027922663419677	0.13402115311420001	0.5393238241004639	0.5432190847245789	0.5141238959122199	0	0.696969696969697	0.0
7114	2.1858951254166038e-08	2.1730259177226024e-08	-3.4133000450873983e-10	0.9999974058191151	None	0.25	1	0.4	4	0.7692307692307693	10	0.23809523809523808	0.7692307692307693	14	10	0	0	0	0.7777777777777778	7	9	1.0	15	0.0	1.0	-0.09999997449363571	0.5000000724981613	-0.09998194807738166	0.5000845598111078	3.766744864377155e-05	0.501697415630245	0.6157514945057426	0.5005940178742624	0	1.0	0.0
7064	1.862985391703765e-08	1.743569456088065e-08	-8.915874075190216e-10	0.9999966085811515	None	0.25	1	0.4	4	0.7692307692307693	10	0.23809523809523808	0.7692307692307693	14	10	0	0	0	0.7777777777777778	7	9	1.0	15	0.0	1.0	0.09999969303986639	0.5000025046015355	0.09127298470686798	0.6574294186996446	4.6395375161475224e-07	0.5007303971137781	0.6140783685792297	0.5543503466104086	0	0.14285714285714285	0.0
5467	1.1512826547643297e-08	1.0539187025011053e-08	1.052017049051671e-08	0.9999979694092999	None	0.25	1	0.36363636363636365	4	0.7857142857142857	11	0.2222222222222222	0.7857142857142857	15	11	0	0	0	0.8888888888888888	9	8	1.0666666666666667	16	0.0	1.0	0.09997074780930568	0.5001342488520302	-0.10094944685670353	0.6580636648498743	3.489051075654637e-05	0.5006198016510601	0.6943065003413508	0.5545893110375735	0	1.0	0.0
2064	None	None	None	None	None	0	0	0.5	2	0.75	3	1.0	0.75	5	3	0	0	0	0.16666666666666666	1	6	0.4	6	0.0	0.8	-0.028903627516889387	0.5	0.09711655071692679	0.5245880035013333	0.07015330302179579	0.6729492356073759	0.6405404585578031	0.5679098968172883	0	1.0	0.0
2306	None	None	None	None	None	0	0	0.5	5	0.4166666666666667	5	0.4666666666666667	0	0	0	13	15	0	0.8333333333333334	6	5	0.9333333333333333	14	0.5	1.0	0	0	0	0	0	0	0	0	0	0	0
5492	0.0004723333797734326	0.00036299267009959357	-0.0003627014263733745	0.9988548996295559	None	0.3333333333333333	1	0.5	4	0.7	7	0.2857142857142857	0.7	11	7	0	0	0	0.8571428571428571	7	6	0.8	12	0.0	0.6666666666666666	-0.09994286741827972	0.5004931744972013	0.03774475907402161	0.6005258891241997	0.08644880244707467	0.537209411284143	0.6895707078861694	0.5464277710396518	0	0.9090909090909091	0.0
7245	0.00115733266392308	0.0009711702658158938	-0.00020232092571466134	0.9988737464978358	None	0.25	1	0.4	4	0.7692307692307693	10	0.23809523809523808	0.7692307692307693	14	10	0	0	0	0.7777777777777778	7	9	1.0	15	0.0	1.0	0.09994085111944755	0.5004493943628853	0.02029469742568288	0.5409283501303556	0.0302333575932593	0.5667270055343299	0.5934802181334167	0.5361358724850247	0	1.0	0.0
342	None	None	None	None	None	0	0	0.3333333333333333	1	1.0	2	1.0	1.0	3	2	0	3	0	0.25	1	4	0.26666666666666666	4	1.0	0	0.09526210313012844	0.5043298264300925	0.048423195497897885	0.5037963202618051	0.0038869624453484403	0.5038542130123858	0.5915954381410938	0.503993454159751	1.0	0.6666666666666666	0.0
7308	6.227258406667792e-06	6.2333215033078125e-06	-1.999310869318638e-08	0.9998074206067736	None	0.25	1	0.36363636363636365	4	0.7857142857142857	11	0.2222222222222222	0.7857142857142857	15	11	0	0	0	0.8888888888888888	8	9	1.0666666666666667	16	0.0	1.0	0.0021795955641774637	0.5091576176064764	6.143472761388823e-10	0.5000000927035094	-0.0011216251317443843	0.5188250086656621	0.5098368566969257	0.509329798851592	0	0.2	0.0
2223	None	None	None	None	None	0	0	0.75	3	0.25	1	0.75	0.25	3	1	2	1	0	0.5	4	2	0.4	6	0.16666666666666666	0	-0.09733577351251724	0.5024257703296815	0.005705969388683913	0.520693840526409	2.5782156580983803e-09	0.5000000860984134	0.6150715461578589	0.5077099034889665	1.0	1.0	0.0
2423	None	None	None	None	None	0	0	0.8	4	0.0	0	0.5833333333333334	0	4	0	2	3	0	0.75	4	3	0.4666666666666667	7	0.75	0.5	0	0	0	0	0	0	0	0	0	0	0
7305	0.003467306675215297	0.00040576163516465116	6.121374900410246e-06	0.9781524835058615	None	0.25	1	0.4	4	0.75	9	0.25925925925925924	0.75	13	9	0	0	0	0.6666666666666666	6	9	0.9333333333333333	14	0.0	1.0	0.3299637807525251	0.9963703656152961	7.3084470988926945e-06	0.5652129747644685	-0.07462946074404955	0.6635644298526543	0.852719340047053	0.8989414242150464	0	1.0	0.0
6056	0.00932466263169782	0.005166215661067749	0.003962207172030735	0.9960534058459356	None	0.2222222222222222	2	0.35	7	0.7037037037037037	19	0.35802469135802467	0.7037037037037037	26	19	2	0	0	1.0	9	9	1.9333333333333333	29	0.0	0.8	0.09999341307889566	0.500513609407537	0.1389169358421649	0.5268757833293004	0.09999729548587724	0.5000040074704702	0.5457419905972332	0.5091387584078022	0	1.0	0.0
5754	None	None	None	None	None	0.3	3	0.391304347826087	9	0.65625	21	0.41975308641975306	0.65625	29	21	4	0	0	1.0	9	9	2.2666666666666666	34	0.0	0.8888888888888888	0.09999999459051764	0.5000031552306753	0.09607395178060713	0.5027016706775526	0.06596930647991413	0.6577891498250849	0.5382377404879395	0.5551313279912957	0	0.3103448275862069	0.0
6022	0.007236562689761301	0.0017011715059157889	0.0013518005223151673	0.9940142337213038	None	0.25	1	0.4	4	0.7692307692307693	10	0.23809523809523808	0.7692307692307693	14	10	0	0	0	0.7777777777777778	9	7	1.0	15	0.0	1.0	0.09987464004426232	0.5000926750423063	0.1012141062064517	0.5656852385612958	0.23139390583393382	0.5579999996542063	0.6472650716080574	0.541379147103308	0	1.0	0.0
7369	0.0011857088763035665	6.17763403493025e-05	-3.349416520991484e-05	0.9976942579602162	None	0.25	1	0.4	4	0.75	9	0.25925925925925924	0.75	13	9	0	0	0	0.6666666666666666	6	9	0.9333333333333333	14	0.0	1.0	0.08925325900981074	0.508054899687171	5.603178350628928e-13	0.5023509272124826	0.004523645737309371	0.5587601001414715	0.6036612441534179	0.5231299519591506	0	1.0	0.0
4911	0.0003144444787790572	2.0843996785899663e-06	-1.8136866685637443e-06	0.9999922958562193	None	0.3333333333333333	1	0.5	4	0.6666666666666666	6	0.3055555555555556	0.6666666666666666	10	6	0	0	0	1.0	6	6	0.7333333333333333	11	0.0	0.4	-0.07877958732769856	0.5984645488147404	0.012018564352196818	0.6429502762293814	0.09737516085473238	0.5028282800124095	0.6839019625730348	0.5824548558018916	0	0	0.0
5774	0.002785142724687719	8.119586543204388e-05	1.1229159437611004e-05	0.9932546790363284	None	0.25	1	0.36363636363636365	4	0.7857142857142857	11	0.2222222222222222	0.7857142857142857	15	11	0	0	0	0.8888888888888888	9	8	1.0666666666666667	16	0.0	1.0	0.07355434400177245	0.6276352218822254	0.05172663716067749	0.5658763079324325	-0.047284756809779324	0.6634853570353423	0.613870660046238	0.6197919937682621	0	0	0.0
6351	0.0027249504203216805	0.0004106416416745225	0.0004063488737108499	0.9977082964858764	None	0.25	1	0.4	4	0.7692307692307693	10	0.23809523809523808	0.7692307692307693	14	10	0	0	0	0.7777777777777778	7	9	1.0	15	0.0	1.0	-0.09975474719201263	0.673297243750832	-0.09999999994437955	0.5000000501451927	0.0463229091604564	0.6562542659468554	0.6856307025129139	0.6122059013652853	0	0.5714285714285714	0.0
7526	None	None	None	None	None	0	0	0.25	5	0.7777777777777778	21	0.35802469135802467	0.7777777777777778	26	21	2	0	0	1.0	9	9	1.9333333333333333	29	0.0	0.6956521739130435	0.07330974578058216	0.5431307300121255	0.033335850789956635	0.5622378164860277	0.27900314325207864	0.5448124659779141	0.7405658189939405	0.5500760579792161	0	1.0	0.0
5164	3.8131452899124775e-06	6.633029012280038e-08	6.619635029820588e-08	0.9999744017128925	None	0.25	1	0.4	4	0.7692307692307693	10	0.23809523809523808	0.7692307692307693	14	10	0	0	0	0.7777777777777778	7	9	1.0	15	0.0	1.0	-0.014220666869683271	0.5442055610281621	0.0999349136726975	0.5000102624640839	0.007089754488459198	0.5128321741356394	0.6194163035094548	0.5190462920532323	0	0.8571428571428571	0.0
1674	None	None	None	None	None	0	0	0.3	3	0.8333333333333334	10	0.4666666666666667	0.75	12	9	1	0	0	0.8333333333333334	5	6	0.9333333333333333	14	0.0	0.2222222222222222	-0.054481380846712925	0.6697674755619243	0.009027121557527525	0.5646560698724887	0.021320056375524192	0.5076076725039964	0.5842951475021868	0.5823794639831914	0	0	0.0
6042	0.006359097684038669	0.00031910801385017136	0.0003095532369140353	0.9912739611666218	None	0.3333333333333333	1	0.5	4	0.7	7	0.2857142857142857	0.7	11	7	0	0	0	0.8571428571428571	6	7	0.8	12	0.0	0.6666666666666666	0.09998634925925623	0.5000260799039865	-0.09995095712197513	0.5001930086546242	0.09489300843987974	0.5148099755484311	0.7170430250631609	0.505010964735481	0	1.0	0.0
3130	None	None	None	None	None	0.07142857142857142	1	0.3	9	0.6666666666666666	28	0.5432098765432098	0.6666666666666666	37	28	6	0	0	1.0	9	9	2.933333333333333	44	0.0	0.631578947368421	0.13348580965560436	0.9190563029194253	-0.007372403712131217	0.573883261554956	0.07486472375789939	0.6287227764944033	0.6509245552717736	0.7473790881287222	0	1.0	0.0
2324	None	None	None	None	None	0	0	0.42857142857142855	3	0.75	6	0.5555555555555556	0.75	9	6	0	1	0	0.2222222222222222	2	9	0.6666666666666666	10	1.0	1.0	-0.03203911250982142	0.5004913064553413	0.0996057178455879	0.5689376645569946	0.07236806782446722	0.6691628989583462	0.6470049646079258	0.5812633207758273	0.0	0	0.0
1287	None	None	None	None	None	0	0	0.6666666666666666	2	0.5	1	0.6666666666666666	0.5	3	1	0	1	0	0.6666666666666666	2	3	0.26666666666666666	4	0.5	0	0.0007716034862063571	0.5051656725738075	0.018882302672410315	0.51468921168559	-0.020766783659466416	0.6293630866163954	0.5703368196524385	0.5505700519843275	0.3333333333333333	0.3333333333333333	0.0
3214	1.3772155295615915e-08	1.1925049700723631e-08	-6.409019339170715e-09	0.9999976116113529	None	0	0	0.6666666666666666	2	0.5	1	0.6666666666666666	0.5	3	1	0	1	0	0.6666666666666666	3	2	0.26666666666666666	4	0.5	0	-0.14839120919956927	0.7670324965820464	0.3919950776033695	0.9970509390730281	7.944248042649063e-05	0.5002373039563508	0.9415885863455061	0.9120263459694651	1.0	0.6666666666666666	0.0
1877	None	None	None	None	None	1.0	1	0.8	4	0.4	2	0.4375	0.4	6	2	0	0	0	1.0	4	4	0.4666666666666667	7	0.0	0.6666666666666666	0.0981376547998353	0.5147662208491687	-0.01026076136546176	0.6380143328941466	0.057108986258942264	0.5146596029650606	0.6106639492731244	0.5567949408690575	0	1.0	0.0
4929	0.0010573582769905442	0.0009572903654486548	-0.0009561321858768207	0.9994987633904534	None	0.25	1	0.36363636363636365	4	0.7857142857142857	11	0.2222222222222222	0.7857142857142857	15	11	0	0	0	0.8888888888888888	8	9	1.0666666666666667	16	0.0	1.0	-0.03874199118464007	0.502355688945098	-0.03479184385384329	0.5218671835076016	0.048730385964624104	0.5485327813302842	0.5962383229073318	0.5242885072553102	0	1.0	0.0
1999	None	None	None	None	None	0	0	0.25	1	1.0	3	1.0	1.0	4	3	0	3	0	0.2	1	5	0.3333333333333333	5	1.0	0	0.2326237659787624	0.5168806616250702	0.014431677629208222	0.6650237653179751	0.1186104099936113	0.5820385811188968	0.7072865740880545	0.5894001950637879	1.0	1.0	0.0
835	None	None	None	None	None	0	0	0.13636363636363635	3	0.8709677419354839	27	0.673469387755102	0	1	0	31	9	0	1.0	7	7	2.2	33	0.13846153846153847	0.35714285714285715	0	0	0	0	0	0	0	0	0	0	0
736	None	None	None	None	None	0	0	0.375	3	0.5555555555555556	5	0.55	0	0	0	10	14	0	0.8	4	5	0.7333333333333333	11	0.5833333333333334	0	0	0	0	0	0	0	0	0	0	0	0
5119	None	None	None	None	None	0.16666666666666666	2	0.37037037037037035	10	0.631578947368421	24	0.49382716049382713	0.631578947368421	34	24	5	0	0	1.0	9	9	2.6666666666666665	40	0.0	0.6451612903225806	0.25414205599622536	0.5503250568043956	3.2265494001581083e-10	0.5395719482647754	-0.007168798934311263	0.6679308481829609	0.7703772750939674	0.5873808398204717	0	0	0.0
7270	0.011426595227038374	0.0021754459709699536	-0.0011343357677932625	0.9874596556812425	None	0.2	2	0.36363636363636365	8	0.6774193548387096	21	0.4074074074074074	0.6774193548387096	29	21	3	0	0	1.0	9	9	2.2	33	0.0	0.6666666666666666	0.09999994177471905	0.5000043022734253	0.18135156750258957	0.5843240850970048	0.09999997094530386	0.5000001396151039	0.5947157844683794	0.5283501958177175	0	0.9655172413793104	0.0
3418	0.0013139668649035897	0.0003170665982099605	0.00030545738321842105	0.9983944399598461	None	0.3333333333333333	1	0.5	4	0.7	7	0.2857142857142857	0.7	11	7	0	0	0	0.8571428571428571	6	7	0.8	12	0.0	0.6666666666666666	0.05183076836546381	0.5021494333503635	0.2680213182367347	0.602500905312937	0.11837792254022302	0.5820031640994048	0.7080322562405454	0.5626273932234143	0	1.0	0.0
521	None	None	None	None	None	0.1111111111111111	1	0.47619047619047616	10	0.4827586206896552	14	0.49206349206349204	0.3448275862068966	17	10	13	9	0	0.7777777777777778	7	9	2.066666666666667	31	0.391304347826087	0.5833333333333334	0.09999001208291028	0.5000266857257085	0.07399525007566468	0.5779932855296709	-0.12677001206282612	0.6029543527854421	0.7279854421598139	0.560735112182421	1.0	1.0	0.0
1768	None	None	None	None	None	0.5	1	0.5714285714285714	4	0.625	5	0.3333333333333333	0.625	9	5	0	0	0	0.8333333333333334	6	5	0.6666666666666666	10	0.0	0.5	0.17898929242569306	0.5725936606512871	-0.04179449794063697	0.5126444721231731	0.08313498808690671	0.5162415283179298	0.709617399302875	0.5339492507234811	0	1.0	0.0
2875	1.188936745738387e-05	4.223777538601685e-06	2.7907596952647693e-09	0.998805788843926	None	0	0	0.36363636363636365	4	0.7142857142857143	10	0.4	0.7142857142857143	14	10	1	0	0	0.625	5	8	1.0666666666666667	16	0.0	0.5454545454545454	6.042663835925118e-17	0.5000000000000363	0.03173445143645634	0.5619191200303923	1.5708142071088529e-06	0.5029776105278184	0.5373137569655436	0.521725059246778	0	1.0	0.0
6146	0.0006637926609935595	0.0003941832137687965	0.0003800957213162722	0.9997376887724788	None	0.25	1	0.36363636363636365	4	0.7857142857142857	11	0.2222222222222222	0.7857142857142857	15	11	0	0	0	0.8888888888888888	8	9	1.0666666666666667	16	0.0	1.0	0.03048106211022167	0.6117160247845331	0.026693373267185384	0.5474484259519572	0.07501893846863691	0.5705847232434215	0.5560637479497266	0.5768148746022599	0	1.0	0.0
1743	None	None	None	None	None	0	0	0.5	3	0.7142857142857143	5	0.5625	0.7142857142857143	8	5	0	0	0	0.25	2	8	0.6	9	0.0	0.8571428571428571	0.02151518892604883	0.5876541363453689	0.09947077392010287	0.5005545288206549	0.09993983973897676	0.5046543510651369	0.5910401708551919	0.5312186834058792	0	1.0	0.0
1252	None	None	None	None	None	0	0	0.4	2	0.8	4	1.0	0.8	6	4	0	2	0	0.14285714285714285	7	1	0.4666666666666667	7	1.0	0.6666666666666666	1.482218694245845e-08	0.5000000076402406	0.11404422889488094	0.5270223259394322	0.09981430671572111	0.5012070588979564	0.6242704439631069	0.509417469525619	1.0	1.0	0.0
2284	None	None	None	None	None	0	0	0.5	1	1.0	1	1.0	0	0	0	2	6	0	0.3333333333333333	3	1	0.2	3	0.75	0	0	0	0	0	0	0	0	0	0	0	0
3830	None	None	None	None	None	0.25	3	0.38461538461538464	10	0.6486486486486487	24	0.48148148148148145	0.6216216216216216	33	23	5	2	0	1.0	9	9	2.6	39	0.5	0.6060606060606061	0.10031051638159147	0.5801736542757503	0.07676096976508551	0.5698329319073471	0.032966486465394705	0.5109183455415048	0.5761702205848978	0.5538187133429755	0.9848484848484849	1.0	0.0
7033	6.407804708400933e-07	5.701857605395956e-07	3.5622288571378024e-07	0.9997671637296313	None	0.25	1	0.4	4	0.75	9	0.25925925925925924	0.75	13	9	0	0	0	0.6666666666666666	6	9	0.9333333333333333	14	0.0	1.0	0.05338865420834121	0.5368786720819673	-0.13111183714309158	0.9995340618387722	0.010996790360407424	0.5030149124721787	0.8288460624077937	0.931520141664904	0	1.0	0.0
7435	0.0032178999199560603	0.0011844352208855839	-0.0011509167577395132	0.9970882170950748	None	0.25	1	0.4	4	0.75	9	0.25925925925925924	0.75	13	9	0	0	0	0.6666666666666666	6	9	0.9333333333333333	14	0.0	1.0	-0.016350725364166555	0.5014472459793825	7.672312478734904e-05	0.500254817966828	-0.05512363000361882	0.534112348111718	0.557980672389107	0.511953552194519	0	0.38461538461538464	0.0
4971	0.0009280671696640534	0.0002084864066814716	0.00016352322724202592	0.9994649689067578	None	0.25	1	0.36363636363636365	4	0.7857142857142857	11	0.2222222222222222	0.7857142857142857	15	11	0	0	0	0.8888888888888888	9	8	1.0666666666666667	16	0.0	1.0	3.739489941969815e-22	0.5	0.01075784377722341	0.5570361485312014	0.08921483554786504	0.5265350007240346	0.595588639898066	0.5279194104176342	0	1.0	0.0
3844	0.012460418966848253	0.0010558075925609185	-0.001006064862458818	0.9891695524366961	None	0.3333333333333333	3	0.42857142857142855	9	0.6206896551724138	18	0.38271604938271603	0.6206896551724138	27	18	3	0	0	1.0	9	9	2.066666666666667	31	0.0	0.7272727272727273	0.043074329517502466	0.6350966868700633	0.08451134640102723	0.5499364324578673	0.09784739302255016	0.5319090787224062	0.57238261866944	0.5730051865013204	0	0.9629629629629629	0.0
6290	None	None	None	None	None	0	0	0.375	6	0.5238095238095238	11	0.4107142857142857	0.19047619047619047	6	4	16	10	0	0.875	8	7	1.5333333333333334	23	0.29411764705882354	0.2857142857142857	0.09999999963033498	0.5000000028741458	0.321223777963389	0.5434414600802364	-0.09999994818835553	0.5000011109124491	0.8481800381027778	0.514513381718933	1.0	1.0	0.0
3282	None	None	None	None	None	0.14285714285714285	1	0.5625	9	0.4090909090909091	9	0.42857142857142855	0.3181818181818182	15	7	8	5	0	0.875	8	7	1.6	24	0.4166666666666667	0.47058823529411764	0.000510093929416846	0.508469764138215	0.006237651478271763	0.5446638016723432	0.2672576955865796	0.6078296393476131	0.7680506667455251	0.5540556823321034	1.0	1.0	0.0
5715	0.0028739468573727106	0.0008565195039031355	0.000855231080309066	0.9926432514129255	None	0.3333333333333333	2	0.5	7	0.5555555555555556	10	0.40816326530612246	0.5555555555555556	17	10	2	0	0	1.0	7	7	1.3333333333333333	20	0.0	0.6153846153846154	7.902762784127648e-27	0.5	0.04297911362963206	0.655453245786811	-0.06593692839576457	0.548177012494951	0.6047801157342835	0.5692524076079879	0	0.11764705882352941	0.0
3618	6.908528602594461e-05	1.5396359141184344e-06	6.237459257068034e-07	0.9999967767225534	None	0.25	1	0.4	4	0.7692307692307693	10	0.23809523809523808	0.7692307692307693	14	10	0	0	0	0.7777777777777778	7	9	1.0	15	0.0	1.0	0.14262463149201882	0.5933327552576129	0.09999999917334516	0.5000000094623415	0.03802762576723321	0.5776197795160328	0.626657068195795	0.5573111852538215	0	1.0	0.0
6150	0.0028967290381621017	0.0009515766001198073	0.0004920177809899789	0.9969735263366359	None	0.25	1	0.4	4	0.7692307692307693	10	0.23809523809523808	0.7692307692307693	14	10	0	0	0	0.7777777777777778	7	9	1.0	15	0.0	1.0	-0.09999931610520832	0.5000000000000001	-0.024477920900428454	0.5073242424064869	0.09999890782605803	0.5012137668171947	0.6952018620657868	0.5028461477753526	0	0	0.0
344	None	None	None	None	None	0	0	0.2916666666666667	7	0.696969696969697	23	0.43209876543209874	0.48484848484848486	23	16	11	0	0	1.0	9	9	2.3333333333333335	35	0.0	0.5384615384615384	3.361724379798349e-11	0.501890568611714	0.003681395378449948	0.587503013657714	0.05149827073493966	0.5972546207832969	0.5647914051178925	0.5626074969985339	0	0.9565217391304348	0.0
3134	2.2280377468771914e-05	2.976857317556799e-06	-2.976355736001879e-06	0.9949734819683618	None	0	0	0.3333333333333333	3	0.7272727272727273	8	0.52	0.7272727272727273	11	8	1	0	0	1.0	5	5	0.8666666666666667	13	0.0	0	-0.04561399470566195	0.6615925791954403	0.09162464392004047	0.6413018786436323	2.4816147849921165e-10	0.5001100175169583	0.621357157747483	0.6028336784688487	0	0.9090909090909091	0.0
828	None	None	None	None	None	0.3333333333333333	1	0.5555555555555556	5	0.36363636363636365	4	0.52	0	0	0	12	5	0	1.0	5	5	0.8666666666666667	13	0.17857142857142858	1.0	0	0	0	0	0	0	0	0	0	0	0
2254	None	None	None	None	None	0	0	0.14285714285714285	2	0.8888888888888888	16	0.8	0.05555555555555555	2	1	17	7	0	1.0	5	5	1.3333333333333333	20	0.1891891891891892	0	0.034365084094058085	0.5204259543396689	7.902762784127648e-27	0.5	0.021273154305719723	0.5079057462986055	0.5366649965044041	0.5094467869487282	0.0	0	0.0
5548	0.01684423069924633	0.001395499307091345	-0.0006895554522375494	0.9793991972933722	None	0.25	1	0.4	4	0.7692307692307693	10	0.23809523809523808	0.7692307692307693	14	10	0	0	0	0.7777777777777778	9	7	1.0	15	0.0	1.0	-0.09930028226962144	0.6753476511441951	6.205337091225186e-21	0.5	0.09940044502778768	0.6214211131081939	0.6170056278077058	0.600932585169485	0	0.07142857142857142	0.0
6433	0.0125541607711369	0.0070807683480682915	-0.0004363952454339215	0.9907346752007107	None	0.25	1	0.4	4	0.75	9	0.25925925925925924	0.75	13	9	0	0	0	0.6666666666666666	6	9	0.9333333333333333	14	0.0	1.0	0.26151529793342254	0.5000000000000001	0.03774510584614612	0.5861988689377108	0.009375628335672254	0.647561909674285	0.7642085012566937	0.579049083694173	0	1.0	0.0
1159	None	None	None	None	None	0	0	0.46153846153846156	6	0.47058823529411764	8	0.5428571428571428	0.35294117647058826	10	6	8	0	0	0.7142857142857143	7	5	1.2666666666666666	19	0.0	0.75	0.04664170941039822	0.5076558031297479	0.1984667301732916	0.9885651573397394	0.09557663075122083	0.5272642308857359	0.7216009887964144	0.8224633369194105	0	1.0	0.0
4521	None	None	None	None	None	0.3333333333333333	1	0.4444444444444444	4	0.5454545454545454	6	0.4642857142857143	0.45454545454545453	8	5	4	1	0	0.5714285714285714	7	4	0.8666666666666667	13	0.1111111111111111	0.4	7.902762784127648e-27	0.5	0.263915006640442	0.5349547441081264	0.00035901139250417647	0.5464818433011817	0.7762202817451237	0.5271826061038685	1.0	1.0	0.0
1983	None	None	None	None	None	0	0	0.5	2	0.75	3	0.6	0	0	0	5	12	0	0.4	2	5	0.4	6	0.8571428571428571	0	0	0	0	0	0	0	0	0	0	0	0
3805	9.748337857930027e-06	2.2444259453492766e-06	1.5090924646556722e-06	0.999134937654236	None	0.25	1	0.4	4	0.75	9	0.25	0.75	13	9	0	0	0	0.875	7	8	0.9333333333333333	14	0.0	0.8571428571428571	0.06458154540309743	0.5246454380240722	0.01816528132408855	0.5139594020347725	0.0195097191953894	0.5675912476815902	0.5537191969481304	0.5354855757737833	0	0.38461538461538464	0.0
1917	None	None	None	None	None	0	0	0.625	5	0.3	3	0.6	0.1	3	1	8	0	0	0.8	5	4	0.8	12	0.0	1.0	0.08296631692519607	0.5298082763094103	0.01119176553459878	0.5833927712136665	0.09171732403013966	0.5317096882649354	0.5950233570510939	0.5484393208997315	0	0	0.0
2686	1.0756074935792013e-07	1.05080544301364e-07	-2.205626398866655e-09	0.9999845733179904	None	0	0	0.35714285714285715	10	0.5384615384615384	21	0.5694444444444444	0.05128205128205128	6	2	34	1	0	0.8888888888888888	8	9	2.7333333333333334	41	0.014705882352941176	1.0	0.03195933709979611	0.5203757089737951	0.21222941421252833	0.554472896051194	0	0.5	0.7173113337518837	0.5250047766140676	1.0	1.0	0.0
4953	0.0013703398844107447	5.8876435535215196e-05	3.6319693358224936e-05	0.9987711083443389	None	0.25	1	0.4	4	0.7692307692307693	10	0.23809523809523808	0.7692307692307693	14	10	0	0	0	0.7777777777777778	9	7	1.0	15	0.0	1.0	0.07263317413826131	0.6614864175321366	-0.008641163521363718	0.6774153794341654	-0.03066298279487236	0.6557313121280491	0.6641297871928771	0.6649408549222267	0	0	0.0
6303	0.0038133603565098967	0.0012148443649613507	0.0011753352953899	0.9975512605849284	None	0.25	1	0.4	4	0.7692307692307693	10	0.23809523809523808	0.7692307692307693	14	10	0	0	0	0.7777777777777778	9	7	1.0	15	0.0	1.0	0.09999935780124118	0.5000066444873631	0.09580279693820079	0.5095963943625538	0.11058261375513208	0.5890891966599017	0.5363080841388715	0.5331694060463261	0	1.0	0.0
315	None	None	None	None	None	0.25	1	0.4	4	0.7692307692307693	10	0.23809523809523808	0.7692307692307693	14	10	0	0	0	0.7777777777777778	9	7	1.0	15	0.0	1.0	0.00561611102052686	0.5265180129758057	0.23335955586038107	0.6495348240290539	-0.027473601201094024	0.6669165491377111	0.77032338696458	0.6159704638045328	0	1.0	0.0
3696	0.001397556881375916	0.00013959089003722492	7.389056611476547e-05	0.9968290044214958	None	0.14285714285714285	1	0.4117647058823529	7	0.6086956521739131	14	0.44642857142857145	0.5217391304347826	17	12	7	0	0	0.875	7	8	1.6666666666666667	25	0.0	0.47058823529411764	0.1258513415658113	0.53135506060376	0.016251452720996838	0.6786787460680779	-0.04726742473543436	0.529066071936365	0.6996330261982273	0.5817339933517743	0	1.0	0.0
1411	None	None	None	None	None	0.25	1	0.6	6	0.3333333333333333	4	0.56	0.16666666666666666	6	2	7	4	0	1.0	5	5	0.9333333333333333	14	0.2857142857142857	0.8888888888888888	-0.013458950136843922	0.6541802636904812	9.274103984711516e-12	0.5000000987328981	9.703880686529064e-12	0.5000000036226587	0.5565784227209615	0.5529231626060676	1.0	1.0	0.0
2128	None	None	None	None	None	0	0	0.5	1	1.0	1	0.75	0	0	0	2	4	0	1.0	2	2	0.2	3	0.5	0	0	0	0	0	0	0	0	0	0	0	0
3470	0.0009894632120432435	1.6129520698299007e-05	1.2703736082263869e-05	0.9999650416373483	None	0.2	2	0.4090909090909091	9	0.5333333333333333	16	0.3950617283950617	0.5	23	15	8	0	0	1.0	9	9	2.1333333333333333	32	0.0	0.37037037037037035	0.01828519396576047	0.5060702137556035	-0.09999999729721037	0.5000000635405483	0.42827115403649973	0.7117212877105842	0.90603714214109	0.5767258570553428	0	1.0	0.0
6861	7.339991209856705e-05	2.502829793832248e-05	-2.5027263546940005e-05	0.9996844043667166	None	0.25	1	0.4	4	0.7692307692307693	10	0.23809523809523808	0.7692307692307693	14	10	0	0	0	0.7777777777777778	7	9	1.0	15	0.0	1.0	0.06758111352882629	0.5554147824278082	0.03962802119705626	0.6530409408708047	0.04786471660106818	0.6704312779455175	0.6042800349691041	0.6275485302780158	0	1.0	0.0
1800	None	None	None	None	None	0	0	0.15789473684210525	3	0.8846153846153846	23	0.7	0	1	0	26	6	0	0.625	8	5	1.8666666666666667	28	0.10909090909090909	0.782608695652174	0	0	0	0	0	0	0	0	0	0	0
6910	0.0014283849175957322	0.00043836088956617224	0.00020281841149963798	0.9991804677742764	None	0.25	1	0.36363636363636365	4	0.7857142857142857	11	0.2222222222222222	0.7857142857142857	15	11	0	0	0	0.8888888888888888	8	9	1.0666666666666667	16	0.0	1.0	-0.09999999997233383	0.5000000035215597	0.20542247062195845	0.6019121820935383	0.06334902036238549	0.66978654912065	0.7786920206600896	0.5923172089713049	0	1.0	0.0
1616	None	None	None	None	None	0	0	0.6	3	0.6	3	0.5833333333333334	0.6	6	3	0	0	0	0.3333333333333333	6	2	0.4666666666666667	7	0.0	0.4	-0.0330033900372929	0.5003415154655768	0.07586230484678377	0.535728566690415	0.06145262947353889	0.6459606165295665	0.6285145595141783	0.5618363718302604	0	1.0	0.0
7312	0.012246644355509402	0.00044208682548734537	0.0003924251616527423	0.968096967075423	None	0.25	1	0.4	4	0.7692307692307693	10	0.23809523809523808	0.7692307692307693	14	10	0	0	0	0.7777777777777778	7	9	1.0	15	0.0	1.0	0.532461082123368	0.5900900910340886	0.2608030051771183	0.5750983133551095	-0.05754417649404457	0.6845947545648232	0.9114824323051771	0.6179044808160837	0	1.0	0.0
1767	None	None	None	None	None	0.25	1	0.7	7	0.25	3	0.5833333333333334	0.16666666666666666	8	2	5	1	0	0.6666666666666666	4	6	0.9333333333333333	14	0.125	0.8	2.2114403691029533e-07	0.5000048005532084	2.20192801876345e-05	0.5072247141696247	0.26897251503316655	0.5621493980209669	0.7803823960051098	0.5232174542886007	1.0	1.0	0.0
7420	7.886966586778546e-07	1.1696696539535045e-07	1.0580938718649566e-07	0.9999652401697621	None	0.25	1	0.4	4	0.7692307692307693	10	0.23809523809523808	0.7692307692307693	14	10	0	0	0	0.7777777777777778	7	9	1.0	15	0.0	1.0	0.012341986660865322	0.5881719725966204	1.07379325418784e-05	0.5043750144630494	0.011635356296953055	0.5399127182440395	0.5396182705932975	0.5443750472652644	0	1.0	0.0
5244	0.00012388737903418022	1.7355735681253852e-06	1.7096256373190087e-06	0.9999972694511604	None	0.25	1	0.4	4	0.7692307692307693	10	0.23809523809523808	0.7692307692307693	14	10	0	0	0	0.7777777777777778	7	9	1.0	15	0.0	1.0	0.13120777460979305	0.5515443550306411	0.09990895104167033	0.500267768662573	0.09998144599439984	0.5006428805708939	0.5369041077413175	0.5175390575535793	0	1.0	0.0
4988	0.0005047678110196862	4.8587436986145695e-06	-1.0466546854857866e-06	0.9999986405756929	None	0.25	1	0.36363636363636365	4	0.7857142857142857	11	0.2222222222222222	0.7857142857142857	15	11	0	0	0	0.8888888888888888	8	9	1.0666666666666667	16	0.0	1.0	-0.009884196570980584	0.6483216297798952	0.07362905346635693	0.5953652169610787	0.10277006297124916	0.528418640244118	0.6189492940567531	0.5915924527931077	0	0.9333333333333333	0.0
2835	2.052585835868549e-07	2.0802126757216276e-07	1.1780923663792567e-07	0.9999664693348985	None	0.2	2	0.4782608695652174	11	0.46875	15	0.6296296296296297	0.28125	19	9	14	1	0	0.6666666666666666	6	9	2.2666666666666666	34	0.045454545454545456	0.6451612903225806	-0.006428331997893539	0.6761995744594029	-0.12198425086916287	0.9999927536752433	0	0.5	0.8223344152777431	0.9850864117172519	1.0	1.0	0.0
5651	1.7260122677890503e-07	6.337144191059585e-08	-5.954414348814967e-08	0.9999702280248874	None	0.3333333333333333	1	0.5	4	0.7	7	0.2857142857142857	0.7	11	7	0	0	0	0.8571428571428571	7	6	0.8	12	0.0	0.6666666666666666	7.902762784127648e-27	0.5	0.04365015233635076	0.6378445787913665	3.6743563775497006e-07	0.5000118423125651	0.5955454986626061	0.5470329167762678	0	1.0	0.0
5037	None	None	None	None	None	0.3333333333333333	4	0.4230769230769231	11	0.6111111111111112	22	0.4691358024691358	0.6111111111111112	33	22	4	0	0	1.0	9	9	2.533333333333333	38	0.0	0.7586206896551724	-0.09999397456563408	0.50026606673762	7.738896218976405e-11	0.5059318594057166	0.12363896593506558	0.6465459711964203	0.713922907304803	0.5521994151443645	0	1.0	0.0
2836	1.9866447441933266e-05	1.901596361276424e-05	-1.3313877374079643e-05	0.997323524177456	None	0	0	0.42857142857142855	3	0.75	6	0.3333333333333333	0.75	9	6	0	0	0	0.8333333333333334	5	6	0.6666666666666666	10	0.0	0.4	0	0.5	0.07480306348504623	0.598772949890318	0.025831653378916564	0.5068770145316965	0.5778729498637766	0.5355950835290876	0	0	0.0
5433	0.011403071797210205	0.004381088444459295	0.0005904531073332155	0.9936405103349231	None	0.25	1	0.4	4	0.75	9	0.25925925925925924	0.75	13	9	0	0	0	0.6666666666666666	6	9	0.9333333333333333	14	0.0	1.0	2.6700390900435235e-06	0.5000000249037877	1.2976613225339398e-12	0.5000000000041651	0.2734507642161909	0.7188825600540808	0.783986845867573	0.5776113061374234	0	0	0.0
4294	2.10635973675123e-05	3.3323765741857035e-06	-2.329395518860851e-07	0.9952262033880802	None	0.18181818181818182	2	0.4	10	0.5428571428571428	19	0.5873015873015873	0.22857142857142856	15	8	21	0	0	0.7777777777777778	7	9	2.466666666666667	37	0.0	0.5333333333333333	0.09997987431583917	0.5002376627727304	0.016681745081963177	0.6676085309748018	1.941773805855008e-05	0.5002949507056873	0.6129561383193968	0.5580305650199326	0	0.9333333333333333	0.0
2251	None	None	None	None	None	0	0	0.42857142857142855	3	0.625	5	0.5	0	0	0	9	0	0	0.8	4	5	0.6666666666666666	10	0.0	0.8	0	0	0	0	0	0	0	0	0	0	0
5324	0.0003992779622148701	2.284877443451003e-06	6.102259761481183e-07	0.9999930979462122	None	0.2222222222222222	2	0.4	8	0.6428571428571429	18	0.37037037037037035	0.6428571428571429	26	18	3	0	0	1.0	9	9	2.0	30	0.0	0.7619047619047619	0.09973331385011869	0.5078995035012877	-0.02622668920049198	0.5378834978256642	0.11744612293806052	0.5461976229506001	0.6570535539967677	0.5306900916819732	0	1.0	0.0
4565	0.010736859431228601	0.002655139242190795	-0.002633060152514654	0.9872575111007816	None	0.25	1	0.4	4	0.75	9	0.25	0.75	13	9	0	0	0	0.875	8	7	0.9333333333333333	14	0.0	0.8571428571428571	-0.13951709641770343	0.6901068645622127	0.07652567056576895	0.5290600489313794	-0.482390635856577	0.9998589368076081	0.9438201885545978	0.9630681766752461	0	0.9230769230769231	0.0
2559	None	None	None	None	None	0.625	5	0.7368421052631579	14	0.2692307692307692	7	0.4375	0.2692307692307692	20	7	7	1	0	1.0	8	8	1.8666666666666667	28	0.2	0.6	0.0005054420784712344	0.5128747455377629	0.04625141508451717	0.6657469379557084	0.0025804105133276885	0.5862273618721453	0.59476937703772	0.5897594129323053	0.0	0	0.0
3997	0.0023338951183475122	0.0006721363731909984	-5.939223904861114e-06	0.9963832506255048	None	0	0	0.42857142857142855	3	0.75	6	0.3333333333333333	0.75	9	6	0	0	0	0.8333333333333334	5	6	0.6666666666666666	10	0.0	0.4	-0.03710159508474947	0.5332482451528825	0.0425373583385269	0.6544598188503205	-0.25169034702427084	0.999999479014117	0.9272804841613506	0.9938173782353009	0	1.0	0.0
4357	0.006215907177031939	0.0008002840510574071	-0.0006332498693941358	0.9895757523645697	None	0.375	3	0.4444444444444444	8	0.64	16	0.42857142857142855	0.64	24	16	2	0	0	0.7777777777777778	7	9	1.8	27	0.0	0.6666666666666666	0.21014568016957308	0.5357195354681268	0.09115543580636788	0.5239342090175139	0.09954065905656909	0.5008344577871922	0.6358696001331049	0.5201781886923659	0	1.0	0.0
6498	0.0028258862305571932	0.0007198291764622727	0.0003583066161872468	0.998004425356616	None	0.25	1	0.4	4	0.75	9	0.25925925925925924	0.75	13	9	0	0	0	0.6666666666666666	6	9	0.9333333333333333	14	0.0	1.0	4.559324940265221e-06	0.5022887793323952	-0.0999999204491815	0.5000594186849672	0.0993480556471506	0.5001493415782925	0.6929261848143071	0.5008325177596471	0	0	0.0
4454	None	None	None	None	None	0.2857142857142857	4	0.43333333333333335	13	0.5813953488372093	25	0.5555555555555556	0.5813953488372093	38	25	6	0	0	1.0	9	9	3.0	45	0.0	0.6153846153846154	0.09999655069615185	0.5001254441963136	-0.021012291856636382	0.5055038071094695	0.09485888901649747	0.538399800650459	0.6355732468961545	0.5146974442722855	0	0	0.0
3059	0.0030697595822558707	0.0007591101659740231	0.00030111852483821706	0.9952484476252904	None	0	0	0.25	2	0.8888888888888888	8	0.7333333333333333	0.7777777777777778	9	7	1	2	0	0.6	5	3	0.7333333333333333	11	0.5	0	0.09832520124053393	0.5666270083513408	0.0019092886532540321	0.5341322908099961	0.09929463479359463	0.6190427539846326	0.6126598417142387	0.5736544805158909	1.0	1.0	0.0
3649	None	None	None	None	None	0	0	0.32142857142857145	9	0.6410256410256411	25	0.5061728395061729	0.48717948717948717	26	19	14	0	0	1.0	9	9	2.7333333333333334	41	0.0	0.5	0.05881346963035158	0.9237641113980625	0.7582590312927221	0.6388815136620425	0.07261272624490522	0.6658001205077049	0.9678196195927925	0.7775529276604501	0	1.0	0.0
6184	0.0019695470303996206	0.0016017723746743276	0.0002625772981715999	0.9989382537422491	None	0.25	1	0.4	4	0.7692307692307693	10	0.23809523809523808	0.7692307692307693	14	10	0	0	0	0.7777777777777778	9	7	1.0	15	0.0	1.0	0.0011231512164475324	0.5	0.031274684229262786	0.5333178652831446	0.0863276132689582	0.5342816629008089	0.5907018171770131	0.5225523025035433	0	1.0	0.0
4151	0.00010638408960282415	3.6876420372388785e-05	2.898024096734481e-05	0.9984268731715052	None	0	0	0.5	3	0.7142857142857143	5	0.375	0.7142857142857143	8	5	0	1	0	0.6666666666666666	4	6	0.6	9	1.0	0.4	0.09999958330828165	0.5000007219973923	-0.05370562879846234	0.5458764546538878	0.044140654135984815	0.6720062761723831	0.6520124260316196	0.5745484032643874	1.0	1.0	0.0
426	None	None	None	None	None	0	0	0.25	1	1.0	3	1.0	1.0	4	3	0	3	0	0.2	1	5	0.3333333333333333	5	1.0	0	0.09998563756755982	0.500003643282914	0.11276719466947653	0.558519575769338	0.03711502890606107	0.5020335617325156	0.5823861158079753	0.5202642983614756	1.0	1.0	0.0
777	None	None	None	None	None	0.2	2	0.2608695652173913	6	0.75	24	0.41975308641975306	0.625	26	20	7	0	0	1.0	9	9	2.2666666666666666	34	0.0	0.4	0.01474906495016473	0.5649258153939151	0.0830400554728635	0.5625722838340135	-0.020054657840950084	0.6772775850958571	0.6066730930439601	0.6030105276369517	0	0.8846153846153846	0.0
2506	None	None	None	None	None	0.25	1	0.45454545454545453	5	0.6428571428571429	9	0.4444444444444444	0.5714285714285714	11	8	4	2	0	1.0	6	6	1.0666666666666667	16	0.2222222222222222	0.2	-0.7162947395480143	0.9999999995596276	0.09999778540529011	0.5000074293160597	0.04054163041693369	0.5255898964843334	0.975805988448652	0.9992652850840109	0.9090909090909091	0.9090909090909091	0.0
5842	0.0009916508812709748	0.0005421884675715387	-0.0005231557930879854	0.999276561440725	None	0.25	1	0.4	4	0.7692307692307693	10	0.23809523809523808	0.7692307692307693	14	10	0	0	0	0.7777777777777778	7	9	1.0	15	0.0	1.0	-0.03233583108155534	0.5075566839693734	-0.09999999998004144	0.5000000011584772	0.1175190969777069	0.6188224663175687	0.7122496193682503	0.5427935678172104	0	0	0.0
5179	0.002254259745691712	0.0001700405148104848	-6.778345993582282e-05	0.997626291248064	None	0.25	1	0.4	4	0.7692307692307693	10	0.23809523809523808	0.7692307692307693	14	10	0	0	0	0.7777777777777778	9	7	1.0	15	0.0	1.0	0.040189963004522516	0.5068503182794505	0.5012178015350568	0.9999917109963654	-0.14401650085786533	0.6789747352477447	0.9445749703275333	0.9846173553639976	0	0	0.0
3063	0.0019945938857069724	0.0002799869832854759	-0.00021000843798740763	0.9968744760616323	None	0	0	0.4166666666666667	5	0.625	10	0.45	0.4375	10	7	7	7	0	0.625	8	5	1.2	18	0.4666666666666667	0.3076923076923077	0.06638406701641268	0.6566393932042368	0.032156585942947125	0.526944023022426	0.0980867310416929	0.5059003919501021	0.5718998174025847	0.5646229382446424	0.1	0.1	0.0
2197	None	None	None	None	None	0	0	0.4	2	0.8	4	1.0	0.8	6	4	0	2	0	0.14285714285714285	1	7	0.4666666666666667	7	1.0	0.6666666666666666	-0.5497119791952924	0.5	-0.09659623232957448	0.5	-0.0964735771065635	0.5140482329054937	0.8943814836952413	0.504683840074794	1.0	0.5	0.0
4314	0.010173705176649527	0.002268822706357091	-0.0011665311136727784	0.9812563015830996	None	0.25	1	0.36363636363636365	4	0.7857142857142857	11	0.2222222222222222	0.7857142857142857	15	11	0	0	0	0.8888888888888888	9	8	1.0666666666666667	16	0.0	1.0	-0.576117478801889	0.8788822244459854	-0.06916938318845167	0.6335833613808918	0.09644813816136089	0.5153826003481682	0.9466144778720255	0.7034301784522085	0	1.0	0.0
3729	0.005323154808830816	0.00321537871550743	-0.00015180110983720047	0.9947027549217554	None	0	0	0.3333333333333333	3	0.8181818181818182	9	0.28888888888888886	0.8181818181818182	12	9	0	1	0	0.5555555555555556	9	5	0.8666666666666667	13	1.0	1.0	0.07854886298475701	0.5211342819304768	0.054886407184549915	0.5526584965697805	0.07878609963462561	0.9999999744019299	0.6257553857967774	0.997336865509508	1.0	1.0	0.0
6438	0.00029494845536232387	3.816817355194003e-05	-3.592330469531561e-05	0.9998111024878935	None	0.25	1	0.4	4	0.7692307692307693	10	0.23809523809523808	0.7692307692307693	14	10	0	0	0	0.7777777777777778	9	7	1.0	15	0.0	1.0	-0.03476017728783887	0.6262611425800086	-0.02912631601673783	0.5068544670721703	0.037917999246012885	0.5813980318359521	0.5990541634046687	0.5721711523011237	0	0.8571428571428571	0.0
3144	0.001751328975655712	2.3798819028381406e-05	1.8549780836954175e-05	0.9972931563543816	None	0.36363636363636365	4	0.5	12	0.5294117647058824	18	0.6666666666666666	0.4411764705882353	27	15	8	0	0	0.6666666666666666	6	9	2.4	36	0.0	0.4	0.10523835089036385	0.9999727213582087	-0.09995066407331424	0.5004121718162508	0.005394472818356703	0.5868462791788763	0.7407190533064223	0.9739326107636366	0	1.0	0.0
1078	None	None	None	None	None	0	0	0.16666666666666666	2	0.875	14	0.9	0	0	0	17	0	0	0.8	4	5	1.2	18	0.0	0	0	0	0	0	0	0	0	0	0	0	0
5961	2.31132098948433e-08	2.1403870090972698e-08	1.7492433594197852e-08	0.9999954921611395	None	0.25	1	0.4	4	0.75	9	0.25	0.75	13	9	0	0	0	0.875	8	7	0.9333333333333333	14	0.0	0.8571428571428571	0.4276621167337713	0.6222864172225739	0.07242310859843111	0.6591805471571196	2.535377214108443e-07	0.5012584546122419	0.8697186971192232	0.5957965475648138	0	1.0	0.0
3328	0.001136201157163555	0.0003986381372710416	-2.2304968057773932e-05	0.9989754950280323	None	0.3333333333333333	1	0.5	4	0.6666666666666666	6	0.3142857142857143	0.6666666666666666	10	6	0	0	0	0.7142857142857143	7	5	0.7333333333333333	11	0.0	1.0	-0.05605176929099648	0.5241185868138123	4.481422746706382e-09	0.500003237497834	0.09050071937613997	0.556550871399902	0.6336245635422963	0.5269519932238803	0	1.0	0.0
2720	1.4995376052021655e-06	1.259636041645927e-06	1.145462238738183e-06	0.999494886325019	None	0	0	0.4	2	0.8	4	0.4375	0.8	6	4	0	2	0	1.0	4	4	0.4666666666666667	7	1.0	0	0.0625595916034041	0.6868483073163704	0.17758148245617675	0.999999999999982	0.007452287812916854	0.530827961750825	0.8128432256697882	0.9999806599484933	1.0	1.0	0.0
2091	None	None	None	None	None	0	0	0.21428571428571427	3	0.7777777777777778	14	0.8333333333333334	0.05555555555555555	1	1	18	9	0	0.6666666666666666	6	4	1.3333333333333333	20	0.225	0.25	0.036692782062070585	0.5	0.05281482409680723	0.5	0.09997146315678797	0.5	0.5667223735959319	0.5	1.0	1.0	0.0
6554	0.0008315085080695601	9.46070328942386e-05	6.221915768205823e-05	0.9982472942489058	None	0.25	1	0.4	4	0.7692307692307693	10	0.23809523809523808	0.7692307692307693	14	10	0	0	0	0.7777777777777778	7	9	1.0	15	0.0	1.0	0.053607472211206875	0.555563639951032	-0.09999138079688087	0.5018946147062957	-0.049646277238315446	0.6677667358252969	0.6768188503470856	0.5767922100050749	0	0	0.0
2960	None	None	None	None	None	0.18181818181818182	2	0.375	9	0.6470588235294118	22	0.5714285714285714	0.4117647058823529	21	14	14	0	0	0.7777777777777778	7	9	2.4	36	0.0	0.6875	0.04567921458576836	0.569017892094212	0.016114520402165943	0.5435210612799115	8.403633006116088e-05	0.5627400062316864	0.5505294618876315	0.5584532444341991	0	1.0	0.0
3982	None	None	None	None	None	0.09090909090909091	1	0.4	10	0.5428571428571428	19	0.4567901234567901	0.4	24	14	12	7	0	1.0	9	9	2.466666666666667	37	0.3888888888888889	0.45161290322580644	0.09991558467663814	0.6071404641903121	2.5311796650130376e-07	0.5005782179312066	0.1325475383933824	0.5914699459908552	0.638717576798554	0.566901921742689	0.0	0	0.0
840	None	None	None	None	None	0	0	0.35714285714285715	5	0.5789473684210527	11	0.5	0	0	0	20	16	0	0.8571428571428571	6	7	1.4	21	0.36363636363636365	0.8571428571428571	0	0	0	0	0	0	0	0	0	0	0
5107	0.02672970168125208	0.008062474642542356	0.0073393967297752105	0.9925435865370476	None	0	0	0.4166666666666667	5	0.5625	9	0.4	0.5	13	8	4	3	0	0.5555555555555556	5	9	1.2	18	0.42857142857142855	0.15384615384615385	0.09859792064600811	0.5131466968991519	-0.09793312089500449	0.5138122262614078	0.11759685555251473	0.5486559366171778	0.7232872557457322	0.525237158094567	0.0	0	0.0
7190	0.0003747276119538404	0.0003851970097490182	0.00038519685588827044	0.9989845630369619	None	0.25	1	0.4	4	0.7692307692307693	10	0.23809523809523808	0.7692307692307693	14	10	0	0	0	0.7777777777777778	7	9	1.0	15	0.0	1.0	0.002099639794443462	0.500042485644546	0.021871511950490714	0.5348717566534323	-0.01933311992570861	0.5544188562726192	0.5462155251352568	0.5298332612843122	0	1.0	0.0
6148	None	None	None	None	None	0	0	0.29411764705882354	5	0.6956521739130435	16	0.5555555555555556	0.5217391304347826	17	12	7	2	0	0.5555555555555556	5	9	1.6666666666666667	25	0.15384615384615385	0.4	0.04082336525697615	0.6637378572958763	-0.09985675825961357	0.5006630926920044	0.12303639182828843	0.5217002288304031	0.7240970378665111	0.5637760553194947	1.0	1.0	0.0
3910	0.00011138283153818057	4.038605474375178e-05	3.9932906700250406e-05	0.9997845090105913	None	0	0	0.42857142857142855	3	0.75	6	0.3333333333333333	0.75	9	6	0	0	0	0.8333333333333334	5	6	0.6666666666666666	10	0.0	0.4	0.02797705486217309	0.505086036920191	-0.046214493612489395	0.5168701286959616	-0.06111985698744817	0.5079058030764131	0.5965609353154951	0.5099550872756444	0	1.0	0.0
780	None	None	None	None	None	0	0	0.3333333333333333	1	1.0	2	1.0	1.0	3	2	0	3	0	0.25	1	4	0.26666666666666666	4	1.0	0	0.09999982441908303	0.5000002257938592	-0.09051307567225142	0.5045841386397122	0.02085761355861949	0.5175916228541233	0.6859960843642812	0.5073939208922493	1.0	1.0	0.0
3980	0.0009441064118368958	3.4362342315482273e-06	-2.4543798995511997e-06	0.9999778795295021	None	0.125	1	0.3333333333333333	6	0.6666666666666666	16	0.32098765432098764	0.6666666666666666	22	16	3	3	0	1.0	9	9	1.7333333333333334	26	0.75	0.5882352941176471	0.09932846097402337	0.5228522931370976	-0.07727573145662461	0.6927514025145239	0.05113704133182399	0.6602653829686774	0.6719784033219488	0.6278461948185301	1.0	1.0	0.0
1753	None	None	None	None	None	0.25	1	0.5	5	0.46153846153846156	6	0.625	0.23076923076923078	5	3	9	6	0	0.6666666666666666	6	4	1.0	15	0.3	0.4444444444444444	0.041844095486913535	0.5396534216779435	-0.09994610470372949	0.5000423284585027	0.00012346852705272666	0.5001758738656035	0.6445144621211498	0.5133152088868118	1.0	1.0	0.3739153949759215
1779	None	None	None	None	None	0	0	0.2857142857142857	2	0.875	7	0.4166666666666667	0.375	4	3	5	5	0	0.6666666666666666	4	6	0.6666666666666666	10	0.38461538461538464	0.2857142857142857	3.706575839471352e-06	0.5000001986249397	0.09825064381230819	0.5008797172997126	-0.2480462882801623	0.6065921980416995	0.811129369244401	0.5363134221088806	1.0	1.0	0.0
2063	None	None	None	None	None	0	0	0.5	3	0.7142857142857143	5	0.5625	0.7142857142857143	8	5	0	1	0	0.25	2	8	0.6	9	1.0	0.8571428571428571	-0.029064937464960826	0.5003587914784167	0.0666909848086232	0.5983889420760549	0.07334453493480561	0.6688718502772301	0.6321271576123457	0.5909175273199537	1.0	1.0	0.0
3098	3.2156742142026234e-05	2.4314218763354424e-05	1.9481004462028768e-05	0.994480772787616	None	0.09090909090909091	1	0.4583333333333333	11	0.48484848484848486	16	0.6481481481481481	0.42424242424242425	25	14	9	0	0	0.6666666666666666	9	6	2.3333333333333335	35	0.0	0.6896551724137931	0.17598214934021925	0.5880920492533473	0.0999927520521647	0.5002653135839784	1.6638812952644635e-06	0.5184989577947104	0.6727542988024532	0.5358694799928586	0	0.2	0.0
916	None	None	None	None	None	0.5	1	0.6666666666666666	4	0.42857142857142855	3	0.5625	0	0	0	8	0	0	1.0	4	4	0.6	9	0.0	0.8	0	0	0	0	0	0	0	0	0	0	0
3437	0.0008395839921199795	0.00010299083232804427	0.00010294998336312822	0.9995038416337203	None	0.25	1	0.4	4	0.75	9	0.25	0.75	13	9	0	0	0	0.875	7	8	0.9333333333333333	14	0.0	0.8571428571428571	0.02228780308555984	0.6714871194594458	0.09980388745325548	0.594891722219081	-0.07239666461669717	0.6036879102569039	0.680686223959207	0.6240246735689656	0	0.07692307692307693	0.0
4634	5.45155640536465e-05	3.234019293971745e-05	-5.063823451160356e-08	0.9994779811984906	None	0.3333333333333333	1	0.4444444444444444	4	0.7272727272727273	8	0.2653061224489796	0.7272727272727273	12	8	0	0	0	1.0	7	7	0.8666666666666667	13	0.0	0.6666666666666666	-0.02133908817829591	0.5405345596821455	-0.21851558681278224	0.6403764557938787	-0.03344004673707432	0.6376495047912876	0.7126765886737174	0.6070407562237516	0	0.25	0.0
3760	0.0021759667786528645	0.001160644401120167	0.0011492296011497568	0.9966195351427275	None	0	0	0.3333333333333333	2	0.8333333333333334	5	0.4	0.8333333333333334	7	5	0	0	0	0.8	5	4	0.5333333333333333	8	0.0	0	0.09748128314819376	0.5250348984191006	0.12090321904846253	0.9953361154909837	0.08996261353188882	0.500761946005965	0.7209723964960585	0.8608260260922068	0	1.0	0.0
3411	0.004779142933662565	0.00012525255479676483	-7.629260294035789e-08	0.9929392972535381	None	0.1111111111111111	1	0.3	6	0.7407407407407407	20	0.35802469135802467	0.5185185185185185	20	14	8	2	0	1.0	9	9	1.9333333333333333	29	0.14285714285714285	0.4	0.020364995660283835	0.6570893483967538	0.2023633316122539	0.9999320710279359	0.016993180745002424	0.6563380549225444	0.7670565012557072	0.9742052041150079	1.0	1.0	0.0
3022	0.0024587485414010596	0.00031746515692228524	-1.4881119594832183e-05	0.9955888039372814	None	0.09090909090909091	1	0.4	10	0.5714285714285714	20	0.4567901234567901	0.45714285714285713	23	16	13	0	0	1.0	9	9	2.466666666666667	37	0.0	0.5714285714285714	-0.018055383282050096	0.6311634044359474	0.03231250396290995	0.5998066125994779	0.014522069654028783	0.656495354420219	0.6012241952255818	0.6294508821931838	0	1.0	0.0
2857	None	None	None	None	None	0.125	1	0.47368421052631576	9	0.5	13	0.5	0.4230769230769231	20	11	7	1	0	0.875	7	8	1.8666666666666667	28	0.1111111111111111	0.6666666666666666	-0.03333443359137722	0.6323575091652065	0.00046172663437458685	0.501124707925711	0.00014772156960413382	0.502832148167595	0.5615236177056077	0.5463805708027183	1.0	1.0	0.0
687	None	None	None	None	None	0	0	0.42857142857142855	9	0.5172413793103449	15	0.7380952380952381	0.41379310344827586	21	12	9	1	0	0.8571428571428571	6	7	2.066666666666667	31	0.07692307692307693	0.32	0.00660812002866375	0.5214094544838798	0.04107226750135765	0.5891690354777469	0.09999999961105795	0.5000002951076199	0.6029824728285023	0.5371168173171122	1.0	1.0	0.0
472	None	None	None	None	None	0.07692307692307693	1	0.35714285714285715	10	0.6153846153846154	24	0.5061728395061729	0.5641025641025641	31	22	9	1	0	1.0	9	9	2.7333333333333334	41	0.07692307692307693	0.75	0.08174949118880546	0.6771268143585533	9.538231566898226e-06	0.501878989861422	0.15326353285522556	0.7332327924860028	0.6528753574670056	0.642538849187724	0.25806451612903225	0.22580645161290322	0.0
452	None	None	None	None	None	0.18181818181818182	2	0.4166666666666667	10	0.5151515151515151	17	0.4861111111111111	0.21212121212121213	15	7	19	0	0	0.8888888888888888	9	8	2.3333333333333335	35	0.0	0.3448275862068966	-0.06349988072055393	0.5816112383730555	0.0003438192750749978	0.5079965271631894	-0.13837673436750014	1.0	0.7368740633226073	0.9999999616643765	0	0.2	0.0
2126	None	None	None	None	None	0	0	0.5	2	0.75	3	0.6	0.75	5	3	0	1	0	0.4	2	5	0.4	6	0.5	0	0.15062601109404863	0.6336466419479475	0.09984438865828592	0.5046096851324279	-0.09176832766265486	0.5022000294139568	0.7395749280584429	0.5477814602402042	1.0	0.6	0.0
2623	2.5141779031330576e-05	1.4548131206726516e-07	1.4016678537673919e-07	0.9999695578711605	None	1.0	1	0.8	4	0.4	2	0.5833333333333334	0.2	5	1	1	0	0	0.75	4	3	0.4666666666666667	7	0.0	0.6666666666666666	0.11955671955428784	0.5724995078213192	-0.020522879806559455	0.6497784813350675	0.08736661799086992	0.5266961248701896	0.6454413915252383	0.5839482564726372	0	1.0	0.0
5821	0.0016569141941404567	0.0014152903201521381	0.0006403775045172537	0.9982371140830665	None	0.3333333333333333	2	0.4	6	0.65	13	0.2716049382716049	0.65	19	13	2	2	0	1.0	9	9	1.4666666666666666	22	1.0	0.47058823529411764	0.09999522805758616	0.5000170496598884	0.023358602003402125	0.5414400977506135	-0.028644437294858976	0.5216909353278057	0.6299890482319985	0.5210731705734013	1.0	1.0	0.0
3920	0.012094236266282607	0.0006839144124925761	0.0002583056231572236	0.9831533972413676	None	0.25	1	0.4	4	0.75	9	0.25	0.75	13	9	0	0	0	0.875	7	8	0.9333333333333333	14	0.0	0.8571428571428571	0.15335988460766253	0.5	0.01733243255433716	0.5493082149252388	-0.14213504952223047	0.6107486404684261	0.7722659269295963	0.5538187130233495	0	0.9230769230769231	0.0
4892	0.0031122299497905394	0.0014370923645367604	0.0014369240643313478	0.9994585449484902	None	0.25	1	0.4	4	0.75	9	0.25	0.75	13	9	0	0	0	0.875	7	8	0.9333333333333333	14	0.0	0.8571428571428571	0.17189484938815575	0.5000000000000001	0.34881571556331314	0.6496409248373258	0.07518177333304264	0.8813090392874956	0.7916378054511624	0.7056013208945213	0	1.0	0.0
4501	0.005430718983983016	0.0004627801844668765	-0.0004284410651307698	0.9984392903208823	None	0	0	0.3333333333333333	2	0.8571428571428571	6	0.36	0.8571428571428571	8	6	0	0	0	1.0	5	5	0.6	9	0.0	0	0.04026880063266171	0.6935128104479896	-0.0978452000695017	0.5003261981457366	0.17286178679219902	0.671838129649454	0.7587931277529241	0.6251509342366394	0	1.0	0.0
1439	None	None	None	None	None	0	0	1.0	2	0.0	0	0.75	0	2	0	0	2	0	1.0	2	2	0.2	3	1.0	0	0	0	0	0	0	0	0	0	0	0	0
4351	0.0005178704721362161	0.00014086593626764723	-0.00011543877185862952	0.9988614717597869	None	0	0	0.4	2	0.8	4	0.4375	0.8	6	4	0	2	0	1.0	4	4	0.4666666666666667	7	1.0	0	0.01727728137998932	0.6904543255977278	0.0985461170459903	0.7296477930560782	0.07585162890269719	0.5162402109535692	0.6594218139913124	0.6502234181939973	0.0	0.5	0.0
2593	0.002424952405402473	0.0001888086633938235	0.00013418349323811562	0.9892003586258294	None	0.4	2	0.5384615384615384	7	0.5294117647058824	9	0.5277777777777778	0.4117647058823529	14	7	4	0	0	1.0	6	6	1.2666666666666666	19	0.0	0.3076923076923077	0.0016330902033617062	0.5156762388806341	0.0005867397875163133	0.5180562673910973	0.06271536792054722	0.5698299618474439	0.5544454458860033	0.5346227887291708	0	0.8571428571428571	0.0
3571	0.00300339154668649	0.0008900714695087615	-0.0008900507748107931	0.9948450344240184	None	0	0	0.5	3	0.6666666666666666	4	0.4444444444444444	0.6666666666666666	7	4	0	0	0	0.5	6	3	0.5333333333333333	8	0.0	0.4	0.09999492029191341	0.5000526443956118	0.009579414021354506	0.6299034728831077	0.23815616975939674	0.7297225278875366	0.7190839312937674	0.6244335555992173	0	0.5714285714285714	0.0
3372	None	None	None	None	None	0.1111111111111111	1	0.3333333333333333	7	0.6896551724137931	20	0.49206349206349204	0.6206896551724138	25	18	5	0	0	0.7777777777777778	7	9	2.066666666666667	31	0.0	0.3333333333333333	0.0126069677600693	0.507515003364814	0.007352828450076385	0.6703663680469035	0.044006794179894435	0.662368469096971	0.598586364170659	0.6156812812551595	0	0	0.0
1577	None	None	None	None	None	0	0	0.32142857142857145	9	0.5897435897435898	23	0.5061728395061729	0	0	0	40	16	0	1.0	9	9	2.7333333333333334	41	0.19047619047619047	1.0	0	0	0	0	0	0	0	0	0	0	0
2241	None	None	None	None	None	0	0	1.0	2	0.0	0	0.75	0	0	0	2	4	0	1.0	2	2	0.2	3	0.5	0	0	0	0	0	0	0	0	0	0	0	0
5624	0.003729367420202762	0.0013695914790395934	0.0013119001079468751	0.9961138807742842	None	0.25	1	0.4	4	0.7692307692307693	10	0.23809523809523808	0.7692307692307693	14	10	0	0	0	0.7777777777777778	7	9	1.0	15	0.0	1.0	0.07154528882451697	0.5162888236604862	-0.04604454237412159	0.669006920837685	0.15082629909675374	0.5338718918159376	0.7046588060629498	0.5748149229239584	0	1.0	0.0
6133	0.00171188305192464	0.001062499198124804	-0.0010619283189544008	0.9988862438642248	None	0.25	1	0.4	4	0.7692307692307693	10	0.23809523809523808	0.7692307692307693	14	10	0	0	0	0.7777777777777778	9	7	1.0	15	0.0	1.0	0.09999706535354255	0.5000273417244703	-0.0874666398423801	0.5420350692133289	0.09836301780515828	0.5036630342738476	0.7070757471959017	0.5152702378841155	0	1.0	0.0
6609	0.0044042898530119974	0.00040526233795180633	-0.00040283676408039157	0.9979821031574215	None	0.25	1	0.4	4	0.75	9	0.25	0.75	13	9	0	0	0	0.875	8	7	0.9333333333333333	14	0.0	0.8571428571428571	0.0526050424406043	0.5151849343172191	0.09468904366184425	0.517936694717298	0.1540337609203995	0.5737981564833708	0.6017532144906168	0.5357638740533495	0	1.0	0.0
350	None	None	None	None	None	0.5	1	0.6666666666666666	4	0.5714285714285714	4	0.375	0.5714285714285714	8	4	0	0	0	0.6666666666666666	4	6	0.6	9	0.0	0.6666666666666666	0.09717486913070114	0.5168666015681798	0.09991543141745082	0.5002196791823713	-0.038617274715913086	0.6269165800492333	0.6574170884213888	0.5487927404333285	0	1.0	0.0
7049	0.0027118218739891372	0.0012211871734472191	0.0003051496124842968	0.9974712229611963	None	0.25	1	0.36363636363636365	4	0.7857142857142857	11	0.2222222222222222	0.7857142857142857	15	11	0	0	0	0.8888888888888888	9	8	1.0666666666666667	16	0.0	1.0	-0.09193998369139195	0.5190174473440663	0.0029979088613438483	0.5189696292320025	0.09980026450217977	0.5034392491166536	0.6858511098168584	0.5138113749130572	0	1.0	0.0
5930	0.00902749827706939	0.0012584432242441904	0.00040777217444766615	0.9468793804970168	None	0.25	1	0.4	4	0.7692307692307693	10	0.23809523809523808	0.7692307692307693	14	10	0	0	0	0.7777777777777778	7	9	1.0	15	0.0	1.0	0.1663265851506346	0.9999999999998985	0.13888264852376384	0.6517198515357281	0.09686456946480174	0.5391039734121574	0.647105204285451	0.9999640807915386	0	0.8571428571428571	0.0
6875	0.0038548826090487086	0.0021235204531773097	0.0021221952135559745	0.9946635052021687	None	0.25	1	0.4	4	0.7692307692307693	10	0.23809523809523808	0.7692307692307693	13	10	1	0	0	0.7777777777777778	7	9	1.0	15	0.0	1.0	0.03883328350191033	0.5063111956278463	0.01237001939794994	0.5373261463282344	0.2538780752509694	0.5843377943939282	0.7464713577608179	0.5428475911549356	0	1.0	0.0
1773	None	None	None	None	None	0.14285714285714285	1	0.5294117647058824	9	0.34782608695652173	8	0.46296296296296297	0.13043478260869565	10	3	14	6	0	0.6666666666666666	9	6	1.6666666666666667	25	0.24	0.19047619047619047	6.19646680137462e-08	0.5007277507306137	0.08774250279648291	0.5651695130716526	0.00016862717316080286	0.5104427675874266	0.6019045248354358	0.5255491942199293	1.0	1.0	0.033299708650000204
1372	None	None	None	None	None	0	0	0.15384615384615385	4	0.8333333333333334	30	0.7916666666666666	0	0	0	37	11	0	0.75	8	6	2.533333333333333	38	0.14102564102564102	0.5454545454545454	0	0	0	0	0	0	0	0	0	0	0
2431	None	None	None	None	None	0	0	0.5714285714285714	4	0.25	2	0.8333333333333334	0	0	0	9	0	0	0.75	4	3	0.6666666666666666	10	0.0	1.0	0	0	0	0	0	0	0	0	0	0	0
1536	None	None	None	None	None	0	0	0.3333333333333333	2	0.7142857142857143	5	0.45	0	0	0	8	13	0	0.8	5	4	0.6	9	0.65	0	0	0	0	0	0	0	0	0	0	0	0
5009	0.001860870817195767	0.001175779058873875	-0.0005128026145452206	0.9957644648397309	None	0.25	1	0.4	4	0.75	9	0.25925925925925924	0.75	13	9	0	0	0	0.6666666666666666	6	9	0.9333333333333333	14	0.0	1.0	-0.09999997623638486	0.5000003903854365	-0.06957422344341668	0.5178022680242959	-0.03499362412172393	0.6701140393367921	0.566119765577541	0.5646315090485992	0	0.9230769230769231	0.0
5862	None	None	None	None	None	0.4	4	0.43478260869565216	10	0.625	20	0.41975308641975306	0.625	30	20	3	0	0	1.0	9	9	2.2666666666666666	34	0.0	0.6153846153846154	0.03528866815114043	0.5096545910272896	0.05811093562250184	0.56657064803618	0.2713269176009711	0.5622535004562003	0.7350976646595426	0.5462680024829917	0	0.9333333333333333	0.0
1964	None	None	None	None	None	0.14285714285714285	2	0.4666666666666667	14	0.42857142857142855	18	0.8148148148148148	0.2857142857142857	25	12	18	6	0	0.6666666666666666	6	9	2.933333333333333	44	0.2222222222222222	0.8947368421052632	-0.09999299022989876	0.5004254044622968	-0.09989440861260306	0.5021384999154965	7.835866238814242e-06	0.5021232134567009	0.6156535261264736	0.5015623761612885	1.0	0.88	0.16115183046870543
6315	None	None	None	None	None	0.15384615384615385	2	0.3793103448275862	11	0.6097560975609756	25	0.5308641975308642	0.6097560975609756	36	25	6	0	0	1.0	9	9	2.8666666666666667	43	0.0	0.7027027027027027	7.274720669572068e-06	0.5	0.09999999957211302	0.5000005250512538	-0.09993188107555707	0.508476263400971	0.693433038258612	0.5028258367739702	0	0	0.0
2112	None	None	None	None	None	0	0	0.5789473684210527	11	0.23076923076923078	6	0.6666666666666666	0.19230769230769232	13	5	14	5	0	0.8571428571428571	7	6	1.8666666666666667	28	0.20833333333333334	0.5454545454545454	0.04977680845551079	0.531676982553979	0.16155417068711397	0.5407079894743971	0.04642991391274844	0.5367407560007439	0.6291032811437621	0.5363772307713581	0.07692307692307693	1.0	0.0
5469	0.005304190693066911	0.00032204446882227403	-0.000322010569726126	0.9941781974596489	None	0.25	1	0.4	4	0.75	9	0.25925925925925924	0.75	13	9	0	0	0	0.6666666666666666	9	6	0.9333333333333333	14	0.0	1.0	0.026217161169736852	0.5530751506396272	0.0818493866140429	0.5652453205048346	-0.9815417039946983	0.9999989108424977	0.9952587205345763	0.9912959852965552	0	1.0	0.0
4868	0.004907802486476583	0.0013320653438920235	0.0012937181465117503	0.9938302775109518	None	0.25	1	0.36363636363636365	4	0.7857142857142857	11	0.2222222222222222	0.7857142857142857	15	11	0	0	0	0.8888888888888888	8	9	1.0666666666666667	16	0.0	1.0	7.737062207301932e-10	0.5000000064632212	-0.02311866524859648	0.5064625884131516	0.09878339124998596	0.5622422393274022	0.6280592024631254	0.5229936790615762	0	0	0.0
1646	None	None	None	None	None	0.2	1	0.5	6	0.4375	7	0.72	0.375	10	6	7	0	0	1.0	5	5	1.2	18	0.0	0	0.45605586137720444	0.8469074586284494	0.08693184720972634	0.529327605559995	0.01757837553496818	0.5405470460295855	0.8746232851436173	0.6600491083516058	0	1.0	0.0
2469	None	None	None	None	None	0	0	1.0	3	0.0	0	0.6666666666666666	0	3	0	0	0	0	0.6666666666666666	3	2	0.26666666666666666	4	0.0	1.0	0	0	0	0	0	0	0	0	0	0	0
6086	0.015634849605049954	0.0055325736063513474	-0.0030154237767163277	0.9905613489108349	None	0.3	3	0.43478260869565216	10	0.59375	19	0.41975308641975306	0.5625	28	18	5	2	0	1.0	9	9	2.2666666666666666	34	0.5	0.56	0.4326046741881558	0.5681359352393125	0.0526995967783773	0.669820148702513	0.07698654153295818	0.5896378309927213	0.8534627204731935	0.610170744010856	0.9464285714285714	0.9642857142857143	0.0
6167	0.003913359553781332	0.0013906462768237477	0.0013839293110908422	0.9959374878441836	None	0.25	1	0.4	4	0.7692307692307693	10	0.23809523809523808	0.7692307692307693	14	10	0	0	0	0.7777777777777778	9	7	1.0	15	0.0	1.0	0.053372262719682026	0.5000000000000001	-0.08179065558941052	0.5409573059932489	0.09999999843427998	0.5000001613970213	0.6837236124847377	0.5136797338120027	0	0.2857142857142857	0.0
4317	0.0012017217976347174	2.675110631204033e-05	-1.89553153469512e-05	0.9986786561032838	None	0.3333333333333333	1	0.5	4	0.7	7	0.2857142857142857	0.7	11	7	0	0	0	0.8571428571428571	7	6	0.8	12	0.0	0.8	-0.029217123599783717	0.6416963257664251	0.1	0.5	0.09997840804557187	0.5001249047059844	0.6477151261344041	0.5484503212404502	0	0	0.0
2779	0.00031314966573376145	2.389283915972673e-05	-2.2177092518685023e-05	0.9983582631555669	None	0.5	1	0.5	3	0.5714285714285714	4	0.6	0.14285714285714285	4	1	4	3	0	0.6	3	5	0.6	9	0.3333333333333333	1.0	0.08008613597182575	0.684025398982622	2.7346872968564164e-14	0.5000000001022457	0.09999998794247601	0.5000000165635462	0.6106849294475405	0.5640079720547028	1.0	1.0	0.0
4328	0.0007675758111638298	4.4735967742828064e-05	3.189615037783886e-05	0.9993521478679174	None	0	0	0.5	2	0.6666666666666666	2	0.5555555555555556	0.6666666666666666	4	2	0	0	0	1.0	3	3	0.3333333333333333	5	0.0	0	0.09363934332045845	0.5346435131338328	0.08487478384552151	0.5676268716371737	0.09704056428089482	0.5010401896440102	0.5306168487346533	0.5345392831518123	0	1.0	0.0
4462	None	None	None	None	None	0.2222222222222222	2	0.38095238095238093	8	0.6551724137931034	19	0.38271604938271603	0.6206896551724138	25	18	5	2	0	1.0	9	9	2.066666666666667	31	0.2857142857142857	0.64	0.036457909118899866	0.5116370137825703	0.009445083143841407	0.5514197007439314	0.11230157254450476	0.5656757537835838	0.593428336368758	0.5429931238573515	1.0	0.96	0.0
1347	None	None	None	None	None	0	0	0.375	3	0.7777777777777778	7	0.4074074074074074	0.7777777777777778	10	7	0	0	0	0.3333333333333333	3	9	0.7333333333333333	11	0.0	1.0	0.045720825655616845	0.5128752988568281	0.09956230068659717	0.5024419236859005	0.00021847387350505443	0.500216536815316	0.6002408381114452	0.5051786900598365	0	1.0	0.0
744	None	None	None	None	None	0.3333333333333333	2	0.5714285714285714	8	0.47368421052631576	9	0.5833333333333334	0.47368421052631576	17	9	3	0	0	1.0	6	6	1.4	21	0.0	0.5333333333333333	0.0512786225065343	0.5992692788213014	-0.07519215358343537	0.5736364413619209	-0.08085188460577035	0.551341568062613	0.6560912159036754	0.5748676095521587	0	1.0	0.0
761	None	None	None	None	None	0.25	2	0.47368421052631576	9	0.5384615384615384	14	0.6666666666666666	0.5	21	13	6	0	0	0.8571428571428571	6	7	1.8666666666666667	28	0.0	0.36363636363636365	-0.12105405644769603	0.959900189319257	3.0273963529452635e-07	0.5000394083148135	-0.04489898721510911	0.516871714979551	0.6643630161712792	0.7466912363286283	0	1.0	0.0
6819	0.0002684348564069763	8.332290244300573e-05	-8.326479319184632e-05	0.9994385170947765	None	0.2	2	0.36363636363636365	8	0.6774193548387096	21	0.4074074074074074	0.6774193548387096	29	21	3	0	0	1.0	9	9	2.2	33	0.0	0.75	9.111800984614815e-06	0.5191581659416191	4.737205972136567e-06	0.5024066145410483	0.0330311423878867	0.5209414736108028	0.5388407692008477	0.5141721743607641	0	1.0	0.0
1860	None	None	None	None	None	1.0	1	1.0	4	0.0	0	0.5555555555555556	0	0	0	4	0	0	1.0	3	3	0.3333333333333333	5	0.0	1.0	0	0	0	0	0	0	0	0	0	0	0
1053	None	None	None	None	None	0	0	0.625	5	0.4	4	0.4	0.4	8	4	3	4	0	0.8333333333333334	5	6	0.8	12	0.6666666666666666	0.4	0.15326510433960877	0.5379804003597851	-0.07811369440215013	0.5191023655465549	0.07216961416336155	0.5669065409872536	0.7282253610398145	0.5413968864611282	1.0	0.75	0.0
2790	None	None	None	None	None	0.2	1	0.3333333333333333	4	0.7333333333333333	11	0.4857142857142857	0.6	13	9	3	4	0	0.7142857142857143	7	5	1.1333333333333333	17	0.6666666666666666	0.4	-0.20527149725272928	1.0	-0.04935102610348709	0.6043328411362232	0.048001750528153656	0.5060432532113465	0.8056907342195387	1.0	0.8461538461538461	0.9230769230769231	0.0
7137	0.01587351778602697	0.007534022628031836	-0.007259851040013833	0.9417540693696811	None	0.25	1	0.4	4	0.7692307692307693	10	0.23809523809523808	0.7692307692307693	14	10	0	0	0	0.7777777777777778	7	9	1.0	15	0.0	1.0	-0.8265824516377155	0.9999997632572243	0.08521242064790788	0.5390663069538092	0.11705574791865274	0.5894960329269431	0.9861552990814553	0.994822555142763	0	0	0.0
2466	None	None	None	None	None	0.2	1	0.46153846153846156	6	0.5882352941176471	10	0.4222222222222222	0.5882352941176471	16	10	2	2	0	0.5555555555555556	5	9	1.2666666666666666	19	1.0	0.7142857142857143	0.09999991693156678	0.5000002490184503	0.09999804975421385	0.5004382924075291	0.03301633916132095	0.5044791178966065	0.5782906903511049	0.5016392538790614	1.0	1.0	0.0
3507	None	None	None	None	None	0.18181818181818182	2	0.36	9	0.6571428571428571	23	0.4567901234567901	0.6285714285714286	31	22	5	0	0	1.0	9	9	2.466666666666667	37	0.0	0.7333333333333333	0.0999999962514046	0.500000079620223	0.012763757983018579	0.6684778128530711	0.0977529374932963	0.5075008038620906	0.5999425992941978	0.5606428456316901	0	0.5161290322580645	0.0
3028	None	None	None	None	None	0.09090909090909091	1	0.3333333333333333	8	0.6666666666666666	22	0.4861111111111111	0.3333333333333333	18	11	16	3	0	0.8888888888888888	8	9	2.3333333333333335	35	0.10344827586206896	0.46153846153846156	-0.09999999966857363	0.5000000025988626	-0.014355387842145734	0.6609933227122177	0.059735494890363505	0.7197669527809907	0.6891304733894591	0.6311165828418863	0.0	0.9444444444444444	0.0
4223	3.6466385732131173e-06	1.9923588954589545e-06	-1.8162316436798113e-06	0.9992844507101403	None	0	0	0.5	2	0.75	3	0.5	0.75	5	3	0	0	0	0.75	3	4	0.4	6	0.0	0	-0.0947771319957422	0.5455129882992058	0.06715662785805734	0.5322545685746715	0.015129849018586331	0.531778402285717	0.6542745570032357	0.5365215195677473	0	1.0	0.0
3735	8.869952210692316e-05	2.6449477449121787e-07	2.644843200571238e-07	0.999998515864863	None	0.25	1	0.36363636363636365	4	0.7857142857142857	11	0.2222222222222222	0.7857142857142857	15	11	0	0	0	0.8888888888888888	8	9	1.0666666666666667	16	0.0	1.0	0.09268584974077013	0.5647660477194952	0.02717564719004622	0.5148363055904538	0.04099754367971904	0.5009627935481779	0.570022731372349	0.5269523233675844	0	0.13333333333333333	0.0
4972	0.0064950216001447205	0.0011992699447938122	-0.0007279908792564063	0.9968878119105797	None	0.25	1	0.4	4	0.7692307692307693	10	0.23809523809523808	0.7692307692307693	14	10	0	0	0	0.7777777777777778	9	7	1.0	15	0.0	1.0	0.09307718912616116	0.5349743891057107	0.0818025721213999	0.5368887501280416	0.19062099157252668	0.5575328642009337	0.6238911097805578	0.5431511583065696	0	1.0	0.0
7509	0.006714677808328681	0.001251673015554587	0.0003724819481656941	0.9847499724238553	None	0.25	1	0.4	4	0.75	9	0.25925925925925924	0.75	13	9	0	0	0	0.6666666666666666	6	9	0.9333333333333333	14	0.0	1.0	2.43223334656312e-16	0.5000000000000001	-0.0971059551999353	0.5049595497804942	-0.09995616454109475	0.5003094481458685	0.6140255813129822	0.5017563796522625	0	0.6153846153846154	0.0
2684	7.0781105979608575e-06	8.253204072438812e-08	8.246638833492312e-08	0.9999994375532896	None	0	0	1.0	1	0	0	1.0	0	1	0	0	3	0	0.5	2	1	0.13333333333333333	2	1.0	0	0	0	0	0	0	0	0	0	0	0	0
3314	None	None	None	None	None	0	0	0.23076923076923078	6	0.75	27	0.4691358024691358	0.2222222222222222	11	8	26	2	0	1.0	9	9	2.533333333333333	38	0.03773584905660377	0.6875	-0.09999998480467079	0.5000000322019568	-0.17308529944402024	0.8001026097552983	-0.08512238003142004	0.5333143308352595	0.6011609456620087	0.6240553143446362	1.0	1.0	0.0
7186	0.005095069635673391	0.0021611790073056258	-0.002091542515844837	0.9895743088261504	None	0.25	1	0.4	4	0.7692307692307693	10	0.23809523809523808	0.7692307692307693	14	10	0	0	0	0.7777777777777778	7	9	1.0	15	0.0	1.0	0.3418607720781822	0.5433457648764864	0.24101054819456383	0.5548441839214918	-0.0536850756472834	0.6512689099654957	0.8522712009567724	0.5840855692010162	0	0	0.0
3109	None	None	None	None	None	0.125	1	0.3684210526315789	7	0.6538461538461539	17	0.4444444444444444	0.6153846153846154	23	16	4	0	0	0.7777777777777778	7	9	1.8666666666666667	28	0.0	0.38095238095238093	0.11239502161976382	0.5038899886702137	-0.15808191248315687	1.0	-0.0015792978999520809	0.6738491555046543	0.7751986786727592	1.0	0	0.21739130434782608	0.0
933	None	None	None	None	None	0.5	1	0.7142857142857143	5	0.375	3	0.625	0.125	3	1	6	2	0	1.0	4	4	0.6666666666666666	10	0.14285714285714285	0.6666666666666666	3.0890309086668e-06	0.5000166014556312	0.09999999126740247	0.5000000341833738	0.0002737532319450497	0.5003175765642571	0.6155620257712888	0.5001114040801478	1.0	1.0	0.0
2031	None	None	None	None	None	0	0	0.4	2	0.8	4	1.0	0.8	6	4	0	0	0	0.14285714285714285	1	7	0.4666666666666667	7	0.0	1.0	-0.03201386105103783	0.5	-0.011945129948246012	0.5640474123441992	-0.014026486525825128	0.6434972600036429	0.5563628058039214	0.5702146295490899	0	1.0	0.0
2522	None	None	None	None	None	0.5	1	0.5	3	0.5	3	0.5	0.16666666666666666	2	1	5	6	0	1.0	4	4	0.5333333333333333	8	0.46153846153846156	0.5	0.0005673180106708179	0.501417442153029	-6.229406708571639e-05	0.7308483976438546	0.07868708812719225	0.543416606281795	0.6464065644710255	0.5969810951323291	0.0	0	0.0
1423	None	None	None	None	None	0	0	0.25	1	1.0	3	1.0	0	0	0	4	10	0	0.2	5	1	0.3333333333333333	5	0.8333333333333334	0	0	0	0	0	0	0	0	0	0	0	0
1561	None	None	None	None	None	0	0	0.375	6	0.5238095238095238	11	0.7666666666666667	0.3333333333333333	13	7	9	0	0	0.8333333333333334	6	5	1.5333333333333334	23	0.0	0.2	7.636363595094915e-07	0.5000013083582568	0.04678843557155276	0.5925647088683793	0.09971267746376598	0.525032494208533	0.6060342359403714	0.539484030502428	0	1.0	0.0
5220	0.012067578923827602	0.004081269538318316	-0.0027029177156933514	0.9831907729455432	None	0.2	1	0.3333333333333333	4	0.8	12	0.20987654320987653	0.8	16	12	0	0	0	1.0	9	9	1.1333333333333333	17	0.0	1.0	0.22139287852085537	0.5124956978365548	3.3090584766892904e-23	0.5000000000084394	-0.17984843030180628	0.922215805310541	0.8376091852857178	0.6986641505926706	0	1.0	0.0
545	None	None	None	None	None	0	0	0.3333333333333333	2	0.8571428571428571	6	0.36	0.8571428571428571	8	6	0	0	0	1.0	5	5	0.6	9	0.0	0	0.09979222677035278	0.5007849124844871	-0.09857194425073126	0.5286797502123839	0.07285810443963067	0.5421224033014794	0.7026052145470045	0.5238880194629847	0	0.25	0.0
6324	0.0014773404878620458	0.0001292590370733321	4.2472008704702875e-05	0.9988706658521911	None	0.25	1	0.4	4	0.7692307692307693	10	0.23809523809523808	0.7692307692307693	14	10	0	0	0	0.7777777777777778	9	7	1.0	15	0.0	1.0	0.09102861875910681	0.5546754331797493	0.09999089131331515	0.5000218838152172	0.07515130277395402	0.5890838610643913	0.5477235843598228	0.5481706875757099	0	1.0	0.0
2352	None	None	None	None	None	0	0	0.18181818181818182	2	0.8571428571428571	12	0.38095238095238093	0	0	0	15	10	0	0.8571428571428571	7	6	1.0666666666666667	16	0.29411764705882354	0.46153846153846156	0	0	0	0	0	0	0	0	0	0	0
6398	0.0005227305573447295	0.00020979100153418196	0.00020878922655722044	0.999514328306313	None	0.3333333333333333	1	0.5	4	0.6666666666666666	6	0.3142857142857143	0.6666666666666666	10	6	0	0	0	0.7142857142857143	5	7	0.7333333333333333	11	0.0	1.0	0.09975162517624021	0.5003686076173413	0.0512286959301231	0.5474664802428876	0.08010755724105231	0.5440754912065454	0.5501662134051165	0.5306842754625185	0	1.0	0.0
2018	None	None	None	None	None	0	0	0.3333333333333333	2	0.7142857142857143	5	0.45	0	0	0	8	8	0	0.8	5	4	0.6	9	0.4	0	0	0	0	0	0	0	0	0	0	0	0
948	None	None	None	None	None	0.25	1	0.36363636363636365	4	0.7857142857142857	11	0.2222222222222222	0.7857142857142857	15	11	0	0	0	0.8888888888888888	8	9	1.0666666666666667	16	0.0	1.0	0.016540596198263292	0.5169923851802868	1.670219452305661e-10	0.5031155077602598	-1.586094221756061e-05	0.6329492983653603	0.5587789396019031	0.5519244753070159	0	0.9333333333333333	0.0
5371	0.00017000322632447544	0.00013095730325436548	-1.347707024764443e-06	0.9997891090704654	None	0.25	1	0.4	4	0.7692307692307693	10	0.23809523809523808	0.7692307692307693	14	10	0	0	0	0.7777777777777778	7	9	1.0	15	0.0	1.0	-0.02621541410987698	0.5050156330512016	-0.017996101777225753	0.5061734490641228	0.03688898630874729	0.674390265641468	0.5851277426588263	0.5640517763608572	0	1.0	0.0
6414	0.00022611562131325154	1.7372588797507508e-05	7.002841708641032e-06	0.9986884999875232	None	0.25	1	0.4	4	0.7692307692307693	10	0.23809523809523808	0.7692307692307693	14	10	0	0	0	0.7777777777777778	7	9	1.0	15	0.0	1.0	0.02726758349063254	0.5090370413606252	-0.09997936454425167	0.5001284232479338	0.043304897258401975	0.5807883070229469	0.6552251518146877	0.5301862532386914	0	1.0	0.0
6936	0.001880487879551257	0.0012788750360923262	0.0003134667147017365	0.9986844195295032	None	0.25	1	0.4	4	0.7692307692307693	10	0.234375	0.7692307692307693	14	10	0	0	0	1.0	8	8	1.0	15	0.0	0.8571428571428571	0.0985518908580249	0.5010387494361119	2.221306569542227e-07	0.5000119872148787	0.049925087006980305	0.576894941766365	0.6045887222619906	0.5261629670174016	0	1.0	0.0
7281	0.00462301769420419	0.0023786080363841673	0.0023654867415162954	0.9974511269781194	None	0.25	1	0.4	4	0.7692307692307693	10	0.23809523809523808	0.7692307692307693	14	10	0	0	0	0.7777777777777778	7	9	1.0	15	0.0	1.0	-0.09998921365611879	0.5000133532359985	0.24154494519898226	0.6256108540194948	0.12721345787177518	0.7302074323165448	0.8230528378271552	0.6231767206007814	0	1.0	0.0
1220	None	None	None	None	None	0.3333333333333333	1	0.5	4	0.7	7	0.3333333333333333	0.7	11	7	0	0	0	0.4444444444444444	4	9	0.8	12	0.0	1.0	0.015714280709795067	0.6484557989417882	0.09963833496512119	0.5014336976973873	0.10861489644968877	0.5450537749966554	0.6031971688911673	0.5661678326111526	0	1.0	0.0
2619	None	None	None	None	None	0.25	1	0.6	6	0.4166666666666667	5	0.5833333333333334	0.3333333333333333	8	4	5	9	0	0.6666666666666666	6	4	0.9333333333333333	14	0.9	0.75	0.04403262504414833	0.6528785639854865	0.017846604422583477	0.5298882381476722	-0.09958841815989336	0.5007798148699627	0.6545016284901324	0.562548241960226	1.0	1.0	0.0
2234	None	None	None	None	None	0	0	0.5	2	0.75	3	0.6	0.75	5	3	0	0	0	0.4	2	5	0.4	6	0.0	0	7.303575973642706e-05	0.5000706525361717	4.020173032389933e-05	0.5008359955803249	0.09969217447028747	0.5003426458843567	0.6153022433016443	0.5004164315150414	0	1.0	0.0
6043	0.007518021906012388	0.0010221526939125126	0.0010158274438147369	0.9979973513646069	None	0.25	1	0.4	4	0.75	9	0.25925925925925924	0.75	13	9	0	0	0	0.6666666666666666	9	6	0.9333333333333333	14	0.0	1.0	0.018778357468247464	0.6651220521223659	-0.06369231887652824	0.8373495569476231	0.09999996227627679	0.5000003632465791	0.6783205546507209	0.684590280913441	0	0.07692307692307693	0.0
519	None	None	None	None	None	0	0	0.4090909090909091	9	0.5161290322580645	16	0.7333333333333333	0.22580645161290322	12	7	20	9	0	0.5555555555555556	9	5	2.2	33	0.23076923076923078	0.5714285714285714	5.397079625064283e-07	0.5000012793802059	0.0005229621247705299	0.5026690091495796	-0.046389192211551154	0.6055634449242203	0.5546159166914552	0.5365498790003876	1.0	1.0	0.0
740	None	None	None	None	None	0	0	0.4	6	0.5	10	0.5238095238095238	0	0	0	21	9	0	0.8571428571428571	6	7	1.4666666666666666	22	0.1956521739130435	0.875	0	0	0	0	0	0	0	0	0	0	0
4092	None	None	None	None	None	0	0	0.4	6	0.55	11	0.6111111111111112	0.15	7	3	14	3	0	1.0	6	6	1.4666666666666666	22	0.10714285714285714	0.4444444444444444	0.09984280352013644	0.500578541595024	7.902762784127648e-27	0.5	0.07400233525879968	0.5882054669271274	0.6089452663630541	0.5298698875104872	0.0	0	0.0
898	None	None	None	None	None	0	0	0.5	4	0.4444444444444444	4	0.55	0	0	0	10	0	0	0.8	4	5	0.7333333333333333	11	0.0	0.6666666666666666	0	0	0	0	0	0	0	0	0	0	0
5674	0.0006017941239827766	0.0003986377332581789	-8.57950445457764e-06	0.995842846366677	None	0	0	0.5	3	0.5714285714285714	4	0.45	0.2857142857142857	4	2	4	7	0	0.8	5	4	0.6	9	0.7	0.2857142857142857	0.09999999983368209	0.5000000004558499	0.2212104571060988	0.5614629269697706	-0.0996408374039283	0.5033081067893662	0.7898185577000241	0.5216808974921687	0.75	0.75	0.0
615	None	None	None	None	None	0.25	1	0.36363636363636365	4	0.7857142857142857	11	0.2222222222222222	0.7857142857142857	15	11	0	0	0	0.8888888888888888	9	8	1.0666666666666667	16	0.0	1.0	0.05626485068683505	0.5600974688370326	0.06818475248110276	0.5573128990013023	0.04844695182809346	0.5852875356665304	0.5493750496270351	0.5676115772539299	0	0.9333333333333333	0.0
4461	0.0031275772671589632	0.0006547654986291373	0.0006461028329262493	0.9981034486762143	None	0.25	1	0.4	4	0.7692307692307693	10	0.23809523809523808	0.7692307692307693	14	10	0	0	0	0.7777777777777778	7	9	1.0	15	0.0	1.0	0.02500519437154411	0.5608273589965089	0.09957819131055193	0.5347399057963431	-0.0940828034930395	0.5934218163015974	0.6835867484883086	0.5631471483053698	0	1.0	0.0
1996	None	None	None	None	None	0	0	0.5714285714285714	4	0.375	3	0.5	0	0	0	9	12	0	0.8	5	4	0.6666666666666666	10	0.5454545454545454	1.0	0	0	0	0	0	0	0	0	0	0	0
7198	0.0011580326021918043	0.0008476078324924497	-0.0008476054689107738	0.9979296742122962	None	0.25	1	0.4	4	0.7692307692307693	10	0.23809523809523808	0.7692307692307693	14	10	0	0	0	0.7777777777777778	7	9	1.0	15	0.0	1.0	0.0007210725999828142	0.5005047249492801	0.026612088329155136	0.5621163241155537	0.009495894133117478	0.5259192972912544	0.5340854012043816	0.5295940874572058	0	1.0	0.0
537	None	None	None	None	None	0.2222222222222222	2	0.55	11	0.35714285714285715	10	0.5357142857142857	0.14285714285714285	11	4	18	14	0	0.875	7	8	2.0	30	0.42424242424242425	0.37037037037037035	-0.04845545735909783	0.5259963258490793	0.035598416650350476	0.5687276763966169	1.3128515490584487e-10	0.5152033375416959	0.595797899452352	0.5367314780270585	1.0	1.0	0.0
5473	0.003303769596221041	0.0007618758464647198	-0.00040003488990772	0.9975950065278295	None	0.25	1	0.36363636363636365	4	0.7857142857142857	11	0.2222222222222222	0.7857142857142857	15	11	0	0	0	0.8888888888888888	8	9	1.0666666666666667	16	0.0	1.0	0.09416995712111564	0.5191704398632386	-0.019178777890750093	0.6740426016848517	0.09978050576628525	0.5003205033262085	0.6336529332543258	0.5666450612793063	0	1.0	0.0
2995	0.001138668223542425	6.326459523555258e-05	-3.104788625802681e-05	0.9961202358181135	None	0	0	0.5	3	0.7142857142857143	5	0.36	0.5714285714285714	7	4	1	0	0	1.0	5	5	0.6	9	0.0	0.2857142857142857	0.047881186040323744	0.6074440158716421	0.03353032959764535	0.6068636373955449	0.03443432803805254	0.5140338070875385	0.5957265876324176	0.5766312597466341	0	1.0	0.0
3228	0.0003305979756141631	3.3080277199897905e-05	-3.304880597631463e-05	0.9993153698085797	None	0	0	0.25	1	1.0	3	1.0	1.0	4	3	0	1	0	0.2	1	5	0.3333333333333333	5	0.3333333333333333	0	0.010075484492966847	0.5203251374817179	0.06724157764569091	0.5007413681856596	-0.0689306686692023	0.5187817985745932	0.6362253114876584	0.5132863223693895	1.0	1.0	0.0
1469	None	None	None	None	None	0.08333333333333333	1	0.37037037037037035	10	0.5789473684210527	22	0.5555555555555556	0.42105263157894735	24	16	15	6	0	0.8888888888888888	8	9	2.6666666666666665	40	0.23076923076923078	0.5294117647058824	0.23000495449432795	0.6647799294324898	1.768508743258395e-11	0.5166925763428608	0.38464626837775395	0.9999999993243993	0.8485434291050736	0.9993174288488713	1.0	1.0	0.0
7044	0.002330681084031404	0.0007628696266497589	2.3661123282437538e-05	0.99741594501946	None	0.25	1	0.4	4	0.7692307692307693	10	0.23809523809523808	0.7692307692307693	14	10	0	0	0	0.7777777777777778	9	7	1.0	15	0.0	1.0	0.09998896160204765	0.50008929411105	0.001183130742633283	0.5062015228133854	-0.07082224187744028	0.6691506977582293	0.6677994086374939	0.560494766521972	0	1.0	0.0
7089	None	None	None	None	None	0.16666666666666666	1	0.42857142857142855	6	0.631578947368421	12	0.25925925925925924	0.5789473684210527	16	11	4	0	0	1.0	9	9	1.4	21	0.0	0.5714285714285714	0.09999999068764011	0.5000000097349905	0.0298231949621102	0.6566713143886886	0.05235194886577168	0.6504430993369867	0.6432446852216424	0.6042393904207182	0	0	0.0
1119	None	None	None	None	None	0	0	0.5	1	1.0	1	0.75	0	0	0	2	0	0	1.0	2	2	0.2	3	0.0	0	0	0	0	0	0	0	0	0	0	0	0
1883	None	None	None	None	None	0	0	0.7142857142857143	5	0.25	2	0.5	0.125	4	1	5	2	0	0.8	5	4	0.6666666666666666	10	0.18181818181818182	0.5714285714285714	0.0746412802610953	0.5709333140354518	0.09997824596628764	0.5000136949621189	0.09549554959720893	0.5033757968765704	0.5282694307436625	0.5249142025993075	1.0	1.0	0.0
4214	0.002472159651658899	0.0005401734090636575	-0.0005351414353943328	0.9975764476714486	None	0.25	1	0.4	4	0.75	9	0.25	0.75	13	9	0	0	0	0.875	8	7	0.9333333333333333	14	0.0	0.8571428571428571	0.09754565660485776	0.5055483890731672	0.020626083344648015	0.5943530629366466	-0.09999883501310194	0.5001070158542518	0.692754519827061	0.5336667224510612	0	1.0	0.0
3056	8.11525944631098e-06	3.3735897252480677e-06	1.0342606975715247e-06	0.998807008067762	None	0	0	0.4	2	0.8	4	0.4666666666666667	0.8	6	4	0	2	0	0.6	5	3	0.4666666666666667	7	1.0	0	-0.014821846412333483	0.6415851084203088	0.021591756509482547	0.5067366682915877	0.009334968879515012	0.5401399536013562	0.552648036535923	0.5638253164826031	1.0	1.0	0.0
1048	None	None	None	None	None	0.14285714285714285	1	0.4375	7	0.5909090909090909	13	0.38095238095238093	0.5454545454545454	19	12	4	4	0	0.7777777777777778	7	9	1.6	24	0.8	0.5263157894736842	0.036716251046693946	0.5137190777558261	0.0822535728021497	0.8062008237601044	0.10878115163790165	0.6107688939247101	0.5997481007892984	0.6555777718349576	0.6842105263157895	0.9473684210526315	0.0
5168	0.00018341577970724476	2.204504711846078e-06	-2.31783120283528e-07	0.9999974056103557	None	0.25	1	0.4	4	0.7692307692307693	10	0.23809523809523808	0.7692307692307693	14	10	0	0	0	0.7777777777777778	9	7	1.0	15	0.0	1.0	-0.09988000232378591	0.7116031962184114	0.07883183963461934	0.5606775819135372	-0.09766732222427552	0.5103090331989979	0.6974186360905389	0.597753292462309	0	0.8571428571428571	0.0
2015	None	None	None	None	None	0.2857142857142857	4	0.5333333333333333	16	0.4418604651162791	19	0.625	0.3488372093023256	29	15	15	2	0	0.8888888888888888	9	8	3.0	45	0.1	0.8421052631578947	-0.04072524410359541	0.6851117758056842	-0.01945543712124511	0.6591078978097136	0.019696209101911243	0.6826254426823276	0.6561002074933666	0.6757225436859164	1.0	1.0	0.0
623	None	None	None	None	None	0	0	0.16666666666666666	2	0.8666666666666667	13	0.4722222222222222	0	0	0	16	19	0	0.4444444444444444	9	4	1.1333333333333333	17	0.5277777777777778	0.42857142857142855	0	0	0	0	0	0	0	0	0	0	0
7336	0.0017750106184293648	0.0011213677648448728	0.0011207575852363188	0.9973019830054105	None	0.25	1	0.4	4	0.75	9	0.25925925925925924	0.75	13	9	0	0	0	0.6666666666666666	6	9	0.9333333333333333	14	0.0	1.0	0.09999675005377985	0.5000000000000001	-0.009018826563865929	0.6217702076792552	2.2527560707817487e-06	0.6001242565843447	0.6177044539928285	0.5746911550122652	0	0.9230769230769231	0.0
4762	None	None	None	None	None	0.36363636363636365	4	0.4166666666666667	10	0.6470588235294118	22	0.4444444444444444	0.6470588235294118	32	22	3	0	0	1.0	9	9	2.4	36	0.0	0.7142857142857143	-0.03486136536260815	0.6754153889263044	0.04612792379347301	0.5677777219413063	0.23983365765770315	0.6201330495218089	0.7386804220131885	0.622121231124483	0	0	0.0
3032	0.002418384097265674	0.0007954497861248585	-0.0007874401957795327	0.996283949867288	None	0	0	0.42857142857142855	3	0.75	6	0.3333333333333333	0.75	9	6	0	1	0	0.8333333333333334	5	6	0.6666666666666666	10	1.0	0.4	0.055233337307038	0.6007842982412965	0.0004854099314010185	0.5033964891227577	0.09997268186377131	0.5000319564276395	0.6007047377091247	0.5351459496331051	1.0	1.0	0.0
601	None	None	None	None	None	0.5	1	0.6666666666666666	4	0.5	3	0.4444444444444444	0.5	7	3	0	0	0	0.5	3	6	0.5333333333333333	8	0.0	1.0	0.09999999841066164	0.5000000032401223	0.09999821718978948	0.5000135864882433	0.0035516480667224237	0.6669749639987168	0.6117466596443929	0.5576252412688909	0	1.0	0.0
4729	0.011676190007724904	0.00416112217000549	0.0009593704265841943	0.9769228392898289	None	0.25	1	0.4	4	0.75	9	0.25	0.75	13	9	0	0	0	0.875	8	7	0.9333333333333333	14	0.0	0.8571428571428571	0.35888535609280514	0.511555420499808	-0.04714002338474865	0.51880050977669	0.09997076313602898	0.5726535552509439	0.8445092659030011	0.5344580679203985	0	1.0	0.0
6401	0.002678419987475572	0.0006283905597241465	-0.0005370315024188233	0.9985942296208045	None	0.25	1	0.4	4	0.7692307692307693	10	0.23809523809523808	0.7692307692307693	14	10	0	0	0	0.7777777777777778	7	9	1.0	15	0.0	1.0	0.09980570785294496	0.5001226276539448	-0.04032004700601988	0.6483675235774772	0.06247435299647586	0.555892027813954	0.6460731027559486	0.5692902589950787	0	1.0	0.0
3131	None	None	None	None	None	0.125	1	0.3888888888888889	7	0.625	15	0.48148148148148145	0.625	22	15	3	1	0	0.6666666666666666	9	6	1.7333333333333334	26	0.3333333333333333	0.5714285714285714	4.614902463205523e-05	0.5051378448469703	-0.07849804864998648	0.9745761297116009	0.09334289936470389	0.5714405492800957	0.6792238504579614	0.7888819229239505	0.0	0.2727272727272727	0.0
1310	None	None	None	None	None	0.2857142857142857	2	0.5625	9	0.4090909090909091	9	0.5714285714285714	0.2727272727272727	13	6	10	5	0	0.8571428571428571	6	7	1.6	24	0.29411764705882354	0.21052631578947367	2.784553836933371e-07	0.5002118539660602	2.8181439802364015e-09	0.5884481961649961	0.00031675321591933755	0.5854048748084206	0.5003389863687776	0.5583498184036446	0.9230769230769231	0.9230769230769231	0.4250464158500165
5986	0.010744728978482632	0.008421324662605189	-0.008148917563250542	0.9878815096435392	None	0.25	1	0.4	4	0.7692307692307693	10	0.23809523809523808	0.7692307692307693	14	10	0	0	0	0.7777777777777778	7	9	1.0	15	0.0	1.0	0.09538810033771893	0.5038194551255838	0.06309026078499315	0.5890215592508432	0.17643936306920818	0.5149360787233236	0.6160356488371094	0.5361834901748898	0	1.0	0.0
3160	0.003145613752934908	0.002446215075873056	-0.0021687736683570036	0.9979333171601956	None	0	0	0.3333333333333333	2	0.8333333333333334	5	0.4	0.8333333333333334	7	5	0	2	0	0.8	4	5	0.5333333333333333	8	1.0	0	0.0999999868905663	0.50000006904513	0.07398777044749841	0.6539873335825626	0.09960175895039139	0.5024378804273365	0.5404117930321244	0.5536563028081383	0.0	0	0.0
7046	0.004558225883940768	0.0022687421493860454	-0.0022554573641262988	0.994829862901754	None	0.25	1	0.4	4	0.75	9	0.25925925925925924	0.75	13	9	0	0	0	0.6666666666666666	6	9	0.9333333333333333	14	0.0	1.0	0.010234111825660027	0.5244731051673543	0.23339694596946944	0.5895588181091169	0.2563469973491985	0.6315872288625709	0.7459205852722688	0.5825008700457608	0	1.0	0.0
6579	None	None	None	None	None	0.2727272727272727	3	0.375	9	0.6666666666666666	22	0.43209876543209874	0.6666666666666666	31	22	3	0	0	1.0	9	9	2.3333333333333335	35	0.0	0.6153846153846154	6.863340688165963e-09	0.5000000101368229	-0.044565335972473266	0.999999999999984	0.06238443369258617	0.6704185802808359	0.6937006179091019	0.9999800838862757	0	0.9354838709677419	0.0
1493	None	None	None	None	None	0	0	0.3333333333333333	1	1.0	2	1.0	1.0	3	2	0	3	0	0.25	4	1	0.26666666666666666	4	1.0	0	0.07063661090343579	0.5237785338617763	0.07977550272646503	0.5623230528409257	7.341673933470315e-06	0.5000332975500313	0.5881803489270716	0.5287943186947108	1.0	1.0	0.3501592282325901
6194	1.3363738210740005e-08	1.2510923182434428e-08	-1.2509163830773622e-08	0.9999983067946796	None	0.25	1	0.4	4	0.75	9	0.25	0.75	13	9	0	0	0	0.875	7	8	0.9333333333333333	14	0.0	1.0	0.0733959348361051	0.5836136765564729	0.012608194039558863	0.5689432945475434	9.541061140278472e-14	0.5000000000001801	0.5855646800991569	0.5510850310257775	0	1.0	0.0
1097	None	None	None	None	None	0	0	0.3333333333333333	2	0.8333333333333334	5	0.4444444444444444	0	0	0	7	0	0	0.5	3	6	0.5333333333333333	8	0.0	0	0	0	0	0	0	0	0	0	0	0	0
5781	0.003651332943058036	0.0004666641831341144	-0.0003632707674599765	0.9962958450497575	None	0.25	1	0.36363636363636365	4	0.7857142857142857	11	0.2222222222222222	0.7857142857142857	15	11	0	0	0	0.8888888888888888	9	8	1.0666666666666667	16	0.0	1.0	0.10711640177167896	0.564777725292989	0.0012379693854549015	0.5336251218845272	0.19992394551596387	0.5923793672252343	0.6883599980150908	0.5637420688846699	0	1.0	0.0
3821	0.006667512177443145	0.0048870475963317525	-0.00402843702130336	0.9940777014609931	None	0.25	1	0.5454545454545454	6	0.42857142857142855	6	0.35555555555555557	0.35714285714285715	9	5	6	0	0	0.5555555555555556	5	9	1.0666666666666667	16	0.0	0.36363636363636365	0.09959128909870024	0.5292658855063879	0.07072103444337807	0.6103090020000266	0.09971091966440646	0.5810224939556313	0.5737062479989493	0.5738541650292804	0	1.0	0.0
1575	None	None	None	None	None	0.14285714285714285	1	0.375	6	0.6666666666666666	14	0.4107142857142857	0.5238095238095238	16	11	6	6	0	0.875	8	7	1.5333333333333334	23	0.5454545454545454	0.5	0.0276357560128822	0.510991831881093	0.09999684107112917	0.5002308436704278	0.1039267406573573	0.6623427719910847	0.5848041277797793	0.5596027285996973	0.96875	1.0	0.45444527189393946
4439	None	None	None	None	None	0.09090909090909091	1	0.3333333333333333	8	0.6764705882352942	23	0.5	0.6470588235294118	30	22	5	0	0	0.8888888888888888	8	9	2.4	36	0.0	0.5714285714285714	0.0941997672954423	0.5654236832716161	0.04377890860346158	0.6605973899445602	0.09982421731634615	0.5016744227987093	0.5833295572642978	0.5773618941720586	0	0.7666666666666667	0.0
6253	0.011405007287533258	0.0029763926633290545	0.002970720066573245	0.9941335956125185	None	0.25	1	0.36363636363636365	4	0.7857142857142857	11	0.2222222222222222	0.7857142857142857	15	11	0	0	0	0.8888888888888888	8	9	1.0666666666666667	16	0.0	1.0	-0.15253934625884685	0.9617774512651285	-0.02002193959500946	0.5051515523621624	0.13957336022837566	0.6742193179170246	0.7401710750034926	0.7899181006495378	0	0	0.0
7388	7.699774708439693e-06	3.9369960597425675e-06	6.833341715452569e-08	0.9990802933305085	None	0.25	1	0.4	4	0.7692307692307693	10	0.23809523809523808	0.7692307692307693	14	10	0	0	0	0.7777777777777778	9	7	1.0	15	0.0	1.0	0.0782848059749694	0.5631628955316402	-0.19400573763602708	0.7577268590739233	0.014986333542909569	0.544895638774764	0.759753073025872	0.6282642867351954	0	1.0	0.0
448	None	None	None	None	None	0	0	0.3333333333333333	2	0.8333333333333334	5	0.4	0.8333333333333334	7	5	0	2	0	0.8	5	4	0.5333333333333333	8	1.0	0	0.07987117765351036	0.5393398879363203	0.0683586554245651	0.5126767940116262	0.008101399642243741	0.5263768522285669	0.5652997287591864	0.5261435497775282	1.0	1.0	0.0
6169	None	None	None	None	None	0.2	2	0.36363636363636365	8	0.6774193548387096	21	0.4074074074074074	0.6451612903225806	28	20	4	0	0	1.0	9	9	2.2	33	0.0	0.8888888888888888	-0.1	0.5	0.09743534081705375	0.5090475567388895	0.07336380301480896	0.5237552823657857	0.7062260497379679	0.5109388292527682	0	0.9642857142857143	0.0
169	None	None	None	None	None	0.1	2	0.38095238095238093	16	0.5333333333333333	32	0.7654320987654321	0.26666666666666666	28	16	33	3	0	1.0	9	9	4.133333333333334	62	0.05172413793103448	0.9122807017543859	2.887480792244573e-05	0.5601747861526627	0.0056894668690071525	0.5817347722033107	0.06405435659864608	0.9980014561947036	0.5834480031534299	0.9056551638963853	0.9642857142857143	1.0	0.3306727121997488
2396	None	None	None	None	None	0	0	0.5	3	0.6666666666666666	4	0.4444444444444444	0.6666666666666666	7	4	0	0	0	0.5	6	3	0.5333333333333333	8	0.0	0.8	5.267993276423401e-08	0.5000000246984446	0.0028118718809681067	0.5025626470377368	3.8586616367308404e-07	0.5000151167418667	0.5033131151593352	0.5008592694599132	0	1.0	0.0
2122	None	None	None	None	None	0	0	0.5	1	1.0	1	1.0	1.0	2	1	0	3	0	0.3333333333333333	1	3	0.2	3	1.0	0	0.294372869203612	0.5206502490087174	0.0531374558496839	0.5536675621211697	1.418117168157578	0.9937637063894169	0.9974285384350932	0.8568971062735018	1.0	1.0	0.0
866	None	None	None	None	None	0	0	1.0	1	0	0	1.0	0	1	0	0	0	0	0.5	1	2	0.13333333333333333	2	0.0	0	0	0	0	0	0	0	0	0	0	0	0
434	None	None	None	None	None	0	0	0.15384615384615385	4	0.8333333333333334	30	0.9047619047619048	0	0	0	37	0	0	0.8571428571428571	7	6	2.533333333333333	38	0.0	0.5	0	0	0	0	0	0	0	0	0	0	0
2837	1.234892001262298e-06	9.162841495250037e-07	1.8142836884373303e-07	0.9996916685161159	None	0	0	0.6666666666666666	2	0.5	1	0.6666666666666666	0.5	2	1	1	2	0	0.6666666666666666	3	2	0.26666666666666666	4	0.4	0	0.003538886314266526	0.502938000462224	0.08669304549110868	0.502342633478327	-0.012083387185616329	0.6164513037513255	0.6150787295650901	0.5412092655182593	1.0	1.0	0.0
1437	None	None	None	None	None	0.5	1	0.6666666666666666	4	0.5714285714285714	4	0.36	0.5714285714285714	8	4	0	0	0	1.0	5	5	0.6	9	0.0	1.0	1.0791795078323233e-05	0.5000695764735731	0.20761636436145844	0.590586115655006	-0.10070104183762243	0.5591290593962732	0.7701235846880514	0.5501883596440131	0	1.0	0.0
174	None	None	None	None	None	0	0	0.32	8	0.6285714285714286	22	0.5138888888888888	0.37142857142857144	20	13	16	0	0	0.8888888888888888	9	8	2.466666666666667	37	0.0	0.5714285714285714	0.015166688531762803	0.6489930223077299	0.09999971379293142	0.5001714923658809	0.09156063895105353	0.549163417161732	0.5925749703396244	0.5673050821677946	0	1.0	0.0
5619	0.0007364279489427436	5.994175297747555e-07	-2.1705932918605392e-07	0.9999985397377669	None	0.25	1	0.36363636363636365	4	0.7857142857142857	11	0.2222222222222222	0.7857142857142857	15	11	0	0	0	0.8888888888888888	8	9	1.0666666666666667	16	0.0	1.0	0.01874627504219435	0.5	-0.08811680604140279	0.5747075017792229	0.09999608378786502	0.5000234107201216	0.6835820641662349	0.5250770831040992	0	0.9333333333333333	0.0
6820	0.0056495432108995165	0.0003701242066241265	-0.0003304486965296083	0.9951364465963469	None	0.25	1	0.4	4	0.7692307692307693	10	0.23809523809523808	0.7692307692307693	14	10	0	0	0	0.7777777777777778	9	7	1.0	15	0.0	1.0	1.1069568182652481e-05	0.5096833922266154	6.178048225115386e-09	0.5000003463718535	-0.2573659657376851	0.9993826074452231	0.7711297342478824	0.9224451560878407	0	1.0	0.0
7498	2.9252273392074082e-08	2.924921333765056e-08	8.147875386801981e-10	0.9999967854740581	None	0.25	1	0.4	4	0.75	9	0.25925925925925924	0.75	13	9	0	0	0	0.6666666666666666	6	9	0.9333333333333333	14	0.0	1.0	0.09991741275057471	0.5000000000000001	-0.0999687709428612	0.5000944797147957	7.902762784127648e-27	0.5	0.6933933818260315	0.5000314932385984	0	1.0	0.0
6481	0.0034612981523527613	0.0027570923948149182	0.0025766767094557393	0.9983092299732403	None	0.2222222222222222	2	0.35	7	0.7037037037037037	19	0.35802469135802467	0.7037037037037037	26	19	2	0	0	1.0	9	9	1.9333333333333333	29	0.0	0.8	1.1819414822696997e-07	0.5000163034682323	0.17590216107501205	0.5921062838277337	0.06519983581216049	0.5127265625787945	0.6742366544462602	0.5352466061701411	0	1.0	0.0
5432	0.002341825457227976	0.00024830162680947946	-0.00015688297681416694	0.9985500055878854	None	0.2	2	0.4090909090909091	9	0.6129032258064516	19	0.4074074074074074	0.6129032258064516	28	19	4	0	0	1.0	9	9	2.2	33	0.0	0.6666666666666666	0.06748890526575263	0.5977819979290536	0.2165589756493797	0.5303995263952781	0.09999954199904001	0.5000014088176862	0.6611505207464293	0.5430585644681981	0	0.4642857142857143	0.0
1349	None	None	None	None	None	0	0	1.0	3	0.0	0	0.6666666666666666	0	3	0	0	0	0	0.6666666666666666	3	2	0.26666666666666666	4	0.0	1.0	0	0	0	0	0	0	0	0	0	0	0
379	None	None	None	None	None	0	0	0.07692307692307693	3	0.9285714285714286	52	0.9206349206349206	0	0	0	57	9	0	0.7777777777777778	9	7	3.8666666666666667	58	0.07627118644067797	0.9803921568627451	0	0	0	0	0	0	0	0	0	0	0
6436	0.00010453511050961702	8.561322879692174e-05	-2.2606516436244952e-07	0.9998059203776173	None	0.25	1	0.4	4	0.7692307692307693	10	0.23809523809523808	0.7692307692307693	14	10	0	0	0	0.7777777777777778	7	9	1.0	15	0.0	1.0	0.025226291212543318	0.5081842107103037	0.002955878849275393	0.5227227748142538	-0.02093015709286301	0.628702712131773	0.556937715897732	0.553984496631744	0	1.0	0.0
5549	0.0032836134450240245	0.00021420789034152802	-0.00020514820353457816	0.9952561940114959	None	0.16666666666666666	1	0.5	7	0.5263157894736842	10	0.5	0.42105263157894735	14	8	6	0	0	0.8571428571428571	7	6	1.4	21	0.0	0.26666666666666666	5.508163969258115e-13	0.5000000018485594	-0.09975269906378728	0.5008919095980887	0.05606738406676741	0.5492034866405806	0.6559561250819224	0.5167454536739071	0	1.0	0.0
715	None	None	None	None	None	0.21428571428571427	3	0.4666666666666667	14	0.5116279069767442	22	0.7142857142857143	0.4418604651162791	31	19	13	3	0	0.7777777777777778	9	7	3.0	45	0.16666666666666666	0.8421052631578947	-0.048762776156565484	0.675031948735215	0.017034154947061387	0.6634702613125061	0.09999171463918315	0.5000723637703389	0.6845833018893042	0.6153932327079933	1.0	1.0	0.0
4717	0.0009127538651562289	4.908550871662044e-05	-2.8813542728129557e-06	0.9969625803936814	None	0	0	0.3333333333333333	2	0.8571428571428571	6	0.36	0.8571428571428571	8	6	0	2	0	1.0	5	5	0.6	9	1.0	0	0.2589494419983039	0.6650302653040343	-0.11809325773514819	0.517502435050538	0.017017838774955663	0.6167826069696144	0.8232122442099437	0.6012273364758657	1.0	1.0	0.0
5016	0.004866474459258932	0.0014494545524183027	-0.00115483271320427	0.9947678828474779	None	0.25	1	0.4	4	0.75	9	0.25	0.75	13	9	0	0	0	0.875	8	7	0.9333333333333333	14	0.0	0.8571428571428571	0.15552451476498375	0.5871456557596156	-0.07895604930920866	0.6220237673588961	-0.09999998421405945	0.5000031291268136	0.7609952913638286	0.5703908187147293	0	1.0	0.0
6608	0.0046578282354862175	0.0014617914727128242	-0.0013948745546708493	0.9848159152008419	None	0	0	0.4	4	0.5384615384615384	7	0.6	0.46153846153846156	10	6	4	1	0	1.0	5	5	1.0	15	0.125	0	0.2839618384624901	0.5615300402244758	0.09002735737427311	0.533582326449724	-0.09999998333467694	0.5000001661571358	0.827436179519866	0.5317826295289972	0.4	0.2	0.0
3241	0.0011559499003058243	2.9329460176069257e-05	2.27869946681051e-05	0.9980215541452797	None	0	0	0.36363636363636365	4	0.6428571428571429	9	0.38095238095238093	0.5714285714285714	11	8	4	2	0	0.8571428571428571	6	7	1.0666666666666667	16	0.2222222222222222	0.2857142857142857	0.06794398151042066	0.588918485108749	0.161143958276638	0.9746724198437922	0.004542590366057022	0.6478758001348295	0.6592042797028944	0.8234365611337537	0.9090909090909092	1.0	0.0
4986	0.00028833723793794604	6.433963067884757e-07	8.335250500340115e-08	0.9999761604185281	None	0.2857142857142857	2	0.5	8	0.5238095238095238	11	0.5111111111111111	0.42857142857142855	16	9	6	4	0	0.5555555555555556	5	9	1.5333333333333334	23	0.4444444444444444	0.4444444444444444	0.0018957897857586948	0.6689488871826929	0.041274236890922036	0.5933104937439029	0.035336866679585105	0.679513445899024	0.6306755287489904	0.6481414718237567	0.0	0	0.0
2620	0.0001613385972401948	1.955601409036031e-06	1.9456665285402922e-06	0.9999977449529557	None	0	0	0.5	2	0.6666666666666666	2	1.0	0.6666666666666666	4	2	0	2	0	0.2	5	1	0.3333333333333333	5	1.0	0.5	3.986279128642303e-08	0.5	0.07343271313518929	0.582478735688161	0.12934638088202627	0.9728207303724787	0.7736788534785283	0.7864347745447666	0.75	0.75	0.0
6328	0.011294610311732567	0.0028635475909736586	0.0018576338812718615	0.9807705618228769	None	0.25	1	0.4	4	0.7692307692307693	10	0.23809523809523808	0.7692307692307693	14	10	0	0	0	0.7777777777777778	7	9	1.0	15	0.0	1.0	0.46452335424607083	0.5152702526893094	5.607091044959977e-08	0.5000002217463207	0.18503436583417782	0.6008659181923761	0.8722270657202217	0.5391012719612855	0	1.0	0.0
4025	0.016748075125499255	0.0016751180094617321	-0.0010897706738754547	0.9810112088964755	None	0.25	1	0.36363636363636365	4	0.7857142857142857	11	0.2222222222222222	0.7857142857142857	15	11	0	0	0	0.8888888888888888	8	9	1.0666666666666667	16	0.0	1.0	0.01350394354528962	0.6133681545789565	2.2855174542922874e-25	0.5000000000002736	0.2686988425120874	0.5936946218163185	0.783524601677981	0.5696077131177155	0	1.0	0.0
5947	0.00031557480513118324	0.00013296454461162344	0.00010698267214408014	0.9996970550074664	None	0.25	1	0.4	4	0.75	9	0.25925925925925924	0.75	13	9	0	0	0	0.6666666666666666	6	9	0.9333333333333333	14	0.0	1.0	-0.034150833653463324	0.5040214248948167	-0.07859717419324627	0.5433255066752131	-0.031053741599961816	0.6827661531785147	0.574128763752101	0.579026656948818	0	0	0.0
1848	None	None	None	None	None	0.2857142857142857	2	0.5294117647058824	9	0.391304347826087	9	0.5555555555555556	0.2608695652173913	13	6	11	8	0	0.5555555555555556	5	9	1.6666666666666667	25	0.42105263157894735	0.8571428571428571	-0.047915954958147634	0.5190225094371798	0.09466010068876515	0.5304887023486567	0.09999913883144888	0.5000018233141554	0.6641919863123655	0.5165140224918744	0.11538461538461539	0	0.0
4937	0.0018669542672465976	0.00035739535725690254	-0.0003050501370156332	0.993861308820938	None	0.25	1	0.36363636363636365	4	0.7857142857142857	11	0.2222222222222222	0.7857142857142857	15	11	0	0	0	0.8888888888888888	9	8	1.0666666666666667	16	0.0	1.0	0.0324846807901362	0.5762085848458519	0.005943209353123137	0.6668097038913222	0.004041464448369375	0.6582784177323002	0.6092012085006656	0.6346497911386129	0	0	0.0
7532	0.0008209837969733481	4.6738116237364193e-07	3.198599790853446e-07	0.9999972913040333	None	0.25	1	0.4	4	0.7692307692307693	10	0.23809523809523808	0.7692307692307693	14	10	0	0	0	0.7777777777777778	9	7	1.0	15	0.0	1.0	-0.04323327959373908	0.5	-0.03286333220941389	0.6580687692680974	0.0978096484432133	0.5333238142167256	0.6581253598206598	0.5653075088946893	0	1.0	0.0
6552	None	None	None	None	None	0.3	3	0.36363636363636365	8	0.6774193548387096	21	0.4074074074074074	0.6774193548387096	29	21	3	0	0	1.0	9	9	2.2	33	0.0	1.0	0.09999923764653142	0.5003963595793349	0.09898812216276297	0.504865459963945	0.023823140562684347	0.6569735181788514	0.58833163258847	0.5556751653965714	0	0.9655172413793104	0.0
6027	0.00022890542943264204	3.4324763026991367e-06	-2.001604107696289e-06	0.9999974461644356	None	0.25	1	0.4	4	0.7692307692307693	10	0.23809523809523808	0.7692307692307693	14	10	0	0	0	0.7777777777777778	7	9	1.0	15	0.0	1.0	0.0023495840843779908	0.5	0.03181372474450528	0.5444347165378954	0.05869131354439525	0.7268583053944769	0.5674520056946398	0.595235078351644	0	0.9285714285714286	0.0
7444	2.1770977627406065e-08	2.084792007952353e-08	-4.940892050900531e-10	0.9999972716715099	None	0.25	1	0.4	4	0.7692307692307693	10	0.23809523809523808	0.7692307692307693	14	10	0	0	0	0.7777777777777778	7	9	1.0	15	0.0	1.0	-0.061613013556599774	0.5	-0.09226592872498787	0.6366941978414222	8.563238003570888e-07	0.5000024185024011	0.5972824076328558	0.5466187218906996	0	1.0	0.0
2236	None	None	None	None	None	0	0	0.5	2	0.6666666666666666	2	0.625	0.6666666666666666	4	2	0	0	0	0.5	2	4	0.3333333333333333	5	0.0	0	0.002570182191683681	0.504195542395086	0.024112130034267522	0.5097552328396165	0.0006488719689146175	0.5009985295357089	0.5268422946029082	0.504983382532388	0	1.0	0.0
1647	None	None	None	None	None	0	0	0.25	1	1.0	3	1.0	1.0	4	3	0	0	0	0.2	1	5	0.3333333333333333	5	0.0	0	0.06744545438800802	0.5168622962351673	0.09875846355860576	0.5174639063535318	-0.10437250191274457	0.5769983915035045	0.7095093001469256	0.5372493843953012	0	1.0	0.0
7367	0.014979507180722579	0.0036257898865660818	-0.0006890083938901567	0.9889565491634552	None	0.25	1	0.4	4	0.75	9	0.25925925925925924	0.75	13	9	0	0	0	0.6666666666666666	9	6	0.9333333333333333	14	0.0	1.0	-0.09999999999999881	0.5000000000000033	0.09091523537895836	0.5808908283327332	-0.09997429491099719	0.5006799374545481	0.7109361353860565	0.5274017797439465	0	1.0	0.0
5904	0.009183864100992482	0.002200420135959621	-0.0008467256535967861	0.9989045346992026	None	0.3333333333333333	1	0.4444444444444444	4	0.7272727272727273	8	0.2708333333333333	0.7272727272727273	12	8	0	0	0	0.75	6	8	0.8666666666666667	13	0.0	0.8571428571428571	0.09926158156525865	0.50078955260924	-0.09964566431195779	0.5021847714041645	0.1447768439359321	0.7753664885386075	0.7420922469127992	0.6027462318979772	0	1.0	0.0
2632	1.4004181498815088e-08	1.283160618944363e-08	8.767868004000324e-09	0.9999982488085799	None	0	0	1.0	2	0.0	0	0.75	0	0	0	2	7	0	1.0	2	2	0.2	3	0.875	0	0	0	0	0	0	0	0	0	0	0	0
3520	None	None	None	None	None	0	0	0.3125	5	0.6363636363636364	14	0.38095238095238093	0.3181818181818182	10	7	13	12	0	0.7777777777777778	7	9	1.6	24	0.4444444444444444	0.47619047619047616	2.265475614909638e-05	0.500039094558915	0	0.5	0.09999948847666987	0.5890173035500615	0.6156980078084863	0.5299691024559265	0.0	0	0.0
3204	0.003042046274656728	0.000452586627684817	0.0004519116577289865	0.9937888988824661	None	0.3333333333333333	1	0.4444444444444444	4	0.7272727272727273	8	0.2653061224489796	0.7272727272727273	12	8	0	0	0	1.0	7	7	0.8666666666666667	13	0.0	0.6666666666666666	0.0036748988965201275	0.6636323720755952	0.09999556646741994	0.5000113209780308	0.09996940846780104	0.500363700559128	0.6115885574140663	0.556509512491377	0	0	0.0
1872	None	None	None	None	None	0	0	0.6666666666666666	2	0.5	1	1.0	0.5	3	1	0	0	0	0.25	4	1	0.26666666666666666	4	0.0	0.6666666666666666	-0.04328247099574832	0.5	0.02892048706637345	0.5530764961243579	0.0791957245599053	0.6203159731425999	0.6230887488972411	0.5583987907171695	0	1.0	0.0
2576	5.053739890659327e-08	4.601924007635259e-08	3.061433538163031e-08	0.9999896295575952	None	0	0	0.21052631578947367	4	0.8076923076923077	21	0.6222222222222222	0	0	0	27	23	0	0.5555555555555556	5	9	1.8666666666666667	28	0.39655172413793105	0.6666666666666666	0	0	0	0	0	0	0	0	0	0	0
5712	0.0048007859945196135	0.0008531446373139338	0.0005660558303164338	0.9924828382742292	None	0.25	1	0.4	4	0.75	9	0.25	0.75	13	9	0	0	0	0.875	7	8	0.9333333333333333	14	0.0	0.8571428571428571	0.09932950461025172	0.5015717689664764	0.06959946681813371	0.5748411429339623	0.090193384638344	0.5284287791268031	0.5311487648075446	0.5350885474686893	0	1.0	0.0
1076	None	None	None	None	None	0	0	0.18181818181818182	4	0.8387096774193549	26	0.7857142857142857	0	2	0	30	5	0	0.8571428571428571	6	7	2.2	33	0.08064516129032258	0.4444444444444444	0	0	0	0	0	0	0	0	0	0	0
3068	0.004873710725787409	0.0005357509165009361	-2.4418347490026197e-05	0.9952455854259915	None	0.2	1	0.3333333333333333	4	0.6666666666666666	10	0.37777777777777777	0.6	13	9	3	3	0	0.5555555555555556	5	9	1.1333333333333333	17	0.5	0.6666666666666666	-0.09999977841885842	0.5000009228358746	0.08911359160336	0.523578117826518	0.1780250906489254	0.5888019026279332	0.7605909436818024	0.5377116514555011	1.0	1.0	0.0
1322	None	None	None	None	None	0	0	0.1	2	0.9285714285714286	26	1.0	0	0	0	29	11	0	0.8333333333333334	6	5	2.0	30	0.1774193548387097	0.4	0	0	0	0	0	0	0	0	0	0	0
3687	None	None	None	None	None	0.25	3	0.38461538461538464	10	0.6388888888888888	23	0.4691358024691358	0.6388888888888888	33	23	4	0	0	1.0	9	9	2.533333333333333	38	0.0	0.6875	0.03924685872579945	0.5875335411269852	3.512968913097074e-08	0.5662694812650736	3.91875017911372e-06	0.5070022996129898	0.5620009027884085	0.553826946879832	0	1.0	0.0
7283	0.00042793423335020926	4.705164732082612e-06	-4.684179756002638e-06	0.9999966835573282	None	0.25	1	0.4	4	0.75	9	0.25925925925925924	0.75	13	9	0	0	0	0.6666666666666666	9	6	0.9333333333333333	14	0.0	1.0	3.1327930569282384e-05	0.5000633931067586	-0.0973263223388935	0.5161118169887344	0.25796089193308663	0.706740300342378	0.8173874106844096	0.5780505878229024	0	0.6923076923076923	0.0
947	None	None	None	None	None	0	0	0.3333333333333333	1	1.0	2	0.6666666666666666	0	0	0	3	4	0	0.6666666666666666	2	3	0.26666666666666666	4	0.4	0	0	0	0	0	0	0	0	0	0	0	0
892	None	None	None	None	None	0	0	1.0	2	0.0	0	0.75	0	2	0	0	0	0	1.0	2	2	0.2	3	0.0	0	0	0	0	0	0	0	0	0	0	0	0
6219	0.004253536019940781	0.0008631470917856412	-0.0004908070237266215	0.9946984099411097	None	0.25	1	0.4	4	0.75	9	0.25925925925925924	0.75	13	9	0	0	0	0.6666666666666666	6	9	0.9333333333333333	14	0.0	1.0	0.09996727739646319	0.5002221452258182	-0.007626421881349409	0.6562403202751123	0.09718977708400704	0.5189731273496099	0.6238792522908789	0.5599930707032713	0	0	0.0
4538	0.0009021180884520503	0.0001028224791715607	9.496555033193784e-05	0.9989433343320577	None	0	0	0.3333333333333333	2	0.8571428571428571	6	0.36	0.8571428571428571	8	6	0	2	0	1.0	5	5	0.6	9	1.0	0	0.09721925707135597	0.5041440780243476	-0.02809257796896882	0.5793009000150211	-0.03462354119061485	0.6615708256636449	0.6669007128796383	0.5831199450792316	1.0	1.0	0.0
2883	0.0010065841695641462	0.0001072606609051809	-5.330759775856119e-06	0.9982104854213648	None	0	0	0.6	3	0.6	3	0.5833333333333334	0.6	6	3	0	0	0	0.3333333333333333	6	2	0.4666666666666667	7	0.0	0.4	-0.07277995649894639	0.5336910798740911	0.2801688090755318	0.6075580948729639	0.09971079955985743	0.5010872134508474	0.8146438484381047	0.5478842128797762	0	1.0	0.0
1939	None	None	None	None	None	0	0	0.5	1	1.0	1	1.0	0	0	0	2	8	0	0.3333333333333333	1	3	0.2	3	1.0	0	0	0	0	0	0	0	0	0	0	0	0
2801	0.0012153203796535777	0.0002295297340529105	-0.00010556338450420439	0.9969123088699647	None	0	0	0.3333333333333333	2	0.8571428571428571	6	0.36	0.8571428571428571	8	6	0	2	0	1.0	5	5	0.6	9	1.0	0	-0.061693069856597726	0.6363900857283383	-0.43199354906560333	0.9184076817659678	0.055741973852807394	0.5815633411813627	0.8961290244565682	0.7508735960415276	1.0	1.0	0.0
2634	0.00036442362081033636	0.00017233738740986564	0.00012285871017919556	0.9986413891820786	None	0.3333333333333333	1	0.5555555555555556	5	0.5454545454545454	6	0.5416666666666666	0.5454545454545454	10	6	2	4	0	0.375	8	3	0.8666666666666667	13	1.0	0.8	6.44882225302003e-08	0.500000032229685	0.09992984416195042	0.5028008532540502	0.05174413440265552	0.5817229478680036	0.6073149796295219	0.5283905912643007	0.0	0	0.0
7053	0.0005152204448020337	0.00010892918820050631	-2.902851891218708e-05	0.9997385620890177	None	0.25	1	0.36363636363636365	4	0.7857142857142857	11	0.2222222222222222	0.7857142857142857	15	11	0	0	0	0.8888888888888888	8	9	1.0666666666666667	16	0.0	1.0	-0.07407586101769999	0.6296083985701998	0.07718850324281054	0.5584533771930695	0.09268059253879543	0.5247205257185347	0.6730542138090359	0.5715380620514149	0	1.0	0.0
1993	None	None	None	None	None	0.3333333333333333	2	0.42857142857142855	6	0.6666666666666666	12	0.35714285714285715	0.6111111111111112	16	11	3	3	0	0.875	8	7	1.3333333333333333	20	0.6	0.7692307692307693	0.052390305047973026	0.9999999999973161	0.26009245134601755	0.6926162037186713	0.17737899092508363	0.5356598192440715	0.8532981389541637	0.9998989385950926	0.9375	1.0	0.3534332316384141
5078	1.734013456444993e-05	3.849145801828088e-06	6.113111392906339e-07	0.9999713161734533	None	0.2	1	0.3333333333333333	4	0.8	12	0.20987654320987653	0.8	16	12	0	0	0	1.0	9	9	1.1333333333333333	17	0.0	1.0	0.09994262814372265	0.5007873717296553	0.09880236888999386	0.562376799386709	0.008497335583731506	0.5101914400856135	0.6051994928254587	0.5245414898466765	0	1.0	0.0
277	None	None	None	None	None	0	0	0.25	4	0.7619047619047619	16	0.6571428571428571	0.3333333333333333	9	7	13	13	0	0.7142857142857143	7	5	1.5333333333333334	23	0.4642857142857143	0.42105263157894735	-0.05472264858904206	0.6605040729708387	-0.009854019439930901	0.6695959184344018	0.06915227389657853	0.6172005383231359	0.6578543459774234	0.6494283415641008	1.0	1.0	0.8147144146431595
331	None	None	None	None	None	0	0	0.2222222222222222	4	0.75	18	0.7428571428571429	0	0	0	25	0	0	0.7142857142857143	5	7	1.7333333333333334	26	0.0	0.38095238095238093	0	0	0	0	0	0	0	0	0	0	0
640	None	None	None	None	None	0	0	1.0	2	0.0	0	0.75	0	2	0	0	0	0	1.0	2	2	0.2	3	0.0	0	0	0	0	0	0	0	0	0	0	0	0
6231	0.0035812215308784006	0.0007553055352302858	0.0007435311273008884	0.9952291589695607	None	0.25	1	0.4	4	0.75	9	0.25925925925925924	0.75	13	9	0	0	0	0.6666666666666666	6	9	0.9333333333333333	14	0.0	1.0	7.902762784127648e-27	0.5	-0.017957745621075823	0.5024914407765657	0.12251487919327944	0.6739873342745264	0.6501869230268347	0.5610473223304238	0	1.0	0.0
2477	None	None	None	None	None	0	0	0.5	2	0.3333333333333333	1	0.8333333333333334	0	0	0	4	0	0	0.6666666666666666	3	2	0.3333333333333333	5	0.0	0	0	0	0	0	0	0	0	0	0	0	0
3578	0.0034102728787305716	0.0006152240822719563	-7.48695067464064e-05	0.992874226827394	None	0.2	1	0.38461538461538464	5	0.7058823529411765	12	0.4523809523809524	0.6470588235294118	16	11	2	3	0	0.8571428571428571	6	7	1.2666666666666666	19	1.0	0.42857142857142855	0.017918761605536643	0.5261970877403823	0.09998092578507702	0.6072330710986303	0.15481990878972185	0.5170254858822598	0.6460982889744649	0.5505524325041695	0.0	0	0.0
3501	0.006853420551326802	8.573402714970423e-05	-8.088611989200833e-05	0.9959501684555883	None	0.1	1	0.2727272727272727	6	0.7	21	0.7111111111111111	0.16666666666666666	10	5	21	0	0	0.5555555555555556	5	9	2.1333333333333333	32	0.0	0.5185185185185185	0.06500766345273745	0.5153837723886838	-0.06384534321745192	0.6147279042025559	0.06966357612620562	0.5136927748077303	0.6519861465704262	0.5484780009888557	0	1.0	0.0
6050	0.0020766412955686934	0.0007168526305694165	0.0007152795185207751	0.9974754984672635	None	0.3333333333333333	2	0.4666666666666667	7	0.6	12	0.3492063492063492	0.55	17	11	4	3	0	0.7777777777777778	7	9	1.4666666666666666	22	0.5	0.5333333333333333	-0.06005490560915414	0.5113207624855051	0.021576115038814687	0.5803112148616874	0.09948985915946748	0.532399535672322	0.6606913683336412	0.5414978106822704	0.11764705882352941	0	0.0
1759	None	None	None	None	None	0	0	0.42857142857142855	3	0.75	6	0.3333333333333333	0.75	9	6	0	1	0	0.8333333333333334	6	5	0.6666666666666666	10	1.0	0.4	0.060808826789604954	0.5454401896706462	0.016853835658266585	0.6334763411631591	-0.03541366355588337	0.6604253342789612	0.600468411331667	0.614169110821677	0.0	0	0.0
2944	0.0007111855604699299	5.9647351289391964e-05	-2.322774957067459e-06	0.9983948649470689	None	0	0	0.4	2	0.8	4	0.4666666666666667	0.8	6	4	0	2	0	0.6	5	3	0.4666666666666667	7	1.0	0	0.016783785618343827	0.5606432515376989	-0.09999998016494575	0.5000000459905342	0.08424797497618339	0.5619559162112482	0.6814933206380043	0.5409809535695157	1.0	1.0	0.0
7187	0.0032621947901809905	0.0012559778305211182	0.0012312492112852285	0.9976991752482859	None	0.25	1	0.4	4	0.7692307692307693	10	0.23809523809523808	0.7692307692307693	14	10	0	0	0	0.7777777777777778	7	9	1.0	15	0.0	1.0	0.07164500199248301	0.5442980408061818	0.0719558866956375	0.6712148738111211	-0.09681988654758529	0.513928309954267	0.6875805036272986	0.5782735564067931	0	1.0	0.0
2732	None	None	None	None	None	0.2222222222222222	2	0.4	8	0.6071428571428571	17	0.6666666666666666	0.5	22	14	7	0	0	0.5555555555555556	9	5	2.0	30	0.0	0.7692307692307693	4.693225275113895e-09	0.5000000250297811	0.06503019965952993	0.5706698313392453	0.00017410344380309816	0.5716926124594057	0.5732195181696166	0.5476338520435954	0	0.9090909090909091	0.0
2295	None	None	None	None	None	0	0	0.75	3	0.5	2	0.5	0.5	5	2	0	0	0	0.75	3	4	0.4	6	0.0	0.6666666666666666	0.09998428722273013	0.5000057197752602	-0.09999729167237367	0.5000061682432866	0.009150059828700208	0.5109567759014555	0.6937201280331754	0.5036567408864535	0	1.0	0.0
153	None	None	None	None	None	0.1111111111111111	1	0.3	6	0.7407407407407407	20	0.35802469135802467	0.37037037037037035	15	10	13	3	0	1.0	9	9	1.9333333333333333	29	0.12	0.45454545454545453	-0.026024625293779673	0.6665380760048848	0.1241556574376751	0.9963545982390619	0.2650320683728511	0.9878538284729981	0.8402417078955876	0.9725416336202359	1.0	1.0	0.0
3559	0.0023751931003760463	0.0004981494354007189	0.00048188405430838745	0.9994881397388562	None	0.25	1	0.4	4	0.7692307692307693	10	0.234375	0.7692307692307693	14	10	0	0	0	1.0	8	8	1.0	15	0.0	0.8571428571428571	0.05301535524592117	0.5184134348658026	0.05137808297065116	0.5269140297463318	0.08341216731071362	0.5135563899933383	0.5370442974334442	0.5196304205409973	0	0.7857142857142857	0.0
4577	0.003929021737200012	0.00043911020156799286	-0.00020279932567148425	0.9971752928424815	None	0.25	1	0.36363636363636365	4	0.7857142857142857	11	0.2222222222222222	0.7857142857142857	15	11	0	0	0	0.8888888888888888	8	9	1.0666666666666667	16	0.0	1.0	7.902762784127648e-27	0.5	-0.027324378059119404	0.510872060064331	0.08773134730070888	0.89726207545588	0.6196479349646943	0.6763148096141082	0	0	0.0
6664	0.010702947817897534	0.0003582280805773124	-0.00035652430126273486	0.9898043449273397	None	0.25	1	0.4	4	0.75	9	0.25925925925925924	0.75	13	9	0	0	0	0.6666666666666666	6	9	0.9333333333333333	14	0.0	1.0	-0.014884346349314561	0.5001996110930372	-0.03965973696320409	0.6644114704014911	0.1540681337537427	0.6268936805486096	0.7055717123678507	0.5989061040707852	0	0.9230769230769231	0.0
2789	None	None	None	None	None	0	0	0.375	3	0.7777777777777778	7	0.6111111111111112	0.5555555555555556	7	5	3	6	0	0.5	6	3	0.7333333333333333	11	0.75	0.5	-0.03563099036991769	0.5039380679074011	-0.09609006393534633	0.54850791138988	0.018130169759469978	0.6740583397851984	0.5783294403616092	0.5774542683495645	0.8571428571428571	0.8571428571428571	0.0
2361	None	None	None	None	None	0	0	0.5555555555555556	5	0.2727272727272727	3	0.65	0	1	0	11	11	0	0.8	4	5	0.8666666666666667	13	0.44	0.5	0	0	0	0	0	0	0	0	0	0	0
2959	0.003242527307335005	0.0003103358682288538	0.0002908754148748356	0.9889693307144943	None	0	0	0.3	6	0.6296296296296297	17	0.6444444444444445	0.14814814814814814	7	4	21	2	0	0.5555555555555556	9	5	1.9333333333333333	29	0.046511627906976744	0.75	0.0007064587321186959	0.500936458345274	3.697775293412423e-05	0.5003745975883224	0.1532591057405031	0.6874572055105719	0.6721916836448877	0.5657423650923451	0.0	0	0.0
1884	None	None	None	None	None	0	0	0.5882352941176471	10	0.2608695652173913	6	0.5952380952380952	0.08695652173913043	9	2	15	8	0	0.8571428571428571	7	6	1.6666666666666667	25	0.2962962962962963	0.3157894736842105	0.007742860846152756	0.6350016735648057	0.09755752494800608	0.5550903629232203	0.053206601243364446	0.7095169279331603	0.648781085007265	0.635529110334936	1.0	1.0	0.0
3804	0.005117131469679761	0.0005221852578056649	0.0005216511407781461	0.9649758674033213	None	0	0	0.3333333333333333	2	0.8333333333333334	5	0.4	0.8333333333333334	7	5	0	0	0	0.8	5	4	0.5333333333333333	8	0.0	0	0.5363201441369677	0.5725210205569331	0.047364862758287246	0.5200816336255641	0.09982653827563062	0.500315050423607	0.899494359061018	0.5311076287871136	0	0	0.0
3262	0.002244939124224113	3.894675742860709e-05	5.06121648789567e-06	0.9968892264595745	None	0	0	0.42857142857142855	3	0.75	6	0.3333333333333333	0.75	8	6	1	4	0	0.8333333333333334	6	5	0.6666666666666666	10	1.0	0.4	0.061856064748019565	0.5781872915440944	2.0068463277803936e-11	0.5000803648966938	0.09991423095718557	0.5000766570833429	0.6073271980108935	0.5263060659946329	0.0	0	0.0
3472	None	None	None	None	None	0.1111111111111111	1	0.35	7	0.6785714285714286	19	0.4166666666666667	0.5	21	14	8	2	0	0.8888888888888888	9	8	2.0	30	0.15384615384615385	0.45454545454545453	0.07181889956948626	0.5810184167667451	0.054427524570633566	0.6313364646979721	0.01411668518256531	0.6741217358497978	0.6350546074155966	0.6296227973355508	1.0	1.0	0.0
1270	None	None	None	None	None	0	0	0.6666666666666666	2	0.5	1	0.6666666666666666	0	0	0	3	6	0	0.6666666666666666	3	2	0.26666666666666666	4	0.6	0	0	0	0	0	0	0	0	0	0	0	0
5251	None	None	None	None	None	0.2857142857142857	2	0.5	8	0.5238095238095238	11	0.4791666666666667	0.38095238095238093	16	8	6	6	0	0.75	6	8	1.5333333333333334	23	0.75	0.47058823529411764	0.08162821731101895	0.5537671027911142	-0.056626289204275745	0.5361767587524858	0.09982370354803463	0.5006531964909564	0.6695237089510317	0.5302526957575497	0.0	0	0.0
5730	None	None	None	None	None	0.16666666666666666	1	0.3333333333333333	5	0.75	15	0.39285714285714285	0.5	14	10	7	7	0	0.875	8	7	1.4666666666666666	22	0.5	0.42857142857142855	0.0999992755912124	0.5000225213521212	0.0778836689380257	0.568234233990536	0.009083883438668911	0.5255867523050367	0.5984259723447946	0.5313900840634627	0.0	0	0.0
6980	0.0007801192344884776	0.0007655824295725889	0.0007650999430427837	0.9995896419732253	None	0.25	1	0.4	4	0.7692307692307693	10	0.23809523809523808	0.7692307692307693	14	10	0	0	0	0.7777777777777778	7	9	1.0	15	0.0	1.0	-0.025286035476632586	0.5	6.125640648161475e-05	0.5021595326650276	0.03616284287175482	0.591873334101893	0.5627091485703211	0.531653714763483	0	1.0	0.0
4315	7.723430304453013e-06	5.127921433024834e-07	-9.183455885355542e-08	0.999997260571597	None	0.25	1	0.4	4	0.7692307692307693	10	0.234375	0.7692307692307693	14	10	0	0	0	1.0	8	8	1.0	15	0.0	0.8571428571428571	6.237390059351969e-08	0.5000000618993067	0.013392803896982225	0.6785201434241009	7.297477709479052e-06	0.567570373669379	0.5866219833363121	0.5841034506300423	0	0	0.0
5495	None	None	None	None	None	0	0	0.3	3	0.75	9	0.4666666666666667	0.6666666666666666	11	8	2	3	0	0.8333333333333334	6	5	0.9333333333333333	14	0.6	0.2222222222222222	0.1661978418076724	0.6454234433511666	0.04375641069841005	0.5707574174808825	0.05067577797738041	0.506281828689798	0.6263119479481309	0.575180046073556	0.0	0	0.0
4002	None	None	None	None	None	0.1	1	0.36363636363636365	8	0.6333333333333333	19	0.5925925925925926	0.5	23	15	8	0	0	0.6666666666666666	9	6	2.1333333333333333	32	0.0	0.5384615384615384	0.0027250250337341035	0.5865412726770405	0.050143445609321755	0.6582384250628531	0.01195644380589309	0.5302084869458527	0.5647535094970783	0.5927567648094553	0	1.0	0.0
1831	None	None	None	None	None	0	0	0.4	2	0.8	4	1.0	0.8	6	4	0	0	0	0.14285714285714285	1	7	0.4666666666666667	7	0.0	1.0	0.037641684794916246	0.6092803803334187	0.09982751499409814	0.5000065815117988	-0.0018984239688219439	0.6754279429174403	0.6349241656192403	0.5968565932922225	0	1.0	0.0
308	None	None	None	None	None	0	0	0.375	9	0.5454545454545454	18	0.5555555555555556	0.3939393939393939	20	13	14	6	0	0.7777777777777778	9	7	2.3333333333333335	35	0.24	0.4	-0.04682079294057513	0.64161014975726	-0.05370822551821645	0.6643255684247069	0.09919150162989307	0.5028124551949933	0.6862838960793045	0.604777889433269	0.975	0.9	0.19315307715511193
3577	0.0002937556226986062	0.00015740468319111256	7.641314262599347e-06	0.9949004987605127	None	0	0	0.42857142857142855	3	0.75	6	0.3333333333333333	0.75	9	6	0	1	0	0.8333333333333334	6	5	0.6666666666666666	10	1.0	0.4	0.21367753877895068	0.9997970146965061	0.11889761218349848	0.5270876414331565	0.0025274424963909504	0.543440673248549	0.7033950252073745	0.9492267246912417	0.0	0	0.0
2192	None	None	None	None	None	0.25	1	0.4	4	0.75	9	0.3888888888888889	0.3333333333333333	7	4	6	3	0	0.4444444444444444	9	4	0.9333333333333333	14	0.23076923076923078	0.18181818181818182	0.5473142032702236	0.9291259798410342	0.060188630587676505	0.5794515867369517	-0.10710187521817889	1.0	0.9464411191802944	0.9999999618658145	1.0	1.0	0.0
6526	0.00047821027247329953	3.0635610418468125e-06	-1.1908296305767162e-06	0.9999966069804237	None	0.25	1	0.4	4	0.75	9	0.25925925925925924	0.75	13	9	0	0	0	0.6666666666666666	6	9	0.9333333333333333	14	0.0	1.0	0.056897643135354614	0.5	0.0971276338063827	0.5770789160690675	0.09999820130300824	0.5000212991049264	0.5496476680935944	0.5258833940074392	0	1.0	0.0
4047	0.0002406257956444757	1.117125721582675e-05	9.198031756184127e-07	0.9983926507075617	None	0.3	3	0.5	11	0.4838709677419355	15	0.4074074074074074	0.3548387096774194	20	11	12	4	0	1.0	9	9	2.2	33	0.21052631578947367	0.75	0.03777183689157896	0.5149984613564823	0.09999999732443161	0.5000000073359185	-0.09996709121434409	0.5362594757899374	0.6974638610194743	0.5171020625176851	1.0	1.0	0.0
6355	7.583827166868087e-05	8.655514971017024e-07	-8.254086103769526e-07	0.9999984690108981	None	0.25	1	0.36363636363636365	4	0.7857142857142857	11	0.2222222222222222	0.7857142857142857	15	11	0	0	0	0.8888888888888888	8	9	1.0666666666666667	16	0.0	1.0	0.16813462279013355	0.51991667069624	0.037825927909471965	0.5654928571401748	-0.03368052138021885	0.6461565196065445	0.7033607080792017	0.5781362268777216	0	1.0	0.0
2256	None	None	None	None	None	0.125	1	0.4444444444444444	8	0.4583333333333333	11	0.6190476190476191	0.16666666666666666	6	4	19	14	0	0.8571428571428571	7	6	1.7333333333333334	26	0.35	0.631578947368421	0.023680117940690967	0.6070490345128161	-0.053569173750942986	0.5277915888303595	-0.01173094974341363	0.6824905241504636	0.6364324946238746	0.607579466600306	1.0	1.0	0.0
3603	None	None	None	None	None	0.2222222222222222	2	0.42857142857142855	9	0.5862068965517241	17	0.5535714285714286	0.3103448275862069	18	9	12	8	0	0.875	8	7	2.066666666666667	31	0.42105263157894735	0.4	0.1274905413678707	0.6360246807738684	4.293949539457197e-08	0.5000001139681768	0.09998296377640832	0.5015288512167322	0.6336240401314663	0.5468841268159174	0.0	0	0.0
915	None	None	None	None	None	0	0	0.09090909090909091	1	1.0	14	0.8	0	0	0	15	0	0	0.8	5	4	1.0666666666666667	16	0.0	0	0	0	0	0	0	0	0	0	0	0	0
3608	1.2967366216010543e-05	1.6778496620883074e-06	-1.6424817125221883e-06	0.9954673920724626	None	0	0	0.36363636363636365	4	0.5714285714285714	8	0.45714285714285713	0.5714285714285714	12	8	3	0	0	0.7142857142857143	7	5	1.0666666666666667	16	0.0	0.36363636363636365	0.09999592244576676	0.6750025404368798	0.09999999999994835	0.5000000053062045	2.7484214257461745e-18	0.5000000000000144	0.6157149462089659	0.5606087588820773	0	0	0.0
2010	None	None	None	None	None	0.08333333333333333	1	0.2692307692307692	7	0.6944444444444444	25	0.6031746031746031	0.1111111111111111	7	4	30	5	0	0.7777777777777778	7	9	2.533333333333333	38	0.08196721311475409	0.5882352941176471	-0.01738563855351151	0.5007596589671172	2.174722298857129e-05	0.500017468956884	0.099999332847728	0.5015619493926873	0.6264971915854494	0.5007796936953841	1.0	1.0	0.0
4697	None	None	None	None	None	0.16666666666666666	1	0.3333333333333333	5	0.75	15	0.4074074074074074	0.65	17	13	4	4	0	0.6666666666666666	6	9	1.4666666666666666	22	0.5	0.35294117647058826	0.1	0.5	5.5896209730124145e-05	0.5030000855563529	0.0015601308312318501	0.6789019609319435	0.6147106842193267	0.5630567029784943	0.0	0	0.0
7359	0.0040825513217274565	0.0011253043394818868	0.0003061581748600855	0.995700026517515	None	0.25	1	0.4	4	0.7692307692307693	10	0.23809523809523808	0.7692307692307693	14	10	0	0	0	0.7777777777777778	7	9	1.0	15	0.0	1.0	0.03594298216510238	0.5	0.0011473249327169852	0.5447090153847696	0.32732045829534523	0.7785080013804244	0.810557775184108	0.617457212782642	0	0.9285714285714286	0.0
535	None	None	None	None	None	0	0	0.6666666666666666	2	0.5	1	0.6666666666666666	0.5	3	1	0	1	0	0.6666666666666666	3	2	0.26666666666666666	4	0.5	0	0.06144116993513151	0.5032568635055031	-0.09734477492714652	0.5134473618928608	-0.08574896198549523	0.5048617936128214	0.6718270094509546	0.5071893251484938	1.0	1.0	0.0
976	None	None	None	None	None	1.0	1	0.6	3	0.4	2	0.4666666666666667	0	0	0	6	9	0	0.6	5	3	0.4666666666666667	7	0.5625	1.0	0	0	0	0	0	0	0	0	0	0	0
6569	0.001962684584242768	0.0003035891212123531	-0.00022732346878667444	0.9976876171146588	None	0.3333333333333333	3	0.4	8	0.6785714285714286	19	0.37037037037037035	0.6785714285714286	27	19	2	0	0	1.0	9	9	2.0	30	0.0	0.7619047619047619	0.09994971190318229	0.5064885763171036	0.0474163120930039	0.583848941486832	0.049165911941357374	0.5216815867235294	0.5658191662207327	0.5375400972949502	0	1.0	0.0
2359	None	None	None	None	None	0	0	0.1875	3	0.8095238095238095	17	0.6571428571428571	0	0	0	22	0	0	0.7142857142857143	7	5	1.5333333333333334	23	0.0	0.3333333333333333	0	0	0	0	0	0	0	0	0	0	0
207	None	None	None	None	None	0	0	0.3333333333333333	2	0.8571428571428571	6	0.36	0.8571428571428571	8	6	0	0	0	1.0	5	5	0.6	9	0.0	0	0.0989430850334981	0.5011949848923537	0.06818275578608482	0.6325599709717081	-0.13771258598594277	0.6192380791889144	0.7618097588868737	0.585348776323538	0	1.0	0.0
3766	0.0029189513807347145	0.0004303239732418024	-0.0004302786277300785	0.9959519245501692	None	0.25	1	0.4	4	0.75	9	0.25	0.75	13	9	0	0	0	0.875	8	7	0.9333333333333333	14	0.0	0.8571428571428571	0.19411512972702658	0.5498944509511078	0.08914892265163125	0.5598703970074564	0.09999694246057264	0.5000318895979823	0.6317459030304187	0.536684619037104	0	0	0.0
4851	0.009761068449119602	0.007414256945317007	-0.0034734202706494105	0.9982496503496949	None	0.2727272727272727	3	0.36	9	0.6857142857142857	24	0.4567901234567901	0.6857142857142857	33	24	3	0	0	1.0	9	9	2.466666666666667	37	0.0	0.8571428571428571	0.09998191610665239	0.5009197101056493	0.0658171518253893	0.5403779231747903	0.0999972814880212	0.5000098668214682	0.5401971704777065	0.5137950384719124	0	0.36363636363636365	0.0
143	None	None	None	None	None	0	0	0.21052631578947367	8	0.7592592592592593	41	0.7777777777777778	0.4444444444444444	31	24	24	0	0	0.8888888888888888	8	9	3.7333333333333334	56	0.0	0.875	-0.0918229006226679	0.5197545286715668	0.0744039129911205	0.5273764823177025	0.04854644419869635	0.5171368860339921	0.6756429703248192	0.5214243094326684	0	1.0	0.0
6257	0.008129453073600836	0.001307578429906315	0.0011629205671775354	0.9879959743499278	None	0.25	1	0.4	4	0.7692307692307693	10	0.23809523809523808	0.7692307692307693	14	10	0	0	0	0.7777777777777778	7	9	1.0	15	0.0	1.0	0.09019150821466482	0.5127220529299596	0.04317371659812688	0.5583534459388433	0.2684806979637703	0.5827453075656496	0.7160160211190254	0.5514369592994007	0	1.0	0.0
6082	0.0007149235157583661	0.00015246984133703614	-0.0001311878220618841	0.9993830806051646	None	0.25	1	0.4	4	0.7692307692307693	10	0.23809523809523808	0.7692307692307693	14	10	0	0	0	0.7777777777777778	9	7	1.0	15	0.0	1.0	-0.04149280765254683	0.529440508793231	5.692387499913691e-11	0.5004575892258875	0.08765608294887442	0.6583544908296165	0.6222172012379734	0.5642838009177211	0	0	0.0
7513	0.0022707992374896772	0.001171488114145955	-0.00017676219077080054	0.9993226455924534	None	0.25	1	0.36363636363636365	4	0.7857142857142857	11	0.2222222222222222	0.7857142857142857	15	11	0	0	0	0.8888888888888888	9	8	1.0666666666666667	16	0.0	1.0	0.05482741743264415	0.5	0.2509691068026738	0.556994841223288	0.05450213789502567	0.6760187331545359	0.7221961070117591	0.5796905542103604	0	1.0	0.0
4707	8.671984123997113e-08	7.517115500425337e-08	1.397895273611126e-08	0.9999832516261106	None	0.25	1	0.4	4	0.7692307692307693	10	0.234375	0.7692307692307693	14	10	0	0	0	1.0	8	8	1.0	15	0.0	0.8571428571428571	5.097655317019156e-20	0.5000000000709736	0.1348989823913737	0.647676360583	0.0004784366160221681	0.5297489031382322	0.6534717975366512	0.5603688358532444	0	0	0.0
461	None	None	None	None	None	0.3333333333333333	2	0.6666666666666666	10	0.3	6	0.5238095238095238	0.3	16	6	5	0	0	0.8571428571428571	6	7	1.4666666666666666	22	0.0	0.25	-0.08062765283070811	0.5329313507215246	-0.09999964108818424	0.5002614882344246	0.17292162731308397	0.6901087829316271	0.7778672515298277	0.5771773466642626	0	1.0	0.0
5858	0.003897368803221897	0.00013589209259130358	6.665982947294171e-05	0.9947715936300698	None	0.3333333333333333	1	0.5	4	0.6666666666666666	6	0.3055555555555556	0.6666666666666666	10	6	0	0	0	1.0	6	6	0.7333333333333333	11	0.0	0.8	-0.1555081808709788	0.5198095966534199	0.08827206253355777	0.5312961772140866	0.109687863286513	0.5440351622578707	0.7652578043256704	0.5317262053671699	0	1.0	0.0
659	None	None	None	None	None	0	0	0.25	4	0.7272727272727273	16	0.5333333333333333	0.045454545454545456	3	1	20	7	0	0.5555555555555556	5	9	1.6	24	0.16666666666666666	0.38095238095238093	2.3071588828043927e-06	0.500000317904432	0.00013732695979264915	0.5187991167260476	3.342201950843545e-05	0.5002726155648333	0.5002622125805787	0.5063599623126281	0.0	0	0.0
2259	None	None	None	None	None	0	0	0.5555555555555556	5	0.45454545454545453	5	0.48148148148148145	0.2727272727272727	7	3	5	3	0	0.3333333333333333	3	9	0.8666666666666667	13	0.3	0.7272727272727273	0.25382176525173894	0.6056212125335874	1.144615176967469e-18	0.5000000000000271	0.08819261567630467	0.5671538814376035	0.7417208245336281	0.5580036200557208	1.0	1.0	0.0
6997	0.01488841997988495	0.008117434337737345	0.007838416998193995	0.9948847270733344	None	0.25	1	0.4	4	0.7692307692307693	10	0.23809523809523808	0.7692307692307693	14	10	0	0	0	0.7777777777777778	7	9	1.0	15	0.0	1.0	0.09999810399918817	0.5000483712200183	-0.07526355437338926	0.5990034880625503	-0.04341724930229845	0.6396036558839916	0.6899185255329942	0.58055468272558	0	1.0	0.0
1116	None	None	None	None	None	0	0	0.5	3	0.6666666666666666	4	0.5714285714285714	0.6666666666666666	7	4	0	1	0	0.2857142857142857	2	7	0.5333333333333333	8	1.0	0.6666666666666666	0.019809867226480555	0.5584712506937725	0.2989253095302923	0.5278906887024071	-0.12307258406040962	0.6678163136078532	0.8636269841961263	0.5862104278488742	0.5714285714285714	0.5714285714285714	0.0
6421	0.0015401652920567588	0.0001585508970590163	0.00013738125940719262	0.9982151277255341	None	0.25	1	0.4	4	0.75	9	0.25925925925925924	0.75	13	9	0	0	0	0.6666666666666666	6	9	0.9333333333333333	14	0.0	1.0	0.040678516793944984	0.5198676788500428	0.07850427918361272	0.6028084965557694	0.09999272724412694	0.5000234482231926	0.5686504620596241	0.5413046048420538	0	1.0	0.0
861	None	None	None	None	None	0	0	0.3	3	0.8333333333333334	10	0.4666666666666667	0.75	12	9	1	1	0	0.8333333333333334	5	6	0.9333333333333333	14	0.3333333333333333	0.2222222222222222	4.865433694151655e-07	0.5000054882986025	0.0006350387088644536	0.503280936909349	0.0999999999972411	0.5000000000674178	0.6153633114984355	0.5010954890360672	1.0	1.0	0.0
932	None	None	None	None	None	0	0	0.29411764705882354	5	0.6521739130434783	15	0.625	0	2	0	22	2	0	0.625	8	5	1.6666666666666667	25	0.043478260869565216	0.6	0	0	0	0	0	0	0	0	0	0	0
6728	0.011234924920563076	0.003486671061079841	0.002308614128623471	0.9817342115420767	None	0.25	1	0.4	4	0.7692307692307693	10	0.23809523809523808	0.7692307692307693	14	10	0	0	0	0.7777777777777778	7	9	1.0	15	0.0	1.0	0.3620430736041859	0.5202187546156787	8.250037388690762e-07	0.5000021948973196	0.2337603757943862	0.6765646787892106	0.8218769298250851	0.567825719296068	0	0	0.0
963	None	None	None	None	None	0	0	0.35714285714285715	5	0.631578947368421	12	0.5	0	0	0	20	12	0	0.8571428571428571	7	6	1.4	21	0.2727272727272727	0.4	0	0	0	0	0	0	0	0	0	0	0
178	None	None	None	None	None	0.2	1	0.3333333333333333	4	0.8	12	0.20987654320987653	0.8	16	12	0	0	0	1.0	9	9	1.1333333333333333	17	0.0	1.0	0.04805243647510053	0.6446937377239997	0.05684591531443302	0.5783385239303721	0.09950468168695362	0.5009542604012663	0.568199873065967	0.5757106708368359	0	1.0	0.0
4872	0.008402173456636861	0.0002548750022633975	0.00019035117582015125	0.9975271492339207	None	0.25	1	0.4	4	0.7692307692307693	10	0.23809523809523808	0.7692307692307693	14	10	0	0	0	0.7777777777777778	9	7	1.0	15	0.0	1.0	0.09435081653432803	0.589315944768045	0.09195935167228027	0.5642306868612587	0.19912373512490444	0.5376071331043866	0.6334438979230658	0.5638332351043109	0	1.0	0.0
351	None	None	None	None	None	0	0	0.14285714285714285	3	0.8620689655172413	25	0.7380952380952381	0	0	0	30	10	0	0.8571428571428571	6	7	2.066666666666667	31	0.15625	0.3076923076923077	0	0	0	0	0	0	0	0	0	0	0
3099	0.0002753692516844183	1.842317597364249e-05	1.1787942771229122e-05	0.9952789548193981	None	0.09090909090909091	1	0.28	7	0.6857142857142857	24	0.5873015873015873	0.02857142857142857	4	1	32	4	0	0.7777777777777778	9	7	2.466666666666667	37	0.06153846153846154	0.375	1.1486584867731151e-13	0.500000000032983	-0.10402738611665963	0.5388543266920793	-0.05633025610596341	0.5253290854152378	0.6046766061458936	0.5214147600908228	0.5	0.5	0.0
5099	2.7732643811645575e-05	1.1356951654780067e-05	7.263081195231706e-06	0.9993159890109097	None	0.3333333333333333	1	0.5	4	0.7	7	0.2857142857142857	0.7	11	7	0	0	0	0.8571428571428571	6	7	0.8	12	0.0	0.6666666666666666	0.09560934234266256	0.5221075974460541	-0.07880450976715725	0.6586272571433457	0.02315821927876555	0.5349482055003476	0.6709815613161675	0.5732762031036935	0	0.8181818181818182	0.0
7349	0.0021955985054296074	0.0007524823595749474	-0.0004218844850372831	0.997925443812684	None	0.25	1	0.4	4	0.7692307692307693	10	0.23809523809523808	0.7692307692307693	14	10	0	0	0	0.7777777777777778	7	9	1.0	15	0.0	1.0	-0.049155907781549296	0.5000488663090629	-0.027971162791338898	0.506452916647079	-0.09999998742327518	0.500017513607422	0.5749929379042825	0.5021732046038488	0	0.07142857142857142	0.0
2697	2.0436608823949096e-08	1.8030890240538192e-08	-8.49066557050447e-09	0.9999963415170926	None	0	0	0.2222222222222222	2	0.9090909090909091	10	0.7222222222222222	0	0	0	12	11	0	0.2222222222222222	2	9	0.8666666666666667	13	0.39285714285714285	1.0	0	0	0	0	0	0	0	0	0	0	0
2166	None	None	None	None	None	0	0	0.40476190476190477	17	0.5	30	0.7654320987654321	0.25	29	15	32	0	0	1.0	9	9	4.133333333333334	62	0.0	0.7547169811320755	0.03151838531165727	0.508158905649618	0.21547911165609226	0.9468051484717377	0.0009419636542313366	0.5039712923196261	0.7224490719472272	0.726290995647945	0	0.9655172413793104	0.0
3019	None	None	None	None	None	0.1111111111111111	1	0.3	6	0.7407407407407407	20	0.5178571428571429	0.6296296296296297	22	17	6	6	0	0.875	8	7	1.9333333333333333	29	0.5454545454545454	0.45454545454545453	0.0795296817590089	0.6509580457636076	0.015271952617496415	0.5516822721172729	0.2146406002048244	0.5879608291768438	0.701762014208603	0.5975871764043286	1.0	1.0	0.0
1446	None	None	None	None	None	0	0	0.6666666666666666	2	0.5	1	1.0	0.5	3	1	0	1	0	0.25	4	1	0.26666666666666666	4	0.5	0.6666666666666666	0.0743785592355742	0.501529410131861	1.3117641562615017e-09	0.5000000238832747	1.9476467667967714e-05	0.5007891714057584	0.5863829977758458	0.5007728696665092	1.0	1.0	0.0
6956	0.0054927399231390036	0.001975865755114169	-0.001318750313503309	0.9960777334022478	None	0.25	1	0.4	4	0.7692307692307693	10	0.23809523809523808	0.7692307692307693	14	10	0	0	0	0.7777777777777778	7	9	1.0	15	0.0	1.0	0.09999999999995683	0.5000000000010529	-0.04743331312304999	0.6741757240796579	0.09999683359096505	0.5024704719890205	0.6660899646237105	0.5611108291606658	0	0.21428571428571427	0.0
5370	None	None	None	None	None	0.3	3	0.4090909090909091	9	0.6333333333333333	19	0.3950617283950617	0.6333333333333333	28	19	3	0	0	1.0	9	9	2.1333333333333333	32	0.0	0.6956521739130435	0.008720638760725393	0.5532113868466262	3.391434959449483e-06	0.5030802845938809	0.15145345995792178	0.6499544711465309	0.6533041613416904	0.5699396657209369	0	0.9285714285714286	0.0
1388	None	None	None	None	None	0.08333333333333333	1	0.4444444444444444	12	0.47368421052631576	18	0.5555555555555556	0.15789473684210525	17	6	22	0	0	0.8888888888888888	8	9	2.6666666666666665	40	0.0	0.5714285714285714	0.09999999795880454	0.5000000462077071	0.09999992000138774	0.5000017693165508	0.0008287533328623654	0.6754548561627812	0.6147902610868811	0.5607787033356328	0	1.0	0.0
4777	0.008219342003808163	0.0012452270038267254	8.168421498183436e-05	0.988628201469591	None	0.25	1	0.4	4	0.7692307692307693	10	0.23809523809523808	0.7692307692307693	14	10	0	0	0	0.7777777777777778	9	7	1.0	15	0.0	1.0	0.1667954595549645	0.6061422025120011	0.03301941010914976	0.6771043542821927	-0.09999999989875176	0.5000000455007978	0.7547723263005202	0.5964127735637393	0	0	0.0
6309	0.0017553582975375947	0.0002673566518027009	-0.0002598350012788154	0.9986319300402876	None	0.25	2	0.3888888888888889	7	0.68	17	0.3333333333333333	0.68	24	17	2	0	0	1.0	9	9	1.8	27	0.0	0.8888888888888888	0.09938800073832105	0.5233704116950972	0.16344261650953457	0.5202261616467264	0.04001473118813316	0.5216407566461513	0.6238004832189864	0.5217459210889133	0	0.4166666666666667	0.0
904	None	None	None	None	None	0	0	0.3333333333333333	2	0.6666666666666666	4	0.8	0	0	0	7	7	0	0.4	2	5	0.5333333333333333	8	0.3888888888888889	0	0	0	0	0	0	0	0	0	0	0	0
7320	0.02476852891394283	0.00047586360446115337	0.00024963649291978417	0.9801015358124149	None	0.25	1	0.4	4	0.75	9	0.25925925925925924	0.75	13	9	0	0	0	0.6666666666666666	6	9	0.9333333333333333	14	0.0	1.0	-0.22202652469844977	0.5628006713969878	-0.09999999986634692	0.500000007057302	-0.09999999989465322	0.6990230607987048	0.6399710638760826	0.5902652799634892	0	1.0	0.0
5393	0.0002920902794290462	1.501962370764632e-06	-1.3842676731027512e-06	0.999998510077416	None	0.25	1	0.36363636363636365	4	0.7857142857142857	11	0.2222222222222222	0.7857142857142857	15	11	0	0	0	0.8888888888888888	9	8	1.0666666666666667	16	0.0	1.0	-0.03568340878706044	0.5338072474725881	-0.0454542878572573	0.507641118808091	0.06695932671259193	0.5292622377683535	0.6279689639733745	0.5235812718171635	0	1.0	0.0
5224	0.003300434586922771	0.0004559998310046575	-0.00038850344242798553	0.9930831650353327	None	0.3	3	0.391304347826087	9	0.65625	21	0.41975308641975306	0.65625	30	21	3	0	0	1.0	9	9	2.2666666666666666	34	0.0	0.9230769230769231	4.7046930678346146e-08	0.5000009016921725	0.061077032599916536	0.5690068371206423	-0.04239129189955466	0.6572479554153413	0.6035843251176658	0.5767923338119815	0	0.9666666666666667	0.0
90	None	None	None	None	None	0	0	0	0	0	0	1.0	0	0	0	0	4	0	1.0	1	1	0.06666666666666667	1	1.0	0	0	0	0	0	0	0	0	0	0	0	0
4371	0.001164693476460583	0.0004089869668201225	-0.0004047020520141251	0.9986793726803015	None	0.3333333333333333	1	0.5	4	0.7	7	0.2857142857142857	0.7	11	7	0	0	0	0.8571428571428571	6	7	0.8	12	0.0	0.8	-0.05871837329954112	0.5843780320176296	-0.09863389173986703	0.5067634358907471	0.2278855815816126	0.5470495600802626	0.8056274692521502	0.5462494191733116	0	1.0	0.0
5924	0.013505538937982425	0.00539066512838163	0.0025767203581495493	0.9888846969399746	None	0.25	1	0.4	4	0.75	9	0.25925925925925924	0.75	13	9	0	0	0	0.6666666666666666	6	9	0.9333333333333333	14	0.0	1.0	0.09841922887166665	0.5	0.03825103323035921	0.5624819108669343	0.09999999290834055	0.5000000119492181	0.5713678084057583	0.520924519431608	0	1.0	0.0
4593	None	None	None	None	None	0.25	3	0.38461538461538464	10	0.6388888888888888	23	0.4691358024691358	0.6388888888888888	33	23	4	0	0	1.0	9	9	2.533333333333333	38	0.0	0.7586206896551724	6.928652922963933e-06	0.5125812962870836	0.14535290437908036	0.999986811347422	3.0990902320872916e-12	0.5001915435141965	0.6648947779269925	0.977299676977034	0	0.6363636363636364	0.0
6537	0.00023267742558485637	0.00010237823528303074	-0.00010053624818514206	0.9996898646570368	None	0.25	1	0.4	4	0.75	9	0.25925925925925924	0.75	13	9	0	0	0	0.6666666666666666	6	9	0.9333333333333333	14	0.0	1.0	8.774025336554606e-07	0.5000028084033786	-0.0876006833938905	0.9969447494938976	0.04463180197592477	0.5540570723891506	0.648859668635871	0.8809692200271789	0	1.0	0.0
5232	0.0017952322595360148	0.0004690791455032634	-7.277976004374797e-05	0.9982807212193339	None	0.3333333333333333	1	0.5	4	0.7	7	0.2857142857142857	0.7	11	7	0	0	0	0.8571428571428571	6	7	0.8	12	0.0	0.6666666666666666	0.048199664656891836	0.5062143154123653	0.012187035501465111	0.5243753275132237	0.16555739910582884	0.5722801864385613	0.6471691785322475	0.5344119758502056	0	1.0	0.0
2826	1.1902960537098198e-06	1.4450836967742823e-07	1.4409019108221243e-07	0.9999582220161709	None	0	0	0.6666666666666666	2	0.5	1	1.0	0.5	3	1	0	2	0	0.25	1	4	0.26666666666666666	4	1.0	0.6666666666666666	0.0958798029852804	0.5	-0.09231002035954547	0.5056959483795681	-0.013849921715181183	0.6652161937184079	0.6963918541449373	0.558843709996921	1.0	1.0	0.0
7160	0.00025145590283987186	1.5505162221928044e-06	1.5111430042633126e-06	0.9999239119503754	None	0.25	1	0.4	4	0.75	9	0.25	0.75	13	9	0	0	0	0.875	8	7	0.9333333333333333	14	0.0	1.0	-0.009649164924917717	0.6176411725041697	-0.025427996508542	0.5087329063273296	-0.0650645148303243	0.6059651496714035	0.572613893394328	0.5780943753089272	0	1.0	0.0
5870	0.004138605414752275	0.0026970776973143143	-0.0017412078514637012	0.996589427496941	None	0.25	1	0.4	4	0.75	9	0.25925925925925924	0.75	13	9	0	0	0	0.6666666666666666	9	6	0.9333333333333333	14	0.0	1.0	-0.09999418378633328	0.5	0.025450097611707478	0.5851772819357735	0.1036808414691921	0.5892685687590458	0.6970908944207432	0.5584816145331861	0	1.0	0.0
5632	0.004993851388548345	0.0004930271752332017	0.0003379649490717125	0.9962551945245612	None	0	0	0.375	3	0.6666666666666666	6	0.36666666666666664	0.6666666666666666	6	6	4	8	0	0.8333333333333334	5	6	0.7333333333333333	11	0.6666666666666666	0.3333333333333333	0.09999868016999665	0.5000072791492142	-0.09999964131541314	0.5000008794135209	0.09972079170790529	0.5004609946598604	0.7195327330873039	0.5001563844459743	0.0	0	0.0
5404	0.0023430794345748658	0.0015257344582259875	0.0007637326831647554	0.9960515904175026	None	0.16666666666666666	2	0.38461538461538464	10	0.6216216216216216	23	0.48148148148148145	0.6216216216216216	33	23	5	0	0	1.0	9	9	2.6	39	0.0	0.75	-0.09999991934914407	0.500000038022528	2.3283879413410688e-05	0.5076760096895268	-0.09999992568731655	0.500001709180211	0.6157404133037897	0.5025594309837367	0	0.9090909090909091	0.0
27	None	None	None	None	None	0.25	1	0.4	4	0.7692307692307693	10	0.23809523809523808	0.7692307692307693	14	10	0	0	0	0.7777777777777778	7	9	1.0	15	0.0	1.0	0.09591253630520076	0.5443960024447202	0.1548811529178118	0.6391673452819949	0.09758300628937203	0.5058026326646979	0.566994151106878	0.5640639738098755	0	1.0	0.0
7417	0.01600493512081491	0.00509228204752109	0.0050561240622992495	0.9917175638940176	None	0.2222222222222222	2	0.3333333333333333	7	0.7241379310344828	21	0.38271604938271603	0.7241379310344828	28	21	2	0	0	1.0	9	9	2.066666666666667	31	0.0	0.7272727272727273	0.06281096504218636	0.5939416788214397	0.04535101448174501	0.5580143764076261	0.29024016644429407	0.5000000000000002	0.7592540629605167	0.5509386392813679	0	1.0	0.0
6996	0.005381596351257305	0.0015788345661044854	-0.001034745244139483	0.9939234807315703	None	0.25	1	0.4	4	0.75	9	0.25925925925925924	0.75	13	9	0	0	0	0.6666666666666666	6	9	0.9333333333333333	14	0.0	1.0	0.23718840270704886	0.5000000000000001	0.09432980033787855	0.5085635561217111	0.05722502545331241	0.8468592842631026	0.6845380310864405	0.6414074930500534	0	1.0	0.0
4531	0.007370178437728385	0.0022503853962167527	-0.00016094604283832924	0.9962554471629611	None	0.3333333333333333	4	0.38461538461538464	10	0.6666666666666666	24	0.4691358024691358	0.6388888888888888	33	23	4	0	0	1.0	9	9	2.533333333333333	38	0.0	0.6206896551724138	0.09999997809512559	0.5000002327457167	0.0007857750425327703	0.5606669487360443	0.0069885127899270314	0.6619436805791146	0.6138533598554987	0.5757325977400369	0	0.8181818181818182	0.0
5937	1.3227193290929108e-08	1.2329889863348108e-08	1.2324521468062291e-08	0.9999983228649223	None	0.25	1	0.36363636363636365	4	0.7857142857142857	11	0.2222222222222222	0.7857142857142857	15	11	0	0	0	0.8888888888888888	9	8	1.0666666666666667	16	0.0	1.0	-0.08167643719345746	0.6570887197568046	-0.17099146539690313	0.999993580946463	3.7540054934180106e-06	0.5000590262254301	0.6779691825135334	0.9852590066881938	0	1.0	0.0
5639	0.013160828398197535	0.0013690882748404964	0.0013023578774373947	0.9869860888291966	None	0.25	1	0.36363636363636365	4	0.7857142857142857	11	0.2222222222222222	0.7857142857142857	15	11	0	0	0	0.8888888888888888	9	8	1.0666666666666667	16	0.0	1.0	0.2958470846903022	0.5949503025025842	0.027687621121875228	0.5946886392785065	0.2830958105538717	0.5836416557351664	0.7767650377852506	0.5911038408605255	0	0	0.0
4390	0.001905285238992837	0.00018711890751683374	-0.00016333459960624856	0.9947945226822487	None	0.25	1	0.4	4	0.75	9	0.25	0.75	13	9	0	0	0	0.875	7	8	0.9333333333333333	14	0.0	0.8571428571428571	-0.14600913559782588	0.9360598975913799	0.09999997544479473	0.5000007144921317	0.025248219441573894	0.5736639499622387	0.7346048889785907	0.7297820664335667	0	0	0.0
954	None	None	None	None	None	0.16666666666666666	1	0.35714285714285715	5	0.7222222222222222	13	0.47619047619047616	0.6666666666666666	16	12	3	0	0	0.8571428571428571	6	7	1.3333333333333333	20	0.0	0.3076923076923077	0.06727552018755859	0.5906414139582372	-0.01296188919617613	0.6163039323440452	0.09999999361414909	0.5000000580133626	0.622117399761053	0.569587680579669	0	1.0	0.0
1596	None	None	None	None	None	0	0	1.0	2	0.0	0	0.75	0	0	0	2	0	0	1.0	2	2	0.2	3	0.0	0	0	0	0	0	0	0	0	0	0	0	0
5636	0.003391524415821145	0.000854742384955194	-0.0008537211579470827	0.9977565735313957	None	0.2	1	0.3333333333333333	4	0.8	12	0.20987654320987653	0.8	16	12	0	0	0	1.0	9	9	1.1333333333333333	17	0.0	1.0	4.8098785467570996e-05	0.5641778023732323	0.2072244542874187	0.522064780055761	0.06081259223583392	0.5282158866578704	0.7020192266976313	0.5382116097917475	0	0.875	0.0
4398	0.0006397830660708197	0.0003869347790401292	0.0003858886289508661	0.9995309818739214	None	0.25	1	0.4	4	0.75	9	0.25	0.75	13	9	0	0	0	0.875	8	7	0.9333333333333333	14	0.0	1.0	0.02163383340800102	0.5416274148480756	1.5831869841813234e-10	0.5000032163136091	0.09996175523403056	0.5000715202573488	0.6057333793516382	0.5139293053631449	0	1.0	0.0
6356	0.0045982844044704435	0.0011990373626826435	-0.0011980211659983558	0.9828657664310868	None	0.21428571428571427	3	0.3333333333333333	10	0.6976744186046512	30	0.5555555555555556	0.6744186046511628	39	29	5	0	0	1.0	9	9	3.0	45	0.0	0.6666666666666666	0.30540320593910986	0.5049315737327055	1.632660107377895e-08	0.5000000056198336	-0.0011412991670842149	0.6679652532664734	0.8070972977062967	0.5596087880753362	0	1.0	0.0
6957	0.0009071494229516306	0.000632678627895792	0.0005563285783322372	0.998827859996921	None	0.25	1	0.4	4	0.7692307692307693	10	0.23809523809523808	0.7692307692307693	14	10	0	0	0	0.7777777777777778	9	7	1.0	15	0.0	1.0	0.09944908660625792	0.502150548696433	-0.02698114728070509	0.5170974162294332	-0.039295948310777075	0.5019428968838429	0.6521126226798701	0.507065380827486	0	0.6428571428571429	0.0
940	None	None	None	None	None	0.14285714285714285	1	0.4375	7	0.5714285714285714	12	0.42592592592592593	0.14285714285714285	7	3	15	13	0	0.6666666666666666	9	6	1.5333333333333334	23	0.43333333333333335	0.6666666666666666	-0.09513703274766701	0.6145437322967661	0.09999924514826866	0.5000028832935441	0.052386047470890665	0.52620870001123	0.6943481915049975	0.5474728108520953	1.0	1.0	0.0
6798	0.00042598573793274516	2.051086262599788e-06	9.03186607400713e-07	0.9999979847476214	None	0.2	1	0.3333333333333333	4	0.8125	13	0.2222222222222222	0.75	16	12	1	1	0	1.0	9	9	1.2	18	0.5	0.8888888888888888	0.01012002381316537	0.5822083647637737	0.036128250431913464	0.6387984534189893	0.09375945101364694	0.5988539171363625	0.606254993459004	0.6068833391378259	1.0	1.0	0.0
2776	None	None	None	None	None	0.08333333333333333	1	0.3076923076923077	8	0.6388888888888888	23	0.6785714285714286	0.25	15	9	22	9	0	0.875	7	8	2.533333333333333	38	0.21428571428571427	0.5806451612903226	1.285701424585522e-12	0.5000000001004361	0.1709101448466252	0.9999939709920613	0.02518740887146743	0.6735437718289133	0.8228095387608323	0.9859048125508117	1.0	1.0	0.0
7504	3.5094002346541663e-08	3.509003232809817e-08	1.3682231804351027e-08	0.9999951804179916	None	0.18181818181818182	2	0.4	10	0.6	21	0.4567901234567901	0.6	31	21	5	0	0	1.0	9	9	2.466666666666667	37	0.0	0.8387096774193549	0.0192658815913198	0.502016753331583	0.17866715814026737	0.5746463465617869	9.672217407541871e-11	0.5000000001037566	0.6899652093917307	0.5257190234158896	0	1.0	0.0
1040	None	None	None	None	None	0	0	0.4	2	0.8	4	0.4666666666666667	0.8	6	4	0	2	0	0.6	5	3	0.4666666666666667	7	1.0	0	-0.26235067613845736	0.5860094346799399	0.0012855607111303268	0.5113818030791311	0.024110754594604947	0.6334234486751257	0.7821225387223939	0.5776953926809448	0.0	0.16666666666666666	0.0
1030	None	None	None	None	None	0	0	0.40625	13	0.4782608695652174	22	0.5925925925925926	0.17391304347826086	17	8	30	10	0	1.0	9	9	3.2	48	0.18181818181818182	0.8571428571428571	-0.26622944688277544	1.0	0.03421754078555008	0.5132807878228547	0.09935143309882812	0.5167104248570189	0.971618777043598	0.9999999999999993	1.0	0.9411764705882353	0.0
2368	None	None	None	None	None	0.42857142857142855	3	0.5625	9	0.42857142857142855	9	0.5476190476190477	0.3333333333333333	15	7	7	2	0	0.8571428571428571	6	7	1.5333333333333334	23	0.2	0.47058823529411764	0.10662395366777659	0.8127346959669771	-0.01646794689532335	0.679810119421295	0.09930283609331306	0.5076169177973521	0.6958827644792472	0.6792693174420974	1.0	1.0	0.0
2385	None	None	None	None	None	0	0	0.3	3	0.6923076923076923	9	0.625	0	0	0	14	4	0	0.6666666666666666	4	6	1.0	15	0.125	0.18181818181818182	0	0	0	0	0	0	0	0	0	0	0
1766	None	None	None	None	None	0	0	0.75	3	0.3333333333333333	1	0.5555555555555556	0.3333333333333333	4	1	0	0	0	1.0	3	3	0.3333333333333333	5	0.0	1.0	0.12616114270602563	0.5485704443249485	0.012825070087660095	0.5190971932715039	-0.0779166202623234	0.6120657112422521	0.6996214010520869	0.5603153535249525	0	0.75	0.0
5590	0.01206465103479029	0.0038396737419018434	0.0038355627644790892	0.997423727151065	None	0.25	1	0.4	4	0.75	9	0.25925925925925924	0.75	13	9	0	0	0	0.6666666666666666	9	6	0.9333333333333333	14	0.0	1.0	0.06297282988369336	0.5218003770756625	-0.07095704551080818	0.5342393118906386	-0.1747004482642251	0.9999999999974771	0.73527591109468	0.9998736963568555	0	1.0	0.0
3542	0.001335057429497049	2.38498162028793e-05	-2.8816308298721247e-07	0.9999703695017035	None	0.125	1	0.4444444444444444	8	0.5	12	0.4642857142857143	0.4166666666666667	18	10	7	4	0	0.875	8	7	1.7333333333333334	26	0.4	0.5454545454545454	0.0970610980012051	0.6619376585851362	1.9699253542336208e-07	0.5000277048352447	0.09999970873262191	0.5000037101211297	0.6154762341216791	0.5557725050771196	0.0	0	0.0
544	None	None	None	None	None	0	0	0.2857142857142857	4	0.6842105263157895	13	0.525	0.3157894736842105	9	6	11	7	0	0.625	5	8	1.4	21	0.30434782608695654	0.3157894736842105	0.04375967380979717	0.5457569107671177	0.02942333353301583	0.5684659589740583	0.5032789931874782	0.6355185255966403	0.9003181257166983	0.5837938512407475	1.0	1.0	0.0
7497	0.0031262667766023505	0.00013067129443204806	7.296000191342448e-05	0.9952488580672065	None	0.25	1	0.4	4	0.7692307692307693	10	0.23809523809523808	0.7692307692307693	14	10	0	0	0	0.7777777777777778	9	7	1.0	15	0.0	1.0	4.600749505413326e-09	0.5000001076520145	7.902762784127648e-27	0.5	0.04536506606422426	0.6522779006471799	0.5790760521162946	0.5522310532740294	0	0	0.0
5448	0.008063221892512053	0.005728728430388937	-0.001072422793976868	0.9864735111481072	None	0.25	1	0.36363636363636365	4	0.7857142857142857	11	0.2222222222222222	0.7857142857142857	15	11	0	0	0	0.8888888888888888	8	9	1.0666666666666667	16	0.0	1.0	0.26464186781532445	0.6036834568749647	0.04223972913739675	0.5935064072924657	0.0606117497664327	0.5782164612976124	0.7433478974717589	0.5918433351526875	0	0	0.0
3441	0.017075911396495346	0.005238159807341402	0.005075451683693585	0.9981030547720299	None	0	0	0.42857142857142855	6	0.5789473684210527	11	0.3333333333333333	0.47368421052631576	14	9	6	2	0	0.7777777777777778	9	7	1.4	21	0.18181818181818182	0.4444444444444444	0.08621214371884056	0.5191358009111031	0	0.5	0.09946932987422472	0.6124131224476901	0.6070543426655427	0.5443868179002821	0.0	0	0.0
2627	None	None	None	None	None	0.14285714285714285	2	0.3	9	0.6666666666666666	28	0.5432098765432098	0.19047619047619047	15	8	28	3	0	1.0	9	9	2.933333333333333	44	0.05660377358490566	0.5789473684210527	0.29308386997776315	0.8717814640565585	0.02617118543238308	0.5817355482696475	0.05172773360339563	0.653445638748278	0.7742582500900369	0.7231834928022016	0.9333333333333333	0.9333333333333333	0.0
1886	None	None	None	None	None	0.058823529411764705	1	0.3055555555555556	11	0.6666666666666666	34	0.654320987654321	0.3137254901960784	24	16	28	0	0	1.0	9	9	3.533333333333333	53	0.0	0.9090909090909091	7.076500712219307e-05	0.5157303344020621	7.902762784127648e-27	0.5000000000000001	0.041942980849035	0.6633317737532266	0.5745999752582622	0.5614477639349441	0	0.9583333333333334	0.0
3938	0.0037163461281213804	0.003375269208143666	-0.000503110821191507	0.9946736542419929	None	0.25	1	0.36363636363636365	4	0.7857142857142857	11	0.2222222222222222	0.7857142857142857	15	11	0	0	0	0.8888888888888888	8	9	1.0666666666666667	16	0.0	1.0	-0.09486782891228376	0.5008356417832813	0.4010809309872	0.6942770458411646	0.09843831590959387	0.503690969810901	0.8850388494961957	0.5694071689096055	0	1.0	0.0
3333	None	None	None	None	None	0.1111111111111111	1	0.2857142857142857	6	0.7586206896551724	22	0.38271604938271603	0.7586206896551724	28	22	2	0	0	1.0	9	9	2.066666666666667	31	0.0	0.6956521739130435	0.0691651445680627	0.6649175397405528	0.0019274607802121917	0.552371802996664	0.21535328076626992	0.6593930902724298	0.6731894719189497	0.6268465070396828	0	1.0	0.0
2770	1.4625143324674743e-08	1.3290990431022846e-08	-6.385378500175445e-09	0.9999978377063574	None	0	0	0.6666666666666666	2	0.5	1	0.6666666666666666	0.5	3	1	0	2	0	0.6666666666666666	3	2	0.26666666666666666	4	1.0	0	0.08457976260088963	0.5079514266549545	-0.09682265447576863	0.532867313363046	2.828406858741076e-10	0.5000000010860373	0.6772438384632516	0.513618922195335	1.0	1.0	0.0
1635	None	None	None	None	None	0	0	0.3125	5	0.6818181818181818	15	0.8571428571428571	0.5454545454545454	17	12	6	5	0	0.5714285714285714	4	7	1.6	24	0.45454545454545453	0.6	0.0012083306299706929	0.6023830633989652	0.19524162793626063	0.5273250131304014	-0.00838617865055254	0.6701828380722165	0.7160307571266482	0.6013936142093297	0.0	0.5882352941176471	0.0
4156	None	None	None	None	None	0	0	0.3	3	0.7692307692307693	10	0.35714285714285715	0.6153846153846154	11	8	3	4	0	0.8571428571428571	7	6	1.0	15	0.5714285714285714	0.4444444444444444	0.0415399348671627	0.5065981730827349	0.10450821663481832	0.6064101982123693	0.43652709272997753	0.6560132127177407	0.8430134384838479	0.5909932898649142	1.0	1.0	0.0
4034	0.005609679734386682	0.005033577916371486	0.004619300145197938	0.9904571896191844	None	0.125	1	0.3333333333333333	6	0.7083333333333334	17	0.5306122448979592	0.625	20	15	5	5	0	1.0	7	7	1.7333333333333334	26	0.5555555555555556	0.3157894736842105	0.09999939903601576	0.5000011565089119	0.0001398185066987785	0.5113931837380696	-0.09988880098429632	0.5167191501357077	0.6934195426783696	0.5093728013651122	1.0	0.7	0.0
2366	None	None	None	None	None	0	0	0.25	1	1.0	3	1.0	1.0	4	3	0	0	0	0.2	1	5	0.3333333333333333	5	0.0	0	-0.08623747350604356	0.5388740438080191	0.11433903683715711	0.5195110109655116	1.3218363077188851e-05	0.5045541604288385	0.6945760237220664	0.5209969333114328	0	1.0	0.0
173	None	None	None	None	None	0	0	0.037037037037037035	2	0.9743589743589743	76	0.9876543209876543	0	0	0	79	0	0	1.0	9	9	5.333333333333333	80	0.0	1.0	0	0	0	0	0	0	0	0	0	0	0
5028	5.414531987028228e-06	7.363554734532769e-07	1.8652778646457518e-07	0.9997398934578495	None	0	0	0.5	4	0.4444444444444444	4	0.5238095238095238	0	3	0	7	0	0	0.42857142857142855	7	3	0.7333333333333333	11	0.0	0.6	0	0	0	0	0	0	0	0	0	0	0
3769	0.008735028253688484	0.0005059130182176269	-0.0005043201949041118	0.9819977349210465	None	0.25	2	0.3888888888888889	7	0.68	17	0.3333333333333333	0.6	22	15	4	1	0	1.0	9	9	1.8	27	0.2	0.6666666666666666	0.12986813205494435	0.9999999980649379	-0.03769163708161862	0.6720549014480075	0.10974107002621696	0.7676029705926862	0.8498638651491416	0.99934167188732	0.0	0	0.0
7536	0.001637524500865859	0.0004445434420432988	0.00041037588459209346	0.9988307626735777	None	0.25	1	0.36363636363636365	4	0.7857142857142857	11	0.2222222222222222	0.7857142857142857	15	11	0	0	0	0.8888888888888888	9	8	1.0666666666666667	16	0.0	1.0	0.09999949429506669	0.5000026049963311	0.00315432644874	0.521352128341626	-0.06434245533441815	0.5122647659689684	0.6625053933964952	0.5112097726012825	0	0.9333333333333333	0.0
7317	0.007949701101393682	0.0028939957243334434	0.00282989553257645	0.9878118598202038	None	0.25	1	0.4	4	0.75	9	0.25925925925925924	0.75	13	9	0	0	0	0.6666666666666666	6	9	0.9333333333333333	14	0.0	1.0	0.09917204859445874	0.5007378866618224	-0.09332813071186137	0.6434209903448839	0.23476667137309054	0.6668316006313576	0.7935349392337679	0.605641573466814	0	1.0	0.0
1353	None	None	None	None	None	0	0	0.3333333333333333	2	0.6666666666666666	4	0.8	0.3333333333333333	4	2	3	5	0	0.4	2	5	0.5333333333333333	8	0.625	0	3.6185727536997777e-06	0.5000021250105288	0.17147891028366097	0.5432154923491919	0.521999318718435	0.9999020550017321	0.9059219844073084	0.9583043971676776	1.0	1.0	0.0
6884	2.3409752813642226e-08	2.2183496154644493e-08	-4.6797631879010825e-09	0.9999961987014944	None	0.25	1	0.4	4	0.7692307692307693	10	0.23809523809523808	0.7692307692307693	14	10	0	0	0	0.7777777777777778	7	9	1.0	15	0.0	1.0	0.40533287991553485	0.5107590344963412	-0.03531969191768415	0.5050758212519838	1.800656028287471e-05	0.500633694860571	0.8812504724757448	0.5054899081563656	0	1.0	0.0
76	None	None	None	None	None	0	0	0	0	0	0	1.0	0	0	0	0	0	0	1.0	1	1	0.06666666666666667	1	0.0	0	0	0	0	0	0	0	0	0	0	0	0
3069	0.0013179259289802482	9.304741272222659e-05	-9.150144571551433e-05	0.99805887171489	None	0	0	0.5	3	0.7142857142857143	5	0.36	0.7142857142857143	8	5	0	0	0	1.0	5	5	0.6	9	0.0	0.5	0.07108113578447436	0.5203147637963181	6.065881731536974e-09	0.5000025481134872	-0.09996650593301297	0.5001242110026867	0.6685456855571681	0.5068171482824938	0	0	0.0
219	None	None	None	None	None	0	0	0.4	2	0.8	4	0.4666666666666667	0.8	6	4	0	0	0	0.6	5	3	0.4666666666666667	7	0.0	0	0.0990414269473178	0.5484078485967727	0.0798333091171384	0.5763903665157187	0.1301652884185501	0.6173670558470464	0.5583098589595918	0.5809968095871824	0	1.0	0.0
4691	0.004397076963343386	0.0004465102526502766	0.0003140647253145146	0.9929492724411795	None	0.25	1	0.36363636363636365	4	0.7857142857142857	11	0.2222222222222222	0.7857142857142857	15	11	0	0	0	0.8888888888888888	8	9	1.0666666666666667	16	0.0	1.0	0.005838746695583427	0.515917973717075	0.07661093954613692	0.6009145221631704	0.09999759840312547	0.5000012920400818	0.6011624262270894	0.5393331993020092	0	1.0	0.0
563	None	None	None	None	None	0	0	0.2	5	0.7714285714285715	27	0.578125	0	0	0	36	10	0	1.0	8	8	2.466666666666667	37	0.13157894736842105	0.375	0	0	0	0	0	0	0	0	0	0	0
5768	0.0009251317466729454	0.0003839609615587858	0.00011043684301587573	0.9981819032669814	None	0.25	1	0.36363636363636365	4	0.7857142857142857	11	0.2222222222222222	0.7857142857142857	15	11	0	0	0	0.8888888888888888	9	8	1.0666666666666667	16	0.0	1.0	0.09998943244544117	0.5000369392759072	-0.0479999607565596	0.6772701567816973	0.25295350002396055	0.5702112702491885	0.7680156280375054	0.5845237276755305	0	1.0	0.0
7508	0.0019330416254618986	8.77706467838079e-05	6.0691152797518614e-05	0.9975466532065911	None	0.25	1	0.36363636363636365	4	0.7857142857142857	11	0.2222222222222222	0.7857142857142857	15	11	0	0	0	0.8888888888888888	9	8	1.0666666666666667	16	0.0	1.0	0.09440314952047159	0.5788335829199954	0.09733613869176647	0.5086532825798968	-0.09999644135433719	0.5000037445086041	0.7153038303324021	0.5293510938413089	0	1.0	0.0
6336	0.004075937855223143	0.0007731736942381582	0.0005209827047966698	0.9949302720426723	None	0.25	1	0.4	4	0.75	9	0.25925925925925924	0.75	13	9	0	0	0	0.6666666666666666	6	9	0.9333333333333333	14	0.0	1.0	-0.18643996517117123	0.697808454962593	0.08746202415265698	0.5205922242373473	0.06820580231754314	0.6818174092842023	0.7736414394255279	0.6365632548523988	0	1.0	0.0
5248	1.3214423245955254e-08	1.1984529608753566e-08	-3.392036095975901e-10	0.9999983307591309	None	0.25	1	0.36363636363636365	4	0.7857142857142857	11	0.2222222222222222	0.7857142857142857	15	11	0	0	0	0.8888888888888888	8	9	1.0666666666666667	16	0.0	1.0	-0.09780567278999834	0.573789886875929	0.09623780336193119	0.5446317835171784	2.020120671208445e-12	0.5000000205885266	0.6827050849596976	0.5396113575857491	0	1.0	0.0
2558	8.149569369871012e-08	8.081267441955213e-08	1.9901362232818967e-08	0.9999890613676132	None	0.125	1	0.5	9	0.44	11	0.5	0.24	12	6	14	0	0	0.6666666666666666	6	9	1.8	27	0.0	0.8333333333333334	1.4135412245333176e-09	0.5000004583696829	-0.039847574247829684	0.5110548137328612	0	0.5	0.5468232178951514	0.5036856245646326	0	1.0	0.0
2736	6.8297359373592345e-06	2.252455598009776e-08	-2.2390580078710805e-08	0.9999991048882819	None	0	0	1.0	2	0.0	0	0.75	0	2	0	0	2	0	1.0	2	2	0.2	3	1.0	0	0	0	0	0	0	0	0	0	0	0	0
6921	0.025543419461758424	0.024883099247497716	-0.005532299197671789	0.9951370822599492	None	0.25	1	0.4	4	0.7692307692307693	10	0.23809523809523808	0.7692307692307693	14	10	0	0	0	0.7777777777777778	7	9	1.0	15	0.0	1.0	0.09999999996677376	0.5000000008561523	-0.0004839558877896468	0.6211702707357719	0.09994942861257282	0.5007938778507188	0.6158903621819887	0.5413796312541639	0	1.0	0.0
5361	None	None	None	None	None	0.2	3	0.3333333333333333	11	0.6808510638297872	32	0.6049382716049383	0.5957446808510638	38	28	10	0	0	1.0	9	9	3.2666666666666666	49	0.0	0.6	-0.039207884258612394	0.64138894769304	0.005439311922090952	0.5827505391642867	0.19809172057351096	0.6233268188443896	0.7193323920373912	0.616106630521433	0	0.9473684210526315	0.0
2674	1.9002997699015857e-05	2.7639843743158526e-06	-7.935103071692787e-09	0.9953764642465139	None	0	0	0.42857142857142855	6	0.4444444444444444	8	0.4444444444444444	0.1111111111111111	5	2	14	0	0	0.5555555555555556	5	9	1.3333333333333333	20	0.0	0.9333333333333333	0.09999595618278063	0.5000048046788224	-0.04749604830956562	0.524647557957587	0	0.5	0.6490161191312782	0.5082233772124621	0	1.0	0.0
1600	None	None	None	None	None	0	0	0.4642857142857143	13	0.41025641025641024	16	0.7592592592592593	0.23076923076923078	21	9	19	0	0	0.6666666666666666	6	9	2.7333333333333334	41	0.0	0.7428571428571429	0.09991911365885876	0.5001996189928174	7.978361977041129e-06	0.5048591433412534	0.0002711919822531073	0.5024407761358618	0.6150091675085256	0.5024998827863196	0	1.0	0.0
1896	None	None	None	None	None	0.2857142857142857	2	0.625	10	0.2727272727272727	6	0.4897959183673469	0.18181818181818182	12	4	11	3	0	1.0	7	7	1.6	24	0.16666666666666666	0.6666666666666666	-0.03615830557687806	0.6610391114720952	-0.09638407505828495	0.5138256223326476	0.21446316718583674	0.5617118857467455	0.7889567800702086	0.580246605892571	1.0	1.0	0.0
874	None	None	None	None	None	0	0	0.25	2	0.9	9	0.3333333333333333	0.1	2	1	9	0	0	0.4444444444444444	4	9	0.8	12	0.0	0	0.05062773755732697	0.5439599500452943	-0.09353169084044496	0.5040636448247142	0.09999999939908936	0.5000000009217522	0.6953274785107199	0.5160403213136388	0	1.0	0.0
7117	0.00010902312042553264	8.942449433409548e-05	-8.942104720397346e-05	0.9995702301204837	None	0.25	1	0.4	4	0.75	9	0.25925925925925924	0.75	13	9	0	0	0	0.6666666666666666	6	9	0.9333333333333333	14	0.0	1.0	-0.03253827859420413	0.5027934681599698	0.05304263492670332	0.5498223643646214	-0.03704808943009388	0.519385106715708	0.5990368800530333	0.5240403078527781	0	1.0	0.0
1196	None	None	None	None	None	0	0	0.4090909090909091	9	0.4838709677419355	15	0.515625	0.03225806451612903	4	1	28	13	0	1.0	8	8	2.2	33	0.22807017543859648	0.6666666666666666	-0.011197331704076594	0.6316964493826147	0.039327890029353205	0.5105375317252704	0.07260917843531944	0.613316693265075	0.5947721698507958	0.586046242540224	1.0	1.0	0.5884683537240195
292	None	None	None	None	None	0.25	1	0.36363636363636365	4	0.7857142857142857	11	0.2222222222222222	0.7857142857142857	15	11	0	0	0	0.8888888888888888	9	8	1.0666666666666667	16	0.0	1.0	0.08373340250013914	0.8299552203282747	0.07240030425927077	0.5629930445844532	0.05920078174010257	0.5975892583221242	0.5778676025248838	0.6780197367332033	0	1.0	0.0
3420	0.00027506091731146825	1.129298780425683e-06	-3.6830192700780423e-07	0.9999972764162702	None	0.25	1	0.4	4	0.7692307692307693	10	0.23809523809523808	0.7692307692307693	14	10	0	0	0	0.7777777777777778	9	7	1.0	15	0.0	1.0	-0.01183234152952808	0.6602352402422461	6.631249036366705e-13	0.5447320745694321	-0.003252888495435649	0.6865085854011651	0.6018386560590312	0.632401339674718	0	1.0	0.0
1122	None	None	None	None	None	0.3	3	0.5	11	0.5161290322580645	16	0.4583333333333333	0.41935483870967744	23	13	9	3	0	0.8888888888888888	8	9	2.2	33	0.25	0.6666666666666666	2.745811843097228e-09	0.5000078556576494	0.021916285990298164	0.5847696610572438	0.05150569711447298	0.5783999036810007	0.5763973719058197	0.5546659690619803	1.0	0.9565217391304348	0.0
565	None	None	None	None	None	0	0	0.22727272727272727	5	0.7419354838709677	23	0.825	0.12903225806451613	7	4	25	0	0	0.625	8	5	2.2	33	0.0	0.6428571428571429	0.09786712293944572	0.5368606963527516	0.09369668154032629	0.5866108226920345	2.4534438745035887e-26	0.5	0.6056461961358173	0.5413787208261392	0	1.0	0.0
5036	0.00031391510379352554	2.1600459931240246e-06	-2.0280182097030837e-06	0.9999999037640066	None	0.2	1	0.3333333333333333	4	0.8	12	0.20987654320987653	0.8	16	12	0	0	0	1.0	9	9	1.1333333333333333	17	0.0	1.0	2.4090765702871695e-10	0.5000000033259452	0.004197838628600617	0.5563463769509891	0.09999993349540055	0.5000284733624902	0.6134291969233862	0.5188627818540744	0	0	0.0
5573	0.003462579336141576	0.00038286131511693354	1.2421898087876292e-05	0.9981459380199561	None	0.25	1	0.4	4	0.75	9	0.25	0.75	13	9	0	0	0	0.875	8	7	0.9333333333333333	14	0.0	1.0	3.1997061371757405e-06	0.5015688369123683	0.05601329930143063	0.6354336642329173	-0.10209508763351385	0.6110186919573496	0.6580349578886187	0.5836617529806872	0	0.8461538461538461	0.0
6077	7.482772012921943e-05	2.901365041872155e-07	-2.901038567270388e-07	0.9999999948486166	None	0.2	1	0.3333333333333333	4	0.8	12	0.20987654320987653	0.8	16	12	0	0	0	1.0	9	9	1.1333333333333333	17	0.0	1.0	-0.09228474178541798	0.5	0.21440841422113377	0.6730929073107845	0.018078272048861664	0.5372176368669391	0.7804799135630571	0.5721066043595392	0	1.0	0.0
525	None	None	None	None	None	0.16666666666666666	1	0.4	6	0.6	12	0.7333333333333333	0.25	11	5	10	8	0	0.8333333333333334	5	6	1.4666666666666666	22	0.4444444444444444	0.35294117647058826	0.07035048538385864	0.5763096156935773	-0.09865828972362009	0.5034460838407651	0.04004467845644748	0.5685039729805403	0.6775480023192084	0.5496010430255037	1.0	1.0	0.0
5167	0.00034419097722762713	0.00033296712763563745	-0.0003325301882929235	0.9996518211562611	None	0.25	1	0.4	4	0.7692307692307693	10	0.23809523809523808	0.7692307692307693	14	10	0	0	0	0.7777777777777778	9	7	1.0	15	0.0	1.0	-0.09911706645972887	0.5008218598638247	0.2104302003222574	0.9999999528880257	0.02485796391243851	0.5004663006225764	0.7811703120678517	0.9964074610055337	0	1.0	0.0
5782	0.00017942559818768793	0.00013127368596308684	3.4837231955263295e-06	0.9994638057144429	None	0.3333333333333333	2	0.4	6	0.7	14	0.39285714285714285	0.65	19	13	2	2	0	0.875	8	7	1.4666666666666666	22	1.0	0.5714285714285714	0.03856759072564707	0.5067608265053885	0.011100196204981216	0.5244711448160767	0.005689682788955141	0.591870268430499	0.5395953129547012	0.5412982140779022	0.9473684210526315	1.0	0.0
2792	1.3864550990625653e-08	2.7989345440943516e-09	-2.6680374821857417e-10	0.9999991639785152	None	0	0	0.3333333333333333	2	0.8571428571428571	6	1.0	0.8571428571428571	8	6	0	2	0	0.1111111111111111	9	1	0.6	9	1.0	1.0	0.057202108253088156	0.5	0.09473163228744289	0.5888468986369603	0.0024957787429674837	0.5139106359988839	0.5940721371595076	0.5345164683942808	1.0	1.0	0.0
441	None	None	None	None	None	0	0	0.75	3	0.5	2	0.5	0.5	5	2	0	1	0	0.75	3	4	0.4	6	1.0	1.0	0.09555222138923761	0.5184040460233964	0.02500886091033585	0.5038934147346698	0.0011440544872347858	0.5169665955645731	0.5920538753394294	0.513089998140685	1.0	1.0	0.0
5319	0.0005565902397674967	0.00017090934813279672	0.00015076483882925986	0.9991761151404883	None	0.3333333333333333	1	0.5	4	0.6666666666666666	6	0.3055555555555556	0.6666666666666666	10	6	0	0	0	1.0	6	6	0.7333333333333333	11	0.0	0.8	0.08814526384160551	0.5111786369623067	0.02216485913086772	0.5652561699531761	-0.06402643177762664	0.5357232632597132	0.6546235820860696	0.5374614175679016	0	0.9	0.0
1299	None	None	None	None	None	0	0	0.3333333333333333	4	0.625	10	0.6666666666666666	0	0	0	17	18	0	0.3333333333333333	9	3	1.2	18	0.47368421052631576	0.625	0	0	0	0	0	0	0	0	0	0	0
3876	0.010182404049530226	0.006213193113992274	0.0005932615327172239	0.974728678150722	None	0.25	1	0.4	4	0.75	9	0.25	0.75	13	9	0	0	0	0.875	7	8	0.9333333333333333	14	0.0	0.8571428571428571	-0.2541715189682139	0.5000000000000001	0.2105667633894983	0.5882781256107661	-0.10481547029043677	0.5187073310897276	0.875228574857098	0.5359143803943278	0	1.0	0.0
2698	7.427621292438582e-05	3.489057376891161e-07	-3.475796622563365e-07	0.9999974852539427	None	0	0	0.75	3	0.5	2	0.6	0.5	5	2	0	1	0	0.4	5	2	0.4	6	1.0	0.5	-0.033911741993782975	0.5035110888947573	0.010888837715127785	0.5156214763462958	0.07697886687623483	0.657079073740136	0.611941731910425	0.5602767005735352	1.0	1.0	0.0
1071	None	None	None	None	None	0.25	1	0.4	4	0.7692307692307693	10	0.23809523809523808	0.7692307692307693	14	10	0	0	0	0.7777777777777778	7	9	1.0	15	0.0	1.0	0.0702459706881138	0.55212695647854	5.642279779780916e-25	0.5000000000000009	-0.05778949489185754	0.6749014116574589	0.6174414565790403	0.5776748002372971	0	0	0.0
6178	0.004587280621609484	0.0014174278699488527	0.0014123009302867864	0.9948448626868848	None	0.2	1	0.3333333333333333	4	0.8	12	0.20987654320987653	0.8	16	12	0	0	0	1.0	9	9	1.1333333333333333	17	0.0	1.0	0.05165045664501365	0.5770026663572916	0.09930577364698277	0.5139672882493587	0.20771390640704848	0.5669551260841581	0.6628709072361447	0.5527861933760914	0	1.0	0.0
366	None	None	None	None	None	0.1111111111111111	1	0.3	6	0.7407407407407407	20	0.35802469135802467	0.6666666666666666	24	18	4	0	0	1.0	9	9	1.9333333333333333	29	0.0	0.4	3.6042940332259586e-09	0.500196759673431	0.09890839032002295	0.5011324289052596	0.03150306079546237	0.5214273304654107	0.6016157852068134	0.5075893013257504	0	0.375	0.0
2443	None	None	None	None	None	0.3333333333333333	1	0.625	5	0.3333333333333333	3	0.55	0	2	0	8	0	0	0.8	4	5	0.7333333333333333	11	0.0	0.8571428571428571	0	0	0	0	0	0	0	0	0	0	0
1271	None	None	None	None	None	1.0	1	1.0	4	0.25	1	0.5	0.25	5	1	0	0	0	0.75	3	4	0.4	6	0.0	1.0	-0.09999001773417152	0.5000260336580888	0.197386076824024	0.641334230569596	0.010991249137432737	0.5351472466809247	0.7745211831375339	0.559884927636949	0	0.4	0.0
6583	0.0099161832524991	0.0004949097921905846	0.00035777582630496494	0.9928441376745468	None	0.25	1	0.4	4	0.75	9	0.25925925925925924	0.75	13	9	0	0	0	0.6666666666666666	9	6	0.9333333333333333	14	0.0	1.0	0.09824767773036733	0.5087769655478864	0.05741397847122559	0.6321022404914204	0.16066240625976178	0.561535509108009	0.6123093722660029	0.5682180640139479	0	1.0	0.0
7267	0.00047618487487175105	3.4441399276252775e-06	-1.051253774244218e-08	0.9999971799204764	None	0.2222222222222222	2	0.35	7	0.7037037037037037	19	0.35802469135802467	0.7037037037037037	26	19	2	0	0	1.0	9	9	1.9333333333333333	29	0.0	0.8	0.04703976015512736	0.5739117615810664	0.2275595132870992	0.5841991237630721	0.20700025848332376	0.5438433089528304	0.6931884658639741	0.5673947947968141	0	1.0	0.0
681	None	None	None	None	None	0	0	0.25	1	1.0	3	0.625	0.3333333333333333	2	1	2	6	0	0.5	2	4	0.3333333333333333	5	0.8571428571428571	0	1.1645191255782727e-05	0.5000056988412698	0.00799071203269566	0.500814307651369	0.06647854924895583	0.5180897467157525	0.573553036651512	0.5063055500320806	1.0	1.0	0.1
3867	0.002799458499791892	0.00015616825158231185	-8.492198244637494e-05	0.9968417000176678	None	0.2	1	0.3333333333333333	4	0.8	12	0.20987654320987653	0.8	16	12	0	0	0	1.0	9	9	1.1333333333333333	17	0.0	1.0	0.08207628124297724	0.5392091720642092	0.15396799205467043	0.6084858691502016	0.09355043484990008	0.5187482447888261	0.5936885050130397	0.5558607977216783	0	1.0	0.0
6144	0.0009790042764563965	0.00033528486943373175	0.00031661250787318337	0.9988199234353237	None	0.25	1	0.4	4	0.75	9	0.25	0.75	13	9	0	0	0	0.875	7	8	0.9333333333333333	14	0.0	0.8571428571428571	0.03180237372100007	0.6504437776813531	-0.09999220544619744	0.5000304279663526	0.09839630519457537	0.5097019227409243	0.6963988185418755	0.554773037517478	0	1.0	0.0
6783	0.00023685407408973518	2.1091411326018563e-06	1.035966605243698e-06	0.9999985050197321	None	0.25	1	0.36363636363636365	4	0.7857142857142857	11	0.2222222222222222	0.7857142857142857	15	11	0	0	0	0.8888888888888888	8	9	1.0666666666666667	16	0.0	1.0	0.15008888623930208	0.5484604344891179	-0.022830758977757742	0.6734598601979536	0.09927568599505086	0.5006276563761384	0.6816219992588222	0.576139663000604	0	1.0	0.0
6928	0.003221806179916459	0.0017642427466663627	0.001755507517573722	0.9943777012521842	None	0.25	1	0.4	4	0.7692307692307693	10	0.23809523809523808	0.7692307692307693	14	10	0	0	0	0.7777777777777778	7	9	1.0	15	0.0	1.0	3.400871521761314e-08	0.5	0.0011149042806165136	0.5279935136645234	-0.056816455837572076	0.6327517503355307	0.5669448724520086	0.5544606979023485	0	1.0	0.0
7012	0.0022354164425104025	0.00011732255582241166	9.338574993731836e-05	0.9940127268988107	None	0.25	1	0.4	4	0.75	9	0.25925925925925924	0.75	13	9	0	0	0	0.6666666666666666	6	9	0.9333333333333333	14	0.0	1.0	-0.12760017548374386	0.5000000000000001	1.1850737567525075e-07	0.5000006278788212	0.016932424496525607	0.6785429519260325	0.6559140641151555	0.5619374375027337	0	0.9230769230769231	0.0
1219	None	None	None	None	None	0	0	0.6666666666666666	4	0.3333333333333333	2	0.6666666666666666	0.3333333333333333	6	2	1	2	0	0.3333333333333333	6	2	0.5333333333333333	8	1.0	0.3333333333333333	0.054173123023945134	0.5030812231600863	0.004711507449955724	0.5069139646552405	0.0004590906660388577	0.5218851923575364	0.5585379062876018	0.5106300154213218	1.0	1.0	0.0
6596	None	None	None	None	None	0.26666666666666666	4	0.3939393939393939	13	0.6170212765957447	29	0.6049382716049383	0.5957446808510638	40	28	8	0	0	1.0	9	9	3.2666666666666666	49	0.0	0.8292682926829268	0.09999962688207562	0.5029064059118983	0.09987953529149572	0.5018010435227277	0.11752628251426397	0.6671792414697012	0.552580887013627	0.5592441070719962	0	1.0	0.0
5733	0.017499312747844706	0.0020007004003077503	0.001999885649141619	0.967121450803615	None	0.25	1	0.4	4	0.7692307692307693	10	0.23809523809523808	0.7692307692307693	14	10	0	0	0	0.7777777777777778	7	9	1.0	15	0.0	1.0	0.18443426230988388	0.5000000000000001	-0.0999998711702608	0.5000014937847879	-0.15190553320631284	0.9994093938318837	0.8691484083899794	0.9225797499074843	0	1.0	0.0
2288	None	None	None	None	None	0.058823529411764705	1	0.3611111111111111	13	0.5961538461538461	31	0.6666666666666666	0.25	22	13	31	0	0	1.0	9	9	3.6	54	0.0	0.8444444444444444	-0.18850920492089024	0.9999856069734433	0.09999666634934172	0.5000654202799308	0	0.5	0.8118711637216014	0.9762546793344252	0	0.9545454545454546	0.0
4149	0.00018447334168821024	6.834794376156333e-07	6.162161359847043e-07	0.9999937564507854	None	0.3333333333333333	1	0.5	4	0.6666666666666666	6	0.3055555555555556	0.6666666666666666	10	6	0	0	0	1.0	6	6	0.7333333333333333	11	0.0	0.4	-0.09999971055947536	0.500000821084916	0.024743759288918078	0.6754623678475763	0.09882513931281153	0.5421520194471018	0.7047401689439964	0.5746061704752986	0	0	0.0
756	None	None	None	None	None	0.16666666666666666	1	0.2857142857142857	4	0.7368421052631579	14	0.5	0	3	0	17	2	0	0.8571428571428571	6	7	1.4	21	0.05714285714285714	0.375	0	0	0	0	0	0	0	0	0	0	0
1611	None	None	None	None	None	0	0	0.5	2	0.75	3	1.0	0.75	5	3	0	0	0	0.16666666666666666	1	6	0.4	6	0.0	0.4	-0.09999770243348345	0.5011317918934799	0.07870517610630198	0.5189931449109711	0.07716930250337976	0.5459250371542719	0.7000794612520316	0.5220486664826324	0	1.0	0.0
6937	0.012339751902244058	0.0018675404154064998	0.0010722311790056114	0.9927265239592435	None	0.25	1	0.4	4	0.7692307692307693	10	0.23809523809523808	0.7692307692307693	14	10	0	0	0	0.7777777777777778	7	9	1.0	15	0.0	1.0	0.1996882828186727	0.6382591540644565	0.08201649244615272	0.5689902167219623	0.0871532210194605	0.5803886131238576	0.6562593560020614	0.5962760934743956	0	1.0	0.0
7392	0.00035493512289833676	6.1006572347464024e-06	-3.0220346042696625e-06	0.9997494770501958	None	0.25	1	0.4	4	0.75	9	0.25925925925925924	0.75	13	9	0	0	0	0.6666666666666666	6	9	0.9333333333333333	14	0.0	1.0	0.04885395802524557	0.5237705813154938	-0.06491396039814816	0.6670624125982103	0.012173524409949196	0.5992637570249926	0.6256948468150608	0.5980853371506601	0	0.9230769230769231	0.0
1818	None	None	None	None	None	0	0	0.125	2	0.9047619047619048	19	0.7666666666666667	0	0	0	22	4	0	0.8333333333333334	6	5	1.5333333333333334	23	0.08333333333333333	0.2222222222222222	0	0	0	0	0	0	0	0	0	0	0
5227	0.006211736792765305	0.0005489864115094271	7.893964064333861e-05	0.9968346507200259	None	0.4166666666666667	5	0.46153846153846156	12	0.5945945945945946	22	0.48148148148148145	0.5945945945945946	34	22	4	0	0	1.0	9	9	2.6	39	0.0	0.6666666666666666	0.0009308671478776085	0.5180116091325566	0.014123784560129572	0.6059108868555189	0.10906546421214236	0.523640620463912	0.6213858178810047	0.5495754554182369	0	1.0	0.0
5004	0.008345493877811229	0.0008125822798958922	-0.0006572801531819686	0.9909920961560075	None	0.3333333333333333	1	0.5	4	0.6	6	0.34285714285714286	0.6	10	6	1	2	0	0.7142857142857143	7	5	0.8	12	1.0	0.2857142857142857	0.057049407518735995	0.6809269735206838	0.1364763332347315	0.5157244920021493	0.09918429273903971	0.5138321832043254	0.5810610600259155	0.5725098954352789	1.0	1.0	0.0
5536	0.00014054275875689047	1.912493960232573e-06	1.9124655101805298e-06	0.9999806815836078	None	0.3	3	0.36363636363636365	8	0.7096774193548387	22	0.4074074074074074	0.7096774193548387	30	22	2	0	0	1.0	9	9	2.2	33	0.0	1.0	0.11907619769965136	0.7304291094068535	0.001953763551975946	0.5158191389867662	0.020711101003996944	0.5158900909007226	0.624735574163457	0.5925603931204412	0	1.0	0.0
370	None	None	None	None	None	0.3333333333333333	4	0.5	13	0.5135135135135135	19	0.48148148148148145	0.4594594594594595	29	17	9	1	0	1.0	9	9	2.6	39	0.1	0.5161290322580645	0.09999505970349043	0.5000358648483214	3.133122389531538e-08	0.5000931245576722	0.0539325737692003	0.6574461266735062	0.6128507156868183	0.5541575219715331	1.0	1.0	0.0
6587	0.02657625659869257	0.0029616216941263335	-0.0009475576304599173	0.9747681641084882	None	0.25	1	0.4	4	0.75	9	0.25925925925925924	0.75	13	9	0	0	0	0.6666666666666666	6	9	0.9333333333333333	14	0.0	1.0	0.45049003407097593	0.5371057100992009	0.0018103463666726243	0.5033216454063001	6.177567316779238	0.5633854994841322	0.9999999999993563	0.5346855702385338	0	1.0	0.0
7258	0.013006244595748624	0.0011096274009236757	0.0010154986725665932	0.9864887213189305	None	0.25	1	0.4	4	0.7692307692307693	10	0.23809523809523808	0.7692307692307693	14	10	0	0	0	0.7777777777777778	7	9	1.0	15	0.0	1.0	0.09999988363942251	0.5000011766112986	0.004967995431701507	0.5683850079774646	0.21260328729850814	1.0	0.6851107976778872	0.9999958278921965	0	0.35714285714285715	0.0
4055	0.00018904836659445012	6.075856163681488e-07	-3.231944023249526e-07	0.9999949519934097	None	0.3333333333333333	1	0.4444444444444444	4	0.7272727272727273	8	0.2708333333333333	0.7272727272727273	12	8	0	0	0	0.75	6	8	0.8666666666666667	13	0.0	0.8571428571428571	2.7390361490742912e-06	0.5001214515710477	2.7886987825645687e-05	0.5092033776532301	0.025718734438022688	0.651290780264511	0.5759701676869788	0.5549456480896446	0	0.9166666666666666	0.0
4370	0.0005826832261531888	0.0003173783866475177	0.00031722042158450147	0.9994867956380711	None	0.25	1	0.4	4	0.75	9	0.25	0.75	13	9	0	0	0	0.875	7	8	0.9333333333333333	14	0.0	0.8571428571428571	-0.09956230405258136	0.5029006121704039	0.09949796580831363	0.50588728821591	0.04730862539327031	0.5029672905892753	0.697919317263327	0.5039184299273344	0	1.0	0.0
3095	0.0010987421344101265	0.0002460503984869436	6.0208360397862876e-05	0.9985387337590634	None	0.3333333333333333	1	0.5	4	0.6666666666666666	6	0.3055555555555556	0.6666666666666666	10	6	0	0	0	1.0	6	6	0.7333333333333333	11	0.0	0.4	0.04377099071801204	0.6518264804920748	2.2091585671341034e-05	0.5003662516384496	0.057023331665127776	0.6556993509192924	0.6012103362330017	0.6044981588922682	0	1.0	0.0
2849	None	None	None	None	None	0.18181818181818182	2	0.5	12	0.42424242424242425	14	0.4861111111111111	0.24242424242424243	17	8	17	4	0	0.8888888888888888	9	8	2.3333333333333335	35	0.13793103448275862	0.6428571428571429	0.015812631978757534	0.5086807788074085	-0.09999917045793374	0.500004748772409	0.0014966100789159296	0.539801163106758	0.6272608586316655	0.5161849938790452	0.9411764705882353	0.9411764705882353	0.2911278148761497
1771	None	None	None	None	None	0.5	1	0.6666666666666666	4	0.42857142857142855	3	0.5625	0	0	0	8	0	0	1.0	4	4	0.6	9	0.0	0.8	0	0	0	0	0	0	0	0	0	0	0
1413	None	None	None	None	None	0	0	0.2857142857142857	2	0.75	6	0.6666666666666666	0.5	6	4	3	4	0	0.6	5	3	0.6666666666666666	10	0.5	0	-0.043727060766521234	0.508271715409727	0.12237506735362595	0.5167111709143658	0.04414688255156442	0.5128691906901154	0.6635605757219278	0.5126179541471576	1.0	1.0	0.042744459694972266
6952	0.0014781441259213368	0.00034656831504384567	-0.00032044945313727005	0.9990056835758138	None	0.25	1	0.4	4	0.75	9	0.25925925925925924	0.75	13	9	0	0	0	0.6666666666666666	6	9	0.9333333333333333	14	0.0	1.0	-0.02464822297458879	0.5047403907404945	-0.0962387599848312	0.5928255435372702	0.15475372224985	0.6682997907813661	0.7412550508123963	0.5902603973015389	0	1.0	0.0
7124	0.0011185359042516752	0.0004886316188797617	0.000283785493514509	0.998585008537246	None	0.25	1	0.4	4	0.75	9	0.25925925925925924	0.75	13	9	0	0	0	0.6666666666666666	6	9	0.9333333333333333	14	0.0	1.0	0.09953843151482215	0.5015335463770398	-0.09630029982280883	0.5475207565195146	0.003072245274345838	0.6051068603712753	0.6924078033733658	0.5517789169793567	0	1.0	0.0
4205	0.006022252763756046	0.0012789165641352688	0.0003406384371491627	0.9941575286713871	None	0.25	1	0.4	4	0.7692307692307693	10	0.234375	0.7692307692307693	14	10	0	0	0	1.0	8	8	1.0	15	0.0	0.8571428571428571	-0.09810524860310857	0.534675951014123	0.1	0.5	-0.18149696701575171	1.0	0.8974016289257458	1.0	0	0	0.0
3434	0.013885660651001861	0.004517754012851978	0.003936738810971954	0.9885418407832923	None	0.2727272727272727	3	0.4166666666666667	10	0.6176470588235294	21	0.4444444444444444	0.6176470588235294	31	21	4	0	0	1.0	9	9	2.4	36	0.0	0.6666666666666666	0.2393771932597319	0.6127086594048272	0.057245448211908245	0.573323438867178	0.09999999999985867	0.500000000000777	0.6808613469481232	0.5625158159855819	0	0.967741935483871	0.0
3318	6.464366207616618e-08	5.992434215333105e-08	-4.2432603952898436e-08	0.9999874366769713	None	0	0	0.3333333333333333	2	0.8571428571428571	6	0.36	0.8571428571428571	8	6	0	2	0	1.0	5	5	0.6	9	1.0	0	0.09942806335046324	0.5116573435572792	-0.09447598049075959	0.9460014437439337	1.4030772181194226e-25	0.5	0.6857285345778492	0.725114488874788	0.0	0	0.0
6651	0.001198636986719861	6.822571249517903e-05	6.188151419811501e-05	0.9987457250188266	None	0.25	1	0.4	4	0.7692307692307693	10	0.23809523809523808	0.7692307692307693	14	10	0	0	0	0.7777777777777778	7	9	1.0	15	0.0	1.0	0.19627613856170978	0.5000000000000002	5.8034380606482485e-06	0.5000504858790028	-0.07752443557090813	0.5316013318221181	0.7599290571518448	0.5105630936943055	0	1.0	0.0
1226	None	None	None	None	None	0.16666666666666666	1	0.4666666666666667	7	0.45	9	0.4074074074074074	0.15	7	3	14	4	0	0.6666666666666666	6	9	1.4666666666666666	22	0.14285714285714285	0.5	0.08329655060986885	0.7020011727282425	-0.03589303982421748	0.650019613398726	0.09962396847948515	0.5005429507615422	0.6907600072420329	0.6207456314759728	0.9285714285714286	0.8571428571428571	0.8419905625948244
5600	0.0005464903806061243	0.0001575741178742852	0.00015672792953245584	0.9991914265242791	None	0.25	1	0.4	4	0.7692307692307693	10	0.23809523809523808	0.7692307692307693	14	10	0	0	0	0.7777777777777778	7	9	1.0	15	0.0	1.0	0.0007487594077551683	0.5	-0.07218686091711735	0.6726770514632283	0.07497330504869903	0.919699243231322	0.6491780481033101	0.7413240849164295	0	1.0	0.0
468	None	None	None	None	None	0	0	0.5	3	0.5714285714285714	4	0.6	0.42857142857142855	5	3	3	5	0	0.6	5	3	0.6	9	0.625	0	-0.015146878469510804	0.6300008923433018	2.888866867370658e-07	0.5000011135181003	0.09919289833499112	0.5911313143030695	0.6061228782155949	0.5745133459465921	1.0	1.0	0.37860295581112374
1707	None	None	None	None	None	0	0	0.5	1	1.0	1	1.0	1.0	2	1	0	3	0	0.3333333333333333	1	3	0.2	3	1.0	0	-0.09997005825699586	0.5000541353444304	0.05003976212941626	0.5090408338491792	0.09965516832348961	0.5001141026795711	0.700311148032068	0.5030699805402653	1.0	1.0	0.0
3667	None	None	None	None	None	0	0	0.3448275862068966	10	0.6097560975609756	25	0.5308641975308642	0.4878048780487805	30	20	12	1	0	1.0	9	9	2.8666666666666667	43	0.05555555555555555	0.5882352941176471	2.9634318107802657e-05	0.5702427184021436	-0.06714551038934465	0.6474582598053518	0.09600076923445218	0.5572757345421395	0.6563794312120937	0.5923317821988265	0.9666666666666667	0.9666666666666667	0.0
5629	0.002638653280659376	0.0006570537598422199	0.00041920269133730677	0.9993669795979311	None	0.08333333333333333	1	0.38461538461538464	10	0.5945945945945946	22	0.48148148148148145	0.4594594594594595	26	17	12	6	0	1.0	9	9	2.6	39	0.3157894736842105	0.48484848484848486	7.902762784127648e-27	0.5	0.003171831173295665	0.5460993237165727	-0.0999999999976262	0.5000003452307114	0.6175245867660211	0.5154054433948274	1.0	1.0	0.0
3385	0.0022904506202582747	0.0003793279935412679	0.00037737342101584525	0.9939333235042129	None	0	0	0.5	3	0.7142857142857143	5	0.375	0.7142857142857143	8	5	0	0	0	0.6666666666666666	6	4	0.6	9	0.0	0.4	0.0999737977416832	0.5000762344236397	0.0006322183640914112	0.6616479064464228	0.15540562123369978	0.6831312200753351	0.6725364927619975	0.6176810192976434	0	0.375	0.0
2892	0.004296998959192824	0.0001969907085534499	-0.0001786263105038503	0.996011644778796	None	0	0	0.5	3	0.5	3	0.5333333333333333	0.16666666666666666	4	1	3	6	0	0.6	3	5	0.5333333333333333	8	0.8571428571428571	0.6666666666666666	-0.10913367552266684	0.545658340851918	0.05454155267847727	0.5992097538343538	0.19072275813061548	0.6718905200809291	0.776154529213704	0.6068336061487624	1.0	1.0	0.0
1284	None	None	None	None	None	0	0	0.13333333333333333	2	0.9	18	0.88	0	0	0	21	9	0	1.0	5	5	1.4666666666666666	22	0.1956521739130435	0	0	0	0	0	0	0	0	0	0	0	0
2246	None	None	None	None	None	0	0	0.5	1	1.0	1	1.0	1.0	2	1	0	1	0	0.3333333333333333	1	3	0.2	3	0.3333333333333333	0	-0.09999995214201432	0.5000000630434746	-0.09998529093774747	0.5000206901292137	1.0219197234833997e-11	0.5000000000255447	0.6157079050178442	0.5000069177327477	1.0	1.0	0.0
2606	0.002359363171809817	0.0004100541089926469	-0.000156643991573217	0.9962540280941734	None	0	0	0.42857142857142855	3	0.75	6	0.3333333333333333	0.75	9	6	0	1	0	0.8333333333333334	5	6	0.6666666666666666	10	1.0	0.4	0.011774935994410023	0.5085026282242795	0.09999244113939873	0.5000473725857086	0.024498857824523067	0.6690399444145959	0.5981565716595179	0.5611957725095462	1.0	1.0	0.0
2940	0.0033953433205288403	0.0003761972641366331	0.0003204289753373178	0.9955646194246667	None	0.25	1	0.4	4	0.75	9	0.25	0.75	13	9	0	0	0	0.875	7	8	0.9333333333333333	14	0.0	0.8571428571428571	0.0711882809283365	0.5707024876496518	0.09996171279215352	0.5016699472449258	0.09965851309742382	0.5176900024267177	0.5335537432110018	0.530145662037588	0	1.0	0.0
1875	None	None	None	None	None	0	0	1.0	2	0.0	0	0.75	0	0	0	2	4	0	1.0	2	2	0.2	3	0.5	0	0	0	0	0	0	0	0	0	0	0	0
2780	1.638517360699471e-06	6.621938075991004e-07	4.537550550970038e-07	0.9996950167377272	None	0	0	0.3333333333333333	2	0.8571428571428571	6	0.36	0.8571428571428571	8	6	0	0	0	1.0	5	5	0.6	9	0.0	0	-0.05501956170229685	0.5926629775530169	0.10161877667088919	0.5789289171728688	0.0005620556691861613	0.5091712721351589	0.6722844154776919	0.5605392219986535	0	1.0	0.0
2239	None	None	None	None	None	0	0	0.4	2	0.8	4	0.4666666666666667	0.8	6	4	0	2	0	0.6	3	5	0.4666666666666667	7	1.0	0	0.10072123334061307	0.5579590655313298	0.0994935844239836	0.5143157338373892	0.07035921364271577	0.5988509056833057	0.5387331297401018	0.5573170343928978	1.0	1.0	0.0
7252	0.002261326127716153	0.001248783525347735	-0.0012451779285326911	0.9986966865304481	None	0.25	1	0.4	4	0.75	9	0.25925925925925924	0.75	13	9	0	0	0	0.6666666666666666	6	9	0.9333333333333333	14	0.0	1.0	-0.09999999999999992	0.5000000000000002	-0.041708423599468115	0.5114412001644196	-0.04035958476468142	0.5501436918528846	0.568846985129549	0.5205737166756829	0	1.0	0.0
2185	None	None	None	None	None	0.125	1	0.3888888888888889	7	0.625	15	0.48148148148148145	0.625	22	15	3	2	0	0.6666666666666666	6	9	1.7333333333333334	26	0.6666666666666666	0.6666666666666666	0.09472086023818568	0.5570766567381219	0.0017174527301358142	0.5481790137893263	0.15800953931887257	0.5395895577380033	0.6543551062243578	0.5482916935008396	1.0	1.0	0.0
4136	2.263826703681629e-10	1.1644105859032586e-10	9.961985465353962e-11	0.9999999999258798	None	0.2	1	0.3333333333333333	4	0.8	12	0.20987654320987653	0.8	16	12	0	0	0	1.0	9	9	1.1333333333333333	17	0.0	1.0	0	0.5	0.0872180310551397	0.545020817600575	-0.05224620885038615	0.6616533727575461	0.6301376240701219	0.570464793860402	0	1.0	0.0
1942	None	None	None	None	None	0	0	0.16666666666666666	4	0.8235294117647058	28	0.75	0	0	0	35	5	0	0.75	6	8	2.4	36	0.06756756756756757	0.5333333333333333	0	0	0	0	0	0	0	0	0	0	0
6955	0.00035338624420160677	3.2840826867718864e-06	-3.2400853559722414e-06	0.9999999921131888	None	0.2	1	0.3333333333333333	4	0.8	12	0.20987654320987653	0.8	16	12	0	0	0	1.0	9	9	1.1333333333333333	17	0.0	1.0	-0.05205825560879831	0.5241272882765031	0.000818755470003657	0.5597359424524214	-0.07944723678079346	0.5203623793202771	0.5868714657306028	0.5347911219806346	0	1.0	0.0
4902	0.002237730560370515	0.0001795200404409246	-0.00013180892129402696	0.9954309508393926	None	0.3333333333333333	1	0.5	4	0.7	7	0.2857142857142857	0.7	11	7	0	0	0	0.8571428571428571	6	7	0.8	12	0.0	0.6666666666666666	0.06532608930849204	0.6262190447885204	0.10549931009764661	0.6110369801388866	0.09990548638405908	0.5002956823227606	0.5557875477485835	0.5800459614762462	0	1.0	0.0
767	None	None	None	None	None	0	0	0.46875	15	0.43478260869565216	20	0.7619047619047619	0.2608695652173913	25	12	22	2	0	0.7777777777777778	9	7	3.2	48	0.05714285714285714	0.975609756097561	0.04430763561832081	0.608132227919775	-0.09901902843380221	0.5069971025683646	-0.09998819366469541	0.5002002247340482	0.6636274991153686	0.5389425531650853	0.96	1.0	0.0
788	None	None	None	None	None	0	0	0.25	1	1.0	4	0.6	0	0	0	5	0	0	0.4	2	5	0.4	6	0.0	0	0	0	0	0	0	0	0	0	0	0	0
1298	None	None	None	None	None	1.0	1	0.8	4	0.2	1	0.5833333333333334	0.2	5	1	1	2	0	0.75	4	3	0.4666666666666667	7	1.0	0.5	0.02726646713742132	0.5367513938016685	0.11382612246249375	0.6009403157064477	0.05435211771740682	0.5353766910454227	0.6103070656215901	0.557938518725151	1.0	0.6	0.0
220	None	None	None	None	None	0	0	0.3333333333333333	2	0.6666666666666666	4	0.5	0.16666666666666666	3	1	4	7	0	1.0	4	4	0.5333333333333333	8	0.7	0.3333333333333333	-0.0757804760863701	0.5053925334147319	0.0794872663293422	0.5145797498691405	0.09999811743713961	0.500037044313461	0.6904658436192673	0.5066708278478516	1.0	1.0	0.0
1155	None	None	None	None	None	0.16666666666666666	1	0.42857142857142855	6	0.5263157894736842	10	0.525	0.2631578947368421	9	5	11	9	0	0.625	5	8	1.4	21	0.4090909090909091	0.5	0.1385991915523889	0.6158187489554546	0.0762035923139201	0.5358310011621544	0.09997788575251003	0.5000799773236418	0.557460808484307	0.5511313228328139	0.5555555555555556	0.8888888888888888	0.0
978	None	None	None	None	None	0.125	1	0.3333333333333333	6	0.6666666666666666	16	0.7222222222222222	0.3333333333333333	12	8	13	4	0	1.0	6	6	1.7333333333333334	26	0.15384615384615385	0.19047619047619047	0.1413345113641312	0.5751483914075612	0.07811488331012266	0.5382976192331829	0.084826353145439	0.5125361636668613	0.5729199595684882	0.5421112042073328	0.0	0	0.0
2206	None	None	None	None	None	0	0	0.375	3	0.6666666666666666	6	0.7333333333333333	0.3333333333333333	6	3	4	4	0	0.6	3	5	0.7333333333333333	11	0.4444444444444444	0.3333333333333333	8.847287112678035e-06	0.500019651398891	0.0686488870225503	0.5224712910370861	0.09938198153512523	0.5202263199556163	0.6009099799840365	0.5142439628130687	1.0	1.0	0.0
458	None	None	None	None	None	0.05555555555555555	1	0.2894736842105263	11	0.6909090909090909	38	0.7916666666666666	0.5454545454545454	40	30	16	3	0	0.8888888888888888	9	8	3.8	57	0.11538461538461539	0.8979591836734694	-0.09573328845468955	0.5163486450396148	0.09999839299514704	0.5000617538191768	0.030090331258707755	0.583374476273304	0.6927173883035719	0.5334753839661232	1.0	1.0	0.0
4130	None	None	None	None	None	0.25	1	0.45454545454545453	5	0.6428571428571429	9	0.38095238095238093	0.5	11	7	4	5	0	0.8571428571428571	7	6	1.0666666666666667	16	0.625	0.6	0.09996747945949844	0.535002585498157	7.902762784127648e-27	0.5000000000000037	0.0005037014545364719	0.5061401087890314	0.6148941620033084	0.5137299977383569	0.0	0	0.0
4552	0.00015949862932862843	3.0704333620352234e-06	-2.988092398941604e-06	0.998999585129688	None	0.18181818181818182	2	0.375	9	0.6363636363636364	21	0.43209876543209874	0.6060606060606061	29	20	5	0	0	1.0	9	9	2.3333333333333335	35	0.0	0.7142857142857143	0.09999999959251167	0.5000000008838948	0.08760885688217537	0.5643991064267798	-0.02902063488617402	0.6598632299672199	0.6461142579598476	0.576211432460012	0	0	0.0
2161	None	None	None	None	None	0.25	1	0.5454545454545454	6	0.35714285714285715	5	0.5	0.14285714285714285	8	2	7	6	0	0.5	8	4	1.0666666666666667	16	0.5	0.46153846153846156	0.039422910633604216	0.5472077892337006	-0.011444566584304485	0.6689758575582527	1.7948788887012537e-06	0.5000029003232495	0.5960532738879672	0.5738690431804941	1.0	1.0	0.23040497603461868
1833	None	None	None	None	None	0	0	0.375	3	0.8	8	0.3333333333333333	0.8	11	8	0	1	0	0.4444444444444444	4	9	0.8	12	1.0	1.0	-0.09996873240556454	0.5013905588775706	0.0999996505379521	0.5000002806511367	-0.09914208200430843	0.6761826076450171	0.7189365171445288	0.5615074605077098	1.0	1.0	0.0
6680	0.006152210716642294	0.00014816176532197147	-1.6511748173474056e-05	0.9951906447819909	None	0.25	1	0.4	4	0.75	9	0.25925925925925924	0.75	13	9	0	0	0	0.6666666666666666	6	9	0.9333333333333333	14	0.0	1.0	0.059407248641378384	0.6757969042268267	0.0449367441018283	0.5058613770666258	0.0999991608926528	0.5000024012826135	0.5643629652418846	0.5628309959255043	0	1.0	0.0
7413	0.003991947995671708	0.0003130944213484978	-7.541656147371447e-05	0.9959163277761446	None	0.25	1	0.4	4	0.7692307692307693	10	0.23809523809523808	0.7692307692307693	14	10	0	0	0	0.7777777777777778	9	7	1.0	15	0.0	1.0	0.04256402084325437	0.5	0.08765082189358184	0.5494073953478711	0.29129147381338377	0.6452117055221809	0.7553136897482907	0.5659742249655781	0	0.9285714285714286	0.0
1620	None	None	None	None	None	0	0	0.4	2	0.8	4	0.4375	0.8	6	4	0	1	0	1.0	4	4	0.4666666666666667	7	0.5	0	0.0351375065891832	0.5470169618386314	0.06050786262648607	0.5465162831977093	0.09999999998479105	0.5000000002449502	0.5683900331289674	0.5312284544983954	0.8333333333333334	0.8333333333333334	0.0
6858	None	None	None	None	None	0.16666666666666666	2	0.34615384615384615	9	0.6666666666666666	24	0.4691358024691358	0.6666666666666666	33	24	4	0	0	1.0	9	9	2.533333333333333	38	0.0	0.6875	0.09996622611002384	0.5000019394618617	0.036838776434261686	0.6728964058249847	-0.09999968789026101	0.5000008193547749	0.7039104415335835	0.5598225294069807	0	1.0	0.0
6559	0.0004153945425923024	9.06206228019169e-06	9.044223878107945e-06	0.9947350558433886	None	0.2857142857142857	2	0.375	6	0.7272727272727273	16	0.3333333333333333	0.7272727272727273	22	16	1	0	0	0.8888888888888888	8	9	1.6	24	0.0	1.0	0	0.5	0.04114087149293226	0.6682254523759749	0.03940135656424123	0.714158774594226	0.6678075161898483	0.6314896890557543	0	0	0.0
356	None	None	None	None	None	0.3333333333333333	1	0.5	4	0.7	7	0.2857142857142857	0.7	11	7	0	0	0	0.8571428571428571	7	6	0.8	12	0.0	0.6666666666666666	0.03690178177471934	0.5742895561714065	0.022486942130566533	0.556806706309158	0.0997638765526971	0.5103150286463959	0.5854118804250948	0.5472628439602621	0	0.9090909090909091	0.0
4428	0.007050718386625943	0.00295504137175394	-0.0016424736640986207	0.9907619190622726	None	0.25	1	0.4	4	0.75	9	0.25	0.75	13	9	0	0	0	0.875	7	8	0.9333333333333333	14	0.0	0.8571428571428571	0.14086009337112107	0.5306825290484564	7.902762784127648e-27	0.5	-0.12216337832163782	0.56947236199344	0.7474927095498355	0.5334983488929815	0	1.0	0.0
7199	0.017434463422030262	0.00253286910392125	0.0008313688266389397	0.9727079517805886	None	0.25	1	0.4	4	0.75	9	0.25925925925925924	0.75	13	9	0	0	0	0.6666666666666666	6	9	0.9333333333333333	14	0.0	1.0	9.980091117714945e-11	0.5000035987399036	0.01602840097154396	0.5403857129120664	-0.17385528195871264	0.7098978988768864	0.718308697288249	0.5871669822889075	0	1.0	0.0
4833	None	None	None	None	None	0.16666666666666666	2	0.38461538461538464	10	0.6111111111111112	22	0.4691358024691358	0.5833333333333334	31	21	6	0	0	1.0	9	9	2.533333333333333	38	0.0	0.6451612903225806	0.30863354734521586	0.6997972232680575	0.09806409853166141	0.5141328127099918	0.06468404990942592	0.5474004893277232	0.7364363289512811	0.590093181754332	0	0.5161290322580645	0.0
3161	0.0006717955713566359	0.0003898178819018652	0.00016766532474532108	0.9992043054765811	None	0	0	0.3333333333333333	2	0.8571428571428571	6	0.36	0.8571428571428571	8	6	0	0	0	1.0	5	5	0.6	9	0.0	0	0.09994649321450425	0.5001549787987747	0.022602193730830764	0.6482319152361831	-0.17337427926350543	0.592058766589017	0.7550012796950006	0.581303423490774	0	0	0.0
7136	0.024429603317384942	0.004019526758217657	-0.0022132131293913946	0.9814650977996686	None	0.2727272727272727	3	0.4166666666666667	10	0.6060606060606061	20	0.43209876543209874	0.5454545454545454	26	18	8	0	0	1.0	9	9	2.3333333333333335	35	0.0	0.46153846153846156	0.25108659472408545	0.5332118396092692	0.13788242130513098	0.573611288984578	-0.0999995868916022	0.5030071881280886	0.8093856030529425	0.5367397234302741	0	0.4230769230769231	0.0
2809	None	None	None	None	None	0.125	1	0.5	9	0.4583333333333333	11	0.4126984126984127	0.4583333333333333	20	11	5	2	0	0.7777777777777778	7	9	1.7333333333333334	26	0.4	0.42105263157894735	0.05457191313657862	0.6119497502486542	0.09568830450378145	0.9890990266274177	0.03495941666069885	0.510264872908693	0.6894924355308637	0.8413322588665837	1.0	1.0	0.0
5008	0.0025323270506775936	0.002060571005684086	0.0010441912694380841	0.9981621173448371	None	0.25	1	0.4	4	0.7692307692307693	10	0.23809523809523808	0.7692307692307693	14	10	0	0	0	0.7777777777777778	7	9	1.0	15	0.0	1.0	0.05045425891123935	0.5	-0.031258895227984515	0.609478137923108	0.09999893882020384	0.5000143502853567	0.6320892116449012	0.5370301179250259	0	1.0	0.0
4665	0.0019579278332199517	0.0001305188903746453	0.00011405110718931283	0.9984106063081907	None	0.25	1	0.4	4	0.7692307692307693	10	0.23809523809523808	0.7692307692307693	14	10	0	0	0	0.7777777777777778	7	9	1.0	15	0.0	1.0	0.0009688814221571945	0.5021492940715095	0.09988576995431235	0.5367110955516106	0.09175344228506932	0.5177320798631743	0.6091040080036607	0.5188797209246395	0	1.0	0.0
2060	None	None	None	None	None	0	0	0.3333333333333333	2	0.8333333333333334	5	1.0	0.8333333333333334	7	5	0	0	0	0.125	1	8	0.5333333333333333	8	0.0	0.8571428571428571	0.048264520747462444	0.5	0.003742022192815554	0.5173788763197761	0.09998371834865126	0.5003030514466706	0.5970698950361044	0.5058960371440429	0	1.0	0.0
5288	0.0004368027331525116	0.00010239689969347287	-7.094222147053794e-06	0.9992773376180467	None	0.2222222222222222	2	0.38095238095238093	8	0.6551724137931034	19	0.38271604938271603	0.6551724137931034	27	19	3	0	0	1.0	9	9	2.066666666666667	31	0.0	1.0	1.63182391758303e-08	0.5000001165624944	0.09929508299335373	0.6513657450548334	-0.047449940030189736	0.6573619846790719	0.6333994388657641	0.6048072575918433	0	1.0	0.0
154	None	None	None	None	None	0.3333333333333333	1	0.5	4	0.6666666666666666	6	0.3142857142857143	0.6666666666666666	10	6	0	0	0	0.7142857142857143	7	5	0.7333333333333333	11	0.0	1.0	0.09195138127481683	0.5305431208503724	0.07875692419232729	0.5243573433746955	0.05550427331342276	0.5369296226809486	0.5287683203010655	0.5306132710126317	0	1.0	0.0
6535	0.0005638681968208966	0.0004039837076679522	1.2135651578915226e-05	0.9994737757656011	None	0.25	1	0.4	4	0.75	9	0.25925925925925924	0.75	13	9	0	0	0	0.6666666666666666	6	9	0.9333333333333333	14	0.0	1.0	0.0008978529319104662	0.5	-0.06105468141867101	0.6873469267252048	0.09996666662059508	0.590343493198457	0.613633371213603	0.5949283073298937	0	1.0	0.0
549	None	None	None	None	None	0.3333333333333333	1	0.5	4	0.6666666666666666	6	0.3055555555555556	0.6666666666666666	10	6	0	0	0	1.0	6	6	0.7333333333333333	11	0.0	0.8	0.02293090268778688	0.5308412337603542	0.20008808077754453	0.5320348837151295	0.0898933115120381	0.6150659778721136	0.6862141656550205	0.5597542815460769	0	0	0.0
3815	None	None	None	None	None	0.18181818181818182	2	0.3333333333333333	8	0.7058823529411765	24	0.4444444444444444	0.5882352941176471	27	20	8	2	0	1.0	9	9	2.4	36	0.15384615384615385	0.7586206896551724	0.1869833758738081	0.7011895683570745	0.001637876921806631	0.5116241144126947	0.1510106652851623	0.5379585502419019	0.6921081170840936	0.5867469579625613	0.9259259259259259	0.9629629629629629	0.0
2542	None	None	None	None	None	0	0	0.5	2	0.6666666666666666	2	1.0	0.6666666666666666	4	2	0	2	0	0.2	5	1	0.3333333333333333	5	1.0	0.5	-0.09999107469291764	0.5	0.0381892725656063	0.5045381443139642	1.8564549435884694e-06	0.5000022524719818	0.6416722524300608	0.5015135025133745	0.25	0.25	0.0
6122	0.0003532386070149587	4.6384703257279464e-06	4.632664848499514e-06	0.9999999912615505	None	0.2	1	0.3333333333333333	4	0.8	12	0.20987654320987653	0.8	16	12	0	0	0	1.0	9	9	1.1333333333333333	17	0.0	1.0	0.095431744072325	0.6666034717668233	-0.06688380508965745	0.6771930024137389	0.24510789305457478	0.5234178544044953	0.7944171468818231	0.6246114546501615	0	0.875	0.0
2548	None	None	None	None	None	0.18181818181818182	2	0.4583333333333333	11	0.47058823529411764	16	0.5625	0.38235294117647056	24	13	11	1	0	1.0	8	8	2.4	36	0.06666666666666667	0.7857142857142857	0.06630947150399606	0.5867626643464808	0.12771452708030234	0.5829865545813478	0.16799206346341128	0.6053487318159568	0.6051329278723075	0.5917365225563641	1.0	1.0	0.0
670	None	None	None	None	None	0.4444444444444444	4	0.5	10	0.5555555555555556	15	0.453125	0.5185185185185185	24	14	4	2	0	1.0	8	8	1.9333333333333333	29	1.0	0.6363636363636364	-0.08588046403166849	0.5143769066032919	-0.0522967698039843	0.5940413425364914	-0.05385952003065754	0.656076627444037	0.5547246996004279	0.5893695947403297	0.9583333333333334	0.9583333333333334	0.0502137035243021
1334	None	None	None	None	None	0.5	1	0.6666666666666666	4	0.5714285714285714	4	0.375	0.5714285714285714	8	4	0	0	0	0.6666666666666666	4	6	0.6	9	0.0	0.8	0.00032182284420246806	0.5011824166896742	0.39186362988119805	0.9999490237981664	-0.03731954502791375	0.6728805879673507	0.8675631233085302	0.9717139023891431	0	0.75	0.0
2682	2.5921990070001975e-08	1.994819012210518e-08	1.7399694710457372e-10	0.9999957690652612	None	0.3333333333333333	1	0.625	5	0.2222222222222222	2	0.55	0	0	0	10	0	0	0.8	4	5	0.7333333333333333	11	0.0	1.0	0	0	0	0	0	0	0	0	0	0	0
2108	None	None	None	None	None	0	0	1.0	3	0.0	0	0.6666666666666666	0	0	0	3	4	0	0.6666666666666666	2	3	0.26666666666666666	4	0.4	1.0	0	0	0	0	0	0	0	0	0	0	0
6984	0.005020534051124714	0.003065449327737078	-0.0002549176947052794	0.9974904448644281	None	0.25	1	0.36363636363636365	4	0.7857142857142857	11	0.2222222222222222	0.7857142857142857	15	11	0	0	0	0.8888888888888888	9	8	1.0666666666666667	16	0.0	1.0	0.09966222762178004	0.5021182102606759	0.0023628104860690907	0.5643967424013981	0.16608518587790017	0.5918226199347111	0.6493636923252994	0.55304988065228	0	1.0	0.0
4828	0.0003508820506379085	7.724615266136186e-05	-7.221971514334987e-05	0.9988274858900791	None	0.2	1	0.3333333333333333	4	0.8	12	0.20987654320987653	0.8	16	12	0	0	0	1.0	9	9	1.1333333333333333	17	0.0	1.0	5.95237958968216e-05	0.5046093046531812	2.677999868575851e-18	0.5000000001694711	0.08844609879079238	0.8645915123969401	0.6076840087318425	0.6511579392053966	0	0	0.0
244	None	None	None	None	None	0.07142857142857142	1	0.3870967741935484	12	0.5681818181818182	25	0.8518518518518519	0.36363636363636365	26	16	19	0	0	0.6666666666666666	9	6	3.066666666666667	46	0.0	1.0	-0.0999811344637871	0.5000844541272733	0.09999601613444872	0.5022266665129075	0.011711920651345471	0.6691441837019733	0.7048030885069203	0.5591846860225334	0	1.0	0.0
5088	0.0015250921262720835	0.00023893840785736632	0.00015552481869011875	0.9979528818071359	None	0.25	1	0.4	4	0.7692307692307693	10	0.234375	0.7692307692307693	14	10	0	0	0	1.0	8	8	1.0	15	0.0	0.8571428571428571	-0.05056346978520736	0.6401398894399164	-0.05339506760613162	0.5078274660115872	-0.07667686967986571	0.5868956034614209	0.5549648820715797	0.5791967387694561	0	1.0	0.0
7381	0.002695310922394932	0.0006645188723569238	-0.0006643799311701778	0.9979345240805508	None	0.25	1	0.4	4	0.7692307692307693	10	0.23809523809523808	0.7692307692307693	14	10	0	0	0	0.7777777777777778	7	9	1.0	15	0.0	1.0	0.09326717664652742	0.5329900705850069	-0.07402317198042917	0.5406715076800057	0.09208114202580243	0.5164670427204592	0.6874576532647425	0.5300546037583249	0	0	0.0
1257	None	None	None	None	None	0	0	0.42857142857142855	3	0.625	5	0.5555555555555556	0	0	0	9	13	0	0.5	6	3	0.6666666666666666	10	0.5909090909090909	0.2222222222222222	0	0	0	0	0	0	0	0	0	0	0
1653	None	None	None	None	None	0	0	1.0	1	0	0	1.0	0	1	0	0	0	0	0.5	2	1	0.13333333333333333	2	0.0	0	0	0	0	0	0	0	0	0	0	0	0
6860	0.006714591826756245	0.0018582483583678235	0.0006049029352601423	0.9941859658731674	None	0.25	1	0.4	4	0.75	9	0.25925925925925924	0.75	13	9	0	0	0	0.6666666666666666	6	9	0.9333333333333333	14	0.0	1.0	-0.0994227792644493	0.5006432711126564	-0.04403702564105925	0.5090769641631548	0.09998707479453713	0.5572613630268581	0.6979380399408945	0.522396643074827	0	1.0	0.0
3708	0.0016099206454686908	5.969583639572191e-05	-5.3996308735767775e-05	0.9967252775547342	None	0.25	1	0.4	4	0.75	9	0.25	0.75	13	9	0	0	0	0.875	7	8	0.9333333333333333	14	0.0	0.8571428571428571	0.09751183800017113	0.5000000000000001	0.16733330837835486	0.9988346134254529	0.03098068026524875	0.6264833840025995	0.6851582871881412	0.9186067199824596	0	1.0	0.0
2907	None	None	None	None	None	0	0	0.46153846153846156	6	0.47058823529411764	8	0.3958333333333333	0.11764705882352941	5	2	13	11	0	0.75	8	6	1.2666666666666666	19	0.4074074074074074	0.2857142857142857	0.09535049450143993	0.5138767805135696	0.09978453599498512	0.501598572904464	0.1958149666716218	0.5825941728122314	0.613843326045424	0.5328980348380749	1.0	1.0	0.0
324	None	None	None	None	None	0	0	0.25	1	1.0	3	1.0	1.0	4	3	0	3	0	0.2	1	5	0.3333333333333333	5	1.0	0	0.09204953193647449	0.5338876292955331	0.09971709799085074	0.500524203175813	0.0011551280607706336	0.5143171281773503	0.6055877719321314	0.5162559043253915	1.0	1.0	0.0
5946	8.441164577483995e-05	6.184456858909822e-07	-4.422759255241111e-07	0.9999984486728523	None	0.25	1	0.4	4	0.75	9	0.25	0.75	13	9	0	0	0	0.875	7	8	0.9333333333333333	14	0.0	1.0	0.3490617477033762	0.5509743676100235	-0.21915694192198418	0.9611929652149243	0.061569941740529176	0.6460216264954376	0.9106382719133269	0.7922584722630475	0	1.0	0.0
3247	0.0024671377064611677	0.0007123894435918867	-0.0007123643345227525	0.9962810786666804	None	0	0	0.5	2	0.75	3	0.6	0.75	5	3	0	0	0	0.4	2	5	0.4	6	0.0	0	-0.08596166570773708	0.5258571131103859	5.8333852838570815e-21	0.5000000000000003	0.7372336230609872	0.999999575134306	0.9758057389347188	0.9927896718677593	0	1.0	0.0
5173	0.003446471470558636	0.000713067444057099	-0.0006979670094070772	0.9961673250424429	None	0.2	1	0.3333333333333333	4	0.8	12	0.20987654320987653	0.8	16	12	0	0	0	1.0	9	9	1.1333333333333333	17	0.0	1.0	0.05698424732274406	0.5886285377767349	-0.09997507917242174	0.5123290301778333	-0.1612314265753411	0.6033814615034861	0.7266605001242441	0.568499841953378	0	1.0	0.0
5314	0.00042224527242072586	5.875789019341476e-05	-5.874320572740362e-05	0.9993123665823467	None	0.25	1	0.36363636363636365	4	0.7857142857142857	11	0.2222222222222222	0.7857142857142857	15	11	0	0	0	0.8888888888888888	9	8	1.0666666666666667	16	0.0	1.0	0.02667460634541132	0.572892211953795	0.047968326348066914	0.5351268599120712	0.0999992638675521	0.5000057670120949	0.5763943063682646	0.5361388324948411	0	1.0	0.0
5816	0.006978398127793853	0.0004033668055084734	-0.00036269551810849546	0.9883299860390871	None	0.25	1	0.4	4	0.7692307692307693	10	0.23809523809523808	0.7692307692307693	14	10	0	0	0	0.7777777777777778	9	7	1.0	15	0.0	1.0	2.8926196877577403e-15	0.500000000000005	0.09935322046442072	0.50201192843031	0.1274945043883201	0.5686326556873806	0.6330904835036851	0.523675810410051	0	1.0	0.0
4671	0.0018687463776896351	0.001281579915279811	-0.0012719437881516297	0.9970788805393808	None	0.5	1	0.6666666666666666	4	0.5714285714285714	4	0.375	0.5714285714285714	8	4	0	0	0	0.6666666666666666	4	6	0.6	9	0.0	0.6666666666666666	0.09868251570228564	0.507219313386914	0.06497892685898224	0.5856897750428293	0.0998477029370741	0.5015661068735632	0.5398088300602112	0.5317338650107146	0	1.0	0.0
2727	1.489353837649344e-07	1.343608430798094e-07	-1.904057687670821e-08	0.9999536876970396	None	0.5	1	0.7142857142857143	5	0.375	3	0.4	0.25	5	2	4	8	0	1.0	5	5	0.6666666666666666	10	0.8888888888888888	0.8	0.0007856293665069337	0.5000180587494436	-0.09995892918213509	0.5000839868586403	0.0047899563739003965	0.5066785111254323	0.6188402283798431	0.5022603025853899	1.0	1.0	0.0
4935	0.0006095270232405609	0.0002947690429415732	-8.221756277198163e-05	0.9991375552140445	None	0.25	1	0.4	4	0.75	9	0.25	0.75	13	9	0	0	0	0.875	7	8	0.9333333333333333	14	0.0	0.8571428571428571	0.04437471001811572	0.5	-0.09683001809198928	0.5745137882081384	0.08061649320559962	0.5212730618788233	0.6709011927566039	0.5320754905795368	0	1.0	0.0
3264	2.715249990552272e-07	7.578006394083177e-08	-4.00932957510729e-08	0.9999573691972353	None	0.125	1	0.42105263157894735	8	0.5769230769230769	15	0.3888888888888889	0.3076923076923077	11	8	16	14	0	0.8888888888888888	8	9	1.8666666666666667	28	0.42424242424242425	0.47619047619047616	0.09926388585607618	0.500428964799746	-0.0498967028513311	0.6498593975147351	2.162460719438853e-10	0.5000000655741957	0.6500291061574148	0.5514948785032421	1.0	1.0	0.0
4289	0.00511418324917884	0.0007917188510511456	0.00021361051315949082	0.9929474761484762	None	0.25	1	0.36363636363636365	4	0.7857142857142857	11	0.2222222222222222	0.7857142857142857	15	11	0	0	0	0.8888888888888888	8	9	1.0666666666666667	16	0.0	1.0	-0.23846400730924056	0.9697916125135451	-0.09999999989001558	0.5000000101234767	0.09998268298885594	0.5265996367601453	0.8004654155823249	0.7670664553533112	0	1.0	0.0
2817	1.9415182102605373e-06	1.7173290959954014e-06	-1.7155142802193407e-06	0.9995020964875865	None	0	0	0.8	4	0.2	1	0.5833333333333334	0.2	4	1	2	4	0	0.75	4	3	0.4666666666666667	7	0.8	0.5	0.001786229035221861	0.5018066731546545	0.015223337061743208	0.5164308326564623	0.05676531739626271	0.5543340674103209	0.5584608781760442	0.5242452703721941	1.0	1.0	0.5237167441958784
1676	None	None	None	None	None	0.07692307692307693	1	0.35714285714285715	10	0.575	23	0.5833333333333334	0.35	22	14	19	0	0	0.8888888888888888	8	9	2.8	42	0.0	0.6666666666666666	7.88367124275527e-06	0.5000306976676082	0.035681669435640814	0.6505103345764499	-0.027964754865884477	0.5176997256926468	0.5810862199886748	0.5574316125707642	0	0.2727272727272727	0.0
854	None	None	None	None	None	0	0	0.3333333333333333	2	0.8333333333333334	5	0.4	0.8333333333333334	7	5	0	0	0	0.8	4	5	0.5333333333333333	8	0.0	0	0.0554826491395378	0.5502308662051386	-0.07667052545855133	0.5751787522622117	0.09999999646077004	0.5000000564525546	0.6845966887151081	0.5419524777081447	0	1.0	0.0
1556	None	None	None	None	None	0	0	0.6	3	0.6	3	0.5833333333333334	0.6	6	3	0	1	0	0.3333333333333333	6	2	0.4666666666666667	7	1.0	0.4	0.14426666689421247	0.9934549658781727	0.09680976741898677	0.5217888222068872	0.00013348414288279185	0.5074250207596442	0.7205747211973114	0.8472420307371019	1.0	1.0	0.0
7428	0.002170990753095305	0.001552431221890515	-8.418826939063488e-05	0.9994316549426568	None	0.15384615384615385	2	0.35714285714285715	10	0.6410256410256411	25	0.5061728395061729	0.6410256410256411	35	25	5	0	0	1.0	9	9	2.7333333333333334	41	0.0	0.6875	0.040674531981731314	0.6693102848135046	0.4350982923309193	0.5864876757847153	0.049013136742505924	0.5139646569709113	0.8650578313900065	0.5914915772039234	0	1.0	0.0
4048	0.0004691706640606184	1.4076836494570484e-05	1.1930728045556656e-05	0.9998906184363504	None	0.25	2	0.42105263157894735	8	0.6153846153846154	16	0.4444444444444444	0.6153846153846154	24	16	3	2	0	0.7777777777777778	9	7	1.8666666666666667	28	1.0	0.5454545454545454	6.941819689256203e-05	0.5649581719753597	-0.036878784191228905	0.6534810491563057	0.03992271505334153	0.6734127290615994	0.6331608285949566	0.6317617614545213	0.0	0	0.0
2838	2.9841582469846773e-05	8.392756207886868e-06	-2.429356321533985e-07	0.9993473993552978	None	0	0	0.75	3	0.5	2	0.6	0.5	5	2	0	0	0	0.4	5	2	0.4	6	0.0	0.5	4.6482550891728244e-06	0.5000131671771321	-0.04152699708605066	0.6371701738438381	0.04716471289615851	0.5270573779608767	0.5820950313710456	0.5557251130481256	0	1.0	0.0
709	None	None	None	None	None	0	0	0.35714285714285715	5	0.631578947368421	12	0.2916666666666667	0.5263157894736842	15	10	5	4	0	0.8888888888888888	8	9	1.4	21	0.4444444444444444	0.25	0.1538245130411252	0.567978423824705	9.213972402572617e-13	0.5095233734931335	0.09999860308188138	0.5000124862007546	0.6541533468523061	0.5259563076881795	1.0	1.0	0.0
2337	None	None	None	None	None	0	0	0.6	3	0.2	1	0.5833333333333334	0.2	3	1	3	0	0	0.75	3	4	0.4666666666666667	7	0.0	0	0.001512243413269441	0.5145656563661714	0.0812681858470368	0.5671900997791475	0.05922200297643854	0.5443904771318819	0.5832861242307642	0.542125375264326	0	1.0	0.0
4152	0.0008222319918827925	0.0006635233418700153	0.0006627349370852987	0.99822950639824	None	0.3333333333333333	1	0.4444444444444444	4	0.7272727272727273	8	0.2708333333333333	0.7272727272727273	12	8	0	0	0	0.75	8	6	0.8666666666666667	13	0.0	0.8571428571428571	0.09986363437057902	0.5003918306581554	-0.04842902507505244	0.607002090402797	-0.09999788381486377	0.5001414595076784	0.7003685242231208	0.5363408963359733	0	1.0	0.0
5239	None	None	None	None	None	0.2727272727272727	3	0.36	9	0.6857142857142857	24	0.4567901234567901	0.6857142857142857	33	24	3	0	0	1.0	9	9	2.466666666666667	37	0.0	0.8	0.21761551006041682	0.5920771571231407	0.2172091283525898	0.6123683942208491	0.2220180328837975	0.5580378696812998	0.5603302448603761	0.5876712499361526	0	1.0	0.0
6659	2.318061175679743e-05	2.198360421031897e-06	2.158026786188757e-06	0.9947765675511218	None	0	0	0.3333333333333333	2	0.7142857142857143	5	0.36	0.7142857142857143	7	5	1	1	0	1.0	5	5	0.6	9	0.25	0	0.23002103770415827	0.5637456831038838	-0.012631665859588748	0.500406538542763	2.5459566084003328e-12	0.5000000000296639	0.7531977309280152	0.5214870929279426	1.0	1.0	0.0
2600	1.0301363258578245e-08	9.041142845125466e-09	8.880560926608568e-09	0.9999988404094101	None	0	0	1.0	1	0	0	1.0	0	0	0	1	4	0	0.5	1	2	0.13333333333333333	2	0.6666666666666666	0	0	0	0	0	0	0	0	0	0	0	0
2519	None	None	None	None	None	0	0	1.0	2	0.0	0	1.0	0	0	0	2	0	0	0.3333333333333333	1	3	0.2	3	0.0	1.0	0	0	0	0	0	0	0	0	0	0	0
3759	None	None	None	None	None	0.18181818181818182	2	0.375	9	0.6363636363636364	21	0.43209876543209874	0.6363636363636364	29	21	5	0	0	1.0	9	9	2.3333333333333335	35	0.0	0.6666666666666666	1.0330379292650692e-26	0.500000000002039	0.0022447261848561775	0.5226904110638356	0.12596047640533317	0.5247864849583593	0.6425835992101141	0.5158323139771837	0	1.0	0.0
486	None	None	None	None	None	0	0	0.6666666666666666	2	0.5	1	0.6666666666666666	0	0	0	3	0	0	0.6666666666666666	3	2	0.26666666666666666	4	0.0	0	0	0	0	0	0	0	0	0	0	0	0
1892	None	None	None	None	None	0	0	0.75	3	0.0	0	0.625	0	3	0	1	3	0	0.5	2	4	0.3333333333333333	5	1.0	0.5	0	0	0	0	0	0	0	0	0	0	0
852	None	None	None	None	None	0	0	0.25	1	1.0	4	0.6	0	0	0	5	5	0	0.4	2	5	0.4	6	0.35714285714285715	0	0	0	0	0	0	0	0	0	0	0	0
5506	0.0006637208654120288	0.00022700782990953944	0.0001518995718558587	0.9993104282967027	None	0.25	1	0.4	4	0.7692307692307693	10	0.23809523809523808	0.7692307692307693	14	10	0	0	0	0.7777777777777778	9	7	1.0	15	0.0	1.0	0.023357802356509326	0.5724000746562354	-0.07965036831692873	0.5501348482198716	0.07507060913105315	0.5756465184664112	0.6493370970888424	0.5660936773521158	0	1.0	0.0
7335	0.01685317020619423	0.007532353138917316	0.007371747758739039	0.9848417539676702	None	0.25	1	0.4	4	0.75	9	0.25925925925925924	0.75	13	9	0	0	0	0.6666666666666666	6	9	0.9333333333333333	14	0.0	1.0	-0.014794713055757918	0.5011486394907784	-0.06204077738281651	0.5567677246983375	0.17972188124644362	0.6045105970595716	0.7470657832630581	0.554527607823587	0	0	0.0
2983	0.000904901277033078	0.0001160897267577122	9.012479473741155e-06	0.9968414408514462	None	0	0	0.375	3	0.5555555555555556	5	0.7333333333333333	0.4444444444444444	7	4	3	5	0	0.6	5	3	0.7333333333333333	11	0.7142857142857143	0.3333333333333333	1.0806631662514181e-12	0.5000000000113998	0.0687183564482178	0.6046108019884879	0.09999913675906204	0.5000126220077907	0.6144935660008602	0.5353380542881562	0.0	0	0.0
6138	0.004143822603416867	0.0010780986588908607	0.000493504240952627	0.9962934571699806	None	0.25	1	0.4	4	0.75	9	0.25	0.75	13	9	0	0	0	0.875	8	7	0.9333333333333333	14	0.0	1.0	0.09805964650196776	0.5042909997393501	0.045528200060547	0.6615451912652036	0.20178346571171019	0.5799909133635034	0.6611703322364236	0.5833877378747302	0	1.0	0.0
4609	0.0001067644345876297	7.510821398526599e-05	-7.510069513144197e-05	0.9986918428649473	None	0.3333333333333333	1	0.5	4	0.7	7	0.2857142857142857	0.7	11	7	0	0	0	0.8571428571428571	7	6	0.8	12	0.0	0.6666666666666666	7.902762784127648e-27	0.5	0.5125216845252634	0.595230648773611	0.0009351755410851295	0.5743387800246424	0.9174153220278825	0.5568536572180998	0	0	0.0
5696	0.003834579342329968	0.0006391164772100992	0.0006293748687600304	0.9982243845496376	None	0.25	1	0.4	4	0.7692307692307693	10	0.23809523809523808	0.7692307692307693	14	10	0	0	0	0.7777777777777778	9	7	1.0	15	0.0	1.0	-0.06283795106110915	0.6607282475301517	-0.01952455226012592	0.505587101287824	-0.09099746008185794	0.5579952583270963	0.5851130779756021	0.5762277463330706	0	0.42857142857142855	0.0
6814	0.00034474014783971634	1.8956793076810798e-06	7.489522189154041e-07	0.9999984597002068	None	0.25	1	0.36363636363636365	4	0.7857142857142857	11	0.2222222222222222	0.7857142857142857	15	11	0	0	0	0.8888888888888888	8	9	1.0666666666666667	16	0.0	1.0	0.0168778675886183	0.6395519425268555	0.08223392075468859	0.5564441339566564	0.09938688059684296	0.5026989672617981	0.5948141169852307	0.5671713786076658	0	0.9333333333333333	0.0
7031	0.009367075458028751	0.0009122226120540912	-0.00023824746407649004	0.9910570985159816	None	0.375	3	0.42105263157894735	8	0.6538461538461539	17	0.345679012345679	0.6538461538461539	25	17	2	0	0	1.0	9	9	1.8666666666666667	28	0.0	0.8421052631578947	1.212429843470641e-06	0.500014132879114	0.33368127768373934	0.5676746967545165	0.30314240414207216	0.5313108748891856	0.8198615814617451	0.5331043625674546	0	1.0	0.0
1516	None	None	None	None	None	0	0	0.13333333333333333	4	0.8604651162790697	37	0.7142857142857143	0	0	0	44	14	0	0.7777777777777778	9	7	3.0	45	0.15217391304347827	0.717948717948718	0	0	0	0	0	0	0	0	0	0	0
4120	2.959170531469876e-07	7.506878293221708e-08	-7.074943947845504e-08	0.9999375750815759	None	0	0	0.375	9	0.5588235294117647	19	0.5	0.3235294117647059	18	11	17	11	0	0.8888888888888888	9	8	2.4	36	0.3548387096774194	0.5333333333333333	0.09999999506462273	0.500000008676809	-0.06495285540219518	0.9361084458529553	3.276619232728166e-08	0.500747239186427	0.6733518927209249	0.710094773714109	1.0	1.0	0.0
4873	4.2962598736190865e-06	1.3721114279474902e-06	-1.3719361948934514e-06	0.9996001240476762	None	0	0	0.3333333333333333	2	0.8333333333333334	5	0.4	0.8333333333333334	7	5	0	2	0	0.8	4	5	0.5333333333333333	8	1.0	0	0.09998342666422719	0.5000935156188326	0.03622768186647653	0.5212702273253847	5.411173384353467e-08	0.5000446104314673	0.60183277184326	0.5071399140217102	1.0	1.0	0.0
6081	0.0009654741254514295	0.0003584953950464695	1.642704420967649e-05	0.9979768454458089	None	0.3333333333333333	1	0.4444444444444444	4	0.7272727272727273	8	0.2708333333333333	0.7272727272727273	12	8	0	0	0	0.75	8	6	0.8666666666666667	13	0.0	0.8571428571428571	0.09778936362172073	0.5055707053750125	0.011040125644361303	0.5357365047919689	0.04393999616300929	0.6242773595527801	0.5932183016622065	0.5558672051747495	0	1.0	0.0
2700	None	None	None	None	None	0.25	3	0.5384615384615384	14	0.43243243243243246	16	0.5416666666666666	0.16216216216216217	18	6	20	13	0	0.8888888888888888	8	9	2.6	39	0.40625	0.5454545454545454	-0.08812925601558816	0.5930842427728882	0.09999551874143685	0.5000819752561508	0.00023573400565417676	0.5173437081920212	0.6831857719044685	0.5371365560210211	0.0	0.05555555555555555	0.0
1305	None	None	None	None	None	0.42857142857142855	3	0.5294117647058824	9	0.5217391304347826	12	0.3968253968253968	0.4782608695652174	20	11	4	2	0	0.7777777777777778	7	9	1.6666666666666667	25	0.6666666666666666	0.4	0.09311051710349219	0.5018941127965285	-0.055684898831095654	0.5508306940326563	0.40444574444892256	0.5720224168735956	0.8781399990245501	0.5417121149587256	0.9	1.0	0.0
5325	5.994873047750508e-05	5.886321551054965e-07	4.933168119665635e-07	0.999999811664217	None	0.2	1	0.3333333333333333	4	0.8	12	0.20987654320987653	0.8	16	12	0	0	0	1.0	9	9	1.1333333333333333	17	0.0	1.0	0.5514666687299293	0.6208517714798607	-0.09999873763148151	0.5000046028423253	0.09996467945909823	0.5005700797915681	0.9384896933220436	0.5411950609001586	0	1.0	0.0
7488	9.98890464746155e-05	2.172284238084524e-06	1.661282141829324e-06	0.9999695744603971	None	0.2	2	0.36363636363636365	8	0.6774193548387096	21	0.4074074074074074	0.6451612903225806	28	20	4	0	0	1.0	9	9	2.2	33	0.0	0.75	2.7682782427660525e-07	0.5019645247648867	0.2538336759745166	0.5803015492287755	0.03697718139884275	0.5517029422308871	0.7558032846360476	0.5448312130860905	0	0.9285714285714286	0.0
7483	0.00970903227408688	0.0056601310831206125	0.005656147358962774	0.985744768553797	None	0.25	1	0.4	4	0.7692307692307693	10	0.23809523809523808	0.7692307692307693	14	10	0	0	0	0.7777777777777778	7	9	1.0	15	0.0	1.0	-0.09999995780299804	0.5000000417032967	0.37567278483366995	0.5833584022544099	0.18315848838449383	0.7243621972492899	0.8779083368308219	0.6068904084346722	0	1.0	0.0
7326	0.0012700716911428316	0.0003998592569158459	0.0002977374100283762	0.9989499893042847	None	0.25	1	0.4	4	0.75	9	0.25925925925925924	0.75	13	9	0	0	0	0.6666666666666666	6	9	0.9333333333333333	14	0.0	1.0	0.0999998957863755	0.5000014698276103	0.011938352308869828	0.514821134121048	0.03301637129794292	0.5089609091006307	0.5929274872173823	0.5079289405452592	0	1.0	0.0
7396	0.006641731638999623	0.00034995866768435755	0.0003498717977932629	0.9947648263835976	None	0.25	1	0.4	4	0.7692307692307693	10	0.23809523809523808	0.7692307692307693	14	10	0	0	0	0.7777777777777778	9	7	1.0	15	0.0	1.0	0.09995912266217358	0.5000365785494575	0.1460596596900901	0.6441381297518001	-0.09999755377653338	0.5003323988641954	0.7442053172317057	0.5494087646291823	0	1.0	0.0
7197	0.0005584861548980536	0.00034452562295172285	0.00034381248099016814	0.9989768389689919	None	0.25	1	0.4	4	0.7692307692307693	10	0.23809523809523808	0.7692307692307693	14	10	0	0	0	0.7777777777777778	7	9	1.0	15	0.0	1.0	-0.005888768932678354	0.6125440018781375	0.04925684970362872	0.6176610806260463	-0.038890529500025445	0.5961900467038317	0.6272941816491905	0.608835999450188	0	0.2857142857142857	0.0
103	None	None	None	None	None	0	0	0.5	2	0.75	3	0.6	0.75	5	3	0	1	0	0.4	2	5	0.4	6	0.5	0	0.09130973653490143	0.5601904297001131	-0.08538463585539427	0.5134953119266578	0.05970199136269581	0.5202825411774715	0.6804720935687277	0.5313840207214809	0.4	0.6	0.0
91	None	None	None	None	None	0	0	0	0	0	0	1.0	0	0	0	0	4	0	1.0	1	1	0.06666666666666667	1	1.0	0	0	0	0	0	0	0	0	0	0	0	0
5276	0.0037394003946961208	0.0008139197402225573	0.0008129840045224298	0.9907551276381004	None	0.25	1	0.4	4	0.7692307692307693	10	0.23809523809523808	0.7692307692307693	14	10	0	0	0	0.7777777777777778	7	9	1.0	15	0.0	1.0	0.004547231679159955	0.5116520455348333	0.01614967724776261	0.6474900184271848	0.12042126042346517	0.8853961788906113	0.6750762720045191	0.7108943651159296	0	0.9285714285714286	0.0
1801	None	None	None	None	None	0.25	2	0.5555555555555556	10	0.375	9	0.5306122448979592	0.3333333333333333	15	8	10	3	0	1.0	7	7	1.7333333333333334	26	0.17647058823529413	0.631578947368421	0.11493827011176642	0.5601552130535196	0.0972679843337349	0.5139370346600548	0.04025628717984213	0.5530194375519737	0.588334595200081	0.5424337336763624	1.0	0.8666666666666667	0.34354999315453494
6887	0.000679381261644323	1.1207783399647658e-05	-1.0632784396729489e-05	0.9992676148720339	None	0.25	1	0.36363636363636365	4	0.7857142857142857	11	0.2222222222222222	0.7857142857142857	15	11	0	0	0	0.8888888888888888	9	8	1.0666666666666667	16	0.0	1.0	0.17898759555053045	0.5704117032873774	0.02625671018004258	0.6477951923761183	0.01652171228560495	0.539120929277809	0.6980097484493433	0.586593089721432	0	1.0	0.0
628	None	None	None	None	None	0	0	0.3333333333333333	2	0.8333333333333334	5	0.4444444444444444	0.16666666666666666	2	1	5	12	0	0.5	3	6	0.5333333333333333	8	0.9230769230769231	0.2857142857142857	8.674059796273227e-06	0.5000067064820146	0.004490198980874427	0.5037492136172355	0.2509534069496387	0.5492210210527659	0.7636091381068889	0.517704907955565	0.0	0	0.0
2708	None	None	None	None	None	0.14285714285714285	1	0.47058823529411764	8	0.5217391304347826	12	0.3968253968253968	0.21739130434782608	11	5	13	0	0	0.7777777777777778	7	9	1.6666666666666667	25	0.0	0.3157894736842105	0.019994736916865007	0.6499862252547866	0.23282834091454122	0.5404045183398584	0.09919096376523094	0.5025217789229182	0.7002520949174852	0.5655404648101136	0	1.0	0.0
1383	None	None	None	None	None	0.05263157894736842	1	0.25	10	0.7017543859649122	40	0.7283950617283951	0.17543859649122806	16	10	42	0	0	1.0	9	9	3.933333333333333	59	0.0	0.6538461538461539	0.0939071053321857	0.5381110809267688	0.08597330170073951	0.5292482326208638	0.09699702362601212	0.5053762292002171	0.518356000257722	0.5242620120972643	0	1.0	0.0
3206	0.0025893537860104537	0.0007811090284028654	7.605567103622847e-05	0.9983064467837518	None	0.25	1	0.4	4	0.75	9	0.25925925925925924	0.75	13	9	0	0	0	0.6666666666666666	6	9	0.9333333333333333	14	0.0	1.0	0.02924364205033836	0.5647854678645661	0.0002538610067231224	0.5509301092951154	0.09999722234928782	0.5000217595827904	0.6034141162650685	0.5386828213023769	0	1.0	0.0
5669	0.006091495089793291	0.0024620124766097126	-0.0010302741957777682	0.9884334018380881	None	0.25	1	0.4	4	0.7692307692307693	10	0.23809523809523808	0.7692307692307693	14	10	0	0	0	0.7777777777777778	7	9	1.0	15	0.0	1.0	0.2860074432727167	0.5	0.02571625808990489	0.6742661441981623	0.09994696553760382	0.575974076556262	0.749305495884592	0.5853084794525837	0	0	0.0
1931	None	None	None	None	None	0	0	0.5	2	0.6666666666666666	2	0.625	0.6666666666666666	4	2	0	2	0	0.5	4	2	0.3333333333333333	5	1.0	0	-0.09999999988586776	0.5000000000705844	-0.0564797706705916	0.58712308906177	0.08591320791726892	0.5150096188662773	0.6903421079012827	0.5342912091179635	0.0	0	0.0
3366	None	None	None	None	None	0.16666666666666666	2	0.46153846153846156	12	0.5	18	0.5277777777777778	0.4166666666666667	27	15	10	0	0	0.8888888888888888	8	9	2.533333333333333	38	0.0	0.6	0.004379807026260219	0.5050018145828125	0.026062297497700598	0.669656329167506	-0.012747253979198247	0.6780228447079197	0.6095020269631582	0.6202116036707083	0	0	0.0
3933	0.00021482586071520793	5.919186575893968e-06	-2.1812699965526955e-06	0.999994252849764	None	0.3333333333333333	1	0.4444444444444444	4	0.7272727272727273	8	0.2653061224489796	0.7272727272727273	12	8	0	0	0	1.0	7	7	0.8666666666666667	13	0.0	0.6666666666666666	-0.03899431391971635	0.6583594864984216	0.02153843260035449	0.5901646063582922	0.009063883673852281	0.6386261249767747	0.6105414562723623	0.6294865368996181	0	0.8333333333333334	0.0
3720	None	None	None	None	None	0.2222222222222222	2	0.38095238095238093	8	0.6551724137931034	19	0.4305555555555556	0.6551724137931034	26	19	4	4	0	0.8888888888888888	8	9	2.066666666666667	31	0.8	0.56	0.07427528578863925	0.5019065459148239	0.09994967201213176	0.5373062588674228	0.09876105070649772	0.5104226167158097	0.5286661588150905	0.51656273834112	1.0	1.0	0.0
4374	0.0015146894737550522	0.00037367633802199004	0.00036581747516404906	0.9948610166754235	None	0.3333333333333333	1	0.5	4	0.7	7	0.2857142857142857	0.7	11	7	0	0	0	0.8571428571428571	6	7	0.8	12	0.0	0.6666666666666666	0.017515651935118386	0.5393960182364761	-0.054334147343217974	0.6431451004201024	0.07530476109414354	0.668313087951199	0.6531777093313645	0.6183394373735511	0	0.45454545454545453	0.0
2274	None	None	None	None	None	0.25	1	0.7	7	0.3076923076923077	4	0.5	0.23076923076923078	10	3	4	3	0	0.8333333333333334	6	5	1.0	15	0.6	0.4	-0.02186112164287677	0.6122996290391054	0.057345568475661836	0.6084692032368839	0.05128547610385734	0.5709790856042728	0.5840125550689552	0.59738298836811	1.0	1.0	0.0
104	None	None	None	None	None	0	0	1.0	2	0.0	0	0.75	0	2	0	0	2	0	1.0	2	2	0.2	3	1.0	0	0	0	0	0	0	0	0	0	0	0	0
6685	0.0022605778746363652	0.0007196261978258079	-0.0006979788764596328	0.9982773692087117	None	0.25	1	0.4	4	0.75	9	0.25925925925925924	0.75	13	9	0	0	0	0.6666666666666666	9	6	0.9333333333333333	14	0.0	1.0	0.07249145957966847	0.5	0.044898941701169	0.5838718500001584	0.09834569132546825	0.5444419776305115	0.535458406465551	0.5429709460503044	0	1.0	0.0
3525	0.0070832771805756185	0.0022896751643011197	-0.0008152591947107251	0.9867621221790769	None	0.3333333333333333	1	0.4444444444444444	4	0.7272727272727273	8	0.2653061224489796	0.7272727272727273	12	8	0	0	0	1.0	7	7	0.8666666666666667	13	0.0	0.6666666666666666	0.1862345525107326	0.5033176258599349	0.030753989504070444	0.543535000324768	0.09625342154488922	0.5250976167680911	0.6552937710216156	0.5240088289743641	0	0.9166666666666666	0.0
6964	0.001682077481161128	0.0003718187406259604	2.0167359503002718e-06	0.9985860685095823	None	0.25	1	0.4	4	0.7692307692307693	10	0.23809523809523808	0.7692307692307693	14	10	0	0	0	0.7777777777777778	9	7	1.0	15	0.0	1.0	0.09992931286961404	0.5001385324459144	0.09948139383694839	0.6511546914553691	-0.06517362677650243	0.5288597682940367	0.6831701460561693	0.5613756088081227	0	1.0	0.0
1834	None	None	None	None	None	0	0	0.5	1	1.0	1	1.0	0	0	0	2	8	0	0.3333333333333333	3	1	0.2	3	1.0	0	0	0	0	0	0	0	0	0	0	0	0
1399	None	None	None	None	None	0.14285714285714285	1	0.375	6	0.6666666666666666	14	0.5476190476190477	0.38095238095238093	14	8	8	2	0	0.8571428571428571	6	7	1.5333333333333334	23	0.14285714285714285	0.625	-0.038683603600873154	0.5827276904897778	0.09026055147002236	0.5901098379649579	0.19013542469554398	0.5971703356734581	0.7202148342509175	0.5900155525700003	1.0	1.0	0.0
6871	0.007892880607215049	0.005477187040574959	0.0011393620043815287	0.9911449454222245	None	0.25	1	0.36363636363636365	4	0.7857142857142857	11	0.2222222222222222	0.7857142857142857	15	11	0	0	0	0.8888888888888888	8	9	1.0666666666666667	16	0.0	1.0	-0.09999992940387846	0.5000000000000001	0.6168299270585804	0.5798224998474493	-0.07930265184115241	0.9812005723951897	0.9653667863295124	0.8062249869990771	0	0.9333333333333333	0.0
4337	0.0001811606495159331	7.4147167363749e-05	-2.175454874054187e-06	0.9996933384905448	None	0	0	0.5	2	0.6666666666666666	2	0.625	0.6666666666666666	4	2	0	0	0	0.5	4	2	0.3333333333333333	5	0.0	0	0.03542055675218779	0.504938051670306	0.1991434708520908	0.8334606107003365	0.12076705202916937	0.5760988428352247	0.6707135876466386	0.6560247461700573	0	1.0	0.0
1900	None	None	None	None	None	0	0	0.5	6	0.375	6	0.6666666666666666	0.0625	7	1	10	9	0	0.3333333333333333	3	9	1.2	18	0.5	0.8	0.3681496722116046	0.5126156372838553	1.7906284447455818e-09	0.5000000022036443	-0.04764633307830342	0.6597961820912429	0.8663738381963353	0.5591269983897766	1.0	1.0	0.0
1313	None	None	None	None	None	0	0	0.2727272727272727	6	0.6774193548387096	21	0.7333333333333333	0.1935483870967742	10	6	22	5	0	0.5555555555555556	9	5	2.2	33	0.11363636363636363	0.7857142857142857	0.12237315916852216	0.5350196977945011	0.0009846036888565553	0.5015160515649317	0.09706164312517936	0.5215401795878081	0.6276998410826908	0.5193725328475142	0.8	0.8	0.0
599	None	None	None	None	None	0	0	0.2777777777777778	5	0.68	17	0.75	0	1	0	25	0	0	1.0	6	6	1.8	27	0.0	0.2857142857142857	0	0	0	0	0	0	0	0	0	0	0
2475	None	None	None	None	None	0	0	0.4166666666666667	10	0.5294117647058824	18	0.8	0.35294117647058826	22	12	13	1	0	0.5555555555555556	5	9	2.4	36	0.05	0.8387096774193549	0.02355031062609203	0.5	-0.12950926357153864	0.9999997651148839	0.04278398302874524	0.7167302967295534	0.7755530171180688	0.9954924768020998	1.0	1.0	0.0
6880	0.0016108849128355551	0.0013489869193404277	0.0013414054647260054	0.9992207676478686	None	0.25	1	0.4	4	0.7692307692307693	10	0.23809523809523808	0.7692307692307693	14	10	0	0	0	0.7777777777777778	7	9	1.0	15	0.0	1.0	-0.09984959493392262	0.5003468198510067	-0.038868814986957004	0.511873502841575	0.039955595347927794	0.5030375268186592	0.6393187742747308	0.5050865310500857	0	0	0.0
1085	None	None	None	None	None	0	0	0.5	3	0.5714285714285714	4	0.45	0.42857142857142855	5	3	3	5	0	0.8	4	5	0.6	9	0.625	0.5	0.09999937479297563	0.5000003888271844	0.049278174008444316	0.5346893654764912	7.902762784127648e-27	0.5	0.6012045482080824	0.5115797868753578	1.0	1.0	0.0
1696	None	None	None	None	None	0	0	0.5	2	0.6666666666666666	2	0.5555555555555556	0	1	0	3	8	0	1.0	3	3	0.3333333333333333	5	0.8888888888888888	0	0	0	0	0	0	0	0	0	0	0	0
2601	1.4039560066719974e-08	1.2766828138876821e-08	2.066845462250469e-10	0.9999982369576358	None	0	0	0.75	3	0.3333333333333333	1	0.5555555555555556	0.3333333333333333	4	1	0	0	0	1.0	3	3	0.3333333333333333	5	0.0	1.0	0.01726318450537223	0.512734264130022	0.08830378970031286	0.6057469026417759	0	0.5	0.5969456940951636	0.5399494326541598	0	1.0	0.0
2084	None	None	None	None	None	0.2222222222222222	2	0.5714285714285714	12	0.3448275862068966	10	0.49206349206349204	0.2413793103448276	18	7	12	8	0	0.7777777777777778	9	7	2.066666666666667	31	0.47058823529411764	0.5384615384615384	-0.04341844420857068	0.5340268186890543	0.08080843480949051	0.6665208238311455	0.09594735398494862	0.5322467405117156	0.6617320191946393	0.5791597556300295	1.0	1.0	0.42375765799280773
1908	None	None	None	None	None	0	0	0.3333333333333333	4	0.6875	11	0.6	0.5625	12	9	5	0	0	0.8333333333333334	6	5	1.2	18	0.0	0.3076923076923077	-0.06740158320134242	0.999999999392942	0.09999895966452761	0.5000122515316321	0.026803892035138232	0.5946913513398376	0.9958978740956259	0.9992554208607336	0	1.0	0.0
1178	None	None	None	None	None	0.5	2	0.6	6	0.5384615384615384	7	0.35714285714285715	0.5384615384615384	13	7	1	0	0	0.8571428571428571	7	6	1.0	15	0.0	0.5	0.08523518051227752	0.5496151749910754	-0.04831385367796074	0.5604371384080139	0.004356607975868256	0.6613358155854778	0.6569640583093499	0.5915640901716284	0	1.0	0.0
2003	None	None	None	None	None	0	0	0.5	2	0.5	2	0.75	0	0	0	5	0	0	0.5	4	2	0.4	6	0.0	0	0	0	0	0	0	0	0	0	0	0	0
4180	0.006024197931047441	0.0017038748680755762	-0.0002982287114399352	0.9915191753297767	None	0.3076923076923077	4	0.39285714285714285	11	0.6410256410256411	25	0.5694444444444444	0.6410256410256411	36	25	4	0	0	0.8888888888888888	8	9	2.7333333333333334	41	0.0	0.75	0.09992244257272846	0.501414144110289	0.0956784003001109	0.548858888334631	0.09999643278664352	0.5000550754518969	0.5050776124319808	0.516821823096066	0	0.8888888888888888	0.0
446	None	None	None	None	None	0	0	0.29411764705882354	5	0.6521739130434783	15	0.5952380952380952	0.17391304347826086	8	4	16	7	0	0.8571428571428571	6	7	1.6666666666666667	25	0.21875	0.4	-0.04574701403692919	0.6402401261938765	0.05443632462404104	0.6569991393903328	-0.08020930727930572	0.6405920765658507	0.6665230632934601	0.6459834842530441	0.875	0.875	0.0
2375	None	None	None	None	None	0	0	0.25	1	1.0	3	1.0	1.0	4	3	0	0	0	0.2	1	5	0.3333333333333333	5	0.0	0	0.007120365176622375	0.5028595886145137	0.08667617240125063	0.5087230520701957	5.932501152529573e-14	0.5000000017770905	0.5969803071474814	0.5038611095158025	0	1.0	0.0
5515	0.00589180870952742	0.00040661999878106273	0.00032674591155167315	0.9954597843539337	None	0.2222222222222222	2	0.4	8	0.5925925925925926	16	0.5370370370370371	0.4444444444444444	20	12	8	5	0	0.6666666666666666	6	9	1.9333333333333333	29	0.4166666666666667	0.37037037037037035	0.09999993164423644	0.5000165820373623	-0.12486046935691189	0.7547665272379063	0.09955270841251744	0.5021208511533576	0.7423161559121886	0.5932899027045797	1.0	0.95	0.5612580132494274
3786	0.0007614856671458466	6.208336782673663e-05	-6.006455586378166e-05	0.9826648011050619	None	0	0	0.42857142857142855	3	0.75	6	0.3333333333333333	0.75	9	6	0	0	0	0.8333333333333334	5	6	0.6666666666666666	10	0.0	0.4	8.533711871210658e-08	0.5000001073517596	-0.07789176174649762	0.6630775809388482	0.06929572303997497	0.6607384389849188	0.6051183955293258	0.6101339897016245	0	1.0	0.0
5132	0.010051731333888992	0.000640881295650596	0.0006390133054856905	0.9887268170276681	None	0.25	1	0.4	4	0.75	9	0.25925925925925924	0.75	13	9	0	0	0	0.6666666666666666	9	6	0.9333333333333333	14	0.0	1.0	9.053733856035828e-08	0.5000005471694845	0.09970830098070618	0.5083058420152422	0.19691576740304179	0.5353094833084951	0.6908148365792207	0.5145543903142431	0	1.0	0.0
7373	2.865439132337311e-08	2.7911949391255377e-08	-1.7927670584399557e-09	0.9999965572441958	None	0.25	1	0.4	4	0.75	9	0.25925925925925924	0.75	13	9	0	0	0	0.6666666666666666	6	9	0.9333333333333333	14	0.0	1.0	-0.09999999999998974	0.5000000000000185	-0.08147517507540478	0.5252587122725865	3.2141886366264406e-08	0.5000029614232937	0.606918030687915	0.5084269331283348	0	0.9230769230769231	0.0
6327	1.7752720277946162e-05	4.510069812944846e-06	-4.509167305966788e-06	0.9987219316187488	None	0.25	1	0.4	4	0.7692307692307693	10	0.23809523809523808	0.7692307692307693	14	10	0	0	0	0.7777777777777778	7	9	1.0	15	0.0	1.0	0.001690472344427326	0.5144300984248265	-0.09998103030411817	0.5002688505336615	1.242290354267557e-09	0.5608268384476669	0.6165468493673	0.5252560071727421	0	0.21428571428571427	0.0
7115	0.0028875040771391604	0.000289113585491028	0.00019346862184348775	0.999037349885228	None	0.25	1	0.4	4	0.7692307692307693	10	0.23809523809523808	0.7692307692307693	14	10	0	0	0	0.7777777777777778	7	9	1.0	15	0.0	1.0	-0.023623490731975928	0.5429128611542	-0.0995174953061439	0.5031297446886001	0.11790553467776865	0.85336724627485	0.7111562881204433	0.656698868920718	0	0.9285714285714286	0.0
897	None	None	None	None	None	0.5	1	0.5714285714285714	4	0.625	5	0.3333333333333333	0.625	9	5	0	0	0	0.8333333333333334	6	5	0.6666666666666666	10	0.0	1.0	0.09999999999990548	0.5000000000001202	0.0004699412139213449	0.5030485845549866	3.7018872690022186e-05	0.5001320920267477	0.6154341518802781	0.5010602365320086	0	1.0	0.0
5874	0.0004522489411841007	2.720275800176396e-06	-1.2322412879565933e-06	0.9999962141691298	None	0.25	1	0.4	4	0.75	9	0.25925925925925924	0.75	13	9	0	0	0	0.6666666666666666	6	9	0.9333333333333333	14	0.0	1.0	-0.056352689816962565	0.6397035627297748	0.07851954600523332	0.5909430657729235	-0.08455457973811185	0.5468657210502543	0.6789713410619304	0.5930655034093248	0	1.0	0.0
7418	0.01274978451117048	0.0021064635071178883	0.002105123853828032	0.9809519697508106	None	0.25	1	0.4	4	0.75	9	0.25925925925925924	0.75	13	9	0	0	0	0.6666666666666666	6	9	0.9333333333333333	14	0.0	1.0	0.17521246687254913	0.538037523081375	0.11910917758064762	0.9996108028672979	0.11498862874977503	0.6287774949016626	0.6579137278820346	0.9449809486151958	0	0.9230769230769231	0.0
3837	0.0021829413943871244	0.00020204698844486849	5.943492376804792e-05	0.9835478819082868	None	0.3333333333333333	1	0.5	4	0.7	7	0.2857142857142857	0.7	11	7	0	0	0	0.8571428571428571	6	7	0.8	12	0.0	0.6666666666666666	0.47963544837032285	1.0	0.2563283306107334	0.5436229128403722	0.039343571001760294	0.5198435415808923	0.9753183862027469	0.9999973250843952	0	1.0	0.0
1580	None	None	None	None	None	0.14285714285714285	1	0.6470588235294118	11	0.21739130434782608	5	0.46296296296296297	0.08695652173913043	13	2	11	4	0	0.6666666666666666	9	6	1.6666666666666667	25	0.26666666666666666	0.19047619047619047	0.0017098860861273692	0.5514366262494961	-0.0994989604871511	0.5005348283970753	-0.08671491806222911	0.6448110187822921	0.6219042341370936	0.5666774377221153	1.0	0.8461538461538461	0.0
158	None	None	None	None	None	0.25	1	0.36363636363636365	4	0.7857142857142857	11	0.2222222222222222	0.7857142857142857	15	11	0	0	0	0.8888888888888888	8	9	1.0666666666666667	16	0.0	1.0	1.4935450000294724e-10	0.5000000097226542	0.07877247014619045	0.5716926761686947	0.00340847405377367	0.5521570959120483	0.5884241984430019	0.5414174371916869	0	1.0	0.0
396	None	None	None	None	None	0	0	0.4	2	0.8	4	0.4666666666666667	0.8	6	4	0	1	0	0.6	3	5	0.4666666666666667	7	0.5	0	0.0005169320309739408	0.5002237425635709	0.0012501022294897815	0.5090151858187296	2.3577748218363045e-07	0.5000244821848873	0.5014535223420103	0.5030880899675844	1.0	1.0	0.0
7075	0.0016800779535349664	0.0010528822899148603	0.0010479352812867633	0.9975614913002451	None	0.25	1	0.36363636363636365	4	0.7857142857142857	11	0.2222222222222222	0.7857142857142857	15	11	0	0	0	0.8888888888888888	8	9	1.0666666666666667	16	0.0	1.0	0.000434848864398487	0.5002686257702929	0.07029632823872237	0.5654034551380436	-0.053352577174092475	0.5918915722303917	0.6181595376260771	0.5528012739311778	0	1.0	0.0
1361	None	None	None	None	None	0	0	0.08823529411764706	3	0.9183673469387755	45	0.9444444444444444	0	0	0	50	9	0	0.6666666666666666	6	9	3.4	51	0.08653846153846154	1.0	0	0	0	0	0	0	0	0	0	0	0
400	None	None	None	None	None	0.125	1	0.47368421052631576	9	0.5	13	0.6666666666666666	0.23076923076923078	14	6	13	5	0	0.8571428571428571	7	6	1.8666666666666667	28	0.22727272727272727	0.17391304347826086	0.08188054338667403	0.5491890008644535	-0.12001666453642042	0.850063045025653	2.796554928128504e-12	0.5000000060936024	0.710663239080772	0.6556939880898992	1.0	1.0	0.0
1828	None	None	None	None	None	0	0	0.38095238095238093	16	0.5	30	0.7654320987654321	0.35	36	21	25	0	0	1.0	9	9	4.133333333333334	62	0.0	0.8679245283018868	0.19629398153399497	0.6326034452055039	0.1223434854932857	0.7032716582871015	0.002943611514618149	0.6525547466019015	0.7076637049361785	0.6634868997116058	0	0.9722222222222222	0.0
7334	0.0024975420447540587	0.0003568381622305386	4.087095404888571e-05	0.9994736990053813	None	0.25	1	0.4	4	0.75	9	0.25925925925925924	0.75	13	9	0	0	0	0.6666666666666666	9	6	0.9333333333333333	14	0.0	1.0	0.0814817363176208	0.5640536661855252	0.09971133474545164	0.5004911524038511	0.17413290856677788	0.5883981725494695	0.6032800444648347	0.551231433733182	0	0.8461538461538461	0.0
7300	0.0020997235529769866	0.0008084281822876832	-0.0005863415420846244	0.9968362492816834	None	0.3333333333333333	3	0.38095238095238093	8	0.6896551724137931	20	0.38271604938271603	0.6896551724137931	28	20	2	0	0	1.0	9	9	2.066666666666667	31	0.0	0.7272727272727273	7.902762784127648e-27	0.5	0.0005537050742475139	0.5103468041639266	-0.08108078020624376	0.6400102003364803	0.6025500995819177	0.5512198270512102	0	1.0	0.0
2005	None	None	None	None	None	1.0	1	1.0	4	0.0	0	0.5555555555555556	0	0	0	4	1	0	1.0	3	3	0.3333333333333333	5	0.08333333333333333	1.0	0	0	0	0	0	0	0	0	0	0	0
2264	None	None	None	None	None	0	0	0.5	2	0.6666666666666666	2	1.0	0.6666666666666666	4	2	0	0	0	0.2	5	1	0.3333333333333333	5	0.0	0.5	-0.5139394028853772	0.5	0.03299164651990799	0.5451718235322872	0.06974973803365399	0.6715901991759216	0.9354277067387289	0.5741627850026444	0	1.0	0.0
1953	None	None	None	None	None	0.14285714285714285	1	0.5882352941176471	10	0.2608695652173913	6	0.46296296296296297	0	10	0	14	0	0	0.6666666666666666	9	6	1.6666666666666667	25	0.0	0.43478260869565216	0	0	0	0	0	0	0	0	0	0	0
3173	None	None	None	None	None	0	0	0.3888888888888889	7	0.6	15	0.375	0.4	17	10	9	3	0	0.8888888888888888	9	8	1.8	27	0.2	0.6	0.00014086023747478555	0.5006426200915172	0.05636880967500353	0.5876706367136771	0.20570542380022694	0.6076594492453019	0.7113097740180636	0.5658157937119423	1.0	1.0	0.0
5581	0.0014127275205725732	5.666361687108923e-05	3.1160236718950575e-06	0.9955612128589449	None	0.25	1	0.4	4	0.7692307692307693	10	0.23809523809523808	0.7692307692307693	14	10	0	0	0	0.7777777777777778	9	7	1.0	15	0.0	1.0	0.02765441269543688	0.5706913792554934	-0.04400843966269562	0.6389963881286013	0.058434802390453636	0.5330153181929451	0.5959768462737494	0.5815920525672779	0	1.0	0.0
5773	0.004150355534599937	0.002687509648373976	0.0019503599347025606	0.9996126486795001	None	0.18181818181818182	2	0.36	9	0.6571428571428571	23	0.4567901234567901	0.6571428571428571	32	23	4	0	0	1.0	9	9	2.466666666666667	37	0.0	0.7142857142857143	0.004176960813579799	0.6629043194214281	0.2868748630722354	0.5806494518065263	-0.11874223180846814	0.5377543489686101	0.8426463866800882	0.5949185683660554	0	1.0	0.0
352	None	None	None	None	None	0	0	1.0	1	0	0	1.0	0	1	0	0	3	0	0.5	2	1	0.13333333333333333	2	1.0	0	0	0	0	0	0	0	0	0	0	0	0
2529	None	None	None	None	None	0	0	0.375	3	0.6	6	0.48	0.6	9	6	2	0	0	1.0	5	5	0.8	12	0.0	0	0.03573701379342417	0.5020885958449264	0.0019114227914197816	0.5043602958379727	0.003250665255532309	0.5803747509498933	0.5414656557139633	0.5291426006567203	0	1.0	0.0
5866	0.0026600862186515364	0.0005389385071767044	0.00012799117643376513	0.9984196381173459	None	0.09090909090909091	1	0.36	9	0.6285714285714286	22	0.4567901234567901	0.6	30	21	6	0	0	1.0	9	9	2.466666666666667	37	0.0	0.7142857142857143	0.09977986060630135	0.5011255826160697	0.09953510854748499	0.5023124025235066	-0.0043218922304109845	0.6360386928156991	0.6203643026467981	0.5475197991648846	0	0	0.0
3070	1.537749023091241e-05	5.34900069769322e-06	5.346279861603531e-06	0.9984733967906939	None	0	0	0.5	2	0.75	3	0.5	0.75	5	3	0	2	0	0.75	3	4	0.4	6	1.0	0	-0.0994153769188156	0.501391214938258	0.13435942507918827	0.5828274365459705	-0.03647165802994009	0.5010502582528737	0.7283990896186241	0.5286483469614298	1.0	1.0	0.0
1701	None	None	None	None	None	0	0	0.2	3	0.8	16	0.2716049382716049	0.2	5	4	16	2	0	1.0	9	9	1.4666666666666666	22	0.05714285714285714	0.21052631578947367	2.0242230950657523e-06	0.5000017350743707	0.09473726828767255	0.5133572687735085	0.06231197392888943	0.5423166837136826	0.5996934767443942	0.5185848801070476	0.0	0	0.0
7157	0.003060353887891441	0.00037979057617938114	-0.0003750137454540022	0.9879463373169224	None	0.25	1	0.4	4	0.7692307692307693	10	0.23809523809523808	0.7692307692307693	14	10	0	0	0	0.7777777777777778	7	9	1.0	15	0.0	1.0	0.011005225901535803	0.5422614317485935	0.07827167951968692	0.6723291030097828	0.0718929109811815	0.5076143851454481	0.5902423241334389	0.575961372786911	0	1.0	0.0
4987	0.02697281667820141	0.023906555529843634	0.01475330679207041	0.9972755166879569	None	0.25	1	0.36363636363636365	4	0.7857142857142857	11	0.2222222222222222	0.7857142857142857	15	11	0	0	0	0.8888888888888888	8	9	1.0666666666666667	16	0.0	1.0	0.09636016201778477	0.5	0.03930384042209538	0.5863299491408664	0.14936236192092878	0.521795201047199	0.6107156034537187	0.5362736684489972	0	1.0	0.0
5672	0.012059378702106124	0.007615093205346223	-0.007348966070965847	0.9944417261345914	None	0	0	0.375	3	0.7777777777777778	7	0.4074074074074074	0.7777777777777778	10	7	0	0	0	0.3333333333333333	9	3	0.7333333333333333	11	0.0	1.0	0.09988688930004627	0.5008838066520904	3.887678031501975e-18	0.5000000000000046	0.20750820154516192	0.822429781168222	0.7000118058850175	0.6253089596469839	0	0.9	0.0
1857	None	None	None	None	None	0	0	0.75	3	0.3333333333333333	1	0.625	0.3333333333333333	4	1	0	1	0	0.5	4	2	0.3333333333333333	5	1.0	0.6666666666666666	0.10621688378307	0.5216193733532576	0.0952454654426225	0.5061813683668356	9.405513746857741e-08	0.500000987398479	0.6170340821922479	0.5092707814853176	1.0	1.0	0.0
2521	None	None	None	None	None	0	0	0.375	3	0.5555555555555556	5	0.55	0	1	0	9	2	0	0.8	4	5	0.7333333333333333	11	0.09523809523809523	0	0	0	0	0	0	0	0	0	0	0	0
384	None	None	None	None	None	0	0	0.11538461538461539	3	0.8918918918918919	33	0.8666666666666667	0	0	0	38	9	0	0.5555555555555556	9	5	2.6	39	0.1125	0.8235294117647058	0	0	0	0	0	0	0	0	0	0	0
3369	0.010495585058551107	0.0028861500299139403	0.0009299804759959923	0.9914390091189763	None	0.25	1	0.4	4	0.75	9	0.25	0.75	13	9	0	0	0	0.875	8	7	0.9333333333333333	14	0.0	0.8571428571428571	0.09901793771504606	0.5063218902856234	0.2907546034829189	0.5903500373362045	-0.696097474022305	0.9998604895490943	0.9858084725799867	0.956449675095347	0	0	0.0
5585	1.8790113619295756e-08	1.8641630871234327e-08	-1.8547120768406465e-08	0.9999971319947086	None	0.25	1	0.4	4	0.7692307692307693	10	0.23809523809523808	0.7692307692307693	14	10	0	0	0	0.7777777777777778	9	7	1.0	15	0.0	1.0	0.09986763371663687	0.5009688868595155	0.09999960442294298	0.5000001748136474	0.0012853098227534414	0.5050384016040326	0.6141750913711198	0.5020025343048626	0	0.9285714285714286	0.0
5980	0.011080897613995541	0.0036964002315918623	-0.0017280670057032322	0.9984853815330854	None	0.25	1	0.4	4	0.7692307692307693	10	0.23809523809523808	0.7692307692307693	14	10	0	0	0	0.7777777777777778	7	9	1.0	15	0.0	1.0	0.0999996055444107	0.5000033748529034	0.0016823875570413705	0.5032630784310456	0.0999998841526631	0.5000004094608891	0.6138376057483158	0.5010889679687383	0	1.0	0.0
5194	None	None	None	None	None	0.2857142857142857	2	0.4375	7	0.6363636363636364	14	0.38095238095238093	0.6363636363636364	21	14	2	0	0	0.7777777777777778	7	9	1.6	24	0.0	0.5882352941176471	0.09787163113335445	0.5772543287012882	-0.09816223996036018	0.5021643170793394	-0.020500535388206127	0.6744180693193816	0.6977503868993766	0.5864886923679843	0	0	0.0
6719	0.006880322500748229	0.0007010859458454798	7.027640609300864e-05	0.9912420622660938	None	0.25	1	0.4	4	0.7692307692307693	10	0.23809523809523808	0.7692307692307693	14	10	0	0	0	0.7777777777777778	7	9	1.0	15	0.0	1.0	0.00019735430202722867	0.5001346588155939	0.09520988022536633	0.5129836674788228	0.27131463449359305	0.6270173638381434	0.7546518077696773	0.5475167849603899	0	1.0	0.0
2402	None	None	None	None	None	0	0	0.2727272727272727	3	0.7142857142857143	10	0.45714285714285713	0	0	0	15	3	0	0.7142857142857143	5	7	1.0666666666666667	16	0.08823529411764706	0.15384615384615385	0	0	0	0	0	0	0	0	0	0	0
3004	None	None	None	None	None	0.15384615384615385	2	0.42857142857142855	12	0.55	22	0.5185185185185185	0.175	18	7	23	9	0	1.0	9	9	2.8	42	0.23076923076923078	0.6111111111111112	0.09475876980569897	0.5327828642358609	0.011678930019400994	0.5389270483922683	-0.062310493772729084	0.5853511949794084	0.6580495469440819	0.552482955907813	1.0	1.0	0.0
5538	0.005217130984601643	0.000609611069692602	-0.0005453048530846842	0.9887074901149239	None	0.25	1	0.4	4	0.7692307692307693	10	0.234375	0.7692307692307693	14	10	0	0	0	1.0	8	8	1.0	15	0.0	0.8571428571428571	6.879120270935587e-16	0.50000222408898	-0.009002833827641776	0.6485290127457428	0.12774283372218487	0.9999997613563963	0.6987440998719381	0.9949683398713116	0	1.0	0.0
466	None	None	None	None	None	0	0	0.3333333333333333	3	0.8181818181818182	9	0.28888888888888886	0.8181818181818182	12	9	0	0	0	0.5555555555555556	5	9	0.8666666666666667	13	0.0	1.0	0.2061162910796809	0.5836511831034316	0.0999964531543015	0.5000416888500017	0.032372663484105155	0.9999997505387944	0.7900019395284053	0.9944070310370197	0	1.0	0.0
38	None	None	None	None	None	0	0	0	0	0	0	1.0	0	0	0	0	4	0	1.0	1	1	0.06666666666666667	1	1.0	0	0	0	0	0	0	0	0	0	0	0	0
7235	0.001826069549866167	0.0016985790691742126	0.001697435542525081	0.9990903653851715	None	0.25	1	0.4	4	0.75	9	0.25925925925925924	0.75	13	9	0	0	0	0.6666666666666666	6	9	0.9333333333333333	14	0.0	1.0	0.02188483988927767	0.5	0.1409518654491646	0.5659001015712427	0.09997157898340928	0.5002125543087471	0.6210146899383708	0.5221515811370814	0	1.0	0.0
3678	0.007840042081563827	0.005092395034247508	0.005016386464981548	0.9949656770734595	None	0.2857142857142857	2	0.4117647058823529	7	0.6521739130434783	15	0.44642857142857145	0.5652173913043478	20	13	4	1	0	0.875	7	8	1.6666666666666667	25	0.2	0.7058823529411765	-0.12688869418953524	0.9919079373876701	0.051135255605822535	0.6662426718152731	0.12691860943483674	0.9998916893630949	0.8027858762218607	0.9924362457127657	0.0	0	0.0
1797	None	None	None	None	None	0	0	0.11764705882352941	4	0.875	42	0.6944444444444444	0	0	0	49	0	0	0.8888888888888888	9	8	3.3333333333333335	50	0.0	1.0	0	0	0	0	0	0	0	0	0	0	0
3271	1.2656196595329727e-06	6.884201482658418e-07	2.0843868352456713e-07	0.9997239583972969	None	0	0	0.3333333333333333	2	0.8571428571428571	6	0.36	0.8571428571428571	8	6	0	2	0	1.0	5	5	0.6	9	1.0	0	-0.09947883893727638	0.5107779661375427	-0.2641490789905352	0.999964727627456	0.004131235625024082	0.512313936349807	0.8020282392506037	0.9691790038795272	0.9375	1.0	0.2473455229809791
5725	0.021196201991221585	0.003290661431989451	0.002002606208126407	0.9927045261549334	None	0.25	1	0.4	4	0.7692307692307693	10	0.23809523809523808	0.7692307692307693	14	10	0	0	0	0.7777777777777778	9	7	1.0	15	0.0	1.0	-0.15034456748858357	0.988712980794142	0.1448150462390252	0.6210711511013082	-0.23502652276724795	0.9422309024512445	0.9267766678525302	0.9299690993080526	0	1.0	0.0
4931	0.0055906311173971246	0.001441697041502812	-0.0012612223789088288	0.9983574981496411	None	0.3076923076923077	4	0.39285714285714285	11	0.6410256410256411	25	0.5061728395061729	0.6410256410256411	36	25	4	0	0	1.0	9	9	2.7333333333333334	41	0.0	0.6875	-0.09505790789506832	0.534563955060812	1.1715113608647406e-05	0.5001208611670077	-0.00904079546218026	0.6714990991137644	0.6130639356605517	0.5706844922998949	0	1.0	0.0
4591	0.002587047163159958	3.220571233588221e-05	3.1599220183627895e-05	0.9931354812790409	None	0.18181818181818182	2	0.375	9	0.6176470588235294	21	0.6428571428571429	0.5	25	17	10	6	0	0.875	7	8	2.4	36	0.375	0.3448275862068966	0.17875672173766577	0.6428068280460189	-0.013015346196422865	0.6351974840211523	0.043369466534561286	0.5989994029558684	0.707622016145751	0.6258564928309838	1.0	0.92	0.7586035511044305
5962	0.001195984926002462	0.0011952052416135809	0.0011934918086092723	0.9993957019123078	None	0.25	1	0.36363636363636365	4	0.7857142857142857	11	0.2222222222222222	0.7857142857142857	15	11	0	0	0	0.8888888888888888	9	8	1.0666666666666667	16	0.0	1.0	0.09996077153569916	0.5002369806236178	0.09094307296780571	0.5365214960619235	0.04096955766127528	0.5505529389843937	0.5645029125394395	0.5291502048804557	0	1.0	0.0
983	None	None	None	None	None	0	0	0.4	2	0.8	4	0.4666666666666667	0.8	6	4	0	2	0	0.6	3	5	0.4666666666666667	7	1.0	0	0.11956957596296747	0.606513666741182	-0.09779997304943416	0.6150034394577283	0.1627842115848778	0.552433839212669	0.7424265976374997	0.5915865308606004	1.0	1.0	0.0
2002	None	None	None	None	None	0	0	0.75	3	0.5	2	0.6666666666666666	0	0	0	5	10	0	1.0	3	3	0.4	6	0.7142857142857143	1.0	0	0	0	0	0	0	0	0	0	0	0
1426	None	None	None	None	None	0.5	3	0.5333333333333333	8	0.55	11	0.4583333333333333	0.5	18	10	3	2	0	0.75	8	6	1.4666666666666666	22	1.0	0.625	0.20947385469606905	0.6167357531795342	0.053927820727130336	0.5414725742518299	5.02086927414594e-08	0.500000012764597	0.7086181454528312	0.5532957951806962	0.9444444444444444	0.9444444444444444	0.12239067597352347
3431	0.0002852958477348519	3.671297354678498e-06	-3.6560630320803696e-06	0.9999964620900764	None	0.25	1	0.4	4	0.75	9	0.25925925925925924	0.75	13	9	0	0	0	0.6666666666666666	6	9	0.9333333333333333	14	0.0	1.0	-0.04927906222594725	0.6848062427277336	0.09977413207200442	0.5212357147925615	0.09999923086609257	0.5000018098804022	0.6640037084683319	0.5712574118192777	0	1.0	0.0
4836	0.0003742863121437175	5.067091811445076e-06	-1.7128697167555294e-07	0.9999946996234657	None	0.3333333333333333	1	0.4444444444444444	4	0.7272727272727273	8	0.2653061224489796	0.7272727272727273	12	8	0	0	0	1.0	7	7	0.8666666666666667	13	0.0	0.6666666666666666	-0.09910819033342469	0.5158362062723183	0.028225648451508878	0.5459974889743302	-0.09936689947600855	0.5048520278777826	0.6444015534672476	0.5222591431676346	0	1.0	0.0
1618	None	None	None	None	None	0.3333333333333333	1	0.5	4	0.7	7	0.2857142857142857	0.7	9	7	2	0	0	0.8571428571428571	7	6	0.8	12	0.0	1.0	0.20548707579455322	0.5981726393985233	0.09958974874212158	0.5036191474033759	0.006147795637921902	0.5284566237807723	0.6934553996710248	0.5437448154448098	0	1.0	0.0
10	None	None	None	None	None	0	0	0	0	0	0	1.0	0	0	0	0	4	0	1.0	1	1	0.06666666666666667	1	1.0	0	0	0	0	0	0	0	0	0	0	0	0
6742	0.018796609553349705	0.0006301339188801739	-0.0003579104350458668	0.9817341197576621	None	0.25	1	0.4	4	0.75	9	0.25925925925925924	0.75	13	9	0	0	0	0.6666666666666666	6	9	0.9333333333333333	14	0.0	1.0	0.0013015093862143536	0.5710749371114587	2.8108584872461388e-11	0.5359035230636022	-0.20824863777285438	0.5850783143454721	0.7366587767267814	0.5641245710244612	0	0.9230769230769231	0.0
4985	None	None	None	None	None	0.25	3	0.4230769230769231	11	0.5945945945945946	22	0.48148148148148145	0.5135135135135135	29	19	9	0	0	1.0	9	9	2.6	39	0.0	0.8	0.1871136837164495	0.5225157554017242	-0.007136380140634388	0.6655266939346719	0.0409822565043773	0.6001959410164744	0.6960174001995049	0.597439849652206	0	1.0	0.0
2081	None	None	None	None	None	0.16666666666666666	1	0.5	7	0.42105263157894735	8	0.5833333333333334	0.10526315789473684	5	2	15	0	0	1.0	6	6	1.4	21	0.0	0.875	-0.08132723787733813	0.540755486674224	0.044853463573827156	0.5216982574264548	-0.060883735163416476	0.6554446336890775	0.6450246200911385	0.5738957400593006	0	1.0	0.0
973	None	None	None	None	None	0.3333333333333333	4	0.5384615384615384	14	0.4444444444444444	16	0.5277777777777778	0.3611111111111111	26	13	11	1	0	0.8888888888888888	9	8	2.533333333333333	38	0.07692307692307693	0.8	-0.09996847367350575	0.5097682138248569	0.026031399528587185	0.5101429658686765	0.06973721598071181	0.6387261343190853	0.6704978130029772	0.553914139152522	1.0	0.38461538461538464	0.0
3251	None	None	None	None	None	0.09090909090909091	1	0.375	9	0.6060606060606061	20	0.4861111111111111	0.5454545454545454	27	18	7	0	0	0.8888888888888888	9	8	2.3333333333333335	35	0.0	0.5185185185185185	0.04252940908334797	0.5060495070645693	0.029817316400830428	0.555397858020571	0.09803897236813221	0.5234183557115826	0.5746075565808259	0.5283401022655784	0	1.0	0.0
5622	0.00453420171119593	0.0036629571203048547	-0.003279094964111941	0.9954559855042393	None	0.25	1	0.4	4	0.75	9	0.25	0.75	13	9	0	0	0	0.875	8	7	0.9333333333333333	14	0.0	0.8571428571428571	0.09999930973814747	0.5000200468726423	0.2378838859504313	0.6200020816014443	-0.05243981591603088	0.6740952117647405	0.7477262719866431	0.6000006408330438	0	0	0.0
980	None	None	None	None	None	0.3333333333333333	2	0.42857142857142855	6	0.6842105263157895	13	0.5	0.631578947368421	18	12	2	0	0	0.8571428571428571	6	7	1.4	21	0.0	0.4	1.3820682078237778e-07	0.5000105940514835	0.27497444219324546	0.597888388926987	0.07596004448126684	0.5678384420224124	0.7690230252856686	0.5555821873881897	0	0	0.0
7159	0.0021378989397069213	0.0001462506463339577	-0.00012156237284743225	0.9978488600018047	None	0.25	1	0.4	4	0.75	9	0.25925925925925924	0.75	13	9	0	0	0	0.6666666666666666	9	6	0.9333333333333333	14	0.0	1.0	4.601481626564687e-08	0.5000000930230287	4.120920900805438e-26	0.5000000000019951	0.09345713267237223	0.615897051331344	0.6083926700727734	0.5392664412552691	0	1.0	0.0
5502	0.0002816837034854393	3.202955802728606e-06	1.518906918556503e-06	0.9999963989830403	None	0.25	1	0.36363636363636365	4	0.7857142857142857	11	0.2222222222222222	0.7857142857142857	15	11	0	0	0	0.8888888888888888	9	8	1.0666666666666667	16	0.0	1.0	-0.09994772679764044	0.517131614107718	2.4752774105085836e-08	0.5000002194277459	0.19853170275369725	0.5967665552884128	0.7680303829468003	0.5383051716883043	0	0.9333333333333333	0.0
5121	0.0033065825636558023	0.0010750909310081938	0.0008363320184759198	0.9961134705577468	None	0.3333333333333333	1	0.4444444444444444	4	0.7272727272727273	8	0.2708333333333333	0.7272727272727273	12	8	0	0	0	0.75	6	8	0.8666666666666667	13	0.0	0.8571428571428571	9.517169665192017e-13	0.5000000007850903	-0.09581009650990305	0.510818387831183	0.24018406755285313	0.6711819547060884	0.802588532955189	0.5627356411583877	0	1.0	0.0
1814	None	None	None	None	None	0	0	0.2857142857142857	2	0.75	6	0.4	0	1	0	8	4	0	1.0	5	5	0.6666666666666666	10	0.21052631578947367	0	0	0	0	0	0	0	0	0	0	0	0
6036	None	None	None	None	None	0	0	0.3333333333333333	4	0.6	9	0.5666666666666667	0.3333333333333333	7	5	9	12	0	0.8333333333333334	5	6	1.1333333333333333	17	0.6	0.3333333333333333	0.09999963211910173	0.5000021240876443	-0.09999272066493393	0.5000085593240969	0.0714237952270083	0.520639924730636	0.7074749276563301	0.5068870123402529	0.0	0	0.0
6687	0.00017505506095102035	4.2289775400117363e-07	-4.1458909810987554e-07	0.9999972357804665	None	0.25	1	0.4	4	0.7692307692307693	10	0.23809523809523808	0.7692307692307693	14	10	0	0	0	0.7777777777777778	7	9	1.0	15	0.0	1.0	0.0319921226024538	0.5	0.001736485977222161	0.5025354606617048	0.06665884130913666	0.5022187192254535	0.56538731871941	0.5015847334211374	0	1.0	0.0
997	None	None	None	None	None	0.1	1	0.45454545454545453	10	0.4666666666666667	14	0.4444444444444444	0.4	21	12	10	4	0	0.8888888888888888	8	9	2.1333333333333333	32	0.26666666666666666	0.9166666666666666	0.09999998367515575	0.5000012030431584	0.09999980997056288	0.5000025740062676	-0.09006948527996764	0.9996873248762377	0.7859371426401085	0.9364349387051508	1.0	1.0	0.0
4393	0.00018130319344546658	0.00010380215702388129	-7.92845508905664e-05	0.9997941084479489	None	0.3333333333333333	1	0.5	4	0.7	7	0.2857142857142857	0.7	11	7	0	0	0	0.8571428571428571	6	7	0.8	12	0.0	0.6666666666666666	-0.03251510342877066	0.5133569098130872	0.023567712672241493	0.6648207517795918	0.08577225670804484	0.5595643040869827	0.6406281960687212	0.5807603428601281	0	0	0.0
3783	0.004696663242256362	0.0004211564971297667	0.0002707066276873725	0.9923092221211505	None	0.5	1	0.6666666666666666	4	0.5714285714285714	4	0.36	0.5714285714285714	8	4	0	0	0	1.0	5	5	0.6	9	0.0	0.5	0.09999991605452054	0.5000000790049771	-0.09999989751970413	0.5000001766471943	0.3599100349483084	0.6394342704200229	0.8679833942395219	0.5475979800587215	0	0.75	0.0
5785	0.00010750301771059482	5.589848656604365e-07	6.8849504480564e-08	0.9999755245798654	None	0.25	1	0.36363636363636365	4	0.7857142857142857	11	0.2222222222222222	0.7857142857142857	15	11	0	0	0	0.8888888888888888	9	8	1.0666666666666667	16	0.0	1.0	-0.09999999940959435	0.5000000025223231	4.818619389744102e-12	0.5516635518013389	0.07342588619005999	0.5885998155924317	0.6705720379718333	0.5469921101705503	0	1.0	0.0
11	None	None	None	None	None	0.2	1	0.3333333333333333	4	0.8	12	0.20987654320987653	0.8	16	12	0	0	0	1.0	9	9	1.1333333333333333	17	0.0	1.0	0.05600474757106161	0.61677940828363	2.2469190539949115e-05	0.5003932894608009	0.07906349226487965	0.5596051565072834	0.5948333892224915	0.5594699586720573	0	1.0	0.0
136	None	None	None	None	None	0	0	0.3333333333333333	2	0.8333333333333334	5	0.4	0.8333333333333334	7	5	0	0	0	0.8	4	5	0.5333333333333333	8	0.0	0	9.926549334687202e-10	0.500002727018702	0.08920436731656127	0.5574312136929345	0.06304694522352759	0.5242215820358128	0.59345101252141	0.5272825701228152	0	0	0.0
2626	5.676298030542454e-08	5.1666041865645944e-08	-2.2278054430478717e-08	0.9999894511943881	None	0	0	0.025	1	1.0	58	0.9523809523809523	0	0	0	59	9	0	0.7777777777777778	7	9	4.0	60	0.07377049180327869	0.9433962264150944	0	0	0	0	0	0	0	0	0	0	0
7460	0.000501187374808365	0.00023022443780607404	-0.0001913934503642096	0.9990736800688642	None	0.25	1	0.4	4	0.7692307692307693	10	0.23809523809523808	0.7692307692307693	14	10	0	0	0	0.7777777777777778	7	9	1.0	15	0.0	1.0	0.09479332494387441	0.5	1.202651607875187e-07	0.5000010012184741	0.017938011776282375	0.5325081452443867	0.6013644471404597	0.5108499858881301	0	1.0	0.0
4821	0.009418046093383937	0.0022820456572679054	0.002072069792763496	0.9980574167151844	None	0.125	1	0.2777777777777778	5	0.8	20	0.3333333333333333	0.76	24	19	2	0	0	1.0	9	9	1.8	27	0.0	0.7777777777777778	0.09992889254176593	0.5253102321849258	0.09999941982140995	0.5000010497598872	0.09998602616934361	0.5001055081213928	0.5001239508387174	0.5084786678241011	0	0.9166666666666666	0.0
197	None	None	None	None	None	0	0	0.5	3	0.5	3	0.5333333333333333	0.3333333333333333	4	2	3	7	0	0.6	5	3	0.5333333333333333	8	0.875	0	0.04854625430237238	0.5468135705695598	0.0001440315899209758	0.5008198542289075	0.006487770801183933	0.5210856491689585	0.5515887119031703	0.5229402502948614	1.0	1.0	0.11880162665331512
5184	0.00022800607118743748	1.981655358487002e-05	-2.4065788092752143e-07	0.9984167790769022	None	0.3333333333333333	1	0.5	4	0.6666666666666666	6	0.3055555555555556	0.6666666666666666	10	6	0	0	0	1.0	6	6	0.7333333333333333	11	0.0	0.8	0.004245799852584966	0.5391045174795202	-0.098631895605462	0.5016754885216564	0.03077259138821741	0.5308296778396423	0.6423905063185517	0.5238914164850579	0	1.0	0.0
6919	0.0012650753725723608	0.0004219025240576346	-0.00040015494155832117	0.9996251692522021	None	0.16666666666666666	2	0.37037037037037035	10	0.6052631578947368	23	0.49382716049382713	0.5789473684210527	32	22	7	0	0	1.0	9	9	2.6666666666666665	40	0.0	0.8387096774193549	5.038853939413931e-16	0.5000000001023219	0.041973925158699535	0.5195387105576375	-0.09390459152148903	0.5021290899411301	0.6385413652570956	0.5072254196791559	0	0.96875	0.0
7238	0.00029000723823740144	5.86892122056538e-07	2.103140137335541e-07	0.9999999818491275	None	0.2	1	0.3333333333333333	4	0.8	12	0.20987654320987653	0.8	16	12	0	0	0	1.0	9	9	1.1333333333333333	17	0.0	1.0	0.07217804594415847	0.5185315828952901	-0.2159441323167767	0.855993223633037	0.06984439051561789	0.8299106536867615	0.8361263854462129	0.7589964669810393	0	1.0	0.0
2902	0.001642483241422317	0.00024688485071364477	0.0002458092114146772	0.9952431761698003	None	0.125	1	0.3157894736842105	6	0.7307692307692307	19	0.3888888888888889	0.5	17	13	10	7	0	0.8888888888888888	8	9	1.8666666666666667	28	0.35	0.2857142857142857	1.9577135938829037e-05	0.5153203324486726	-0.07225205955547326	0.6677158434742665	0.02572744533930259	0.637291501589995	0.6054465135361436	0.6084814356170453	0.5294117647058824	0.4117647058823529	0.0
3426	0.008850404993997012	0.001044997449217964	0.0010119366986877606	0.979706816623379	None	0.3333333333333333	2	0.42857142857142855	6	0.6666666666666666	12	0.35714285714285715	0.6666666666666666	18	12	1	0	0	0.875	7	8	1.3333333333333333	20	0.0	0.6666666666666666	0.08265438377173022	0.9969651868372807	0.0015314229414981864	0.5786001683678407	-0.0838604111562549	0.5418060924753523	0.6883148706903942	0.8902278340596446	0	0.8888888888888888	0.0
2453	None	None	None	None	None	0	0	0.2857142857142857	4	0.7222222222222222	13	0.4444444444444444	0.6666666666666666	16	12	3	0	0	0.5555555555555556	9	5	1.3333333333333333	20	0.0	0.5263157894736842	-0.045130626772192296	0.5	0.1076082970861076	0.829268273075837	0.00025953023939214673	0.5715999264180418	0.656829052593113	0.6508878222852017	0	1.0	0.0
4457	1.2541381734239334e-05	3.3000262170541223e-06	3.1315691722190425e-06	0.9996068241709151	None	0.3333333333333333	1	0.5	4	0.6666666666666666	6	0.3055555555555556	0.6666666666666666	10	6	0	0	0	1.0	6	6	0.7333333333333333	11	0.0	0.4	0.00035416247969967645	0.5021264277280877	0.2709257331979281	0.5494664462103585	0.03280997845372274	0.5355402980721801	0.7749288512732752	0.5290856470775885	0	1.0	0.0
6669	1.9942652388267804e-05	3.1042565385539424e-06	3.104032532917359e-06	0.9951899027064635	None	0.2	1	0.5	6	0.4666666666666667	7	0.5666666666666667	0.4	10	6	6	3	0	0.8333333333333334	6	5	1.1333333333333333	17	0.25	0	0.15395917116919716	0.6630039318882714	0.08020269982223993	0.5217599612793701	7.902762784127648e-27	0.5	0.6521748977828039	0.5633087622351092	1.0	1.0	0.0
4455	0.00030007591261506714	9.96431293649208e-06	-7.516787328249014e-06	0.9999893736940745	None	0.3333333333333333	1	0.5	4	0.7	7	0.2857142857142857	0.7	11	7	0	0	0	0.8571428571428571	7	6	0.8	12	0.0	0.6666666666666666	0.0999987021605193	0.5000034767954389	0.00940363525225432	0.5142105341765012	-0.09989079445671345	0.5252748935214897	0.6935648243495267	0.5131683853520496	0	1.0	0.0
2270	None	None	None	None	None	0	0	0.05555555555555555	1	1.0	25	0.7714285714285715	0	0	0	26	5	0	0.7142857142857143	7	5	1.8	27	0.08928571428571429	0.36363636363636365	0	0	0	0	0	0	0	0	0	0	0
3287	0.0016031371035274064	6.484466733837815e-05	-5.9021029661061994e-05	0.9953451554015166	None	0	0	0.38095238095238093	8	0.5172413793103449	15	0.49206349206349204	0.20689655172413793	11	6	19	4	0	0.7777777777777778	7	9	2.066666666666667	31	0.10810810810810811	0.5	0.07673717677664713	0.9888428088898428	-0.09975582522510253	0.5043023348384276	0.04256361736344175	0.5	0.6948024652308527	0.8176570346709271	1.0	1.0	0.0
2016	None	None	None	None	None	0	0	0.75	3	0.3333333333333333	1	0.625	0.3333333333333333	4	1	0	0	0	0.5	4	2	0.3333333333333333	5	0.0	0.6666666666666666	0.053839509188096726	0.5816409372168828	0.06481596256071513	0.5590105978000056	0	0.5	0.5857618913064117	0.547081836010171	0	1.0	0.0
2511	None	None	None	None	None	0	0	0.5	2	0.6666666666666666	2	1.0	0.6666666666666666	4	2	0	0	0	0.2	1	5	0.3333333333333333	5	0.0	1.0	-0.04501373464471485	0.5	0.09995835453829752	0.5000721313310416	0.09999734722177087	0.5000644063757926	0.6645188042080248	0.5000455125691046	0	1.0	0.0
3376	None	None	None	None	None	0.2857142857142857	4	0.4	12	0.5714285714285714	24	0.5432098765432098	0.5238095238095238	34	22	9	0	0	1.0	9	9	2.933333333333333	44	0.0	0.5945945945945946	0.09999998629899354	0.5000000205092952	-0.1	0.5	0.37422201011936074	0.6953550164232074	0.8747812458598793	0.5683425131745992	0	0.9411764705882353	0.0
5839	0.0004464611905024429	2.3743040366358283e-05	-2.3695133271695077e-05	0.9999949801362356	None	0.3333333333333333	1	0.4444444444444444	4	0.7272727272727273	8	0.2653061224489796	0.7272727272727273	12	8	0	0	0	1.0	7	7	0.8666666666666667	13	0.0	0.6666666666666666	0.09991582892858852	0.5	0.0005776909793515417	0.5015525116602025	-0.24973503764053673	0.9999999998697062	0.8131914882310487	0.9994943430405252	0	1.0	0.0
1199	None	None	None	None	None	0.07142857142857142	1	0.3333333333333333	10	0.627906976744186	27	0.7142857142857143	0.32558139534883723	21	14	23	5	0	0.7777777777777778	7	9	3.0	45	0.11627906976744186	0.5789473684210527	0.0701726145155609	0.532495165460594	2.7684492512320086e-05	0.5088683540478036	0.05959430453395487	0.6228603103396133	0.5896026590555762	0.5553841280238418	0.6190476190476191	0.8095238095238095	0.0
1422	None	None	None	None	None	0.125	1	0.3888888888888889	7	0.5416666666666666	13	0.8666666666666667	0	6	0	19	5	0	0.8333333333333334	5	6	1.7333333333333334	26	0.1388888888888889	0.19047619047619047	0	0	0	0	0	0	0	0	0	0	0
524	None	None	None	None	None	0	0	0.18181818181818182	2	0.8571428571428571	12	0.64	0	0	0	15	7	0	1.0	5	5	1.0666666666666667	16	0.20588235294117646	0	0	0	0	0	0	0	0	0	0	0	0
4418	0.016126639339110696	0.005560093262965825	0.005094240149230284	0.9672478542372445	None	0.16666666666666666	2	0.37037037037037035	10	0.631578947368421	24	0.49382716049382713	0.631578947368421	34	24	5	0	0	1.0	9	9	2.6666666666666665	40	0.0	0.6451612903225806	0.33711485570345234	0.538475170029288	0.008642082089750312	0.5991885524323052	0.19776856808669727	0.6365973602372027	0.7902141704819547	0.5920159665291509	0	1.0	0.0
3165	None	None	None	None	None	0	0	0.3157894736842105	6	0.6923076923076923	18	0.5185185185185185	0.6153846153846154	22	16	5	6	0	0.6666666666666666	6	9	1.8666666666666667	28	0.75	0.7	-0.04093745223818236	0.605357916800031	0.08943649929226485	0.9841280289289546	0.017676066626494593	0.657106313836817	0.662628832056403	0.8500707116651675	1.0	1.0	0.0
4401	0.00011142493527129057	2.6320680055796742e-05	8.91120170621876e-06	0.9990940932958722	None	0.3333333333333333	1	0.5	4	0.7	7	0.2857142857142857	0.7	11	7	0	0	0	0.8571428571428571	6	7	0.8	12	0.0	0.6666666666666666	2.9408556746103153e-16	0.5	-0.07656312919959136	0.5682601719747836	0.02607199696023778	0.5293394581547455	0.5954268322003278	0.5326409300470976	0	0	0.0
2340	None	None	None	None	None	0.5	1	0.7142857142857143	5	0.375	3	0.4166666666666667	0.375	6	3	3	0	0	0.6666666666666666	4	6	0.6666666666666666	10	0.0	0.6666666666666666	0.05930359496808977	0.5796037773281824	0.022254118070793527	0.5285398496816552	0	0.5	0.5613529476669679	0.5362223233799579	0	0.6666666666666666	0.0
6452	2.2111117518352932e-08	2.1039463569451088e-08	2.0991863085001612e-08	0.9999972506134224	None	0.25	1	0.4	4	0.7692307692307693	10	0.23809523809523808	0.7692307692307693	14	10	0	0	0	0.7777777777777778	9	7	1.0	15	0.0	1.0	0.09993274091680991	0.5002279128521955	0.09463226175190191	0.5570935590959735	1.1969720350199456e-07	0.5000006016015354	0.6128223611301524	0.5191813070320457	0	0	0.0
2517	None	None	None	None	None	0.25	1	0.4	4	0.75	9	0.25925925925925924	0.75	13	9	0	0	0	0.6666666666666666	6	9	0.9333333333333333	14	0.0	1.0	-0.09999999842003483	0.5000000005719973	0.0003134266280691304	0.5001958680278578	0.0003655788925246167	0.5165154674059806	0.6160627613221898	0.5055722180660593	0	1.0	0.0
1526	None	None	None	None	None	0	0	0.5	1	1.0	1	0.75	0	0	0	2	0	0	1.0	2	2	0.2	3	0.0	0	0	0	0	0	0	0	0	0	0	0	0
515	None	None	None	None	None	0	0	0.375	3	0.5555555555555556	5	0.55	0	0	0	10	8	0	0.8	5	4	0.7333333333333333	11	0.3333333333333333	0	0	0	0	0	0	0	0	0	0	0	0
4580	0.004775601745194556	0.003287830853483276	0.0032354638120968933	0.9967414453168332	None	0.25	1	0.36363636363636365	4	0.7857142857142857	11	0.2222222222222222	0.7857142857142857	15	11	0	0	0	0.8888888888888888	9	8	1.0666666666666667	16	0.0	1.0	0.09999269090162102	0.5000175236180697	-0.05191820504679462	0.6383254368880538	0.09999999939350233	0.5000000008759435	0.671748777252477	0.5472067733900359	0	0.8666666666666667	0.0
701	None	None	None	None	None	0	0	0.5	1	1.0	1	1.0	1.0	2	1	0	0	0	0.3333333333333333	3	1	0.2	3	0.0	0	0.09991439851970756	0.5000103445469881	0.05011657724448241	0.5253193646093431	0.0876307006192167	0.5303802266167585	0.5554738329167888	0.5185811326436653	0	1.0	0.0
6822	0.0002514699791862793	0.00017840517611197597	-0.0001737870431260398	0.9997089197290225	None	0.25	1	0.4	4	0.7692307692307693	10	0.23809523809523808	0.7692307692307693	14	10	0	0	0	0.7777777777777778	7	9	1.0	15	0.0	1.0	0.09839059519427196	0.5051121728080928	-0.23881161577266402	0.90720441503968	-0.04000711034141146	0.5217782455448312	0.7993596161419568	0.6890886473204828	0	0.9285714285714286	0.0
2215	None	None	None	None	None	0	0	0.24	6	0.7714285714285715	27	0.8222222222222222	0.5428571428571428	25	19	11	0	0	0.5555555555555556	5	9	2.466666666666667	37	0.0	0.75	1.2678947969020074e-12	0.5000000000020793	-0.0619935527989315	0.6114749278918952	0.21363309546615952	0.6763613287025617	0.7871499653415083	0.597935893977754	0	1.0	0.0
7364	0.00014160450033851499	4.3048838919183164e-05	3.6570485125268425e-05	0.9997802927614741	None	0.25	1	0.4	4	0.75	9	0.25925925925925924	0.75	13	9	0	0	0	0.6666666666666666	6	9	0.9333333333333333	14	0.0	1.0	4.267480494578806e-08	0.5000051370767479	0.09372960385305815	0.5629494088560955	-0.012672830791399966	0.6222843812078549	0.617286559704912	0.5623747902113934	0	1.0	0.0
6284	0.004557632377375399	0.0023812537247923137	0.00221550475465597	0.9966445761201003	None	0.25	1	0.36363636363636365	4	0.7857142857142857	11	0.2222222222222222	0.7857142857142857	15	11	0	0	0	0.8888888888888888	8	9	1.0666666666666667	16	0.0	1.0	-0.09999987248521182	0.5000002280229866	-0.03083131067431947	0.5107686674137717	0.19196734031004392	0.705462138089302	0.7765205025912295	0.5757887463890655	0	1.0	0.0
3681	0.007733504768078348	0.0007136791726539659	0.0007128612087509191	0.9941899392627674	None	0.2222222222222222	2	0.4	8	0.6296296296296297	17	0.35802469135802467	0.6296296296296297	25	17	3	0	0	1.0	9	9	1.9333333333333333	29	0.0	0.6	0.10058269055403937	0.5735450631827019	0.050107239670360904	0.5688336706846889	0.054949315793702644	0.5241016894557882	0.558164806770319	0.5555946354971496	0	0.88	0.0
5869	0.0004941608202507986	0.0002125598845139663	-8.513703322752817e-06	0.9994707504896713	None	0.25	1	0.36363636363636365	4	0.7857142857142857	11	0.2222222222222222	0.7857142857142857	15	11	0	0	0	0.8888888888888888	9	8	1.0666666666666667	16	0.0	1.0	0.033619727233933125	0.6810979739505438	0.044391286073636294	0.5588069587334983	0.03529309304015373	0.5344497868918276	0.5627057890516274	0.5933232077561905	0	1.0	0.0
4329	0.010177385495403668	0.002527729833932694	-0.002525767928295306	0.9949265103116763	None	0	0	0.38461538461538464	5	0.6470588235294118	11	0.2638888888888889	0.6470588235294118	15	11	3	3	0	0.8888888888888888	9	8	1.2666666666666666	19	0.5	0.42857142857142855	0.04325288125866579	0.5030033986743822	0.15335794398261118	0.7425354792779445	0.2994109185697897	0.6682203494584278	0.772439572250354	0.6434683443104494	1.0	1.0	0.0
1098	None	None	None	None	None	0.2	1	0.3333333333333333	4	0.8	12	0.20987654320987653	0.8	16	12	0	0	0	1.0	9	9	1.1333333333333333	17	0.0	1.0	7.03235708164064e-06	0.5199108894143057	-0.19407356930171388	0.9928920514032806	4.90611186627899e-05	0.5003421259000962	0.7522084237533929	0.8420402404184314	0	1.0	0.0
6710	0.00010626834147496062	9.360853564706993e-05	9.36082562328477e-05	0.9997177324703415	None	0.25	1	0.4	4	0.7692307692307693	10	0.23809523809523808	0.7692307692307693	14	10	0	0	0	0.7777777777777778	7	9	1.0	15	0.0	1.0	0.02527822997259136	0.5722578039970694	4.174694920342335e-09	0.5000001096950555	0.020346338821851218	0.5720621251628302	0.5553668943514712	0.5482938834787524	0	1.0	0.0
3269	0.00020684782174379263	2.26927192557764e-05	-2.0305937158918112e-05	0.9999424083411134	None	0	0	0.5	2	0.75	3	0.6	0.75	5	3	0	2	0	0.4	2	5	0.4	6	1.0	0	-0.09951417046267601	0.500828983017305	0.059132717053511676	0.6685125251732972	-0.09860838060047729	0.5061675899007368	0.6782174431418505	0.5604899884762553	1.0	1.0	0.0
3078	0.0018656827830132098	0.00040169029125142685	-0.0003950683675939787	0.9968062649148695	None	0	0	0.3333333333333333	2	0.7142857142857143	5	0.36	0.7142857142857143	7	5	1	4	0	1.0	5	5	0.6	9	1.0	0	0.09261490133776698	0.550116495767022	0.0321144173057122	0.5502119583157796	0.09963921753931303	0.5013782232747597	0.5761036486873128	0.5339627411030381	1.0	1.0	0.0
4236	0.0012243641294558748	5.49140098888845e-05	3.267237348453697e-05	0.9981785947895974	None	0.25	1	0.4	4	0.75	9	0.25	0.75	13	9	0	0	0	0.875	7	8	0.9333333333333333	14	0.0	0.8571428571428571	0.08379039655602127	0.5163664832421876	0.09198835234930078	0.5395320104715221	-0.00539384927535309	0.6719286668310112	0.6084872531156329	0.5777693654142096	0	1.0	0.0
6841	2.246615966003112e-08	2.0913252461542795e-08	1.2883221472558852e-09	0.9999973328305071	None	0.25	1	0.4	4	0.7692307692307693	10	0.23809523809523808	0.7692307692307693	14	10	0	0	0	0.7777777777777778	7	9	1.0	15	0.0	1.0	-0.05840190954741757	0.5	0.03751327391863881	0.6856492202048965	0	0.5	0.6116960227729868	0.5646245464379142	0	0	0.0
6400	1.707065687599572e-05	1.6720124005902332e-06	-1.1169110082095788e-06	0.9993327379054474	None	0.25	1	0.4	4	0.75	9	0.25925925925925924	0.75	13	9	0	0	0	0.6666666666666666	6	9	0.9333333333333333	14	0.0	1.0	6.1734944996060045e-06	0.5	0.1586925607386765	0.5816755612216298	0.04950113417873648	0.6722324228936396	0.6631514302081336	0.5864522614257869	0	0	0.0
2828	0.0015523072335398064	0.00017102224548699987	0.00015453535748466172	0.9931004506998439	None	0.16666666666666666	1	0.42857142857142855	6	0.5263157894736842	10	0.4666666666666667	0.15789473684210525	6	3	14	19	0	0.5555555555555556	5	9	1.4	21	0.6551724137931034	0.7368421052631579	0.00010961398717518316	0.500180977684052	0.00017915793660829607	0.5011693030365569	0.29677192179263334	0.7398161950182877	0.801597516336646	0.5866510898931029	1.0	1.0	0.0
603	None	None	None	None	None	0	0	0.4375	7	0.45454545454545453	10	0.5714285714285714	0.045454545454545456	1	1	22	15	0	0.8571428571428571	7	6	1.6	24	0.3125	1.0	0.10833187226661427	0.5	0.0784378025778637	0.5	0.06079105176735887	0.5	0.548898117488191	0.5	1.0	1.0	0.0
4869	0.00010019010172228969	1.1180328900385728e-06	7.851233727316792e-07	0.9999999876192431	None	0.2	1	0.3333333333333333	4	0.8	12	0.20987654320987653	0.8	16	12	0	0	0	1.0	9	9	1.1333333333333333	17	0.0	1.0	-0.09999998138120429	0.500001538831889	0.37113820084262505	0.575588157431049	-0.013778605952779664	0.6290392015436231	0.8790233334449448	0.5689570335274513	0	0	0.0
5886	2.2209922910800536e-08	2.1622310437535345e-08	2.1525819081681768e-08	0.9999971994681367	None	0.25	1	0.4	4	0.7692307692307693	10	0.23809523809523808	0.7692307692307693	14	10	0	0	0	0.7777777777777778	9	7	1.0	15	0.0	1.0	0.05251754855571796	0.589390012808539	0.059253829994688575	0.6515267305381833	7.466444217260822e-08	0.5000046624035576	0.6010187077174592	0.5815338750702908	0	1.0	0.0
2612	None	None	None	None	None	0.1	1	0.30434782608695654	7	0.6875	22	0.6296296296296297	0.625	27	20	6	1	0	0.6666666666666666	9	6	2.2666666666666666	34	0.1111111111111111	0.8	1.8488775109554155e-09	0.5000000020874337	0.03136626431150723	0.5923277355718267	1.6426565138278322e-09	0.5002993390898866	0.5368982942117275	0.5311922632429785	0.0	0	0.0
4919	0.003997559181289937	0.0007915409569373579	-0.0007392724122179056	0.9973005501079216	None	0.25	1	0.36363636363636365	4	0.7857142857142857	11	0.2222222222222222	0.7857142857142857	15	11	0	0	0	0.8888888888888888	9	8	1.0666666666666667	16	0.0	1.0	0.07604726574811523	0.6006805202342427	-0.010377187032072691	0.587944463484529	0.23512235204350543	0.5249516706908952	0.7456978723170525	0.5714791185662986	0	0.9333333333333333	0.0
6944	0.0026074185247711304	0.0005168954487728923	-3.795358057225506e-05	0.9956267314409708	None	0.25	1	0.4	4	0.75	9	0.25925925925925924	0.75	13	9	0	0	0	0.6666666666666666	6	9	0.9333333333333333	14	0.0	1.0	0.09998875192976128	0.501038462753666	0.0996947390030937	0.6149182826924929	0.09999599519288095	0.5000123202286048	0.5006726105415256	0.5392720210936028	0	1.0	0.0
4333	0.005583811476073668	0.003222419183377791	-0.0007200331595235258	0.9976004533307998	None	0.2	1	0.3333333333333333	4	0.8	12	0.20987654320987653	0.8	16	12	0	0	0	1.0	9	9	1.1333333333333333	17	0.0	1.0	0.09999999998446277	0.5000000000154722	0.0005738771403776804	0.5137339888663854	-0.2878347304411295	0.7840052259982366	0.8381174515553341	0.6101724317894233	0	1.0	0.0
4594	0.0025255599911067727	0.001132413460540718	0.0011173037987591329	0.9940300823804556	None	0.25	1	0.4	4	0.7692307692307693	10	0.23809523809523808	0.7692307692307693	14	10	0	0	0	0.7777777777777778	9	7	1.0	15	0.0	1.0	0.09999999794586459	0.5000001647587107	0.12124963226785183	0.6656832921297428	0.027015835762314123	0.6724976082919898	0.6208824653527991	0.6152440312057393	0	0	0.0
930	None	None	None	None	None	0.06666666666666667	1	0.3333333333333333	11	0.6382978723404256	30	0.6049382716049383	0.3617021276595745	26	17	22	0	0	1.0	9	9	3.2666666666666666	49	0.0	1.0	0.09994665416565796	0.5007160577612761	0.013364954772119986	0.5538938875652146	0.15710167328653285	0.6511028514593932	0.6372068761590183	0.5698053394736862	0	0.6153846153846154	0.0
2543	None	None	None	None	None	0	0	0.1111111111111111	2	0.9166666666666666	22	0.8666666666666667	0	0	0	25	0	0	0.8333333333333334	5	6	1.7333333333333334	26	0.0	0.09523809523809523	0	0	0	0	0	0	0	0	0	0	0
6850	0.0002945681252664346	6.669904381971641e-07	-3.924531650054742e-09	0.9999985333683398	None	0.25	1	0.36363636363636365	4	0.7857142857142857	11	0.2222222222222222	0.7857142857142857	15	11	0	0	0	0.8888888888888888	9	8	1.0666666666666667	16	0.0	1.0	-0.06735152243163393	0.5811986174904742	0.0058969863196580595	0.5359560075835202	0.09940958961907857	0.5027014619852287	0.6626652481281561	0.5401280474784678	0	1.0	0.0
4614	1.3244540940004964e-08	1.3155690699919075e-08	1.3051667025651769e-08	0.9999985183511442	None	0.25	1	0.36363636363636365	4	0.7857142857142857	11	0.2222222222222222	0.7857142857142857	15	11	0	0	0	0.8888888888888888	9	8	1.0666666666666667	16	0.0	1.0	0.09984013681985889	0.500372492707112	0.04089605334901605	0.5426936721276922	1.001602503557304e-23	0.5	0.6012986046928235	0.5143861551949668	0	0	0.0
3731	0.0037771327886823966	0.0003241411299745156	-2.7782806302623155e-05	0.995786242074948	None	0.2	2	0.45454545454545453	10	0.5333333333333333	16	0.4444444444444444	0.4666666666666667	23	14	8	6	0	0.8888888888888888	8	9	2.1333333333333333	32	0.5454545454545454	0.4	0.04544442963695676	0.6058314031092461	9.811019076390703e-06	0.5001592321606378	0.024166782366589732	0.6440456663715008	0.5959066684854015	0.584467992560468	0.0	0	0.0
5266	0.007819643099390369	0.004090114458719885	0.003884723865690508	0.9927257035079645	None	0.25	1	0.4	4	0.7692307692307693	10	0.234375	0.7692307692307693	14	10	0	0	0	1.0	8	8	1.0	15	0.0	0.8571428571428571	0.09977306156432561	0.5010410110583814	0.020253323301660724	0.5715235664927695	0.16172717928620056	0.5679441113718033	0.6405143092606813	0.547002648542258	0	0.9285714285714286	0.0
6918	0.00389990604049715	0.0005940373721698733	0.00035398240301339384	0.996863348022845	None	0.25	1	0.4	4	0.7692307692307693	10	0.234375	0.7692307692307693	14	10	0	0	0	1.0	8	8	1.0	15	0.0	0.8571428571428571	0.08959872825215713	0.5352253038182706	0.8670890479566149	0.5789288663712071	0.27878823210727555	0.6038149975617224	0.9650807346673268	0.5728853529769617	0	0	0.0
168	None	None	None	None	None	0	0	0.21052631578947367	8	0.7454545454545455	41	0.7037037037037037	0.14545454545454545	13	8	43	0	0	1.0	9	9	3.8	57	0.0	0.6666666666666666	0.016957436945157077	0.5309922847973867	0.007802940969912196	0.535268927860705	0.47283951169565597	0.772341527086883	0.8926203352735905	0.6214419270035688	0	0.9230769230769231	0.0
2689	0.004920947326529569	0.0003277650687892755	7.645996760184088e-05	0.984953063031233	None	0	0	0.4166666666666667	5	0.5	8	0.5142857142857142	0.25	8	4	9	7	0	0.7142857142857143	5	7	1.2	18	0.3888888888888889	0.46153846153846156	0.15753560736790007	0.5528080505165184	9.147411226773851e-08	0.5061456829194735	-0.0649914860515157	0.6671496944958137	0.7044669521625939	0.5770421600706346	1.0	1.0	0.0
7195	2.199548290916407e-08	2.0137620433665764e-08	-1.4687502734386286e-09	0.9999970740279214	None	0.25	1	0.4	4	0.7692307692307693	10	0.23809523809523808	0.7692307692307693	14	10	0	0	0	0.7777777777777778	7	9	1.0	15	0.0	1.0	3.1480470647531345e-07	0.500000482687954	0.058341752186649186	0.5771460262496254	1.6861413963674359e-12	0.5000009194443118	0.5683256236550919	0.5258996331248247	0	1.0	0.0
1083	None	None	None	None	None	0	0	0.5	1	1.0	1	0.75	0	0	0	2	0	0	1.0	2	2	0.2	3	0.0	0	0	0	0	0	0	0	0	0	0	0	0
996	None	None	None	None	None	0	0	0.25	1	1.0	3	1.0	1.0	4	3	0	3	0	0.2	1	5	0.3333333333333333	5	1.0	0	0.1658208933385194	0.5123763265994397	0.0999469137024113	0.5007538646802283	0.6257645627473565	0.9999990283167144	0.9121981343092833	0.9903610298170337	1.0	1.0	0.0
5766	0.013116833099699672	0.006330221086197926	-0.005582958066801976	0.9930831110138963	None	0.25	1	0.4	4	0.7692307692307693	10	0.23809523809523808	0.7692307692307693	14	10	0	0	0	0.7777777777777778	9	7	1.0	15	0.0	1.0	-0.09998022893270989	0.5000000000000001	0.1302642194566393	0.5862524818643281	0.19548898226139227	0.6327863590803652	0.7809211303314457	0.5738462302974617	0	1.0	0.0
3222	None	None	None	None	None	0.1111111111111111	1	0.38095238095238093	8	0.6206896551724138	18	0.38271604938271603	0.5172413793103449	22	15	8	2	0	1.0	9	9	2.066666666666667	31	0.15384615384615385	0.7272727272727273	0.058868929134170155	0.5	0.10538809880507465	0.5835566913865897	0.0788382790501593	0.574940949901788	0.5732915139622815	0.5530850555697833	1.0	1.0	0.0
710	None	None	None	None	None	0	0	0.35714285714285715	5	0.5555555555555556	10	0.5555555555555556	0	0	0	19	0	0	1.0	6	6	1.3333333333333333	20	0.0	0.42857142857142855	0	0	0	0	0	0	0	0	0	0	0
4330	None	None	None	None	None	0.2857142857142857	4	0.36666666666666664	11	0.6744186046511628	29	0.5555555555555556	0.6744186046511628	40	29	4	0	0	1.0	9	9	3.0	45	0.0	0.8648648648648649	-0.038674622504369885	0.5103580215298315	0.010931205638311788	0.5930039605084404	0.1358976971932932	0.6102836226092418	0.6777992265505254	0.5716974472647021	0	0.975	0.0
1553	None	None	None	None	None	0.2222222222222222	2	0.6190476190476191	13	0.3103448275862069	9	0.5740740740740741	0.20689655172413793	18	6	12	0	0	0.6666666666666666	9	6	2.066666666666667	31	0.0	0.48	0.002035620437026965	0.5519465805332766	0.0060241192234136	0.5006697185830871	0.05751694133732399	0.5659844588325333	0.5625191840268798	0.5396419526376475	0	1.0	0.0
3283	0.0020372785314716835	0.00012012547690344622	0.00011634570601975717	0.9964075546450447	None	0	0	0.3333333333333333	2	0.8571428571428571	6	0.36	0.8571428571428571	8	6	0	2	0	1.0	5	5	0.6	9	1.0	0	-0.05092183755679347	0.6928414776560693	0.3047716741380034	0.5406458199577717	0.11306626603264389	0.5317084835245481	0.8156306833795841	0.5909260225709108	0.75	0.5	0.0
1235	None	None	None	None	None	0	0	0.6666666666666666	2	0.5	1	0.6666666666666666	0	1	0	2	6	0	0.6666666666666666	2	3	0.26666666666666666	4	0.8571428571428571	0	0	0	0	0	0	0	0	0	0	0	0
6325	0.01570702396066491	0.012942139329639646	0.010380687249374599	0.9939196060525455	None	0.25	1	0.4	4	0.75	9	0.25925925925925924	0.75	13	9	0	0	0	0.6666666666666666	6	9	0.9333333333333333	14	0.0	1.0	0.07559774296556405	0.5	0.02389919658025321	0.5292110877766242	0.09952136913026913	0.502740965331367	0.5782493770266348	0.5106601785836007	0	1.0	0.0
959	None	None	None	None	None	0	0	0.25	3	0.7333333333333333	11	0.68	0.13333333333333333	3	2	13	13	0	1.0	5	5	1.1333333333333333	17	0.4482758620689655	0	0.04903336645664059	0.5015725692616205	0.16622466038597597	0.5265364364211453	0.08851054415063483	0.5179542219358311	0.6193631988224998	0.515360469353522	0.0	0	0.0
870	None	None	None	None	None	0	0	0.5	3	0.6666666666666666	4	0.4	0.6666666666666666	7	4	0	0	0	0.8	4	5	0.5333333333333333	8	0.0	0.6666666666666666	-0.1599115011163645	0.5644002977418656	0.05623945059556409	0.5784227935841088	0.07847137271527767	0.6766748802279323	0.7426037036565257	0.6077724134989106	0	1.0	0.0
638	None	None	None	None	None	0	0	0.36363636363636365	4	0.6428571428571429	9	0.2857142857142857	0.35714285714285715	8	5	7	8	0	0.875	7	8	1.0666666666666667	16	0.5333333333333333	0	0.01379966839786787	0.5204500552915475	6.687081059813162e-05	0.511392492378689	-0.04522477468818062	0.6649815099273999	0.5951747858780608	0.5673381618730411	1.0	1.0	0.0
4267	None	None	None	None	None	0.09090909090909091	1	0.375	9	0.6176470588235294	21	0.4444444444444444	0.5882352941176471	29	20	6	0	0	1.0	9	9	2.4	36	0.0	0.5185185185185185	0.5387086129602574	0.6094639930513938	0	0.5	0.14565693097169383	0.6102798235072795	0.9095269927767431	0.5739167083086374	0	1.0	0.0
721	None	None	None	None	None	0	0	0.75	3	0.5	2	0.5	0.5	5	2	0	1	0	0.75	3	4	0.4	6	1.0	1.0	0.09997575753072378	0.5000423877725375	0.07660902431219904	0.540580539810895	1.5959733574242593e-24	0.5	0.6051585890067351	0.5135674633949522	0.0	0	0.0
6791	0.011362511235162166	0.0010240102088287075	0.0003644681373748676	0.9969174640923446	None	0.2857142857142857	2	0.375	6	0.7142857142857143	15	0.36507936507936506	0.7142857142857143	21	15	1	0	0	0.7777777777777778	7	9	1.5333333333333334	23	0.0	1.0	0.004203997127280906	0.5	0.09860318910031665	0.5019835401983035	0.09995931689111835	0.5001526646760337	0.6102333276881213	0.5007120712801463	0	1.0	0.0
6970	None	None	None	None	None	0.2727272727272727	3	0.4583333333333333	11	0.5588235294117647	19	0.4444444444444444	0.5294117647058824	29	18	6	3	0	1.0	9	9	2.4	36	0.6	0.6666666666666666	0.34064000859105736	0.5137401290163706	-0.8525975651732886	0.9999999999984739	-0.028839202732390677	0.6725016403475864	0.9989846844303639	0.9999110703550051	1.0	0.6206896551724138	0.0
3680	0.00043020399849160113	6.509352326190725e-06	7.200787614334919e-07	0.9999935305864927	None	0.3333333333333333	1	0.5	4	0.7	7	0.2857142857142857	0.7	11	7	0	0	0	0.8571428571428571	7	6	0.8	12	0.0	0.6666666666666666	0.06681283974169103	0.5469478894821872	-0.00726804615326848	0.6211655771628604	0.3776719716946775	0.6233633879658974	0.8386843703325692	0.597621529195225	0	1.0	0.0
2643	None	None	None	None	None	0	0	0.391304347826087	9	0.5	16	0.6296296296296297	0.15625	11	5	22	1	0	0.6666666666666666	9	6	2.2666666666666666	34	0.023809523809523808	0.5333333333333333	0.016710614058636563	0.6798285288572237	-0.13187230503666827	0.6059093245617444	0.0020117239793103754	0.5	0.6591660767747443	0.5973361058052518	1.0	1.0	0.0
262	None	None	None	None	None	0.25	2	0.6111111111111112	11	0.32	8	0.5625	0.28	18	7	8	0	0	0.75	6	8	1.8	27	0.0	0.5	0.1514937046738648	0.5799512585404557	0.03136511571427861	0.5074146853966746	0.03909552573179618	0.663559959832954	0.6717734485098131	0.5851160024501677	0	1.0	0.0
507	None	None	None	None	None	0	0	0.25	1	1.0	3	1.0	1.0	4	3	0	3	0	0.2	1	5	0.3333333333333333	5	1.0	0	0.03081984749580522	0.503957805334489	0.09927535818700595	0.5038208083794514	-0.09524185889389823	0.5046886622845631	0.6908085644251916	0.504155761125819	1.0	1.0	0.0
4736	None	None	None	None	None	0.08333333333333333	1	0.34615384615384615	9	0.6486486486486487	24	0.5416666666666666	0.4864864864864865	26	18	12	0	0	0.8888888888888888	9	8	2.6	39	0.0	0.5333333333333333	-0.018636887304644925	0.6699024591709563	0.017604405325733395	0.5298145361032687	0.0321608335667201	0.5510032162870837	0.5727418051875225	0.585151213521726	0	0.8846153846153846	0.0
4297	0.0022491707063612546	0.00029176926354025363	-1.2462431222093204e-05	0.9954592240804522	None	0.08333333333333333	1	0.34615384615384615	9	0.5833333333333334	21	0.6031746031746031	0.4166666666666667	23	15	14	0	0	0.7777777777777778	7	9	2.533333333333333	38	0.0	0.6206896551724138	0.018070368085151403	0.6528890295747067	-0.09998059304365853	0.50028123833061	0.09979744780894705	0.500111860443152	0.705068466564717	0.5525827720689049	0	0.8260869565217391	0.0
1303	None	None	None	None	None	0.3333333333333333	1	0.5555555555555556	5	0.5454545454545454	6	0.30952380952380953	0.5454545454545454	11	6	1	0	0	0.8571428571428571	7	6	0.8666666666666667	13	0.0	0.6666666666666666	0.020001434090541316	0.5578189140753119	0.054862652468609864	0.549424811681888	0.09246460971943356	0.5455395172376484	0.5783313657124626	0.550933232423492	0	0.09090909090909091	0.0
5051	0.00044476424321205824	7.780985610155518e-05	1.710578350634758e-05	0.9992235164389118	None	0.25	1	0.36363636363636365	4	0.7857142857142857	11	0.2222222222222222	0.7857142857142857	15	11	0	0	0	0.8888888888888888	8	9	1.0666666666666667	16	0.0	1.0	9.19723203817903e-05	0.5008779388103574	0.025058149454694388	0.5769899855941241	0.06342023094871037	0.5550975813667248	0.5669111738622088	0.5444845470981462	0	0.8666666666666667	0.0
2806	0.0011728980785287728	2.5233545194509042e-05	2.4961567134461986e-05	0.9988338949558008	None	0	0	0.25	1	1.0	3	1.0	1.0	4	3	0	0	0	0.2	1	5	0.3333333333333333	5	0.0	0	0.07153594121422943	0.5427049878515288	0.0999999044601248	0.5000005018338691	-0.09999997942567873	0.5	0.7076639624383921	0.5142660565090615	0	1.0	0.0
3665	None	None	None	None	None	0.3333333333333333	3	0.42857142857142855	9	0.6206896551724138	18	0.4305555555555556	0.6206896551724138	27	18	3	0	0	0.8888888888888888	8	9	2.066666666666667	31	0.0	0.5217391304347826	0.12858867437921512	0.6270873756297553	0.040958356152303865	0.5401107922113654	0.0699481752076084	0.5512287081813085	0.6035140342217084	0.5733149216046884	0	0.8518518518518519	0.0
241	None	None	None	None	None	0	0	0.5	1	1.0	1	1.0	1.0	2	1	0	3	0	0.3333333333333333	1	3	0.2	3	1.0	0	0.003896830189317474	0.500321699149565	-0.10387411204226085	0.5105685011011768	-0.09999363664827143	0.5000040292826002	0.6223253607064109	0.503631870758551	1.0	1.0	0.0
503	None	None	None	None	None	0.125	1	0.3333333333333333	6	0.64	16	0.5	0.08	6	2	20	8	0	0.6666666666666666	6	9	1.8	27	0.2	0.7272727272727273	0.08371628045747506	0.5042588856341188	0.008496831207098113	0.5307858277472167	0.054812596214711407	0.6274138010212874	0.5969537382168465	0.5549005175531936	0.0	0	0.0
6577	0.002142311032655263	0.00012689328412935038	0.00011984130234403504	0.9983289191720129	None	0.25	1	0.4	4	0.7692307692307693	10	0.23809523809523808	0.7692307692307693	14	10	0	0	0	0.7777777777777778	9	7	1.0	15	0.0	1.0	0.049395895378492954	0.5168336932559517	-0.09666697900618246	0.5443434601584874	0.2387164702801988	0.5823655517253342	0.7909904189418997	0.5479928842475335	0	1.0	0.0
7056	0.012005556374971332	0.005139653700824133	0.00046474159216750575	0.9971597351083895	None	0.25	1	0.4	4	0.7692307692307693	10	0.23809523809523808	0.7692307692307693	14	10	0	0	0	0.7777777777777778	7	9	1.0	15	0.0	1.0	0.09999998965060831	0.5000004089374396	0.07574925528169171	0.8780866714755636	0.09999628099883479	0.5001395294810784	0.5404966293873688	0.6588854975292157	0	1.0	0.0
4692	0.0029838601402535914	0.0020965701434177	0.0019925290527236764	0.9939374852604074	None	0.25	1	0.4	4	0.75	9	0.25	0.75	13	9	0	0	0	0.875	8	7	0.9333333333333333	14	0.0	0.8571428571428571	0.09999999343369835	0.5000116689840778	0.23893805151037864	0.6149940502586043	-0.033430042288955755	0.6640477160872817	0.7420038401469367	0.5946595640694842	0	0	0.0
3776	0.0014603769973057215	0.0003517595881329438	0.0001504718817973595	0.8912442310568262	None	0	0	0.42857142857142855	3	0.75	6	0.3333333333333333	0.75	9	6	0	1	0	0.8333333333333334	5	6	0.6666666666666666	10	1.0	0.4	0.0032500079073287252	0.5012429743751163	0.09996097581976725	0.5003446862556502	0.09999989792594458	0.5000031271076583	0.6120629098594739	0.500530263252381	1.0	1.0	0.0
3048	0.0019529971180541324	0.00022555604468445386	0.0002249255578255265	0.9971128472749099	None	0.3333333333333333	1	0.5	4	0.6666666666666666	6	0.3055555555555556	0.6666666666666666	10	6	0	0	0	1.0	6	6	0.7333333333333333	11	0.0	0.8	0.07533399566735097	0.6358448034733538	0.09547781409066029	0.5095131516358563	0.09960586967338363	0.5011793808841747	0.5267157172906353	0.5498462992288916	0	0	0.0
2997	0.004422765629580853	0.0001684459505156781	-0.0001639087282997993	0.9883434459466561	None	0	0	0.4444444444444444	8	0.4166666666666667	10	0.5777777777777777	0.20833333333333334	9	5	16	8	0	0.5555555555555556	9	5	1.7333333333333334	26	0.25	0.5714285714285714	-0.23656373420045673	0.5292233545671431	-0.07674776129532648	0.5573543850959318	0.28720270090939237	0.6892522455387127	0.9041335483224592	0.5942014294652089	1.0	1.0	0.0
4177	4.539923529539782e-08	4.50488214685995e-08	4.4025153538789344e-08	0.9999931036728469	None	0.09090909090909091	1	0.3333333333333333	8	0.6176470588235294	21	0.5714285714285714	0.4411764705882353	23	15	12	0	0	0.7777777777777778	7	9	2.4	36	0.0	0.5185185185185185	0.02427714947092856	0.662218701226501	-0.09583450149251682	0.5486720329170989	1.7297730970877168e-05	0.5003392515927451	0.6222007956059556	0.5719847758067734	0	0.9565217391304348	0.0
3033	5.997416142600115e-06	1.9843348060127356e-06	-1.984321371224799e-06	0.9994332714417237	None	0	0	0.4	2	0.8	4	0.4666666666666667	0.8	6	4	0	2	0	0.6	3	5	0.4666666666666667	7	1.0	0	0.09999813473226782	0.5000074462048468	0.09907444354617531	0.5150189453331382	2.772762130857527e-06	0.5014715579072426	0.6143088010920839	0.5055006024821099	0.9166666666666667	1.0	0.06101686120678378
1165	None	None	None	None	None	0	0	0.6666666666666666	2	0.5	1	1.0	0.5	3	1	0	0	0	0.25	4	1	0.26666666666666666	4	0.0	0.6666666666666666	0.03562981854197265	0.6872223364736597	0.1403244385125658	0.5111285137212779	0.0693680851115125	0.6927819021165413	0.6059245768385102	0.633736755780065	0	1.0	0.0
737	None	None	None	None	None	0	0	0.24	6	0.7142857142857143	25	0.6851851851851852	0.05714285714285714	2	2	34	9	0	0.6666666666666666	6	9	2.466666666666667	37	0.125	0.6875	0.09996448283252767	0.5000356334121786	0.09304844589078543	0.5115902410400717	3.6919872459573993e-09	0.500000009204996	0.6121191823687525	0.5038759091196122	1.0	1.0	0.4269175439482539
7517	1.3594242191114464e-08	1.3061352919210355e-08	1.6847513803989252e-09	0.9999980165562224	None	0.25	1	0.36363636363636365	4	0.7857142857142857	11	0.2222222222222222	0.7857142857142857	15	11	0	0	0	0.8888888888888888	8	9	1.0666666666666667	16	0.0	1.0	0.11980517677255595	0.5466327283636383	0.145230437531881	0.5702058102767624	1.0193486189495266e-07	0.5015370264287288	0.658016660844674	0.5395765048999445	0	0.5333333333333333	0.0
7324	0.002449803704009253	0.00014821096233491696	-3.428858667026052e-05	0.9982230294345923	None	0.25	1	0.4	4	0.75	9	0.25	0.75	13	9	0	0	0	0.875	7	8	0.9333333333333333	14	0.0	1.0	-0.08826491229491241	0.6500670617241956	-0.01135411658282024	0.6525773865189972	-0.09999544337167109	0.5002885148954588	0.6274580936816789	0.6027552445786525	0	0	0.0
7434	0.005938810742360931	0.000689005520355262	0.0006756428298850997	0.9928408720006138	None	0.25	1	0.4	4	0.7692307692307693	10	0.23809523809523808	0.7692307692307693	14	10	0	0	0	0.7777777777777778	7	9	1.0	15	0.0	1.0	7.902762784127648e-27	0.5	-0.0997638527076121	0.50129047391801	0.10140530743737455	0.6020789354828808	0.6944759054423316	0.534884631769136	0	1.0	0.0
1427	None	None	None	None	None	0.08333333333333333	1	0.4230769230769231	11	0.4722222222222222	17	0.5277777777777778	0.08333333333333333	11	3	26	3	0	0.8888888888888888	8	9	2.533333333333333	38	0.0625	0.7777777777777778	2.904308395745724e-05	0.5013428079881806	0.056427317614833584	0.6144963994300319	7.902762784127648e-27	0.5	0.5760322548779955	0.5392212378229305	1.0	1.0	0.0
3927	0.005241851883887681	0.002581010076567161	0.0008856302645713148	0.9878978705281902	None	0.25	1	0.4	4	0.7692307692307693	10	0.4166666666666667	0.6153846153846154	11	8	3	5	0	1.0	6	6	1.0	15	0.7142857142857143	0.2222222222222222	0.09976579030205156	0.5005870720631701	-0.04701662427262738	0.5346540851525405	0.5143233896195494	0.6942731398389196	0.9160429130133795	0.579434777087847	0.0	0	0.0
4000	0.001792665174304956	0.00055387682047464	0.0005530756631897809	0.9958658416219913	None	0.3333333333333333	1	0.5	4	0.7	7	0.2857142857142857	0.7	11	7	0	0	0	0.8571428571428571	7	6	0.8	12	0.0	0.6666666666666666	0.09983432758272953	0.5026043172655823	0.20360444023448995	0.5937855841932572	0.0808493306445568	0.6059762250886895	0.6606810386536521	0.5679506396195737	0	0	0.0
3207	None	None	None	None	None	0	0	0.36	9	0.5714285714285714	20	0.5873015873015873	0.17142857142857143	13	6	23	2	0	0.7777777777777778	7	9	2.466666666666667	37	0.046511627906976744	0.5806451612903226	-0.09999906262152508	0.5000027649452857	0.010211620890202843	0.6221571312595675	0.05935257828703724	0.6800800377751599	0.6702585787293212	0.6029139935635975	1.0	1.0	0.0
4090	9.507378292310042e-05	9.366814432121779e-07	2.3737969660495025e-07	0.9999932104613923	None	0.3333333333333333	1	0.5	4	0.7	7	0.2857142857142857	0.7	11	7	0	0	0	0.8571428571428571	6	7	0.8	12	0.0	0.6666666666666666	0.0033689816976750406	0.504113802469815	-0.04609261678840272	0.6867780304055267	0.027432087547185135	0.5046110533331535	0.5939516806997266	0.5679109965719822	0	0	0.0
4024	6.553165567642698e-07	4.193357897384135e-08	7.346924615885478e-10	0.9999759626637534	None	0.14285714285714285	1	0.29411764705882354	5	0.782608695652174	18	0.30864197530864196	0.782608695652174	23	18	1	0	0	1.0	9	9	1.6666666666666667	25	0.0	1.0	0.09997621525625118	0.5000389424495739	0.00021481463454809416	0.5011321868897305	4.048626325065497e-12	0.5012938600856207	0.615567557254145	0.5008216640097232	0	1.0	0.0
2485	None	None	None	None	None	0	0	0.3333333333333333	2	0.8571428571428571	6	1.0	0.8571428571428571	8	6	0	2	0	0.1111111111111111	1	9	0.6	9	1.0	1.0	5.814755003470565e-22	0.5	-0.17897304275643713	0.6073461513606374	0.08205789063733956	0.5509350962591748	0.7421269858204105	0.553183064328795	1.0	0.875	0.0
859	None	None	None	None	None	0	0	0.2	2	0.8333333333333334	10	0.4375	0	0	0	13	7	0	0.5	4	8	0.9333333333333333	14	0.23333333333333334	0.16666666666666666	0	0	0	0	0	0	0	0	0	0	0
6299	0.00483789365414651	0.0032507699380640554	-0.003061559930071087	0.9980297741961958	None	0.25	1	0.4	4	0.7692307692307693	10	0.23809523809523808	0.7692307692307693	14	10	0	0	0	0.7777777777777778	7	9	1.0	15	0.0	1.0	0.09584686065532265	0.5004981792310984	0.06136384879349368	0.5845410214919513	0.23506146404222267	0.9999999991262374	0.8892442377578949	0.9991481229361743	0	0.9285714285714286	0.0
2317	None	None	None	None	None	0	0	0.5	5	0.3333333333333333	4	0.4666666666666667	0	0	0	13	0	0	0.8333333333333334	5	6	0.9333333333333333	14	0.0	1.0	0	0	0	0	0	0	0	0	0	0	0
1174	None	None	None	None	None	0.07142857142857142	1	0.3225806451612903	10	0.6590909090909091	29	0.5679012345679012	0.36363636363636365	25	16	20	0	0	1.0	9	9	3.066666666666667	46	0.0	0.918918918918919	4.977860339227553e-10	0.5000033523406004	2.4435720419952666e-06	0.500066610625041	-0.09998034865700445	0.5032364078737763	0.6157032088803152	0.5011021368949362	0	0.8	0.0
3806	3.199797687325568e-08	2.8478762173557362e-08	2.01896212610667e-08	0.999994151615774	None	0.3333333333333333	1	0.4444444444444444	4	0.7272727272727273	8	0.2653061224489796	0.7272727272727273	12	8	0	0	0	1.0	7	7	0.8666666666666667	13	0.0	0.6666666666666666	0.0013610657634846109	0.5	0.07547899923474508	0.6154977288553709	1.2416364174695413e-11	0.5000000207115336	0.5872593952429368	0.5391266438412408	0	1.0	0.0
3273	0.0008848861080607546	0.0005464369656272898	0.0005217540922238266	0.9995427471848697	None	0.3333333333333333	2	0.42857142857142855	6	0.6842105263157895	13	0.3333333333333333	0.6842105263157895	19	13	1	0	0	0.7777777777777778	7	9	1.4	21	0.0	0.6666666666666666	0.03857210866694442	0.5001170037546071	0.09642564144384232	0.5907176269284901	0.09908347930589964	0.5013588960056037	0.5731218379456609	0.5310297726784078	0	0.9473684210526315	0.0
7519	0.00474572760056119	0.0021574522788266777	0.002081467546328309	0.9904935425803799	None	0.25	1	0.4	4	0.7692307692307693	10	0.23809523809523808	0.7692307692307693	14	10	0	0	0	0.7777777777777778	7	9	1.0	15	0.0	1.0	0.3883541883149887	0.5882532423411939	0.1973148595414287	0.5966635698578613	-0.035512782308539104	0.6561108947684692	0.8610577923589307	0.6141476703011309	0	0	0.0
6163	0.009255785736294275	0.0011183306414137579	0.001118235137469985	0.9933580037842794	None	0.25	1	0.4	4	0.7692307692307693	10	0.23809523809523808	0.7692307692307693	14	10	0	0	0	0.7777777777777778	9	7	1.0	15	0.0	1.0	0.09635040307028808	0.512219749752062	-0.0589238215533028	0.5796520396988121	-0.09988752200352417	0.5069978468609454	0.6988428185061996	0.5331369480693379	0	1.0	0.0
6513	0.0015861130200318387	0.0006331527751432383	0.0003545267350177679	0.9994675083585423	None	0.25	1	0.4	4	0.75	9	0.25	0.75	13	9	0	0	0	0.875	7	8	0.9333333333333333	14	0.0	1.0	-0.09999998955889974	0.5	-0.015396049965080653	0.5019349937143978	-0.08095053590726302	0.9704641902067181	0.5925976710933708	0.762536605775054	0	1.0	0.0
3854	0.00042279653607995616	0.0003215200883602623	1.632901411544057e-05	0.9997212118681936	None	0.25	1	0.4	4	0.7692307692307693	10	0.234375	0.7692307692307693	14	10	0	0	0	1.0	8	8	1.0	15	0.0	0.8571428571428571	0.038226189591238906	0.5446751206569019	6.262852159618268e-05	0.5002716048624511	0.03686231842612612	0.5568452530702003	0.5480704106360414	0.5340002059322365	0	0	0.0
3535	0.005995762713690754	0.0047372318407932	0.0030658442302044643	0.9926371243006605	None	0.2857142857142857	2	0.4375	7	0.6363636363636364	14	0.38095238095238093	0.6363636363636364	21	14	2	1	0	0.7777777777777778	9	7	1.6	24	1.0	0.7058823529411765	0.09999855918803263	0.5000096643584555	0.05165783999934159	0.5444242842624202	0.09940862530498781	0.5127979645301299	0.5566489309633198	0.5191080769011363	0.9047619047619048	0.7142857142857143	0.0
2613	1.070003732624769e-07	5.0422297564055595e-09	4.986189116254411e-09	0.9999994483197013	None	0	0	1.0	1	0	0	1.0	0	1	0	0	2	0	0.5	1	2	0.13333333333333333	2	0.6666666666666666	0	0	0	0	0	0	0	0	0	0	0	0
3042	0.0020366247458622976	2.2708506232698884e-05	2.0773214792642974e-05	0.9892937325110328	None	0	0	0.6666666666666666	4	0.42857142857142855	3	0.45	0.42857142857142855	5	3	3	2	0	0.8	5	4	0.6	9	0.25	0.2857142857142857	0.2112713197673713	0.7305983528328853	0.07132698572612627	0.5418455201000788	0.09900532372983697	0.5010233512695181	0.6380190256385879	0.5962448572598075	1.0	1.0	0.0
5171	0.0020251219196058398	2.948604743174223e-05	-2.808894138615776e-05	0.9979791112287418	None	0.25	1	0.4	4	0.75	9	0.25925925925925924	0.75	13	9	0	0	0	0.6666666666666666	9	6	0.9333333333333333	14	0.0	1.0	-0.025095153620901544	0.6504855233145661	0.04337045590176608	0.5809026989434054	-0.027333922723410037	0.6351375810127858	0.6319314907539058	0.6226140692361425	0	0	0.0
6254	7.665679657687686e-06	1.5373917168500156e-07	-1.1456615175877038e-07	0.9999975843517745	None	0.25	1	0.4	4	0.7692307692307693	10	0.23809523809523808	0.7692307692307693	14	10	0	0	0	0.7777777777777778	7	9	1.0	15	0.0	1.0	0.08314045556196367	0.5324270512167182	0.00027350759718189425	0.5019919447792826	0.008301363884343452	0.5627544816571635	0.5898470050488402	0.5324714769608558	0	1.0	0.0
7206	0.0002586806742655808	3.070195863133644e-06	-1.0409047854797996e-06	0.9999689167398598	None	0.25	1	0.4	4	0.75	9	0.25925925925925924	0.75	13	9	0	0	0	0.6666666666666666	6	9	0.9333333333333333	14	0.0	1.0	-0.09825629963990312	0.5041966792111899	-0.016132996824802875	0.6427617685727066	-0.014096779908481682	0.669106056054951	0.6419803227579829	0.6073295904372731	0	0	0.0
4877	0.0009612815358896025	3.455052756141915e-05	3.0886136238475934e-05	0.9991283277555454	None	0.25	1	0.4	4	0.75	9	0.25	0.75	13	9	0	0	0	0.875	7	8	0.9333333333333333	14	0.0	0.8571428571428571	-0.09802069575026653	0.501316441387989	0.04221962808653178	0.5239965307531264	0.0331225190863284	0.5685214655009768	0.6549194483679392	0.5313875895017384	0	1.0	0.0
6723	0.003680296004258101	0.0029876049990119093	-0.0020037868817495297	0.9977151231951787	None	0.25	1	0.4	4	0.7692307692307693	10	0.23809523809523808	0.7692307692307693	14	10	0	0	0	0.7777777777777778	7	9	1.0	15	0.0	1.0	0.09999999354542617	0.5000000874202123	0.057003089568485696	0.6170611476120957	0.09932846487558233	0.5160718611882735	0.5520696633451813	0.5449948440703415	0	0	0.0
4287	None	None	None	None	None	0.23076923076923078	3	0.35714285714285715	10	0.65	26	0.5185185185185185	0.625	34	25	7	0	0	1.0	9	9	2.8	42	0.0	0.8235294117647058	0.010007891927415222	0.6865596352741905	0.1876780020301348	0.5557363064068052	0.09998850376597362	0.5000303082898897	0.6908850229295994	0.5832250981018586	0	1.0	0.0
3412	None	None	None	None	None	0	0	0.2777777777777778	5	0.7083333333333334	17	0.5777777777777777	0.5	16	12	9	2	0	0.5555555555555556	9	5	1.7333333333333334	26	0.1111111111111111	0.38095238095238093	0.04059295730808854	0.508964902916549	-0.0617675873751631	0.5930521666385022	-0.09319022715319317	0.5615738536931422	0.6361712834247999	0.5547802838608707	0.5	0.5	0.0
1114	None	None	None	None	None	0.25	1	0.4	4	0.7692307692307693	10	0.23809523809523808	0.7692307692307693	14	10	0	0	0	0.7777777777777778	7	9	1.0	15	0.0	1.0	0.11988249919027993	0.5189774801466666	0.09994498659401495	0.5009349305881028	-0.07164366982987394	0.6611893496795758	0.7027807372593606	0.562035788482629	0	0	0.0
35	None	None	None	None	None	0	0	0.5	2	0.6666666666666666	2	0.5555555555555556	0.6666666666666666	4	2	0	2	0	1.0	3	3	0.3333333333333333	5	1.0	0	0.09533855838047067	0.5129559619273137	0.08987090646773029	0.5180446663325154	2.0595887369781464e-05	0.5000118085254518	0.6071673558683366	0.510339585048569	1.0	1.0	0.0
3941	0.0007212521336958162	0.00010081070526806451	1.416163041934986e-05	0.999092284865537	None	0.3333333333333333	3	0.4	8	0.6785714285714286	19	0.37037037037037035	0.6785714285714286	27	19	2	0	0	1.0	9	9	2.0	30	0.0	0.7619047619047619	4.11680892683029e-15	0.5000000000047607	0.005818239227077764	0.5088841270013081	0.006430267879591294	0.5726452276335982	0.5131304189097295	0.527322098981914	0	1.0	0.0
1570	None	None	None	None	None	0	0	0.3333333333333333	1	1.0	2	1.0	1.0	3	2	0	3	0	0.25	1	4	0.26666666666666666	4	1.0	0	-0.6317462653389565	1.0	0.08292385785892636	0.5661465744605175	-0.04903090960518236	0.6411065397025661	0.9982148562478875	0.9999999999851661	1.0	1.0	0.0
3174	0.0001439036480312896	6.257560216666858e-06	6.178664392148976e-06	0.9999958537232347	None	0	0	0.5	2	0.75	3	0.5	0.75	5	3	0	0	0	0.75	4	3	0.4	6	0.0	0	0.09994874077840363	0.5003210009730008	0.00013453938694962616	0.5004642604743069	0.4418990320999955	0.6667330489420229	0.8689463191366172	0.5577895039579475	0	1.0	0.0
1899	None	None	None	None	None	0	0	0.3333333333333333	2	0.8571428571428571	6	0.36	0	0	0	8	12	0	1.0	5	5	0.6	9	0.6	0.25	0	0	0	0	0	0	0	0	0	0	0
5258	None	None	None	None	None	0.23529411764705882	4	0.3888888888888889	14	0.6078431372549019	31	0.654320987654321	0.5882352941176471	44	30	8	0	0	1.0	9	9	3.533333333333333	53	0.0	0.6363636363636364	0.10446279920200703	0.5377756947716137	0.03072465391860888	0.6006388247045004	-0.0956458128765879	0.6159259774663997	0.6936416631477467	0.5851464960586957	0	0.9318181818181818	0.0
2961	0.0008339440662882907	0.00011144034152698068	5.017639344302015e-05	0.9992692529412183	None	0	0	0.42857142857142855	3	0.75	6	0.3333333333333333	0.75	9	6	0	1	0	0.8333333333333334	6	5	0.6666666666666666	10	1.0	0.4	0.03975427836151272	0.5143729102797809	0.09917329089490719	0.5178864929965182	0.09998441212832082	0.5077202709004883	0.5678954056535196	0.5133274704368354	1.0	1.0	0.0
3750	0.005104800374634598	0.0005362331717551723	-6.783272034736734e-05	0.9907070133934032	None	0.25	1	0.36363636363636365	4	0.7857142857142857	11	0.2222222222222222	0.7857142857142857	15	11	0	0	0	0.8888888888888888	8	9	1.0666666666666667	16	0.0	1.0	1.3714057888570066e-19	0.5000000000000037	0.0740091875380171	0.5727376874021877	-0.09160920765379621	0.6584778222532447	0.6786504149081782	0.5784749331736683	0	1.0	0.0
2411	None	None	None	None	None	0	0	0.4	2	0.6	3	0.7	0	0	0	6	0	0	0.4	2	5	0.4666666666666667	7	0.0	0	0	0	0	0	0	0	0	0	0	0	0
3512	0.03206609236226036	0.0008662020559184328	0.00039428825494808165	0.9952849976252132	None	0.1	1	0.30434782608695654	7	0.65625	21	0.5396825396825397	0.59375	26	19	7	4	0	0.7777777777777778	7	9	2.2666666666666666	34	0.36363636363636365	0.5517241379310345	0.05806766709026038	0.591464790828803	0.03456796666041859	0.6591013923494197	0.20211488531905789	0.5905058880602346	0.684081986697993	0.61422913756984	0.9807692307692308	0.9230769230769231	0.23386935454426355
5567	0.01417463389355244	0.004997758283257013	0.004592016848227824	0.9934074719838434	None	0.2857142857142857	2	0.5	8	0.5238095238095238	11	0.4107142857142857	0.5238095238095238	18	11	4	0	0	0.875	7	8	1.5333333333333334	23	0.0	0.5	0.31762007161087025	0.5317536747457134	0.05321941986447494	0.6164797524419883	0.01125717215079602	0.6612533231199222	0.8252780384278879	0.6043366755466126	0	0.3888888888888889	0.0
3973	0.0007789657126777606	1.4961995276324975e-05	-8.454873574816362e-06	0.9983021166586935	None	0.3333333333333333	1	0.5	4	0.7	7	0.2857142857142857	0.7	11	7	0	0	0	0.8571428571428571	6	7	0.8	12	0.0	0.6666666666666666	0.0710423769453629	0.694460972856906	0.26519648081996483	0.8951333259337422	0.0704034163630694	0.6158163770868178	0.7803596697421181	0.7587288725200221	0	0	0.0
1017	None	None	None	None	None	0	0	0.5	4	0.6	6	0.5	0	0	0	11	14	0	0.6666666666666666	6	4	0.8	12	0.5384615384615384	0.3333333333333333	0	0	0	0	0	0	0	0	0	0	0
2356	None	None	None	None	None	0.1111111111111111	1	0.4	8	0.5555555555555556	15	0.6444444444444445	0.25925925925925924	14	7	14	11	0	0.5555555555555556	5	9	1.9333333333333333	29	0.44	0.56	-0.09984024034147379	0.5001139606072494	0.033838285838810066	0.5319420839267766	0.0998659105475663	0.5024717683548628	0.6964327249189051	0.511521757856763	1.0	1.0	0.6130634975016718
6071	0.0023795536355076747	0.0009524154926709524	2.278925018350033e-05	0.9974070194667247	None	0.2727272727272727	3	0.36	9	0.6857142857142857	24	0.4567901234567901	0.6857142857142857	33	24	3	0	0	1.0	9	9	2.466666666666667	37	0.0	0.8571428571428571	-0.09999962874492475	0.500000557795432	0.09999993943842926	0.5000425131547096	0.05961237184347299	0.6183259844052075	0.7047065091111798	0.5401319185305592	0	1.0	0.0
3935	None	None	None	None	None	0.23076923076923078	3	0.35714285714285715	10	0.6666666666666666	26	0.5061728395061729	0.5897435897435898	33	23	7	0	0	1.0	9	9	2.7333333333333334	41	0.0	0.9090909090909091	-0.10640490670643336	0.7960935846114335	-0.02734240850831149	0.5051437963602979	0.09999765569233218	0.5000482455786773	0.7005858774249096	0.6132375023861223	0	1.0	0.0
2651	None	None	None	None	None	0	0	0.375	6	0.5909090909090909	13	0.6857142857142857	0.5909090909090909	18	13	5	2	0	0.7142857142857143	5	7	1.6	24	0.2222222222222222	0.3157894736842105	0.04697884120316946	0.5497501322477073	0.0179775593513203	1.0	0.19858187667638516	0.7345615384293153	0.7423375462905087	1.0	0.3333333333333333	0.3333333333333333	0.0
5823	0.002861583178358507	0.0027248349420022026	0.0027181401022413694	0.9984142761156173	None	0.25	1	0.4	4	0.7692307692307693	10	0.23809523809523808	0.7692307692307693	14	10	0	0	0	0.7777777777777778	7	9	1.0	15	0.0	1.0	-0.04114922200838566	0.5327674420110705	-0.09999999993482757	0.5000000355541747	0.06606195466971387	0.6117133301282419	0.6686607117208698	0.5486603193370093	0	0	0.0
3326	None	None	None	None	None	0.08333333333333333	1	0.2692307692307692	7	0.7027027027027027	26	0.5416666666666666	0.24324324324324326	16	9	22	12	0	0.8888888888888888	9	8	2.6	39	0.2926829268292683	0.47058823529411764	0.012350255228259999	0.5098268610059847	-0.05880498889796206	0.5333404540238932	0.1924255801638574	0.6692809458615192	0.7473069870763094	0.5726331233310464	1.0	1.0	0.6139642710277633
2649	7.778012059126607e-06	3.2011931646890674e-06	3.1927750425017603e-06	0.9998091465339197	None	0	0	1.0	3	0.0	0	0.6666666666666666	0	3	0	0	0	0	0.6666666666666666	3	2	0.26666666666666666	4	0.0	1.0	0	0	0	0	0	0	0	0	0	0	0
360	None	None	None	None	None	0.2	1	0.46153846153846156	6	0.5882352941176471	10	0.3877551020408163	0.5294117647058824	13	9	5	9	0	1.0	7	7	1.2666666666666666	19	0.9	0.6666666666666666	0.04927550566318363	0.5155419195131556	0.06540724200984406	0.5225738401787453	0.09239184217372101	0.5502112459393461	0.54209557823083	0.5294715269208531	1.0	0.46153846153846156	0.0
7128	0.007788593974204926	0.00043428303002263346	2.5151938367078966e-05	0.966410807566727	None	0.25	1	0.4	4	0.75	9	0.25925925925925924	0.75	13	9	0	0	0	0.6666666666666666	6	9	0.9333333333333333	14	0.0	1.0	0.6231688534615227	0.6340310059457862	1.5620181231488075e-05	0.5000487912281328	-0.06366107830639402	0.6811976719007673	0.9530077822401055	0.6073870336601482	0	0.9230769230769231	0.0
3984	1.915812277183478e-07	1.2484711797379882e-07	1.0348146786923774e-07	0.9999608108609677	None	0	0	0.3333333333333333	8	0.5757575757575758	19	0.4861111111111111	0.48484848484848486	24	16	10	5	0	0.8888888888888888	8	9	2.3333333333333335	35	0.3125	0.4666666666666667	0.09999999976208392	0.5000000036007087	9.538302232504152e-05	0.5398711534388874	7.287475996869763e-09	0.5000019065641499	0.6156627533482908	0.5133161499960699	0.0	0	0.0
1958	None	None	None	None	None	0	0	0.75	3	0.3333333333333333	1	0.625	0.3333333333333333	4	1	0	0	0	0.5	4	2	0.3333333333333333	5	0.0	0.6666666666666666	0.0472967064322042	0.6223544157284352	0.05030910094611189	0.5072888111182171	0.09129689679397217	0.5723358158951145	0.5535995880563549	0.5679191091685343	0	1.0	0.0
7329	0.00030850280939142833	3.69923782218638e-05	3.698584419778716e-05	0.9997288500884697	None	0.25	1	0.4	4	0.7692307692307693	10	0.23809523809523808	0.7692307692307693	14	10	0	0	0	0.7777777777777778	7	9	1.0	15	0.0	1.0	0.12289858915131217	0.5278349708284	3.91382159777943e-06	0.5111192409739935	0.015091202626773131	0.5947531283254219	0.634539678461505	0.5448449497690749	0	0.9285714285714286	0.0
5124	0.008706842868277078	0.00451121899745982	-0.00378114648291647	0.9863106323743407	None	0.25	1	0.36363636363636365	4	0.7857142857142857	11	0.2222222222222222	0.7857142857142857	15	11	0	0	0	0.8888888888888888	8	9	1.0666666666666667	16	0.0	1.0	0.29490497906352375	0.5161336332703602	-0.03521082767537377	0.5292087074172555	0.0999999502703434	0.5002005985798119	0.7974631485708283	0.5151892702827089	0	1.0	0.0
4579	None	None	None	None	None	0.2	3	0.375	12	0.6222222222222222	28	0.5802469135802469	0.5111111111111111	33	23	13	0	0	1.0	9	9	3.1333333333333333	47	0.0	0.6341463414634146	0.0012974482080109076	0.5143447358709174	0.09254126312833875	0.5228325092873305	0.19449630614231278	0.6158450897433293	0.6879135892714211	0.5515443897009804	0	0.7575757575757576	0.0
966	None	None	None	None	None	0.5	2	0.7	7	0.38461538461538464	5	0.4166666666666667	0.23076923076923078	9	3	5	3	0	1.0	6	6	1.0	15	0.375	0.4	-0.09999882726991902	0.5000532316521642	0.0011098690781226582	0.5666694637754935	7.902762784127648e-27	0.5000000996856035	0.6163392683944345	0.522359136632944	1.0	1.0	0.5724478936511098
4206	0.00018018782194096188	5.039008353330031e-06	4.944847715815055e-06	0.9999805060785646	None	0	0	0.5	4	0.6	6	0.6	0.6	9	6	2	5	0	0.8	4	5	0.8	12	1.0	0.2857142857142857	0.04077838394671769	0.6586422035334281	0.08996732368974837	0.5426188262354408	0.057296677491006795	0.5558486505371041	0.5887061532477672	0.586817213077555	0.8888888888888888	0.8888888888888888	0.0
4263	None	None	None	None	None	0.2	1	0.38461538461538464	5	0.7058823529411765	12	0.3958333333333333	0.6470588235294118	16	11	2	2	0	0.75	8	6	1.2666666666666666	19	0.6666666666666666	0.625	7.902762784127648e-27	0.5	6.959357779364435e-05	0.5003695376632719	0.09999749573961605	0.5000130313582066	0.6156701695134497	0.5001275230268236	1.0	1.0	0.0
6072	0.004040169007020689	0.0011459106545789657	-0.00024404504455574638	0.9958228483833829	None	0.2222222222222222	2	0.3333333333333333	7	0.7241379310344828	21	0.38271604938271603	0.7241379310344828	28	21	2	0	0	1.0	9	9	2.066666666666667	31	0.0	0.7272727272727273	0.04380214663368219	0.5509949784180606	0.07216493250141456	0.602426038890904	-0.09992916918706046	0.5017769028787231	0.684232194725743	0.5520922183604405	0	0.9285714285714286	0.0
6679	0.00582311844113848	0.0033569877761724294	-0.0032716460678636015	0.999551389058724	None	0.25	1	0.4	4	0.7692307692307693	10	0.23809523809523808	0.7692307692307693	14	10	0	0	0	0.7777777777777778	7	9	1.0	15	0.0	1.0	0.09999999843462404	0.5000000249267983	0.02539585175623768	0.585938045463482	0.09788709359053178	0.504737060382156	0.5850467194016807	0.5304744601609285	0	1.0	0.0
2832	2.321859500102054e-05	2.5864564619144268e-06	-3.5300222749205866e-08	0.9947976610622934	None	0.3333333333333333	1	0.5555555555555556	5	0.36363636363636365	4	0.52	0.18181818181818182	6	2	6	0	0	1.0	5	5	0.8666666666666667	13	0.0	0.4444444444444444	0.02972974468974518	0.5833060389908343	0.099999969513204	0.5000001120362126	0.0027939613472824417	0.5071596473050286	0.6060638758429865	0.5303792789012419	0	1.0	0.0
5703	None	None	None	None	None	0.25	3	0.38461538461538464	10	0.6486486486486487	24	0.48148148148148145	0.5675675675675675	31	21	7	0	0	1.0	9	9	2.6	39	0.0	0.8	0.21675107440710534	0.5147791390639335	0.004348659613540498	0.5795202020859271	0.005992937084663986	0.5832766816757745	0.7149819109603436	0.5593995884612581	0	0.967741935483871	0.0
77	None	None	None	None	None	0.05263157894736842	1	0.2682926829268293	11	0.711864406779661	42	0.7530864197530864	0.4406779661016949	35	26	25	0	0	1.0	9	9	4.066666666666666	61	0.0	0.9230769230769231	1.687246713682414e-07	0.500003585739341	0.06485239172739597	0.5381239885020979	0.017981505684190702	0.5394547460788912	0.5711086246680526	0.5258897112153429	0	1.0	0.0
7499	0.004283371169660903	0.004359116635225401	-0.004356319208511816	0.99697519297823	None	0.25	1	0.4	4	0.7692307692307693	10	0.23809523809523808	0.7692307692307693	14	10	0	0	0	0.7777777777777778	7	9	1.0	15	0.0	1.0	0.0999997961899415	0.5000039977044304	-0.05590687913732587	0.6476369551548377	0.2591118712830471	0.6035355578588176	0.7827626513522395	0.5849112123009258	0	0.2857142857142857	0.0
6218	0.0029385170222084593	0.0007891699926411228	0.0007262474809483453	0.996955428628393	None	0.25	1	0.4	4	0.75	9	0.25925925925925924	0.75	13	9	0	0	0	0.6666666666666666	6	9	0.9333333333333333	14	0.0	1.0	0.07707790695600913	0.6014417511936537	0.005113175522385132	0.5682027803695876	0.09999932274717432	0.5000013729001477	0.6013301735127481	0.5569191792645714	0	1.0	0.0
3751	None	None	None	None	None	0	0	0.4	4	0.6923076923076923	9	0.5	0.38461538461538464	7	5	7	0	0	0.8333333333333334	6	5	1.0	15	0.0	0.2222222222222222	0.09751240505298797	0.5061842756127973	0.2959645754606245	0.9999773012695181	-0.03135980644928185	0.5377055029302658	0.8487962097794716	0.9739922482079506	0	0	0.0
4331	0.003660575416871467	0.00028544650757790334	-0.0001825722983951373	0.9988479931296854	None	0	0	0.375	3	0.7777777777777778	7	0.3142857142857143	0.7777777777777778	10	7	0	1	0	0.7142857142857143	5	7	0.7333333333333333	11	1.0	0.6666666666666666	0.09433388860968563	0.5673769252681276	0.08891859320878559	0.999599954392963	0.09999996739162553	0.5000011092304885	0.5421918609564438	0.9369221847376503	0.0	0.3	0.0
1	None	None	None	None	None	0	0	0	0	0	0	1.0	0	0	0	0	0	0	1.0	1	1	0.06666666666666667	1	0.0	0	0	0	0	0	0	0	0	0	0	0	0
172	None	None	None	None	None	0	0	0.75	3	0.5	2	0.5	0.5	5	2	0	1	0	0.75	4	3	0.4	6	1.0	1.0	0.09996552291234946	0.5000266226765483	0.09850444195107802	0.5003633337009463	0.010499860074271698	0.5399062925067241	0.6031569478091722	0.513457185632462	0.8	1.0	0.0
1136	None	None	None	None	None	0	0	0.07692307692307693	1	1.0	17	0.95	0	0	0	18	0	0	0.8	4	5	1.2666666666666666	19	0.0	0	0	0	0	0	0	0	0	0	0	0	0
5000	0.00985130211182609	0.00028372408657663416	-0.00028370431057001	0.9873070004986058	None	0.3333333333333333	1	0.5	4	0.7	7	0.2857142857142857	0.7	11	7	0	0	0	0.8571428571428571	6	7	0.8	12	0.0	0.6666666666666666	0.15457331594847612	0.5048180037114165	0.009615562779405852	0.6597292740700106	0.0998999854028465	0.5005011129798511	0.642196968384994	0.5567021231901145	0	1.0	0.0
4367	0.003019004748776905	0.0007130416647856907	-0.00046388183285850186	0.996841187875924	None	0.2	2	0.391304347826087	9	0.625	20	0.41975308641975306	0.625	29	20	4	0	0	1.0	9	9	2.2666666666666666	34	0.0	0.64	0.009065119021052895	0.67363962562401	-0.09984518257839557	0.5069995255088089	0.1131736348017131	0.6068466811806298	0.7202996861224797	0.597627612133857	0	1.0	0.0
7146	0.0019111977523616984	0.001158989013852126	0.0003913172336139764	0.9977770985651883	None	0.25	1	0.4	4	0.75	9	0.25	0.75	13	9	0	0	0	0.875	8	7	0.9333333333333333	14	0.0	1.0	0.09886445545318265	0.5000000000000001	0.6058667443182404	0.5739740551219873	0.048700904333770445	0.6402562550309062	0.9275501355406838	0.5723682527574907	0	1.0	0.0
3291	0.0010364656890311378	0.00011886540054224662	8.430181832918228e-05	0.9969706029974473	None	0	0	0.5	3	0.6666666666666666	4	0.4444444444444444	0.6666666666666666	7	4	0	1	0	0.5	6	3	0.5333333333333333	8	1.0	0.4	0.19966670095841435	0.5803477243818781	-0.0037136408851000625	0.6612556624732256	0.05638757665060305	0.5087870279180156	0.7178824258491374	0.5848581828644593	1.0	1.0	0.0
2099	None	None	None	None	None	0.3333333333333333	2	0.5	7	0.5555555555555556	10	0.5555555555555556	0.5555555555555556	17	10	2	0	0	1.0	6	6	1.3333333333333333	20	0.0	0.2857142857142857	-0.0911086848837678	0.602381737026528	0.01391086603073487	0.5467484275975778	-0.06659925217866364	0.5503597427277229	0.6127219314476707	0.5666889928218855	0	0.9411764705882353	0.0
4894	0.0015687830638690425	0.0007981869401364744	-9.25377212019997e-05	0.9958377279024478	None	0	0	0.5	2	0.6666666666666666	2	0.5555555555555556	0.6666666666666666	4	2	0	2	0	1.0	3	3	0.3333333333333333	5	1.0	0	0.24286505867281366	0.5573904567205048	-0.08293380234858652	0.6305045409221922	0.09733632349332685	0.5473260260956303	0.7918657651137025	0.5789044002951999	0.0	0	0.0
2323	None	None	None	None	None	0	0	0.19047619047619047	4	0.7931034482758621	23	0.8611111111111112	0	0	0	30	6	0	1.0	6	6	2.066666666666667	31	0.09375	0.32	0	0	0	0	0	0	0	0	0	0	0
1195	None	None	None	None	None	0	0	0.5	3	0.6666666666666666	4	0.4	0.6666666666666666	7	4	0	1	0	0.8	5	4	0.5333333333333333	8	1.0	0.6666666666666666	-0.08381695376165181	0.5299503597952396	0.00620682483208883	0.514890871046946	0.09999079909142576	0.5004147296047967	0.6788411284265827	0.5150941669713645	0.8571428571428571	1.0	0.0
3568	0.0009395267048148047	0.0002843038631692722	4.1475335254662646e-05	0.9991897468195591	None	0	0	0.42857142857142855	3	0.75	6	0.3333333333333333	0.75	9	6	0	1	0	0.8333333333333334	6	5	0.6666666666666666	10	1.0	0.4	0.027645926057177833	0.5080863643939141	0.08793568257727116	0.6244678438886663	0.1732465830965543	0.9994689678026867	0.6595790309050054	0.9366530938088028	0.0	0	0.0
2499	None	None	None	None	None	0.1	1	0.391304347826087	9	0.5625	18	0.4722222222222222	0.5625	27	18	6	2	0	0.8888888888888888	9	8	2.2666666666666666	34	0.2857142857142857	0.5517241379310345	0.09955167480320364	0.5008528649839298	-0.0864352833164486	0.6704624388976042	0.009470745011130433	0.6571536470248437	0.6912104794952497	0.6117738727425535	1.0	1.0	0.0
2470	None	None	None	None	None	0	0	0.5	2	0.6666666666666666	2	1.0	0.6666666666666666	4	2	0	2	0	0.2	1	5	0.3333333333333333	5	1.0	1.0	3.381057439230251e-12	0.5	0.09999991843175637	0.5000004118886993	0.09999978397277524	0.5000004390143418	0.6157159553715655	0.500000283634347	0.0	0	0.0
4588	0.005426555287123741	0.004349231501341163	-4.0562295764940665e-05	0.9940744623640149	None	0.25	1	0.36363636363636365	4	0.7857142857142857	11	0.2222222222222222	0.7857142857142857	15	11	0	0	0	0.8888888888888888	8	9	1.0666666666666667	16	0.0	1.0	0.09687308502721145	0.5172670392382959	0.04524524541607895	0.5989701002972715	0.11529390674398068	0.9999999536687566	0.5643790044343262	0.9969388746857862	0	0	0.0
3856	0.005159988784858174	0.0002802668436711195	0.00013326346246243066	0.9988595631648959	None	0.25	1	0.36363636363636365	4	0.7857142857142857	11	0.2222222222222222	0.7857142857142857	15	11	0	0	0	0.8888888888888888	8	9	1.0666666666666667	16	0.0	1.0	0.0843252771439623	0.5231276256364433	4.113358639187916e-08	0.500009081487523	0.210366731371285	0.5826973540030019	0.7035850747624233	0.5354793628476332	0	1.0	0.0
3635	0.004691497248122093	0.0015229754014600215	0.0002180587821000515	0.9908123912090938	None	0	0	0.3333333333333333	2	0.8333333333333334	5	0.4	0.8333333333333334	7	5	0	0	0	0.8	5	4	0.5333333333333333	8	0.0	0	-0.1	0.5	0.09945267677565092	0.5311129687394314	0.09997679642131455	0.5000853082911796	0.7194006020798831	0.5104113374642257	0	0	0.0
3905	None	None	None	None	None	0.2222222222222222	2	0.4	8	0.6428571428571429	18	0.37037037037037035	0.5714285714285714	23	16	6	0	0	1.0	9	9	2.0	30	0.0	0.6666666666666666	0.11550100626222612	0.9989477549851492	0.053009207852322326	0.579401319729298	0.08283964956063564	0.5074675726253568	0.6027476983561476	0.9169788042999468	0	1.0	0.0
59	None	None	None	None	None	0	0	0.3333333333333333	2	0.7142857142857143	5	0.375	0	0	0	8	7	0	0.6666666666666666	6	4	0.6	9	0.35	0	0	0	0	0	0	0	0	0	0	0	0
1841	None	None	None	None	None	0	0	0.43478260869565216	20	0.44776119402985076	30	0.8518518518518519	0.31343283582089554	40	21	28	0	0	1.0	9	9	4.6	69	0.0	0.9032258064516129	0.09941994375496524	0.5407347021593953	0.04727368639598527	0.6518980266018991	0.02198518109114047	0.5844012537452808	0.5901968510911393	0.5931944634249486	0	1.0	0.0
2399	None	None	None	None	None	0.16666666666666666	1	0.6	9	0.3	6	0.6111111111111112	0.15	11	3	10	8	0	1.0	6	6	1.4666666666666666	22	0.5	0.3333333333333333	-0.010046869151255787	0.6530690090673633	0.011422664153798997	0.5696425909551944	-0.055356553288829866	0.5388629351454521	0.605176270256511	0.5881296112800493	1.0	1.0	0.0
5847	0.00044993387872980557	3.865062928518179e-06	-2.728188246811421e-06	0.9999963657539325	None	0.25	1	0.4	4	0.75	9	0.25925925925925924	0.75	13	9	0	0	0	0.6666666666666666	9	6	0.9333333333333333	14	0.0	1.0	0.06290501792743113	0.5602947267847227	-0.06719440525001277	0.5801901341045295	0.09999983520056212	0.5044106322348226	0.6722388735888578	0.5484768447441946	0	1.0	0.0
3306	8.898950697860365e-05	2.7061632736074724e-07	-2.6510737409203127e-07	0.9999741503298006	None	0.25	1	0.36363636363636365	4	0.7857142857142857	11	0.2222222222222222	0.7857142857142857	15	11	0	0	0	0.8888888888888888	9	8	1.0666666666666667	16	0.0	1.0	0.21948637139600505	0.9227367214179939	-0.18765178207807565	0.9999999191229602	-0.02354329373202399	0.6510980381148791	0.8559972660955455	0.99846564563964	0	0.8666666666666667	0.0
5517	0.012072015685004036	0.009307288557078833	-0.00013773201099233595	0.9753559998378942	None	0.25	1	0.4	4	0.7692307692307693	10	0.23809523809523808	0.7692307692307693	14	10	0	0	0	0.7777777777777778	9	7	1.0	15	0.0	1.0	0.43706787981186823	0.5472108330582999	-0.02435279001469983	0.5114337649486462	0.0842255684632465	0.6667379524862578	0.8805794227717986	0.5767728608005988	0	0.35714285714285715	0.0
3936	0.003619750623661355	0.0012635035976970759	-0.0003123314153546364	0.9934885346816311	None	0.2	2	0.36363636363636365	8	0.6666666666666666	20	0.3950617283950617	0.6666666666666666	28	20	3	0	0	1.0	9	9	2.1333333333333333	32	0.0	0.6956521739130435	0.11450553415096217	0.5634257314267189	-0.05671454901876333	0.6547521934408882	0.12246103666764022	0.5897967161409163	0.6932519736851099	0.6033393863369096	0	1.0	0.0
1641	None	None	None	None	None	0.25	2	0.47368421052631576	9	0.46153846153846156	12	0.6222222222222222	0.11538461538461539	10	3	17	9	0	0.5555555555555556	5	9	1.8666666666666667	28	0.2903225806451613	0.9565217391304348	0.4471593440768931	0.5150173663004091	0.04059846376280677	0.5582926917221374	0.05873153362805269	0.5629077198244393	0.8676645569483024	0.5454818289074577	1.0	1.0	0.0
2954	0.00019948298773369598	2.1946701885010073e-05	2.1626660229091348e-05	0.9998896314838869	None	0	0	0.5	2	0.6666666666666666	2	0.5555555555555556	0.6666666666666666	4	2	0	2	0	1.0	3	3	0.3333333333333333	5	1.0	0	0.07749439522086807	0.5269121630416438	0.019255389796003598	0.5283334417926236	0.08909432771732055	0.5206868285144162	0.5789209185136373	0.5253119002685034	1.0	1.0	0.0
5746	0.0035290328536115726	0.0007161214167676868	-0.0004980631944132709	0.9949905648096525	None	0.1	1	0.3181818181818182	7	0.6774193548387096	21	0.4583333333333333	0.41935483870967744	18	13	14	10	0	0.8888888888888888	9	8	2.2	33	0.37037037037037035	0.38461538461538464	0.09999999898479055	0.5000000006508848	-0.0994800525605191	0.5016232433440244	0.02059101167574521	0.5489232608595193	0.6939781737405842	0.5168947468744869	0.9722222222222222	0.8888888888888888	0.0
3627	0.0003348052088652689	3.88358473406715e-06	-3.874793296983267e-06	0.9999961749081172	None	0.25	1	0.4	4	0.75	9	0.25	0.75	13	9	0	0	0	0.875	7	8	0.9333333333333333	14	0.0	0.8571428571428571	0.059276929029139114	0.5095485040561211	-0.09974960329985674	0.5114357630123639	0.09999972265634172	0.5402612998918606	0.7030428910091352	0.5204339721712544	0	0	0.0
6834	0.007085875136470621	0.0022591468496340984	0.0016891207192544283	0.997481677287509	None	0.2222222222222222	2	0.35	7	0.7037037037037037	19	0.35802469135802467	0.7037037037037037	26	19	2	0	0	1.0	9	9	1.9333333333333333	29	0.0	0.8	4.0488645730978914e-26	0.5	0.4773985150712553	0.6554699708868564	0.1349390035260062	0.5510291322102345	0.8814417971407545	0.5701999457998069	0	1.0	0.0
6838	0.00033233492728611724	2.1923088953761317e-06	-1.1921561765433914e-06	0.9998039529310098	None	0.25	1	0.36363636363636365	4	0.7857142857142857	11	0.2222222222222222	0.7857142857142857	15	11	0	0	0	0.8888888888888888	8	9	1.0666666666666667	16	0.0	1.0	-0.09316263534724209	0.5146452631120789	0.09403631813810924	0.5333993299090306	0.14826138287862506	0.5355404463525515	0.7352064808427742	0.5278707727426668	0	0.6666666666666666	0.0
4349	1.0136640337809452e-05	3.31802958499306e-06	-3.3781105537559143e-09	0.9990453395327001	None	0	0	0.5	2	0.75	3	0.6	0.75	5	3	0	1	0	0.4	5	2	0.4	6	0.5	0	0.099999999997978	0.5000000000069763	-0.09999999999999903	0.5000000000000113	0.00012579048269077854	0.5226069997777665	0.6934922015978323	0.5075402362917532	1.0	1.0	0.0
2913	1.1382389066723045e-06	1.6062851884932254e-08	1.4971528189428184e-08	0.9999989286887606	None	0	0	0.6666666666666666	2	0.5	1	1.0	0.5	3	1	0	2	0	0.25	4	1	0.26666666666666666	4	1.0	0.6666666666666666	-0.09271136159193658	0.5	0.10802691025529829	0.5112988153419336	0.0004642979349095004	0.5194133585811797	0.694281307819604	0.5102398553467282	1.0	1.0	0.0
1189	None	None	None	None	None	0	0	0	0	0	0	1.0	0	0	0	0	4	0	1.0	1	1	0.06666666666666667	1	1.0	0	0	0	0	0	0	0	0	0	0	0	0
3466	2.772437515071828e-05	6.8479681539431495e-06	-4.8927452917909905e-06	0.9951120741110336	None	0.14285714285714285	1	0.4375	7	0.5454545454545454	12	0.5333333333333333	0.3181818181818182	13	7	10	7	0	0.5555555555555556	9	5	1.6	24	0.3888888888888889	0.3	-0.15927101111879574	0.5211734861357737	-0.060850737264299126	0.5197464535333312	3.965039878584057e-05	0.5004011396678554	0.6577090934851458	0.5137778529428865	0.0	0.23076923076923078	0.0
6661	5.0906156324364825e-08	1.1749936843639357e-08	7.481389185119407e-10	0.9999950204915786	None	0.25	1	0.4	4	0.7692307692307693	10	0.23809523809523808	0.7692307692307693	14	10	0	0	0	0.7777777777777778	7	9	1.0	15	0.0	1.0	-0.08297590039311317	0.5	1.1429458464955316e-13	0.5000000172878738	0.0007313173354413158	0.5085218799225417	0.5969776488151094	0.5028408769384316	0	1.0	0.0
2984	0.010674548139636553	0.0005188332774367139	-6.223117663152433e-05	0.9784082656430925	None	0	0	0.3	3	0.6666666666666666	8	0.4666666666666667	0.5833333333333334	9	7	4	5	0	0.8333333333333334	5	6	0.9333333333333333	14	0.5	0.2222222222222222	0.09300050822542139	0.5089374251223595	1.2199002492799227e-24	0.5	0.2378380279001401	0.527274068296935	0.7267029284273827	0.5120774986454307	1.0	1.0	0.0
2695	None	None	None	None	None	0.23076923076923078	3	0.41379310344827586	12	0.5609756097560976	23	0.6825396825396826	0.43902439024390244	28	18	14	9	0	0.7777777777777778	9	7	2.8666666666666667	43	0.4090909090909091	0.7368421052631579	0.06804944431586188	0.536102154266226	-0.029101231029896583	0.6675879253165844	1.4676738975076063e-08	0.500116918308563	0.5984759871866987	0.5697442844469713	0.0	0	0.0
3021	0.010976021096745218	6.814918307144024e-05	-3.5589290862465536e-05	0.9748687099306984	None	0.125	1	0.5	9	0.4166666666666667	10	0.4642857142857143	0.20833333333333334	12	5	13	8	0	0.875	8	7	1.7333333333333334	26	0.34782608695652173	0.47619047619047616	0.1807967118076918	1.0	0.07859616547929282	0.981438386038634	0.10796488342165929	0.6306321233273834	0.9005613475229686	0.9999999999999918	0.9583333333333333	1.0	0.5631138297745796
5682	2.295914693852328e-05	4.185199300775772e-07	2.1600047234750302e-07	0.999999896508227	None	0.3333333333333333	1	0.4444444444444444	4	0.7272727272727273	8	0.2653061224489796	0.7272727272727273	12	8	0	0	0	1.0	7	7	0.8666666666666667	13	0.0	1.0	0.4564624518625651	0.5662111520559775	1.7646374971890319e-15	0.5000000211762852	0.03707601268504913	0.6201853432241283	0.8872624121221779	0.562729753160596	0	0	0.0
2693	3.072609646046762e-08	2.641951475927823e-08	1.5904496731581388e-08	0.9999928708245954	None	0	0	0.45454545454545453	5	0.42857142857142855	6	0.5333333333333333	0	0	0	15	0	0	0.8333333333333334	5	6	1.0666666666666667	16	0.0	1.0	0	0	0	0	0	0	0	0	0	0	0
1770	None	None	None	None	None	0	0	0.3333333333333333	3	0.8181818181818182	9	0.28888888888888886	0.8181818181818182	12	9	0	0	0	0.5555555555555556	9	5	0.8666666666666667	13	0.0	1.0	-0.09987664109175205	0.5000520870155669	3.5705136667043884e-05	0.501069240906201	0.08087939277715128	0.7269823741686492	0.6768827879958262	0.5812605937144051	0	0	0.0
1806	None	None	None	None	None	0	0	0.3076923076923077	4	0.6470588235294118	11	0.7037037037037037	0.058823529411764705	3	1	15	0	0	0.3333333333333333	3	9	1.2666666666666666	19	0.0	0.7058823529411765	-0.09998660091958109	0.5000060176801318	-0.02938684515264963	0.5892138623993767	0.05242047876300885	0.5477911157136685	0.6622128858489774	0.545911177480382	0	1.0	0.0
4131	0.001889072232995727	0.00017429353099905623	0.000163712653237913	0.9954052340265738	None	0.3333333333333333	1	0.4444444444444444	4	0.7272727272727273	8	0.2653061224489796	0.7272727272727273	12	8	0	0	0	1.0	7	7	0.8666666666666667	13	0.0	0.6666666666666666	-0.08751953671809773	0.5164945372058234	-0.0856663082169401	0.552394518746443	0.08835440101970446	0.5841642254130938	0.6921646553332522	0.5511738618679807	0	1.0	0.0
[truncated: 6,393 more rows]
