# Supplementary material for: Constrained by Design: Influence of Genetic Encodings on Evolved Traits of Robots
Source: Front Robot AI. 2021 Jun 15;8:672379. doi: 10.3389/frobt.2021.672379 (PMC8239187; doi:10.3389/frobt.2021.672379)
Supplement: Supplementary file 3 [file DataSheet2.ZIP › hyperplasticodingrep_plane_7_snapshots_ids.tsv]

generation	robot_id	fitness	novelty	novelty_pop	cons_fitness
145	6871	0.0011393620043815287	None	0.0	0.0011393620043815287
145	7266	0.002455746833860383	None	0.1595751393725499	0.002455746833860383
145	6284	0.00221550475465597	None	0.0	0.00221550475465597
145	6939	0.002173916870402769	None	0.0	0.002173916870402769
145	7334	4.087095404888571e-05	None	0.0	4.087095404888571e-05
145	7329	3.698584419778716e-05	None	0.0	3.698584419778716e-05
145	6403	0.007845614228495676	None	0.0	0.007845614228495676
145	6732	0.0030730086499745346	None	0.0	0.0030730086499745346
145	7311	0.002541868572958343	None	0.0	0.002541868572958343
145	7269	0.0008732960261778801	None	0.0	0.0008732960261778801
145	5476	0.007095594245547826	None	0.20291952403279429	0.007095594245547826
145	7304	-7.610247030020458e-05	None	0.0	-7.610247030020458e-05
145	7312	0.0003924251616527423	None	0.0	0.0003924251616527423
145	7253	0.003718111250587123	None	0.20309953056139038	0.003718111250587123
145	5773	0.0019503599347025606	None	0.12907195954550754	0.0019503599347025606
145	6325	0.010380687249374599	None	0.0	0.010380687249374599
145	7326	0.0002977374100283762	None	0.0	0.0002977374100283762
145	6737	0.00037837530312108246	None	0.0	0.00037837530312108246
145	7166	0.0006647639840181203	None	0.0	0.0006647639840181203
145	7022	0.0015632395998616793	None	0.22297346851457972	0.0015632395998616793
145	6590	0.0010255730602119918	None	0.0	0.0010255730602119918
145	7256	0.0019970799906434272	None	0.05564366993268246	0.0019970799906434272
145	7279	0.00034234787752802643	None	0.0	0.00034234787752802643
145	7272	0.0017803057307524664	None	0.0	0.0017803057307524664
145	7146	0.0003913172336139764	None	0.05564366993268246	0.0003913172336139764
145	7336	0.0011207575852363188	None	0.0	0.0011207575852363188
145	6942	0.008891413746853358	None	0.0	0.008891413746853358
145	6306	0.01001221001120749	None	0.0	0.01001221001120749
145	7231	0.0009007028863140603	None	0.0	0.0009007028863140603
145	7342	-2.0274962094672792e-05	None	0.0	-2.0274962094672792e-05
145	7338	0.0024215457459214633	None	0.0	0.0024215457459214633
145	7321	1.2151979094153952e-09	None	0.0	1.2151979094153952e-09
145	6913	0.004073561194264485	None	0.0	0.004073561194264485
145	7241	2.047426248312746e-06	None	0.0	2.047426248312746e-06
145	7172	0.00034301204675065046	None	0.0	0.00034301204675065046
145	6821	0.00332037752985565	None	0.0	0.00332037752985565
145	6880	0.0013414054647260054	None	0.0	0.0013414054647260054
145	7057	0.0034994532576933498	None	0.0	0.0034994532576933498
145	6706	0.0023895081531403427	None	0.0	0.0023895081531403427
145	5686	0.003768061739710905	None	0.1148776178126906	0.003768061739710905
145	7310	0.0001278673460944712	None	0.0	0.0001278673460944712
145	7278	2.4914186406595823e-05	None	0.0	2.4914186406595823e-05
145	7249	1.561469831975604e-05	None	0.43384767882319275	1.561469831975604e-05
145	7284	7.84654285211314e-09	None	0.1975605627217763	7.84654285211314e-09
145	7325	0.00017558006826034095	None	0.0	0.00017558006826034095
145	7084	0.0016757743598729239	None	0.0	0.0016757743598729239
145	7335	0.007371747758739039	None	0.0	0.007371747758739039
145	7290	1.9367074575801603e-10	None	0.0	1.9367074575801603e-10
145	7184	0.0015087734433256487	None	0.0	0.0015087734433256487
145	7298	0.0033373052946074513	None	0.0	0.0033373052946074513
145	7212	0.001472102900971287	None	0.0	0.001472102900971287
145	7296	0.0013099330326065367	None	0.0	0.0013099330326065367
145	5999	0.003252823678541428	None	0.12482178566685782	0.003252823678541428
145	7205	0.0013720555156479725	None	0.0	0.0013720555156479725
145	7324	-3.428858667026052e-06	None	0.05564366993268246	-3.428858667026052e-06
145	7228	0.00965213104725126	None	0.0	0.00965213104725126
145	7125	0.0008217329273814696	None	0.0	0.0008217329273814696
145	7322	0.00048154996135320034	None	0.0	0.00048154996135320034
145	5770	0.0038009222387528365	None	0.11499074174869033	0.0038009222387528365
145	7237	0.0008331835812975505	None	0.0	0.0008331835812975505
145	5924	0.0025767203581495493	None	0.0	0.0025767203581495493
145	7276	2.217012057458138e-05	None	0.0	2.217012057458138e-05
145	7131	0.004963622841106835	None	0.0	0.004963622841106835
145	7180	0.0016891622934707862	None	0.0	0.0016891622934707862
145	7306	2.6142386538935353e-06	None	0.0	2.6142386538935353e-06
145	7258	0.0010154986725665932	None	0.0	0.0010154986725665932
145	7331	1.1627566422899823e-06	None	0.11571282156250622	1.1627566422899823e-06
145	6832	0.005748956413909434	None	0.0	0.005748956413909434
145	7039	0.0023160801343065527	None	0.0	0.0023160801343065527
145	7318	6.424416300314664e-09	None	0.0	6.424416300314664e-09
145	7093	7.607375684124114e-05	None	0.0	7.607375684124114e-05
145	7183	0.0016287516147454545	None	0.0	0.0016287516147454545
145	7092	0.000882546745651418	None	0.14158668504007793	0.000882546745651418
145	7102	0.0058796525490015916	None	0.0	0.0058796525490015916
145	6953	0.001631382358657665	None	0.0	0.001631382358657665
145	6652	0.0022440380626853875	None	0.0	0.0022440380626853875
145	7314	0.005988572119907973	None	0.0	0.005988572119907973
145	7171	0.00010737263479938468	None	0.0	0.00010737263479938468
145	7271	0.0027218684363332626	None	0.0	0.0027218684363332626
145	7315	0.00014256128717682933	None	0.0	0.00014256128717682933
145	7130	0.009310864603550456	None	0.0	0.009310864603550456
145	7203	0.0003200618618175478	None	0.0	0.0003200618618175478
145	5567	0.004592016848227824	None	0.3642204144970044	0.004592016848227824
145	7268	0.0032275816233302084	None	0.0	0.0032275816233302084
145	7343	0.0006515968261987436	None	0.0	0.0006515968261987436
145	7173	0.002771508991007332	None	0.0	0.002771508991007332
145	7221	0.000398830595192802	None	0.0	0.000398830595192802
145	7191	0.0007596472134338121	None	0.0	0.0007596472134338121
145	7320	0.00024963649291978417	None	0.0	0.00024963649291978417
145	7129	0.0015043627843936058	None	0.0	0.0015043627843936058
145	6032	0.003046997699180011	None	0.0	0.003046997699180011
145	7330	2.8465949277198554e-05	None	0.0	2.8465949277198554e-05
145	7176	0.007931585571251148	None	0.0	0.007931585571251148
145	6829	0.0048868900547196295	None	0.0	0.0048868900547196295
145	6818	0.005173125976689194	None	0.0	0.005173125976689194
145	6963	0.0022838952571438862	None	0.0	0.0022838952571438862
145	7223	0.007658681840020139	None	0.0	0.007658681840020139
145	7345	0.00032137202792877474	None	0.0	0.00032137202792877474
145	7332	-2.4327136931746023e-06	None	0.2373627525114022	-2.4327136931746023e-06
145	7189	9.935424698911584e-10	None	0.0	9.935424698911584e-10
143	6871	0.0011393620043815287	None	0.0	0.0011393620043815287
143	7250	-8.882307025230744e-08	None	0.0	-8.882307025230744e-08
143	6284	0.00221550475465597	None	0.0	0.00221550475465597
143	7233	-0.00023409596432901681	None	0.0	-0.00023409596432901681
143	6939	0.002173916870402769	None	0.0	0.002173916870402769
143	6403	0.007845614228495676	None	0.0	0.007845614228495676
143	6976	0.0015990828441572048	None	0.0	0.0015990828441572048
143	6948	0.0002543067698753416	None	0.0	0.0002543067698753416
143	6732	0.0030730086499745346	None	0.0	0.0030730086499745346
143	5476	0.007095594245547826	None	0.20269671754507482	0.007095594245547826
143	6855	0.0003229925889478808	None	0.14677124316310652	0.0003229925889478808
143	7088	0.0012062493322939785	None	0.0	0.0012062493322939785
143	5773	0.0019503599347025606	None	0.17431460448784333	0.0019503599347025606
143	6325	0.010380687249374599	None	0.0	0.010380687249374599
143	6737	0.00037837530312108246	None	0.0	0.00037837530312108246
143	7166	0.0006647639840181203	None	0.0	0.0006647639840181203
143	7022	0.0015632395998616793	None	0.19714920272631292	0.0015632395998616793
143	6590	0.0010255730602119918	None	0.0	0.0010255730602119918
143	7174	0.00019988307412165536	None	0.0	0.00019988307412165536
143	7222	0.0009164087110079067	None	0.0	0.0009164087110079067
143	7146	0.0003913172336139764	None	0.06955458741585308	0.0003913172336139764
143	7210	0.0019119526042978825	None	0.0	0.0019119526042978825
143	6942	0.008891413746853358	None	0.0	0.008891413746853358
143	6840	0.0006954663517617089	None	0.0	0.0006954663517617089
143	7219	0.0015324112859587539	None	0.0	0.0015324112859587539
143	6306	0.01001221001120749	None	0.0	0.01001221001120749
143	7095	0.003218527959921828	None	0.0	0.003218527959921828
143	7231	0.0009007028863140603	None	0.0	0.0009007028863140603
143	7238	2.103140137335541e-07	None	0.07666049449912687	2.103140137335541e-07
143	7197	0.00034381248099016814	None	0.0	0.00034381248099016814
143	7209	1.5738191124500056e-09	None	0.0	1.5738191124500056e-09
143	6913	0.004073561194264485	None	0.0	0.004073561194264485
143	7190	0.00038519685588827044	None	0.0	0.00038519685588827044
143	7241	2.047426248312746e-06	None	0.0	2.047426248312746e-06
143	7172	0.00034301204675065046	None	0.0	0.00034301204675065046
143	6821	0.00332037752985565	None	0.0	0.00332037752985565
143	6880	0.0013414054647260054	None	0.0	0.0013414054647260054
143	7057	0.0034994532576933498	None	0.0	0.0034994532576933498
143	6706	0.0023895081531403427	None	0.0	0.0023895081531403427
143	5686	0.003768061739710905	None	0.13978381858078764	0.003768061739710905
143	7243	1.411708773527432e-06	None	0.0	1.411708773527432e-06
143	7072	0.001222793558263892	None	0.0	0.001222793558263892
143	7249	1.561469831975604e-05	None	0.43150306025504215	1.561469831975604e-05
143	7084	0.0016757743598729239	None	0.0	0.0016757743598729239
143	7184	0.0015087734433256487	None	0.0	0.0015087734433256487
143	7212	0.001472102900971287	None	0.0	0.001472102900971287
143	7009	0.0018795745811354754	None	0.0	0.0018795745811354754
143	7025	0.0011723833515552631	None	0.0	0.0011723833515552631
143	7155	0.00014426124887751977	None	0.0	0.00014426124887751977
143	7204	-1.4122271760049729e-05	None	0.14218699500503917	-1.4122271760049729e-05
143	5999	0.003252823678541428	None	0.15482959233352664	0.003252823678541428
143	7215	-1.2651924018026886e-05	None	0.0	-1.2651924018026886e-05
143	7205	0.0013720555156479725	None	0.0	0.0013720555156479725
143	7244	0.0004831731801755667	None	0.0	0.0004831731801755667
143	7154	1.7127161329308219e-06	None	0.0	1.7127161329308219e-06
143	7246	3.078902188647676e-05	None	0.0	3.078902188647676e-05
143	7188	-1.0397694613057118e-10	None	0.0	-1.0397694613057118e-10
143	7228	0.00965213104725126	None	0.0	0.00965213104725126
143	7125	0.0008217329273814696	None	0.0	0.0008217329273814696
143	5770	0.0038009222387528365	None	0.07666049449912687	0.0038009222387528365
143	7237	0.0008331835812975505	None	0.0	0.0008331835812975505
143	7141	0.0001232638359034212	None	0.0	0.0001232638359034212
143	5924	0.0025767203581495493	None	0.0	0.0025767203581495493
143	7091	0.0003449873045136483	None	0.0	0.0003449873045136483
143	7131	0.004963622841106835	None	0.0	0.004963622841106835
143	7180	0.0016891622934707862	None	0.0	0.0016891622934707862
143	7229	4.952253410383418e-05	None	0.0	4.952253410383418e-05
143	6832	0.005748956413909434	None	0.0	0.005748956413909434
143	7039	0.0023160801343065527	None	0.0	0.0023160801343065527
143	7093	7.607375684124114e-05	None	0.0	7.607375684124114e-05
143	7183	0.0016287516147454545	None	0.0	0.0016287516147454545
143	7092	0.000882546745651418	None	0.14207434136490502	0.000882546745651418
143	7102	0.0058796525490015916	None	0.0	0.0058796525490015916
143	7170	0.00035307492074739314	None	0.0	0.00035307492074739314
143	7175	0.0005377161247869277	None	0.0	0.0005377161247869277
143	6953	0.001631382358657665	None	0.0	0.001631382358657665
143	6652	0.0022440380626853875	None	0.0	0.0022440380626853875
143	7196	-3.71814474743078e-07	None	0.0	-3.71814474743078e-07
143	7049	0.0003051496124842968	None	0.0	0.0003051496124842968
143	7171	0.00010737263479938468	None	0.0	0.00010737263479938468
143	7130	0.009310864603550456	None	0.0	0.009310864603550456
143	7203	0.0003200618618175478	None	0.0	0.0003200618618175478
143	6997	0.007838416998193995	None	0.0	0.007838416998193995
143	5567	0.004592016848227824	None	0.37992435822702286	0.004592016848227824
143	6492	0.0003940712489447158	None	0.14065866886881445	0.0003940712489447158
143	7173	0.002771508991007332	None	0.0	0.002771508991007332
143	7221	0.000398830595192802	None	0.0	0.000398830595192802
143	7191	0.0007596472134338121	None	0.0	0.0007596472134338121
143	6365	0.0016075100096216773	None	0.2265211871629967	0.0016075100096216773
143	7129	0.0015043627843936058	None	0.0	0.0015043627843936058
143	6032	0.003046997699180011	None	0.0	0.003046997699180011
143	7242	-1.9798896092655725e-07	None	0.0	-1.9798896092655725e-07
143	7176	0.007931585571251148	None	0.0	0.007931585571251148
143	6829	0.0048868900547196295	None	0.0	0.0048868900547196295
143	6818	0.005173125976689194	None	0.0	0.005173125976689194
143	6963	0.0022838952571438862	None	0.0	0.0022838952571438862
143	7223	0.007658681840020139	None	0.0	0.007658681840020139
143	7207	-1.1957038849188377e-05	None	0.0	-1.1957038849188377e-05
143	6937	0.0010722311790056114	None	0.0	0.0010722311790056114
143	7189	9.935424698911584e-10	None	0.0	9.935424698911584e-10
106	5264	0.0001655076529276035	None	0.29873322116982554	0.0001655076529276035
106	5319	0.00015076483882925986	None	0.1437778411212186	0.00015076483882925986
106	5268	0.001476326099987794	None	0.0	0.001476326099987794
106	5095	0.003610854049392362	None	0.22544312491009255	0.003610854049392362
106	4309	0.001629443275367448	None	0.0	0.001629443275367448
106	5292	0.0034551442064439967	None	0.0	0.0034551442064439967
106	4782	0.0003433746842073277	None	0.0	0.0003433746842073277
106	5390	-2.02536376723065e-05	None	0.313357568243832	-2.02536376723065e-05
106	5112	0.0004098913638195207	None	0.038047220013125195	0.0004098913638195207
106	5382	0.0032852492119791452	None	0.0	0.0032852492119791452
106	5373	-6.083469383611922e-05	None	0.0	-6.083469383611922e-05
106	5368	0.0010258301885513047	None	0.0	0.0010258301885513047
106	4921	0.0036094608433968264	None	0.038047220013125195	0.0036094608433968264
106	5266	0.003884723865690508	None	0.038047220013125195	0.003884723865690508
106	5073	0.0005791301929973024	None	0.0	0.0005791301929973024
106	4896	0.003557012529452458	None	0.0	0.003557012529452458
106	5394	-2.12715979716905e-09	None	0.13656022732914436	-2.12715979716905e-09
106	4159	0.002961840015824279	None	0.0	0.002961840015824279
106	5021	0.00033626284588390463	None	0.0	0.00033626284588390463
106	5398	6.589481869699112e-05	None	0.038047220013125195	6.589481869699112e-05
106	5376	-3.3882108297799877e-07	None	0.0	-3.3882108297799877e-07
106	5352	0.0011113763965253471	None	0.0	0.0011113763965253471
106	5327	2.4474690020632498e-08	None	0.0	2.4474690020632498e-08
106	5269	0.0010642663376554747	None	0.0	0.0010642663376554747
106	5286	0.0008867356792588446	None	0.0	0.0008867356792588446
106	5242	0.0016149029386121944	None	0.0	0.0016149029386121944
106	5378	-2.449904644954605e-05	None	0.12489349123567506	-2.449904644954605e-05
106	5313	0.0011677919923572045	None	0.0	0.0011677919923572045
106	5374	-9.149973089199074e-08	None	0.0	-9.149973089199074e-08
106	5303	0.0045639754837625566	None	0.0	0.0045639754837625566
106	4620	0.0059017476296335065	None	0.3312253894278888	0.0059017476296335065
106	5218	0.002499235474301136	None	0.13683594014039388	0.002499235474301136
106	5399	7.113588537023134e-05	None	0.0	7.113588537023134e-05
106	5350	0.0008919581695983022	None	0.12343989867068739	0.0008919581695983022
106	5116	0.0010095363350005485	None	0.0	0.0010095363350005485
106	5329	2.36044819213733e-05	None	0.0	2.36044819213733e-05
106	5348	1.2472950058143088e-07	None	0.0	1.2472950058143088e-07
106	5354	0.00021184524825741831	None	0.1437778411212186	0.00021184524825741831
106	5027	0.0003268752303167029	None	0.05564366993268246	0.0003268752303167029
106	5381	None	None	0.2931518948758714	None
106	5077	0.0005035897294546909	None	0.15402455775663393	0.0005035897294546909
106	5353	-1.9284475714430498e-05	None	0.0	-1.9284475714430498e-05
106	3732	0.002107026006672392	None	0.10716614556881476	0.002107026006672392
106	5166	0.0003835159039738653	None	0.12687598787800153	0.0003835159039738653
106	5380	-6.611920479083763e-05	None	0.17817246785732213	-6.611920479083763e-05
106	5338	0.0006279875701438374	None	0.14690557092091427	0.0006279875701438374
106	5333	0.0014356550699855834	None	0.17091130041411795	0.0014356550699855834
106	5294	-1.9238841327841842e-08	None	0.0	-1.9238841327841842e-08
106	5379	-9.588914434669293e-08	None	0.1620414534385298	-9.588914434669293e-08
106	4375	0.0015935101057605115	None	0.13656022732914436	0.0015935101057605115
106	5197	0.00244358627080021	None	0.0	0.00244358627080021
106	4091	0.001016321631803384	None	0.12687598787800153	0.001016321631803384
106	4892	0.0014369240643313478	None	0.0	0.0014369240643313478
106	5024	0.00054467207516661	None	0.10862471789033987	0.00054467207516661
106	5117	0.0017637250415290671	None	0.0	0.0017637250415290671
106	5337	0.0011034865334410963	None	0.0	0.0011034865334410963
106	5388	0.0011023264869617208	None	0.1058091953170297	0.0011023264869617208
106	5017	0.003047632820848544	None	0.35713324233169663	0.003047632820848544
106	5007	0.0017115792315304142	None	0.0	0.0017115792315304142
106	5064	0.0011654038112187035	None	0.18932669429145377	0.0011654038112187035
106	5391	-1.5768082388840196e-10	None	0.0	-1.5768082388840196e-10
106	5008	0.0010441912694380841	None	0.0	0.0010441912694380841
106	5068	0.00129818284540451	None	0.0	0.00129818284540451
106	5022	0.002590236755084263	None	0.0	0.002590236755084263
106	3002	0.0008390331961409925	None	0.21123420804315574	0.0008390331961409925
106	3576	0.0022982175618545247	None	0.038047220013125195	0.0022982175618545247
106	5246	0.0006691011168959166	None	0.2905042711534468	0.0006691011168959166
106	4069	0.0008774186573209803	None	0.18596751306838247	0.0008774186573209803
106	4994	0.0004835796554295668	None	0.0	0.0004835796554295668
106	5041	0.0010677178420762765	None	0.15110462972770172	0.0010677178420762765
106	5365	0.0006092363879808408	None	0.0	0.0006092363879808408
106	5357	7.091320783864577e-06	None	0.0	7.091320783864577e-06
106	5389	-2.462814714543629e-05	None	0.2466156826858672	-2.462814714543629e-05
106	5078	6.113111392906339e-07	None	0.0	6.113111392906339e-07
106	5280	3.33751663492294e-05	None	0.0	3.33751663492294e-05
106	5023	0.001956952254323207	None	0.10862471789033987	0.001956952254323207
106	5311	-4.9433567520259556e-08	None	0.0	-4.9433567520259556e-08
106	4660	8.754798611458962e-05	None	0.0	8.754798611458962e-05
106	5204	0.004166816335796105	None	0.0	0.004166816335796105
106	5187	0.004981793350696086	None	0.11960402240159591	0.004981793350696086
106	5042	0.0022533039793574475	None	0.11939440681701222	0.0022533039793574475
106	5151	0.0024085035485672942	None	0.1339351149281546	0.0024085035485672942
106	5279	0.0010441534003494898	None	0.0	0.0010441534003494898
106	5360	0.0029602083703671182	None	0.0	0.0029602083703671182
106	4196	0.004115728910560625	None	0.10165615447099648	0.004115728910560625
106	4755	0.0026488370910174343	None	0.0	0.0026488370910174343
106	5322	0.0008734553537665686	None	0.038047220013125195	0.0008734553537665686
106	5096	0.0010860086586440144	None	0.0	0.0010860086586440144
106	5306	2.501333153576403e-07	None	0.0	2.501333153576403e-07
106	5277	0.0006672989457541459	None	0.0	0.0006672989457541459
106	5385	-4.3507567775905944e-05	None	0.12327161891300772	-4.3507567775905944e-05
106	4862	0.0005794488214140499	None	0.0	0.0005794488214140499
106	5291	2.369680914809126e-05	None	0.2977551086593454	2.369680914809126e-05
106	5249	9.616934986507507e-05	None	0.2560661558304423	9.616934986507507e-05
106	4729	0.0009593704265841943	None	0.0	0.0009593704265841943
106	5107	0.0073393967297752105	None	0.4304467003702612	0.0073393967297752105
106	5351	2.938427435083314e-05	None	0.2081982491205759	2.938427435083314e-05
106	5375	0.0032377797688030703	None	0.0	0.0032377797688030703
106	5334	0.0018386951364084345	None	0.0	0.0018386951364084345
106	5193	0.0014765151508052817	None	0.0	0.0014765151508052817
141	6871	0.0011393620043815287	None	0.0	0.0011393620043815287
141	7119	-1.260245143571202e-07	None	0.0	-1.260245143571202e-07
141	6284	0.00221550475465597	None	0.0	0.00221550475465597
141	6939	0.002173916870402769	None	0.0	0.002173916870402769
141	6403	0.007845614228495676	None	0.0	0.007845614228495676
141	6976	0.0015990828441572048	None	0.0	0.0015990828441572048
141	6948	0.0002543067698753416	None	0.0	0.0002543067698753416
141	6732	0.0030730086499745346	None	0.0	0.0030730086499745346
141	7038	0.0008812029181126476	None	0.0	0.0008812029181126476
141	7069	8.422926305669642e-06	None	0.0	8.422926305669642e-06
141	5476	0.007095594245547826	None	0.20291952403279429	0.007095594245547826
141	6843	0.0008786170587091215	None	0.0	0.0008786170587091215
141	6759	0.00787384657645278	None	0.0	0.00787384657645278
141	6855	0.0003229925889478808	None	0.1522379877100131	0.0003229925889478808
141	7088	0.0012062493322939785	None	0.0	0.0012062493322939785
141	5773	0.0019503599347025606	None	0.15343926115071427	0.0019503599347025606
141	7062	-1.784933898640154e-05	None	0.15881120348849542	-1.784933898640154e-05
141	7103	-4.8862725783456535e-05	None	0.0	-4.8862725783456535e-05
141	7090	-0.00011028420028682516	None	0.0	-0.00011028420028682516
141	6325	0.010380687249374599	None	0.0	0.010380687249374599
141	6841	1.2883221472558852e-09	None	0.0	1.2883221472558852e-09
141	6889	0.002187918883229973	None	0.0	0.002187918883229973
141	6737	0.00037837530312108246	None	0.0	0.00037837530312108246
141	7022	0.0015632395998616793	None	0.17587382292069995	0.0015632395998616793
141	6590	0.0010255730602119918	None	0.0	0.0010255730602119918
141	7123	-9.338010017989363e-05	None	0.0	-9.338010017989363e-05
141	7146	0.0003913172336139764	None	0.06955458741585308	0.0003913172336139764
141	6942	0.008891413746853358	None	0.0	0.008891413746853358
141	6961	0.00582952759902181	None	0.0	0.00582952759902181
141	6840	0.0006954663517617089	None	0.0	0.0006954663517617089
141	6306	0.01001221001120749	None	0.0	0.01001221001120749
141	7095	0.003218527959921828	None	0.0	0.003218527959921828
141	7107	9.996788086393757e-10	None	0.0	9.996788086393757e-10
141	6913	0.004073561194264485	None	0.0	0.004073561194264485
141	7145	-1.207724209532727e-05	None	0.0	-1.207724209532727e-05
141	7032	0.0006850337854246994	None	0.0	0.0006850337854246994
141	6951	0.0007245864805812822	None	0.0	0.0007245864805812822
141	6821	0.00332037752985565	None	0.0	0.00332037752985565
141	6880	0.0013414054647260054	None	0.0	0.0013414054647260054
141	7057	0.0034994532576933498	None	0.0	0.0034994532576933498
141	7082	0.005053903021310595	None	0.0	0.005053903021310595
141	6706	0.0023895081531403427	None	0.0	0.0023895081531403427
141	5686	0.003768061739710905	None	0.12641160215739908	0.003768061739710905
141	7148	-1.2482581553521487e-05	None	0.18306118606825633	-1.2482581553521487e-05
141	7072	0.001222793558263892	None	0.0	0.001222793558263892
141	7133	8.521446631868839e-10	None	0.0	8.521446631868839e-10
141	6853	0.0023224080976250237	None	0.0	0.0023224080976250237
141	7084	0.0016757743598729239	None	0.0	0.0016757743598729239
141	7009	0.0018795745811354754	None	0.0	0.0018795745811354754
141	7025	0.0011723833515552631	None	0.0	0.0011723833515552631
141	7105	-3.7745589587772464e-07	None	0.0	-3.7745589587772464e-07
141	5999	0.003252823678541428	None	0.1394794196146147	0.003252823678541428
141	6028	0.0025231326512404994	None	0.0	0.0025231326512404994
141	7125	0.0008217329273814696	None	0.0	0.0008217329273814696
141	7110	1.250430701367056e-08	None	0.0	1.250430701367056e-08
141	6851	0.008340372908124049	None	0.0	0.008340372908124049
141	7070	-9.539834827733231e-06	None	0.08943724358231468	-9.539834827733231e-06
141	5770	0.0038009222387528365	None	0.08943724358231468	0.0038009222387528365
141	7141	0.0001232638359034212	None	0.0	0.0001232638359034212
141	5924	0.0025767203581495493	None	0.0	0.0025767203581495493
141	7135	0.0002445891106212349	None	0.0	0.0002445891106212349
141	7117	-8.942104720397345e-06	None	0.0	-8.942104720397345e-06
141	7080	0.0004638777503942619	None	0.0	0.0004638777503942619
141	7091	0.0003449873045136483	None	0.0	0.0003449873045136483
141	7101	0.00036511447387423026	None	0.0	0.00036511447387423026
141	7131	0.004963622841106835	None	0.0	0.004963622841106835
141	5875	0.0016039202293662157	None	0.0	0.0016039202293662157
141	6832	0.005748956413909434	None	0.0	0.005748956413909434
141	7075	0.0010479352812867633	None	0.0	0.0010479352812867633
141	7149	-6.875828098412467e-05	None	0.0	-6.875828098412467e-05
141	7039	0.0023160801343065527	None	0.0	0.0023160801343065527
141	6481	0.0025766767094557393	None	0.13985621439718585	0.0025766767094557393
141	7118	-2.0727463480978667e-05	None	0.0	-2.0727463480978667e-05
141	7093	7.607375684124114e-05	None	0.0	7.607375684124114e-05
141	6593	0.000734596760778908	None	0.0	0.000734596760778908
141	7092	0.000882546745651418	None	0.1300625888080374	0.000882546745651418
141	7102	0.0058796525490015916	None	0.0	0.0058796525490015916
141	7059	0.00021888092268146708	None	0.0	0.00021888092268146708
141	6953	0.001631382358657665	None	0.0	0.001631382358657665
141	6652	0.0022440380626853875	None	0.0	0.0022440380626853875
141	6828	0.0013075030495061394	None	0.0	0.0013075030495061394
141	7049	0.0003051496124842968	None	0.0	0.0003051496124842968
141	5851	0.0022464603567481597	None	0.0	0.0022464603567481597
141	7130	0.009310864603550456	None	0.0	0.009310864603550456
141	7147	-1.898689692784924e-05	None	0.0	-1.898689692784924e-05
141	6997	0.007838416998193995	None	0.0	0.007838416998193995
141	4755	0.0026488370910174343	None	0.12250716878154319	0.0026488370910174343
141	5567	0.004592016848227824	None	0.3431677996957923	0.004592016848227824
141	6492	0.0003940712489447158	None	0.12250716878154319	0.0003940712489447158
141	7134	4.821694832444357e-07	None	0.08943724358231468	4.821694832444357e-07
141	6539	0.0010174127175014303	None	0.0	0.0010174127175014303
141	6365	0.0016075100096216773	None	0.21132726898940346	0.0016075100096216773
141	7129	0.0015043627843936058	None	0.0	0.0015043627843936058
141	6032	0.003046997699180011	None	0.0	0.003046997699180011
141	6829	0.0048868900547196295	None	0.0	0.0048868900547196295
141	6818	0.005173125976689194	None	0.0	0.005173125976689194
141	6963	0.0022838952571438862	None	0.0	0.0022838952571438862
141	6947	0.000429102047939069	None	0.3489902829469224	0.000429102047939069
141	6937	0.0010722311790056114	None	0.0	0.0010722311790056114
141	5193	0.0014765151508052817	None	0.0	0.0014765151508052817
72	3369	0.0009299804759959923	None	0.03866252324392807	0.0009299804759959923
72	3479	9.349902902955042e-05	None	0.3985003125014478	9.349902902955042e-05
72	3212	0.003595973753026184	None	0.18166846954911903	0.003595973753026184
72	3680	7.200787614334919e-07	None	0.0647470778390317	7.200787614334919e-07
72	2962	0.0008929975070876444	None	0.29755453268467147	0.0008929975070876444
72	3368	0.0001119194053603774	None	0.34081997190300617	0.0001119194053603774
72	3654	0.00011581007924311157	None	0.06388374541593907	0.00011581007924311157
72	3678	0.005016386464981548	None	0.1685854718708538	0.005016386464981548
72	3480	0.002850338998573805	None	0.1803107698817441	0.002850338998573805
72	3559	0.00048188405430838745	None	0.0515500309919041	0.00048188405430838745
72	3129	0.0006701192045681607	None	0.18783765749995218	0.0006701192045681607
72	3558	0.0004734420284627639	None	0.18166846954911903	0.0004734420284627639
72	3360	0.00021529403711999907	None	0.0952795547845404	0.00021529403711999907
72	3527	-1.7394402926786794e-05	None	0.14703108507840063	-1.7394402926786794e-05
72	3031	6.487599646852581e-05	None	0.1182645093417553	6.487599646852581e-05
72	3310	0.0010843528194567963	None	0.13785176275683877	0.0010843528194567963
72	3430	9.510900040106915e-05	None	0.03866252324392807	9.510900040106915e-05
72	3566	0.0002734662324232439	None	0.1547866488365996	0.0002734662324232439
72	3637	0.0012428522818055837	None	0.1182645093417553	0.0012428522818055837
72	2758	0.0004657195474922532	None	0.3230313874794751	0.0004657195474922532
72	3685	9.159220736944563e-06	None	0.26575610623168006	9.159220736944563e-06
72	3309	0.001209843414724165	None	0.0647470778390317	0.001209843414724165
72	3644	0.0002825082945405519	None	0.06388374541593907	0.0002825082945405519
72	3676	0.0005954847618209762	None	0.0647470778390317	0.0005954847618209762
72	3086	0.00012962675979516437	None	0.21991260362850498	0.00012962675979516437
72	3666	-8.816322432110784e-06	None	0.16924844524545107	-8.816322432110784e-06
72	3661	0.0007842393039220211	None	0.24162237289220592	0.0007842393039220211
72	3510	0.00022667172585886258	None	0.21854050271627806	0.00022667172585886258
72	3681	0.0007128612087509191	None	0.15073976880509266	0.0007128612087509191
72	3575	0.00026642988577007046	None	0.1182645093417553	0.00026642988577007046
72	3583	-2.248583086754948e-07	None	0.06388374541593907	-2.248583086754948e-07
72	3526	2.1432549778578515e-05	None	0.0515500309919041	2.1432549778578515e-05
72	3460	0.00030575289889423217	None	0.1961014173509422	0.00030575289889423217
72	3048	0.0002249255578255265	None	0.14703108507840063	0.0002249255578255265
72	3693	None	None	0.1914289577808414	None
72	3613	2.8634946460601068e-06	None	0.20626784246911525	2.8634946460601068e-06
72	3401	0.0023117132118352034	None	0.3237871449455561	0.0023117132118352034
72	3689	None	None	0.3028126292199712	None
72	3414	0.0015278297439849577	None	0.1519399568114635	0.0015278297439849577
72	3490	8.054120117474934e-05	None	0.0647470778390317	8.054120117474934e-05
72	3633	-1.2970843417240111e-07	None	0.06388374541593907	-1.2970843417240111e-07
72	3641	0.0006594211982969961	None	0.03866252324392807	0.0006594211982969961
72	3385	0.00037737342101584525	None	0.21916282481442906	0.00037737342101584525
72	3458	0.00029292493247290614	None	0.036079110983429113	0.00029292493247290614
72	3642	1.3650311106927607e-07	None	0.5604106628788296	1.3650311106927607e-07
72	3505	0.0001123349981206937	None	0.036079110983429113	0.0001123349981206937
72	3445	0.0007910249737716576	None	0.11125163660735764	0.0007910249737716576
72	3653	-3.5207511785583956e-08	None	0.08379146733287327	-3.5207511785583956e-08
72	3652	0.0003182228831647172	None	0.03866252324392807	0.0003182228831647172
72	3700	-6.489153772213083e-06	None	0.08379146733287327	-6.489153772213083e-06
72	3504	0.0004514216257123208	None	0.10563150566835253	0.0004514216257123208
72	3648	0.00033050419375754253	None	0.13342955585001023	0.00033050419375754253
72	3622	0.001569143527981698	None	0.10563150566835253	0.001569143527981698
72	2961	5.017639344302015e-05	None	0.10563150566835253	5.017639344302015e-05
72	3270	0.00019186745461451037	None	0.14237340023296788	0.00019186745461451037
72	3620	0.00021559576537172798	None	0.08379146733287327	0.00021559576537172798
72	3597	0.0003648891970141754	None	0.21871146146262038	0.0003648891970141754
72	3674	0.000837784238030335	None	0.0515500309919041	0.000837784238030335
72	3584	0.0007308216519421245	None	0.22592545477688425	0.0007308216519421245
72	3690	0.0016497451914820258	None	0.036079110983429113	0.0016497451914820258
72	3405	0.00033963432507520553	None	0.20231075003615598	0.00033963432507520553
72	3695	-8.133225599208746e-08	None	0.036079110983429113	-8.133225599208746e-08
72	3503	0.00016743940952663327	None	0.16080507377333803	0.00016743940952663327
72	3677	1.0774084878238054e-07	None	0.1489648384022872	1.0774084878238054e-07
72	3615	0.0007244907093269478	None	0.03866252324392807	0.0007244907093269478
72	3485	0.00070410135124075	None	0.18166846954911903	0.00070410135124075
72	3392	0.0004911337366121743	None	0.10563150566835253	0.0004911337366121743
72	3230	0.00397239562378453	None	0.26125824242557316	0.00397239562378453
72	3656	0.00031730707839468074	None	0.0647470778390317	0.00031730707839468074
72	3477	0.00018234670893362565	None	0.036079110983429113	0.00018234670893362565
72	3002	0.0008390331961409925	None	0.1611124047948787	0.0008390331961409925
72	3576	0.0022982175618545247	None	0.0515500309919041	0.0022982175618545247
72	3697	-0.0001583772904738989	None	0.19491110841922382	-0.0001583772904738989
72	3631	0.000262204688766454	None	0.1182645093417553	0.000262204688766454
72	3152	0.0004885492074847189	None	0.15756362783545264	0.0004885492074847189
72	3238	0.0003731600837392074	None	0.0952795547845404	0.0003731600837392074
72	3467	0.005989191424977368	None	0.17729267560538056	0.005989191424977368
72	3557	3.000995787088952e-05	None	0.0515500309919041	3.000995787088952e-05
72	3671	0.0014784529639280685	None	0.18322760203857955	0.0014784529639280685
72	3683	-1.048196900761514e-08	None	0.16217862473546857	-1.048196900761514e-08
72	3263	0.0010837547139877439	None	0.20354708173090902	0.0010837547139877439
72	3658	-3.713441424714667e-07	None	0.10563150566835253	-3.713441424714667e-07
72	3696	7.389056611476547e-05	None	0.1558449054936719	7.389056611476547e-05
72	3632	0.0010070463016916677	None	0.0952795547845404	0.0010070463016916677
72	3255	0.00017528420839744765	None	0.11328273563905884	0.00017528420839744765
72	3617	0.0002396589398253101	None	0.15064537873543443	0.0002396589398253101
72	3441	0.005075451683693585	None	0.219334135859974	0.005075451683693585
72	3475	0.00022320801583122099	None	0.2749214744499501	0.00022320801583122099
72	3511	0.0011212722452773336	None	0.17218303304197763	0.0011212722452773336
72	3258	0.00032873114002696856	None	0.2838956180726466	0.00032873114002696856
72	3586	0.0002902310727207516	None	0.2992102969421513	0.0002902310727207516
72	3363	0.0004032451469781357	None	0.036079110983429113	0.0004032451469781357
72	3628	0.0002982354528983151	None	0.06388374541593907	0.0002982354528983151
72	3627	-3.874793296983267e-07	None	0.03866252324392807	-3.874793296983267e-07
72	3548	0.00010092474231064534	None	0.14279681707269123	0.00010092474231064534
72	3585	0.00023905541123595648	None	0.2049403454530526	0.00023905541123595648
72	3619	8.835222056303347e-08	None	0.3532153907742656	8.835222056303347e-08
72	3664	2.28397535812861e-08	None	0.0952795547845404	2.28397535812861e-08
72	3512	0.00039428825494808165	None	0.23677086151090884	0.00039428825494808165
72	3508	0.0009285115430120652	None	0.0515500309919041	0.0009285115430120652
50	2254	None	None	0.5337720306818278	None
50	2507	None	None	0.4025968201953451	None
50	2579	None	None	0.3352604571950555	None
50	2584	-0.1	None	0.44225883524036835	-0.1
50	1956	None	None	0.5140879040390024	None
50	2576	-0.1	None	0.42281468553956464	-0.1
50	2498	None	None	0.31873712945478055	None
50	2473	None	None	0.4224015075688169	None
50	2558	1.9901362232818967e-08	None	0.33853447693909616	1.9901362232818967e-08
50	2556	-5.643810542332498e-08	None	0.3864067177964902	-5.643810542332498e-08
50	2559	None	None	0.4016203957050958	None
50	2436	None	None	0.5684764586794069	None
50	2568	-2.378596597883285e-10	None	0.4165549527528764	-2.378596597883285e-10
50	2505	None	None	0.5174882140646934	None
50	2479	None	None	0.38702559261179	None
50	2592	-0.1	None	0.3271936855097973	-0.1
50	2404	None	None	0.6715889615511401	None
50	2540	None	None	0.3853496304286154	None
50	1008	None	None	0.4649335309499854	None
50	2577	1.2379708396590494e-08	None	0.3579281483420094	1.2379708396590494e-08
50	2415	None	None	0.4191258161680279	None
50	2422	None	None	0.34287011179023724	None
50	2597	-0.1	None	0.4101288698466938	-0.1
50	1957	None	None	0.4208761953998298	None
50	2571	-2.2746889479415386e-10	None	0.34000085754901	-2.2746889479415386e-10
50	2059	None	None	0.38001940508607956	None
50	2392	None	None	0.3684432978977979	None
50	2426	None	None	0.45185652084108563	None
50	2600	-0.1	None	0.5563032200478302	-0.1
50	2467	None	None	0.4849284434182394	None
50	2585	1.1731405276692677e-08	None	0.31873712945478055	1.1731405276692677e-08
50	2581	1.350233156511506e-05	None	0.2407069290198221	1.350233156511506e-05
50	2431	None	None	0.38865644565998403	None
50	2307	None	None	0.3527174579539577	None
50	2544	None	None	0.3258750775493394	None
50	2596	7.286350745027348e-07	None	0.3746844472333984	7.286350745027348e-07
50	2292	None	None	0.3288497400451769	None
50	2378	None	None	0.41880458653412533	None
50	2553	2.3883408388961117e-08	None	0.35641977442900297	2.3883408388961117e-08
50	2526	None	None	0.5145000008838039	None
50	2476	None	None	0.3864067177964902	None
50	2587	1.5040392502261441e-05	None	0.26217108426397295	1.5040392502261441e-05
50	2557	-1.2542260386673412e-10	None	0.3288497400451769	-1.2542260386673412e-10
50	2403	None	None	0.5771419332544448	None
50	1746	None	None	0.3869118422117684	None
50	2594	0.00013325549981216308	None	0.4046042417370467	0.00013325549981216308
50	2595	1.75441242617149e-05	None	0.2407069290198221	1.75441242617149e-05
50	2589	6.258043888537474e-09	None	0.3976959922010178	6.258043888537474e-09
50	2339	None	None	0.4025968201953451	None
50	2406	None	None	0.5234414616539261	None
50	2305	None	None	0.39588008595442814	None
50	2352	None	None	0.5159736083064275	None
50	2510	None	None	0.4682364013855178	None
50	2578	-0.1	None	0.38186652549501754	-0.1
50	2407	None	None	0.3510978317288247	None
50	2569	1.762393695209871e-08	None	0.32952181937117525	1.762393695209871e-08
50	2561	-5.070654441831232e-09	None	0.37111193700315204	-5.070654441831232e-09
50	2563	-0.1	None	0.38304991150892387	-0.1
50	2438	None	None	0.381139605060821	None
50	2532	None	None	0.4780000847413309	None
50	2523	None	None	0.35680304694515114	None
50	2336	None	None	0.2407069290198221	None
50	2575	1.1663430320920666e-08	None	0.3527174579539577	1.1663430320920666e-08
50	2564	0.0003322297907284162	None	0.5421925359854164	0.0003322297907284162
50	2429	None	None	0.3809199254964654	None
50	2470	None	None	0.4025968201953451	None
50	2555	-5.023095583083048e-06	None	0.3919975658607308	-5.023095583083048e-06
50	2462	None	None	0.4359505818131281	None
50	2165	None	None	0.4039635111933941	None
50	2506	None	None	0.3902491285742317	None
50	2521	None	None	0.39164801441453256	None
50	2450	None	None	0.4096181260769708	None
50	2522	None	None	0.3833427349791458	None
50	2599	0.0003352550199711001	None	0.3864846502904505	0.0003352550199711001
50	2314	None	None	0.4234157206506488	None
50	2337	None	None	0.4597629576530199	None
50	2551	-0.1	None	0.39164801441453256	-0.1
50	2427	None	None	0.432270221081553	None
50	2574	7.855239579634297e-05	None	0.35277486910503975	7.855239579634297e-05
50	2565	-0.1	None	0.3288497400451769	-0.1
50	2493	None	None	0.5774123649207038	None
50	1631	None	None	0.4127248378846069	None
50	2567	-2.3923698692636436e-05	None	0.3832442781898776	-2.3923698692636436e-05
50	2527	None	None	0.46773925344081146	None
50	2519	None	None	0.4342656744400015	None
50	2423	None	None	0.39096748327789804	None
50	2586	-6.17162401757872e-11	None	0.3288497400451769	-6.17162401757872e-11
50	2591	-0.1	None	0.4342656744400015	-0.1
50	2573	1.129731709839145e-07	None	0.3510978317288247	1.129731709839145e-07
50	2446	None	None	0.43643813129133624	None
50	2477	None	None	0.4738991483479218	None
50	1646	None	None	0.44818623783227396	None
50	2590	2.730401715717587e-06	None	0.2407069290198221	2.730401715717587e-06
50	2515	None	None	0.3928352128697005	None
50	812	None	None	0.5436391683151982	None
50	2562	2.688446513502706e-08	None	0.3803643249776746	2.688446513502706e-08
50	2583	-0.1	None	0.3423953105523929	-0.1
50	2040	None	None	0.4208761953998298	None
50	1872	None	None	0.3527174579539577	None
50	1881	None	None	0.37886251973916973	None
74	3369	0.0009299804759959923	None	0.0515500309919041	0.0009299804759959923
74	3757	0.0004266727365143057	None	0.16922755910254622	0.0004266727365143057
74	3479	9.349902902955042e-05	None	0.43283980272245764	9.349902902955042e-05
74	3212	0.003595973753026184	None	0.2127470467923222	0.003595973753026184
74	3734	-1.0111828372384479e-07	None	0.036079110983429113	-1.0111828372384479e-07
74	3368	0.0001119194053603774	None	0.3506355506852902	0.0001119194053603774
74	3654	0.00011581007924311157	None	0.08943724358231468	0.00011581007924311157
74	3678	0.005016386464981548	None	0.15368841003289727	0.005016386464981548
74	3717	0.00011856849308297913	None	0.12687598787800153	0.00011856849308297913
74	3480	0.002850338998573805	None	0.1848846235112351	0.002850338998573805
74	3559	0.00048188405430838745	None	0.0515500309919041	0.00048188405430838745
74	3129	0.0006701192045681607	None	0.20530463430408533	0.0006701192045681607
74	3730	-1.4643976241652464e-06	None	0.06013185163904853	-1.4643976241652464e-06
74	3558	0.0004734420284627639	None	0.2127470467923222	0.0004734420284627639
74	3753	-1.6193794627075306e-08	None	0.036079110983429113	-1.6193794627075306e-08
74	3360	0.00021529403711999907	None	0.08714726777405786	0.00021529403711999907
74	3783	0.0002707066276873725	None	0.3340520096537755	0.0002707066276873725
74	3310	0.0010843528194567963	None	0.1352388556316009	0.0010843528194567963
74	3637	0.0012428522818055837	None	0.25075726544916255	0.0012428522818055837
74	2758	0.0004657195474922532	None	0.3477617957921098	0.0004657195474922532
74	3685	9.159220736944563e-06	None	0.250940442046363	9.159220736944563e-06
74	3726	0.0005416003689387325	None	0.16922755910254622	0.0005416003689387325
74	3760	0.0011492296011497568	None	0.2255478076402996	0.0011492296011497568
74	3743	0.000779654050497037	None	0.1872212456430451	0.000779654050497037
74	3309	0.001209843414724165	None	0.07569703859292853	0.001209843414724165
74	3086	0.00012962675979516437	None	0.21146622626033307	0.00012962675979516437
74	3799	None	None	0.19523943934096072	None
74	3666	-8.816322432110784e-06	None	0.2255478076402996	-8.816322432110784e-06
74	3661	0.0007842393039220211	None	0.2547618218694297	0.0007842393039220211
74	3510	0.00022667172585886258	None	0.22288705809669115	0.00022667172585886258
74	3773	-1.864515197066659e-09	None	0.13416584074582408	-1.864515197066659e-09
74	3681	0.0007128612087509191	None	0.13748325848298065	0.0007128612087509191
74	3575	0.00026642988577007046	None	0.25075726544916255	0.00026642988577007046
74	3772	1.8121656474856516e-06	None	0.0515500309919041	1.8121656474856516e-06
74	3460	0.00030575289889423217	None	0.21204585571856854	0.00030575289889423217
74	3746	0.0006247036154531787	None	0.1789284876565973	0.0006247036154531787
74	3048	0.0002249255578255265	None	0.1315128648384379	0.0002249255578255265
74	3613	2.8634946460601068e-06	None	0.19824372793739728	2.8634946460601068e-06
74	3414	0.0015278297439849577	None	0.12965171463722963	0.0015278297439849577
74	3754	0.0013183448183444724	None	0.12565252656775394	0.0013183448183444724
74	3490	8.054120117474934e-05	None	0.07569703859292853	8.054120117474934e-05
74	3633	-1.2970843417240111e-07	None	0.08943724358231468	-1.2970843417240111e-07
74	3721	8.458065326724388e-06	None	0.0515500309919041	8.458065326724388e-06
74	3385	0.00037737342101584525	None	0.20303790872761857	0.00037737342101584525
74	3458	0.00029292493247290614	None	0.036079110983429113	0.00029292493247290614
74	3642	1.3650311106927607e-07	None	0.591580763640419	1.3650311106927607e-07
74	3505	0.0001123349981206937	None	0.036079110983429113	0.0001123349981206937
74	3445	0.0007910249737716576	None	0.12734429701415287	0.0007910249737716576
74	3756	0.0005581782386291064	None	0.24454793405002034	0.0005581782386291064
74	3652	0.0003182228831647172	None	0.0515500309919041	0.0003182228831647172
74	3732	0.002107026006672392	None	0.13366738890997382	0.002107026006672392
74	3504	0.0004514216257123208	None	0.08063180980974352	0.0004514216257123208
74	3648	0.00033050419375754253	None	0.13586225725919743	0.00033050419375754253
74	3788	-9.314061786557707e-08	None	0.2938592395703042	-9.314061786557707e-08
74	3622	0.001569143527981698	None	0.08063180980974352	0.001569143527981698
74	3702	8.650921869682701e-05	None	0.1321256958008284	8.650921869682701e-05
74	3584	0.0007308216519421245	None	0.2294332039047544	0.0007308216519421245
74	3793	7.867063797257375e-05	None	0.12687598787800153	7.867063797257375e-05
74	3705	-3.073342020714589e-05	None	0.036079110983429113	-3.073342020714589e-05
74	3690	0.0016497451914820258	None	0.036079110983429113	0.0016497451914820258
74	3503	0.00016743940952663327	None	0.12687598787800153	0.00016743940952663327
74	3744	2.280724632612125e-06	None	0.1315128648384379	2.280724632612125e-06
74	3776	0.0001504718817973595	None	0.08063180980974352	0.0001504718817973595
74	3615	0.0007244907093269478	None	0.0515500309919041	0.0007244907093269478
74	3485	0.00070410135124075	None	0.2127470467923222	0.00070410135124075
74	3392	0.0004911337366121743	None	0.08063180980974352	0.0004911337366121743
74	3656	0.00031730707839468074	None	0.07569703859292853	0.00031730707839468074
74	3477	0.00018234670893362565	None	0.036079110983429113	0.00018234670893362565
74	3002	0.0008390331961409925	None	0.18277121387897882	0.0008390331961409925
74	3576	0.0022982175618545247	None	0.0515500309919041	0.0022982175618545247
74	3631	0.000262204688766454	None	0.25075726544916255	0.000262204688766454
74	3716	-1.820285963680293e-07	None	0.24527334881371124	-1.820285963680293e-07
74	3152	0.0004885492074847189	None	0.172835221257072	0.0004885492074847189
74	3238	0.0003731600837392074	None	0.08714726777405786	0.0003731600837392074
74	3778	-6.757575150284082e-06	None	0.0515500309919041	-6.757575150284082e-06
74	3745	0.0015625143590752768	None	0.16922755910254622	0.0015625143590752768
74	3467	0.005989191424977368	None	0.1817776105321866	0.005989191424977368
74	3671	0.0014784529639280685	None	0.18378493103446042	0.0014784529639280685
74	3707	0.0007787403750629751	None	0.276587191915513	0.0007787403750629751
74	3683	-1.048196900761514e-08	None	0.14866287011765403	-1.048196900761514e-08
74	3263	0.0010837547139877439	None	0.19961683893365303	0.0010837547139877439
74	3711	3.124958581858513e-05	None	0.08943724358231468	3.124958581858513e-05
74	3696	7.389056611476547e-05	None	0.16264877063346592	7.389056611476547e-05
74	3764	0.00017214271649424487	None	0.2220201132683468	0.00017214271649424487
74	3791	0.0005858989683723433	None	0.16922755910254622	0.0005858989683723433
74	3777	0.0001549379104766897	None	0.24638521342388842	0.0001549379104766897
74	3255	0.00017528420839744765	None	0.12237840303175915	0.00017528420839744765
74	3441	0.005075451683693585	None	0.23834252130755756	0.005075451683693585
74	3775	-1.9424129839705428e-09	None	0.20203434699106487	-1.9424129839705428e-09
74	3511	0.0011212722452773336	None	0.15118785391791623	0.0011212722452773336
74	3586	0.0002902310727207516	None	0.2925935374114346	0.0002902310727207516
74	3363	0.0004032451469781357	None	0.036079110983429113	0.0004032451469781357
74	3703	0.0004104141083182489	None	0.0515500309919041	0.0004104141083182489
74	3797	-5.764913658183757e-07	None	0.08063180980974352	-5.764913658183757e-07
74	3701	-6.485878778656335e-08	None	0.1389500853162244	-6.485878778656335e-08
74	3774	1.7490102192762638e-06	None	0.2220201132683468	1.7490102192762638e-06
74	3712	0.00024845644211223466	None	0.20583450375567242	0.00024845644211223466
74	3718	0.0019347494684374372	None	0.2342619949632379	0.0019347494684374372
74	3512	0.00039428825494808165	None	0.24590847202119503	0.00039428825494808165
74	3508	0.0009285115430120652	None	0.0515500309919041	0.0009285115430120652
60	2847	2.5107868693661687e-05	None	0.3385963198545927	2.5107868693661687e-05
60	3065	3.4598391654891996e-06	None	0.24199662630385926	3.4598391654891996e-06
60	3070	5.346279861603531e-06	None	0.11789826122551597	5.346279861603531e-06
60	2962	0.0008929975070876444	None	0.20582709325298687	0.0008929975070876444
60	3058	-3.065511487450009e-08	None	0.16488213671856344	-3.065511487450009e-08
60	3097	2.6305761435187447e-05	None	0.2049805798881854	2.6305761435187447e-05
60	2689	7.645996760184088e-05	None	0.21742036195951026	7.645996760184088e-05
60	2675	6.162402295422654e-05	None	0.4734838550132432	6.162402295422654e-05
60	3094	0.00031398917785499693	None	0.43332587259476585	0.00031398917785499693
60	2986	0.0001355946378998521	None	0.23050694591713689	0.0001355946378998521
60	2602	4.849057979188314e-05	None	0.22217674388734615	4.849057979188314e-05
60	2615	2.5115786196218194e-05	None	0.23724732454341474	2.5115786196218194e-05
60	2813	0.00014907990190045434	None	0.20809385816653503	0.00014907990190045434
60	3047	0.0006767563404193037	None	0.2009305571077537	0.0006767563404193037
60	2951	0.0003536864526216382	None	0.2520495926688721	0.0003536864526216382
60	2966	0.0001076840293464437	None	0.11789826122551597	0.0001076840293464437
60	3031	6.487599646852581e-05	None	0.20048613985257827	6.487599646852581e-05
60	2991	4.308418270102936e-05	None	0.201723175825065	4.308418270102936e-05
60	2703	2.0783859128788023e-05	None	0.18260973547685197	2.0783859128788023e-05
60	3069	-9.150144571551434e-06	None	0.22305149303201316	-9.150144571551434e-06
60	3080	-2.5637918532657307e-06	None	0.18260973547685197	-2.5637918532657307e-06
60	3018	0.00040622900917056527	None	0.06961162537750876	0.00040622900917056527
60	2758	0.0004657195474922532	None	0.2211048279864543	0.0004657195474922532
60	2922	0.00028363605208261316	None	0.2898016817886268	0.00028363605208261316
60	2937	0.000337060290241423	None	0.0	0.000337060290241423
60	2870	0.00029253350033509295	None	0.2662347647899705	0.00029253350033509295
60	2964	2.6944073792733504e-07	None	0.7911783981515307	2.6944073792733504e-07
60	3074	8.982529400524949e-07	None	0.3285149228311304	8.982529400524949e-07
60	3086	0.00012962675979516437	None	0.20772183614076017	0.00012962675979516437
60	3064	-5.758294232589587e-08	None	0.21254796309102814	-5.758294232589587e-08
60	2953	2.5530880195172356e-06	None	0.06961162537750876	2.5530880195172356e-06
60	3054	0.00022179364675235086	None	0.0	0.00022179364675235086
60	2715	3.1255784439612566e-06	None	0.06961162537750876	3.1255784439612566e-06
60	2983	9.012479473741155e-06	None	0.32845457968365294	9.012479473741155e-06
60	3048	0.0002249255578255265	None	0.2702841613680513	0.0002249255578255265
60	2842	0.0005822566748035692	None	0.22852402124020688	0.0005822566748035692
60	3057	0.000319961337604486	None	0.21694392569495907	0.000319961337604486
60	2959	0.0002908754148748356	None	0.340715245798518	0.0002908754148748356
60	3089	1.562859862536758e-05	None	0.23297319983728362	1.562859862536758e-05
60	2855	3.811637965255693e-05	None	0.21450354242875241	3.811637965255693e-05
60	2818	0.00017936826574865746	None	0.27795260055366366	0.00017936826574865746
60	2791	5.2769725608944463e-08	None	0.2637881436297552	5.2769725608944463e-08
60	2949	4.9372419610969e-05	None	0.08647910126432223	4.9372419610969e-05
60	2993	5.5287253393945013e-08	None	0.0	5.5287253393945013e-08
60	3034	6.872414752745852e-08	None	0.20790380367957026	6.872414752745852e-08
60	2720	1.145462238738183e-06	None	0.16482434791959502	1.145462238738183e-06
60	3096	4.808122097979881e-08	None	0.16488213671856344	4.808122097979881e-08
60	2998	1.7157596014110267e-05	None	0.18260973547685197	1.7157596014110267e-05
60	2874	2.0696198073646928e-05	None	0.16488213671856344	2.0696198073646928e-05
60	3088	5.1907564250119e-06	None	0.16488213671856344	5.1907564250119e-06
60	3056	1.0342606975715247e-06	None	0.0	1.0342606975715247e-06
60	3083	-1.2536088779895933e-06	None	0.24747049926323647	-1.2536088779895933e-06
60	2749	0.0007972982418820917	None	0.1670446394369656	0.0007972982418820917
60	2948	0.00015600506598513155	None	0.3385963198545927	0.00015600506598513155
60	3059	0.00030111852483821706	None	0.3193840522623291	0.00030111852483821706
60	3071	-6.486312180580798e-06	None	0.08647910126432223	-6.486312180580798e-06
60	2961	5.017639344302015e-05	None	0.08647910126432223	5.017639344302015e-05
60	3005	0.00012572689380592648	None	0.23074858282951222	0.00012572689380592648
60	3061	0.00012771744744668995	None	0.2703042832461386	0.00012771744744668995
60	3003	4.2168140005275385e-05	None	0.1959812501618944	4.2168140005275385e-05
60	3012	7.851114477277671e-05	None	0.19328474386653147	7.851114477277671e-05
60	3024	0.00034567443351822297	None	0.0	0.00034567443351822297
60	2642	8.660096641157484e-06	None	0.4849475207830952	8.660096641157484e-06
60	2876	1.439740142390579e-05	None	0.2712829936019942	1.439740142390579e-05
60	3077	0.00043509661064444966	None	0.32182373765123484	0.00043509661064444966
60	2797	6.569612548648161e-05	None	0.06961162537750876	6.569612548648161e-05
60	2756	3.184130496160562e-05	None	0.3614141079969585	3.184130496160562e-05
60	3068	-2.4418347490026197e-06	None	0.30264776648224884	-2.4418347490026197e-06
60	3095	6.0208360397862876e-05	None	0.31106021587895893	6.0208360397862876e-05
60	2994	0.006141397942637533	None	0.2524562705432204	0.006141397942637533
60	2860	0.0001298369445949856	None	0.25523167721746126	0.0001298369445949856
60	2977	0.00015771353747304713	None	0.08647910126432223	0.00015771353747304713
60	3042	2.0773214792642974e-05	None	0.3516130645569311	2.0773214792642974e-05
60	2936	-3.1561433744165016e-10	None	0.7911783981515307	-3.1561433744165016e-10
60	3002	0.0008390331961409925	None	0.25521247200642144	0.0008390331961409925
60	2902	0.0002458092114146772	None	0.2498651338800312	0.0002458092114146772
60	2865	2.469695964988362e-07	None	1.2037143121113962	2.469695964988362e-07
60	2894	3.952578465034503e-05	None	0.18084511803617548	3.952578465034503e-05
60	3037	5.706417368488427e-05	None	0.3095310118963498	5.706417368488427e-05
60	2802	0.00020805671417559394	None	0.27618238104048964	0.00020805671417559394
60	3098	1.9481004462028768e-05	None	0.29025706288450603	1.9481004462028768e-05
60	2704	1.728659574597175e-07	None	0.7971449147343665	1.728659574597175e-07
60	3090	1.2412254114080572e-08	None	0.21254796309102814	1.2412254114080572e-08
60	2850	0.0005030004699388175	None	0.4327970310912811	0.0005030004699388175
60	3066	-3.811538657241453e-10	None	0.06961162537750876	-3.811538657241453e-10
60	3044	-2.8730128226339594e-07	None	0.06961162537750876	-2.8730128226339594e-07
60	2992	8.588138652535483e-05	None	0.21238255497783784	8.588138652535483e-05
60	3020	7.429935225238235e-05	None	0.11789826122551597	7.429935225238235e-05
60	2665	0.00013633907213457942	None	0.23518308979659935	0.00013633907213457942
60	3030	0.00016142199983175282	None	0.11789826122551597	0.00016142199983175282
60	2757	1.255917869782866e-09	None	0.3223036432162375	1.255917869782866e-09
60	2912	7.413332456593044e-05	None	0.21092833834903296	7.413332456593044e-05
60	2815	5.031144004148158e-07	None	0.20048613985257827	5.031144004148158e-07
60	2933	0.00048242854717380065	None	0.18260973547685197	0.00048242854717380065
60	3073	0.00010700208256905616	None	0.06961162537750876	0.00010700208256905616
60	2935	1.818695038409826e-05	None	0.11789826122551597	1.818695038409826e-05
60	3075	1.2331008932907767e-08	None	0.201723175825065	1.2331008932907767e-08
60	2934	0.00037725963061015216	None	0.2175757503028771	0.00037725963061015216
60	3082	-1.031619474244168e-05	None	0.20248738759866028	-1.031619474244168e-05
60	2974	5.6203280697375205e-05	None	0.17774889931565951	5.6203280697375205e-05
109	5521	0.0003910934098270681	None	0.11267119276793276	0.0003910934098270681
109	5319	0.00015076483882925986	None	0.13140865115680814	0.00015076483882925986
109	5268	0.001476326099987794	None	0.0	0.001476326099987794
109	5095	0.003610854049392362	None	0.1762659188660754	0.003610854049392362
109	4309	0.001629443275367448	None	0.0515500309919041	0.001629443275367448
109	5463	5.4545714264126517e-05	None	0.12160659830550982	5.4545714264126517e-05
109	5476	0.007095594245547826	None	0.18227837060476604	0.007095594245547826
109	5506	0.0001518995718558587	None	0.0	0.0001518995718558587
109	4782	0.0003433746842073277	None	0.0	0.0003433746842073277
109	5498	-1.3891875841234947e-05	None	0.07401839662932078	-1.3891875841234947e-05
109	5382	0.0032852492119791452	None	0.012776749083187813	0.0032852492119791452
109	5440	4.738804203696199e-05	None	0.11425184251048877	4.738804203696199e-05
109	5524	0.00036870261119112125	None	0.31986909555831156	0.00036870261119112125
109	5368	0.0010258301885513047	None	0.0	0.0010258301885513047
109	4921	0.0036094608433968264	None	0.07401839662932078	0.0036094608433968264
109	5266	0.003884723865690508	None	0.07401839662932078	0.003884723865690508
109	4896	0.003557012529452458	None	0.012776749083187813	0.003557012529452458
109	5526	7.0116002591621e-05	None	0.5238365529132085	7.0116002591621e-05
109	4159	0.002961840015824279	None	0.0515500309919041	0.002961840015824279
109	5529	6.310688979990183e-05	None	0.0	6.310688979990183e-05
109	5352	0.0011113763965253471	None	0.0	0.0011113763965253471
109	5527	0.00015861348738749047	None	0.10697863544320937	0.00015861348738749047
109	5523	0.0002912879485501113	None	0.0	0.0002912879485501113
109	5547	5.2745016082553585e-09	None	0.084860014387525	5.2745016082553585e-09
109	5269	0.0010642663376554747	None	0.0	0.0010642663376554747
109	5286	0.0008867356792588446	None	0.0	0.0008867356792588446
109	5474	2.896537626825092e-05	None	0.1377835372703198	2.896537626825092e-05
109	5503	1.3181002481393507e-08	None	0.0	1.3181002481393507e-08
109	5431	0.0003470156141226579	None	0.0	0.0003470156141226579
109	5313	0.0011677919923572045	None	0.0	0.0011677919923572045
109	5454	0.0012690385985577944	None	0.0	0.0012690385985577944
109	5303	0.0045639754837625566	None	0.0	0.0045639754837625566
109	5550	0.0005383943962364136	None	0.12796215072755307	0.0005383943962364136
109	5502	1.518906918556503e-06	None	0.0	1.518906918556503e-06
109	5218	0.002499235474301136	None	0.1502990423409671	0.002499235474301136
109	5350	0.0008919581695983022	None	0.11787465057833404	0.0008919581695983022
109	5116	0.0010095363350005485	None	0.0	0.0010095363350005485
109	5027	0.0003268752303167029	None	0.06955458741585308	0.0003268752303167029
109	3732	0.002107026006672392	None	0.11267119276793276	0.002107026006672392
109	5166	0.0003835159039738653	None	0.10697863544320937	0.0003835159039738653
109	5333	0.0014356550699855834	None	0.1639275229137517	0.0014356550699855834
109	5519	-6.141183665950001e-05	None	0.13140865115680814	-6.141183665950001e-05
109	4375	0.0015935101057605115	None	0.1469311534946242	0.0015935101057605115
109	5517	-1.3773201099233594e-05	None	0.0	-1.3773201099233594e-05
109	4091	0.001016321631803384	None	0.10697863544320937	0.001016321631803384
109	5508	0.005471511545022974	None	0.0	0.005471511545022974
109	4892	0.0014369240643313478	None	0.0515500309919041	0.0014369240643313478
109	5024	0.00054467207516661	None	0.10654860259173418	0.00054467207516661
109	5445	3.958363674925299e-05	None	0.3473301629762775	3.958363674925299e-05
109	5504	-1.2610823584267895e-07	None	0.10697863544320937	-1.2610823584267895e-07
109	5402	4.681741654807164e-05	None	0.31178658935695486	4.681741654807164e-05
109	5017	0.003047632820848544	None	0.2875700408861904	0.003047632820848544
109	5007	0.0017115792315304142	None	0.0	0.0017115792315304142
109	5064	0.0011654038112187035	None	0.21270946748613723	0.0011654038112187035
109	5483	0.0005354489026795978	None	0.1469311534946242	0.0005354489026795978
109	5450	-5.147606319578893e-06	None	0.0	-5.147606319578893e-06
109	5008	0.0010441912694380841	None	0.0	0.0010441912694380841
109	5068	0.00129818284540451	None	0.0	0.00129818284540451
109	5022	0.002590236755084263	None	0.0515500309919041	0.002590236755084263
109	3002	0.0008390331961409925	None	0.2331835682227008	0.0008390331961409925
109	5412	0.004561252552340187	None	0.31949361867596776	0.004561252552340187
109	3576	0.0022982175618545247	None	0.07401839662932078	0.0022982175618545247
109	5510	2.5640271673874465e-07	None	0.0	2.5640271673874465e-07
109	4069	0.0008774186573209803	None	0.21036781034141336	0.0008774186573209803
109	5477	0.00233938775278623	None	0.0	0.00233938775278623
109	4994	0.0004835796554295668	None	0.0	0.0004835796554295668
109	5520	5.611981172294407e-05	None	0.012776749083187813	5.611981172294407e-05
109	5505	0.0007527265290063959	None	0.0	0.0007527265290063959
109	5023	0.001956952254323207	None	0.10654860259173418	0.001956952254323207
109	5499	3.7652634880337326e-05	None	0.2987090700634356	3.7652634880337326e-05
109	4660	8.754798611458962e-05	None	0.0515500309919041	8.754798611458962e-05
109	5496	4.6313148775274487e-08	None	0.0	4.6313148775274487e-08
109	5497	0.00029012577302630146	None	0.0	0.00029012577302630146
109	5042	0.0022533039793574475	None	0.12417562075052939	0.0022533039793574475
109	5151	0.0024085035485672942	None	0.1445201005167453	0.0024085035485672942
109	5439	0.005029406528976687	None	0.0	0.005029406528976687
109	5279	0.0010441534003494898	None	0.0	0.0010441534003494898
109	5423	0.002116178447439661	None	0.0	0.002116178447439661
109	5360	0.0029602083703671182	None	0.0	0.0029602083703671182
109	5543	8.496596626654453e-05	None	0.0	8.496596626654453e-05
109	4196	0.004115728910560625	None	0.10951065934486433	0.004115728910560625
109	4755	0.0026488370910174343	None	0.0515500309919041	0.0026488370910174343
109	5444	0.0012644381683908682	None	0.0	0.0012644381683908682
109	5480	0.0006610138966455389	None	0.0	0.0006610138966455389
109	5537	-6.352034769162498e-06	None	0.14066249744264767	-6.352034769162498e-06
109	5456	6.945033591085488e-05	None	0.0	6.945033591085488e-05
109	5442	4.804683207031581e-06	None	0.0	4.804683207031581e-06
109	5494	1.3152192702685466e-08	None	0.0	1.3152192702685466e-08
109	5542	2.398465001832522e-05	None	0.27666238883742567	2.398465001832522e-05
109	4862	0.0005794488214140499	None	0.0	0.0005794488214140499
109	5249	9.616934986507507e-05	None	0.2547656092797034	9.616934986507507e-05
109	5536	1.9124655101805298e-06	None	0.1377835372703198	1.9124655101805298e-06
109	4729	0.0009593704265841943	None	0.0515500309919041	0.0009593704265841943
109	5407	0.0012595416241249875	None	0.1522379877100131	0.0012595416241249875
109	5107	0.0073393967297752105	None	0.36501751679491956	0.0073393967297752105
109	5375	0.0032377797688030703	None	0.0	0.0032377797688030703
109	5334	0.0018386951364084345	None	0.0	0.0018386951364084345
109	5430	0.0014615457502280384	None	0.0	0.0014615457502280384
109	5532	0.002940580069407285	None	0.0	0.002940580069407285
109	5193	0.0014765151508052817	None	0.0	0.0014765151508052817
110	5521	0.0003910934098270681	None	0.11098423565486557	0.0003910934098270681
110	5268	0.001476326099987794	None	0.0	0.001476326099987794
110	5095	0.003610854049392362	None	0.17827936819719986	0.003610854049392362
110	4309	0.001629443275367448	None	0.036633647796553134	0.001629443275367448
110	5463	5.4545714264126517e-05	None	0.13262731012495277	5.4545714264126517e-05
110	5476	0.007095594245547826	None	0.17133802812040735	0.007095594245547826
110	5506	0.0001518995718558587	None	0.0	0.0001518995718558587
110	4782	0.0003433746842073277	None	0.0	0.0003433746842073277
110	5498	-1.3891875841234947e-05	None	0.09021255423583216	-1.3891875841234947e-05
110	5382	0.0032852492119791452	None	0.06388374541593907	0.0032852492119791452
110	5440	4.738804203696199e-05	None	0.10325442319716324	4.738804203696199e-05
110	5524	0.00036870261119112125	None	0.4078940175473928	0.00036870261119112125
110	5368	0.0010258301885513047	None	0.0	0.0010258301885513047
110	4921	0.0036094608433968264	None	0.09021255423583216	0.0036094608433968264
110	5266	0.003884723865690508	None	0.09021255423583216	0.003884723865690508
110	4159	0.002961840015824279	None	0.036633647796553134	0.002961840015824279
110	5352	0.0011113763965253471	None	0.0	0.0011113763965253471
110	5523	0.0002912879485501113	None	0.0	0.0002912879485501113
110	5576	1.5610619076116237e-07	None	0.048688211191097154	1.5610619076116237e-07
110	5584	0.0029655535661637722	None	0.0	0.0029655535661637722
110	5269	0.0010642663376554747	None	0.0	0.0010642663376554747
110	5286	0.0008867356792588446	None	0.0	0.0008867356792588446
110	5578	-3.486632026428022e-05	None	0.0	-3.486632026428022e-05
110	5431	0.0003470156141226579	None	0.0	0.0003470156141226579
110	5552	0.0020579628813682093	None	0.13614625749403253	0.0020579628813682093
110	5600	0.00015672792953245584	None	0.0	0.00015672792953245584
110	5590	0.0038355627644790892	None	0.0	0.0038355627644790892
110	5313	0.0011677919923572045	None	0.0	0.0011677919923572045
110	5454	0.0012690385985577944	None	0.0	0.0012690385985577944
110	5303	0.0045639754837625566	None	0.0	0.0045639754837625566
110	5573	1.2421898087876292e-05	None	0.048688211191097154	1.2421898087876292e-05
110	5551	-2.66192131246038e-07	None	0.0	-2.66192131246038e-07
110	5550	0.0005383943962364136	None	0.11569131467648763	0.0005383943962364136
110	5502	1.518906918556503e-06	None	0.0	1.518906918556503e-06
110	5218	0.002499235474301136	None	0.13219462070100763	0.002499235474301136
110	5561	0.0008929712073510417	None	0.0	0.0008929712073510417
110	5350	0.0008919581695983022	None	0.14961992385623094	0.0008919581695983022
110	5116	0.0010095363350005485	None	0.0	0.0010095363350005485
110	5027	0.0003268752303167029	None	0.048688211191097154	0.0003268752303167029
110	5597	2.978048815012558e-07	None	0.0	2.978048815012558e-07
110	3732	0.002107026006672392	None	0.11098423565486557	0.002107026006672392
110	5562	-5.294775840149951e-05	None	0.11569131467648763	-5.294775840149951e-05
110	5166	0.0003835159039738653	None	0.11127763742517031	0.0003835159039738653
110	5592	1.1177171840667307e-09	None	0.0	1.1177171840667307e-09
110	5564	0.0002756255181937036	None	0.1456705436552356	0.0002756255181937036
110	4375	0.0015935101057605115	None	0.12743284895936038	0.0015935101057605115
110	4091	0.001016321631803384	None	0.11127763742517031	0.001016321631803384
110	5508	0.005471511545022974	None	0.0	0.005471511545022974
110	4892	0.0014369240643313478	None	0.036633647796553134	0.0014369240643313478
110	5024	0.00054467207516661	None	0.10919053969792651	0.00054467207516661
110	5504	-1.2610823584267895e-07	None	0.11127763742517031	-1.2610823584267895e-07
110	5598	4.762343899604963e-06	None	0.3485660157676158	4.762343899604963e-06
110	5402	4.681741654807164e-05	None	0.31295025656900854	4.681741654807164e-05
110	5017	0.003047632820848544	None	0.34542975346409033	0.003047632820848544
110	5007	0.0017115792315304142	None	0.0	0.0017115792315304142
110	5599	0.0005763508562711881	None	0.0	0.0005763508562711881
110	5585	-1.8547120768406464e-09	None	0.0	-1.8547120768406464e-09
110	5008	0.0010441912694380841	None	0.0	0.0010441912694380841
110	5068	0.00129818284540451	None	0.0	0.00129818284540451
110	5022	0.002590236755084263	None	0.036633647796553134	0.002590236755084263
110	3002	0.0008390331961409925	None	0.2167635177625557	0.0008390331961409925
110	5580	0.0017435916376101195	None	0.2991079388280027	0.0017435916376101195
110	5412	0.004561252552340187	None	0.3477913449888165	0.004561252552340187
110	3576	0.0022982175618545247	None	0.09021255423583216	0.0022982175618545247
110	5510	2.5640271673874465e-07	None	0.0	2.5640271673874465e-07
110	4069	0.0008774186573209803	None	0.19321781311273561	0.0008774186573209803
110	5477	0.00233938775278623	None	0.0	0.00233938775278623
110	5575	0.0022978847216956126	None	0.10796228325087269	0.0022978847216956126
110	5520	5.611981172294407e-05	None	0.06388374541593907	5.611981172294407e-05
110	5505	0.0007527265290063959	None	0.0	0.0007527265290063959
110	5023	0.001956952254323207	None	0.10919053969792651	0.001956952254323207
110	4660	8.754798611458962e-05	None	0.036633647796553134	8.754798611458962e-05
110	5496	4.6313148775274487e-08	None	0.0	4.6313148775274487e-08
110	5042	0.0022533039793574475	None	0.11579812891917225	0.0022533039793574475
110	5151	0.0024085035485672942	None	0.13356974533429716	0.0024085035485672942
110	5439	0.005029406528976687	None	0.0	0.005029406528976687
110	5279	0.0010441534003494898	None	0.0	0.0010441534003494898
110	5360	0.0029602083703671182	None	0.0	0.0029602083703671182
110	5543	8.496596626654453e-05	None	0.0	8.496596626654453e-05
110	4196	0.004115728910560625	None	0.11298069396766919	0.004115728910560625
110	4755	0.0026488370910174343	None	0.036633647796553134	0.0026488370910174343
110	5567	0.004592016848227824	None	0.2310241880647168	0.004592016848227824
110	5444	0.0012644381683908682	None	0.0	0.0012644381683908682
110	5480	0.0006610138966455389	None	0.0	0.0006610138966455389
110	5456	6.945033591085488e-05	None	0.0	6.945033591085488e-05
110	5442	4.804683207031581e-06	None	0.0	4.804683207031581e-06
110	5542	2.398465001832522e-05	None	0.27399497201619905	2.398465001832522e-05
110	5574	0.0017804636375022326	None	0.10325442319716324	0.0017804636375022326
110	4862	0.0005794488214140499	None	0.0	0.0005794488214140499
110	5249	9.616934986507507e-05	None	0.29663044753042456	9.616934986507507e-05
110	5536	1.9124655101805298e-06	None	0.14162796110814163	1.9124655101805298e-06
110	4729	0.0009593704265841943	None	0.036633647796553134	0.0009593704265841943
110	5556	0.000616911172265977	None	0.06388374541593907	0.000616911172265977
110	5107	0.0073393967297752105	None	0.43850948667945155	0.0073393967297752105
110	5569	0.000385182655673767	None	0.12743284895936038	0.000385182655673767
110	5375	0.0032377797688030703	None	0.0	0.0032377797688030703
110	5430	0.0014615457502280384	None	0.0	0.0014615457502280384
110	5565	5.969700958014354e-06	None	0.0	5.969700958014354e-06
110	5193	0.0014765151508052817	None	0.0	0.0014765151508052817
110	5589	0.0003871156120053589	None	0.10325442319716324	0.0003871156120053589
76	3369	0.0009299804759959923	None	0.0	0.0009299804759959923
76	3876	0.0005932615327172239	None	0.0	0.0005932615327172239
76	3757	0.0004266727365143057	None	0.11715757518505496	0.0004266727365143057
76	3870	-7.962746486868467e-07	None	0.1919528565416901	-7.962746486868467e-07
76	3212	0.003595973753026184	None	0.19452563285337837	0.003595973753026184
76	3734	-1.0111828372384479e-07	None	0.04810548131123882	-1.0111828372384479e-07
76	3678	0.005016386464981548	None	0.17948936083340405	0.005016386464981548
76	3808	0.00038373619172489136	None	0.16389899480451048	0.00038373619172489136
76	3480	0.002850338998573805	None	0.18656628194667743	0.002850338998573805
76	3559	0.00048188405430838745	None	0.07732504648785614	0.00048188405430838745
76	3878	4.9251452058243466e-05	None	0.2587624201535817	4.9251452058243466e-05
76	3129	0.0006701192045681607	None	0.17604479475306775	0.0006701192045681607
76	3360	0.00021529403711999907	None	0.07840617910559702	0.00021529403711999907
76	3637	0.0012428522818055837	None	0.2587624201535817	0.0012428522818055837
76	2758	0.0004657195474922532	None	0.3782954031461408	0.0004657195474922532
76	3854	1.632901411544057e-05	None	0.07732504648785614	1.632901411544057e-05
76	3726	0.0005416003689387325	None	0.11715757518505496	0.0005416003689387325
76	3760	0.0011492296011497568	None	0.28797936004347324	0.0011492296011497568
76	3889	1.307699444822057e-06	None	0.07176509700506355	1.307699444822057e-06
76	3802	9.1009685459081e-05	None	0.05152276206470653	9.1009685459081e-05
76	3309	0.001209843414724165	None	0.05152276206470653	0.001209843414724165
76	3086	0.00012962675979516437	None	0.213527770444753	0.00012962675979516437
76	3858	8.554560095239622e-06	None	0.07176509700506355	8.554560095239622e-06
76	3661	0.0007842393039220211	None	0.22893392878594576	0.0007842393039220211
76	3827	6.336569392786516e-05	None	0.0	6.336569392786516e-05
76	3510	0.00022667172585886258	None	0.19295609514094436	0.00022667172585886258
76	3773	-1.864515197066659e-09	None	0.13940265043542402	-1.864515197066659e-09
76	3681	0.0007128612087509191	None	0.15307082916069506	0.0007128612087509191
76	3575	0.00026642988577007046	None	0.2587624201535817	0.00026642988577007046
76	3874	0.0018154618106972806	None	0.1932890167228096	0.0018154618106972806
76	3746	0.0006247036154531787	None	0.1833135742553921	0.0006247036154531787
76	3048	0.0002249255578255265	None	0.13671107857596224	0.0002249255578255265
76	3613	2.8634946460601068e-06	None	0.20021370467378338	2.8634946460601068e-06
76	3414	0.0015278297439849577	None	0.16278395797303258	0.0015278297439849577
76	3754	0.0013183448183444724	None	0.13534563400667032	0.0013183448183444724
76	3894	6.46167153470198e-06	None	0.05152276206470653	6.46167153470198e-06
76	3838	0.0002135025757330689	None	0.4027332146672336	0.0002135025757330689
76	3385	0.00037737342101584525	None	0.2216808858941079	0.00037737342101584525
76	3458	0.00029292493247290614	None	0.04810548131123882	0.00029292493247290614
76	3505	0.0001123349981206937	None	0.04810548131123882	0.0001123349981206937
76	3890	-0.00021728989541875099	None	0.0	-0.00021728989541875099
76	3445	0.0007910249737716576	None	0.11682200728407881	0.0007910249737716576
76	3869	0.0002129903219187138	None	0.1968912177980241	0.0002129903219187138
76	3652	0.0003182228831647172	None	0.0	0.0003182228831647172
76	3732	0.002107026006672392	None	0.1430191981873557	0.002107026006672392
76	3504	0.0004514216257123208	None	0.08474176467368633	0.0004514216257123208
76	3871	None	None	0.21403413562528342	None
76	3648	0.00033050419375754253	None	0.13293583713201876	0.00033050419375754253
76	3882	0.000845097841716349	None	0.1813839914212389	0.000845097841716349
76	3896	-6.1046789796627875e-06	None	0.2507342848601737	-6.1046789796627875e-06
76	3622	0.001569143527981698	None	0.08474176467368633	0.001569143527981698
76	3839	1.8094292156241572e-05	None	0.28939216645037236	1.8094292156241572e-05
76	3835	1.9065301872971544e-08	None	0.11715757518505496	1.9065301872971544e-08
76	3584	0.0007308216519421245	None	0.23730571216951651	0.0007308216519421245
76	3810	2.051137262824357e-05	None	0.12927968089797914	2.051137262824357e-05
76	3793	7.867063797257375e-05	None	0.1430041739866243	7.867063797257375e-05
76	3690	0.0016497451914820258	None	0.04810548131123882	0.0016497451914820258
76	3503	0.00016743940952663327	None	0.1430041739866243	0.00016743940952663327
76	3841	0.00025128293588985175	None	0.2827689016656668	0.00025128293588985175
76	3776	0.0001504718817973595	None	0.08474176467368633	0.0001504718817973595
76	3846	9.59856382246401e-05	None	0.18080759530626594	9.59856382246401e-05
76	3615	0.0007244907093269478	None	0.0	0.0007244907093269478
76	3893	0.0004526231097509429	None	0.0	0.0004526231097509429
76	3485	0.00070410135124075	None	0.19452563285337837	0.00070410135124075
76	3656	0.00031730707839468074	None	0.05152276206470653	0.00031730707839468074
76	3880	-1.161057739023987e-05	None	0.07840617910559702	-1.161057739023987e-05
76	3477	0.00018234670893362565	None	0.04810548131123882	0.00018234670893362565
76	3002	0.0008390331961409925	None	0.19573764616311345	0.0008390331961409925
76	3879	-1.191800772336026e-05	None	0.0	-1.191800772336026e-05
76	3576	0.0022982175618545247	None	0.07732504648785614	0.0022982175618545247
76	3872	0.0002572250637133255	None	0.08474176467368633	0.0002572250637133255
76	3631	0.000262204688766454	None	0.2587624201535817	0.000262204688766454
76	3804	0.0005216511407781461	None	0.28797936004347324	0.0005216511407781461
76	3152	0.0004885492074847189	None	0.17318646952322467	0.0004885492074847189
76	3837	5.943492376804792e-05	None	0.05152276206470653	5.943492376804792e-05
76	3745	0.0015625143590752768	None	0.11715757518505496	0.0015625143590752768
76	3467	0.005989191424977368	None	0.1969835354667177	0.005989191424977368
76	3671	0.0014784529639280685	None	0.16885187718364414	0.0014784529639280685
76	3707	0.0007787403750629751	None	0.24836728697993765	0.0007787403750629751
76	3891	0.0005486207412511982	None	0.07840617910559702	0.0005486207412511982
76	3263	0.0010837547139877439	None	0.18715021818086414	0.0010837547139877439
76	3711	3.124958581858513e-05	None	0.10671331756314392	3.124958581858513e-05
76	3696	7.389056611476547e-05	None	0.15909431736513685	7.389056611476547e-05
76	3819	0.002181623098353778	None	0.10671331756314392	0.002181623098353778
76	3764	0.00017214271649424487	None	0.17339237961990078	0.00017214271649424487
76	3895	0.00029357470745337063	None	0.1342359565137558	0.00029357470745337063
76	3791	0.0005858989683723433	None	0.11715757518505496	0.0005858989683723433
76	3255	0.00017528420839744765	None	0.10816398831938479	0.00017528420839744765
76	3441	0.005075451683693585	None	0.20729144442257832	0.005075451683693585
76	3511	0.0011212722452773336	None	0.16815122273556246	0.0011212722452773336
76	3860	7.6958530695482e-05	None	0.17339237961990078	7.6958530695482e-05
76	3363	0.0004032451469781357	None	0.04810548131123882	0.0004032451469781357
76	3703	0.0004104141083182489	None	0.07732504648785614	0.0004104141083182489
76	3863	0.0006154385780084216	None	0.1684064757585897	0.0006154385780084216
76	3853	0.0010019513824260173	None	0.21725102057821913	0.0010019513824260173
76	3900	1.128830198673564e-05	None	0.37162049342525655	1.128830198673564e-05
76	3712	0.00024845644211223466	None	0.19724820830222162	0.00024845644211223466
76	3718	0.0019347494684374372	None	0.23907715885012454	0.0019347494684374372
76	3512	0.00039428825494808165	None	0.2474448791779233	0.00039428825494808165
76	3508	0.0009285115430120652	None	0.07732504648785614	0.0009285115430120652
30	1212	0.34832492891307193	0.34832492891307193	0.46341270051739175	0.34832492891307193
30	1433	0.4938429398399987	0.4938429398399987	0.5004185154614735	0.4938429398399987
30	653	0.4499890644029918	0.4499890644029918	0.4725362421851009	0.4499890644029918
30	1362	0.3546427344725827	0.3546427344725827	0.4109829941893396	0.3546427344725827
30	974	0.4584409073337836	0.4584409073337836	0.49047203452441196	0.4584409073337836
30	1597	0.4298327362207033	0.4298327362207033	0.438348994694483	0.4298327362207033
30	1452	0.37244516938826655	0.37244516938826655	0.4135884271280248	0.37244516938826655
30	1499	0.4261011577014478	0.4261011577014478	0.43291603847162	0.4261011577014478
30	1259	0.5654937634184833	0.5654937634184833	0.5773814313187262	0.5654937634184833
30	1008	0.48862735580300515	0.48862735580300515	0.49746876840290416	0.48862735580300515
30	1423	0.44524951734400736	0.44524951734400736	0.48057761485995504	0.44524951734400736
30	976	0.5861172243219324	0.5861172243219324	0.6227109563014952	0.5861172243219324
30	1510	0.36262979657219246	0.36262979657219246	0.38860401810594747	0.36262979657219246
30	699	0.5789710949396927	0.5789710949396927	0.8850238631038556	0.5789710949396927
30	1266	0.3529742814625283	0.3529742814625283	0.44918290400753824	0.3529742814625283
30	1487	0.46698841240423594	0.46698841240423594	0.5322070617479798	0.46698841240423594
30	1495	0.3707960777599816	0.3707960777599816	0.4280133956704294	0.3707960777599816
30	1052	0.43275903752862266	0.43275903752862266	0.43871318878905774	0.43275903752862266
30	1292	0.3797215624455808	0.3797215624455808	0.45749787183465757	0.3797215624455808
30	1442	0.30600721836746103	0.30600721836746103	0.34063907045390146	0.30600721836746103
30	1445	0.3537339532516618	0.3537339532516618	0.3898891549031967	0.3537339532516618
30	1553	0.33446239113164067	0.33446239113164067	0.3519937588270573	0.33446239113164067
30	1404	0.37545915981677047	0.37545915981677047	0.39781306291080026	0.37545915981677047
30	1502	0.34832492891307193	0.34832492891307193	0.46341270051739175	0.34832492891307193
30	1556	0.4244413973219411	0.4244413973219411	0.44674791465987285	0.4244413973219411
30	1498	0.3470902307879712	0.3470902307879712	0.37412567178521383	0.3470902307879712
30	1578	0.3701301568536389	0.3701301568536389	0.40698880616224187	0.3701301568536389
30	1471	0.3797215624455808	0.3797215624455808	0.45749787183465757	0.3797215624455808
30	1283	0.3307816487839282	0.3307816487839282	0.3862173465913303	0.3307816487839282
30	1501	0.3386036598189651	0.3386036598189651	0.3559662229732388	0.3386036598189651
30	1563	0.3126315880290297	0.3126315880290297	0.3325281654645246	0.3126315880290297
30	1459	0.3375378871944862	0.3375378871944862	0.3911634549625278	0.3375378871944862
30	1294	0.34047260036414734	0.34047260036414734	0.371175121598918	0.34047260036414734
30	1171	0.4371322502355574	0.4371322502355574	0.5207766761751282	0.4371322502355574
30	1523	0.42476078355512764	0.42476078355512764	0.4327487304490469	0.42476078355512764
30	1476	0.33551544720261284	0.33551544720261284	0.4138538432719006	0.33551544720261284
30	961	0.4584409073337836	0.4584409073337836	0.49047203452441196	0.4584409073337836
30	1538	0.39573808463835736	0.39573808463835736	0.4179489909671954	0.39573808463835736
30	1272	0.33005558068986846	0.33005558068986846	0.380050359588627	0.33005558068986846
30	1518	0.39688100294245154	0.39688100294245154	0.46116863571478534	0.39688100294245154
30	484	0.3702416969767362	0.3702416969767362	0.37502711239859937	0.3702416969767362
30	1329	0.35290509240240703	0.35290509240240703	0.37218162861214177	0.35290509240240703
30	1149	0.46750655705768	0.46750655705768	0.52952984575854	0.46750655705768
30	874	0.4185314120149307	0.4185314120149307	0.44772805686003075	0.4185314120149307
30	1183	0.39361521941154726	0.39361521941154726	0.40293103293979016	0.39361521941154726
30	990	0.41261041451840175	0.41261041451840175	0.44780421254005526	0.41261041451840175
30	1409	0.37399704069265244	0.37399704069265244	0.3856319119644829	0.37399704069265244
30	1583	0.46750655705768	0.46750655705768	0.52952984575854	0.46750655705768
30	1353	0.3975337719063034	0.3975337719063034	0.4049977471357697	0.3975337719063034
30	1410	0.3628260781571165	0.3628260781571165	0.4197355491755272	0.3628260781571165
30	1580	0.4081176764048662	0.4081176764048662	0.45138234837625246	0.4081176764048662
30	1589	0.33635311292069325	0.33635311292069325	0.40191669873781616	0.33635311292069325
30	1311	0.4584409073337836	0.4584409073337836	0.49047203452441196	0.4584409073337836
30	1136	0.5241587118220179	0.5241587118220179	0.5493515417892897	0.5241587118220179
30	1231	0.46698841240423594	0.46698841240423594	0.5322070617479798	0.46698841240423594
30	1535	0.2695785984672022	0.2695785984672022	0.357434692836701	0.2695785984672022
30	1503	0.336229564395814	0.336229564395814	0.36939417262386465	0.336229564395814
30	1585	0.3062630687012126	0.3062630687012126	0.32669599302623337	0.3062630687012126
30	1110	0.4706705046700813	0.4706705046700813	0.4857212258077307	0.4706705046700813
30	1554	0.3163109508752203	0.3163109508752203	0.4347142986764968	0.3163109508752203
30	1401	0.3732634278482664	0.3732634278482664	0.40045772271977553	0.3732634278482664
30	1558	0.39519954361003323	0.39519954361003323	0.47320668392496457	0.39519954361003323
30	1488	0.6826635851641417	0.6826635851641417	0.7240456755521494	0.6826635851641417
30	1207	0.44511969418724434	0.44511969418724434	0.4751182882133732	0.44511969418724434
30	1382	0.32429447421706487	0.32429447421706487	0.33179838242262516	0.32429447421706487
30	1524	0.39688100294245154	0.39688100294245154	0.46116863571478534	0.39688100294245154
30	1413	0.38759160094392886	0.38759160094392886	0.3978764553753841	0.38759160094392886
30	1490	0.37222066352458255	0.37222066352458255	0.37945138321750704	0.37222066352458255
30	1560	0.38555033757856105	0.38555033757856105	0.4078611150704493	0.38555033757856105
30	1465	0.48883001859711017	0.48883001859711017	0.5681423082632625	0.48883001859711017
30	1374	0.4255954431341663	0.4255954431341663	0.4255954431341663	0.4255954431341663
30	1505	0.37578836063102705	0.37578836063102705	0.380680621335974	0.37578836063102705
30	1515	0.3580743156123488	0.3580743156123488	0.37921398285372776	0.3580743156123488
30	1587	0.35563348041523307	0.35563348041523307	0.43450315999239225	0.35563348041523307
30	1208	0.37750420910085664	0.37750420910085664	0.39674637089172804	0.37750420910085664
30	1107	0.4012070756952125	0.4012070756952125	0.4426619039461034	0.4012070756952125
30	1571	0.4584409073337836	0.4584409073337836	0.49047203452441196	0.4584409073337836
30	1586	0.3307816487839282	0.3307816487839282	0.3862173465913303	0.3307816487839282
30	868	0.47314309054189385	0.47314309054189385	0.5379374476057757	0.47314309054189385
30	1453	0.336229564395814	0.336229564395814	0.36939417262386465	0.336229564395814
30	1446	0.480715754313226	0.480715754313226	0.4906012058826158	0.480715754313226
30	1018	0.4226317127622316	0.4226317127622316	0.46723819823226503	0.4226317127622316
30	1596	0.48883001859711017	0.48883001859711017	0.5681423082632625	0.48883001859711017
30	1595	0.5129565844241022	0.5129565844241022	0.5129565844241022	0.5129565844241022
30	1541	0.44524951734400736	0.44524951734400736	0.48057761485995504	0.44524951734400736
30	1561	0.3327012258674758	0.3327012258674758	0.35456799583727866	0.3327012258674758
30	828	0.33988053804801643	0.33988053804801643	0.3874438113295393	0.33988053804801643
30	1462	0.30274906586651296	0.30274906586651296	0.35460737628101546	0.30274906586651296
30	1314	0.30705797393526785	0.30705797393526785	0.3226677237332127	0.30705797393526785
30	1565	0.37484583868483085	0.37484583868483085	0.41370136011868225	0.37484583868483085
30	1298	0.49126314148238126	0.49126314148238126	0.5723190757746567	0.49126314148238126
30	1598	0.3517968337708883	0.3517968337708883	0.3732687697567228	0.3517968337708883
30	1275	0.46750655705768	0.46750655705768	0.52952984575854	0.46750655705768
30	812	0.4531456387974906	0.4531456387974906	0.45562336009271814	0.4531456387974906
30	1592	0.326202107622826	0.326202107622826	0.3396931761830266	0.326202107622826
30	1318	0.34006213884947534	0.34006213884947534	0.37994476586098347	0.34006213884947534
30	1584	0.25396987314167563	0.25396987314167563	0.42046724705857413	0.25396987314167563
30	1474	0.3425207110640321	0.3425207110640321	0.36828832157236857	0.3425207110640321
30	1557	0.4298327362207033	0.4298327362207033	0.438348994694483	0.4298327362207033
30	1494	0.3598401532029946	0.3598401532029946	0.37323074377946985	0.3598401532029946
139	6871	0.0011393620043815287	None	0.0	0.0011393620043815287
139	6992	3.948632336790327e-10	None	0.0	3.948632336790327e-10
139	6284	0.00221550475465597	None	0.0	0.00221550475465597
139	6939	0.002173916870402769	None	0.0	0.002173916870402769
139	6403	0.007845614228495676	None	0.0	0.007845614228495676
139	6976	0.0015990828441572048	None	0.0	0.0015990828441572048
139	6948	0.0002543067698753416	None	0.0	0.0002543067698753416
139	6732	0.0030730086499745346	None	0.0	0.0030730086499745346
139	7038	0.0008812029181126476	None	0.0	0.0008812029181126476
139	5476	0.007095594245547826	None	0.20571076452317527	0.007095594245547826
139	6843	0.0008786170587091215	None	0.0	0.0008786170587091215
139	7019	-3.323999142874358e-05	None	0.0	-3.323999142874358e-05
139	6759	0.00787384657645278	None	0.0	0.00787384657645278
139	6855	0.0003229925889478808	None	0.1370141889390118	0.0003229925889478808
139	6981	-7.59495387970031e-05	None	0.0	-7.59495387970031e-05
139	6989	3.5892295921578076e-05	None	0.0	3.5892295921578076e-05
139	5773	0.0019503599347025606	None	0.08781670987549939	0.0019503599347025606
139	7023	-9.540137000393002e-10	None	0.08039527891629246	-9.540137000393002e-10
139	6325	0.010380687249374599	None	0.0	0.010380687249374599
139	7045	0.0012154402146758642	None	0.0	0.0012154402146758642
139	6841	1.2883221472558852e-09	None	0.0	1.2883221472558852e-09
139	6889	0.002187918883229973	None	0.0	0.002187918883229973
139	6737	0.00037837530312108246	None	0.0	0.00037837530312108246
139	7031	-2.3824746407649004e-05	None	0.13463658753439073	-2.3824746407649004e-05
139	6765	0.00026685490894408	None	0.10226745989726582	0.00026685490894408
139	7027	0.0010521678805303061	None	0.0	0.0010521678805303061
139	6974	4.176701985767718e-08	None	0.0	4.176701985767718e-08
139	7022	0.0015632395998616793	None	0.13463658753439073	0.0015632395998616793
139	6590	0.0010255730602119918	None	0.0	0.0010255730602119918
139	6903	0.0004398936329155706	None	0.0	0.0004398936329155706
139	6779	0.009519640878042225	None	0.142917201349034	0.009519640878042225
139	6942	0.008891413746853358	None	0.0	0.008891413746853358
139	6961	0.00582952759902181	None	0.0	0.00582952759902181
139	6840	0.0006954663517617089	None	0.0	0.0006954663517617089
139	6306	0.01001221001120749	None	0.0	0.01001221001120749
139	6913	0.004073561194264485	None	0.0	0.004073561194264485
139	7016	1.0287512358119012e-05	None	0.0	1.0287512358119012e-05
139	6868	0.002112251406837104	None	0.0	0.002112251406837104
139	7032	0.0006850337854246994	None	0.0	0.0006850337854246994
139	7048	0.00030061312487602817	None	0.0	0.00030061312487602817
139	6951	0.0007245864805812822	None	0.0	0.0007245864805812822
139	6821	0.00332037752985565	None	0.0	0.00332037752985565
139	6880	0.0013414054647260054	None	0.0	0.0013414054647260054
139	6706	0.0023895081531403427	None	0.0	0.0023895081531403427
139	5686	0.003768061739710905	None	0.07473253926740313	0.003768061739710905
139	6248	0.0032555024704636203	None	0.13463658753439073	0.0032555024704636203
139	6853	0.0023224080976250237	None	0.0	0.0023224080976250237
139	6983	0.00013801792172994255	None	0.0	0.00013801792172994255
139	6528	0.0006839158323527072	None	0.13463658753439073	0.0006839158323527072
139	6999	-8.859236960937171e-06	None	0.0	-8.859236960937171e-06
139	7009	0.0018795745811354754	None	0.0	0.0018795745811354754
139	7025	0.0011723833515552631	None	0.0	0.0011723833515552631
139	7021	-0.00015403166822035562	None	0.0	-0.00015403166822035562
139	5999	0.003252823678541428	None	0.08955262167829268	0.003252823678541428
139	6891	0.0009117493709876192	None	0.0	0.0009117493709876192
139	6028	0.0025231326512404994	None	0.0	0.0025231326512404994
139	6862	0.0020556805669073464	None	0.0	0.0020556805669073464
139	6938	0.0036943107202297575	None	0.0	0.0036943107202297575
139	6851	0.008340372908124049	None	0.0	0.008340372908124049
139	5770	0.0038009222387528365	None	0.12776749083187816	0.0038009222387528365
139	5924	0.0025767203581495493	None	0.0	0.0025767203581495493
139	7044	2.3661123282437538e-05	None	0.0	2.3661123282437538e-05
139	5875	0.0016039202293662157	None	0.0	0.0016039202293662157
139	6832	0.005748956413909434	None	0.0	0.005748956413909434
139	6907	0.0003533723531038713	None	0.0	0.0003533723531038713
139	7039	0.0023160801343065527	None	0.0	0.0023160801343065527
139	6481	0.0025766767094557393	None	0.10226745989726582	0.0025766767094557393
139	6957	0.0005563285783322372	None	0.0	0.0005563285783322372
139	6968	4.5789638363259845e-10	None	0.0	4.5789638363259845e-10
139	6593	0.000734596760778908	None	0.0	0.000734596760778908
139	6953	0.001631382358657665	None	0.0	0.001631382358657665
139	6775	0.002870809467063488	None	0.0	0.002870809467063488
139	6652	0.0022440380626853875	None	0.0	0.0022440380626853875
139	6885	0.0002739864401423291	None	0.0	0.0002739864401423291
139	6828	0.0013075030495061394	None	0.0	0.0013075030495061394
139	6098	0.0014584953389789037	None	0.0	0.0014584953389789037
139	6654	0.0033144385327429303	None	0.10226745989726582	0.0033144385327429303
139	6964	2.0167359503002718e-06	None	0.0	2.0167359503002718e-06
139	7049	0.0003051496124842968	None	0.0	0.0003051496124842968
139	5851	0.0022464603567481597	None	0.0	0.0022464603567481597
139	6993	0.00026508697510686444	None	0.0	0.00026508697510686444
139	6997	0.007838416998193995	None	0.0	0.007838416998193995
139	6980	0.0007650999430427837	None	0.0	0.0007650999430427837
139	4755	0.0026488370910174343	None	0.11950568540487708	0.0026488370910174343
139	5567	0.004592016848227824	None	0.2827766277474798	0.004592016848227824
139	6492	0.0003940712489447158	None	0.11950568540487708	0.0003940712489447158
139	6720	0.004188770657048951	None	0.0	0.004188770657048951
139	6966	-5.111760137636767e-07	None	0.0	-5.111760137636767e-07
139	7036	0.0009564838201401381	None	0.0	0.0009564838201401381
139	6539	0.0010174127175014303	None	0.0	0.0010174127175014303
139	6365	0.0016075100096216773	None	0.16240991810520816	0.0016075100096216773
139	6032	0.003046997699180011	None	0.0	0.003046997699180011
139	6710	9.36082562328477e-05	None	0.0	9.36082562328477e-05
139	6631	0.0006376054977744291	None	0.14923745621983844	0.0006376054977744291
139	6829	0.0048868900547196295	None	0.0	0.0048868900547196295
139	6818	0.005173125976689194	None	0.0	0.005173125976689194
139	6963	0.0022838952571438862	None	0.0	0.0022838952571438862
139	6947	0.000429102047939069	None	0.2984364399684945	0.000429102047939069
139	6937	0.0010722311790056114	None	0.0	0.0010722311790056114
139	5193	0.0014765151508052817	None	0.0	0.0014765151508052817
71	3369	0.0009299804759959923	None	0.06127986280494707	0.0009299804759959923
71	3479	9.349902902955042e-05	None	0.37867487470348565	9.349902902955042e-05
71	3212	0.003595973753026184	None	0.21929098459074056	0.003595973753026184
71	2962	0.0008929975070876444	None	0.30532703139889406	0.0008929975070876444
71	3368	0.0001119194053603774	None	0.3454455093976255	0.0001119194053603774
71	3480	0.002850338998573805	None	0.19872214241384045	0.002850338998573805
71	3559	0.00048188405430838745	None	0.06443753873988012	0.00048188405430838745
71	3129	0.0006701192045681607	None	0.20229172426108222	0.0006701192045681607
71	3558	0.0004734420284627639	None	0.21929098459074056	0.0004734420284627639
71	3434	0.003936738810971954	None	0.17583968133304823	0.003936738810971954
71	3360	0.00021529403711999907	None	0.10739718225842654	0.00021529403711999907
71	3527	-1.7394402926786794e-05	None	0.15203934178288664	-1.7394402926786794e-05
71	3031	6.487599646852581e-05	None	0.06938867949322847	6.487599646852581e-05
71	3310	0.0010843528194567963	None	0.20372514679492895	0.0010843528194567963
71	3430	9.510900040106915e-05	None	0.06127986280494707	9.510900040106915e-05
71	3608	-1.6424817125221882e-07	None	0.26227708818625456	-1.6424817125221882e-07
71	3566	0.0002734662324232439	None	0.1536125539825754	0.0002734662324232439
71	3637	0.0012428522818055837	None	0.06938867949322847	0.0012428522818055837
71	3542	-2.8816308298721247e-08	None	0.1929546257355573	-2.8816308298721247e-08
71	2758	0.0004657195474922532	None	0.31600155972714994	0.0004657195474922532
71	3626	-4.790229105054598e-07	None	0.203274070443444	-4.790229105054598e-07
71	3572	5.804847455979508e-05	None	0.135438308347637	5.804847455979508e-05
71	3309	0.001209843414724165	None	0.05956475496170786	0.001209843414724165
71	3439	0.001704665327297015	None	0.05956475496170786	0.001704665327297015
71	3644	0.0002825082945405519	None	0.08943724358231468	0.0002825082945405519
71	3086	0.00012962675979516437	None	0.2178895281344589	0.00012962675979516437
71	3510	0.00022667172585886258	None	0.20094037966436734	0.00022667172585886258
71	3575	0.00026642988577007046	None	0.06938867949322847	0.00026642988577007046
71	3583	-2.248583086754948e-07	None	0.08943724358231468	-2.248583086754948e-07
71	3526	2.1432549778578515e-05	None	0.06443753873988012	2.1432549778578515e-05
71	3460	0.00030575289889423217	None	0.21859202705272943	0.00030575289889423217
71	3048	0.0002249255578255265	None	0.15203934178288664	0.0002249255578255265
71	3613	2.8634946460601068e-06	None	0.18281549491573754	2.8634946460601068e-06
71	3401	0.0023117132118352034	None	0.3160667180498853	0.0023117132118352034
71	3635	0.0002180587821000515	None	0.2105927492536564	0.0002180587821000515
71	3414	0.0015278297439849577	None	0.21906606377367716	0.0015278297439849577
71	3609	7.031647452008847e-05	None	0.18889347615344207	7.031647452008847e-05
71	3581	7.473226240365598e-05	None	0.18201136768135256	7.473226240365598e-05
71	3490	8.054120117474934e-05	None	0.05956475496170786	8.054120117474934e-05
71	3633	-1.2970843417240111e-07	None	0.08943724358231468	-1.2970843417240111e-07
71	3641	0.0006594211982969961	None	0.06127986280494707	0.0006594211982969961
71	3385	0.00037737342101584525	None	0.21040523403748096	0.00037737342101584525
71	3458	0.00029292493247290614	None	0.036079110983429113	0.00029292493247290614
71	3642	1.3650311106927607e-07	None	0.4999479477571285	1.3650311106927607e-07
71	3505	0.0001123349981206937	None	0.036079110983429113	0.0001123349981206937
71	3445	0.0007910249737716576	None	0.10895379084183088	0.0007910249737716576
71	3514	-1.2102758152131167e-07	None	0.06938867949322847	-1.2102758152131167e-07
71	3504	0.0004514216257123208	None	0.0920706793292327	0.0004514216257123208
71	3594	0.0005619209321669759	None	0.10895379084183088	0.0005619209321669759
71	3648	0.00033050419375754253	None	0.1287560433569544	0.00033050419375754253
71	3622	0.001569143527981698	None	0.0920706793292327	0.001569143527981698
71	2961	5.017639344302015e-05	None	0.0920706793292327	5.017639344302015e-05
71	3270	0.00019186745461451037	None	0.13402152949686505	0.00019186745461451037
71	3339	4.535360606811497e-05	None	0.06127986280494707	4.535360606811497e-05
71	3646	1.1942793226679799e-08	None	0.04731923138764948	1.1942793226679799e-08
71	3620	0.00021559576537172798	None	0.04731923138764948	0.00021559576537172798
71	3597	0.0003648891970141754	None	0.21231198435222193	0.0003648891970141754
71	3602	-2.5153638654220056e-05	None	0.24851831746052003	-2.5153638654220056e-05
71	3604	-1.9776108795601294e-05	None	0.036079110983429113	-1.9776108795601294e-05
71	3584	0.0007308216519421245	None	0.23939978037347281	0.0007308216519421245
71	3138	6.409441258778754e-05	None	0.2696792728849882	6.409441258778754e-05
71	2994	0.006141397942637533	None	0.2477502265261935	0.006141397942637533
71	3405	0.00033963432507520553	None	0.23566950052575883	0.00033963432507520553
71	3503	0.00016743940952663327	None	0.1642275925002759	0.00016743940952663327
71	3615	0.0007244907093269478	None	0.06127986280494707	0.0007244907093269478
71	3544	6.804853774208381e-07	None	0.036079110983429113	6.804853774208381e-07
71	3485	0.00070410135124075	None	0.21929098459074056	0.00070410135124075
71	3392	0.0004911337366121743	None	0.0920706793292327	0.0004911337366121743
71	3230	0.00397239562378453	None	0.2637389057920017	0.00397239562378453
71	3477	0.00018234670893362565	None	0.036079110983429113	0.00018234670893362565
71	3002	0.0008390331961409925	None	0.18612859024582	0.0008390331961409925
71	3576	0.0022982175618545247	None	0.06443753873988012	0.0022982175618545247
71	3631	0.000262204688766454	None	0.06938867949322847	0.000262204688766454
71	3308	1.1574281456306976e-05	None	0.15255842807399125	1.1574281456306976e-05
71	3152	0.0004885492074847189	None	0.16493453519234264	0.0004885492074847189
71	3238	0.0003731600837392074	None	0.10739718225842654	0.0003731600837392074
71	3579	2.786533634446121e-06	None	0.2213686659455222	2.786533634446121e-06
71	3467	0.005989191424977368	None	0.18190719309412823	0.005989191424977368
71	3557	3.000995787088952e-05	None	0.06443753873988012	3.000995787088952e-05
71	3283	0.00011634570601975717	None	0.06938867949322847	0.00011634570601975717
71	3263	0.0010837547139877439	None	0.21647534454936715	0.0010837547139877439
71	3632	0.0010070463016916677	None	0.10739718225842654	0.0010070463016916677
71	3567	1.2576360149218974e-08	None	0.06443753873988012	1.2576360149218974e-08
71	3555	-8.519187065565982e-05	None	0.1689987632251018	-8.519187065565982e-05
71	3255	0.00017528420839744765	None	0.10936853702335173	0.00017528420839744765
71	3617	0.0002396589398253101	None	0.16348289632994106	0.0002396589398253101
71	3441	0.005075451683693585	None	0.22726925088858785	0.005075451683693585
71	3475	0.00022320801583122099	None	0.2893337273249906	0.00022320801583122099
71	3511	0.0011212722452773336	None	0.17752582041534132	0.0011212722452773336
71	3258	0.00032873114002696856	None	0.2916052816141021	0.00032873114002696856
71	3562	3.4698465331416e-06	None	0.17061597080694052	3.4698465331416e-06
71	3586	0.0002902310727207516	None	0.2696792728849882	0.0002902310727207516
71	3363	0.0004032451469781357	None	0.036079110983429113	0.0004032451469781357
71	3628	0.0002982354528983151	None	0.08943724358231468	0.0002982354528983151
71	3627	-3.874793296983267e-07	None	0.06127986280494707	-3.874793296983267e-07
71	3548	0.00010092474231064534	None	0.16611691939237722	0.00010092474231064534
71	3585	0.00023905541123595648	None	0.2142456733327088	0.00023905541123595648
71	3619	8.835222056303347e-08	None	0.35462861176640154	8.835222056303347e-08
71	3512	0.00039428825494808165	None	0.2760908423756846	0.00039428825494808165
71	3508	0.0009285115430120652	None	0.06443753873988012	0.0009285115430120652
54	2601	2.066845462250469e-10	None	0.4795582405167103	2.066845462250469e-10
54	2671	-7.191158621371434e-07	None	0.3287169848545551	-7.191158621371434e-07
54	2689	7.645996760184088e-05	None	0.21302929646457383	7.645996760184088e-05
54	2800	9.849943453528502e-07	None	0.12525529485370626	9.849943453528502e-07
54	2675	6.162402295422654e-05	None	0.3252007727026778	6.162402295422654e-05
54	2785	-3.7495326301935545e-08	None	0.2635738219988767	-3.7495326301935545e-08
54	2602	4.849057979188314e-05	None	0.19619315777658072	4.849057979188314e-05
54	2771	0.00012138958398037502	None	0.3093991614597579	0.00012138958398037502
54	2615	2.5115786196218194e-05	None	0.27373235654931377	2.5115786196218194e-05
54	2558	1.9901362232818967e-08	None	0.2723656838208894	1.9901362232818967e-08
54	2728	-2.2557674093043728e-07	None	0.015656911856713283	-2.2557674093043728e-07
54	2759	0.0005915693069689791	None	0.35990869675699944	0.0005915693069689791
54	2703	2.0783859128788023e-05	None	0.3531131467996479	2.0783859128788023e-05
54	2624	2.47234636596175e-07	None	0.3553557981005868	2.47234636596175e-07
54	2662	-2.9221595261946196e-09	None	0.36928204771741774	-2.9221595261946196e-09
54	2758	0.0004657195474922532	None	0.25928986042868046	0.0004657195474922532
54	2748	-1.3810569501170738e-09	None	0.2974286684705469	-1.3810569501170738e-09
54	2645	4.549478370913056e-05	None	0.015656911856713283	4.549478370913056e-05
54	2571	-2.2746889479415386e-10	None	0.3132773951104458	-2.2746889479415386e-10
54	2768	1.1588204335595901e-06	None	0.2879612751495514	1.1588204335595901e-06
54	2585	1.1731405276692677e-08	None	0.14123320546546864	1.1731405276692677e-08
54	2690	-1.512471621517511e-08	None	0.3087500208565694	-1.512471621517511e-08
54	2581	1.350233156511506e-05	None	0.015656911856713283	1.350233156511506e-05
54	2607	2.4582231511579676e-07	None	0.5506389984222497	2.4582231511579676e-07
54	2646	-4.37454260756376e-08	None	0.2388846616959032	-4.37454260756376e-08
54	2670	1.9882981242223088e-07	None	0.3251799161725871	1.9882981242223088e-07
54	2715	3.1255784439612566e-06	None	0.015656911856713283	3.1255784439612566e-06
54	2596	7.286350745027348e-07	None	0.3712026275721945	7.286350745027348e-07
54	2687	3.5575055752808188e-06	None	0.2289753223788628	3.5575055752808188e-06
54	2730	-2.4221572292488287e-06	None	0.14123320546546864	-2.4221572292488287e-06
54	2613	4.986189116254411e-09	None	0.5506389984222497	4.986189116254411e-09
54	2714	-1.363989358885752e-08	None	0.2213390847359295	-1.363989358885752e-08
54	2727	-1.904057687670821e-09	None	0.4115586137134836	-1.904057687670821e-09
54	2775	-1.016371305342795e-08	None	0.5929291915188589	-1.016371305342795e-08
54	2476	None	None	0.4206960960822538	None
54	2766	5.239075359544801e-06	None	0.18419458972598574	5.239075359544801e-06
54	2765	None	None	0.24956120083864733	None
54	2636	-2.7853056390952242e-09	None	0.3893403107519198	-2.7853056390952242e-09
54	2791	5.2769725608944463e-08	None	0.3088796613995484	5.2769725608944463e-08
54	2557	-1.2542260386673412e-10	None	0.4628734731714877	-1.2542260386673412e-10
54	2798	-7.606011609319367e-06	None	0.2588677246978529	-7.606011609319367e-06
54	2706	1.0053630091276988e-06	None	0.3159042499453351	1.0053630091276988e-06
54	2720	1.145462238738183e-06	None	0.20188773443853497	1.145462238738183e-06
54	2594	0.00013325549981216308	None	0.2770378498058345	0.00013325549981216308
54	2655	2.904850667003627e-08	None	0.2974286684705469	2.904850667003627e-08
54	2782	1.1197785089220606e-08	None	0.2213390847359295	1.1197785089220606e-08
54	2786	1.3153824997384516e-08	None	0.11791107137112478	1.3153824997384516e-08
54	2742	0.0001093201273915218	None	0.015656911856713283	0.0001093201273915218
54	2741	-3.357700624149391e-05	None	0.18419458972598574	-3.357700624149391e-05
54	2661	5.492276578379101e-06	None	0.14123320546546864	5.492276578379101e-06
54	2595	1.75441242617149e-05	None	0.015656911856713283	1.75441242617149e-05
54	2637	4.603624765645843e-05	None	0.11791107137112478	4.603624765645843e-05
54	2799	1.338127560760105e-07	None	0.3974201575877056	1.338127560760105e-07
54	2749	0.0007972982418820917	None	0.1827126346796559	0.0007972982418820917
54	2794	1.8029680142715624e-07	None	0.2213390847359295	1.8029680142715624e-07
54	2783	-1.4509699256791054e-07	None	0.38759313788799016	-1.4509699256791054e-07
54	2680	-5.211891449166883e-08	None	0.2974286684705469	-5.211891449166883e-08
54	2642	8.660096641157484e-06	None	0.5088085156243354	8.660096641157484e-06
54	2736	-2.2390580078710807e-09	None	0.4628734731714877	-2.2390580078710807e-09
54	2797	6.569612548648161e-05	None	0.015656911856713283	6.569612548648161e-05
54	2780	4.537550550970038e-07	None	0.18419458972598574	4.537550550970038e-07
54	2756	3.184130496160562e-05	None	0.2958406206523567	3.184130496160562e-05
54	2770	-6.385378500175445e-10	None	0.2213390847359295	-6.385378500175445e-10
54	2726	-6.842135393943739e-07	None	0.25912080261817155	-6.842135393943739e-07
54	2709	7.459966811600725e-09	None	0.7444590679363594	7.459966811600725e-09
54	2740	-1.9819514988288018e-08	None	0.2213390847359295	-1.9819514988288018e-08
54	2745	-1.078807869817423e-10	None	0.2879612751495514	-1.078807869817423e-10
54	2610	-4.692019862339099e-06	None	0.43727979261108085	-4.692019862339099e-06
54	2674	-7.935103071692787e-10	None	0.32461270188016256	-7.935103071692787e-10
54	2609	6.428885628168803e-05	None	0.33928531624931	6.428885628168803e-05
54	2769	None	None	0.3678183110822319	None
54	2750	4.0667085026398077e-07	None	0.520907499884349	4.0667085026398077e-07
54	2705	None	None	0.23411810524699744	None
54	2721	3.1021146491767127e-06	None	0.22804251250250665	3.1021146491767127e-06
54	2698	-3.475796622563365e-08	None	0.3159042499453351	-3.475796622563365e-08
54	2747	-1.153293503099144e-08	None	0.12525529485370626	-1.153293503099144e-08
54	2704	1.728659574597175e-07	None	0.4628734731714877	1.728659574597175e-07
54	2784	3.2745149943055505e-08	None	0.2879612751495514	3.2745149943055505e-08
54	2729	2.6366202117715534e-05	None	0.25733138717572546	2.6366202117715534e-05
54	2652	0.00020764119685463012	None	0.3470016002143113	0.00020764119685463012
54	2643	None	None	0.20674703622070112	None
54	2753	-5.490010737642388e-07	None	0.18419458972598574	-5.490010737642388e-07
54	2694	-1.1411676236896239e-09	None	0.2974286684705469	-1.1411676236896239e-09
54	2630	5.504454990450683e-10	None	0.4246984182419061	5.504454990450683e-10
54	2792	-2.6680374821857416e-11	None	0.4969392172631619	-2.6680374821857416e-11
54	2573	1.129731709839145e-07	None	0.3748761190439889	1.129731709839145e-07
54	2743	-1.7375204517486478e-08	None	0.42036178320833306	-1.7375204517486478e-08
54	2665	0.00013633907213457942	None	0.31699903518295935	0.00013633907213457942
54	2777	None	None	0.23201513444833374	None
54	2757	1.255917869782866e-09	None	0.34470078013587613	1.255917869782866e-09
54	2668	2.203696238267275e-05	None	0.015656911856713283	2.203696238267275e-05
54	2696	1.3824659426255004e-06	None	0.3089759472902009	1.3824659426255004e-06
54	2590	2.730401715717587e-06	None	0.015656911856713283	2.730401715717587e-06
54	2731	9.162819301306872e-09	None	0.32313435006815	9.162819301306872e-09
54	2562	2.688446513502706e-08	None	0.3623161111530707	2.688446513502706e-08
54	2684	8.246638833492312e-08	None	0.5506389984222497	8.246638833492312e-08
54	2691	-2.930737166992906e-07	None	0.40921318378520655	-2.930737166992906e-07
54	2702	-0.1	None	0.49637396857057026	-0.1
54	2650	2.676615448221435e-07	None	0.43638953142596637	2.676615448221435e-07
54	2667	4.45556747118824e-06	None	0.180881291158357	4.45556747118824e-06
108	5319	0.00015076483882925986	None	0.15115926971903	0.00015076483882925986
108	5268	0.001476326099987794	None	0.0	0.001476326099987794
108	5095	0.003610854049392362	None	0.16295188582602035	0.003610854049392362
108	5490	-6.59529008499186e-06	None	0.0	-6.59529008499186e-06
108	4309	0.001629443275367448	None	0.02577501549595205	0.001629443275367448
108	5463	5.4545714264126517e-05	None	0.14457792013981885	5.4545714264126517e-05
108	5476	0.007095594245547826	None	0.19194999557115647	0.007095594245547826
108	4782	0.0003433746842073277	None	0.0	0.0003433746842073277
108	5461	0.00010680520897161927	None	0.21888643597017277	0.00010680520897161927
108	5498	-1.3891875841234947e-05	None	0.07670974325705326	-1.3891875841234947e-05
108	5382	0.0032852492119791452	None	0.06388374541593907	0.0032852492119791452
108	5440	4.738804203696199e-05	None	0.07385291220077872	4.738804203696199e-05
108	5457	0.0014480267332597446	None	0.40225013587596437	0.0014480267332597446
108	5453	0.0012269960279856409	None	0.13617736990260929	0.0012269960279856409
108	5475	1.31116695581828e-08	None	0.0	1.31116695581828e-08
108	5368	0.0010258301885513047	None	0.0	0.0010258301885513047
108	4921	0.0036094608433968264	None	0.07670974325705326	0.0036094608433968264
108	5266	0.003884723865690508	None	0.07670974325705326	0.003884723865690508
108	5073	0.0005791301929973024	None	0.0	0.0005791301929973024
108	4896	0.003557012529452458	None	0.06388374541593907	0.003557012529452458
108	4159	0.002961840015824279	None	0.02577501549595205	0.002961840015824279
108	5352	0.0011113763965253471	None	0.0	0.0011113763965253471
108	5269	0.0010642663376554747	None	0.0	0.0010642663376554747
108	5286	0.0008867356792588446	None	0.0	0.0008867356792588446
108	5474	2.896537626825092e-05	None	0.14541094302914828	2.896537626825092e-05
108	5431	0.0003470156141226579	None	0.0	0.0003470156141226579
108	5313	0.0011677919923572045	None	0.0	0.0011677919923572045
108	5454	0.0012690385985577944	None	0.0	0.0012690385985577944
108	5303	0.0045639754837625566	None	0.0	0.0045639754837625566
108	5218	0.002499235474301136	None	0.14789909817672783	0.002499235474301136
108	5350	0.0008919581695983022	None	0.1344314062501954	0.0008919581695983022
108	5116	0.0010095363350005485	None	0.0	0.0010095363350005485
108	5348	1.2472950058143088e-07	None	0.06388374541593907	1.2472950058143088e-07
108	5354	0.00021184524825741831	None	0.15115926971903	0.00021184524825741831
108	5027	0.0003268752303167029	None	0.06955458741585308	0.0003268752303167029
108	5353	-1.9284475714430498e-05	None	0.0	-1.9284475714430498e-05
108	3732	0.002107026006672392	None	0.11444547277944186	0.002107026006672392
108	5166	0.0003835159039738653	None	0.13923500766045488	0.0003835159039738653
108	5380	-6.611920479083763e-05	None	0.07385291220077872	-6.611920479083763e-05
108	5484	-7.547933312769277e-08	None	0.12313105188360005	-7.547933312769277e-08
108	5333	0.0014356550699855834	None	0.16962814976032675	0.0014356550699855834
108	4375	0.0015935101057605115	None	0.1441781905946834	0.0015935101057605115
108	4091	0.001016321631803384	None	0.13923500766045488	0.001016321631803384
108	4892	0.0014369240643313478	None	0.02577501549595205	0.0014369240643313478
108	5024	0.00054467207516661	None	0.0919162307132014	0.00054467207516661
108	5445	3.958363674925299e-05	None	0.28587524946491294	3.958363674925299e-05
108	5415	-5.44208745878548e-05	None	0.0	-5.44208745878548e-05
108	5472	0.0010974960558775427	None	0.0919162307132014	0.0010974960558775427
108	5402	4.681741654807164e-05	None	0.31344504072890605	4.681741654807164e-05
108	5488	-1.711066048061685e-05	None	0.07385291220077872	-1.711066048061685e-05
108	5017	0.003047632820848544	None	0.3060150923949933	0.003047632820848544
108	5007	0.0017115792315304142	None	0.0	0.0017115792315304142
108	5064	0.0011654038112187035	None	0.21382630241814793	0.0011654038112187035
108	5483	0.0005354489026795978	None	0.1441781905946834	0.0005354489026795978
108	5450	-5.147606319578893e-06	None	0.0	-5.147606319578893e-06
108	5008	0.0010441912694380841	None	0.0	0.0010441912694380841
108	5405	-1.250820735315009e-05	None	0.19807016494131868	-1.250820735315009e-05
108	5068	0.00129818284540451	None	0.0	0.00129818284540451
108	5462	-4.5976671264969935e-05	None	0.0	-4.5976671264969935e-05
108	5022	0.002590236755084263	None	0.02577501549595205	0.002590236755084263
108	3002	0.0008390331961409925	None	0.21833664879888448	0.0008390331961409925
108	5412	0.004561252552340187	None	0.2601254474895229	0.004561252552340187
108	3576	0.0022982175618545247	None	0.07670974325705326	0.0022982175618545247
108	5246	0.0006691011168959166	None	0.25986524185992177	0.0006691011168959166
108	4069	0.0008774186573209803	None	0.20648996457002325	0.0008774186573209803
108	5477	0.00233938775278623	None	0.0	0.00233938775278623
108	4994	0.0004835796554295668	None	0.0	0.0004835796554295668
108	5041	0.0010677178420762765	None	0.12313105188360005	0.0010677178420762765
108	5365	0.0006092363879808408	None	0.0	0.0006092363879808408
108	5023	0.001956952254323207	None	0.0919162307132014	0.001956952254323207
108	5499	3.7652634880337326e-05	None	0.3014540723947051	3.7652634880337326e-05
108	4660	8.754798611458962e-05	None	0.02577501549595205	8.754798611458962e-05
108	5496	4.6313148775274487e-08	None	0.0	4.6313148775274487e-08
108	5497	0.00029012577302630146	None	0.0	0.00029012577302630146
108	5042	0.0022533039793574475	None	0.11032105483941856	0.0022533039793574475
108	5151	0.0024085035485672942	None	0.13481916233415503	0.0024085035485672942
108	5439	0.005029406528976687	None	0.0	0.005029406528976687
108	5279	0.0010441534003494898	None	0.0	0.0010441534003494898
108	5423	0.002116178447439661	None	0.0	0.002116178447439661
108	5360	0.0029602083703671182	None	0.0	0.0029602083703671182
108	4196	0.004115728910560625	None	0.12392479743204847	0.004115728910560625
108	5419	-5.158284084007e-07	None	0.2672643182047788	-5.158284084007e-07
108	4755	0.0026488370910174343	None	0.02577501549595205	0.0026488370910174343
108	5444	0.0012644381683908682	None	0.0	0.0012644381683908682
108	5480	0.0006610138966455389	None	0.0	0.0006610138966455389
108	5456	6.945033591085488e-05	None	0.0	6.945033591085488e-05
108	5442	4.804683207031581e-06	None	0.0	4.804683207031581e-06
108	5277	0.0006672989457541459	None	0.06388374541593907	0.0006672989457541459
108	5494	1.3152192702685466e-08	None	0.0	1.3152192702685466e-08
108	4862	0.0005794488214140499	None	0.0	0.0005794488214140499
108	5249	9.616934986507507e-05	None	0.2553263590924834	9.616934986507507e-05
108	4729	0.0009593704265841943	None	0.02577501549595205	0.0009593704265841943
108	5420	1.9594219681374585e-05	None	0.13202113383618147	1.9594219681374585e-05
108	5489	-9.13585648794508e-05	None	0.06388374541593907	-9.13585648794508e-05
108	5407	0.0012595416241249875	None	0.1370141889390118	0.0012595416241249875
108	5107	0.0073393967297752105	None	0.37519285219536674	0.0073393967297752105
108	5375	0.0032377797688030703	None	0.0	0.0032377797688030703
108	5334	0.0018386951364084345	None	0.0	0.0018386951364084345
108	5430	0.0014615457502280384	None	0.0	0.0014615457502280384
108	5193	0.0014765151508052817	None	0.0	0.0014765151508052817
34	1604	0.33116907739047724	0.33116907739047724	0.3501286496413142	0.33116907739047724
34	1362	0.3183178669479278	0.3183178669479278	0.4007032882658746	0.3183178669479278
34	1606	0.3770775816485963	0.3770775816485963	0.4114797722034521	0.3770775816485963
34	974	0.404300302963384	0.404300302963384	0.48978145042603377	0.404300302963384
34	1760	0.55488765239931	0.55488765239931	0.6237398995214908	0.55488765239931
34	1783	0.36479084942303064	0.36479084942303064	0.4189796810688141	0.36479084942303064
34	1756	0.3768112518917852	0.3768112518917852	0.45567366420752486	0.3768112518917852
34	1608	0.3366618235630064	0.3366618235630064	0.3771422287507455	0.3366618235630064
34	1597	0.548396595944608	0.548396595944608	0.5652356822967332	0.548396595944608
34	1772	0.29182151490647057	0.29182151490647057	0.31642819741106853	0.29182151490647057
34	1790	0.3345287970170056	0.3345287970170056	0.3937533044993239	0.3345287970170056
34	1793	0.37440877839124875	0.37440877839124875	0.37803667321038553	0.37440877839124875
34	1259	0.5479588276569232	0.5479588276569232	0.557259830190501	0.5479588276569232
34	1008	0.5246419865134788	0.5246419865134788	0.5417453224065822	0.5246419865134788
34	1423	0.4951758886917174	0.4951758886917174	0.5433006721703192	0.4951758886917174
34	1767	0.3360941403913552	0.3360941403913552	0.35138702321771886	0.3360941403913552
34	976	0.5766331886632025	0.5766331886632025	0.6098274400071821	0.5766331886632025
34	1726	0.3249861375471757	0.3249861375471757	0.37096756437146633	0.3249861375471757
34	1681	0.548396595944608	0.548396595944608	0.5652356822967332	0.548396595944608
34	1495	0.34749450932654063	0.34749450932654063	0.4062353517032641	0.34749450932654063
34	1710	0.35234829512574267	0.35234829512574267	0.43485175553539285	0.35234829512574267
34	1052	0.42706634394248894	0.42706634394248894	0.4292412545569732	0.42706634394248894
34	1714	0.3504793382140077	0.3504793382140077	0.3520506324682763	0.3504793382140077
34	1666	0.35490305011517403	0.35490305011517403	0.37542534364544533	0.35490305011517403
34	1445	0.3889756898226395	0.3889756898226395	0.4203380098239974	0.3889756898226395
34	1578	0.3717846411655519	0.3717846411655519	0.38667815792143434	0.3717846411655519
34	1727	0.3665340212387658	0.3665340212387658	0.41528415223438964	0.3665340212387658
34	1754	0.451663822026226	0.451663822026226	0.46990147802579585	0.451663822026226
34	1687	0.3596483838218437	0.3596483838218437	0.40107171814961456	0.3596483838218437
34	1661	0.43792160392017376	0.43792160392017376	0.44888460611160985	0.43792160392017376
34	1728	0.36136901861870474	0.36136901861870474	0.4040288285100916	0.36136901861870474
34	1720	0.3359007995183338	0.3359007995183338	0.3990240981507566	0.3359007995183338
34	1607	0.4235553503922553	0.4235553503922553	0.4235553503922553	0.4235553503922553
34	1778	0.33321549847217263	0.33321549847217263	0.3456908712787091	0.33321549847217263
34	1669	0.5284975124307936	0.5284975124307936	0.5565171003293946	0.5284975124307936
34	1624	0.31041476451686484	0.31041476451686484	0.46763816785316	0.31041476451686484
34	1724	0.45371817087706123	0.45371817087706123	0.4983848834637348	0.45371817087706123
34	1716	0.37440877839124875	0.37440877839124875	0.37803667321038553	0.37440877839124875
34	1715	0.3694826625552129	0.3694826625552129	0.3754291379375454	0.3694826625552129
34	1746	0.40561808352852324	0.40561808352852324	0.4286028468065909	0.40561808352852324
34	1702	0.3689068985091393	0.3689068985091393	0.3915263297136293	0.3689068985091393
34	1171	0.45894830437207024	0.45894830437207024	0.5500144055702717	0.45894830437207024
34	1523	0.41482227300905716	0.41482227300905716	0.41722784678884733	0.41482227300905716
34	1742	0.42343647364080733	0.42343647364080733	0.4328558893185702	0.42343647364080733
34	1736	0.4048014397123584	0.4048014397123584	0.4482683137310456	0.4048014397123584
34	874	0.4403953752514839	0.4403953752514839	0.4846477415752065	0.4403953752514839
34	1664	0.40280284439710917	0.40280284439710917	0.40360687959399133	0.40280284439710917
34	1701	0.3684964926961068	0.3684964926961068	0.39624158043926955	0.3684964926961068
34	1612	0.3968325885500821	0.3968325885500821	0.43844448073560266	0.3968325885500821
34	1750	0.3772386033073139	0.3772386033073139	0.5307184380212325	0.3772386033073139
34	1789	0.3590074007055693	0.3590074007055693	0.41097956096639426	0.3590074007055693
34	1353	0.4041439688576527	0.4041439688576527	0.41779810084619634	0.4041439688576527
34	1797	0.3442776077676539	0.3442776077676539	0.5153064267582819	0.3442776077676539
34	1410	0.3177684216929336	0.3177684216929336	0.36260359646486423	0.3177684216929336
34	1781	0.3488874969722423	0.3488874969722423	0.45341373431559545	0.3488874969722423
34	1731	0.5170362633097711	0.5170362633097711	0.5809251521986601	0.5170362633097711
34	1580	0.3793285352273348	0.3793285352273348	0.4186606185115512	0.3793285352273348
34	1766	0.35490305011517403	0.35490305011517403	0.37542534364544533	0.35490305011517403
34	1779	0.40923434788069757	0.40923434788069757	0.4399026128935227	0.40923434788069757
34	1637	0.35490305011517403	0.35490305011517403	0.37542534364544533	0.35490305011517403
34	1796	0.35591505376748556	0.35591505376748556	0.3637384125136215	0.35591505376748556
34	1697	0.4987861242779127	0.4987861242779127	0.5028091598934407	0.4987861242779127
34	1663	0.4419329444076966	0.4419329444076966	0.4981455404029334	0.4419329444076966
34	1776	0.3177684216929336	0.3177684216929336	0.36260359646486423	0.3177684216929336
34	1706	0.3325543718487083	0.3325543718487083	0.38349209997974165	0.3325543718487083
34	1785	0.33612834109200806	0.33612834109200806	0.3946600760043858	0.33612834109200806
34	1774	0.38910934630301564	0.38910934630301564	0.433629134676963	0.38910934630301564
34	1735	0.46446547996018417	0.46446547996018417	0.46446547996018417	0.46446547996018417
34	1782	0.33433353293284745	0.33433353293284745	0.3865810610113393	0.33433353293284745
34	1110	0.4685756771888615	0.4685756771888615	0.4843781617957024	0.4685756771888615
34	1705	0.3604288252046336	0.3604288252046336	0.40674090384388306	0.3604288252046336
34	1734	0.42343647364080733	0.42343647364080733	0.4328558893185702	0.42343647364080733
34	1670	0.404300302963384	0.404300302963384	0.48978145042603377	0.404300302963384
34	1795	0.3864654102294952	0.3864654102294952	0.4151836223638373	0.3864654102294952
34	1488	0.6739775194744565	0.6739775194744565	0.7057072679014244	0.6739775194744565
34	1668	0.2862228875988633	0.2862228875988633	0.3629267361739513	0.2862228875988633
34	1601	0.32653441477296097	0.32653441477296097	0.37278281292683674	0.32653441477296097
34	1798	0.33299182855888504	0.33299182855888504	0.3586557457902252	0.33299182855888504
34	1653	0.404300302963384	0.404300302963384	0.48978145042603377	0.404300302963384
34	1560	0.35496499164278034	0.35496499164278034	0.3626711105936294	0.35496499164278034
34	1788	0.3561564765782078	0.3561564765782078	0.38184438138151855	0.3561564765782078
34	1587	0.4209336094623092	0.4209336094623092	0.5257931578531027	0.4209336094623092
34	1713	0.3683757761320574	0.3683757761320574	0.433838973054484	0.3683757761320574
34	1631	0.41112723510689275	0.41112723510689275	0.4239273246061301	0.41112723510689275
34	1730	0.3928719073547754	0.3928719073547754	0.40008279089255866	0.3928719073547754
34	1732	0.4059267090367751	0.4059267090367751	0.4084347286609494	0.4059267090367751
34	868	0.4756073808315655	0.4756073808315655	0.5803846616760971	0.4756073808315655
34	1595	0.48181828575061864	0.48181828575061864	0.48181828575061864	0.48181828575061864
34	1752	0.37044030275090145	0.37044030275090145	0.4909352976638567	0.37044030275090145
34	1712	0.3772386033073139	0.3772386033073139	0.5307184380212325	0.3772386033073139
34	1611	0.3574804212044959	0.3574804212044959	0.4228684843806173	0.3574804212044959
34	1777	0.4707758774378722	0.4707758774378722	0.4734039941958275	0.4707758774378722
34	1646	0.3932872154242274	0.3932872154242274	0.43393187728191407	0.3932872154242274
34	1298	0.49803030987960606	0.49803030987960606	0.5775087427192721	0.49803030987960606
34	1598	0.3795093035156932	0.3795093035156932	0.40170377711826644	0.3795093035156932
34	812	0.4750841982641328	0.4750841982641328	0.49316610119357296	0.4750841982641328
34	1679	0.3238168587371773	0.3238168587371773	0.42343036741096735	0.3238168587371773
34	1640	0.3768112518917852	0.3768112518917852	0.45567366420752486	0.3768112518917852
34	1749	0.3354360623254492	0.3354360623254492	0.365741750160585	0.3354360623254492
34	1762	0.3880694257315229	0.3880694257315229	0.4183771444693735	0.3880694257315229
0	67	0.0	0.0	0.0	0.0
0	78	0.0	0.0	0.0	0.0
0	27	0.19937284211191178	0.19937284211191178	0.19937284211191178	0.19937284211191178
0	40	0.17696790705502025	0.17696790705502025	0.17696790705502025	0.17696790705502025
0	44	0.7808448880569057	0.7808448880569057	0.7808448880569057	0.7808448880569057
0	66	0.46326642948868224	0.46326642948868224	0.46326642948868224	0.46326642948868224
0	95	0.6666884561506957	0.6666884561506957	0.6666884561506957	0.6666884561506957
0	21	0.22257959189687343	0.22257959189687343	0.22257959189687343	0.22257959189687343
0	37	0.0	0.0	0.0	0.0
0	58	0.1344556325035399	0.1344556325035399	0.1344556325035399	0.1344556325035399
0	52	0.038330247249563444	0.038330247249563444	0.038330247249563444	0.038330247249563444
0	15	0.0	0.0	0.0	0.0
0	92	0.0	0.0	0.0	0.0
0	84	0.5549997455188234	0.5549997455188234	0.5549997455188234	0.5549997455188234
0	53	0.255126248758626	0.255126248758626	0.255126248758626	0.255126248758626
0	12	0.6219391330552068	0.6219391330552068	0.6219391330552068	0.6219391330552068
0	41	0.1344556325035399	0.1344556325035399	0.1344556325035399	0.1344556325035399
0	91	0.0	0.0	0.0	0.0
0	77	0.2884835763006777	0.2884835763006777	0.2884835763006777	0.2884835763006777
0	38	0.0	0.0	0.0	0.0
0	64	0.23115192887308686	0.23115192887308686	0.23115192887308686	0.23115192887308686
0	19	0.0	0.0	0.0	0.0
0	85	0.6219391330552068	0.6219391330552068	0.6219391330552068	0.6219391330552068
0	49	0.47149048745198563	0.47149048745198563	0.47149048745198563	0.47149048745198563
0	45	0.2117717777334011	0.2117717777334011	0.2117717777334011	0.2117717777334011
0	86	0.16415111717922065	0.16415111717922065	0.16415111717922065	0.16415111717922065
0	35	0.5918061651340175	0.5918061651340175	0.5918061651340175	0.5918061651340175
0	88	0.0	0.0	0.0	0.0
0	70	0.0	0.0	0.0	0.0
0	80	0.0	0.0	0.0	0.0
0	17	0.43101415171459656	0.43101415171459656	0.43101415171459656	0.43101415171459656
0	23	0.0	0.0	0.0	0.0
0	57	0.3243218136483551	0.3243218136483551	0.3243218136483551	0.3243218136483551
0	39	0.1493611516748514	0.1493611516748514	0.1493611516748514	0.1493611516748514
0	62	0.0	0.0	0.0	0.0
0	22	0.0	0.0	0.0	0.0
0	29	0.40568505645868136	0.40568505645868136	0.40568505645868136	0.40568505645868136
0	4	0.0	0.0	0.0	0.0
0	76	0.0	0.0	0.0	0.0
0	25	0.0	0.0	0.0	0.0
0	61	0.1344556325035399	0.1344556325035399	0.1344556325035399	0.1344556325035399
0	60	0.0	0.0	0.0	0.0
0	81	0.27159173329930075	0.27159173329930075	0.27159173329930075	0.27159173329930075
0	73	0.038330247249563444	0.038330247249563444	0.038330247249563444	0.038330247249563444
0	72	0.7985678202887339	0.7985678202887339	0.7985678202887339	0.7985678202887339
0	89	0.45813266320370083	0.45813266320370083	0.45813266320370083	0.45813266320370083
0	51	0.0	0.0	0.0	0.0
0	3	0.7172033816551642	0.7172033816551642	0.7172033816551642	0.7172033816551642
0	11	0.038330247249563444	0.038330247249563444	0.038330247249563444	0.038330247249563444
0	24	0.0	0.0	0.0	0.0
0	10	0.0	0.0	0.0	0.0
0	33	0.0	0.0	0.0	0.0
0	56	0.2155697819061499	0.2155697819061499	0.2155697819061499	0.2155697819061499
0	75	0.0	0.0	0.0	0.0
0	59	0.6303905179187074	0.6303905179187074	0.6303905179187074	0.6303905179187074
0	43	0.6821506270432908	0.6821506270432908	0.6821506270432908	0.6821506270432908
0	47	0.0	0.0	0.0	0.0
0	32	0.33652475470472787	0.33652475470472787	0.33652475470472787	0.33652475470472787
0	74	0.0	0.0	0.0	0.0
0	90	0.0	0.0	0.0	0.0
0	99	0.0	0.0	0.0	0.0
0	7	0.0	0.0	0.0	0.0
0	1	0.0	0.0	0.0	0.0
0	5	0.1014636139101244	0.1014636139101244	0.1014636139101244	0.1014636139101244
0	26	0.0	0.0	0.0	0.0
0	13	0.0	0.0	0.0	0.0
0	71	0.038330247249563444	0.038330247249563444	0.038330247249563444	0.038330247249563444
0	31	0.335265961615048	0.335265961615048	0.335265961615048	0.335265961615048
0	63	0.35846458180689983	0.35846458180689983	0.35846458180689983	0.35846458180689983
0	54	0.038330247249563444	0.038330247249563444	0.038330247249563444	0.038330247249563444
0	100	0.599239175097135	0.599239175097135	0.599239175097135	0.599239175097135
0	6	0.0	0.0	0.0	0.0
0	96	0.1344556325035399	0.1344556325035399	0.1344556325035399	0.1344556325035399
0	82	0.038330247249563444	0.038330247249563444	0.038330247249563444	0.038330247249563444
0	48	0.0	0.0	0.0	0.0
0	83	0.6305242675241322	0.6305242675241322	0.6305242675241322	0.6305242675241322
0	79	0.1014636139101244	0.1014636139101244	0.1014636139101244	0.1014636139101244
0	69	0.1894290441590226	0.1894290441590226	0.1894290441590226	0.1894290441590226
0	87	0.8557081041557479	0.8557081041557479	0.8557081041557479	0.8557081041557479
0	46	0.0	0.0	0.0	0.0
0	18	0.0	0.0	0.0	0.0
0	20	0.40723179284555977	0.40723179284555977	0.40723179284555977	0.40723179284555977
0	94	0.0	0.0	0.0	0.0
0	16	1.184867909493992	1.184867909493992	1.184867909493992	1.184867909493992
0	36	0.169742080117575	0.169742080117575	0.169742080117575	0.169742080117575
0	14	0.31910902215858433	0.31910902215858433	0.31910902215858433	0.31910902215858433
0	34	0.5611951560521363	0.5611951560521363	0.5611951560521363	0.5611951560521363
0	9	0.0	0.0	0.0	0.0
0	28	0.0	0.0	0.0	0.0
0	68	0.257711111866754	0.257711111866754	0.257711111866754	0.257711111866754
0	98	0.1014636139101244	0.1014636139101244	0.1014636139101244	0.1014636139101244
0	93	0.0	0.0	0.0	0.0
0	30	0.4895005791442366	0.4895005791442366	0.4895005791442366	0.4895005791442366
0	97	0.7053801670384414	0.7053801670384414	0.7053801670384414	0.7053801670384414
0	55	0.038330247249563444	0.038330247249563444	0.038330247249563444	0.038330247249563444
0	65	0.1344556325035399	0.1344556325035399	0.1344556325035399	0.1344556325035399
0	50	0.0	0.0	0.0	0.0
0	8	0.038330247249563444	0.038330247249563444	0.038330247249563444	0.038330247249563444
0	42	0.0	0.0	0.0	0.0
0	2	0.22295664965541376	0.22295664965541376	0.22295664965541376	0.22295664965541376
87	4185	0.00013019310071841746	None	0.06236324344351054	0.00013019310071841746
87	4370	0.00031722042158450147	None	0.0	0.00031722042158450147
87	4072	0.0007009920900556735	None	0.3777281392310538	0.0007009920900556735
87	4411	0.0010517100695228777	None	0.15110560734785777	0.0010517100695228777
87	3129	0.0006701192045681607	None	0.2648242907299845	0.0006701192045681607
87	4384	0.0016127404882477952	None	0.23400863841224365	0.0016127404882477952
87	4309	0.001629443275367448	None	0.0	0.001629443275367448
87	4441	0.0008536215642789527	None	0.0	0.0008536215642789527
87	4433	0.0013947248114170156	None	0.0	0.0013947248114170156
87	4312	0.002537358953847517	None	0.21961779186990205	0.002537358953847517
87	4324	0.0005404114003285362	None	0.08752120760809967	0.0005404114003285362
87	3637	0.0012428522818055837	None	0.23400863841224365	0.0012428522818055837
87	2758	0.0004657195474922532	None	0.3079508064699449	0.0004657195474922532
87	4389	0.00014982020766352684	None	0.13430290826431604	0.00014982020766352684
87	4276	0.0006247175592770681	None	0.06259912867426777	0.0006247175592770681
87	3955	0.0009110357545921021	None	0.2910481576705075	0.0009110357545921021
87	3309	0.001209843414724165	None	0.0	0.001209843414724165
87	4397	8.098761667000265e-05	None	0.21961779186990205	8.098761667000265e-05
87	4352	3.800181836948401e-07	None	0.06236324344351054	3.800181836948401e-07
87	4159	0.002961840015824279	None	0.0	0.002961840015824279
87	3661	0.0007842393039220211	None	0.29960843053890773	0.0007842393039220211
87	4261	0.0006044769953289118	None	0.05601677923808366	0.0006044769953289118
87	4415	None	None	0.284495936934117	None
87	3048	0.0002249255578255265	None	0.11628068303394848	0.0002249255578255265
87	4426	5.622129135209738e-05	None	0.0	5.622129135209738e-05
87	3966	0.0003826177189147821	None	0.06236324344351054	0.0003826177189147821
87	4429	-4.633278758056812e-09	None	0.14685482778533948	-4.633278758056812e-09
87	4251	1.3629659970404531e-06	None	0.0	1.3629659970404531e-06
87	4301	6.767068918489533e-05	None	0.0	6.767068918489533e-05
87	4395	0.0004597439122287512	None	0.013910917483170615	0.0004597439122287512
87	4403	0.00017116008118566643	None	0.013910917483170615	0.00017116008118566643
87	4340	0.00016664994813331873	None	0.15152973882412718	0.00016664994813331873
87	4412	0.0018606130645250846	None	0.1686516284864879	0.0018606130645250846
87	4432	-3.230606310261642e-07	None	0.09189156677661241	-3.230606310261642e-07
87	4374	0.00036581747516404906	None	0.0	0.00036581747516404906
87	4152	0.0006627349370852987	None	0.06236324344351054	0.0006627349370852987
87	4396	0.00024260493505278086	None	0.1614830294354103	0.00024260493505278086
87	4208	0.00037103824454124735	None	0.2169770748122107	0.00037103824454124735
87	4014	0.0009649250640328107	None	0.013910917483170615	0.0009649250640328107
87	4436	0.00015218258996758518	None	0.17755449576686258	0.00015218258996758518
87	3920	0.0002583056231572236	None	0.0	0.0002583056231572236
87	3939	0.003962445342687289	None	0.14799009996598506	0.003962445342687289
87	4335	3.5303610346357053e-07	None	0.05601677923808366	3.5303610346357053e-07
87	3732	0.002107026006672392	None	0.16734688635474304	0.002107026006672392
87	3648	0.00033050419375754253	None	0.13235179028428462	0.00033050419375754253
87	4379	6.0209283983067396e-06	None	0.03786719041684341	6.0209283983067396e-06
87	4444	0.0001938367467950477	None	0.0	0.0001938367467950477
87	4440	2.8587255816953544e-05	None	0.03786719041684341	2.8587255816953544e-05
87	4148	4.6178383268770756e-05	None	0.0	4.6178383268770756e-05
87	4304	-4.1375411104818216e-08	None	0.0	-4.1375411104818216e-08
87	3622	0.001569143527981698	None	0.33467544071852656	0.001569143527981698
87	4375	0.0015935101057605115	None	0.09189156677661241	0.0015935101057605115
87	4399	-4.6497974815065396e-10	None	0.03786719041684341	-4.6497974815065396e-10
87	4359	0.0004290711084672836	None	0.08752120760809967	0.0004290711084672836
87	4091	0.001016321631803384	None	0.06236324344351054	0.001016321631803384
87	3931	0.0002654144534940289	None	0.13192961065527445	0.0002654144534940289
87	4409	0.00015362255319842488	None	0.23400863841224365	0.00015362255319842488
87	3962	9.605274613940113e-05	None	0.03786719041684341	9.605274613940113e-05
87	4438	5.060651254220496e-05	None	0.0	5.060651254220496e-05
87	4265	2.0523971558365324e-05	None	0.29608987320413116	2.0523971558365324e-05
87	4420	0.0002640336455668953	None	0.3023824017458782	0.0002640336455668953
87	4423	-7.572139532404031e-06	None	0.15987643869619855	-7.572139532404031e-06
87	4356	0.00014352691429203815	None	0.013910917483170615	0.00014352691429203815
87	4032	0.0002314881796829534	None	0.32135325185022023	0.0002314881796829534
87	4066	0.0005571022775299637	None	0.3028454203873435	0.0005571022775299637
87	4424	-1.818377910221262e-05	None	0.28629273789416015	-1.818377910221262e-05
87	4351	-1.1543877185862952e-05	None	0.2438798561053558	-1.1543877185862952e-05
87	3002	0.0008390331961409925	None	0.16095213357519858	0.0008390331961409925
87	4190	0.0011870967617153441	None	0.1355208132102968	0.0011870967617153441
87	4305	0.00011583889820991324	None	0.05601677923808366	0.00011583889820991324
87	3576	0.0022982175618545247	None	0.08752120760809967	0.0022982175618545247
87	4056	0.0009897999717148425	None	0.26224300028383196	0.0009897999717148425
87	4069	0.0008774186573209803	None	0.18558620679944	0.0008774186573209803
87	4422	-4.863789782730805e-09	None	0.11628068303394848	-4.863789782730805e-09
87	3745	0.0015625143590752768	None	0.23569076386111143	0.0015625143590752768
87	4298	0.00040186153429391217	None	0.24960513210132226	0.00040186153429391217
87	4414	0.0018946623713011655	None	0.0	0.0018946623713011655
87	4231	0.00032500805898286384	None	0.2739886509313455	0.00032500805898286384
87	4401	8.91120170621876e-06	None	0.0	8.91120170621876e-06
87	4282	0.0008064645704196074	None	0.013910917483170615	0.0008064645704196074
87	4400	-1.1687700982926525e-07	None	0.013910917483170615	-1.1687700982926525e-07
87	4316	0.0005324952802074604	None	0.3025246288286006	0.0005324952802074604
87	4421	3.275699216388083e-09	None	0.2841218033620657	3.275699216388083e-09
87	4095	0.0010846853814855959	None	0.26224300028383196	0.0010846853814855959
87	4404	0.010816874668655376	None	0.15348617938272377	0.010816874668655376
87	4394	2.559128252696159e-08	None	0.23400863841224365	2.559128252696159e-08
87	4029	0.0034670016952476706	None	0.28069382392478165	0.0034670016952476706
87	4196	0.004115728910560625	None	0.159605815904296	0.004115728910560625
87	3981	0.00019256809586354543	None	0.11628068303394848	0.00019256809586354543
87	4006	0.0006507507651356535	None	0.11628068303394848	0.0006507507651356535
87	4281	0.0025375926406831016	None	0.16603385869804593	0.0025375926406831016
87	4410	4.984203132886414e-05	None	0.09189156677661241	4.984203132886414e-05
87	4382	0.00011477049139072271	None	0.013910917483170615	0.00011477049139072271
87	4228	0.0005649187929500328	None	0.15825770779040715	0.0005649187929500328
87	4398	0.0003858886289508661	None	0.06259912867426777	0.0003858886289508661
87	4391	0.0004329893927260544	None	0.0	0.0004329893927260544
87	4418	0.005094240149230284	None	0.14387389938298373	0.005094240149230284
87	4093	0.0002324641561231895	None	0.03786719041684341	0.0002324641561231895
87	4286	9.560313577939971e-05	None	0.08752120760809967	9.560313577939971e-05
87	4234	0.00023817298968698643	None	0.0	0.00023817298968698643
51	2617	-1.7451927074985013e-05	None	0.3977411948896591	-1.7451927074985013e-05
51	2601	2.066845462250469e-10	None	0.46510095682536245	2.066845462250469e-10
51	1956	None	None	0.5504193577932821	None
51	2629	-1.678329595835219e-08	None	0.32896547852289765	-1.678329595835219e-08
51	2576	-0.1	None	0.3876553528761429	-0.1
51	2602	4.849057979188314e-05	None	0.33111763016235285	4.849057979188314e-05
51	2615	2.5115786196218194e-05	None	0.30426240415807787	2.5115786196218194e-05
51	2558	1.9901362232818967e-08	None	0.29672023249003265	1.9901362232818967e-08
51	2556	-5.643810542332498e-08	None	0.38088070306882493	-5.643810542332498e-08
51	2559	None	None	0.39155479535748444	None
51	2568	-2.378596597883285e-10	None	0.3862980089949512	-2.378596597883285e-10
51	2505	None	None	0.4263274349426388	None
51	2404	None	None	0.6059983368459113	None
51	2621	None	None	0.4399080105043569	None
51	2625	-7.658002629002942e-06	None	0.3481370651227049	-7.658002629002942e-06
51	1008	None	None	0.48605825777937406	None
51	2624	2.47234636596175e-07	None	0.33768271934009125	2.47234636596175e-07
51	2577	1.2379708396590494e-08	None	0.3743132272103541	1.2379708396590494e-08
51	2631	-3.3871837635402584e-06	None	0.22955810269989313	-3.3871837635402584e-06
51	2645	4.549478370913056e-05	None	0.12996696443683614	4.549478370913056e-05
51	2415	None	None	0.3784837319721835	None
51	2597	-0.1	None	0.36557203637336294	-0.1
51	2628	3.354268963868964e-09	None	0.289259033132929	3.354268963868964e-09
51	2571	-2.2746889479415386e-10	None	0.2968297133820682	-2.2746889479415386e-10
51	2059	None	None	0.39158379714704034	None
51	2392	None	None	0.4049496361546721	None
51	2467	None	None	0.5784124572113652	None
51	2585	1.1731405276692677e-08	None	0.27663595884585374	1.1731405276692677e-08
51	2581	1.350233156511506e-05	None	0.12996696443683614	1.350233156511506e-05
51	2641	None	None	0.36751786627147587	None
51	2607	2.4582231511579676e-07	None	0.46896072421004026	2.4582231511579676e-07
51	2646	-4.37454260756376e-08	None	0.23779404545965382	-4.37454260756376e-08
51	2544	None	None	0.3540407615000089	None
51	2635	-0.1	None	0.28641214071395255	-0.1
51	2608	-2.6882168246606598e-08	None	0.3653228009230151	-2.6882168246606598e-08
51	2596	7.286350745027348e-07	None	0.37212328632022734	7.286350745027348e-07
51	2613	4.986189116254411e-09	None	0.46896072421004026	4.986189116254411e-09
51	2553	2.3883408388961117e-08	None	0.41104065385147165	2.3883408388961117e-08
51	2606	-1.56643991573217e-05	None	0.40772947175558133	-1.56643991573217e-05
51	2476	None	None	0.38088070306882493	None
51	2636	-2.7853056390952242e-09	None	0.3997723487052781	-2.7853056390952242e-09
51	2587	1.5040392502261441e-05	None	0.19775102356430538	1.5040392502261441e-05
51	2639	-2.2631893563832893e-07	None	0.35798319882003143	-2.2631893563832893e-07
51	2557	-1.2542260386673412e-10	None	0.28641214071395255	-1.2542260386673412e-10
51	2403	None	None	0.600142265752035	None
51	2594	0.00013325549981216308	None	0.37034660805818664	0.00013325549981216308
51	2623	1.4016678537673919e-07	None	0.4950402782679408	1.4016678537673919e-07
51	2619	None	None	0.32716056829971074	None
51	2611	-0.1	None	0.27955782413644376	-0.1
51	2595	1.75441242617149e-05	None	0.12996696443683614	1.75441242617149e-05
51	2637	4.603624765645843e-05	None	0.22955810269989313	4.603624765645843e-05
51	2352	None	None	0.4988865600900785	None
51	2614	-1.6529937870589257e-06	None	0.4284954289737767	-1.6529937870589257e-06
51	2578	-0.1	None	0.4259463236263694	-0.1
51	2612	None	None	0.43758205342889955	None
51	2407	None	None	0.34780232795323507	None
51	2642	8.660096641157484e-06	None	0.4317819355112575	8.660096641157484e-06
51	2647	-0.1	None	0.43337056182285166	-0.1
51	2569	1.762393695209871e-08	None	0.3079631823751171	1.762393695209871e-08
51	2649	3.1927750425017603e-06	None	0.43239035546098226	3.1927750425017603e-06
51	2633	-1.829616190497248e-07	None	0.3622925762879856	-1.829616190497248e-07
51	2561	-5.070654441831232e-09	None	0.43239035546098226	-5.070654441831232e-09
51	2563	-0.1	None	0.33829025224256276	-0.1
51	2620	1.9456665285402922e-06	None	0.33768271934009125	1.9456665285402922e-06
51	2438	None	None	0.4346219817166088	None
51	2610	-4.692019862339099e-06	None	0.4037526147545571	-4.692019862339099e-06
51	2532	None	None	0.43154526387584385	None
51	2632	-0.1	None	0.28641214071395255	-0.1
51	2336	None	None	0.12996696443683614	None
51	2575	1.1663430320920666e-08	None	0.3263235069657604	1.1663430320920666e-08
51	2564	0.0003322297907284162	None	0.4862592977809669	0.0003322297907284162
51	2616	None	None	0.3334875439907484	None
51	2609	6.428885628168803e-05	None	0.36896940287029834	6.428885628168803e-05
51	2462	None	None	0.3889278979728121	None
51	2165	None	None	0.4200134510780645	None
51	2506	None	None	0.38010062367454023	None
51	2599	0.0003352550199711001	None	0.3730592481889684	0.0003352550199711001
51	2648	-0.1	None	0.5284442965205514	-0.1
51	2626	-0.1	None	0.5958049042990192	-0.1
51	2644	8.842733927307809e-07	None	0.35798319882003143	8.842733927307809e-07
51	2551	-0.1	None	0.4035938003350831	-0.1
51	2427	None	None	0.429735777929346	None
51	2565	-0.1	None	0.28641214071395255	-0.1
51	2643	None	None	0.33937760986667176	None
51	2586	-6.17162401757872e-11	None	0.28641214071395255	-6.17162401757872e-11
51	2634	0.00012285871017919556	None	0.4024944631989681	0.00012285871017919556
51	2630	5.504454990450683e-10	None	0.40198586468282754	5.504454990450683e-10
51	2638	-0.1	None	0.41295585000533386	-0.1
51	2591	-0.1	None	0.5685471748371631	-0.1
51	2573	1.129731709839145e-07	None	0.34780232795323507	1.129731709839145e-07
51	2446	None	None	0.4506591983770628	None
51	2618	-7.534254427692559e-06	None	0.12996696443683614	-7.534254427692559e-06
51	1646	None	None	0.4397043413522518	None
51	2590	2.730401715717587e-06	None	0.12996696443683614	2.730401715717587e-06
51	2515	None	None	0.42173211678895417	None
51	2562	2.688446513502706e-08	None	0.3366483149618489	2.688446513502706e-08
51	2583	-0.1	None	0.32896547852289765	-0.1
51	2040	None	None	0.40626972497980696	None
51	2650	2.676615448221435e-07	None	0.47260123361570755	2.676615448221435e-07
[truncated: 13,001 more rows]
