# Supplementary material for: Constrained by Design: Influence of Genetic Encodings on Evolved Traits of Robots
Source: Front Robot AI. 2021 Jun 15;8:672379. doi: 10.3389/frobt.2021.672379 (PMC8239187; doi:10.3389/frobt.2021.672379)
Supplement: Supplementary file 3 [file DataSheet2.ZIP › hyperplasticodingrep_plane_8_all_measures.tsv]

robot_id	velocity	displacement_velocity	displacement_velocity_hill	head_balance	contacts	branching	branching_modules_count	limbs	extremities	length_of_limbs	extensiveness	coverage	joints	hinge_count	active_hinges_count	brick_count	touch_sensor_count	brick_sensor_count	proportion	width	height	size	absolute_size	sensors	symmetry	avg_period	dev_period	avg_phase_offset	dev_phase_offset	avg_amplitude	dev_amplitude	avg_intra_dev_params	avg_inter_dev_params	sensors_reach	recurrence	synaptic_reception
4373	0.0024333472529887287	0.0006561213620523401	0.00027658541029391043	0.9992684880245714	None	0.25	1	0.36363636363636365	4	0.7857142857142857	11	0.2222222222222222	0.7857142857142857	15	11	0	0	0	0.8888888888888888	8	9	1.0666666666666667	16	0.0	1.0	0.027289694703495217	0.6594058359107777	0.061128624979676374	0.6495564837945431	0.09875613563691868	0.5581248234920078	0.6455871822409213	0.6233435550352259	0	1.0	0.0
2773	0.0019774206886183352	0.0003263880789315874	0.00017737790333454315	0.9951756911187685	None	0.14285714285714285	1	0.375	6	0.5714285714285714	12	0.5111111111111111	0.5238095238095238	17	11	5	2	0	0.5555555555555556	9	5	1.5333333333333334	23	0.25	0.5263157894736842	0.003565056973892456	0.5075930916644696	0.006118121408796845	0.6738234602068952	0.008960665303302381	0.6758759546198202	0.6102192623141944	0.6217373907869959	1.0	1.0	0.0
4104	0.00029618576200419317	0.0001456257940632602	-5.501205881592213e-06	0.9989381091806468	None	0.25	1	0.4	4	0.75	9	0.25	0.75	13	9	0	0	0	0.875	8	7	0.9333333333333333	14	0.0	0.8571428571428571	0.09541082017293412	0.5083654712555788	0.09896790534294907	0.5363043255311737	0.02762208805280152	0.5793002534430983	0.5806826722871711	0.5414744702698333	0	0	0.0
4	None	None	None	None	None	0.3333333333333333	1	0.5	4	0.7	7	0.3333333333333333	0.7	11	7	0	0	0	0.4444444444444444	9	4	0.8	12	0.0	1.0	0.016476545306354392	0.5063019974972598	-0.3165713776804381	0.9999999999999025	0.0001388223123764683	0.5018715829822307	0.9755823615782703	0.9999544957119111	0	1.0	0.0
7051	0.007221805851400636	0.0065037336836807754	0.00646329344641312	0.9966136269423623	None	0.25	1	0.4	4	0.75	9	0.25925925925925924	0.75	13	9	0	0	0	0.6666666666666666	6	9	0.9333333333333333	14	0.0	1.0	0.09999999006394172	0.500000041319509	-0.025223764967389282	0.5199272470662861	0.09999999965009106	0.5000000005148507	0.643436379842404	0.5066455585215026	0	0	0.0
1702	None	None	None	None	None	0	0	0.25	4	0.7619047619047619	16	0.575	0.23809523809523808	8	5	14	4	0	0.625	5	8	1.5333333333333334	23	0.13793103448275862	0.3157894736842105	0.04532459967181466	0.5668173210459461	0.09999999968319395	0.5000000013968551	0.12240774234921573	0.5269636220355297	0.5908830981718567	0.5313618378648828	0.0	0	0.0
131	None	None	None	None	None	0	0	0.018518518518518517	1	1.0	79	1.0	0	0	0	80	0	0	1.0	9	9	5.4	81	0.0	1.0	0	0	0	0	0	0	0	0	0	0	0
4445	0.00037583908498426045	3.109258154839154e-06	1.314500539652763e-06	0.999994498321619	None	0.25	1	0.4	4	0.75	9	0.25	0.75	13	9	0	0	0	0.875	7	8	0.9333333333333333	14	0.0	0.8571428571428571	0.061943864144030504	0.5349949776533414	1.463754573562943e-11	0.5003888808791681	0.09999999999832253	0.5000000000101869	0.601746158525268	0.5118115252030796	0	0.15384615384615385	0.0
1977	None	None	None	None	None	0	0	0.3333333333333333	3	0.8181818181818182	9	0.28888888888888886	0.8181818181818182	12	9	0	0	0	0.5555555555555556	9	5	0.8666666666666667	13	0.0	1.0	0.02157395199170606	0.6493575455218522	0.12147461900190928	0.7124595839671626	0.015328251259871455	0.5501300268126186	0.6459239435704067	0.6398986039584951	0	1.0	0.0
784	None	None	None	None	None	0.2857142857142857	2	0.5	8	0.5454545454545454	12	0.4444444444444444	0.5454545454545454	20	12	3	0	0	0.6666666666666666	6	9	1.6	24	0.0	0.6666666666666666	0.022550498605590934	0.619761042269545	-0.06206187078377216	0.6424157325617202	0.2223466846668737	0.6983422467529931	0.7423725829597682	0.6542872620837338	0	0.95	0.0
4512	0.002160337328033206	0.0022170951536959554	0.0022170946016100584	0.9970369685241303	None	0.25	1	0.36363636363636365	4	0.7857142857142857	11	0.2222222222222222	0.7857142857142857	15	11	0	0	0	0.8888888888888888	9	8	1.0666666666666667	16	0.0	1.0	0.09999999012609063	0.5001041600272178	-0.1645969433119277	0.9558411441096831	0.009771614670363001	0.6238711728312492	0.7499352163946369	0.7674097130046577	0	1.0	0.0
6386	0.0013145693080848758	3.122425851085604e-05	-2.6092141348355397e-05	0.9985333968088212	None	0.25	1	0.4	4	0.75	9	0.25	0.75	13	9	0	0	0	0.875	7	8	0.9333333333333333	14	0.0	1.0	-0.01063729705314492	0.6622233310157114	0.0003310622316020644	0.5493834324353412	0.0774209251169332	0.5350117863942472	0.6103591385555137	0.5835162417568288	0	1.0	0.0
3813	0.003104063956318671	0.0028243712831355363	0.002778467894625398	0.9952573635828275	None	0.25	1	0.36363636363636365	4	0.7857142857142857	11	0.2222222222222222	0.7857142857142857	15	11	0	0	0	0.8888888888888888	8	9	1.0666666666666667	16	0.0	1.0	0.09999924748400069	0.5000037534821788	0.07300032622046722	0.6531652324698615	0.09999999659949596	0.5000000814916606	0.5709643028090815	0.5525549116853213	0	1.0	0.0
3266	2.2411488196760868e-08	2.122554424612818e-08	1.0376445682640375e-11	0.9999972641521314	None	0.25	1	0.4	4	0.7692307692307693	10	0.23809523809523808	0.7692307692307693	14	10	0	0	0	0.7777777777777778	7	9	1.0	15	0.0	1.0	0.012932725994288847	0.6686406738238592	-0.05629170334661913	0.574407078939572	2.5503933133536013e-26	0.5	0.5923911059071915	0.5827240904909331	0	1.0	0.0
5661	0.0023036785987589556	0.0005956876766049105	-0.000488324989961563	0.9976607118542904	None	0.25	1	0.4	4	0.7692307692307693	10	0.23809523809523808	0.7692307692307693	14	10	0	0	0	0.7777777777777778	7	9	1.0	15	0.0	1.0	0.052762018245131034	0.6223309827087743	-0.04252781416174299	0.9999797244078065	0.13108741875749366	0.5520489269222352	0.8023151529678947	0.9789207113737574	0	1.0	0.0
7224	0.01348829235567126	0.0003123735070330577	0.00030996020709336776	0.9955638259284335	None	0.25	1	0.36363636363636365	4	0.7857142857142857	11	0.2222222222222222	0.7857142857142857	15	11	0	0	0	0.8888888888888888	8	9	1.0666666666666667	16	0.0	1.0	0.09995848050421188	0.5000595164675533	2.8044273199895254e-07	0.5000008402240004	0.09999999999999235	0.5000000000000581	0.615692815556403	0.5000201188972867	0	1.0	0.0
4161	0.01120302756764254	0.0008524294647156639	0.0008009985102068005	0.9758398631506165	None	0.2	2	0.36363636363636365	8	0.6774193548387096	21	0.4074074074074074	0.6451612903225806	28	20	4	0	0	1.0	9	9	2.2	33	0.0	0.75	-0.09820660574661448	0.9932870022378616	0.009975723982066118	0.6604418953363523	0.3485199472384864	0.5240124425683893	0.8819345250989344	0.8720775285514942	0	1.0	0.0
5138	0.002150273729616031	0.00031712011365884064	0.00027333732041772	0.9980769375078757	None	0.25	1	0.4	4	0.75	9	0.25925925925925924	0.75	13	9	0	0	0	0.6666666666666666	6	9	0.9333333333333333	14	0.0	1.0	-0.08287527211158593	0.506107082429155	0.09992414548343007	0.500545800274718	-0.03200897389986167	0.6294385940796825	0.6845095562357953	0.5462360203339776	0	1.0	0.0
2140	None	None	None	None	None	0.18181818181818182	2	0.4	10	0.5714285714285714	20	0.4567901234567901	0.34285714285714286	22	12	14	0	0	1.0	9	9	2.466666666666667	37	0.0	0.896551724137931	0.07540388783432728	0.6254835876759897	-0.046533845772677364	0.7023656962755097	2.018552092225952e-05	0.5781282073218794	0.6284879527542961	0.6369592897465806	0	1.0	0.0
4456	0.006724796520216671	0.0017784172955952503	0.0010485171223728654	0.9890372521221006	None	0.25	1	0.4	4	0.75	9	0.25925925925925924	0.75	13	9	0	0	0	0.6666666666666666	9	6	0.9333333333333333	14	0.0	1.0	0.029708032998621854	0.6322264928429104	-0.06279353095597699	0.5651303939158209	0.3138367609149585	0.6309305656373615	0.814229676758451	0.6098465479225084	0	1.0	0.0
7473	0.0003862385192357776	1.7278866471303143e-06	-7.461499279094369e-07	0.9999974554940891	None	0.25	1	0.4	4	0.7692307692307693	10	0.23809523809523808	0.7692307692307693	14	10	0	0	0	0.7777777777777778	9	7	1.0	15	0.0	1.0	1.5290908283483518e-05	0.5000934881831759	-0.09999999959544174	0.5000000001939328	0.0947127279009817	0.519290914392369	0.6889058949472137	0.5064643008663392	0	1.0	0.0
6934	0.014424323203823886	0.0030355954085291947	-0.002118674615992613	0.9737384225564442	None	0.25	1	0.4	4	0.7692307692307693	10	0.23809523809523808	0.7692307692307693	14	10	0	0	0	0.7777777777777778	9	7	1.0	15	0.0	1.0	0.8085238195044386	0.5532870410577808	0.0850666352029548	0.5923965625090301	0.0999999994095211	0.5000000019272463	0.9669383951437914	0.548830713929993	0	1.0	0.0
1051	None	None	None	None	None	0	0	0.4375	7	0.45454545454545453	10	0.5714285714285714	0.22727272727272727	8	5	15	0	0	0.8571428571428571	7	6	1.6	24	0.0	0.47058823529411764	-0.08150106957616216	0.5437528385106909	0.38943469935286334	0.5831134438569595	0.0003699615119672903	0.5025679728205587	0.88533370784578	0.5433326627786221	0	1.0	0.0
5181	0.004041730564222261	0.0005042664854181964	0.0005009170197492192	0.9899671972303982	None	0.3333333333333333	1	0.5	4	0.7	7	0.2857142857142857	0.7	11	7	0	0	0	0.8571428571428571	6	7	0.8	12	0.0	1.0	1.2524840403060687e-05	0.5003266945680123	0.09730550004181451	0.50133235319107	0.19234025835548826	0.5427047698044192	0.6868036455230648	0.5148183653489862	0	1.0	0.0
3494	0.0022752940488203277	7.044124201684355e-05	7.03063887017127e-05	0.9953097627100239	None	0.25	1	0.4	4	0.75	9	0.25	0.75	13	9	0	0	0	0.875	8	7	0.9333333333333333	14	0.0	1.0	3.816150228182284e-11	0.5000000019348417	0.04794644227270043	0.5725465893963086	-0.0987930060675159	0.5687737986530564	0.6481684165598854	0.5472831948482983	0	0.8461538461538461	0.0
1106	None	None	None	None	None	0	0	0.75	3	0.3333333333333333	1	0.5555555555555556	0.3333333333333333	4	1	0	1	0	1.0	3	3	0.3333333333333333	5	1.0	1.0	0.09999999795435302	0.5000000451812384	-0.09616344976171581	0.5081554261398247	0.018247799449901136	0.5023893052072422	0.6910046937471561	0.5035151147759589	1.0	1.0	0.0
1741	None	None	None	None	None	0	0	0.4	4	0.6153846153846154	8	0.9375	0.5384615384615384	11	7	3	0	0	0.25	8	2	1.0	15	0.0	0.7692307692307693	0.04992493941007971	0.6586466040104483	0.02369737751793732	0.5896547896075242	0.12729563771531263	0.5672912654162378	0.6237467019169383	0.6059226475447109	0	1.0	0.0
5350	6.82321927975873e-05	8.528907550135991e-07	-6.879324540674576e-07	0.9999240528971457	None	0.25	1	0.36363636363636365	4	0.7857142857142857	11	0.2222222222222222	0.7857142857142857	15	11	0	0	0	0.8888888888888888	8	9	1.0666666666666667	16	0.0	1.0	0.09999828371556076	0.5000912839931123	-0.051880149717033565	0.9952231107493804	0.03348385875667995	0.512979343809643	0.6504911619126358	0.857802529301587	0	1.0	0.0
3302	0.0032735332032433426	0.00010344674607353796	-9.790317437325389e-05	0.9981888806124741	None	0.25	1	0.36363636363636365	4	0.7857142857142857	11	0.2222222222222222	0.7857142857142857	15	11	0	0	0	0.8888888888888888	9	8	1.0666666666666667	16	0.0	1.0	0.03539290859385972	0.5544202589211809	0.008666285289231447	0.5433684727762472	0.09999999984410013	0.5000013256649058	0.5982689139167341	0.5326586833704784	0	1.0	0.0
1780	None	None	None	None	None	0.5	1	0.6666666666666666	4	0.5	3	0.4444444444444444	0.5	7	3	0	0	0	0.5	6	3	0.5333333333333333	8	0.0	1.0	0.3098007485528404	0.8426575871703291	1.2828716156885752e-10	0.500000024476435	0.06045509510756506	0.5780425292958083	0.784334986134647	0.6602241136585926	0	1.0	0.0
6925	0.006470426072855267	0.004309704366563638	0.0014697646324188362	0.9966056698103715	None	0.25	1	0.4	4	0.7692307692307693	10	0.23809523809523808	0.7692307692307693	14	10	0	0	0	0.7777777777777778	7	9	1.0	15	0.0	1.0	0.0701637051754343	0.5339234163263851	0.00574495872151125	0.5900828187185864	0.09986024216830715	0.5010118429132887	0.5979184732236014	0.5419228084217633	0	1.0	0.0
4933	2.9042853010111357e-08	2.922558796945784e-08	1.6948969257609554e-09	0.9999966704772009	None	0.25	1	0.4	4	0.75	9	0.25925925925925924	0.75	13	9	0	0	0	0.6666666666666666	6	9	0.9333333333333333	14	0.0	1.0	2.420224641441785e-08	0.5000455476260999	0	0.5	7.902762784127648e-27	0.5000000079133808	0.5000000285226209	0.5000151851798642	0	1.0	0.0
994	None	None	None	None	None	0	0	0.6666666666666666	2	0.5	1	0.6666666666666666	0	0	0	3	0	0	0.6666666666666666	2	3	0.26666666666666666	4	0.0	0	0	0	0	0	0	0	0	0	0	0	0
3882	2.1199118282738868e-08	1.9523638598498827e-08	-1.9522840030009045e-08	0.9999972056026475	None	0	0	0.375	3	0.8	8	0.3333333333333333	0.8	11	8	0	0	0	0.4444444444444444	9	4	0.8	12	0.0	1.0	-0.05162846624486074	0.5614139458808327	0	0.5	0	0.5	0.5605461631776925	0.5205635996221843	0	1.0	0.0
1542	None	None	None	None	None	1.0	1	1.0	4	0.25	1	0.5	0.25	5	1	0	0	0	0.75	3	4	0.4	6	0.0	1.0	0.09999306645858239	0.5000089245333842	9.663861656422948e-08	0.5000003181518096	0.08090937999232826	0.5361884655733381	0.6066950367708133	0.5120846786362859	0	1.0	0.0
6211	0.004319418955980058	0.0012115906522696543	-0.000271403547039917	0.9948095536518157	None	0.25	1	0.4	4	0.7692307692307693	10	0.23809523809523808	0.7692307692307693	14	10	0	0	0	0.7777777777777778	7	9	1.0	15	0.0	1.0	0.043763746588817966	0.6484092332945428	0.1546157959774898	0.7908349107363373	0.28033422882098064	0.6284986494989553	0.7423663674706821	0.6947880327064696	0	1.0	0.0
6782	0.00460520685584344	0.0023286591447919673	0.0010276309707060681	0.9901284007678843	None	0.25	1	0.4	4	0.7692307692307693	10	0.234375	0.7692307692307693	14	10	0	0	0	1.0	8	8	1.0	15	0.0	0.8571428571428571	0.2909018758193055	0.5436907766422914	0.0023971034346507167	0.6515557427195219	-0.05293682639360421	0.5301034108613097	0.8257793091973817	0.5762060698154369	0	0	0.0
6354	2.9322351018601934e-08	2.709414074468096e-08	1.00784093255182e-09	0.9999961460975135	None	0.25	1	0.4	4	0.75	9	0.25925925925925924	0.75	13	9	0	0	0	0.6666666666666666	6	9	0.9333333333333333	14	0.0	1.0	0.27350097638639653	0.5217137029162049	-0.09999999103601671	0.5000095975465941	7.902762784127648e-27	0.5	0.8290197484000691	0.5072451482425598	0	0.6923076923076923	0.0
773	None	None	None	None	None	0.08333333333333333	1	0.3076923076923077	8	0.7027027027027027	26	0.6190476190476191	0.05405405405405406	4	2	34	11	0	0.7777777777777778	7	9	2.6	39	0.15714285714285714	0.8823529411764706	0.09674759055255812	0.5	-0.07053181469084262	0.593069312947746	0.023643874021130266	0.5035386818459499	0.6649342374031234	0.532522631053448	1.0	1.0	0.0
1161	None	None	None	None	None	0	0	0.10344827586206896	3	0.9024390243902439	37	0.8775510204081632	0	0	0	42	12	0	1.0	7	7	2.8666666666666667	43	0.13636363636363635	0.6111111111111112	0	0	0	0	0	0	0	0	0	0	0
3923	0.004426579841856989	0.0010793805448225744	-0.001056875098383561	0.9949306230945656	None	0.25	1	0.4	4	0.75	9	0.25	0.75	13	9	0	0	0	0.875	7	8	0.9333333333333333	14	0.0	0.8571428571428571	0.06917418658927187	0.5946253521178124	5.675251208640942e-15	0.5000000002659738	0.20104815508275267	0.5087181271326499	0.698155287396301	0.5347767482258974	0	1.0	0.0
4479	0.0030073541486597415	0.00016132876063390468	0.00016125022638480634	0.9961097192122046	None	0.3333333333333333	1	0.4444444444444444	4	0.7272727272727273	8	0.2653061224489796	0.7272727272727273	12	8	0	0	0	1.0	7	7	0.8666666666666667	13	0.0	0.6666666666666666	0.0749724947121008	0.6159734226460852	0.3580613694875988	0.620848971697162	-0.09999969717156318	0.5000005438843275	0.8695227420645457	0.579782960294754	0	0	0.0
6722	0.001283149916907595	0.00010211793740296959	2.194034059857592e-05	0.9984729767046431	None	0.25	1	0.4	4	0.7692307692307693	10	0.23809523809523808	0.7692307692307693	14	10	0	0	0	0.7777777777777778	9	7	1.0	15	0.0	1.0	0.06263087015527362	0.5138693851385616	0.08827898348255245	0.5190797086402438	0.06965378761187564	0.673924420360675	0.5380377543572336	0.5710032325751697	0	0.9285714285714286	0.0
6588	0.004434792220982262	0.00021563412272002832	0.0001803234289541314	0.9952287432754107	None	0.25	1	0.4	4	0.75	9	0.25925925925925924	0.75	13	9	0	0	0	0.6666666666666666	6	9	0.9333333333333333	14	0.0	1.0	0.09041792228275747	0.6344570134510922	0.09124445882544294	0.5584110978321744	0.08001736020625594	0.6420168685726312	0.5773777741978013	0.6122413543508328	0	0.9230769230769231	0.0
4918	1.0190144649923327e-05	3.799970633015972e-06	1.1541695966701112e-06	0.9991321588905261	None	0.25	1	0.4	4	0.7692307692307693	10	0.23809523809523808	0.7692307692307693	14	10	0	0	0	0.7777777777777778	7	9	1.0	15	0.0	1.0	0.078819093816732	0.5528343823945332	0.10153798888738583	0.7195035657374516	0.019104727033638125	0.5016472001151743	0.5881680174559963	0.5955377187092166	0	1.0	0.0
7145	0.0018929894647838324	0.0001654722701798888	8.28214065122372e-05	0.9976008967742998	None	0.25	1	0.4	4	0.7692307692307693	10	0.23809523809523808	0.7692307692307693	14	10	0	0	0	0.7777777777777778	7	9	1.0	15	0.0	1.0	-0.025562288012831547	0.6507821610907895	0.10049847519594249	0.9962549632700959	0.09999892423033116	0.5000844197406372	0.7329413655176348	0.8878331338653214	0	1.0	0.0
100	None	None	None	None	None	0.2	1	0.3333333333333333	4	0.8	12	0.20987654320987653	0.8	16	12	0	0	0	1.0	9	9	1.1333333333333333	17	0.0	1.0	0.04511202674366595	0.5172767506658602	0.016043635629990817	0.5937439337302378	0.05404106901762409	0.5596940191564491	0.5696298696293209	0.5571260805243033	0	1.0	0.0
5758	0.0061104489483258745	0.000275410148902287	0.000263179192127334	0.9961822460569159	None	0.25	1	0.4	4	0.75	9	0.25925925925925924	0.75	13	9	0	0	0	0.6666666666666666	6	9	0.9333333333333333	14	0.0	1.0	0.045531474878465455	0.6553695043164821	5.826543919131402e-06	0.5716383736180617	0.09677299170038624	0.5645538818361038	0.6066397251164761	0.5979610532640446	0	0	0.0
3090	0.0002836250029340688	2.583962379101725e-06	-1.2526750983429987e-07	0.999996496147574	None	0.25	1	0.4	4	0.75	9	0.25925925925925924	0.75	13	9	0	0	0	0.6666666666666666	9	6	0.9333333333333333	14	0.0	1.0	0.060941965225842276	0.5501185630091426	0.15339033735089933	0.9864052637829006	0.02975382272697228	0.658916314460762	0.698254818126553	0.8474407241736651	0	1.0	0.0
4098	0.008446177961003226	0.0035657884232050004	-0.000793786727316643	0.9868156896685535	None	0.25	1	0.4	4	0.7692307692307693	10	0.23809523809523808	0.7692307692307693	14	10	0	0	0	0.7777777777777778	7	9	1.0	15	0.0	1.0	0.09999962236432555	0.5000210452506869	0.06770676916272003	0.6070997983559979	0.16346479885168144	0.5358559287613168	0.6000025126095002	0.548091872342633	0	1.0	0.0
6638	0.00011379425322104984	4.608592702611294e-07	2.1246263665790083e-07	0.9999964765006862	None	0.25	1	0.4	4	0.75	9	0.25925925925925924	0.75	13	9	0	0	0	0.6666666666666666	6	9	0.9333333333333333	14	0.0	1.0	0.3868753367828118	0.5509095125385962	-0.030930403227102405	0.5284359624033155	0.07642746002204688	0.5273794589616119	0.8526096969716935	0.5355930602351975	0	1.0	0.0
2916	1.7872877315735162e-08	1.7738644731484008e-08	2.4261925259845e-09	0.9999983687888723	None	0	0	0.375	6	0.5454545454545454	12	0.6	0	0	0	23	4	0	0.625	8	5	1.6	24	0.08	1.0	0	0	0	0	0	0	0	0	0	0	0
3456	0.0017945815223627715	0.0005697016305309841	0.0004157956401667958	0.9983940603359915	None	0.2	1	0.3333333333333333	4	0.8	12	0.20987654320987653	0.8	16	12	0	0	0	1.0	9	9	1.1333333333333333	17	0.0	1.0	-0.038306783447085865	0.6467387643407682	0.0005427926117153434	0.5042610289824285	0.1003536304281711	0.5997929937994747	0.6247002824242617	0.584707169203408	0	1.0	0.0
5667	0.004527077227899849	0.0020664030509683056	0.002053855440067403	0.994946852564765	None	0.25	1	0.4	4	0.75	9	0.25925925925925924	0.75	13	9	0	0	0	0.6666666666666666	6	9	0.9333333333333333	14	0.0	1.0	-0.09997500710606934	0.5056261954408571	3.0758343000175205e-05	0.5004059107209166	0.1340049886970563	0.5187763368707555	0.7228157135812381	0.5082717499921844	0	1.0	0.0
6812	2.2378415181096194e-08	2.2125510869033002e-08	1.2760219303369638e-09	0.999997473771276	None	0.25	1	0.4	4	0.7692307692307693	10	0.23809523809523808	0.7692307692307693	14	10	0	0	0	0.7777777777777778	7	9	1.0	15	0.0	1.0	0.0007621937280534061	0.5036842982996177	0.00014898118276977188	0.5019256682917785	7.902762784127648e-27	0.5	0.5008305187732467	0.5018700055461848	0	1.0	0.0
572	None	None	None	None	None	0	0	0.5	1	1.0	1	0.75	0	0	0	2	5	0	1.0	2	2	0.2	3	0.625	0	0	0	0	0	0	0	0	0	0	0	0
3500	0.0004315650005275469	8.744691373399392e-05	-7.81264805047371e-05	0.9988811981401827	None	0.25	1	0.4	4	0.7692307692307693	10	0.234375	0.7692307692307693	14	10	0	0	0	1.0	8	8	1.0	15	0.0	0.8571428571428571	-0.06175834004718728	0.5852830759403747	2.3784484100975687e-05	0.5002458077214121	-0.020586197142607912	0.6387945810686475	0.5868317508343545	0.5757147347383871	0	1.0	0.0
2294	None	None	None	None	None	0	0	0.25	4	0.7619047619047619	16	0.5111111111111111	0.047619047619047616	1	1	21	21	0	0.5555555555555556	5	9	1.5333333333333334	23	0.45652173913043476	0.23529411764705882	0.06448757554646288	0.5	0.09994347118778915	0.5	0.080354750112494	0.5	0.5361900098637653	0.5	1.0	1.0	0.0
1045	None	None	None	None	None	0	0	0.42857142857142855	3	0.75	6	0.5555555555555556	0.75	9	6	0	1	0	0.2222222222222222	9	2	0.6666666666666666	10	1.0	1.0	0.2118500806246229	0.689591749246036	0.003436416945486821	0.5025304490642717	0.06376679217573544	0.6768529730721282	0.7436926598193809	0.6261869846813302	1.0	1.0	0.0
7183	0.0037618968898308993	0.003833373620731578	0.0038325964093365024	0.9990725039763741	None	0.3333333333333333	1	0.4444444444444444	4	0.7272727272727273	8	0.28888888888888886	0.7272727272727273	12	8	0	0	0	0.5555555555555556	5	9	0.8666666666666667	13	0.0	1.0	-0.09999254051185483	0.5000498140067976	0.23345269385244488	0.5959457422076565	0.033831104967895514	0.6605925544027713	0.8098929654769127	0.5870003218850801	0	1.0	0.0
4950	0.004965462808135539	0.0005062210463013183	-0.000181577070149173	0.998750762498117	None	0.25	1	0.4	4	0.7692307692307693	10	0.23809523809523808	0.7692307692307693	14	10	0	0	0	0.7777777777777778	7	9	1.0	15	0.0	1.0	0.04018750154055306	0.6328305829299846	0	0.5	0.5628968679287866	0.7347492509600573	0.9313342277399741	0.6273997310157385	0	0.9285714285714286	0.0
2464	None	None	None	None	None	0	0	0.25	1	1.0	3	1.0	1.0	4	3	0	3	0	0.2	5	1	0.3333333333333333	5	1.0	0	2.889789388706936e-13	0.5000000000110602	0.0060763644577920385	0.5115308303578942	-0.05712964524232522	0.6426990516315845	0.5829550412068161	0.5525740871779228	1.0	1.0	0.0
2842	0.0030130461823266227	0.00039469970959031347	0.00039158579688197156	0.9887440151563662	None	0.5	1	0.5714285714285714	4	0.625	5	0.3333333333333333	0.625	9	5	0	0	0	0.8333333333333334	6	5	0.6666666666666666	10	0.0	1.0	0.36800790449105425	0.7225878714254858	0.03711515021186587	0.6641449179196646	0.03048127674170929	0.6827867333863964	0.8765318422990945	0.6903852989770533	0	1.0	0.0
5188	None	None	None	None	None	0.07692307692307693	1	0.35714285714285715	10	0.625	25	0.5185185185185185	0.55	30	22	11	0	0	1.0	9	9	2.8	42	0.0	0.7567567567567568	0.07499559740135718	0.5531438029923333	-0.09676545185485959	1.0	0.09999508659888542	0.5000015318991066	0.8027719727820962	1.0	0	0.9	0.0
1615	None	None	None	None	None	0	0	0.7142857142857143	5	0.25	2	0.6666666666666666	0	3	0	6	7	0	0.6	3	5	0.6666666666666666	10	0.5384615384615384	0.8	0	0	0	0	0	0	0	0	0	0	0
7285	2.8542568863390302e-08	2.7112408538093587e-08	1.4566145510377394e-09	0.999996352927157	None	0.25	1	0.4	4	0.75	9	0.25925925925925924	0.75	13	9	0	0	0	0.6666666666666666	6	9	0.9333333333333333	14	0.0	1.0	-0.09168733014817099	0.5300953650914665	0.021549295343320955	0.5037054764232562	3.6977386154765224e-17	0.5000000000027587	0.620793942210799	0.5112771981672616	0	1.0	0.0
1459	None	None	None	None	None	0.5	1	0.5714285714285714	4	0.625	5	0.5	0.375	5	3	4	4	0	0.8	4	5	0.6666666666666666	10	0.4	0.4	0.00010326263331807928	0.5005758633941162	0.2169753796795446	0.5699107973637535	0.04771442472401734	0.5276560911510645	0.7172068481266429	0.5328300365042954	1.0	1.0	0.0
1175	None	None	None	None	None	0.2	1	0.5	6	0.5625	9	0.5625	0.3125	10	5	7	0	0	0.5	8	4	1.2	18	0.0	0.42857142857142855	0.09928661289567672	0.5077434245354223	0.0009014626840607925	0.5042752392760943	0.05930683963507884	0.540755021392475	0.6008020799934128	0.5176143834710457	0	1.0	0.0
4485	0.005323899612501851	0.001975092298958723	0.00014298383247693142	0.9936905388121785	None	0.25	1	0.4	4	0.7692307692307693	10	0.23809523809523808	0.7692307692307693	14	10	0	0	0	0.7777777777777778	9	7	1.0	15	0.0	1.0	0.09999881966063891	0.5000041308034968	0.05244595715460667	0.5503790918184545	0.09999937925600706	0.5000060953810478	0.5558070134128617	0.516847236826085	0	0	0.0
1212	None	None	None	None	None	0	0	0.6666666666666666	2	0.5	1	0.6666666666666666	0.5	3	1	0	2	0	0.6666666666666666	3	2	0.26666666666666666	4	1.0	0	-0.13683668105563138	0.5338085735155121	-0.04048766420557251	0.517010339563887	-0.09543140373911871	0.5017099105179116	0.5866412673348071	0.5175218435558316	1.0	1.0	0.0
2860	0.0013056365206794084	0.00041586372478285633	-0.00035905099476972745	0.9989721621689477	None	0.5	1	0.5714285714285714	4	0.625	5	0.3333333333333333	0.625	9	5	0	0	0	0.8333333333333334	5	6	0.6666666666666666	10	0.0	1.0	0.08838994833886601	0.5131555710362274	0.07904840566934841	0.589950448934659	-0.0999109560011048	0.5005321659405692	0.7012653055495256	0.5348205136625449	0	1.0	0.0
4345	7.279394568547735e-05	9.068935109263191e-07	1.854807927474839e-07	0.9999825376353967	None	0.25	1	0.4	4	0.7692307692307693	10	0.23809523809523808	0.7692307692307693	14	10	0	0	0	0.7777777777777778	7	9	1.0	15	0.0	1.0	0.09999996510252736	0.5000000207157943	0.13238794449868035	0.6569360825060288	-0.042017870287455586	0.6385875566186258	0.6753460721593247	0.600201078601778	0	0.7142857142857143	0.0
7088	0.00028217549344682476	2.6641707217675567e-05	-1.5835136921372962e-05	0.9995024380916733	None	0.25	1	0.4	4	0.75	9	0.25925925925925924	0.75	13	9	0	0	0	0.6666666666666666	6	9	0.9333333333333333	14	0.0	1.0	0.03534914771490404	0.5727497074399226	-0.06355464235441821	0.5962941525984937	0.014550030328578736	0.6269354673190103	0.6154569019197088	0.598865326310596	0	1.0	0.0
4785	0.01861638521502371	0.010049914758709842	-0.009067539596223237	0.9810697338336816	None	0.25	1	0.4	4	0.75	9	0.25925925925925924	0.75	13	9	0	0	0	0.6666666666666666	9	6	0.9333333333333333	14	0.0	1.0	0.3599607809961155	0.6800800067996183	0.09938571591898168	0.5193997960207825	0.09996019730054771	0.5002287588333652	0.7731393648178387	0.5689489623445411	0	0.9230769230769231	0.0
5925	0.003026934150659592	0.0009204175898682196	-0.0005213446418730126	0.9969800800070543	None	0.25	1	0.4	4	0.75	9	0.25925925925925924	0.75	13	9	0	0	0	0.6666666666666666	6	9	0.9333333333333333	14	0.0	1.0	-0.06674087719412883	0.5929753483343069	0.09633945710579178	0.5056132593246889	0.24614814181024852	0.5222635847681636	0.77963659399814	0.5405645093832752	0	1.0	0.0
2424	None	None	None	None	None	0	0	1.0	1	0	0	1.0	0	1	0	0	0	0	0.5	2	1	0.13333333333333333	2	0.0	0	0	0	0	0	0	0	0	0	0	0	0
2581	None	None	None	None	None	0	0	0.16666666666666666	9	0.810126582278481	64	1.0	0.6835443037974683	63	54	17	0	0	1.0	9	9	5.4	81	0.0	1.0	0.09999999994661053	0.5000000009530853	0.2911047916674164	0.6438293439892142	0.09999936791826099	0.5000397363626768	0.7111297103176997	0.5491889401479217	0	1.0	0.0
3820	0.009328128472531848	0.0011545641706007428	0.0006538475559199867	0.9788380175824737	None	0.25	1	0.4	4	0.7692307692307693	10	0.23809523809523808	0.7692307692307693	14	10	0	0	0	0.7777777777777778	9	7	1.0	15	0.0	1.0	0.36486845223324105	0.654172844125951	0.08613538257259647	0.5228377496441442	0.0999999999896752	0.5000000001645379	0.7804008583289085	0.5604402644612504	0	0	0.0
4208	0.007237757482969242	0.0005318610037890291	-0.0004545922226499648	0.989157422092212	None	0.25	1	0.4	4	0.7692307692307693	10	0.23809523809523808	0.7692307692307693	14	10	0	0	0	0.7777777777777778	7	9	1.0	15	0.0	1.0	0.16393910610241594	0.58732299826125	1.376379735033207e-05	0.502486165280156	0.09993550519573302	0.5003585865811382	0.6620543783763813	0.5303201530454226	0	0	0.0
843	None	None	None	None	None	0	0	0.25	4	0.7727272727272727	17	0.8	0	0	0	23	0	0	0.8333333333333334	5	6	1.6	24	0.0	0.21052631578947367	0	0	0	0	0	0	0	0	0	0	0
4096	0.0038186669834137502	0.00020178412734334227	-0.0001988113779343886	0.9910307708894245	None	0.25	1	0.4	4	0.7692307692307693	10	0.23809523809523808	0.7692307692307693	14	10	0	0	0	0.7777777777777778	7	9	1.0	15	0.0	1.0	0.07818243292552222	0.6494403688183801	-0.09995088122640264	0.5025013983723181	-0.09579902392627512	0.6736689526777027	0.6946612898697444	0.6107511608836499	0	1.0	0.0
3377	0.0019421213829781219	0.0005039241993347645	-0.00013512793700951265	0.9955179679595823	None	0.3333333333333333	1	0.5	4	0.6666666666666666	6	0.3055555555555556	0.6666666666666666	10	6	0	0	0	1.0	6	6	0.7333333333333333	11	0.0	0.8	0.09850175826493465	0.5074829990422436	0.09560216297197037	0.6603651417561822	0.07358572863557904	0.5744958773801218	0.5329000519361244	0.5821708755597769	0	0	0.0
802	None	None	None	None	None	0.5	2	0.6363636363636364	7	0.42857142857142855	6	0.5333333333333333	0.21428571428571427	9	3	6	0	0	0.8333333333333334	5	6	1.0666666666666667	16	0.0	0.3333333333333333	-0.09997388820852024	0.5000308974644907	3.624739742174212e-05	0.5005384929215535	0.062134316430352235	0.5975862837475749	0.6609819090654591	0.5330928459689669	0	0.8888888888888888	0.0
3726	0.0019164738556139383	0.0004000266141214718	0.0003066216133176442	0.9980570242691448	None	0.25	1	0.4	4	0.7692307692307693	10	0.23809523809523808	0.7692307692307693	14	10	0	0	0	0.7777777777777778	9	7	1.0	15	0.0	1.0	-0.09318240627123472	0.512803571838682	0.039494865293958764	0.5337136498960425	0.04845818570371038	0.5060628055473648	0.654324429116062	0.5175375881390379	0	0	0.0
3775	0.0002124806898116543	1.1970763497732863e-05	1.090486707360457e-05	0.9996922811128219	None	0.25	1	0.4	4	0.7692307692307693	10	0.23809523809523808	0.7692307692307693	14	10	0	0	0	0.7777777777777778	7	9	1.0	15	0.0	1.0	-0.04714773318424735	0.6313200048148042	1.283149824226709e-08	0.500111198832573	0.032127184346721724	0.509793719065884	0.5854385034702095	0.5479776402650083	0	1.0	0.0
6057	0.009404975924698297	0.0034295911712681503	0.003304389289453203	0.9954191194795157	None	0.25	1	0.4	4	0.75	9	0.25925925925925924	0.75	13	9	0	0	0	0.6666666666666666	9	6	0.9333333333333333	14	0.0	1.0	0.09999994272950286	0.5000005346531966	0.09930977829797993	0.5894024360790944	0.5341958180496	0.6180515679310233	0.8877916132824265	0.569773725934265	0	1.0	0.0
855	None	None	None	None	None	0.2	1	0.38461538461538464	5	0.7058823529411765	12	0.3958333333333333	0.7058823529411765	17	12	1	0	0	0.75	6	8	1.2666666666666666	19	0.0	0.7692307692307693	0.11648415816305198	0.9083540814802231	0.0740913941923548	0.5788719670073045	3.918196308921845e-06	0.5002126327686243	0.6617870194468234	0.7049327110097662	0	0.9411764705882353	0.0
6870	0.00014362516096381084	4.736645513581421e-07	-8.830214290979245e-08	0.9999985403863254	None	0.25	1	0.36363636363636365	4	0.7857142857142857	11	0.2222222222222222	0.7857142857142857	15	11	0	0	0	0.8888888888888888	9	8	1.0666666666666667	16	0.0	1.0	0.03450376860944453	0.6711831747808146	0.3076919296229752	0.6662568480539278	0.03193274396937699	0.5371632277233317	0.7840156848572222	0.6266622296619768	0	1.0	0.0
4543	0.02064913844436651	0.0009095365203922545	0.0008389711482477649	0.9646200231208045	None	0.25	1	0.4	4	0.75	9	0.25925925925925924	0.75	13	9	0	0	0	0.6666666666666666	6	9	0.9333333333333333	14	0.0	1.0	0.24809015533446846	0.607774958928371	0.09994502178593036	0.5269742226357452	0.31327900421004584	0.5804855964775936	0.7213084564449823	0.5720563402763977	0	0	0.0
3344	0.000990107303431117	0.00022953324946638727	-0.00022953249769410867	0.999161995757015	None	0	0	0.5	2	0.6666666666666666	2	1.0	0.6666666666666666	4	2	0	0	0	0.2	1	5	0.3333333333333333	5	0.0	1.0	7.902762784127648e-27	0.5	0.04611660394905868	0.5945167766815309	-0.0647514882997251	0.5518595845473392	0.625695716012882	0.5490794909936489	0	1.0	0.0
2610	0.00282528331464539	0.0002664949578337211	9.184926396048749e-06	0.9982172395859608	None	0.5	1	0.6666666666666666	4	0.5714285714285714	4	0.375	0.5714285714285714	8	4	0	0	0	0.6666666666666666	6	4	0.6	9	0.0	0.6666666666666666	0.09999729602077392	0.5000016693436511	1.585590424024612e-07	0.500017948750821	-0.02229636244439353	0.6354347374924448	0.6299430696800054	0.546174913477984	0	0	0.0
7203	0.013680356383354419	0.002718240543841325	-0.0022578514124598336	0.980058328974313	None	0.25	1	0.36363636363636365	4	0.7857142857142857	11	0.2222222222222222	0.7857142857142857	15	11	0	0	0	0.8888888888888888	9	8	1.0666666666666667	16	0.0	1.0	0.32001016308977087	0.5216998998845226	0.09982038312873207	0.5001182571575626	0.3116795465285388	0.7690163557819483	0.7307891730204514	0.6058810328085547	0	1.0	0.0
4316	0.0007177083373963165	0.0002771413523500212	-0.00013941331193675249	0.9990054698481408	None	0.25	1	0.4	4	0.7692307692307693	10	0.23809523809523808	0.7692307692307693	14	10	0	0	0	0.7777777777777778	7	9	1.0	15	0.0	1.0	3.2804462908073804e-24	0.5	0.07238298075439371	0.66235881977144	0.2932671073059668	0.554975730016411	0.7888197491733101	0.5740040029555415	0	0	0.0
4073	0.0038072885169271975	0.0001916632293593036	0.0001461174760885391	0.9944888127993919	None	0.25	1	0.4	4	0.7692307692307693	10	0.23809523809523808	0.7692307692307693	14	10	0	0	0	0.7777777777777778	7	9	1.0	15	0.0	1.0	0.08775260257240172	0.6674062160246972	0.021628795495630414	0.572936197907682	0.07803389612757419	0.5820133034449454	0.5914588927245447	0.6083671762884314	0	1.0	0.0
5457	0.002508217542130675	0.0002551855533626058	2.91008222335977e-05	0.9962783566322375	None	0.3333333333333333	1	0.4444444444444444	4	0.7272727272727273	8	0.2653061224489796	0.7272727272727273	12	8	0	0	0	1.0	7	7	0.8666666666666667	13	0.0	0.6666666666666666	3.5725027146836084e-05	0.5002351073957246	0.17638789376178	0.6207483403050381	-0.09640134154604793	0.51383770418078	0.7562750543482751	0.5456253227695325	0	1.0	0.0
795	None	None	None	None	None	0	0	0.16666666666666666	1	1.0	6	1.0	0.6666666666666666	5	4	2	4	0	0.5	4	2	0.5333333333333333	8	0.5714285714285714	0	2.630328230682433e-08	0.5000000563866996	-0.20528242629465296	0.5443243294980168	-0.015582280934774206	0.6490200904732741	0.7268774535198987	0.5656601809088955	1.0	1.0	0.0
1534	None	None	None	None	None	0	0	0.75	3	0.3333333333333333	1	0.5555555555555556	0	2	0	2	0	0	1.0	3	3	0.3333333333333333	5	0.0	0.6666666666666666	0	0	0	0	0	0	0	0	0	0	0
3695	0.006159042669544089	0.0013847383333765624	-0.0007162880428749575	0.9920108384271112	None	0.3333333333333333	1	0.4444444444444444	4	0.7272727272727273	8	0.2708333333333333	0.7272727272727273	12	8	0	0	0	0.75	6	8	0.8666666666666667	13	0.0	0.8571428571428571	0.09907005632316304	0.5393912443462952	0.09276327884215925	0.5261968459267825	0.0999999965946001	0.5000000109770703	0.5237271265522676	0.5218839809876915	0	1.0	0.0
5418	7.584151963850854e-05	9.973728635549155e-07	6.926769595489994e-07	0.9999609461941279	None	0.25	1	0.4	4	0.7692307692307693	10	0.23809523809523808	0.7692307692307693	14	10	0	0	0	0.7777777777777778	7	9	1.0	15	0.0	1.0	0.09999994626448802	0.5000005112605114	-0.05283798819336327	0.9848568994248992	0.019133424413046766	0.5004440602332065	0.651193309623454	0.8009501166777827	0	0.5714285714285714	0.0
1443	None	None	None	None	None	0.5	1	0.5714285714285714	4	0.625	5	0.3333333333333333	0.625	9	5	0	0	0	0.8333333333333334	6	5	0.6666666666666666	10	0.0	1.0	0.09118668755358567	0.5107645592177844	0.09087467065571923	0.5310861801520123	0.009415587115159852	0.6853745404453196	0.6030702490970579	0.5781989482953203	0	1.0	0.0
7113	0.0002630724149960146	9.601780080905772e-07	8.960206690945608e-07	0.9999971869570284	None	0.25	1	0.4	4	0.7692307692307693	10	0.23809523809523808	0.7692307692307693	14	10	0	0	0	0.7777777777777778	7	9	1.0	15	0.0	1.0	0.0022763101879855023	0.5000000292782881	0	0.5	-0.04036265131311704	0.6484631600051327	0.5590170858237687	0.5508478475940337	0	1.0	0.0
2069	None	None	None	None	None	0	0	0.2571428571428571	9	0.7	35	0.9285714285714286	0.62	39	31	12	9	0	0.875	7	8	3.466666666666667	52	0.45	0.782608695652174	1.3147890672305355e-05	0.501192234595899	1.0337691242547733e-10	0.5000065322451996	7.902762784127648e-27	0.5	0.5000154948768345	0.5003995896151513	0.0	0	0.0
1010	None	None	None	None	None	0	0	0.375	6	0.5238095238095238	11	0.5476190476190477	0	2	0	20	0	0	0.8571428571428571	7	6	1.5333333333333334	23	0.0	0.875	0	0	0	0	0	0	0	0	0	0	0
4698	0.02486580675274483	0.0032671939720347073	0.0032623653793538835	0.9855530369928474	None	0.25	1	0.4	4	0.75	9	0.25925925925925924	0.75	13	9	0	0	0	0.6666666666666666	9	6	0.9333333333333333	14	0.0	1.0	0.014469016224946615	0.5002974680557883	0.09965030135866618	0.5027426807024575	0.4622380525108598	0.6303522488009665	0.8745089395618746	0.5453656427380621	0	0	0.0
5162	0.0015622438470256038	6.666319279631141e-05	-1.9857268452319123e-06	0.9936411129402744	None	0.25	1	0.5	5	0.6153846153846154	8	0.3333333333333333	0.6153846153846154	13	8	1	1	0	0.5555555555555556	5	9	1.0	15	1.0	1.0	0.09999999998372351	0.5000000002625364	0.08960155877506784	0.6422478657431154	0.02173680167901471	0.5023499705861423	0.5906606811279234	0.5493829714956897	1.0	0.8461538461538461	0.0
7456	0.03447490133863909	0.026797116746149777	0.006542330369466872	0.9874505524106955	None	0.25	1	0.4	4	0.7692307692307693	10	0.23809523809523808	0.7692307692307693	14	10	0	0	0	0.7777777777777778	7	9	1.0	15	0.0	1.0	0.3047272905894102	0.5317448344143539	1.1884921948584702e-06	0.5002033689289	0.16524215830517713	0.5314283400049201	0.7768365768408002	0.5211409846866932	0	0.2857142857142857	0.0
5958	0.004363571983663825	0.0006724965755552622	-0.0005356494964150915	0.9975572142945659	None	0.25	1	0.36363636363636365	4	0.7857142857142857	11	0.2222222222222222	0.7857142857142857	15	11	0	0	0	0.8888888888888888	9	8	1.0666666666666667	16	0.0	1.0	0.0412795415326361	0.5629503671592276	0.030708084866193353	0.5338929064680598	0.23932122382183496	0.5248222358411093	0.7259501746517067	0.5406016681148338	0	1.0	0.0
4379	0.0003929256751416257	0.0002589237281604501	0.00025786935391209454	0.9983774870173722	None	0.25	1	0.4	4	0.7692307692307693	10	0.23809523809523808	0.7692307692307693	14	10	0	0	0	0.7777777777777778	9	7	1.0	15	0.0	1.0	0.09971460868352473	0.5016897109678821	0.10111045992448515	0.6829553425332865	0.07903748442563288	0.9892344529062106	0.5871386269483254	0.8538233755957412	0	0.42857142857142855	0.0
15	None	None	None	None	None	0	0	0	0	0	0	1.0	0	0	0	0	0	0	1.0	1	1	0.06666666666666667	1	0.0	0	0	0	0	0	0	0	0	0	0	0	0
4029	1.860521286776976e-05	1.2680390743479006e-06	2.816805480181175e-09	0.9994185327531547	None	0.25	1	0.4	4	0.75	9	0.25925925925925924	0.75	13	9	0	0	0	0.6666666666666666	6	9	0.9333333333333333	14	0.0	1.0	0	0.5	0	0.5	0.39829232420154537	0.5932939894417952	0.8673315346609508	0.531425144451607	0	0.46153846153846156	0.0
6521	0.0069185707852831135	0.0012043063252570225	6.18228016851928e-05	0.9943931877194977	None	0.25	1	0.4	4	0.7692307692307693	10	0.23809523809523808	0.7692307692307693	14	10	0	0	0	0.7777777777777778	7	9	1.0	15	0.0	1.0	7.217294599767941e-19	0.5000000000000004	-0.04372890614862701	0.5262369675180878	0.09999999999515388	0.500000000004499	0.6460167281744459	0.5087528019715072	0	0.21428571428571427	0.0
6161	0.008969443827199192	0.0001928529785264753	-0.0001580095763243731	0.9892768734892742	None	0.25	1	0.4	4	0.7692307692307693	10	0.23809523809523808	0.7692307692307693	14	10	0	0	0	0.7777777777777778	7	9	1.0	15	0.0	1.0	5.796157968073455e-07	0.5088945430335711	0.02445242115996672	0.5622236196090095	0.09999488432870748	0.500006123880032	0.6048354169415618	0.5237984921481336	0	1.0	0.0
3549	8.341916646572826e-09	6.694023767847774e-09	4.549290558767919e-09	0.9999958557409617	None	0.25	1	0.36363636363636365	4	0.7857142857142857	11	0.2222222222222222	0.7857142857142857	15	11	0	0	0	0.8888888888888888	8	9	1.0666666666666667	16	0.0	1.0	-0.08720626081330862	0.6477159635840715	0.09519747980236296	0.511260429122045	2.5990561342919627e-05	0.5020779017294206	0.667949050369499	0.5549748079418892	0	1.0	0.0
4942	0.001954701350102687	0.0009876058646322737	0.0008563826826332983	0.9994852924130796	None	0.25	1	0.4	4	0.75	9	0.25925925925925924	0.75	13	9	0	0	0	0.6666666666666666	6	9	0.9333333333333333	14	0.0	1.0	-0.043863258782615	0.5049835967613753	0.06485414349370436	0.556781955363258	0.09999999999383677	0.50000000009499	0.6484845719023447	0.5206588070240125	0	1.0	0.0
3389	0.006301033230207693	0.005479886909543576	-0.005199521519828939	0.9955530428294059	None	0.3333333333333333	1	0.5	4	0.6666666666666666	6	0.3055555555555556	0.6666666666666666	10	6	0	0	0	1.0	6	6	0.7333333333333333	11	0.0	0.4	0.0996930641651679	0.5005401170087178	-0.019520081370354554	0.6414945548833743	-0.0791622832619256	0.5178735309989315	0.6804324495640861	0.55441215756349	0	0	0.0
238	None	None	None	None	None	0	0	0.3333333333333333	3	0.7272727272727273	8	0.43333333333333335	0.45454545454545453	8	5	4	5	0	0.8333333333333334	6	5	0.8666666666666667	13	0.5555555555555556	0.16666666666666666	0.0995261858679243	0.5115701759418347	-0.02777123272822866	0.6214107814951954	0.09635266541245897	0.5472386026083578	0.6361781451216544	0.5606457143021824	1.0	1.0	0.0
2855	0.0019796585979402425	0.0015058553964049641	4.117420216725214e-06	0.9910750767174199	None	0	0	0.5	2	0.75	3	0.6	0.75	5	3	0	2	0	0.4	5	2	0.4	6	1.0	0	0.2247602028883584	0.5510807166534458	0.1856423458140472	0.6008833622431635	0.09569738965330023	0.5205442648214039	0.6372856433875661	0.5577748457877202	0.0	0	0.0
2929	0.00029044791155008036	1.6180768405698758e-06	-1.5287169383394674e-06	0.9985774044823728	None	0	0	0.5	2	0.6666666666666666	2	1.0	0.6666666666666666	4	2	0	0	0	0.2	1	5	0.3333333333333333	5	0.0	1.0	4.705203597117505e-05	0.500169283653373	0.021313655985852338	0.5000167788069394	0.0373544993791909	0.6547303537527118	0.5876816933024398	0.5531848759804513	0	1.0	0.0
7185	0.00844026378533549	0.0013013015742864061	0.0007879055613518195	0.9938234058345717	None	0.2	1	0.3333333333333333	4	0.8	12	0.20987654320987653	0.8	16	12	0	0	0	1.0	9	9	1.1333333333333333	17	0.0	1.0	0.24329819227225036	0.7065739002671285	0.0005199149273362073	0.5312170361182956	0.0620568980911813	0.5590649773491013	0.7212264311969713	0.6019827977903777	0	0	0.0
2775	None	None	None	None	None	0.5	2	0.6	6	0.46153846153846156	6	0.625	0.38461538461538464	11	5	3	2	0	0.6666666666666666	6	4	1.0	15	0.5	0.8333333333333334	0.007616058414852132	0.5001955508271544	6.465097176916845e-08	0.5000019248017229	0.06909449221087566	0.5548402506229284	0.5766504905770159	0.5184114161686142	1.0	1.0	0.0
1338	None	None	None	None	None	0	0	0.3181818181818182	7	0.6129032258064516	19	0.5238095238095238	0.0967741935483871	9	3	23	7	0	0.7777777777777778	7	9	2.2	33	0.1590909090909091	0.7692307692307693	0.043502271626387964	0.5546215400516843	0.021137317189713328	0.6603914544522944	0.09999991135957075	0.500001623676306	0.5928407494403979	0.5731714336104649	0.0	0	0.0
1749	None	None	None	None	None	0	0	0.6666666666666666	2	0.5	1	0.6666666666666666	0.5	3	1	0	2	0	0.6666666666666666	3	2	0.26666666666666666	4	1.0	0	0.04728883616634444	0.5437556076715381	-0.09882977333253426	0.5137739839241511	-0.12023943447784799	0.5146990796151909	0.6801783612418879	0.5240975185330818	1.0	1.0	0.0
4350	0.005586135955813496	0.0005902610327361445	0.0005743802489569518	0.9929139180579485	None	0.25	1	0.4	4	0.7692307692307693	10	0.23809523809523808	0.7692307692307693	14	10	0	0	0	0.7777777777777778	7	9	1.0	15	0.0	1.0	0.06796344246326132	0.6450730231284081	0.05553346010722081	0.5149991990819389	0.45019148137826	0.7136231692449213	0.8688456406130217	0.6279668132313674	0	0	0.0
1819	None	None	None	None	None	0.6666666666666666	2	0.6666666666666666	6	0.45454545454545453	5	0.40625	0.45454545454545453	11	5	1	0	0	0.5	4	8	0.8666666666666667	13	0.0	0.8	0.09988602056747152	0.5002323032228272	0.044056769170392515	0.523596762975819	0.0015384284731297972	0.5795594745081992	0.5993045818281574	0.5346403912908653	0	0.45454545454545453	0.0
1214	None	None	None	None	None	0	0	0.3333333333333333	2	0.7142857142857143	5	0.75	0	0	0	8	1	0	0.75	4	3	0.6	9	0.05	0	0	0	0	0	0	0	0	0	0	0	0
2872	9.015295386340136e-08	3.323472836276693e-08	-3.318229089244679e-08	0.9999864723347126	None	0.25	1	0.4	4	0.75	9	0.25	0.75	13	9	0	0	0	0.875	7	8	0.9333333333333333	14	0.0	1.0	0.03671209907900751	0.5671438800618819	0.00086501331763982	0.5107915938068669	7.902762784127648e-27	0.5	0.5426869443102025	0.5260913388729537	0	0.15384615384615385	0.0
6551	4.839857723902888e-05	8.857023983509653e-07	8.753308638853428e-07	0.9999974082382422	None	0.25	1	0.4	4	0.7692307692307693	10	0.23809523809523808	0.7692307692307693	14	10	0	0	0	0.7777777777777778	7	9	1.0	15	0.0	1.0	0.3598606449263478	0.5617611074902835	7.902762784127648e-27	0.500000000749467	0.036742498582085115	0.5276625694907184	0.8351362138800116	0.5298873184312655	0	1.0	0.0
5675	0.009506242293163708	0.008688804580775873	-0.0011556269189253207	0.9900304524174204	None	0.25	1	0.4	4	0.75	9	0.25925925925925924	0.75	13	9	0	0	0	0.6666666666666666	9	6	0.9333333333333333	14	0.0	1.0	0.09999961561022624	0.5000001852055703	0.01659191405142462	0.5409807194145665	0.09999282122379718	0.501955502545075	0.5970459665582428	0.5143389184872647	0	0.15384615384615385	0.0
14	None	None	None	None	None	0.25	1	0.4	4	0.7692307692307693	10	0.23809523809523808	0.7692307692307693	14	10	0	0	0	0.7777777777777778	9	7	1.0	15	0.0	1.0	0.12906331319882697	0.601301503537336	0.09951339125085643	0.5014572974531157	2.854381127209435e-05	0.5008434253675857	0.6344286075660533	0.5349507324485948	0	0	0.0
5110	0.0057578156301973	0.0029798124421157334	0.002886703286742301	0.9992024764154838	None	0.25	1	0.4	4	0.7692307692307693	10	0.23809523809523808	0.7692307692307693	14	10	0	0	0	0.7777777777777778	7	9	1.0	15	0.0	1.0	0.09806550951350576	0.5022438220700414	-0.03864930951218924	0.7393556467723634	0.17761573167715755	0.5031765367012909	0.7104815091831586	0.5877733172010924	0	1.0	0.0
3874	None	None	None	None	None	0.15384615384615385	2	0.39285714285714285	11	0.5897435897435898	23	0.5061728395061729	0.5384615384615384	31	21	9	0	0	1.0	9	9	2.7333333333333334	41	0.0	0.75	0.026316282679682057	0.5316774243242124	2.095085019736662e-08	0.52781745176001	0.043353924113723866	0.5165060462457084	0.5432071033314887	0.5253376646991665	0	0	0.0
4804	0.0022033062490235834	0.00089352031743415	0.0008914918367254929	0.9978344156571716	None	0.25	1	0.4	4	0.75	9	0.25925925925925924	0.75	13	9	0	0	0	0.6666666666666666	6	9	0.9333333333333333	14	0.0	1.0	-0.09999955745608172	0.5013859074713349	1.546154570121633e-22	0.5015194573753855	0.1	0.5000000000000003	0.6934917718006142	0.50096845648005	0	1.0	0.0
3548	0.0021727023443941767	0.00016841871065649013	-5.8494280539712764e-05	0.9994019198460514	None	0.3333333333333333	1	0.5	4	0.6666666666666666	6	0.3142857142857143	0.6666666666666666	10	6	0	0	0	0.7142857142857143	7	5	0.7333333333333333	11	0.0	0.6666666666666666	8.147749325399993e-05	0.510631836797269	0.05901608233329736	0.6148493889111842	0.09999999906782563	0.5000000002725427	0.6055713733423945	0.5424208287385963	0	1.0	0.0
3023	None	None	None	None	None	0.125	2	0.3142857142857143	11	0.66	33	0.6419753086419753	0.52	36	26	15	0	0	1.0	9	9	3.466666666666667	52	0.0	0.7906976744186046	0.09999891326759969	0.500004702603728	0.09999999296901611	0.5000005719693208	-0.02074769021561057	0.6919076799729666	0.6385799292437261	0.5670171389594708	0	1.0	0.0
70	None	None	None	None	None	0.2	1	0.3333333333333333	4	0.8	12	0.20987654320987653	0.8	16	12	0	0	0	1.0	9	9	1.1333333333333333	17	0.0	1.0	0.0007295446500324176	0.5163757201576555	0.0664998037164121	0.6705980912195851	0.08743422380185459	0.52072288887968	0.608079839030957	0.5711273646936302	0	1.0	0.0
4476	0.0050554826116143885	0.0002266059494182617	-6.740563846788839e-05	0.9949803300814387	None	0.25	1	0.36363636363636365	4	0.7857142857142857	11	0.2222222222222222	0.7857142857142857	15	11	0	0	0	0.8888888888888888	9	8	1.0666666666666667	16	0.0	1.0	-0.046995995963697065	0.6913541244921162	0.09945641551663296	0.517752910181044	0.2514872321569998	0.6560649406946621	0.7640039008940346	0.6242832533221027	0	1.0	0.0
1809	None	None	None	None	None	0.375	3	0.5789473684210527	11	0.4230769230769231	11	0.5714285714285714	0.4230769230769231	22	11	5	0	0	1.0	7	7	1.8666666666666667	28	0.0	0.6086956521739131	0.0026068623847450762	0.6751865381215036	0.08411912465764809	0.6204503815403409	0.020381930699912083	0.5060620429535284	0.613083338764045	0.6024815922477311	0	0.18181818181818182	0.0
522	None	None	None	None	None	0	0	0.25	1	1.0	3	1.0	1.0	4	3	0	1	0	0.2	1	5	0.3333333333333333	5	0.3333333333333333	0	0.2781743981777244	0.5805186062425385	0.017124142279656814	0.5025171439029952	0.07175859221124722	0.5344365341973316	0.7547764476196217	0.5393299063655801	1.0	1.0	0.0
476	None	None	None	None	None	0	0	0.5	3	0.7142857142857143	5	0.375	0.7142857142857143	8	5	0	0	0	0.6666666666666666	4	6	0.6	9	0.0	0.4	0.021181791003811602	0.5894988065848188	-0.022300373303395564	0.6792878579066978	0.09735187024939834	0.5661869314494159	0.6435540323398159	0.6129118027199103	0	1.0	0.0
5369	0.015754738045173362	0.003567022621472946	0.0029726622761196766	0.9207056292250678	None	0.25	1	0.4	4	0.75	9	0.25925925925925924	0.75	13	9	0	0	0	0.6666666666666666	9	6	0.9333333333333333	14	0.0	1.0	0.013084936900281502	0.5	0.37875669293145436	0.6722248420767449	0.3815532285667114	0.6722696352968934	0.8535911722809522	0.6174907126346924	0	1.0	0.0
1625	None	None	None	None	None	0.5	1	0.5714285714285714	4	0.5	4	0.5	0	0	0	9	13	0	0.8	5	4	0.6666666666666666	10	0.5909090909090909	0.8	0	0	0	0	0	0	0	0	0	0	0
4803	0.0025560029954843954	0.001329218727692322	0.0012253324353573394	0.9942380869832829	None	0.2857142857142857	2	0.375	6	0.7142857142857143	15	0.2839506172839506	0.7142857142857143	21	15	1	0	0	1.0	9	9	1.5333333333333334	23	0.0	0.8571428571428571	0.09999999697612869	0.5000046034314569	0.002822461282227761	0.5837562627374545	0.025828013827362818	0.6400723391493557	0.60671601040518	0.5755755209818187	0	1.0	0.0
6160	0.006467807258156423	0.001643939473031994	0.0016059212449894423	0.9943420739029295	None	0.25	1	0.4	4	0.75	9	0.25925925925925924	0.75	13	9	0	0	0	0.6666666666666666	9	6	0.9333333333333333	14	0.0	1.0	-0.0507653880155832	0.6053003990037437	0.14896987173996357	0.5000000000000001	0.530201449024293	0.6879920286518488	0.9231231679401916	0.6001562362967098	0	1.0	0.0
6817	0.00412645739052178	0.0011980137764354766	5.454789596489799e-06	0.9867081137223914	None	0.25	1	0.4	4	0.7692307692307693	10	0.23809523809523808	0.7692307692307693	14	10	0	0	0	0.7777777777777778	9	7	1.0	15	0.0	1.0	0.30639698407589505	0.569693114945468	-0.09972490547312356	0.5487871311302285	-0.05587357767303207	0.6173076415202599	0.8597615612115652	0.5788779319015249	0	1.0	0.0
2704	0.00010949343022831496	9.913078922946362e-07	9.910956268744372e-07	0.9999963543080131	None	0	0	0.5	2	0.6666666666666666	2	0.625	0.6666666666666666	4	2	0	0	0	0.5	4	2	0.3333333333333333	5	0.0	0	6.6061581334614e-08	0.5000000874266932	0.09389532945407322	0.5175737425839099	0.09869967847943713	0.5018502999637445	0.6115802133029227	0.5064767644891074	0	1.0	0.0
3683	0.0009127083773591136	0.0003488100114344311	-8.508569773701114e-05	0.9992770730320033	None	0.25	1	0.4	4	0.75	9	0.25925925925925924	0.75	13	9	0	0	0	0.6666666666666666	6	9	0.9333333333333333	14	0.0	1.0	0.09277310142754305	0.6458185602670996	0.019810471479767243	0.5669915516740067	0.03358196042740383	0.5592477646446945	0.5631301077041283	0.591330595362841	0	1.0	0.0
1762	None	None	None	None	None	0	0	0.4	2	0.8	4	0.4666666666666667	0.6	4	3	2	5	0	0.6	5	3	0.4666666666666667	7	0.7142857142857143	0	-0.030153374263239476	0.5066812465430637	1.857951067950209e-07	0.5000010477811049	0.07762051588014907	0.5680955768967919	0.6127444841256763	0.5250470273507235	0.75	1.0	0.0
4072	3.202481638169001e-08	3.173847659548503e-08	2.243041802434059e-08	0.9999950613502356	None	0.3333333333333333	1	0.4444444444444444	4	0.7272727272727273	8	0.2653061224489796	0.7272727272727273	12	8	0	0	0	1.0	7	7	0.8666666666666667	13	0.0	0.6666666666666666	0.02151906019936948	0.526208446093653	-0.04339894698609866	0.6332712524188642	1.214168437563679e-06	0.5000019126006308	0.5748577650755136	0.5540557400166283	0	1.0	0.0
7034	0.0066901634996677905	0.0009086051245243552	-0.0006833528537999786	0.9947842820055628	None	0.25	1	0.4	4	0.75	9	0.25925925925925924	0.75	13	9	0	0	0	0.6666666666666666	6	9	0.9333333333333333	14	0.0	1.0	0.08136847172105166	0.5484240911938448	0.006119171231326749	0.584027026744249	0.09969595797753802	0.5008279250172027	0.6060532282807434	0.5446262713191714	0	0.38461538461538464	0.0
375	None	None	None	None	None	0.3333333333333333	1	0.5	4	0.6666666666666666	6	0.3055555555555556	0.6666666666666666	10	6	0	0	0	1.0	6	6	0.7333333333333333	11	0.0	0.8	-0.7000913067461138	0.9999827705423715	0.13761585158226797	0.5132236936071	3.978295374672411e-11	0.5000109300682082	0.9900184663396331	0.9752517580382292	0	1.0	0.0
3041	0.0010693310397573064	0.00016081972510594052	-1.1111835530032484e-06	0.9984316758056617	None	0.3333333333333333	1	0.5	4	0.6666666666666666	6	0.3142857142857143	0.6666666666666666	10	6	0	0	0	0.7142857142857143	7	5	0.7333333333333333	11	0.0	0.6666666666666666	-0.08512164715169385	0.6906395296526817	0.09999686669618843	0.5004391454861886	0.0999999983862372	0.5000000003628232	0.7052976409267622	0.5666728447746122	0	1.0	0.0
5010	0.0021963613912588994	0.0001279155002836199	3.60307501997233e-05	0.9971679097564107	None	0.25	1	0.4	4	0.75	9	0.25925925925925924	0.75	13	9	0	0	0	0.6666666666666666	6	9	0.9333333333333333	14	0.0	1.0	-0.05517750101629819	0.9430369840827858	8.060463504857995e-05	0.5199411369568073	0.04899499820488391	0.6756630087342944	0.6337504782608437	0.7697335288044309	0	0.15384615384615385	0.0
7290	0.00026356143578540016	6.428015516465054e-07	9.4529841078385e-08	0.9999973268798421	None	0.25	1	0.4	4	0.7692307692307693	10	0.23809523809523808	0.7692307692307693	14	10	0	0	0	0.7777777777777778	7	9	1.0	15	0.0	1.0	0.05507898485825187	0.5248039999985348	0.10080780181546123	0.6184473148477531	0.07701566082216094	0.5347606271273883	0.5662032350850188	0.5598391413866836	0	0	0.0
2952	2.2638783060105735e-08	2.0360074503070227e-08	1.5923039226686555e-09	0.9999970891370503	None	0.25	1	0.4	4	0.7692307692307693	10	0.23809523809523808	0.7692307692307693	14	10	0	0	0	0.7777777777777778	7	9	1.0	15	0.0	1.0	-0.08994422189245209	0.570332092635839	0.11382637478407279	0.6295279820427916	7.902762784127648e-27	0.5	0.7020079783385608	0.567371000495936	0	0.7142857142857143	0.0
330	None	None	None	None	None	0	0	0.13333333333333333	4	0.8571428571428571	36	0.8148148148148148	0	0	0	43	4	0	0.6666666666666666	9	6	2.933333333333333	44	0.044444444444444446	0.7368421052631579	0	0	0	0	0	0	0	0	0	0	0
7255	0.00907931708664943	0.0010705076411957012	0.0010130775064114055	0.9931428738542086	None	0.25	1	0.4	4	0.75	9	0.25925925925925924	0.75	13	9	0	0	0	0.6666666666666666	6	9	0.9333333333333333	14	0.0	1.0	0.0904653018720003	0.5594830298640849	0.0045775344040379275	0.5913066769049061	0.09999516697303075	0.5000193048293966	0.6070137896463568	0.5505361175637286	0	1.0	0.0
5709	0.0036065537576690735	0.0004952512622020762	0.0004505227312093736	0.9919803153425226	None	0.25	1	0.36363636363636365	4	0.7857142857142857	11	0.2222222222222222	0.7857142857142857	15	11	0	0	0	0.8888888888888888	8	9	1.0666666666666667	16	0.0	1.0	-0.06716526194523384	0.9116701343888287	0.02459344622454081	0.650052674731672	0.11611850616258572	0.643796096125475	0.7142626596806936	0.7652682661234363	0	1.0	0.0
7323	0.005881399928354565	0.0018253566021991072	-0.0018191692095662305	0.9929827479184257	None	0.25	1	0.4	4	0.75	9	0.25925925925925924	0.75	13	9	0	0	0	0.6666666666666666	6	9	0.9333333333333333	14	0.0	1.0	0.08724682094265215	0.5464402556352191	0.09999900840584572	0.5000033005535133	0.1564993559827916	0.6254710421119627	0.5836633960525792	0.5579999875701266	0	1.0	0.0
5488	0.0007017490557128858	8.718294240565161e-06	1.2800087023559946e-06	0.9999964628124518	None	0.25	1	0.4	4	0.75	9	0.25925925925925924	0.75	13	9	0	0	0	0.6666666666666666	6	9	0.9333333333333333	14	0.0	1.0	-0.057849132018226154	0.5182633885015124	-0.09998526459115326	0.5003709754469716	0.19420415995558238	0.6487914479066462	0.7856643644389368	0.5571081294023891	0	1.0	0.0
6084	0.005243865139352308	0.0027731370436692637	-0.0014220276163197899	0.9890837548990358	None	0.25	1	0.4	4	0.7692307692307693	10	0.23809523809523808	0.7692307692307693	14	10	0	0	0	0.7777777777777778	7	9	1.0	15	0.0	1.0	0.2318150074511484	0.5559733841372916	0.14318166535838775	0.659725236490282	0.09999999999997554	0.5000000000001364	0.6426131748795745	0.573375187561562	0	1.0	0.0
3939	0.0019499567889052307	0.00013490159722420356	-9.007719018109844e-08	0.9966795457429273	None	0.25	1	0.4	4	0.7692307692307693	10	0.23809523809523808	0.7692307692307693	14	10	0	0	0	0.7777777777777778	7	9	1.0	15	0.0	1.0	0.4367872480967597	0.5445334916696313	-0.09978643761515862	0.6250586039751916	0.0001663211618132859	0.557330678430154	0.9094584140466868	0.5760729418748496	0	1.0	0.0
7114	0.003607534201156829	0.0003963920919664521	-0.0003908254425413941	0.9922717362972109	None	0.25	1	0.4	4	0.7692307692307693	10	0.23809523809523808	0.7692307692307693	14	10	0	0	0	0.7777777777777778	7	9	1.0	15	0.0	1.0	-0.09999998557872665	0.5000051204961129	3.3348907546438925e-09	0.5	0.08428188694099722	0.6520860751931364	0.6798845009459151	0.5521630040254332	0	1.0	0.0
7064	0.017546185334880317	0.003670135254611399	0.0007675016694619717	0.9644871042695325	None	0.25	1	0.4	4	0.75	9	0.25925925925925924	0.75	13	9	0	0	0	0.6666666666666666	9	6	0.9333333333333333	14	0.0	1.0	0.5113322772491344	0.582966760153288	0.1412308557001353	0.5575334953953409	0.06931814614220969	0.512286900660121	0.8757310113615818	0.5510943224304562	0	1.0	0.0
5467	0.0003525730803232755	1.4652437439097042e-06	2.8105837305305894e-08	0.9999947540256997	None	0.3333333333333333	1	0.5	4	0.6666666666666666	6	0.3055555555555556	0.6666666666666666	10	6	0	0	0	1.0	6	6	0.7333333333333333	11	0.0	0.8	1.1723184926162917e-05	0.5007625472554184	0.06337043352874397	0.5372684891799799	0.18388609319874133	0.5016215917678699	0.6823966956701315	0.5132375337543185	0	1.0	0.0
2064	None	None	None	None	None	0	0	0.14285714285714285	2	0.8947368421052632	17	0.84	0.05263157894736842	2	1	18	0	0	1.0	5	5	1.4	21	0.0	0	0.09931315765228893	0.5013526987497491	-0.046417338127992445	0.5325527595172084	0.08112773962459767	0.5028384060540325	0.6566799454805032	0.5122608780720108	0	0	0.0
2306	None	None	None	None	None	0.5	1	0.5714285714285714	4	0.5	4	0.5	0.125	3	1	6	3	0	0.8	5	4	0.6666666666666666	10	0.21428571428571427	0.2857142857142857	0.09999902885879225	0.5000007049741416	1.1028502463677609e-13	0.5000000000004665	0.03829338292514818	0.6089462309186793	0.6078498155251404	0.5368404251971818	1.0	1.0	0.0
5492	0.00025554218421525664	2.846937176502923e-06	1.9748172258057816e-07	0.9999966155080771	None	0.25	1	0.4	4	0.75	9	0.25925925925925924	0.75	13	9	0	0	0	0.6666666666666666	6	9	0.9333333333333333	14	0.0	1.0	0.13039100140137605	0.5199586701530672	0.061040982094952165	0.5871166073078724	0.09999996716540836	0.5000009886453578	0.5785802546224503	0.5359328899472556	0	1.0	0.0
7245	0.002652879291213466	0.00032461037695173	4.5917629545436995e-05	0.9985496639258642	None	0.25	1	0.4	4	0.7692307692307693	10	0.23809523809523808	0.7692307692307693	14	10	0	0	0	0.7777777777777778	7	9	1.0	15	0.0	1.0	-0.08207177551111675	0.6631997862403799	-0.09999985258384907	0.5016318087922333	-0.12915502647426913	0.6155332452256009	0.6164624727097173	0.5950580128686712	0	0	0.0
342	None	None	None	None	None	0	0	0.5	3	0.6666666666666666	4	0.4444444444444444	0.6666666666666666	7	4	0	1	0	0.5	3	6	0.5333333333333333	8	1.0	0.4	0.00028009023444506903	0.5401538362947348	0.0432600013899581	0.650935040644408	0.23332840472708302	0.5779177362252577	0.7335313451683065	0.5905199005017674	1.0	1.0	0.0
7308	0.0073704883944381286	0.00282728347059587	-0.001025792857912152	0.9851982740417877	None	0.25	1	0.36363636363636365	4	0.7857142857142857	11	0.2222222222222222	0.7857142857142857	15	11	0	0	0	0.8888888888888888	8	9	1.0666666666666667	16	0.0	1.0	0.26923065828509907	0.6266192267727709	0.429265442180526	0.5701448824568203	0.1397801478511132	0.59965656008606	0.755399891062699	0.5990253340440487	0	0.9333333333333333	0.0
2223	None	None	None	None	None	1.0	1	1.0	4	0.0	0	0.5555555555555556	0	4	0	0	0	0	1.0	3	3	0.3333333333333333	5	0.0	1.0	0	0	0	0	0	0	0	0	0	0	0
2423	None	None	None	None	None	0	0	0.2037037037037037	11	0.759493670886076	60	1.0	0.5316455696202531	51	42	29	0	0	1.0	9	9	5.4	81	0.0	1.0	3.5397573658743475e-08	0.507577383041458	1.6268703161784022e-06	0.5203356167844824	0.011615266635261306	0.5031418544913555	0.5132898922455128	0.5103540861431421	0	0	0.0
7305	0.0014319163654760844	0.0005799037851656756	0.0005604337804999889	0.9987108258636384	None	0.25	1	0.4	4	0.75	9	0.25925925925925924	0.75	13	9	0	0	0	0.6666666666666666	6	9	0.9333333333333333	14	0.0	1.0	0.09999999848748752	0.5000000165650061	-0.018575401792972894	0.5127271882441827	0.03602231478267777	0.5300734395226757	0.6190808973473585	0.5142760314335464	0	1.0	0.0
6056	6.154002436204528e-07	7.000513688376016e-08	-6.345843300755881e-08	0.9999967880329732	None	0.25	1	0.4	4	0.75	9	0.25925925925925924	0.75	13	9	0	0	0	0.6666666666666666	6	9	0.9333333333333333	14	0.0	1.0	0.0018577765854819281	0.5124492693784437	-0.09999991910928757	0.5000054546999848	1.829081414946424e-06	0.5005602592826951	0.617199216653379	0.5043390767831044	0	0.07692307692307693	0.0
5754	0.009849817974404445	0.0014547062389180265	0.00019710644155443332	0.9967033421144562	None	0.25	1	0.36363636363636365	4	0.7857142857142857	11	0.2222222222222222	0.7857142857142857	15	11	0	0	0	0.8888888888888888	9	8	1.0666666666666667	16	0.0	1.0	0.0010155275997445138	0.5623464871617404	0.08419089678376819	0.5886955393069716	0.11153019060002548	0.940415094560438	0.6160461234634419	0.7544944535576785	0	0	0.0
6022	0.014048584689757273	0.0033649250839882304	-0.0021581838475188083	0.9648122249290574	None	0.25	1	0.4	4	0.7692307692307693	10	0.23809523809523808	0.7692307692307693	14	10	0	0	0	0.7777777777777778	7	9	1.0	15	0.0	1.0	0.4582552943703882	0.6019684741782402	0.31193484220374235	0.9999294075275708	0.09999999376136243	0.5000001046949716	0.9478992992542172	0.9652451700024965	0	1.0	0.0
7369	0.0074377696069334795	0.002853784160504941	-0.0025898669973705574	0.9942726017583179	None	0.25	1	0.4	4	0.7692307692307693	10	0.23809523809523808	0.7692307692307693	14	10	0	0	0	0.7777777777777778	7	9	1.0	15	0.0	1.0	0.09880467108222879	0.5026100311709953	0.0884398881785418	0.6483788616028023	0.09486024742754381	0.5166426098323688	0.5179738282529449	0.5571620068564158	0	1.0	0.0
4911	0.004817352911685654	0.0002446072006182917	-0.00021496133470286203	0.9936838204960986	None	0.25	1	0.4	4	0.75	9	0.25925925925925924	0.75	13	9	0	0	0	0.6666666666666666	6	9	0.9333333333333333	14	0.0	1.0	0.09558616967756947	0.5954710986895001	-0.06540707593168557	0.6538933171021062	0.13702815565853563	0.6264298251180414	0.6862655028673551	0.625568642876592	0	1.0	0.0
5774	0.0002610708234582412	1.879233170925319e-06	-1.8379782496814492e-06	0.9999760688299603	None	0.25	1	0.4	4	0.7692307692307693	10	0.23809523809523808	0.7692307692307693	14	10	0	0	0	0.7777777777777778	7	9	1.0	15	0.0	1.0	0.09999965761367775	0.5438040871557004	0.09153956653811207	0.5153094925265966	0.09999999900240138	0.5000000905952774	0.5099678584631425	0.5197334261046871	0	1.0	0.0
6351	0.0007416440996873546	5.610032171253918e-05	2.6961653575152008e-05	0.9991360365752572	None	0.25	1	0.4	4	0.7692307692307693	10	0.23809523809523808	0.7692307692307693	14	10	0	0	0	0.7777777777777778	7	9	1.0	15	0.0	1.0	1.9277641075736803e-05	0.5047343237186377	-0.2238461263395723	1.0	0.09999999994771994	0.5000000000515595	0.8294859463871983	1.0	0	0.9285714285714286	0.0
7526	0.013747684026057038	0.001753977278158291	0.0011375371434658784	0.9849981822063382	None	0.25	1	0.4	4	0.7692307692307693	10	0.23809523809523808	0.7692307692307693	14	10	0	0	0	0.7777777777777778	7	9	1.0	15	0.0	1.0	0.21663891716771716	0.5850002000017416	-0.09999207422521604	0.5001599036231559	0.14641845580655571	0.5454429516883905	0.7918420256344885	0.5437419395261053	0	1.0	0.0
5164	0.0004884042077595418	3.0002584962250813e-06	2.5294710568496873e-06	0.9999974075104962	None	0.25	1	0.4	4	0.7692307692307693	10	0.23809523809523808	0.7692307692307693	14	10	0	0	0	0.7777777777777778	7	9	1.0	15	0.0	1.0	0.05777441901864011	0.6875501173343997	0.17825432650459938	0.590550885732592	0.2908357494882058	0.7367905628814325	0.7534173517220953	0.6743872729067112	0	1.0	0.0
1674	None	None	None	None	None	0.16666666666666666	2	0.4074074074074074	11	0.5789473684210527	22	0.5555555555555556	0.3157894736842105	22	12	17	6	0	0.8888888888888888	9	8	2.6666666666666665	40	0.21428571428571427	0.48484848484848486	0.09881170191764524	0.5715169350720439	0.07878070728785438	0.5256149190804579	0.0086864288784075	0.5874473838320603	0.5956112114853208	0.5616854258858757	1.0	1.0	0.0
6042	0.0004042092246309119	0.00020708797739088047	-0.00014240681127817726	0.9996888261020647	None	0.25	1	0.4	4	0.75	9	0.25925925925925924	0.75	13	9	0	0	0	0.6666666666666666	6	9	0.9333333333333333	14	0.0	1.0	0.02899034061622302	0.5185418281043663	-0.060066420161370836	0.6495724360805866	0.0697794963915915	0.5210897121586904	0.6359402507466811	0.5642897005581877	0	1.0	0.0
3130	0.00063529730325143	5.545939658236708e-06	-5.38906493811854e-06	0.9999974803978832	None	0.25	1	0.4	4	0.7692307692307693	10	0.23809523809523808	0.7692307692307693	14	10	0	0	0	0.7777777777777778	9	7	1.0	15	0.0	1.0	0.04599257885723509	0.5236334722466257	1.294770895315488e-07	0.5665754269362465	0.19136583067775806	0.7517926123447367	0.6776178984237474	0.6201608236702333	0	1.0	0.0
2324	None	None	None	None	None	0	0	0.25	1	1.0	3	1.0	1.0	4	3	0	0	0	0.2	1	5	0.3333333333333333	5	0.0	0	0.0002666381753303946	0.5064612710942317	0.5816237044209438	0.9290826804303425	0.09999489575511497	0.5000102946322308	0.9268491622285018	0.7039523504331671	0	0	0.0
1287	None	None	None	None	None	0.1111111111111111	1	0.55	11	0.32142857142857145	9	0.6666666666666666	0.14285714285714285	12	4	17	1	0	0.5555555555555556	5	9	2.0	30	0.03333333333333333	0.6153846153846154	7.1354946240324995e-06	0.5000842052012916	0.3088510973348392	0.6258533725931819	-0.03589703949668967	0.6542901022917645	0.8336469454496392	0.5948982245249304	1.0	1.0	0.0
3214	0.015316953062342417	0.0029793163318695055	-0.0025021566591452455	0.9593756980764085	None	0.25	1	0.4	4	0.75	9	0.25925925925925924	0.75	13	9	0	0	0	0.6666666666666666	9	6	0.9333333333333333	14	0.0	1.0	0.43768297116839827	0.6148864552294578	-0.09995178871553644	0.500296322153721	0.09999631268478379	0.500022530411623	0.9019223367085872	0.5390184072290707	0	1.0	0.0
1877	None	None	None	None	None	0	0	1.0	1	0	0	1.0	0	0	0	1	6	0	0.5	1	2	0.13333333333333333	2	1.0	0	0	0	0	0	0	0	0	0	0	0	0
4929	3.1915122004151804e-07	1.70976893746346e-07	1.3503808842337406e-07	0.9999653255139381	None	0.2222222222222222	2	0.35	7	0.7037037037037037	19	0.35802469135802467	0.7037037037037037	26	19	2	1	0	1.0	9	9	1.9333333333333333	29	1.0	0.8	0.09999999999987333	0.5000002635083081	0.025418017020722106	0.598968221049149	0.0007273949770602935	0.5118150991686414	0.6086265449444189	0.5373004155624265	1.0	1.0	0.0
1999	None	None	None	None	None	0.3076923076923077	4	0.5	14	0.48717948717948717	19	0.5061728395061729	0.38461538461538464	28	15	12	2	0	1.0	9	9	2.7333333333333334	41	0.13333333333333333	0.5294117647058824	0.06484999741976685	0.5837872465549561	0.06398346862227795	0.5852219066235183	-0.02202755403548842	0.6688814564739785	0.6029897146165968	0.6134662267004454	0.9821428571428572	1.0	0.0
835	None	None	None	None	None	0	0	0.3333333333333333	3	0.8181818181818182	9	0.28888888888888886	0.8181818181818182	12	9	0	1	0	0.5555555555555556	5	9	0.8666666666666667	13	1.0	1.0	0.016177682689077523	0.5764453367521263	0.09704922641645004	0.5506173137743404	0.08023871132772278	0.6514585753851377	0.5936623465757593	0.593617407366971	0.9166666666666666	1.0	0.0
736	None	None	None	None	None	0	0	0.5	2	0.75	3	0.6	0.75	5	3	0	0	0	0.4	5	2	0.4	6	0.0	0	-0.0999998673556978	0.5000017226241	0.00036467337761220646	0.5031937197846541	0.27873685022485517	0.6147707966678648	0.8323118849646655	0.5399308622796407	0	1.0	0.0
5119	1.9818978213302548e-05	1.7011812007070724e-07	-1.5951354180053606e-07	0.9999973697196374	None	0.25	1	0.4	4	0.7692307692307693	10	0.23809523809523808	0.7692307692307693	14	10	0	0	0	0.7777777777777778	7	9	1.0	15	0.0	1.0	-0.13431173578485614	0.9995697660023242	0.09905603864217434	0.6881633825235911	0.014995182081849112	0.5015958948017321	0.8155199047881001	0.9452959597923664	0	0.5714285714285714	0.0
7270	0.00657138823811215	0.0007789822151297634	-0.0007775994154852552	0.991752828864903	None	0.25	1	0.36363636363636365	4	0.7857142857142857	11	0.2222222222222222	0.7857142857142857	15	11	0	0	0	0.8888888888888888	8	9	1.0666666666666667	16	0.0	1.0	1.422573336204308e-09	0.5000025459732993	0.02538278314667759	0.5599326467870598	0.4159214234352017	0.7309034515209254	0.8703060016658842	0.6018956687459655	0	0.8666666666666667	0.0
3418	0.0042927644553561115	0.0005651648492984524	-0.00044943709093106814	0.997194461541754	None	0.2	1	0.3333333333333333	4	0.8	12	0.20987654320987653	0.8	16	12	0	0	0	1.0	9	9	1.1333333333333333	17	0.0	1.0	1.7307050444081172e-05	0.5000128250720703	0.20844273587297849	0.5106308241640398	-0.07230112535550007	0.520481027440664	0.7683238262463103	0.510377757912482	0	1.0	0.0
521	None	None	None	None	None	0	0	0.2916666666666667	7	0.6363636363636364	21	0.4861111111111111	0.12121212121212122	6	4	28	1	0	0.8888888888888888	8	9	2.3333333333333335	35	0.017241379310344827	0.6153846153846154	0.01005794141927974	0.5137195529298725	0.00051906684109351	0.5039513361657247	2.9075276881016725e-17	0.5000000819340656	0.5108338470039344	0.5058912266973288	1.0	1.0	0.0
1768	None	None	None	None	None	1.0	1	1.0	4	0.25	1	0.6666666666666666	0	4	0	1	2	0	1.0	3	3	0.4	6	1.0	0.6666666666666666	0	0	0	0	0	0	0	0	0	0	0
2875	0.0061816902719007754	0.00011794114250091257	9.900193931674046e-05	0.9938588647937481	None	0.3333333333333333	1	0.4444444444444444	4	0.7272727272727273	8	0.2708333333333333	0.7272727272727273	12	8	0	0	0	0.75	8	6	0.8666666666666667	13	0.0	0.8571428571428571	0.013436603782463457	0.6001239190915486	0.04345168147996534	0.5960834819188591	0.05876744078223115	0.6278012950338806	0.573464954426602	0.6080961794468286	0	1.0	0.0
6146	0.0035734667919065776	0.00014751034730710623	-0.00010720248500243346	0.9914830442220391	None	0.25	1	0.4	4	0.7692307692307693	10	0.23809523809523808	0.7692307692307693	14	10	0	0	0	0.7777777777777778	7	9	1.0	15	0.0	1.0	1.8657049619466623e-12	0.5000000842803509	0.0374732262425443	0.5922727124504478	-0.09747858876544693	0.514277867006493	0.6341646785010792	0.535813231798999	0	1.0	0.0
1743	None	None	None	None	None	0	0	0.2916666666666667	7	0.6470588235294118	22	0.8	0.11764705882352941	9	4	26	10	0	0.5555555555555556	9	5	2.4	36	0.19607843137254902	0.967741935483871	0.12379198756661691	0.5695691012752451	0.09778911046290817	0.5425340102471993	0.029705435120603023	0.5058083073735485	0.6037094679814456	0.5394077476242318	0.0	0	0.0
1252	None	None	None	None	None	1.0	1	0.8	4	0.4	2	0.4666666666666667	0.4	6	2	0	0	0	0.6	5	3	0.4666666666666667	7	0.0	1.0	0.025158322966135054	0.6696795326814876	0.022919427275980165	0.5242370502787688	0.05134696807240895	0.5363479490418585	0.5681395622866009	0.5784636397622418	0	0.3333333333333333	0.0
2284	None	None	None	None	None	0.375	3	0.6666666666666666	12	0.32	8	0.75	0.28	17	7	9	0	0	1.0	6	6	1.8	27	0.0	0.47619047619047616	0.3340888656745891	0.6277832812903051	0.09996267464420674	0.5002142512795723	0.0426444300817299	0.6559832672112961	0.8127976592480369	0.5962041178642812	0	1.0	0.0
3830	0.007674768257294426	0.002061291072130918	0.0015445046893584366	0.9836040964357196	None	0.25	1	0.36363636363636365	4	0.7857142857142857	11	0.2222222222222222	0.7857142857142857	15	11	0	0	0	0.8888888888888888	8	9	1.0666666666666667	16	0.0	1.0	0.48542981971471966	0.616950915928675	-0.09004340003282821	0.6652226871325925	0.09999084797858702	0.5001732111014392	0.9076206923698715	0.5957991770319427	0	1.0	0.0
7033	0.00026036619682295544	1.7124636823704438e-06	-1.6979442726708166e-06	0.9999961062128638	None	0.25	1	0.4	4	0.75	9	0.25925925925925924	0.75	13	9	0	0	0	0.6666666666666666	6	9	0.9333333333333333	14	0.0	1.0	-0.09954253888584289	0.5600089744387835	0.00618583147822699	0.5645594048917385	0.0999999811804998	0.5000009916028405	0.7029837419188296	0.5416441095997693	0	0.15384615384615385	0.0
7435	0.012584062085218539	0.010427285421740866	0.010354750200341054	0.985831479628147	None	0.25	1	0.4	4	0.75	9	0.25925925925925924	0.75	13	9	0	0	0	0.6666666666666666	6	9	0.9333333333333333	14	0.0	1.0	0.09999999971967274	0.5000000024301215	-0.04500988172583569	0.5984041293609127	0.3618384265496199	0.5248309819782095	0.8370217905275462	0.5414236478458847	0	1.0	0.0
4971	0.0017263315067181388	0.00020658250344705506	-0.0001985685600908578	0.9983270226912545	None	0.25	1	0.4	4	0.7692307692307693	10	0.23809523809523808	0.7692307692307693	14	10	0	0	0	0.7777777777777778	7	9	1.0	15	0.0	1.0	-0.03364641653585924	0.5505368861485951	0.0001974550075596972	0.5300272831147761	0.15068921891444603	0.552858110627194	0.6911823712570998	0.5444919598363808	0	1.0	0.0
3844	0.003737516135520655	0.000557259812683407	0.0005568514497284297	0.9948265691785518	None	0.2857142857142857	2	0.4117647058823529	7	0.6521739130434783	15	0.3968253968253968	0.6521739130434783	22	15	2	0	0	0.7777777777777778	9	7	1.6666666666666667	25	0.0	0.5555555555555556	0.023593357278167925	0.6431230642660316	0.03674657707963752	0.5760544347157536	0.37172726541816514	0.5024233544647584	0.8407087862361454	0.574869096744994	0	1.0	0.0
6290	0.0005364972015652846	1.5958060518615562e-05	-1.388747401102207e-05	0.9985402017864106	None	0.25	1	0.4	4	0.75	9	0.25925925925925924	0.75	13	9	0	0	0	0.6666666666666666	6	9	0.9333333333333333	14	0.0	1.0	0.12651601533918805	0.5510583091251199	0.22282168051153856	0.6059908617417012	0.015925466418269408	0.5611768053839714	0.7035156815079996	0.5729243734987745	0	1.0	0.0
3282	0.00029412261924043255	2.2146677282902058e-06	-1.3368644192621034e-07	0.9999948637440772	None	0.3333333333333333	1	0.4444444444444444	4	0.7272727272727273	8	0.2708333333333333	0.7272727272727273	12	8	0	0	0	0.75	6	8	0.8666666666666667	13	0.0	0.8571428571428571	0.01278594175716125	0.5043270757549131	0.09999999999999983	0.5000000429426585	-0.09989285449397221	0.5001519651748693	0.6938763911622694	0.5014930595309741	0	0	0.0
5715	0.0064772328460471285	0.00593119571495035	0.005921395093738593	0.9917369137867668	None	0.25	1	0.4	4	0.75	9	0.25925925925925924	0.75	13	9	0	0	0	0.6666666666666666	6	9	0.9333333333333333	14	0.0	1.0	0.09998376988629035	0.5000751027658038	-0.04552166177398365	0.5552620098399469	-0.06505517844963722	0.5789098464077799	0.6836241276947453	0.5449247683947136	0	1.0	0.0
3618	3.041987579526076e-08	2.6900202778316107e-08	8.477358065373957e-09	0.9999954431541774	None	0.3333333333333333	1	0.5	4	0.6666666666666666	6	0.3055555555555556	0.6666666666666666	10	6	0	0	0	1.0	6	6	0.7333333333333333	11	0.0	0.8	-0.08910117084084666	0.5300862827091228	0.03677453933424727	0.5102833763812017	3.495267489438362e-06	0.5000067319894455	0.631959820366167	0.5134681519022266	0	0	0.0
6150	6.494300984418415e-06	5.670555212889725e-06	5.642184823565187e-06	0.999244176808456	None	0.25	1	0.4	4	0.7692307692307693	10	0.23809523809523808	0.7692307692307693	14	10	0	0	0	0.7777777777777778	7	9	1.0	15	0.0	1.0	0.08328147320944694	0.5264618146205446	0.06237904756792786	0.5702325169602381	0.011046881025811344	0.5066158294740005	0.5847995468078764	0.5345457878190589	0	0	0.0
344	None	None	None	None	None	0.16666666666666666	1	0.42857142857142855	6	0.5263157894736842	10	0.4666666666666667	0.21052631578947367	7	4	13	0	0	0.5555555555555556	9	5	1.4	21	0.0	0.4	-0.08640539521877526	0.535361620481176	8.445499902685104e-09	0.5000768115443252	0.056913756783290734	0.5482525707632354	0.6354645550290229	0.5279377960386287	0	1.0	0.0
3134	0.005948798332708974	0.0036972281197909713	0.003465683994826512	0.9918438610986702	None	0.25	1	0.4	4	0.75	9	0.25	0.75	13	9	0	0	0	0.875	7	8	0.9333333333333333	14	0.0	0.8571428571428571	0.09999999943362725	0.500000001353613	0.04651720318742679	0.9594824064864408	-0.09982488430202399	0.5000321501344562	0.6997689694604969	0.7417202337474661	0	0.07692307692307693	0.0
828	None	None	None	None	None	0.2	1	0.3076923076923077	4	0.7058823529411765	12	0.475	0.17647058823529413	5	3	13	9	0	0.625	8	5	1.2666666666666666	19	0.32142857142857145	0.11764705882352941	0.03625115267751573	0.5102339090848128	0.00814618229438636	0.6028271009007502	0.02703009305882691	0.5081910683420322	0.538490833495783	0.5408228669658989	1.0	1.0	0.5092956288078292
2254	None	None	None	None	None	0	0	0.3333333333333333	4	0.6666666666666666	10	0.68	0.4	10	6	6	2	0	1.0	5	5	1.1333333333333333	17	0.16666666666666666	0	-0.015525079830800814	0.6720329193915682	0.08998916981932845	0.5854871614672802	0.08476928514501729	0.6724483471561242	0.6308843936961892	0.6442834687471568	1.0	1.0	0.0
5548	6.418408358361423e-07	5.997985571546401e-07	1.956745320566383e-07	0.9997971565097135	None	0.25	1	0.4	4	0.7692307692307693	10	0.23809523809523808	0.7692307692307693	14	10	0	0	0	0.7777777777777778	7	9	1.0	15	0.0	1.0	0.02372111358293514	0.5923780698619113	-0.03535337589505848	0.5252736529047806	0.008681382462041795	0.521964030732092	0.5750872106656139	0.5467710701971206	0	0.9285714285714286	0.0
6433	0.010604478490938476	0.0008414964553894672	-0.0008030771209561257	0.9738879906261418	None	0.25	1	0.4	4	0.75	9	0.25925925925925924	0.75	13	9	0	0	0	0.6666666666666666	6	9	0.9333333333333333	14	0.0	1.0	0.00020835661623580626	0.5049030723081743	9.941653527421245e-19	0.5000000624924049	0.09999999999999316	0.5000000000000443	0.6156001095389556	0.5016344248352385	0	1.0	0.0
1159	None	None	None	None	None	1.0	1	0.8	4	0.4	2	0.4666666666666667	0.4	6	2	0	0	0	0.6	3	5	0.4666666666666667	7	0.0	1.0	0.28351114258630306	0.5635014490452758	-0.05289030401988097	0.5120292514995407	4.456764650258602e-13	0.5000000000465359	0.814136645303388	0.5252710438402698	0	0	0.0
4521	1.7665006016871482e-10	2.1031201832675904e-12	-2.075597886411125e-12	0.999999994183404	None	0.2	1	0.3333333333333333	4	0.8	12	0.20987654320987653	0.8	16	12	0	0	0	1.0	9	9	1.1333333333333333	17	0.0	1.0	-0.04417652398053662	0.6636924352111434	-0.1958031539355169	0.9999999999997617	5.515044304098712e-07	0.5000010427967555	0.79033548203464	0.9999505835267561	0	1.0	0.0
1983	None	None	None	None	None	0.2222222222222222	2	0.35	7	0.6296296296296297	17	0.4027777777777778	0.1111111111111111	7	3	21	4	0	0.8888888888888888	9	8	1.9333333333333333	29	0.09523809523809523	0.24	4.301126558479037e-06	0.5146567464504145	0.08301219435829468	0.5933466064737078	0.10778017834030443	0.5855521606874509	0.6173141108030901	0.5648058557834398	1.0	0.8571428571428571	0.39657422013433624
3805	None	None	None	None	None	0	0	0.2916666666666667	7	0.6470588235294118	22	0.5714285714285714	0.058823529411764705	6	2	29	2	0	0.7777777777777778	9	7	2.4	36	0.034482758620689655	0.6666666666666666	0.009375512784030779	0.5154766349687815	0.09976076656325807	0.5014904351374461	0.09999999997755915	0.5000007916450319	0.6050722860637742	0.5056573624758791	0.0	0	0.0
1917	None	None	None	None	None	0	0	0.3	3	0.6923076923076923	9	1.0	0.3076923076923077	7	4	7	1	0	0.6	5	3	1.0	15	0.06666666666666667	0	0.12208053159590389	0.6052420337403281	0.2130592474312416	0.5405267199612579	-0.008662462106006543	0.6992075921550234	0.7124064479376334	0.6172240065022123	1.0	1.0	0.0
2686	0.00016095711510450886	1.6348289127163468e-06	-1.6337012228289364e-06	0.9999995505556903	None	0	0	0.42857142857142855	3	0.75	6	0.5555555555555556	0.75	9	6	0	1	0	0.2222222222222222	9	2	0.6666666666666666	10	1.0	1.0	0.039739210397074724	0.5585919580009789	0.05871482902615031	0.5815019185551951	-0.0924883016723099	0.5922855781453079	0.6653958500899001	0.577520857574693	1.0	1.0	0.0
4953	0.02396308421165938	0.00563896804480051	0.0035320286743195832	0.9668896756153988	None	0.25	1	0.4	4	0.75	9	0.25925925925925924	0.75	13	9	0	0	0	0.6666666666666666	6	9	0.9333333333333333	14	0.0	1.0	0.37807500179674053	0.623553776166273	0	0.5	0.22651808856439737	0.6066500913004849	0.8254279656164353	0.5775289063690603	0	1.0	0.0
6303	0.019189670076738864	0.002884720355775398	-0.002881919153605736	0.9721123505315459	None	0.25	1	0.4	4	0.75	9	0.25925925925925924	0.75	13	9	0	0	0	0.6666666666666666	9	6	0.9333333333333333	14	0.0	1.0	0.4289246006663269	0.6137078239112946	0.09069555048693104	0.5141687963422858	0.278007671945404	0.6110365990973086	0.809340295138586	0.5802408795593614	0	0.9230769230769231	0.0
315	None	None	None	None	None	0	0	0.5	2	0.75	3	0.5	0.75	5	3	0	2	0	0.75	4	3	0.4	6	1.0	0	1.74214872683784e-05	0.5000598087551603	0.0003981898776558825	0.5426121800555729	1.9295563244708294e-05	0.5000177874577766	0.500447639508504	0.5142605963160238	1.0	1.0	0.0
3696	0.004357403362985342	0.00022987812325169806	-0.00021127153426768572	0.9951504130128389	None	0.25	1	0.4	4	0.75	9	0.25925925925925924	0.75	13	9	0	0	0	0.6666666666666666	6	9	0.9333333333333333	14	0.0	1.0	0.07472387635403543	0.5674664934553808	0.04499560522606069	0.5047717303317669	0.2516803477902839	0.616759621026085	0.7292683881531298	0.5635237338983097	0	0	0.0
1411	None	None	None	None	None	0	0	1.0	2	0.0	0	0.75	0	2	0	0	2	0	1.0	2	2	0.2	3	1.0	0	0	0	0	0	0	0	0	0	0	0	0
2128	None	None	None	None	None	0	0	0.5	1	1.0	1	1.0	0	1	0	1	5	0	0.3333333333333333	3	1	0.2	3	1.0	0	0	0	0	0	0	0	0	0	0	0	0
3470	0.003005107033144524	0.0006687404509954246	-0.0003605134572045098	0.9966565189601387	None	0.2	1	0.3333333333333333	4	0.8	12	0.20987654320987653	0.8	16	12	0	0	0	1.0	9	9	1.1333333333333333	17	0.0	1.0	0.0004674102690782958	0.6782549562966588	0.25446992409373886	0.5794727326364973	0.09999809294620401	0.5004721803199899	0.7421833352830829	0.5880929447559485	0	0.625	0.0
6861	2.066911243545579e-06	2.9908186881275934e-08	-1.6379206655496044e-08	0.9999911625867243	None	0.25	1	0.4	4	0.7692307692307693	10	0.23809523809523808	0.7692307692307693	14	10	0	0	0	0.7777777777777778	7	9	1.0	15	0.0	1.0	0.09905345656116368	0.5089739551610415	-0.07102046789446825	0.56936011861225	0.0011773268521096448	0.5001936203402952	0.6657560313528993	0.5263019564331777	0	0.9285714285714286	0.0
1800	None	None	None	None	None	0	0	0.6	3	0.4	2	0.5833333333333334	0	0	0	6	11	0	0.75	4	3	0.4666666666666667	7	0.6875	0.5	0	0	0	0	0	0	0	0	0	0	0
6910	0.01338301926906073	0.005197469494963688	0.005143472202328956	0.99223408334219	None	0.25	1	0.4	4	0.75	9	0.25925925925925924	0.75	13	9	0	0	0	0.6666666666666666	9	6	0.9333333333333333	14	0.0	1.0	0.08281618121740819	0.5140183850325165	0.07407321342700596	0.5	0.3928618445145549	0.6892066856688266	0.8175723894692678	0.57056754962802	0	1.0	0.0
1616	None	None	None	None	None	0	0	1.0	1	0	0	1.0	0	0	0	1	2	0	0.5	2	1	0.13333333333333333	2	0.3333333333333333	0	0	0	0	0	0	0	0	0	0	0	0
7312	0.0018088445519434506	0.00043852204717977604	0.00032767286463966015	0.9977671590813071	None	0.25	1	0.4	4	0.7692307692307693	10	0.23809523809523808	0.7692307692307693	14	10	0	0	0	0.7777777777777778	7	9	1.0	15	0.0	1.0	0.09999996256727292	0.500000981608741	-0.09999913736712321	0.5010321444806136	0.09999987436658958	0.5000000000858926	0.7196658116788972	0.5003443758259917	0	1.0	0.0
1767	None	None	None	None	None	0.5	1	0.6666666666666666	4	0.5714285714285714	4	0.36	0.5714285714285714	7	4	1	3	0	1.0	5	5	0.6	9	1.0	1.0	4.199167166188656e-13	0.5000000144699028	0.14687713528237797	0.5811502663677486	-0.10300558416960146	0.9709583841674565	0.7632389783990984	0.7822823998734145	0.14285714285714285	0.14285714285714285	0.0
7420	0.012911227490420396	0.0065496132769233915	0.006549611439469394	0.9953876682866197	None	0.3333333333333333	1	0.4444444444444444	4	0.7272727272727273	8	0.28888888888888886	0.7272727272727273	12	8	0	0	0	0.5555555555555556	5	9	0.8666666666666667	13	0.0	1.0	0.2166265199652609	0.5172327169868562	0.4147234972071451	0.5512100860697874	0.1132089478132103	0.5372783802421844	0.7747705024807466	0.5352671770612378	0	1.0	0.0
5244	0.014272244174886286	0.003007305995595084	0.0028577061296405208	0.9847335222404264	None	0.25	1	0.4	4	0.75	9	0.25925925925925924	0.75	13	9	0	0	0	0.6666666666666666	6	9	0.9333333333333333	14	0.0	1.0	-0.09845921346773187	0.5714223290311581	0	0.5	0.18484694843635002	0.7048001189306442	0.7639356702625705	0.5953128369563278	0	1.0	0.0
4988	0.005373239913795087	0.0007090607483291625	0.000588996661240432	0.9982356407843499	None	0.25	1	0.4	4	0.75	9	0.25925925925925924	0.75	13	9	0	0	0	0.6666666666666666	6	9	0.9333333333333333	14	0.0	1.0	-0.039773961260994806	0.6663432545670751	0.059710869503645646	0.5579796396938583	0.09999998709567326	0.5000000842115154	0.6567747434463848	0.5764506461876248	0	1.0	0.0
2835	None	None	None	None	None	0.2	1	0.5833333333333334	7	0.4	6	0.40476190476190477	0.26666666666666666	6	4	10	3	0	0.8571428571428571	6	7	1.1333333333333333	17	0.13636363636363635	0.6	-0.08336346514402304	0.5166002457345962	-0.03048106211022167	0.5	0.024395762392918602	0.5039073585489304	0.6084341805844737	0.5068375028000703	0.0	0	0.0
5651	0.011906514137109483	0.00011573856787473057	-4.9686258675530355e-05	0.9830145881550654	None	0.25	1	0.4	4	0.75	9	0.25925925925925924	0.75	13	9	0	0	0	0.6666666666666666	9	6	0.9333333333333333	14	0.0	1.0	0.05599190846027243	0.6551643368298505	0.09999922779981221	0.5000011232660719	0.09999999999131885	0.5000000000997235	0.5516788055526177	0.5532821438394516	0	0.3076923076923077	0.0
5037	0.0001947914313137298	0.0001008267012287248	-8.20005006455099e-05	0.9985121928005427	None	0.25	1	0.4	4	0.7692307692307693	10	0.23809523809523808	0.7692307692307693	14	10	0	0	0	0.7777777777777778	7	9	1.0	15	0.0	1.0	0.09981052732288627	0.5001339957593809	0.05345304977920877	0.6529454270343337	-0.025809191171384905	0.5950524682806483	0.635240622114952	0.583983188688292	0	0.9285714285714286	0.0
2836	0.012250519866432259	0.0025266342482862885	0.0011832125123581968	0.9690956776043657	None	0.3333333333333333	1	0.4444444444444444	4	0.7272727272727273	8	0.2708333333333333	0.7272727272727273	12	8	0	0	0	0.75	8	6	0.8666666666666667	13	0.0	0.8571428571428571	0.40064087201437404	0.5738551715000306	-0.09979239267273675	0.5009033471216073	0.09999989025199088	0.5000009541892814	0.8866717345765229	0.5250801835610732	0	1.0	0.0
5433	0.014456361865714853	0.0014638833553265644	0.0014359597131800355	0.9964936768110068	None	0.25	1	0.4	4	0.75	9	0.25925925925925924	0.75	13	9	0	0	0	0.6666666666666666	6	9	0.9333333333333333	14	0.0	1.0	-0.09728969238142604	0.5085191924564245	-0.09949924799018957	0.5	-0.16352253475037234	0.7589156069954933	0.580584148938818	0.5971509171134609	0	0	0.0
4294	0.005961781578496327	0.00021504741046030895	0.000213714223427787	0.9877362655696222	None	0.25	1	0.4	4	0.7692307692307693	10	0.23809523809523808	0.7692307692307693	14	10	0	0	0	0.7777777777777778	7	9	1.0	15	0.0	1.0	3.7038713768899274e-15	0.5000000000034072	0.07974861329339708	0.5480812058524656	-0.19993053637187302	0.9895340176657379	0.773263869128306	0.8293000875421163	0	0.8571428571428571	0.0
2251	None	None	None	None	None	0.13333333333333333	2	0.375	12	0.6086956521739131	28	0.8888888888888888	0.1956521739130435	18	9	29	0	0	0.6666666666666666	9	6	3.2	48	0.0	0.9523809523809523	-0.008291786605926884	0.6606453339279227	-0.0444188171731266	0.6727481496315132	7.902762784127648e-27	0.5000000000000006	0.6004014321357818	0.6135527300687714	0	0.8333333333333334	0.0
5324	0.008170894732189675	0.0023023265746916623	0.0011185296362685826	0.9934899268417465	None	0.25	1	0.4	4	0.7692307692307693	10	0.23809523809523808	0.7692307692307693	14	10	0	0	0	0.7777777777777778	7	9	1.0	15	0.0	1.0	0.09824409733627809	0.504321744862439	0.048526399734615096	0.5905606731408642	0.09999999981921524	0.5000000045095285	0.5596420665062396	0.5319207832053452	0	1.0	0.0
4565	0.00459240088571322	0.0005367994367608418	0.0005367057490183793	0.994405222894227	None	0.25	1	0.4	4	0.75	9	0.25925925925925924	0.75	13	9	0	0	0	0.6666666666666666	9	6	0.9333333333333333	14	0.0	1.0	-0.06678425176582711	0.631986685731247	0.033590202989438114	0.6515149238807605	0.3528465286615437	0.6082822368483423	0.8558645609766058	0.6307689814604722	0	0	0.0
2559	9.06129029768987e-06	8.932173056931e-07	1.9976421963577797e-08	0.9997470616724532	None	1.0	1	1.0	4	0.0	0	0.5555555555555556	0	4	0	0	0	0	1.0	3	3	0.3333333333333333	5	0.0	1.0	0	0	0	0	0	0	0	0	0	0	0
3997	0.004365323954433696	0.002472137500206354	-0.001961915706855706	0.9945357589722509	None	0.25	1	0.4	4	0.7692307692307693	10	0.23809523809523808	0.7692307692307693	14	10	0	0	0	0.7777777777777778	7	9	1.0	15	0.0	1.0	0.0999848218828628	0.5002237954619932	-0.0033524093691075854	0.6706807690106669	0.09999999979018429	0.5000000014617568	0.6194368010429037	0.5590696057009167	0	1.0	0.0
4357	0.00016325970171039678	9.363174283704248e-07	6.226821121928766e-07	0.9999972190480935	None	0.25	1	0.4	4	0.7692307692307693	10	0.23809523809523808	0.7692307692307693	14	10	0	0	0	0.7777777777777778	7	9	1.0	15	0.0	1.0	-0.047146931136527216	0.6700423865253052	1.238946301736557e-05	0.5001098493262959	0.037855152099354805	0.6270531033182041	0.6117756199249738	0.6009608966126102	0	1.0	0.0
6498	0.00021865191546479484	1.1939872085580673e-06	-7.162240705869911e-07	0.9999837511813268	None	0.25	1	0.4	4	0.75	9	0.25	0.75	13	9	0	0	0	0.875	7	8	0.9333333333333333	14	0.0	1.0	-0.09020361230979435	0.5779111381560611	0.07197157047611653	0.880825876945702	-0.06653012782119185	0.5430073242941506	0.6868290582392601	0.6961387911787329	0	1.0	0.0
4454	0.005119467607568373	0.0007485977040694342	0.0004110120921596227	0.9947633017832302	None	0.25	1	0.4	4	0.75	9	0.25925925925925924	0.75	13	9	0	0	0	0.6666666666666666	6	9	0.9333333333333333	14	0.0	1.0	-0.04561389914033366	0.5409374363554096	0	0.5	0.44543954261740737	0.6873223049667856	0.9004086799986304	0.578653708850612	0	0.7692307692307693	0.0
3059	0.004266692201221522	0.0005275724938077616	0.00023119457300504857	0.9953998288782299	None	0.2	1	0.3333333333333333	4	0.8	12	0.20987654320987653	0.8	16	12	0	0	0	1.0	9	9	1.1333333333333333	17	0.0	1.0	0.1552977706350492	0.5859468786494532	-0.09999945356062587	0.5000012167763771	0.06507224256352728	0.6529106281972297	0.7455097731009755	0.5808748807055094	0	0.375	0.0
3649	0.002395809319965148	0.00037636834283732073	0.0003404187137526387	0.9988484071204978	None	0.25	1	0.4	4	0.75	9	0.25	0.75	13	9	0	0	0	0.875	8	7	0.9333333333333333	14	0.0	1.0	0.07797564206252976	0.5529021192405131	0.09959158595855935	0.5386665761003224	-0.07678900669964354	0.6469941254397764	0.6865368379576231	0.5803987631773166	0	0	0.0
6184	0.019953622804193362	0.0036781326781579683	-0.0032843963511441803	0.9873660355957368	None	0.25	1	0.4	4	0.7692307692307693	10	0.23809523809523808	0.7692307692307693	14	10	0	0	0	0.7777777777777778	7	9	1.0	15	0.0	1.0	0.15854324338722053	0.5188414211290028	1.2076007618306688e-10	0.5000003138902971	0.23475719866281208	0.5719104597584795	0.7266821695639921	0.5303835769691599	0	1.0	0.0
4151	0.0024437614821804406	0.0010253158445929643	0.0010134737410548405	0.9984127058058103	None	0.25	1	0.36363636363636365	4	0.7857142857142857	11	0.2222222222222222	0.7857142857142857	15	11	0	0	0	0.8888888888888888	9	8	1.0666666666666667	16	0.0	1.0	0.0999999998485018	0.5000000008551648	0.098372450492449	0.5548849858833488	0.09999999999853178	0.5000000000076978	0.5019180760776765	0.5183607533152963	0	0	0.0
426	None	None	None	None	None	0.5	1	0.6666666666666666	4	0.5	3	0.4	0.5	7	3	0	0	0	0.8	4	5	0.5333333333333333	8	0.0	0.6666666666666666	-0.09030202091604954	0.5155959247133705	0.14314586418621064	0.9995742739755766	0.013748236318735929	0.5319782485335787	0.7316220166669473	0.9340475613327588	0	1.0	0.0
777	None	None	None	None	None	0	0	0.125	3	0.8823529411764706	30	0.6666666666666666	0	0	0	35	10	0	0.6666666666666666	9	6	2.4	36	0.13513513513513514	0.5806451612903226	0	0	0	0	0	0	0	0	0	0	0
2506	None	None	None	None	None	0	0	0.75	3	0.5	2	0.5	0.5	5	2	0	1	0	0.75	4	3	0.4	6	1.0	1.0	0.09785228097094716	0.5085481115292377	0.09948028339647422	0.5128683325192185	0.09998397355553877	0.5000341981865418	0.5080782446203702	0.5071509515616495	0.0	0	0.0
5842	0.010515504017450984	0.010429683005615765	0.010428830552758719	0.9945911936649042	None	0.25	1	0.4	4	0.75	9	0.25925925925925924	0.75	13	9	0	0	0	0.6666666666666666	6	9	0.9333333333333333	14	0.0	1.0	-0.09999999997861259	0.5000482663879398	0.1726275322387458	0.6091623618230854	0.09999950759854767	0.5000036068330107	0.760017473591004	0.5369326188034582	0	1.0	0.0
5179	0.00010900328390517915	2.1749569528933594e-05	-4.007798889533427e-06	0.9998441443132255	None	0.25	1	0.4	4	0.75	9	0.25925925925925924	0.75	13	9	0	0	0	0.6666666666666666	6	9	0.9333333333333333	14	0.0	1.0	0.03746922682970536	0.5470837772744492	0.09999573805544985	0.50277365226728	0.04945700267841313	0.5079317480671547	0.5675240066607385	0.5193003351580937	0	1.0	0.0
3063	0.0006570168793935885	0.00013501496128421925	1.721063376001732e-05	0.9983720313304724	None	0.5	1	0.5714285714285714	4	0.625	5	0.3333333333333333	0.625	8	5	1	3	0	0.8333333333333334	6	5	0.6666666666666666	10	1.0	1.0	2.7198202697568675e-06	0.5000590305902399	0.0001053124733265581	0.5006418069511986	0.09999997746681391	0.5000000700061685	0.6156559052413751	0.5002336359497876	1.0	1.0	0.0
2197	None	None	None	None	None	0	0	0.3	3	0.75	9	0.7777777777777778	0	0	0	13	4	0	0.5	3	6	0.9333333333333333	14	0.13333333333333333	0.16666666666666666	0	0	0	0	0	0	0	0	0	0	0
4314	0.0010667522313425415	0.00018322106256766525	0.00012940957932131047	0.9982632771934781	None	0.25	1	0.4	4	0.75	9	0.25	0.75	13	9	0	0	0	0.875	8	7	0.9333333333333333	14	0.0	0.8571428571428571	0.09999322387435915	0.5000740358060207	0.09999843521177626	0.5000704499437536	-0.04774962307785639	0.5130127140468427	0.6673742203855345	0.5043866004268412	0	1.0	0.0
3729	0.003387562710665581	0.002050562073660563	-0.0019902618036813325	0.996251362048908	None	0.25	1	0.36363636363636365	4	0.7857142857142857	11	0.2222222222222222	0.7857142857142857	15	11	0	0	0	0.8888888888888888	8	9	1.0666666666666667	16	0.0	1.0	0.09999216213432656	0.5002254963956233	0.09691327452787733	0.6095946375217607	0.31590578483238696	0.5980296586252875	0.7359778125189673	0.5698545015689827	0	1.0	0.0
6438	0.0073469295133026975	0.0014891171843554065	-0.0009610337206817461	0.9900506483353753	None	0.25	1	0.4	4	0.75	9	0.25925925925925924	0.75	13	9	0	0	0	0.6666666666666666	6	9	0.9333333333333333	14	0.0	1.0	-0.09958502087280575	0.5390768172551856	-0.05312969224006701	0.5326680631058313	0.09999881424756425	0.5006226143900819	0.701354254789712	0.524145854331655	0	0.6923076923076923	0.0
3144	0.005958777698566737	0.00038673051229507936	0.00038612290544683716	0.9946745685979828	None	0.2	1	0.3333333333333333	4	0.8	12	0.20987654320987653	0.8	16	12	0	0	0	1.0	9	9	1.1333333333333333	17	0.0	1.0	-0.05036366177396425	0.6612041064290238	0.08094502511292867	0.5076035573303711	0.6278575637033118	0.6703965454111159	0.9483068776327229	0.6153096254802117	0	0.875	0.0
1078	None	None	None	None	None	0	0	0.19047619047619047	4	0.7931034482758621	23	0.6888888888888889	0.13793103448275862	6	4	24	7	0	0.5555555555555556	5	9	2.066666666666667	31	0.14	0.5384615384615384	-0.028602539941248263	0.6679094999974639	-0.15304179982762225	0.5702853812715521	0.04320519464063257	0.5377029795245448	0.7117646710283512	0.5932989073059222	0.0	0	0.0
5961	0.011461259662995403	0.002728675226590865	-0.0026713808919666083	0.9838937366274039	None	0.25	1	0.4	4	0.75	9	0.25925925925925924	0.75	13	9	0	0	0	0.6666666666666666	6	9	0.9333333333333333	14	0.0	1.0	0.21569321175483855	0.5483232479361766	0.03350197999589176	0.6508030302133072	0.09952293811375876	0.5047417090775088	0.6658425593017523	0.5691732501090436	0	0.07692307692307693	0.0
3328	0.0030055503100839378	0.00012033105469131194	0.0001194708057490717	0.9972984145069937	None	0.25	1	0.36363636363636365	4	0.7857142857142857	11	0.2222222222222222	0.7857142857142857	15	11	0	0	0	0.8888888888888888	8	9	1.0666666666666667	16	0.0	1.0	0.07634071886346105	0.571253358709599	-0.1737560985102571	0.5696902004750997	0.0785692752123481	0.539439824590685	0.7686310221951248	0.5601770304707275	0	1.0	0.0
2720	4.785663518435253e-08	4.067691858589853e-08	-2.8402865689372047e-08	0.9999906383467702	None	0	0	0.25	5	0.7142857142857143	20	0.5357142857142857	0	0	0	29	4	0	0.875	8	7	2.0	30	0.06451612903225806	0.5384615384615384	0	0	0	0	0	0	0	0	0	0	0
2091	None	None	None	None	None	0	0	0.5	5	0.38461538461538464	5	0.75	0.23076923076923078	8	3	6	0	0	0.8	5	4	1.0	15	0.0	0	0.05962467854626032	0.5127464632311861	0.09918946654138079	0.5038481052287235	0.04284042112851275	0.6286504948947295	0.5597324628421938	0.5492416524713278	0	1.0	0.0
6554	0.012643376500549041	0.0017136971339720734	0.0004995264697041729	0.9946134203049707	None	0.25	1	0.4	4	0.7692307692307693	10	0.23809523809523808	0.7692307692307693	14	10	0	0	0	0.7777777777777778	7	9	1.0	15	0.0	1.0	0.1087617129030745	0.5238681244167495	5.716670998641762e-06	0.5001458803006747	0.09979519178919904	0.5000443584881492	0.620792906725471	0.5080248168084536	0	1.0	0.0
2960	0.004234274023664747	9.841534546132289e-05	-8.591976063650123e-05	0.9871335697875507	None	0.5	1	0.5714285714285714	4	0.625	5	0.3333333333333333	0.625	9	5	0	0	0	0.8333333333333334	5	6	0.6666666666666666	10	0.0	1.0	7.486988364380784e-13	0.5000000000076682	0.21573816518875383	0.9907244961415119	-0.15807487081617558	0.9999999999999996	0.8886888478764221	0.9999983142095632	0	1.0	0.0
3982	0.00020868779810256775	3.092958417911125e-06	-1.289017796501333e-06	0.9999723856950387	None	0.3333333333333333	1	0.5	4	0.7	7	0.2857142857142857	0.7	11	7	0	0	0	0.8571428571428571	7	6	0.8	12	0.0	0.6666666666666666	0.05335594118706153	0.5138863069697656	0.09171487552665239	0.5947148050726927	-0.06828649841238302	0.5895635090998912	0.6597446342585667	0.5663735945625252	0	0.9090909090909091	0.0
840	None	None	None	None	None	0	0	0.25	1	1.0	3	1.0	0	0	0	4	11	0	0.2	5	1	0.3333333333333333	5	0.9166666666666666	0	0	0	0	0	0	0	0	0	0	0	0
5107	0.0035114513917364866	0.000621845905788372	0.00037761454665906146	0.9954428464765749	None	0.25	1	0.4	4	0.75	9	0.25925925925925924	0.75	13	9	0	0	0	0.6666666666666666	6	9	0.9333333333333333	14	0.0	1.0	0.04526259072017215	0.678647306200566	0	0.5	0.09999874464971337	0.5128273562297275	0.6145377067083132	0.5661829434222309	0	1.0	0.0
7190	0.0066972155255288005	0.005394909228440584	-0.005388951700521175	0.9909964811854686	None	0.25	1	0.4	4	0.7692307692307693	10	0.23809523809523808	0.7692307692307693	14	10	0	0	0	0.7777777777777778	7	9	1.0	15	0.0	1.0	0.09999829406762681	0.5000046016252948	0.052500402008706946	0.5802523051048876	0.0999985748455864	0.5000030396587506	0.5576040282618488	0.5269604736273612	0	1.0	0.0
6148	0.006217438877693883	0.0003683913873481775	6.73102197007548e-05	0.9967259773941166	None	0.25	1	0.4	4	0.7692307692307693	10	0.23809523809523808	0.7692307692307693	14	10	0	0	0	0.7777777777777778	9	7	1.0	15	0.0	1.0	0.09833117175379694	0.5566756834775322	0.009490624955106667	0.5	0.3668825961596006	0.6282243924298574	0.8263815847183402	0.562364224135008	0	1.0	0.0
3910	0.003544685010513012	0.0002976874551816232	0.00028196885917260796	0.997570273262784	None	0.25	1	0.4	4	0.75	9	0.25	0.75	13	9	0	0	0	0.875	7	8	0.9333333333333333	14	0.0	1.0	0.18660310192989119	0.675361507496235	-0.09939968295222276	0.6670900283068749	-0.017171026145922856	0.6426499414674102	0.7654847042661667	0.6618369460213187	0	1.0	0.0
780	None	None	None	None	None	0	0	1.0	1	0	0	1.0	0	0	0	1	6	0	0.5	1	2	0.13333333333333333	2	1.0	0	0	0	0	0	0	0	0	0	0	0	0
3980	0.002570021097954534	0.0002843272258295949	-0.0002525309137421763	0.9927088467722684	None	0.25	1	0.4	4	0.75	9	0.25925925925925924	0.75	13	9	0	0	0	0.6666666666666666	9	6	0.9333333333333333	14	0.0	1.0	0.33792474219189783	0.6607018977917531	-0.014177802850959773	0.5900047555337585	0.028253961417087053	0.5075788723109104	0.8167493007216218	0.5874843606456737	0	0.15384615384615385	0.0
1753	None	None	None	None	None	0.2	1	0.46153846153846156	6	0.5294117647058824	9	0.35185185185185186	0.47058823529411764	13	8	5	2	0	0.6666666666666666	6	9	1.2666666666666666	19	0.2222222222222222	0.5882352941176471	-0.4339221959796401	0.9999999999978506	-0.09873250797618194	0.5013516282475555	0.06045192531461143	0.5284359620096338	0.9631600119631907	0.9998759894687098	1.0	1.0	0.0
1779	None	None	None	None	None	0	0	0.22727272727272727	5	0.8	24	0.8888888888888888	0.06666666666666667	4	2	27	3	0	1.0	6	6	2.1333333333333333	32	0.05357142857142857	0.38461538461538464	0.033703057480872434	0.507465175260436	0.16487046675588904	0.5600215853053133	0.0388961476339356	0.5725108667887888	0.6485364613626431	0.5467972493850124	1.0	1.0	0.0
2063	None	None	None	None	None	0.2	1	0.3333333333333333	4	0.6666666666666666	10	0.7083333333333334	0.3333333333333333	9	5	7	9	0	0.6666666666666666	6	4	1.1333333333333333	17	0.6428571428571429	0.7692307692307693	0.09214241413411231	0.5270596507970576	0.03283604436067444	0.5304862645242037	0.0997067376698772	0.5037854512303677	0.5726659492381361	0.5204538348938774	1.0	0.8888888888888888	0.6798313461252766
3098	0.00042208017204809796	8.318300868526483e-05	3.147357099288292e-05	0.9997625852945684	None	0.25	1	0.4	4	0.75	9	0.25	0.75	13	9	0	0	0	0.875	8	7	0.9333333333333333	14	0.0	0.8571428571428571	0.02770192896834927	0.5031396944227433	0.04976513501745175	0.6720592239869508	0.09999924013149948	0.5000010095390593	0.577873462489001	0.5605412073935485	0	1.0	0.0
916	None	None	None	None	None	0	0	0.18181818181818182	4	0.8	24	0.5714285714285714	0.1	4	3	27	6	0	0.875	7	8	2.1333333333333333	32	0.10526315789473684	0.4444444444444444	0.047591829889079264	0.6582067346225904	-0.046816784315597756	0.513131935893559	0.049661715180388574	0.5317765877222661	0.6198058002399487	0.5691482563227934	1.0	1.0	0.8868574709419978
3437	0.004094722971301095	0.0006610839246470299	0.000151856429293821	0.9952908244546651	None	0.2	1	0.3333333333333333	4	0.8	12	0.20987654320987653	0.8	16	12	0	0	0	1.0	9	9	1.1333333333333333	17	0.0	1.0	-0.0990544410688198	0.7937276045842502	0.0006314374189157178	0.5009929693168386	0.0999996840938295	0.5000045283355518	0.6926931767050306	0.6107607003354867	0	0.875	0.0
4634	0.00821531641161637	0.0032593749395641255	-0.00015728050488507354	0.9930130146668258	None	0.25	1	0.4	4	0.7692307692307693	10	0.23809523809523808	0.7692307692307693	14	10	0	0	0	0.7777777777777778	7	9	1.0	15	0.0	1.0	0.07963376318660209	0.5466846796356635	0.09999106930998261	0.5001508584720766	0.3984014050685893	0.5556945783043873	0.8141652267539518	0.5342458212151417	0	1.0	0.0
3760	0.0022967487853457072	0.0003573615793918679	-8.509669898986793e-05	0.9969564142334919	None	0.25	1	0.4	4	0.75	9	0.25	0.75	13	9	0	0	0	0.875	7	8	0.9333333333333333	14	0.0	0.8571428571428571	0.0007492614759509859	0.5606911183276911	0.25614423385942575	0.6368446498837342	-0.09999959814453432	0.5000006230883248	0.8174172657005653	0.5667381195166155	0	0	0.0
3411	None	None	None	None	None	0.1111111111111111	1	0.35	7	0.6666666666666666	18	0.4027777777777778	0.5925925925925926	23	16	5	0	0	0.8888888888888888	8	9	1.9333333333333333	29	0.0	0.6	2.915697897910842e-07	0.5826388258999232	0.0005781677501703189	0.5731266370492399	0.09999999930055299	0.500000000540806	0.6153950437055371	0.5521624166038789	0	0.2608695652173913	0.0
3022	0.0052248569571493935	0.0001574124303551598	9.170590278044952e-05	0.9918742232087644	None	0.25	1	0.4	4	0.75	9	0.25925925925925924	0.75	13	9	0	0	0	0.6666666666666666	9	6	0.9333333333333333	14	0.0	1.0	0.1391296868923603	0.7178338728926962	-0.14615592213988818	0.548279955956994	-0.014423880243810921	0.6768812309770953	0.7564314169337208	0.6507446059907743	0	1.0	0.0
2857	0.02831816802818834	0.0010051659924198524	0.00022859395736184938	0.9380881420147344	None	0.3333333333333333	1	0.5	4	0.7	7	0.2857142857142857	0.7	11	7	0	0	0	0.8571428571428571	6	7	0.8	12	0.0	0.6666666666666666	0.01571339552276988	0.5167888649913932	0.09999999936429622	0.500001962296179	0.41165551153656993	0.5662199950919442	0.8495066489692534	0.527774192335461	0	1.0	0.0
687	None	None	None	None	None	0	0	0.4	4	0.5384615384615384	7	0.46875	0	2	0	12	2	0	0.5	4	8	1.0	15	0.07692307692307693	0.3333333333333333	0	0	0	0	0	0	0	0	0	0	0
472	None	None	None	None	None	0	0	0.2727272727272727	3	0.7142857142857143	10	0.64	0	0	0	15	8	0	1.0	5	5	1.0666666666666667	16	0.23529411764705882	0	0	0	0	0	0	0	0	0	0	0	0
452	None	None	None	None	None	0	0	0.5	2	0.75	3	0.5	0.75	5	3	0	2	0	0.75	3	4	0.4	6	1.0	0	0.01713260613576036	0.6662858745731088	0.038903652612034545	0.5052918863538619	0.1234510913126106	0.5305153449166843	0.6051785159023647	0.569122507138148	1.0	1.0	0.0
2126	None	None	None	None	None	0	0	0.39285714285714285	11	0.48717948717948717	19	0.6507936507936508	0.2564102564102564	18	10	22	0	0	0.7777777777777778	9	7	2.7333333333333334	41	0.0	0.8823529411764706	-0.03345862842458431	0.5114973092480394	-0.11902781757213324	0.9999999992308235	0.09999999971400339	0.5000000055709191	0.7112477528645538	0.9990985156364753	0	1.0	0.0
2623	3.031965209716882e-08	2.6928917084561684e-08	-1.6185220574919755e-08	0.9999946838203697	None	0	0	0.3333333333333333	2	0.8333333333333334	5	0.5714285714285714	0	0	0	7	8	0	0.2857142857142857	2	7	0.5333333333333333	8	0.4444444444444444	0	0	0	0	0	0	0	0	0	0	0	0
5821	0.0016122796102901898	0.00016796637487267904	0.00014295358735577293	0.9988710601110197	None	0.25	1	0.4	4	0.75	9	0.25925925925925924	0.75	13	9	0	0	0	0.6666666666666666	6	9	0.9333333333333333	14	0.0	1.0	-0.057210663029910055	0.5519090080181437	-0.09998180147803046	0.505991853253032	0.09848987394335229	0.5035146741953593	0.7012705905911628	0.5205229929753877	0	1.0	0.0
3920	None	None	None	None	None	0.3333333333333333	3	0.45	9	0.5925925925925926	16	0.35802469135802467	0.5925925925925926	25	16	3	0	0	1.0	9	9	1.9333333333333333	29	0.0	0.8	-0.0762574137658905	0.601886278186761	0.08658877186900335	0.9999999989954307	-0.041829599081145474	0.6462421239379802	0.6905099152502336	0.9992866797053116	0	1.0	0.0
4892	0.004021341858722303	0.0003570682581791751	-5.575086178437283e-05	0.9967790653792946	None	0.25	1	0.4	4	0.7692307692307693	10	0.23809523809523808	0.7692307692307693	14	10	0	0	0	0.7777777777777778	7	9	1.0	15	0.0	1.0	0.2727341031372864	0.7756352451462932	-0.09999999998147309	0.500000044226488	0.09999999757300326	0.500000178742686	0.8210209743764456	0.6019196398828419	0	1.0	0.0
4501	0.004130477689677093	8.327432819600834e-05	-5.53569341359275e-05	0.9957340962589311	None	0.25	1	0.4	4	0.75	9	0.25	0.75	13	9	0	0	0	0.875	8	7	0.9333333333333333	14	0.0	0.8571428571428571	0.00020186333283075765	0.5702968312923005	-0.026593376057543267	0.517544369264997	-0.5394209736915532	0.9980166979760333	0.9225562665749284	0.8994768402877875	0	1.0	0.0
1439	None	None	None	None	None	0	0	0.6666666666666666	2	0.5	1	0.6666666666666666	0.5	3	1	0	2	0	0.6666666666666666	3	2	0.26666666666666666	4	1.0	0	0.09999982844970005	0.5000000929872163	0.059067217063224195	0.5356238119025325	0.03661579030582477	0.5633684044585566	0.5652274381510823	0.5330833788444709	1.0	1.0	0.0
4351	0.002399921904759536	0.00011358011695572276	0.00010140722151390803	0.9975610926422328	None	0.25	1	0.4	4	0.7692307692307693	10	0.234375	0.7692307692307693	14	10	0	0	0	1.0	8	8	1.0	15	0.0	0.8571428571428571	0.023417921102282253	0.6220190685408928	0.0899318412229999	0.6846091936641954	-0.0997582836064893	0.5007978032395702	0.6963815161351478	0.6047869551508868	0	1.0	0.0
2593	0.0006810272736985118	5.394975662498607e-05	5.3485068094735505e-05	0.9980252824083781	None	0	0	0.5	2	0.6666666666666666	2	1.0	0.6666666666666666	4	2	0	2	0	0.2	1	5	0.3333333333333333	5	1.0	0.5	0.09200021170583113	0.5110632751679763	4.828137901307519e-08	0.500000321072242	-0.09809073204586102	0.5348483094357118	0.6852254695765471	0.5153186388245083	1.0	1.0	0.0
3571	0.0028158507129920933	0.00044329154096712874	0.000400821310493338	0.9967864466065878	None	0.25	1	0.4	4	0.7692307692307693	10	0.23809523809523808	0.7692307692307693	14	10	0	0	0	0.7777777777777778	9	7	1.0	15	0.0	1.0	0.05015773431251571	0.6712839741041585	0.010492028170067716	0.5133361918940302	0.09999999999999976	0.5000000000009179	0.6001231853162277	0.5635999071730582	0	1.0	0.0
3372	0.0029053762993698196	0.0018829025337427396	-0.0017534677883297481	0.9974445716383507	None	0.3333333333333333	1	0.4444444444444444	4	0.7272727272727273	8	0.2653061224489796	0.7272727272727273	12	8	0	0	0	1.0	7	7	0.8666666666666667	13	0.0	0.6666666666666666	0.09996462597005384	0.5025315250767144	0.09999999851029659	0.5000032706913647	0.47632811369509953	0.5532228648818751	0.8553601146129098	0.5186447100748071	0	1.0	0.0
1577	None	None	None	None	None	0.25	1	0.4	4	0.6153846153846154	8	0.6	0.23076923076923078	6	3	8	3	0	1.0	5	5	1.0	15	0.17647058823529413	0	-0.030616153710351552	0.5043503356551234	-0.025394344674754793	0.5030955228350695	0.07134505524933174	0.6093361575729839	0.6151305868313289	0.5394434289669148	1.0	1.0	0.0
2241	None	None	None	None	None	0	0	0.3333333333333333	6	0.625	15	0.8666666666666667	0.625	21	15	4	5	0	0.8333333333333334	5	6	1.7333333333333334	26	0.8333333333333334	0.09523809523809523	3.495328998917635e-08	0.5000162397211865	-0.06194103864338395	0.6068902221451248	0.0999995982164313	0.5000037476218696	0.6608713437097625	0.5361318220897383	1.0	1.0	0.0
5624	5.377658133677496e-05	2.2270207545885327e-07	-6.739472782877569e-08	0.9999690522548826	None	0.25	1	0.4	4	0.75	9	0.25925925925925924	0.75	13	9	0	0	0	0.6666666666666666	9	6	0.9333333333333333	14	0.0	1.0	0.020544313701572895	0.5036603969339521	1.5190556737504917e-07	0.5000021575302632	0.017694067849906608	0.5060999698888646	0.5230868863313428	0.5032542515184246	0	1.0	0.0
6133	4.755818258750959e-05	2.324331521586652e-06	-7.568558651318472e-07	0.9999880917145335	None	0.25	1	0.4	4	0.75	9	0.25925925925925924	0.75	13	9	0	0	0	0.6666666666666666	6	9	0.9333333333333333	14	0.0	1.0	2.4274546272836363e-15	0.5000000003389812	-0.029229175893851562	0.5287798578126981	0.014793677461999288	0.5014589372611886	0.5453062293053427	0.5100888460106868	0	1.0	0.0
6609	0.0003443711196472351	1.7028906017512246e-06	1.6980419117080107e-06	0.9999972576943078	None	0.25	1	0.4	4	0.7692307692307693	10	0.23809523809523808	0.7692307692307693	14	10	0	0	0	0.7777777777777778	7	9	1.0	15	0.0	1.0	0.0013751444832545915	0.5093424550577844	8.437329035126098e-16	0.5000409458004236	0.0999999999210972	0.5000000000899899	0.6149569826991175	0.5031281219891958	0	0.8571428571428571	0.0
350	None	None	None	None	None	0	0	1.0	1	0	0	1.0	0	1	0	0	0	0	0.5	2	1	0.13333333333333333	2	0.0	0	0	0	0	0	0	0	0	0	0	0	0
7049	0.0329409193100698	0.00960530204016153	-0.0011310024031073742	0.9167954574769334	None	0.25	1	0.4	4	0.75	9	0.25925925925925924	0.75	13	9	0	0	0	0.6666666666666666	9	6	0.9333333333333333	14	0.0	1.0	0.6377257897405564	0.6050197949225435	0.08730773083944417	0.5733900110246916	0.2839074197935476	0.6485875379759293	0.9078659522644627	0.6094464337966831	0	0.9230769230769231	0.0
5930	0.0018678661876497201	0.00020189900911297718	0.0001729843740459658	0.9972210426910694	None	0.25	1	0.4	4	0.75	9	0.25925925925925924	0.75	13	9	0	0	0	0.6666666666666666	9	6	0.9333333333333333	14	0.0	1.0	-0.05245226513391219	0.5044151707545804	-0.08392756724745896	0.6055855493660073	0.10315161606082261	0.6273935909993535	0.6942911149857863	0.5799338989721904	0	1.0	0.0
6875	0.0022419164800443862	0.0006414663895688118	6.402530753442791e-05	0.9979613454419507	None	0.25	1	0.36363636363636365	4	0.7857142857142857	11	0.2222222222222222	0.7857142857142857	15	11	0	0	0	0.8888888888888888	8	9	1.0666666666666667	16	0.0	1.0	0.07441985527960704	0.5501594873000174	0.07994074057621817	0.5816323517293813	0.09795722591588214	0.6352117277448207	0.5496180012383577	0.5894788630379996	0	1.0	0.0
1773	None	None	None	None	None	0.2	1	0.5833333333333334	7	0.3125	5	0.42857142857142855	0	6	0	11	0	0	0.8571428571428571	6	7	1.2	18	0.0	0.26666666666666666	0	0	0	0	0	0	0	0	0	0	0
1372	None	None	None	None	None	0.5	1	0.6666666666666666	4	0.5714285714285714	4	0.5625	0.2857142857142857	4	2	4	8	0	1.0	4	4	0.6	9	0.8	0.4	0.05768088285708008	0.5544312945573219	0.006190295384902211	0.5102631156166574	0.09995661907745243	0.5003213901975913	0.5955006302571685	0.5217309041190932	1.0	1.0	0.0
2431	None	None	None	None	None	0	0	0.3333333333333333	1	1.0	2	0.6666666666666666	0	0	0	3	5	0	0.6666666666666666	2	3	0.26666666666666666	4	0.5	0	0	0	0	0	0	0	0	0	0	0	0
1536	None	None	None	None	None	0	0	0.5	3	0.6666666666666666	4	0.4444444444444444	0.6666666666666666	7	4	0	1	0	0.5	6	3	0.5333333333333333	8	1.0	0.4	0.0954175942413612	0.5401436838317218	0.0217171507172504	0.6180244167101887	-0.09999840100446973	0.5000078943766971	0.6948446117234041	0.5533069691442253	1.0	1.0	0.0
5009	0.008552109184839056	0.000983558868248239	0.0009653231294794051	0.9899065807276157	None	0.25	1	0.4	4	0.7692307692307693	10	0.23809523809523808	0.7692307692307693	14	10	0	0	0	0.7777777777777778	9	7	1.0	15	0.0	1.0	0.034125531227134596	0.6345597113707196	0.0008785122408919951	0.5400909109512253	0.45452386228169567	0.6382587549404601	0.8791090980355	0.605105436089191	0	0	0.0
5862	0.00625961892205981	0.0012955832541848224	0.0012826740485035217	0.9949940634188472	None	0.25	1	0.4	4	0.7692307692307693	10	0.23809523809523808	0.7692307692307693	14	10	0	0	0	0.7777777777777778	9	7	1.0	15	0.0	1.0	0.07965539434404793	0.52933742509063	0.09572295447025145	0.6299774562540481	0.3373852000098529	0.628912684034298	0.7647508051767271	0.5968570917198623	0	0	0.0
1964	None	None	None	None	None	0	0	0.3888888888888889	7	0.5	12	0.7222222222222222	0.2916666666666667	13	7	12	0	0	0.4444444444444444	9	4	1.7333333333333334	26	0.0	0.8181818181818182	0.0394279293840337	0.6728463895407968	-0.049414394309286874	0.5755914713512459	-0.09999994649229962	0.5000009518631943	0.6390664713149463	0.5846594854084595	0	1.0	0.0
6315	0.0032596527846105753	0.0008239055351812917	-1.2014554733956735e-05	0.9945889760208262	None	0.25	1	0.4	4	0.75	9	0.25925925925925924	0.75	13	9	0	0	0	0.6666666666666666	6	9	0.9333333333333333	14	0.0	1.0	0.03336399197821309	0.5986597594394589	0.0598294656384155	0.5103824514787161	0.09996815282603941	0.5000439790916656	0.5676539267217521	0.5367333282374935	0	1.0	0.0
2112	None	None	None	None	None	0	0	0.3	3	0.7692307692307693	10	1.0	0.6923076923076923	12	9	2	3	0	0.6	5	3	1.0	15	0.6	0	0.04305282634927736	0.5139710293450301	0.12952245461828316	0.5868040365529565	0.08931681534681166	0.5754063253709273	0.5926821819201238	0.558942282876006	1.0	1.0	0.0
5469	0.00788056035323743	0.003139470121927754	0.0031366793436547603	0.9967613220785926	None	0.25	1	0.4	4	0.75	9	0.25925925925925924	0.75	13	9	0	0	0	0.6666666666666666	6	9	0.9333333333333333	14	0.0	1.0	0.09992827224519749	0.5003775283821282	-0.09999246436417487	0.5007407675325367	0.15973425877483027	0.5634285206582572	0.7518427791593447	0.5216166456213891	0	1.0	0.0
4868	0.01845401513852675	0.0074600711996341785	0.006554156745564058	0.965228984166151	None	0.25	1	0.4	4	0.7692307692307693	10	0.23809523809523808	0.7692307692307693	14	10	0	0	0	0.7777777777777778	7	9	1.0	15	0.0	1.0	0.29294340798142227	0.543814593219068	0	0.5	0.4691045182086183	0.6222936495334191	0.8733727305554504	0.5560142271311496	0	1.0	0.0
1646	None	None	None	None	None	0.5	1	0.6666666666666666	4	0.5714285714285714	4	0.36	0.5714285714285714	8	4	0	0	0	1.0	5	5	0.6	9	0.0	1.0	0.09811305298479296	0.6049047778743551	2.4594173021539574e-18	0.5000000000409542	0.029954599516028302	0.5333483225763647	0.6000841806393256	0.5464932879290861	0	1.0	0.0
2469	None	None	None	None	None	0.2857142857142857	2	0.47058823529411764	8	0.5652173913043478	13	0.46296296296296297	0.21739130434782608	10	5	14	6	0	0.6666666666666666	9	6	1.6666666666666667	25	0.2222222222222222	0.6	0.13678894974676153	0.5721345260281037	0.05585041159999334	0.6323261286537986	0.09999967132382444	0.5000092542999522	0.5961276666695302	0.5689586573349099	0.0	0	0.0
6086	0.0007839264548776447	0.00024751198707112753	0.00024370985274093778	0.9992567087499468	None	0.3333333333333333	1	0.5	4	0.7	7	0.3333333333333333	0.7	11	7	0	0	0	0.4444444444444444	4	9	0.8	12	0.0	1.0	-0.03212845988720629	0.5413745888806493	0.007984105317418475	0.66853838629932	0.09999999877165947	0.5000008882202035	0.6368056247164878	0.5717890890307699	0	1.0	0.0
6167	0.0017137667836089286	0.00037388484963699666	0.00020247501575897776	0.9990842645874493	None	0.25	1	0.4	4	0.7692307692307693	10	0.23809523809523808	0.7692307692307693	14	10	0	0	0	0.7777777777777778	7	9	1.0	15	0.0	1.0	0.021658418102125578	0.5418891759340335	-0.04199187874800279	0.5603868930991766	0.09807967692174957	0.5112173541547349	0.6380414544588929	0.5378905263937099	0	0.8571428571428571	0.0
4317	3.1658145936942306e-08	2.9755186412083677e-08	2.0954921634531326e-08	0.9999944671405133	None	0.3333333333333333	1	0.4444444444444444	4	0.7272727272727273	8	0.2653061224489796	0.7272727272727273	12	8	0	0	0	1.0	7	7	0.8666666666666667	13	0.0	0.6666666666666666	0.09999333647495874	0.5000018656060404	0.09982908964801265	0.5014103654372181	2.1665092363783295e-12	0.500000000048221	0.6156171035907363	0.5004707448049208	0	1.0	0.0
2779	5.447732915303002e-05	2.9641865431379283e-05	-2.9641785743722717e-05	0.9990900334805443	None	0	0	0.3333333333333333	1	1.0	2	1.0	1.0	3	2	0	3	0	0.25	1	4	0.26666666666666666	4	1.0	0	0.0020467033566542087	0.5069471001257112	0.09999664592244009	0.5000016813270073	-0.059599611239596104	0.5550740939580285	0.6588454021709047	0.5207373270153934	1.0	1.0	0.0
4328	0.0073178286905422755	0.0041143190626178995	-0.004061032471568347	0.9870453434227341	None	0.25	1	0.4	4	0.7692307692307693	10	0.23809523809523808	0.7692307692307693	14	10	0	0	0	0.7777777777777778	7	9	1.0	15	0.0	1.0	0.2277761456870841	0.5812127222990365	4.542963170394032e-05	0.5075607340085811	0.09999999999746699	0.5000000000078323	0.7175121369320903	0.5297978941650365	0	0.2857142857142857	0.0
4462	6.250421434394868e-08	1.098422122381691e-08	6.094622796677197e-10	0.999998505888223	None	0.25	1	0.36363636363636365	4	0.7857142857142857	11	0.2222222222222222	0.7857142857142857	15	11	0	0	0	0.8888888888888888	8	9	1.0666666666666667	16	0.0	1.0	0.09786126064443522	0.5	0.19057768694710875	0.6959730421907103	5.742838211220051e-07	0.5007194866454718	0.685275757413159	0.5688165083665645	0	1.0	0.0
1347	None	None	None	None	None	0.2	1	0.5833333333333334	7	0.4	6	0.6071428571428571	0.2	9	3	7	1	0	0.5714285714285714	4	7	1.1333333333333333	17	0.08333333333333333	0.5714285714285714	1.0157372225863783e-08	0.595160780294349	-0.024629454224752975	0.5065041151736909	0.043313242416568296	0.5916388552820673	0.5904365813339543	0.5648086857648581	0.8888888888888888	1.0	0.0
744	None	None	None	None	None	0	0	0.4444444444444444	4	0.5454545454545454	6	0.5416666666666666	0	1	0	11	6	0	0.6666666666666666	4	6	0.8666666666666667	13	0.24	0.2222222222222222	0	0	0	0	0	0	0	0	0	0	0
761	None	None	None	None	None	0	0	0.17857142857142858	5	0.7948717948717948	31	0.640625	0	0	0	40	0	0	1.0	8	8	2.7333333333333334	41	0.0	0.5294117647058824	0	0	0	0	0	0	0	0	0	0	0
6819	0.010882366004092505	0.0023042990651275705	-0.0023001364571136277	0.982830112028642	None	0.25	1	0.4	4	0.75	9	0.25925925925925924	0.75	13	9	0	0	0	0.6666666666666666	6	9	0.9333333333333333	14	0.0	1.0	0.29907666649291	0.5887020517357342	-0.02829723668962351	0.5413464925463048	0.07935551204026495	0.5072756877602345	0.7972500760634568	0.5459922567608573	0	1.0	0.0
1860	None	None	None	None	None	0	0	0.10526315789473684	2	0.9230769230769231	24	0.9333333333333333	0	0	0	27	0	0	0.8333333333333334	6	5	1.8666666666666667	28	0.0	0.2608695652173913	0	0	0	0	0	0	0	0	0	0	0
1053	None	None	None	None	None	0.16666666666666666	2	0.46153846153846156	12	0.4594594594594595	17	0.609375	0.32432432432432434	21	12	17	0	0	1.0	8	8	2.6	39	0.0	0.7096774193548387	0.0028837721343042944	0.5722246624060736	0.01075025291288443	0.6726073610017704	1.1921003963559754e-07	0.5000090213048638	0.5943170783635291	0.5834592689380879	0	1.0	0.0
2790	2.154769211263903e-08	1.973258462714015e-08	2.2702458592674073e-10	0.9999973309988351	None	0	0	0.5555555555555556	5	0.2727272727272727	3	0.52	0	0	0	12	0	0	1.0	5	5	0.8666666666666667	13	0.0	1.0	0	0	0	0	0	0	0	0	0	0	0
7137	0.0020224212323570576	8.161266630186837e-05	2.0904593246098986e-05	0.9994650139541296	None	0.25	1	0.4	4	0.7692307692307693	10	0.23809523809523808	0.7692307692307693	14	10	0	0	0	0.7777777777777778	7	9	1.0	15	0.0	1.0	-0.00550409991070395	0.6242629820172189	-0.07067433198311138	0.5005556692979866	0.09999846382375863	0.5000023143276862	0.6743091560008972	0.5423908406975189	0	1.0	0.0
2466	None	None	None	None	None	0	0	0.6666666666666666	4	0.3333333333333333	2	0.5	0	0	0	7	11	0	1.0	4	4	0.5333333333333333	8	0.6111111111111112	0.5	0	0	0	0	0	0	0	0	0	0	0
3507	0.00031513661551795	1.620858107361189e-06	6.490453549088989e-07	0.9999973241826432	None	0.25	1	0.4	4	0.7692307692307693	10	0.23809523809523808	0.7692307692307693	14	10	0	0	0	0.7777777777777778	7	9	1.0	15	0.0	1.0	-0.07621661564795382	0.6444116426995806	0.04735333460052019	0.5694437822321167	0.058212889959194235	0.6731066382008951	0.6476197768028601	0.6299817743987082	0	1.0	0.0
3028	0.0006530711323815981	6.417525432148819e-05	2.611296425596905e-05	0.9976155793999749	None	0.3333333333333333	1	0.5	4	0.7	7	0.2857142857142857	0.7	11	7	0	0	0	0.8571428571428571	7	6	0.8	12	0.0	0.6666666666666666	0.010343658271399906	0.5129578865835209	1.8035475278265247e-05	0.5004682479574669	0.04351562658394861	0.5074593737106309	0.5475064993998319	0.5069625379167434	0	0	0.0
4223	0.0011161465315111805	0.000559991890400517	0.000556513841037587	0.9980666599130017	None	0.25	1	0.4	4	0.7692307692307693	10	0.23809523809523808	0.7692307692307693	14	10	0	0	0	0.7777777777777778	9	7	1.0	15	0.0	1.0	0.09867026451356387	0.5100689134406817	0.11869085794544976	0.7050549606798336	0.09999999762551995	0.5000099013212295	0.5691827502803568	0.5754043753288739	0	0.7142857142857143	0.0
3735	0.00607253029475259	0.0005659733579957339	-1.3952442238550016e-05	0.9907161857943891	None	0.25	1	0.4	4	0.7692307692307693	10	0.23809523809523808	0.7692307692307693	14	10	0	0	0	0.7777777777777778	9	7	1.0	15	0.0	1.0	0.18030526769319505	0.7361597152294013	0.013476723150152086	0.5445348313586202	0.09999999999952955	0.5000000000067735	0.6677756303687287	0.5990652773999235	0	0.21428571428571427	0.0
4972	0.0030642139637659786	0.00015981627867828175	1.5679784660221977e-05	0.9989509450413809	None	0.3333333333333333	1	0.4444444444444444	4	0.7272727272727273	8	0.2708333333333333	0.7272727272727273	12	8	0	0	0	0.75	8	6	0.8666666666666667	13	0.0	0.8571428571428571	0.034425328850218095	0.5135918708954953	0.07863085575514542	0.600971722932368	0.323843523756834	0.5347215881439109	0.7803949520408019	0.5500820570902474	0	0.9166666666666666	0.0
7509	8.26501511570177e-09	7.996676959454541e-09	-1.82265978263256e-09	0.9999985372161853	None	0.3333333333333333	1	0.5	4	0.7	7	0.3333333333333333	0.7	11	7	0	0	0	0.4444444444444444	4	9	0.8	12	0.0	1.0	-0.09821513794780064	0.5179366470426676	-0.29558960301504655	0.9999999999997546	1.9070974231591937e-05	0.500882081096343	0.8676124725613124	0.9999389489293187	0	1.0	0.0
2684	1.3835828280250097e-08	1.2829437814939862e-08	-8.76477841070206e-09	0.9999982781419529	None	0	0	1.0	2	0.0	0	0.75	0	0	0	2	7	0	1.0	2	2	0.2	3	0.875	0	0	0	0	0	0	0	0	0	0	0	0
3314	2.2996963963007213e-05	8.325583360748387e-06	8.223736187245783e-06	0.9993332358785967	None	0.25	1	0.4	4	0.7692307692307693	10	0.23809523809523808	0.7692307692307693	14	10	0	0	0	0.7777777777777778	9	7	1.0	15	0.0	1.0	6.572714976329612e-08	0.5000789618457532	-0.09818268993659557	0.5421223150958465	0.014124991688269861	0.5013041528671341	0.6224060150884216	0.5145310765136286	0	1.0	0.0
7186	0.0020832880507313917	0.0004545103586514112	-0.00039228501259035864	0.9969835940790728	None	0.25	1	0.4	4	0.7692307692307693	10	0.23809523809523808	0.7692307692307693	14	10	0	0	0	0.7777777777777778	9	7	1.0	15	0.0	1.0	0.041898280984473325	0.6283172712533728	-0.05768886700885616	0.5187788624974784	0.13562937794974034	0.5009238118980825	0.687702481138372	0.5501516799643209	0	1.0	0.0
3109	9.50560248201075e-05	6.531951064569744e-07	-2.4312544687031987e-07	0.9999999843157737	None	0.5	1	0.6666666666666666	4	0.5714285714285714	4	0.36	0.5714285714285714	8	4	0	0	0	1.0	5	5	0.6	9	0.0	1.0	0.01217027342174835	0.5411929437687194	0.07546104941154497	0.6551838864208044	0.09999995961365632	0.5000000381192675	0.5971015639890962	0.5668515569396806	0	1.0	0.0
933	None	None	None	None	None	0.3333333333333333	1	0.625	5	0.5	5	0.4	0.4	6	4	5	0	0	0.8333333333333334	6	5	0.8	12	0.0	0.3333333333333333	-0.09999087024603674	0.5000212248342929	0.18209224387417522	0.5927221470418879	0.004059057894058126	0.5450530874381552	0.7615642705389933	0.5462026065033391	0	1.0	0.0
2031	None	None	None	None	None	0.5	1	0.5714285714285714	4	0.5	4	0.4166666666666667	0.375	7	3	2	0	0	0.375	3	8	0.6666666666666666	10	0.0	1.0	4.15722122500632e-05	0.5017980513274896	-0.012445669166617285	0.6163481779542268	-0.0618723981828798	0.6107617283316304	0.5729140404633245	0.5770304115508658	0	1.0	0.0
2522	None	None	None	None	None	0	0	0.5	3	0.42857142857142855	3	0.5625	0.14285714285714285	1	1	7	11	0	1.0	4	4	0.6	9	0.6111111111111112	0.6666666666666666	-0.09997755829919094	0.5	-0.0627885773848049	0.5	0.052153527802693986	0.5	0.6564575390780876	0.5	1.0	1.0	0.0
1423	None	None	None	None	None	0.25	1	0.4	4	0.7692307692307693	10	0.23809523809523808	0.7692307692307693	14	10	0	0	0	0.7777777777777778	7	9	1.0	15	0.0	1.0	2.152876662425012e-12	0.5384716392932394	0.06635009582786348	0.5400915547357609	-0.04351128535777633	0.5306233806914821	0.6261792913627415	0.5363979666802147	0	1.0	0.0
1561	None	None	None	None	None	0	0	0.3333333333333333	1	1.0	2	1.0	1.0	3	2	0	0	0	0.25	4	1	0.26666666666666666	4	0.0	0	0.004006954734640298	0.5083522018377623	-0.0920795413028008	0.5067698452297543	-0.0009785105767004428	0.6903955564678275	0.6104685165026525	0.5713808926661347	0	1.0	0.0
5220	0.0031107646085468434	0.0001970525220247923	-0.00019602228758363674	0.9959908226689592	None	0.25	1	0.4	4	0.7692307692307693	10	0.23809523809523808	0.7692307692307693	14	10	0	0	0	0.7777777777777778	7	9	1.0	15	0.0	1.0	0.04859327947776885	0.6657893878662675	0.0877063885075571	0.5673091966033486	0.09993071388774366	0.5001737035315212	0.5708673434561816	0.5793874453114451	0	0.8571428571428571	0.0
545	None	None	None	None	None	0	0	0.4	2	0.8	4	0.4375	0.8	6	4	0	2	0	1.0	4	4	0.4666666666666667	7	1.0	0	0.003624545548711302	0.521130559951138	0.023741401275455466	0.5557123031481671	0.08131110146259923	0.5341853215998539	0.5853035984251174	0.5370408454101625	0.0	0	0.0
6324	0.005432686766006064	0.005206234704719345	0.005198047274611804	0.9945369627237983	None	0.25	1	0.36363636363636365	4	0.7857142857142857	11	0.2222222222222222	0.7857142857142857	15	11	0	0	0	0.8888888888888888	8	9	1.0666666666666667	16	0.0	1.0	0.09505642208304417	0.5048719228749203	0.011966025721550609	0.5005261021289393	0.07813789951540481	0.6620966709415302	0.5908152816310122	0.5575968932705985	0	0.9333333333333333	0.0
2352	None	None	None	None	None	0.14285714285714285	2	0.3	9	0.6744186046511628	29	0.8333333333333334	0.3953488372093023	26	17	18	8	0	0.6666666666666666	9	6	3.0	45	0.25806451612903225	0.7692307692307693	-0.007741298598594536	0.6732117895525239	-0.006556650679544506	0.6615191903036625	0.02136009188352261	0.5028176085262288	0.5938805777984203	0.6149173650492765	1.0	1.0	0.0
6398	4.479602509599617e-05	9.090550934530042e-07	1.5323285626350937e-07	0.9999984815958397	None	0.25	1	0.4	4	0.75	9	0.25	0.75	13	9	0	0	0	0.875	7	8	0.9333333333333333	14	0.0	1.0	0.8873805923257704	0.572499539301272	-0.03882873941055574	0.6312993147085342	0.37608879295512676	0.6430599366431292	0.9779469353539127	0.6160558483861426	0	0	0.0
2018	None	None	None	None	None	1.0	1	1.0	4	0.0	0	0.5555555555555556	0	4	0	0	0	0	1.0	3	3	0.3333333333333333	5	0.0	1.0	0	0	0	0	0	0	0	0	0	0	0
948	None	None	None	None	None	0	0	0.75	3	0.3333333333333333	1	0.5555555555555556	0.3333333333333333	4	1	0	0	0	1.0	3	3	0.3333333333333333	5	0.0	1.0	0.05473533077820354	0.5158308868476795	0.026283430176959922	0.5943733559955395	0.04044403461497135	0.5123703503127587	0.5459390253140727	0.5411492808528983	0	1.0	0.0
5371	0.015221040136561337	0.004075243227926107	-0.001526714688300797	0.9780886281103635	None	0.25	1	0.4	4	0.7692307692307693	10	0.23809523809523808	0.7692307692307693	14	10	0	0	0	0.7777777777777778	7	9	1.0	15	0.0	1.0	0.234107876750336	0.6275383686962971	0	0.5	0.19520946468967884	0.6355485076269752	0.7338665454944407	0.5888601383351745	0	1.0	0.0
6414	0.004569873258215849	0.0030031756412055633	-0.003002898725530849	0.9966595555009007	None	0.25	1	0.4	4	0.7692307692307693	10	0.23809523809523808	0.7692307692307693	14	10	0	0	0	0.7777777777777778	7	9	1.0	15	0.0	1.0	-0.09985732813914436	0.5032762205707983	-0.14201734949255354	0.8797924640735756	0.0602509508127404	0.5642824029211594	0.7205360152232616	0.6800592213823028	0	1.0	0.0
6936	0.016931788754084864	0.0014672365963806044	0.000690418083971125	0.9818356824758939	None	0.25	1	0.4	4	0.7692307692307693	10	0.23809523809523808	0.7692307692307693	14	10	0	0	0	0.7777777777777778	7	9	1.0	15	0.0	1.0	0.17483334348722285	0.9999984182549709	-0.10423840646913815	0.5012461066870099	0.18992368892239303	0.5449316537020141	0.9019092721192185	0.9891647818399371	0	0.07142857142857142	0.0
7281	0.00245993747647818	0.0012876243644920772	-0.0012864509346422414	0.9975293600565872	None	0.25	1	0.4	4	0.7692307692307693	10	0.23809523809523808	0.7692307692307693	14	10	0	0	0	0.7777777777777778	9	7	1.0	15	0.0	1.0	0.1	0.5	0.09999989331925302	0.5000009102052443	0.45496879568626836	0.6344360164795959	0.8420205157958159	0.5458127111512749	0	1.0	0.0
1220	None	None	None	None	None	0	0	0.25	6	0.7058823529411765	24	0.4444444444444444	0.23529411764705882	12	8	23	2	0	1.0	9	9	2.4	36	0.043478260869565216	0.3870967741935484	0.0028709005917331863	0.528682011587512	0.03580516473262929	0.5734401142882904	-0.1067645476716601	0.5373785146911394	0.6556646955275847	0.5465769348509835	1.0	1.0	0.0
2619	0.0002094257010230862	1.4620720302631245e-05	-5.50817603826135e-06	0.9998628763461517	None	0	0	0.6	3	0.6	3	0.4666666666666667	0.6	6	3	0	0	0	0.6	5	3	0.4666666666666667	7	0.0	1.0	0.04980378705471881	0.6094280301935278	0.09868840712255603	0.5812615171284227	0.38233015797175784	0.5274312274251602	0.8210394674904531	0.5730320422090679	0	0	0.0
2234	None	None	None	None	None	0	0	0.42857142857142855	3	0.75	6	0.4166666666666667	0.75	9	6	0	1	0	0.375	8	3	0.6666666666666666	10	1.0	0.8571428571428571	0.05510000866443456	0.5920605136914637	0.05328414174287919	0.5361652604106162	-0.06820045157749113	0.5480209858969914	0.6555170990864335	0.5588987729895556	1.0	1.0	0.0
6043	0.0005707892361071029	7.99101795517505e-05	2.764742249552e-05	0.9978559054697241	None	0.25	1	0.4	4	0.7692307692307693	10	0.23809523809523808	0.7692307692307693	14	10	0	0	0	0.7777777777777778	7	9	1.0	15	0.0	1.0	0.7643279031593349	0.8706454801905883	0.05626414080070448	0.6795843712205064	0.004828169765366699	0.542724011171683	0.9613274851239304	0.719762681687296	0	0	0.0
519	None	None	None	None	None	0.25	1	0.4	4	0.75	9	0.25925925925925924	0.75	13	9	0	0	0	0.6666666666666666	9	6	0.9333333333333333	14	0.0	1.0	0.09720999903665473	0.5247465131608455	0.06087629532110093	0.6290218416951571	0.19990979328664818	0.7119338035313281	0.6661058494638851	0.624953713589077	0	0.9230769230769231	0.0
740	None	None	None	None	None	0	0	0.5	2	0.75	3	0.6666666666666666	0	0	0	5	12	0	1.0	3	3	0.4	6	0.8571428571428571	0.8	0	0	0	0	0	0	0	0	0	0	0
4092	None	None	None	None	None	0.15384615384615385	2	0.4642857142857143	13	0.475	19	0.5833333333333334	0.25	20	10	21	0	0	0.8888888888888888	8	9	2.8	42	0.0	0.7058823529411765	0.030232819431604267	0.555134622357254	0.09992049598128258	0.5003037599235421	0.09999983285110017	0.5000265492773798	0.5814410345384421	0.5185548230004903	0	0	0.0
898	None	None	None	None	None	0.14285714285714285	1	0.375	6	0.5714285714285714	12	0.6571428571428571	0.38095238095238093	14	8	8	1	0	0.7142857142857143	7	5	1.5333333333333334	23	0.07142857142857142	0.6666666666666666	0.23892734695253406	0.5402705588122705	0.11471714388023876	0.5793459050110895	0.07759123893887032	0.5374577222747153	0.6715804939492608	0.5524424905413291	1.0	1.0	0.0
5674	0.00038731758144018943	6.086634338675889e-05	9.157696111420099e-06	0.999767107195325	None	0.25	1	0.36363636363636365	4	0.7857142857142857	11	0.2222222222222222	0.7857142857142857	15	11	0	0	0	0.8888888888888888	8	9	1.0666666666666667	16	0.0	1.0	-0.025484256737775553	0.507043426202098	0	0.5	-0.021791841827732188	0.6690228424046697	0.5825579606828135	0.5606945854126537	0	1.0	0.0
615	None	None	None	None	None	0	0	0.23529411764705882	4	0.7391304347826086	17	0.7142857142857143	0.08695652173913043	5	2	19	8	0	0.7142857142857143	5	7	1.6666666666666667	25	0.20512820512820512	0.4	0.22994979535588725	0.5887717815585688	0.026739492005292714	0.588908481543759	0.048393528464322044	0.5377594838266628	0.7048056648342658	0.5719693077692134	1.0	1.0	0.0
4461	0.005766465755547392	0.0048172599381359595	0.00480947420282766	0.9966526595485932	None	0.25	1	0.36363636363636365	4	0.7857142857142857	11	0.2222222222222222	0.7857142857142857	15	11	0	0	0	0.8888888888888888	8	9	1.0666666666666667	16	0.0	1.0	-0.07675734641776558	0.6405317694053168	1.5221895915171284e-07	0.5444132901277283	0.09944024536822435	0.5012398015830866	0.6727749546613973	0.5630586741175624	0	1.0	0.0
1996	None	None	None	None	None	0.5	1	0.5714285714285714	4	0.625	5	0.3333333333333333	0.625	9	5	0	0	0	0.8333333333333334	5	6	0.6666666666666666	10	0.0	0.5	0.09999945187682203	0.5000019335562149	2.479105236898875e-11	0.5000007037421426	0.09999986132227931	0.5000041313043407	0.6157151541913222	0.5000022562008994	0	1.0	0.0
7198	0.0004301958019176773	4.561138085032971e-06	-8.20383739811358e-07	0.9999963539329976	None	0.25	1	0.4	4	0.75	9	0.25925925925925924	0.75	13	9	0	0	0	0.6666666666666666	6	9	0.9333333333333333	14	0.0	1.0	0.09323915879349534	0.5123185321458876	0.00041420661882315914	0.5124702777825754	0.09999999999987468	0.5000000000011076	0.6116743162890936	0.50826387734646	0	1.0	0.0
537	None	None	None	None	None	0.16666666666666666	1	0.5333333333333333	8	0.4	8	0.6285714285714286	0.15	10	3	11	7	0	0.7142857142857143	7	5	1.4666666666666666	22	0.3684210526315789	0.47619047619047616	0.03804179144742938	0.536401356101837	-0.09999997535076093	0.5000006888275396	0.037689866181600126	0.5133281810258166	0.656406268713205	0.5165932048450942	1.0	1.0	0.0
5473	0.010601141429993036	0.0008828081860707261	-0.0008054899050056876	0.9757532722115009	None	0.25	1	0.4	4	0.7692307692307693	10	0.23809523809523808	0.7692307692307693	14	10	0	0	0	0.7777777777777778	7	9	1.0	15	0.0	1.0	0.012320554601392888	0.5136382386232071	0.001617290821482141	0.5292286656322912	0.10555360754159285	0.5229237868354336	0.6130858656994324	0.5219337541140436	0	0.9285714285714286	0.0
2995	0.0002993223628082617	4.455517667226488e-06	4.83568318140673e-07	0.9999999339766711	None	0.3333333333333333	1	0.4444444444444444	4	0.7272727272727273	8	0.28888888888888886	0.7272727272727273	12	8	0	0	0	0.5555555555555556	5	9	0.8666666666666667	13	0.0	1.0	0.036312999707568586	0.5073007422093443	0.027820246121482105	0.5579747484206959	0.16155120594963948	0.575817167319618	0.6536764949278833	0.5471740535156447	0	0	0.0
3228	6.156826648896984e-05	5.695627959278625e-07	-5.188191776322234e-08	0.999996415204737	None	0.25	1	0.4	4	0.75	9	0.25925925925925924	0.75	13	9	0	0	0	0.6666666666666666	6	9	0.9333333333333333	14	0.0	1.0	0.08293175459647543	0.6701021698101103	0.054725037327721715	0.5852937128691781	0.018873307968738453	0.506521264943329	0.5870693422516378	0.5889820933169463	0	0	0.0
1469	None	None	None	None	None	0	0	0.07317073170731707	3	0.9322033898305084	55	0.7530864197530864	0	0	0	60	0	0	1.0	9	9	4.066666666666666	61	0.0	0.7037037037037037	0	0	0	0	0	0	0	0	0	0	0
7044	0.011132530514029093	0.002827985722001459	8.701862396974066e-05	0.9942505374473455	None	0.3333333333333333	1	0.5	4	0.7	7	0.3	0.7	11	7	0	0	0	0.625	5	8	0.8	12	0.0	0.8571428571428571	3.831431231005431e-22	0.5000000000000001	-0.08583865462072579	0.5200349776544347	0.13778055160710415	0.5202787300773039	0.7188838938119708	0.5134419504539928	0	0	0.0
7089	0.004466004640080809	0.0006066038650148705	0.0006065568141927051	0.9917519952717886	None	0.25	1	0.4	4	0.7692307692307693	10	0.23809523809523808	0.7692307692307693	14	10	0	0	0	0.7777777777777778	7	9	1.0	15	0.0	1.0	1.8260757720927384e-22	0.5	0.120295231113003	0.5484830460894264	0.09982263931243097	0.5000013596498891	0.6284354875042564	0.5162067278086335	0	1.0	0.0
1119	None	None	None	None	None	0	0	0.4	2	0.6	3	0.5833333333333334	0.4	4	2	2	1	0	0.75	4	3	0.4666666666666667	7	0.16666666666666666	0	0.0999492111837584	0.5004883679480887	0.021114181774081968	0.5040291894814807	0.09165762408067875	0.5549401759819627	0.5865581630727021	0.5198830250288756	1.0	1.0	0.0
1883	None	None	None	None	None	0	0	0.4	2	0.8	4	0.4666666666666667	0.8	6	4	0	2	0	0.6	5	3	0.4666666666666667	7	1.0	0	-0.07946468540430149	0.5317085916165429	0.030727254462556274	0.5456126748418526	0.056816001021365435	0.5751180837831091	0.6489990682805983	0.5508839263401001	0.41666666666666663	0.3333333333333333	0.0
4214	0.00048014636502811134	5.8970323931965256e-05	-4.2083350818203934e-06	0.9998921081056777	None	0.25	1	0.36363636363636365	4	0.7857142857142857	11	0.2222222222222222	0.7857142857142857	15	11	0	0	0	0.8888888888888888	8	9	1.0666666666666667	16	0.0	1.0	0.18847492912657868	0.5198449961691631	0.10741327643683182	0.7197140971736786	0.09936225398366745	0.5004585128139816	0.6154346896061551	0.5845386255548052	0	1.0	0.0
3056	3.3666158294679516e-08	2.8691222796162008e-08	6.804412541132143e-10	0.9999948452714141	None	0	0	0.25	1	1.0	3	1.0	1.0	4	3	0	0	0	0.2	5	1	0.3333333333333333	5	0.0	0	-0.07414108742006198	0.5220250367795276	0	0.5	0	0.5	0.5864974012336509	0.5073459044781966	0	1.0	0.0
1048	None	None	None	None	None	0.25	1	0.5454545454545454	6	0.5	7	0.38095238095238093	0.42857142857142855	11	6	4	1	0	0.8571428571428571	7	6	1.0666666666666667	16	0.14285714285714285	0.16666666666666666	-0.09995796243603176	0.57943265985173	-0.09999999973941216	0.5000002756335552	0.018533743785982687	0.6684940226348967	0.645349351641183	0.5843384940148735	1.0	1.0	0.0
5168	0.005917481086315974	0.00014792166511379569	0.00014546010094782202	0.9883424847600073	None	0.25	1	0.4	4	0.75	9	0.25925925925925924	0.75	13	9	0	0	0	0.6666666666666666	6	9	0.9333333333333333	14	0.0	1.0	-0.3494776473690624	0.5000000000000002	0	0.5	0.07649063560464536	0.5566896395696539	0.8646227157390612	0.5189690390968298	0	1.0	0.0
2015	None	None	None	None	None	0	0	1.0	1	0	0	1.0	0	1	0	0	3	0	0.5	2	1	0.13333333333333333	2	1.0	0	0	0	0	0	0	0	0	0	0	0	0
623	None	None	None	None	None	0.3333333333333333	1	0.5	4	0.6666666666666666	6	0.4074074074074074	0.6666666666666666	10	6	0	0	0	0.3333333333333333	9	3	0.7333333333333333	11	0.0	1.0	0.08973437773021149	0.9641411875448307	0.0725174897069514	0.5606443389203541	0.07865061333601879	0.5712285077831076	0.5506016895136383	0.7814432838051518	0	1.0	0.0
7336	2.2095571132682123e-08	2.1363584501934587e-08	-7.339608812277077e-10	0.9999971877202736	None	0.25	1	0.4	4	0.7692307692307693	10	0.23809523809523808	0.7692307692307693	14	10	0	0	0	0.7777777777777778	7	9	1.0	15	0.0	1.0	0.14276136240098602	0.5828251470408111	-0.09989252807406644	0.5005848120087032	2.13225572286006e-09	0.5000000179891195	0.730228705756007	0.5280306703411854	0	1.0	0.0
4762	2.1091451840932932e-08	2.004846665488176e-08	-2.0048353356233442e-08	0.9999974583871477	None	0	0	0.375	3	0.8	8	0.3333333333333333	0.8	11	8	0	1	0	0.4444444444444444	9	4	0.8	12	1.0	1.0	0.6797803136911116	0.5829770117475362	0.05501807158213836	0.6421604974699395	8.87206772170732e-24	0.5000000000000002	0.9565256586434099	0.5760518959327374	1.0	1.0	0.0
3032	0.0026708349907593196	0.0013184558974555305	0.0006903626408466877	0.9933151203795806	None	0.3333333333333333	1	0.5	4	0.6666666666666666	6	0.3055555555555556	0.6666666666666666	10	6	0	0	0	1.0	6	6	0.7333333333333333	11	0.0	0.4	0.0999999998717342	0.5000000001582869	0.057002926248550946	0.8569922223348551	-0.0997744292675592	0.5001498620060285	0.7059476529418267	0.6449795211086223	0	0	0.0
601	None	None	None	None	None	0	0	0.375	3	0.7777777777777778	7	0.4074074074074074	0.7777777777777778	10	7	0	1	0	0.3333333333333333	9	3	0.7333333333333333	11	1.0	1.0	0.095890226870223	0.9975858543378511	0.09900885632392857	0.5131871188801727	0.047303208510492994	0.6700367823496003	0.6167253928166567	0.9056551253170465	1.0	1.0	0.0
4729	0.0012208958808360142	0.0004630378051341949	-0.0003213227883310566	0.9991519266439765	None	0	0	0.375	3	0.7777777777777778	7	0.3142857142857143	0.7777777777777778	10	7	0	0	0	0.7142857142857143	5	7	0.7333333333333333	11	0.0	0.6666666666666666	0.09999999972413588	0.5000000009015584	0.07492438508993766	0.6442212533031089	0.0999999977011138	0.5000000148097196	0.5595514650469343	0.5493169022909202	0	1.0	0.0
6401	0.005624785429987613	0.000520119177269748	0.000464186739911837	0.991537449556883	None	0.25	1	0.4	4	0.75	9	0.25925925925925924	0.75	13	9	0	0	0	0.6666666666666666	6	9	0.9333333333333333	14	0.0	1.0	4.294986836854021e-11	0.5605849471974995	0.05358189097804776	0.5243537749791726	0.09949918578517844	0.5204613065487379	0.5993874498787753	0.5351850466623287	0	0.23076923076923078	0.0
3131	0.003424215569165437	0.0008227587843399308	0.0003358872178861033	0.991252359634256	None	0.5	1	0.5714285714285714	4	0.625	5	0.3333333333333333	0.625	9	5	0	0	0	0.8333333333333334	5	6	0.6666666666666666	10	0.0	0.5	0.09999945969233816	0.5000013359812715	0.00024879103154649425	0.6603577056323313	0.11320988663490743	0.5886327891018104	0.6483671681313459	0.5844504387981773	0	1.0	0.0
1310	None	None	None	None	None	0	0	0.25	4	0.7272727272727273	16	0.8	0	2	0	21	4	0	0.8333333333333334	6	5	1.6	24	0.09090909090909091	0.1	0	0	0	0	0	0	0	0	0	0	0
5986	0.0019509372144257066	0.0006811376570786083	0.0006725742832194542	0.9993691912789548	None	0.25	1	0.36363636363636365	4	0.7857142857142857	11	0.2222222222222222	0.7857142857142857	15	11	0	0	0	0.8888888888888888	8	9	1.0666666666666667	16	0.0	1.0	0.09999685064379094	0.5297536474980374	0.05184554065988554	0.5030629728804756	-0.09501924809993904	0.6460613067241768	0.6956205250504615	0.5607958756494646	0	1.0	0.0
3160	None	None	None	None	None	0.08333333333333333	1	0.34615384615384615	9	0.6486486486486487	24	0.6190476190476191	0.08108108108108109	9	3	29	0	0	0.7777777777777778	9	7	2.6	39	0.0	0.7878787878787878	0.09328118704264884	0.5446724089271118	0.09792498625151852	0.5033604203311645	0.0999999970413596	0.5000000902870403	0.5122516279577501	0.5160452915840145	0	1.0	0.0
7046	0.00019597950477621065	3.88069855893065e-07	3.867336701003238e-07	0.9999734363944324	None	0.25	1	0.4	4	0.7692307692307693	10	0.23809523809523808	0.7692307692307693	14	10	0	0	0	0.7777777777777778	7	9	1.0	15	0.0	1.0	1.2883529163659833e-08	0.5380034963172156	7.902762784127648e-27	0.5	0.03493109306789338	0.5146637880573822	0.5410739156311808	0.517574400025873	0	1.0	0.0
6579	0.007142588299243689	0.0016723794828667296	0.001555865007665212	0.9920204440903471	None	0.25	1	0.4	4	0.75	9	0.25925925925925924	0.75	13	9	0	0	0	0.6666666666666666	6	9	0.9333333333333333	14	0.0	1.0	0.08496741207141892	0.5143618556880204	-0.09997032845077668	0.5989923746996595	0.3830319798774882	0.5748964443041896	0.8772143176776395	0.5630450628157097	0	0.6923076923076923	0.0
1493	None	None	None	None	None	0.5	1	0.6666666666666666	4	0.5714285714285714	4	0.36	0.5714285714285714	7	4	1	3	0	1.0	5	5	0.6	9	1.0	1.0	1.0193724458542734e-16	0.5000000000016392	3.039961735483828e-06	0.5006410652011196	-0.07115975266883251	0.6281767710960607	0.5830850391203729	0.5438013772205333	0.5714285714285714	1.0	0.0
6194	1.3208154194219623e-10	3.1872869415116807e-12	-5.886716158107467e-14	0.9999999999999994	None	0.25	1	0.4	4	0.7692307692307693	10	0.23809523809523808	0.7692307692307693	14	10	0	0	0	0.7777777777777778	7	9	1.0	15	0.0	1.0	-0.03655126900240898	0.5121992745731857	0	0.5	0	0.5	0.5429698260316336	0.5040671423391176	0	0.8571428571428571	0.0
1097	None	None	None	None	None	0	0	0.75	3	0.3333333333333333	1	0.5555555555555556	0.3333333333333333	4	1	0	1	0	1.0	3	3	0.3333333333333333	5	1.0	1.0	-0.0274139780985244	0.5815691854614611	-0.09525377922436744	0.529195896016725	0.18498933501315412	0.5450759887295552	0.7709995886639479	0.5520548450095294	0.0	0	0.0
5781	2.2022438153083313e-08	2.1963508499208125e-08	2.1875846703082534e-08	0.9999975232650171	None	0.25	1	0.4	4	0.7692307692307693	10	0.23809523809523808	0.7692307692307693	14	10	0	0	0	0.7777777777777778	9	7	1.0	15	0.0	1.0	0.09773587652662136	0.5014834527404419	0.06489265840006685	0.5446315103296873	7.902762784127648e-27	0.5	0.6001506794439135	0.5154064803792662	0	0.8571428571428571	0.0
3821	0.0042527003104553505	0.0002531828679445171	-1.8002181384368484e-05	0.9992009878907876	None	0.25	1	0.36363636363636365	4	0.7857142857142857	11	0.2222222222222222	0.7857142857142857	15	11	0	0	0	0.8888888888888888	8	9	1.0666666666666667	16	0.0	1.0	0.011136851565427309	0.6617141257341588	-0.12248060664086975	0.5557927486750064	0.2485124196350048	0.581359672966069	0.8220609538780485	0.6005605647493553	0	1.0	0.0
1575	None	None	None	None	None	0.08333333333333333	1	0.3333333333333333	9	0.6052631578947368	23	0.8888888888888888	0.23684210526315788	16	9	23	8	0	0.5555555555555556	9	5	2.6666666666666665	40	0.18604651162790697	0.8888888888888888	-0.06393516808640728	0.6226967641421807	0.04383066664860776	0.6436878288865852	1.3958382703512437e-08	0.5000028286958976	0.5943934651366898	0.5900429191740971	1.0	1.0	0.0
4439	0.00036541134157463604	4.581663724302206e-05	-4.569374477400844e-05	0.9997725861332827	None	0.3333333333333333	1	0.4444444444444444	4	0.7272727272727273	8	0.2653061224489796	0.7272727272727273	12	8	0	0	0	1.0	7	7	0.8666666666666667	13	0.0	0.6666666666666666	-0.03855399336700248	0.6546272627584451	0.2180456638241214	0.6034364510975845	-0.09996532536975082	0.5000413828114717	0.7980273972875136	0.5873781457854902	0	1.0	0.0
6253	0.006044260581311895	0.0007349027349756768	-7.996334745225602e-05	0.9937972481391681	None	0.25	1	0.4	4	0.7692307692307693	10	0.23809523809523808	0.7692307692307693	14	10	0	0	0	0.7777777777777778	7	9	1.0	15	0.0	1.0	0.09420272536282337	0.5221647068923758	-0.07369689707348467	0.6670749183810993	0.1588619906745858	0.5831389106542318	0.7209273647018939	0.5922138099659262	0	0	0.0
7388	0.00039750221975339126	1.2158893964855737e-05	-6.16021668803659e-06	0.9998463347271143	None	0.25	1	0.4	4	0.75	9	0.25925925925925924	0.75	13	9	0	0	0	0.6666666666666666	6	9	0.9333333333333333	14	0.0	1.0	3.673023485619255e-13	0.5000000026110777	0.05633946743980471	0.6727836439593378	0.09997001525959029	0.5000182844380853	0.6128391408368049	0.5597855538218733	0	1.0	0.0
448	None	None	None	None	None	0.13333333333333333	2	0.3939393939393939	13	0.5531914893617021	26	0.6049382716049383	0.48936170212765956	36	23	12	3	0	1.0	9	9	3.2666666666666666	49	0.2	0.6222222222222222	0.09672313274626292	0.5195085622780848	0.02326782461040661	0.5215944955168537	-0.04119618128365611	0.6513875864126116	0.6231175181025271	0.5654268322188234	1.0	1.0	0.0
6169	2.2543767004785295e-08	2.1488303915936746e-08	2.1437783184309542e-08	0.9999972699807409	None	0.25	1	0.4	4	0.7692307692307693	10	0.23809523809523808	0.7692307692307693	14	10	0	0	0	0.7777777777777778	9	7	1.0	15	0.0	1.0	0.09873881610546745	0.5055585404738525	0.06278480786117545	0.6243329534103116	2.1540013821707507e-20	0.5000000000000006	0.6006154594118296	0.5440699808344351	0	0	0.0
169	None	None	None	None	None	0	0	0.5	7	0.42105263157894735	8	0.5	0.21052631578947367	8	4	12	3	0	0.8571428571428571	6	7	1.4	21	0.125	0.23529411764705882	0.05155470413180015	0.5079916867247047	9.958228916226126e-06	0.5000058411147152	0.07057234152479255	0.6727683912905358	0.5935097544106167	0.5624001221333577	0.0	0	0.0
2396	None	None	None	None	None	0	0	0.3333333333333333	2	0.8571428571428571	6	0.36	0.8571428571428571	8	6	0	0	0	1.0	5	5	0.6	9	0.0	0	0.0621422730800746	0.5410843494664931	0.03420217710755826	0.6541411558659264	0.09950771648562703	0.5159221474191643	0.564819177569836	0.5716461171832413	0	1.0	0.0
2122	None	None	None	None	None	0	0	0.36363636363636365	8	0.6	18	0.7619047619047619	0.06666666666666667	7	2	24	5	0	0.8571428571428571	7	6	2.1333333333333333	32	0.10638297872340426	0.46153846153846156	0.05437859412829597	0.5669123552676658	0.07873017175229707	0.6470583073085845	-0.07008283008942662	0.5416085843687254	0.6714240682838015	0.58598842161199	0.14285714285714285	0.14285714285714285	0.0
866	None	None	None	None	None	0	0	0.3333333333333333	2	0.8571428571428571	6	0.36	0.8571428571428571	8	6	0	2	0	1.0	5	5	0.6	9	1.0	0	3.557710902309875e-08	0.5000314449485265	0.1012489640864036	0.5937896429784054	-0.08575658432945088	0.5533713488510503	0.6778931014818793	0.5493456451054491	1.0	1.0	0.0
434	None	None	None	None	None	0.18181818181818182	2	0.4583333333333333	11	0.45454545454545453	15	0.9722222222222222	0.24242424242424243	17	8	17	0	0	1.0	6	6	2.3333333333333335	35	0.0	0.3448275862068966	0.009050907159623029	0.5973335766863677	0.06345574536855725	0.6281466440747983	2.8813997452920236e-07	0.5000025484295321	0.6071710639139608	0.5759616466826668	0	1.0	0.0
2837	0.00035177852856658364	3.827001586350278e-06	3.8055730165003123e-06	0.9999963266894047	None	0.25	1	0.4	4	0.75	9	0.25925925925925924	0.75	13	9	0	0	0	0.6666666666666666	9	6	0.9333333333333333	14	0.0	1.0	0.09773373400279421	0.5044321545115154	0.0980862380154524	0.54772047568008	0.09920209817000868	0.6673397971434387	0.5355900843844598	0.57488016529018	0	1.0	0.0
1437	None	None	None	None	None	0	0	0.4	2	0.6	3	0.7	0	0	0	6	5	0	0.4	5	2	0.4666666666666667	7	0.3125	0	0	0	0	0	0	0	0	0	0	0	0
174	None	None	None	None	None	0	0	0.5	2	0.75	3	0.5	0.75	5	3	0	2	0	0.75	4	3	0.4	6	1.0	0	-0.09909115605644696	0.5054947877579485	8.673420500002285e-08	0.5000002423359401	0.06932173070669426	0.6803340193459115	0.6612854702227312	0.5644140758962981	0.0	0	0.0
5619	0.00011955055161978229	1.567125274834226e-06	1.5665278720381318e-06	0.9999793406543501	None	0.25	1	0.4	4	0.75	9	0.25925925925925924	0.75	13	9	0	0	0	0.6666666666666666	6	9	0.9333333333333333	14	0.0	1.0	0.09998599917906188	0.5000583407152097	1.0195632348557995e-15	0.5480273924433724	0.02922932805291507	0.5363608613047239	0.6014907376430851	0.5281898833371008	0	0.9230769230769231	0.0
6820	0.00534556540781447	0.002589898738877569	9.198723266416208e-05	0.9955965327613094	None	0.25	1	0.36363636363636365	4	0.7857142857142857	11	0.2222222222222222	0.7857142857142857	15	11	0	0	0	0.8888888888888888	8	9	1.0666666666666667	16	0.0	1.0	-0.05551963877083248	0.5147236479645357	0.0951278779506953	0.5000000000000001	0.47854953881248524	0.6485022365085951	0.9047623406207177	0.5557154735935009	0	1.0	0.0
7498	1.9944976032013553e-05	1.5459421293825918e-05	-1.544411800403607e-05	0.9937967922491024	None	0.3	3	0.36363636363636365	8	0.7096774193548387	22	0.4074074074074074	0.7096774193548387	30	22	2	0	0	1.0	9	9	2.2	33	0.0	1.0	0.12744231535813783	0.8525511241412171	4.594571318719549e-05	0.501937690962235	2.3744873756967963e-12	0.500002848585893	0.6457680686774675	0.6427923852455688	0	1.0	0.0
6481	0.005642224013630255	0.0004442280820426946	0.00044236899295681004	0.9948257305633651	None	0.25	1	0.4	4	0.7692307692307693	10	0.23809523809523808	0.7692307692307693	14	10	0	0	0	0.7777777777777778	7	9	1.0	15	0.0	1.0	0.40393774589003384	0.6362572480033799	0.048704798158887036	0.5	-0.041983366425521654	0.642609150189114	0.8629151454341073	0.594344357882209	0	0	0.0
5432	6.271408549545708e-08	1.5534741452284813e-08	1.2534697935035648e-08	0.9999853359465126	None	0.3333333333333333	1	0.4444444444444444	4	0.7272727272727273	8	0.2708333333333333	0.7272727272727273	12	8	0	0	0	0.75	6	8	0.8666666666666667	13	0.0	0.8571428571428571	0.18992827211674673	0.5249844200008972	0.09997007030506203	0.5016705725429653	3.4814068934585084e-08	0.500000152576395	0.6847488949905258	0.5088910550123346	0	1.0	0.0
1349	None	None	None	None	None	0	0	0.6	3	0.6	3	0.4666666666666667	0.6	6	3	0	1	0	0.6	5	3	0.4666666666666667	7	1.0	1.0	0.0999999997435431	0.5000000897551019	8.46678852723092e-24	0.5	0.021083440139320196	0.5022982916724676	0.6059702908769743	0.5007661319385226	0.0	0	0.0
379	None	None	None	None	None	0.16666666666666666	2	0.4444444444444444	12	0.47368421052631576	18	0.5555555555555556	0.13157894736842105	12	5	27	5	0	0.8888888888888888	9	8	2.6666666666666665	40	0.09803921568627451	0.5142857142857142	0.08348662606944621	0.5709224606874139	0.10051705775641626	0.8122739420182381	-0.0532871420762544	0.6195103843008202	0.6965465145463772	0.6783021473812353	1.0	1.0	0.7419775466776466
6436	0.0018066561473669169	0.00011766991613465188	6.693736896843439e-05	0.982344729111782	None	0.25	1	0.4	4	0.75	9	0.25925925925925924	0.75	13	9	0	0	0	0.6666666666666666	6	9	0.9333333333333333	14	0.0	1.0	0.04833484114338717	0.5540325718474353	0.022020356759782183	0.5	0.09999999234227465	0.5000002057385886	0.5820468347007114	0.5180736539443085	0	1.0	0.0
5549	0.007281328817787673	0.00397172623334083	0.002938753737158832	0.9828763511180449	None	0.25	1	0.4	4	0.7692307692307693	10	0.234375	0.7692307692307693	14	10	0	0	0	1.0	8	8	1.0	15	0.0	0.8571428571428571	0.2731761395104268	0.5672693633187859	0.23401936423004283	0.6772332325009782	-0.07645034719095266	0.5562455497640248	0.8271167557734188	0.6017065937335849	0	1.0	0.0
715	None	None	None	None	None	0	0	0.2727272727272727	6	0.7	21	0.8	0.16666666666666666	10	5	21	0	0	0.625	8	5	2.1333333333333333	32	0.0	0.8148148148148148	-0.08423357904326292	0.5625388682209487	-0.07390391463809717	0.5719714775182577	0.32257401664921764	0.5637150293506001	0.8700455619565289	0.566079935234758	0	1.0	0.0
4717	0.0032143028054744264	0.00027846869646152683	0.00019140716434739764	0.994583586956341	None	0.3333333333333333	1	0.4444444444444444	4	0.7272727272727273	8	0.2653061224489796	0.7272727272727273	12	8	0	0	0	1.0	7	7	0.8666666666666667	13	0.0	1.0	0.000449238330765478	0.5023145158659208	0.04854714659815563	0.5242539264413661	-0.09999985947710369	0.5000007897282134	0.6499624675416171	0.5088618381485561	0	1.0	0.0
5016	0.00015061296998728768	2.038575967100549e-06	1.8323857211099957e-06	0.9999965392592935	None	0.25	1	0.4	4	0.75	9	0.25925925925925924	0.75	13	9	0	0	0	0.6666666666666666	6	9	0.9333333333333333	14	0.0	1.0	0.09999999947756477	0.50000001400535	0.035567592576207126	0.5087038705131001	-0.04402429186768848	0.5547720544611351	0.6429797016537295	0.5212197451751962	0	0.9230769230769231	0.0
6608	0.00041759896124326644	1.7971850323179885e-06	-1.7048379588345068e-06	0.9999987118834851	None	0.25	1	0.4	4	0.75	9	0.25925925925925924	0.75	13	9	0	0	0	0.6666666666666666	9	6	0.9333333333333333	14	0.0	1.0	0.06540991568422783	0.5671480818788777	-0.06172627673907386	0.6562291297465142	0.1664864773221882	0.5529338944714925	0.7148912165921593	0.593011886607178	0	1.0	0.0
3241	0.0034634273227249963	0.002091851918563383	0.0017884485465132136	0.9955424831291704	None	0.3333333333333333	1	0.5	4	0.7	7	0.2857142857142857	0.7	11	7	0	0	0	0.8571428571428571	6	7	0.8	12	0.0	0.8	0.09511116885325469	0.5029030829066787	0.09999787567293612	0.5002435367889081	-0.0999980045229916	0.500001903645303	0.7173714428085126	0.5010495171197226	0	0	0.0
4986	0.001205037390104164	0.0005250113111461465	-0.0004468107644252416	0.9989731374115259	None	0.25	1	0.4	4	0.75	9	0.25925925925925924	0.75	13	9	0	0	0	0.6666666666666666	9	6	0.9333333333333333	14	0.0	1.0	7.902762784127648e-27	0.5	9.867909650249998e-08	0.5000018780013439	0.0999943792636542	0.5000416183277576	0.6157098093458823	0.5000144987763951	0	1.0	0.0
2620	0.0005826031709145378	0.0002943625046190421	-3.663893922040514e-06	0.9996562802317368	None	0	0	0.5	3	0.7142857142857143	5	0.5625	0.7142857142857143	8	5	0	1	0	0.25	8	2	0.6	9	1.0	0.8571428571428571	0.06904038465003003	0.5069817732562618	0.014390930084990627	0.5142200959703342	-0.007116066292504044	0.6677935435290769	0.5822200911605783	0.5648859538473161	1.0	1.0	0.0
6328	0.0003705928243832906	3.0377358812558846e-06	-2.4808652977607576e-06	0.9999973300663854	None	0.25	1	0.4	4	0.7692307692307693	10	0.23809523809523808	0.7692307692307693	14	10	0	0	0	0.7777777777777778	7	9	1.0	15	0.0	1.0	1.0821385905037447e-06	0.5000103864272369	-0.08317540190594863	0.508741537075366	0.2044159653102357	0.5655807310391086	0.7700997730644731	0.5248839397010407	0	1.0	0.0
4025	0.000944192919793078	0.0001018890656364634	-1.498464495435845e-05	0.9993950931996406	None	0.25	1	0.36363636363636365	4	0.7857142857142857	11	0.2222222222222222	0.7857142857142857	15	11	0	0	0	0.8888888888888888	8	9	1.0666666666666667	16	0.0	1.0	0.021422410593636546	0.5045322401880338	0.0009675587335555858	0.5004067961529286	0.09999999999993545	0.5000000000012126	0.6049871586451145	0.5016463809058741	0	0	0.0
5947	0.0002874022548787914	4.4745503044385875e-07	-4.4331013277656215e-07	0.9999816921344187	None	0.25	1	0.4	4	0.75	9	0.25925925925925924	0.75	13	9	0	0	0	0.6666666666666666	6	9	0.9333333333333333	14	0.0	1.0	0.0003036949821413513	0.5765821746209846	0.003275665648336275	0.5072420507649836	-0.06532341192164515	0.6352466653617337	0.5989758717215967	0.5738329436743214	0	0	0.0
1848	None	None	None	None	None	0	0	0.2	2	0.8461538461538461	11	0.26785714285714285	0	0	0	14	17	0	0.875	8	7	1.0	15	0.53125	0.15384615384615385	0	0	0	0	0	0	0	0	0	0	0
4937	0.0035293090769545426	0.0007511360980447066	-4.300125094837684e-06	0.995867054766213	None	0.25	1	0.4	4	0.7692307692307693	10	0.23809523809523808	0.7692307692307693	14	10	0	0	0	0.7777777777777778	7	9	1.0	15	0.0	1.0	0.0849500470194386	0.6293802386150862	0.14798257665771425	0.7198175560864107	0.09999999999997516	0.5000000000000234	0.6150636907076221	0.62035106636433	0	1.0	0.0
7532	0.001766122471962096	9.108128961609927e-05	3.1748880732578456e-05	0.9981577645995408	None	0.25	1	0.4	4	0.75	9	0.25925925925925924	0.75	13	9	0	0	0	0.6666666666666666	9	6	0.9333333333333333	14	0.0	1.0	3.2758526470789125e-14	0.5000000000487447	-0.06494121445542296	0.5208625973980235	0.054256679427125865	0.5002109226326912	0.6194641832973581	0.5070280837382878	0	0.9230769230769231	0.0
6552	0.007852061883765953	0.0012265325452470203	0.001024127696454583	0.9710520888054561	None	0.25	1	0.4	4	0.7692307692307693	10	0.23809523809523808	0.7692307692307693	14	10	0	0	0	0.7777777777777778	7	9	1.0	15	0.0	1.0	0.460991293304348	0.6684172825732674	-0.1543809381490874	0.9999628036257194	0.09999999679778997	0.5000000122607989	0.95698215948643	0.9742549961562157	0	1.0	0.0
6027	0.004773226053571681	0.0008572877543895783	0.0003644016212763669	0.9976132143485944	None	0.25	1	0.4	4	0.7692307692307693	10	0.23809523809523808	0.7692307692307693	14	10	0	0	0	0.7777777777777778	7	9	1.0	15	0.0	1.0	0.09997961006383374	0.500132467583681	-0.0703288011357319	0.9998212978656128	0.09521204324939488	0.532127375839229	0.6886411522094116	0.9488073292995702	0	1.0	0.0
7444	0.0020574463339489758	0.00013209574520934428	-0.00010470383314503087	0.9979470313416174	None	0.25	1	0.4	4	0.75	9	0.25925925925925924	0.75	13	9	0	0	0	0.6666666666666666	6	9	0.9333333333333333	14	0.0	1.0	0.09999991313557764	0.5000005226374898	-0.09999984785117347	0.5125168036044899	0.09999999794529715	0.5000000023763232	0.7196664548005091	0.5041732178513167	0	1.0	0.0
2236	None	None	None	None	None	0.25	2	0.3888888888888889	7	0.6666666666666666	16	0.48148148148148145	0.5833333333333334	21	14	4	1	0	0.6666666666666666	9	6	1.7333333333333334	26	0.2	0.8571428571428571	0.030888646224687268	0.5946832829255875	0.027897174632584343	0.663134174830983	0.0999997357457251	0.5000009444309647	0.6117226941736696	0.5874787126122263	1.0	1.0	0.0
1647	None	None	None	None	None	0	0	0.3333333333333333	2	0.8571428571428571	6	1.0	0.8571428571428571	8	6	0	2	0	0.1111111111111111	9	1	0.6	9	1.0	1.0	0.0058970631644473335	0.5256320751543839	-0.028692854835666665	0.665654183950915	7.711949455306014e-06	0.500131968853057	0.5823209417174076	0.5655980797090491	0.875	1.0	0.8479911880918596
7367	0.01982547325705484	0.009251614567432623	-0.00018340830703142093	0.9840539137555608	None	0.25	1	0.4	4	0.75	9	0.25925925925925924	0.75	13	9	0	0	0	0.6666666666666666	6	9	0.9333333333333333	14	0.0	1.0	0.30558012141036983	0.6057557221793913	-0.09999123032705663	0.5000052535854657	0.09999560382176773	0.5000164788806926	0.8396722003642276	0.5357383699037724	0	0	0.0
5904	0.0001361833541025704	2.2127133221373223e-07	-2.178470086505137e-07	0.9999489639569017	None	0.25	1	0.4	4	0.7692307692307693	10	0.23809523809523808	0.7692307692307693	14	10	0	0	0	0.7777777777777778	7	9	1.0	15	0.0	1.0	4.4594931178372676e-10	0.5034108010855691	-0.03502089936930241	0.6658836442227068	0.03551393942238336	0.5099604169329249	0.5933186319952883	0.5616116248006251	0	1.0	0.0
2632	6.229358517199117e-06	3.565429524381709e-08	3.3590956261022744e-08	0.9999922589206655	None	0	0	0.375	9	0.5294117647058824	18	0.8	0.11764705882352941	11	4	24	0	0	0.5555555555555556	9	5	2.4	36	0.0	0.9032258064516129	9.513398714277885e-20	0.5000000000000243	0.3286768505392052	0.5550263517926012	2.8099248949734857e-05	0.5342312216697309	0.8248240822480946	0.529809601237957	0	1.0	0.0
3520	0.0061524958633449025	0.0006253500170801114	1.2718831417898483e-05	0.9937689338059654	None	0	0	0.3333333333333333	3	0.8181818181818182	9	0.28888888888888886	0.8181818181818182	12	9	0	0	0	0.5555555555555556	5	9	0.8666666666666667	13	0.0	1.0	0.038033932534873666	0.6582103147693688	0.033911531194040535	0.580230803775494	0.39291388436000263	0.5739575170702612	0.8471090660123904	0.6048437064152644	0	0	0.0
3204	0.0019031676266896957	0.0005012603762287242	1.3091084802387372e-05	0.9956445512439296	None	0	0	0.3333333333333333	2	0.8333333333333334	5	0.4	0.8333333333333334	7	5	0	0	0	0.8	5	4	0.5333333333333333	8	0.0	0	0.17425636488791613	0.6131642426082349	0.15407208760292346	0.5356762966055487	0.0999997836363091	0.50000132018131	0.5841068290739521	0.5501298459971024	0	1.0	0.0
1872	None	None	None	None	None	0	0	0.3333333333333333	2	0.8333333333333334	5	1.0	0.8333333333333334	7	5	0	1	0	0.125	1	8	0.5333333333333333	8	0.5	0.8571428571428571	-0.09999924590119873	0.500001960680381	0.08505184973280834	0.5175703343534032	2.720390093936366e-08	0.5000051816226534	0.6805477799572303	0.5058613029452486	1.0	1.0	0.0
2576	1.7461989450148474e-08	1.5487050552926807e-08	-8.268239884743681e-09	0.9999970824888688	None	0	0	0.6666666666666666	4	0.3333333333333333	2	0.5	0	0	0	7	0	0	1.0	4	4	0.5333333333333333	8	0.0	0.5	0	0	0	0	0	0	0	0	0	0	0
5712	0.001471133345810773	0.0006747709145310782	-0.0002344338014764921	0.996370135892906	None	0.25	1	0.4	4	0.7692307692307693	10	0.23809523809523808	0.7692307692307693	14	10	0	0	0	0.7777777777777778	7	9	1.0	15	0.0	1.0	-0.09999998439649169	0.500140893419301	0.007797025062796012	0.6634120651015764	0.09999999999999899	0.5000000000005318	0.7052345172712732	0.5563512803418531	0	1.0	0.0
1076	None	None	None	None	None	0.3333333333333333	2	0.5333333333333333	8	0.4	8	0.6111111111111112	0.3	12	6	9	2	0	1.0	6	6	1.4666666666666666	22	0.125	0.23529411764705882	0.004399648476873515	0.6604808535710074	-0.09984304267630698	0.5008598642862999	0.43671856311548424	0.6931806485787148	0.9091150696352894	0.62119800486861	1.0	1.0	0.0
3068	0.001785607850388566	5.873607805196601e-05	5.745811351147955e-05	0.9975019482160435	None	0.3333333333333333	1	0.5	4	0.7	7	0.2857142857142857	0.7	11	7	0	0	0	0.8571428571428571	7	6	0.8	12	0.0	0.6666666666666666	0.06243582848829419	0.5825758551598819	-0.02117817554038077	0.6643392293692775	0.08555360328106414	0.5427086353546693	0.6042221429027685	0.5976701547626933	0	1.0	0.0
1322	None	None	None	None	None	0	0	0.20833333333333334	5	0.7647058823529411	26	0.75	0	3	0	32	7	0	0.75	8	6	2.4	36	0.1076923076923077	0.7096774193548387	0	0	0	0	0	0	0	0	0	0	0
3687	0.0018586705979452484	0.0001316089888090453	4.955709829065009e-05	0.9971209811606284	None	0.3333333333333333	1	0.5	4	0.6666666666666666	6	0.3055555555555556	0.6666666666666666	10	6	0	0	0	1.0	6	6	0.7333333333333333	11	0.0	0.8	-0.03863933424342354	0.6657361341833561	0.09859267641672557	0.5439213267150704	0.09999999997579542	0.5000000000052804	0.644969311200928	0.571596381486563	0	0.3	0.0
7283	0.0005765814042274158	8.207063100007774e-06	-4.260278629043911e-06	0.9999973436651354	None	0.25	1	0.4	4	0.7692307692307693	10	0.23809523809523808	0.7692307692307693	14	10	0	0	0	0.7777777777777778	7	9	1.0	15	0.0	1.0	-0.09998874717941626	0.5007976230070098	0.016573773952066398	0.5805651029223775	0.2256404873188913	0.7043705275142654	0.7957217370802572	0.5984058628875526	0	0	0.0
947	None	None	None	None	None	0.2	1	0.4166666666666667	5	0.625	10	0.5142857142857142	0.5	13	8	4	0	0	0.7142857142857143	7	5	1.2	18	0.0	0.3076923076923077	-0.059889721899056704	0.644624296496478	-0.09995552676424933	0.5000857784978845	-0.009042742018150618	0.6605493444372941	0.613955512705839	0.6036091470641264	0	1.0	0.0
892	None	None	None	None	None	0	0	0.18181818181818182	2	0.8571428571428571	12	0.8	0	0	0	15	12	0	0.8	5	4	1.0666666666666667	16	0.35294117647058826	0.36363636363636365	0	0	0	0	0	0	0	0	0	0	0
6219	2.9411397643555e-08	2.940984035892888e-08	-3.451836603675126e-10	0.9999967921909922	None	0.25	1	0.4	4	0.75	9	0.25925925925925924	0.75	13	9	0	0	0	0.6666666666666666	6	9	0.9333333333333333	14	0.0	1.0	6.357719630273737e-13	0.5000005161498026	-0.045513912622859976	0.6359139768356868	0	0.5	0.5656183748234089	0.5463395682288846	0	0	0.0
4538	0.002693209596758582	8.910061979486387e-05	-8.22757930603887e-05	0.9955734823026726	None	0.3333333333333333	1	0.5	4	0.6666666666666666	6	0.3055555555555556	0.6666666666666666	10	6	0	0	0	1.0	6	6	0.7333333333333333	11	0.0	0.4	1.182001568037163e-10	0.5000000554769293	0.11856929181022251	0.5998757605035706	-0.09999879718744378	0.5000017752497334	0.7096786333313072	0.5336950853126952	0	0	0.0
2883	0.0004041402866769423	9.001362070993669e-07	-1.6739923505552363e-07	0.9999985089198564	None	0.25	1	0.36363636363636365	4	0.7857142857142857	11	0.2222222222222222	0.7857142857142857	15	11	0	0	0	0.8888888888888888	9	8	1.0666666666666667	16	0.0	1.0	0.038680831088261175	0.5398554085629816	0.02427219835186663	0.6566551998448865	-0.05420195860328192	0.6575451681634489	0.6262809609784687	0.6193647322826847	0	1.0	0.0
1939	None	None	None	None	None	0	0	0.5	2	0.6666666666666666	2	0.625	0.6666666666666666	4	2	0	0	0	0.5	2	4	0.3333333333333333	5	0.0	0	-0.0581913250972842	0.5533658667503336	-0.176331082339476	0.5458065230391961	0.09873072401543012	0.501899937662622	0.7552660296150214	0.5337503250717422	0	1.0	0.0
2801	0.00037656810986686813	1.358398503047986e-06	2.925952304709179e-07	0.9999972277390388	None	0.25	1	0.4	4	0.7692307692307693	10	0.23809523809523808	0.7692307692307693	14	10	0	0	0	0.7777777777777778	9	7	1.0	15	0.0	1.0	0.044230394782336535	0.5967293679425882	-0.2604635141143839	0.9999996808651869	-0.09938957587273534	0.5461490578965551	0.8879838930303824	0.9943935217880772	0	1.0	0.0
2634	4.2003671163066913e-05	4.819338227555482e-07	-2.6412040708458493e-07	0.9999965463509423	None	0.5	1	0.5714285714285714	4	0.625	5	0.3333333333333333	0.625	9	5	0	0	0	0.8333333333333334	5	6	0.6666666666666666	10	0.0	0.8	-0.0999869891427558	0.5000276808234437	0.1593639278939709	0.5920387678915496	0.024784235500352768	0.5034802576252602	0.7425395789649522	0.5321582099746666	0	0.1111111111111111	0.0
7053	0.004640593427150115	0.000709635416793829	0.0006064964223825398	0.9951069561247131	None	0.25	1	0.4	4	0.7692307692307693	10	0.23809523809523808	0.7692307692307693	14	10	0	0	0	0.7777777777777778	9	7	1.0	15	0.0	1.0	-0.06834660659525582	0.6616207222162317	0.017846500653640032	0.5069948687284531	0.24280711065083233	0.5696596624849184	0.7787660944804379	0.5808644458507872	0	1.0	0.0
1993	None	None	None	None	None	0	0	0.75	3	0.3333333333333333	1	0.625	0.3333333333333333	4	1	0	0	0	0.5	2	4	0.3333333333333333	5	0.0	0.6666666666666666	0.09943557239627179	0.5677881123035216	-0.2958230276209025	0.8032521738707369	0.08805657605548396	0.5192692970834617	0.8686866590167733	0.6423467982463296	0	1.0	0.0
5078	0.005025266059595679	0.0008250007393909332	-0.0007884289204998389	0.9889797915747527	None	0.25	1	0.4	4	0.75	9	0.25925925925925924	0.75	13	9	0	0	0	0.6666666666666666	6	9	0.9333333333333333	14	0.0	1.0	0.21872442859771227	0.5176624090326037	0.05022765155305543	0.6173388847829606	0.01412081855684826	0.6480791250765666	0.7386440470699649	0.5954441835882389	0	1.0	0.0
277	None	None	None	None	None	0.16666666666666666	2	0.4074074074074074	11	0.5263157894736842	20	0.5555555555555556	0.23684210526315788	18	9	21	13	0	0.8888888888888888	8	9	2.6666666666666665	40	0.35135135135135137	0.45714285714285713	0.1784416251964913	0.5733222508676176	0.09805761419678564	0.5149208273450123	-0.09991956459446963	0.5010641795041633	0.763185812961011	0.5299122936949363	0.9444444444444444	1.0	0.11999389022191215
331	None	None	None	None	None	0	0	0.375	3	0.8	8	0.3333333333333333	0.8	11	8	0	1	0	0.4444444444444444	9	4	0.8	12	1.0	1.0	0.04860185807847213	0.6250097247542858	-0.053633594165957164	0.6250002408192261	0.13770753802364583	0.6649694303144656	0.7176356465704641	0.6385487900275847	1.0	1.0	0.0
640	None	None	None	None	None	0	0	0.42857142857142855	9	0.4482758620689655	13	0.484375	0	5	0	25	9	0	1.0	8	8	2.066666666666667	31	0.1836734693877551	0.72	0	0	0	0	0	0	0	0	0	0	0
6231	1.1606155510468819e-08	1.1096917032325833e-08	-1.597079859840183e-10	0.9999988071987189	None	0.3333333333333333	1	0.5	4	0.7	7	0.2857142857142857	0.7	11	7	0	0	0	0.8571428571428571	6	7	0.8	12	0.0	1.0	-0.01215507487332093	0.6609944684078368	0.06455027404828442	0.5542241700651174	2.1384406401881693e-15	0.5000000000000369	0.6089590782258898	0.5732590847433181	0	1.0	0.0
2477	None	None	None	None	None	0.2	1	0.5	6	0.4	6	0.85	0.26666666666666666	8	4	8	4	0	0.8	5	4	1.1333333333333333	17	0.25	0.8333333333333334	0.04998928859511394	0.5208657309394932	0.027643059576992875	0.5065025824090404	0.09993733821140878	0.5002908759863786	0.5742501744927347	0.5092228475616174	1.0	1.0	0.0
3578	0.0003045648764673761	2.711957676418203e-06	-1.7408681259727488e-06	0.9999947178525227	None	0.3333333333333333	1	0.4444444444444444	4	0.7272727272727273	8	0.2653061224489796	0.7272727272727273	12	8	0	0	0	1.0	7	7	0.8666666666666667	13	0.0	0.6666666666666666	0.0998775143091279	0.5005637962787373	0.0051236275302324885	0.6813454314544869	0.09999999989739482	0.5000000001283598	0.6099745733155659	0.5631785814343898	0	1.0	0.0
3501	0.014809898911435426	0.0024831995676603672	0.0008650653802951968	0.9759767155077396	None	0.25	1	0.4	4	0.75	9	0.25925925925925924	0.75	13	9	0	0	0	0.6666666666666666	9	6	0.9333333333333333	14	0.0	1.0	0.5634491646776685	0.5515975354348401	-0.09846913512185776	0.5021824308422462	0.6426248834786705	0.6984287346104445	0.9634710052523849	0.587076959859681	0	0	0.0
6050	0.00017617466340174825	1.419893665903939e-06	-1.3956133897613592e-06	0.9999962005810867	None	0.25	1	0.4	4	0.75	9	0.25925925925925924	0.75	13	9	0	0	0	0.6666666666666666	6	9	0.9333333333333333	14	0.0	1.0	-0.0978929979645938	0.5233720050858715	5.297584485469941e-07	0.5478097298116291	0.0929777876261345	0.5678634255717697	0.6835873578503231	0.5464093989301209	0	0.15384615384615385	0.0
1759	None	None	None	None	None	0	0	0.6666666666666666	2	0.5	1	0.6666666666666666	0	0	0	3	8	0	0.6666666666666666	3	2	0.26666666666666666	4	0.8	0	0	0	0	0	0	0	0	0	0	0	0
2944	0.00026589421322876415	9.777990752779212e-07	1.370027100731921e-08	0.9999973657381566	None	0.25	1	0.4	4	0.7692307692307693	10	0.23809523809523808	0.7692307692307693	14	10	0	0	0	0.7777777777777778	7	9	1.0	15	0.0	1.0	0.09237573050098968	0.5139428051700191	0.021889509863437732	0.6453299915290538	-0.05686363205071545	0.6457682763800117	0.6669831029807446	0.6030723242469603	0	0	0.0
7187	0.017268203218608884	0.013639440865523439	-0.012449083985434307	0.9955448057052314	None	0.25	1	0.4	4	0.75	9	0.25925925925925924	0.75	13	9	0	0	0	0.6666666666666666	6	9	0.9333333333333333	14	0.0	1.0	0.0988201935214625	0.5108404470485998	-0.06785697692972403	0.5173660363974795	0.21171278212390976	0.5364104382647245	0.7676002531483792	0.5215500326832259	0	1.0	0.0
2732	1.4242917888755812e-08	1.2981829507354983e-08	-1.2913441982792396e-08	0.9999982965407004	None	0	0	0.5	1	1.0	1	1.0	1.0	2	1	0	0	0	0.3333333333333333	1	3	0.2	3	0.0	0	-0.09886519836076753	0.5208205380066752	0	0.5	0	0.5	0.6144496072438093	0.5069437484416313	0	1.0	0.0
2295	None	None	None	None	None	0	0	0.2962962962962963	8	0.631578947368421	24	0.8888888888888888	0.34210526315789475	21	13	18	3	0	0.5555555555555556	9	5	2.6666666666666665	40	0.09375	0.9142857142857143	6.13185988287373e-07	0.5000421048070911	0.09981291265594265	0.530270092634245	7.902762784127648e-27	0.5	0.6155014429798629	0.510115039811313	1.0	1.0	0.0
153	None	None	None	None	None	0	0	0.35294117647058826	12	0.5510204081632653	27	0.6296296296296297	0.20408163265306123	18	10	32	8	0	1.0	9	9	3.4	51	0.13333333333333333	0.7619047619047619	-0.02913719765920404	0.6695690431342072	0.1	0.5	0.0005975517356440089	0.5039493956097844	0.6348593914162468	0.5598807631203284	1.0	1.0	0.0
3559	0.002505129661896949	0.0004091370459776986	-0.0003872025895817345	0.9979658804702669	None	0.25	1	0.4	4	0.75	9	0.25	0.75	13	9	0	0	0	0.875	8	7	0.9333333333333333	14	0.0	1.0	0.09982895954886654	0.5005625394519201	0.08234081629825914	0.5	0.07205691304923394	0.5906071841551129	0.5389334306218785	0.5306885571189695	0	1.0	0.0
4577	0.001532570432717014	7.093450462239703e-05	-6.509629492849439e-05	0.998036115120467	None	0.25	1	0.4	4	0.7692307692307693	10	0.23809523809523808	0.7692307692307693	14	10	0	0	0	0.7777777777777778	9	7	1.0	15	0.0	1.0	0.0720173576119586	0.562055656101461	0.09998686459939235	0.531959546941639	-0.09999935937108799	0.5000003980074156	0.7077113907366506	0.5314188279418275	0	0	0.0
6664	0.0066673077117234475	0.001760562758273766	-0.0016964713494265283	0.9939826290225294	None	0.25	1	0.4	4	0.7692307692307693	10	0.234375	0.7692307692307693	14	10	0	0	0	1.0	8	8	1.0	15	0.0	0.8571428571428571	0.08345398837759047	0.569756338193265	0.07787371021916996	0.5163447007128977	0.22687779023315352	0.5245692307917533	0.666806616426529	0.5369836077850649	0	1.0	0.0
2789	0.004201677005248939	0.00018157782517368477	3.7127240195529284e-05	0.9907695898414426	None	0.25	1	0.4	4	0.75	9	0.25	0.75	13	9	0	0	0	0.875	7	8	0.9333333333333333	14	0.0	1.0	0.0026474020693548757	0.5068335194031715	-0.0893467054442142	0.5141962568863723	0.32621304546055435	0.628296453408296	0.8562252558786894	0.5505806889423985	0	1.0	0.0
2361	None	None	None	None	None	0	0	0.25	1	1.0	3	1.0	1.0	4	3	0	3	0	0.2	1	5	0.3333333333333333	5	1.0	0	0.08242531889324144	0.5030133507400587	0.09974138750643573	0.5000909969389403	-0.038161474113115115	0.5038790683275106	0.6487068102936507	0.5023278266208936	0.0	1.0	0.0
2959	0.00664031286582226	0.00015629844904783383	5.8782343168905775e-05	0.9797359563610001	None	0.3333333333333333	1	0.4444444444444444	4	0.7272727272727273	8	0.2653061224489796	0.7272727272727273	12	8	0	0	0	1.0	7	7	0.8666666666666667	13	0.0	0.6666666666666666	-0.0192486845882614	0.571852250238229	0.09999996363148153	0.5000468950415138	0.09999999999999694	0.5000000000000655	0.6369484028561638	0.5241146006149289	0	1.0	0.0
1884	None	None	None	None	None	1.0	1	1.0	4	0.0	0	0.5555555555555556	0	4	0	0	0	0	1.0	3	3	0.3333333333333333	5	0.0	1.0	0	0	0	0	0	0	0	0	0	0	0
3804	0.0005670643272371234	8.72042358966106e-05	7.120684320680803e-05	0.9989164785293837	None	0.3333333333333333	1	0.4444444444444444	4	0.7272727272727273	8	0.2653061224489796	0.7272727272727273	12	8	0	0	0	1.0	7	7	0.8666666666666667	13	0.0	0.6666666666666666	-0.06503078405134861	0.571084839852388	0.04196429316059345	0.5149857862689744	-0.04417453087310984	0.6032734752454758	0.6258211767957981	0.5634365639548896	0	0	0.0
3262	0.0008417437552106783	0.0005918899583154783	0.0005785189375736101	0.9994178731336523	None	0.25	1	0.4	4	0.75	9	0.25	0.75	13	9	0	0	0	0.875	7	8	0.9333333333333333	14	0.0	0.8571428571428571	-0.09996011640771939	0.5005151878635729	-0.08655677504056766	0.5700990795504193	-0.0915909594506922	0.5471033135864756	0.5478431205267988	0.5393592137992835	0	0.6153846153846154	0.0
3472	0.002870616454360732	0.00040591486760855656	-9.02926986466489e-05	0.9961202800671477	None	0.25	1	0.4	4	0.75	9	0.25	0.75	13	9	0	0	0	0.875	7	8	0.9333333333333333	14	0.0	0.8571428571428571	0.1125715950324924	0.5926948392925001	0.09709830405051775	0.5036754563746998	0.012165156964841325	0.6514846039115927	0.5910132897479129	0.5838172343457918	0	0.5384615384615384	0.0
1270	None	None	None	None	None	0	0	0.75	3	0.5	2	0.6	0.25	3	1	2	4	0	0.4	2	5	0.4	6	0.6666666666666666	1.0	0.0008721526424509943	0.5026044390106552	0.1469916206300672	0.5081141922772101	0.06520713841719905	0.5684871733899676	0.6503094791851964	0.5265216661914923	1.0	1.0	0.0
5251	0.003371968329342055	0.0004315089389139347	0.0003575732648768495	0.9967954701716418	None	0.25	1	0.4	4	0.75	9	0.25925925925925924	0.75	13	9	0	0	0	0.6666666666666666	6	9	0.9333333333333333	14	0.0	1.0	0.037962383182127454	0.5722278911898805	0	0.5	0.12490623521162059	0.5399633155191526	0.6306689692928353	0.537524451937806	0	1.0	0.0
5730	0.009855396269034417	0.0005937389349488074	0.00020441665440246092	0.9946446615692615	None	0.25	1	0.4	4	0.7692307692307693	10	0.23809523809523808	0.7692307692307693	14	10	0	0	0	0.7777777777777778	9	7	1.0	15	0.0	1.0	-0.020596416288433738	0.6782107248999937	0.0605736714009452	0.6026282797400927	0.16737574035981664	0.6697498439438283	0.6836061650169194	0.6509038300673056	0	1.0	0.0
6980	2.2681792588804373e-08	2.2621109512175316e-08	2.253082306771848e-08	0.9999975232650171	None	0.25	1	0.4	4	0.7692307692307693	10	0.23809523809523808	0.7692307692307693	14	10	0	0	0	0.7777777777777778	9	7	1.0	15	0.0	1.0	0.6303812072536428	0.5462579443791696	0.24524568736653124	1.0	7.902762784127648e-27	0.5	0.9341603767844932	0.9999998652310791	0	1.0	0.0
4315	0.002489774843975828	0.00017418893476060175	0.0001706667843363306	0.9958209876513925	None	0.25	1	0.4	4	0.7692307692307693	10	0.23809523809523808	0.7692307692307693	14	10	0	0	0	0.7777777777777778	7	9	1.0	15	0.0	1.0	0.11884292563915508	0.6697767131677433	0.04448952908037528	0.6579287627666242	0.07296024697831936	0.6126653460492486	0.6145603949343158	0.6471635167583434	0	0.9285714285714286	0.0
5495	0.0020878384794538935	0.0007319318379074495	0.0007205950544035078	0.9976690312114074	None	0.25	1	0.4	4	0.75	9	0.25925925925925924	0.75	13	9	0	0	0	0.6666666666666666	6	9	0.9333333333333333	14	0.0	1.0	0.09999998970267014	0.5000112221768025	0.09999173573554054	0.5000128553102261	0.11057138332827157	0.5593778973544022	0.5124596158722186	0.5198840062748636	0	0.9230769230769231	0.0
4002	0.0003361627109352435	9.132307128085401e-06	7.170311380497689e-06	0.9999974951996681	None	0.25	1	0.4	4	0.7692307692307693	10	0.23809523809523808	0.7692307692307693	14	10	0	0	0	0.7777777777777778	9	7	1.0	15	0.0	1.0	0.09999999999999928	0.5000000000000039	-0.04855745576172894	0.523752892790568	0.5984176394977522	0.6529240503192499	0.9402904158926909	0.5602886088791886	0	1.0	0.0
1831	None	None	None	None	None	0	0	0.5	2	0.75	3	0.6	0.75	5	3	0	0	0	0.4	2	5	0.4	6	0.0	0	0.03948095452329846	0.5407444112349907	0.029587360762750196	0.6514204221527725	0.09999799762897352	0.5000158450636566	0.593015569947316	0.5653483794465718	0	1.0	0.0
308	None	None	None	None	None	0.125	1	0.4444444444444444	8	0.5	12	0.6190476190476191	0.20833333333333334	10	5	15	9	0	0.8571428571428571	7	6	1.7333333333333334	26	0.3103448275862069	0.5454545454545454	0.02199724630155648	0.6664456640161107	-0.09997516206164136	0.5001229635797072	0.18699569232237767	0.5983865283306818	0.776116187880649	0.5899593083265219	1.0	0.7	0.0
3577	0.0003002920114051204	1.5154120365535421e-05	1.0907242807421732e-05	0.9999935148622885	None	0.3333333333333333	1	0.5	4	0.7	7	0.2857142857142857	0.7	11	7	0	0	0	0.8571428571428571	6	7	0.8	12	0.0	0.6666666666666666	0.09999999832749971	0.5000000315823232	-0.0452164632059785	1.0	0.09330113484518524	0.5585703137901917	0.6613523385861869	0.9999990920154831	0	1.0	0.0
2192	None	None	None	None	None	0	0	0.6666666666666666	2	0.5	1	0.6666666666666666	0.5	3	1	0	2	0	0.6666666666666666	2	3	0.26666666666666666	4	1.0	0	-0.07168774833049865	0.5630100812215119	0.17424654357861105	0.5196407018570192	3.3542884814323255e-06	0.5000123151420465	0.7374408277898032	0.5276417814962948	1.0	1.0	0.0
6526	0.008403989231067895	0.0009739919786169462	0.000922549458428515	0.9925358811702605	None	0	0	0.3333333333333333	3	0.8181818181818182	9	0.28888888888888886	0.8181818181818182	12	9	0	0	0	0.5555555555555556	5	9	0.8666666666666667	13	0.0	1.0	0.09998487936811737	0.5000834019886553	-0.06503878279205666	0.5568622113778505	-0.06497485890370688	0.5972750609318982	0.6933573868354105	0.5517222038466413	0	1.0	0.0
4047	0.006661017677966984	0.0007815542354578848	0.0005552820123855417	0.99174322331899	None	0.3333333333333333	1	0.4444444444444444	4	0.7272727272727273	8	0.2653061224489796	0.7272727272727273	12	8	0	0	0	1.0	7	7	0.8666666666666667	13	0.0	0.6666666666666666	0.09999904165445975	0.5000048540134594	0.09999446421282919	0.5000311643421113	-0.09999819881516689	0.5000003017009094	0.7196615258425297	0.5000121066855044	0	0.9166666666666666	0.0
6355	0.006029087838530597	0.0007060650144139788	0.0005302758852316592	0.9946336009438541	None	0.25	1	0.4	4	0.7692307692307693	10	0.23809523809523808	0.7692307692307693	14	10	0	0	0	0.7777777777777778	7	9	1.0	15	0.0	1.0	0.08086256434745784	0.6625689076221686	-0.04682867068640874	0.8821771955673974	0.30986630628548506	0.5087868919551258	0.8237626165356613	0.7125310243375687	0	0.35714285714285715	0.0
2256	None	None	None	None	None	0.14285714285714285	1	0.35294117647058826	6	0.6956521739130435	16	0.5952380952380952	0.6521739130434783	21	15	3	1	0	0.8571428571428571	7	6	1.6666666666666667	25	0.25	0.42105263157894735	0.048749909617544745	0.5300849899202366	0.03499732383729454	0.6479822706588775	0.09999992606043566	0.5000047013969359	0.5701037140169875	0.5605912690335338	1.0	1.0	0.0
3603	0.0032418165403531192	0.0022061670134401403	-0.0022058851382690237	0.996160562001681	None	0.25	1	0.4	4	0.75	9	0.25925925925925924	0.75	13	9	0	0	0	0.6666666666666666	9	6	0.9333333333333333	14	0.0	1.0	7.902762784127648e-27	0.5	-0.03895931173690771	0.5791605472911693	0.6939868459631884	0.6613088840624157	0.9695278867646698	0.5816345352864313	0	1.0	0.0
915	None	None	None	None	None	0	0	0.4166666666666667	5	0.5	8	0.5625	0.0625	2	1	15	1	0	0.5	4	8	1.2	18	0.030303030303030304	0.625	0.30540370843698295	0.5131097663995605	0.05882530149684713	0.5213802493279842	-0.0999960841183865	0.5000067124904046	0.8413344591720299	0.5115022299805231	1.0	1.0	0.0
3608	0.00186509468938652	0.001215772984091568	-0.000998448289256171	0.9982104295604084	None	0.3333333333333333	1	0.5	4	0.7	7	0.2857142857142857	0.7	11	7	0	0	0	0.8571428571428571	7	6	0.8	12	0.0	1.0	0.09608028472120252	0.5037011854374915	0.10732886102949277	0.5068409664858625	0.09999896950675811	0.5000202335299301	0.5101868790264585	0.5035209017917205	0	1.0	0.0
2010	None	None	None	None	None	0	0	0.38095238095238093	8	0.5862068965517241	17	0.38271604938271603	0.5517241379310345	24	16	6	1	0	1.0	9	9	2.066666666666667	31	0.125	0.45454545454545453	5.6647515160152264e-05	0.5010552701486083	0.05341658782374483	0.6465996419309158	0.09987119976236222	0.5009485104533916	0.600931120410813	0.5508354829500283	0.9583333333333334	0.9583333333333334	0.0
4697	0.00395148808449071	0.0035633098395460652	-0.00039931563546690405	0.998231982892451	None	0.25	1	0.4	4	0.7692307692307693	10	0.23809523809523808	0.7692307692307693	14	10	0	0	0	0.7777777777777778	7	9	1.0	15	0.0	1.0	0.0006765742111012676	0.5	-0.09988518706142968	0.537767889796124	0.08754185982612557	0.6427502102567906	0.6750475802861744	0.5612476047953833	0	1.0	0.0
7359	0.0040487622911075825	0.0017301469121781686	0.00025878614919134943	0.9963110426193094	None	0.25	1	0.4	4	0.7692307692307693	10	0.23809523809523808	0.7692307692307693	14	10	0	0	0	0.7777777777777778	9	7	1.0	15	0.0	1.0	-0.04887818807495636	0.556640628713148	0.09156780268691112	0.5	0.4550796602425876	0.6992809875022589	0.8963882880138283	0.5883475702499761	0	1.0	0.0
535	None	None	None	None	None	0	0	0.25	5	0.7142857142857143	20	0.5357142857142857	0	0	0	29	18	0	0.875	8	7	2.0	30	0.2903225806451613	0.8333333333333334	0	0	0	0	0	0	0	0	0	0	0
976	None	None	None	None	None	0	0	0.25	3	0.7333333333333333	11	0.68	0	0	0	16	13	0	1.0	5	5	1.1333333333333333	17	0.3611111111111111	0	0	0	0	0	0	0	0	0	0	0	0
6569	0.0012834033598264239	0.00019256896488891145	-0.00019211439923437831	0.9979761036092515	None	0.25	1	0.4	4	0.7692307692307693	10	0.23809523809523808	0.7692307692307693	14	10	0	0	0	0.7777777777777778	7	9	1.0	15	0.0	1.0	0.08598116946405994	0.5408556710958087	0.022020356759782183	0.5	-0.01816851960069693	0.6631521539868565	0.6122076924977627	0.5696410982025554	0	1.0	0.0
2359	None	None	None	None	None	0	0	0.5	2	0.6666666666666666	2	0.625	0	0	0	4	11	0	0.5	2	4	0.3333333333333333	5	0.9166666666666666	0.5	0	0	0	0	0	0	0	0	0	0	0
207	None	None	None	None	None	0.25	1	0.4	4	0.75	9	0.25925925925925924	0.75	13	9	0	0	0	0.6666666666666666	9	6	0.9333333333333333	14	0.0	1.0	0.023603254704174882	0.6344928284349823	0.026084600667359216	0.57168641643671	0.04928683035822022	0.6172502010326343	0.5814198694502519	0.6081135152700902	0	1.0	0.0
3766	0.0023285403511404943	0.0008879905777139794	-0.0005238348795514073	0.9959767432035368	None	0.25	1	0.4	4	0.7692307692307693	10	0.234375	0.7692307692307693	14	10	0	0	0	1.0	8	8	1.0	15	0.0	0.8571428571428571	0.09991240552975597	0.5001747983160065	1.4209745463651448e-25	0.5033935815130246	0.09999999999971086	0.5000000000002749	0.6156657892460685	0.5011894750717425	0	0.8571428571428571	0.0
4851	0.003736887218859767	0.0014164617406963737	-0.0013852445044810495	0.9924544563593323	None	0.25	1	0.4	4	0.7692307692307693	10	0.23809523809523808	0.7692307692307693	14	10	0	0	0	0.7777777777777778	7	9	1.0	15	0.0	1.0	0.011192898212702345	0.5374849236051145	0.05090111397740884	0.5740403245393262	-0.08487567669705567	0.6603568372193284	0.6329378462638513	0.591737741703469	0	0.9285714285714286	0.0
143	None	None	None	None	None	0.16666666666666666	1	0.5	7	0.5263157894736842	10	0.5833333333333334	0.3684210526315789	12	7	8	2	0	1.0	6	6	1.4	21	0.13333333333333333	0.2222222222222222	0.026632981685662794	0.6386713213224308	0.032945497070082236	0.5186046557223697	1.020012343787379	0.9999999950671685	0.9951474661309563	0.9986284882163385	1.0	1.0	0.0
6257	0.012027133567626939	0.0007343514489837358	0.0006951558051157569	0.992541344624583	None	0.25	1	0.4	4	0.7692307692307693	10	0.23809523809523808	0.7692307692307693	14	10	0	0	0	0.7777777777777778	7	9	1.0	15	0.0	1.0	0.18373337910172238	0.6200985950824675	0.06536098872625752	0.542967013097782	-0.09998609051315667	0.5001591493723437	0.7611661081511454	0.5550176860748562	0	1.0	0.0
6082	0.0027001385830343707	0.00018180857436804696	0.00011633081227774998	0.9977082378023631	None	0.25	1	0.4	4	0.7692307692307693	10	0.23809523809523808	0.7692307692307693	14	10	0	0	0	0.7777777777777778	7	9	1.0	15	0.0	1.0	-0.012973174492941147	0.6231359287138781	0.10549975213163372	0.5900975412926148	0.3258075500390281	0.5204466682757319	0.8027766981361422	0.5784369855976799	0	0	0.0
7513	0.003927912986403215	0.002223728942870945	0.0001386320692764343	0.996720097447726	None	0.25	1	0.4	4	0.75	9	0.25925925925925924	0.75	13	9	0	0	0	0.6666666666666666	9	6	0.9333333333333333	14	0.0	1.0	0.06804780133342676	0.5081478842500389	-0.07520447955596388	0.5000000000000001	-0.08917730581991408	0.5113973053224584	0.6704550123593579	0.5065155929954676	0	1.0	0.0
4707	0.0007543744618409424	0.00013495118648617735	-8.105461497593538e-05	0.9992323702757749	None	0.25	1	0.4	4	0.7692307692307693	10	0.23809523809523808	0.7692307692307693	14	10	0	0	0	0.7777777777777778	7	9	1.0	15	0.0	1.0	0.04198251693307441	0.5337608818931141	0.2633370679817391	0.9946291055274435	0.08262518321042348	0.6230375158236223	0.7941202370275044	0.8757765055913178	0	0	0.0
461	None	None	None	None	None	0	0	0.4117647058823529	14	0.5102040816326531	25	0.6296296296296297	0.2857142857142857	26	14	24	1	0	1.0	9	9	3.4	51	0.025	0.8837209302325582	0.09989975744669637	0.500393884121911	0.09997588058327914	0.5243573817184353	-0.1121590042182639	0.9951932414884448	0.7310493924782088	0.8594422756342108	1.0	1.0	0.0
5858	0.005946141738098482	0.0027692412064085907	0.002676046602589331	0.9921930244532567	None	0.25	1	0.4	4	0.75	9	0.25925925925925924	0.75	13	9	0	0	0	0.6666666666666666	6	9	0.9333333333333333	14	0.0	1.0	0.09997416474418015	0.5003222924862405	-0.00726653695171651	0.6674331929994123	0.5124355978250174	0.5317786232139832	0.9006127693247297	0.5683341944093642	0	1.0	0.0
659	None	None	None	None	None	0.16666666666666666	1	0.4666666666666667	7	0.45	9	0.88	0.15	8	3	13	10	0	1.0	5	5	1.4666666666666666	22	0.4	0	-0.09982301956921971	0.5009318387753026	2.6667047735009807e-07	0.5001419402642449	0.09442219957578357	0.614487541356259	0.6885009918003532	0.5391290143479576	1.0	1.0	0.3652639070169396
2259	None	None	None	None	None	0	0	0.5	2	0.75	3	0.6	0.75	5	3	0	2	0	0.4	2	5	0.4	6	1.0	0	0.0001246908902846041	0.5192421275481371	0.06440856951678313	0.5125478221898778	0.09961384024786513	0.5017364301838014	0.601544584909095	0.5111776473837277	1.0	1.0	0.0
6997	0.006041290890968876	0.0036751280122872395	5.006587999109425e-06	0.996288093457478	None	0.25	1	0.4	4	0.7692307692307693	10	0.23809523809523808	0.7692307692307693	14	10	0	0	0	0.7777777777777778	7	9	1.0	15	0.0	1.0	0.09972089750740525	0.500277560495668	0.19491611283838087	0.9789293161971211	0.09999999999487896	0.500000000005257	0.6833833694292502	0.7824320161084972	0	0.2857142857142857	0.0
1116	None	None	None	None	None	0.25	1	0.4	4	0.7692307692307693	10	0.23809523809523808	0.7692307692307693	14	10	0	0	0	0.7777777777777778	7	9	1.0	15	0.0	1.0	-0.01933520348127652	0.662571816285256	0.0012484511642301467	0.5036048314751598	0.09999628999434082	0.5001009730741282	0.6273472315183518	0.5572149352328961	0	1.0	0.0
6421	0.007453877811915383	0.0031995393728315794	0.0031893562018598526	0.9887583593791075	None	0.25	1	0.4	4	0.75	9	0.25925925925925924	0.75	13	9	0	0	0	0.6666666666666666	6	9	0.9333333333333333	14	0.0	1.0	0.0999928821526479	0.5000810500699381	0.0841934292084973	0.9535456796948754	0.0999962258034677	0.5000022567686141	0.5399929097761538	0.7325012908911289	0	0.23076923076923078	0.0
861	None	None	None	None	None	0.5	2	0.7272727272727273	8	0.2857142857142857	4	0.45714285714285713	0.2857142857142857	12	4	3	1	0	0.7142857142857143	5	7	1.0666666666666667	16	0.5	0.5	-0.07528490187147337	0.6183453239549856	0.014997624805818732	0.6682801713516276	0.015014296676353418	0.5245218491558282	0.6293880645723555	0.6051661330087834	1.0	1.0	0.0
932	None	None	None	None	None	0	0	0.3333333333333333	6	0.6	15	0.6	0.12	7	3	19	5	0	0.5555555555555556	9	5	1.8	27	0.13157894736842105	0.5	0.09995981506712837	0.5000953794529217	0.14310410325838993	0.9986749410459071	0.08676154598759193	0.5401576926129659	0.7908291833801647	0.9056900523863972	1.0	0.8571428571428571	0.0
6728	0.004133015668672958	0.0004280949783671369	0.00042021064579105384	0.9996233532682168	None	0.25	1	0.4	4	0.75	9	0.25925925925925924	0.75	13	9	0	0	0	0.6666666666666666	6	9	0.9333333333333333	14	0.0	1.0	0.12516278003343767	0.5700315062744225	7.902762784127648e-27	0.5000656648985015	0.3965052253692493	0.6219694968318483	0.8367626152518965	0.5646492809979571	0	1.0	0.0
963	None	None	None	None	None	0.25	1	0.7	7	0.25	3	0.4666666666666667	0	1	0	12	15	0	0.8333333333333334	6	5	0.9333333333333333	14	0.5555555555555556	0.6666666666666666	0	0	0	0	0	0	0	0	0	0	0
178	None	None	None	None	None	0	0	0.25	3	0.75	12	0.72	0	0	0	17	0	0	1.0	5	5	1.2	18	0.0	0	0	0	0	0	0	0	0	0	0	0	0
4872	0.0031043737068005748	0.0005742036143840662	-0.0005729517783121187	0.9969503847299005	None	0.25	1	0.4	4	0.7692307692307693	10	0.23809523809523808	0.7692307692307693	14	10	0	0	0	0.7777777777777778	7	9	1.0	15	0.0	1.0	-0.09108194987954579	0.5298501404346478	0.013069957636572236	0.6490525465445355	0.09999911445550971	0.5000074250472035	0.6936555394985041	0.5609002638449375	0	0	0.0
351	None	None	None	None	None	0	0	0.3333333333333333	2	0.6666666666666666	4	0.6666666666666666	0	0	0	7	7	0	0.75	4	3	0.5333333333333333	8	0.3888888888888889	0	0	0	0	0	0	0	0	0	0	0	0
3099	0.0003239514241738246	1.7704870879865345e-06	3.4780114117557965e-07	0.9999974697858316	None	0.3333333333333333	1	0.5	4	0.6666666666666666	6	0.34375	0.6666666666666666	10	6	0	0	0	0.5	4	8	0.7333333333333333	11	0.0	0.8571428571428571	0.09999565144983305	0.5000037141236566	0.03579806125277857	0.5691428698183764	-0.11967678972136567	0.8764168308230232	0.715786909790438	0.6782553778566647	0	1.0	0.0
5099	0.00010329738372024735	2.524234818347254e-05	-2.523814873287215e-05	0.9983604001796891	None	0.25	1	0.4	4	0.7692307692307693	10	0.23809523809523808	0.7692307692307693	14	10	0	0	0	0.7777777777777778	7	9	1.0	15	0.0	1.0	0.09993453685316425	0.5007762116359135	0.059509493235522584	0.641472500592883	0.02253383134329413	0.5021030747324401	0.5911605201916076	0.5492793458059211	0	0.21428571428571427	0.0
7349	0.006340015276401859	0.0015568094320436098	0.0012914544094399152	0.9892227532487217	None	0.25	1	0.4	4	0.7692307692307693	10	0.23809523809523808	0.7692307692307693	14	10	0	0	0	0.7777777777777778	7	9	1.0	15	0.0	1.0	0.1944513070111519	0.5541479734018449	-0.09274612694981414	0.9977521521232919	0.09694297323914665	0.5061506915857077	0.7659029368821618	0.892114764936178	0	0.9285714285714286	0.0
2697	0.00012218053158211036	4.0908165118207426e-08	3.09091773260102e-08	0.9999913605697739	None	0	0	0.4583333333333333	11	0.3939393939393939	13	0.546875	0.12121212121212122	11	4	23	11	0	1.0	8	8	2.3333333333333335	35	0.2558139534883721	0.5925925925925926	4.103558490066924e-21	0.5000027698679749	0.003425326663830066	0.5368444813625791	0.2211761390108727	0.5988826126557945	0.7393561261633468	0.5455787946803856	1.0	1.0	0.0
2166	None	None	None	None	None	0.14285714285714285	1	0.375	6	0.6363636363636364	14	0.38095238095238093	0.045454545454545456	4	1	19	1	0	0.7777777777777778	7	9	1.6	24	0.02564102564102564	0.18181818181818182	0.09128538706445107	0.5135461350652233	0.0988697337499509	0.5024565820485876	0.09999417042334356	0.5008760808621335	0.5096684285726141	0.5056271405220014	1.0	1.0	0.0
3019	0.006325156345805814	0.0010854979957421506	2.2556662132941987e-05	0.9781587059777757	None	0.3333333333333333	1	0.5	4	0.6666666666666666	6	0.3142857142857143	0.6666666666666666	10	6	0	0	0	0.7142857142857143	7	5	0.7333333333333333	11	0.0	1.0	0.3664422981417169	0.7502386582285999	-0.0029203661008550333	0.6462150609240997	-0.861876655062418	1.0	0.9986209372276876	0.999998097362442	0	1.0	0.0
1446	None	None	None	None	None	0	0	0.23809523809523808	5	0.7241379310344828	21	0.6326530612244898	0	3	0	27	0	0	1.0	7	7	2.066666666666667	31	0.0	0.3076923076923077	0	0	0	0	0	0	0	0	0	0	0
6956	0.00024630390803362335	0.00014390058994808032	-0.000135741775638195	0.999805589375985	None	0.25	1	0.4	4	0.7692307692307693	10	0.23809523809523808	0.7692307692307693	14	10	0	0	0	0.7777777777777778	7	9	1.0	15	0.0	1.0	-0.025320443986465123	0.5087709278980826	-0.07143551201543924	0.6450701082477618	-0.036939584385999126	0.6561390205285849	0.5818202698879468	0.6049707807220782	0	0.9285714285714286	0.0
5370	0.0012928646262020521	0.0006420641858323147	-0.0006306740040902347	0.9986321164170477	None	0.25	1	0.4	4	0.7692307692307693	10	0.23809523809523808	0.7692307692307693	14	10	0	0	0	0.7777777777777778	9	7	1.0	15	0.0	1.0	7.902762784127648e-27	0.5	-0.0987626730386115	0.6673528455782866	0.09999998936977052	0.5000011554664372	0.6924175870190303	0.5577610751509373	0	0	0.0
1388	None	None	None	None	None	0.5	1	0.6666666666666666	4	0.5714285714285714	4	0.375	0.5714285714285714	8	4	0	0	0	0.6666666666666666	4	6	0.6	9	0.0	0.6666666666666666	0.2595273844482835	0.6081001291224829	4.925714960759196e-06	0.5000191745786176	9.412692326415729e-16	0.5000000000053677	0.7726597733808848	0.5365521656081659	0	0	0.0
4777	8.674544729149645e-05	7.667315530489091e-07	-3.457322279469753e-07	0.9999972846445863	None	0.25	1	0.4	4	0.7692307692307693	10	0.23809523809523808	0.7692307692307693	14	10	0	0	0	0.7777777777777778	7	9	1.0	15	0.0	1.0	0.09999606898240376	0.5072657202305204	0.23198310384480497	0.6185589567797223	0.0040302930655722775	0.5270470643976872	0.7179839281953876	0.5515491091182558	0	0.07142857142857142	0.0
6309	0.023362345849682557	0.0133152969500773	-0.003781126932643021	0.9944199731798788	None	0.25	1	0.4	4	0.75	9	0.25925925925925924	0.75	13	9	0	0	0	0.6666666666666666	6	9	0.9333333333333333	14	0.0	1.0	0.09986396017066498	0.5022293961190961	-0.0359495020046433	0.5441138107200698	0.09999999998795495	0.5000000000329139	0.6545919077004969	0.5154811239462882	0	1.0	0.0
904	None	None	None	None	None	0	0	0.4	2	0.8	4	0.4666666666666667	0.8	6	4	0	0	0	0.6	5	3	0.4666666666666667	7	0.0	0	0.060102115177408565	0.5617167673094741	0.013049825286106093	0.5178325094650386	0.09206182470294265	0.5069154282367798	0.5866236621145149	0.5288974421861338	0	1.0	0.0
7320	0.020761713530780514	0.001034948498824907	0.0006401550524597992	0.9859840129510337	None	0.25	1	0.4	4	0.7692307692307693	10	0.23809523809523808	0.7692307692307693	14	10	0	0	0	0.7777777777777778	7	9	1.0	15	0.0	1.0	0.15461245091256007	0.5711954130821884	-0.09999991418762041	0.5000005915207631	0.15908097421758635	0.5492237362266594	0.7741188783953004	0.5402681987139493	0	1.0	0.0
5393	1.7443202432829036e-08	1.7738519581016804e-08	1.7733463273969795e-08	0.999998066416613	None	0.3333333333333333	1	0.4444444444444444	4	0.7272727272727273	8	0.28888888888888886	0.7272727272727273	12	8	0	0	0	0.5555555555555556	9	5	0.8666666666666667	13	0.0	1.0	0.09999967846355066	0.500000542272089	-0.07852258354421207	0.5807494502941137	7.902762784127648e-27	0.5	0.6749303470491722	0.5271277414891302	0	1.0	0.0
5224	0.0048035064750954	0.0010697492116860199	-2.8154800496910628e-06	0.9855546989252865	None	0.14285714285714285	1	0.3125	5	0.7619047619047619	16	0.36507936507936506	0.7619047619047619	21	16	1	0	0	0.7777777777777778	9	7	1.5333333333333334	23	0.0	1.0	0.43785233135359186	0.6358868318334651	-0.08454956014637116	0.708555810629978	0.022189272422245904	0.5821791790355189	0.8989381472246891	0.6439509199901823	0	1.0	0.0
90	None	None	None	None	None	0	0	0	0	0	0	1.0	0	0	0	0	0	0	1.0	1	1	0.06666666666666667	1	0.0	0	0	0	0	0	0	0	0	0	0	0	0
4371	0.003560781205737235	0.0018607202412148788	-0.0016869728679580996	0.9979694611530786	None	0.25	1	0.4	4	0.75	9	0.25925925925925924	0.75	13	9	0	0	0	0.6666666666666666	6	9	0.9333333333333333	14	0.0	1.0	0.09999998687878008	0.5000000976738668	0.05440931929454864	0.6001178813558119	0.09206922500946399	0.5206751263599606	0.5546125195968877	0.5406355433271091	0	1.0	0.0
5924	0.006866422877907819	0.002260793104153913	0.00211759900721727	0.977799182003605	None	0.25	1	0.4	4	0.75	9	0.25925925925925924	0.75	13	9	0	0	0	0.6666666666666666	6	9	0.9333333333333333	14	0.0	1.0	0.4108881193402542	0.570459325662913	0.006446338336600339	0.5755058751078445	0.03709470009850378	0.6789146066601498	0.8764765819935045	0.6095977390846432	0	0	0.0
4593	0.003966944897285246	0.0003287331045603194	-0.00028186026467778386	0.996070155279165	None	0.3333333333333333	1	0.4444444444444444	4	0.7272727272727273	8	0.2708333333333333	0.7272727272727273	12	8	0	0	0	0.75	6	8	0.8666666666666667	13	0.0	0.8571428571428571	0.03766766644862833	0.6744273290427275	0.05390923612392817	0.6458630910442423	-0.09999941673528392	0.5000029570311717	0.6893622299337511	0.6089890384729834	0	1.0	0.0
6537	0.00032041696285970014	5.324515111990527e-07	-5.304183050370156e-07	0.9999986312814223	None	0.25	1	0.4	4	0.75	9	0.25	0.75	13	9	0	0	0	0.875	8	7	0.9333333333333333	14	0.0	1.0	0.0871024342567389	0.6663554822269604	0.07603494412674879	0.5	0.37206440273893965	0.5535699395331497	0.798164052748155	0.5750008077223668	0	1.0	0.0
5232	0.00836178039708759	0.0034106027735996114	-0.00042440296741901745	0.9840093691928404	None	0.25	1	0.4	4	0.7692307692307693	10	0.23809523809523808	0.7692307692307693	14	10	0	0	0	0.7777777777777778	7	9	1.0	15	0.0	1.0	1.7782207883945263e-08	0.5190745006537317	0.026948670648239387	0.5771973252359353	0.6279717699420571	0.6715143240342917	0.9449702751744914	0.5908673050584974	0	1.0	0.0
2826	0.00024400720847862352	1.6564781336123733e-05	-1.1815957681486508e-05	0.9999945934154633	None	0.5	1	0.5714285714285714	4	0.625	5	0.3333333333333333	0.625	9	5	0	0	0	0.8333333333333334	5	6	0.6666666666666666	10	0.0	0.5	3.2818779806671015e-05	0.5244414057747437	0.0999919832223921	0.509276312897027	0.0999999996830655	0.5000000002275113	0.6135318825084346	0.5112441969895217	0	0.6666666666666666	0.0
7160	0.014360998843113494	0.0006681435244361007	-0.00032262782668101875	0.973620608589129	None	0.25	1	0.4	4	0.75	9	0.25925925925925924	0.75	13	9	0	0	0	0.6666666666666666	6	9	0.9333333333333333	14	0.0	1.0	3.189694974505e-17	0.50000000000005	0.020230025740672074	0.5494949453467836	0.09997180655966395	0.5000696270686709	0.606243871332487	0.5165696625130994	0	0	0.0
5870	0.005755447704099192	0.0047706154467415515	0.00471011786232649	0.9909825316066769	None	0.25	1	0.4	4	0.75	9	0.25925925925925924	0.75	13	9	0	0	0	0.6666666666666666	6	9	0.9333333333333333	14	0.0	1.0	-0.09999611768361269	0.5000776124790638	-0.09508008272223614	0.6304455585506032	0.09992266766177207	0.5046024344617882	0.7173593632505878	0.5459408469693072	0	0.07692307692307693	0.0
5632	0.0018945223609414285	0.0011570342144932675	-0.0008163816592913982	0.9979409204367192	None	0.25	1	0.36363636363636365	4	0.7857142857142857	11	0.2222222222222222	0.7857142857142857	15	11	0	0	0	0.8888888888888888	9	8	1.0666666666666667	16	0.0	1.0	0.09902168217959059	0.5112913802908742	-0.028945391601004948	0.6771368422312056	-0.044450820259591704	0.5148656345087818	0.6611698818454463	0.5699791355258225	0	1.0	0.0
5404	0.00214411705218484	0.0005669115707419057	-0.00014911257241620045	0.9984289415445036	None	0.25	1	0.4	4	0.7692307692307693	10	0.23809523809523808	0.7692307692307693	14	10	0	0	0	0.7777777777777778	7	9	1.0	15	0.0	1.0	0.09999988660167242	0.502641477096607	0.04734321715287448	0.6467477168844569	0.0546014454051567	0.6572664587745888	0.6561546305138503	0.603999685911708	0	0	0.0
27	None	None	None	None	None	0.2	1	0.3333333333333333	4	0.8	12	0.20987654320987653	0.8	16	12	0	0	0	1.0	9	9	1.1333333333333333	17	0.0	1.0	0.1279277603575195	0.6551803494193622	-0.09978007533260021	0.5015221779623938	0.03932629364587178	0.5449696037308277	0.7192696692231558	0.5685933889255247	0	1.0	0.0
7417	0.0028907343541431773	0.0013126594418108256	-0.0011660864055553087	0.9984709376765486	None	0.25	1	0.4	4	0.75	9	0.25925925925925924	0.75	13	9	0	0	0	0.6666666666666666	6	9	0.9333333333333333	14	0.0	1.0	-0.04137708026501494	0.5056531621135516	0	0.5	0.09999999999710107	0.5000000000097479	0.6441629535157046	0.5018844587533778	0	1.0	0.0
6996	0.003822862421926891	0.002369648777265291	-0.0004976960864452232	0.990710242341337	None	0.25	1	0.4	4	0.7692307692307693	10	0.23809523809523808	0.7692307692307693	14	10	0	0	0	0.7777777777777778	9	7	1.0	15	0.0	1.0	0.27774656493823785	0.5461513381126066	0.09872527859908656	0.5001606579245805	-0.03773664290920118	0.651583793797129	0.77588461914336	0.5672388227816665	0	1.0	0.0
4531	2.8536320162315323e-08	2.712753568665105e-08	1.015765714302329e-09	0.9999963524793414	None	0.25	1	0.4	4	0.75	9	0.25925925925925924	0.75	13	9	0	0	0	0.6666666666666666	6	9	0.9333333333333333	14	0.0	1.0	0.09999932020769857	0.5000146563640696	-0.036761500988213874	0.6727021522528688	7.902762784127648e-27	0.5	0.6405678774579615	0.5597539560094542	0	1.0	0.0
5937	0.0028411763560041293	0.002523453905329742	-7.402806636604289e-05	0.9986709664595499	None	0.3333333333333333	1	0.5	4	0.6666666666666666	6	0.3142857142857143	0.6666666666666666	10	6	0	0	0	0.7142857142857143	7	5	0.7333333333333333	11	0.0	1.0	0.09971958214012355	0.5011886705416212	-0.07405883069067112	0.5533815244240121	0.07512708503235144	0.5168483581610225	0.6825820564220528	0.5238582530610582	0	0.8	0.0
5639	0.00023974823801353433	1.8507712577415671e-06	-1.360259554691264e-06	0.9999952196297901	None	0.3333333333333333	1	0.5	4	0.6666666666666666	6	0.3055555555555556	0.6666666666666666	10	6	0	0	0	1.0	6	6	0.7333333333333333	11	0.0	0.8	0.09999998613154318	0.5000000783143136	0.07017360721737628	0.5721900861835215	0.09664856940737436	0.5328458762642988	0.5432751224597385	0.5351391089917049	0	1.0	0.0
4390	0.0027316646269701594	0.0005901671885599794	-0.00032823959344782883	0.9957606696559764	None	0.25	1	0.4	4	0.75	9	0.25	0.75	13	9	0	0	0	0.875	8	7	0.9333333333333333	14	0.0	0.8571428571428571	-0.019302567393579852	0.667266366197697	-0.011298515353101921	0.6506077858021335	-0.09940123409946096	0.5002920782873704	0.6205107324751257	0.6081579338108759	0	1.0	0.0
954	None	None	None	None	None	0.125	1	0.2777777777777778	5	0.76	19	0.75	0.6	19	15	7	6	0	0.4444444444444444	9	4	1.8	27	0.42857142857142855	0.9565217391304348	0.016291595175597785	0.6745669930318905	0.012656674886871574	0.5398396532470645	-0.33997501462835167	0.9999999996075117	0.935168753693592	0.9994558322586639	1.0	1.0	0.0
1596	None	None	None	None	None	0	0	0.4	6	0.5	10	0.4583333333333333	0.25	7	5	14	4	0	0.75	6	8	1.4666666666666666	22	0.13333333333333333	0.3333333333333333	0.03537568624934342	0.5572438399204628	0.0958214730424432	0.5064551985695648	0.006379055895491416	0.5039758656299715	0.5924065596225548	0.5226270143941492	0.0	1.0	0.0
5636	0.0011337839859504944	0.00014649762951568518	5.325705747563181e-05	0.9992552920571743	None	0.25	1	0.36363636363636365	4	0.7857142857142857	11	0.2222222222222222	0.7857142857142857	15	11	0	0	0	0.8888888888888888	8	9	1.0666666666666667	16	0.0	1.0	0.02855658389087396	0.5142618189907696	0.0982062523157723	0.5170175686608212	0.1721669335522304	0.5173959086657158	0.6415075868059622	0.5162252230923233	0	1.0	0.0
4398	0.007873592352242482	0.005100808847177232	-0.00490554377032968	0.9900826545363561	None	0.25	1	0.36363636363636365	4	0.7857142857142857	11	0.2222222222222222	0.7857142857142857	15	11	0	0	0	0.8888888888888888	8	9	1.0666666666666667	16	0.0	1.0	0.0999999518442113	0.5000002500314285	0.23735858831619366	0.6845343088625696	0.35648337986607465	0.9996727668405625	0.7525405563711801	0.9494570450092585	0	0.9333333333333333	0.0
6356	0.0019518245034480656	6.91767120194629e-05	-6.262709246236327e-05	0.9943771975918978	None	0.25	1	0.4	4	0.75	9	0.25925925925925924	0.75	13	9	0	0	0	0.6666666666666666	6	9	0.9333333333333333	14	0.0	1.0	0.02004425046760473	0.5427592209708076	-0.028019053219428918	0.5203613652481923	0.09999999999998388	0.5000000000000144	0.6308623090446107	0.5210663716171589	0	1.0	0.0
6957	0.0007127563593992106	0.0002981820697955662	0.00027062091513478247	0.9997326454892665	None	0.25	1	0.4	4	0.7692307692307693	10	0.23809523809523808	0.7692307692307693	14	10	0	0	0	0.7777777777777778	7	9	1.0	15	0.0	1.0	0.0283562639288922	0.504022918162416	-0.15915624641243267	0.5651837036808185	0.14839967032151521	0.5113351359387063	0.782582334580681	0.5269461601694593	0	0.07142857142857142	0.0
940	None	None	None	None	None	0	0	0.42857142857142855	6	0.5	9	0.5555555555555556	0.16666666666666666	6	3	13	5	0	1.0	6	6	1.3333333333333333	20	0.18518518518518517	0.1111111111111111	0.09240068562378834	0.5129378559780988	0.22224709822875183	0.5574903942605697	0.09999950919598563	0.5000015390907236	0.6444786152893014	0.523545259143377	1.0	1.0	0.0
6798	0.00018345849014063506	1.7270151572018594e-06	-1.717064156265225e-06	0.9999967809150309	None	0.25	1	0.4	4	0.75	9	0.25925925925925924	0.75	13	9	0	0	0	0.6666666666666666	6	9	0.9333333333333333	14	0.0	1.0	0.18233189869545635	0.5023391371195979	0.26297056975526456	0.7407573376792547	0.09998297546451348	0.500041703269678	0.6604716363278381	0.587379780814667	0	0.6923076923076923	0.0
2776	None	None	None	None	None	0.14285714285714285	1	0.5625	9	0.38095238095238093	8	0.46938775510204084	0.14285714285714285	11	3	11	7	0	1.0	7	7	1.5333333333333334	23	0.3888888888888889	0.5	0.2975002109675383	0.5306262992862713	0.09955083027027992	0.5235213612595395	-0.09396678513491617	0.6131911157515372	0.8176920550840411	0.5562245051091739	0.0	0	0.0
7504	0.0013303913787040384	7.044713371659903e-05	-1.2303193316441465e-05	0.9986199529605548	None	0.25	1	0.4	4	0.7692307692307693	10	0.23809523809523808	0.7692307692307693	14	10	0	0	0	0.7777777777777778	7	9	1.0	15	0.0	1.0	0.17715963117839353	0.5770526157568419	6.161023880518877e-15	0.5	0.025751619912203864	0.5429433985260375	0.6831373908538503	0.540153636134739	0	0.9285714285714286	0.0
1040	None	None	None	None	None	0	0	0.6	3	0.6	3	0.4666666666666667	0.6	6	3	0	0	0	0.6	5	3	0.4666666666666667	7	0.0	1.0	-0.0018690234498639005	0.6153111102498567	0.009102526073803994	0.59492822984402	0.025707283234786917	0.5063880324910942	0.5415826266009905	0.5727812503199007	0	1.0	0.0
1030	None	None	None	None	None	0	0	0.6666666666666666	2	0.5	1	0.6666666666666666	0	0	0	3	0	0	0.6666666666666666	3	2	0.26666666666666666	4	0.0	0	0	0	0	0	0	0	0	0	0	0	0
2368	None	None	None	None	None	0	0	0.4166666666666667	5	0.5	8	0.6	0.0625	5	1	12	9	0	0.8333333333333334	6	5	1.2	18	0.375	0.46153846153846156	0.04682619424260982	0.6037362098210913	0.04970299419902087	0.5760488410336017	0.0999999849804151	0.5000000270744781	0.5959941215428943	0.560340444649988	1.0	1.0	0.0
2385	None	None	None	None	None	0	0	0.3	3	0.6923076923076923	9	0.75	0.38461538461538464	8	5	6	2	0	0.8	5	4	1.0	15	0.15384615384615385	0	-0.01378439849546835	0.665428744082686	0	0.5	0.28171147223716586	0.5328033771158481	0.790267681204641	0.5678279378266458	0.0	0	0.0
1766	None	None	None	None	None	0	0	0.25	8	0.717391304347826	33	0.6666666666666666	0.6739130434782609	38	31	9	6	0	0.8888888888888888	8	9	3.2	48	0.4	0.7142857142857143	0.015373580138793277	0.6573098128667388	0.042396489905240704	0.5182724011257044	7.902762784127648e-27	0.5	0.5801021340668072	0.5600792298265164	1.0	0.8947368421052632	0.0
5590	0.004898302204118219	0.0004076274696195274	0.0003043414776579712	0.9949495247417107	None	0.25	1	0.4	4	0.75	9	0.25925925925925924	0.75	13	9	0	0	0	0.6666666666666666	6	9	0.9333333333333333	14	0.0	1.0	0.05272955764061497	0.6678446873000795	0	0.5	0.0999999779646221	0.5000002201695483	0.6154828408025482	0.5579429945339516	0	1.0	0.0
3542	0.0002508608523752888	5.058904920262658e-06	-3.896825179123591e-06	0.9999485454441033	None	0.5	1	0.5714285714285714	4	0.625	5	0.3333333333333333	0.625	9	5	0	0	0	0.8333333333333334	6	5	0.6666666666666666	10	0.0	0.5	0.09996557861864515	0.500024952810057	0.08586206221092044	0.9596573232140505	0.2511740517393903	0.5577108928761395	0.6701853197753308	0.7565237237710267	0	1.0	0.0
544	None	None	None	None	None	0.15384615384615385	2	0.35714285714285715	10	0.6153846153846154	24	0.5694444444444444	0.5384615384615384	31	21	9	1	0	0.8888888888888888	8	9	2.7333333333333334	41	0.08333333333333333	0.5142857142857142	0.046594493952860666	0.5955367180323801	0.04843498069896251	0.5857292398523415	-0.22740643501363245	1.0	0.8900052094304652	1.0	0.9354838709677419	0.967741935483871	0.0
7497	0.0018358041291586687	0.001390386038109026	0.0002550818150516988	0.9993586769551382	None	0.25	1	0.4	4	0.7692307692307693	10	0.23809523809523808	0.7692307692307693	14	10	0	0	0	0.7777777777777778	7	9	1.0	15	0.0	1.0	0.02420259786800892	0.6508660486585123	0.008479453867327336	0.5799130400719469	0.07572398214390699	0.5025721960653013	0.5865552574102773	0.5789629939142308	0	1.0	0.0
5448	0.004215751352276871	0.0020578488896210658	0.00205660488976928	0.9920898140640445	None	0.25	1	0.4	4	0.75	9	0.25925925925925924	0.75	13	9	0	0	0	0.6666666666666666	6	9	0.9333333333333333	14	0.0	1.0	0.09999177883436303	0.5001166978235155	0.09499502700670723	0.64350386974649	0.09384231943978646	0.5491517695751537	0.5249270396887659	0.5653175500117067	0	1.0	0.0
3441	0.012138112254696453	0.0002531747798817247	-8.14965625772996e-05	0.9862483008835338	None	0.2	1	0.3333333333333333	4	0.8	12	0.20987654320987653	0.8	16	12	0	0	0	1.0	9	9	1.1333333333333333	17	0.0	1.0	-0.10574991243300542	0.9995028689011122	-0.005253572316864562	0.6720922590318547	0.09999999999970152	0.5000000000002354	0.7281557447173169	0.9412881439984511	0	1.0	0.0
2627	5.187326924869819e-05	1.7136548651095803e-07	-6.73012851375513e-08	0.999996653110367	None	0	0	0.4	2	0.8	4	1.0	0.8	6	4	0	0	0	0.14285714285714285	1	7	0.4666666666666667	7	0.0	0.6666666666666666	0.0029042219329197807	0.5100397117655976	0.0009692469942897463	0.5028778293269902	0.03239283018757067	0.6705320293931937	0.583509179539437	0.5631827693938107	0	1.0	0.0
1886	None	None	None	None	None	0	0	0.42857142857142855	3	0.75	6	0.8333333333333334	0.25	4	2	5	0	0	0.3333333333333333	6	2	0.6666666666666666	10	0.0	0.25	-0.06199728952833292	0.6830144590156764	-0.08168458730752562	0.5140586401108717	0.09518856644763929	0.5527582993142903	0.6977367408868713	0.5854637010892363	0	1.0	0.0
3938	0.00593988063053272	0.00037573977969973136	-2.4519749003463022e-05	0.9921382226668872	None	0.25	1	0.4	4	0.7692307692307693	10	0.23809523809523808	0.7692307692307693	14	10	0	0	0	0.7777777777777778	7	9	1.0	15	0.0	1.0	0.09999994101749754	0.5000004242237226	8.082371697443785e-15	0.5000013955189726	0.09999989622594303	0.5000064000505706	0.6157160252377704	0.5000027399310887	0	0.8571428571428571	0.0
3333	0.0005800627192900833	0.00018197623530039896	0.00011387506353724326	0.9995088021875806	None	0.25	1	0.4	4	0.75	9	0.25	0.75	13	9	0	0	0	0.875	7	8	0.9333333333333333	14	0.0	1.0	-0.06725983518057006	0.6590651171926863	0.12075395795454558	0.5829362044477654	0.05673532770408205	0.5308418551020606	0.6863944855572977	0.5920624164445802	0	1.0	0.0
2770	0.00013392858215271515	1.8044210228246968e-07	1.7875668944872484e-07	0.9999999934322443	None	0	0	0.4	2	0.8	4	1.0	0.8	6	4	0	0	0	0.14285714285714285	7	1	0.4666666666666667	7	0.0	1.0	-0.049626190925515214	0.6767401938889183	-0.07530449458307549	0.5091624612207845	-0.09999967551148307	0.5000021613999464	0.556492259508309	0.5642670048362308	0	1.0	0.0
1635	None	None	None	None	None	0	0	0.4	2	0.8	4	0.4375	0.8	6	4	0	0	0	1.0	4	4	0.4666666666666667	7	0.0	0	-0.020056659169725564	0.6553005306093159	-0.16214863961914866	0.5606488658218267	5.877997083285744e-08	0.5000001297092365	0.6766763568284799	0.5733190440923066	0	0	0.0
4156	None	None	None	None	None	0.14285714285714285	1	0.4375	7	0.5454545454545454	12	0.38095238095238093	0.3181818181818182	14	7	9	0	0	0.7777777777777778	7	9	1.6	24	0.0	0.6666666666666666	0.15557121250799005	0.5681123244060109	0.09956688323050888	0.5009198454274787	0.09999999997387694	0.5000007190825517	0.565489703680789	0.523136454911327	0	1.0	0.0
4034	0.003607490741433541	0.00017303138814316288	-0.00015527196284677948	0.9985408797024763	None	0.25	1	0.4	4	0.7692307692307693	10	0.23809523809523808	0.7692307692307693	14	10	0	0	0	0.7777777777777778	7	9	1.0	15	0.0	1.0	0.07120217303258469	0.5609543068495164	0.09995619541544683	0.5000224338701069	0.09999999940466912	0.5000267698153606	0.5338652739638537	0.5204246925059295	0	1.0	0.0
2366	None	None	None	None	None	0	0	0.3333333333333333	1	1.0	2	0.6666666666666666	0	0	0	3	5	0	0.6666666666666666	2	3	0.26666666666666666	4	0.5	0	0	0	0	0	0	0	0	0	0	0	0
173	None	None	None	None	None	0	0	0.5	3	0.7142857142857143	5	0.36	0.7142857142857143	8	5	0	0	0	1.0	5	5	0.6	9	0.0	0.5	0.14849165946038714	0.9990786603394488	-0.06685198620743733	0.6190168043601514	0.05971358498245646	0.5786591759972759	0.7336330818175524	0.9306770466356437	0	0.875	0.0
5028	0.00108605842194726	0.0008528116103629936	0.000843268571426565	0.9990683312539919	None	0.25	1	0.4	4	0.7692307692307693	10	0.23809523809523808	0.7692307692307693	14	10	0	0	0	0.7777777777777778	9	7	1.0	15	0.0	1.0	-0.05209539908817386	0.5438891626944176	0.06905608368541988	0.5646245838895613	-0.07154064013524761	0.5929573515708221	0.6487720490917449	0.5672701887666771	0	1.0	0.0
3769	0.0027385941359711528	0.000669045758134427	-0.00041759093701096526	0.995903019933409	None	0.3333333333333333	1	0.5	4	0.7	7	0.2857142857142857	0.7	11	7	0	0	0	0.8571428571428571	7	6	0.8	12	0.0	0.8	0.09884905764879337	0.5018658656525885	0.0503672783373155	0.9607326919423677	0.09999993598575757	0.5000001468936679	0.7473381681535436	0.7442651126738297	0	0.9090909090909091	0.0
7536	0.00011615381064230312	5.42024874710351e-07	-5.420096433726478e-07	0.9999972715985622	None	0.25	1	0.4	4	0.7692307692307693	10	0.23809523809523808	0.7692307692307693	14	10	0	0	0	0.7777777777777778	7	9	1.0	15	0.0	1.0	1.4873964701597945e-07	0.5000008384204764	1.666889396095368e-10	0.5	0.06657601960645051	0.6016015417855433	0.5778227753743587	0.5342915853130379	0	1.0	0.0
7317	0.020865303504483016	0.00290123048451624	0.002304167325923953	0.983885803290827	None	0.25	1	0.36363636363636365	4	0.7857142857142857	11	0.2222222222222222	0.7857142857142857	15	11	0	0	0	0.8888888888888888	8	9	1.0666666666666667	16	0.0	1.0	0.2896604640785272	0.571264563274195	-0.012750032808896078	0.6562576304090721	0.39750466859317835	1.0	0.9629770765529603	0.9999994255438931	0	1.0	0.0
1353	None	None	None	None	None	0	0	0.375	3	0.5555555555555556	5	0.7333333333333333	0.4444444444444444	6	4	4	7	0	0.6	5	3	0.7333333333333333	11	0.7	0	0.09999584363357847	0.5000087714612549	0.09999999994367297	0.5000000001756447	0.06945547518215929	0.5242542444037218	0.5359325672902479	0.5080933153708149	0.0	0	0.0
6884	3.9141911320049985e-05	1.132141615054472e-05	1.1308504116899504e-05	0.9998699639827706	None	0.25	1	0.4	4	0.7692307692307693	10	0.23809523809523808	0.7692307692307693	14	10	0	0	0	0.7777777777777778	7	9	1.0	15	0.0	1.0	0.16261091952837492	0.5161787024987569	0.06001778472846957	0.5643475041603185	0.01058678737685213	0.500775828128459	0.6578344183665088	0.5271953039062153	0	1.0	0.0
76	None	None	None	None	None	0	0	0.09433962264150944	5	0.922077922077922	71	0.9753086419753086	0.19480519480519481	18	15	60	0	0	1.0	9	9	5.266666666666667	79	0.0	1.0	0.07948957523198447	0.5210590964479039	0.04884882948660607	0.5544136434523691	0.05524337630636038	0.6599640722946764	0.5700531128596321	0.5798067459646606	0	0.7777777777777778	0.0
3069	0.0028891389412036487	5.6519508395017476e-05	-1.0376415771467956e-05	0.9854448219374353	None	0	0	0.5	2	0.75	3	0.6	0.75	5	3	0	2	0	0.4	5	2	0.4	6	1.0	0	8.784230145132731e-08	0.5000001302535902	0.04385516194931454	0.5119765819094353	0.36676506626394306	0.5454621994826335	0.836909278703501	0.5191796213564878	1.0	1.0	0.0
219	None	None	None	None	None	0	0	0.35	7	0.6296296296296297	17	0.6904761904761905	0	0	0	28	7	0	0.8571428571428571	6	7	1.9333333333333333	29	0.11666666666666667	0.2608695652173913	0	0	0	0	0	0	0	0	0	0	0
4691	0.0066486781055165745	0.0007158249947468427	7.438965526703018e-05	0.9934450369884539	None	0.25	1	0.36363636363636365	4	0.7857142857142857	11	0.2222222222222222	0.7857142857142857	15	11	0	0	0	0.8888888888888888	8	9	1.0666666666666667	16	0.0	1.0	0.10084359569259246	0.5887340444287189	0	0.5	0.43745871288810995	0.7191066514288988	0.8650760935298774	0.6065714429773748	0	1.0	0.0
563	None	None	None	None	None	0.16666666666666666	1	0.5333333333333333	8	0.45	9	0.7333333333333333	0.15	9	3	12	0	0	0.8333333333333334	6	5	1.4666666666666666	22	0.0	0.9411764705882353	0.044456720056487056	0.5596593720426151	0.0725254998791573	0.5816112740443994	0.02691879150897337	0.6842783323099707	0.5844264122314081	0.6100585351918018	0	1.0	0.0
5768	0.008475630250920178	0.0018058475581968956	-0.0016657856649467053	0.9916206579871001	None	0.25	1	0.4	4	0.7692307692307693	10	0.23809523809523808	0.7692307692307693	14	10	0	0	0	0.7777777777777778	7	9	1.0	15	0.0	1.0	0.19525055902645194	0.5528701787785945	-0.09826586317096268	0.500063899389152	0.2996263516219714	0.6235718755162394	0.8434681195797804	0.5594891144562592	0	1.0	0.0
7508	0.005117400342280195	0.0007938266380631338	0.0007731041787093149	0.9967341545033671	None	0.25	1	0.4	4	0.7692307692307693	10	0.23809523809523808	0.7692307692307693	14	10	0	0	0	0.7777777777777778	7	9	1.0	15	0.0	1.0	6.866908330757286e-15	0.5000000007188311	-0.09999991505970143	0.5000007285077134	0.0999677954432305	0.5001069621851861	0.6934641700076579	0.5000358971377257	0	0.21428571428571427	0.0
6336	0.005273707515342597	0.00028114762582975324	-0.0002794512217527854	0.9925023459470529	None	0.25	1	0.4	4	0.75	9	0.25925925925925924	0.75	13	9	0	0	0	0.6666666666666666	6	9	0.9333333333333333	14	0.0	1.0	1.791122897073924e-07	0.5000004888194259	-0.14091746052201087	1.0	0.20816030931354343	0.5322820531687091	0.8901188622589945	1.0	0	1.0	0.0
5248	0.0019265672902422748	0.00040337469252503435	-0.0003575612908435083	0.9985704710291916	None	0	0	0.3333333333333333	3	0.8181818181818182	9	0.28888888888888886	0.8181818181818182	12	9	0	0	0	0.5555555555555556	9	5	0.8666666666666667	13	0.0	1.0	0.09999999999999701	0.500000000000118	-0.09999293161503547	0.500008021568403	0.09999997585049347	0.5000000394676207	0.7196599874822166	0.5000026870120474	0	1.0	0.0
2558	2.5888913868565776e-05	2.764613095070455e-06	2.2869934325549852e-08	0.9942073430529014	None	0	0	0.5	4	0.4444444444444444	4	0.4583333333333333	0	0	0	10	2	0	0.6666666666666666	4	6	0.7333333333333333	11	0.08333333333333333	0	0	0	0	0	0	0	0	0	0	0	0
2736	0.00023895006250719138	0.00012621389510086536	3.128127147791776e-05	0.9995081025970108	None	0.5	1	0.5714285714285714	4	0.625	5	0.3333333333333333	0.625	9	5	0	0	0	0.8333333333333334	5	6	0.6666666666666666	10	0.0	1.0	0.025526348972390533	0.5021124921272189	0.09986894788247912	0.5868591464841721	0.09999996114803719	0.500000041942734	0.5861827859145006	0.5299180870329506	0	1.0	0.0
6921	0.005865395620527082	0.00048170487952120907	-0.00014083214731165912	0.9870140242451385	None	0.25	1	0.4	4	0.7692307692307693	10	0.23809523809523808	0.7692307692307693	14	10	0	0	0	0.7777777777777778	7	9	1.0	15	0.0	1.0	1.6692157485019117e-11	0.500000012959236	4.711822607951307e-19	0.5000000738213912	0.2577283894067391	0.6779732638113486	0.7711724364088417	0.5617230394633399	0	0	0.0
5361	7.193207797834577e-07	2.8690546000729853e-07	-2.869003170579501e-07	0.9999083246622898	None	0.25	1	0.4	4	0.75	9	0.25925925925925924	0.75	13	9	0	0	0	0.6666666666666666	9	6	0.9333333333333333	14	0.0	1.0	7.902762784127648e-27	0.5	0.09922384827323444	0.6737591165487081	7.902762784127648e-27	0.5	0.614850056749822	0.5601437667290883	0	0	0.0
2674	1.099373522794457e-08	1.066974409504535e-08	1.0665737116706997e-08	0.9999994432714253	None	1.0	1	1.0	4	0.25	1	0.5	0.25	5	1	0	0	0	0.75	3	4	0.4	6	0.0	1.0	0.11138010591819011	0.5	0.07526674820792259	0.5050158350105215	4.736512053827712e-07	0.5003767229820129	0.613956894061547	0.5017975676984762	0	1.0	0.0
1600	None	None	None	None	None	0	0	0.5	1	1.0	1	1.0	1.0	2	1	0	3	0	0.3333333333333333	1	3	0.2	3	1.0	0	-0.09994735738150541	0.5000487442144782	0.1814102705194986	0.54614459545793	0.00039517524459555437	0.500872129006331	0.762189745684856	0.515727194272443	1.0	1.0	0.0
1896	None	None	None	None	None	0	0	0.4	2	0.8	4	1.0	0.8	6	4	0	0	0	0.14285714285714285	1	7	0.4666666666666667	7	0.0	0.6666666666666666	0.020194789024483722	0.532364381877019	0.05834818689761725	0.5704763370203223	0.04022010684934998	0.5044903870049547	0.5506792264008542	0.5358878198595114	0	1.0	0.0
874	None	None	None	None	None	0	0	1.0	2	0.0	0	1.0	0	2	0	0	0	0	0.3333333333333333	3	1	0.2	3	0.0	1.0	0	0	0	0	0	0	0	0	0	0	0
7117	5.0023606443646384e-05	4.5419645158021436e-07	2.5515813225945613e-09	0.9999962651206792	None	0.25	1	0.4	4	0.75	9	0.25925925925925924	0.75	13	9	0	0	0	0.6666666666666666	6	9	0.9333333333333333	14	0.0	1.0	0.09999999790338512	0.5000000812226677	0.023241974846068464	0.6228083459710202	0.022088337349226626	0.5044838610574138	0.5898214845402828	0.5431773297833635	0	0.9230769230769231	0.0
1196	None	None	None	None	None	0	0	0.21428571428571427	3	0.8421052631578947	16	0.3888888888888889	0	0	0	20	0	0	0.6666666666666666	6	9	1.4	21	0.0	0.21052631578947367	0	0	0	0	0	0	0	0	0	0	0
292	None	None	None	None	None	0	0	0.3	3	0.6666666666666666	8	0.5833333333333334	0	1	0	12	1	0	0.6666666666666666	4	6	0.9333333333333333	14	0.037037037037037035	0.2222222222222222	0	0	0	0	0	0	0	0	0	0	0
3420	0.00603057510022348	0.0012946970635322095	0.0012926108898364452	0.9945031866634289	None	0.25	1	0.36363636363636365	4	0.7857142857142857	11	0.2222222222222222	0.7857142857142857	15	11	0	0	0	0.8888888888888888	8	9	1.0666666666666667	16	0.0	1.0	0.09632545736030383	0.5143191422678683	0.0011068925681515561	0.523897680105813	0.1986510938738947	0.6771281241950139	0.6920558149227166	0.5739177259932452	0	1.0	0.0
1122	None	None	None	None	None	0	0	0.3333333333333333	3	0.8181818181818182	9	0.28888888888888886	0.8181818181818182	12	9	0	0	0	0.5555555555555556	9	5	0.8666666666666667	13	0.0	1.0	0.11681227286658476	0.5418105458212134	0.04237845200638771	0.5340467059911232	3.964875669053441e-05	0.5044998816233883	0.6182728713231469	0.5268102236114717	0	1.0	0.0
565	None	None	None	None	None	0	0	0.25	1	1.0	4	0.75	0	0	0	5	10	0	0.5	2	4	0.4	6	0.7142857142857143	0	0	0	0	0	0	0	0	0	0	0	0
5036	None	None	None	None	None	0.16666666666666666	2	0.37037037037037035	10	0.6052631578947368	23	0.49382716049382713	0.6052631578947368	33	23	6	0	0	1.0	9	9	2.6666666666666665	40	0.0	0.8387096774193549	0.09995140356297712	0.557003711033869	0.08859965141668145	0.564106874608002	0.07982880135347807	0.5304639914715872	0.5229135400629699	0.5505652376234313	0	1.0	0.0
5573	0.00304573886389049	0.002167046920105246	-0.0021480492345943864	0.9954315564911322	None	0.25	1	0.4	4	0.7692307692307693	10	0.23809523809523808	0.7692307692307693	14	10	0	0	0	0.7777777777777778	7	9	1.0	15	0.0	1.0	4.13992744776078e-08	0.5	0.22301346832447547	0.6331264320251558	0.09999999777454101	0.5000075107880017	0.7134377701571241	0.545348611360604	0	1.0	0.0
6077	0.012727370998083227	0.004870971465200495	0.004859129671911806	0.9938352093787393	None	0.25	1	0.4	4	0.75	9	0.25925925925925924	0.75	13	9	0	0	0	0.6666666666666666	9	6	0.9333333333333333	14	0.0	1.0	0.08660307163627863	0.6676385634086295	0.18967258446833998	0.5000000000000001	0.43291920442068876	0.6858903531303264	0.851522947189807	0.6207736323532143	0	1.0	0.0
525	None	None	None	None	None	0.25	1	0.4	4	0.5833333333333334	7	0.4666666666666667	0.5	9	6	4	2	0	0.8333333333333334	6	5	0.9333333333333333	14	0.2222222222222222	0.2222222222222222	0.04613378383030395	0.5793243861323234	0.05980217181618965	0.5151513601638587	0.2027916304814374	0.5491648824803621	0.6649234578574224	0.548011747282319	1.0	1.0	0.0
5167	0.0006898921723773424	8.58651017398373e-05	7.373430834365932e-05	0.999356559895425	None	0.25	1	0.4	4	0.75	9	0.25925925925925924	0.75	13	9	0	0	0	0.6666666666666666	6	9	0.9333333333333333	14	0.0	1.0	0.05951761018011026	0.5000000000000001	0	0.5	0.01194421014202671	0.6723104729619809	0.597344447997853	0.5596030507866162	0	1.0	0.0
5782	0.00783999786775616	0.0013134065349061027	4.280579390392561e-05	0.9925651538596788	None	0.25	1	0.4	4	0.7692307692307693	10	0.23809523809523808	0.7692307692307693	14	10	0	0	0	0.7777777777777778	7	9	1.0	15	0.0	1.0	0.08381791165048483	0.6427264181089986	0	0.5	0.6202822724413887	0.7424107787360203	0.9385689482055388	0.6338071514337738	0	1.0	0.0
2792	0.000502647284669613	7.518032757203281e-05	-3.4305063005220525e-05	0.9991367545236571	None	0	0	0.3333333333333333	2	0.8571428571428571	6	0.36	0.8571428571428571	8	6	0	0	0	1.0	5	5	0.6	9	0.0	0	-0.05599258745098967	0.6804220016485679	-0.0018369184634495265	0.6551257065173607	0.05360214572805205	0.5864726469021538	0.6374777273911368	0.641585836372726	0	1.0	0.0
441	None	None	None	None	None	0	0	0.35	7	0.6296296296296297	17	0.4027777777777778	0.37037037037037035	16	10	12	2	0	0.8888888888888888	8	9	1.9333333333333333	29	0.09090909090909091	0.47619047619047616	0.14908057535821745	0.7026191401463866	-0.15049307679532437	0.5477521190149878	0.01971296701037663	0.6454544545476163	0.7762647615296022	0.6341751512442887	1.0	1.0	0.0
5319	0.007135861855778866	0.0019234982193591954	0.0019232805235454046	0.9920107310530952	None	0.25	1	0.4	4	0.7692307692307693	10	0.23809523809523808	0.7692307692307693	14	10	0	0	0	0.7777777777777778	7	9	1.0	15	0.0	1.0	-0.09702471615854263	0.5064811032180475	0	0.5	0.10742371009420468	0.6144012783853227	0.6969403469510048	0.5408898829018014	0	1.0	0.0
1299	None	None	None	None	None	0	0	0.4444444444444444	4	0.5454545454545454	6	0.5416666666666666	0	1	0	11	0	0	0.6666666666666666	6	4	0.8666666666666667	13	0.0	0.5714285714285714	0	0	0	0	0	0	0	0	0	0	0
3876	0.009346747239392184	0.007198352029792964	-0.004398657944600315	0.9929852487621742	None	0.2857142857142857	2	0.35294117647058826	6	0.7391304347826086	17	0.30864197530864196	0.7391304347826086	23	17	1	0	0	1.0	9	9	1.6666666666666667	25	0.0	1.0	0.0998396527245879	0.5038154530977752	0.07213867307027931	0.9999999999948679	0.35131717330637857	0.552080670878014	0.8412294835006879	0.9998399643013406	0	0	0.0
2698	0.00020081933473477338	6.0844914353276825e-05	-4.622343232681825e-06	0.9997578817544926	None	0	0	0.5	3	0.7142857142857143	5	0.42857142857142855	0.7142857142857143	8	5	0	1	0	0.42857142857142855	7	3	0.6	9	1.0	1.0	0.03224707221479827	0.6028906520999638	0.09926554123158526	0.5315739248371337	0.06274198743643858	0.629358459771252	0.5664392002958301	0.5885121087394964	0.0	0.125	0.0
1071	None	None	None	None	None	0	0	0.18181818181818182	2	0.9285714285714286	13	0.5333333333333333	0	0	0	15	11	0	0.8333333333333334	6	5	1.0666666666666667	16	0.3235294117647059	0	0	0	0	0	0	0	0	0	0	0	0
6178	0.004848251394564576	0.0026442985987502232	-0.002644152873335811	0.9966294319633482	None	0.25	1	0.4	4	0.75	9	0.25925925925925924	0.75	13	9	0	0	0	0.6666666666666666	6	9	0.9333333333333333	14	0.0	1.0	0.09999734844061767	0.5005627900162516	0.029670124379624463	0.5576465039447595	0.09920937229167372	0.5030876831007476	0.5816837538186639	0.5205066552996415	0	1.0	0.0
366	None	None	None	None	None	0.5	1	0.6666666666666666	4	0.5	3	0.4444444444444444	0.5	7	3	0	0	0	0.5	3	6	0.5333333333333333	8	0.0	1.0	0.06007631801441947	0.5885474966295681	-0.09993388420759874	0.5000819179287344	0.09998729498628864	0.50003807925846	0.7034485837457193	0.5298348512534229	0	0.5714285714285714	0.0
2443	None	None	None	None	None	0	0	0.375	9	0.5454545454545454	18	0.4861111111111111	0.30303030303030304	18	10	16	6	0	0.8888888888888888	9	8	2.3333333333333335	35	0.21428571428571427	0.8275862068965517	0.0997918549046807	0.5013837237454767	0.0963034732122077	0.503845924115673	0.19069849389307234	0.5750198306055853	0.607329393240807	0.5269140380505829	0.8888888888888888	0.9444444444444444	0.0
1271	None	None	None	None	None	0.6	3	0.6153846153846154	8	0.47058823529411764	8	0.3877551020408163	0.47058823529411764	16	8	2	0	0	1.0	7	7	1.2666666666666666	19	0.0	1.0	0.0030838325351596587	0.6307618932813862	0.22118937209442305	0.5527777544809035	0.007333823045830655	0.6528797650859698	0.7416704371115371	0.6129437063747485	0	1.0	0.0
6583	0.008662133172515879	0.00026703916586143424	-3.838450895767001e-05	0.9877958946025078	None	0.25	1	0.4	4	0.75	9	0.25925925925925924	0.75	13	9	0	0	0	0.6666666666666666	6	9	0.9333333333333333	14	0.0	1.0	6.657583817740553e-05	0.5361958221634135	0	0.5	0.09999999999184846	0.5000000000259749	0.615679022586757	0.5120840632221828	0	0.9230769230769231	0.0
7267	0.0020949323094184608	0.000772688402929886	3.0375137207424238e-05	0.9977246466384541	None	0.25	1	0.4	4	0.7692307692307693	10	0.23809523809523808	0.7692307692307693	14	10	0	0	0	0.7777777777777778	9	7	1.0	15	0.0	1.0	0.06571864378584677	0.5	0.031538660647192816	0.5511049135274367	0.05376959474388099	0.559070076217788	0.5445831414201487	0.5368103506025613	0	0	0.0
681	None	None	None	None	None	0	0	0.42857142857142855	3	0.75	6	0.5555555555555556	0.75	9	6	0	0	0	0.2222222222222222	9	2	0.6666666666666666	10	0.0	1.0	0.02173971442164689	0.5097637497483734	6.075930501506706e-06	0.5002462389290098	-0.09955882224487264	0.502814140842034	0.6290361602427029	0.5042750293512765	0	0.8888888888888888	0.0
3867	0.01732933254361519	0.0030285543259521604	-0.002469255618459271	0.9768963783808771	None	0.25	1	0.36363636363636365	4	0.7857142857142857	11	0.2222222222222222	0.7857142857142857	15	11	0	0	0	0.8888888888888888	9	8	1.0666666666666667	16	0.0	1.0	0.2654042351533084	0.6318954646253288	0.033322986289341903	0.5399033276823596	0.4246110789621877	0.6154821475946548	0.8365147141257991	0.5963409716501804	0	0	0.0
6144	0.001258853464598066	0.00022365926823953236	-7.530806596657529e-05	0.9984757146449715	None	0.25	1	0.4	4	0.75	9	0.25925925925925924	0.75	13	9	0	0	0	0.6666666666666666	9	6	0.9333333333333333	14	0.0	1.0	-0.04178466550566088	0.683275724894198	0.09997584987046322	0.5008316969277442	-0.046371377250015194	0.6718265489241596	0.6568470615073111	0.621569946459434	0	1.0	0.0
6783	0.0019304075450869997	0.0006934609758418948	7.21297193060261e-05	0.9982675345299603	None	0.25	1	0.4	4	0.7692307692307693	10	0.23809523809523808	0.7692307692307693	14	10	0	0	0	0.7777777777777778	9	7	1.0	15	0.0	1.0	0.04830511731957209	0.5385566144351912	3.3483031010118602	1.0	0.09999953277444643	0.500003063946159	0.9999998026197433	0.9999999980406424	0	1.0	0.0
6928	0.009196706603571093	0.0020475327231459133	0.002045376126475773	0.9947754051584736	None	0.25	1	0.4	4	0.7692307692307693	10	0.23809523809523808	0.7692307692307693	14	10	0	0	0	0.7777777777777778	7	9	1.0	15	0.0	1.0	0.36705809714831916	0.6236309152492924	0	0.5	0.09912926944373737	0.5070172872952596	0.8254900320292624	0.544305112205808	0	1.0	0.0
7012	0.009571231973129304	0.003968866623486334	0.003962452426101778	0.9820906630687222	None	0.25	1	0.36363636363636365	4	0.7857142857142857	11	0.2222222222222222	0.7857142857142857	15	11	0	0	0	0.8888888888888888	9	8	1.0666666666666667	16	0.0	1.0	0.24555995598724883	0.6581322812743142	-0.03968176021555354	0.5207194852787758	0.12303809018484027	0.5046552375331097	0.7664935944936805	0.5627120970954902	0	1.0	0.0
1219	None	None	None	None	None	0.5	1	0.5	3	0.5714285714285714	4	0.6	0	0	0	8	13	0	0.6	5	3	0.6	9	0.65	1.0	0	0	0	0	0	0	0	0	0	0	0
6596	0.0019897477974905988	0.0003322996204188941	-3.8486538004899925e-05	0.9983392751213453	None	0.25	1	0.4	4	0.75	9	0.25925925925925924	0.75	13	9	0	0	0	0.6666666666666666	6	9	0.9333333333333333	14	0.0	1.0	-0.09999947908647216	0.5000029587161365	3.898727303348243e-08	0.5002536868909245	0.09999999972191587	0.5000000287162693	0.6934917035520528	0.500085558114198	0	1.0	0.0
5733	8.753184813976697e-09	8.440549243074963e-09	2.570563273099901e-11	0.9999988440101698	None	0.25	1	0.4	4	0.75	9	0.25925925925925924	0.75	13	9	0	0	0	0.6666666666666666	6	9	0.9333333333333333	14	0.0	1.0	-0.09954800151447897	0.501192993814842	0	0.5	7.89402094970367e-13	0.5000014010017172	0.6152118553412019	0.5003981322760053	0	1.0	0.0
2288	None	None	None	None	None	0.1111111111111111	1	0.4	8	0.6071428571428571	17	0.625	0.25	13	7	16	0	0	0.75	6	8	2.0	30	0.0	0.36363636363636365	-0.08981470949486123	0.5472535269064253	0.08097632435102546	0.5421649043200346	0.07765631047499119	0.5413042790018857	0.6863128511363816	0.5435754635463835	0	0.9230769230769231	0.0
4149	0.006451359779378337	0.001848815264500078	-0.0018321850891629746	0.9895865531883753	None	0.25	1	0.4	4	0.7692307692307693	10	0.23809523809523808	0.7692307692307693	14	10	0	0	0	0.7777777777777778	7	9	1.0	15	0.0	1.0	0.09035330024972602	0.5915840566881064	0.2743138410648309	0.7147068596589689	0.15653248553790827	0.5743852275416738	0.6800145350466626	0.6293772615427456	0	1.0	0.0
756	None	None	None	None	None	0.14285714285714285	1	0.5294117647058824	9	0.43478260869565216	10	0.46296296296296297	0.13043478260869565	10	3	14	0	0	0.6666666666666666	6	9	1.6666666666666667	25	0.0	0.631578947368421	0.026743260929071755	0.5915973057477291	-0.07175230324340909	0.6286480088485134	5.756349467349838e-05	0.5071306422649758	0.6122672246464983	0.5765205602879816	0	1.0	0.0
1611	None	None	None	None	None	0.5	2	0.6363636363636364	7	0.42857142857142855	6	0.45714285714285713	0.2857142857142857	10	4	5	2	0	0.7142857142857143	5	7	1.0666666666666667	16	0.25	0.6666666666666666	0.09373576786549256	0.5434978422811325	0.1226662720377201	0.528855710015093	0.006047115558055679	0.6637932463070235	0.6234647742496693	0.5801549045309466	1.0	1.0	0.0
6937	0.006788516608534699	0.00387958444858443	0.0021540742780042704	0.9916736739485315	None	0.25	1	0.4	4	0.7692307692307693	10	0.23809523809523808	0.7692307692307693	14	10	0	0	0	0.7777777777777778	7	9	1.0	15	0.0	1.0	0.09998133391170164	0.5000421041113308	-0.08363273488709555	0.9683328565457774	0.09999999997802897	0.500000000186113	0.7038312058851594	0.757708074400217	0	1.0	0.0
7392	None	None	None	None	None	0.2	1	0.3333333333333333	4	0.8	12	0.2698412698412698	0.6666666666666666	14	10	2	0	0	0.7777777777777778	9	7	1.1333333333333333	17	0.0	0.8	0.08927763157019974	0.6215618176772062	0.09372109606223286	0.5	0.09999999999591071	0.5000000146352602	0.5109950132548089	0.5412545565414646	0	1.0	0.0
1818	None	None	None	None	None	0	0	0.15384615384615385	4	0.8333333333333334	30	0.5277777777777778	0	0	0	37	16	0	0.8888888888888888	9	8	2.533333333333333	38	0.20512820512820512	0.36363636363636365	0	0	0	0	0	0	0	0	0	0	0
5227	2.7904215687935515e-05	6.086672452876915e-07	-5.784603737644593e-07	0.9999956640586043	None	0	0	0.3333333333333333	3	0.8181818181818182	9	0.28888888888888886	0.8181818181818182	12	9	0	0	0	0.5555555555555556	9	5	0.8666666666666667	13	0.0	1.0	0.5611617985815659	0.5885421772767351	0.09706687639570523	0.6871937210072964	0.0999999999938639	0.5000000000546583	0.9060902861516539	0.5942729482653729	0	1.0	0.0
5004	0.0006010177551706614	2.9051480805050238e-06	1.8362798137884177e-06	0.9999973450380268	None	0.25	1	0.4	4	0.7692307692307693	10	0.23809523809523808	0.7692307692307693	14	10	0	0	0	0.7777777777777778	7	9	1.0	15	0.0	1.0	1.1124192927911875e-06	0.5000051169734812	0.008118544987148138	0.5667838903974661	0.16810407025128465	0.6284400621644143	0.6754305369425024	0.5658070517836713	0	0.7857142857142857	0.0
5536	0.009413336655653177	0.0015059543226004293	-0.0006662284689893642	0.9808431078285477	None	0.25	1	0.4	4	0.7692307692307693	10	0.23809523809523808	0.7692307692307693	14	10	0	0	0	0.7777777777777778	7	9	1.0	15	0.0	1.0	0.2986992592270458	0.6627069120155177	0	0.5	0.18931971783475687	0.5943605632876338	0.7731930773279149	0.587215776350217	0	1.0	0.0
370	None	None	None	None	None	0	0	0.6666666666666666	2	0.5	1	1.0	0	2	0	1	4	0	1.0	2	2	0.26666666666666666	4	1.0	0	0	0	0	0	0	0	0	0	0	0	0
6587	2.3539835598829306e-08	2.353172787288918e-08	-8.362647233187718e-10	0.9999976959506851	None	0.25	1	0.4	4	0.7692307692307693	10	0.23809523809523808	0.7692307692307693	14	10	0	0	0	0.7777777777777778	7	9	1.0	15	0.0	1.0	0.0999998329695175	0.5000007223050206	-0.034030057076882184	0.5197040469743006	2.1552805080533147e-06	0.5000399526391263	0.6384899764006695	0.5065845964926541	0	1.0	0.0
7258	0.002660844605112828	0.00020379081402878196	0.00012624575442315075	0.9986112035371776	None	0.25	1	0.4	4	0.75	9	0.25925925925925924	0.75	13	9	0	0	0	0.6666666666666666	6	9	0.9333333333333333	14	0.0	1.0	0.040173420967158355	0.5112136125082828	-0.05580559364252694	0.6017903569636942	0.09999993153752479	0.5000000604286899	0.6560517911787168	0.5380755385756131	0	1.0	0.0
4055	None	None	None	None	None	0.2727272727272727	3	0.375	9	0.6470588235294118	22	0.4444444444444444	0.6470588235294118	31	22	4	0	0	1.0	9	9	2.4	36	0.0	1.0	7.844433194651531e-14	0.5344671249309045	-0.09802360001738898	0.6875816466510788	-0.07630746506780452	0.5585378464847777	0.6138334386992798	0.5956530336971388	0	1.0	0.0
4370	0.0023289270444969905	0.00020953547315945238	0.00019596448767818578	0.9971631752817839	None	0.25	1	0.36363636363636365	4	0.7857142857142857	11	0.2222222222222222	0.7857142857142857	15	11	0	0	0	0.8888888888888888	9	8	1.0666666666666667	16	0.0	1.0	0.07284536148114057	0.5418633047812074	0.09999296888498134	0.5323354561421457	-0.09999981988653348	0.5000003804636455	0.7074359204262778	0.5247605863638656	0	1.0	0.0
3095	0.0023685176334345033	0.0010995705303066565	-0.0010485086023681051	0.9993852553436693	None	0.3333333333333333	1	0.5	4	0.7	7	0.3	0.7	11	7	0	0	0	0.625	8	5	0.8	12	0.0	1.0	7.902762784127648e-27	0.5	0.05150178678003855	0.5913740211359692	0.09767313487392533	0.5828394449683574	0.6001768666591354	0.5584062330169387	0	1.0	0.0
2849	0.00196469932345513	0.00020866931528263597	4.1435948876095765e-05	0.9968371788393955	None	0.25	1	0.36363636363636365	4	0.7857142857142857	11	0.2222222222222222	0.7857142857142857	15	11	0	0	0	0.8888888888888888	9	8	1.0666666666666667	16	0.0	1.0	-0.004476912232183185	0.5941959297050998	0.0006424995822210864	0.5005940480935379	0.09999999923457317	0.5000000449719115	0.6179595920416574	0.5319327301230421	0	0.9333333333333333	0.0
1771	None	None	None	None	None	0	0	0.5	2	0.75	3	0.6	0.75	5	3	0	2	0	0.4	5	2	0.4	6	1.0	0	0.027205352483314287	0.507526800999443	0.08881189663535312	0.5108497212098386	1.1129384196779335e-10	0.5000000079140643	0.5918284182120171	0.5061259608354519	0.0	0	0.0
1413	None	None	None	None	None	1.0	1	1.0	4	0.25	1	0.5	0.25	5	1	0	0	0	0.75	4	3	0.4	6	0.0	1.0	0.037575705217439734	0.6692271568315785	0.000625726957108015	0.5006894084700036	2.0765593338374642e-08	0.500000043676235	0.6023760870608625	0.5586824348818027	0	1.0	0.0
6952	0.002941028189328014	0.00030141040098599045	0.00010639471057926295	0.9832740783666915	None	0.25	1	0.4	4	0.75	9	0.25925925925925924	0.75	13	9	0	0	0	0.6666666666666666	6	9	0.9333333333333333	14	0.0	1.0	1.0097716382874848	0.8499387295597719	0.09812452847015223	0.5	-0.042312703494827214	0.6505036263135113	0.9906587788307346	0.6867835639422396	0	0	0.0
7124	0.0058081662662194345	0.004423030099046678	-0.003971981339436477	0.9944427980865286	None	0.3333333333333333	1	0.4444444444444444	4	0.7272727272727273	8	0.28888888888888886	0.7272727272727273	12	8	0	0	0	0.5555555555555556	9	5	0.8666666666666667	13	0.0	1.0	0.09999921350928902	0.5000017108654475	-0.06602177152640136	0.6139454918739278	0.09563276708483749	0.510117018939199	0.6844809899350748	0.5419352566830996	0	1.0	0.0
4205	0.0007898726651508179	5.374327155272454e-05	-4.234631080913527e-05	0.9992703275574218	None	0.25	1	0.4	4	0.7692307692307693	10	0.23809523809523808	0.7692307692307693	14	10	0	0	0	0.7777777777777778	7	9	1.0	15	0.0	1.0	0.04549497326936201	0.5318639475706258	-0.09999999456871529	0.500000010762588	0.07083047562338238	0.5512855033205392	0.6826372573285676	0.5277626497450979	0	0.9285714285714286	0.0
3434	0.0012683371397473713	0.00020709275241025295	-0.0002052182488706649	0.9977352217179222	None	0.25	1	0.4	4	0.7692307692307693	10	0.23809523809523808	0.7692307692307693	14	10	0	0	0	0.7777777777777778	9	7	1.0	15	0.0	1.0	0.09999999989506358	0.5000000001664872	-0.09992255352662949	0.501437968119915	0.09999999999992787	0.5000000000086123	0.7195930605295338	0.5004793239396716	0	0	0.0
3318	0.0001835537158818437	4.416920908898943e-07	4.1475453265294684e-07	0.9999984077255937	None	0	0	0.375	3	0.7777777777777778	7	0.4074074074074074	0.7777777777777778	10	7	0	0	0	0.3333333333333333	9	3	0.7333333333333333	11	0.0	1.0	0.12748298483791234	0.6056976878253194	-0.4271305511441449	0.6061445938132565	0.048623028841868476	0.5960575452521086	0.9163273007114435	0.6026424415877658	0	1.0	0.0
6651	0.006899549877553371	0.0005965277587730588	0.0005007538596323308	0.9886323884333857	None	0.25	1	0.4	4	0.75	9	0.25925925925925924	0.75	13	9	0	0	0	0.6666666666666666	6	9	0.9333333333333333	14	0.0	1.0	1.4049926198191597e-07	0.5000012749068763	-0.142211384049421	0.9627162921430524	0.09999817759732535	0.5000424694957123	0.7298410906084871	0.7472109945717362	0	1.0	0.0
1226	None	None	None	None	None	1.0	1	0.8	4	0.4	2	0.4375	0.4	5	2	1	3	0	1.0	4	4	0.4666666666666667	7	1.0	0.6666666666666666	0.15393467821967666	0.5774460175072427	0.00021966042450754733	0.5055309535987257	0.046978535137158134	0.5480971933318908	0.6567972848913448	0.5438378163013021	0.2	0.6	0.0
5600	0.0007657963545840208	0.0005950745952970552	0.0005903947346214937	0.9985245209064859	None	0.25	1	0.4	4	0.7692307692307693	10	0.23809523809523808	0.7692307692307693	14	10	0	0	0	0.7777777777777778	7	9	1.0	15	0.0	1.0	0.09999473077398387	0.5000124337944669	0.14564759903319802	0.9699942694535217	-0.03573286558320653	0.6495919174362114	0.7387657672526479	0.796473744022787	0	1.0	0.0
468	None	None	None	None	None	0	0	0.5	6	0.375	6	0.6	0	2	0	15	0	0	0.8333333333333334	6	5	1.2	18	0.0	0.13333333333333333	0	0	0	0	0	0	0	0	0	0	0
1707	None	None	None	None	None	0	0	0.6666666666666666	4	0.3333333333333333	2	0.6666666666666666	0	1	0	6	9	0	0.75	4	3	0.5333333333333333	8	0.6	1.0	0	0	0	0	0	0	0	0	0	0	0
3667	0.020875886326213185	0.009233664568030136	-0.00909394424552175	0.9891492279434261	None	0.25	1	0.4	4	0.7692307692307693	10	0.23809523809523808	0.7692307692307693	14	10	0	0	0	0.7777777777777778	7	9	1.0	15	0.0	1.0	-0.21285990992078135	0.6948612684131059	0.0016129539482435946	0.5142517833316734	0.09999999999679861	0.5000000001443822	0.7866458855621514	0.5728094027380393	0	1.0	0.0
5629	0.000372658941549284	7.446010028936092e-06	-8.243349909195754e-07	0.9999965756590313	None	0.25	1	0.4	4	0.75	9	0.25925925925925924	0.75	13	9	0	0	0	0.6666666666666666	6	9	0.9333333333333333	14	0.0	1.0	7.902762784127648e-27	0.5	0	0.5	0.3471764560566347	0.6732284867125156	0.8370725190856176	0.5599455790305264	0	0.9230769230769231	0.0
3385	0.005297490252180861	0.0004301434310187729	1.1269945662296098e-05	0.9867655161837289	None	0.25	1	0.4	4	0.75	9	0.25925925925925924	0.75	13	9	0	0	0	0.6666666666666666	9	6	0.9333333333333333	14	0.0	1.0	7.902762784127648e-27	0.5	0.14722964988622328	0.5734741204703898	0.08364215432318702	0.655176839397015	0.6702609583602741	0.5775289743627968	0	1.0	0.0
2892	0.0009822715351658882	0.00013999244061336144	7.791527020563567e-05	0.9975429858819382	None	0.25	1	0.4	4	0.75	9	0.25	0.75	13	9	0	0	0	0.875	8	7	0.9333333333333333	14	0.0	0.8571428571428571	0.48536100143085126	0.5953525139511702	-0.09966608938511325	0.5186107837156534	0.03615787845949915	0.5077804611677873	0.9241445049252597	0.54088677272693	0	0.9230769230769231	0.0
1284	None	None	None	None	None	0	0	0.25	1	1.0	3	1.0	1.0	4	3	0	0	0	0.2	1	5	0.3333333333333333	5	0.0	0	-0.09999999999986273	0.500000000000223	0.06010456198279951	0.5952342542351547	1.705553979518053e-15	0.5000000000015052	0.6597461650852243	0.5320930294453179	0	1.0	0.0
2246	None	None	None	None	None	0.08333333333333333	1	0.3076923076923077	8	0.6756756756756757	25	0.7959183673469388	0.5405405405405406	27	20	11	8	0	1.0	7	7	2.6	39	0.42105263157894735	0.5	0.09999994551809624	0.500000241556029	0.128212471787014	0.6135350844090564	0.09999999952432444	0.5000002628051297	0.5557625894926875	0.5384405250178281	1.0	1.0	0.0
2606	1.4899712559811022e-05	9.462906654600935e-06	8.027057221968715e-06	0.9949487019948323	None	0	0	0.15	3	0.8518518518518519	23	0.8285714285714286	0	0	0	28	10	0	0.7142857142857143	7	5	1.9333333333333333	29	0.16666666666666666	0.3333333333333333	0	0	0	0	0	0	0	0	0	0	0
2940	0.00017433209317752667	1.071008535769256e-06	1.0396311249073309e-06	0.9999962238958332	None	0.25	1	0.4	4	0.75	9	0.25925925925925924	0.75	13	9	0	0	0	0.6666666666666666	6	9	0.9333333333333333	14	0.0	1.0	-0.013381537140411858	0.6611767252277904	0.004257448296547326	0.583831137680531	0.036339598488567784	0.6567107265167418	0.5888949434006869	0.6345788728535566	0	0.3076923076923077	0.0
1875	None	None	None	None	None	0	0	0.38095238095238093	8	0.5172413793103449	15	0.6888888888888889	0.20689655172413793	11	6	19	12	0	0.5555555555555556	5	9	2.066666666666667	31	0.32432432432432434	0.5925925925925926	-0.09501240490762361	0.5297266147074469	0.028888698479961606	0.5229510798187577	0.09999999999382402	0.5000000000190931	0.6899841972204629	0.5175690750369873	1.0	1.0	0.0
2780	3.098816924735883e-08	1.4009643634036669e-08	-1.3168007784127198e-08	0.9999962217339498	None	0.5	1	0.6666666666666666	4	0.5	3	0.5	0.16666666666666666	4	1	3	6	0	1.0	4	4	0.5333333333333333	8	0.8571428571428571	0.5	0.43745933075613425	0.6620558461526059	-0.09891750341086789	0.5042233175988687	0.005391216183432959	0.513726972017383	0.9099979632536874	0.5617075286347072	1.0	1.0	0.0
2239	None	None	None	None	None	0.07692307692307693	1	0.3793103448275862	11	0.5853658536585366	24	0.9555555555555556	0.24390243902439024	18	10	24	1	0	0.5555555555555556	9	5	2.8666666666666667	43	0.022727272727272728	0.9473684210526315	5.951191721505395e-15	0.5000000013053535	0.09988887345430808	0.5009078289303068	7.902762784127648e-27	0.5	0.6155921768458147	0.5003026103741353	0.0	0	0.0
7252	1.5067554098181005e-08	1.469871111616346e-08	2.1418288677190937e-09	0.9999956809733824	None	0.25	1	0.4	4	0.7692307692307693	10	0.23809523809523808	0.7692307692307693	14	10	0	0	0	0.7777777777777778	7	9	1.0	15	0.0	1.0	-0.09998234385236612	0.500102607263374	0.055932677989567914	0.5137804971706184	0.00046954447728549174	0.5006247973080366	0.6559463738616258	0.5048369800745628	0	0	0.0
2185	None	None	None	None	None	0	0	0.25	1	1.0	3	0.5555555555555556	0	0	0	4	0	0	1.0	3	3	0.3333333333333333	5	0.0	0	0	0	0	0	0	0	0	0	0	0	0
4136	0.0012052007161313465	0.0007331718859214061	-0.0006064349208637715	0.9982505683827096	None	0.25	1	0.4	4	0.7692307692307693	10	0.23809523809523808	0.7692307692307693	14	10	0	0	0	0.7777777777777778	7	9	1.0	15	0.0	1.0	0.09999892037190403	0.5000025212063662	0.10300859345101458	0.685831371935578	0.0999999986906005	0.5000000126945454	0.5789740342247452	0.5646946364505249	0	1.0	0.0
1942	None	None	None	None	None	0	0	0.5	3	0.7142857142857143	5	0.42857142857142855	0.7142857142857143	8	5	0	0	0	0.42857142857142855	7	3	0.6	9	0.0	1.0	0.000820949505971966	0.5080375707584291	0.19209851181848978	0.5329041787186827	0.09228098355827807	0.5849537873474491	0.684154428595855	0.5421582700761532	0	1.0	0.0
6955	0.004216995281643602	0.001457531240543897	0.001239312121789502	0.9931460604829239	None	0.25	1	0.4	4	0.75	9	0.25925925925925924	0.75	13	9	0	0	0	0.6666666666666666	6	9	0.9333333333333333	14	0.0	1.0	7.902762784127648e-27	0.5	0.00021926318215574202	0.5	-0.05964919689500283	0.6298208526364698	0.5701921903953762	0.5441719060390791	0	0	0.0
4902	0.0002834117600739858	5.392992075322973e-07	3.8951116426404345e-07	0.9999971689133291	None	0.25	1	0.4	4	0.7692307692307693	10	0.23809523809523808	0.7692307692307693	14	10	0	0	0	0.7777777777777778	7	9	1.0	15	0.0	1.0	-0.0468057595962871	0.6762281007003684	0.008712606904576507	0.6545234470000552	0.0815615570310974	0.6200331166726466	0.6471072024590734	0.650609832776499	0	0	0.0
767	None	None	None	None	None	0.5	1	0.5714285714285714	4	0.625	5	0.35714285714285715	0.625	9	5	0	0	0	0.5714285714285714	7	4	0.6666666666666666	10	0.0	0.6666666666666666	-0.03520484680813549	0.5614733922845143	-0.09913180637246859	0.549989181903081	0.044198645769594716	0.6473145912248034	0.6432894972212767	0.5870238504344929	0	1.0	0.0
788	None	None	None	None	None	0	0	0.6	3	0.6	3	0.4666666666666667	0.6	6	3	0	1	0	0.6	3	5	0.4666666666666667	7	1.0	1.0	0.07687179589569257	0.543970038194997	-0.08856315049665651	0.5400071514889648	0.033386800145112264	0.5128737480092346	0.6534451550898076	0.5323060533960744	1.0	1.0	0.0
1298	None	None	None	None	None	0	0	0.25	1	1.0	4	0.6	0	0	0	5	12	0	0.4	2	5	0.4	6	0.8571428571428571	0	0	0	0	0	0	0	0	0	0	0	0
220	None	None	None	None	None	0	0	0.05405405405405406	2	0.9622641509433962	51	0.873015873015873	0	0	0	54	3	0	0.7777777777777778	9	7	3.6666666666666665	55	0.026785714285714284	0.8333333333333334	0	0	0	0	0	0	0	0	0	0	0
1155	None	None	None	None	None	0.25	2	0.5	9	0.44	11	0.5	0.04	4	1	22	9	0	0.6666666666666666	6	9	1.8	27	0.2	0.9090909090909091	0.09223566486270066	0.5759163841016423	0.1946082651336187	0.5107861530358325	0.0934880163497448	0.5082165951890264	0.6175145076126443	0.5317947476398305	1.0	1.0	0.0
978	None	None	None	None	None	0	0	0.36363636363636365	4	0.6428571428571429	9	0.4	0.2857142857142857	7	4	8	6	0	0.625	8	5	1.0666666666666667	16	0.35294117647058826	0.13333333333333333	-0.04083707989040221	0.6109401832167891	0.09999999731569512	0.5000013523830066	0.042284838865939936	0.5631175909097733	0.6399085623556546	0.558488983313168	0.0	0.8571428571428571	0.0
2206	None	None	None	None	None	0.3333333333333333	1	0.5	4	0.6666666666666666	6	0.3055555555555556	0.6666666666666666	10	6	0	0	0	1.0	6	6	0.7333333333333333	11	0.0	0.4	0.12386408966813053	0.5359119425913478	-0.01296271247810982	0.6501694795269425	9.869235111730704e-13	0.500000004298565	0.654532464801035	0.5632985376410927	0	1.0	0.0
458	None	None	None	None	None	0	0	0.13636363636363635	3	0.8666666666666667	26	0.7111111111111111	0	1	0	30	9	0	0.5555555555555556	9	5	2.1333333333333333	32	0.14285714285714285	0.5185185185185185	0	0	0	0	0	0	0	0	0	0	0
4130	0.0017035583512222195	0.0006619091844484707	0.0003058667127843585	0.9964909640713288	None	0.25	2	0.3888888888888889	7	0.6666666666666666	16	0.32098765432098764	0.6666666666666666	23	16	2	0	0	1.0	9	9	1.7333333333333334	26	0.0	0.8235294117647058	0.09999999941395186	0.5000005156046113	-0.04858257828792718	0.6699809641420551	0.0633075515348769	0.532264399892012	0.6553083666628133	0.5693286856440214	0	1.0	0.0
4552	0.031144458402034395	0.006630797689479004	0.004441951129151551	0.9097306213032105	None	0	0	0.3333333333333333	3	0.8181818181818182	9	0.28888888888888886	0.8181818181818182	12	9	0	1	0	0.5555555555555556	9	5	0.8666666666666667	13	1.0	1.0	0.6957743447303385	0.5784541765551664	0.058879200760176865	0.6321990184459636	0.3609841357833474	0.5801490108155288	0.9292687291596323	0.5972034096541664	1.0	1.0	0.0
2161	None	None	None	None	None	1.0	1	0.8	4	0.4	2	0.4375	0.4	6	2	0	0	0	1.0	4	4	0.4666666666666667	7	0.0	0.6666666666666666	0.09993970842590226	0.5001058844067734	0.06380832985748923	0.5972534879373166	0.05676604225058581	0.5310172238463565	0.5655944217364611	0.5431164986815288	0	1.0	0.0
1833	None	None	None	None	None	0	0	0.25	2	0.8	8	0.6	0	0	0	11	6	0	0.8	4	5	0.8	12	0.23076923076923078	0.2857142857142857	0	0	0	0	0	0	0	0	0	0	0
6680	0.00018861174379432552	7.559420530564958e-05	-1.8454633355840992e-05	0.9997556120606685	None	0.25	1	0.4	4	0.7692307692307693	10	0.23809523809523808	0.7692307692307693	14	10	0	0	0	0.7777777777777778	7	9	1.0	15	0.0	1.0	-0.02900762515740992	0.99999116891585	0.07604967653008432	0.5173824142027826	0.036062673649055285	0.520957474108056	0.611204109340288	0.9807389278361642	0	1.0	0.0
7413	0.0004223917155723213	3.4820557104169995e-05	2.9224092454793682e-05	0.9989039394373512	None	0.25	1	0.4	4	0.7692307692307693	10	0.23809523809523808	0.7692307692307693	14	10	0	0	0	0.7777777777777778	7	9	1.0	15	0.0	1.0	-0.09820960136717459	0.5020004807739492	-0.06922457962231274	0.5408208783910955	-0.022237312395326402	0.674031369724806	0.5885352615886482	0.5742897412760767	0	1.0	0.0
1620	None	None	None	None	None	0	0	0.75	3	0.5	2	0.6	0.5	3	2	2	6	0	0.4	5	2	0.4	6	0.8571428571428571	1.0	-0.0999716357645871	0.5000494684782226	0.08343845554913948	0.5107592032292406	0.18461264683253265	0.5267845587200113	0.7643087818667269	0.5125375568045529	0.0	0	0.0
6858	4.7555090879614104e-05	2.0250666505108332e-07	1.6873792790961284e-07	0.9999978941473239	None	0.3333333333333333	1	0.4444444444444444	4	0.7272727272727273	8	0.28888888888888886	0.7272727272727273	12	8	0	0	0	0.5555555555555556	5	9	0.8666666666666667	13	0.0	1.0	0.05411957471401112	0.5042439523979361	0	0.5	0.0220392980791958	0.5247314560039932	0.5553828198990656	0.50966403270018	0	1.0	0.0
6559	0.006399678734063965	0.0006422244140801393	0.0003459196619577263	0.9936553073645769	None	0.25	1	0.4	4	0.7692307692307693	10	0.23809523809523808	0.7692307692307693	14	10	0	0	0	0.7777777777777778	9	7	1.0	15	0.0	1.0	0.0849153750457837	0.5281901177115451	0.003201953432231089	0.5491807726565915	0.20912563347710306	0.5810541463126166	0.6953064734671274	0.5529131067119782	0	1.0	0.0
356	None	None	None	None	None	0	0	0.5	3	0.6666666666666666	4	0.4444444444444444	0.6666666666666666	7	4	0	0	0	0.5	3	6	0.5333333333333333	8	0.0	0.8	-0.08481120157134428	0.5368646565454267	8.13432555560555e-08	0.5000001601947538	0.01281958586697227	0.6776239496876891	0.6187848511628584	0.5736764592596441	0	0	0.0
4428	0.017120174949325	0.014431551399342216	4.8763415963033394e-05	0.9916485033799564	None	0.25	1	0.4	4	0.75	9	0.25925925925925924	0.75	13	9	0	0	0	0.6666666666666666	6	9	0.9333333333333333	14	0.0	1.0	-0.09999995878813644	0.500652994163973	0.08560323763157182	0.5751375734239799	0.3835789137705813	0.6294944708277874	0.8805065987230039	0.5691788114168319	0	0	0.0
7199	2.0405800511392974e-05	4.98296041978502e-06	4.9528264260082435e-06	0.9999821604431465	None	0.25	1	0.4	4	0.7692307692307693	10	0.23809523809523808	0.7692307692307693	14	10	0	0	0	0.7777777777777778	7	9	1.0	15	0.0	1.0	-0.08258903126990455	0.5700965918470701	1.0435153949729261	0.5000000000000009	0.016765132588389832	0.5037357051419156	0.9939015930642514	0.5247454629112221	0	1.0	0.0
4833	0.00725675442981354	0.000415092184138868	3.72656593855847e-05	0.99575708173416	None	0.25	1	0.36363636363636365	4	0.7857142857142857	11	0.2222222222222222	0.7857142857142857	15	11	0	0	0	0.8888888888888888	8	9	1.0666666666666667	16	0.0	1.0	0.09270230314879539	0.5549355759461246	0.06684869312665505	0.585923934548972	0.09997273938460292	0.5247940512280397	0.557308307267982	0.5553580349673942	0	0.9333333333333333	0.0
3161	0.009631754723276228	0.0013625758556260333	0.001360922367828507	0.9844308390295818	None	0.25	1	0.4	4	0.75	9	0.25925925925925924	0.75	13	9	0	0	0	0.6666666666666666	9	6	0.9333333333333333	14	0.0	1.0	0.46830985577019424	0.5481763014397505	-0.09970677725235501	0.5007216509838811	0.09999999999999129	0.5000000000017107	0.91323351116881	0.5163434675175448	0	0	0.0
7136	7.800767790012832e-06	1.2515817234981082e-07	1.2376872479044888e-07	0.9999987314865387	None	0.25	1	0.4	4	0.75	9	0.25	0.75	13	9	0	0	0	0.875	7	8	0.9333333333333333	14	0.0	1.0	0	0.5	0.09998182066655373	0.5	0.0007444935358708121	0.5031009461712224	0.615282892417182	0.5010336605040563	0	0	0.0
2809	5.9250024334152535e-06	2.1238780063818075e-06	2.9028033479619775e-08	0.9993900789215238	None	0	0	0.3333333333333333	2	0.8333333333333334	5	0.4	0.8333333333333334	7	5	0	0	0	0.8	5	4	0.5333333333333333	8	0.0	0	-0.09998019897597228	0.5001172157282241	0	0.5	0	0.5	0.6156940476201723	0.5000390719100443	0	1.0	0.0
5008	0.01380293333922313	0.0033938151593037973	0.0020740850743751994	0.9947686200225787	None	0.25	1	0.4	4	0.75	9	0.25925925925925924	0.75	13	9	0	0	0	0.6666666666666666	6	9	0.9333333333333333	14	0.0	1.0	0.11686184716902899	0.5507518607322984	0.05260829375258944	0.5783146106061127	0.13145439189254743	0.525460582104375	0.5913301205898961	0.5516070592291243	0	0.9230769230769231	0.0
4665	0.008865242795975338	0.006385906204037923	-0.00170060970132826	0.9965745556414114	None	0.25	1	0.4	4	0.75	9	0.25925925925925924	0.75	13	9	0	0	0	0.6666666666666666	6	9	0.9333333333333333	14	0.0	1.0	-0.09916013949257176	0.5422146882127339	0.08643856182521914	0.5543360073667254	0.09999999999981382	0.5000000000275033	0.7128724823448591	0.5322441423302068	0	0.5384615384615384	0.0
2060	None	None	None	None	None	0	0	0.4666666666666667	7	0.4	8	0.4489795918367347	0	0	0	21	17	0	1.0	7	7	1.4666666666666666	22	0.3695652173913043	0.9333333333333333	0	0	0	0	0	0	0	0	0	0	0
5288	0.0024482181651767363	0.0008850097662666371	-0.0007872452469952955	0.9970946658490485	None	0.25	1	0.4	4	0.75	9	0.25925925925925924	0.75	13	9	0	0	0	0.6666666666666666	6	9	0.9333333333333333	14	0.0	1.0	-0.09999999316116788	0.5017814385534215	-0.31862387703919876	0.9961268697941216	0.4489500218242437	0.7284858194995564	0.9671976890995998	0.8985573630751228	0	1.0	0.0
154	None	None	None	None	None	0.125	1	0.5	9	0.44	11	0.5510204081632653	0.4	19	10	7	1	0	1.0	7	7	1.8	27	0.1111111111111111	0.8	-0.09202732501072039	0.6063650444910385	0.005453284335372933	0.5497574759747074	2.9323994638964995e-05	0.5000927568073553	0.6111515959248862	0.552482643914089	1.0	1.0	0.0
6535	0.008297535358842109	0.000544853905749	-0.00045328303776647557	0.9887585006574139	None	0.25	1	0.4	4	0.75	9	0.25925925925925924	0.75	13	9	0	0	0	0.6666666666666666	6	9	0.9333333333333333	14	0.0	1.0	0.05124022399248333	0.6724281789350317	0	0.5	0.099972305330108	0.5001325507161803	0.6149131476710598	0.5596904990627307	0	1.0	0.0
549	None	None	None	None	None	0.25	1	0.4	4	0.7692307692307693	10	0.23809523809523808	0.7692307692307693	14	10	0	0	0	0.7777777777777778	7	9	1.0	15	0.0	1.0	-0.03374116784074559	0.6761287747343403	-0.06343811173182556	0.6514104470686574	0.08019121936273682	0.6578408590592216	0.6728760553120601	0.6618739726846513	0	1.0	0.0
3815	0.0001318552941597899	2.5435902334926514e-05	1.0816709175335556e-05	0.9998710002821029	None	0.3333333333333333	1	0.4444444444444444	4	0.7272727272727273	8	0.2653061224489796	0.7272727272727273	12	8	0	0	0	1.0	7	7	0.8666666666666667	13	0.0	0.6666666666666666	0.04423363225727347	0.565843498939484	0.033385843201652346	0.5104825221846223	-0.047521008481931276	0.5041464443367333	0.6020471863134716	0.5269268281381781	0	1.0	0.0
2542	None	None	None	None	None	0	0	0.75	3	0.3333333333333333	1	0.625	0.3333333333333333	4	1	0	0	0	0.5	2	4	0.3333333333333333	5	0.0	0.6666666666666666	-0.06106246367144778	0.6610686994145776	0.042293104285131285	0.5139038406518684	0.4063704555724102	0.9998579502716272	0.8824863732335443	0.9606189764725023	0	1.0	0.0
6122	0.006974170278063137	0.0011511198082278771	-0.0001074979492513066	0.9989365198600891	None	0.25	1	0.4	4	0.7692307692307693	10	0.23809523809523808	0.7692307692307693	14	10	0	0	0	0.7777777777777778	7	9	1.0	15	0.0	1.0	0.03604514222911026	0.5914009631392037	0.00028055773425739975	0.522420488961701	0.09998026885290526	0.5091963810809673	0.6085234810911008	0.5412635803136592	0	0.14285714285714285	0.0
2548	None	None	None	None	None	0.4	2	0.5384615384615384	7	0.47058823529411764	8	0.5428571428571428	0.29411764705882354	10	5	8	1	0	0.7142857142857143	7	5	1.2666666666666666	19	0.06666666666666667	0.6666666666666666	-0.06713522786735907	0.5129547521264125	-0.05403813903205738	0.5324461084435906	0.00026069603609009986	0.5019027103539226	0.574211686062715	0.5157788052761577	1.0	1.0	0.0
670	None	None	None	None	None	0	0	0.5	1	1.0	1	1.0	1.0	2	1	0	3	0	0.3333333333333333	3	1	0.2	3	1.0	0	3.4564949866167006e-06	0.5000020231191998	0.07644411393551916	0.5087428293425894	0.023094159104858725	0.5110789664205801	0.5795947819656799	0.5066084564151866	1.0	1.0	0.0
1334	None	None	None	None	None	0	0	0.42857142857142855	6	0.5	9	0.8	0.3888888888888889	13	7	6	0	0	1.0	5	5	1.3333333333333333	20	0.0	0	-0.09194913131690421	0.5887236124236175	0.07983198145189728	0.6433257052110402	0.2421142195045321	0.5221336193363727	0.8007996209941022	0.5855754114821499	0	1.0	0.0
2682	1.6257001107207056e-08	1.6458657720564306e-08	5.960514031704343e-09	0.9999983579974547	None	0	0	0.3333333333333333	2	0.8333333333333334	5	0.4	0	0	0	7	7	0	0.8	5	4	0.5333333333333333	8	0.3888888888888889	0	0	0	0	0	0	0	0	0	0	0	0
2108	None	None	None	None	None	0	0	0.4444444444444444	4	0.5454545454545454	6	0.65	0.45454545454545453	9	5	3	0	0	0.8	5	4	0.8666666666666667	13	0.0	0	0.1	0.5	0.09128433046086602	0.5416447865589538	0.09497014564473263	0.5105018441779886	0.512658576477304	0.5174079202625016	0	1.0	0.0
6984	0.001167911945924772	0.00012472818206879087	-9.278955899690433e-05	0.9991445912804889	None	0.25	1	0.4	4	0.7692307692307693	10	0.23809523809523808	0.7692307692307693	14	10	0	0	0	0.7777777777777778	7	9	1.0	15	0.0	1.0	0.03877751737985552	0.5299934458836966	-0.09999997384636039	0.5000094550571912	0.09999999998889111	0.5000000000187289	0.6977757911429693	0.5100116467623266	0	1.0	0.0
4828	0.00622683585585625	0.0026983806807331407	-0.0003994353266319658	0.9937793250737962	None	0.25	1	0.4	4	0.75	9	0.25925925925925924	0.75	13	9	0	0	0	0.6666666666666666	6	9	0.9333333333333333	14	0.0	1.0	0.09999939943135375	0.5000002851230069	0.002607148896990956	0.5832394599708531	0.48448261751699173	0.5544536874209471	0.8897239663323125	0.5460994755524748	0	1.0	0.0
244	None	None	None	None	None	0	0	0.375	3	0.8	8	0.3	0.8	11	8	0	0	0	0.625	5	8	0.8	12	0.0	0.8571428571428571	5.41996434804295e-15	0.5000000098176507	1.5757121158093123e-10	0.5000014187800825	0.03590023203237178	0.5497860439925382	0.542208138366362	0.5166448454867504	0	0.2727272727272727	0.0
5088	5.487141889831513e-06	5.487189603380363e-06	-5.487188573758355e-06	0.9993612069114162	None	0.25	1	0.4	4	0.7692307692307693	10	0.23809523809523808	0.7692307692307693	14	10	0	0	0	0.7777777777777778	7	9	1.0	15	0.0	1.0	0.03853059608369105	0.5241453217824545	-0.09997527858448488	0.5028188152253177	0.0004991727124817101	0.5254700547288452	0.6421606514046105	0.5174845617702969	0	1.0	0.0
7381	0.005657091902315428	0.0004245288470320557	0.00040175459076464227	0.9896206180010162	None	0.25	1	0.4	4	0.7692307692307693	10	0.23809523809523808	0.7692307692307693	14	10	0	0	0	0.7777777777777778	7	9	1.0	15	0.0	1.0	0.02775479251796118	0.6406185707093903	-0.09996898401051246	0.5000319212974554	0.09997150286466053	0.5000095778296105	0.7009313510303045	0.5480360477627573	0	1.0	0.0
1257	None	None	None	None	None	0	0	0.3333333333333333	1	1.0	2	1.0	0	0	0	3	1	0	0.25	4	1	0.26666666666666666	4	0.1	0	0	0	0	0	0	0	0	0	0	0	0
1653	None	None	None	None	None	0.16666666666666666	1	0.42857142857142855	6	0.5	9	0.5	0.4444444444444444	14	8	5	4	0	0.625	8	5	1.3333333333333333	20	0.5	0.5333333333333333	0.0009243685467311077	0.5069226016981564	0.04710691763497961	0.576026705108916	0.17043912756185486	0.5857694255382162	0.6750562512487074	0.5564811685706562	1.0	1.0	0.0
6860	0.004199783824923157	0.0008003097607272478	0.00020493430280524172	0.9938503638640118	None	0.25	1	0.4	4	0.7692307692307693	10	0.23809523809523808	0.7692307692307693	14	10	0	0	0	0.7777777777777778	7	9	1.0	15	0.0	1.0	2.4572358312571747e-09	0.5141722456391924	0.18832700306154213	0.9999999999991989	0.24533358839470082	0.5958645253769689	0.7819961151723063	0.9999199332837004	0	0.8571428571428571	0.0
3708	0.00026383366621083394	7.858613100248018e-07	-3.131111670798914e-07	0.9999984882647758	None	0.25	1	0.36363636363636365	4	0.7857142857142857	11	0.2222222222222222	0.7857142857142857	15	11	0	0	0	0.8888888888888888	9	8	1.0666666666666667	16	0.0	1.0	0.05392138521731601	0.595578068658156	0.0001722265950150215	0.5039338506244423	0.08051919122546704	0.7234225271844135	0.6005497482244995	0.6117729001551125	0	1.0	0.0
2907	0.0034905738859734997	0.0005221115164360601	-0.00030484608519570385	0.9920033812387758	None	0	0	0.29411764705882354	5	0.6521739130434783	15	0.3968253968253968	0.13043478260869565	6	3	18	9	0	0.7777777777777778	9	7	1.6666666666666667	25	0.24324324324324326	0.6086956521739131	-0.12244896102750488	0.5196217157405971	0.029035033856127858	0.6652140452387864	0.09999984061017664	0.500005782215918	0.7280217439469925	0.5634205442652739	0.6666666666666666	0	0.0
324	None	None	None	None	None	0.25	1	0.36363636363636365	4	0.7857142857142857	11	0.2222222222222222	0.7857142857142857	15	11	0	0	0	0.8888888888888888	9	8	1.0666666666666667	16	0.0	1.0	-0.09156233002140894	0.5274574476370092	-0.09982313622811309	0.506577493865401	0.07558825071763284	0.5553427785994739	0.6924326473114512	0.5298422998490627	0	0.8666666666666667	0.0
5946	0.0035707057450263314	0.002751056536098944	-0.0027085818792521575	0.9952176503813639	None	0.25	1	0.4	4	0.75	9	0.25925925925925924	0.75	13	9	0	0	0	0.6666666666666666	6	9	0.9333333333333333	14	0.0	1.0	0.09999999999563314	0.5000000000485914	0.09834286959836676	0.5181627959051893	0.04414288827175094	0.6037009187980984	0.5608414068911096	0.5410402012849502	0	0	0.0
3247	None	None	None	None	None	0.0625	1	0.34285714285714286	12	0.6	30	0.6419753086419753	0.56	40	28	11	0	0	1.0	9	9	3.466666666666667	52	0.0	0.7441860465116279	-0.0999809137613337	0.5084718761683665	0.04637504296168847	0.5194525987861572	0.06735743103136285	0.5400100166990969	0.6755845400563413	0.5226614151584991	0	1.0	0.0
5173	0.00527001486213544	0.0007601270372363064	-0.0006141513716961317	0.9949294466838353	None	0.25	1	0.4	4	0.7692307692307693	10	0.23809523809523808	0.7692307692307693	14	10	0	0	0	0.7777777777777778	7	9	1.0	15	0.0	1.0	0.05941093305555922	0.578731350421968	-0.09999411841707102	0.5003839111978592	0.6028404672925178	0.6389516002646537	0.9539401661164527	0.573620929004996	0	0.9285714285714286	0.0
5314	2.261926945622127e-08	2.2516844335342447e-08	4.269808268632697e-11	0.9999975183067322	None	0.25	1	0.4	4	0.7692307692307693	10	0.23809523809523808	0.7692307692307693	14	10	0	0	0	0.7777777777777778	7	9	1.0	15	0.0	1.0	0.026860464732607413	0.6506516494742283	1.063302551647215e-05	0.5640917121466812	7.902762784127648e-27	0.5	0.5759867666200618	0.5727866904695317	0	1.0	0.0
5816	0.024560454088229208	0.006875921538314537	0.0067315936937397585	0.9086526434781718	None	0.25	1	0.4	4	0.75	9	0.25925925925925924	0.75	13	9	0	0	0	0.6666666666666666	9	6	0.9333333333333333	14	0.0	1.0	0.8289081109514896	0.5460963407274106	0.037294583013992445	0.5607553521669781	0.3003664360808793	0.6413162484036666	0.965557741064683	0.5833984318864769	0	1.0	0.0
4671	0.004075978203841337	0.00027916072969866545	0.00013832986450514943	0.9947235664477808	None	0.3333333333333333	2	0.4	6	0.7	14	0.3492063492063492	0.7	19	14	2	0	0	0.7777777777777778	7	9	1.4666666666666666	22	0.0	0.9333333333333333	0.034214592228307784	0.5161099309857677	-0.02891285297458549	0.6698825581038358	0.09999999844534253	0.5000000028358296	0.6286661001642615	0.5639901604029837	0	1.0	0.0
2727	0.004201429583028256	0.00032329055127627295	0.0001423382271838247	0.9959333110904808	None	0	0	0.46153846153846156	6	0.5294117647058824	9	0.5428571428571428	0.23529411764705882	8	4	10	4	0	0.7142857142857143	7	5	1.2666666666666666	19	0.2	0.5714285714285714	0.12383648489835355	0.5352686227859198	-0.09408719118491282	0.6513072219334295	0.009864701151422368	0.5181336625727597	0.7111181676293047	0.5694371926238283	1.0	1.0	0.0
4935	2.9682306328056025e-08	2.8180199887719284e-08	-3.78300670207635e-10	0.9999963963751434	None	0.25	1	0.4	4	0.75	9	0.25925925925925924	0.75	13	9	0	0	0	0.6666666666666666	6	9	0.9333333333333333	14	0.0	1.0	-0.17241415518369876	0.9996870605119013	6.164136260996594e-05	0.501771589763313	7.902762784127648e-27	0.5	0.6930020764333715	0.9365583577905926	0	1.0	0.0
3264	7.280813136245265e-07	3.562785364570529e-07	-3.001336279530022e-07	0.9998315551215479	None	0	0	0.42857142857142855	3	0.75	6	0.3333333333333333	0.75	9	6	0	0	0	0.8333333333333334	6	5	0.6666666666666666	10	0.0	0.4	7.902762784127648e-27	0.5	0.027784199792837673	0.5221076626042424	7.704592857210389e-06	0.5095145280130233	0.5326972641592167	0.510544357437948	0	1.0	0.0
4289	0.0030138801121868896	0.0016356491991426426	-0.0016291238542650403	0.9942966338073879	None	0.25	1	0.4	4	0.7692307692307693	10	0.23809523809523808	0.7692307692307693	14	10	0	0	0	0.7777777777777778	7	9	1.0	15	0.0	1.0	0.09363497156654818	0.5977021521962721	0.16296133336591015	0.6944088996604507	0.09999991587383279	0.5000005997332924	0.6127421136954838	0.6000255954606107	0	1.0	0.0
2817	0.0015012215382542013	0.00010965675745039578	6.399004641659959e-06	0.9977873614712839	None	0	0	0.42857142857142855	3	0.75	6	0.3333333333333333	0.75	9	6	0	0	0	0.8333333333333334	6	5	0.6666666666666666	10	0.0	0.4	-0.06501639690332485	0.5415874511880039	0.23709095165529215	0.6342942942130053	0.09761846843074598	0.5021698406409609	0.7802062407522794	0.5602145509035746	0	1.0	0.0
1676	None	None	None	None	None	0	0	0.6666666666666666	2	0.5	1	0.6666666666666666	0.5	3	1	0	2	0	0.6666666666666666	2	3	0.26666666666666666	4	1.0	0	0.09998467356169921	0.5000147370106388	0.09999047583700489	0.5000029589064865	4.2516935409669666e-16	0.5000000000000004	0.6157031304097358	0.5000058986390431	1.0	1.0	0.0
854	None	None	None	None	None	0	0	0.16666666666666666	6	0.803921568627451	41	0.654320987654321	0	3	0	49	3	0	1.0	9	9	3.533333333333333	53	0.030303030303030304	0.7083333333333334	0	0	0	0	0	0	0	0	0	0	0
1556	None	None	None	None	None	0	0	0.6666666666666666	2	0.5	1	1.0	0.5	3	1	0	0	0	0.25	1	4	0.26666666666666666	4	0.0	0.6666666666666666	-0.04182507479118053	0.5166679312659067	-0.09504826524161741	0.5094125980295043	0.0005809512179273845	0.5014501436218424	0.5976512057152702	0.509178291369377	0	1.0	0.0
7428	2.376787559951034e-05	3.1077949695016006e-07	-3.0887105668585714e-07	0.9999951584248565	None	0.25	1	0.4	4	0.75	9	0.25925925925925924	0.75	13	9	0	0	0	0.6666666666666666	6	9	0.9333333333333333	14	0.0	1.0	0.09999999998731662	0.5000000017915424	0.006514461966531199	0.6681636160754341	0.018869365725112185	0.5270070755617321	0.6022031486112228	0.5669312453952552	0	1.0	0.0
4048	2.842935329386985e-08	2.842305273063937e-08	1.2669721748822425e-11	0.9999965318826933	None	0.25	1	0.4	4	0.75	9	0.25925925925925924	0.75	13	9	0	0	0	0.6666666666666666	6	9	0.9333333333333333	14	0.0	1.0	0.07011763556200482	0.5104261628280461	0.08389213425665268	0.6761697699042082	7.902762784127648e-27	0.5	0.5905361837796428	0.5644671163394827	0	0.23076923076923078	0.0
2838	0.002459494076070334	0.0009922898697777719	0.0009575555749171204	0.9934044348265895	None	0.3333333333333333	1	0.5	4	0.7	7	0.2857142857142857	0.7	11	7	0	0	0	0.8571428571428571	7	6	0.8	12	0.0	0.6666666666666666	0.09999999980699795	0.500000000309212	-0.009791054015204697	0.6473454481849986	-0.0990197690028417	0.5011614326680985	0.703447262422628	0.5508269035964112	0	0	0.0
709	None	None	None	None	None	0	0	0.14285714285714285	1	1.0	8	0.6666666666666666	0	0	0	9	7	0	0.6	3	5	0.6666666666666666	10	0.3181818181818182	0	0	0	0	0	0	0	0	0	0	0	0
2337	None	None	None	None	None	0.25	1	0.3	3	0.7692307692307693	10	0.6	0.23076923076923078	6	3	8	2	0	1.0	5	5	1.0	15	0.11764705882352941	0	-0.012327369320224667	0.6536792289093966	-0.07007216422176285	0.5573580558586377	0.09999805116649652	0.5000021260239296	0.6838840467260189	0.5716457237336955	0.0	0	0.0
4152	0.002956791939583804	0.0024750128750126283	0.0023911461028101213	0.989690767496828	None	0.25	1	0.4	4	0.7692307692307693	10	0.23809523809523808	0.7692307692307693	14	10	0	0	0	0.7777777777777778	7	9	1.0	15	0.0	1.0	0.2730054453750397	0.5334228745912145	0.09226901278750686	0.6701754434522436	0.09317188810404008	0.506651678004028	0.695892817450796	0.5719535433318486	0	1.0	0.0
5239	0.03393287560979686	0.005774665212327879	0.005762824122919938	0.8993600566183723	None	0.25	1	0.4	4	0.75	9	0.25925925925925924	0.75	13	9	0	0	0	0.6666666666666666	9	6	0.9333333333333333	14	0.0	1.0	0.7365020564990591	0.5605100818349393	0.06276334921785579	0.5766528439001586	0.4407948884772802	0.6238355280471665	0.9399553345525059	0.587275450399947	0	0.9230769230769231	0.0
6659	0.0065095229905721445	0.0022402872427772884	-0.0005178267751303062	0.9947758613811443	None	0.25	1	0.4	4	0.7692307692307693	10	0.23809523809523808	0.7692307692307693	14	10	0	0	0	0.7777777777777778	7	9	1.0	15	0.0	1.0	-0.08803561157511536	0.5176655577744617	0.43695196157892163	0.5	0.24911423853044665	0.6138918159314061	0.8989226681848337	0.544415349215037	0	1.0	0.0
2600	0.0003539062235001371	0.0001228926745697656	9.06632444578847e-05	0.9987524521533672	None	0	0	0.3333333333333333	2	0.8571428571428571	6	1.0	0.8571428571428571	8	6	0	1	0	0.1111111111111111	9	1	0.6	9	0.5	1.0	0.09874720930212774	0.5259322604606123	-0.17003515368092836	0.5004766190504303	0.033294851437348186	0.6014505089298539	0.7595751300333555	0.5429969773949093	1.0	1.0	0.0
2519	None	None	None	None	None	0	0	1.0	3	0.0	0	0.6666666666666666	0	3	0	0	0	0	0.6666666666666666	3	2	0.26666666666666666	4	0.0	1.0	0	0	0	0	0	0	0	0	0	0	0
3759	0.00027047575775343807	9.145471411439608e-05	-9.138169305717988e-05	0.9996685421332462	None	0.3333333333333333	1	0.4444444444444444	4	0.7272727272727273	8	0.2653061224489796	0.7272727272727273	12	8	0	0	0	1.0	7	7	0.8666666666666667	13	0.0	0.6666666666666666	0.18601592066902217	0.5560616989778964	1.2506708350366192e-05	0.576398933743063	0.020363653666601336	0.5001336338160521	0.6901754288252947	0.5443610565402259	0	1.0	0.0
486	None	None	None	None	None	0.3333333333333333	1	0.5	4	0.7	7	0.3333333333333333	0.7	11	7	0	0	0	0.4444444444444444	9	4	0.8	12	0.0	1.0	0.08390832999158324	0.5291506289906984	0.06325112853967096	0.5423324745675695	0.09979259734711247	0.5009624300112013	0.5424838094981367	0.5241745418352948	0	1.0	0.0
1892	None	None	None	None	None	0.25	2	0.5	9	0.4166666666666667	10	0.5777777777777777	0.2916666666666667	15	7	10	0	0	0.5555555555555556	9	5	1.7333333333333334	26	0.0	0.9523809523809523	0.004135584062802826	0.6801397279828478	-0.09791356817812322	0.5095520227634631	-0.09999547715362686	0.5000310333451979	0.6200773525295956	0.5656808197281342	0	1.0	0.0
852	None	None	None	None	None	0.5	2	0.7272727272727273	8	0.2857142857142857	4	0.5333333333333333	0.2857142857142857	12	4	3	0	0	0.8333333333333334	5	6	1.0666666666666667	16	0.0	0.8	0.025057233506570055	0.5955373038489993	0.010764499991160085	0.5178937645173908	-0.06292332262481178	0.689480283376676	0.6049333447205076	0.6031801765798024	0	1.0	0.0
5506	0.003488205328699007	0.00017914033092867636	6.722301256868618e-05	0.9956747971092705	None	0.25	1	0.4	4	0.75	9	0.25925925925925924	0.75	13	9	0	0	0	0.6666666666666666	6	9	0.9333333333333333	14	0.0	1.0	0.04496015608628183	0.563706359447275	-0.03432404576804719	0.6662472551316937	0.14614322121592319	0.642993415944789	0.6713554908702782	0.6252641645478945	0	1.0	0.0
7335	0.0002496847281049551	2.525458971450679e-06	2.5073769573510855e-06	0.9999975362143149	None	0.25	1	0.4	4	0.7692307692307693	10	0.23809523809523808	0.7692307692307693	14	10	0	0	0	0.7777777777777778	7	9	1.0	15	0.0	1.0	0.09999950557994344	0.5000074946691362	7.902762784127648e-27	0.5	0.09999999666621703	0.500000008370504	0.6157158530181153	0.5000025010132135	0	0.42857142857142855	0.0
2983	6.997170226842731e-08	6.531717613325867e-08	-4.6265442581792103e-08	0.9999864432654274	None	0	0	0.3333333333333333	2	0.8571428571428571	6	0.36	0.8571428571428571	8	6	0	0	0	1.0	5	5	0.6	9	0.0	0	-0.09929092392937694	0.6787152100074102	0	0.5	0	0.5	0.6149249326322342	0.5620020405801519	0	1.0	0.0
6138	0.00020349718205478866	1.5280588169027547e-05	1.5274467870845907e-05	0.9997562671821397	None	0.25	1	0.36363636363636365	4	0.7857142857142857	11	0.2222222222222222	0.7857142857142857	15	11	0	0	0	0.8888888888888888	9	8	1.0666666666666667	16	0.0	1.0	-0.03048106211022167	0.6123500316341461	0.0805566684678983	0.9988813013388704	0.03277962583920565	0.5150941418811394	0.6525224439391916	0.9196318408658622	0	1.0	0.0
4609	0.008229350478408578	0.004080394087483957	0.0020237248545378903	0.9928640719078632	None	0.25	1	0.4	4	0.7692307692307693	10	0.23809523809523808	0.7692307692307693	14	10	0	0	0	0.7777777777777778	7	9	1.0	15	0.0	1.0	-0.11241868854460635	0.5104387392553894	0.09477813185944657	0.5311718704825305	0.4874160703468025	0.7216681900949639	0.9234640851448501	0.5922128199176401	0	1.0	0.0
5696	0.0009377969413087555	0.00022704367915259981	-0.00022568612039413326	0.9993920687162626	None	0.2	1	0.3333333333333333	4	0.8	12	0.20987654320987653	0.8	16	12	0	0	0	1.0	9	9	1.1333333333333333	17	0.0	1.0	0.036750193878303604	0.5073134134236862	0.10815429099707945	0.9292629206087707	0.08552435402882246	0.5928515557164952	0.5861793851876589	0.7297749857920424	0	1.0	0.0
6814	0.01245825376833901	0.009708254077778158	-0.008526781586648519	0.9712131653738267	None	0.25	1	0.4	4	0.7692307692307693	10	0.23809523809523808	0.7692307692307693	14	10	0	0	0	0.7777777777777778	7	9	1.0	15	0.0	1.0	0.2201495048049889	0.507925036553134	-0.21658233636412497	0.6070003425359629	0.353333705346851	0.5278717460963842	0.9174522807255996	0.5480203746503849	0	0.2857142857142857	0.0
7031	0.00032755295987492466	3.525844515863701e-06	-8.501713346308721e-07	0.9999984911830614	None	0.25	1	0.36363636363636365	4	0.7857142857142857	11	0.2222222222222222	0.7857142857142857	15	11	0	0	0	0.8888888888888888	9	8	1.0666666666666667	16	0.0	1.0	0.09979383593994612	0.501105066299941	0.04971004547828598	0.5555428824049898	0.0999670901990189	0.500076120489312	0.5588608251325308	0.5189756302270074	0	1.0	0.0
1516	None	None	None	None	None	0	0	0.25	3	0.7333333333333333	11	0.40476190476190477	0	0	0	16	0	0	0.8571428571428571	6	7	1.1333333333333333	17	0.0	0.13333333333333333	0	0	0	0	0	0	0	0	0	0	0
4120	0.0030447995783069973	0.0006622184289227525	0.0006529314334597227	0.9948436542953224	None	0.2857142857142857	2	0.35294117647058826	6	0.7391304347826086	17	0.30864197530864196	0.7391304347826086	23	17	1	0	0	1.0	9	9	1.6666666666666667	25	0.0	1.0	-0.0959869530734954	0.5462343442794113	5.031613009519284e-10	0.5306604116340677	0.08938727261512083	0.6240196210312235	0.6770944710398527	0.5674944772815363	0	0.9565217391304348	0.0
4873	0.00033406819536279216	3.174035418359114e-06	1.1566405684146557e-06	0.999512285601322	None	0.3333333333333333	1	0.5	4	0.6666666666666666	6	0.3055555555555556	0.6666666666666666	10	6	0	0	0	1.0	6	6	0.7333333333333333	11	0.0	0.4	0.060364349919817796	0.6810790467245187	-0.03625193136475924	0.6748993962759803	-0.034315123996507504	0.604272078729516	0.6307378783489984	0.6541852256349568	0	1.0	0.0
6081	0.007523135832678051	0.0008077884670445806	-0.0005611957018612143	0.9982475079502847	None	0.25	1	0.4	4	0.7692307692307693	10	0.23809523809523808	0.7692307692307693	14	10	0	0	0	0.7777777777777778	7	9	1.0	15	0.0	1.0	-0.056213883050413305	0.6925236363820687	0.004868695586053332	0.5768925945108928	0.09998505419636543	0.5007332977676268	0.6546795587291694	0.5926591474028251	0	1.0	0.0
2700	None	None	None	None	None	0	0	0.42857142857142855	6	0.47368421052631576	9	0.6	0.3157894736842105	10	6	10	6	0	0.7142857142857143	7	5	1.4	21	0.3	0.375	0.2485136644420609	0.6281128357232687	1.3472144324477652e-05	0.5116574429272392	0.03420719111575922	0.5742473923277323	0.7547050318131785	0.5719936372934601	1.0	0.9	0.0
1305	None	None	None	None	None	1.0	1	1.0	4	0.25	1	0.5	0	0	0	5	10	0	0.75	4	3	0.4	6	0.7142857142857143	1.0	0	0	0	0	0	0	0	0	0	0	0
5325	0.0024552611785221435	0.0006523816570588837	0.0002816490132509152	0.9986376702883145	None	0.14285714285714285	1	0.3125	5	0.7619047619047619	16	0.36507936507936506	0.7619047619047619	21	16	1	0	0	0.7777777777777778	9	7	1.5333333333333334	23	0.0	1.0	0.09999999999997178	0.5000000000020928	0.22526006812955135	0.7083607030744592	0.039336836798570404	0.532973212715552	0.6874449767954316	0.5841516748288644	0	1.0	0.0
7488	0.000251087783486009	6.172659923385946e-07	-3.2058701436200765e-07	0.9999944511763699	None	0.25	1	0.4	4	0.7692307692307693	10	0.23809523809523808	0.7692307692307693	14	10	0	0	0	0.7777777777777778	7	9	1.0	15	0.0	1.0	-0.09998755392500384	0.5040440231053805	-0.07338753136770484	0.661123586255873	0.010764915520196951	0.6827623597502165	0.6608743208776172	0.618611558458428	0	1.0	0.0
7483	7.908384690147137e-05	3.134172707363589e-07	1.5575606979842225e-07	0.9999972097717855	None	0.25	1	0.4	4	0.7692307692307693	10	0.23809523809523808	0.7692307692307693	14	10	0	0	0	0.7777777777777778	7	9	1.0	15	0.0	1.0	1.9623057088374588e-07	0.5001333251483954	-0.09999058773799209	0.5000510733753731	0.028819341630643584	0.5313059254582967	0.6345990369033997	0.5105088953081375	0	0	0.0
7326	0.0018142940200741324	0.0013854852296831318	0.0013796675778370833	0.9989203851390168	None	0.25	1	0.4	4	0.7692307692307693	10	0.23809523809523808	0.7692307692307693	14	10	0	0	0	0.7777777777777778	7	9	1.0	15	0.0	1.0	-0.03371113519141774	0.5729086011715239	0.00850302286209152	0.5034211953128488	0.09999999779639866	0.5000000012377527	0.6360085827366109	0.5255953702416839	0	1.0	0.0
7396	0.00036192895318798944	4.920081417342695e-06	2.6944956110655087e-06	0.9999966293403323	None	0.25	1	0.4	4	0.75	9	0.25925925925925924	0.75	13	9	0	0	0	0.6666666666666666	6	9	0.9333333333333333	14	0.0	1.0	-0.09985288964615927	0.5005734772437177	0.3814637733857213	0.9803795216725951	0.11724105308144332	0.5563059597154304	0.8948405552251323	0.7989825975102101	0	1.0	0.0
7197	0.0017716896731470612	0.0004278583416800149	-0.0001492668498515803	0.9977030005027837	None	0.25	1	0.4	4	0.75	9	0.25925925925925924	0.75	13	9	0	0	0	0.6666666666666666	6	9	0.9333333333333333	14	0.0	1.0	7.902762784127648e-27	0.5	-0.026630433298178418	0.5117205818758482	0.0999999985017602	0.500000002612953	0.6330036549878294	0.5039074977715441	0	1.0	0.0
103	None	None	None	None	None	0.25	1	0.36363636363636365	4	0.7857142857142857	11	0.2222222222222222	0.7857142857142857	15	11	0	0	0	0.8888888888888888	8	9	1.0666666666666667	16	0.0	1.0	-0.027655018924022962	0.6258599741191088	0.13117017050152574	0.5589306679080539	7.172773728521065e-05	0.5003315638498587	0.6428170414007931	0.5623935913711365	0	1.0	0.0
91	None	None	None	None	None	0	0	0.25	1	1.0	3	1.0	1.0	4	3	0	0	0	0.2	1	5	0.3333333333333333	5	0.0	0	0.06486292859337965	0.5210714955722958	-0.1406258752542473	0.5449534701231965	0.09993161425148965	0.500335466085534	0.7429016438018153	0.5221503704827105	0	1.0	0.0
5276	0.008914207643745634	0.002164701172663907	0.001016738052114538	0.9192779076038146	None	0	0	0.3333333333333333	3	0.8181818181818182	9	0.28888888888888886	0.8181818181818182	12	9	0	0	0	0.5555555555555556	5	9	0.8666666666666667	13	0.0	1.0	0.9020435789569534	0.6642379423786251	0.10022346871178398	0.7206998030431385	0.09999934984934941	0.5000882204896944	0.9780146445024301	0.6326282508819021	0	1.0	0.0
1801	None	None	None	None	None	0	0	0.3333333333333333	2	0.7142857142857143	5	0.6	0	1	0	7	7	0	0.6	5	3	0.6	9	0.4117647058823529	0	0	0	0	0	0	0	0	0	0	0	0
6887	0.005911458027018297	0.0023322425147318552	0.0013475670882746424	0.9955213813625128	None	0.25	1	0.4	4	0.7692307692307693	10	0.23809523809523808	0.7692307692307693	14	10	0	0	0	0.7777777777777778	9	7	1.0	15	0.0	1.0	-0.009643307567705737	0.6175975736686554	-0.03809428710787553	0.5	0.46293455377021075	0.708144441450637	0.9191383750780933	0.6118869478275646	0	0.9285714285714286	0.0
628	None	None	None	None	None	0	0	0.32558139534883723	14	0.5806451612903226	36	0.7901234567901234	0.22580645161290322	26	14	37	3	0	1.0	9	9	4.266666666666667	64	0.045454545454545456	0.8363636363636363	0.004128658789526762	0.6350937985473049	0.04497692624471078	0.5941924589691223	0.031413752404542396	0.6606924871930127	0.5521474635987009	0.6304030074724146	1.0	1.0	0.06409281338137629
2708	6.966941084809732e-05	4.858135120780705e-08	1.21748419383129e-08	0.9999849721295782	None	0	0	0.4444444444444444	12	0.42105263157894735	16	0.5555555555555556	0.10526315789473684	13	4	26	0	0	0.8888888888888888	8	9	2.6666666666666665	40	0.0	0.875	-0.05212391975601355	0.9985014347398635	0.04250793743521909	0.5219551743470203	0.09999916411012602	0.5000272166476353	0.6598731006090602	0.8999417781267091	0	0.46153846153846156	0.0
1383	None	None	None	None	None	0	0	0.3333333333333333	1	1.0	2	1.0	0	0	0	3	10	0	0.25	4	1	0.26666666666666666	4	1.0	0	0	0	0	0	0	0	0	0	0	0	0
3206	0.002513120293442047	7.491286365586143e-05	6.69212369407323e-05	0.997605061875005	None	0	0	0.4	2	0.8	4	1.0	0.8	6	4	0	0	0	0.14285714285714285	1	7	0.4666666666666667	7	0.0	0.6666666666666666	2.0877335357520692e-09	0.5000001315506233	-0.02057766899905588	0.5547301469160801	-0.0877193990129089	0.5551844413000009	0.5926875133522763	0.5367206376182961	0	1.0	0.0
5669	2.844477560338386e-08	2.641107546532643e-08	-2.3396962436605396e-09	0.9999962050391789	None	0.25	1	0.4	4	0.75	9	0.25925925925925924	0.75	13	9	0	0	0	0.6666666666666666	6	9	0.9333333333333333	14	0.0	1.0	0.00722135171140407	0.5098407055798115	0	0.5	3.281480550993082e-26	0.5000000360430684	0.5085096228471383	0.5032806237696792	0	1.0	0.0
1931	None	None	None	None	None	0.16666666666666666	1	0.5714285714285714	8	0.3684210526315789	7	0.5833333333333334	0.2631578947368421	12	5	8	0	0	0.4444444444444444	9	4	1.4	21	0.0	0.8235294117647058	-0.06504467132163741	0.5416093375898516	1.9883872525617243e-08	0.5000000772969057	0.11766387462222139	0.5407407777162444	0.6832149856399891	0.5274846570188226	0	0.5833333333333334	0.0
3366	0.00024474574059859546	1.9169855762339494e-06	1.8693057301623407e-06	0.9999958250804528	None	0.25	1	0.4	4	0.75	9	0.25	0.75	13	9	0	0	0	0.875	8	7	0.9333333333333333	14	0.0	0.8571428571428571	0.14425951539167522	0.5432777406800103	0.030957005774705993	0.5293222926666429	0.0999999500314363	0.5000007188514869	0.6136323251215494	0.5242286766367841	0	1.0	0.0
3933	0.0026206402486240567	0.0016162829539350572	0.00044101391579560794	0.9984705021556248	None	0.2	2	0.36363636363636365	8	0.6774193548387096	21	0.4074074074074074	0.6451612903225806	28	20	4	0	0	1.0	9	9	2.2	33	0.0	0.75	0.09999999952191277	0.5000017362702747	-0.023033273697824354	0.6536776002374355	-0.06991469211620786	0.6347487848288964	0.6884216497386345	0.5977178235386125	0	0	0.0
3720	0.0005926497146401771	0.0001656099537813304	0.00014197225667790094	0.9994895590266043	None	0.25	1	0.4	4	0.75	9	0.25	0.75	13	9	0	0	0	0.875	7	8	0.9333333333333333	14	0.0	0.8571428571428571	0.002568329174308279	0.5065843703331606	-0.005339760918833576	0.6080311859584996	0.07146450060434434	0.6483957208658633	0.6060839053829166	0.5888288267395734	0	0.15384615384615385	0.0
4374	0.012026850554624687	0.0012154094290111963	-0.0009441627937964679	0.9848547350353678	None	0.25	1	0.4	4	0.75	9	0.25925925925925924	0.75	13	9	0	0	0	0.6666666666666666	9	6	0.9333333333333333	14	0.0	1.0	0.5874912327775982	0.5322420508889358	5.20764280636563e-07	0.5700284036560814	0.09999999998931944	0.5000000000148924	0.9266041865125381	0.5342060232513729	0	1.0	0.0
2274	None	None	None	None	None	0	0	0.5	2	0.75	3	0.6	0.5	3	2	2	6	0	0.4	5	2	0.4	6	0.8571428571428571	0	0.06395981693447067	0.5050399223514275	6.187136599256705e-07	0.5000018550193875	0.05798156293077008	0.6729304760064442	0.5866259903579292	0.5614902468809351	1.0	1.0	0.0
104	None	None	None	None	None	0	0	0.12	6	0.8611111111111112	62	0.9135802469135802	0.027777777777777776	6	2	67	4	0	1.0	9	9	4.933333333333334	74	0.029850746268656716	0.9538461538461539	0.06136057341896606	0.6509353022000444	0.05609408131387454	0.5131200445368271	0.16909065889925948	0.626243187135307	0.6469411040790299	0.5980290572976997	1.0	1.0	0.0
6685	0.0028047483258202446	0.0003723600798534885	0.0001266540160990511	0.9945787955108861	None	0.25	1	0.4	4	0.7692307692307693	10	0.23809523809523808	0.7692307692307693	14	10	0	0	0	0.7777777777777778	7	9	1.0	15	0.0	1.0	0.1680660133803563	0.5668994811314367	-0.04336869660766869	0.5329143003407871	0.011265348179733233	0.6587716962056335	0.7161395375231776	0.5873356149432766	0	1.0	0.0
3525	0.0003755219607514838	5.960463899632364e-07	3.061491528750739e-07	0.9999985993815196	None	0.25	1	0.36363636363636365	4	0.7857142857142857	11	0.2222222222222222	0.7857142857142857	15	11	0	0	0	0.8888888888888888	8	9	1.0666666666666667	16	0.0	1.0	6.733264121399941e-07	0.5000115185690657	7.970178728485059e-12	0.5000020287785495	-0.09442588015085726	0.6630471587222977	0.6094806337176232	0.556174947803396	0	1.0	0.0
6964	0.007409607313429285	0.0002431999113225205	-0.00013820486817649072	0.991355844416643	None	0.25	1	0.4	4	0.7692307692307693	10	0.23809523809523808	0.7692307692307693	14	10	0	0	0	0.7777777777777778	7	9	1.0	15	0.0	1.0	0.11375429726822013	0.5509398382418242	0.30921146579162073	0.7152145944212116	0.09999999930672002	0.5000000033641068	0.7224535771158055	0.5926919848194809	0	1.0	0.0
1834	None	None	None	None	None	0	0	0.25	1	1.0	3	1.0	1.0	4	3	0	3	0	0.2	1	5	0.3333333333333333	5	1.0	0	0.012877152010273313	0.5004642563352173	0.6134309787413323	1.0	1.1619591704246547e-15	0.5000000000000189	0.9799370025711474	1.0	1.0	1.0	0.0
1399	None	None	None	None	None	0	0	0.6363636363636364	7	0.2857142857142857	4	0.5714285714285714	0.2857142857142857	9	4	6	4	0	0.5714285714285714	4	7	1.0666666666666667	16	0.36363636363636365	0.7272727272727273	0.09987369754768934	0.501153550156915	0.09339564710081993	0.530366175011568	7.980530643451143e-25	0.5000000000000004	0.6121031916595431	0.5105174965065441	1.0	1.0	0.3333333333333333
6871	0.0003455358337770369	2.332367308526469e-06	2.303948688841124e-06	0.999997498581785	None	0.25	1	0.4	4	0.7692307692307693	10	0.23809523809523808	0.7692307692307693	14	10	0	0	0	0.7777777777777778	9	7	1.0	15	0.0	1.0	-0.09999999998893873	0.5000000396204972	0.0009107207861483519	0.6799184239140573	0.09999954268820395	0.5000009661872099	0.7110041484788691	0.5624555119781786	0	0	0.0
4337	0.0004890522260347609	1.9720640249833935e-05	3.420902865812771e-06	0.9999974775587002	None	0.25	1	0.4	4	0.7692307692307693	10	0.23809523809523808	0.7692307692307693	14	10	0	0	0	0.7777777777777778	7	9	1.0	15	0.0	1.0	0.0035397920852760093	0.5385120173305324	0.08750445018995615	0.6304082358347277	-0.12170356726170714	0.9952170633179318	0.7072999204623535	0.8817119671976253	0	1.0	0.0
1900	None	None	None	None	None	0	0	0.25	1	1.0	4	0.6	0	0	0	5	1	0	0.4	5	2	0.4	6	0.07142857142857142	0	0	0	0	0	0	0	0	0	0	0	0
1313	None	None	None	None	None	0	0	0.3333333333333333	2	0.8571428571428571	6	1.0	0.8571428571428571	8	6	0	0	0	0.1111111111111111	1	9	0.6	9	0.0	1.0	0.06688856998464501	0.5490438944364849	0.05117264673093565	0.6632039639801284	-0.0946274856209749	0.6065584342751347	0.6459790003154062	0.6072484173421926	0	1.0	0.0
599	None	None	None	None	None	0	0	0.625	5	0.3	3	0.6	0	1	0	10	6	0	0.8	4	5	0.8	12	0.2608695652173913	1.0	0	0	0	0	0	0	0	0	0	0	0
2475	None	None	None	None	None	0	0	0.5	1	1.0	1	1.0	1.0	2	1	0	2	0	0.3333333333333333	1	3	0.2	3	0.6666666666666666	0	0.0002976382052209467	0.5006139363625396	0.0986578696183961	0.5032871172606305	0.21746727573616909	0.5443285792762764	0.7085698462717881	0.5161098797761651	1.0	1.0	0.0
6880	0.003533638480286112	0.00039559313972498133	3.29684651349623e-05	0.9978151630638843	None	0.25	1	0.36363636363636365	4	0.7857142857142857	11	0.2222222222222222	0.7857142857142857	15	11	0	0	0	0.8888888888888888	9	8	1.0666666666666667	16	0.0	1.0	0.09999999999235595	0.5000000000649512	0.309082748120795	0.7414920865950448	0.050984281970523994	0.5928441727820775	0.7538386151220922	0.6169189961041571	0	0.4666666666666667	0.0
1085	None	None	None	None	None	0	0	0.3333333333333333	1	1.0	2	1.0	0	0	0	3	0	0	0.25	1	4	0.26666666666666666	4	0.0	0	0	0	0	0	0	0	0	0	0	0	0
1696	None	None	None	None	None	0.5	2	0.5454545454545454	6	0.5714285714285714	8	0.3333333333333333	0.5	11	7	4	5	0	0.75	6	8	1.0666666666666667	16	0.625	0.6	0.04256501125467713	0.5481942705258938	-0.09986026481646845	0.512566067298364	0.09829983620807299	0.5080482025588204	0.6970308085402137	0.5229711423128184	0.0	0.6363636363636364	0.0
2601	0.00018539920601740574	3.334330344453245e-05	3.219379472426087e-05	0.9995154033600698	None	0.3333333333333333	1	0.4444444444444444	4	0.7272727272727273	8	0.2708333333333333	0.7272727272727273	12	8	0	0	0	0.75	8	6	0.8666666666666667	13	0.0	0.8571428571428571	0.07280146256243707	0.5538595431609267	-0.10644841455492546	0.5437256619307691	-0.028178309778031114	0.6539454464847815	0.6846833770252625	0.5848426236831719	0	0.4166666666666667	0.0
2084	None	None	None	None	None	0	0	0.75	3	0.3333333333333333	1	0.5555555555555556	0.3333333333333333	4	1	0	0	0	1.0	3	3	0.3333333333333333	5	0.0	1.0	0.05279354643248927	0.6630035426157174	4.437073474230271e-09	0.500000072661576	0.09999986264196839	0.5000003813553342	0.6149531505820847	0.5561545755459288	0	1.0	0.0
1908	None	None	None	None	None	0	0	0.6	3	0.6	3	0.7777777777777778	0	3	0	3	5	0	1.0	3	3	0.4666666666666667	7	0.7142857142857143	1.0	0	0	0	0	0	0	0	0	0	0	0
1178	None	None	None	None	None	0	0	0.42857142857142855	3	0.75	6	0.4166666666666667	0.75	9	6	0	0	0	0.375	8	3	0.6666666666666666	10	0.0	0.8571428571428571	0.07779106767781069	0.5098911394773799	4.764062710757579e-05	0.5000348375715385	0.088609051052472	0.57116675190392	0.5973553253871708	0.5271667300253465	0	1.0	0.0
2003	None	None	None	None	None	0	0	0.4	2	0.8	4	0.4666666666666667	0.8	6	4	0	0	0	0.6	5	3	0.4666666666666667	7	0.0	0	-0.1910310005900485	0.6187657132488564	0.006485952879720877	0.6898580053173327	-0.05942996092380328	0.6781834180884946	0.7548047460755621	0.6629350516324334	0	1.0	0.0
4180	3.1052674365621714e-08	2.795574096530513e-08	1.4502304185104228e-08	0.9999940193320462	None	0.3333333333333333	1	0.4444444444444444	4	0.7272727272727273	8	0.2653061224489796	0.7272727272727273	12	8	0	0	0	1.0	7	7	0.8666666666666667	13	0.0	0.6666666666666666	0.041815789369378256	0.5089300102435254	-0.1814421272382011	0.9987352326148634	0.00017231282846706455	0.5001367471272962	0.7250021810017723	0.9034323506135173	0	1.0	0.0
446	None	None	None	None	None	0	0	0.05263157894736842	1	1.0	26	0.9333333333333333	0	0	0	27	0	0	0.8333333333333334	5	6	1.8666666666666667	28	0.0	0.2608695652173913	0	0	0	0	0	0	0	0	0	0	0
2375	None	None	None	None	None	0	0	0.4	2	0.8	4	0.4666666666666667	0.8	6	4	0	0	0	0.6	3	5	0.4666666666666667	7	0.0	0	0.03419323773114966	0.5403855621897437	0.05732651874746406	0.5263917662745996	0.0006488933037338588	0.5019783670605538	0.560022058610689	0.5229400259252704	0	0.16666666666666666	0.0
5515	0.0052004858438534874	0.0013202529440667931	0.0012307222685634892	0.9870966459364432	None	0.25	1	0.4	4	0.75	9	0.25925925925925924	0.75	13	9	0	0	0	0.6666666666666666	6	9	0.9333333333333333	14	0.0	1.0	-0.13085772724648134	0.5511127521941919	0.15260917001763857	0.5929735580574651	0.1591970931567804	0.5160085713531978	0.8018111537276842	0.5535847224469367	0	0.8461538461538461	0.0
3786	4.329846458260728e-05	3.0227946422591617e-07	-9.408433736005374e-09	0.9999972658876768	None	0.25	1	0.4	4	0.7692307692307693	10	0.23809523809523808	0.7692307692307693	14	10	0	0	0	0.7777777777777778	7	9	1.0	15	0.0	1.0	0.0914724578620319	0.5160528791231813	0.29165926044291907	0.7168939329762026	0.012892824930882419	0.5238067293437338	0.766213825924844	0.5897373284597897	0	0.8571428571428571	0.0
5132	0.00039667141006481085	7.130956862138856e-05	-6.903448446855997e-05	0.9990933383709157	None	0.25	1	0.4	4	0.75	9	0.25925925925925924	0.75	13	9	0	0	0	0.6666666666666666	6	9	0.9333333333333333	14	0.0	1.0	1.4659903833631004e-05	0.500170961197978	0.09207849007842418	0.5445686492512277	0.03632109222899771	0.5366135273986025	0.5931905999537889	0.5271523943240702	0	0.9230769230769231	0.0
7373	0.002163279377175527	0.0010820486907543922	0.0003733297765581314	0.9973972290795736	None	0.25	1	0.4	4	0.7692307692307693	10	0.23809523809523808	0.7692307692307693	14	10	0	0	0	0.7777777777777778	7	9	1.0	15	0.0	1.0	0.09537205610199218	0.5353734526984383	-0.09999686343655988	0.5000040273735475	0.05387046437079879	0.5086016203913973	0.6980088005353391	0.5146754980043139	0	0.2857142857142857	0.0
6327	0.01342176692917108	0.011187716702830459	-9.329859681834819e-05	0.9856549336516456	None	0.25	1	0.4	4	0.75	9	0.25925925925925924	0.75	13	9	0	0	0	0.6666666666666666	9	6	0.9333333333333333	14	0.0	1.0	0.09995744868329556	0.5001821014780417	-0.051322832267210405	0.5658137264764395	0.3203450286404882	0.5513589668985394	0.8340931250384824	0.5392261152914214	0	1.0	0.0
7115	0.0012947191207643971	0.00018420373688646645	8.394539934941071e-05	0.9991697582522915	None	0.25	1	0.4	4	0.7692307692307693	10	0.23809523809523808	0.7692307692307693	14	10	0	0	0	0.7777777777777778	7	9	1.0	15	0.0	1.0	0.03736264642411618	0.5213395692501066	0.12310042782119242	0.6047481657150257	0.0999994170916189	0.5000001305062999	0.5880729161416165	0.5424558278013173	0	0.8571428571428571	0.0
897	None	None	None	None	None	0.2857142857142857	2	0.5	8	0.5238095238095238	11	0.3194444444444444	0.47619047619047616	17	10	5	0	0	0.8888888888888888	9	8	1.5333333333333334	23	0.0	0.3333333333333333	-0.09999189949052141	0.5000661320387112	0.2931390174636208	0.6095212534841918	0.00015517632512386214	0.5012719608969431	0.8413008123277722	0.5374839284399014	0	0.9411764705882353	0.0
5874	0.0007449681044783251	0.00038973499071918305	0.000387729357370992	0.999081334755408	None	0.25	1	0.4	4	0.7692307692307693	10	0.23809523809523808	0.7692307692307693	12	10	2	0	0	0.7777777777777778	7	9	1.0	15	0.0	1.0	0.09997272603563093	0.5124129956319026	-0.0999255646076205	0.5019228220904728	0.04041354694746854	0.5017002749256537	0.6978807494496194	0.5053460161982483	0	0.4166666666666667	0.0
7418	0.005398804549323305	0.0016663472711818583	0.0016550972506469575	0.9961128411900071	None	0.25	1	0.36363636363636365	4	0.7857142857142857	11	0.2222222222222222	0.7857142857142857	15	11	0	0	0	0.8888888888888888	8	9	1.0666666666666667	16	0.0	1.0	-0.075529042507722	0.6370217093505554	0	0.5	0.31577189176271253	0.6253464312464501	0.8385131737274734	0.5886179300109913	0	1.0	0.0
3837	0.001965600159966073	0.00033119054091464395	-0.00022467106773353137	0.9982140837420265	None	0.25	1	0.36363636363636365	4	0.7857142857142857	11	0.2222222222222222	0.7857142857142857	15	11	0	0	0	0.8888888888888888	8	9	1.0666666666666667	16	0.0	1.0	0.08872105691799849	0.542425125452681	0.09552824342302936	0.5374168332674398	0.07038739232944734	0.5741529091583067	0.5422664104126624	0.5513905977933378	0	1.0	0.0
1580	None	None	None	None	None	0	0	0.3333333333333333	1	1.0	2	1.0	1.0	3	2	0	0	0	0.25	1	4	0.26666666666666666	4	0.0	0	0.0041846385760896864	0.6347916764973177	-0.2174644393698147	0.515635015975512	0.03816189906064047	0.5386561659501863	0.7564784459026153	0.5638432068146011	0	1.0	0.0
158	None	None	None	None	None	0.25	1	0.4	4	0.75	9	0.25925925925925924	0.75	13	9	0	0	0	0.6666666666666666	6	9	0.9333333333333333	14	0.0	1.0	-0.04223466606713304	0.6196911412670109	0.06047985277914546	0.5948371970110409	0.08295702546892272	0.6338632665998701	0.6278433349638912	0.6162561800196947	0	1.0	0.0
396	None	None	None	None	None	0	0	0.6	3	0.6	3	0.4666666666666667	0.6	6	3	0	1	0	0.6	3	5	0.4666666666666667	7	1.0	1.0	0.012673439356490446	0.5169595546749713	0.04807942563853179	0.6366961335041244	0.0589096736768794	0.5654009613673052	0.5786306396680109	0.573792820166999	1.0	1.0	0.0
7075	0.013569421061888862	0.008816311062799651	-0.00823409476838297	0.9974244848379136	None	0.25	1	0.4	4	0.75	9	0.25925925925925924	0.75	13	9	0	0	0	0.6666666666666666	6	9	0.9333333333333333	14	0.0	1.0	0.09995441434528674	0.5001937350389118	-0.020299803093175715	0.6729566177173292	0.15701319853234613	0.5846070081528477	0.7013530583040543	0.5877550559223843	0	1.0	0.0
1361	None	None	None	None	None	0.5	1	0.6666666666666666	4	0.5	3	0.4444444444444444	0.5	7	3	0	0	0	0.5	3	6	0.5333333333333333	8	0.0	1.0	0.09694250048587214	0.5110037905672218	-0.06215513949967407	0.5166341246880897	0.0057325143454646675	0.5845516119426276	0.6546804324691533	0.5376013759064446	0	1.0	0.0
400	None	None	None	None	None	0.16666666666666666	1	0.35714285714285715	5	0.7222222222222222	13	0.31746031746031744	0.6666666666666666	16	12	3	1	0	0.7777777777777778	7	9	1.3333333333333333	20	0.16666666666666666	0.5714285714285714	-0.09153671388519385	1.0	9.525411182363016e-06	0.5000360056934628	0.09518694713386253	0.5210608145218986	0.8206161454154881	1.0	1.0	0.9375	0.0
1828	None	None	None	None	None	0	0	0.4	2	0.6	3	0.7777777777777778	0	0	0	6	6	0	1.0	3	3	0.4666666666666667	7	0.375	0	0	0	0	0	0	0	0	0	0	0	0
7334	0.004358696159208363	0.00014098412272850756	3.73970653431568e-05	0.9897517111663146	None	0.25	1	0.4	4	0.75	9	0.25925925925925924	0.75	13	9	0	0	0	0.6666666666666666	6	9	0.9333333333333333	14	0.0	1.0	0.0073728521427184005	0.5246942123044117	-0.0999969344294878	0.5000036245794652	0.09435614831805324	0.5002051047519379	0.6888150882529034	0.5083069186693705	0	0.6923076923076923	0.0
7300	0.004661160391642976	0.0006872794551186546	0.0006535402509594367	0.9934659175337005	None	0.25	1	0.4	4	0.75	9	0.25925925925925924	0.75	13	9	0	0	0	0.6666666666666666	9	6	0.9333333333333333	14	0.0	1.0	0.07559821752128729	0.5129311726171197	0.09122738821751968	0.5145845820422206	0.09999999716201687	0.5000000098178224	0.5279275307772099	0.5091732329713842	0	0	0.0
2005	None	None	None	None	None	0	0	0.3333333333333333	10	0.5813953488372093	25	0.7142857142857143	0.11627906976744186	12	5	32	0	0	0.7777777777777778	9	7	3.0	45	0.0	0.6153846153846154	-0.07909520695469344	0.963547772872138	0.017348304492007298	0.5766087146404435	0.18024198385524523	0.5606091901916317	0.7755496564433016	0.7817181508288306	0	1.0	0.0
2264	None	None	None	None	None	0.14285714285714285	1	0.4375	7	0.5909090909090909	13	0.4444444444444444	0.5	17	11	6	7	0	0.6666666666666666	9	6	1.6	24	0.7	0.38095238095238093	-0.060660813244018084	0.5429985940908645	0.031197645453841565	0.5071341002281486	0.09999876822631931	0.5000115571947212	0.6593263611538079	0.5167441389580419	0.11764705882352941	0.11764705882352941	0.0
1953	None	None	None	None	None	0	0	0.38461538461538464	5	0.5294117647058824	9	0.6785714285714286	0	4	0	14	0	0	0.5714285714285714	4	7	1.2666666666666666	19	0.0	0.5333333333333333	0	0	0	0	0	0	0	0	0	0	0
3173	3.129085512003988e-08	3.1171193358728876e-08	3.110995507281678e-08	0.9999961848462507	None	0.2857142857142857	2	0.35294117647058826	6	0.7391304347826086	17	0.30864197530864196	0.7391304347826086	23	17	1	0	0	1.0	9	9	1.6666666666666667	25	0.0	1.0	-0.0787543631964498	0.5466914120410976	0.03343521755770215	0.5182616814960795	6.768167919157496e-21	0.5000003031389945	0.6152668355744433	0.5216857070193823	0	0.9565217391304348	0.0
5581	0.009352218703794515	0.0005063744011738366	0.0001694807850373151	0.9858607148197571	None	0.25	1	0.4	4	0.75	9	0.25925925925925924	0.75	13	9	0	0	0	0.6666666666666666	6	9	0.9333333333333333	14	0.0	1.0	0.012018274381945502	0.583377158796749	0.056363279567291015	0.5854129950375434	0.29662792905889124	0.6956542409107883	0.7717981832625599	0.6231152057653224	0	1.0	0.0
5773	0.00021471279821251154	6.371727893935957e-06	-5.2466088903372925e-06	0.9999989189231738	None	0.25	1	0.4	4	0.75	9	0.25925925925925924	0.75	13	9	0	0	0	0.6666666666666666	6	9	0.9333333333333333	14	0.0	1.0	-0.09999947333312902	0.540588574120537	0.12249808861264037	0.5932112458375707	0.09999317264523111	0.5007794976086976	0.7276274139169583	0.5451340480104194	0	1.0	0.0
352	None	None	None	None	None	0	0	0.06896551724137931	2	0.9512195121951219	39	0.8958333333333334	0	0	0	42	13	0	0.75	8	6	2.8666666666666667	43	0.14772727272727273	0.8648648648648649	0	0	0	0	0	0	0	0	0	0	0
2529	None	None	None	None	None	0	0	0.5	2	0.6666666666666666	2	1.0	0.6666666666666666	4	2	0	0	0	0.2	1	5	0.3333333333333333	5	0.0	0.5	7.604820317286185e-08	0.5000000654798198	0.030103693139450362	0.5914892180282666	-0.0002957491788016436	0.6476745928652246	0.5905643470020053	0.5808635946380422	0	0	0.0
5866	0.0023534319364768587	0.0006400422510383561	-0.0006400410878555592	0.9973266921434699	None	0.3333333333333333	1	0.4444444444444444	4	0.7272727272727273	8	0.28888888888888886	0.7272727272727273	12	8	0	0	0	0.5555555555555556	5	9	0.8666666666666667	13	0.0	1.0	0.09999019039631132	0.5321891797255665	-0.08618330593956004	0.5415006463243797	0.09999989708161158	0.5000001401660789	0.7042674891696187	0.5245902273895146	0	1.0	0.0
3070	0.006246864930543611	0.0024041689323928373	-0.002070720839576495	0.9947931775788675	None	0.25	1	0.4	4	0.7692307692307693	10	0.234375	0.7692307692307693	14	10	0	0	0	1.0	8	8	1.0	15	0.0	0.8571428571428571	0.09987535740991318	0.5012642030551374	-0.19643968139646267	0.5095611610926198	0.46627162669105376	0.7028045888531503	0.937236051373553	0.5747680331456534	0	1.0	0.0
1701	None	None	None	None	None	0	0	0.5	1	1.0	1	0.75	0	0	0	2	0	0	1.0	2	2	0.2	3	0.0	0	0	0	0	0	0	0	0	0	0	0	0
7157	0.010559291562752546	0.0040339031622440525	0.004022417468462412	0.9820051115849153	None	0.25	1	0.4	4	0.7692307692307693	10	0.23809523809523808	0.7692307692307693	14	10	0	0	0	0.7777777777777778	7	9	1.0	15	0.0	1.0	0.2207602769749807	0.5386016478037032	-0.09999908710650057	0.5000017639491048	0.09996206886306166	0.5000099791158361	0.7896346920511569	0.5128939271168124	0	0.6428571428571429	0.0
4987	0.012776244873105996	0.004363777070288752	-0.0037322140992738393	0.9970187922372161	None	0.25	1	0.36363636363636365	4	0.7857142857142857	11	0.2222222222222222	0.7857142857142857	15	11	0	0	0	0.8888888888888888	9	8	1.0666666666666667	16	0.0	1.0	0.09999906304688204	0.5000032676667253	-0.09996722002971618	0.5284428234095508	0.10862636176485255	0.5192692328688571	0.723731739623246	0.5159131611426978	0	1.0	0.0
5672	2.2296820168388906e-08	2.0312901644920834e-08	1.3399428441249302e-09	0.9999970502392521	None	0.25	1	0.4	4	0.7692307692307693	10	0.23809523809523808	0.7692307692307693	14	10	0	0	0	0.7777777777777778	7	9	1.0	15	0.0	1.0	0.09999951657057564	0.5000040293571181	0.009362917022912193	0.569290723628548	0	0.5	0.6108636412716005	0.5232310974810266	0	1.0	0.0
1857	None	None	None	None	None	0	0	0.47058823529411764	8	0.391304347826087	9	0.5102040816326531	0	0	0	24	16	0	1.0	7	7	1.6666666666666667	25	0.3076923076923077	1.0	0	0	0	0	0	0	0	0	0	0	0
2521	None	None	None	None	None	0.25	1	0.6	6	0.46153846153846156	6	0.42857142857142855	0.38461538461538464	11	5	3	2	0	0.7142857142857143	5	7	1.0	15	0.5	0.5	0.1835831940735255	0.5987195954320196	-0.09995710038543855	0.5014346813500262	0.003004926839739895	0.5388483624200611	0.7608947004874688	0.546662066694653	0.09090909090909091	0.18181818181818182	0.0
384	None	None	None	None	None	0	0	0.3	3	0.75	9	0.4666666666666667	0.75	12	9	1	0	0	0.8333333333333334	5	6	0.9333333333333333	14	0.0	0.2222222222222222	0.06571725110338231	0.55279329864789	0.04352158472001312	0.6599497575616735	0.10305951881684891	0.539839655145557	0.5816624965784498	0.5853827842842313	0	1.0	0.0
3369	0.000199642826244145	1.2037207976544013e-06	-8.500419559770511e-07	0.9999960166858651	None	0.25	1	0.4	4	0.75	9	0.25	0.75	13	9	0	0	0	0.875	8	7	0.9333333333333333	14	0.0	0.8571428571428571	0.13217126396696027	0.5469266822300554	-0.3118951752210145	0.533531503673987	0.09999999999565701	0.5000000000264656	0.8810206372311967	0.5268564965636247	0	1.0	0.0
5585	0.0003078709717626566	0.00018120509278042265	0.00010983197306919967	0.9997107221446326	None	0.25	1	0.4	4	0.7692307692307693	10	0.23809523809523808	0.7692307692307693	14	10	0	0	0	0.7777777777777778	9	7	1.0	15	0.0	1.0	0.02842505460860622	0.5	0.29804438663711535	0.6561850870976641	-0.01664504741438565	0.6576072128556617	0.816215641791062	0.6065889106053549	0	1.0	0.0
5980	0.00357020111590466	0.0010440085400898569	-0.0005864689894446939	0.9957584624728567	None	0.25	1	0.4	4	0.75	9	0.25925925925925924	0.75	13	9	0	0	0	0.6666666666666666	6	9	0.9333333333333333	14	0.0	1.0	0.28863303451938427	0.8219920132725718	6.534904226442682e-21	0.5000055345179804	0.03767414924785322	0.8870944973446815	0.7831794275669853	0.7680099549749178	0	1.0	0.0
5194	0.012688424394885874	0.0012667335372747695	-0.0010289924978738403	0.995936017062731	None	0.25	1	0.4	4	0.7692307692307693	10	0.23809523809523808	0.7692307692307693	14	10	0	0	0	0.7777777777777778	7	9	1.0	15	0.0	1.0	0.07812863637062135	0.5108775985186808	0.09999948842714138	0.5000042757094455	0.3948944231236001	0.537880535940647	0.8096689705684202	0.5162732011721118	0	0.7857142857142857	0.0
6719	0.0005545756930135126	0.00026358455740560814	-0.00023326651970655325	0.9996627144666448	None	0.25	1	0.4	4	0.75	9	0.25925925925925924	0.75	13	9	0	0	0	0.6666666666666666	6	9	0.9333333333333333	14	0.0	1.0	0.09999992090419167	0.5000000398532286	7.415060427931158e-05	0.5085463642857903	0.025293671937719125	0.5018115358306561	0.6044009485477275	0.5034528718927399	0	0.07692307692307693	0.0
2402	None	None	None	None	None	0.5	1	0.6666666666666666	4	0.5714285714285714	4	0.375	0.5714285714285714	8	4	0	0	0	0.6666666666666666	4	6	0.6	9	0.0	0.8	-0.056516889606989584	0.6668458690375131	0.09188748917634752	0.5294180469721299	0.03407344325990881	0.5730404581863798	0.6396575011877174	0.5911390964016294	0	1.0	0.0
3004	0.00020307296671184547	9.961655521384665e-07	1.4605850174777033e-07	0.9999966098404216	None	0.25	1	0.4	4	0.75	9	0.25925925925925924	0.75	13	9	0	0	0	0.6666666666666666	6	9	0.9333333333333333	14	0.0	1.0	0.08995884419457922	0.5168956454779122	-0.05179059867073549	0.660292449104178	0.052676415708006075	0.6817021128918871	0.6799571623276512	0.6219744073936785	0	1.0	0.0
5538	1.9229242732507602e-08	1.680813756467364e-08	1.1766209037320263e-08	0.9999965433052769	None	0.25	1	0.4	4	0.7692307692307693	10	0.234375	0.7692307692307693	14	10	0	0	0	1.0	8	8	1.0	15	0.0	0.8571428571428571	1.1723626666663028e-25	0.5	0.00012300773386554031	0.5124785690497321	1.5555917781875594e-06	0.5000558868795727	0.5001336843653335	0.5041789185897927	0	1.0	0.0
466	None	None	None	None	None	0	0	1.0	2	0.0	0	0.75	0	2	0	0	2	0	1.0	2	2	0.2	3	1.0	0	0	0	0	0	0	0	0	0	0	0	0
38	None	None	None	None	None	0	0	0	0	0	0	1.0	0	0	0	0	4	0	1.0	1	1	0.06666666666666667	1	1.0	0	0	0	0	0	0	0	0	0	0	0	0
7235	0.009981622151741008	0.0029428947431762724	0.002869144331769095	0.9842726702480721	None	0.25	1	0.4	4	0.7692307692307693	10	0.23809523809523808	0.7692307692307693	14	10	0	0	0	0.7777777777777778	7	9	1.0	15	0.0	1.0	0.24844719473835628	0.6232355212359411	0	0.5	0.0999999814977808	0.500000069642579	0.7351191505357855	0.5418439423395084	0	1.0	0.0
3678	0.003253196484749451	0.000656721485820683	0.00041116005522998637	0.9971321528797157	None	0.25	1	0.36363636363636365	4	0.7857142857142857	11	0.2222222222222222	0.7857142857142857	15	11	0	0	0	0.8888888888888888	8	9	1.0666666666666667	16	0.0	1.0	0.04668467957537847	0.5172621579057239	-0.0943210235158746	0.6591404433446615	0.572582594404971	0.554152024750544	0.946361132663461	0.5781867914382591	0	1.0	0.0
1797	None	None	None	None	None	0	0	0.375	3	0.6666666666666666	6	0.5238095238095238	0	0	0	10	5	0	0.42857142857142855	3	7	0.7333333333333333	11	0.20833333333333334	0.4	0	0	0	0	0	0	0	0	0	0	0
3271	0.0009480039900372048	0.0003789147320953285	-0.0002224852327419952	0.9980121378846283	None	0.25	1	0.4	4	0.7692307692307693	10	0.23809523809523808	0.7692307692307693	14	10	0	0	0	0.7777777777777778	9	7	1.0	15	0.0	1.0	0.09999999968654368	0.5000000004909891	2.011982569441906e-05	0.5078256932589406	0.09999999999986173	0.5000000000133581	0.615693691891014	0.5026087539496273	0	0	0.0
5725	0.0003071032539650377	1.4694898610563633e-06	1.4333615721136113e-06	0.9999973239778346	None	0.25	1	0.4	4	0.7692307692307693	10	0.23809523809523808	0.7692307692307693	14	10	0	0	0	0.7777777777777778	7	9	1.0	15	0.0	1.0	-0.09996885473589233	0.5015100137456956	-0.08162344386385746	0.6595300117951859	0.07816451999944271	0.5618551007604996	0.6929427399558226	0.5757404720656663	0	0.8571428571428571	0.0
4931	6.064375339198278e-06	5.224012906717226e-06	4.285936587645684e-10	0.9986098085147723	None	0.25	1	0.4	4	0.7692307692307693	10	0.23809523809523808	0.7692307692307693	14	10	0	0	0	0.7777777777777778	7	9	1.0	15	0.0	1.0	0	0.5	0	0.5	0.2519941193766627	0.6741414071128256	0.7663673601909772	0.5602866415694748	0	1.0	0.0
4591	0.0002243300915513926	4.44337137570362e-06	4.353529393774528e-06	0.9999971896923837	None	0.25	1	0.4	4	0.7692307692307693	10	0.23809523809523808	0.7692307692307693	14	10	0	0	0	0.7777777777777778	7	9	1.0	15	0.0	1.0	0.2580476576247732	0.7432112315767728	1.6441766855741388e-07	0.5005409035258195	0.46010713046369967	0.6871418302746659	0.867966795472228	0.6495875987835723	0	0.2857142857142857	0.0
5962	0.0011699310552597442	0.0003025405765572835	-7.243758447912378e-05	0.99895910956298	None	0.25	1	0.4	4	0.7692307692307693	10	0.23809523809523808	0.7692307692307693	14	10	0	0	0	0.7777777777777778	9	7	1.0	15	0.0	1.0	0.0172887225038083	0.5004641859752117	0.09912682937752255	0.5194444012067092	0.09777030809711222	0.971227164480559	0.5930865728125547	0.7684537516835953	0	1.0	0.0
983	None	None	None	None	None	1.0	1	1.0	4	0.25	1	0.5	0.25	5	1	0	0	0	0.75	4	3	0.4	6	0.0	1.0	0.1716745762241058	0.6061763488309032	0.23123791021346835	0.5481129895071574	1.8094875370339103e-16	0.500000000000018	0.7271699806487492	0.5518394634363013	0	1.0	0.0
2002	None	None	None	None	None	0	0	0.5	1	1.0	1	1.0	1.0	2	1	0	1	0	0.3333333333333333	1	3	0.2	3	0.3333333333333333	0	0.2326938951784327	0.5240197432623247	-0.041655012114733936	0.5630486203804065	0.06457541753397085	0.5013066621332035	0.7563704686809597	0.5295425247784521	1.0	0.5	0.0
1426	None	None	None	None	None	0	0	0.5	3	0.7142857142857143	5	0.42857142857142855	0.7142857142857143	8	5	0	0	0	0.42857142857142855	7	3	0.6	9	0.0	1.0	0.02850675657813262	0.5226635827083475	0.09930042617829622	0.5010296566350159	0.09999980250977161	0.5000015804936819	0.5829580346370945	0.5079027956922694	0	1.0	0.0
3431	0.006419017319733371	0.002057286879633656	-0.0016797676894523186	0.9943803185552216	None	0.25	1	0.36363636363636365	4	0.7857142857142857	11	0.2222222222222222	0.7857142857142857	15	11	0	0	0	0.8888888888888888	9	8	1.0666666666666667	16	0.0	1.0	-0.0957040557682763	0.564299755772779	0.052708618911437785	0.5342171272627784	0.09999999999720077	0.5000000000359656	0.6969331536125735	0.5329284269244864	0	1.0	0.0
4836	0.019436215593194056	0.005749255725400506	0.0003426976513789198	0.9641239671263063	None	0.25	1	0.4	4	0.75	9	0.25925925925925924	0.75	13	9	0	0	0	0.6666666666666666	9	6	0.9333333333333333	14	0.0	1.0	0.4264321368687889	0.5513509007997267	0.004655553670038186	0.572853712740859	0.09999999997687697	0.5000001539355131	0.8588765337052312	0.5415402630476222	0	0.9230769230769231	0.0
1618	None	None	None	None	None	0	0	0.25	1	1.0	4	0.6	0	0	0	5	11	0	0.4	5	2	0.4	6	0.7857142857142857	0	0	0	0	0	0	0	0	0	0	0	0
10	None	None	None	None	None	0.3333333333333333	1	0.5	4	0.7	7	0.2857142857142857	0.7	11	7	0	0	0	0.8571428571428571	7	6	0.8	12	0.0	0.6666666666666666	0.029581259733551645	0.5307585581735049	0.02723652491217372	0.6626262943923299	0.15620216486825317	0.9982391687459775	0.7309659656721151	0.9152485030225762	0	1.0	0.0
6742	0.010933328266964087	0.0016600406393190892	-0.0013072525416156304	0.996362611879757	None	0.25	1	0.4	4	0.75	9	0.25925925925925924	0.75	13	9	0	0	0	0.6666666666666666	6	9	0.9333333333333333	14	0.0	1.0	0.09999999964733156	0.500000000918395	-0.09720077645475811	0.5091453158481903	0.21365294264359974	0.5397387071503618	0.7837499989017682	0.5163172151453306	0	0.6923076923076923	0.0
4985	0.0003151429034204277	1.321191821181798e-06	-6.716427946240894e-07	0.9999972030949915	None	0.25	1	0.4	4	0.7692307692307693	10	0.23809523809523808	0.7692307692307693	14	10	0	0	0	0.7777777777777778	7	9	1.0	15	0.0	1.0	-0.09999993593962156	0.5000183708083318	0.0006316561201730778	0.5	0.17783093928126986	0.6832334583021014	0.7592548675615457	0.5637138310510832	0	1.0	0.0
2081	None	None	None	None	None	0	0	0.3	3	0.6923076923076923	9	1.0	0.46153846153846156	9	6	5	4	0	0.6	5	3	1.0	15	0.36363636363636365	0	0.07329876703571257	0.518046578104032	0.11176662680525415	0.5835607291959446	0.21941214622864794	0.9968974956761653	0.8733410198206606	0.8870231310340615	1.0	1.0	0.0
973	None	None	None	None	None	0.4	2	0.46153846153846156	6	0.6470588235294118	11	0.2638888888888889	0.6470588235294118	17	11	1	0	0	0.8888888888888888	9	8	1.2666666666666666	19	0.0	0.8	0.06404254055565409	0.677876777502374	0.399421329389156	0.5673492712486827	-0.03265093397901029	0.6789065902359166	0.8743843886821023	0.6428928967476834	0	1.0	0.0
3251	0.00019622661779691324	3.0472135946082774e-06	-3.0472035531067265e-06	0.9999999676628188	None	0.3333333333333333	1	0.5	4	0.6666666666666666	6	0.4074074074074074	0.6666666666666666	10	6	0	0	0	0.3333333333333333	9	3	0.7333333333333333	11	0.0	1.0	0.09993366393946485	0.5000150637417744	0.003527177634598877	0.5120644493318329	-0.06685381471946449	1.0	0.9139892145278827	0.9999999997263476	0	1.0	0.0
5622	0.004821915979869173	0.0002905249754242452	-0.00029003717063110017	0.9937066597585192	None	0.25	1	0.36363636363636365	4	0.7857142857142857	11	0.2222222222222222	0.7857142857142857	15	11	0	0	0	0.8888888888888888	9	8	1.0666666666666667	16	0.0	1.0	0.10747127979920108	0.5402166820814658	-0.061760133878374146	0.5070906994552888	-0.09999940023863371	0.5000081934874652	0.7122170843547774	0.5157957807348824	0	1.0	0.0
980	None	None	None	None	None	0	0	0.25	3	0.7333333333333333	11	0.425	0	0	0	16	7	0	0.625	8	5	1.1333333333333333	17	0.19444444444444445	0.26666666666666666	0	0	0	0	0	0	0	0	0	0	0
7159	0.00020651378914089853	9.796164576897228e-06	8.708165969864688e-06	0.9999963649367752	None	0.25	1	0.4	4	0.75	9	0.25925925925925924	0.75	13	9	0	0	0	0.6666666666666666	9	6	0.9333333333333333	14	0.0	1.0	7.902762784127648e-27	0.5	0.06594113218941962	0.5577841078827301	0.4607830944781165	0.6444146033770491	0.8843838595773095	0.5684631418561391	0	1.0	0.0
5502	0.003444905057850857	0.0009568122131974535	0.0004707653788771827	0.9983837581634244	None	0.25	1	0.4	4	0.75	9	0.25925925925925924	0.75	13	9	0	0	0	0.6666666666666666	6	9	0.9333333333333333	14	0.0	1.0	0.09999939216629003	0.510908615160284	0.06884163275094965	0.5188384309043581	0.09999858882663029	0.5000002921403949	0.5366534976378586	0.5099180292491645	0	0.8461538461538461	0.0
5121	0.0002820438042134964	9.931231515852025e-06	3.5849578275716003e-06	0.9999983931509887	None	0.25	1	0.4	4	0.75	9	0.25925925925925924	0.75	13	9	0	0	0	0.6666666666666666	6	9	0.9333333333333333	14	0.0	1.0	6.329292794457613e-06	0.5042309623360702	0.09474486839244793	0.5305934133487633	0.09994999530552152	0.5000819539585384	0.6119046985913239	0.511646125010205	0	1.0	0.0
1814	None	None	None	None	None	0	0	0.5	1	1.0	1	0.75	0	1	0	1	2	0	1.0	2	2	0.2	3	0.4	0	0	0	0	0	0	0	0	0	0	0	0
6036	0.001208568144225817	0.0007279512002110462	-0.0007264647853236436	0.9990156713353916	None	0.25	1	0.4	4	0.7692307692307693	10	0.23809523809523808	0.7692307692307693	14	10	0	0	0	0.7777777777777778	7	9	1.0	15	0.0	1.0	-0.0999872059027748	0.5002572830271338	0.04006123937197922	0.5733858327265237	0.1799745641335539	0.5329185171145864	0.7591826416656395	0.5356537824785154	0	1.0	0.0
6687	0.015206942999788723	0.011150609030536232	-0.008024421721884509	0.9915166691097201	None	0.25	1	0.4	4	0.75	9	0.25925925925925924	0.75	13	9	0	0	0	0.6666666666666666	6	9	0.9333333333333333	14	0.0	1.0	0.09999986114524835	0.5000036814712926	0.09270871864441302	0.5282203842856348	0.09998692829485602	0.5009982645027133	0.5085843025337771	0.5097495490450414	0	0	0.0
997	None	None	None	None	None	0	0	0.125	2	0.9090909090909091	20	0.8	0	0	0	23	5	0	0.8333333333333334	5	6	1.6	24	0.1	0.21052631578947367	0	0	0	0	0	0	0	0	0	0	0
4393	0.0033402241597330906	0.0007872481110136364	0.000623801075244447	0.9968146998740053	None	0.2857142857142857	2	0.375	6	0.7142857142857143	15	0.2839506172839506	0.7142857142857143	21	15	1	0	0	1.0	9	9	1.5333333333333334	23	0.0	1.0	7.902762784127648e-27	0.5	0.059341586337128084	0.6298809283486922	0.08377819025933429	0.5232879502859894	0.587869852458117	0.5518896074433054	0	1.0	0.0
3783	0.0022432302696066943	0.00019776782366392648	0.0001875594921544652	0.9973836203136787	None	0.25	1	0.4	4	0.75	9	0.25	0.75	13	9	0	0	0	0.875	7	8	0.9333333333333333	14	0.0	1.0	0.09477630272201867	0.51526544726587	0.07338538432230027	0.6847968826347722	0.09328610275260646	0.5470452614363489	0.5509182967329113	0.584654016245909	0	0	0.0
5785	0.0024482799412360885	0.00014545549205134206	-0.00011628035196671108	0.9933405309096696	None	0.25	1	0.4	4	0.7692307692307693	10	0.234375	0.7692307692307693	14	10	0	0	0	1.0	8	8	1.0	15	0.0	0.8571428571428571	3.546657106024575e-07	0.5000090980348971	0.24760812201195354	0.6428717523427522	0.03829115653851858	0.6795883285243802	0.7700934748246745	0.6098279536294703	0	1.0	0.0
11	None	None	None	None	None	0	0	0	0	0	0	1.0	0	0	0	0	0	0	1.0	1	1	0.06666666666666667	1	0.0	0	0	0	0	0	0	0	0	0	0	0	0
136	None	None	None	None	None	0	0	0.11904761904761904	5	0.8666666666666667	52	0.8611111111111112	0.05	6	3	55	6	0	0.8888888888888888	8	9	4.133333333333334	62	0.05405405405405406	0.9285714285714286	0.09873462321744604	0.5020787219171592	1.642159670055393e-18	0.5000000000000023	0.09636256834843812	0.5600996786582674	0.612996155232052	0.5208114310016416	1.0	1.0	0.0
2626	0.0004763233454263387	3.766820778952955e-05	-2.2997548945581306e-05	0.9960044821474793	None	0.2857142857142857	2	0.5294117647058824	9	0.4782608695652174	11	0.44642857142857145	0.21739130434782608	10	5	14	6	0	0.875	7	8	1.6666666666666667	25	0.2222222222222222	0.5555555555555556	0.007954654795286623	0.50264799721008	-0.09775871915238718	0.5033598685933033	0.006978890662496673	0.5147717836525945	0.6213031443305113	0.5069275649172564	1.0	1.0	0.0
7460	0.00020742824409562276	7.512676701354919e-07	7.507768574731328e-07	0.9999987412019662	None	0.25	1	0.4	4	0.75	9	0.25925925925925924	0.75	13	9	0	0	0	0.6666666666666666	6	9	0.9333333333333333	14	0.0	1.0	0.09986090890064385	0.6781459730335598	-0.04117490827030228	0.5	0.7296882507153815	0.5535221348310468	0.9687652895413157	0.5793385797271577	0	0	0.0
4821	0.008986940144578619	0.0033256102445074014	-0.0018676909938370716	0.9988143640202072	None	0.25	1	0.36363636363636365	4	0.7857142857142857	11	0.2222222222222222	0.7857142857142857	15	11	0	0	0	0.8888888888888888	8	9	1.0666666666666667	16	0.0	1.0	0.09996881773160607	0.5002284727512071	0.09922235968833955	0.6480543844077704	0.7648362198864141	0.9929585139785142	0.9579539521105905	0.864528989775263	0	0.13333333333333333	0.0
197	None	None	None	None	None	0	0	0.05714285714285714	2	0.96	48	0.9629629629629629	0	0	0	51	9	0	0.6666666666666666	9	6	3.466666666666667	52	0.08490566037735849	1.0	0	0	0	0	0	0	0	0	0	0	0
5184	0.0035527770716586578	0.0003700709392946231	0.0003692626948570003	0.9905173746922403	None	0.25	1	0.4	4	0.75	9	0.25925925925925924	0.75	13	9	0	0	0	0.6666666666666666	6	9	0.9333333333333333	14	0.0	1.0	1.0513164792891718e-20	0.5145282816230575	0.0011543474472645106	0.5849105114369276	0.28213391589363884	0.6448904592082617	0.7907990629125341	0.5823876776407998	0	1.0	0.0
6919	1.3502588687189943e-08	1.2463175948965733e-08	1.2363092103529448e-08	0.999998392936294	None	0.25	1	0.36363636363636365	4	0.7857142857142857	11	0.2222222222222222	0.7857142857142857	15	11	0	0	0	0.8888888888888888	9	8	1.0666666666666667	16	0.0	1.0	0.5710887012355211	0.6517399436920761	-0.005389782624891484	0.6670130584224675	7.902762784127648e-27	0.5	0.9437753952441568	0.6083704196403469	0	1.0	0.0
7238	0.0019101599858365773	0.00013860768168039145	-0.00010888340537668802	0.9970646220780989	None	0.25	1	0.4	4	0.7692307692307693	10	0.23809523809523808	0.7692307692307693	14	10	0	0	0	0.7777777777777778	7	9	1.0	15	0.0	1.0	0.02086442971920993	0.6619167444585989	-0.0260907732597971	0.516640735508343	0.07265289751157904	0.5305407109791079	0.6278165880631226	0.5712411351263166	0	1.0	0.0
2902	7.506043793901013e-05	1.4583913364638302e-06	5.523319987493146e-07	0.9999943288884128	None	0.3333333333333333	1	0.5	4	0.7	7	0.2857142857142857	0.7	11	7	0	0	0	0.8571428571428571	6	7	0.8	12	0.0	0.6666666666666666	-0.03844095336594798	0.6694183253161281	0.09966747815682395	0.589282636126422	0.02229402631935954	0.5	0.5906724944292885	0.5879552014915992	0	1.0	0.0
3426	0.006868219821471823	0.0009056918714888795	0.0008596334824763637	0.9912523592632586	None	0.3333333333333333	1	0.4444444444444444	4	0.7272727272727273	8	0.2653061224489796	0.7272727272727273	12	8	0	0	0	1.0	7	7	0.8666666666666667	13	0.0	0.6666666666666666	0.09963640749430451	0.5002470642218986	0.045591881366411235	0.5184799912450063	-0.09999981396022645	0.5000002893854464	0.6990976449323284	0.5062449307670178	0	1.0	0.0
2453	None	None	None	None	None	1.0	1	0.8	4	0.4	2	0.4375	0.4	5	2	1	0	0	1.0	4	4	0.4666666666666667	7	0.0	0.6666666666666666	-0.09998856175619605	0.5000145698605462	-0.07986084670453132	0.524889087598682	3.2103011260934995e-05	0.5001183904123501	0.6064352598075866	0.50834676978422	0	1.0	0.0
4457	0.004269078006310931	0.000928308811686159	0.0006578914195302194	0.9992157000659282	None	0.25	1	0.4	4	0.75	9	0.25925925925925924	0.75	13	9	0	0	0	0.6666666666666666	6	9	0.9333333333333333	14	0.0	1.0	-0.022825375047311074	0.5325089399470414	7.902762784127648e-27	0.5	0.4134716775867222	0.6530872874574944	0.8813305218705315	0.5632310712250342	0	0	0.0
6669	0.007342418103590459	7.435962983418764e-05	-4.7064378036875216e-05	0.984634784191059	None	0.25	1	0.4	4	0.7692307692307693	10	0.23809523809523808	0.7692307692307693	14	10	0	0	0	0.7777777777777778	9	7	1.0	15	0.0	1.0	8.728364015926696e-14	0.5000000000024476	0.004127277702560065	0.6444678238410638	0.6415641891889416	0.515337945555446	0.9530544932919157	0.5544647156314706	0	0.9285714285714286	0.0
4455	1.498260839989244e-10	1.5928674999699582e-12	-1.3850342954714675e-12	0.9999999999999997	None	0.2	1	0.3333333333333333	4	0.8	12	0.20987654320987653	0.8	16	12	0	0	0	1.0	9	9	1.1333333333333333	17	0.0	1.0	0.2826680272733455	0.5545841770377046	0.006466086705701276	0.6671803112760925	7.902762784127648e-27	0.5	0.796363259385193	0.5756374639680484	0	1.0	0.0
2270	None	None	None	None	None	0.125	1	0.42105263157894735	8	0.5	13	0.4444444444444444	0.11538461538461539	5	3	22	3	0	0.7777777777777778	7	9	1.8666666666666667	28	0.06521739130434782	0.8	4.403116724642539e-15	0.5000000000000032	0.022126719543954763	0.6042072788382149	0.09995296565380288	0.5011342807707976	0.6128709685521371	0.5355701280794575	1.0	1.0	0.0
3287	None	None	None	None	None	0	0	0.30434782608695654	7	0.6875	22	0.4722222222222222	0.5625	24	18	9	4	0	0.8888888888888888	8	9	2.2666666666666666	34	0.25	0.5517241379310345	-0.09933991577504528	0.6278077793446021	0.09255068320125512	0.5383580051808337	0.2306718416029086	0.6564794595710447	0.7948292764773303	0.6085927451477428	1.0	1.0	0.0
2016	None	None	None	None	None	1.0	1	1.0	4	0.0	0	0.5555555555555556	0	3	0	1	3	0	1.0	3	3	0.3333333333333333	5	1.0	1.0	0	0	0	0	0	0	0	0	0	0	0
2511	None	None	None	None	None	0.25	1	0.7	7	0.25	3	0.5	0.25	9	3	4	1	0	0.5714285714285714	4	7	0.9333333333333333	14	0.16666666666666666	0.9090909090909091	-0.0827993122413524	0.5814423801117006	-0.09930085873084674	0.5843825467202265	0.3032238256013418	0.5524746651136743	0.8539902282836286	0.5728252300008265	1.0	1.0	0.0
3376	3.695895001242032e-08	3.695710640473017e-08	2.251104866515871e-08	0.9999943566036064	None	0.3333333333333333	1	0.5	4	0.7	7	0.2857142857142857	0.7	11	7	0	0	0	0.8571428571428571	6	7	0.8	12	0.0	0.6666666666666666	-0.027562479180302257	0.6548196659233976	0.01459273531545419	0.5890815419936457	7.902762784127648e-27	0.5	0.5896010499114477	0.5826077136127553	0	0.9090909090909091	0.0
5839	0.002146263115600997	0.0012392433910287193	0.0012390983429044788	0.9986780183012041	None	0.25	1	0.4	4	0.75	9	0.25925925925925924	0.75	13	9	0	0	0	0.6666666666666666	9	6	0.9333333333333333	14	0.0	1.0	0.04925454656136659	0.5042190566912484	-0.14558995418358017	1.0	0.09848414446241716	0.5739985807252372	0.7419836346669033	0.9999975473257319	0	0.6923076923076923	0.0
1199	None	None	None	None	None	0	0	0.2857142857142857	2	0.75	6	0.8333333333333334	0	0	0	9	0	0	0.3333333333333333	2	6	0.6666666666666666	10	0.0	0.25	0	0	0	0	0	0	0	0	0	0	0
1422	None	None	None	None	None	0	0	0.25	1	1.0	3	1.0	1.0	4	3	0	0	0	0.2	1	5	0.3333333333333333	5	0.0	0	0.04367623305459091	0.6609772256940143	-0.22839821668203014	0.5124142976058289	0.097665455756169	0.5033915967850863	0.8051614865206635	0.5606076899995139	0	1.0	0.0
524	None	None	None	None	None	0	0	0.625	5	0.3333333333333333	3	0.6875	0.1111111111111111	6	1	4	3	0	1.0	4	4	0.7333333333333333	11	0.42857142857142855	0.5714285714285714	0.0987206532468385	0.5042624094133651	0.0021289354562679663	0.5359617593328572	0.02029224742588969	0.5177794210842265	0.6033266210373824	0.5193481325264312	1.0	1.0	0.0
4418	0.014622506827198416	0.0010812101260485106	9.099560040980421e-05	0.9706370116864932	None	0.25	1	0.4	4	0.7692307692307693	10	0.23809523809523808	0.7692307692307693	14	10	0	0	0	0.7777777777777778	9	7	1.0	15	0.0	1.0	0.5183026598334765	0.6340886434408805	0.013754712740357314	0.5583205298398094	0.37649821560677	0.5512656009388235	0.8922583070481246	0.5817538609342887	0	0	0.0
3165	0.010834001722608944	0.00045636362281676593	0.00023893536182175053	0.990838266616779	None	0.25	1	0.4	4	0.75	9	0.25925925925925924	0.75	13	9	0	0	0	0.6666666666666666	9	6	0.9333333333333333	14	0.0	1.0	0.16404668974992256	0.5538255193103004	-0.09996577649229252	0.500143862940522	0.09999999997928985	0.5000000000726977	0.7548095278312206	0.5180517384718888	0	1.0	0.0
4401	0.024710942239143746	0.008435806341125758	0.0001217104474252881	0.9253492112433096	None	0.25	1	0.4	4	0.75	9	0.25925925925925924	0.75	13	9	0	0	0	0.6666666666666666	9	6	0.9333333333333333	14	0.0	1.0	0.6745814077032269	0.6300361944712034	0.07728413818202257	0.5854871930990786	0.44427276060956594	0.6582155347782579	0.9352646437667939	0.6250459189105257	0	0	0.0
2340	None	None	None	None	None	0	0	0.2777777777777778	5	0.6666666666666666	16	0.32098765432098764	0	0	0	25	10	0	1.0	9	9	1.7333333333333334	26	0.18518518518518517	0.17391304347826086	0	0	0	0	0	0	0	0	0	0	0
6452	0.002929887391320204	0.0011919435171734976	0.0011846457592174875	0.9973672859336563	None	0.25	1	0.4	4	0.7692307692307693	10	0.23809523809523808	0.7692307692307693	14	10	0	0	0	0.7777777777777778	7	9	1.0	15	0.0	1.0	-0.05431951658998964	0.504592042644971	0.09260962665235246	0.9999999999296758	-0.12274097765325034	0.6285756449432623	0.73069994500188	0.9996558635866515	0	1.0	0.0
2517	None	None	None	None	None	0.1875	3	0.4411764705882353	15	0.5	24	0.6172839506172839	0.4166666666666667	34	20	15	3	0	1.0	9	9	3.3333333333333335	50	0.15	1.0	0.00035283505121255846	0.6662681337224589	0.19578996195997667	0.665750989227472	7.902762784127648e-27	0.5	0.7178572129301221	0.6130445228180724	1.0	0.9705882352941176	0.0
1526	None	None	None	None	None	0.25	1	0.4	4	0.7692307692307693	10	0.23809523809523808	0.7692307692307693	14	10	0	0	0	0.7777777777777778	7	9	1.0	15	0.0	1.0	-0.09999729170910163	0.5000752376449149	0.3559105372401603	0.9999999999999993	0.09991080177295328	0.5011932070866689	0.9681336438682304	0.9999913520496913	0	0	0.0
515	None	None	None	None	None	0.07142857142857142	1	0.3	9	0.6976744186046512	30	0.5555555555555556	0.3023255813953488	20	13	24	2	0	1.0	9	9	3.0	45	0.044444444444444446	0.8888888888888888	5.088556360455575e-05	0.5150202020312912	0.07352355873106575	0.6104306431692536	0.010773314384078135	0.6785530306448906	0.6100721609179173	0.6031922118505615	1.0	1.0	0.0
4580	None	None	None	None	None	0.14285714285714285	2	0.36666666666666664	11	0.627906976744186	27	0.5555555555555556	0.6046511627906976	37	26	7	0	0	1.0	9	9	3.0	45	0.0	0.7777777777777778	0.09425763911333884	0.5646058423327337	7.902762784127648e-27	0.5	0.008372566984916998	0.5012960802599447	0.6050322022542244	0.5220740142445134	0	0.9459459459459459	0.0
701	None	None	None	None	None	0.25	1	0.4	4	0.6666666666666666	8	0.56	0.3333333333333333	7	4	6	2	0	1.0	5	5	0.9333333333333333	14	0.15384615384615385	0	0.0659096101529344	0.5884321206004666	0.00818052292589913	0.6677642628535029	0.04551589894294308	0.5211190201374611	0.5651627228992433	0.5938814985068626	1.0	1.0	0.0
6822	0.0031849196681250167	0.00019156889707750332	0.0001873915130318038	0.9950804772694265	None	0.25	1	0.4	4	0.75	9	0.25925925925925924	0.75	13	9	0	0	0	0.6666666666666666	6	9	0.9333333333333333	14	0.0	1.0	-0.09758708320872764	0.516506381018479	0.035041635131991176	0.649871645062238	0.06399545785021118	0.6618492007496322	0.6753883888185448	0.6111202213049364	0	1.0	0.0
2215	None	None	None	None	None	0.1	1	0.36363636363636365	8	0.6333333333333333	19	0.5714285714285714	0.36666666666666664	18	11	13	0	0	0.875	7	8	2.1333333333333333	32	0.0	0.48	0.10468421969705637	0.999898246847918	0.08332452899762498	0.5422961836614758	0.08973032303930181	0.5365140660252187	0.545115920070554	0.9596736659792263	0	0.2777777777777778	0.0
7364	0.0008675978453827448	0.0005874454016855671	-0.00016246561253548713	0.9983954750981504	None	0.25	1	0.4	4	0.75	9	0.25925925925925924	0.75	13	9	0	0	0	0.6666666666666666	6	9	0.9333333333333333	14	0.0	1.0	0.09999999999660139	0.5000000000805499	-0.04760286081810191	0.6713961619978361	0.09999999999998792	0.5000000003570428	0.6672573774028714	0.5592623365289678	0	0.9230769230769231	0.0
6284	0.015452103546376729	0.009909621195015882	0.007422636656458906	0.9737374428068478	None	0.25	1	0.4	4	0.7692307692307693	10	0.23809523809523808	0.7692307692307693	14	10	0	0	0	0.7777777777777778	7	9	1.0	15	0.0	1.0	0.26092174443199545	0.5080420344399776	0.03279015916024296	0.6482137713307069	0.099999999932011	0.5000000000779209	0.7229017621830909	0.5534094392699987	0	1.0	0.0
3681	0.0023490820337573144	0.0003520565402472147	0.00023743805255061073	0.9973725215796874	None	0.25	1	0.4	4	0.75	9	0.25925925925925924	0.75	13	9	0	0	0	0.6666666666666666	9	6	0.9333333333333333	14	0.0	1.0	0.01606541482351369	0.5020047546445061	-0.05724295516372361	0.5247909507479946	0.09999999999636047	0.5000000001661583	0.6552911264270146	0.5089377349812982	0	0	0.0
5869	0.008848951783995774	0.0012043160188403561	0.00041029496999960127	0.9664775204729028	None	0.25	1	0.4	4	0.75	9	0.25925925925925924	0.75	13	9	0	0	0	0.6666666666666666	9	6	0.9333333333333333	14	0.0	1.0	0.8481173877859499	0.5558097825466728	1.76208161824397e-06	0.5000235028811513	-0.048706873928114694	0.6516617134923752	0.9831235177321265	0.5704137837513416	0	1.0	0.0
4329	8.980516345393863e-06	3.495625744361175e-06	-2.735340746852539e-07	0.9989383525186687	None	0.3333333333333333	1	0.5	4	0.6666666666666666	6	0.3055555555555556	0.6666666666666666	10	6	0	0	0	1.0	6	6	0.7333333333333333	11	0.0	0.8	-0.04494173533865399	0.6378819362560937	0.039656198561154585	0.5112848211860265	-0.017028018770060167	0.5566156570895605	0.6069432107942657	0.5694455289537728	0	0	0.0
1098	None	None	None	None	None	0.125	1	0.5	9	0.4166666666666667	10	0.48148148148148145	0.125	10	3	15	1	0	0.6666666666666666	9	6	1.7333333333333334	26	0.037037037037037035	0.5714285714285714	0.07068582250109631	0.5441780559659761	-0.04083545035445865	0.5936013840228889	0.09951787518582829	0.513099487358896	0.6513068436290347	0.5505317072783438	1.0	1.0	0.0
6710	0.0005598666627947124	8.45316413141676e-06	-6.508971728034521e-06	0.9999987166535675	None	0.25	1	0.36363636363636365	4	0.7857142857142857	11	0.2222222222222222	0.7857142857142857	15	11	0	0	0	0.8888888888888888	8	9	1.0666666666666667	16	0.0	1.0	0.031216512955505586	0.5851676376866268	0.04654529429915923	0.5165921706456525	0.26282365141082376	0.5444342452719714	0.7385937310861023	0.5488952418484012	0	0.8	0.0
3269	0.004720237910708062	0.002994387657248152	0.0027264752606373185	0.9956620122983689	None	0.25	1	0.36363636363636365	4	0.7857142857142857	11	0.2222222222222222	0.7857142857142857	15	11	0	0	0	0.8888888888888888	8	9	1.0666666666666667	16	0.0	1.0	0.20681909748262797	0.5669971761486207	-0.09999968746774843	0.5000002502333895	-0.060468129237807165	0.5141724983258436	0.7962096494513015	0.5271662422718436	0	0.7333333333333333	0.0
3078	0.003024623896947622	0.00030167453879703524	-0.000284640971412719	0.9930636503959587	None	0.3333333333333333	1	0.4444444444444444	4	0.7272727272727273	8	0.2653061224489796	0.7272727272727273	12	8	0	0	0	1.0	7	7	0.8666666666666667	13	0.0	0.6666666666666666	0.09999999999906564	0.5000000000021726	0.0528622024169164	0.8346426224966425	-0.0999263198555195	0.5002275149737984	0.7125638612565206	0.6317972690545409	0	1.0	0.0
4236	0.00825082145813411	0.0007195887168703613	-0.0002567725287257177	0.9972994137921978	None	0.25	1	0.4	4	0.7692307692307693	10	0.23809523809523808	0.7692307692307693	14	10	0	0	0	0.7777777777777778	7	9	1.0	15	0.0	1.0	1.5378254313601279e-24	0.5	0.04456103120583431	0.6311643978095023	0.09999984074244841	0.5000512175022247	0.6059941549800024	0.5446656337970938	0	1.0	0.0
6841	0.0006252532531440616	9.947242049839564e-05	-6.546720387380989e-05	0.9985896436717226	None	0.25	1	0.4	4	0.75	9	0.25925925925925924	0.75	13	9	0	0	0	0.6666666666666666	6	9	0.9333333333333333	14	0.0	1.0	7.902762784127648e-27	0.5003786598951872	0.007103020052333072	0.5662522701229459	-0.620615782637717	1.0	0.981422532661953	1.0	0	1.0	0.0
6400	0.00549427890146766	0.0038834899898561987	0.003882029628985867	0.9947711418989905	None	0.25	1	0.4	4	0.7692307692307693	10	0.23809523809523808	0.7692307692307693	14	10	0	0	0	0.7777777777777778	7	9	1.0	15	0.0	1.0	-0.09998140706064178	0.5002028070453173	-0.08979964992439785	0.6652239864175561	0.09944860033839277	0.5480578026130339	0.7164498104272523	0.5728364459528041	0	1.0	0.0
2828	0.006631183924180365	0.001735646396477861	0.0007704045015781648	0.9952132984341322	None	0.25	1	0.4	4	0.7692307692307693	10	0.23809523809523808	0.7692307692307693	14	10	0	0	0	0.7777777777777778	7	9	1.0	15	0.0	1.0	-0.09933091249610232	0.523673847441322	-0.00699706670718616	0.6564122961672604	0.028218651329991316	0.6824226201651513	0.6600981215672105	0.623010692946787	0	0	0.0
603	None	None	None	None	None	0	0	0.14285714285714285	1	1.0	8	1.0	0	0	0	9	12	0	0.4	5	2	0.6666666666666666	10	0.5454545454545454	0	0	0	0	0	0	0	0	0	0	0	0
4869	0.0004829663832179993	0.00010368044607849718	-0.00010094697144036057	0.9993982441550585	None	0.25	1	0.4	4	0.75	9	0.25925925925925924	0.75	13	9	0	0	0	0.6666666666666666	6	9	0.9333333333333333	14	0.0	1.0	-0.027758261438454973	0.5429727700519594	2.8968992517362597e-07	0.500003443553464	0.02312166030428309	0.6780423809028008	0.5955664064928082	0.5758369503582904	0	0	0.0
5886	0.0022850429568106205	0.0018165306522206495	0.0006763876119581058	0.9986338273238475	None	0.25	1	0.4	4	0.75	9	0.25925925925925924	0.75	13	9	0	0	0	0.6666666666666666	9	6	0.9333333333333333	14	0.0	1.0	-0.04399248537232822	0.5000000487484015	-0.3351610052954025	0.9999999999727678	0.09946701297050922	0.5904162631410594	0.9821302293479335	0.9997337392421726	0	1.0	0.0
2612	None	None	None	None	None	0.1	1	0.4782608695652174	11	0.46875	15	0.5396825396825397	0.09375	10	3	23	5	0	0.7777777777777778	9	7	2.2666666666666666	34	0.11627906976744186	0.6896551724137931	0.2540080324489917	0.5597104550923718	0.04536013183909364	0.540329168221003	0.09995243237538458	0.5001579494279609	0.6995076662458525	0.5334737482153279	0.0	0	0.0
4919	0.003956801623077178	0.002117898823573641	-0.0010151338729141098	0.9906345662635393	None	0.3333333333333333	1	0.5	4	0.7	7	0.2857142857142857	0.7	11	7	0	0	0	0.8571428571428571	7	6	0.8	12	0.0	0.6666666666666666	0.09999210488236451	0.5000135699998614	0.11772153519359083	1.0	-0.09999662116530536	0.5000061676910643	0.7292159526381422	0.999996150112632	0	1.0	0.0
6944	2.2304207727185315e-08	2.1151160088838146e-08	1.328652520406062e-09	0.9999972629118266	None	0.25	1	0.4	4	0.7692307692307693	10	0.23809523809523808	0.7692307692307693	14	10	0	0	0	0.7777777777777778	7	9	1.0	15	0.0	1.0	0.14601750122760415	0.5744998795608564	0.04231031215228529	0.6608438115773791	7.902762784127648e-27	0.5	0.673520788838694	0.5799164645512549	0	0.21428571428571427	0.0
4333	0.022207264249026498	0.010996268236011516	0.0019026951090015548	0.950392242936121	None	0.25	1	0.36363636363636365	4	0.7857142857142857	11	0.2222222222222222	0.7857142857142857	15	11	0	0	0	0.8888888888888888	9	8	1.0666666666666667	16	0.0	1.0	0.6367515838474883	0.576047614163059	0.08822767329069063	0.5686968310243329	0.40934627247269956	0.6296872855458969	0.9039171533940535	0.5917795815156002	0	1.0	0.0
4594	0.004790470587409285	0.0008753449690838605	0.0008430687305472989	0.9944526465614889	None	0.25	1	0.36363636363636365	4	0.7857142857142857	11	0.2222222222222222	0.7857142857142857	15	11	0	0	0	0.8888888888888888	9	8	1.0666666666666667	16	0.0	1.0	-0.07846960483004155	0.6558782945943581	0.006478631959878264	0.5692671756144204	0.31743514270359363	0.6760609903896475	0.8446419064913842	0.6348753604362881	0	0.9333333333333333	0.0
930	None	None	None	None	None	0	0	0.25806451612903225	8	0.7272727272727273	32	0.8518518518518519	0.4772727272727273	27	21	18	0	0	0.6666666666666666	9	6	3.066666666666667	46	0.0	1.0	3.471913170618946e-07	0.5000075415746031	0.05169985163959358	0.580549282045408	0.09592650289178031	0.513291905588481	0.6026865956666153	0.5314782269183107	0	1.0	0.0
2543	None	None	None	None	None	0	0	0.75	3	0.3333333333333333	1	0.5555555555555556	0.3333333333333333	4	1	0	1	0	1.0	3	3	0.3333333333333333	5	1.0	1.0	2.4562219132192775e-08	0.5000013181895395	-0.04884048569865486	0.5064015497447112	0.099482626410314	0.5008587079449609	0.6492137049236099	0.5024206232675397	0.0	0	0.0
6850	0.00043594773219877053	3.3481808076793453e-06	-2.1320546340033537e-06	0.9999605563945616	None	0.25	1	0.4	4	0.75	9	0.25925925925925924	0.75	13	9	0	0	0	0.6666666666666666	6	9	0.9333333333333333	14	0.0	1.0	-0.003865026715427705	0.5751270619759121	-0.040450023757364305	0.6719447660972767	0.099997957810597	0.5003959112696535	0.6560840568423149	0.5843021478211349	0	0.38461538461538464	0.0
4614	2.182145856518183e-08	2.0784613173998722e-08	1.1898382973951818e-09	0.9999971036953252	None	0.25	1	0.4	4	0.7692307692307693	10	0.23809523809523808	0.7692307692307693	14	10	0	0	0	0.7777777777777778	7	9	1.0	15	0.0	1.0	1.5315851137301438e-05	0.5001069334236781	0.005394529704936767	0.5649703778589559	7.765253216929347e-12	0.5000042665806467	0.5063407619182058	0.5218031625213683	0	1.0	0.0
3731	0.002084349285505722	0.0002701346794689171	-0.00011638645300418377	0.9983085134343561	None	0.25	1	0.4	4	0.75	9	0.25925925925925924	0.75	13	9	0	0	0	0.6666666666666666	6	9	0.9333333333333333	14	0.0	1.0	7.902762784127648e-27	0.5	0.0045732196290474494	0.5807544980852646	0.09214206990407968	0.509702536903027	0.604528595376207	0.5303531696731111	0	1.0	0.0
5266	0.020181770171368848	0.0064224299523433755	0.0030474285083058016	0.9960316257837969	None	0.25	1	0.4	4	0.7692307692307693	10	0.23809523809523808	0.7692307692307693	14	10	0	0	0	0.7777777777777778	7	9	1.0	15	0.0	1.0	0.09604884978822788	0.5226274533602452	-0.04872278770335052	0.6283317678797457	0.47846726123017874	0.5487204752485235	0.9042664604646155	0.5671862422140064	0	0.7857142857142857	0.0
6918	0.0024263300172420402	0.0003545900718078032	-0.00019869403187668293	0.997865608224087	None	0.25	1	0.4	4	0.7692307692307693	10	0.23809523809523808	0.7692307692307693	14	10	0	0	0	0.7777777777777778	7	9	1.0	15	0.0	1.0	0.29545829344634544	0.5801984513148282	0.07668348826395377	0.543766208297864	0.03006460780262346	0.5026541469807221	0.7637813417122802	0.5423746762320176	0	1.0	0.0
168	None	None	None	None	None	0	0	0.325	13	0.5964912280701754	34	0.8194444444444444	0.21052631578947367	23	12	35	3	0	0.8888888888888888	9	8	3.933333333333333	59	0.047619047619047616	0.8461538461538461	-0.08824535688522699	0.5423414162561869	0.008039934810530575	0.67133459504387	-0.06322328112227274	0.5467751722788498	0.5954676133338423	0.5883664275867497	0.9565217391304348	1.0	0.0
2689	7.646359873481505e-07	1.0784736657574796e-07	6.843574742500139e-08	0.9999561447844669	None	1.0	1	1.0	4	0.0	0	0.5555555555555556	0	4	0	0	0	0	1.0	3	3	0.3333333333333333	5	0.0	1.0	0	0	0	0	0	0	0	0	0	0	0
7195	2.1938163742231384e-08	2.24717801129398e-08	1.1710525381512116e-09	0.999997489481562	None	0.25	1	0.4	4	0.7692307692307693	10	0.23809523809523808	0.7692307692307693	14	10	0	0	0	0.7777777777777778	7	9	1.0	15	0.0	1.0	3.802418427774372e-09	0.5000001330266691	0.004897937983562639	0.6681336645276177	8.205237086567147e-27	0.5000000000008086	0.5890200982004788	0.558050087684674	0	1.0	0.0
1083	None	None	None	None	None	0	0	0.45	9	0.42857142857142855	12	0.75	0.14285714285714285	12	4	17	5	0	0.625	8	5	2.0	30	0.16666666666666666	0.6153846153846154	-0.012908038616078189	0.6974097074753426	0.12819013374247565	0.6580914484658293	-0.10874241433770708	0.6937990165669189	0.7336392844490307	0.6833575168587424	0.9166666666666666	0.75	0.0
996	None	None	None	None	None	0	0	0.17647058823529413	6	0.8125	39	0.6172839506172839	0.5208333333333334	31	25	18	3	0	1.0	9	9	3.3333333333333335	50	0.08823529411764706	0.7317073170731707	1.0176080160253727e-05	0.5015418632420121	0.11656502327024901	0.9972224626241015	0.15754177094160055	0.5936232294996905	0.675931508915195	0.8898797685294876	1.0	1.0	0.0
5766	2.9455635310086274e-08	2.639793579104691e-08	2.6376451275358393e-08	0.999995917025924	None	0.25	1	0.4	4	0.75	9	0.25925925925925924	0.75	13	9	0	0	0	0.6666666666666666	9	6	0.9333333333333333	14	0.0	1.0	0.09957970155999564	0.5581110760300338	0.0628707389578441	0.5553626258050837	7.902762784127648e-27	0.5	0.601371387433852	0.5379155452783551	0	0	0.0
3222	0.005485021828100852	0.0012008485844526512	-0.0011916674438674502	0.9854269598065364	None	0.25	1	0.36363636363636365	4	0.7857142857142857	11	0.2222222222222222	0.7857142857142857	15	11	0	0	0	0.8888888888888888	9	8	1.0666666666666667	16	0.0	1.0	0.35667054496174055	0.613621076939272	0.1831987270219173	0.6286311814396722	0.09997007154843565	0.5000352410788412	0.7485612915737928	0.5816822477794885	0	1.0	0.0
710	None	None	None	None	None	0	0	0.6	3	0.6	3	0.5833333333333334	0.6	6	3	0	0	0	0.3333333333333333	6	2	0.4666666666666667	7	0.0	0.4	0.0010561180010607081	0.5021086492778462	0.22981226655156933	0.5239490696998991	0.047159571679792976	0.5454619508419433	0.7286693518615982	0.5238698174608786	0	0.8333333333333334	0.0
4330	0.011800682972716928	0.005162195902012295	0.004606861512706586	0.9823537704313555	None	0.25	1	0.4	4	0.7692307692307693	10	0.23809523809523808	0.7692307692307693	14	10	0	0	0	0.7777777777777778	9	7	1.0	15	0.0	1.0	0.2527923675909176	0.5500484883977578	0.058367544959583996	0.6328266539668514	0.09999999999996527	0.500000000000041	0.6885796608605371	0.5617850333651944	0	0.35714285714285715	0.0
1553	None	None	None	None	None	0	0	0.4	2	0.8	4	0.4666666666666667	0.8	6	4	0	0	0	0.6	5	3	0.4666666666666667	7	0.0	0	0.061639754611530005	0.6621409860823446	-0.10339625551592538	0.5126245627934097	0.08704136712758079	0.5291077292903853	0.7009294720306872	0.5695398100214527	0	1.0	0.0
3283	0.006377193060579379	0.00023459275330952814	0.00011455196908802269	0.992883995742937	None	0.25	1	0.4	4	0.75	9	0.25	0.75	13	9	0	0	0	0.875	8	7	0.9333333333333333	14	0.0	0.8571428571428571	0.09837034340890749	0.5510051885285909	-0.010112020790229933	0.6805164785022512	0.1353763762218048	0.5129995375097192	0.6523045076075172	0.5836146344885266	0	1.0	0.0
1235	None	None	None	None	None	0	0	0.6666666666666666	2	0.5	1	0.6666666666666666	0	2	0	1	4	0	0.6666666666666666	3	2	0.26666666666666666	4	1.0	0.6666666666666666	0	0	0	0	0	0	0	0	0	0	0
6325	0.002195953267565435	0.001191467536340125	-0.0004208764910658806	0.9978951008977919	None	0.25	1	0.4	4	0.75	9	0.25925925925925924	0.75	13	9	0	0	0	0.6666666666666666	6	9	0.9333333333333333	14	0.0	1.0	0.09999998873813573	0.5000001826617548	0.09988305519258185	0.5004734822240409	0.221105564327254	0.5472839408121354	0.639033784007599	0.5159610157728604	0	1.0	0.0
959	None	None	None	None	None	0	0	0.25	1	1.0	4	0.6	0	0	0	5	11	0	0.4	5	2	0.4	6	0.7857142857142857	0	0	0	0	0	0	0	0	0	0	0	0
870	None	None	None	None	None	0.125	1	0.3157894736842105	6	0.6923076923076923	18	0.345679012345679	0.6923076923076923	24	18	3	2	0	1.0	9	9	1.8666666666666667	28	0.5	0.6086956521739131	0.0005954804973740298	0.6726768482960233	0.0986346700052582	0.5041497213314821	0.042956465337891256	0.6807099859953244	0.6766686545551691	0.6219855194860128	1.0	1.0	0.0
638	None	None	None	None	None	0	0	0.5	2	0.75	3	0.6	0.75	5	3	0	0	0	0.4	5	2	0.4	6	0.0	0	0.2933429307045139	0.550224974733346	-0.09840361022099055	0.5047514739926212	0.07764322813112381	0.5095254268537862	0.8322531084055668	0.5215443610740692	0	1.0	0.0
4267	1.0719506114128929e-08	1.081695520978937e-08	7.357475309537763e-12	0.999998866568183	None	0.25	1	0.4	4	0.75	9	0.25925925925925924	0.75	13	9	0	0	0	0.6666666666666666	6	9	0.9333333333333333	14	0.0	1.0	0.09242837904123499	0.5220919392656173	0.09709496695153841	0.5235054075525103	7.902762784127648e-27	0.5	0.6072862189958234	0.5152050032056645	0	1.0	0.0
721	None	None	None	None	None	0.16666666666666666	1	0.5	7	0.3888888888888889	7	0.6666666666666666	0.2222222222222222	10	4	9	4	0	0.8333333333333334	5	6	1.3333333333333333	20	0.25	0.13333333333333333	-0.03750733896202689	0.6378950946907876	0.08359214385670624	0.5885839817937456	0.09055811825882895	0.555317911868651	0.6354935184383158	0.594398441711306	0.0	0	0.0
6791	2.860068069819106e-08	2.6036451541069275e-08	1.645430966330142e-09	0.9999960637298542	None	0.25	1	0.4	4	0.75	9	0.25925925925925924	0.75	13	9	0	0	0	0.6666666666666666	6	9	0.9333333333333333	14	0.0	1.0	0.09999109428429552	0.5000365279608909	0.050678419554463616	0.677678738642865	2.415161383246373e-09	0.5000065973809019	0.6103207284091765	0.5616264861726822	0	0	0.0
6970	2.1910195079127884e-08	2.190996023895658e-08	1.9575717229629067e-10	0.9999975613352547	None	0.25	1	0.4	4	0.7692307692307693	10	0.23809523809523808	0.7692307692307693	14	10	0	0	0	0.7777777777777778	7	9	1.0	15	0.0	1.0	0.09999987317029894	0.500038402274822	-0.024389308254332755	0.5141341334007664	7.902762784127648e-27	0.5	0.6313885675358363	0.5047252934214126	0	1.0	0.0
3680	0.02167303669473841	0.001210144110741151	0.00039620464135131065	0.9742439308534312	None	0	0	0.3333333333333333	3	0.8181818181818182	9	0.28888888888888886	0.8181818181818182	12	9	0	1	0	0.5555555555555556	5	9	0.8666666666666667	13	1.0	1.0	0.3555703568262238	0.777095882193784	-0.001278687765712158	0.6629192937814596	0.38176296456287157	0.6198460827159459	0.8594380103148679	0.6909752478966189	1.0	1.0	0.0
2643	0.00022019732944142186	2.4939981114293875e-06	1.4618127283337601e-06	0.9995669695170847	None	0.16666666666666666	1	0.5	7	0.5	9	0.7142857142857143	0.4444444444444444	15	8	4	0	0	0.5714285714285714	4	7	1.3333333333333333	20	0.0	0.75	0.10631444518199465	0.9823722572572272	0.04919843217556935	0.5808030271798517	0.09999991167725601	0.5000080901067153	0.5797901390368614	0.8098239253373315	0	0.8	0.0
262	None	None	None	None	None	0	0	0.25	1	1.0	3	1.0	1.0	4	3	0	3	0	0.2	1	5	0.3333333333333333	5	1.0	0	-0.0984925008757453	0.5035751943396249	0.00045497038842531667	0.5118785455830519	0.0999999595692003	0.5000004389160416	0.6921827336482003	0.5051519760829962	1.0	1.0	0.0
507	None	None	None	None	None	0	0	0.3333333333333333	3	0.6363636363636364	7	0.43333333333333335	0.36363636363636365	7	4	5	2	0	0.8333333333333334	5	6	0.8666666666666667	13	0.18181818181818182	0	0.29889259759367104	1.0	0.09997939870962054	0.5000243222242674	0.04919801529532597	0.5448316107744943	0.7837975811032066	1.0	0.9285714285714286	1.0	0.2077146306044135
4736	0.004792868999506198	0.0004900275461731331	-0.0003921152023857213	0.9849961560447863	None	0.25	1	0.4	4	0.75	9	0.25925925925925924	0.75	13	9	0	0	0	0.6666666666666666	6	9	0.9333333333333333	14	0.0	1.0	-0.04293957481210568	0.6611121953898251	0	0.5	0.099999999814009	0.5000202002820695	0.645392324582075	0.555465398643297	0	1.0	0.0
4297	0.007881065367338397	0.0033237864753919407	0.0030629788542394206	0.9944778041094724	None	0.15384615384615385	2	0.39285714285714285	11	0.6	24	0.5185185185185185	0.6	35	24	6	0	0	1.0	9	9	2.8	42	0.0	0.7878787878787878	0.09999450064445303	0.5001714681736816	0.0851931410677861	0.5534478007595419	0.08684390235758246	0.5241442121376186	0.5248311088395862	0.5259723546637125	0	1.0	0.0
1303	None	None	None	None	None	0.5	1	0.6666666666666666	4	0.5714285714285714	4	0.42857142857142855	0.5714285714285714	8	4	0	0	0	0.42857142857142855	7	3	0.6	9	0.0	1.0	0.029124391427802033	0.6650245974597288	0.0007772404259736507	0.5010436020540627	0.024177718795147463	0.5549034945638828	0.5909854239815887	0.57529337127855	0	0.125	0.0
5051	0.0005110303733681729	1.8844310326724486e-05	1.8064075501625644e-05	0.999962451117566	None	0.25	1	0.4	4	0.7692307692307693	10	0.23809523809523808	0.7692307692307693	14	10	0	0	0	0.7777777777777778	7	9	1.0	15	0.0	1.0	0.0030174808700913396	0.5	0.14049879789103875	0.6764753039401913	0.10787006395026713	0.6437635288113339	0.6424542118773553	0.6090019905961649	0	1.0	0.0
2806	1.4727154892983312e-07	1.461555019730665e-07	1.3073079796240245e-07	0.999976630680273	None	0.2222222222222222	4	0.39473684210526316	15	0.5636363636363636	31	0.7037037037037037	0.43636363636363634	38	24	18	0	0	1.0	9	9	3.8	57	0.0	0.875	4.299435690945023e-05	0.5690756586789271	0.09999999965084874	0.5000000721833038	3.8570033147504466e-15	0.5000244954235882	0.6156921414260285	0.5231649985572023	0	0.2894736842105263	0.0
3665	0.004943210193758411	8.51645897929306e-05	-1.0084835835771586e-05	0.9925564431881523	None	0.3333333333333333	1	0.5	4	0.6666666666666666	6	0.3142857142857143	0.6666666666666666	10	6	0	0	0	0.7142857142857143	7	5	0.7333333333333333	11	0.0	1.0	2.175594749258057e-18	0.500000014385278	-0.007859576342367081	0.661599519414186	0.09999994186100289	0.500003689206787	0.6260295361879975	0.5556390543838442	0	1.0	0.0
241	None	None	None	None	None	0	0	0.3333333333333333	2	0.8333333333333334	5	0.8	0.6666666666666666	6	4	1	1	0	0.4	2	5	0.5333333333333333	8	0.25	0	0.2389129558800258	0.5691654645166117	0.027345890675814128	0.5145239070123412	0.0818644208884552	0.5144315321310381	0.7100116180864682	0.5328112150428026	0.6666666666666666	1.0	0.0
503	None	None	None	None	None	0	0	0.05555555555555555	1	1.0	25	0.9	0	0	0	26	0	0	0.8333333333333334	5	6	1.8	27	0.0	0.18181818181818182	0	0	0	0	0	0	0	0	0	0	0
6577	0.00035634649114546827	1.6241386884555784e-06	-1.5986674828525702e-06	0.9999985901481943	None	0.25	1	0.4	4	0.75	9	0.25	0.75	12	9	1	0	0	0.875	8	7	0.9333333333333333	14	0.0	1.0	0.015906788128725056	0.5029057751287364	0.02058316081457256	0.6006533305315401	0.3570232619960779	0.6090908137780118	0.8315968587176328	0.5714495655031838	0	0.75	0.0
7056	0.0023907230873062906	0.0002989211659203741	0.00029629897374629206	0.9984137857836406	None	0.25	1	0.4	4	0.75	9	0.25	0.75	13	9	0	0	0	0.875	8	7	0.9333333333333333	14	0.0	1.0	0.09699007400596227	0.5087386293810952	0	0.5	0.0999754939824517	0.500094363576722	0.6140603615891104	0.5029445935818037	0	0.07692307692307693	0.0
4692	0.006959860606779113	0.0009045834968186221	0.0008357293585653823	0.9917060783056056	None	0.25	1	0.4	4	0.75	9	0.25925925925925924	0.75	13	9	0	0	0	0.6666666666666666	6	9	0.9333333333333333	14	0.0	1.0	0.02275728191377701	0.6811870187002568	0.0011897419817127448	0.5007972641857058	0.12958528808183964	0.69626421989456	0.6776857032760228	0.6296379911104244	0	0	0.0
3776	0.0005354533669643981	0.00045192253004397415	0.000427807926345303	0.9990409162117067	None	0.2222222222222222	2	0.42857142857142855	9	0.5862068965517241	17	0.38271604938271603	0.5862068965517241	26	17	4	0	0	1.0	9	9	2.066666666666667	31	0.0	0.7272727272727273	0.09999976266329731	0.5002382555267697	-0.05891363508462997	0.6226944214432196	0.06909119231094571	0.6185661253245397	0.6678833960429094	0.5813878775979976	0	1.0	0.0
3048	0.004889313774658335	0.0014024164253174742	-0.0005117846639427286	0.9944398415438095	None	0.25	1	0.36363636363636365	4	0.7857142857142857	11	0.2222222222222222	0.7857142857142857	15	11	0	0	0	0.8888888888888888	9	8	1.0666666666666667	16	0.0	1.0	0.09204215572502021	0.5449391705162187	0.006572076400147	0.5089417499910699	0.09999684698716424	0.5000305937724776	0.6041804668720478	0.5180035685073862	0	1.0	0.0
2997	0.00014000952261631204	2.0819800792594233e-06	-1.9598124081785854e-06	0.9999901918199539	None	0.14285714285714285	2	0.3548387096774194	11	0.6136363636363636	27	0.5679012345679012	0.45454545454545453	30	20	15	1	0	1.0	9	9	3.066666666666667	46	0.041666666666666664	0.7894736842105263	-0.07057456223963095	0.6641592606448187	0.28013991751782663	0.6571001465268048	0.025752189809786545	0.5187550173780955	0.8167487989712644	0.6151737309383418	1.0	0.9666666666666667	0.0
4177	0.0020049521389601953	0.0002827209622298055	0.00024147938760927246	0.9963018192741298	None	0.25	1	0.4	4	0.7692307692307693	10	0.23809523809523808	0.7692307692307693	14	10	0	0	0	0.7777777777777778	7	9	1.0	15	0.0	1.0	1.888984844403573e-06	0.5000770628181889	0.1599643936822641	0.9478863364038468	0.09752556860195637	0.632187238121311	0.6918545276514915	0.7590678410958871	0	1.0	0.0
3033	1.3971353789249621e-05	4.281409610677524e-06	-4.281409596043725e-06	0.9987687930802339	None	0	0	0.25	1	1.0	3	1.0	1.0	4	3	0	0	0	0.2	1	5	0.3333333333333333	5	0.0	0	-0.09642432263292902	0.5131768513120766	0	0.5	0	0.5	0.611720162319719	0.504393187976956	0	1.0	0.0
1165	None	None	None	None	None	0	0	0.4	2	0.8	4	1.0	0.8	6	4	0	2	0	0.14285714285714285	1	7	0.4666666666666667	7	1.0	0.6666666666666666	0.0019611468274307745	0.5270416367230412	-0.1933780374846299	0.5872694018338427	0.09999733759325573	0.5000084659139062	0.7719760567597799	0.5383408052575982	1.0	1.0	0.0
737	None	None	None	None	None	0.25	1	0.4	4	0.75	9	0.25925925925925924	0.75	13	9	0	0	0	0.6666666666666666	9	6	0.9333333333333333	14	0.0	1.0	0.07498135902124911	0.8543012353748314	0.02455049197694229	0.5504984129109988	0.05619908606500631	0.5659547120409654	0.5716137366078111	0.6782186608917125	0	1.0	0.0
7517	0.005168118974452708	0.0020589795539658205	0.0005866296960076934	0.9928044822709818	None	0.25	1	0.4	4	0.7692307692307693	10	0.23809523809523808	0.7692307692307693	14	10	0	0	0	0.7777777777777778	7	9	1.0	15	0.0	1.0	-0.09871029710114627	0.5509303828185799	0.1948864769062419	0.5847700672317705	0.09990804696380862	0.5003572285936486	0.7726610930405884	0.5455604172945244	0	1.0	0.0
7324	0.0030270314892319734	0.0007901197993214701	-0.0007883162984308243	0.9953756966537303	None	0.25	1	0.4	4	0.7692307692307693	10	0.23809523809523808	0.7692307692307693	14	10	0	0	0	0.7777777777777778	7	9	1.0	15	0.0	1.0	-0.015885425541100125	0.6736217410179902	1.9357232544354544e-07	0.5000004471280103	0.09992329734533023	0.5001183146049234	0.6260018362163501	0.5601314585986423	0	0.42857142857142855	0.0
7434	2.111966256459666e-08	1.957528113093984e-08	-7.836879460030639e-11	0.9999971966645431	None	0.25	1	0.4	4	0.7692307692307693	10	0.23809523809523808	0.7692307692307693	14	10	0	0	0	0.7777777777777778	7	9	1.0	15	0.0	1.0	0.04664881512648763	0.5525636905244451	0.007628297284631766	0.5699417819302404	2.64551445488999e-10	0.5000010778653471	0.5511493003655722	0.5409623574773027	0	1.0	0.0
1427	None	None	None	None	None	0	0	0.42857142857142855	3	0.75	6	0.3333333333333333	0.75	9	6	0	0	0	0.8333333333333334	6	5	0.6666666666666666	10	0.0	0.4	0.06479326284676676	0.6448244457089051	0.10995687379302836	0.5647667274483952	0.00540167734030852	0.5057588082464683	0.6451987610975712	0.5728065099788117	0	1.0	0.0
3927	2.5857336256141386e-08	2.5315465190079366e-08	1.3078889926010701e-08	0.9999957782521834	None	0.25	1	0.4	4	0.75	9	0.25	0.75	13	9	0	0	0	0.875	7	8	0.9333333333333333	14	0.0	0.8571428571428571	0.02249399437069361	0.5118713407529973	-0.03723581092693632	0.6589764131008683	7.902762784127648e-27	0.5	0.5871003066852446	0.5585822395203633	0	1.0	0.0
4000	0.0020227126652760633	0.00041903717943073734	0.00015059819045630377	0.9982399831717346	None	0.25	1	0.4	4	0.7692307692307693	10	0.234375	0.7692307692307693	14	10	0	0	0	1.0	8	8	1.0	15	0.0	0.8571428571428571	0.06244482118198817	0.5598218372195407	-0.051275622107188355	0.6761813983899215	-0.09999999840306208	0.5000000032756787	0.6803474017773489	0.5806816633999402	0	1.0	0.0
3207	0.002798591646828001	0.0003004328434917239	0.00025193249934493347	0.995647766756051	None	0.25	1	0.4	4	0.7692307692307693	10	0.23809523809523808	0.7692307692307693	14	10	0	0	0	0.7777777777777778	9	7	1.0	15	0.0	1.0	-0.0473004614798984	0.6511242182405974	0.051839432147241626	0.9999999975473908	0.09999998754680284	0.5000000475717505	0.7057160579004804	0.9989058681963927	0	1.0	0.0
4090	0.0025615677151101524	0.00048800800594521183	0.00033428544510213633	0.9977495270517864	None	0.23076923076923078	3	0.32142857142857145	9	0.717948717948718	28	0.5061728395061729	0.717948717948718	37	28	3	0	0	1.0	9	9	2.7333333333333334	41	0.0	1.0	0.09999999927050236	0.5000146822625858	0.05692958940069004	0.6394036845089092	0.031835795920878374	0.6181212211622276	0.5935368568070836	0.5869745702200457	0	1.0	0.0
4024	None	None	None	None	None	0.14285714285714285	2	0.36666666666666664	11	0.627906976744186	27	0.5555555555555556	0.6046511627906976	37	26	7	0	0	1.0	9	9	3.0	45	0.0	0.7777777777777778	0.03638363743274679	0.5413326173690738	0.09989418580599013	0.5073042434484875	0.09999999218731226	0.5000000201711613	0.5730142603889802	0.5162382667302878	0	1.0	0.0
2485	None	None	None	None	None	0	0	0.3333333333333333	3	0.8181818181818182	9	0.28888888888888886	0.8181818181818182	12	9	0	0	0	0.5555555555555556	9	5	0.8666666666666667	13	0.0	1.0	0.007862507934062369	0.5114164357023439	0.06748377033744773	0.5444486983459257	-0.005872975083986751	0.678849484421241	0.5953938453897932	0.5803335661553266	0	1.0	0.0
859	None	None	None	None	None	0	0	0.5	2	0.6666666666666666	2	0.5555555555555556	0.3333333333333333	3	1	1	0	0	1.0	3	3	0.3333333333333333	5	0.0	0	0.24247388373724288	0.6426823192705712	-0.013320590545661934	0.6588007443087626	0.09963600077980467	0.5078489922558578	0.6638077378396333	0.6047889063032618	0	0.6666666666666666	0.0
6299	0.011977846945869576	0.004892704311963261	0.004776364695826948	0.9937437375714357	None	0.25	1	0.4	4	0.75	9	0.25925925925925924	0.75	13	9	0	0	0	0.6666666666666666	9	6	0.9333333333333333	14	0.0	1.0	0.08098821808514986	0.5753837623336665	0.09822871050251195	0.5000000000000001	0.4902120981378465	0.7157605550450666	0.8787000632656489	0.6008784619627722	0	0.6153846153846154	0.0
2317	None	None	None	None	None	0.5	4	0.6111111111111112	11	0.4166666666666667	10	0.48148148148148145	0.16666666666666666	11	4	14	0	0	0.6666666666666666	6	9	1.7333333333333334	26	0.0	0.8	0.035903418155313505	0.5183697406903846	0.09871183526088734	0.5003462920778342	0.09790511044200248	0.5046004635220017	0.571744383091862	0.5077743393864217	0	0.8181818181818182	0.0
1174	None	None	None	None	None	0	0	0.3333333333333333	1	1.0	2	1.0	0	0	0	3	10	0	0.25	4	1	0.26666666666666666	4	1.0	0	0	0	0	0	0	0	0	0	0	0	0
3806	0.000919850920575739	0.00017383837232423682	0.0001620891115169273	0.998568405236187	None	0	0	0.5	3	0.6666666666666666	4	0.5714285714285714	0.6666666666666666	7	4	0	1	0	0.2857142857142857	2	7	0.5333333333333333	8	1.0	0.6666666666666666	-0.03737403276541881	0.6737799167886763	0.09956304400232174	0.5008426299034838	0.09778000263863515	0.5031915453474245	0.654554145092383	0.5614763842670463	1.0	0.8571428571428571	0.0
3273	2.6295497081566235e-06	9.396642306352886e-07	3.38439779490317e-08	0.9997197707455837	None	0	0	0.42857142857142855	3	0.75	6	0.3333333333333333	0.75	9	6	0	1	0	0.8333333333333334	5	6	0.6666666666666666	10	1.0	0.4	-0.02428701533842785	0.5099807053338589	0.12956708942221595	0.5558832561739924	1.5757139281117608e-11	0.5000001414726192	0.6655772316260092	0.522019043172176	1.0	1.0	0.0
7519	0.0001591174096555079	7.607786462619162e-05	-7.599836720834126e-05	0.9998687941157064	None	0.25	1	0.4	4	0.75	9	0.25	0.75	13	9	0	0	0	0.875	7	8	0.9333333333333333	14	0.0	1.0	0.0392237232507469	0.5130695923069738	0.07463846654809433	0.5658905341497246	-0.04718140796789505	0.6535724948280823	0.6187080820903227	0.5786883764622369	0	0.15384615384615385	0.0
6163	0.01870628512315805	0.0008302914140334071	0.0007011048631581833	0.9890190081447382	None	0.25	1	0.4	4	0.75	9	0.25925925925925924	0.75	13	9	0	0	0	0.6666666666666666	6	9	0.9333333333333333	14	0.0	1.0	0.0998903913502059	0.5231106203975538	-0.0542775191814263	0.6748509481901174	0.6108414008332579	0.5212630788212563	0.9421426631345876	0.5750796297180162	0	0.9230769230769231	0.0
6513	0.0003259409419365074	2.8152030679142746e-06	-2.858497388445209e-07	0.9999985433537232	None	0.25	1	0.36363636363636365	4	0.7857142857142857	11	0.2222222222222222	0.7857142857142857	15	11	0	0	0	0.8888888888888888	8	9	1.0666666666666667	16	0.0	1.0	0.16424061494365197	0.5761150363004083	7.767538559359506e-19	0.5000000026530514	0.34721296683794417	0.5629266575095317	0.8051886007567153	0.546522840843326	0	0.9333333333333333	0.0
3854	0.007470157032000729	0.0023197920535501463	0.0013676198455278624	0.9908807349313371	None	0.25	1	0.4	4	0.7692307692307693	10	0.23809523809523808	0.7692307692307693	14	10	0	0	0	0.7777777777777778	9	7	1.0	15	0.0	1.0	0.0999999978858965	0.5000034682174374	-0.07268736535782763	0.9997699804080096	0.09999998024329897	0.5000018077191966	0.6929731409242292	0.9422626099054358	0	0	0.0
3535	9.292849822242444e-08	3.3838712971135626e-08	-3.378612862860476e-08	0.9999866541147993	None	0.25	1	0.4	4	0.75	9	0.25	0.75	13	9	0	0	0	0.875	7	8	0.9333333333333333	14	0.0	1.0	0.025311162681772796	0.601747775232793	3.5140110136103585e-05	0.5004751604536658	2.4513757941895188e-17	0.5000000000681804	0.540776395769769	0.5344995509628245	0	1.0	0.0
2613	0.00011050598239646019	1.7319595715898448e-06	-1.7312884616567013e-06	0.9993695485363931	None	0	0	0.4375	7	0.45454545454545453	10	0.42857142857142855	0.09090909090909091	6	2	17	3	0	0.875	8	7	1.6	24	0.08823529411764706	0.42105263157894735	0.044181926557614715	0.5125392906742291	0.07915311111320851	0.630491303371767	0.0824842825311191	0.6484735577066503	0.5439751318976522	0.5984336828874085	0.0	0.5	0.0
3042	0.00045246715355687047	2.608939430882796e-06	3.3029933963122327e-07	0.9999965567049104	None	0.25	1	0.4	4	0.75	9	0.25925925925925924	0.75	13	9	0	0	0	0.6666666666666666	9	6	0.9333333333333333	14	0.0	1.0	0.09991192404885366	0.5005127984757836	0.03769769710436683	0.580758411804621	0.09999999999999924	0.5000000000000298	0.5728891938517346	0.5273010458535861	0	1.0	0.0
5171	0.004358945174179129	0.0018172872468377118	0.0018152140217785472	0.995754805726951	None	0.25	1	0.4	4	0.7692307692307693	10	0.23809523809523808	0.7692307692307693	14	10	0	0	0	0.7777777777777778	7	9	1.0	15	0.0	1.0	0.20125646226812108	0.5078917370531181	-0.13399346315307548	0.9965046065115846	0.09999993734251078	0.5000006304526937	0.8201804865003294	0.8693010941416457	0	0.9285714285714286	0.0
6254	0.00016351325217367423	0.00011811309824495614	0.00011791490597049917	0.9997498840350657	None	0.25	1	0.4	4	0.7692307692307693	10	0.23809523809523808	0.7692307692307693	14	10	0	0	0	0.7777777777777778	7	9	1.0	15	0.0	1.0	0.16724005891809698	0.505491267736777	0.18449587893323988	0.9999993796326188	0.006309790515815343	0.5449990501526318	0.8660613711181256	0.9920909042905672	0	0.9285714285714286	0.0
7206	0.00792494656481876	0.0021382834065129066	0.0013746455405345118	0.9856314339895974	None	0.25	1	0.4	4	0.75	9	0.25	0.75	13	9	0	0	0	0.875	7	8	0.9333333333333333	14	0.0	1.0	0.22773826395094451	0.610864476679778	0.12007493837810679	0.6479964449868012	0.15400499908964643	0.5763582065105228	0.6380811568110895	0.612146551317495	0	0.9230769230769231	0.0
4877	0.0021458515880996027	0.0009774209391491305	0.000977082829574924	0.9947226174572174	None	0.3333333333333333	1	0.5	4	0.7	7	0.2857142857142857	0.7	11	7	0	0	0	0.8571428571428571	6	7	0.8	12	0.0	1.0	0.00012057506579866073	0.5089367056009709	0.07455969614725173	0.61655162006263	-0.09998688499046501	0.5000269410456971	0.6716403764801496	0.5424637496273118	0	1.0	0.0
6723	0.0005533000172405828	4.126536125015182e-06	-1.8773053792839046e-06	0.9999971756036534	None	0.25	1	0.4	4	0.7692307692307693	10	0.23809523809523808	0.7692307692307693	14	10	0	0	0	0.7777777777777778	7	9	1.0	15	0.0	1.0	0.09950478434426262	0.5019940288936654	0.024093844250265832	0.6395435465033839	0.5623627025089964	0.5309550982931271	0.9157317063190179	0.5585089486975918	0	0.21428571428571427	0.0
4287	2.1925839570503463e-08	2.1419528826110404e-08	2.132758792458168e-08	0.9999974091257728	None	0.25	1	0.4	4	0.7692307692307693	10	0.23809523809523808	0.7692307692307693	14	10	0	0	0	0.7777777777777778	9	7	1.0	15	0.0	1.0	0.32456611502183763	0.6339790098284618	-0.09992010121138778	0.5040802382648468	1.0198330663541705e-24	0.5000000000000092	0.8583813524407272	0.5469980547537748	0	1.0	0.0
3412	0.0013528196133187204	0.00010751870407921501	-0.0001054430971632244	0.9994841439182495	None	0.25	1	0.4	4	0.7692307692307693	10	0.23809523809523808	0.7692307692307693	14	10	0	0	0	0.7777777777777778	9	7	1.0	15	0.0	1.0	0.00018946702618103327	0.5031949914918886	-0.09997414731696005	0.5008503432455478	0.09999999995401092	0.5000000001158859	0.6934711281508334	0.5013484564507433	0	1.0	0.0
1114	None	None	None	None	None	0	0	1.0	1	0	0	1.0	0	0	0	1	2	0	0.5	2	1	0.13333333333333333	2	0.3333333333333333	0	0	0	0	0	0	0	0	0	0	0	0
35	None	None	None	None	None	0.11764705882352941	2	0.3783783783783784	14	0.5849056603773585	31	0.6790123456790124	0.4528301886792453	37	24	17	0	0	1.0	9	9	3.6666666666666665	55	0.0	0.782608695652174	0.002550809046367131	0.5289212392605802	0.03766981634684801	0.5949895421532635	0.023722358683644685	0.5313156312036466	0.5484554682571894	0.5519676396822611	0	0.972972972972973	0.0
3941	0.005309452608580854	0.004712842621025323	0.004693816140469725	0.9946518217385867	None	0.3333333333333333	1	0.4444444444444444	4	0.7272727272727273	8	0.2653061224489796	0.7272727272727273	12	8	0	0	0	1.0	7	7	0.8666666666666667	13	0.0	0.6666666666666666	0.09993975763736891	0.5003337730271071	0.16778017431753636	0.6216088688353189	-0.09999988211527235	0.500000503143131	0.7570356516360982	0.5413817717880501	0	1.0	0.0
1570	None	None	None	None	None	0	0	0.25	1	1.0	3	1.0	0	0	0	4	11	0	0.2	5	1	0.3333333333333333	5	0.9166666666666666	0	0	0	0	0	0	0	0	0	0	0	0
3174	0.0023551397270141355	9.973102802279797e-06	-9.073729161392203e-06	0.9974003586478764	None	0.2	1	0.3333333333333333	4	0.8	12	0.20987654320987653	0.8	16	12	0	0	0	1.0	9	9	1.1333333333333333	17	0.0	1.0	-0.04286289797478145	0.6238211773548885	0.03774251722035739	0.5531055570060831	0.09953754446273735	0.5086956953166023	0.6421021508810263	0.5624892191454767	0	0.9375	0.0
1899	None	None	None	None	None	0.5	1	0.6666666666666666	4	0.5	3	0.4	0.5	7	3	0	0	0	0.8	4	5	0.5333333333333333	8	0.0	0.6666666666666666	0.007740450610162934	0.5359038276399478	-0.09478315625297093	0.5427525150948537	0.02506967222761831	0.5044903346991536	0.6275637829842325	0.5277425942735134	0	0.2857142857142857	0.0
5258	0.0023435987022754783	0.001001254422335515	0.0007636950302658703	0.9988403682199318	None	0.25	1	0.4	4	0.75	9	0.25925925925925924	0.75	13	9	0	0	0	0.6666666666666666	6	9	0.9333333333333333	14	0.0	1.0	0.42057613558002344	0.8100961721240173	2.9534740826196396e-08	0.5000013295822271	0.028335624028008887	0.5021674626508495	0.8717628604520633	0.6192666765509702	0	0	0.0
2961	2.3913367424412828e-05	3.847602400830118e-06	1.228000992136376e-07	0.9951204013829981	None	0	0	0.23529411764705882	4	0.7391304347826086	17	0.46296296296296297	0	0	0	24	12	0	0.6666666666666666	6	9	1.6666666666666667	25	0.23076923076923078	0.19047619047619047	0	0	0	0	0	0	0	0	0	0	0
3750	0.00026374360113604257	3.535506403016645e-06	-1.8325295066762647e-06	0.9999985560505588	None	0.25	1	0.36363636363636365	4	0.7857142857142857	11	0.2222222222222222	0.7857142857142857	15	11	0	0	0	0.8888888888888888	8	9	1.0666666666666667	16	0.0	1.0	0.09999974713564322	0.5000002163791573	0.0975897535735367	0.5911860178834919	0.0037421492512402068	0.6394744019954782	0.6196816096440673	0.5778576531183657	0	1.0	0.0
2411	None	None	None	None	None	0.1111111111111111	2	0.3684210526315789	14	0.5636363636363636	31	0.7916666666666666	0.21818181818181817	21	12	35	7	0	0.8888888888888888	8	9	3.8	57	0.1076923076923077	0.9387755102040817	4.177289457019078e-14	0.5000000047601375	0.029300019173064528	0.5542122927053903	0.19953648897432216	0.722198747822314	0.7067669452049357	0.596531382227675	1.0	1.0	0.0
3512	0.004549333919190723	0.0009634752673567896	0.00014346726652661535	0.9908260649871283	None	0.25	1	0.36363636363636365	4	0.7857142857142857	11	0.2222222222222222	0.7857142857142857	15	11	0	0	0	0.8888888888888888	8	9	1.0666666666666667	16	0.0	1.0	0.13484971739793214	0.9981538168152434	2.1772408143107032e-06	0.5000055470083321	0.09291006643186395	0.6030202559141113	0.7394783097142189	0.9035196282218122	0	1.0	0.0
5567	5.234988313895995e-07	4.435826056091861e-07	-2.929876686678539e-07	0.9998336506813525	None	0.3333333333333333	1	0.4444444444444444	4	0.7272727272727273	8	0.2708333333333333	0.7272727272727273	12	8	0	0	0	0.75	6	8	0.8666666666666667	13	0.0	0.8571428571428571	0.09988456485296053	0.502434488892319	0.06933771995566726	0.6824406662821391	0.0043037509740192475	0.5062239788959648	0.6022950329577078	0.5662454239523191	0	1.0	0.0
3973	4.664027311635086e-05	3.59379861702239e-06	3.570769016376328e-06	0.9989670514335651	None	0.3333333333333333	1	0.4444444444444444	4	0.7272727272727273	8	0.2653061224489796	0.7272727272727273	12	8	0	0	0	1.0	7	7	0.8666666666666667	13	0.0	1.0	0.0999998075294742	0.5000184134078137	-0.06645216239349588	0.720433994817315	0.020033809936481836	0.6129337647875981	0.6679591718506598	0.6150957540822343	0	0.8333333333333334	0.0
1017	None	None	None	None	None	0	0	0.5	1	1.0	1	1.0	1.0	2	1	0	2	0	0.3333333333333333	3	1	0.2	3	0.6666666666666666	0	0.39675298877597276	0.528921801563816	0.09997006764301235	0.5000413908108015	1.3162165638552322e-20	0.5	0.843553460671326	0.5096639675441309	1.0	1.0	0.0
2356	None	None	None	None	None	0.5	1	0.6666666666666666	4	0.5	3	0.4	0.5	7	3	0	0	0	0.8	4	5	0.5333333333333333	8	0.0	0.6666666666666666	0.030687030203332005	0.5147855417614193	0.023392863229625617	0.5966791522913516	7.902762784127648e-27	0.5	0.5371566406254958	0.5374966811151954	0	1.0	0.0
6071	0.009694887727366902	0.0007788269487000563	0.000645957178756993	0.994449228625636	None	0.25	1	0.4	4	0.75	9	0.25925925925925924	0.75	13	9	0	0	0	0.6666666666666666	6	9	0.9333333333333333	14	0.0	1.0	0.023012887255505644	0.5441467606106795	-0.042849584415500394	0.9686639186136137	0.4870050370936642	0.531247172399646	0.9179131187678805	0.7763375001502268	0	0.15384615384615385	0.0
3935	0.0038986622399732255	0.0033659781066618048	0.0033651055169638335	0.9927907810690285	None	0.25	1	0.4	4	0.7692307692307693	10	0.23809523809523808	0.7692307692307693	14	10	0	0	0	0.7777777777777778	7	9	1.0	15	0.0	1.0	0.09999489653351769	0.5000062459545276	0.20550444413116992	0.649793870234267	0.09999970705244765	0.5000171604560358	0.6218394003018984	0.5513373568082537	0	0.5714285714285714	0.0
2651	2.1089398666227855e-05	5.563870984864447e-06	-2.625145578184761e-08	0.9984027981831133	None	1.0	1	1.0	4	0.25	1	0.5	0.25	5	1	0	0	0	0.75	4	3	0.4	6	0.0	1.0	0.07478417925486659	0.511953114502017	0.09699305562249758	0.5010555838062165	0.06397062203824402	0.5484077701913125	0.5360788137458353	0.5205120979543693	0	1.0	0.0
5823	0.005346080697310011	0.003857404564188416	0.003132278346151471	0.9943897906980294	None	0.25	1	0.4	4	0.75	9	0.25	0.75	12	9	1	0	0	0.875	8	7	0.9333333333333333	14	0.0	1.0	0.09994626528101089	0.5028622081118124	0.07997593754854304	0.9972031935242894	0.27248969493258646	0.5313997313175188	0.8104256982114915	0.8812753569175834	0	0.3333333333333333	0.0
3326	0.0011539370880724181	0.0005743692588335234	-0.000569624241903718	0.9981699654344139	None	0.3333333333333333	1	0.4444444444444444	4	0.7272727272727273	8	0.2653061224489796	0.7272727272727273	12	8	0	0	0	1.0	7	7	0.8666666666666667	13	0.0	1.0	0.09999998067702634	0.5000010165222175	0.09637097547550569	0.5841110301703563	-0.02383310367931656	0.6467965879690891	0.6482622422669464	0.5780779605465418	0	1.0	0.0
2649	0.00021112861460437942	4.5131354981020826e-06	4.455646190273445e-06	0.9999955242295839	None	0	0	0.6	3	0.6	3	0.4666666666666667	0.6	6	3	0	1	0	0.6	3	5	0.4666666666666667	7	1.0	1.0	-0.02502865509309578	0.5951808872265963	0.09999990519358266	0.5000001303435698	0.04545619442522365	0.688070784509874	0.6303472731551647	0.5968074589162805	1.0	1.0	0.0
360	None	None	None	None	None	0	0	0.3333333333333333	1	1.0	2	1.0	1.0	3	2	0	2	0	0.25	1	4	0.26666666666666666	4	0.6666666666666666	0	0.09945059741424882	0.5001610871290154	0.22457907258556373	0.517926185770983	0.0031790557892290385	0.5013815748207159	0.7122664768156792	0.5064918144780522	1.0	1.0	0.0
7128	0.00935734323255279	0.001990994863694481	0.0012192722931259456	0.9912037392521564	None	0.25	1	0.4	4	0.7692307692307693	10	0.23809523809523808	0.7692307692307693	14	10	0	0	0	0.7777777777777778	7	9	1.0	15	0.0	1.0	0.09999999999997289	0.5000000000014685	0.08943747803159555	0.9335201452915041	0.5994209350658595	0.708560550747326	0.894719488799049	0.7643759599146254	0	1.0	0.0
3984	0.005132448325155939	0.0015300967208355006	-0.0008086722427049355	0.9944074513256475	None	0.25	1	0.4	4	0.7692307692307693	10	0.23809523809523808	0.7692307692307693	14	10	0	0	0	0.7777777777777778	9	7	1.0	15	0.0	1.0	0.09999999999998943	0.5000000113832658	0.08964792962995441	0.6704365258827365	0.09999985218560858	0.5000000598439109	0.5121975313544976	0.5589052154130056	0	1.0	0.0
1958	None	None	None	None	None	1.0	1	1.0	4	0.0	0	0.5555555555555556	0	4	0	0	0	0	1.0	3	3	0.3333333333333333	5	0.0	1.0	0	0	0	0	0	0	0	0	0	0	0
7329	0.0011542763709027017	0.0005634841560660573	-0.0004738752314607741	0.9967064607664388	None	0.25	1	0.4	4	0.7692307692307693	10	0.23809523809523808	0.7692307692307693	14	10	0	0	0	0.7777777777777778	7	9	1.0	15	0.0	1.0	0.2865789812867228	0.5362267581874767	-0.0927835806278317	0.5050477584979866	0.018428647016112333	0.5097493774129295	0.8303182913598679	0.5170230490089388	0	1.0	0.0
5124	0.004462273894848635	0.0021705774647572183	0.0013969189236163692	0.9965335562554429	None	0.25	1	0.4	4	0.7692307692307693	10	0.23809523809523808	0.7692307692307693	14	10	0	0	0	0.7777777777777778	7	9	1.0	15	0.0	1.0	0.09974141595421995	0.5000000000000001	0	0.5	0.2878212831315524	0.6638387666973867	0.767338334177373	0.5564621793439487	0	1.0	0.0
4579	0.007450112651352665	0.0013942319960022235	-0.0003407893816123932	0.9909345847117755	None	0.25	1	0.4	4	0.75	9	0.25925925925925924	0.75	13	9	0	0	0	0.6666666666666666	6	9	0.9333333333333333	14	0.0	1.0	-0.09990091909256635	0.5002453410810878	0.01140613727575925	0.5968521710370475	-0.09989978112515754	0.5057504815982071	0.6282727248592863	0.5346402887192894	0	1.0	0.0
966	None	None	None	None	None	0.5	1	0.5714285714285714	4	0.625	5	0.35714285714285715	0.5	7	4	2	4	0	0.5714285714285714	4	7	0.6666666666666666	10	0.8	0.6666666666666666	8.04710154456335e-11	0.502515819109917	-0.06036731273514593	0.5390787045663291	7.902762784127648e-27	0.5	0.5706673015699713	0.5138878967444365	1.0	1.0	0.0
4206	0.003094476639189289	0.0011435665486678396	-0.0011259441777436263	0.9935222329543713	None	0.3333333333333333	1	0.5	4	0.7	7	0.2857142857142857	0.7	11	7	0	0	0	0.8571428571428571	7	6	0.8	12	0.0	0.6666666666666666	0.09999852447416736	0.5000026830523027	0.22888077893802397	0.6378570154590831	-0.09999992046361879	0.5000003209538052	0.7946315020538862	0.5470344436304396	0	1.0	0.0
4263	0.0003073664881107182	3.6403538716001783e-06	-3.5663000406335293e-07	0.9999951344770713	None	0.25	1	0.4	4	0.75	9	0.25925925925925924	0.75	13	9	0	0	0	0.6666666666666666	6	9	0.9333333333333333	14	0.0	1.0	-0.0412981884572336	0.6687141646068498	0.0010552564019117756	0.5759459184432419	0.06748168295376492	0.583085920104894	0.6058723298222741	0.6101622089947185	0	1.0	0.0
6072	0.0005531307040119377	4.350703680728503e-05	-3.89442029226479e-05	0.9987190698203497	None	0.3333333333333333	2	0.42857142857142855	6	0.631578947368421	12	0.3333333333333333	0.631578947368421	18	12	2	2	0	0.7777777777777778	9	7	1.4	21	1.0	1.0	0.04056676947053932	0.5519464426944748	-0.07313661215175203	0.9999999391766977	0.03482126754372336	0.5940652205675503	0.7259415746771669	0.9967791241662578	1.0	1.0	0.0
6679	0.0071343705034709265	0.0003460912207537583	-0.0003363292345185496	0.9881383647878085	None	0.25	1	0.4	4	0.75	9	0.25925925925925924	0.75	13	9	0	0	0	0.6666666666666666	6	9	0.9333333333333333	14	0.0	1.0	4.3803804068268645e-10	0.5000002534886216	0.04565360551288257	0.6262015829807739	0.37116383145930454	0.5320692600453865	0.8369239331184929	0.5534953052504711	0	1.0	0.0
2832	9.356352054173696e-07	6.231698425741289e-07	-5.467923146840936e-07	0.9997632454764627	None	0.5	1	0.6666666666666666	4	0.5	3	0.4	0.5	7	3	0	0	0	0.8	4	5	0.5333333333333333	8	0.0	0.6666666666666666	0.09999865980148118	0.5000043852274406	0.08375002189717497	0.5795422123778232	0.0018615889451463103	0.6505128684815056	0.6057498513828278	0.5778780885180456	0	0	0.0
5703	0.0023473506047817856	0.00024500532200627534	0.0002421512602730808	0.9972166168248906	None	0.25	1	0.4	4	0.7692307692307693	10	0.23809523809523808	0.7692307692307693	14	10	0	0	0	0.7777777777777778	7	9	1.0	15	0.0	1.0	0.05461739472167069	0.6769973213507995	0.4304941131272434	0.6334784649808158	0.18482933986072017	0.715590134358549	0.8519668636266762	0.6762567836383259	0	1.0	0.0
77	None	None	None	None	None	0	0	0.09259259259259259	5	0.8974358974358975	70	0.9876543209876543	0.01282051282051282	6	1	73	0	0	1.0	9	9	5.333333333333333	80	0.0	0.9859154929577465	0.08576605420137254	0.5450587823770381	0.02387879797324749	0.5800649727895922	0.055998338865321975	0.6178244467830786	0.5596940354732256	0.5812799545566539	0	1.0	0.0
7499	0.0004244443962769027	6.631039643489765e-06	2.4192418727479954e-07	0.9999999525302196	None	0.3333333333333333	1	0.5	4	0.6666666666666666	6	0.4074074074074074	0.6666666666666666	10	6	0	0	0	0.3333333333333333	3	9	0.7333333333333333	11	0.0	1.0	-0.09997276294323612	0.5001444532086146	-0.0715639682699626	0.5816280240110343	0.11950657687224622	0.5240732102826056	0.7263700324256076	0.5354740766939087	0	1.0	0.0
6218	2.327865223187548e-09	2.116346370315056e-09	1.1997291770777117e-09	0.9999999998006218	None	0.25	1	0.4	4	0.7692307692307693	10	0.23809523809523808	0.7692307692307693	14	10	0	0	0	0.7777777777777778	7	9	1.0	15	0.0	1.0	0	0.5	0.13720199686271967	0.6333588242188366	0.09966549036378962	0.5491885595751513	0.6407109914284379	0.5616879597836465	0	0	0.0
3751	0.0002587003851800002	1.3123196530351544e-06	-8.787621758746517e-07	0.9996696568119997	None	0.25	1	0.4	4	0.75	9	0.25925925925925924	0.75	13	9	0	0	0	0.6666666666666666	9	6	0.9333333333333333	14	0.0	1.0	0.09999954057227592	0.5048935344117036	0.09810024068525144	0.610064686398005	0.05078821425881895	0.5314696647750136	0.5631994784203335	0.549273240470983	0	0.3076923076923077	0.0
4331	0.0006019228308079642	0.00012306579056349268	0.0001174376110953343	0.9992824733721251	None	0.25	1	0.4	4	0.7692307692307693	10	0.23809523809523808	0.7692307692307693	14	10	0	0	0	0.7777777777777778	7	9	1.0	15	0.0	1.0	-0.0012072635936244984	0.6511564194067596	0.06573886235850895	0.5604698556831632	-0.07583201465218588	0.6638081636943627	0.65722337491094	0.6261734662404148	0	1.0	0.0
1	None	None	None	None	None	0	0	0.3333333333333333	2	0.8571428571428571	6	0.36	0.8571428571428571	8	6	0	2	0	1.0	5	5	0.6	9	1.0	0	0.059840937337559755	0.9999999999990936	0.18476368627315376	0.5752990263068334	0.03453876075607676	0.5601220119023018	0.9186014350856126	0.9999193100699985	1.0	1.0	0.0
172	None	None	None	None	None	0.3333333333333333	1	0.4444444444444444	4	0.7272727272727273	8	0.2653061224489796	0.7272727272727273	12	8	0	0	0	1.0	7	7	0.8666666666666667	13	0.0	0.6666666666666666	0.022740611692970886	0.5416476717063009	-0.027276390302304453	0.6515960825175727	-0.19189613013566825	0.9990791367096186	0.738275663715148	0.9304812792225557	0	1.0	0.0
1136	None	None	None	None	None	0	0	0.6666666666666666	2	0.5	1	0.6666666666666666	0.5	3	1	0	2	0	0.6666666666666666	3	2	0.26666666666666666	4	1.0	0	0.037159156216318025	0.532499063301036	-0.05709427321466849	0.505630491711011	0.22692986011623711	0.5575709670412223	0.7651595496174182	0.5319574116827702	0.0	0	0.0
5000	2.603330411007669e-05	1.2289506685726716e-06	-2.2831291586250085e-07	0.9996173275342518	None	0.25	1	0.36363636363636365	4	0.7857142857142857	11	0.2222222222222222	0.7857142857142857	15	11	0	0	0	0.8888888888888888	8	9	1.0666666666666667	16	0.0	1.0	0.0999999999940287	0.5000000000430332	-0.09482150841105992	0.6459792287310286	0.005927745953283771	0.5257500918621321	0.6892482237892015	0.5584402896334889	0	1.0	0.0
4367	0.005413002588033125	0.0006056299314448664	0.0006000739384544175	0.9971438076729583	None	0.25	1	0.4	4	0.7692307692307693	10	0.23809523809523808	0.7692307692307693	14	10	0	0	0	0.7777777777777778	7	9	1.0	15	0.0	1.0	0.07590928853668145	0.5409506724956246	0.10759273105998161	0.6157030459143082	0.09999706476271496	0.5040523434970584	0.5666607713846289	0.5540981855103414	0	1.0	0.0
7146	0.007177910387280708	0.000779151462505789	-0.0007704041777489868	0.9920418753430389	None	0.25	1	0.4	4	0.7692307692307693	10	0.23809523809523808	0.7692307692307693	14	10	0	0	0	0.7777777777777778	9	7	1.0	15	0.0	1.0	-0.07395225698272696	0.6124581125934724	0.09991806576359938	0.5693280796506015	0.3581768253122662	0.524625827773339	0.8621431638827609	0.5691661758799299	0	0	0.0
3291	0.0038286991703959453	0.000483226569598684	-0.00045784856441307217	0.9954865684622577	None	0.25	1	0.4	4	0.75	9	0.25925925925925924	0.75	13	9	0	0	0	0.6666666666666666	6	9	0.9333333333333333	14	0.0	1.0	0.08835736623590273	0.5784057815332996	-0.09239049577876654	0.6780205629846374	0.09999999551080263	0.5000000105955315	0.6873400880358007	0.5875001807419202	0	1.0	0.0
2099	None	None	None	None	None	0	0	0.21428571428571427	3	0.7777777777777778	14	0.4166666666666667	0	0	0	19	18	0	0.75	8	6	1.3333333333333333	20	0.42857142857142855	0.2857142857142857	0	0	0	0	0	0	0	0	0	0	0
4894	0.008445153517267842	0.0010893247317903716	0.0010460077821499375	0.9896648721219502	None	0.3333333333333333	1	0.5	4	0.7	7	0.2857142857142857	0.7	11	7	0	0	0	0.8571428571428571	7	6	0.8	12	0.0	0.6666666666666666	0.0999910130015311	0.5001904179504535	0.2458790046656052	0.6508829479815408	0.21911613988460435	0.5458720841512278	0.6552626542326766	0.5669038609020643	0	0.36363636363636365	0.0
2323	None	None	None	None	None	0	0	0.6666666666666666	2	0.5	1	1.0	0.5	3	1	0	0	0	0.25	1	4	0.26666666666666666	4	0.0	0.6666666666666666	5.6469457847281635e-08	0.5000000769057049	0.014121951292752857	0.6067846158941816	0.07949349916959489	0.5507188387601811	0.5857159352903594	0.5529171060475844	0	1.0	0.0
1195	None	None	None	None	None	0	0	0.3333333333333333	2	0.8333333333333334	5	1.0	0.8333333333333334	7	5	0	0	0	0.125	1	8	0.5333333333333333	8	0.0	0.8571428571428571	0.1722319295010955	0.6309656288551845	0.00041889940897518697	0.5066572041527065	-0.09999876745346237	0.5000041403642381	0.7547356189145612	0.5467801609689229	0	1.0	0.0
3568	0.0036710713174754727	0.000632966903421268	-0.0006089956611412306	0.9946061743877118	None	0.25	1	0.4	4	0.7692307692307693	10	0.23809523809523808	0.7692307692307693	14	10	0	0	0	0.7777777777777778	9	7	1.0	15	0.0	1.0	-0.10757067002145115	0.946759930902863	0.0997681778308812	0.5001739860977527	0.09982497034727733	0.6526478008318031	0.7238309346642167	0.7631226369080493	0	1.0	0.0
2499	None	None	None	None	None	0	0	0.2	2	0.8461538461538461	11	1.0	0	0	0	14	2	0	0.6	3	5	1.0	15	0.0625	0	0	0	0	0	0	0	0	0	0	0	0
2470	None	None	None	None	None	1.0	1	1.0	4	0.0	0	0.5555555555555556	0	4	0	0	0	0	1.0	3	3	0.3333333333333333	5	0.0	1.0	0	0	0	0	0	0	0	0	0	0	0
4588	0.008763096147700022	0.00027828018268906066	-0.00016884541964540047	0.9972990125912512	None	0.25	1	0.4	4	0.75	9	0.25	0.75	13	9	0	0	0	0.875	7	8	0.9333333333333333	14	0.0	1.0	0.09999999847590127	0.5000000232343207	7.395365397666408e-06	0.5000484508729235	0.08979319046045116	0.5172274101196024	0.6104605710002045	0.505760647147133	0	1.0	0.0
3856	4.102715922007366e-08	4.1024245704328455e-08	-3.722831245924759e-08	0.9999941811835419	None	0.18181818181818182	2	0.36	9	0.6571428571428571	23	0.4567901234567901	0.6571428571428571	32	23	4	0	0	1.0	9	9	2.466666666666667	37	0.0	0.7142857142857143	0.07727130987981608	0.598731186718889	0.09996692958780504	0.5004822066947054	7.902762784127648e-27	0.5	0.6053722924844424	0.5334590878639406	0	1.0	0.0
3635	0.003979383279507615	0.0018406166184603352	-0.001522300711115999	0.9913546315061064	None	0.3333333333333333	1	0.4444444444444444	4	0.7272727272727273	8	0.2653061224489796	0.7272727272727273	12	8	0	0	0	1.0	7	7	0.8666666666666667	13	0.0	0.6666666666666666	0.09997767232963367	0.5001413583270089	0.07436122277646623	0.6950048586475124	0.09999999845007572	0.5000000056618333	0.5301394683925887	0.5682536154176548	0	1.0	0.0
3905	0.001718890402599148	0.00012026794124111475	0.00011202406154586774	0.9964725149995936	None	0.25	1	0.4	4	0.7692307692307693	10	0.23809523809523808	0.7692307692307693	14	10	0	0	0	0.7777777777777778	9	7	1.0	15	0.0	1.0	0.004859060178986949	0.5212429421277639	0.00014404593210010213	0.5006876110470666	0.07426464391238875	0.7625397840500885	0.582417686347102	0.6030387195032291	0	0	0.0
59	None	None	None	None	None	0	0	0.09803921568627451	5	0.8918918918918919	66	0.9382716049382716	0.05405405405405406	5	4	70	5	0	1.0	9	9	5.066666666666666	76	0.03496503496503497	0.9411764705882353	0.02719298683562656	0.5585054673668309	4.6886734550240107e-07	0.5000101838271315	0.09114959102465905	0.5198827035038487	0.5946064010305173	0.5262019986921983	1.0	1.0	0.0
1841	None	None	None	None	None	0	0	0.3333333333333333	2	0.8571428571428571	6	1.0	0.8571428571428571	8	6	0	0	0	0.1111111111111111	1	9	0.6	9	0.0	1.0	0.04174927642738836	0.5870985629852378	0.06557243639589513	0.5901899177220192	0.030298386178748415	0.5041877720722271	0.5453745827075173	0.5608211398428014	0	1.0	0.0
2399	None	None	None	None	None	0	0	0.8	4	0.2	1	0.5833333333333334	0	0	0	6	6	0	0.75	4	3	0.4666666666666667	7	0.375	0.6666666666666666	0	0	0	0	0	0	0	0	0	0	0
5847	0.005326613624250861	0.0014392696369632414	0.0014070996312466881	0.994289509435793	None	0.25	1	0.4	4	0.75	9	0.25925925925925924	0.75	13	9	0	0	0	0.6666666666666666	6	9	0.9333333333333333	14	0.0	1.0	7.902762784127648e-27	0.5037758870182657	0.06981423648925	0.5299335659329795	0.30643595707082316	0.636213886945086	0.7892801084704729	0.5575726952825827	0	1.0	0.0
3306	0.000501263986654955	1.1283102563914811e-05	-1.0429787154861794e-05	0.9999864426026074	None	0	0	0.3333333333333333	2	0.8571428571428571	6	0.36	0.8571428571428571	8	6	0	2	0	1.0	5	5	0.6	9	1.0	0	-0.0999973010122511	0.5021973201318555	0.500159404202183	0.5426596119437959	0.3229681542772753	0.5703806036112977	0.9260869690787581	0.5385274605274966	1.0	1.0	0.0
5517	2.5746817593918125e-08	2.3745275601343997e-08	2.034855623324933e-08	0.9999955280728654	None	0.25	1	0.4	4	0.75	9	0.25	0.75	13	9	0	0	0	0.875	8	7	0.9333333333333333	14	0.0	0.8571428571428571	4.614061454183609e-08	0.5000002738029751	0.07498448557544961	0.6301716134797215	1.898860551095433e-09	0.5000000084880414	0.5874611762160625	0.5442964145714897	0	1.0	0.0
3936	0.001962157930267706	0.000175166833247327	-0.0001709697827501365	0.9974908704892786	None	0.25	1	0.4	4	0.75	9	0.25925925925925924	0.75	13	9	0	0	0	0.6666666666666666	6	9	0.9333333333333333	14	0.0	1.0	0.05502303953196504	0.5408337492107097	0.011820109302465662	0.5049857789833472	0.10804434539947608	0.553808850630109	0.5992840316702428	0.5332604353343469	0	1.0	0.0
1641	None	None	None	None	None	0.125	1	0.5263157894736842	10	0.34615384615384615	9	0.5	0.19230769230769232	12	5	15	3	0	0.875	7	8	1.8666666666666667	28	0.1111111111111111	0.4166666666666667	0.3632634460466986	0.9998857994221825	0.09999990467725409	0.5000006489328365	0.06845226358583645	0.6558937775416995	0.7817307932880786	0.9623422126044429	0.9166666666666666	0.9166666666666666	0.0
2954	None	None	None	None	None	0	0	0.22727272727272727	5	0.8	24	0.8888888888888888	0.6666666666666666	25	20	6	3	0	0.4444444444444444	9	4	2.1333333333333333	32	0.2727272727272727	0.8571428571428571	0.07906271939066734	0.5589896153023116	0.09933708078601457	0.5079266760877198	-0.016056746879979378	0.6564504909833273	0.6135616831049816	0.5757692130994213	1.0	0.96	0.6586435698657912
5746	0.004725605395777201	0.00011549038827444452	0.00010622006975224961	0.996175474247561	None	0.25	1	0.4	4	0.7692307692307693	10	0.23809523809523808	0.7692307692307693	14	10	0	0	0	0.7777777777777778	7	9	1.0	15	0.0	1.0	-0.054860350507339284	0.6820075722547707	-0.03672512100124896	0.5314500567689505	0.09999948959743996	0.5000006908044768	0.6791144913986519	0.5735444976966394	0	1.0	0.0
3627	2.131998680892157e-05	2.4629718752043593e-07	2.423384385398911e-07	0.999996270168121	None	0.25	1	0.4	4	0.7692307692307693	10	0.23809523809523808	0.7692307692307693	14	10	0	0	0	0.7777777777777778	7	9	1.0	15	0.0	1.0	0.09999999296668965	0.5000001788330453	0.0008416239889165077	0.5778169129852907	0.04587244162845985	0.5878874301018704	0.6063376766204606	0.5555248548609716	0	1.0	0.0
6834	0.020569958298093983	0.007677736040193932	0.005148501802129036	0.9891676536268306	None	0.25	1	0.4	4	0.75	9	0.25925925925925924	0.75	13	9	0	0	0	0.6666666666666666	6	9	0.9333333333333333	14	0.0	1.0	0.18654660703917408	0.5558421428797541	-0.09999797844471639	0.5000035456487798	0.15204771538501255	0.5323549244515513	0.7834225698208835	0.5294591147040631	0	0.07692307692307693	0.0
6838	0.00013301413617426626	1.0589499872957721e-06	6.991497518469529e-07	0.9999280055365845	None	0.25	1	0.4	4	0.75	9	0.25925925925925924	0.75	13	9	0	0	0	0.6666666666666666	6	9	0.9333333333333333	14	0.0	1.0	-0.08143420419175992	0.6564913454487548	-0.1170450136676314	0.9999999756095842	0.03680574719680458	0.5138692592852551	0.7078143000503845	0.9977111660930184	0	1.0	0.0
4349	0.01968389215792535	0.0021701680400048277	0.0018667312360610205	0.9726381160928933	None	0.25	1	0.36363636363636365	4	0.7857142857142857	11	0.2222222222222222	0.7857142857142857	15	11	0	0	0	0.8888888888888888	8	9	1.0666666666666667	16	0.0	1.0	0.0022343283657129853	0.5451437057782965	0.010348297117822102	0.5256732132264734	0.5340236532695106	0.7020332958480002	0.9213597043019753	0.593941456644605	0	0	0.0
2913	None	None	None	None	None	0.2222222222222222	2	0.4	8	0.6296296296296297	17	0.4603174603174603	0.25925925925925924	13	7	15	0	0	0.7777777777777778	7	9	1.9333333333333333	29	0.0	0.7	0.0662497228192244	0.5501091094738068	-0.3033934790215604	1.0	0.09999994713607499	0.500001798007255	0.9749755241208449	0.9999999999456197	0	1.0	0.0
1189	None	None	None	None	None	0.07692307692307693	1	0.39285714285714285	11	0.575	23	0.7777777777777778	0.4	26	16	15	0	0	0.6666666666666666	6	9	2.8	42	0.0	0.8888888888888888	2.5858479270619234e-08	0.5750590786554169	0.1450711380613074	0.5227572089825502	-0.05820865775486199	0.6481770642889418	0.6951394164174294	0.5829471134125651	0	1.0	0.0
3466	6.257797986871101e-05	4.305026665846263e-07	3.860813611881194e-07	0.9999988183931937	None	0.3333333333333333	1	0.5	4	0.7	7	0.2857142857142857	0.7	11	7	0	0	0	0.8571428571428571	6	7	0.8	12	0.0	1.0	0.27872802109227546	0.6500817133236468	0.057727459180531314	0.6031706470239779	-0.06352806983537843	0.6338263657544249	0.8077932052792388	0.6292311549930352	0	1.0	0.0
6661	0.0028030092211145377	0.00028086640820588826	0.00026354369246269865	0.9972329227721344	None	0.25	1	0.36363636363636365	4	0.7857142857142857	11	0.2222222222222222	0.7857142857142857	15	11	0	0	0	0.8888888888888888	8	9	1.0666666666666667	16	0.0	1.0	0.06759410442970747	0.5395612888410372	0.09588472710895059	0.5415844515705788	0.09972942781849932	0.5038322270429165	0.5329419598489714	0.5283552738611109	0	1.0	0.0
2984	0.0023579245182891576	0.0005522493144575482	9.954111681158731e-05	0.9954684583820528	None	0.5	1	0.6666666666666666	4	0.5714285714285714	4	0.375	0.5714285714285714	8	4	0	0	0	0.6666666666666666	4	6	0.6	9	0.0	0.6666666666666666	0.09999486636963266	0.5000035685559235	-0.02271280758500059	0.6715640979063713	-0.18110349714163015	0.9999957147151743	0.9237959869185638	0.9873645599607825	0	1.0	0.0
2695	None	None	None	None	None	0.3	3	0.36363636363636365	8	0.6333333333333333	19	0.4444444444444444	0.06666666666666667	7	2	24	9	0	0.8888888888888888	8	9	2.1333333333333333	32	0.19148936170212766	0.5	3.247730413121933e-17	0.5000000000000161	0.09997821472831075	0.5000099901694601	0.09703487810260071	0.5165163660937846	0.6140870504452836	0.5055105660493475	1.0	1.0	0.0
3021	0.004248450907274774	0.00045759692341605353	-0.00045423953544968833	0.9936414119123987	None	0.25	1	0.4	4	0.75	9	0.25	0.75	13	9	0	0	0	0.875	7	8	0.9333333333333333	14	0.0	1.0	-0.009438993232665867	0.5713329146907401	0.015164739072469565	0.5063833693065164	0.4634747356698262	0.5938698654779557	0.899912555218635	0.557479179767335	0	0.7692307692307693	0.0
5682	0.008591893378538277	0.0002802160935520816	0.0001242614143812069	0.985394272957784	None	0.25	1	0.4	4	0.75	9	0.25925925925925924	0.75	13	9	0	0	0	0.6666666666666666	6	9	0.9333333333333333	14	0.0	1.0	7.902762784127648e-27	0.5014392826525118	-0.09987860834354041	0.5003937709941304	0.20561913014994	0.6432008644714202	0.7810888154399964	0.5495548089313698	0	1.0	0.0
[truncated: 6,397 more rows]
