# Supplementary material for: Constrained by Design: Influence of Genetic Encodings on Evolved Traits of Robots
Source: Front Robot AI. 2021 Jun 15;8:672379. doi: 10.3389/frobt.2021.672379 (PMC8239187; doi:10.3389/frobt.2021.672379)
Supplement: Supplementary file 3 [file DataSheet2.ZIP › hyperplasticodingrep_plane_8_snapshots_ids.tsv]

generation	robot_id	fitness	novelty	novelty_pop	cons_fitness
145	7250	0.00039278973605743586	None	0.0	0.00039278973605743586
145	7317	0.002304167325923953	None	0.02593728781098032	0.002304167325923953
145	7111	0.003517160460660866	None	0.0	0.003517160460660866
145	7240	0.0008740788957051297	None	0.0	0.0008740788957051297
145	6887	0.0013475670882746424	None	0.0	0.0013475670882746424
145	7340	0.00048136464953657234	None	0.08943724358231468	0.00048136464953657234
145	7334	3.73970653431568e-05	None	0.0	3.73970653431568e-05
145	7156	0.0005461316224198401	None	0.0	0.0005461316224198401
145	7185	0.0007879055613518195	None	0.08943724358231468	0.0007879055613518195
145	6998	0.0011879699662396656	None	0.02593728781098032	0.0011879699662396656
145	7193	0.0024259538044013795	None	0.0	0.0024259538044013795
145	6846	0.0011303248433904942	None	0.0	0.0011303248433904942
145	7347	0.0007166389072027056	None	0.0	0.0007166389072027056
145	7311	0.00320861199696061	None	0.0	0.00320861199696061
145	7264	-1.1445229734021022e-06	None	0.12573383330464893	-1.1445229734021022e-06
145	7169	0.0034568245588287314	None	0.02593728781098032	0.0034568245588287314
145	7069	0.003795675228206612	None	0.0	0.003795675228206612
145	7319	6.984516857166585e-08	None	0.08943724358231468	6.984516857166585e-08
145	7217	0.004679878262369409	None	0.0	0.004679878262369409
145	7235	0.002869144331769095	None	0.0	0.002869144331769095
145	7275	5.709100852486809e-06	None	0.0	5.709100852486809e-06
145	7112	0.004159922465572461	None	0.0	0.004159922465572461
145	7103	0.0013724877066062708	None	0.0	0.0013724877066062708
145	7286	0.011092203976961468	None	0.08943724358231468	0.011092203976961468
145	6927	0.0006846220596349934	None	0.0	0.0006846220596349934
145	7157	0.004022417468462412	None	0.0	0.004022417468462412
145	7326	0.0013796675778370833	None	0.0	0.0013796675778370833
145	7166	0.003230097083850513	None	0.0	0.003230097083850513
145	6174	0.0050484163855644935	None	0.0	0.0050484163855644935
145	5970	0.005049057426294298	None	0.0	0.005049057426294298
145	7272	0.0004109394085925433	None	0.0	0.0004109394085925433
145	7254	8.912100789232184e-05	None	0.0	8.912100789232184e-05
145	6779	0.003964309258149132	None	0.14125453773990612	0.003964309258149132
145	7336	-7.339608812277077e-11	None	0.0	-7.339608812277077e-11
145	6959	0.0004999520069452775	None	0.0	0.0004999520069452775
145	7095	0.002455241612057691	None	0.0	0.002455241612057691
145	7327	0.00027602064997919756	None	0.0	0.00027602064997919756
145	7339	0.0011391333859356537	None	0.0	0.0011391333859356537
145	7342	-1.421082102438995e-07	None	0.0	-1.421082102438995e-07
145	6931	0.005556135440868102	None	0.0	0.005556135440868102
145	7211	2.796614168275548e-08	None	0.0	2.796614168275548e-08
145	7161	0.0025934822299949157	None	0.0	0.0025934822299949157
145	7293	0.0011314436396988896	None	0.0	0.0011314436396988896
145	6834	0.005148501802129036	None	0.0	0.005148501802129036
145	6954	0.0019672104010472567	None	0.02593728781098032	0.0019672104010472567
145	7208	0.004360346369558287	None	0.0	0.004360346369558287
145	7202	0.01241457374569457	None	0.0	0.01241457374569457
145	6093	0.0043659289166027146	None	0.0	0.0043659289166027146
145	6605	0.007600501431078965	None	0.0	0.007600501431078965
145	7299	0.0008982516248018094	None	0.0	0.0008982516248018094
145	6982	0.0006864842555139345	None	0.0	0.0006864842555139345
145	7349	0.0012914544094399152	None	0.0	0.0012914544094399152
145	7296	2.0640170557755045e-05	None	0.0	2.0640170557755045e-05
145	7267	3.0375137207424238e-05	None	0.0	3.0375137207424238e-05
145	7009	0.001402224110112296	None	0.0	0.001402224110112296
145	7350	0.0011419338015789492	None	0.0	0.0011419338015789492
145	6227	0.008962934933875948	None	0.0	0.008962934933875948
145	6969	0.0020981357492091952	None	0.12573383330464893	0.0020981357492091952
145	7244	0.000695692875947728	None	0.0	0.000695692875947728
145	7344	0.0001621985811687275	None	0.0	0.0001621985811687275
145	7322	0.008930892834833226	None	0.0	0.008930892834833226
145	6400	0.003882029628985867	None	0.0	0.003882029628985867
145	7206	0.0013746455405345118	None	0.06580906654090707	0.0013746455405345118
145	7255	0.0010130775064114055	None	0.0	0.0010130775064114055
145	6455	0.005711287543395253	None	0.0	0.005711287543395253
145	7110	0.00018538425539812967	None	0.0	0.00018538425539812967
145	6851	9.245106089148454e-05	None	0.0	9.245106089148454e-05
145	7106	0.0007667890602878554	None	0.0	0.0007667890602878554
145	7303	-7.063531776545452e-08	None	0.0	-7.063531776545452e-08
145	7333	2.1010301666828025e-08	None	0.2972468218201382	2.1010301666828025e-08
145	7150	0.0015494331612815077	None	0.0	0.0015494331612815077
145	7074	0.00032934468098480996	None	0.20300685080069517	0.00032934468098480996
145	6863	0.009222935686766296	None	0.0	0.009222935686766296
145	7346	2.6104383270506355e-05	None	0.30283888545158943	2.6104383270506355e-05
145	5779	0.004806108472105501	None	0.0	0.004806108472105501
145	7234	0.005401105790787907	None	0.26318417015927437	0.005401105790787907
145	7216	0.0006458363958840635	None	0.06580906654090707	0.0006458363958840635
145	6828	0.008531907512049656	None	0.0	0.008531907512049656
145	7196	0.0035861851757911464	None	0.0	0.0035861851757911464
145	7294	0.001951474064992385	None	0.0	0.001951474064992385
145	6603	0.003043307472438022	None	0.0	0.003043307472438022
145	6993	0.0004700000149170286	None	0.0	0.0004700000149170286
145	7005	0.007525419430165884	None	0.0	0.007525419430165884
145	6512	0.0010619244072332383	None	0.0	0.0010619244072332383
145	7343	2.053215185148468e-06	None	0.0	2.053215185148468e-06
145	7320	0.0006401550524597992	None	0.0	0.0006401550524597992
145	6966	0.0011159210975193615	None	0.0	0.0011159210975193615
145	7301	5.21747890553663e-06	None	0.14125453773990612	5.21747890553663e-06
145	7239	0.005173391683775861	None	0.0	0.005173391683775861
145	7305	0.0005604337804999889	None	0.0	0.0005604337804999889
145	7330	0.003724035274383778	None	0.0	0.003724035274383778
145	7096	-2.22752037433654e-09	None	0.0	-2.22752037433654e-09
145	7051	0.00646329344641312	None	0.0	0.00646329344641312
145	7207	0.006269590149861924	None	0.0	0.006269590149861924
145	7300	0.0006535402509594367	None	0.0	0.0006535402509594367
145	7277	6.759503680146938e-05	None	0.0	6.759503680146938e-05
145	7345	0.0003825808439095972	None	0.0	0.0003825808439095972
145	7260	0.0003991626588656658	None	0.0	0.0003991626588656658
145	6731	0.0006327181416254643	None	0.0	0.0006327181416254643
145	7341	0.0007521803660397415	None	0.0	0.0007521803660397415
143	7250	0.00039278973605743586	None	0.0	0.00039278973605743586
143	7111	0.003517160460660866	None	0.0	0.003517160460660866
143	7240	0.0008740788957051297	None	0.0	0.0008740788957051297
143	6887	0.0013475670882746424	None	0.0	0.0013475670882746424
143	7156	0.0005461316224198401	None	0.0	0.0005461316224198401
143	7185	0.0007879055613518195	None	0.11499074174869033	0.0007879055613518195
143	6998	0.0011879699662396656	None	0.0	0.0011879699662396656
143	7193	0.0024259538044013795	None	0.0	0.0024259538044013795
143	6846	0.0011303248433904942	None	0.0	0.0011303248433904942
143	7169	0.0034568245588287314	None	0.0	0.0034568245588287314
143	7069	0.003795675228206612	None	0.0	0.003795675228206612
143	7217	0.004679878262369409	None	0.0	0.004679878262369409
143	7235	0.002869144331769095	None	0.0	0.002869144331769095
143	7112	0.004159922465572461	None	0.0	0.004159922465572461
143	7103	0.0013724877066062708	None	0.0	0.0013724877066062708
143	6927	0.0006846220596349934	None	0.0	0.0006846220596349934
143	7157	0.004022417468462412	None	0.0	0.004022417468462412
143	7166	0.003230097083850513	None	0.0	0.003230097083850513
143	6174	0.0050484163855644935	None	0.0	0.0050484163855644935
143	5970	0.005049057426294298	None	0.0	0.005049057426294298
143	7004	0.0022915574968416287	None	0.0	0.0022915574968416287
143	6925	0.0014697646324188362	None	0.0	0.0014697646324188362
143	7104	9.018175924737896e-07	None	0.0	9.018175924737896e-07
143	6651	0.0005007538596323308	None	0.0	0.0005007538596323308
143	6779	0.003964309258149132	None	0.13010532817392909	0.003964309258149132
143	6942	0.0009373324544801052	None	0.0	0.0009373324544801052
143	6959	0.0004999520069452775	None	0.0	0.0004999520069452775
143	7168	0.00016761165396876168	None	0.0	0.00016761165396876168
143	6292	0.0003928024154138496	None	0.0	0.0003928024154138496
143	7095	0.002455241612057691	None	0.0	0.002455241612057691
143	7231	0.00017435595536416336	None	0.0	0.00017435595536416336
143	7162	0.002581969231823033	None	0.0	0.002581969231823033
143	7087	0.0036143998973826065	None	0.0	0.0036143998973826065
143	6931	0.005556135440868102	None	0.0	0.005556135440868102
143	7211	2.796614168275548e-08	None	0.0	2.796614168275548e-08
143	7161	0.0025934822299949157	None	0.0	0.0025934822299949157
143	6834	0.005148501802129036	None	0.0	0.005148501802129036
143	7016	0.0004877880887574084	None	0.0	0.0004877880887574084
143	6954	0.0019672104010472567	None	0.0	0.0019672104010472567
143	7243	0.000310700559862216	None	0.0	0.000310700559862216
143	6552	0.001024127696454583	None	0.0	0.001024127696454583
143	7218	-0.00024757877715925636	None	0.0	-0.00024757877715925636
143	7208	0.004360346369558287	None	0.0	0.004360346369558287
143	7202	0.01241457374569457	None	0.0	0.01241457374569457
143	6093	0.0043659289166027146	None	0.0	0.0043659289166027146
143	6605	0.007600501431078965	None	0.0	0.007600501431078965
143	6982	0.0006864842555139345	None	0.0	0.0006864842555139345
143	7225	-1.0055322092689028e-05	None	0.0	-1.0055322092689028e-05
143	7212	-2.380098454488063e-05	None	0.0	-2.380098454488063e-05
143	7009	0.001402224110112296	None	0.0	0.001402224110112296
143	6227	0.008962934933875948	None	0.0	0.008962934933875948
143	6969	0.0020981357492091952	None	0.15886821210925053	0.0020981357492091952
143	7105	0.0008021823329879925	None	0.048688211191097154	0.0008021823329879925
143	7204	-0.00013431991329211827	None	0.0	-0.00013431991329211827
143	7244	0.000695692875947728	None	0.0	0.000695692875947728
143	7012	0.003962452426101778	None	0.0	0.003962452426101778
143	7228	8.223144862134041e-05	None	0.3112092235126399	8.223144862134041e-05
143	6867	0.0006769181459247421	None	0.0	0.0006769181459247421
143	6400	0.003882029628985867	None	0.0	0.003882029628985867
143	7206	0.0013746455405345118	None	0.048688211191097154	0.0013746455405345118
143	7245	4.5917629545436995e-05	None	0.0	4.5917629545436995e-05
143	6455	0.005711287543395253	None	0.0	0.005711287543395253
143	7110	0.00018538425539812967	None	0.0	0.00018538425539812967
143	6851	9.245106089148454e-05	None	0.0	9.245106089148454e-05
143	7138	0.00028072219266749764	None	0.15886821210925053	0.00028072219266749764
143	7079	3.476339868379219e-06	None	0.0	3.476339868379219e-06
143	7106	0.0007667890602878554	None	0.0	0.0007667890602878554
143	7131	1.6239850541664846e-06	None	0.11499074174869033	1.6239850541664846e-06
143	7180	4.7599934472337614e-05	None	0.0	4.7599934472337614e-05
143	7150	0.0015494331612815077	None	0.0	0.0015494331612815077
143	7074	0.00032934468098480996	None	0.2190451586440536	0.00032934468098480996
143	7232	-2.0080363409053543e-06	None	0.0	-2.0080363409053543e-06
143	6816	0.001728291233269183	None	0.0	0.001728291233269183
143	7164	3.1363206161875028e-06	None	0.0	3.1363206161875028e-06
143	6863	0.009222935686766296	None	0.0	0.009222935686766296
143	6789	0.0006002869677339502	None	0.0	0.0006002869677339502
143	5779	0.004806108472105501	None	0.0	0.004806108472105501
143	6968	0.0034375801925099424	None	0.0	0.0034375801925099424
143	7183	0.0038325964093365024	None	0.14664741365814996	0.0038325964093365024
143	7182	3.97474015310471e-05	None	0.0	3.97474015310471e-05
143	7175	0.00011021313660184097	None	0.0	0.00011021313660184097
143	7234	0.005401105790787907	None	0.25189441089242265	0.005401105790787907
143	7216	0.0006458363958840635	None	0.048688211191097154	0.0006458363958840635
143	6828	0.008531907512049656	None	0.0	0.008531907512049656
143	7196	0.0035861851757911464	None	0.0	0.0035861851757911464
143	6603	0.003043307472438022	None	0.0	0.003043307472438022
143	7171	-2.0811728766308968e-06	None	0.0	-2.0811728766308968e-06
143	6993	0.0004700000149170286	None	0.0	0.0004700000149170286
143	7005	0.007525419430165884	None	0.0	0.007525419430165884
143	6512	0.0010619244072332383	None	0.0	0.0010619244072332383
143	7221	-0.0003250292465429688	None	0.0	-0.0003250292465429688
143	7192	0.00010552351195109607	None	0.0	0.00010552351195109607
143	6966	0.0011159210975193615	None	0.0	0.0011159210975193615
143	7239	0.005173391683775861	None	0.0	0.005173391683775861
143	7096	-2.22752037433654e-09	None	0.0	-2.22752037433654e-09
143	7236	0.000129525326141831	None	0.0	0.000129525326141831
143	7051	0.00646329344641312	None	0.0	0.00646329344641312
143	7207	0.006269590149861924	None	0.0	0.006269590149861924
143	6731	0.0006327181416254643	None	0.0	0.0006327181416254643
143	7189	0.00010479849455447376	None	0.0	0.00010479849455447376
106	4385	0.005840018197092395	None	0.15470966136893144	0.005840018197092395
106	4998	0.0020893216964573513	None	0.0	0.0020893216964573513
106	4150	0.004260480253420018	None	0.0	0.004260480253420018
106	4592	0.004121330489591951	None	0.24853274443838574	0.004121330489591951
106	5319	0.0019232805235454046	None	0.0	0.0019232805235454046
106	5268	0.0016240500156181465	None	0.0	0.0016240500156181465
106	4522	0.0007783993429178044	None	0.0	0.0007783993429178044
106	5067	0.0034020860974496073	None	0.14507563059963952	0.0034020860974496073
106	5390	0.0005812826787100758	None	0.0	0.0005812826787100758
106	5382	-5.90115703262646e-06	None	0.0	-5.90115703262646e-06
106	5101	0.001257984545735481	None	0.0	0.001257984545735481
106	5276	0.001016738052114538	None	0.09284307614095844	0.001016738052114538
106	5181	0.0005009170197492192	None	0.17716577777052364	0.0005009170197492192
106	4834	0.0024835495267806914	None	0.0	0.0024835495267806914
106	5297	2.08785257045923e-08	None	0.13232300783363166	2.08785257045923e-08
106	5133	1.8317551484306456e-06	None	0.0	1.8317551484306456e-06
106	4698	0.0032623653793538835	None	0.0	0.0032623653793538835
106	5368	0.00022104927090997256	None	0.0	0.00022104927090997256
106	4879	0.000500805784453853	None	0.2888826341963074	0.000500805784453853
106	5176	0.0005423137151494398	None	0.20497976923854483	0.0005423137151494398
106	5266	0.0030474285083058016	None	0.0	0.0030474285083058016
106	5072	0.0002554277288871243	None	0.09284307614095844	0.0002554277288871243
106	5398	1.5262437913930182e-06	None	0.0	1.5262437913930182e-06
106	5376	4.300533633062643e-05	None	0.0	4.300533633062643e-05
106	5324	0.0011185296362685826	None	0.0	0.0011185296362685826
106	5352	-2.6078348663168713e-07	None	0.0	-2.6078348663168713e-07
106	5366	-0.00037584310076588506	None	0.0	-0.00037584310076588506
106	5262	0.003579160356244363	None	0.0	0.003579160356244363
106	4415	0.0003992823292923703	None	0.05564366993268246	0.0003992823292923703
106	5242	0.0002991084454053056	None	0.0	0.0002991084454053056
106	5237	0.00048496785359492043	None	0.0	0.00048496785359492043
106	5386	0.0008550115501342087	None	0.13232300783363166	0.0008550115501342087
106	5290	0.0021225147962101397	None	0.09284307614095844	0.0021225147962101397
106	5244	0.0028577061296405208	None	0.0	0.0028577061296405208
106	5378	0.00037313766740324335	None	0.0	0.00037313766740324335
106	5340	0.004600179805548274	None	0.0	0.004600179805548274
106	5313	0.0020397850938196974	None	0.0	0.0020397850938196974
106	5251	0.0003575732648768495	None	0.0	0.0003575732648768495
106	4953	0.0035320286743195832	None	0.0	0.0035320286743195832
106	4845	0.004835221198539696	None	0.0	0.004835221198539696
106	5318	1.5103537846515964e-05	None	0.3078923370095682	1.5103537846515964e-05
106	5315	0.00077176338186382	None	0.0	0.00077176338186382
106	5384	0.0002178571764224548	None	0.13232300783363166	0.0002178571764224548
106	5341	0.005202252414124536	None	0.0	0.005202252414124536
106	5218	0.0012380467620767153	None	0.0	0.0012380467620767153
106	5105	0.0006153809058852682	None	0.0	0.0006153809058852682
106	5172	0.0015997109783653458	None	0.17591058636405515	0.0015997109783653458
106	5230	0.0006822413119746002	None	0.0	0.0006822413119746002
106	5354	0.004264406267483921	None	0.0	0.004264406267483921
106	5077	0.0006943744238777121	None	0.0	0.0006943744238777121
106	5123	0.008106407186569664	None	0.0	0.008106407186569664
106	5338	0.0003463391352645932	None	0.0	0.0003463391352645932
106	5108	0.0005476246547922457	None	0.0	0.0005476246547922457
106	5182	0.00987579769766836	None	0.0	0.00987579769766836
106	5294	0.007657983492345546	None	0.11499074174869033	0.007657983492345546
106	4804	0.0008914918367254929	None	0.0	0.0008914918367254929
106	5331	0.0004320325051377526	None	0.0	0.0004320325051377526
106	5175	0.0029030611286318376	None	0.0	0.0029030611286318376
106	5355	0.0007751725334178658	None	0.09284307614095844	0.0007751725334178658
106	5388	0.0017559892660731235	None	0.0	0.0017559892660731235
106	5255	0.00029362611081123867	None	0.0	0.00029362611081123867
106	5369	0.0029726622761196766	None	0.0	0.0029726622761196766
106	4752	0.0008139925206119619	None	0.0	0.0008139925206119619
106	5393	1.7733463273969795e-08	None	0.1522379877100131	1.7733463273969795e-08
106	5377	3.527517217808751e-06	None	0.16883083860930545	3.527517217808751e-06
106	4993	0.002579801284197605	None	0.0	0.002579801284197605
106	5361	-2.869003170579501e-08	None	0.0	-2.869003170579501e-08
106	5238	0.00040621584678582866	None	0.0	0.00040621584678582866
106	5214	0.0009553472457783554	None	0.0	0.0009553472457783554
106	5362	-8.711300903489073e-08	None	0.0	-8.711300903489073e-08
106	4995	0.0057050354941950545	None	0.0	0.0057050354941950545
106	5391	2.5219648296982443e-05	None	0.0	2.5219648296982443e-05
106	4491	0.000423119012825425	None	0.0	0.000423119012825425
106	5008	0.0020740850743751994	None	0.0	0.0020740850743751994
106	5191	0.0025749327844284053	None	0.0	0.0025749327844284053
106	5301	0.004896214949234091	None	0.0	0.004896214949234091
106	5199	0.001039837079825389	None	0.0	0.001039837079825389
106	5392	0.0002955219328621867	None	0.0	0.0002955219328621867
106	5110	0.002886703286742301	None	0.0	0.002886703286742301
106	4788	0.002032316892065061	None	0.0	0.002032316892065061
106	5246	0.0014433386635606606	None	0.0	0.0014433386635606606
106	5395	0.014140162222835033	None	0.0	0.014140162222835033
106	5239	0.005762824122919938	None	0.0	0.005762824122919938
106	4467	0.005015591403039954	None	0.22000396345781156	0.005015591403039954
106	5357	0.000576141196032825	None	0.13232300783363166	0.000576141196032825
106	5265	2.3339175035965758e-06	None	0.0	2.3339175035965758e-06
106	5171	0.0018152140217785472	None	0.0	0.0018152140217785472
106	4899	0.0007565886996054415	None	0.0	0.0007565886996054415
106	5397	0.009471090887674708	None	0.13803758628337806	0.009471090887674708
106	5359	0.000631653056821594	None	0.0	0.000631653056821594
106	4626	0.0010752602497874153	None	0.0	0.0010752602497874153
106	5302	0.00751810190540841	None	0.0	0.00751810190540841
106	4668	0.014201564627604068	None	0.0	0.014201564627604068
106	5385	6.251883744768258e-05	None	0.0	6.251883744768258e-05
106	5241	0.0017218722811291195	None	0.0	0.0017218722811291195
106	4915	0.005433600540611082	None	0.0	0.005433600540611082
106	4552	0.004441951129151551	None	0.09284307614095844	0.004441951129151551
106	4278	0.0033853930616210407	None	0.0	0.0033853930616210407
106	4307	0.005370401758964155	None	0.0	0.005370401758964155
106	5356	0.0017284267314980094	None	0.09284307614095844	0.0017284267314980094
141	6995	0.0018927905876336265	None	0.0	0.0018927905876336265
141	7111	0.003517160460660866	None	0.0	0.003517160460660866
141	6887	0.0013475670882746424	None	0.0	0.0013475670882746424
141	7127	-5.757417987008434e-08	None	0.0	-5.757417987008434e-08
141	6998	0.0011879699662396656	None	0.0	0.0011879699662396656
141	6846	0.0011303248433904942	None	0.0	0.0011303248433904942
141	7128	0.0012192722931259456	None	0.0	0.0012192722931259456
141	7108	9.997569408587461e-10	None	0.0	9.997569408587461e-10
141	7069	0.003795675228206612	None	0.0	0.003795675228206612
141	7132	0.0022838380704794455	None	0.0	0.0022838380704794455
141	6855	0.007757761742963772	None	0.0	0.007757761742963772
141	6616	0.0015829464514317544	None	0.0	0.0015829464514317544
141	7062	2.1960378692693182e-08	None	0.0	2.1960378692693182e-08
141	7112	0.004159922465572461	None	0.0	0.004159922465572461
141	7063	0.001100536709817462	None	0.0	0.001100536709817462
141	7103	0.0013724877066062708	None	0.0	0.0013724877066062708
141	7090	-1.635818064020076e-10	None	0.048688211191097154	-1.635818064020076e-10
141	6927	0.0006846220596349934	None	0.0	0.0006846220596349934
141	7097	0.001931890283433617	None	0.0	0.001931890283433617
141	7027	7.539326646162256e-05	None	0.0	7.539326646162256e-05
141	6174	0.0050484163855644935	None	0.0	0.0050484163855644935
141	5970	0.005049057426294298	None	0.0	0.005049057426294298
141	7004	0.0022915574968416287	None	0.0	0.0022915574968416287
141	6925	0.0014697646324188362	None	0.0	0.0014697646324188362
141	7104	9.018175924737896e-07	None	0.0	9.018175924737896e-07
141	6651	0.0005007538596323308	None	0.0	0.0005007538596323308
141	7042	8.088664200541594e-06	None	0.0	8.088664200541594e-06
141	6779	0.003964309258149132	None	0.15587283145156822	0.003964309258149132
141	6942	0.0009373324544801052	None	0.0	0.0009373324544801052
141	6959	0.0004999520069452775	None	0.0	0.0004999520069452775
141	6292	0.0003928024154138496	None	0.0	0.0003928024154138496
141	7095	0.002455241612057691	None	0.0	0.002455241612057691
141	7087	0.0036143998973826065	None	0.0	0.0036143998973826065
141	6931	0.005556135440868102	None	0.0	0.005556135440868102
141	7115	8.394539934941071e-05	None	0.0	8.394539934941071e-05
141	7066	0.0002042220572219153	None	0.0	0.0002042220572219153
141	7126	1.3420890996917687e-05	None	0.0	1.3420890996917687e-05
141	6834	0.005148501802129036	None	0.0	0.005148501802129036
141	7145	8.28214065122372e-05	None	0.0	8.28214065122372e-05
141	7015	0.00033003753063191876	None	0.0	0.00033003753063191876
141	7016	0.0004877880887574084	None	0.0	0.0004877880887574084
141	6868	0.0025924078744042523	None	0.0	0.0025924078744042523
141	6954	0.0019672104010472567	None	0.0	0.0019672104010472567
141	7086	0.00063482935193741	None	0.0	0.00063482935193741
141	7057	8.302339976728199e-07	None	0.0	8.302339976728199e-07
141	6552	0.001024127696454583	None	0.0	0.001024127696454583
141	6514	0.0015228911379691907	None	0.2638176252045654	0.0015228911379691907
141	6093	0.0043659289166027146	None	0.0	0.0043659289166027146
141	7072	0.0021908565169684183	None	0.0	0.0021908565169684183
141	7121	-2.584851247937067e-06	None	0.0	-2.584851247937067e-06
141	6605	0.007600501431078965	None	0.0	0.007600501431078965
141	6982	0.0006864842555139345	None	0.0	0.0006864842555139345
141	7050	7.748221461378825e-05	None	0.0	7.748221461378825e-05
141	7122	-4.762767156620471e-05	None	0.18620869176309723	-4.762767156620471e-05
141	6787	0.00018870085986362933	None	0.0	0.00018870085986362933
141	7009	0.001402224110112296	None	0.0	0.001402224110112296
141	6227	0.008962934933875948	None	0.0	0.008962934933875948
141	6969	0.0020981357492091952	None	0.1355951811645572	0.0020981357492091952
141	7105	0.0008021823329879925	None	0.048688211191097154	0.0008021823329879925
141	7012	0.003962452426101778	None	0.0	0.003962452426101778
141	6448	0.0008192056693580559	None	0.0	0.0008192056693580559
141	6867	0.0006769181459247421	None	0.0	0.0006769181459247421
141	7125	-3.761610348153511e-05	None	0.0	-3.761610348153511e-05
141	6928	0.002045376126475773	None	0.0	0.002045376126475773
141	7077	0.00013456107804225308	None	0.0	0.00013456107804225308
141	6400	0.003882029628985867	None	0.0	0.003882029628985867
141	7064	0.0007675016694619717	None	0.0	0.0007675016694619717
141	7065	0.00012126698212668272	None	0.0	0.00012126698212668272
141	6455	0.005711287543395253	None	0.0	0.005711287543395253
141	7110	0.00018538425539812967	None	0.0	0.00018538425539812967
141	6851	9.245106089148454e-05	None	0.0	9.245106089148454e-05
141	7138	0.00028072219266749764	None	0.1355951811645572	0.00028072219266749764
141	7079	3.476339868379219e-06	None	0.0	3.476339868379219e-06
141	7106	0.0007667890602878554	None	0.0	0.0007667890602878554
141	7044	8.701862396974066e-05	None	0.18915875508077545	8.701862396974066e-05
141	7131	1.6239850541664846e-06	None	0.11499074174869033	1.6239850541664846e-06
141	7150	0.0015494331612815077	None	0.0	0.0015494331612815077
141	7074	0.00032934468098480996	None	0.18620869176309723	0.00032934468098480996
141	6816	0.001728291233269183	None	0.0	0.001728291233269183
141	6808	0.0001221523257797429	None	0.0	0.0001221523257797429
141	6481	0.00044236899295681004	None	0.0	0.00044236899295681004
141	6863	0.009222935686766296	None	0.0	0.009222935686766296
141	6789	0.0006002869677339502	None	0.0	0.0006002869677339502
141	5779	0.004806108472105501	None	0.0	0.004806108472105501
141	6968	0.0034375801925099424	None	0.0	0.0034375801925099424
141	7102	-7.907713833411459e-08	None	0.0	-7.907713833411459e-08
141	7059	0.0005082416350696935	None	0.0	0.0005082416350696935
141	6828	0.008531907512049656	None	0.0	0.008531907512049656
141	6603	0.003043307472438022	None	0.0	0.003043307472438022
141	7094	5.036551209858113e-07	None	0.0	5.036551209858113e-07
141	6993	0.0004700000149170286	None	0.0	0.0004700000149170286
141	7147	-6.835554196207107e-05	None	0.0	-6.835554196207107e-05
141	7005	0.007525419430165884	None	0.0	0.007525419430165884
141	6512	0.0010619244072332383	None	0.0	0.0010619244072332383
141	6966	0.0011159210975193615	None	0.0	0.0011159210975193615
141	6973	3.6457069124884975e-09	None	0.0	3.6457069124884975e-09
141	7096	-2.22752037433654e-09	None	0.0	-2.22752037433654e-09
141	7051	0.00646329344641312	None	0.0	0.00646329344641312
141	6731	0.0006327181416254643	None	0.0	0.0006327181416254643
141	7018	0.0034933084840595694	None	0.0	0.0034933084840595694
72	3049	0.0011442690035552727	None	0.0	0.0011442690035552727
72	3381	1.8120564750137164e-05	None	0.2703051749639638	1.8120564750137164e-05
72	3680	0.00039620464135131065	None	0.2260343143527921	0.00039620464135131065
72	3341	0.000306693597336323	None	0.19667444492832836	0.000306693597336323
72	3147	0.0019079618664785568	None	0.3295830069497343	0.0019079618664785568
72	3678	0.00041116005522998637	None	0.0	0.00041116005522998637
72	3201	0.0018450525611586471	None	0.16549473515935237	0.0018450525611586471
72	3179	0.0005085780039789097	None	0.0	0.0005085780039789097
72	3448	1.1622291911428376e-05	None	0.32618457690858216	1.1622291911428376e-05
72	3484	0.0011279770867097742	None	0.0	0.0011279770867097742
72	3668	0.0030402271020633954	None	0.1721170048508472	0.0030402271020633954
72	3360	0.0014273702853389752	None	0.13799117862242455	0.0014273702853389752
72	3277	0.0002193197639345937	None	0.0	0.0002193197639345937
72	3629	0.0038078952861493646	None	0.0	0.0038078952861493646
72	3670	0.0001734742051855465	None	0.10745203412758644	0.0001734742051855465
72	3685	2.23684952007087e-06	None	0.16611959248282523	2.23684952007087e-06
72	3561	-3.3928663860744063e-06	None	0.026666666666666682	-3.3928663860744063e-06
72	3391	0.00015173629155725292	None	0.0	0.00015173629155725292
72	3601	3.828422145580492e-05	None	0.03866252324392807	3.828422145580492e-05
72	3692	0.0005374107553484953	None	0.03866252324392807	0.0005374107553484953
72	3275	0.0021646097882156517	None	0.0	0.0021646097882156517
72	3563	3.325480449583436e-06	None	0.2260343143527921	3.325480449583436e-06
72	3406	0.0008685899991448604	None	0.4474351092557008	0.0008685899991448604
72	3666	0.0004320069392493567	None	0.026666666666666682	0.0004320069392493567
72	3577	1.0907242807421732e-05	None	0.026666666666666682	1.0907242807421732e-05
72	3681	0.00023743805255061073	None	0.0	0.00023743805255061073
72	3583	0.001979350987883232	None	0.10745203412758644	0.001979350987883232
72	3596	0.0003112561479116972	None	0.0	0.0003112561479116972
72	3373	0.0012952578586138135	None	0.22087027037545534	0.0012952578586138135
72	3428	0.00022177944429430427	None	0.02782183496634123	0.00022177944429430427
72	3693	1.730624692816169e-05	None	0.1031000619838082	1.730624692816169e-05
72	2842	0.00039158579688197156	None	0.15324411163798554	0.00039158579688197156
72	3144	0.00038612290544683716	None	0.06388374541593907	0.00038612290544683716
72	3651	-1.3123681875392219e-08	None	0.07968481576191458	-1.3123681875392219e-08
72	3427	0.0008962584346115211	None	0.13697669494432446	0.0008962584346115211
72	3581	0.0007814467894932432	None	0.0	0.0007814467894932432
72	3537	0.00018193001595056751	None	0.0	0.00018193001595056751
72	3641	9.956204318089605e-05	None	0.17388729267290015	9.956204318089605e-05
72	3116	0.0026685642243561053	None	0.0	0.0026685642243561053
72	3213	0.0005643847217921119	None	0.14202212988431004	0.0005643847217921119
72	3653	-7.339234024518784e-06	None	0.0	-7.339234024518784e-06
72	3333	0.00011387506353724326	None	0.02782183496634123	0.00011387506353724326
72	3240	0.00036641789939244313	None	0.27105737337967434	0.00036641789939244313
72	3516	5.740427912018661e-05	None	0.0	5.740427912018661e-05
72	3652	0.00035692908739076576	None	0.0	0.00035692908739076576
72	3504	0.00028558763566152945	None	0.1273728568077642	0.00028558763566152945
72	3687	4.955709829065009e-05	None	0.14785175185692342	4.955709829065009e-05
72	3648	0.00026524651168420473	None	0.03866252324392807	0.00026524651168420473
72	3420	0.0012926108898364452	None	0.0	0.0012926108898364452
72	3571	0.000400821310493338	None	0.0	0.000400821310493338
72	3674	0.00016002612112007338	None	0.2331364426709487	0.00016002612112007338
72	3655	-4.975874346327849e-08	None	0.0	-4.975874346327849e-08
72	3211	0.007783124563248663	None	0.0	0.007783124563248663
72	3517	9.165952279790457e-07	None	0.03866252324392807	9.165952279790457e-07
72	3675	0.0002585962275166	None	0.47066148544370606	0.0002585962275166
72	3690	0.0004573994919761947	None	0.026666666666666682	0.0004573994919761947
72	3241	0.0017884485465132136	None	0.10444559326669722	0.0017884485465132136
72	3450	0.00011962245127346687	None	0.10444559326669722	0.00011962245127346687
72	2739	0.001238199194230106	None	0.026666666666666682	0.001238199194230106
72	3150	0.0004279312693829403	None	0.06388374541593907	0.0004279312693829403
72	3157	0.0005078601543697963	None	0.02782183496634123	0.0005078601543697963
72	3615	0.00012087650523833019	None	0.0	0.00012087650523833019
72	3544	5.0226600025878745e-05	None	0.3417843440819114	5.0226600025878745e-05
72	3682	0.00028675002460556444	None	0.18542850304602373	0.00028675002460556444
72	3587	0.000994781392200586	None	0.19097388958350642	0.000994781392200586
72	3329	0.000329571071918108	None	0.0	0.000329571071918108
72	3210	0.0005263091268301552	None	0.18395721283593922	0.0005263091268301552
72	3669	0.000289282955848083	None	0.0	0.000289282955848083
72	3638	0.00037135789981748344	None	0.0	0.00037135789981748344
72	3456	0.0004157956401667958	None	0.06388374541593907	0.0004157956401667958
72	3631	0.0005802712036271933	None	0.0	0.0005802712036271933
72	2599	0.0009332531272335195	None	0.4870929705737099	0.0009332531272335195
72	3673	1.698379821854082e-05	None	0.13472512170904793	1.698379821854082e-05
72	3530	0.0055687497405199375	None	0.0	0.0055687497405199375
72	3269	0.0027264752606373185	None	0.0	0.0027264752606373185
72	3662	0.0003484205988292916	None	0.07968481576191458	0.0003484205988292916
72	3307	0.0017165116413837653	None	0.026666666666666682	0.0017165116413837653
72	3683	-8.508569773701114e-06	None	0.0	-8.508569773701114e-06
72	3630	0.00020164573590128785	None	0.07968481576191458	0.00020164573590128785
72	3696	-2.1127153426768573e-05	None	0.0	-2.1127153426768573e-05
72	3605	0.002319889981096227	None	0.026666666666666682	0.002319889981096227
72	3632	6.496099325358771e-05	None	0.0	6.496099325358771e-05
72	3426	0.0008596334824763637	None	0.07968481576191458	0.0008596334824763637
72	3529	0.0001504540171784833	None	0.0	0.0001504540171784833
72	3698	-7.556748909513106e-06	None	0.0	-7.556748909513106e-06
72	3694	0.0012461764832273684	None	0.0	0.0012461764832273684
72	3592	0.0001332212587636989	None	0.0	0.0001332212587636989
72	3617	0.004201441819026584	None	0.0	0.004201441819026584
72	3353	0.0010125665376135651	None	0.27869558844668835	0.0010125665376135651
72	3044	0.0008999829278188527	None	0.1031000619838082	0.0008999829278188527
72	3108	0.000154593160862406	None	0.6947878236410916	0.000154593160862406
72	3217	0.0010191461008636344	None	0.1031000619838082	0.0010191461008636344
72	3422	0.0011474462988788606	None	0.25304855611682847	0.0011474462988788606
72	3628	6.768291391716556e-05	None	0.026666666666666682	6.768291391716556e-05
72	3672	1.4023331159693262e-07	None	0.0	1.4023331159693262e-07
72	3627	2.423384385398911e-07	None	0.0	2.423384385398911e-07
72	3552	0.0028486386680520834	None	0.16549473515935237	0.0028486386680520834
72	3585	-1.6315898558316437e-09	None	0.0	-1.6315898558316437e-09
72	2849	4.1435948876095765e-05	None	0.0	4.1435948876095765e-05
72	3619	0.0005879526857606154	None	0.06388374541593907	0.0005879526857606154
50	2265	None	None	0.3630993547680172	None
50	2598	-9.358443530292205e-08	None	0.47012987445558396	-9.358443530292205e-08
50	2414	None	None	0.341701917465148	None
50	2274	None	None	0.42246068635165307	None
50	1642	None	None	0.447889232927944	None
50	1830	None	None	0.4591997821090832	None
50	2382	None	None	0.5542043406831868	None
50	2584	7.756650039592814e-09	None	0.4066378806323744	7.756650039592814e-09
50	2560	7.008758719937381e-05	None	0.4358052115230427	7.008758719937381e-05
50	2501	None	None	0.436382678178601	None
50	1987	None	None	0.5010891921065281	None
50	2576	-0.1	None	0.32562063907749456	-0.1
50	2498	None	None	0.30397265481847247	None
50	2558	-0.1	None	0.3937363244229798	-0.1
50	2556	-5.79716170000769e-06	None	0.43598282781047837	-5.79716170000769e-06
50	2559	1.9976421963577797e-08	None	0.4866156799182117	1.9976421963577797e-08
50	2568	3.915017500735308e-08	None	0.27777071490422295	3.915017500735308e-08
50	2505	None	None	0.36836528931164303	None
50	2592	-4.0804298619046565e-10	None	0.36836528931164303	-4.0804298619046565e-10
50	2404	None	None	0.4724992569825074	None
50	2577	-4.7278121153767275e-08	None	0.47339172137690777	-4.7278121153767275e-08
50	2542	None	None	0.4381368732614443	None
50	2424	None	None	0.47339172137690777	None
50	2597	-0.1	None	0.47339172137690777	-0.1
50	2306	None	None	0.4323581156771052	None
50	2469	None	None	0.3495910861375629	None
50	2504	None	None	0.3367963123315696	None
50	2453	None	None	0.4843855301096565	None
50	2304	None	None	0.3036856487759442	None
50	2600	9.06632444578847e-05	None	0.28859150643273923	9.06632444578847e-05
50	2488	None	None	0.40607031014419714	None
50	2187	None	None	0.4148594647017176	None
50	2581	None	None	0.3205028300564784	None
50	2307	None	None	0.49202921874325617	None
50	2413	None	None	0.5557987292843584	None
50	2544	None	None	0.43565080663336603	None
50	1983	None	None	0.3601891287523019	None
50	2461	None	None	0.5232528705803992	None
50	2343	None	None	0.4078622905967329	None
50	2553	None	None	0.4036728257015712	None
50	1932	None	None	0.39985319684475484	None
50	2458	None	None	0.5249615391898704	None
50	2587	None	None	0.3340824932883075	None
50	2200	None	None	0.3947451829774492	None
50	2417	None	None	0.3163302792982803	None
50	2557	-0.1	None	0.37933436580649843	-0.1
50	2371	None	None	0.28859150643273923	None
50	2084	None	None	0.3762750528497301	None
50	2570	-3.119249707479216e-10	None	0.5725226904814389	-3.119249707479216e-10
50	2595	-2.2198254134773152e-08	None	0.3270517427052175	-2.2198254134773152e-08
50	2589	5.06459594962563e-12	None	0.334954196472249	5.06459594962563e-12
50	1682	None	None	0.4993141728042083	None
50	1890	None	None	0.40804023819394	None
50	2578	None	None	0.3088224741316326	None
50	2342	None	None	0.3885160064597405	None
50	2433	None	None	0.4335561754794514	None
50	2492	None	None	0.5725226904814389	None
50	2569	1.3041223465587092e-07	None	0.3378975324590495	1.3041223465587092e-07
50	1282	None	None	0.49492245605987384	None
50	2561	2.3583921326027266e-06	None	0.3358517050591914	2.3583921326027266e-06
50	2563	-0.1	None	0.46377374009991473	-0.1
50	1740	None	None	0.502994448621817	None
50	2438	None	None	0.27777071490422295	None
50	2432	None	None	0.3752101200257267	None
50	2575	-0.1	None	0.3654871265779381	-0.1
50	2564	6.043933724326485e-07	None	0.46062897477669773	6.043933724326485e-07
50	2499	None	None	0.4647186224837842	None
50	2509	None	None	0.32155728230200065	None
50	2390	None	None	0.42048291594591103	None
50	2555	5.7149778718135235e-09	None	0.4574032215061816	5.7149778718135235e-09
50	2323	None	None	0.41373870119546086	None
50	2437	None	None	0.3947451829774492	None
50	2506	None	None	0.3945233448010117	None
50	2588	-7.745919489375372e-08	None	0.32425807911173915	-7.745919489375372e-08
50	2450	None	None	0.4400339109784319	None
50	2167	None	None	0.46296789183021614	None
50	2522	None	None	0.30788614769658385	None
50	2460	None	None	0.3506073404478266	None
50	2599	0.0009332531272335195	None	0.3642145445267716	0.0009332531272335195
50	2220	None	None	0.3797705834495552	None
50	2551	None	None	0.34929001741439064	None
50	2427	None	None	0.3908726713094766	None
50	2574	-2.3778519589834486e-08	None	0.3856619380537317	-2.3778519589834486e-08
50	2565	-2.159216145691451e-06	None	0.37353999786269204	-2.159216145691451e-06
50	2262	None	None	0.538710570999285	None
50	2567	2.631240721699498e-09	None	0.33207089824799374	2.631240721699498e-09
50	2519	None	None	0.5932951526544785	None
50	2308	None	None	0.484071091686	None
50	2157	None	None	0.4939995344769164	None
50	2586	1.7484301147031522e-06	None	0.36564647025209884	1.7484301147031522e-06
50	2591	3.181622565355552e-05	None	0.36564647025209884	3.181622565355552e-05
50	2573	-2.1253296186825832e-08	None	0.3945233448010117	-2.1253296186825832e-08
50	2593	5.3485068094735505e-05	None	0.3667066212534684	5.3485068094735505e-05
50	2472	None	None	0.385511665270615	None
50	2384	None	None	0.4914420789860253	None
50	2562	-3.165596206253443e-08	None	0.4866156799182117	-3.165596206253443e-08
50	2572	-0.1	None	0.36246227091582234	-0.1
50	2583	1.286165797998923e-05	None	0.3642976527966759	1.286165797998923e-05
50	2511	None	None	0.4014487685658234	None
50	2444	None	None	0.4453081080197195	None
74	3049	0.0011442690035552727	None	0.0	0.0011442690035552727
74	3709	-3.679646574944403e-07	None	0.7317677292715166	-3.679646574944403e-07
74	3680	0.00039620464135131065	None	0.1785017490312226	0.00039620464135131065
74	3341	0.000306693597336323	None	0.2256205485563203	0.000306693597336323
74	3147	0.0019079618664785568	None	0.2902590198318188	0.0019079618664785568
74	3678	0.00041116005522998637	None	0.0	0.00041116005522998637
74	3762	-2.2058315520887976e-05	None	0.04173275244951184	-2.2058315520887976e-05
74	3731	-1.1638645300418377e-05	None	0.0	-1.1638645300418377e-05
74	3717	0.0008063201086150317	None	0.0	0.0008063201086150317
74	3201	0.0018450525611586471	None	0.14262516833222122	0.0018450525611586471
74	3179	0.0005085780039789097	None	0.0	0.0005085780039789097
74	3798	0.012195506756982527	None	0.180364653223249	0.012195506756982527
74	3765	-2.1416422582151927e-06	None	0.19076772312126902	-2.1416422582151927e-06
74	3668	0.0030402271020633954	None	0.14911059522607595	0.0030402271020633954
74	3753	0.003320487269182417	None	0.06388374541593907	0.003320487269182417
74	3761	0.0003692550624050111	None	0.0	0.0003692550624050111
74	3360	0.0014273702853389752	None	0.16478806307056248	0.0014273702853389752
74	3783	0.0001875594921544652	None	0.04173275244951184	0.0001875594921544652
74	3277	0.0002193197639345937	None	0.0	0.0002193197639345937
74	3781	7.909274473628052e-05	None	0.0	7.909274473628052e-05
74	3629	0.0038078952861493646	None	0.0	0.0038078952861493646
74	3670	0.0001734742051855465	None	0.1357627796946384	0.0001734742051855465
74	3767	0.0003415653381751291	None	0.06388374541593907	0.0003415653381751291
74	3601	3.828422145580492e-05	None	0.03866252324392807	3.828422145580492e-05
74	3692	0.0005374107553484953	None	0.03866252324392807	0.0005374107553484953
74	3799	3.9940025610972274e-05	None	0.39334026474460304	3.9940025610972274e-05
74	3406	0.0008685899991448604	None	0.4007683215517387	0.0008685899991448604
74	3666	0.0004320069392493567	None	0.08407599864917814	0.0004320069392493567
74	3681	0.00023743805255061073	None	0.0	0.00023743805255061073
74	3583	0.001979350987883232	None	0.1357627796946384	0.001979350987883232
74	3596	0.0003112561479116972	None	0.0	0.0003112561479116972
74	3746	5.1868264100355475e-05	None	0.09021255423583216	5.1868264100355475e-05
74	3787	1.0246485676218723e-05	None	0.0	1.0246485676218723e-05
74	2842	0.00039158579688197156	None	0.2832023938478658	0.00039158579688197156
74	3739	0.003923982311605437	None	0.0	0.003923982311605437
74	3427	0.0008962584346115211	None	0.13362756726136973	0.0008962584346115211
74	3537	0.00018193001595056751	None	0.0	0.00018193001595056751
74	3790	0.00039572078122237294	None	0.0	0.00039572078122237294
74	3116	0.0026685642243561053	None	0.0	0.0026685642243561053
74	3752	-2.8998120848454117e-07	None	0.09175761171767283	-2.8998120848454117e-07
74	3213	0.0005643847217921119	None	0.15918656825140684	0.0005643847217921119
74	3240	0.00036641789939244313	None	0.30389267287637045	0.00036641789939244313
74	3768	0.000307356926586693	None	0.0	0.000307356926586693
74	3755	-1.9380161136464845e-07	None	0.0	-1.9380161136464845e-07
74	3652	0.00035692908739076576	None	0.0	0.00035692908739076576
74	3687	4.955709829065009e-05	None	0.16127971821867465	4.955709829065009e-05
74	3648	0.00026524651168420473	None	0.03866252324392807	0.00026524651168420473
74	3788	3.15556024754585e-08	None	0.11561224864202738	3.15556024754585e-08
74	3733	0.00320174498244812	None	0.0	0.00320174498244812
74	3420	0.0012926108898364452	None	0.0	0.0012926108898364452
74	3796	0.00012446107395571866	None	0.04173275244951184	0.00012446107395571866
74	3674	0.00016002612112007338	None	0.17891089610994135	0.00016002612112007338
74	3655	-4.975874346327849e-08	None	0.0	-4.975874346327849e-08
74	3211	0.007783124563248663	None	0.0	0.007783124563248663
74	3770	0.0008700865407591122	None	0.12042748490506013	0.0008700865407591122
74	3517	9.165952279790457e-07	None	0.03866252324392807	9.165952279790457e-07
74	3795	0.0036736640794903536	None	0.26130588519031395	0.0036736640794903536
74	3705	0.001867004033895345	None	0.12042748490506013	0.001867004033895345
74	3690	0.0004573994919761947	None	0.08407599864917814	0.0004573994919761947
74	3241	0.0017884485465132136	None	0.09175761171767283	0.0017884485465132136
74	3450	0.00011962245127346687	None	0.09175761171767283	0.00011962245127346687
74	3150	0.0004279312693829403	None	0.06388374541593907	0.0004279312693829403
74	3744	0.0016917197957598315	None	0.0	0.0016917197957598315
74	3784	0.000814097779988439	None	0.2871556051667598	0.000814097779988439
74	3785	8.222173671943945e-05	None	0.06351320455210253	8.222173671943945e-05
74	3740	0.0028988998288432036	None	0.1182828253937859	0.0028988998288432036
74	3587	0.000994781392200586	None	0.180364653223249	0.000994781392200586
74	3329	0.000329571071918108	None	0.0	0.000329571071918108
74	3210	0.0005263091268301552	None	0.16405408784981335	0.0005263091268301552
74	3669	0.000289282955848083	None	0.0	0.000289282955848083
74	3456	0.0004157956401667958	None	0.06388374541593907	0.0004157956401667958
74	2599	0.0009332531272335195	None	0.4984282310495523	0.0009332531272335195
74	3530	0.0055687497405199375	None	0.0	0.0055687497405199375
74	3778	0.0008324986834019765	None	0.12042748490506013	0.0008324986834019765
74	3720	0.00014197225667790094	None	0.03866252324392807	0.00014197225667790094
74	3307	0.0017165116413837653	None	0.08407599864917814	0.0017165116413837653
74	3711	0.0017962388570691532	None	0.0	0.0017962388570691532
74	3630	0.00020164573590128785	None	0.06351320455210253	0.00020164573590128785
74	3605	0.002319889981096227	None	0.08407599864917814	0.002319889981096227
74	3426	0.0008596334824763637	None	0.06351320455210253	0.0008596334824763637
74	3764	-4.092512418961088e-06	None	0.14262516833222122	-4.092512418961088e-06
74	3794	1.1071337459729885e-06	None	0.0	1.1071337459729885e-06
74	3617	0.004201441819026584	None	0.0	0.004201441819026584
74	3775	1.090486707360457e-05	None	0.0	1.090486707360457e-05
74	3759	-9.138169305717987e-06	None	0.06351320455210253	-9.138169305717987e-06
74	3742	0.002920436944472033	None	0.0	0.002920436944472033
74	3353	0.0010125665376135651	None	0.36096889616498706	0.0010125665376135651
74	3044	0.0008999829278188527	None	0.09021255423583216	0.0008999829278188527
74	3217	0.0010191461008636344	None	0.09021255423583216	0.0010191461008636344
74	3422	0.0011474462988788606	None	0.18401241282963043	0.0011474462988788606
74	3722	0.0007355335048537591	None	0.0	0.0007355335048537591
74	3701	2.8827655659450798e-05	None	0.04173275244951184	2.8827655659450798e-05
74	3789	0.0003361318203660947	None	0.18401241282963043	0.0003361318203660947
74	3627	2.423384385398911e-07	None	0.0	2.423384385398911e-07
74	3552	0.0028486386680520834	None	0.14262516833222122	0.0028486386680520834
74	2849	4.1435948876095765e-05	None	0.0	4.1435948876095765e-05
74	3619	0.0005879526857606154	None	0.06388374541593907	0.0005879526857606154
74	3719	0.00011757297021643973	None	0.06351320455210253	0.00011757297021643973
74	3774	6.987547517309991e-05	None	0.0	6.987547517309991e-05
74	3782	2.8221279131596572e-06	None	0.0	2.8221279131596572e-06
60	2601	3.219379472426087e-05	None	0.14600869597293653	3.219379472426087e-05
60	3049	0.0011442690035552727	None	0.020330793216449213	0.0011442690035552727
60	2834	2.618783334041381e-05	None	0.08445411070589931	2.618783334041381e-05
60	3067	4.687741432491507e-06	None	0.21109876692540847	4.687741432491507e-06
60	2785	5.3548972460797594e-05	None	0.32059832892245205	5.3548972460797594e-05
60	2560	7.008758719937381e-05	None	0.21079659036863477	7.008758719937381e-05
60	2986	0.0004467735183948802	None	0.07872325302559441	0.0004467735183948802
60	2868	7.677012695308688e-07	None	0.020330793216449213	7.677012695308688e-07
60	2602	0.0004143732135767654	None	0.1303325759678116	0.0004143732135767654
60	2728	0.000167004448841111	None	0.08171361272070934	0.000167004448841111
60	3069	-1.0376415771467956e-06	None	0.21079659036863477	-1.0376415771467956e-06
60	3080	0.0009843599864466108	None	0.02086637622475592	0.0009843599864466108
60	2887	1.0760496639710214e-06	None	0.3849326021099434	1.0760496639710214e-06
60	3029	0.00013148506516805032	None	0.0	0.00013148506516805032
60	2898	5.924795153909927e-05	None	0.6807723075682358	5.924795153909927e-05
60	2870	0.0001842542979648591	None	0.0	0.0001842542979648591
60	3022	9.170590278044952e-05	None	0.0	9.170590278044952e-05
60	2996	0.00036196526889877055	None	0.09562177891429749	0.00036196526889877055
60	3053	9.717295060127232e-05	None	0.11929595280748662	9.717295060127232e-05
60	3074	0.0013338921415033222	None	0.09562177891429749	0.0013338921415033222
60	2869	7.726928806401665e-07	None	0.08445411070589931	7.726928806401665e-07
60	3064	1.0771288934140764e-07	None	0.0	1.0771288934140764e-07
60	2828	0.0007704045015781648	None	0.020330793216449213	0.0007704045015781648
60	3087	0.00011171206994386964	None	0.16212947917060216	0.00011171206994386964
60	3017	-2.2078668591622943e-06	None	0.2838547100133544	-2.2078668591622943e-06
60	2980	2.061592306605299e-06	None	0.5127238979655763	2.061592306605299e-06
60	2646	0.0005694141617313468	None	0.30025893288812955	0.0005694141617313468
60	3054	-1.0641360999922174e-07	None	0.36643177012385514	-1.0641360999922174e-07
60	3060	-4.984761316237586e-07	None	0.5354690186446838	-4.984761316237586e-07
60	2920	4.838352977409702e-05	None	0.19117986803570866	4.838352977409702e-05
60	2836	0.0011832125123581968	None	0.14600869597293653	0.0011832125123581968
60	3015	0.00021318238819442	None	0.020330793216449213	0.00021318238819442
60	2984	9.954111681158731e-05	None	0.3639289496198158	9.954111681158731e-05
60	2842	0.00039158579688197156	None	0.08445411070589931	0.00039158579688197156
60	3057	4.34551846046763e-05	None	0.10852567523065122	4.34551846046763e-05
60	2660	0.00036987099543719	None	0.1303325759678116	0.00036987099543719
60	3032	0.0006903626408466877	None	0.2630839840553131	0.0006903626408466877
60	3092	6.211240036636576e-08	None	0.24108841140264153	6.211240036636576e-08
60	3089	2.1412224499363595e-05	None	0.02086637622475592	2.1412224499363595e-05
60	3081	3.765131682672798e-07	None	0.4851930361869535	3.765131682672798e-07
60	2897	-1.3143741851889066e-07	None	0.7785309078853682	-1.3143741851889066e-07
60	2837	3.8055730165003123e-06	None	0.0	3.8055730165003123e-06
60	3072	3.3624036103712025e-07	None	0.07872325302559441	3.3624036103712025e-07
60	3039	0.0017622455597436416	None	0.32811720173883907	0.0017622455597436416
60	2798	3.7319323866079374e-05	None	0.1448863496684424	3.7319323866079374e-05
60	2993	0.00039005836240354097	None	0.4505511177606361	0.00039005836240354097
60	3034	-3.861669283236845e-09	None	0.17269104949203984	-3.861669283236845e-09
60	2998	9.204697778990664e-05	None	0.020330793216449213	9.204697778990664e-05
60	3088	-2.7543510165709777e-06	None	0.22097839749912856	-2.7543510165709777e-06
60	3056	6.804412541132143e-10	None	0.4366757083875217	6.804412541132143e-10
60	3091	3.428073503103914e-07	None	0.0	3.428073503103914e-07
60	3019	2.2556662132941987e-05	None	0.1448863496684424	2.2556662132941987e-05
60	3063	1.721063376001732e-05	None	0.08445411070589931	1.721063376001732e-05
60	3059	0.00023119457300504857	None	0.11929595280748662	0.00023119457300504857
60	2989	3.868892290849718e-06	None	0.02086637622475592	3.868892290849718e-06
60	2838	0.0009575555749171204	None	0.07114422279048209	0.0009575555749171204
60	3005	5.0040947069808314e-05	None	0.40314415322595487	5.0040947069808314e-05
60	2783	0.0005441049028782578	None	0.17269104949203984	0.0005441049028782578
60	3061	1.7270819406665198e-08	None	0.4378561441686887	1.7270819406665198e-08
60	3012	1.0655372125804127e-05	None	0.08445411070589931	1.0655372125804127e-05
60	3024	0.00017177258121352988	None	0.07114422279048209	0.00017177258121352988
60	2876	7.064838169820606e-06	None	0.4481116634521551	7.064838169820606e-06
60	2736	3.128127147791776e-05	None	0.08445411070589931	3.128127147791776e-05
60	3077	1.3287648947724884e-05	None	0.21109876692540847	1.3287648947724884e-05
60	3079	0.00011256157021230661	None	0.0	0.00011256157021230661
60	2856	0.0009139206604951772	None	0.2319326835108863	0.0009139206604951772
60	2971	-1.9150784097927644e-07	None	0.02086637622475592	-1.9150784097927644e-07
60	3068	5.745811351147955e-05	None	0.07114422279048209	5.745811351147955e-05
60	2739	0.001238199194230106	None	0.07114422279048209	0.001238199194230106
60	3046	0.000543825693691595	None	0.07872325302559441	0.000543825693691595
60	3055	7.4842164004514335e-06	None	0.13830473353191547	7.4842164004514335e-06
60	2901	0.00031284021236177215	None	0.39631487355161005	0.00031284021236177215
60	2976	2.201362088430538e-06	None	0.07114422279048209	2.201362088430538e-06
60	2599	0.0009332531272335195	None	0.25738180845870184	0.0009332531272335195
60	2657	2.0412409972311634e-08	None	0.4027641702207756	2.0412409972311634e-08
60	2802	0.0001420569657543197	None	0.38462223661781614	0.0001420569657543197
60	2669	1.3333204234742392e-06	None	0.2651461699250512	1.3333204234742392e-06
60	3016	0.0007977112805182973	None	0.02086637622475592	0.0007977112805182973
60	2878	6.904659599116659e-05	None	0.2486030545879357	6.904659599116659e-05
60	2965	0.00010289505482474779	None	0.5603063030768938	0.00010289505482474779
60	2819	0.0002513711176282976	None	0.45289944879356325	0.0002513711176282976
60	3090	-1.2526750983429988e-08	None	0.0	-1.2526750983429988e-08
60	3099	3.4780114117557965e-07	None	0.235884469992738	3.4780114117557965e-07
60	3000	0.00018143753943248144	None	0.1303325759678116	0.00018143753943248144
60	3066	1.1355964328176952e-08	None	0.08171361272070934	1.1355964328176952e-08
60	3085	2.8113378620976326e-07	None	0.09562177891429749	2.8113378620976326e-07
60	2899	0.00016961642908106737	None	0.32811720173883907	0.00016961642908106737
60	2827	0.0002002115671984891	None	0.21079659036863477	0.0002002115671984891
60	2643	1.4618127283337601e-06	None	0.4631522307626049	1.4618127283337601e-06
60	2789	3.7127240195529284e-05	None	0.05564366993268246	3.7127240195529284e-05
60	3044	0.0008999829278188527	None	0.08171361272070934	0.0008999829278188527
60	3020	1.6119628929542966e-05	None	0.0	1.6119628929542966e-05
60	2593	5.3485068094735505e-05	None	0.519379232130581	5.3485068094735505e-05
60	3030	2.7093516010749406e-08	None	0.16212947917060216	2.7093516010749406e-08
60	3033	-4.281409596043725e-07	None	0.4366757083875217	-4.281409596043725e-07
60	2731	0.0001432958507880907	None	0.020330793216449213	0.0001432958507880907
60	2760	2.939196690322433e-06	None	0.4014176591810946	2.939196690322433e-06
60	2812	4.929694519215986e-05	None	0.020330793216449213	4.929694519215986e-05
60	2849	4.1435948876095765e-05	None	0.02086637622475592	4.1435948876095765e-05
60	2910	0.00018491770857675783	None	0.1373032087975698	0.00018491770857675783
109	4385	0.005840018197092395	None	0.1115587420666804	0.005840018197092395
109	5485	0.0004946932326938499	None	0.0	0.0004946932326938499
109	5521	-1.46517323649646e-05	None	0.0	-1.46517323649646e-05
109	4998	0.0020893216964573513	None	0.0	0.0020893216964573513
109	4150	0.004260480253420018	None	0.0	0.004260480253420018
109	5319	0.0019232805235454046	None	0.0	0.0019232805235454046
109	5515	0.0012307222685634892	None	0.0	0.0012307222685634892
109	5448	0.00205660488976928	None	0.0	0.00205660488976928
109	4522	0.0007783993429178044	None	0.0	0.0007783993429178044
109	5476	0.0014358166572230999	None	0.0	0.0014358166572230999
109	5506	6.722301256868618e-05	None	0.0	6.722301256868618e-05
109	5067	0.0034020860974496073	None	0.11650420202821095	0.0034020860974496073
109	5457	2.91008222335977e-05	None	0.1115587420666804	2.91008222335977e-05
109	5513	5.297098234363875e-06	None	0.04718624553411204	5.297098234363875e-06
109	5453	0.0006389913423220066	None	0.0	0.0006389913423220066
109	5414	0.0012625987343043807	None	0.04718624553411204	0.0012625987343043807
109	5276	0.001016738052114538	None	0.22349095322195547	0.001016738052114538
109	5524	0.0003812973246374873	None	0.0	0.0003812973246374873
109	4834	0.0024835495267806914	None	0.0	0.0024835495267806914
109	5297	2.08785257045923e-08	None	0.04718624553411204	2.08785257045923e-08
109	5475	0.0007390389076101772	None	0.0	0.0007390389076101772
109	5133	1.8317551484306456e-06	None	0.0	1.8317551484306456e-06
109	4698	0.0032623653793538835	None	0.0	0.0032623653793538835
109	5487	0.00044475478095255995	None	0.0	0.00044475478095255995
109	5266	0.0030474285083058016	None	0.0	0.0030474285083058016
109	5398	1.5262437913930182e-06	None	0.0	1.5262437913930182e-06
109	5324	0.0011185296362685826	None	0.0	0.0011185296362685826
109	5501	0.00016109139011381387	None	0.0	0.00016109139011381387
109	5495	0.0007205950544035078	None	0.0	0.0007205950544035078
109	5523	0.0007009242989571012	None	0.0	0.0007009242989571012
109	5547	-7.30584967812523e-06	None	0.0	-7.30584967812523e-06
109	5500	0.003948147946892173	None	0.0	0.003948147946892173
109	5262	0.003579160356244363	None	0.0	0.003579160356244363
109	4415	0.0003992823292923703	None	0.06955458741585308	0.0003992823292923703
109	5237	0.00048496785359492043	None	0.0	0.00048496785359492043
109	5386	0.0008550115501342087	None	0.04718624553411204	0.0008550115501342087
109	5244	0.0028577061296405208	None	0.0	0.0028577061296405208
109	5340	0.004600179805548274	None	0.0	0.004600179805548274
109	5546	0.0009412419346523918	None	0.0	0.0009412419346523918
109	5251	0.0003575732648768495	None	0.0	0.0003575732648768495
109	5482	0.0012637964994433085	None	0.0	0.0012637964994433085
109	4953	0.0035320286743195832	None	0.0	0.0035320286743195832
109	4845	0.004835221198539696	None	0.0	0.004835221198539696
109	5315	0.00077176338186382	None	0.0	0.00077176338186382
109	5530	-2.5753927757498024e-08	None	0.0	-2.5753927757498024e-08
109	5341	0.005202252414124536	None	0.0	0.005202252414124536
109	5502	0.0004707653788771827	None	0.0	0.0004707653788771827
109	5218	0.0012380467620767153	None	0.0	0.0012380467620767153
109	5533	0.0013379939103381187	None	0.0	0.0013379939103381187
109	5105	0.0006153809058852682	None	0.0	0.0006153809058852682
109	5172	0.0015997109783653458	None	0.24900862283856737	0.0015997109783653458
109	5354	0.004264406267483921	None	0.0	0.004264406267483921
109	5123	0.008106407186569664	None	0.0	0.008106407186569664
109	5338	0.0003463391352645932	None	0.0	0.0003463391352645932
109	5108	0.0005476246547922457	None	0.0	0.0005476246547922457
109	5182	0.00987579769766836	None	0.0	0.00987579769766836
109	5403	0.003721632959961271	None	0.11650420202821095	0.003721632959961271
109	4804	0.0008914918367254929	None	0.0	0.0008914918367254929
109	5331	0.0004320325051377526	None	0.0	0.0004320325051377526
109	5504	0.00015476843128967702	None	0.2185399432483051	0.00015476843128967702
109	5175	0.0029030611286318376	None	0.0	0.0029030611286318376
109	5369	0.0029726622761196766	None	0.0	0.0029726622761196766
109	4993	0.002579801284197605	None	0.0	0.002579801284197605
109	5214	0.0009553472457783554	None	0.0	0.0009553472457783554
109	4995	0.0057050354941950545	None	0.0	0.0057050354941950545
109	5518	9.845455200943455e-10	None	0.0	9.845455200943455e-10
109	5514	0.00011183969138205847	None	0.0	0.00011183969138205847
109	5008	0.0020740850743751994	None	0.0	0.0020740850743751994
109	5301	0.004896214949234091	None	0.0	0.004896214949234091
109	5464	3.430861900995266e-05	None	0.1522379877100131	3.430861900995266e-05
109	5110	0.002886703286742301	None	0.0	0.002886703286742301
109	5510	0.007658812880770347	None	0.0	0.007658812880770347
109	5395	0.014140162222835033	None	0.0	0.014140162222835033
109	5541	0.000468210385483098	None	0.0	0.000468210385483098
109	5477	0.0032834611442948353	None	0.0	0.0032834611442948353
109	5239	0.005762824122919938	None	0.0	0.005762824122919938
109	4467	0.005015591403039954	None	0.23541025403452273	0.005015591403039954
109	5357	0.000576141196032825	None	0.04718624553411204	0.000576141196032825
109	5520	0.0008940076868900786	None	0.0	0.0008940076868900786
109	5505	0.0007834517723551632	None	0.0	0.0007834517723551632
109	5516	0.0004966082464595683	None	0.1115587420666804	0.0004966082464595683
109	5499	2.5671686264880864e-07	None	0.0	2.5671686264880864e-07
109	5265	2.3339175035965758e-06	None	0.0	2.3339175035965758e-06
109	5171	0.0018152140217785472	None	0.0	0.0018152140217785472
109	5426	0.000817512727648973	None	0.0	0.000817512727648973
109	4899	0.0007565886996054415	None	0.0	0.0007565886996054415
109	5397	0.009471090887674708	None	0.12752302638613072	0.009471090887674708
109	5359	0.000631653056821594	None	0.0	0.000631653056821594
109	4626	0.0010752602497874153	None	0.0	0.0010752602497874153
109	5480	0.003137868800998308	None	0.0	0.003137868800998308
109	5537	-2.111760512110364e-06	None	0.0	-2.111760512110364e-06
109	5302	0.00751810190540841	None	0.0	0.00751810190540841
109	5459	0.0013688172087760147	None	0.0	0.0013688172087760147
109	4668	0.014201564627604068	None	0.0	0.014201564627604068
109	5420	0.00037891330494695623	None	0.0	0.00037891330494695623
109	5241	0.0017218722811291195	None	0.0	0.0017218722811291195
109	5489	0.0002931010048847569	None	0.0	0.0002931010048847569
109	5538	1.1766209037320263e-08	None	0.12752302638613072	1.1766209037320263e-08
109	5532	-1.0839495257929554e-05	None	0.0	-1.0839495257929554e-05
109	5528	-4.401697779339596e-07	None	0.0	-4.401697779339596e-07
110	4385	0.005840018197092395	None	0.12426221861609672	0.005840018197092395
110	5485	0.0004946932326938499	None	0.0	0.0004946932326938499
110	4998	0.0020893216964573513	None	0.0	0.0020893216964573513
110	4150	0.004260480253420018	None	0.0	0.004260480253420018
110	5568	1.991697158358208e-05	None	0.0	1.991697158358208e-05
110	5319	0.0019232805235454046	None	0.0	0.0019232805235454046
110	5515	0.0012307222685634892	None	0.0	0.0012307222685634892
110	5448	0.00205660488976928	None	0.0	0.00205660488976928
110	4522	0.0007783993429178044	None	0.0	0.0007783993429178044
110	5476	0.0014358166572230999	None	0.0	0.0014358166572230999
110	5506	6.722301256868618e-05	None	0.0	6.722301256868618e-05
110	5067	0.0034020860974496073	None	0.13379139969059137	0.0034020860974496073
110	5582	0.0002958584889071703	None	0.0	0.0002958584889071703
110	5453	0.0006389913423220066	None	0.0	0.0006389913423220066
110	5414	0.0012625987343043807	None	0.1077427467115043	0.0012625987343043807
110	5524	0.0003812973246374873	None	0.0	0.0003812973246374873
110	4834	0.0024835495267806914	None	0.0	0.0024835495267806914
110	5297	2.08785257045923e-08	None	0.1077427467115043	2.08785257045923e-08
110	5475	0.0007390389076101772	None	0.0	0.0007390389076101772
110	5133	1.8317551484306456e-06	None	0.0	1.8317551484306456e-06
110	4698	0.0032623653793538835	None	0.0	0.0032623653793538835
110	5571	-1.644605507838208e-10	None	0.0	-1.644605507838208e-10
110	5487	0.00044475478095255995	None	0.0	0.00044475478095255995
110	5266	0.0030474285083058016	None	0.0	0.0030474285083058016
110	5566	4.674636752820868e-05	None	0.0	4.674636752820868e-05
110	5398	1.5262437913930182e-06	None	0.0	1.5262437913930182e-06
110	5501	0.00016109139011381387	None	0.0	0.00016109139011381387
110	5495	0.0007205950544035078	None	0.0	0.0007205950544035078
110	5523	0.0007009242989571012	None	0.0	0.0007009242989571012
110	5559	0.00030043525976469694	None	0.0	0.00030043525976469694
110	5500	0.003948147946892173	None	0.013910917483170615	0.003948147946892173
110	5578	3.092099123949322e-07	None	0.0	3.092099123949322e-07
110	5262	0.003579160356244363	None	0.0	0.003579160356244363
110	4415	0.0003992823292923703	None	0.06259912867426777	0.0003992823292923703
110	5237	0.00048496785359492043	None	0.013910917483170615	0.00048496785359492043
110	5386	0.0008550115501342087	None	0.1077427467115043	0.0008550115501342087
110	5244	0.0028577061296405208	None	0.0	0.0028577061296405208
110	5340	0.004600179805548274	None	0.0	0.004600179805548274
110	5546	0.0009412419346523918	None	0.0	0.0009412419346523918
110	5600	0.0005903947346214937	None	0.0	0.0005903947346214937
110	5590	0.0003043414776579712	None	0.0	0.0003043414776579712
110	5251	0.0003575732648768495	None	0.0	0.0003575732648768495
110	4953	0.0035320286743195832	None	0.0	0.0035320286743195832
110	5530	-2.5753927757498024e-08	None	0.0	-2.5753927757498024e-08
110	5341	0.005202252414124536	None	0.0	0.005202252414124536
110	5502	0.0004707653788771827	None	0.0	0.0004707653788771827
110	5218	0.0012380467620767153	None	0.0	0.0012380467620767153
110	5533	0.0013379939103381187	None	0.0	0.0013379939103381187
110	5105	0.0006153809058852682	None	0.0	0.0006153809058852682
110	5561	3.935584883087999e-05	None	0.013910917483170615	3.935584883087999e-05
110	5172	0.0015997109783653458	None	0.27587598707576944	0.0015997109783653458
110	5560	0.010999053906001775	None	0.0	0.010999053906001775
110	5572	6.173797599287648e-05	None	0.0	6.173797599287648e-05
110	5354	0.004264406267483921	None	0.0	0.004264406267483921
110	5583	0.0001741770870119514	None	0.0	0.0001741770870119514
110	5123	0.008106407186569664	None	0.0	0.008106407186569664
110	5108	0.0005476246547922457	None	0.0	0.0005476246547922457
110	5182	0.00987579769766836	None	0.0	0.00987579769766836
110	5403	0.003721632959961271	None	0.13379139969059137	0.003721632959961271
110	4804	0.0008914918367254929	None	0.0	0.0008914918367254929
110	5564	1.2690635614706873e-08	None	0.013910917483170615	1.2690635614706873e-08
110	5331	0.0004320325051377526	None	0.0	0.0004320325051377526
110	5504	0.00015476843128967702	None	0.2391309119967251	0.00015476843128967702
110	5175	0.0029030611286318376	None	0.013910917483170615	0.0029030611286318376
110	5598	0.0007292535384646359	None	0.0	0.0007292535384646359
110	5369	0.0029726622761196766	None	0.0	0.0029726622761196766
110	4993	0.002579801284197605	None	0.0	0.002579801284197605
110	5214	0.0009553472457783554	None	0.0	0.0009553472457783554
110	4995	0.0057050354941950545	None	0.0	0.0057050354941950545
110	5585	0.00010983197306919967	None	0.0	0.00010983197306919967
110	5008	0.0020740850743751994	None	0.0	0.0020740850743751994
110	5301	0.004896214949234091	None	0.0	0.004896214949234091
110	5110	0.002886703286742301	None	0.0	0.002886703286742301
110	5595	-1.3943444982768337e-05	None	0.06259912867426777	-1.3943444982768337e-05
110	5580	0.0028299579400753267	None	0.0	0.0028299579400753267
110	5510	0.007658812880770347	None	0.013910917483170615	0.007658812880770347
110	5395	0.014140162222835033	None	0.0	0.014140162222835033
110	5541	0.000468210385483098	None	0.0	0.000468210385483098
110	5477	0.0032834611442948353	None	0.0	0.0032834611442948353
110	5239	0.005762824122919938	None	0.0	0.005762824122919938
110	5570	0.003575441301692982	None	0.0	0.003575441301692982
110	4467	0.005015591403039954	None	0.27021729875444345	0.005015591403039954
110	5357	0.000576141196032825	None	0.1077427467115043	0.000576141196032825
110	5594	0.0004692179470980073	None	0.0	0.0004692179470980073
110	5553	0.00045850646655258234	None	0.0	0.00045850646655258234
110	5505	0.0007834517723551632	None	0.0	0.0007834517723551632
110	5516	0.0004966082464595683	None	0.12426221861609672	0.0004966082464595683
110	5499	2.5671686264880864e-07	None	0.0	2.5671686264880864e-07
110	5171	0.0018152140217785472	None	0.0	0.0018152140217785472
110	5426	0.000817512727648973	None	0.0	0.000817512727648973
110	4899	0.0007565886996054415	None	0.0	0.0007565886996054415
110	5397	0.009471090887674708	None	0.15492697261457183	0.009471090887674708
110	4626	0.0010752602497874153	None	0.0	0.0010752602497874153
110	5480	0.003137868800998308	None	0.0	0.003137868800998308
110	5459	0.0013688172087760147	None	0.013910917483170615	0.0013688172087760147
110	4668	0.014201564627604068	None	0.0	0.014201564627604068
110	5556	0.0005834985292221537	None	0.0	0.0005834985292221537
110	5420	0.00037891330494695623	None	0.0	0.00037891330494695623
110	5241	0.0017218722811291195	None	0.0	0.0017218722811291195
110	5532	-1.0839495257929554e-05	None	0.0	-1.0839495257929554e-05
76	3049	0.0011442690035552727	None	0.0	0.0011442690035552727
76	3709	-3.679646574944403e-07	None	0.7236062743348957	-3.679646574944403e-07
76	3680	0.00039620464135131065	None	0.234916616333243	0.00039620464135131065
76	3147	0.0019079618664785568	None	0.2895439963623778	0.0019079618664785568
76	3678	0.00041116005522998637	None	0.0	0.00041116005522998637
76	3885	3.4435950792273235e-08	None	0.26179281373340163	3.4435950792273235e-08
76	3717	0.0008063201086150317	None	0.0	0.0008063201086150317
76	3179	0.0005085780039789097	None	0.0	0.0005085780039789097
76	3798	0.012195506756982527	None	0.17820490805603403	0.012195506756982527
76	3899	0.0016616443072118875	None	0.0	0.0016616443072118875
76	3668	0.0030402271020633954	None	0.1569540293351888	0.0030402271020633954
76	3753	0.003320487269182417	None	0.038330247249563444	0.003320487269182417
76	3823	2.6837400218096627e-06	None	0.07334629513489437	2.6837400218096627e-06
76	3360	0.0014273702853389752	None	0.16478806307056248	0.0014273702853389752
76	3783	0.0001875594921544652	None	0.04173275244951184	0.0001875594921544652
76	3781	7.909274473628052e-05	None	0.0	7.909274473628052e-05
76	3629	0.0038078952861493646	None	0.0	0.0038078952861493646
76	3854	0.0013676198455278624	None	0.0	0.0013676198455278624
76	3767	0.0003415653381751291	None	0.038330247249563444	0.0003415653381751291
76	3801	5.56255049822838e-06	None	0.07334629513489437	5.56255049822838e-06
76	3692	0.0005374107553484953	None	0.06863215835309491	0.0005374107553484953
76	3858	5.0587414419334084e-05	None	0.2759747312862772	5.0587414419334084e-05
76	3886	0.0012829361480214227	None	0.038330247249563444	0.0012829361480214227
76	3799	3.9940025610972274e-05	None	0.38393505007499623	3.9940025610972274e-05
76	3406	0.0008685899991448604	None	0.3508210900938647	0.0008685899991448604
76	3865	-6.007979263559409e-08	None	0.06863215835309491	-6.007979263559409e-08
76	3681	0.00023743805255061073	None	0.0	0.00023743805255061073
76	3583	0.001979350987883232	None	0.13020830036394127	0.001979350987883232
76	3856	-3.7228312459247587e-09	None	0.16237322005654686	-3.7228312459247587e-09
76	3596	0.0003112561479116972	None	0.0	0.0003112561479116972
76	3746	5.1868264100355475e-05	None	0.12915326843034386	5.1868264100355475e-05
76	3862	2.888874163079424e-05	None	0.0	2.888874163079424e-05
76	3868	0.002191267285377928	None	0.0	0.002191267285377928
76	3815	1.0816709175335556e-05	None	0.07968481576191458	1.0816709175335556e-05
76	3739	0.003923982311605437	None	0.0	0.003923982311605437
76	3427	0.0008962584346115211	None	0.14135876626870902	0.0008962584346115211
76	3818	0.0022399710541105605	None	0.0	0.0022399710541105605
76	3537	0.00018193001595056751	None	0.0	0.00018193001595056751
76	3844	0.0005568514497284297	None	0.21862349191781175	0.0005568514497284297
76	3790	0.00039572078122237294	None	0.0	0.00039572078122237294
76	3752	-2.8998120848454117e-07	None	0.11906963016864844	-2.8998120848454117e-07
76	3890	0.0035187820670174235	None	0.0	0.0035187820670174235
76	3869	9.798998806157345e-05	None	0.07334629513489437	9.798998806157345e-05
76	3768	0.000307356926586693	None	0.0	0.000307356926586693
76	3871	-4.879909107085673e-06	None	0.5629677595232948	-4.879909107085673e-06
76	3687	4.955709829065009e-05	None	0.14994955062015233	4.955709829065009e-05
76	3882	-1.9522840030009044e-09	None	0.25337185412444174	-1.9522840030009044e-09
76	3896	0.0007537032214164355	None	0.07334629513489437	0.0007537032214164355
76	3839	0.001125034198937676	None	0.0	0.001125034198937676
76	3796	0.00012446107395571866	None	0.04173275244951184	0.00012446107395571866
76	3655	-4.975874346327849e-08	None	0.0	-4.975874346327849e-08
76	3211	0.007783124563248663	None	0.0	0.007783124563248663
76	3770	0.0008700865407591122	None	0.10859830077839834	0.0008700865407591122
76	3795	0.0036736640794903536	None	0.2563701563873533	0.0036736640794903536
76	3825	0.0024487603655253504	None	0.07968481576191458	0.0024487603655253504
76	3705	0.001867004033895345	None	0.10859830077839834	0.001867004033895345
76	3881	7.536243556920229e-05	None	0.0	7.536243556920229e-05
76	3241	0.0017884485465132136	None	0.11906963016864844	0.0017884485465132136
76	3884	0.002121807094420195	None	0.0	0.002121807094420195
76	3744	0.0016917197957598315	None	0.0	0.0016917197957598315
76	3875	5.906781815959397e-05	None	0.0	5.906781815959397e-05
76	3820	0.0006538475559199867	None	0.0	0.0006538475559199867
76	3846	0.00028811984042916965	None	0.0	0.00028811984042916965
76	3859	4.7241864849298054e-07	None	0.234916616333243	4.7241864849298054e-07
76	3833	0.0033938524157808483	None	0.0	0.0033938524157808483
76	3785	8.222173671943945e-05	None	0.07968481576191458	8.222173671943945e-05
76	3740	0.0028988998288432036	None	0.17672066191832833	0.0028988998288432036
76	3587	0.000994781392200586	None	0.17820490805603403	0.000994781392200586
76	3880	4.055717967057829e-06	None	0.0	4.055717967057829e-06
76	3210	0.0005263091268301552	None	0.16164099256134304	0.0005263091268301552
76	3669	0.000289282955848083	None	0.0	0.000289282955848083
76	3879	-1.701835664196425e-07	None	0.04173275244951184	-1.701835664196425e-07
76	3897	0.00043489379320618243	None	0.0	0.00043489379320618243
76	3456	0.0004157956401667958	None	0.038330247249563444	0.0004157956401667958
76	2599	0.0009332531272335195	None	0.4908676160129093	0.0009332531272335195
76	3778	0.0008324986834019765	None	0.10859830077839834	0.0008324986834019765
76	3837	-2.2467106773353136e-05	None	0.0	-2.2467106773353136e-05
76	3720	0.00014197225667790094	None	0.06863215835309491	0.00014197225667790094
76	3307	0.0017165116413837653	None	0.07334629513489437	0.0017165116413837653
76	3813	0.002778467894625398	None	0.0	0.002778467894625398
76	3809	0.0003488761771392309	None	0.15849841398504508	0.0003488761771392309
76	3711	0.0017962388570691532	None	0.0	0.0017962388570691532
76	3630	0.00020164573590128785	None	0.07968481576191458	0.00020164573590128785
76	3426	0.0008596334824763637	None	0.07968481576191458	0.0008596334824763637
76	3895	-9.690172040195722e-05	None	0.10405387811117292	-9.690172040195722e-05
76	3617	0.004201441819026584	None	0.0	0.004201441819026584
76	3840	0.0009985086234251467	None	0.0	0.0009985086234251467
76	3775	1.090486707360457e-05	None	0.0	1.090486707360457e-05
76	3742	0.002920436944472033	None	0.0	0.002920436944472033
76	3353	0.0010125665376135651	None	0.35974599926479384	0.0010125665376135651
76	3044	0.0008999829278188527	None	0.12915326843034386	0.0008999829278188527
76	3722	0.0007355335048537591	None	0.0	0.0007355335048537591
76	3701	2.8827655659450798e-05	None	0.04173275244951184	2.8827655659450798e-05
76	3864	-1.4941392783587845e-05	None	0.3651499405723121	-1.4941392783587845e-05
76	3789	0.0003361318203660947	None	0.24141586620686434	0.0003361318203660947
76	3828	8.354940085630508e-05	None	0.0	8.354940085630508e-05
76	3552	0.0028486386680520834	None	0.16243342271285954	0.0028486386680520834
76	3619	0.0005879526857606154	None	0.038330247249563444	0.0005879526857606154
76	3900	1.8795498595848382e-06	None	0.04173275244951184	1.8795498595848382e-06
76	3857	4.201176386018309e-07	None	0.3508210900938647	4.201176386018309e-07
30	1211	0.4223606591357381	0.4223606591357381	0.45550779511481776	0.4223606591357381
30	623	0.37936784310780886	0.37936784310780886	0.42111346612780426	0.37936784310780886
30	1599	0.3767408590416811	0.3767408590416811	0.44734094289351206	0.3767408590416811
30	1517	0.3736538513240176	0.3736538513240176	0.4192268766026063	0.3736538513240176
30	1461	0.4068431904130416	0.4068431904130416	0.4068431904130416	0.4068431904130416
30	1407	0.4108582700286293	0.4108582700286293	0.4161499507106267	0.4108582700286293
30	1381	0.3644433807411042	0.3644433807411042	0.3729401533151229	0.3644433807411042
30	1597	0.29954517117324175	0.29954517117324175	0.31540007079079846	0.29954517117324175
30	1007	0.40599281953249405	0.40599281953249405	0.4204352197374325	0.40599281953249405
30	1397	0.39151055825275594	0.39151055825275594	0.46735031092823265	0.39151055825275594
30	1559	0.28846846136998583	0.28846846136998583	0.30239159802364407	0.28846846136998583
30	92	0.7145133099245318	0.7145133099245318	0.8330510721866256	0.7145133099245318
30	1200	0.38051183787375004	0.38051183787375004	0.38571757985870325	0.38051183787375004
30	1548	0.3558755033720554	0.3558755033720554	0.39839652692788163	0.3558755033720554
30	987	0.35661664090567713	0.35661664090567713	0.40580186227753823	0.35661664090567713
30	1577	0.3544913283753695	0.3544913283753695	0.40580938913686354	0.3544913283753695
30	1008	0.40544916748140397	0.40544916748140397	0.4131668563678697	0.40544916748140397
30	1463	0.3755987747909941	0.3755987747909941	0.4110351758837617	0.3755987747909941
30	1009	0.4108317422557127	0.4108317422557127	0.4439122813972601	0.4108317422557127
30	1549	0.3606620319794513	0.3606620319794513	0.3606620319794513	0.3606620319794513
30	1439	0.3844686943192291	0.3844686943192291	0.409886942726479	0.3844686943192291
30	1175	0.3597030304230202	0.3597030304230202	0.38880941786868783	0.3597030304230202
30	1270	0.465324657091099	0.465324657091099	0.48444545890350277	0.465324657091099
30	965	0.4524652269222228	0.4524652269222228	0.4524652269222228	0.4524652269222228
30	1243	0.42704974277840807	0.42704974277840807	0.42704974277840807	0.42704974277840807
30	1525	0.3672544473990846	0.3672544473990846	0.41756522999773227	0.3672544473990846
30	1553	0.3851283121553806	0.3851283121553806	0.45988827379069014	0.3851283121553806
30	1533	0.4188525016545886	0.4188525016545886	0.42985178591782497	0.4188525016545886
30	1404	0.3443522470142006	0.3443522470142006	0.4151586390506565	0.3443522470142006
30	1482	0.3316180593446053	0.3316180593446053	0.34793797889719846	0.3316180593446053
30	1502	0.3792132099517178	0.3792132099517178	0.3966529621276569	0.3792132099517178
30	1570	0.36574857307617137	0.36574857307617137	0.38624922454473476	0.36574857307617137
30	1556	0.48378779071532885	0.48378779071532885	0.4911014367327676	0.48378779071532885
30	434	0.4389683382312824	0.4389683382312824	0.4995595225673772	0.4389683382312824
30	1527	0.3364535456592901	0.3364535456592901	0.36307728935955025	0.3364535456592901
30	1468	0.3745432932513391	0.3745432932513391	0.3745432932513391	0.3745432932513391
30	1261	0.38051183787375004	0.38051183787375004	0.38571757985870325	0.38051183787375004
30	1542	0.4423348453941259	0.4423348453941259	0.512947245941842	0.4423348453941259
30	1471	0.38157226829187285	0.38157226829187285	0.38157226829187285	0.38157226829187285
30	1210	0.3559901083037253	0.3559901083037253	0.3559901083037253	0.3559901083037253
30	1470	0.3484791856716854	0.3484791856716854	0.36485575415142174	0.3484791856716854
30	1306	0.3621019422875452	0.3621019422875452	0.3914261200193293	0.3621019422875452
30	1384	0.4992431651205746	0.4992431651205746	0.5143614560563501	0.4992431651205746
30	1536	0.2946270062004725	0.2946270062004725	0.31739689756265727	0.2946270062004725
30	1451	0.3340236461160278	0.3340236461160278	0.40734775033815573	0.3340236461160278
30	1459	0.3940015030969367	0.3940015030969367	0.42467341819696286	0.3940015030969367
30	1352	0.3559901083037253	0.3559901083037253	0.3559901083037253	0.3559901083037253
30	1574	0.49276507140422793	0.49276507140422793	0.5355511063895497	0.49276507140422793
30	1454	0.3645364822576651	0.3645364822576651	0.41064381136194894	0.3645364822576651
30	1523	0.34584034113119216	0.34584034113119216	0.37746195085222256	0.34584034113119216
30	1476	0.32698310058507263	0.32698310058507263	0.40569739611160893	0.32698310058507263
30	1538	0.38121219348586444	0.38121219348586444	0.3936634411107667	0.38121219348586444
30	1289	0.28964053349725793	0.28964053349725793	0.3449317198097869	0.28964053349725793
30	1272	0.3715913531669187	0.3715913531669187	0.4023196615320187	0.3715913531669187
30	1532	0.33535932868286666	0.33535932868286666	0.35526577573950363	0.33535932868286666
30	1447	0.412964828875543	0.412964828875543	0.43437098035175037	0.412964828875543
30	1518	0.36483246525983465	0.36483246525983465	0.48968106400386213	0.36483246525983465
30	1552	0.33632574909027213	0.33632574909027213	0.3893623313544846	0.33632574909027213
30	1458	0.4174232585728034	0.4174232585728034	0.4486757217926887	0.4174232585728034
30	1180	0.40220957105068755	0.40220957105068755	0.42280754458590764	0.40220957105068755
30	1372	0.4039446402760012	0.4039446402760012	0.42135128719536413	0.4039446402760012
30	840	0.36574857307617137	0.36574857307617137	0.38624922454473476	0.36574857307617137
30	1147	0.40505466223895076	0.40505466223895076	0.44125924313953035	0.40505466223895076
30	1282	0.430227612059324	0.430227612059324	0.430227612059324	0.430227612059324
30	1583	0.3559901083037253	0.3559901083037253	0.3559901083037253	0.3559901083037253
30	1431	0.38729380030286775	0.38729380030286775	0.4609371343477446	0.38729380030286775
30	1215	0.4108582700286293	0.4108582700286293	0.4161499507106267	0.4108582700286293
30	1572	0.33737063151313346	0.33737063151313346	0.39394016825730727	0.33737063151313346
30	1324	0.3389287871170425	0.3389287871170425	0.35864437925275944	0.3389287871170425
30	1204	0.44170485269057336	0.44170485269057336	0.44541344676492034	0.44170485269057336
30	1507	0.3617288828030174	0.3617288828030174	0.3943308376913063	0.3617288828030174
30	1503	0.46684402360445665	0.46684402360445665	0.5087697676249837	0.46684402360445665
30	1366	0.5432778237628708	0.5432778237628708	0.5620423135974867	0.5432778237628708
30	1387	0.421716961961914	0.421716961961914	0.5264564249179358	0.421716961961914
30	1566	0.4214317549740514	0.4214317549740514	0.42244427804651324	0.4214317549740514
30	1569	0.346453672646684	0.346453672646684	0.37207620197734514	0.346453672646684
30	1591	0.3820825514290762	0.3820825514290762	0.41599454318410994	0.3820825514290762
30	1558	0.3324008619250646	0.3324008619250646	0.34424863841621167	0.3324008619250646
30	1514	0.33486238781839617	0.33486238781839617	0.3821666661902402	0.33486238781839617
30	1437	0.3049061901295362	0.3049061901295362	0.4014074700592335	0.3049061901295362
30	1235	0.3580250878263271	0.3580250878263271	0.4082381338244633	0.3580250878263271
30	1490	0.3744074079818887	0.3744074079818887	0.48116216489282254	0.3744074079818887
30	1383	0.35335790863792715	0.35335790863792715	0.3714637847440592	0.35335790863792715
30	1515	0.35881262193354696	0.35881262193354696	0.396242206418851	0.35881262193354696
30	1587	0.3728913385022249	0.3728913385022249	0.41847223081950435	0.3728913385022249
30	1355	0.6169591929015573	0.6169591929015573	0.6569902402231005	0.6169591929015573
30	1444	0.5473102871635668	0.5473102871635668	0.7209010679929015	0.5473102871635668
30	1571	0.29628139944501697	0.29628139944501697	0.37327089521316764	0.29628139944501697
30	1594	0.3254184317087623	0.3254184317087623	0.36455466990580787	0.3254184317087623
30	1073	0.48754502591671434	0.48754502591671434	0.4942296239752565	0.48754502591671434
30	1534	0.3716646960641726	0.3716646960641726	0.40497297450527653	0.3716646960641726
30	1462	0.3695311611813316	0.3695311611813316	0.413808901852065	0.3695311611813316
30	1226	0.4992431651205746	0.4992431651205746	0.5143614560563501	0.4992431651205746
30	1565	0.405295418935988	0.405295418935988	0.43040372137581917	0.405295418935988
30	1598	0.11415475947422649	0.11415475947422649	0.2107035560520269	0.11415475947422649
30	1573	0.3559901083037253	0.3559901083037253	0.3559901083037253	0.3559901083037253
30	1427	0.3770277871949239	0.3770277871949239	0.4371655717166985	0.3770277871949239
30	1592	0.34968465092107726	0.34968465092107726	0.4599334260165402	0.34968465092107726
30	1248	0.376363411164515	0.376363411164515	0.3897910281236841	0.376363411164515
30	1557	0.3537325040008288	0.3537325040008288	0.44350462975874355	0.3537325040008288
139	6995	0.0018927905876336265	None	0.0	0.0018927905876336265
139	6871	2.303948688841124e-06	None	0.0	2.303948688841124e-06
139	6887	0.0013475670882746424	None	0.0	0.0013475670882746424
139	7040	0.002137841230576952	None	0.0	0.002137841230576952
139	6770	0.0012541695042933454	None	0.0	0.0012541695042933454
139	7014	2.649770312812216e-08	None	0.0	2.649770312812216e-08
139	6994	3.155761243776166e-05	None	0.0	3.155761243776166e-05
139	6998	0.0011879699662396656	None	0.0	0.0011879699662396656
139	6846	0.0011303248433904942	None	0.0	0.0011303248433904942
139	7043	-5.186417299409118e-07	None	0.0	-5.186417299409118e-07
139	6855	0.007757761742963772	None	0.0	0.007757761742963772
139	6981	3.1618211850228014e-11	None	0.0	3.1618211850228014e-11
139	6616	0.0015829464514317544	None	0.0	0.0015829464514317544
139	7023	-1.1351905168875379e-10	None	0.0	-1.1351905168875379e-10
139	7026	0.001967482735130222	None	0.0	0.001967482735130222
139	6927	0.0006846220596349934	None	0.0	0.0006846220596349934
139	7045	-2.845073699980413e-07	None	0.12776749083187816	-2.845073699980413e-07
139	7031	-8.501713346308721e-08	None	0.0	-8.501713346308721e-08
139	7027	7.539326646162256e-05	None	0.0	7.539326646162256e-05
139	6974	0.00023004732251530254	None	0.0	0.00023004732251530254
139	7022	-4.315630974360395e-06	None	0.0	-4.315630974360395e-06
139	6174	0.0050484163855644935	None	0.0	0.0050484163855644935
139	5970	0.005049057426294298	None	0.0	0.005049057426294298
139	7004	0.0022915574968416287	None	0.0	0.0022915574968416287
139	6925	0.0014697646324188362	None	0.0	0.0014697646324188362
139	6321	0.0017618803943387886	None	0.0	0.0017618803943387886
139	6651	0.0005007538596323308	None	0.0	0.0005007538596323308
139	7042	8.088664200541594e-06	None	0.0	8.088664200541594e-06
139	7002	0.0003063626418101613	None	0.0	0.0003063626418101613
139	7029	-3.745319641862095e-05	None	0.0	-3.745319641862095e-05
139	6779	0.003964309258149132	None	0.14850298373317594	0.003964309258149132
139	6942	0.0009373324544801052	None	0.0	0.0009373324544801052
139	6959	0.0004999520069452775	None	0.0	0.0004999520069452775
139	6292	0.0003928024154138496	None	0.0	0.0003928024154138496
139	6460	0.00022173689500008348	None	0.0	0.00022173689500008348
139	6931	0.005556135440868102	None	0.0	0.005556135440868102
139	6952	0.00010639471057926295	None	0.0	0.00010639471057926295
139	6913	0.0036315746664229093	None	0.0	0.0036315746664229093
139	6834	0.005148501802129036	None	0.0	0.005148501802129036
139	6693	0.0010671094861831416	None	0.0	0.0010671094861831416
139	7015	0.00033003753063191876	None	0.0	0.00033003753063191876
139	7016	0.0004877880887574084	None	0.0	0.0004877880887574084
139	6868	0.0025924078744042523	None	0.0	0.0025924078744042523
139	7032	0.0006204014074382807	None	0.0	0.0006204014074382807
139	6954	0.0019672104010472567	None	0.0	0.0019672104010472567
139	6552	0.001024127696454583	None	0.0	0.001024127696454583
139	7008	3.976117582769038e-06	None	0.0	3.976117582769038e-06
139	6514	0.0015228911379691907	None	0.28553918421143143	0.0015228911379691907
139	6093	0.0043659289166027146	None	0.0	0.0043659289166027146
139	6605	0.007600501431078965	None	0.0	0.007600501431078965
139	6347	0.002180095697462965	None	0.0	0.002180095697462965
139	6982	0.0006864842555139345	None	0.0	0.0006864842555139345
139	7050	7.748221461378825e-05	None	0.0	7.748221461378825e-05
139	6595	0.001819980591159733	None	0.0	0.001819980591159733
139	6787	0.00018870085986362933	None	0.0	0.00018870085986362933
139	7009	0.001402224110112296	None	0.0	0.001402224110112296
139	7025	5.216404136994096e-07	None	0.0	5.216404136994096e-07
139	6227	0.008962934933875948	None	0.0	0.008962934933875948
139	6969	0.0020981357492091952	None	0.1821412430539438	0.0020981357492091952
139	7021	3.836206822780603e-08	None	0.0	3.836206822780603e-08
139	6675	0.00193713973061126	None	0.0	0.00193713973061126
139	6312	0.0012796818756051164	None	0.0	0.0012796818756051164
139	7012	0.003962452426101778	None	0.0	0.003962452426101778
139	6448	0.0008192056693580559	None	0.0	0.0008192056693580559
139	6985	1.9142977810012943e-08	None	0.0	1.9142977810012943e-08
139	6755	0.0002550599029923454	None	0.0	0.0002550599029923454
139	6867	0.0006769181459247421	None	0.0	0.0006769181459247421
139	6928	0.002045376126475773	None	0.0	0.002045376126475773
139	6400	0.003882029628985867	None	0.0	0.003882029628985867
139	6780	0.0026284176620954137	None	0.0	0.0026284176620954137
139	6455	0.005711287543395253	None	0.0	0.005711287543395253
139	6851	9.245106089148454e-05	None	0.0	9.245106089148454e-05
139	6847	0.004148907852242547	None	0.0	0.004148907852242547
139	7044	8.701862396974066e-05	None	0.20700866801842271	8.701862396974066e-05
139	6978	1.9738651586739486e-05	None	0.0	1.9738651586739486e-05
139	6816	0.001728291233269183	None	0.0	0.001728291233269183
139	6919	1.2363092103529448e-08	None	0.0	1.2363092103529448e-08
139	5239	0.005762824122919938	None	0.0	0.005762824122919938
139	6808	0.0001221523257797429	None	0.0	0.0001221523257797429
139	6481	0.00044236899295681004	None	0.0	0.00044236899295681004
139	6863	0.009222935686766296	None	0.0	0.009222935686766296
139	6789	0.0006002869677339502	None	0.0	0.0006002869677339502
139	5779	0.004806108472105501	None	0.0	0.004806108472105501
139	6968	0.0034375801925099424	None	0.0	0.0034375801925099424
139	7033	-1.6979442726708167e-07	None	0.0	-1.6979442726708167e-07
139	6828	0.008531907512049656	None	0.0	0.008531907512049656
139	6603	0.003043307472438022	None	0.0	0.003043307472438022
139	6993	0.0004700000149170286	None	0.0	0.0004700000149170286
139	6801	0.0001343504925565245	None	0.0	0.0001343504925565245
139	6972	0.0009542659745482109	None	0.0	0.0009542659745482109
139	7005	0.007525419430165884	None	0.0	0.007525419430165884
139	6512	0.0010619244072332383	None	0.0	0.0010619244072332383
139	6966	0.0011159210975193615	None	0.0	0.0011159210975193615
139	7036	0.0007548423876851791	None	0.0	0.0007548423876851791
139	6973	3.6457069124884975e-09	None	0.0	3.6457069124884975e-09
139	6947	0.0007558338945417006	None	0.0	0.0007558338945417006
139	6955	0.001239312121789502	None	0.0	0.001239312121789502
139	5734	0.004860506333319244	None	0.0	0.004860506333319244
139	6731	0.0006327181416254643	None	0.0	0.0006327181416254643
139	7018	0.0034933084840595694	None	0.0	0.0034933084840595694
71	3049	0.0011442690035552727	None	0.0	0.0011442690035552727
71	3381	1.8120564750137164e-05	None	0.27122087398178374	1.8120564750137164e-05
71	3341	0.000306693597336323	None	0.2137215337099684	0.000306693597336323
71	3147	0.0019079618664785568	None	0.33886032497969676	0.0019079618664785568
71	3201	0.0018450525611586471	None	0.15460760493440964	0.0018450525611586471
71	3179	0.0005085780039789097	None	0.0	0.0005085780039789097
71	3624	0.00032156446848175923	None	0.0	0.00032156446848175923
71	3448	1.1622291911428376e-05	None	0.33096418965423224	1.1622291911428376e-05
71	3484	0.0011279770867097742	None	0.0	0.0011279770867097742
71	3618	8.477358065373957e-09	None	0.16302543350523885	8.477358065373957e-09
71	2602	0.0004143732135767654	None	0.10863426417210294	0.0004143732135767654
71	3360	0.0014273702853389752	None	0.07665174892588539	0.0014273702853389752
71	3277	0.0002193197639345937	None	0.0	0.0002193197639345937
71	3629	0.0038078952861493646	None	0.0	0.0038078952861493646
71	3634	1.3316619249052611e-08	None	0.06723395181535666	1.3316619249052611e-08
71	3637	1.3409404475254163e-08	None	0.06723395181535666	1.3409404475254163e-08
71	3626	0.0011040827916368903	None	0.0	0.0011040827916368903
71	3561	-3.3928663860744063e-06	None	0.026666666666666682	-3.3928663860744063e-06
71	3533	0.0036815757311785256	None	0.09562177891429749	0.0036815757311785256
71	3644	-1.8896769687463284e-07	None	0.12042748490506013	-1.8896769687463284e-07
71	3391	0.00015173629155725292	None	0.0	0.00015173629155725292
71	3601	3.828422145580492e-05	None	0.06723395181535666	3.828422145580492e-05
71	3275	0.0021646097882156517	None	0.0	0.0021646097882156517
71	3563	3.325480449583436e-06	None	0.25594510823559236	3.325480449583436e-06
71	3406	0.0008685899991448604	None	0.4834759936149265	0.0008685899991448604
71	3510	9.225185418867271e-05	None	0.10863426417210294	9.225185418867271e-05
71	3577	1.0907242807421732e-05	None	0.026666666666666682	1.0907242807421732e-05
71	3583	0.001979350987883232	None	0.10863426417210294	0.001979350987883232
71	3596	0.0003112561479116972	None	0.0	0.0003112561479116972
71	3373	0.0012952578586138135	None	0.23191478624963283	0.0012952578586138135
71	3428	0.00022177944429430427	None	0.006955458741585307	0.00022177944429430427
71	3613	0.0003229963255246589	None	0.0	0.0003229963255246589
71	2842	0.00039158579688197156	None	0.15058328004065008	0.00039158579688197156
71	3057	4.34551846046763e-05	None	0.07665174892588539	4.34551846046763e-05
71	3522	-2.1337872576602465e-13	None	0.025553498166375626	-2.1337872576602465e-13
71	3144	0.00038612290544683716	None	0.025553498166375626	0.00038612290544683716
71	3427	0.0008962584346115211	None	0.13328325271422647	0.0008962584346115211
71	3609	-1.46636512788671e-05	None	0.006955458741585307	-1.46636512788671e-05
71	3581	0.0007814467894932432	None	0.0	0.0007814467894932432
71	3537	0.00018193001595056751	None	0.0	0.00018193001595056751
71	3641	9.956204318089605e-05	None	0.18593899975452102	9.956204318089605e-05
71	3116	0.0026685642243561053	None	0.0	0.0026685642243561053
71	3213	0.0005643847217921119	None	0.147743609340009	0.0005643847217921119
71	3333	0.00011387506353724326	None	0.006955458741585307	0.00011387506353724326
71	3240	0.00036641789939244313	None	0.2644556871377327	0.00036641789939244313
71	3516	5.740427912018661e-05	None	0.0	5.740427912018661e-05
71	3444	0.00018051898426910078	None	0.006955458741585307	0.00018051898426910078
71	3504	0.00028558763566152945	None	0.11379197239726295	0.00028558763566152945
71	3648	0.00026524651168420473	None	0.06723395181535666	0.00026524651168420473
71	3140	0.0006175212979623464	None	0.1389516522842657	0.0006175212979623464
71	2783	0.0005441049028782578	None	0.2961733930718512	0.0005441049028782578
71	3420	0.0012926108898364452	None	0.0	0.0012926108898364452
71	3024	0.00017177258121352988	None	0.026666666666666682	0.00017177258121352988
71	3571	0.000400821310493338	None	0.0	0.000400821310493338
71	3211	0.007783124563248663	None	0.0	0.007783124563248663
71	3602	3.711990728351753e-05	None	0.0	3.711990728351753e-05
71	3517	9.165952279790457e-07	None	0.06723395181535666	9.165952279790457e-07
71	3241	0.0017884485465132136	None	0.09111225993336389	0.0017884485465132136
71	3450	0.00011962245127346687	None	0.09111225993336389	0.00011962245127346687
71	2739	0.001238199194230106	None	0.026666666666666682	0.001238199194230106
71	3150	0.0004279312693829403	None	0.025553498166375626	0.0004279312693829403
71	3157	0.0005078601543697963	None	0.006955458741585307	0.0005078601543697963
71	3176	0.00032974823424191595	None	0.18765784304019537	0.00032974823424191595
71	3615	0.00012087650523833019	None	0.0	0.00012087650523833019
71	3544	5.0226600025878745e-05	None	0.3732538496436983	5.0226600025878745e-05
71	3587	0.000994781392200586	None	0.19501440250701646	0.000994781392200586
71	3329	0.000329571071918108	None	0.0	0.000329571071918108
71	3165	0.00023893536182175053	None	0.0	0.00023893536182175053
71	3210	0.0005263091268301552	None	0.24487304950930003	0.0005263091268301552
71	3616	0.0005239012664666929	None	0.15058328004065008	0.0005239012664666929
71	3638	0.00037135789981748344	None	0.0	0.00037135789981748344
71	3456	0.0004157956401667958	None	0.025553498166375626	0.0004157956401667958
71	3631	0.0005802712036271933	None	0.0	0.0005802712036271933
71	2599	0.0009332531272335195	None	0.5338212271890336	0.0009332531272335195
71	3520	1.2718831417898483e-05	None	0.25594510823559236	1.2718831417898483e-05
71	3530	0.0055687497405199375	None	0.0	0.0055687497405199375
71	3269	0.0027264752606373185	None	0.0	0.0027264752606373185
71	3599	9.086819231475746e-05	None	0.006955458741585307	9.086819231475746e-05
71	3476	4.6443270183086586e-05	None	0.006955458741585307	4.6443270183086586e-05
71	3307	0.0017165116413837653	None	0.026666666666666682	0.0017165116413837653
71	3630	0.00020164573590128785	None	0.09562177891429749	0.00020164573590128785
71	3605	0.002319889981096227	None	0.026666666666666682	0.002319889981096227
71	3632	6.496099325358771e-05	None	0.0	6.496099325358771e-05
71	3426	0.0008596334824763637	None	0.09562177891429749	0.0008596334824763637
71	3529	0.0001504540171784833	None	0.0	0.0001504540171784833
71	3592	0.0001332212587636989	None	0.0	0.0001332212587636989
71	3617	0.004201441819026584	None	0.0	0.004201441819026584
71	3353	0.0010125665376135651	None	0.2752153762562811	0.0010125665376135651
71	3044	0.0008999829278188527	None	0.1118771944495146	0.0008999829278188527
71	3108	0.000154593160862406	None	0.7438689367667141	0.000154593160862406
71	3217	0.0010191461008636344	None	0.1118771944495146	0.0010191461008636344
71	3422	0.0011474462988788606	None	0.2667096080348119	0.0011474462988788606
71	3628	6.768291391716556e-05	None	0.026666666666666682	6.768291391716556e-05
71	3501	0.0008650653802951968	None	0.0	0.0008650653802951968
71	3627	2.423384385398911e-07	None	0.0	2.423384385398911e-07
71	3552	0.0028486386680520834	None	0.15460760493440964	0.0028486386680520834
71	3585	-1.6315898558316437e-09	None	0.0	-1.6315898558316437e-09
71	2849	4.1435948876095765e-05	None	0.0	4.1435948876095765e-05
71	3619	0.0005879526857606154	None	0.025553498166375626	0.0005879526857606154
71	3512	0.00014346726652661535	None	0.0	0.00014346726652661535
54	2617	2.6363120238707598e-06	None	0.36599475975006773	2.6363120238707598e-06
54	2601	3.219379472426087e-05	None	0.1574334707365112	3.219379472426087e-05
54	2785	5.3548972460797594e-05	None	0.3428136248988174	5.3548972460797594e-05
54	2723	4.282460649201651e-06	None	0.12771902376507618	4.282460649201651e-06
54	2560	7.008758719937381e-05	None	0.3423870022004503	7.008758719937381e-05
54	2602	0.0004143732135767654	None	0.17193051983909485	0.0004143732135767654
54	2710	8.151243791098763e-08	None	0.3080644838076863	8.151243791098763e-08
54	2559	1.9976421963577797e-08	None	0.2072064138790704	1.9976421963577797e-08
54	2728	0.000167004448841111	None	0.18223314691147116	0.000167004448841111
54	2759	0.00021461908763359175	None	0.2406626846532795	0.00021461908763359175
54	2568	3.915017500735308e-08	None	0.25078950261960165	3.915017500735308e-08
54	2592	-4.0804298619046565e-10	None	0.30870041207664306	-4.0804298619046565e-10
54	2621	8.718373047511494e-08	None	0.22524640903146623	8.718373047511494e-08
54	2676	2.6024392225577005e-08	None	0.3423870022004503	2.6024392225577005e-08
54	2758	0.00016157040179534156	None	0.286911629334727	0.00016157040179534156
54	2645	-3.0298777558985288e-05	None	0.2722067840236365	-3.0298777558985288e-05
54	2628	4.477499354616168e-05	None	0.2427145868604282	4.477499354616168e-05
54	2790	-0.1	None	0.37572053012738155	-0.1
54	2768	2.7336598375437543e-08	None	0.14225424345635623	2.7336598375437543e-08
54	2658	1.1191117572995294e-07	None	0.6480858987027561	1.1191117572995294e-07
54	2600	9.06632444578847e-05	None	0.2691000764534279	9.06632444578847e-05
54	2646	0.0005694141617313468	None	0.2604434953338275	0.0005694141617313468
54	2715	1.5694520340789544e-07	None	0.14100184595743603	1.5694520340789544e-07
54	2635	5.7335404091120575e-08	None	0.35047607652196705	5.7335404091120575e-08
54	2697	3.09091773260102e-08	None	0.28763814443277447	3.09091773260102e-08
54	2730	5.3111948727358574e-06	None	0.5383035349206514	5.3111948727358574e-06
54	2613	-1.7312884616567013e-07	None	0.32770388011907914	-1.7312884616567013e-07
54	2755	1.18646352575755e-08	None	0.34941839669629055	1.18646352575755e-08
54	2781	None	None	0.3113167717062447	None
54	2727	0.0001423382271838247	None	0.31319061381211916	0.0001423382271838247
54	2660	0.00036987099543719	None	0.17193051983909485	0.00036987099543719
54	2752	-3.5164952133202517e-09	None	0.29429000773175445	-3.5164952133202517e-09
54	2775	None	None	0.3349507532468222	None
54	2766	8.712089386118465e-06	None	0.4693047646112275	8.712089386118465e-06
54	2778	-3.874017033391783e-06	None	0.4480584171725	-3.874017033391783e-06
54	2718	-1.5537070841619124e-08	None	0.21463684445456988	-1.5537070841619124e-08
54	2636	-1.4012427025187204e-06	None	0.2590233628335187	-1.4012427025187204e-06
54	2732	-1.2913441982792396e-09	None	0.34941839669629055	-1.2913441982792396e-09
54	2791	-6.457297125126475e-07	None	0.16808963546472439	-6.457297125126475e-07
54	2656	1.504243391174674e-05	None	0.14225424345635623	1.504243391174674e-05
54	2798	3.7319323866079374e-05	None	0.14906315008481705	3.7319323866079374e-05
54	2706	0.00013839111802675024	None	0.46334408483970313	0.00013839111802675024
54	2720	-0.1	None	0.37061147585816795	-0.1
54	2570	-3.119249707479216e-10	None	0.35523281386332084	-3.119249707479216e-10
54	2655	-2.482859735732609e-08	None	0.2635102705333218	-2.482859735732609e-08
54	2686	-1.6337012228289363e-07	None	0.2722067840236365	-1.6337012228289363e-07
54	2786	-1.846349946889225e-08	None	0.18257241553849107	-1.846349946889225e-08
54	2741	2.7008354668329952e-05	None	0.3096630011956229	2.7008354668329952e-05
54	2799	7.648214213525588e-08	None	0.14906315008481705	7.648214213525588e-08
54	2783	0.0005441049028782578	None	0.2406626846532795	0.0005441049028782578
54	2736	3.128127147791776e-05	None	0.21205594323057922	3.128127147791776e-05
54	2754	-0.0001833756427772277	None	0.12771902376507618	-0.0001833756427772277
54	2780	-1.3168007784127198e-09	None	0.47106871199170514	-1.3168007784127198e-09
54	2649	4.455646190273445e-06	None	0.3254005178160186	4.455646190273445e-06
54	2756	-4.609752282659278e-08	None	0.12596852663093083	-4.609752282659278e-08
54	2627	-6.7301285137551295e-09	None	0.30872493504042015	-6.7301285137551295e-09
54	2770	1.7875668944872484e-07	None	0.2590233628335187	1.7875668944872484e-07
54	2726	3.0068392909139614e-06	None	0.1054150153643163	3.0068392909139614e-06
54	2746	None	None	0.2717350712801317	None
54	2709	2.2047961848938235e-07	None	0.4559952537090157	2.2047961848938235e-07
54	2610	9.184926396048749e-06	None	0.3234259038839023	9.184926396048749e-06
54	2632	3.3590956261022744e-08	None	0.30850948909938336	3.3590956261022744e-08
54	2739	0.001238199194230106	None	0.24895421246461907	0.001238199194230106
54	2685	-4.886079632580695e-06	None	0.12596852663093083	-4.886079632580695e-06
54	2692	-1.4193319778082342e-09	None	0.2072064138790704	-1.4193319778082342e-09
54	2769	-4.608733082657072e-08	None	0.22923266363306033	-4.608733082657072e-08
54	2774	2.1034556679578948e-08	None	0.08704430722005488	2.1034556679578948e-08
54	2678	-4.061915620863067e-06	None	0.12596852663093083	-4.061915620863067e-06
54	2705	0.00015892715346883587	None	0.1953880883018847	0.00015892715346883587
54	2721	-2.494658865347775e-09	None	0.3086538224739422	-2.494658865347775e-09
54	2779	-2.9641785743722717e-06	None	0.3099243539533072	-2.9641785743722717e-06
54	2698	-4.622343232681825e-07	None	0.27235684283018696	-4.622343232681825e-07
54	2688	9.829252189758247e-08	None	0.25201267871379984	9.829252189758247e-08
54	2673	5.654487422669356e-09	None	0.36300140466856473	5.654487422669356e-09
54	2599	0.0009332531272335195	None	0.2711088940423914	0.0009332531272335195
54	2657	2.0412409972311634e-08	None	0.3099243539533072	2.0412409972311634e-08
54	2747	4.05631547675142e-07	None	0.2072064138790704	4.05631547675142e-07
54	2669	1.3333204234742392e-06	None	0.3571708238398538	1.3333204234742392e-06
54	2648	-1.3575764167473695e-07	None	0.26134079430485274	-1.3575764167473695e-07
54	2704	9.910956268744372e-07	None	0.35018448215191544	9.910956268744372e-07
54	2574	-2.3778519589834486e-08	None	0.21231573232813483	-2.3778519589834486e-08
54	2565	-2.159216145691451e-06	None	0.34237686486683233	-2.159216145691451e-06
54	2788	3.6560348619986487e-07	None	0.32517047671315735	3.6560348619986487e-07
54	2652	6.96385592573333e-07	None	0.3652956616045236	6.96385592573333e-07
54	2567	2.631240721699498e-09	None	0.3402513465167452	2.631240721699498e-09
54	2643	1.4618127283337601e-06	None	0.34844626229119624	1.4618127283337601e-06
54	2735	2.1197770444209133e-07	None	0.27461446957412594	2.1197770444209133e-07
54	2586	1.7484301147031522e-06	None	0.21205594323057922	1.7484301147031522e-06
54	2773	0.00017737790333454315	None	0.4171846969937139	0.00017737790333454315
54	2789	3.7127240195529284e-05	None	0.10544176138481391	3.7127240195529284e-05
54	2699	-6.086885854333912e-09	None	0.2072064138790704	-6.086885854333912e-09
54	2787	6.134761674183937e-07	None	0.12771902376507618	6.134761674183937e-07
54	2722	5.6576914324999264e-09	None	0.2691000764534279	5.6576914324999264e-09
54	2593	5.3485068094735505e-05	None	0.4631959376149828	5.3485068094735505e-05
54	2777	1.109689237448764e-07	None	0.35523281386332084	1.109689237448764e-07
54	2668	0.00015775052612616798	None	0.1953880883018847	0.00015775052612616798
54	2731	0.0001432958507880907	None	0.08704430722005488	0.0001432958507880907
54	2760	2.939196690322433e-06	None	0.3254005178160186	2.939196690322433e-06
54	2583	1.286165797998923e-05	None	0.5682764619763768	1.286165797998923e-05
54	2684	-0.1	None	0.9062698763099026	-0.1
108	4385	0.005840018197092395	None	0.13361408445357031	0.005840018197092395
108	5485	0.0004946932326938499	None	0.0	0.0004946932326938499
108	4998	0.0020893216964573513	None	0.0	0.0020893216964573513
108	4150	0.004260480253420018	None	0.0	0.004260480253420018
108	5433	0.0014359597131800355	None	0.0	0.0014359597131800355
108	4592	0.004121330489591951	None	0.23108083591578055	0.004121330489591951
108	5319	0.0019232805235454046	None	0.0	0.0019232805235454046
108	5434	1.8831335012936253e-06	None	0.0	1.8831335012936253e-06
108	5448	0.00205660488976928	None	0.0	0.00205660488976928
108	4522	0.0007783993429178044	None	0.0	0.0007783993429178044
108	5476	0.0014358166572230999	None	0.0	0.0014358166572230999
108	5428	0.002998854984909575	None	0.0	0.002998854984909575
108	5067	0.0034020860974496073	None	0.11859693073172224	0.0034020860974496073
108	5461	0.0005348814327097656	None	0.0	0.0005348814327097656
108	5457	2.91008222335977e-05	None	0.13361408445357031	2.91008222335977e-05
108	5453	0.0006389913423220066	None	0.0	0.0006389913423220066
108	5414	0.0012625987343043807	None	0.10352213899620502	0.0012625987343043807
108	5276	0.001016738052114538	None	0.22349095322195547	0.001016738052114538
108	5470	-0.00010371375155358753	None	0.333235717732964	-0.00010371375155358753
108	4834	0.0024835495267806914	None	0.0	0.0024835495267806914
108	5297	2.08785257045923e-08	None	0.10352213899620502	2.08785257045923e-08
108	5475	0.0007390389076101772	None	0.0	0.0007390389076101772
108	5133	1.8317551484306456e-06	None	0.0	1.8317551484306456e-06
108	4698	0.0032623653793538835	None	0.0	0.0032623653793538835
108	5487	0.00044475478095255995	None	0.0	0.00044475478095255995
108	5266	0.0030474285083058016	None	0.0	0.0030474285083058016
108	5072	0.0002554277288871243	None	0.22349095322195547	0.0002554277288871243
108	5398	1.5262437913930182e-06	None	0.0	1.5262437913930182e-06
108	5324	0.0011185296362685826	None	0.0	0.0011185296362685826
108	5495	0.0007205950544035078	None	0.0	0.0007205950544035078
108	5500	0.003948147946892173	None	0.0	0.003948147946892173
108	5262	0.003579160356244363	None	0.0	0.003579160356244363
108	4415	0.0003992823292923703	None	0.06955458741585308	0.0003992823292923703
108	5242	0.0002991084454053056	None	0.0	0.0002991084454053056
108	5237	0.00048496785359492043	None	0.0	0.00048496785359492043
108	5386	0.0008550115501342087	None	0.10352213899620502	0.0008550115501342087
108	5290	0.0021225147962101397	None	0.22349095322195547	0.0021225147962101397
108	5244	0.0028577061296405208	None	0.0	0.0028577061296405208
108	5378	0.00037313766740324335	None	0.0	0.00037313766740324335
108	5471	-1.171884801291024e-08	None	0.18042205615843138	-1.171884801291024e-08
108	5340	0.004600179805548274	None	0.0	0.004600179805548274
108	5251	0.0003575732648768495	None	0.0	0.0003575732648768495
108	5482	0.0012637964994433085	None	0.0	0.0012637964994433085
108	4953	0.0035320286743195832	None	0.0	0.0035320286743195832
108	4845	0.004835221198539696	None	0.0	0.004835221198539696
108	5315	0.00077176338186382	None	0.0	0.00077176338186382
108	5341	0.005202252414124536	None	0.0	0.005202252414124536
108	5218	0.0012380467620767153	None	0.0	0.0012380467620767153
108	5105	0.0006153809058852682	None	0.0	0.0006153809058852682
108	5172	0.0015997109783653458	None	0.24900862283856737	0.0015997109783653458
108	5354	0.004264406267483921	None	0.0	0.004264406267483921
108	5123	0.008106407186569664	None	0.0	0.008106407186569664
108	5484	-7.465133273518466e-07	None	0.13361408445357031	-7.465133273518466e-07
108	5338	0.0003463391352645932	None	0.0	0.0003463391352645932
108	5108	0.0005476246547922457	None	0.0	0.0005476246547922457
108	5182	0.00987579769766836	None	0.0	0.00987579769766836
108	5403	0.003721632959961271	None	0.11859693073172224	0.003721632959961271
108	4804	0.0008914918367254929	None	0.0	0.0008914918367254929
108	5331	0.0004320325051377526	None	0.0	0.0004320325051377526
108	5175	0.0029030611286318376	None	0.0	0.0029030611286318376
108	5415	5.743247548436574e-05	None	0.0	5.743247548436574e-05
108	5491	1.1454874002076928e-06	None	0.0	1.1454874002076928e-06
108	5388	0.0017559892660731235	None	0.0	0.0017559892660731235
108	5255	0.00029362611081123867	None	0.0	0.00029362611081123867
108	5369	0.0029726622761196766	None	0.0	0.0029726622761196766
108	5488	1.2800087023559946e-06	None	0.0	1.2800087023559946e-06
108	5377	3.527517217808751e-06	None	0.1743327363935921	3.527517217808751e-06
108	4993	0.002579801284197605	None	0.0	0.002579801284197605
108	5214	0.0009553472457783554	None	0.0	0.0009553472457783554
108	4995	0.0057050354941950545	None	0.0	0.0057050354941950545
108	5008	0.0020740850743751994	None	0.0	0.0020740850743751994
108	5191	0.0025749327844284053	None	0.0	0.0025749327844284053
108	5301	0.004896214949234091	None	0.0	0.004896214949234091
108	5464	3.430861900995266e-05	None	0.1370141889390118	3.430861900995266e-05
108	5110	0.002886703286742301	None	0.0	0.002886703286742301
108	5246	0.0014433386635606606	None	0.0	0.0014433386635606606
108	5395	0.014140162222835033	None	0.0	0.014140162222835033
108	5477	0.0032834611442948353	None	0.0	0.0032834611442948353
108	5239	0.005762824122919938	None	0.0	0.005762824122919938
108	5460	-4.729953188718694e-08	None	0.12776749083187816	-4.729953188718694e-08
108	4467	0.005015591403039954	None	0.2365039039277485	0.005015591403039954
108	5357	0.000576141196032825	None	0.10352213899620502	0.000576141196032825
108	5499	2.5671686264880864e-07	None	0.0	2.5671686264880864e-07
108	5265	2.3339175035965758e-06	None	0.0	2.3339175035965758e-06
108	5171	0.0018152140217785472	None	0.0	0.0018152140217785472
108	5426	0.000817512727648973	None	0.0	0.000817512727648973
108	5486	0.000705916493719962	None	0.300216222325474	0.000705916493719962
108	4899	0.0007565886996054415	None	0.0	0.0007565886996054415
108	5397	0.009471090887674708	None	0.16755480051633262	0.009471090887674708
108	5359	0.000631653056821594	None	0.0	0.000631653056821594
108	4626	0.0010752602497874153	None	0.0	0.0010752602497874153
108	5480	0.003137868800998308	None	0.0	0.003137868800998308
108	5302	0.00751810190540841	None	0.0	0.00751810190540841
108	5459	0.0013688172087760147	None	0.0	0.0013688172087760147
108	4668	0.014201564627604068	None	0.0	0.014201564627604068
108	5385	6.251883744768258e-05	None	0.0	6.251883744768258e-05
108	5420	0.00037891330494695623	None	0.0	0.00037891330494695623
108	5241	0.0017218722811291195	None	0.0	0.0017218722811291195
108	5489	0.0002931010048847569	None	0.0	0.0002931010048847569
108	4278	0.0033853930616210407	None	0.0	0.0033853930616210407
34	1751	0.42083524762836416	0.42083524762836416	0.4495185179411402	0.42083524762836416
34	1642	0.42378155777701537	0.42378155777701537	0.4925437280659728	0.42378155777701537
34	1639	0.48788414719005935	0.48788414719005935	0.5095000048586813	0.48788414719005935
34	1211	0.3618097237226283	0.3618097237226283	0.39535941750584547	0.3618097237226283
34	1787	0.3444477494376308	0.3444477494376308	0.37646871729542136	0.3444477494376308
34	623	0.34410503818105337	0.34410503818105337	0.4088958137231731	0.34410503818105337
34	1733	0.3530434275689156	0.3530434275689156	0.3775969479150014	0.3530434275689156
34	1625	0.33361960759982445	0.33361960759982445	0.3374093184925319	0.33361960759982445
34	1461	0.4278101083677792	0.4278101083677792	0.4736037785041087	0.4278101083677792
34	1007	0.3921358731438553	0.3921358731438553	0.4231825740447652	0.3921358731438553
34	1772	0.37159468272475515	0.37159468272475515	0.39518246768157106	0.37159468272475515
34	1747	0.3773881438427895	0.3773881438427895	0.4107283732389849	0.3773881438427895
34	92	0.7134255265041585	0.7134255265041585	0.8363398782245905	0.7134255265041585
34	1790	0.37406725947524583	0.37406725947524583	0.37406725947524583	0.37406725947524583
34	1793	0.33598650705772193	0.33598650705772193	0.36366424101279127	0.33598650705772193
34	1548	0.36801603292496743	0.36801603292496743	0.4354837944346971	0.36801603292496743
34	1008	0.42208060219191956	0.42208060219191956	0.454144874206383	0.42208060219191956
34	1009	0.4429896525375276	0.4429896525375276	0.4768783550451281	0.4429896525375276
34	1549	0.4456623495102484	0.4456623495102484	0.5039235427197145	0.4456623495102484
34	1759	0.37504007265979195	0.37504007265979195	0.44871110931226443	0.37504007265979195
34	1775	0.38815853700320596	0.38815853700320596	0.39931798583637185	0.38815853700320596
34	1741	0.40742224714681113	0.40742224714681113	0.43676272221377904	0.40742224714681113
34	1688	0.31784898180742205	0.31784898180742205	0.3809098400648546	0.31784898180742205
34	1708	0.41411119829011367	0.41411119829011367	0.4544223038521474	0.41411119829011367
34	1650	0.34887777676595827	0.34887777676595827	0.4451267756941899	0.34887777676595827
34	1243	0.3825763980980964	0.3825763980980964	0.3825763980980964	0.3825763980980964
34	1533	0.37986192831083115	0.37986192831083115	0.37986192831083115	0.37986192831083115
34	1660	0.36899404223247145	0.36899404223247145	0.4421495740984504	0.36899404223247145
34	1616	0.31470466105528844	0.31470466105528844	0.44947554629060216	0.31470466105528844
34	1662	0.39256564441256087	0.39256564441256087	0.4172594838961842	0.39256564441256087
34	1527	0.3732366363104166	0.3732366363104166	0.40760206115041636	0.3732366363104166
34	1727	0.3200917227604484	0.3200917227604484	0.3625195404971949	0.3200917227604484
34	1754	0.3321874255378554	0.3321874255378554	0.3403178399808488	0.3321874255378554
34	1693	0.31470466105528844	0.31470466105528844	0.44947554629060216	0.31470466105528844
34	1684	0.34907991457095466	0.34907991457095466	0.42342922543176653	0.34907991457095466
34	1728	0.37298078488624975	0.37298078488624975	0.38416493675503943	0.37298078488624975
34	1773	0.3520494928138559	0.3520494928138559	0.3978181746429561	0.3520494928138559
34	1737	0.380945022601938	0.380945022601938	0.4232625813382197	0.380945022601938
34	1384	0.4528819795592544	0.4528819795592544	0.4540876291858873	0.4528819795592544
34	1619	0.3784569122651237	0.3784569122651237	0.4249671083987489	0.3784569122651237
34	1778	0.31180499042819554	0.31180499042819554	0.32021774929451585	0.31180499042819554
34	1536	0.37456897813438966	0.37456897813438966	0.4072462287880859	0.37456897813438966
34	1716	0.3336458836494279	0.3336458836494279	0.3450526675162419	0.3336458836494279
34	1722	0.34907991457095466	0.34907991457095466	0.42342922543176653	0.34907991457095466
34	1692	0.48390601224309593	0.48390601224309593	0.4899284045951978	0.48390601224309593
34	1538	0.3639459740672179	0.3639459740672179	0.37440105811235747	0.3639459740672179
34	1757	0.4212732123410293	0.4212732123410293	0.4212732123410293	0.4212732123410293
34	1682	0.42283200127813936	0.42283200127813936	0.4743908064524911	0.42283200127813936
34	1680	0.3276079905892965	0.3276079905892965	0.37445299709003754	0.3276079905892965
34	1659	0.3224083139842841	0.3224083139842841	0.405742929072255	0.3224083139842841
34	1748	0.3745927955258207	0.3745927955258207	0.3745927955258207	0.3745927955258207
34	1458	0.3957501387205758	0.3957501387205758	0.4413991653907529	0.3957501387205758
34	1372	0.4113564698886035	0.4113564698886035	0.4248771794494641	0.4113564698886035
34	1764	0.29845619390296574	0.29845619390296574	0.3344682825098092	0.29845619390296574
34	1685	0.3481383861711163	0.3481383861711163	0.40228900149841956	0.3481383861711163
34	1147	0.39436131320452683	0.39436131320452683	0.4317511656187588	0.39436131320452683
34	1282	0.4490927420212727	0.4490927420212727	0.45954839625808364	0.4490927420212727
34	1750	0.3457884941647217	0.3457884941647217	0.4172106109232467	0.3457884941647217
34	1789	0.13398023639760978	0.13398023639760978	0.17412312178425748	0.13398023639760978
34	1215	0.5101170109794424	0.5101170109794424	0.5440144514366951	0.5101170109794424
34	1740	0.4254707939512154	0.4254707939512154	0.4686016223054444	0.4254707939512154
34	1766	0.37932346877560474	0.37932346877560474	0.4439541267289112	0.37932346877560474
34	1779	0.34462849299219556	0.34462849299219556	0.4124995535585154	0.34462849299219556
34	1204	0.4547514673579104	0.4547514673579104	0.465374009280211	0.4547514673579104
34	1697	0.4386817325713931	0.4386817325713931	0.48924549311019894	0.4386817325713931
34	1677	0.3487549791455752	0.3487549791455752	0.3605999228856179	0.3487549791455752
34	1785	0.3312792555316309	0.3312792555316309	0.4005444833728329	0.3312792555316309
34	1774	0.3640053384963987	0.3640053384963987	0.3753414419826071	0.3640053384963987
34	1618	0.39378626273496364	0.39378626273496364	0.47528423397675007	0.39378626273496364
34	1735	0.3094954238316404	0.3094954238316404	0.33713078824892695	0.3094954238316404
34	1744	0.4604916221431621	0.4604916221431621	0.47708297216428336	0.4604916221431621
34	1782	0.3398797146129219	0.3398797146129219	0.39989422790396373	0.3398797146129219
34	1387	0.3744206443628484	0.3744206443628484	0.4438008041249633	0.3744206443628484
34	1566	0.44355576629670096	0.44355576629670096	0.44355576629670096	0.44355576629670096
34	1704	0.3578035134616876	0.3578035134616876	0.36827405028221677	0.3578035134616876
34	1615	0.35190909657784875	0.35190909657784875	0.39513796029339154	0.35190909657784875
34	1558	0.34622616826690666	0.34622616826690666	0.3833452390285045	0.34622616826690666
34	1786	0.49744837015355403	0.49744837015355403	0.5581126549918036	0.49744837015355403
34	1798	0.3334313513320774	0.3334313513320774	0.335297890927463	0.3334313513320774
34	1788	0.35736348263400025	0.35736348263400025	0.43393688818851023	0.35736348263400025
34	1699	0.37790202590490835	0.37790202590490835	0.5881751942972405	0.37790202590490835
34	1703	0.37214068749856366	0.37214068749856366	0.3932485924018828	0.37214068749856366
34	1587	0.40273916308094737	0.40273916308094737	0.46011757174433765	0.40273916308094737
34	1355	0.403845661357639	0.403845661357639	0.4298348604620358	0.403845661357639
34	1631	0.403845661357639	0.403845661357639	0.4298348604620358	0.403845661357639
34	1730	0.4085977677252906	0.4085977677252906	0.4440285297780616	0.4085977677252906
34	1707	0.357721208584053	0.357721208584053	0.4045925947532396	0.357721208584053
34	1732	0.3457884941647217	0.3457884941647217	0.4172106109232467	0.3457884941647217
34	1729	0.3527089994731603	0.3527089994731603	0.4972637676593359	0.3527089994731603
34	1768	0.4844703342589651	0.4844703342589651	0.48554231526693503	0.4844703342589651
34	1752	0.3353440700722886	0.3353440700722886	0.3384876723155114	0.3353440700722886
34	1073	0.4472636577879979	0.4472636577879979	0.4475675408357887	0.4472636577879979
34	1534	0.3689259117108502	0.3689259117108502	0.3952487376885882	0.3689259117108502
34	1712	0.37704595046821804	0.37704595046821804	0.43645381761088703	0.37704595046821804
34	1226	0.4528819795592544	0.4528819795592544	0.4540876291858873	0.4528819795592544
34	1646	0.33240108955097236	0.33240108955097236	0.35260664985143697	0.33240108955097236
34	1592	0.3374202746049446	0.3374202746049446	0.43576953582993133	0.3374202746049446
34	1654	0.41487332523088555	0.41487332523088555	0.4601109179582785	0.41487332523088555
34	1749	0.39256564441256087	0.39256564441256087	0.4172594838961842	0.39256564441256087
34	1248	0.3811389727254656	0.3811389727254656	0.38602581802810476	0.3811389727254656
0	67	0.17191335482623554	0.17191335482623554	0.17191335482623554	0.17191335482623554
0	78	0.8713026682095781	0.8713026682095781	0.8713026682095781	0.8713026682095781
0	27	0.012776749083187813	0.012776749083187813	0.012776749083187813	0.012776749083187813
0	40	0.7809738916641302	0.7809738916641302	0.7809738916641302	0.7809738916641302
0	44	0.16375249225175215	0.16375249225175215	0.16375249225175215	0.16375249225175215
0	66	0.012776749083187813	0.012776749083187813	0.012776749083187813	0.012776749083187813
0	95	0.38951699281037055	0.38951699281037055	0.38951699281037055	0.38951699281037055
0	21	0.0	0.0	0.0	0.0
0	37	0.32157357521319135	0.32157357521319135	0.32157357521319135	0.32157357521319135
0	58	0.1765923827863507	0.1765923827863507	0.1765923827863507	0.1765923827863507
0	52	0.0	0.0	0.0	0.0
0	15	0.0	0.0	0.0	0.0
0	92	0.0	0.0	0.0	0.0
0	84	0.20261722265456344	0.20261722265456344	0.20261722265456344	0.20261722265456344
0	53	0.15548466582746315	0.15548466582746315	0.15548466582746315	0.15548466582746315
0	12	0.31739457502799545	0.31739457502799545	0.31739457502799545	0.31739457502799545
0	41	0.3399273911834083	0.3399273911834083	0.3399273911834083	0.3399273911834083
0	91	0.7809738916641302	0.7809738916641302	0.7809738916641302	0.7809738916641302
0	77	0.15447892560722606	0.15447892560722606	0.15447892560722606	0.15447892560722606
0	38	0.0	0.0	0.0	0.0
0	64	0.8713026682095781	0.8713026682095781	0.8713026682095781	0.8713026682095781
0	19	0.0	0.0	0.0	0.0
0	85	0.0	0.0	0.0	0.0
0	49	0.29483442489079986	0.29483442489079986	0.29483442489079986	0.29483442489079986
0	45	0.0	0.0	0.0	0.0
0	86	0.0	0.0	0.0	0.0
0	35	0.34158880196115143	0.34158880196115143	0.34158880196115143	0.34158880196115143
0	88	0.012776749083187813	0.012776749083187813	0.012776749083187813	0.012776749083187813
0	70	0.012776749083187813	0.012776749083187813	0.012776749083187813	0.012776749083187813
0	80	0.48509965066817173	0.48509965066817173	0.48509965066817173	0.48509965066817173
0	17	0.432355566392411	0.432355566392411	0.432355566392411	0.432355566392411
0	23	0.30653386925638726	0.30653386925638726	0.30653386925638726	0.30653386925638726
0	57	0.2692420481126458	0.2692420481126458	0.2692420481126458	0.2692420481126458
0	39	0.2926256133169945	0.2926256133169945	0.2926256133169945	0.2926256133169945
0	62	0.0	0.0	0.0	0.0
0	22	0.16555209589856848	0.16555209589856848	0.16555209589856848	0.16555209589856848
0	29	0.47779745113366	0.47779745113366	0.47779745113366	0.47779745113366
0	4	0.37905052407190326	0.37905052407190326	0.37905052407190326	0.37905052407190326
0	76	0.20254283457072986	0.20254283457072986	0.20254283457072986	0.20254283457072986
0	25	0.29030565039877126	0.29030565039877126	0.29030565039877126	0.29030565039877126
0	61	0.0	0.0	0.0	0.0
0	60	0.0	0.0	0.0	0.0
0	81	0.012776749083187813	0.012776749083187813	0.012776749083187813	0.012776749083187813
0	73	0.41341600743470125	0.41341600743470125	0.41341600743470125	0.41341600743470125
0	72	0.6099002962490119	0.6099002962490119	0.6099002962490119	0.6099002962490119
0	89	0.0	0.0	0.0	0.0
0	51	0.0	0.0	0.0	0.0
0	3	0.012776749083187813	0.012776749083187813	0.012776749083187813	0.012776749083187813
0	11	0.0	0.0	0.0	0.0
0	24	0.3308611977374812	0.3308611977374812	0.3308611977374812	0.3308611977374812
0	10	0.2976836257109153	0.2976836257109153	0.2976836257109153	0.2976836257109153
0	33	0.24316098865516053	0.24316098865516053	0.24316098865516053	0.24316098865516053
0	56	0.1255163545657438	0.1255163545657438	0.1255163545657438	0.1255163545657438
0	75	0.0	0.0	0.0	0.0
0	59	0.15781495970680903	0.15781495970680903	0.15781495970680903	0.15781495970680903
0	43	0.1765923827863507	0.1765923827863507	0.1765923827863507	0.1765923827863507
0	47	0.301513049518899	0.301513049518899	0.301513049518899	0.301513049518899
0	32	0.42472155494561087	0.42472155494561087	0.42472155494561087	0.42472155494561087
0	74	0.0	0.0	0.0	0.0
0	90	0.0	0.0	0.0	0.0
0	99	0.0	0.0	0.0	0.0
0	7	0.48509965066817173	0.48509965066817173	0.48509965066817173	0.48509965066817173
0	1	0.48509965066817173	0.48509965066817173	0.48509965066817173	0.48509965066817173
0	5	0.42948543293217706	0.42948543293217706	0.42948543293217706	0.42948543293217706
0	26	0.2748165287030384	0.2748165287030384	0.2748165287030384	0.2748165287030384
0	13	0.0	0.0	0.0	0.0
0	71	0.4757664311968627	0.4757664311968627	0.4757664311968627	0.4757664311968627
0	31	0.012776749083187813	0.012776749083187813	0.012776749083187813	0.012776749083187813
0	63	0.012776749083187813	0.012776749083187813	0.012776749083187813	0.012776749083187813
0	54	1.0061600302060263	1.0061600302060263	1.0061600302060263	1.0061600302060263
0	100	0.012776749083187813	0.012776749083187813	0.012776749083187813	0.012776749083187813
0	6	0.3308611977374812	0.3308611977374812	0.3308611977374812	0.3308611977374812
0	96	0.46016638010975475	0.46016638010975475	0.46016638010975475	0.46016638010975475
0	82	0.0	0.0	0.0	0.0
0	48	0.0	0.0	0.0	0.0
0	83	0.15791849679602937	0.15791849679602937	0.15791849679602937	0.15791849679602937
0	79	0.0	0.0	0.0	0.0
0	69	0.0	0.0	0.0	0.0
0	87	0.0	0.0	0.0	0.0
0	46	0.0	0.0	0.0	0.0
0	18	0.0	0.0	0.0	0.0
0	20	0.425349360930163	0.425349360930163	0.425349360930163	0.425349360930163
0	94	0.15548466582746315	0.15548466582746315	0.15548466582746315	0.15548466582746315
0	16	0.0	0.0	0.0	0.0
0	36	0.3030917938658843	0.3030917938658843	0.3030917938658843	0.3030917938658843
0	14	0.16375249225175215	0.16375249225175215	0.16375249225175215	0.16375249225175215
0	34	0.42357622477313955	0.42357622477313955	0.42357622477313955	0.42357622477313955
0	9	0.24152322410995283	0.24152322410995283	0.24152322410995283	0.24152322410995283
0	28	0.6170592759769244	0.6170592759769244	0.6170592759769244	0.6170592759769244
0	68	0.2847526038663205	0.2847526038663205	0.2847526038663205	0.2847526038663205
0	98	0.25147100762780766	0.25147100762780766	0.25147100762780766	0.25147100762780766
0	93	0.012776749083187813	0.012776749083187813	0.012776749083187813	0.012776749083187813
0	30	0.0	0.0	0.0	0.0
0	97	0.31654217996166895	0.31654217996166895	0.31654217996166895	0.31654217996166895
0	55	0.3407176562866889	0.3407176562866889	0.3407176562866889	0.3407176562866889
0	65	0.16375249225175215	0.16375249225175215	0.16375249225175215	0.16375249225175215
0	50	0.7809738916641302	0.7809738916641302	0.7809738916641302	0.7809738916641302
0	8	0.5066017020443827	0.5066017020443827	0.5066017020443827	0.5066017020443827
0	42	0.0	0.0	0.0	0.0
0	2	0.0	0.0	0.0	0.0
87	4385	0.005840018197092395	None	0.09562177891429749	0.005840018197092395
87	4425	2.4634958094152775e-06	None	0.0	2.4634958094152775e-06
87	4370	0.00019596448767818578	None	0.0	0.00019596448767818578
87	4343	2.628262640939636e-06	None	0.0	2.628262640939636e-06
87	3978	0.005010183325510948	None	0.0	0.005010183325510948
87	3717	0.0008063201086150317	None	0.0	0.0008063201086150317
87	4114	0.0015911640822973837	None	0.0	0.0015911640822973837
87	4411	1.121809691769078e-05	None	0.0	1.121809691769078e-05
87	4150	0.004260480253420018	None	0.0	0.004260480253420018
87	3668	0.0030402271020633954	None	0.2068160679723449	0.0030402271020633954
87	4342	1.3389603788120198e-06	None	0.0	1.3389603788120198e-06
87	4450	0.011198339744335364	None	0.0	0.011198339744335364
87	4309	9.484637823574427e-07	None	0.0	9.484637823574427e-07
87	4279	0.0003490559922641159	None	0.0	0.0003490559922641159
87	4327	0.0023498537908533818	None	0.048688211191097154	0.0023498537908533818
87	4367	0.0006000739384544175	None	0.0	0.0006000739384544175
87	4151	0.0010134737410548405	None	0.0	0.0010134737410548405
87	4324	-1.093117718928097e-09	None	0.14684169356636695	-1.093117718928097e-09
87	4389	0.0009092085682553085	None	0.0	0.0009092085682553085
87	4276	0.0003561569893237826	None	0.05064127631874926	0.0003561569893237826
87	4326	0.00040078047239965243	None	0.0	0.00040078047239965243
87	4216	0.0029837256783424872	None	0.06443753873988012	0.0029837256783424872
87	3960	0.0031075113184499343	None	0.0	0.0031075113184499343
87	3767	0.0003415653381751291	None	0.07666049449912687	0.0003415653381751291
87	4448	-0.00013345933126176083	None	0.0	-0.00013345933126176083
87	4397	4.519839751866839e-07	None	0.0	4.519839751866839e-07
87	4201	0.005798988567042119	None	0.0	0.005798988567042119
87	4381	0.0005548981350223517	None	0.0	0.0005548981350223517
87	4177	0.00024147938760927246	None	0.0	0.00024147938760927246
87	4428	4.8763415963033394e-05	None	0.0	4.8763415963033394e-05
87	4261	0.0026817961623295493	None	0.0	0.0026817961623295493
87	3583	0.001979350987883232	None	0.1395546324128329	0.001979350987883232
87	4415	0.0003992823292923703	None	0.048688211191097154	0.0003992823292923703
87	4376	8.311882666625428e-05	None	0.0	8.311882666625428e-05
87	4426	-3.242776606426704e-06	None	0.06374785260953167	-3.242776606426704e-06
87	3868	0.002191267285377928	None	0.0	0.002191267285377928
87	4365	0.0006998241592380718	None	0.0	0.0006998241592380718
87	4078	0.0016881567853813343	None	0.1901598151199688	0.0016881567853813343
87	4306	0.0001635881245678279	None	0.0	0.0001635881245678279
87	4353	0.0015800249345853947	None	0.0	0.0015800249345853947
87	4152	0.0023911461028101213	None	0.0	0.0023911461028101213
87	4442	-0.0001031400766129426	None	0.2991079388280027	-0.0001031400766129426
87	4430	0.00024073744704543003	None	0.0	0.00024073744704543003
87	4162	7.323847124705605e-05	None	0.0	7.323847124705605e-05
87	4260	0.0005300842492899359	None	0.05064127631874926	0.0005300842492899359
87	3890	0.0035187820670174235	None	0.0	0.0035187820670174235
87	4271	9.625591366141697e-07	None	0.0	9.625591366141697e-07
87	3942	0.0007371325153121807	None	0.06374785260953167	0.0007371325153121807
87	4288	0.0003156833002118193	None	0.06443753873988012	0.0003156833002118193
87	3896	0.0007537032214164355	None	0.06374785260953167	0.0007537032214164355
87	4148	0.0005479369664163543	None	0.07666049449912687	0.0005479369664163543
87	4304	0.000529186903585713	None	0.06443753873988012	0.000529186903585713
87	4427	0.0010459045034977323	None	0.14684169356636695	0.0010459045034977323
87	4375	0.0009772278461889327	None	0.0	0.0009772278461889327
87	4407	0.00018244185263627388	None	0.05064127631874926	0.00018244185263627388
87	4409	0.001096815363418128	None	0.06374785260953167	0.001096815363418128
87	4222	0.0002167641234835101	None	0.0	0.0002167641234835101
87	4413	0.0002769078503217285	None	0.0	0.0002769078503217285
87	4007	0.007141046580796193	None	0.0	0.007141046580796193
87	3962	0.00160008973327998	None	0.0	0.00160008973327998
87	4393	0.000623801075244447	None	0.1307323123217364	0.000623801075244447
87	3825	0.0024487603655253504	None	0.09562177891429749	0.0024487603655253504
87	4438	0.00011139827453287132	None	0.0	0.00011139827453287132
87	4297	0.0030629788542394206	None	0.2859376618994676	0.0030629788542394206
87	4435	0.00037652008559291213	None	0.12672564864828625	0.00037652008559291213
87	4031	0.001396955682970867	None	0.0	0.001396955682970867
87	3744	0.0016917197957598315	None	0.0	0.0016917197957598315
87	4420	6.485931662487318e-06	None	0.0	6.485931662487318e-06
87	3740	0.0028988998288432036	None	0.17262380492368665	0.0028988998288432036
87	4135	0.0021723472457555997	None	0.0	0.0021723472457555997
87	4269	0.00042843402850148866	None	0.0	0.00042843402850148866
87	4424	0.00010977350362034543	None	0.0	0.00010977350362034543
87	4351	0.00010140722151390803	None	0.06443753873988012	0.00010140722151390803
87	4350	0.0005743802489569518	None	0.0	0.0005743802489569518
87	4303	0.001061079640211963	None	0.09562177891429749	0.001061079640211963
87	4445	1.314500539652763e-06	None	0.05064127631874926	1.314500539652763e-06
87	3307	0.0017165116413837653	None	0.06374785260953167	0.0017165116413837653
87	4406	3.549972937956603e-05	None	0.14684169356636695	3.549972937956603e-05
87	4443	6.709257368695521e-07	None	0.0	6.709257368695521e-07
87	4401	0.0001217104474252881	None	0.0	0.0001217104474252881
87	4400	6.658274058767108e-05	None	0.0	6.658274058767108e-05
87	4165	0.006739777614809412	None	0.0	0.006739777614809412
87	4354	0.0001165131691379115	None	0.0	0.0001165131691379115
87	4421	-9.63400533869659e-08	None	0.0	-9.63400533869659e-08
87	4196	0.0006579515874787056	None	0.39653435556515615	0.0006579515874787056
87	3917	0.005371042309535356	None	0.0	0.005371042309535356
87	4281	0.004922753601870649	None	0.0	0.004922753601870649
87	4410	0.0004845191950864916	None	0.0	0.0004845191950864916
87	4160	0.0017015805076362465	None	0.12320803709978807	0.0017015805076362465
87	4220	9.862274329250928e-05	None	0.0	9.862274329250928e-05
87	4121	0.0016452133259197775	None	0.06374785260953167	0.0016452133259197775
87	4239	0.00025033703924409506	None	0.0	0.00025033703924409506
87	4204	4.464256980878581e-05	None	0.2975978963313743	4.464256980878581e-05
87	4278	0.0033853930616210407	None	0.0	0.0033853930616210407
87	4307	0.005370401758964155	None	0.0	0.005370401758964155
87	4418	9.099560040980421e-05	None	0.0	9.099560040980421e-05
87	4083	0.0013268207295864907	None	0.0	0.0013268207295864907
87	4419	0.00035883378082012256	None	0.05064127631874926	0.00035883378082012256
87	3971	0.0035998260826509334	None	0.2950939979547186	0.0035998260826509334
87	4113	0.0007712943235304419	None	0.0	0.0007712943235304419
51	2265	None	None	0.33984924702170216	None
51	2617	2.6363120238707598e-06	None	0.3476712200618716	2.6363120238707598e-06
51	2598	-9.358443530292205e-08	None	0.4715334742910149	-9.358443530292205e-08
51	2601	3.219379472426087e-05	None	0.29801683872252654	3.219379472426087e-05
51	2414	None	None	0.28065557335175284	None
51	1830	None	None	0.5069592688318362	None
51	2382	None	None	0.5349747556757396	None
51	2584	7.756650039592814e-09	None	0.39056845796419315	7.756650039592814e-09
51	2560	7.008758719937381e-05	None	0.5006731420276048	7.008758719937381e-05
51	1987	None	None	0.5555373300685209	None
51	2576	-0.1	None	0.3276084213556751	-0.1
51	2602	0.0004143732135767654	None	0.402630634015014	0.0004143732135767654
51	2615	8.113988366479892e-09	None	0.40423854919038327	8.113988366479892e-09
51	2558	-0.1	None	0.36659496763572286	-0.1
51	2556	-5.79716170000769e-06	None	0.5144040660108041	-5.79716170000769e-06
51	2559	1.9976421963577797e-08	None	0.5192056650532029	1.9976421963577797e-08
51	2568	3.915017500735308e-08	None	0.24650840922305636	3.915017500735308e-08
51	2505	None	None	0.34601838216389946	None
51	2592	-4.0804298619046565e-10	None	0.34601838216389946	-4.0804298619046565e-10
51	2404	None	None	0.4931901355287276	None
51	2621	8.718373047511494e-08	None	0.24605260209700308	8.718373047511494e-08
51	2625	-6.006097621739262e-08	None	0.45502564009593477	-6.006097621739262e-08
51	2624	-0.1	None	0.3297259831885404	-0.1
51	2622	-3.2373303166971977e-07	None	0.40396426988344586	-3.2373303166971977e-07
51	2631	-0.1	None	0.5023708161927929	-0.1
51	2542	None	None	0.43666678364499384	None
51	2645	-3.0298777558985288e-05	None	0.3454743165760953	-3.0298777558985288e-05
51	2597	-0.1	None	0.689823432262725	-0.1
51	2628	4.477499354616168e-05	None	0.2726645583475888	4.477499354616168e-05
51	2306	None	None	0.41170334351425764	None
51	2469	None	None	0.32017049230136607	None
51	2504	None	None	0.32958479425251025	None
51	2600	9.06632444578847e-05	None	0.27071149742923006	9.06632444578847e-05
51	2488	None	None	0.39096283910947127	None
51	2581	None	None	0.38181111703520976	None
51	2641	5.822630291937553e-07	None	0.2433843280606744	5.822630291937553e-07
51	2607	8.62642995498744e-09	None	0.3326882889692142	8.62642995498744e-09
51	2646	0.0005694141617313468	None	0.5216102528279324	0.0005694141617313468
51	2307	None	None	0.5330923846184704	None
51	2413	None	None	0.5408124074182674	None
51	1983	None	None	0.35385766841487115	None
51	2635	5.7335404091120575e-08	None	0.3982210217158961	5.7335404091120575e-08
51	2343	None	None	0.3740120513100254	None
51	2613	-1.7312884616567013e-07	None	0.3058323738189764	-1.7312884616567013e-07
51	2553	None	None	0.3365350113835536	None
51	1932	None	None	0.451905818142893	None
51	2458	None	None	0.5161467379212985	None
51	2605	7.16704743552117e-08	None	0.3767284883359177	7.16704743552117e-08
51	2636	-1.4012427025187204e-06	None	0.26433651737281955	-1.4012427025187204e-06
51	2639	-1.8630873440438604e-07	None	0.454069077374944	-1.8630873440438604e-07
51	2417	None	None	0.2837454977382331	None
51	2623	-0.1	None	0.46075929112934155	-0.1
51	2570	-3.119249707479216e-10	None	0.45140995651218063	-3.119249707479216e-10
51	2619	-5.50817603826135e-07	None	0.29609715035965106	-5.50817603826135e-07
51	2611	-7.180295445411803e-09	None	0.44879461561475253	-7.180295445411803e-09
51	2589	5.06459594962563e-12	None	0.3594267015270776	5.06459594962563e-12
51	1682	None	None	0.47077218730458037	None
51	2614	None	None	0.314869954608426	None
51	2603	None	None	0.27416892352751626	None
51	2642	-2.8729427803761815e-05	None	0.24650840922305636	-2.8729427803761815e-05
51	2492	None	None	0.45140995651218063	None
51	2647	-4.1375221326994595e-06	None	0.3794675990260583	-4.1375221326994595e-06
51	2569	1.3041223465587092e-07	None	0.28031014001605586	1.3041223465587092e-07
51	2649	4.455646190273445e-06	None	0.29609715035965106	4.455646190273445e-06
51	2563	-0.1	None	0.4587019591949419	-0.1
51	2627	-6.7301285137551295e-09	None	0.314257488272969	-6.7301285137551295e-09
51	1740	None	None	0.5350835524462914	None
51	2610	9.184926396048749e-06	None	0.3382878806282576	9.184926396048749e-06
51	2432	None	None	0.39008534656859617	None
51	2632	3.3590956261022744e-08	None	0.3050251820216895	3.3590956261022744e-08
51	2564	6.043933724326485e-07	None	0.40423854919038327	6.043933724326485e-07
51	2499	None	None	0.4655552330213729	None
51	2616	-1.3011028371509207e-08	None	0.38503959637869944	-1.3011028371509207e-08
51	2390	None	None	0.42039074298462353	None
51	2555	5.7149778718135235e-09	None	0.38904932551177296	5.7149778718135235e-09
51	2437	None	None	0.3454743165760953	None
51	2522	None	None	0.2522770189335356	None
51	2460	None	None	0.3535400159595218	None
51	2599	0.0009332531272335195	None	0.2998996733685253	0.0009332531272335195
51	2648	-1.3575764167473695e-07	None	0.24873769284288602	-1.3575764167473695e-07
51	2220	None	None	0.35988891625860675	None
51	2644	-0.1	None	0.34963038429548077	-0.1
51	2427	None	None	0.41813434396993177	None
51	2574	-2.3778519589834486e-08	None	0.28940489839738864	-2.3778519589834486e-08
51	2565	-2.159216145691451e-06	None	0.35698378546122295	-2.159216145691451e-06
51	2567	2.631240721699498e-09	None	0.30977206557816345	2.631240721699498e-09
51	2643	1.4618127283337601e-06	None	0.3344595372983859	1.4618127283337601e-06
51	2157	None	None	0.5109135665163476	None
51	2586	1.7484301147031522e-06	None	0.30079001877598266	1.7484301147031522e-06
51	2634	-2.6412040708458494e-08	None	0.27265100815334276	-2.6412040708458494e-08
51	2630	None	None	0.3151046204852321	None
51	2638	-1.660891711018811e-09	None	0.27265100815334276	-1.660891711018811e-09
51	2591	3.181622565355552e-05	None	0.30079001877598266	3.181622565355552e-05
51	2593	5.3485068094735505e-05	None	0.4211329781369644	5.3485068094735505e-05
51	2618	None	None	0.31763636668747	None
51	2562	-3.165596206253443e-08	None	0.5192056650532029	-3.165596206253443e-08
51	2583	1.286165797998923e-05	None	0.34982051075223153	1.286165797998923e-05
51	2511	None	None	0.3998081415799791	None
51	2650	-0.1	None	0.3894711548327129	-0.1
[truncated: 13,001 more rows]
