# Supplementary material for: Constrained by Design: Influence of Genetic Encodings on Evolved Traits of Robots
Source: Front Robot AI. 2021 Jun 15;8:672379. doi: 10.3389/frobt.2021.672379 (PMC8239187; doi:10.3389/frobt.2021.672379)
Supplement: Supplementary file 3 [file DataSheet2.ZIP › hyperplasticodingrep_plane_9_all_measures.tsv]

robot_id	velocity	displacement_velocity	displacement_velocity_hill	head_balance	contacts	branching	branching_modules_count	limbs	extremities	length_of_limbs	extensiveness	coverage	joints	hinge_count	active_hinges_count	brick_count	touch_sensor_count	brick_sensor_count	proportion	width	height	size	absolute_size	sensors	symmetry	avg_period	dev_period	avg_phase_offset	dev_phase_offset	avg_amplitude	dev_amplitude	avg_intra_dev_params	avg_inter_dev_params	sensors_reach	recurrence	synaptic_reception
4373	0.0016232350719834596	0.00034276033382671405	0.0002642214936551972	0.9948446228444436	None	0	0	0.2857142857142857	6	0.6551724137931034	19	0.6888888888888889	0.3103448275862069	13	9	17	0	0	0.5555555555555556	5	9	2.066666666666667	31	0.0	1.0	0.08692967768642886	0.6024980600707306	0.020698109315753926	0.521405592382591	0.09754181388853603	0.5418238408208846	0.5780488597909039	0.5555404039245068	0	0.46153846153846156	0.0
2773	0.0003104372013030355	0.00012943701732453277	-7.585843209117811e-05	0.9999844786200964	None	0.14285714285714285	2	0.4	12	0.5348837209302325	23	0.5555555555555556	0.20930232558139536	17	9	27	0	0	1.0	9	9	3.0	45	0.0	0.5263157894736842	0.3511205610999138	0.7224946060773973	3.1286433539413846e-12	0.5013248843618611	-0.045358914713489004	0.6485346802255263	0.8589469202386448	0.6282985617373886	0	1.0	0.0
4104	1.384485807281046e-05	8.114876372934616e-06	1.3559680409717665e-07	0.9960606378503657	None	0	0	0.2222222222222222	8	0.7307692307692307	38	1.0	0	6	0	47	0	0	0.6666666666666666	6	9	3.6	54	0.0	1.0	0	0	0	0	0	0	0	0	0	0	0
4	None	None	None	None	None	0.14285714285714285	1	0.35294117647058826	6	0.6086956521739131	14	0.5555555555555556	0.43478260869565216	15	10	9	0	0	0.5555555555555556	5	9	1.6666666666666667	25	0.0	0.8	-0.08505428258388414	0.7961610436650872	-0.13661477075215875	0.6198482446673043	0.31687869064478213	0.9999780433080953	0.9263336409964151	0.9851178290237786	0	0.9333333333333333	0.0
7051	None	None	None	None	None	0	0	0.21875	7	0.7608695652173914	35	0.8888888888888888	0.32608695652173914	21	15	26	0	0	0.6666666666666666	6	9	3.2	48	0.0	1.0	3.378379287052984e-07	0.5000006851134211	-0.04904210649021428	0.6231723715825319	0.0340084034190629	0.5	0.5844088871185547	0.541821892349226	0	1.0	0.0
1702	None	None	None	None	None	0	0	0.36363636363636365	8	0.6129032258064516	19	0.9166666666666666	0.3225806451612903	16	10	16	6	0	1.0	6	6	2.2	33	0.2	0.2962962962962963	-0.09999999999389803	0.500000000563329	-0.05895673659412828	0.6587568874055029	-0.09999990394608264	0.5000008643700706	0.5482195824774488	0.5545950362581359	1.0	1.0	0.0
131	None	None	None	None	None	0.25	1	0.36363636363636365	4	0.7857142857142857	11	0.2222222222222222	0.7857142857142857	15	11	0	0	0	0.8888888888888888	8	9	1.0666666666666667	16	0.0	1.0	-0.09619936840544852	0.5024628937132251	0.07745353168429087	0.5216660236554853	-0.010235203724138478	0.642803764728226	0.6833735973853449	0.556764572284831	0	1.0	0.0
4445	0.009071565995000707	0.004248379221353815	-0.004247163967015448	0.995297079226267	None	0	0	0.2222222222222222	4	0.7916666666666666	19	0.5777777777777777	0.3333333333333333	11	8	14	0	0	0.5555555555555556	5	9	1.7333333333333334	26	0.0	0.7619047619047619	-0.09983324306609417	0.512531418374096	0.07995224099318642	0.5228817786426694	-0.0003509007876598749	0.6610115893920725	0.6881541802636953	0.5670546653888364	0	0.9090909090909091	0.0
1977	None	None	None	None	None	0	0	0.3333333333333333	2	0.8571428571428571	6	1.0	0.8571428571428571	8	6	0	0	0	0.1111111111111111	1	9	0.6	9	0.0	1.0	0.28443802464111484	0.647782608266817	-0.0999999976573307	0.500000014071897	4.720628289784701e-05	0.500990968138234	0.8358922929441146	0.5509286452591534	0	0.375	0.0
784	None	None	None	None	None	0.16666666666666666	2	0.38461538461538464	10	0.6216216216216216	23	0.48148148148148145	0.6216216216216216	33	23	5	0	0	1.0	9	9	2.6	39	0.0	0.8387096774193549	0.08511589911284168	0.5533973468791691	0.061339494950419585	0.5909997835252206	0.01787096716415448	0.6534329449932506	0.5860317055103634	0.6000220183908034	0	1.0	0.0
4512	None	None	None	None	None	0	0	0.19444444444444445	7	0.7884615384615384	41	1.0	0.3076923076923077	22	16	31	0	0	0.6666666666666666	6	9	3.6	54	0.0	1.0	-0.0994772081445138	0.5308097172143708	0.005074209730173617	0.6646062932524205	0.058599666018065766	0.5761329117842025	0.6754376411004784	0.5917974974637554	0	0.8636363636363636	0.0
6386	0.007683142883399437	0.0018934688301504717	0.0013946106096281016	0.9953501942567825	None	0	0	0.19230769230769232	5	0.8108108108108109	30	0.8666666666666667	0.32432432432432434	16	12	22	0	0	0.5555555555555556	5	9	2.6	39	0.0	0.8823529411764706	-0.08657225375122042	0.5861282798131975	0.09494689415229027	0.5649806337841468	-0.030070503803789127	0.685013636460303	0.6990382003083838	0.6135116752408988	0	1.0	0.0
3813	0.0007347355387682382	4.809166661739031e-05	4.342977381848019e-05	0.996755916108867	None	0	0	0.3333333333333333	3	0.7272727272727273	8	0.52	0.6363636363636364	10	7	2	0	0	1.0	5	5	0.8666666666666667	13	0.0	0	-0.17430668017130965	0.5217925996448007	0.09998817702631464	0.5000838116272137	-0.041692935838604325	0.5684884514014483	0.7565359667811113	0.5302337069711721	0	1.0	0.0
3266	0.0003031252856569317	3.3552188131538044e-05	-8.913025085497215e-06	0.9984182404893003	None	0.5	1	0.6666666666666666	4	0.3333333333333333	2	0.5	0.3333333333333333	6	2	1	2	0	1.0	4	4	0.5333333333333333	8	1.0	0.5	4.497711589209107e-05	0.5000572825744902	0.03415076309518307	0.5022391808751	0.0933516069407389	0.5280574090856218	0.5952924560960158	0.5101264127882247	1.0	1.0	0.0
5661	1.5041332057048635e-05	1.3798594294975332e-07	-8.46781317946792e-09	0.994087582075976	None	0	0	0.2	6	0.7906976744186046	34	1.0	0.3488372093023256	20	15	24	0	0	0.5555555555555556	5	9	3.0	45	0.0	1.0	0.0704705227207947	0.5940378126130678	0.0006384632876230457	0.5503105288207416	7.75406640249313e-14	0.5000423545741141	0.5798899213135518	0.5484126686774596	0	0.95	0.0
7224	0.009404466568037392	0.0019515168123988823	0.0016472621320014831	0.9950522465997342	None	0	0	0.2222222222222222	6	0.7368421052631579	28	0.8888888888888888	0.2894736842105263	15	11	24	0	0	0.5555555555555556	5	9	2.6666666666666665	40	0.0	0.9142857142857143	1.2834713482334013e-25	0.5000000000000002	-0.0519871349362638	0.6580617160780672	0.4426619465693008	0.6349368880296468	0.8969894587881126	0.5993380970017603	0	0	0.0
4161	0.011416482284826635	0.001331066047050156	-0.0007000951875592398	0.9933313114451435	None	0.25	1	0.36363636363636365	4	0.7857142857142857	11	0.2222222222222222	0.7857142857142857	15	11	0	0	0	0.8888888888888888	8	9	1.0666666666666667	16	0.0	1.0	-0.09924543699086241	0.9599560523266801	0.14146371820322667	0.5944643734358804	0.24547627114244283	0.5651816806170582	0.8120017199383582	0.7814028555011645	0	1.0	0.0
5138	0.0009750061577920721	0.00020302955556776917	0.00016514250446885025	0.996073552998108	None	0	0	0.26666666666666666	8	0.6904761904761905	29	0.8148148148148148	0.30952380952380953	19	13	24	0	0	0.6666666666666666	6	9	2.933333333333333	44	0.0	1.0	-0.047729569698813104	0.591711536082737	0.17541484493669296	0.6512327787683122	0.1541842949639493	0.5165681964853293	0.7506206301999705	0.5875714634760865	0	1.0	0.0
2140	None	None	None	None	None	0.5	1	0.6666666666666666	4	0.5	3	0.4	0.5	7	3	0	0	0	0.8	5	4	0.5333333333333333	8	0.0	0.6666666666666666	0.37626702360426834	0.8518461726621482	0.18189422159938767	0.6861029647706183	-0.09999999642141051	0.5000000064361017	0.8755926200647418	0.6992451378692525	0	1.0	0.0
4456	0.0007200133867712556	0.0005952716310847773	0.00042364498794993083	0.9949152645566662	None	0	0	0.2916666666666667	7	0.6666666666666666	22	0.7777777777777778	0.24242424242424243	13	8	21	0	0	0.5555555555555556	5	9	2.3333333333333335	35	0.0	1.0	-0.07339844056222228	0.6862849330201881	0.07610687926332411	0.5620657391290473	0.0036481109257941353	0.6658930223616976	0.6368534297690935	0.6396876044086356	0	1.0	0.0
7473	0.01699093619515918	0.0027916320461253787	0.0024222310534605684	0.994971665369126	None	0	0	0.2	5	0.7714285714285715	27	0.8222222222222222	0.5142857142857142	22	18	14	0	0	0.5555555555555556	5	9	2.466666666666667	37	0.0	1.0	0.002659406280180443	0.6207163526293761	-1.8444715569038739	0.9835599962666249	0.009150741667811707	0.6695544556354684	0.9998339306153131	0.8536358715384536	0	1.0	0.0
6934	0.000907639601219268	0.0007169675547709371	0.0005050966085665915	0.9946968221004681	None	0	0	0.25	6	0.696969696969697	23	0.7777777777777778	0.3333333333333333	15	11	19	0	0	0.5555555555555556	5	9	2.3333333333333335	35	0.0	1.0	-0.010656122682137842	0.6624216671804727	-0.06056196184343027	0.6727426547367895	-0.029661152488907307	0.5159940924715043	0.5695632396058881	0.6192201913715634	0	1.0	0.0
1051	None	None	None	None	None	0.125	1	0.3684210526315789	7	0.5769230769230769	15	0.7777777777777778	0.23076923076923078	12	6	15	0	0	1.0	6	6	1.8666666666666667	28	0.0	0.17391304347826086	-0.05635247699785344	0.5456499668563227	-0.04751553030198295	0.6524239974192911	0.09977167261069544	0.5001864760392285	0.6767302765889092	0.5673847784915743	0	0.9166666666666666	0.0
5181	0.0005896374925694085	0.00047970922757292663	0.00034811162389214564	0.9952573844877834	None	0	0	0.2	6	0.7906976744186046	34	1.0	0.32558139534883723	19	14	25	0	0	0.5555555555555556	5	9	3.0	45	0.0	1.0	7.543622907872694e-05	0.5109607878458757	-0.035674494803696194	0.5073859531973318	0.0042390520949597225	0.5104473440156765	0.5475564624095297	0.5095981205880454	0	0.9473684210526315	0.0
3494	0.0034209762375386065	0.0003614181346565476	2.7775500668969947e-05	0.9933478762760359	None	0	0	0.3333333333333333	10	0.5813953488372093	25	0.5555555555555556	0.2558139534883721	19	11	25	11	0	1.0	9	9	3.0	45	0.2391304347826087	0.6	2.503344476802912e-20	0.5	0.0007260680741467301	0.54462672038631	0.2949751951493418	0.9999999999999996	0.9461723133362901	0.999992380789895	0.0	0	0.0
1106	None	None	None	None	None	0.25	1	0.6	6	0.25	3	0.56	0	0	0	13	13	0	1.0	5	5	0.9333333333333333	14	0.43333333333333335	1.0	0	0	0	0	0	0	0	0	0	0	0
1741	None	None	None	None	None	0	0	0.3333333333333333	18	0.5822784810126582	46	1.0	0.25316455696202533	36	20	44	0	0	1.0	9	9	5.4	81	0.0	1.0	0.22017812170937284	0.6027450081201087	0.10323595346324113	0.6574075100203203	3.847328153376402e-05	0.5000681494644004	0.7180143253853197	0.58814858259782	0	0.9722222222222222	0.0
5350	0.0010289098458637627	0.0006195425309594876	0.000475397369037053	0.9948891347287904	None	0	0	0.22580645161290322	7	0.75	33	0.8518518518518519	0.3409090909090909	20	15	25	0	0	0.6666666666666666	6	9	3.066666666666667	46	0.0	0.975609756097561	0.029116294900920058	0.5545661603463785	7.902762784127648e-27	0.5	0.08634352607837122	0.5174060747024186	0.5892028964216479	0.5240472524767592	0	1.0	0.0
3302	0.00018207868105928038	3.149730369856912e-05	2.658471651140376e-06	0.9999412305935971	None	0.14285714285714285	1	0.375	6	0.6818181818181818	15	0.2962962962962963	0.6818181818181818	21	15	2	1	0	1.0	9	9	1.6	24	0.5	0.5333333333333333	-0.2321925765260579	0.9999999999999862	0.08094623065215817	0.9999999999999789	-0.09999661833261962	0.6233124064616163	0.8326637191225766	0.9999999994416682	1.0	1.0	0.0
1780	None	None	None	None	None	0.6666666666666666	2	0.6666666666666666	6	0.36363636363636365	4	0.43333333333333335	0.36363636363636365	9	4	3	0	0	0.8333333333333334	5	6	0.8666666666666667	13	0.0	0.2222222222222222	2.664056506476933e-06	0.500018391269518	7.69209561641792e-07	0.5724942089660504	0.03922458148130929	0.5131948351730264	0.5455960179502424	0.5287100468212819	0	1.0	0.0
6925	0.0016475800093159376	0.001376624484729315	0.0011168915828401562	0.9949372317703913	None	0	0	0.23333333333333334	7	0.7209302325581395	31	1.0	0.23255813953488372	15	10	29	0	0	0.5555555555555556	5	9	3.0	45	0.0	1.0	0.14749203629422755	0.6297066018577202	-0.026384334829764645	0.5823836540758585	-0.08192073654525281	0.5009607884550723	0.7222113484822162	0.5717813132821613	0	0.8666666666666667	0.0
4933	0.0017017095285171602	0.0007004178430854624	0.0005144870734154567	0.9950987736436955	None	0	0	0.25	5	0.7037037037037037	19	0.6444444444444445	0.18518518518518517	8	5	20	0	0	0.5555555555555556	5	9	1.9333333333333333	29	0.0	1.0	0.131434829633642	0.5617202218784465	0.0487063425268084	0.5981861825895654	-0.3527362452868618	1.0	0.9796467977065457	0.9999999999999967	0	1.0	0.0
994	None	None	None	None	None	0	0	0.5	7	0.3684210526315789	7	0.5833333333333334	0	0	0	20	15	0	1.0	6	6	1.4	21	0.3409090909090909	0.8	0	0	0	0	0	0	0	0	0	0	0
3882	0.007697088798583797	0.0012292788768018862	0.00012126367790120222	0.9935716879335582	None	0	0	0.1875	3	0.8181818181818182	18	0.6666666666666666	0.3181818181818182	9	7	14	0	0	0.4444444444444444	4	9	1.6	24	0.0	0.8	0.0890071757624967	0.5555991349867594	0.00011319933865143468	0.5002279215599358	0.0678557663769429	0.6250042784194791	0.6088770649445419	0.5609516578992311	0	0	0.0
1542	None	None	None	None	None	0	0	0.5	1	1.0	1	1.0	1.0	2	1	0	0	0	0.3333333333333333	1	3	0.2	3	0.0	0	-0.09923182225646422	0.501073593822139	-0.02185942932310779	0.6442344272797972	0.03455504940499522	0.551391252598968	0.6553749339990108	0.5666328289956828	0	1.0	0.0
6211	0.00013448337602673592	7.009509649097509e-06	6.933236750301648e-06	0.9997155982512571	None	0.25	1	0.4	4	0.7692307692307693	10	0.23809523809523808	0.7692307692307693	14	10	0	0	0	0.7777777777777778	7	9	1.0	15	0.0	1.0	0.045429237672282075	0.6188608897601815	0.09980874850531425	0.5029047398720911	0.031415100054266995	0.5043321278644249	0.5813591462553366	0.5427010729878269	0	0.7857142857142857	0.0
6782	0.016482913564857374	0.003104534710759506	0.003097063427001438	0.9959332406733009	None	0	0	0.20833333333333334	5	0.7575757575757576	25	0.7777777777777778	0.42424242424242425	18	14	16	2	0	0.5555555555555556	5	9	2.3333333333333335	35	0.0625	0.9333333333333333	0.532745069630556	0.5858508541098344	0.07826303055666643	0.5570930038340959	0.13523307658318406	0.5835057302458013	0.8806319104404282	0.5755334988883755	1.0	1.0	0.0
6354	1.4684496227482789e-05	2.182499272994797e-06	-7.1162672762672285e-09	0.9947248859855249	None	0.07142857142857142	1	0.22580645161290322	7	0.7727272727272727	34	0.8518518518518519	0.22727272727272727	15	10	30	0	0	0.6666666666666666	6	9	3.066666666666667	46	0.0	1.0	7.902762784127648e-27	0.5	0.46018543475458806	0.6421723328374244	2.875134553106522e-07	0.5022532017837459	0.8974617191175208	0.5493239019968845	0	1.0	0.0
773	None	None	None	None	None	0.2	2	0.5	11	0.4	12	0.4444444444444444	0.1	9	3	22	0	0	0.8888888888888888	8	9	2.1333333333333333	32	0.0	0.75	0.07399411418765162	0.6280520189387371	5.830987125604865e-07	0.5000171303294684	0.20414549753823835	0.5611466722096897	0.7047018584659079	0.5637965898423483	0	1.0	0.0
1161	None	None	None	None	None	0	0	0.2	2	0.9166666666666666	11	0.3888888888888889	0	0	0	13	0	0	0.4444444444444444	4	9	0.9333333333333333	14	0.0	0	0	0	0	0	0	0	0	0	0	0	0
3923	None	None	None	None	None	0	0	0.18421052631578946	7	0.7962962962962963	43	0.8888888888888888	0.3333333333333333	24	18	31	0	0	0.7777777777777778	7	9	3.7333333333333334	56	0.0	0.96	0.007348630423986285	0.592283093582836	0.02174878420351057	0.5334850181924572	0.07953599247794647	0.6824860731748303	0.6022172531900646	0.604501616726796	0	1.0	0.0
4479	None	None	None	None	None	0	0	0.17647058823529413	6	0.8125	39	0.9259259259259259	0.2916666666666667	19	14	30	0	0	0.6666666666666666	6	9	3.3333333333333335	50	0.0	0.9090909090909091	0.0005120531162928684	0.5124354434551311	-0.04485554613105215	0.513779603191453	0.1099947178626347	0.9970554868205334	0.6944636556709757	0.8783163768582101	0	0.8947368421052632	0.0
6722	2.146430659115001e-05	4.2654399638789773e-07	-6.482209881934623e-09	0.9952113305566488	None	0.07142857142857142	1	0.22580645161290322	7	0.7727272727272727	34	0.8518518518518519	0.22727272727272727	15	10	30	0	0	0.6666666666666666	6	9	3.066666666666667	46	0.0	1.0	0.1587589242720357	0.5621868501058389	0.06706790347350636	0.5763895920069576	4.45964925807965e-15	0.5000000000012352	0.6581453820507454	0.5463673668532109	0	1.0	0.0
6588	0.00017815844903833758	1.656141230271703e-05	-1.654651741746456e-05	0.9997708201206111	None	0.25	1	0.4	4	0.7692307692307693	10	0.23809523809523808	0.7692307692307693	14	10	0	0	0	0.7777777777777778	9	7	1.0	15	0.0	1.0	0.0171613717100216	0.5145642668339	0.0999414106553006	0.5011217585339222	0.07650633338601705	0.6422150542405799	0.5945709364001988	0.5537705724207036	0	0.9285714285714286	0.0
4918	0.00019205197902974683	2.7179556956369387e-06	1.9624302332266158e-07	0.999982747694502	None	0	0	0.19444444444444445	7	0.7692307692307693	40	1.0	0.19230769230769232	16	10	37	0	0	0.6666666666666666	6	9	3.6	54	0.0	1.0	-0.022775235158283856	0.6366507534803024	0.13439988505984451	0.5501452563264003	-0.04091451470261461	0.685341341836729	0.6788285858415799	0.6256299509349308	0	1.0	0.0
7145	0.0006317756590689214	0.0005983010608871058	0.00041380203625819784	0.9950696930293113	None	0.07692307692307693	1	0.2413793103448276	7	0.7560975609756098	31	0.7962962962962963	0.1951219512195122	13	8	29	0	0	0.6666666666666666	6	9	2.8666666666666667	43	0.0	0.918918918918919	-0.1852936095398426	0.999294377200557	9.66070978152241e-08	0.500001934061863	0.02473966186170306	0.5473637243989282	0.8381978519357248	0.9228644961907463	0	0.7692307692307693	0.0
100	None	None	None	None	None	0	0	0	0	0	0	1.0	0	0	0	0	4	0	1.0	1	1	0.06666666666666667	1	1.0	0	0	0	0	0	0	0	0	0	0	0	0
5758	2.9393480151171853e-07	1.76335167067271e-07	-1.3950898816819638e-07	0.999937822333458	None	0.25	1	0.4	4	0.7692307692307693	10	0.23809523809523808	0.7692307692307693	14	10	0	0	0	0.7777777777777778	7	9	1.0	15	0.0	1.0	9.081818318842564e-21	0.5000196827490541	0.08789422591776386	0.5717259656822635	0.007499616583300806	0.5128745643337675	0.5995167357905187	0.5283433247508249	0	1.0	0.0
3090	0.0022703792531336663	0.0002881316016529458	-0.00017741994556761482	0.9963695123654891	None	0	0	0.375	3	0.8	8	0.3333333333333333	0.8	11	8	0	1	0	0.4444444444444444	4	9	0.8	12	1.0	1.0	0.0407256950961042	0.655844997844579	0.0860978050465506	0.5489866856796085	-0.09956382531349649	0.5380759939744795	0.6878288996395526	0.5820844979705126	1.0	1.0	0.0
4098	0.00020931934292819248	1.9800004622860865e-06	7.286907441959808e-07	0.9999095085080926	None	0	0	0.42857142857142855	3	0.75	6	0.3333333333333333	0.75	9	6	0	1	0	0.8333333333333334	6	5	0.6666666666666666	10	1.0	0.4	0.09542069828288395	0.6138239912752332	0.05519928372032508	0.8818277852647555	0.08945673474251518	0.5671958813501036	0.553524751501741	0.7139329327475152	0.6666666666666666	1.0	0.0
6638	0.02127674400905836	0.008579511013610744	-0.005130090302612431	0.9952895622460197	None	0.25	1	0.4	4	0.7692307692307693	10	0.23809523809523808	0.7692307692307693	14	10	0	0	0	0.7777777777777778	7	9	1.0	15	0.0	1.0	-0.09879320384070929	0.5024489653917779	0.04293787957629318	0.7437067813225453	0.2892931856346383	0.5092573726226173	0.8324571969913888	0.5916324880439306	0	0	0.0
2916	None	None	None	None	None	0.2	3	0.40625	13	0.5333333333333333	24	0.746031746031746	0.2222222222222222	20	10	26	4	0	0.7777777777777778	9	7	3.1333333333333333	47	0.08695652173913043	0.75	0.001569778130988918	0.5064908445346988	5.213976713451654e-05	0.5000801337265292	-0.09999999952212275	0.5000002632329107	0.6166525373936186	0.5021905213696451	0.0	0	0.0
3456	0.0034830226340478547	0.0005679241528254346	0.00034983234397369307	0.9955988762211966	None	0	0	0.4	4	0.5833333333333334	7	0.35	0.3333333333333333	7	4	6	9	0	0.625	8	5	0.9333333333333333	14	0.6923076923076923	0.2222222222222222	0.20954245269061528	0.9961787930067094	0.013652730958722234	0.6031997236178617	-0.0971800126460594	0.7263731216746299	0.8548818200120376	0.910478492035364	1.0	0.8571428571428571	0.0
5667	None	None	None	None	None	0	0	0.19444444444444445	7	0.7884615384615384	41	1.0	0.34615384615384615	24	18	29	0	0	0.6666666666666666	6	9	3.6	54	0.0	1.0	1.9817004993439185e-06	0.5001996937185327	0.07428165500535704	0.522946247467462	0.06692121091039696	0.5842715091324169	0.5828843867073809	0.5360193046207493	0	1.0	0.0
6812	0.0003504419676839063	2.7841738594204304e-06	1.7275068323700824e-06	0.9954975873011294	None	0	0	0.17857142857142858	5	0.8205128205128205	32	0.9111111111111111	0.3076923076923077	16	12	24	1	0	0.5555555555555556	5	9	2.7333333333333334	41	0.020833333333333332	0.8888888888888888	-0.024970632934651352	0.5035888703972125	0.06015580195171313	0.570035410532164	0.10541347652107824	0.6157979910963128	0.638611154763909	0.5636611001240724	1.0	1.0	0.0
572	None	None	None	None	None	0	0	0.3	3	0.7692307692307693	10	0.42857142857142855	0.7692307692307693	13	10	1	2	0	0.7142857142857143	5	7	1.0	15	0.6666666666666666	0.4	0.09289866184975173	0.5470365076480938	0.09565379965798645	0.5148806477843578	0.09999999080342589	0.5000009000203444	0.5162941287283773	0.5206755188717038	1.0	1.0	0.0
3500	0.001993310146232432	0.0002144188062020333	7.805267362127943e-05	0.9965080850839741	None	0.25	1	0.36363636363636365	4	0.7857142857142857	11	0.2857142857142857	0.7142857142857143	14	10	1	1	0	0.875	7	8	1.0666666666666667	16	0.5	0.6666666666666666	1.1237357865851376e-10	0.5000006077784882	0.11926655493966623	0.649693982455386	-0.06278815812926859	1.0	0.6847086617684289	0.9999999999999998	1.0	1.0	0.0
2294	None	None	None	None	None	0	0	0.4	2	0.8	4	0.4666666666666667	0.8	6	4	0	2	0	0.6	5	3	0.4666666666666667	7	1.0	0	-0.09999999999822314	0.5000000000045041	0.24416791012672218	0.9999907228022635	6.109429629821274e-09	0.5000052852713085	0.9173959491581436	0.9794202714435385	1.0	0.8333333333333334	0.0
1045	None	None	None	None	None	0	0	0.4	2	0.8	4	1.0	0	0	0	6	4	0	0.14285714285714285	7	1	0.4666666666666667	7	0.25	0.6666666666666666	0	0	0	0	0	0	0	0	0	0	0
7183	0.0004172881403638667	2.4894321624232407e-05	-2.46690509770996e-05	0.9999819613641204	None	0	0	0.21875	7	0.7391304347826086	34	0.8888888888888888	0.30434782608695654	19	14	28	0	0	0.6666666666666666	6	9	3.2	48	0.0	1.0	0.027719249734678302	0.5954973231612946	1.0912753201601488e-05	0.500470199354743	0.08657503310499523	0.5010173114253044	0.5994643085261461	0.5326774050059696	0	1.0	0.0
4950	0.0030113301319254254	0.0020042590920076246	0.0017548471975260278	0.9954299881634411	None	0	0	0.2	6	0.7906976744186046	34	1.0	0.4186046511627907	23	18	21	0	0	0.5555555555555556	5	9	3.0	45	0.0	1.0	0.13193867924815278	0.547711439066258	-0.04778397468706799	0.5406642364187779	-0.09623112470509675	0.6921648607844448	0.7345456711879391	0.5958577375500647	0	0.21739130434782608	0.0
2464	None	None	None	None	None	0.0625	1	0.3235294117647059	11	0.6122448979591837	30	0.9444444444444444	0.1836734693877551	18	9	32	0	0	0.6666666666666666	9	6	3.4	51	0.0	1.0	0.08545238398350351	0.580348374526686	7.902762784127648e-27	0.5	-0.033185122235261065	0.5064927988970609	0.6235807913962849	0.5291482725432793	0	0.16666666666666666	0.0
2842	6.482279837526346e-07	1.571237272450794e-09	-1.4357218980114775e-09	0.9999998669582797	None	0	0	0.5	2	0.6666666666666666	2	1.0	0.6666666666666666	4	2	0	1	0	0.2	5	1	0.3333333333333333	5	0.5	1.0	-0.10421271827454055	0.5315421017593952	-0.09727186430453601	0.5035332676867494	0.0010407184855202307	0.5069026988034068	0.6205920327194547	0.5140031730074502	1.0	1.0	0.0
5188	0.00021248733587660702	8.571144143118939e-07	6.903584495541015e-07	0.9998701948299981	None	0	0	0.19444444444444445	7	0.7692307692307693	40	1.0	0.2692307692307692	20	14	33	0	0	0.6666666666666666	6	9	3.6	54	0.0	1.0	0.058294182390015284	0.5327973771622068	-0.059689385035286466	0.9999991269395545	-0.05470888523313973	0.6103156705724083	0.6356641978315991	0.9921841826552102	0	1.0	0.0
1615	None	None	None	None	None	0	0	0.25	2	0.8	8	0.75	0	0	0	11	17	0	0.25	8	2	0.8	12	0.6538461538461539	0.6	0	0	0	0	0	0	0	0	0	0	0
7285	0.004729391967940604	0.0004566271249268158	-0.00038743321780140654	0.9937836340025348	None	0	0	0.375	3	0.8	8	0.3	0.8	11	8	0	0	0	0.625	5	8	0.8	12	0.0	0.8571428571428571	-0.05359230501249244	0.6834525427822157	0.0498433666414523	0.6654592059959086	0.20873359380137244	0.5057442559743242	0.7755055808845551	0.6209212269879665	0	0.8181818181818182	0.0
1459	None	None	None	None	None	0	0	0.3333333333333333	3	0.7272727272727273	8	0.52	0.7272727272727273	11	8	1	0	0	1.0	5	5	0.8666666666666667	13	0.0	0	0.03846211037619833	0.5751568864555849	4.336572926396067e-16	0.5001763290694112	0.033225811530471334	0.54661685040445	0.5397322811609924	0.5407956705518739	0	1.0	0.0
1175	None	None	None	None	None	0.125	1	0.3333333333333333	6	0.7083333333333334	17	0.4126984126984127	0.4166666666666667	16	10	9	0	0	0.7777777777777778	9	7	1.7333333333333334	26	0.0	0.47619047619047616	0.09999999380698946	0.5000000855558925	0.021541854513795734	0.648887425113062	0.03620812111109858	0.6541870122235635	0.6424554959782922	0.6028168569985911	0	0.9375	0.0
4485	0.0010749117897005526	0.0008479056017237431	0.0005916032954961657	0.9951411831246083	None	0	0	0.3181818181818182	7	0.6451612903225806	20	0.7333333333333333	0.2903225806451613	14	9	18	0	0	0.5555555555555556	5	9	2.2	33	0.0	1.0	1.7070282045723884e-05	0.5065812098354722	0.08887180615379639	0.5830825453200611	0.006441082111265301	0.6660096671681356	0.6057298897760104	0.5867759214187399	0	1.0	0.0
1212	None	None	None	None	None	0	0	0.32	8	0.6571428571428571	23	0.6607142857142857	0.4	21	14	15	1	0	0.875	7	8	2.466666666666667	37	0.037037037037037035	0.41379310344827586	0.006993222917691375	0.5463345997621588	-0.02939679027056489	0.5315631654040864	0.11836363327718405	0.9886311826977089	0.7548070644505789	0.8309787585629921	0.14285714285714285	0.38095238095238093	0.0
2860	5.185083136970277e-08	3.673590714542621e-08	3.5190200304734585e-08	0.9999874799346499	None	0	0	0.43478260869565216	10	0.4375	14	0.53125	0	0	0	33	3	0	1.0	8	8	2.2666666666666666	34	0.04285714285714286	0.6153846153846154	0	0	0	0	0	0	0	0	0	0	0
4345	3.671115845214469e-05	1.0324726385082942e-06	1.02688002344033e-06	0.9999992468250412	None	0	0	0.17857142857142858	5	0.7948717948717948	31	0.7592592592592593	0.07692307692307693	5	3	35	0	0	0.6666666666666666	6	9	2.7333333333333334	41	0.0	1.0	0.345026656634324	0.5245997720291175	0.006368088237190879	0.583302691606124	0.09983186734354528	0.5018303627802349	0.804319567996447	0.5367789705673439	0	1.0	0.0
7088	None	None	None	None	None	0	0	0.24	6	0.7428571428571429	26	0.8222222222222222	0.42857142857142855	19	15	17	1	0	0.5555555555555556	5	9	2.466666666666667	37	0.029411764705882353	0.9090909090909091	7.902762784127648e-27	0.5	-0.09999959014205914	0.5000020378109059	0.24312241244618424	0.6328348278021811	0.8085843843741001	0.5452430600879491	1.0	1.0	0.0
4785	0.001184468970267622	0.0010245221403244458	0.000762933394521094	0.9949042303138091	None	0.09090909090909091	1	0.2	5	0.8	28	0.8222222222222222	0.2	11	7	25	0	0	0.5555555555555556	5	9	2.466666666666667	37	0.0	1.0	-0.09999999531644399	0.5000000492393478	0.10804165727029598	0.5576955854647806	0.5643717575455991	0.5523038019219225	0.9412934536491703	0.5367501468553753	0	1.0	0.0
5925	None	None	None	None	None	0	0	0.21875	7	0.7608695652173914	35	0.8888888888888888	0.45652173913043476	27	21	20	0	0	0.6666666666666666	6	9	3.2	48	0.0	1.0	-0.09996625366303105	0.5152967496387659	0.12145519378590879	0.5343729494824618	-0.008478348976768116	0.628635824398713	0.7192885671197051	0.5601476593241345	0	1.0	0.0
2424	None	None	None	None	None	0	0	0.6	3	0.6	3	0.4666666666666667	0.6	6	3	0	0	0	0.6	5	3	0.4666666666666667	7	0.0	1.0	0.09999995432747003	0.5000001056724543	-0.08014663516527347	0.6584937327474578	0.6387553037983951	0.7976304603516142	0.9549674326334396	0.6628557372887222	0	1.0	0.0
2581	None	None	None	None	None	0.25	1	0.5454545454545454	6	0.42857142857142855	6	0.5333333333333333	0.2857142857142857	8	4	7	7	0	0.8333333333333334	6	5	1.0666666666666667	16	0.5	1.0	-0.09581548770447472	0.5439328271642433	0.3026183940973605	0.5926683943638721	0	0.5	0.8472050205529121	0.5458039787790707	1.0	1.0	0.0
3820	0.0005809020635194485	0.0005319611378260984	0.00036805959288305245	0.994696261495725	None	0	0	0.24	6	0.7142857142857143	25	0.8222222222222222	0.22857142857142856	12	8	24	0	0	0.5555555555555556	5	9	2.466666666666667	37	0.0	1.0	1.7653000966807426e-06	0.5000051438176604	-0.07224311005354574	0.5560062548573499	0.004577948017849065	0.516252438818496	0.5875758656916233	0.5241497203843254	0	1.0	0.0
4208	0.00048676222585096473	2.844526217816994e-07	-2.8033738531430653e-07	0.9948115373153164	None	0	0	0.2608695652173913	6	0.71875	23	0.7555555555555555	0.28125	13	9	20	0	0	0.5555555555555556	5	9	2.2666666666666666	34	0.0	0.8666666666666667	0.09552013644772932	0.5764862278427171	0.01192660043700126	0.5165851711914556	0.06291716959193261	0.6437969974180303	0.5970154069602822	0.5798613793198865	0	0	0.0
843	None	None	None	None	None	0.09090909090909091	1	0.36	9	0.6285714285714286	22	0.4567901234567901	0.3142857142857143	18	11	18	0	0	1.0	9	9	2.466666666666667	37	0.0	0.3870967741935484	-0.038484744221227184	0.5216405362769913	0.09999807360943476	0.5773229430618149	-0.01599914659097862	0.6786951066023099	0.6588874211728265	0.5943707480399844	0	1.0	0.0
4096	0.0009212142264218337	0.0006645606461481024	0.00046726380863899023	0.9951611640436304	None	0.07142857142857142	1	0.2	6	0.7906976744186046	34	1.0	0.23255813953488372	15	10	29	0	0	0.5555555555555556	5	9	3.0	45	0.0	1.0	-0.02447813806769226	0.5069262602549178	0.003969439719612521	0.6646990085552837	0.09749904989050509	0.5039964976469606	0.6372203750532942	0.5603706081835838	0	1.0	0.0
3377	0.0020561101838429035	0.0006376101325449294	0.0005473798720938718	0.9964631309775105	None	0.25	2	0.5	9	0.5	12	0.48148148148148145	0.4583333333333333	18	11	7	5	0	0.6666666666666666	6	9	1.7333333333333334	26	0.45454545454545453	0.5714285714285714	1.6437134546308263e-15	0.5000000003985213	0.028210273333318558	0.5201236511173456	-0.12772794389801226	0.9729792558365861	0.7209432198403071	0.7723154566480335	1.0	1.0	0.0
802	None	None	None	None	None	0.0625	1	0.37142857142857144	13	0.54	27	0.6419753086419753	0.28	25	14	26	0	0	1.0	9	9	3.466666666666667	52	0.0	0.7441860465116279	-0.09999999466662018	0.5000004793665292	0.09999569731803375	0.5001384350521166	-0.07133196836620259	0.6300069054365109	0.7074434606710754	0.5442838357118935	0	0.28	0.0
3726	0.0005761333315529384	0.00044444451707008825	0.0003083557020506195	0.9949345421243689	None	0	0	0.2	6	0.7674418604651163	33	1.0	0.11627906976744186	10	5	34	0	0	0.5555555555555556	5	9	3.0	45	0.0	1.0	-0.09999992346452122	0.5000001473354762	-0.0788598217315323	0.6141626169818808	0.06673281256341404	0.5688385658434701	0.6704371183369258	0.5615166238781728	0	1.0	0.0
3775	None	None	None	None	None	0.1	1	0.30434782608695654	7	0.71875	23	0.4722222222222222	0.5625	25	18	8	5	0	0.8888888888888888	8	9	2.2666666666666666	34	0.38461538461538464	0.56	-0.09999999484157378	0.5000275688216103	0.028932111271701356	0.652092394697386	0.106508612350722	0.6222819910569367	0.7156749192794077	0.5928762129217731	0.96	1.0	0.10792682240940807
6057	0.0012663067356577492	0.0010441932364917536	0.0007833345092447386	0.9946300659113475	None	0	0	0.2	6	0.7674418604651163	33	1.0	0.3023255813953488	18	13	26	0	0	0.5555555555555556	5	9	3.0	45	0.0	1.0	-0.1198919629203837	0.9882082210639274	0.038947693189664054	0.5430527493054914	-0.02734918214205213	0.6319097132648208	0.6704788661738909	0.8473348773392154	0	1.0	0.0
855	None	None	None	None	None	0	0	0.3333333333333333	2	0.8333333333333334	5	1.0	0.8333333333333334	7	5	0	2	0	0.125	8	1	0.5333333333333333	8	1.0	0.8571428571428571	0.07327452004189877	0.6616760629105841	-0.01773250143307522	0.6778880504444286	1.1432477268387518e-09	0.5000001983046154	0.6024686799874195	0.6157668070259066	1.0	1.0	0.0
6870	0.0005979725513485416	0.00044805508907263544	0.00029176298967382866	0.9944187870951521	None	0	0	0.2	6	0.7906976744186046	34	1.0	0.3953488372093023	22	17	22	0	0	0.5555555555555556	5	9	3.0	45	0.0	1.0	0.03384795005659268	0.521599110262698	1.1661160452070948e-09	0.5000000330553457	0.014104258909442158	0.5239022678418404	0.536707781542302	0.5151730379665448	0	1.0	0.0
4543	0.02443454354346459	0.008574977445667294	0.007217158126602321	0.9938690601625528	None	0.125	1	0.3888888888888889	7	0.625	15	0.5416666666666666	0.625	21	15	4	3	0	0.75	8	6	1.7333333333333334	26	0.5	0.4	-0.09952669055039778	0.5097660592654588	1.143664811930431e-20	0.5000000003695645	0.16598519218081176	0.5807850136437271	0.7493611102308968	0.5303846796717697	1.0	1.0	0.0
3344	None	None	None	None	None	0	0	0.2	2	0.8461538461538461	11	0.75	0.15384615384615385	3	2	11	0	0	0.8	5	4	1.0	15	0.0	0	0.3665380473610691	0.5800752365087215	0.041523228392846126	0.5505525661937174	-0.08578687949839214	0.5295513636320859	0.8672537412592337	0.5534886409337545	0	1.0	0.0
2610	None	None	None	None	None	0	0	0.32142857142857145	9	0.65	26	0.7777777777777778	0.45	26	18	15	0	0	0.6666666666666666	6	9	2.8	42	0.0	0.6666666666666666	2.439440571067683e-15	0.5000000000000235	0.05803454201127619	0.6572469490409149	0.1449918294869506	0.6498786566934903	0.6455493073323804	0.6042451785481437	0	1.0	0.0
7203	0.002234094877091698	0.0015030033396668946	0.0011632719516251856	0.9947000990713207	None	0	0	0.2	5	0.7714285714285715	27	0.8222222222222222	0.2857142857142857	14	10	22	0	0	0.5555555555555556	5	9	2.466666666666667	37	0.0	1.0	0.08985391630369602	0.5472656629849729	0.043119203200234026	0.5287047837929665	0.4290312925236327	0.6769004668739607	0.8407890909869877	0.5861436749124503	0	0.2857142857142857	0.0
4316	None	None	None	None	None	0	0	0.24	6	0.7142857142857143	25	0.8222222222222222	0.2	13	7	23	0	0	0.5555555555555556	5	9	2.466666666666667	37	0.0	1.0	-0.06311994568999976	0.5	0.06290548098809585	0.5339191873313583	0.15591710910470322	0.6541519894387354	0.7101686377463283	0.5640811263714905	0	1.0	0.0
4073	None	None	None	None	None	0.1	1	0.3181818181818182	7	0.7096774193548387	22	0.6111111111111112	0.45161290322580644	18	14	14	10	0	0.6666666666666666	9	6	2.2	33	0.35714285714285715	0.5185185185185185	-0.0962720088578917	0.5246379968369462	0.0996614228030452	0.5059309887645997	0.07598620567375633	0.5903359987753433	0.7058861724938025	0.5405533472907135	1.0	1.0	0.0
5457	None	None	None	None	None	0	0	0.1875	6	0.8043478260869565	37	0.8888888888888888	0.5434782608695652	30	25	17	0	0	0.6666666666666666	6	9	3.2	48	0.0	0.9302325581395349	0.2847388371245101	0.5390876491660299	-0.7582859304213627	0.9069804061619721	0.42473040986893074	0.7099695245516798	0.9942903057865056	0.752080450132542	0	1.0	0.0
795	None	None	None	None	None	0	0	0.4166666666666667	5	0.5333333333333333	8	0.40476190476190477	0.2	7	3	9	0	0	0.8571428571428571	7	6	1.1333333333333333	17	0.0	0.2857142857142857	-0.034813685104218325	0.6643549913404027	-0.09839200668180877	0.5128767848537508	0.04528044163585966	0.6671037296085013	0.6677660109664851	0.6169128438734472	0	1.0	0.0
1534	None	None	None	None	None	0	0	0.4	2	0.8	4	1.0	0.8	6	4	0	1	0	0.14285714285714285	7	1	0.4666666666666667	7	0.5	0.6666666666666666	-0.08165846012423066	0.6801081647490546	-0.03645152359806558	0.5033629202524046	0.004275004643881688	0.5472729262076551	0.6025297922264757	0.5791113167274976	1.0	1.0	0.0
3695	0.0007525186035078456	0.0006769129468216035	0.0004939981761708774	0.9946260154473714	None	0	0	0.2	5	0.7714285714285715	27	0.8222222222222222	0.17142857142857143	10	6	26	0	0	0.5555555555555556	5	9	2.466666666666667	37	0.0	1.0	-0.09977273425220742	0.507026889323081	0.08815121935491724	0.5182043342047468	0.01662311214932723	0.6767650808243528	0.6997653748334562	0.5695383619752047	0	1.0	0.0
5418	None	None	None	None	None	0	0	0.23333333333333334	7	0.7441860465116279	32	1.0	0.46511627906976744	25	20	19	0	0	0.5555555555555556	5	9	3.0	45	0.0	1.0	0.01136142946006535	0.5604191479870183	-0.009450358889400516	0.674925307057849	0.15357087562654256	0.5982627998214853	0.677598904022876	0.6123530790426134	0	1.0	0.0
1443	None	None	None	None	None	0.16666666666666666	1	0.6428571428571429	9	0.2222222222222222	4	0.4166666666666667	0.05555555555555555	7	1	12	0	0	0.75	8	6	1.3333333333333333	20	0.0	0.35294117647058826	-0.09904069317415198	0.5141972818320739	0.054507884838208384	0.5360740976078808	0.05047621457765726	0.5062637665847382	0.6714460170035612	0.5188584100418493	0	0.14285714285714285	0.0
7113	0.0006017414383129975	0.00046538327510966317	0.0003304581359413079	0.994842355251772	None	0	0	0.19047619047619047	4	0.7931034482758621	23	0.6888888888888889	0.06896551724137931	5	2	25	0	0	0.5555555555555556	5	9	2.066666666666667	31	0.0	1.0	0.021019777593696554	0.5061945818705671	1.2964584659393342e-05	0.5001064123376701	0.0896230287286803	0.5388955944801566	0.5933961113124365	0.5150873018882641	0	1.0	0.0
2069	None	None	None	None	None	0	0	0.125	2	0.9090909090909091	20	0.96	0	1	0	22	1	0	1.0	5	5	1.6	24	0.02127659574468085	0	0	0	0	0	0	0	0	0	0	0	0
1010	None	None	None	None	None	1.0	1	0.8	4	0.4	2	0.4375	0.4	5	2	1	3	0	1.0	4	4	0.4666666666666667	7	1.0	0.6666666666666666	-2.6801458680179735	1.0	5.19306610547625e-12	0.500000000511239	0.18741223979182153	0.5463601290633863	0.9999978905073861	1.0	1.0	1.0	0.0
4698	0.0006238997236141687	0.0003463203300398168	0.00024316053148754473	0.9949311874310512	None	0	0	0.2727272727272727	6	0.6774193548387096	21	0.7333333333333333	0.06451612903225806	5	2	27	0	0	0.5555555555555556	5	9	2.2	33	0.0	1.0	0.07664110787674595	0.6060693326747442	0.08017040059249585	0.575164188917841	0.08587276550320806	0.5280198095253263	0.5588673696332491	0.570033952159308	0	1.0	0.0
5162	0.00599490800132545	0.002125194630046252	0.0020646312928804824	0.9955146218858909	None	0	0	0.2	6	0.7906976744186046	34	1.0	0.4186046511627907	23	18	21	0	0	0.5555555555555556	5	9	3.0	45	0.0	1.0	-0.038166565872447	0.6500927135807202	-0.05226148222140038	0.5238175255342877	0.3632113879562046	0.7065687274360393	0.8688823202065363	0.6297603111230684	0	1.0	0.0
7456	0.002261218379489629	0.00019038845733078175	-0.00017603247752307367	0.9978898915610989	None	0.25	1	0.4	4	0.7692307692307693	10	0.23809523809523808	0.7692307692307693	14	10	0	0	0	0.7777777777777778	7	9	1.0	15	0.0	1.0	-0.06285819774225944	0.5129207011740207	0.0330366427284235	0.5625560851270378	0.0978931378652522	0.5144461724333619	0.6585392799501	0.5300501923262027	0	0.7857142857142857	0.0
5958	0.0008530284689618033	0.000638138019358665	0.00039520373743016837	0.9945181611062159	None	0.07692307692307693	1	0.2413793103448276	7	0.7317073170731707	30	0.9555555555555556	0.17073170731707318	12	7	30	0	0	0.5555555555555556	5	9	2.8666666666666667	43	0.0	0.9473684210526315	0.03842985166420332	0.5695882588842099	0.1096268776543586	0.9631337351859204	-0.09998658183200977	0.5010801654158648	0.7885807194176528	0.7653902790752602	0	1.0	0.0
4379	0.0011970187016807719	0.00043257251807398464	0.00028219713419254643	0.9947843166236291	None	0	0	0.2	5	0.7714285714285715	27	0.8222222222222222	0.22857142857142856	12	8	24	0	0	0.5555555555555556	5	9	2.466666666666667	37	0.0	1.0	-0.006389330644629393	0.6145423621224135	0.11469458569725592	0.5283053625835862	0.09491257939536113	0.6516435980316263	0.6290639214720808	0.5991729606563929	0	0.9166666666666666	0.0
15	None	None	None	None	None	0	0	0	0	0	0	1.0	0	0	0	0	0	0	1.0	1	1	0.06666666666666667	1	0.0	0	0	0	0	0	0	0	0	0	0	0	0
4029	0.0001532909231204987	5.659288151442195e-05	5.649545406711833e-05	0.9930566695581752	None	0	0	0.2777777777777778	5	0.68	17	0.75	0.16	6	4	20	0	0	0.4444444444444444	4	9	1.8	27	0.0	0.8695652173913043	5.312943929638446e-05	0.5009661960488144	0.4516217683425869	0.9972355459671215	-0.0033153946057023808	0.6575937809074309	0.895492743551082	0.8985788431499403	0	1.0	0.0
6521	None	None	None	None	None	0.0625	1	0.23529411764705882	8	0.75	36	0.9259259259259259	0.4166666666666667	26	20	23	0	0	0.6666666666666666	6	9	3.3333333333333335	50	0.0	1.0	-0.008942909719946603	0.6324983970898469	1.3667750881643735e-15	0.5000000000000036	7.902762784127648e-27	0.5	0.5551824027966192	0.5451227348799181	0	1.0	0.0
6161	None	None	None	None	None	0	0	0.26666666666666666	8	0.6976744186046512	30	0.9375	0.18604651162790697	14	8	30	0	0	0.75	6	8	3.0	45	0.0	0.8717948717948718	1.2806040033272938e-05	0.500417183837535	-0.038078343769165066	0.5054535572475982	0.09288079956065379	0.7432546697202935	0.6344433982882237	0.5895598137386613	0	0.2857142857142857	0.0
3549	0.003495252415197126	0.0025602188407256705	-0.002541691763494655	0.9967695746250087	None	0.07142857142857142	1	0.41935483870967744	13	0.4772727272727273	21	0.6388888888888888	0.22727272727272727	22	10	23	4	0	0.8888888888888888	9	8	3.066666666666667	46	0.10526315789473684	0.7027027027027027	-0.09908442247804772	0.5313413236742051	0.0409617376076584	0.6014046761168454	0.29515513109261915	0.6845195162166816	0.8358686213726904	0.6075814385773942	0.0	0	0.0
4942	0.001933243131840378	0.0011183890450702917	0.0009063460455619598	0.9951670268697189	None	0	0	0.2	6	0.7906976744186046	34	1.0	0.3488372093023256	20	15	24	0	0	0.5555555555555556	5	9	3.0	45	0.0	1.0	0.045192723197776744	0.5911760309863558	0	0.5	0.13129191281943436	0.9971861838872943	0.6888588989321979	0.8889185288327224	0	0.2	0.0
3389	0.0004043119920804855	0.00029411258275618507	-7.54708947965878e-07	0.9995392213293227	None	0	0	0.5	2	0.75	3	0.6	0.75	5	3	0	0	0	0.4	5	2	0.4	6	0.0	0	0.09956297468790559	0.5031401652238969	0.09998622473332552	0.5007378537005913	-0.08670295357212701	0.7160304190511928	0.7064264038828503	0.5777285879504364	0	0	0.0
238	None	None	None	None	None	0	0	0	0	0	0	1.0	0	0	0	0	0	0	1.0	1	1	0.06666666666666667	1	0.0	0	0	0	0	0	0	0	0	0	0	0	0
2855	0.0032853417477885748	0.0002542759935607668	0.00013147737952909534	0.9956105827681486	None	0.14285714285714285	1	0.47058823529411764	8	0.43478260869565216	10	0.625	0.08695652173913043	8	2	16	5	0	0.625	5	8	1.6666666666666667	25	0.16666666666666666	0.6	0.014718276991923152	0.5991484087649254	0.09957146887255856	0.5154499957236712	0.13481400088403975	0.5305937407739835	0.6176011934403463	0.5487005897672248	1.0	1.0	0.0
2929	7.929900315156393e-08	6.519268295519852e-08	3.95039898942981e-08	0.9999818682378004	None	0	0	0.42857142857142855	3	0.625	5	0.5	0	0	0	9	6	0	0.8	5	4	0.6666666666666666	10	0.2727272727272727	0.4444444444444444	0	0	0	0	0	0	0	0	0	0	0
7185	None	None	None	None	None	0	0	0.25	9	0.7058823529411765	36	0.8412698412698413	0.3333333333333333	23	17	29	0	0	0.7777777777777778	7	9	3.533333333333333	53	0.0	1.0	-0.09999954098745452	0.500001460473153	2.9688845379674786e-19	0.5000000015423872	0.00250352910173382	0.5076704559141519	0.617137098925568	0.5025574842777503	0	0.9130434782608695	0.0
2775	0.0004401497788124569	0.00010858135127102297	-3.760026953047826e-06	0.9995460078267286	None	0	0	0.5	2	0.75	3	1.0	0.75	5	3	0	1	0	0.16666666666666666	6	1	0.4	6	0.5	0.4	0.00028151648829842973	0.5044490792062661	0.07161369265818353	0.5800212356859223	-0.09483279425574029	0.514441991187148	0.6641373113324641	0.5331547275393175	1.0	1.0	0.0
1338	None	None	None	None	None	0.5	1	0.6666666666666666	4	0.5714285714285714	4	0.6	0.14285714285714285	4	1	4	4	0	0.6	3	5	0.6	9	0.4444444444444444	0.5	0.09773107560002064	0.5060989823854939	0.07792881476268079	0.5375695685088845	-0.03532140540357877	0.5015921979428729	0.6431034018849308	0.5151060685993634	1.0	1.0	0.0
1749	None	None	None	None	None	0.25	3	0.38461538461538464	10	0.6111111111111112	22	0.7037037037037037	0.5277777777777778	28	19	9	5	0	0.6666666666666666	9	6	2.533333333333333	38	0.38461538461538464	0.875	7.45127794901749e-18	0.5000000002154195	-0.027920599350965303	0.6491983944340131	0.002486120597731292	0.6778605146004398	0.6006456245315388	0.6113898475974253	0.03571428571428571	0	0.0
4350	None	None	None	None	None	0	0	0.25	7	0.725	29	0.7777777777777778	0.3	18	12	23	0	0	0.6666666666666666	6	9	2.8	42	0.0	1.0	-0.048120027700112755	0.6699259935737297	0.09999863610530306	0.5000030268473746	0.04612992480307741	0.554620908781686	0.6491330002112702	0.5766591773226274	0	0	0.0
1819	None	None	None	None	None	0	0	0.5	2	0.75	3	0.6	0.75	5	3	0	0	0	0.4	5	2	0.4	6	0.0	0	0.25881247238315364	0.5382701527388167	1.3769781732205023e-11	0.5000000003011625	-0.08278884453107367	0.5607324179401761	0.8088193448959822	0.5330779223811413	0	0	0.0
1214	None	None	None	None	None	0	0	0.75	3	0.25	1	0.6666666666666666	0	2	0	3	1	0	1.0	3	3	0.4	6	0.125	0.6666666666666666	0	0	0	0	0	0	0	0	0	0	0
2872	0.0002239441747595723	2.2132937067949907e-06	6.501512795633149e-08	0.9999966630454824	None	0	0	0.3448275862068966	10	0.5609756097560976	23	0.5308641975308642	0.12195121951219512	9	5	33	0	0	1.0	9	9	2.8666666666666667	43	0.0	0.5882352941176471	0.0643702600878884	0.6269630386804116	0.11951146965159039	0.6280019714894427	0.1503157151727516	0.7655311528805278	0.6689869909829884	0.6774412051692309	0	0	0.0
6551	0.0014442261911199238	0.0009265956709621183	0.0006991392715025447	0.9948734173251881	None	0	0	0.2	5	0.7714285714285715	27	0.8222222222222222	0.34285714285714286	16	12	20	0	0	0.5555555555555556	5	9	2.466666666666667	37	0.0	1.0	0.03831270870055625	0.5407141870860925	0.09990088846843023	0.5000969924501455	0.0680641637407148	0.6087444905504283	0.5819997817090251	0.550299606646704	0	1.0	0.0
5675	0.0006015043294149745	0.0004238764425548019	0.0002749745952714084	0.9943911366136696	None	0.06666666666666667	1	0.21875	7	0.7608695652173914	35	0.8888888888888888	0.2608695652173913	17	12	30	0	0	0.6666666666666666	6	9	3.2	48	0.0	0.9302325581395349	-0.03855251059613299	0.50844718211329	0.09999968204847225	0.5000005211697416	0.047609878623436554	0.5802989795348608	0.6413105263516637	0.529780947630665	0	1.0	0.0
14	None	None	None	None	None	0	0	0.018518518518518517	1	1.0	79	1.0	0	0	0	80	0	0	1.0	9	9	5.4	81	0.0	1.0	0	0	0	0	0	0	0	0	0	0	0
5110	None	None	None	None	None	0	0	0.23333333333333334	7	0.7380952380952381	31	0.8148148148148148	0.30952380952380953	18	13	25	0	0	0.6666666666666666	6	9	2.933333333333333	44	0.0	0.9230769230769231	0.04208077890730959	0.514403533928485	0.09021516215441319	0.543038694130404	0.09533261299468229	0.5690948053700164	0.5562735630688694	0.5422631537036081	0	1.0	0.0
3874	2.35565525691644e-05	1.6327349974012357e-05	1.562704253584214e-05	0.9952094312414659	None	0.07142857142857142	1	0.22580645161290322	7	0.7727272727272727	34	0.8518518518518519	0.22727272727272727	15	10	30	0	0	0.6666666666666666	6	9	3.066666666666667	46	0.0	1.0	0.0006540588497508749	0.5484587013839769	-0.1805866998622684	0.546830406523383	2.3112071703765282e-05	0.5008339029064027	0.7089382194480518	0.5320935687504557	0	0.9333333333333333	0.0
4804	None	None	None	None	None	0	0	0.2222222222222222	4	0.8	20	0.75	0.32	11	8	15	0	0	0.4444444444444444	4	9	1.8	27	0.0	0.9166666666666666	1.1787467438660747e-07	0.5001049359809834	0.17689916169263986	0.5542102728005275	-0.035784489159985375	0.6731773329156229	0.6933116876596539	0.5777562228455728	0	1.0	0.0
3548	0.0016241223831381113	0.00026271492221768096	0.00024481503205177384	0.9946047376577909	None	0	0	0.3333333333333333	3	0.6363636363636364	7	0.65	0.2727272727272727	5	3	7	5	0	0.8	4	5	0.8666666666666667	13	0.3125	0	-0.11403518187557857	0.5122133985763466	-0.0573666085982595	0.6933699989245481	0.15519004591755334	0.778919237507905	0.7582535808328575	0.6699712109397759	0.8	1.0	0.0
3023	0.003963518205467796	6.682634592970385e-05	5.976570433369864e-05	0.9921316287789209	None	0	0	0.3333333333333333	3	0.8181818181818182	9	0.28888888888888886	0.8181818181818182	12	9	0	0	0	0.5555555555555556	5	9	0.8666666666666667	13	0.0	1.0	0.03114657045968835	0.5822820345967434	0.09999996890365338	0.5000030536605264	0.020285840187110406	0.5735732088038503	0.5974087469766055	0.5521929734781825	0	0.5	0.0
70	None	None	None	None	None	0.25	1	0.4	4	0.7692307692307693	10	0.23809523809523808	0.7692307692307693	14	10	0	0	0	0.7777777777777778	7	9	1.0	15	0.0	1.0	-0.019897303368607233	0.5311646291889274	-0.0006588364932403259	0.5685295768406151	0.09014181987597943	0.5234462010367967	0.6189006969413491	0.541117628734308	0	1.0	0.0
4476	0.0006904543827449912	0.00021769141251544555	0.00014925309076047657	0.99501858048576	None	0.07692307692307693	1	0.21428571428571427	6	0.775	31	0.9333333333333333	0.2	12	8	29	0	0	0.5555555555555556	5	9	2.8	42	0.0	0.918918918918919	-0.07191176873184293	0.542640652626009	0.15269233733507803	0.5273342160716293	0.06277921725498534	0.5256013398688116	0.7155743885806881	0.5318666557048776	0	1.0	0.0
1809	None	None	None	None	None	0.15384615384615385	2	0.5357142857142857	15	0.3333333333333333	13	0.5694444444444444	0.1794871794871795	19	7	21	4	0	0.8888888888888888	8	9	2.7333333333333334	41	0.11764705882352941	0.6285714285714286	2.7951087764066363e-14	0.500000000053176	3.4474988392682326e-06	0.5028403467993867	0	0.5	0.5000040629163455	0.5009467913370694	1.0	1.0	0.0
522	None	None	None	None	None	0	0	0.25	1	1.0	3	1.0	1.0	4	3	0	0	0	0.2	1	5	0.3333333333333333	5	0.0	0	0.06623112672691323	0.5697807627726121	0.09999948839600517	0.5000015825962907	0.09999983240083903	0.5000005845909152	0.5397127728251767	0.5233966839285075	0	1.0	0.0
476	None	None	None	None	None	0	0	0.4117647058823529	7	0.4782608695652174	11	0.5102040816326531	0.13043478260869565	7	3	17	11	0	1.0	7	7	1.6666666666666667	25	0.3235294117647059	0.3	-0.03309725321813105	0.6871986840099723	0.06886362163500591	0.6186036727300506	0.0999867814157849	0.5000525042715995	0.6478238260549061	0.6043516288306537	1.0	1.0	0.8407539800091953
5369	1.5102812749584653e-05	1.5094223751943948e-06	-2.6709776873243208e-08	0.9947017124928366	None	0.08333333333333333	1	0.19230769230769232	5	0.8108108108108109	30	0.8666666666666667	0.24324324324324326	13	9	25	0	0	0.5555555555555556	5	9	2.6	39	0.0	0.9411764705882353	0.09994775073664355	0.5001117736139564	3.1114636283094287e-06	0.500991596388139	2.3966016781460517e-10	0.5000028324297	0.6156561184762482	0.5003687345110402	0	0.3076923076923077	0.0
1625	None	None	None	None	None	0.16666666666666666	3	0.41025641025641024	16	0.5357142857142857	30	0.7160493827160493	0.44642857142857145	41	25	16	0	0	1.0	9	9	3.8666666666666667	58	0.0	0.8979591836734694	0.06526515247436629	0.5917163513313733	0.09270937097632811	0.6118968651391572	-0.0946967430899362	0.5930851739584233	0.6930607750712686	0.5989352632627017	0	0.975609756097561	0.0
4803	0.020064747868869984	0.004601607806089933	0.004329697203330042	0.9956800946747172	None	0	0	0.2	6	0.7906976744186046	34	1.0	0.5116279069767442	27	22	17	0	0	0.5555555555555556	5	9	3.0	45	0.0	1.0	1.3677258803091138e-13	0.50000008564652	0.09976609874118202	0.5180207980728273	0.31035267214286166	0.669445553944515	0.7847283212178963	0.5644554585185134	0	1.0	0.0
6160	2.2428711209868942e-08	2.1428630761777686e-08	1.3821876843547345e-09	0.9999972911978693	None	0.25	1	0.4	4	0.7692307692307693	10	0.23809523809523808	0.7692307692307693	14	10	0	0	0	0.7777777777777778	7	9	1.0	15	0.0	1.0	0.0023867198749817596	0.5591170159992183	0.09995351592378092	0.5391790000224272	1.7577502421866259e-16	0.5000000001837734	0.614359953321174	0.5328374341125149	0	1.0	0.0
6817	None	None	None	None	None	0	0	0.20689655172413793	6	0.7804878048780488	32	0.9555555555555556	0.43902439024390244	23	18	19	0	0	0.5555555555555556	5	9	2.8666666666666667	43	0.0	1.0	-0.012482290580924016	0.5026500373937672	0.2864681851373622	0.584997032698768	0.09699727003719612	0.525944968894116	0.7743712643072481	0.538075685852957	0	0.9565217391304348	0.0
2704	None	None	None	None	None	0.125	2	0.34285714285714286	12	0.62	31	0.8253968253968254	0.2	21	10	30	0	0	0.7777777777777778	9	7	3.466666666666667	52	0.0	0.9333333333333333	1.4632266383268142e-12	0.5000002525677913	4.933123210969806e-12	0.5000027368678668	0.2921926670759866	0.7012894654932151	0.798574443047615	0.570645657191446	0	0.42857142857142855	0.0
3683	0.006633614724233462	0.0006990352371373427	0.00040128674115897343	0.9959968774628409	None	0.16666666666666666	1	0.42857142857142855	6	0.6111111111111112	11	0.47619047619047616	0.6111111111111112	17	11	2	0	0	0.8571428571428571	7	6	1.3333333333333333	20	0.0	0.42857142857142855	-0.09999405362112156	0.5000514148140058	2.356952268577761e-16	0.5000349661420805	0.24173542300939954	0.5308966481942846	0.8076077514641777	0.5103393408490428	0	0.9411764705882353	0.0
1762	None	None	None	None	None	0	0	1.0	3	0.0	0	0.6666666666666666	0	2	0	1	4	0	0.6666666666666666	3	2	0.26666666666666666	4	1.0	1.0	0	0	0	0	0	0	0	0	0	0	0
4072	0.001893984751549965	0.0007531072199651836	0.0005853822055372966	0.994886468217787	None	0	0	0.2	4	0.7777777777777778	21	0.6444444444444445	0.3333333333333333	12	9	16	0	0	0.5555555555555556	5	9	1.9333333333333333	29	0.0	1.0	-0.09148760273407996	0.6533341317109816	-0.15685765405428115	0.5699177527229248	0.00859152178504428	0.998680161415849	0.8303177646285105	0.9251675102548387	0	0	0.0
7034	None	None	None	None	None	0	0	0.23684210526315788	9	0.7037037037037037	38	0.8888888888888888	0.3333333333333333	25	18	30	0	0	0.7777777777777778	7	9	3.7333333333333334	56	0.0	0.8571428571428571	0.13233349873713307	0.523330246106899	-0.09999970910605219	0.5000014020036269	0.024759108209155875	0.5940201778541863	0.7250966222008585	0.5394183822817374	0	0.96	0.0
375	None	None	None	None	None	0	0	0.6666666666666666	4	0.3333333333333333	2	0.5	0	0	0	7	0	0	1.0	4	4	0.5333333333333333	8	0.0	0.5	0	0	0	0	0	0	0	0	0	0	0
3041	7.854026199357381e-05	1.0571988539523376e-06	1.057113765369934e-06	0.9999974462200487	None	0.25	1	0.4	4	0.7692307692307693	10	0.23809523809523808	0.7692307692307693	14	10	0	0	0	0.7777777777777778	9	7	1.0	15	0.0	1.0	0.17062096682154265	0.5994279225431528	-0.04760643910005521	0.5193976398787444	-0.06948962546466701	0.6879269257543503	0.7297424936382871	0.6043728135543721	0	1.0	0.0
5010	0.0003986136843751026	1.5102830592665052e-06	1.9578483287309536e-07	0.9998721778934915	None	0	0	0.20588235294117646	7	0.75	36	0.9259259259259259	0.25	18	12	31	0	0	0.6666666666666666	6	9	3.3333333333333335	50	0.0	1.0	0.06414011195417765	0.5687326446836576	-0.13136384554414562	0.9999999980769545	0.24992250915101727	0.7107225157469386	0.9178280991780859	0.9991603157152197	0	0.9444444444444444	0.0
7290	5.387947104266965e-05	3.609580715616128e-05	-4.994458916240262e-08	0.9997663776253287	None	0.25	1	0.4	4	0.7692307692307693	10	0.23809523809523808	0.7692307692307693	14	10	0	0	0	0.7777777777777778	7	9	1.0	15	0.0	1.0	-0.0339832273893343	0.5182597139752528	0.03074991190992703	0.5533727362323156	-0.0005172295997041308	0.6212564484432993	0.5918802219740695	0.5648217468037011	0	0	0.0
2952	7.243354626177758e-08	6.271408512959143e-08	4.4477775808903555e-08	0.9999848671725812	None	0	0	0.3333333333333333	2	0.8571428571428571	6	0.36	0.8571428571428571	8	6	0	0	0	1.0	5	5	0.6	9	0.0	0	0.001173358857545598	0.503642607543675	-0.010505023004303865	0.9431438970728223	7.902762784127648e-27	0.5	0.658543255153413	0.7193195097464676	0	1.0	0.0
330	None	None	None	None	None	0	0	0.4090909090909091	9	0.4838709677419355	15	0.5238095238095238	0	2	0	30	16	0	0.7777777777777778	9	7	2.2	33	0.25806451612903225	1.0	0	0	0	0	0	0	0	0	0	0	0
7255	0.0020275686132955155	0.0001721675662030275	0.00015980734887410849	0.9975669562565023	None	0.25	1	0.4	4	0.7692307692307693	10	0.23809523809523808	0.7692307692307693	14	10	0	0	0	0.7777777777777778	7	9	1.0	15	0.0	1.0	-0.0999954281097579	0.5005274586039101	0.09999999998388617	0.5000105253496956	0.09996989876397963	0.5000370539711745	0.7196426322939189	0.5001916793641135	0	1.0	0.0
5709	None	None	None	None	None	0.07692307692307693	1	0.21428571428571427	6	0.7948717948717948	31	0.9111111111111111	0.4358974358974359	22	17	18	0	0	0.5555555555555556	5	9	2.7333333333333334	41	0.0	1.0	0.1093651916358775	0.5590321955034323	0.09178842879414877	0.5291332631564853	-0.0999239203394917	0.5044168802910477	0.722640593129292	0.5309245088952543	0	1.0	0.0
7323	0.00017465759656317746	5.2101795732976135e-06	5.175903511760869e-06	0.9960019417102424	None	0	0	0.2222222222222222	8	0.7307692307692307	38	1.0	0.17307692307692307	15	9	38	0	0	0.6666666666666666	6	9	3.6	54	0.0	1.0	0.0997879012098198	0.5000119053046661	0.0010698150283728039	0.5383273973755446	-0.04688676690838655	0.665690506630771	0.6483228361833523	0.5697436691297921	0	1.0	0.0
5488	1.6232404083408197e-05	1.2013747133064048e-06	-1.4901370316877803e-07	0.9947852184495125	None	0	0	0.2	5	0.7714285714285715	27	0.8222222222222222	0.4	18	14	18	0	0	0.5555555555555556	5	9	2.466666666666667	37	0.0	1.0	-0.08548852139767307	0.5397317017755682	0.09786314286682182	0.5082313613403957	7.206047474193343e-11	0.5000000302234724	0.6755963413404767	0.5160104522791105	0	0	0.0
6084	0.00024030263475448976	5.617228803822119e-07	1.9795365751892116e-07	0.9998394522483082	None	0	0	0.20588235294117646	7	0.75	36	0.9259259259259259	0.20833333333333334	15	10	34	0	0	0.6666666666666666	6	9	3.3333333333333335	50	0.0	1.0	0.04724914865421337	0.5893952366693929	0.022373981768564432	0.5336713289405646	0.09960293590079136	0.5016694134130131	0.5912042904735073	0.5418214783486126	0	1.0	0.0
3939	0.011650906992945501	0.00200792821871806	0.0015432859142330577	0.9919158200942696	None	0	0	0.42857142857142855	3	0.75	6	0.3333333333333333	0.75	9	6	0	1	0	0.8333333333333334	6	5	0.6666666666666666	10	1.0	0.4	-0.09998487535351379	0.5004295352317972	0.028652691449354034	0.5250889220698287	0.16274653018395513	0.5823713446233045	0.7453021544436707	0.5361595810696823	0.8888888888888888	1.0	0.0
7114	0.0006477211256995357	0.00043614914711690025	0.0002884489676192893	0.9951080418727208	None	0	0	0.21428571428571427	6	0.7435897435897436	29	0.9111111111111111	0.28205128205128205	16	11	24	0	0	0.5555555555555556	5	9	2.7333333333333334	41	0.0	1.0	4.2498861008999034e-14	0.5000000000001263	2.0344139297057075e-09	0.5000025995998691	0.011393413139836153	0.6635571252061861	0.5774891298086616	0.5563592218002351	0	1.0	0.0
7064	0.004234717315683783	0.0009084986685568208	-0.0005362788907477776	0.998449513596208	None	0.25	1	0.4	4	0.7692307692307693	10	0.23809523809523808	0.7692307692307693	14	10	0	0	0	0.7777777777777778	7	9	1.0	15	0.0	1.0	0.09846902375859971	0.5417064513891932	0.036238563508439	0.6799959571105447	-0.08617177090927894	0.6656276334882685	0.6829711968023328	0.6309934081872017	0	1.0	0.0
5467	0.0009689207493908421	0.0008329606385563739	0.0006046610864883086	0.9945744578225866	None	0.09090909090909091	1	0.2	5	0.8	28	0.8222222222222222	0.22857142857142856	12	8	24	0	0	0.5555555555555556	5	9	2.466666666666667	37	0.0	1.0	-0.0801537363156605	0.7074306568540788	0.0635687928280771	0.5192723108390096	0.04093642323348852	0.5227551591819402	0.6552069549712501	0.5867104453513707	0	1.0	0.0
2064	None	None	None	None	None	0.10526315789473684	2	0.36585365853658536	15	0.559322033898305	33	0.7530864197530864	0.4406779661016949	41	26	19	0	0	1.0	9	9	4.066666666666666	61	0.0	0.8461538461538461	0.15843655929482078	0.574951005329666	1.4141177251781881e-22	0.5000000000678986	-0.0354428153853239	0.5090724879955668	0.7009871310427954	0.5281680038423532	0	1.0	0.0
2306	None	None	None	None	None	0.25	1	0.5454545454545454	6	0.35714285714285715	5	0.64	0.21428571428571427	9	3	6	2	0	1.0	5	5	1.0666666666666667	16	0.2	0	-0.09999988317119521	0.5000001807668486	0.09999943256316653	0.5000243991193832	0.07846175428082117	0.5522834722045058	0.710201782821797	0.5174928151287052	1.0	0.7777777777777778	0.0
5492	0.0016288942615346098	0.0008693146882018287	0.0006489477895890815	0.9947958847800525	None	0.08333333333333333	1	0.19230769230769232	5	0.8108108108108109	30	0.8666666666666667	0.24324324324324326	13	9	25	0	0	0.5555555555555556	5	9	2.6	39	0.0	0.9411764705882353	0.0905379716783484	0.5200380059861747	0.08320832532842361	0.5148605315619418	-0.09999998006385238	0.5000019439662389	0.7062961495938752	0.5116364309248513	0	1.0	0.0
7245	1.5447859267291952e-05	2.477054383045642e-06	-1.4017790173863911e-08	0.9941265163098939	None	0.1111111111111111	1	0.25	5	0.7407407407407407	20	0.8055555555555556	0.2222222222222222	9	6	19	0	0	0.4444444444444444	4	9	1.9333333333333333	29	0.0	0.96	0.00663274031071296	0.683596147773102	-0.0989534619776683	0.5017190478790613	7.902762784127648e-27	0.5	0.6184240445604557	0.5644088209158717	0	0	0.0
342	None	None	None	None	None	0.3333333333333333	1	0.5	4	0.7	7	0.2857142857142857	0.7	11	7	0	0	0	0.8571428571428571	7	6	0.8	12	0.0	0.6666666666666666	0.0035699199016523938	0.5026863473255161	0.18628768834151851	0.9999999999999947	-0.015691055734844254	0.6495887304274974	0.7434120366717577	0.9999858606834985	0	0.2727272727272727	0.0
7308	None	None	None	None	None	0	0	0.17647058823529413	6	0.7916666666666666	38	0.7936507936507936	0.14583333333333334	9	7	40	0	0	0.7777777777777778	7	9	3.3333333333333335	50	0.0	0.9777777777777777	-0.09999887401443033	0.5000056766250314	8.274809263670948e-25	0.5	5.0044831974139355e-15	0.5000000003857304	0.6157148777938262	0.5000018923369206	0	1.0	0.0
2223	None	None	None	None	None	0.2	1	0.4166666666666667	5	0.6	9	0.68	0.26666666666666666	7	4	9	3	0	1.0	5	5	1.1333333333333333	17	0.15789473684210525	0	-0.020314732524740538	0.654882016071265	0.012571658615749168	0.6030549063568102	0.06128628060195714	0.6223439224959377	0.6012240102379071	0.6270143130810991	1.0	0.8571428571428571	0.0
2423	None	None	None	None	None	0	0	0.19230769230769232	5	0.8108108108108109	30	0.8666666666666667	0.7027027027027027	31	26	7	0	0	0.5555555555555556	5	9	2.6	39	0.0	1.0	3.0545643161884478e-09	0.5000002669660486	-0.05300153571109044	0.5570248359475647	-0.04478594701301629	0.5226697188712236	0.5574346282215107	0.5266279728210966	0	1.0	0.0
7305	0.0026348023944760407	0.001795224327086327	0.0014076812157552013	0.9949474548146523	None	0.08333333333333333	1	0.2222222222222222	6	0.7631578947368421	29	0.8888888888888888	0.23684210526315788	13	9	26	0	0	0.5555555555555556	5	9	2.6666666666666665	40	0.0	0.9142857142857143	0.0889121725688242	0.5698514281353908	0.037784997413568146	0.506966237767572	0.3602079504249745	0.6337665874957347	0.8094021813618535	0.5709775249047693	0	1.0	0.0
6056	0.0006487690087560985	0.0004455647296917919	0.0003100995068479054	0.9951588313348516	None	0	0	0.2	6	0.7906976744186046	34	1.0	0.32558139534883723	19	14	25	0	0	0.5555555555555556	5	9	3.0	45	0.0	1.0	0.09691330361794658	0.5802556428464278	-0.1264609704531073	0.5232213545790589	0.04205227101125911	0.5927309532723329	0.714448221817609	0.5656227466883792	0	1.0	0.0
5754	0.0009987549143179568	0.0006762023468362286	-0.0002721112208021618	0.994660453426608	None	0	0	0.20833333333333334	5	0.7575757575757576	25	0.7777777777777778	0.30303030303030304	14	10	20	0	0	0.5555555555555556	5	9	2.3333333333333335	35	0.0	0.9333333333333333	0.4961596486310995	0.6921255911257925	0.00044996776139432336	0.50085211402532	6.311380205138782e-06	0.5002304205866287	0.9119598390058313	0.5674533950065105	0	1.0	0.0
6022	0.0063655464642146395	0.0004595141272945649	0.00043353016397982495	0.9947769903197926	None	0.25	1	0.36363636363636365	4	0.7857142857142857	11	0.2222222222222222	0.7857142857142857	15	11	0	0	0	0.8888888888888888	8	9	1.0666666666666667	16	0.0	1.0	-0.0715145888540687	0.5860479158371634	0.05050633916058892	0.9999999999701885	0.36662982143363276	0.532117979422698	0.8600734050059949	0.9997355187947081	0	0	0.0
7369	0.0019419871903241714	0.0015380152545970325	0.0011980481672937851	0.9949650573723139	None	0.07692307692307693	1	0.21428571428571427	6	0.7948717948717948	31	0.9111111111111111	0.4358974358974359	22	17	18	0	0	0.5555555555555556	5	9	2.7333333333333334	41	0.0	1.0	0.00021493341903410277	0.5002265096682833	0.09038673193222736	0.7222633330876872	0.02383695666087276	0.5296433729931013	0.595605452082566	0.5886639705296394	0	1.0	0.0
4911	0.0008601417222635959	0.00040333151021970166	0.0002909038582177336	0.9946489544564295	None	0	0	0.24	6	0.7142857142857143	25	0.8222222222222222	0.17142857142857143	10	6	26	0	0	0.5555555555555556	5	9	2.466666666666667	37	0.0	1.0	0.15917342737167198	0.6300728718284107	0.04572023029537662	0.5093695784976632	-0.07050087747694038	0.5317578415083785	0.7186238747495498	0.5578411205006477	0	0.3	0.0
5774	0.0006470042727790226	1.4233917879385865e-05	-5.961288853820702e-06	0.9994218382341247	None	0	0	0.19444444444444445	7	0.7692307692307693	40	1.0	0.2692307692307692	20	14	33	0	0	0.6666666666666666	6	9	3.6	54	0.0	1.0	-0.09996633847432772	0.5015746801510057	-0.07792976311372177	0.5269797965480375	0.2604599969345971	0.9986905287118162	0.8600090900456226	0.904683432889907	0	0	0.0
6351	0.0012870520250138045	0.0010366553498937984	0.0007954866223041034	0.9946723561382009	None	0.07142857142857142	1	0.23333333333333334	7	0.7441860465116279	32	1.0	0.2558139534883721	16	11	28	0	0	0.5555555555555556	5	9	3.0	45	0.0	1.0	1.1485009967773032e-05	0.5000815011952661	-0.09462983176169837	0.5439563997436095	0.19983827301644505	0.5910997802474104	0.7708760078912589	0.5453021182446891	0	1.0	0.0
7526	0.0002502360646873082	1.6529917244119184e-06	1.3600517704860432e-06	0.9995613680595075	None	0	0	0.19444444444444445	7	0.7692307692307693	40	1.0	0.28846153846153844	21	15	32	0	0	0.6666666666666666	6	9	3.6	54	0.0	1.0	-0.16410998345662292	1.0	0.0999999992916439	0.500000220453475	0.32136238401369954	0.6947513208901357	0.9213964398990139	0.9999988410957376	0	0.2857142857142857	0.0
5164	None	None	None	None	None	0	0	0.18181818181818182	6	0.8085106382978723	38	0.9074074074074074	0.46808510638297873	27	22	21	0	0	0.6666666666666666	6	9	3.2666666666666666	49	0.0	0.9090909090909091	-0.06180576059035973	0.5564002966045526	0.07470515280305483	0.9753672366154129	0.1320466553790324	0.7204841230527006	0.7568150907250445	0.8344346958086553	0	0.8888888888888888	0.0
1674	None	None	None	None	None	0	0	0.42857142857142855	3	0.75	6	0.35714285714285715	0.75	9	6	0	1	0	0.5714285714285714	4	7	0.6666666666666666	10	1.0	0.6666666666666666	9.990084888183729e-05	0.5659491062435466	0.08712094169771907	0.583823828773813	6.893196789858514e-05	0.5000810369170664	0.601214878990738	0.5501769593276682	0.8888888888888888	1.0	0.0
6042	None	None	None	None	None	0	0	0.2	6	0.7906976744186046	34	1.0	0.4418604651162791	24	19	20	0	0	0.5555555555555556	5	9	3.0	45	0.0	1.0	4.8105486953471275e-08	0.5000024959729319	0.012707692539369517	0.5464918270314599	-0.09983696635819032	0.5713991246515335	0.6208504608820977	0.5394244808945218	0	0.9166666666666666	0.0
3130	0.007035729328297395	0.0007112452702056328	-3.879104721868743e-05	0.9950112231906804	None	0	0	0.3333333333333333	2	0.7142857142857143	5	0.36	0.7142857142857143	7	5	1	1	0	1.0	5	5	0.6	9	0.25	0	0.010805056624008103	0.565296728231755	7.902762784127648e-27	0.5	-0.09999878662635876	0.5000067251093688	0.622182177735677	0.5218788541822715	1.0	1.0	0.0
2324	None	None	None	None	None	1.0	2	1.0	6	0.14285714285714285	1	0.5625	0.14285714285714285	7	1	1	0	0	1.0	4	4	0.6	9	0.0	0.8	7.902762784127648e-27	0.5	-0.09998502451805262	0.500047996175628	0.09341484268173048	0.5080913233386021	0.6877466590693206	0.5027133153449075	0	1.0	0.0
1287	None	None	None	None	None	0	0	0.5	6	0.3333333333333333	5	0.5666666666666667	0	3	0	13	5	0	0.8333333333333334	6	5	1.1333333333333333	17	0.18518518518518517	0.9090909090909091	0	0	0	0	0	0	0	0	0	0	0
3214	1.5146630254827276e-05	2.180879423134188e-06	-2.180876251472254e-06	0.9956912324659941	None	0	0	0.16666666666666666	1	1.0	7	0.36	0.8571428571428571	7	6	1	0	0	1.0	5	5	0.6	9	0.0	0	-0.06734854622004653	0.9856729783061882	0.09999947301559972	0.5000005139466379	3.080985830040234e-17	0.500000000470401	0.7539652132833894	0.8038279389011697	0	0.8571428571428571	0.0
1877	None	None	None	None	None	0	0	0.5	1	1.0	1	1.0	1.0	2	1	0	2	0	0.3333333333333333	1	3	0.2	3	0.6666666666666666	0	0.05537746504772976	0.5618748832042368	7.51000996285717e-11	0.5000000001877426	7.925916681235798e-07	0.5000015308400815	0.564894388861765	0.5207198604595532	1.0	1.0	0.0
4929	None	None	None	None	None	0	0	0.2	6	0.7906976744186046	34	1.0	0.4418604651162791	24	19	20	0	0	0.5555555555555556	5	9	3.0	45	0.0	1.0	4.9503439663073835e-05	0.5000529896208364	-0.1185092778517498	0.5186167261222111	0.2865848797206183	0.6358717842233359	0.8468594126075419	0.5524895758193695	0	1.0	0.0
1999	None	None	None	None	None	0	0	0.5555555555555556	5	0.2727272727272727	3	0.52	0	0	0	12	12	0	1.0	5	5	0.8666666666666667	13	0.42857142857142855	1.0	0	0	0	0	0	0	0	0	0	0	0
835	None	None	None	None	None	0.14285714285714285	1	0.4117647058823529	7	0.5217391304347826	12	0.46296296296296297	0.13043478260869565	9	3	15	0	0	0.6666666666666666	9	6	1.6666666666666667	25	0.0	0.3157894736842105	-0.09999988626737008	0.5000005627929834	3.173261277747431e-15	0.500000131989644	0.11088184839868429	0.5041040219826755	0.7029327647281934	0.5013682662293136	0	1.0	0.0
736	None	None	None	None	None	0	0	0.3333333333333333	5	0.6	12	0.7333333333333333	0.3	10	6	11	3	0	0.8333333333333334	6	5	1.4666666666666666	22	0.13636363636363635	0.35294117647058826	0.09286450273041508	0.5926075298965423	2.2109230389676976e-05	0.5008611239880802	-0.23850635802637968	0.5929360730794954	0.807699939835676	0.5625305879207003	0.0	0	0.0
5119	None	None	None	None	None	0.07692307692307693	1	0.21428571428571427	6	0.7948717948717948	31	0.9111111111111111	0.46153846153846156	23	18	17	0	0	0.5555555555555556	5	9	2.7333333333333334	41	0.0	1.0	-0.005838584597041404	0.6671366513515472	0.05713437028535728	0.5065598343113975	7.902762784127648e-27	0.5000000000000657	0.5957314084415093	0.5598371667314136	0	1.0	0.0
7270	0.01054893113613979	0.002010685335921724	0.0019461964466037653	0.9948568787186354	None	0	0	0.23076923076923078	6	0.7567567567567568	28	0.8666666666666667	0.43243243243243246	21	16	17	0	0	0.5555555555555556	5	9	2.6	39	0.0	1.0	0.45377421099966175	0.5828296246293972	-0.06899436955499368	0.6324456004942611	-0.09999998308668015	0.5000025641928749	0.9263918541112894	0.5725781517245998	0	1.0	0.0
3418	None	None	None	None	None	0	0	0.3	6	0.7037037037037037	19	0.6444444444444445	0.4074074074074074	16	11	12	1	0	0.5555555555555556	9	5	1.9333333333333333	29	0.043478260869565216	0.3333333333333333	0.030018538294378772	0.6708297065043966	-0.10349919388225001	0.5033176501573469	0.04767309410743722	0.5968621909821936	0.6802601437549806	0.5920724822565965	1.0	1.0	0.0
521	None	None	None	None	None	0	0	0.5	3	0.6666666666666666	4	0.4444444444444444	0.6666666666666666	7	4	0	0	0	0.5	6	3	0.5333333333333333	8	0.0	0.4	0.04463411036767192	0.5122598177980303	0.08196387204013131	0.5125000148960283	0.06906224418842055	0.5498825708509754	0.5486677027484926	0.5249173275495755	0	0.7142857142857143	0.0
1768	None	None	None	None	None	0	0	0.5	3	0.42857142857142855	3	0.6	0.2857142857142857	5	2	3	1	0	0.6	5	3	0.6	9	0.14285714285714285	0	0.052598466215214724	0.5518650327976475	0.08716059755810734	0.5208088086784828	0.022065845371135588	0.5046025834462822	0.5660904768896055	0.5258023300450095	0.6	0.6	0.0
2875	0.0022436256134355194	0.0003219084857794682	-1.3181094360193144e-05	0.9947034423379351	None	0	0	0.35	7	0.5555555555555556	15	0.6444444444444445	0.3333333333333333	15	9	13	3	0	0.5555555555555556	9	5	1.9333333333333333	29	0.125	0.5833333333333334	3.465842276610015e-11	0.5000063631038237	-0.0999993823279834	0.5000001657327897	0.04956672727458205	0.6905067905171333	0.6506878333987597	0.5664803469634179	1.0	1.0	0.0
6146	0.0016858224189916222	0.0011342927912830548	0.0009103461659275422	0.9950620252241758	None	0	0	0.19230769230769232	5	0.7837837837837838	29	0.8666666666666667	0.32432432432432434	16	12	22	0	0	0.5555555555555556	5	9	2.6	39	0.0	0.9411764705882353	0.0011833187543763284	0.5313665852427468	0.036221007295685705	0.5243870905921172	-0.09262389232129142	0.5062593301302035	0.6370515284992709	0.5206795111732797	0	1.0	0.0
1743	None	None	None	None	None	0	0	0.3333333333333333	4	0.7333333333333333	11	0.4857142857142857	0.6666666666666666	14	10	2	0	0	0.7142857142857143	7	5	1.1333333333333333	17	0.0	0.3333333333333333	0.24965710349852027	0.5600345857016238	0.04938534283425091	0.6588430402565488	-0.04062533346374841	0.65682860377862	0.7745123779022226	0.6262617490160013	0	0.7857142857142857	0.0
1252	None	None	None	None	None	0.125	1	0.3888888888888889	7	0.6	15	0.42857142857142855	0.24	12	6	14	0	0	0.7777777777777778	9	7	1.8	27	0.0	0.7	0.04605582238726395	0.5125389697564808	0.2063702811070048	0.5982528601603664	0.0009957593675932702	0.5033797379495569	0.7074596634150847	0.5384138335589371	0	1.0	0.0
2284	None	None	None	None	None	0.3333333333333333	1	0.5	4	0.6666666666666666	6	0.4074074074074074	0.6666666666666666	10	6	0	0	0	0.3333333333333333	9	3	0.7333333333333333	11	0.0	1.0	-0.08372838853049143	0.6300876380064867	-0.005481603641935594	0.6236336509601829	0.0504030931545217	0.6226557516193593	0.6441285948411948	0.6254648789942587	0	1.0	0.0
3830	0.0003472481434104954	0.00019231522143238993	0.00019183757420651563	0.9950038234800165	None	0	0	0.24	6	0.7142857142857143	25	0.8222222222222222	0.14285714285714285	9	5	27	0	0	0.5555555555555556	5	9	2.466666666666667	37	0.0	1.0	0.03845985252530609	0.5218260920604902	-0.08104392143640567	0.5591097107272671	0.07780236995138742	0.6129153003416128	0.6732272179406031	0.5650043958104674	0	0	0.0
7033	0.0012575506327942567	0.00051008191218721	0.0003892793289049663	0.9950499597826132	None	0	0	0.23809523809523808	5	0.7241379310344828	21	0.6888888888888889	0.3103448275862069	13	9	17	0	0	0.5555555555555556	5	9	2.066666666666667	31	0.0	1.0	0.031414442961628423	0.5747880849592983	0.11814140041290691	0.539324809115011	0.06316200313891832	0.5639177581963563	0.5790440314454415	0.5593945833801747	0	1.0	0.0
7435	0.006336252321514845	0.000545343699955644	0.00035340985935661853	0.9950515156970519	None	0.07142857142857142	1	0.22580645161290322	7	0.75	33	0.8518518518518519	0.22727272727272727	15	10	30	0	0	0.6666666666666666	6	9	3.066666666666667	46	0.0	0.975609756097561	0.043979707785587165	0.5740219965798468	0.16739784429473661	0.9082037586682927	0.07949587137279741	0.5293847806558277	0.6268580596241419	0.7114870776904285	0	1.0	0.0
4971	0.001969189252769765	0.0016221416933682646	0.0012461730275664807	0.9947509513773494	None	0	0	0.23076923076923078	6	0.7222222222222222	26	0.8444444444444444	0.2222222222222222	12	8	25	0	0	0.5555555555555556	5	9	2.533333333333333	38	0.0	0.9696969696969697	0.3415699420542798	0.5643472716056996	0.0751162015795644	0.5223623283063491	-0.09998820819522322	0.5001797016453735	0.8600374673494418	0.5290549126317744	0	1.0	0.0
3844	2.718724407009455e-05	1.4594453176130944e-05	8.762895787823627e-06	0.9946558220678071	None	0	0	0.24	6	0.7142857142857143	25	0.8222222222222222	0.11428571428571428	8	4	28	0	0	0.5555555555555556	5	9	2.466666666666667	37	0.0	1.0	0.34685111807180935	0.5650795022028803	-0.05162998048199714	0.6624808617131321	0.001189086854225756	0.5046167553039632	0.848580437022371	0.5788887810731722	0	1.0	0.0
6290	None	None	None	None	None	0	0	0.19444444444444445	7	0.7884615384615384	41	1.0	0.34615384615384615	24	18	29	0	0	0.6666666666666666	6	9	3.6	54	0.0	1.0	-0.05341079327864525	0.6860590364813908	-0.09999523686207037	0.5000212835562698	0.1130123147413804	0.9999999999945519	0.8215632916436106	0.999864427369275	0	0.9583333333333334	0.0
3282	0.0012772185150152974	0.000538536988781299	0.0005017517814977396	0.9992606597143809	None	0	0	0.3333333333333333	3	0.8181818181818182	9	0.28888888888888886	0.8181818181818182	12	9	0	0	0	0.5555555555555556	5	9	0.8666666666666667	13	0.0	1.0	0.09999996915222337	0.5000008685091656	0.03310887402323982	0.5057485077366055	-0.006727997275481351	0.6172352265574472	0.6083674862485576	0.5416390120846606	0	1.0	0.0
5715	0.0009172264072481733	0.0005287162537436998	0.00039750213040802915	0.9949673337662457	None	0	0	0.2	6	0.7906976744186046	34	1.0	0.3488372093023256	20	15	24	0	0	0.5555555555555556	5	9	3.0	45	0.0	1.0	7.23039691244256e-16	0.5000000557017356	0.0017488072323301074	0.5115637382116377	-0.008196618252719426	0.6696876131950855	0.5832401004081749	0.5624255685012801	0	0.9	0.0
3618	0.0003895669237288458	9.493032514290312e-05	6.456747389143521e-05	0.9940617390294293	None	0	0	0.2631578947368421	5	0.6923076923076923	18	0.7777777777777778	0.23076923076923078	9	6	18	0	0	0.4444444444444444	4	9	1.8666666666666667	28	0.0	1.0	0.017472901823152507	0.5853487263985394	0.10448672963578125	0.5445221919749256	0.01016269342383635	0.6624339463198178	0.6043578438839563	0.598486726842619	0	1.0	0.0
6150	None	None	None	None	None	0	0	0.2	6	0.7906976744186046	34	1.0	0.3023255813953488	18	13	26	0	0	0.5555555555555556	5	9	3.0	45	0.0	1.0	0.0002248941221264073	0.5045167274530358	0.08887230145097716	0.5422042592084609	0.07599932001726414	0.6004824056377848	0.6029444448130566	0.5494018475605371	0	0.9444444444444444	0.0
344	None	None	None	None	None	0.3333333333333333	1	0.5	4	0.6666666666666666	6	0.3055555555555556	0.6666666666666666	10	6	0	0	0	1.0	6	6	0.7333333333333333	11	0.0	0.4	0.054341777218687305	0.5637554845852794	0.0968845519916515	0.5573775247656392	0.2888210501514658	0.5440617451236299	0.752229988333447	0.5550796198622328	0	1.0	0.0
3134	0.0008907487793623112	0.00014285844084443845	-9.077778200163699e-05	0.9993498744624337	None	0.4	2	0.5	6	0.6	9	0.40476190476190477	0.5333333333333333	14	8	2	2	0	0.8571428571428571	7	6	1.1333333333333333	17	1.0	0.7272727272727273	0.0661775133115786	0.5762655432593372	0.0002318070045485466	0.5013540092764104	0.08293442796347734	0.5749040140415678	0.5892644166562058	0.5510519513727485	1.0	1.0	0.0
828	None	None	None	None	None	0.5	1	0.8333333333333334	5	0.16666666666666666	1	0.6666666666666666	0	2	0	5	7	0	0.75	3	4	0.5333333333333333	8	0.5833333333333334	1.0	0	0	0	0	0	0	0	0	0	0	0
2254	None	None	None	None	None	0	0	0.23076923076923078	3	0.8235294117647058	14	0.6333333333333333	0	0	0	18	6	0	0.8333333333333334	5	6	1.2666666666666666	19	0.15	0.125	0	0	0	0	0	0	0	0	0	0	0
5548	0.0019121395214928955	0.0011692619774687915	0.0008622635453731294	0.9948409966696377	None	0	0	0.2	5	0.7714285714285715	27	0.8222222222222222	0.2857142857142857	14	10	22	0	0	0.5555555555555556	5	9	2.466666666666667	37	0.0	1.0	-0.09796060505547874	0.9444798898141369	-0.13234060561255617	0.524596471054163	0.20117188885667456	0.5424779758166762	0.853498411306918	0.737734303721954	0	1.0	0.0
6433	0.011342220803226789	0.003123996806300854	0.002835569643847986	0.9951425548534124	None	0	0	0.21052631578947367	4	0.7692307692307693	20	0.6222222222222222	0.3076923076923077	10	8	17	0	0	0.5555555555555556	5	9	1.8666666666666667	28	0.0	0.6956521739130435	-0.09975173047122024	0.5094878741584664	0.044883422196449384	0.5242538599504925	0.00822888087282606	0.6801363059299045	0.6704975540792615	0.5735822857567923	0	0.8	0.0
1159	None	None	None	None	None	0.25	2	0.5555555555555556	10	0.4	10	0.48214285714285715	0.28	17	7	9	2	0	0.875	8	7	1.8	27	0.16666666666666666	0.8	0.12742631879835412	0.6972096426380306	0.09999898745219161	0.5000020624012104	0.1387560118019245	0.5796829067296295	0.5683103385351108	0.5951206852437385	0.0	0	0.0
4521	1.0712621381584454e-07	1.0712463253376017e-07	-1.3032830683480322e-08	0.9999868372952958	None	0.058823529411764705	1	0.19444444444444445	7	0.7884615384615384	41	1.0	0.11538461538461539	12	6	41	0	0	0.6666666666666666	6	9	3.6	54	0.0	1.0	5.620456701957652e-09	0.5000000128812242	-0.09999084729291695	0.5000887415526306	2.2854174060572906e-16	0.500000000000011	0.6157059284000695	0.5000295848115647	0	0	0.0
1983	None	None	None	None	None	0	0	0.3	3	0.75	9	0.3333333333333333	0.16666666666666666	3	2	10	14	0	0.8571428571428571	6	7	0.9333333333333333	14	0.6086956521739131	0	-0.0840100623434584	0.5314923772594988	0.09999980833209382	0.5000012119074495	-0.07065591404469068	0.5252497676321762	0.6979870545234623	0.5189264850896975	1.0	1.0	0.0
3805	0.00012153973761794275	4.2558084901320364e-05	2.552547077706119e-05	0.9947269498169966	None	0	0	0.2916666666666667	7	0.6363636363636364	21	0.7777777777777778	0.21212121212121213	12	7	22	0	0	0.5555555555555556	5	9	2.3333333333333335	35	0.0	0.9333333333333333	-0.09999998954808953	0.5000000450826668	-0.09471165567073288	0.6019679924022068	0.004888292477943046	0.5680368011144987	0.6318767655652158	0.5570437101104653	0	1.0	0.0
1917	None	None	None	None	None	0	0	0.36363636363636365	4	0.5714285714285714	8	0.5333333333333333	0	0	0	15	4	0	0.8333333333333334	6	5	1.0666666666666667	16	0.11764705882352941	0.18181818181818182	0	0	0	0	0	0	0	0	0	0	0
2686	None	None	None	None	None	0.1111111111111111	1	0.38095238095238093	8	0.6206896551724138	18	0.4305555555555556	0.4827586206896552	19	14	11	0	0	0.8888888888888888	8	9	2.066666666666667	31	0.0	0.5384615384615384	0	0.5	0.02613008561373293	0.5760605713551555	0.21889759276198148	0.6979334658055923	0.7266382234274721	0.5942025793111261	0	1.0	0.0
4953	0.00029179117192202985	3.2322459940076423e-06	2.114746621204609e-06	0.9999970918490814	None	0.25	1	0.4	4	0.7692307692307693	10	0.234375	0.7692307692307693	14	10	0	0	0	1.0	8	8	1.0	15	0.0	0.8571428571428571	0.011913232410131957	0.5141934090998895	0.039144770679360154	0.5098479899744748	0.09993298894699236	0.501013347274635	0.5914285396386781	0.5083525015048684	0	1.0	0.0
6303	1.6975268345130648e-05	6.38771828291829e-07	1.8205705918667843e-08	0.9949210238427015	None	0	0	0.25	5	0.7037037037037037	19	0.6444444444444445	0	2	0	26	0	0	0.5555555555555556	5	9	1.9333333333333333	29	0.0	1.0	0	0	0	0	0	0	0	0	0	0	0
315	None	None	None	None	None	0.23076923076923078	3	0.4827586206896552	14	0.4634146341463415	19	0.5972222222222222	0.21951219512195122	23	9	19	0	0	0.8888888888888888	8	9	2.8666666666666667	43	0.0	0.5263157894736842	-0.09999937022211185	0.5000099144651509	0.09999996606856963	0.5000004576105881	0.012085158815705046	0.6801102456094696	0.7115147202811063	0.5625309005586585	0	1.0	0.0
3696	0.00021855762007327485	0.00010391994414161216	6.214790836300664e-05	0.9950675009385954	None	0.07692307692307693	1	0.21428571428571427	6	0.7692307692307693	30	0.9111111111111111	0.20512820512820512	13	8	27	0	0	0.5555555555555556	5	9	2.7333333333333334	41	0.0	0.9444444444444444	0.0962446235425479	0.6324570357799882	-0.09802478840392895	0.5041333677064009	0.011174599742917169	0.56036685750256	0.6887217969504784	0.5664346034504449	0	0	0.0
1411	None	None	None	None	None	0	0	0.6	3	0.6	3	0.5833333333333334	0	1	0	5	3	0	0.3333333333333333	6	2	0.4666666666666667	7	0.23076923076923078	0.8	0	0	0	0	0	0	0	0	0	0	0
2128	None	None	None	None	None	0	0	0.2413793103448276	7	0.7073170731707317	29	0.9555555555555556	0	3	0	39	0	0	0.5555555555555556	9	5	2.8666666666666667	43	0.0	1.0	0	0	0	0	0	0	0	0	0	0	0
3470	None	None	None	None	None	0	0	0.2	7	0.78	39	0.9629629629629629	0.34	23	17	28	0	0	0.6666666666666666	6	9	3.466666666666667	52	0.0	1.0	-0.04856222416783541	0.5418481634050134	0.003172726720399965	0.5284934136933412	3.523221857241169e-10	0.540845440794608	0.5729069197799408	0.5370676256498661	0	1.0	0.0
6861	0.001319623498903013	0.0008777382542283745	0.0006575963936120792	0.9949358638031945	None	0.08333333333333333	1	0.23076923076923078	6	0.75	27	0.8444444444444444	0.2222222222222222	12	8	25	0	0	0.5555555555555556	5	9	2.533333333333333	38	0.0	0.9696969696969697	-0.09105920873286302	0.5308360596191734	1.7615250445804245e-06	0.5000007971036662	-0.011490450734530384	0.7104503385429198	0.6337785857204777	0.5842776760393542	0	1.0	0.0
1800	None	None	None	None	None	0	0	0.4	2	0.8	4	1.0	0.8	6	4	0	0	0	0.14285714285714285	1	7	0.4666666666666667	7	0.0	0.6666666666666666	-0.12373262464283381	0.5717931198420817	-0.034930006754796905	0.5083000773725979	2.4477096148770756e-19	0.5000000000000008	0.6275201865833361	0.5268386925247245	0	1.0	0.0
6910	9.049797052145333e-06	2.2812861500707955e-06	-2.9753654203760937e-08	0.9957262876731909	None	0	0	0.24242424242424243	8	0.723404255319149	34	0.7777777777777778	0.3191489361702128	20	15	28	0	0	0.7777777777777778	7	9	3.2666666666666666	49	0.0	0.9090909090909091	-0.04204829435995898	0.5110817149521253	0.08575442955382645	0.5586230683407482	1.8129206482276373e-07	0.5001059021759487	0.629111909790014	0.5233441365861966	0	1.0	0.0
1616	None	None	None	None	None	0.5	1	0.5	3	0.5714285714285714	4	0.42857142857142855	0.5714285714285714	7	4	1	3	0	0.42857142857142855	7	3	0.6	9	1.0	0.6666666666666666	0.0985586710123847	0.5015699948131217	1.3565027008976306e-06	0.5000005159104361	-0.12053083659001121	0.6237921478361523	0.710628819085028	0.5425598876223601	1.0	1.0	0.0
7312	0.05500144318990699	0.007730926327525105	0.007729922162539051	0.9953852875399297	None	0	0	0.2	5	0.7714285714285715	27	0.8222222222222222	0.4	18	14	18	0	0	0.5555555555555556	5	9	2.466666666666667	37	0.0	1.0	-0.09999999311433841	0.5000001403083135	0.0978725453811181	0.5337255401066363	0.3324341358100015	0.6334316339887835	0.8541556715239614	0.55659598926994	0	0.8333333333333334	0.0
1767	None	None	None	None	None	0	0	0.3333333333333333	2	0.8571428571428571	6	1.0	0.8571428571428571	8	6	0	0	0	0.1111111111111111	1	9	0.6	9	0.0	1.0	0.03577352188058423	0.6640907368861698	0.001297983017650378	0.5051218864690444	0.04636830112976463	0.6179240182274818	0.5896574749921316	0.597310350383427	0	1.0	0.0
7420	0.0172779501722547	0.001814213434275554	0.0015189428011296389	0.9958045454113696	None	0	0	0.2	6	0.7906976744186046	34	1.0	0.4186046511627907	23	18	21	0	0	0.5555555555555556	5	9	3.0	45	0.0	1.0	0.13896029423855938	0.750123472963562	-0.16324823265144256	1.0	-0.08459843687292638	0.5720842816364954	0.864639737362708	0.9999999999232978	0	1.0	0.0
5244	None	None	None	None	None	0	0	0.23333333333333334	7	0.7441860465116279	32	1.0	0.3488372093023256	20	15	24	0	0	0.5555555555555556	5	9	3.0	45	0.0	1.0	-0.05161198554689246	0.511948596817252	0.001321324081744455	0.5374093757696096	0.16775224345570292	0.5530033195729478	0.7192377915276851	0.5341578773723855	0	0.95	0.0
4988	0.0006916288775610246	0.0005599726651351013	0.00039604639130671305	0.9947725421715446	None	0	0	0.2	5	0.7714285714285715	27	0.8222222222222222	0.11428571428571428	8	4	28	7	0	0.5555555555555556	5	9	2.466666666666667	37	0.125	1.0	-0.09999999935152129	0.500000001511935	0.26800587521491004	0.5225484320671785	0.09903714471670512	0.5043875292955018	0.8181302425348127	0.5089828266867041	1.0	1.0	0.0
2835	0.0004884643895241962	0.00010321300394158029	-9.475158257586789e-05	0.9984098226757621	None	0	0	0.42857142857142855	6	0.47368421052631576	9	0.3888888888888889	0.2631578947368421	9	5	11	3	0	0.6666666666666666	6	9	1.4	21	0.13636363636363635	0.21052631578947367	-0.04236687044053284	0.5060087975215278	0.003902362921731483	0.5966900687879657	0.07309939198739512	0.5616503499848606	0.6262443480102445	0.5550749128946258	1.0	1.0	0.0
5651	0.012725146775759272	0.0011317405809083594	0.0009287749175926603	0.9943292201551425	None	0	0	0.21428571428571427	6	0.7692307692307693	30	0.9111111111111111	0.358974358974359	19	14	21	0	0	0.5555555555555556	5	9	2.7333333333333334	41	0.0	1.0	0.08668390263366094	0.5667916803138048	2.1071149103841096e-05	0.5003365656474295	-0.09999998166894103	0.5000039871365152	0.6819570164439123	0.522496078690407	0	1.0	0.0
5037	None	None	None	None	None	0	0	0.23076923076923078	6	0.7567567567567568	28	0.8666666666666667	0.4594594594594595	22	17	16	0	0	0.5555555555555556	5	9	2.6	39	0.0	1.0	0.2537330500777272	0.5415079123670974	3.1450448247364467e-13	0.5000000000710156	0.23981772335539953	0.5933859563563257	0.7622589471424202	0.5452421880322398	0	1.0	0.0
2836	0.00016490261483795196	3.375178576008119e-05	-6.442414691017881e-06	0.9979220772806507	None	0	0	0.36363636363636365	12	0.5319148936170213	25	0.6049382716049383	0.2553191489361702	22	12	26	0	0	1.0	9	9	3.2666666666666666	49	0.0	0.75	1.5193388932193788e-07	0.5000406367563645	0.0005510686400384057	0.5709343211468274	0.008026060992743052	0.5278962818546801	0.5194827734320706	0.5330789327339419	0	1.0	0.0
5433	None	None	None	None	None	0	0	0.20588235294117646	7	0.75	36	0.9259259259259259	0.2916666666666667	20	14	29	0	0	0.6666666666666666	6	9	3.3333333333333335	50	0.0	0.9090909090909091	-0.09987089990356582	0.509824571785503	0.09131719153654505	0.5143547675824355	1.478818294921159e-12	0.5000000019249625	0.6853145974166303	0.5080608188146137	0	0.3	0.0
4294	0.006557788123157767	0.0010749258497344829	0.0010749237023054573	0.9969755858024772	None	0.25	1	0.4	4	0.75	9	0.25925925925925924	0.75	13	9	0	0	0	0.6666666666666666	6	9	0.9333333333333333	14	0.0	1.0	-0.2671983911572285	0.9999999803957632	0.18958048086781545	0.5783428732844026	0.0312998680616557	0.6529045829984179	0.855190792907741	0.9980378987135037	0	1.0	0.0
2251	None	None	None	None	None	0.5	1	0.6666666666666666	4	0.5	3	0.4	0.5	7	3	0	0	0	0.8	4	5	0.5333333333333333	8	0.0	0.6666666666666666	4.5773898233606715e-08	0.5000001676822704	0.13680235278041103	0.5675447270316024	0.07417176497559845	0.5310235117168032	0.6362568718995275	0.5329600486245375	0	1.0	0.0
5324	0.0021907032831802575	0.00032754064893999774	-0.000325632939325456	0.9943803544202331	None	0	0	0.2	5	0.7714285714285715	27	0.8222222222222222	0.3142857142857143	15	11	21	0	0	0.5555555555555556	5	9	2.466666666666667	37	0.0	1.0	0.06879964501231786	0.6744135935754484	0.00017439156090534713	0.5118545067182133	0.2075017631138977	0.5588575724848951	0.7027266089457848	0.5835563397162222	0	1.0	0.0
4565	0.014025959696115493	4.209245149215009e-05	6.1756095618276664e-06	0.9910238040334742	None	0.25	1	0.4	4	0.75	9	0.25925925925925924	0.75	13	9	0	0	0	0.6666666666666666	6	9	0.9333333333333333	14	0.0	1.0	-0.016212727808915334	0.6605813437394721	2.237386733730551e-16	0.5319600588580223	0.09999999333654652	0.5000000086973727	0.625719927922145	0.5657749868748878	0	0.38461538461538464	0.0
2559	None	None	None	None	None	0	0	0.22857142857142856	8	0.76	38	0.8253968253968254	0.56	34	28	17	0	0	0.7777777777777778	7	9	3.466666666666667	52	0.0	0.8888888888888888	1.6417513957470875e-14	0.5000000000011028	-0.034334997294727394	0.5201331902508153	-0.043003159576545213	0.5135716603697292	0.5464330054466623	0.511237799460326	0	1.0	0.0
3997	0.0011551469260501635	0.0009617285016479276	0.0007008046748774023	0.9947023444404566	None	0	0	0.2	5	0.7714285714285715	27	0.8222222222222222	0.2857142857142857	14	10	22	0	0	0.5555555555555556	5	9	2.466666666666667	37	0.0	1.0	0.0005275408326704083	0.6676223753954518	0.02254430285832083	0.5630286454372532	0.0999998038101336	0.5000028359701539	0.606944409416803	0.5785868738504655	0	0.07142857142857142	0.0
4357	9.560927419929684e-05	4.496807844763431e-06	-8.449491102208397e-07	0.9944728788707983	None	0	0	0.29411764705882354	5	0.6521739130434783	15	0.6944444444444444	0.17391304347826086	7	4	17	0	0	0.4444444444444444	4	9	1.6666666666666667	25	0.0	0.9523809523809523	0.01640985560510876	0.5827725085123695	0.09515931037573797	0.5178335930722031	0.09999707833794981	0.5003255433978208	0.5932544869168689	0.5338508141231976	0	1.0	0.0
6498	1.2779879653937483e-05	6.308324996213476e-07	-1.144213154181518e-08	0.9949327750309229	None	0.07142857142857142	1	0.2	6	0.7906976744186046	34	1.0	0.23255813953488372	15	10	29	0	0	0.5555555555555556	5	9	3.0	45	0.0	1.0	1.301366323654292e-19	0.5000000000000047	0.006835294942684965	0.5091657723142944	1.7617071876420998e-06	0.5000458977157151	0.5080537378224699	0.5030708603683591	0	1.0	0.0
4454	0.00011386476542907476	4.790688205368221e-06	2.5457444802846695e-07	0.9995844525696014	None	0	0	0.20588235294117646	7	0.75	36	0.9259259259259259	0.20833333333333334	16	10	33	0	0	0.6666666666666666	6	9	3.3333333333333335	50	0.0	1.0	-0.31640051988197476	1.0	-0.030318642908730032	0.5125363116303706	0.27440018679776684	0.6989574036897517	0.9544437557009333	1.0	0	1.0	0.0
3059	0.0005600241657871789	2.133879173226324e-06	-1.558171677779256e-06	0.9999996387668558	None	0.2	1	0.3333333333333333	4	0.8	12	0.20987654320987653	0.8	16	12	0	0	0	1.0	9	9	1.1333333333333333	17	0.0	1.0	2.4941003736864057e-26	0.5000018388815346	1.4255055748630997e-12	0.5000000038558191	0.0980684403562216	0.5020201704708408	0.6135594354725928	0.5006740076587304	0	0.8125	0.0
3649	0.0012131387512485001	0.0005875312157979678	0.00041609104103819134	0.9946891716356349	None	0	0	0.2	5	0.7714285714285715	27	0.8222222222222222	0.22857142857142856	12	8	24	0	0	0.5555555555555556	5	9	2.466666666666667	37	0.0	1.0	2.734765273231913e-06	0.5000017915075353	-0.036761278111152006	0.6603422057690489	0.06648745559475566	0.6231835426908778	0.6022524162817432	0.5961149480571414	0	0.9166666666666666	0.0
6184	0.002396420627660665	0.0007961631325584765	0.0006653483826168548	0.9948036765051724	None	0	0	0.2	5	0.7714285714285715	27	0.8222222222222222	0.34285714285714286	16	12	20	0	0	0.5555555555555556	5	9	2.466666666666667	37	0.0	1.0	0.09206749040989651	0.5037823697888503	-0.043644041950031964	0.5101651521974222	0.15930491357312984	0.6350758556636743	0.6993431470039848	0.5506466190214319	0	0.25	0.0
4151	0.0067202738983687645	0.0010092848390059555	-1.2584624466150942e-05	0.9926955051000046	None	0.25	1	0.4	4	0.7692307692307693	10	0.23809523809523808	0.7692307692307693	14	10	0	0	0	0.7777777777777778	7	9	1.0	15	0.0	1.0	0.0002770790065349105	0.5286566610543961	0.08258585104703332	0.6713443885100805	0.08912573215397071	0.5301939094665368	0.6055228467899819	0.5785073709635127	0	1.0	0.0
426	None	None	None	None	None	0	0	0.6666666666666666	4	0.3333333333333333	2	0.5	0	0	0	7	11	0	1.0	4	4	0.5333333333333333	8	0.6111111111111112	0.5	0	0	0	0	0	0	0	0	0	0	0
777	None	None	None	None	None	0.2	1	0.5	6	0.5	8	0.5142857142857142	0.5	13	8	4	0	0	0.7142857142857143	5	7	1.2	18	0.0	0.3076923076923077	-0.1066978217469402	0.5634971588879748	0.05657793859528093	0.5995743856591951	-0.052452710438008074	0.6575025704348403	0.706384365617216	0.6075633481779154	0	1.0	0.0
2506	None	None	None	None	None	0.3333333333333333	1	0.75	6	0.3	3	0.6	0.2	6	2	5	7	0	0.8	4	5	0.8	12	0.7	0.5714285714285714	1.9896188178423795e-11	0.500000000039811	-0.09999967683948664	0.5000011990124087	2.31942768237034e-09	0.500000082232123	0.6157157817676344	0.5000004270947809	1.0	1.0	0.0
5842	0.0008064889051219382	0.0004906512826510854	0.00033900878266293773	0.9953236286928379	None	0	0	0.2	6	0.7857142857142857	33	0.9777777777777777	0.3333333333333333	19	14	24	0	0	0.5555555555555556	5	9	2.933333333333333	44	0.0	0.9743589743589743	3.4003049715644296e-08	0.5000002335571425	0.08504685614531818	0.5366522548835229	-0.0997647545165766	0.5087230469319596	0.6798033456024731	0.5151427956868772	0	1.0	0.0
5179	None	None	None	None	None	0	0	0.2	6	0.813953488372093	35	0.8333333333333334	0.3488372093023256	20	15	24	1	0	0.6666666666666666	6	9	3.0	45	0.02127659574468085	0.8	0.0014236372840720954	0.5345278458830651	0.0999390963259745	0.517413050656832	0.1602008928022523	0.680690914627108	0.6500399888965969	0.5797271871279571	1.0	1.0	0.0
3063	0.0006197990711019124	8.562966841366109e-05	-5.996662644079699e-07	0.9990718129413256	None	0	0	0.6	3	0.6	3	0.4666666666666667	0.6	6	3	0	1	0	0.6	5	3	0.4666666666666667	7	1.0	1.0	-0.05806560564414409	0.6356267063934049	0.024464132398628793	0.5339991657018476	-0.06593279295152892	0.5337045176906101	0.618374700199832	0.5685376833113476	1.0	1.0	0.0
2197	None	None	None	None	None	0	0	1.0	2	0.0	0	1.0	0	2	0	0	1	0	0.3333333333333333	1	3	0.2	3	0.5	1.0	0	0	0	0	0	0	0	0	0	0	0
4314	0.0066452781988754015	0.002037550205093325	0.0014975419735387368	0.9943925447855343	None	0	0	0.375	3	0.8	8	0.3	0.8	11	8	0	0	0	0.625	5	8	0.8	12	0.0	0.8571428571428571	-0.09999889848121242	0.502002161439748	6.524291398885876e-26	0.5000105303406281	0.36610648437226806	0.5479075597660366	0.881172209134514	0.516683031768217	0	0	0.0
3729	0.0013910775188728899	0.00040259498594279175	-0.0002449568829229558	0.999960976333899	None	0.14285714285714285	1	0.375	6	0.6666666666666666	14	0.2839506172839506	0.6666666666666666	20	14	2	2	0	1.0	9	9	1.5333333333333334	23	1.0	0.5714285714285714	-0.05860966849783154	0.6725167703888448	0.2051800697792336	0.785194582280458	-0.09999999441566106	0.5236874018605788	0.8008801664108193	0.6689714125933002	0.975	1.0	0.0
6438	6.860463870359955e-05	2.952802174220073e-05	2.1402759180831257e-05	0.994634043704015	None	0	0	0.2	5	0.7714285714285715	27	0.8222222222222222	0.2	11	7	25	0	0	0.5555555555555556	5	9	2.466666666666667	37	0.0	1.0	9.18278019869533e-05	0.5022846041529226	0.09806181449262888	0.5015348488514212	0.004422247154387195	0.5122850906048573	0.6109161880527226	0.5053688061077619	0	1.0	0.0
3144	6.6728731172876455e-06	6.813602007412424e-07	6.812910684787253e-07	0.999800777197815	None	0	0	0.3333333333333333	2	0.8333333333333334	5	0.4	0.8333333333333334	7	5	0	0	0	0.8	5	4	0.5333333333333333	8	0.0	0	0.0008068033332230936	0.5832523699915093	-0.05326601935144548	0.6579647284989965	-0.018050145437164065	0.5075867036876973	0.6025835830616454	0.5842492857476974	0	1.0	0.0
1078	None	None	None	None	None	0	0	0.5	2	0.75	3	1.0	0.75	5	3	0	0	0	0.16666666666666666	1	6	0.4	6	0.0	0.4	-0.15433378448440377	0.9999999994636719	0.027776462384346577	0.69163805540186	5.515160005842816e-14	0.5000000000063447	0.9875509401508934	0.9993797006750996	0	1.0	0.0
5961	0.001077169294854515	0.00010558461530341073	-8.693611407881812e-06	0.999015495422063	None	0.25	1	0.4	4	0.7692307692307693	10	0.234375	0.7692307692307693	14	10	0	0	0	1.0	8	8	1.0	15	0.0	0.8571428571428571	-0.01134046081790964	0.6470903542362796	-0.09999275083369183	0.5000279684569304	0.042626182094756174	0.6491078012093037	0.650765622862318	0.6004087445385049	0	1.0	0.0
3328	1.3310984078737677e-08	1.2470001725437998e-08	-8.092037490349806e-10	0.9999984140266602	None	0.25	1	0.36363636363636365	4	0.7857142857142857	11	0.2222222222222222	0.7857142857142857	15	11	0	0	0	0.8888888888888888	8	9	1.0666666666666667	16	0.0	1.0	7.902762784127648e-27	0.5	-0.09990247113383285	0.5006851855258899	5.159598251679434e-12	0.5000000001421325	0.6156073452815335	0.5002283953497578	0	1.0	0.0
2720	9.261147006919933e-09	8.399378050221031e-09	4.027543142121919e-10	0.9999991385078186	None	0	0	1.0	3	0.0	0	0.6666666666666666	0	0	0	3	1	0	0.6666666666666666	2	3	0.26666666666666666	4	0.1	1.0	0	0	0	0	0	0	0	0	0	0	0
2091	None	None	None	None	None	0	0	0.3333333333333333	2	0.8571428571428571	6	1.0	0.8571428571428571	8	6	0	2	0	0.1111111111111111	9	1	0.6	9	1.0	1.0	-0.11365362501015305	0.6091564565219443	-0.028287135764990527	0.5083661108738923	3.9917092494954025e-11	0.5000000029196129	0.6183276457381879	0.5396859597864554	1.0	1.0	0.0
6554	0.012214772111295746	0.0013834488246047133	0.000961392276772234	0.9949910319571386	None	0	0	0.23076923076923078	6	0.7222222222222222	26	0.8444444444444444	0.4166666666666667	19	15	18	0	0	0.5555555555555556	5	9	2.533333333333333	38	0.0	0.9696969696969697	8.892456212229164e-05	0.5113354973182035	-0.02972159283375498	0.5109794780173571	0.40235787708756615	0.6111492675236511	0.8772791086846371	0.5449963040722511	0	1.0	0.0
2960	0.0001819637722635017	3.000634510069411e-06	-2.9910326488144113e-06	0.9999986189651385	None	0.25	1	0.36363636363636365	4	0.7857142857142857	11	0.2222222222222222	0.7857142857142857	15	11	0	0	0	0.8888888888888888	9	8	1.0666666666666667	16	0.0	1.0	0.004290357713553561	0.5287609760367592	-0.06984647148963577	0.5391645710664154	-0.06419202116049423	0.6593860764597084	0.6013107231687903	0.5771057773267831	0	1.0	0.0
3982	0.00982643761131107	0.0027755610293597973	0.0025362871939904	0.9949385046369126	None	0	0	0.25	7	0.717948717948718	28	0.9111111111111111	0.38461538461538464	20	15	20	0	0	0.5555555555555556	5	9	2.7333333333333334	41	0.0	1.0	0.00019923179160325036	0.5035863247566317	-0.05801279328636109	0.5382203978429654	0.16817817454103018	0.6293106858846875	0.7269158194657334	0.5578059300269279	0	1.0	0.0
840	None	None	None	None	None	0	0	1.0	2	0.0	0	0.75	0	2	0	0	0	0	1.0	2	2	0.2	3	0.0	0	0	0	0	0	0	0	0	0	0	0	0
5107	0.0025517384709695	0.0018883248993726463	0.0014687210328738574	0.9950722342278747	None	0	0	0.2	5	0.7714285714285715	27	0.8222222222222222	0.37142857142857144	17	13	19	0	0	0.5555555555555556	5	9	2.466666666666667	37	0.0	1.0	0.031851668154112556	0.5686941497909722	0.09978291057417328	0.5012912037408536	-0.057254784866241734	0.6770997413140663	0.655549451404975	0.5843658329730201	0	1.0	0.0
7190	1.4370578781385911e-05	1.0869864193920677e-06	4.259751715110504e-09	0.9948037952686933	None	0	0	0.14285714285714285	3	0.8620689655172413	25	0.6888888888888889	0	0	0	30	0	0	0.5555555555555556	5	9	2.066666666666667	31	0.0	1.0	0	0	0	0	0	0	0	0	0	0	0
6148	0.0012006927759705306	0.0006581317843826238	0.0005030267994710803	0.99465988803093	None	0	0	0.24	6	0.7142857142857143	25	0.8222222222222222	0.2571428571428571	13	9	23	0	0	0.5555555555555556	5	9	2.466666666666667	37	0.0	1.0	0.04039364261710017	0.5838726877820893	0.0013364940591607027	0.507005297533392	0.08150324255368055	0.7094569441023786	0.6033049413134108	0.6034403969298928	0	1.0	0.0
3910	0.000892561466975245	0.0006159993315431235	0.00044954430844477327	0.994710795048837	None	0.08333333333333333	1	0.2692307692307692	7	0.7027027027027027	26	0.8666666666666667	0.21621621621621623	12	8	26	0	0	0.5555555555555556	5	9	2.6	39	0.0	1.0	-0.09995401611309504	0.5029478468143387	0.01797280373398607	0.5878878292409134	0.007133437216359712	0.5431766378927771	0.6297789665484917	0.5448929351657622	0	1.0	0.0
780	None	None	None	None	None	0	0	0.8	4	0.2	1	0.5833333333333334	0	0	0	6	5	0	0.75	4	3	0.4666666666666667	7	0.3125	0.6666666666666666	0	0	0	0	0	0	0	0	0	0	0
3980	0.0005843945046850919	3.803561051287064e-05	3.0472820173522514e-05	0.9956118056023658	None	0.07692307692307693	1	0.21428571428571427	6	0.7948717948717948	31	0.9111111111111111	0.3076923076923077	17	12	23	0	0	0.5555555555555556	5	9	2.7333333333333334	41	0.0	0.8888888888888888	1.2558860226439934e-07	0.5000002490453122	4.1669844169914323e-10	0.5000030586313724	0.09980569791024067	0.5543746631878629	0.6154993114554892	0.5181899213131478	0	0.9411764705882353	0.0
1753	None	None	None	None	None	0	0	0.42857142857142855	6	0.5555555555555556	10	0.47619047619047616	0.4444444444444444	12	8	7	0	0	0.8571428571428571	7	6	1.3333333333333333	20	0.0	0.5714285714285714	-0.09971334035821525	0.5086743703278068	3.262295125930273e-22	0.5000000002080978	0.0999424405354198	0.5038121002235676	0.6927012812203732	0.5041623755264875	0	1.0	0.0
1779	None	None	None	None	None	0	0	0.3333333333333333	2	0.7142857142857143	5	0.6	0	0	0	8	13	0	0.6	5	3	0.6	9	0.65	0.6666666666666666	0	0	0	0	0	0	0	0	0	0	0
2063	None	None	None	None	None	0	0	0.25	7	0.7435897435897436	29	0.9111111111111111	0.38461538461538464	21	15	19	0	0	0.5555555555555556	9	5	2.7333333333333334	41	0.0	0.8888888888888888	0.023321592649810506	0.6550168466503216	7.964497779384307e-06	0.5083621530573195	0.18191582243095383	0.6048652866887932	0.708227902405334	0.5906852068255662	0	0.19047619047619047	0.0
3098	0.0017216582397157018	0.00018292503201448063	3.184809685436198e-05	0.9980161018521236	None	0.3333333333333333	2	0.5714285714285714	8	0.47368421052631576	9	0.5	0.2631578947368421	11	5	9	8	0	0.8571428571428571	7	6	1.4	21	0.5	0.42857142857142855	1.0153638548298026e-05	0.500059363836382	0.04253131138669668	0.5155205495225857	-0.012705296888406806	0.6627563219283598	0.5895999316276913	0.561186897566911	1.0	1.0	0.0
916	None	None	None	None	None	0	0	0.42857142857142855	3	0.75	6	0.3333333333333333	0.75	9	6	0	0	0	0.8333333333333334	6	5	0.6666666666666666	10	0.0	0.4	0.09542425917036992	0.5066429364552638	0.09826592832074951	0.5149093300447177	0.27718563251383294	0.6215687041480907	0.7056046138247513	0.5483848003417978	0	1.0	0.0
3437	0.004173571533799544	0.0007802149489974648	0.000705712924667253	0.9963091070197047	None	0	0	0.23333333333333334	7	0.7619047619047619	32	0.8148148148148148	0.3333333333333333	20	14	23	0	0	0.6666666666666666	6	9	2.933333333333333	44	0.0	1.0	-0.09327591615072472	0.9961735215383911	0.03014300241311177	0.5531804720321082	0.17331586492313267	0.672948067002174	0.7641123104385824	0.8971254188235025	0	0.6	0.0
4634	0.00029870010845660367	8.049445303576128e-05	4.164599908816584e-05	0.9951334322677604	None	0.09090909090909091	1	0.24	6	0.7428571428571429	26	0.8222222222222222	0.2571428571428571	13	9	23	0	0	0.5555555555555556	5	9	2.466666666666667	37	0.0	0.9375	0.2677948346212999	0.5201171321038903	0.11331221809588361	0.5324503136864253	0.0408686678629737	0.5455028159850712	0.7225304124100729	0.5327042575416715	0	1.0	0.0
3760	0.0008382950624273362	0.0005448665367916205	0.0003895007463172392	0.9946511519149	None	0	0	0.24	6	0.7142857142857143	25	0.8222222222222222	0.14285714285714285	9	5	27	0	0	0.5555555555555556	5	9	2.466666666666667	37	0.0	1.0	0.09929818261395593	0.5000614233470695	-0.0999525595080025	0.5	0.09999934030362884	0.500003468896118	0.7192882833855311	0.5000216307478187	0	0.8888888888888888	0.0
3411	0.010585508818598668	0.0005666351369988377	-8.23782018221711e-05	0.9914823374325396	None	0.2	1	0.3333333333333333	4	0.8125	13	0.32142857142857145	0.75	16	12	1	0	0	0.875	7	8	1.2	18	0.0	0.5454545454545454	0.09999689375771041	0.5001188239183073	4.637214440216332e-05	0.5040336093252933	0.0949548288801241	0.5144299073488993	0.6119406940548451	0.5061951617013924	0	1.0	0.0
3022	0.00036241792144655477	5.117725009680663e-06	5.113628863160139e-06	0.9999975735151566	None	0.25	1	0.4	4	0.7692307692307693	10	0.23809523809523808	0.7692307692307693	14	10	0	0	0	0.7777777777777778	9	7	1.0	15	0.0	1.0	0.028375498523050907	0.5215050825391995	-0.10747326581300147	0.5752382442571646	-0.05006804045250497	0.655364613006688	0.6440911533018868	0.5851645951244226	0	1.0	0.0
2857	0.00020906239082909856	0.00010681090262023378	-3.809117848679702e-06	0.9997985144936147	None	0.2	1	0.3333333333333333	4	0.8	12	0.20987654320987653	0.8	16	12	0	0	0	1.0	9	9	1.1333333333333333	17	0.0	1.0	0.0272209720657087	0.5329594810833669	0.14755229992784366	0.5904872079489891	-0.047518517676619305	0.5204099868265242	0.6917733388961071	0.5481581267518402	0	1.0	0.0
687	None	None	None	None	None	0	0	0.25	3	0.7333333333333333	11	0.68	0.06666666666666667	2	1	14	0	0	1.0	5	5	1.1333333333333333	17	0.0	0	-0.09910066407681759	0.5211471223923279	0.0116288140271746	0.5228601615202209	0.0818734408581447	0.5279646523353553	0.6792653703455236	0.5239914692336288	0	1.0	0.0
472	None	None	None	None	None	0	0	0.4	2	0.8	4	0.4666666666666667	0.8	6	4	0	0	0	0.6	5	3	0.4666666666666667	7	0.0	0	0.056858097309669266	0.5560477808359505	0.15490313622808696	0.5689891948169392	0.09999999926409911	0.5000000054555694	0.6097776791893139	0.5418076223797293	0	1.0	0.0
452	None	None	None	None	None	0.047619047619047616	1	0.3409090909090909	15	0.578125	37	0.8148148148148148	0.375	38	24	27	0	0	1.0	9	9	4.4	66	0.0	0.8	0.09306792012912901	0.685907663952456	0.009078868153401176	0.592676135863031	0.1500925362512853	0.682646618259858	0.6380045407602074	0.6549084339735374	0	1.0	0.0
2126	None	None	None	None	None	0	0	0.3333333333333333	2	0.8571428571428571	6	1.0	0.8571428571428571	8	6	0	0	0	0.1111111111111111	9	1	0.6	9	0.0	1.0	-0.02431633484712666	0.6666381027235796	-0.07048965748820031	0.9990358874884625	0.20412572161861134	0.6173839293123511	0.8261954721212547	0.9373174282392651	0	0	0.0
2623	None	None	None	None	None	0	0	0.2	6	0.7906976744186046	34	1.0	0.4883720930232558	26	21	18	0	0	0.5555555555555556	5	9	3.0	45	0.0	1.0	1.2840272561673466e-13	0.5000007089170859	-0.06301554627135694	0.5672094681089213	-0.02419569403807795	0.666167040960658	0.5982209664643766	0.5794361390274544	0	1.0	0.0
5821	None	None	None	None	None	0	0	0.17857142857142858	5	0.8	32	0.9333333333333333	0.25	14	10	27	0	0	0.5555555555555556	5	9	2.8	42	0.0	0.918918918918919	-0.09966545774778299	0.5001494527931619	-0.05307545485702965	0.6574920307834459	0.09999299339870771	0.5011709652383486	0.7086363944990006	0.5545667562823682	0	1.0	0.0
3920	0.0003426461310633178	2.524846821972796e-06	-8.541275744744259e-07	0.9999909206009091	None	0.3333333333333333	1	0.5	4	0.6666666666666666	6	0.3055555555555556	0.6666666666666666	10	6	0	0	0	1.0	6	6	0.7333333333333333	11	0.0	0.4	-0.05432638452021572	0.5704854263942354	0.09999421941747624	0.6495578586543861	0.0824016907751544	0.5508906032826869	0.6659307939200578	0.59107214365988	0	1.0	0.0
4892	2.183359009962952e-05	1.1450326862264216e-07	3.2764763804225746e-09	0.9941578299173359	None	0	0	0.2	6	0.7674418604651163	33	1.0	0.11627906976744186	10	5	34	0	0	0.5555555555555556	5	9	3.0	45	0.0	1.0	0.23055983668275423	0.5011440850235237	0.5652216728666379	0.7312073804881104	1.713451052640117e-07	0.5000158923771031	0.9105636759037499	0.5830076163714596	0	1.0	0.0
4501	0.011966529056321154	0.00044542021756719454	0.00032678836782467345	0.9950718401060318	None	0	0	0.3333333333333333	5	0.6	12	0.55	0.5	15	10	6	6	0	0.625	8	5	1.4666666666666666	22	0.5454545454545454	0.7058823529411765	-0.037977837419804907	0.5276350725556576	0.0999949708043268	0.5000452601200754	0.26724141455618444	0.5092796144668695	0.7762725766490584	0.5123272361681326	0.13333333333333333	0.26666666666666666	0.0
1439	None	None	None	None	None	0.25	2	0.6111111111111112	11	0.32	8	0.48214285714285715	0.28	17	7	9	5	0	0.875	7	8	1.8	27	0.4166666666666667	0.6666666666666666	0.00043032821765410807	0.522897140717345	0.06982103634131885	0.6247686903915101	0.026641893226846503	0.548403579505176	0.5709905170304885	0.5659234744664294	1.0	1.0	0.4899733484526128
4351	0.00031168742914146536	1.3610147640127506e-06	5.777925210682207e-07	0.9999809134772655	None	0.1111111111111111	1	0.2	4	0.8214285714285714	23	0.8333333333333334	0.21428571428571427	9	6	20	0	0	0.4444444444444444	4	9	2.0	30	0.0	0.8888888888888888	0.09581918343958988	0.5174329792370551	2.3343484713773596e-08	0.5000002263374282	0.09999999568000742	0.5000000688382851	0.6134566554033513	0.5058131859232702	0	0	0.0
2593	3.751086237108829e-08	3.5257802073922174e-08	-8.152901568775592e-09	0.9999946298002357	None	0	0	0.4	2	0.6	3	0.7	0	0	0	6	0	0	0.4	5	2	0.4666666666666667	7	0.0	0	0	0	0	0	0	0	0	0	0	0	0
3571	None	None	None	None	None	0.1	1	0.30434782608695654	7	0.71875	23	0.7555555555555555	0.46875	21	15	12	0	0	0.5555555555555556	5	9	2.2666666666666666	34	0.0	0.7333333333333333	4.114780045341432e-06	0.533106509585663	0.03434299660863642	0.5072700036399911	0.21435651588346466	0.7619603730909867	0.7197953222613526	0.6086687585997557	0	1.0	0.0
3372	0.0011083792637938542	0.0003229753212566043	0.000213345013606133	0.9947453520977336	None	0	0	0.22727272727272727	5	0.7419354838709677	23	0.7333333333333333	0.1935483870967742	10	6	22	0	0	0.5555555555555556	5	9	2.2	33	0.0	1.0	0.034931711864683725	0.6833118411492631	-0.2152315801600117	0.5335024222553917	-0.038209136187362575	0.6713377467384101	0.7562444840226621	0.6316174771139543	0	1.0	0.0
1577	None	None	None	None	None	1.0	1	1.0	4	0.25	1	0.5	0.25	5	1	0	0	0	0.75	3	4	0.4	6	0.0	1.0	0.0012546217624265885	0.5063563942391807	-0.09997408168233496	0.5001471825947699	-0.07313170712362214	0.5121296159908323	0.6054493590215221	0.5062116522715355	0	1.0	0.0
2241	None	None	None	None	None	0.375	3	0.5	9	0.52	13	0.6428571428571429	0.32	15	8	11	8	0	0.8571428571428571	6	7	1.8	27	0.42105263157894735	0.8571428571428571	0.00013541330695159682	0.5009036960097859	0.0064672915439744376	0.5568954314430242	0.08972722334313096	0.524504265469489	0.5967273100796946	0.5274957445716917	1.0	1.0	0.0
5624	0.0036388550515680847	0.0021031627279424186	0.0019182301529051262	0.995241411211102	None	0.07692307692307693	1	0.21428571428571427	6	0.7948717948717948	31	0.9111111111111111	0.3076923076923077	17	12	23	0	0	0.5555555555555556	5	9	2.7333333333333334	41	0.0	0.8888888888888888	-0.09997840848409656	0.5165577687289973	0.051773059644222075	0.5051887651571143	0.17873273799311784	0.5888893224782581	0.757675802563153	0.5371304274413563	0	1.0	0.0
6133	0.0004774590729981588	0.00030612964324047915	0.00019169491163203997	0.9942023368912128	None	0.07142857142857142	1	0.2	6	0.7906976744186046	34	1.0	0.23255813953488372	15	10	29	0	0	0.5555555555555556	5	9	3.0	45	0.0	1.0	3.5419512210989335e-13	0.5000000000077677	-0.0675683613113924	0.5379350513745278	0.025606304518638358	0.5608956156165148	0.5979099657350123	0.5330210350582562	0	1.0	0.0
6609	0.004764780225943908	0.0019538350390890594	0.0017177148625503427	0.9955481182199983	None	0.25	1	0.4	4	0.75	9	0.25925925925925924	0.75	13	9	0	0	0	0.6666666666666666	6	9	0.9333333333333333	14	0.0	1.0	0.09996523165574575	0.502550098507481	0.2808437565940088	0.506761826828263	0.48639470095700466	0.5699544144964787	0.8289972931868048	0.5265512178778988	0	0.07692307692307693	0.0
350	None	None	None	None	None	0	0	1.0	1	0	0	1.0	0	0	0	1	3	0	0.5	2	1	0.13333333333333333	2	0.5	0	0	0	0	0	0	0	0	0	0	0	0
7049	0.0006681397789591117	0.00043084621578779933	0.000324376157680712	0.9949609951731637	None	0	0	0.25	8	0.717391304347826	33	0.8888888888888888	0.391304347826087	23	18	24	0	0	0.6666666666666666	6	9	3.2	48	0.0	0.9302325581395349	0.03790802598247061	0.6715162201073924	0.004327411507740736	0.5033881355171859	-0.0206185686127872	0.509822260065355	0.5827323935110008	0.5636443514977404	0	0.9565217391304348	0.0
5930	0.001071409918658313	0.0008421324536469384	0.0006190784491608838	0.9946495775861324	None	0	0	0.2	5	0.7714285714285715	27	0.8222222222222222	0.2857142857142857	14	10	22	0	0	0.5555555555555556	5	9	2.466666666666667	37	0.0	1.0	-0.099787237961223	0.5031364004535269	0.03700070846308991	0.5276383770755743	0.01111980844486125	0.6735033531292659	0.6579375835226888	0.5701414921710682	0	0.42857142857142855	0.0
6875	0.009998561075572803	0.004133063530294606	0.003916225286357129	0.9949121290491443	None	0	0	0.20689655172413793	6	0.7804878048780488	32	0.9555555555555556	0.4146341463414634	22	17	20	0	0	0.5555555555555556	5	9	2.8666666666666667	43	0.0	1.0	-0.1957763364529484	0.999992468738062	-0.06196043198763683	0.6353315761375927	0.09992345329934188	0.5003281166841294	0.8570751138231718	0.9839779427757849	0	0	0.0
1773	None	None	None	None	None	0	0	0.4444444444444444	4	0.45454545454545453	5	0.7222222222222222	0.09090909090909091	3	1	9	3	0	0.5	3	6	0.8666666666666667	13	0.15	0.2	-0.09976008254651136	0.5002400652283463	-0.07300154745295442	0.6582290191632265	0.03239497786461178	0.564681815057376	0.650406645577724	0.5757911661880534	1.0	1.0	0.0
1372	None	None	None	None	None	0	0	0.375	3	0.7777777777777778	7	0.3142857142857143	0.7777777777777778	10	7	0	0	0	0.7142857142857143	5	7	0.7333333333333333	11	0.0	0.6666666666666666	0.0013401573136841865	0.5876055055219592	0.09860661305492899	0.5266049036600852	7.902762784127648e-27	0.5	0.6100129072598337	0.538307749568548	0	0.5	0.0
2431	None	None	None	None	None	0	0	0.3333333333333333	2	0.8571428571428571	6	1.0	0.8571428571428571	8	6	0	2	0	0.1111111111111111	1	9	0.6	9	1.0	1.0	-0.043507177959891105	0.6741882723644335	0.23800150115646296	0.5337213197470062	-0.006207833881537025	0.6613821541761197	0.7802687059385337	0.6249424074257363	0.9375	1.0	0.0
1536	None	None	None	None	None	0	0	0.11538461538461539	6	0.8666666666666667	65	0.9506172839506173	0	0	0	76	0	0	1.0	9	9	5.133333333333334	77	0.0	0.9565217391304348	0	0	0	0	0	0	0	0	0	0	0
5009	None	None	None	None	None	0.07692307692307693	1	0.25	7	0.7692307692307693	30	0.9111111111111111	0.41025641025641024	22	16	18	0	0	0.5555555555555556	5	9	2.7333333333333334	41	0.0	0.8888888888888888	0.5730573354459528	0.5861414680152403	0.09947045782307712	0.5002672228443379	-0.09999999991872291	0.5000000250645227	0.9438968815322994	0.5290593780327987	0	0.9545454545454546	0.0
5862	1.3606525980589617e-05	2.177250990533697e-06	-6.938107859622523e-09	0.9947212670655281	None	0.07142857142857142	1	0.22580645161290322	7	0.7727272727272727	34	0.8518518518518519	0.22727272727272727	15	10	30	0	0	0.6666666666666666	6	9	3.066666666666667	46	0.0	1.0	0.24926723612480445	0.5357080512080411	7.902762784127648e-27	0.5000000000000002	7.902762784127648e-27	0.500000000005786	0.7640578791333398	0.5119207220736166	0	1.0	0.0
1964	None	None	None	None	None	0	0	0.5	2	0.75	3	0.6	0	0	0	5	12	0	0.4	2	5	0.4	6	0.8571428571428571	0	0	0	0	0	0	0	0	0	0	0	0
6315	None	None	None	None	None	0	0	0.21875	7	0.7608695652173914	35	0.8888888888888888	0.5217391304347826	30	24	17	0	0	0.6666666666666666	6	9	3.2	48	0.0	1.0	0.01983884213930585	0.6736020801871088	0.03515104128090896	0.6586068321332185	0.01337963802103433	0.6615079724434244	0.6424736005175166	0.664603805963746	0	0	0.0
2112	None	None	None	None	None	0	0	0.4117647058823529	7	0.5217391304347826	12	0.30864197530864196	0.13043478260869565	8	3	16	5	0	1.0	9	9	1.6666666666666667	25	0.16129032258064516	0.09090909090909091	6.699148790747971e-13	0.500000000154788	-0.07260445391291617	0.6651455799615329	0.02561055128275176	0.5583336234307764	0.6131517785417698	0.576129378970649	1.0	1.0	0.0
5469	None	None	None	None	None	0	0	0.2413793103448276	7	0.7317073170731707	30	0.9555555555555556	0.4878048780487805	25	20	17	0	0	0.5555555555555556	5	9	2.8666666666666667	43	0.0	1.0	0.0999999990178804	0.5000000028009777	0.08542853692084587	0.5571820368731377	-0.09999986481896604	0.5006659400369241	0.7130827132007819	0.5193567385122956	0	1.0	0.0
4868	None	None	None	None	None	0.07692307692307693	1	0.21428571428571427	6	0.7948717948717948	31	0.9111111111111111	0.4358974358974359	22	17	18	0	0	0.5555555555555556	5	9	2.7333333333333334	41	0.0	1.0	0.0703050137445846	0.5774273803511722	0.08578500522216637	0.54473010815112	0.07692523705857476	0.6261961120640167	0.5660469838393295	0.5831823890871428	0	1.0	0.0
1646	None	None	None	None	None	0.3333333333333333	2	0.5	7	0.5555555555555556	10	0.5555555555555556	0.5555555555555556	17	10	2	0	0	1.0	6	6	1.3333333333333333	20	0.0	0.2857142857142857	0.08306031243075851	0.5366839315380816	0.09460613823975544	0.5696886608767276	0.044756981478865754	0.6430297574187596	0.5582126584125141	0.5838762784476716	0	1.0	0.0
2469	None	None	None	None	None	0.2222222222222222	2	0.4	8	0.6428571428571429	18	0.5555555555555556	0.5714285714285714	24	16	5	1	0	0.6666666666666666	9	6	2.0	30	0.16666666666666666	0.75	0.09836247224233427	0.5738459029261382	0.09888641605715104	0.5451750124781044	0.0740796956069126	0.5368906317783741	0.5385561161765915	0.5520264421000833	0.9583333333333334	0.9583333333333334	0.0
6086	None	None	None	None	None	0	0	0.15151515151515152	5	0.8297872340425532	39	0.9074074074074074	0.2553191489361702	16	12	32	0	0	0.6666666666666666	6	9	3.2666666666666666	49	0.0	1.0	-0.019852626024155023	0.6039485304244934	0.07896563169599033	0.6017663470761577	-0.23385662939443413	0.9999991614485721	0.8954848150557742	0.9929111736045718	0	0	0.0
6167	0.00013219275440717862	5.816259403749294e-06	9.289686814292817e-07	0.9957928741140707	None	0	0	0.20833333333333334	5	0.7647058823529411	26	0.8	0.14705882352941177	8	5	27	1	0	0.5555555555555556	5	9	2.4	36	0.01818181818181818	0.75	0.001802019599037025	0.5745144352541974	-0.09194672930824913	0.5058397306905893	0.06607860625703033	0.5524117649684893	0.6567270077852027	0.5443890120303199	1.0	1.0	0.0
4317	None	None	None	None	None	0	0	0.13636363636363635	3	0.8709677419354839	27	0.7333333333333333	0.25806451612903225	10	8	22	0	0	0.5555555555555556	5	9	2.2	33	0.0	0.8571428571428571	-0.015549198619111856	0.6638149690449191	-0.06630185430668326	0.5202933080537916	-0.011828972588217732	0.6733285709037724	0.64621392113585	0.621270902660597	0	1.0	0.0
2779	None	None	None	None	None	0.2	2	0.5	11	0.45161290322580644	14	0.4583333333333333	0.1935483870967742	13	6	19	7	0	0.8888888888888888	9	8	2.2	33	0.2	0.64	-0.09133411689678021	0.5327766386481756	0.005607181367769724	0.5739673551672322	0.011496373278509423	0.6859405095908502	0.6604165651230963	0.5995330723277719	1.0	1.0	0.0
4328	0.001355576206468779	0.0002970932236209764	0.0002969610778169828	0.994177189574584	None	0.09090909090909091	1	0.32	8	0.6285714285714286	22	0.8222222222222222	0.22857142857142856	14	8	22	0	0	0.5555555555555556	5	9	2.466666666666667	37	0.0	1.0	0.09072583589283445	0.590038022784701	-0.04479672073550549	0.5214709127326668	0.051415238122379844	0.5568379533142699	0.6392049455287793	0.5562934721037208	0	0.9285714285714286	0.0
4462	None	None	None	None	None	0	0	0.2	6	0.7906976744186046	34	1.0	0.32558139534883723	19	14	25	0	0	0.5555555555555556	5	9	3.0	45	0.0	1.0	0.09318897481398199	0.5410754604836362	0.0007504796395783785	0.5083113089441019	-0.028077830945740963	0.6668312091918828	0.6268627973469244	0.5737749263717853	0	0	0.0
1347	None	None	None	None	None	0	0	0.3333333333333333	3	0.7272727272727273	8	0.52	0.6363636363636364	9	7	3	0	0	1.0	5	5	0.8666666666666667	13	0.0	0	-0.09998260471859081	0.5000407393193785	0.09765866467830121	0.5077383370207726	0.04256486637449945	0.5687144388233135	0.6969397069153478	0.5256214382863464	0	1.0	0.0
744	None	None	None	None	None	0	0	0.18181818181818182	2	0.8571428571428571	12	0.8	0	0	0	15	0	0	0.8	5	4	1.0666666666666667	16	0.0	0	0	0	0	0	0	0	0	0	0	0	0
761	None	None	None	None	None	0	0	0.75	3	0.25	1	0.75	0	0	0	5	3	0	0.5	2	4	0.4	6	0.21428571428571427	0.8	0	0	0	0	0	0	0	0	0	0	0
6819	None	None	None	None	None	0	0	0.24324324324324326	9	0.7169811320754716	38	0.873015873015873	0.32075471698113206	24	17	30	0	0	0.7777777777777778	7	9	3.6666666666666665	55	0.0	1.0	-0.0999999999932893	0.500000000078416	7.902762784127648e-27	0.5	0.04706317645438245	0.5772690264092756	0.6486822559322966	0.525941055690664	0	0.2916666666666667	0.0
1860	None	None	None	None	None	0.19047619047619047	4	0.4444444444444444	20	0.5076923076923077	33	0.8271604938271605	0.38461538461538464	43	25	23	0	0	1.0	9	9	4.466666666666667	67	0.0	0.8666666666666667	1.0360327577779705e-13	0.5000000367313712	0.09999254371774068	0.5004805662086907	-0.09999997922325775	0.5000000704379476	0.6934856577980439	0.5001602245031783	0	0.9302325581395349	0.0
1053	None	None	None	None	None	0	0	0.5	2	0.5	2	0.75	0.25	3	1	2	2	0	0.5	2	4	0.4	6	0.3333333333333333	0	0.09998758888484437	0.5024518963432671	0.016116760123617558	0.5617316903312537	-0.1356279772855904	0.5432194687277196	0.7392503715438591	0.535880804963318	1.0	1.0	0.0
2790	0.001435834449897311	0.0001614811529627233	-1.7261288094565703e-06	0.9958858862753625	None	0.2	1	0.4166666666666667	5	0.6	9	0.5666666666666667	0.4666666666666667	11	7	5	2	0	0.8333333333333334	6	5	1.1333333333333333	17	0.2	0.16666666666666666	0.009118433967329777	0.5706748174898701	0.00612509047679778	0.5412880163380459	-0.009234814993753965	0.5730255093614991	0.5266423035483623	0.5617120629400603	1.0	1.0	0.0
7137	0.0017450251337051616	0.0010116385863248435	0.0007935680813462133	0.9948439992964033	None	0	0	0.2	6	0.7674418604651163	33	1.0	0.32558139534883723	19	14	25	0	0	0.5555555555555556	5	9	3.0	45	0.0	1.0	0.008571522056750401	0.6766027269000803	0.09998218388220449	0.5000005618672496	0.09723158561491033	0.6740991440641247	0.629711175166819	0.6197128660127372	0	0.9473684210526315	0.0
2466	None	None	None	None	None	0.15384615384615385	2	0.39285714285714285	11	0.575	23	0.5185185185185185	0.5	31	20	10	4	0	1.0	9	9	2.8	42	0.3076923076923077	0.7027027027027027	0.1068199405249918	0.6399544729015036	0.045583339699031944	0.5226738430807008	0.09999073958741052	0.5000423713504323	0.5841649247206144	0.5552808883844735	0.9516129032258065	0.967741935483871	0.0
3507	0.0007684113042161997	0.0002562692817624439	0.0002552188850894196	0.999372712500247	None	0	0	0.23076923076923078	6	0.7297297297297297	27	0.8666666666666667	0.08108108108108109	7	3	31	0	0	0.5555555555555556	5	9	2.6	39	0.0	1.0	0.09621905849737775	0.5072450794175181	-0.08301965908546657	0.5190187261860444	0.11169603223108795	0.5492912920007226	0.7116113376994145	0.5252203789032166	0	1.0	0.0
3028	0.0029742159695366087	7.149287744479186e-05	7.002415791533395e-05	0.9935310043211087	None	0.3333333333333333	2	0.5333333333333333	8	0.4	8	0.6111111111111112	0.25	12	5	9	0	0	1.0	6	6	1.4666666666666666	22	0.0	0.2222222222222222	0.17522852548150442	0.5999744086527106	0.001155037252935688	0.5901148680638522	0.07712610753420081	0.6650532767868216	0.6330800128974319	0.6189824463500102	0	1.0	0.0
4223	None	None	None	None	None	0.16666666666666666	1	0.5	7	0.5263157894736842	10	0.375	0.47368421052631576	16	9	4	4	0	0.875	7	8	1.4	21	0.8	0.4	1.290615078904649e-09	0.5001994592971504	7.902762784127648e-27	0.5	-0.09999999473574298	0.5000000289091506	0.6157161335587492	0.5000664960719018	0.25	0.25	0.0
3735	0.00027079514870663446	3.0791441144052424e-05	2.291065761769387e-05	0.9940715973375709	None	0	0	0.21052631578947367	4	0.7692307692307693	20	0.7777777777777778	0.34615384615384615	12	9	15	0	0	0.4444444444444444	4	9	1.8666666666666667	28	0.0	1.0	0.013927436819146636	0.5816126545436046	0.07874940687104157	0.5570041632861512	0.010977827466662465	0.5824300273627344	0.5753093677829682	0.57372253436156	0	0	0.0
4972	None	None	None	None	None	0.09090909090909091	1	0.25	6	0.7352941176470589	25	0.8	0.29411764705882354	15	10	20	0	0	0.5555555555555556	5	9	2.4	36	0.0	0.967741935483871	0.5207875988332386	0.5887206941023895	0.06583054921594918	0.9988561530112587	-0.04276247871810686	0.5074631427688363	0.9098171741963352	0.9158241196398833	0	1.0	0.0
7509	0.009327643665086807	0.002722566744266317	0.0023388670034582377	0.9956486836364554	None	0	0	0.2	5	0.7714285714285715	27	0.8222222222222222	0.34285714285714286	16	12	20	0	0	0.5555555555555556	5	9	2.466666666666667	37	0.0	1.0	0.46055421354207926	0.5996894118962992	-0.03682877259345683	0.5167105259308972	0.004340512499147632	0.5917447711268078	0.9046494471600015	0.5697277202533183	0	1.0	0.0
2684	8.919710370026057e-05	9.808345888745097e-07	8.180915722582478e-07	0.9997764397402417	None	0.125	1	0.3684210526315789	7	0.6153846153846154	16	0.5185185185185185	0.5769230769230769	22	15	5	0	0	0.6666666666666666	9	6	1.8666666666666667	28	0.0	0.5217391304347826	0.008439098938531508	0.5732909010009937	-0.0997889482001976	0.5003660328505193	0.013256933031401002	0.5515134716964261	0.6362963352701092	0.5418636371879305	0	0.9090909090909091	0.0
3314	0.0031173072283839833	0.0014054563073796994	-2.2734725997210706e-05	0.9857561293603492	None	0.25	1	0.4	4	0.75	9	0.25	0.75	13	9	0	0	0	0.875	7	8	0.9333333333333333	14	0.0	1.0	-0.47996245139402555	0.9999148644036521	0.23278990867303478	0.9909182475714906	0.016569178612937226	0.6321533131014455	0.9564161950698695	0.9923724887592572	0	1.0	0.0
7186	None	None	None	None	None	0	0	0.2	6	0.7906976744186046	34	1.0	0.4418604651162791	24	19	20	0	0	0.5555555555555556	5	9	3.0	45	0.0	1.0	-0.030688399932308652	0.5084679596856009	0.09330741234839501	0.5203719207032224	0.0554834669479952	0.5773822857991421	0.6299313395009093	0.5355602333154936	0	1.0	0.0
3109	0.004889258233920738	0.0007768510196138216	0.0007066203785399438	0.9939097598051698	None	0.1	1	0.3181818181818182	7	0.7	21	0.3950617283950617	0.7	28	21	3	2	0	1.0	9	9	2.1333333333333333	32	0.6666666666666666	0.6086956521739131	1.3375665940695164e-07	0.506354495558186	0.09865380872393384	0.6841293119200103	-0.04366713265503427	0.8634772017125721	0.6958281456536126	0.7070093280289916	0.9642857142857143	1.0	0.0
933	None	None	None	None	None	0	0	0.15384615384615385	4	0.8378378378378378	31	0.7959183673469388	0	0	0	38	12	0	1.0	7	7	2.6	39	0.15	0.5625	0	0	0	0	0	0	0	0	0	0	0
2031	None	None	None	None	None	0.5	1	0.5714285714285714	4	0.625	5	0.4166666666666667	0.625	9	5	0	0	0	0.375	8	3	0.6666666666666666	10	0.0	1.0	0.0783927150817251	0.6003136748610868	0.007705340958115812	0.5070008897153785	0.07596954126276564	0.6147289269676712	0.5850377194682147	0.5746064485565651	0	1.0	0.0
2522	None	None	None	None	None	0.5	1	0.6666666666666666	4	0.5	3	0.4444444444444444	0.5	7	3	0	0	0	0.5	3	6	0.5333333333333333	8	0.0	1.0	3.161845302796527e-08	0.5000001051742329	1.0604936360226675e-09	0.5058751503160666	0.15524361200367812	0.5756399167636328	0.67520570041291	0.5273395441198772	0	1.0	0.0
1423	None	None	None	None	None	0	0	0.2	3	0.8	16	0.6285714285714286	0	0	0	21	1	0	0.7142857142857143	7	5	1.4666666666666666	22	0.021739130434782608	0.47058823529411764	0	0	0	0	0	0	0	0	0	0	0
1561	None	None	None	None	None	0.5	1	0.6666666666666666	4	0.5	3	0.4	0.5	7	3	0	0	0	0.8	5	4	0.5333333333333333	8	0.0	0.6666666666666666	0.09157153075860443	0.5070201635389322	2.3490423567119365e-08	0.5000000580023737	0.03418439836533009	0.5629168284636942	0.59445849996424	0.5234071378640013	0	1.0	0.0
5220	0.0022601650983794927	0.0006812875356990838	0.0005778940671778998	0.9947777301727674	None	0	0	0.2	5	0.7714285714285715	27	0.8222222222222222	0.34285714285714286	16	12	20	0	0	0.5555555555555556	5	9	2.466666666666667	37	0.0	1.0	0.09062072365341782	0.5199782751857144	0.099997150994476	0.5001516037846777	-0.2671012196228305	0.9964128583519092	0.8464735719951908	0.8701692471403218	0	0.875	0.0
545	None	None	None	None	None	0.25	1	0.4	4	0.7692307692307693	10	0.234375	0.7692307692307693	14	10	0	0	0	1.0	8	8	1.0	15	0.0	0.8571428571428571	0.00545780486247593	0.5637742891565127	0.0588921734372698	0.5272102364711739	0.05611533193792071	0.6832677315823897	0.5988703436077989	0.5934125690758362	0	1.0	0.0
6324	0.0012161933363780705	0.000917460947067834	0.0006233920742003859	0.9943638719549756	None	0	0	0.27586206896551724	8	0.6829268292682927	28	0.9555555555555556	0.36585365853658536	21	15	21	0	0	0.5555555555555556	5	9	2.8666666666666667	43	0.0	1.0	0.06257951709383182	0.5992354673371065	0.021895643723171054	0.5295752268179387	-0.04275070473448432	0.50866895705502	0.6038937806618334	0.5461515110703132	0	1.0	0.0
2352	None	None	None	None	None	1.0	1	0.8	4	0.4	2	0.4666666666666667	0.4	6	2	0	0	0	0.6	5	3	0.4666666666666667	7	0.0	1.0	-0.021406704560539745	0.5022603091192728	-0.09999998925661985	0.5000000970706966	0.06797709961856427	0.6525164693576823	0.665359621555098	0.5530628330330617	0	1.0	0.0
6398	None	None	None	None	None	0	0	0.22727272727272727	5	0.7666666666666667	23	0.7111111111111111	0.4	16	12	15	0	0	0.5555555555555556	5	9	2.1333333333333333	32	0.0	0.9285714285714286	0.21330966461367926	0.5307777752066182	0.07130609854322074	0.5173674971948448	0.24744179128396687	0.6333031630718291	0.6819503357994666	0.5612884712000487	0	1.0	0.0
2018	None	None	None	None	None	0	0	0.25	1	1.0	3	1.0	1.0	4	3	0	0	0	0.2	5	1	0.3333333333333333	5	0.0	0	1.5918360182581557e-25	0.5	-0.04809000597993016	0.5199756798816034	5.564755786192199e-26	0.5	0.5564331370970178	0.5066617117341347	0	1.0	0.0
948	None	None	None	None	None	0.15	3	0.4523809523809524	19	0.4918032786885246	30	0.7777777777777778	0.21311475409836064	29	13	33	0	0	1.0	9	9	4.2	63	0.0	0.7407407407407407	0.26606627000881705	0.6227318122098614	0.12230972716735129	0.876505734320914	1.273554829907125e-21	0.5	0.7492085197900021	0.6943005956317004	0	1.0	0.0
5371	None	None	None	None	None	0	0	0.17647058823529413	6	0.8125	39	0.9259259259259259	0.3125	20	15	29	1	0	0.6666666666666666	6	9	3.3333333333333335	50	0.017543859649122806	0.9333333333333333	-0.04054141277260312	0.5110028443883474	-0.014015774933570252	0.6347251181795476	0.08507022503332315	0.5272917860175033	0.6347978681176619	0.5585498321480341	0.0	0	0.0
6414	0.00037756088975272943	0.0002128233140157175	0.00016223972551867997	0.9948317065332771	None	0.07142857142857142	1	0.22580645161290322	7	0.7727272727272727	34	0.8518518518518519	0.22727272727272727	15	10	30	0	0	0.6666666666666666	6	9	3.066666666666667	46	0.0	1.0	-0.11476080131138355	0.5331216573227063	0.08320555041407521	0.531831873078203	0.054349827447199094	0.5026325704182546	0.7074791592565327	0.5225439751214834	0	1.0	0.0
6936	None	None	None	None	None	0	0	0.22857142857142856	8	0.74	37	0.9629629629629629	0.32	22	16	29	0	0	0.6666666666666666	6	9	3.466666666666667	52	0.0	1.0	0.11948677194933428	0.6331651212543671	0.034972396080461446	0.5143609378448332	3.4110743383078917e-12	0.5332675149348298	0.622793262505283	0.5610723589162847	0	0	0.0
7281	0.0030616284150612894	0.0015449652475574727	0.001335590197891433	0.9951855225892271	None	0	0	0.20689655172413793	6	0.7804878048780488	32	0.9555555555555556	0.3902439024390244	21	16	21	0	0	0.5555555555555556	5	9	2.8666666666666667	43	0.0	1.0	3.975094443993464e-10	0.5000000851731027	0.2703424916511136	0.6017802051660696	-0.09999999926541597	0.5000001134588987	0.8269723140162245	0.5343532044929422	0	1.0	0.0
1220	None	None	None	None	None	0.11764705882352941	2	0.3333333333333333	12	0.6470588235294118	33	0.654320987654321	0.6274509803921569	44	32	8	0	0	1.0	9	9	3.533333333333333	53	0.0	0.9090909090909091	0.1570591937207948	1.0	0.061123747009414156	0.5906018436679015	0.036385311125804454	0.5164034269709522	0.8157731751518721	0.999999999119872	0	1.0	0.0
2619	1.994929948238799e-06	6.391714050959283e-08	4.73806190040176e-08	0.9999875111252389	None	0	0	0.1111111111111111	5	0.8769230769230769	57	0.8271604938271605	0	1	0	65	6	0	1.0	9	9	4.466666666666667	67	0.045112781954887216	0.8524590163934426	0	0	0	0	0	0	0	0	0	0	0
2234	None	None	None	None	None	0	0	0.5	1	1.0	1	0.75	0	0	0	2	4	0	1.0	2	2	0.2	3	0.5	0	0	0	0	0	0	0	0	0	0	0	0
6043	0.002274545852469653	0.001346346356507147	0.0009956135007575726	0.9966340156032613	None	0	0	0.2	6	0.7906976744186046	34	1.0	0.3488372093023256	20	15	24	0	0	0.5555555555555556	5	9	3.0	45	0.0	1.0	0.095711541008166	0.6639516224109009	0.09520887193161498	0.512804382963557	0.0767350168868749	0.5404192299439119	0.5730329395785134	0.5739709198508927	0	1.0	0.0
519	None	None	None	None	None	0	0	0.75	3	0.3333333333333333	1	0.625	0.3333333333333333	4	1	0	0	0	0.5	4	2	0.3333333333333333	5	0.0	0.6666666666666666	0.22474443520553927	0.9996117525933486	0.07568726643081475	0.5714925765225564	0.047739722679244326	0.5825479230083217	0.6863303905635406	0.9440060113772237	0	1.0	0.0
740	None	None	None	None	None	0	0	0.16666666666666666	4	0.8235294117647058	28	0.75	0	0	0	35	0	0	0.75	8	6	2.4	36	0.0	0.5625	0	0	0	0	0	0	0	0	0	0	0
4092	0.0004584369904070677	0.0003111909109769399	0.00020569195197328376	0.9940363355681374	None	0.09090909090909091	1	0.25	6	0.7272727272727273	24	0.7777777777777778	0.18181818181818182	10	6	24	0	0	0.5555555555555556	5	9	2.3333333333333335	35	0.0	0.8387096774193549	-0.10366040595937212	0.8576309720047692	0.017296735742614516	0.5295213893701493	0.05186161787878174	0.61788491745994	0.6862218627662385	0.689586093206345	0	0	0.0
898	None	None	None	None	None	0.5	1	0.6666666666666666	4	0.5	3	0.4	0.5	7	3	0	0	0	0.8	4	5	0.5333333333333333	8	0.0	0.6666666666666666	0.09999544697831614	0.5000124888184239	0.06918131372417458	0.5744679364407218	-0.018263865496228805	0.500618919914035	0.6222989186745438	0.5251977707941732	0	1.0	0.0
5674	0.005700823917933441	0.00023098876505971987	-0.00016960964287619513	0.9962548620301269	None	0	0	0.2222222222222222	8	0.7307692307692307	38	1.0	0.23076923076923078	18	12	35	0	0	0.6666666666666666	6	9	3.6	54	0.0	1.0	-0.09994664292148425	0.5028654391604023	0.09268538501509353	0.5483597726764966	0.09908251021913878	0.5048738418895046	0.7139884236918843	0.518741511509062	0	1.0	0.0
615	None	None	None	None	None	0.5	1	0.8333333333333334	5	0.16666666666666666	1	0.5	0.16666666666666666	6	1	1	1	0	1.0	4	4	0.5333333333333333	8	1.0	0.5	0.05438574912169247	0.5090137313203232	-0.09995569737066987	0.5000970406612231	7.902762784127648e-27	0.5	0.6545761109351773	0.5030372121858322	1.0	1.0	0.0
4461	1.2404357376819286e-05	6.017878089123315e-07	-1.3922569701939138e-08	0.9949360266215864	None	0.07142857142857142	1	0.2	6	0.7906976744186046	34	1.0	0.23255813953488372	15	10	29	0	0	0.5555555555555556	5	9	3.0	45	0.0	1.0	-0.028420555501374047	0.510087627647516	0.009059127459400206	0.6488954184741169	2.1908971414515123e-12	0.5000000000575106	0.5826430206634478	0.5543299330999257	0	0.9333333333333333	0.0
1996	None	None	None	None	None	0	0	0.21428571428571427	3	0.7777777777777778	14	0.8	0	0	0	19	1	0	1.0	5	5	1.3333333333333333	20	0.023809523809523808	0.375	0	0	0	0	0	0	0	0	0	0	0
7198	0.0014353254125199656	0.00019278405265917486	0.00012333370238341542	0.9995252577961008	None	0.25	1	0.4	4	0.7692307692307693	10	0.23809523809523808	0.7692307692307693	14	10	0	0	0	0.7777777777777778	7	9	1.0	15	0.0	1.0	-0.09999616946976564	0.5004080183522378	0.09992275560742944	0.5031734003475572	0.038497111153427105	0.5	0.6976507449391707	0.5011938181986063	0	0	0.0
537	None	None	None	None	None	0	0	0.15789473684210525	3	0.8461538461538461	22	0.8	0	0	0	27	0	0	0.7142857142857143	7	5	1.8666666666666667	28	0.0	0.6086956521739131	0	0	0	0	0	0	0	0	0	0	0
5473	0.0007109504107479779	8.686692681378966e-05	7.933850650892269e-05	0.9946997359276697	None	0	0	0.2	6	0.7674418604651163	33	1.0	0.23255813953488372	15	10	29	0	0	0.5555555555555556	5	9	3.0	45	0.0	1.0	7.252997668569267e-05	0.5026954106322007	-0.04036741240578958	0.5070928584915667	-0.10436283166477507	0.7684492799014692	0.6058630159935824	0.6017854927581986	0	1.0	0.0
2995	0.0001281227781693772	2.0274984358195865e-05	1.9611214119609202e-05	0.9944662237251856	None	0	0	0.21428571428571427	6	0.75	30	0.9333333333333333	0.15	11	6	30	0	0	0.5555555555555556	5	9	2.8	42	0.0	0.9473684210526315	-0.09960086893532417	0.5045055119697166	0.49946336492046894	0.7688311105748987	0.1096078438953814	0.6723366339178122	0.9196787078652319	0.6561474411779796	0	1.0	0.0
3228	0.002073902248449932	0.0003795703312652397	-0.0003752060943955602	0.9994135759358186	None	0.3333333333333333	1	0.5	4	0.7	7	0.3	0.7	11	7	0	0	0	0.625	5	8	0.8	12	0.0	1.0	0.06441232717508857	0.5115441361179937	-0.04599844208938972	0.5108561716557695	-0.09787573366489515	0.5778640471487796	0.6592557230886662	0.5335849755446285	0	1.0	0.0
1469	None	None	None	None	None	0.25	1	0.36363636363636365	4	0.7857142857142857	11	0.2222222222222222	0.7857142857142857	15	11	0	0	0	0.8888888888888888	8	9	1.0666666666666667	16	0.0	1.0	-0.0995208281882563	0.557660473554564	0.08145676056901852	0.5706172200530695	4.3288250823507913e-10	0.5005958444856361	0.6645927390338789	0.5430949565070123	0	1.0	0.0
7044	0.0006132348566318239	0.00037978752838243	0.00024534895146103517	0.9946615631493574	None	0	0	0.17391304347826086	4	0.8125	26	0.7555555555555555	0.1875	9	6	24	1	0	0.5555555555555556	5	9	2.2666666666666666	34	0.02040816326530612	0.896551724137931	-0.0964401043385649	0.5105400924738287	0.05876992548598455	0.5056565669301266	0.13668925796680212	0.5	0.7249251452483334	0.5053992775874347	1.0	1.0	0.0
7089	0.000865420585938557	0.0006876244272681938	0.0004913378821799382	0.9946299337359558	None	0	0	0.24	6	0.7142857142857143	25	0.8222222222222222	0.2571428571428571	13	9	23	0	0	0.5555555555555556	5	9	2.466666666666667	37	0.0	1.0	3.011627267767078e-10	0.5000000022317744	0.09953150946599201	0.5008707044584554	0.033123921979488026	0.5528322997045658	0.602335483782747	0.5179592571662587	0	1.0	0.0
1119	None	None	None	None	None	0	0	0.25	1	1.0	3	1.0	1.0	4	3	0	0	0	0.2	5	1	0.3333333333333333	5	0.0	0	0.09880909405332575	0.594818456349043	0.14512626982841748	0.9858575707828681	0.03021452938063176	0.5039285743499967	0.7939905237748663	0.8246231437553884	0	1.0	0.0
1883	None	None	None	None	None	0	0	0.4	2	0.8	4	1.0	0	0	0	6	13	0	0.14285714285714285	7	1	0.4666666666666667	7	0.8125	0.6666666666666666	0	0	0	0	0	0	0	0	0	0	0
4214	0.0004283629955855639	0.00019904363329022965	0.00019578166071728927	0.9948021091533038	None	0	0	0.19230769230769232	5	0.7837837837837838	29	0.8666666666666667	0.21621621621621623	12	8	26	0	0	0.5555555555555556	5	9	2.6	39	0.0	1.0	-0.021645567218092316	0.6582614132101481	-0.018931166111839634	0.6689990554476191	-0.04942335319887524	0.6456713548769921	0.6144252690646668	0.6577074435649587	0	0.8333333333333334	0.0
3056	0.0007623360743053021	0.00011196773032718258	-7.720287238051689e-05	0.9990813210471502	None	0.25	1	0.4	4	0.75	9	0.25925925925925924	0.75	13	9	0	0	0	0.6666666666666666	6	9	0.9333333333333333	14	0.0	1.0	0.09998117738810264	0.5008762566631922	0.09999879055810235	0.5000238388160456	0.01682740284742934	0.5730184180616619	0.5966449125516063	0.5247944268672481	0	1.0	0.0
1048	None	None	None	None	None	0	0	0.4	2	0.8	4	0.4375	0.8	6	4	0	2	0	1.0	4	4	0.4666666666666667	7	1.0	0	-0.07626396803036406	0.665579705208644	-0.08989191097921974	0.6188342521171419	0.025964086252720685	0.541615101744664	0.6319334755424013	0.6098233618116092	1.0	1.0	0.0
5168	0.0015991112441514606	0.0008523878794645685	0.0006247415816017473	0.9951159683513344	None	0	0	0.20833333333333334	5	0.7647058823529411	26	0.8	0.29411764705882354	14	10	21	0	0	0.5555555555555556	5	9	2.4	36	0.0	0.967741935483871	-0.09999999999645892	0.5000000000953637	0.0014020522546992866	0.5032135331901624	-0.023036841861361464	0.6670444799772998	0.6165335682037506	0.5587031979983351	0	0.9285714285714286	0.0
2015	None	None	None	None	None	0	0	0.375	3	0.7777777777777778	7	0.4074074074074074	0.7777777777777778	10	7	0	0	0	0.3333333333333333	9	3	0.7333333333333333	11	0.0	1.0	0.12599625915344312	0.6228852765762016	0.45670263022561725	0.5856508046333126	0.046759561263665934	0.5891527789271028	0.8619529057151878	0.5993515316265448	0	1.0	0.0
623	None	None	None	None	None	0.125	1	0.4444444444444444	8	0.4583333333333333	11	0.65	0.3333333333333333	15	8	10	0	0	0.625	8	5	1.7333333333333334	26	0.0	0.2727272727272727	0.09956169080059521	0.537627315452153	0.07346081759747884	0.5685286411326372	9.204769285405652e-10	0.500011703109535	0.6037277164487027	0.5354978220811094	0	0.06666666666666667	0.0
7336	0.01840141926357303	0.0019278945494399758	0.0019263878420244971	0.9956107192838871	None	0	0	0.2	5	0.7714285714285715	27	0.8222222222222222	0.4	18	14	18	0	0	0.5555555555555556	5	9	2.466666666666667	37	0.0	1.0	0.4695316255007479	0.5399804923930283	5.603291755962543e-22	0.5000000004669877	0.06772732582024003	0.5475769169633695	0.8887322137232864	0.5292290771884988	0	1.0	0.0
4762	0.0016981030829977064	0.001071073708865311	0.0007208396275458391	0.9946493025054016	None	0	0	0.2	5	0.7714285714285715	27	0.8222222222222222	0.22857142857142856	12	8	24	0	0	0.5555555555555556	5	9	2.466666666666667	37	0.0	1.0	0.014729104833333872	0.9999999995601683	-0.0768757826664829	0.6099720344152864	0.2365130559055904	0.546512564359369	0.9174964458298978	0.9993847119193674	0	0.75	0.0
3032	0.002054547864166596	0.00034236190170579186	0.00033502676544178525	0.9972280564141709	None	0	0	0.3333333333333333	2	0.8571428571428571	6	0.36	0.8571428571428571	8	6	0	0	0	1.0	5	5	0.6	9	0.0	0	0.0808966632359032	0.6719052980094778	0.019230853524036855	0.5059428179964519	-0.09999998398011796	0.5000028990396137	0.6794358787875782	0.5614050572715817	0	0.875	0.0
601	None	None	None	None	None	0	0	0.46153846153846156	6	0.47058823529411764	8	0.6333333333333333	0	5	0	13	2	0	0.8333333333333334	6	5	1.2666666666666666	19	0.08	0.7142857142857143	0	0	0	0	0	0	0	0	0	0	0
4729	0.0028579534277217225	0.0016312222977250368	0.0013736706252151635	0.9951841667661432	None	0	0	0.20689655172413793	6	0.7804878048780488	32	0.9555555555555556	0.3170731707317073	18	13	24	0	0	0.5555555555555556	5	9	2.8666666666666667	43	0.0	1.0	-0.03893962042781175	0.5063769125008347	8.372505357660232e-05	0.5299011366644018	0.25298102739163947	0.5243397864410433	0.7821129018386915	0.5202133630633694	0	1.0	0.0
6401	0.003231589774001486	0.0007794942413761517	0.0006555627494695712	0.9952936768608747	None	0	0	0.2	6	0.7906976744186046	34	1.0	0.3488372093023256	20	15	24	0	0	0.5555555555555556	5	9	3.0	45	0.0	1.0	0.09747462888115474	0.5071919471534175	-0.09052303906971229	0.591404038119413	-0.09999922805357879	0.5000249808572196	0.7109604157937415	0.5331713989284292	0	1.0	0.0
3131	0.0011466137749290414	0.0005240714079843913	0.00011879380436054749	0.9991132488426075	None	0	0	0.4375	7	0.47619047619047616	10	0.4791666666666667	0.2857142857142857	11	6	11	3	0	0.75	6	8	1.5333333333333334	23	0.14285714285714285	0.375	0.014877281915866148	0.685341255282978	0.026377545325413098	0.5638892582550004	0.09999978179320851	0.5000005759491988	0.6002783601730117	0.5854362965337512	1.0	1.0	0.0
1310	None	None	None	None	None	0	0	0.16666666666666666	2	0.875	14	0.6666666666666666	0	0	0	17	0	0	0.3333333333333333	9	3	1.2	18	0.0	0.9333333333333333	0	0	0	0	0	0	0	0	0	0	0
5986	None	None	None	None	None	0.08333333333333333	1	0.19230769230769232	5	0.8108108108108109	30	0.8666666666666667	0.10810810810810811	7	4	31	0	0	0.5555555555555556	5	9	2.6	39	0.0	0.8235294117647058	0.06523192969187966	0.5150920293779125	0.031735903370412245	0.5960896621261813	0.4040406071291378	0.7041755139446486	0.8437863263091626	0.6080084864183424	0	1.0	0.0
3160	None	None	None	None	None	0	0	0.2	7	0.78	39	0.9629629629629629	0.34	23	17	28	0	0	0.6666666666666666	6	9	3.466666666666667	52	0.0	1.0	0.01689436921315817	0.6688629257752425	0.29133302313866594	0.711402489719591	-0.0971473288724466	0.8008262263993631	0.8571039078442966	0.7308434552991975	0	1.0	0.0
7046	0.000298197555197039	0.0002839009724015685	0.0001964205234958679	0.9951542064018079	None	0	0	0.2	6	0.7906976744186046	34	1.0	0.3023255813953488	18	13	26	0	0	0.5555555555555556	5	9	3.0	45	0.0	1.0	0.0551133201702392	0.5902266059203963	0.07886551789589827	0.5977928851707148	2.0185508655788824e-08	0.5051251900479515	0.5898585673609247	0.5647740202104082	0	1.0	0.0
6579	None	None	None	None	None	0.05	1	0.27906976744186046	12	0.6774193548387096	42	0.8888888888888888	0.3064516129032258	29	19	34	1	0	0.8888888888888888	8	9	4.266666666666667	64	0.016129032258064516	0.8771929824561403	0.06844551541409669	0.68025659344133	0.38566233313208925	0.6011307978810904	-0.009687206726532754	0.673135365725767	0.859692081779883	0.6523027935830251	0.9310344827586207	0.9655172413793104	0.0
1493	None	None	None	None	None	0.25	1	0.45454545454545453	5	0.6428571428571429	9	0.38095238095238093	0.6428571428571429	13	9	2	0	0	0.8571428571428571	6	7	1.0666666666666667	16	0.0	0.4	0.049504392269674825	0.5895367263206343	-0.03542512842838875	0.5803241159654654	0.02395501664664606	0.5351986212119783	0.5998815576110674	0.5684984441997147	0	1.0	0.0
6194	0.0011541924912263953	0.0008256494945491699	0.0005990981129402786	0.9949287925241982	None	0	0	0.2692307692307692	7	0.7027027027027027	26	0.8666666666666667	0.32432432432432434	17	12	21	0	0	0.5555555555555556	5	9	2.6	39	0.0	1.0	-0.03864767761486937	0.5117298209251557	-0.09038569905541773	0.5892164159747201	-0.018620671551869077	0.6657139216107788	0.5812600099952593	0.590372609275539	0	0.11764705882352941	0.0
1097	None	None	None	None	None	0	0	0.0851063829787234	4	0.9264705882352942	63	0.8641975308641975	0	0	0	69	10	0	1.0	9	9	4.666666666666667	70	0.07042253521126761	0.9538461538461539	0	0	0	0	0	0	0	0	0	0	0
5781	None	None	None	None	None	0	0	0.19444444444444445	7	0.7884615384615384	41	1.0	0.4230769230769231	28	22	25	0	0	0.6666666666666666	6	9	3.6	54	0.0	1.0	0.035354470337294185	0.5167431718384012	0.1300496722095535	0.5450060508307567	0.0048882215256614596	0.6698337656898373	0.6307122087607369	0.5789134537779912	0	1.0	0.0
3821	0.0015293916889100438	0.0007718782980790191	0.0005844030831573853	0.9949252264025221	None	0	0	0.25	7	0.6923076923076923	27	0.7592592592592593	0.3076923076923077	16	12	24	0	0	0.6666666666666666	6	9	2.7333333333333334	41	0.0	0.8888888888888888	1.7809806656353766e-18	0.5000000000000001	0.09987553894361023	0.5189054673266353	0.09986204392732566	0.501706372985771	0.6152867584073083	0.5068731884182649	0	0.9375	0.0
1575	None	None	None	None	None	0	0	0.42857142857142855	6	0.5263157894736842	10	0.6	0.3157894736842105	11	6	9	0	0	0.7142857142857143	5	7	1.4	21	0.0	0.25	0.015131151231696163	0.6528445726074855	0.007049743024037149	0.5837155895981165	0.09999997037597516	0.5000012626783706	0.6009256368418273	0.5801052731104419	0	0	0.0
4439	0.001712582391423444	0.001195967756530725	0.0009234508562991088	0.9947547819364864	None	0	0	0.20689655172413793	6	0.7804878048780488	32	0.9555555555555556	0.3902439024390244	21	16	21	0	0	0.5555555555555556	5	9	2.8666666666666667	43	0.0	1.0	1.379447999923439e-06	0.5008948427190572	-0.866263038779252	0.8195141127483972	0.007807388714514557	0.6783882479442662	0.9851827710013171	0.6801231259214057	0	1.0	0.0
6253	0.0007791050300418991	0.0007391314394335463	0.0005171638997864793	0.9947694713929239	None	0	0	0.23076923076923078	6	0.7222222222222222	26	0.8444444444444444	0.16666666666666666	10	6	27	0	0	0.5555555555555556	5	9	2.533333333333333	38	0.0	0.9696969696969697	0.14462421145260135	0.5767311256220564	0.06439364334922933	0.5386699887745423	-0.08067527348866163	0.5144079106344841	0.7174153151580838	0.5433910464370352	0	0.9	0.0
7388	0.0010652744847008642	0.0009181794249327222	-0.0006846711460824744	0.9948066791940087	None	0	0	0.2	5	0.7714285714285715	27	0.8222222222222222	0.22857142857142856	12	8	24	0	0	0.5555555555555556	5	9	2.466666666666667	37	0.0	1.0	-0.09972040787345386	0.5034383111227786	-0.08975156761689204	0.5499652288022606	0.3357343949627451	0.6708482735356218	0.8849195642072061	0.576584827983643	0	1.0	0.0
448	None	None	None	None	None	0	0	0.5	5	0.38461538461538464	5	0.625	0.15384615384615385	4	2	10	8	0	0.6666666666666666	6	4	1.0	15	0.36363636363636365	0.5	0.07690279801163842	0.5243826846957185	0.09835765298094036	0.5002388393674642	0.05723253539433835	0.5159914057822952	0.5421179794563007	0.5135426006255847	0.0	0	0.0
6169	0.011859298679387741	0.0030823001331590147	0.0029761230959314744	0.9963192416907053	None	0	0	0.2	6	0.7906976744186046	34	1.0	0.3488372093023256	20	15	24	0	0	0.5555555555555556	5	9	3.0	45	0.0	1.0	0.3027265007769027	0.5622301092180724	-0.27875859568258454	0.9968847995790674	0.2742260829815079	0.709414669897131	0.9431873101033954	0.9091830764823073	0	1.0	0.0
169	None	None	None	None	None	0	0	0.13333333333333333	6	0.8461538461538461	55	0.8271604938271605	0	0	0	66	8	0	1.0	9	9	4.466666666666667	67	0.058823529411764705	0.896551724137931	0	0	0	0	0	0	0	0	0	0	0
2396	None	None	None	None	None	0.25	1	0.5	5	0.6153846153846154	8	0.3125	0.6153846153846154	13	8	1	0	0	0.75	6	8	1.0	15	0.0	0.8888888888888888	0.09999999588800744	0.5000000440319794	0.002506911266877947	0.6668116408214247	-0.023061198097867566	0.5087422975325673	0.6400097477698533	0.5604341432434042	0	1.0	0.0
2122	None	None	None	None	None	0.3333333333333333	1	0.625	5	0.4	4	0.6	0.2	6	2	5	3	0	0.8	5	4	0.8	12	0.3	0.25	0.022141312180053545	0.5110304861151608	-0.09999933825411376	0.5010405367563977	0.06155828320843042	0.508282340400719	0.6658981762846532	0.506784887637458	1.0	1.0	0.0
866	None	None	None	None	None	0	0	0.15384615384615385	6	0.8214285714285714	46	0.7160493827160493	0	0	0	57	0	0	1.0	9	9	3.8666666666666667	58	0.0	0.6	0	0	0	0	0	0	0	0	0	0	0
434	None	None	None	None	None	0	0	0.047619047619047616	1	1.0	29	0.8857142857142857	0	0	0	30	0	0	0.7142857142857143	7	5	2.066666666666667	31	0.0	0.46153846153846156	0	0	0	0	0	0	0	0	0	0	0
2837	1.5455636112983604e-05	4.0776619487200004e-06	5.85648747151801e-10	0.9988226243859372	None	0	0	0.5	2	0.75	3	0.6	0.75	5	3	0	0	0	0.4	5	2	0.4	6	0.0	0	0.02016153333344566	0.5140440296546991	0.22970057988343168	0.6539149674354086	0.0030208864891355285	0.5468223552117234	0.7350521268534839	0.5728383785080623	0	1.0	0.0
1437	None	None	None	None	None	0	0	0.4	2	0.8	4	0.5833333333333334	0	0	0	6	12	0	0.75	3	4	0.4666666666666667	7	0.75	0.6666666666666666	0	0	0	0	0	0	0	0	0	0	0
174	None	None	None	None	None	0	0	0.018518518518518517	1	1.0	79	1.0	0.012658227848101266	1	1	79	0	0	1.0	9	9	5.4	81	0.0	1.0	0.0020452323717809672	0.5	0.052464128986369415	0.5	2.9319132194469166e-06	0.5	0.560362655322971	0.5	0	0	0.0
5619	0.00505965437666266	0.000273024152221147	0.00025856499374251674	0.9920024194042305	None	0.25	1	0.4	4	0.7692307692307693	10	0.23809523809523808	0.7692307692307693	14	10	0	0	0	0.7777777777777778	7	9	1.0	15	0.0	1.0	7.902762784127648e-27	0.5000000018323026	-0.00993192972680022	0.5024669758964478	-0.09987136805377017	0.5005601830377546	0.6104542400231882	0.5010090589700218	0	1.0	0.0
6820	None	None	None	None	None	0	0	0.2	6	0.7906976744186046	34	1.0	0.4418604651162791	24	19	20	0	0	0.5555555555555556	5	9	3.0	45	0.0	1.0	0.08401036364353485	0.5364512368815338	0.05064882715899999	0.6174499143401991	-0.024599881098785203	0.5828282006124752	0.6227546491329907	0.5792590007686274	0	0	0.0
7498	1.250559641618375e-05	3.0039662671381546e-06	1.6204973568555114e-07	0.9958337061074816	None	0	0	0.3333333333333333	11	0.6170212765957447	29	0.9074074074074074	0.2127659574468085	18	10	30	1	0	0.6666666666666666	6	9	3.2666666666666666	49	0.017857142857142856	0.8837209302325582	-0.05984509679015888	0.6132477821456118	0.12785705349543677	0.5943555082872627	7.902762784127648e-27	0.5000000000000001	0.6824466231065763	0.5697901724782419	0.4444444444444444	0.4444444444444444	0.0
6481	0.013735841983890629	0.0006881670484400771	0.0006456841270517276	0.994806120852856	None	0	0	0.25	6	0.7352941176470589	25	0.8	0.3235294117647059	15	11	20	0	0	0.5555555555555556	5	9	2.4	36	0.0	0.9032258064516129	-0.09998620028308144	0.500108585879623	0.08323567962013405	0.5687514044549481	0.01951095656011297	0.6520188897755723	0.6978392476813688	0.5748595428496401	0	0.8	0.0
5432	0.010686759284572887	0.0037860063195608268	-4.6033400274388584e-05	0.9951587173671681	None	0	0	0.18181818181818182	4	0.8064516129032258	25	0.7333333333333333	0.2903225806451613	12	9	20	0	0	0.5555555555555556	5	9	2.2	33	0.0	0.8571428571428571	0.07950615958820444	0.6602673372141679	0.061550786988813756	0.5742418188783777	0.0801585275977085	0.8620238830154144	0.5991772586341734	0.7174718941434254	0	1.0	0.0
1349	None	None	None	None	None	0	0	0.36363636363636365	4	0.5714285714285714	8	0.45714285714285713	0.14285714285714285	5	2	10	1	0	0.7142857142857143	5	7	1.0666666666666667	16	0.047619047619047616	0.5	-0.09925413237044971	0.5032863311805194	-0.04444483998898015	0.5013234087767219	-0.09999978415226882	0.5000005903759692	0.5644917531714077	0.5015367887433345	1.0	1.0	0.0
379	None	None	None	None	None	0	0	0.5	4	0.4444444444444444	4	0.55	0	0	0	10	13	0	0.8	4	5	0.7333333333333333	11	0.5416666666666666	0.6666666666666666	0	0	0	0	0	0	0	0	0	0	0
6436	0.0008638615737633357	0.0006607063810652855	0.00040546995427347913	0.9948614371063187	None	0	0	0.28	7	0.6857142857142857	24	0.8222222222222222	0.4	19	14	17	0	0	0.5555555555555556	5	9	2.466666666666667	37	0.0	1.0	0.03499982970708582	0.6616839933777307	1.6019259878772483e-06	0.5002010008555108	-0.019355811921932902	0.5073367056784707	0.589625617501348	0.5581490774166162	0	1.0	0.0
5549	0.0012829082573203832	0.0010561743103825764	0.0007496432264024166	0.9947667727093303	None	0	0	0.19230769230769232	5	0.7837837837837838	29	0.8666666666666667	0.2972972972972973	15	11	23	0	0	0.5555555555555556	5	9	2.6	39	0.0	0.9411764705882353	2.0413064867996537e-23	0.5	5.394123482009827e-13	0.5000000000040984	0.0428651496518888	0.5123965208869824	0.550345871340171	0.5041329264878154	0	1.0	0.0
715	None	None	None	None	None	0	0	0.4	2	0.6	3	0.5833333333333334	0.4	3	2	3	1	0	0.3333333333333333	6	2	0.4666666666666667	7	0.1111111111111111	0.4	-0.09948567049384441	0.5011929132231323	4.140404578921867e-14	0.5000000004534124	2.523091834868558e-11	0.5000000054754941	0.6151422954371746	0.5003976403879903	1.0	1.0	0.0
4717	0.0005047187330594411	7.250504329837634e-05	4.576587205346448e-05	0.9940739923943251	None	0	0	0.2631578947368421	5	0.6923076923076923	18	0.7777777777777778	0.19230769230769232	8	5	19	0	0	0.4444444444444444	4	9	1.8666666666666667	28	0.0	1.0	7.902762784127648e-27	0.5	-0.010067242990187329	0.6825146425379023	-0.09999977436473619	0.5000027672299038	0.6160667672100273	0.5634365783401977	0	1.0	0.0
5016	0.0015732878875146	0.0007831534291428061	0.000578933960780421	0.9949840814569106	None	0.09090909090909091	1	0.2	5	0.8	28	0.8222222222222222	0.22857142857142856	12	8	24	0	0	0.5555555555555556	5	9	2.466666666666667	37	0.0	1.0	2.746023335461862e-05	0.505306819390003	-0.10712704473465715	0.5729216650057773	0.09992477668287778	0.5002060883611777	0.699687548650671	0.5262952155430155	0	0	0.0
6608	0.0004191821985155667	0.00028088038119443876	0.00019947129432223258	0.9954228506450798	None	0	0	0.21875	7	0.7391304347826086	34	0.8888888888888888	0.21739130434782608	15	10	32	0	0	0.6666666666666666	6	9	3.2	48	0.0	1.0	0.00031198808342022095	0.5005975715827692	0.1462600458023405	0.5633466147348065	0.08282256860639074	0.7354922064793249	0.659764510183049	0.605062675016042	0	0.8666666666666667	0.0
3241	0.00017957124404829593	2.4688583941515184e-06	2.466952990769323e-06	0.9999978513806038	None	0	0	0.5	3	0.7142857142857143	5	0.5625	0.7142857142857143	8	5	0	1	0	0.25	8	2	0.6	9	1.0	0.8571428571428571	0.07676555604728096	0.650471722842374	0.03446088909578918	0.6284375903103037	0.08268473394027268	0.5206398720245691	0.5613534133914239	0.6010271064526287	0.875	1.0	0.0
4986	0.0008289558814052458	0.0006604216191992078	0.000475915854004735	0.99651494834761	None	0.06666666666666667	1	0.21875	7	0.7608695652173914	35	0.8888888888888888	0.21739130434782608	15	10	32	0	0	0.6666666666666666	6	9	3.2	48	0.0	0.9302325581395349	-0.053344492053245526	0.5238744148095312	0.013066948395567445	0.5530736652596282	-0.08386177453911638	0.6349705103403913	0.6104473202802162	0.5713650561763639	0	0.9333333333333333	0.0
2620	0.00019083173347647357	2.5932889599989594e-06	2.5837625896250505e-06	0.9983209609496166	None	0.2	1	0.46153846153846156	6	0.47058823529411764	8	0.35185185185185186	0.29411764705882354	11	5	7	0	0	0.6666666666666666	6	9	1.2666666666666666	19	0.0	0.5	-0.0998274844007445	0.5056477723548296	0.03152839515019753	0.5718935497333125	0.04611027904398994	0.505723295245095	0.6586008626382569	0.5278932785162002	0	1.0	0.0
6328	0.005445248029365997	0.0010446826814434608	0.0010398335156420232	0.9948062292818708	None	0.25	1	0.4	4	0.7692307692307693	10	0.23809523809523808	0.7692307692307693	14	10	0	0	0	0.7777777777777778	7	9	1.0	15	0.0	1.0	0.09258909068415955	0.5048988049610301	0.02369757865533831	0.5674053315972729	0.15111862152804076	0.5630419807071781	0.6267260775550022	0.545241394421996	0	1.0	0.0
4025	0.0010556604329887815	0.00034250743872933284	0.00020824952962664813	0.9948808196549526	None	0	0	0.22727272727272727	5	0.7333333333333333	22	0.7111111111111111	0.26666666666666666	11	8	20	0	0	0.5555555555555556	5	9	2.1333333333333333	32	0.0	0.8888888888888888	-0.08438223353320033	0.6524411465808836	0.0006203514665390371	0.5052305506622725	0.0655679502401196	0.5765769992004751	0.6455947671741392	0.579279336490813	0	0	0.0
5947	0.011797512325902489	0.00899700109537519	0.008995933445462926	0.989044163447653	None	0.25	1	0.4	4	0.7692307692307693	10	0.23809523809523808	0.7692307692307693	14	10	0	0	0	0.7777777777777778	7	9	1.0	15	0.0	1.0	-0.0999968989462797	0.5008800280776804	0.03254920083773096	0.5461598141998061	0.34463510236507094	0.5015167449344672	0.8654302840279176	0.516223771438559	0	0.9285714285714286	0.0
1848	None	None	None	None	None	0	0	0.42857142857142855	3	0.75	6	0.3333333333333333	0.75	8	6	1	4	0	0.8333333333333334	5	6	0.6666666666666666	10	1.0	0.4	-0.04438832822206822	0.5014251674979228	-0.019576695425969404	0.6522924056252483	-0.02176427132605142	0.5097201824414415	0.5709235648542631	0.5559083436345372	1.0	1.0	0.0
4937	0.006443710532320386	0.0015275049731493196	0.001461893347386768	0.9963003477005364	None	0	0	0.18181818181818182	6	0.8085106382978723	38	0.9074074074074074	0.3191489361702128	20	15	28	0	0	0.6666666666666666	6	9	3.2666666666666666	49	0.0	0.9090909090909091	0.3149181673230429	0.9999999999997773	4.7090294138316254e-05	0.502355537701199	-0.07054009362704303	0.6389255861841325	0.9257607461303883	0.9999500424268214	0	1.0	0.0
7532	0.005183129708896542	0.0019454969427292388	0.001540011147267225	0.9954352871001112	None	0	0	0.21428571428571427	6	0.7692307692307693	30	0.9111111111111111	0.41025641025641024	21	16	19	2	0	0.5555555555555556	5	9	2.7333333333333334	41	0.05405405405405406	0.9444444444444444	0.5988322154558385	0.5290384821996862	-0.09999998712911433	0.6659079466344606	0.045708767905561914	0.5401525906558347	0.9519365265950873	0.579890899690142	1.0	1.0	0.0
6552	0.001163057649132392	0.0005089910344169523	0.0003619578040921206	0.9952652599052025	None	0	0	0.21428571428571427	6	0.7692307692307693	30	0.9111111111111111	0.3333333333333333	18	13	22	0	0	0.5555555555555556	5	9	2.7333333333333334	41	0.0	1.0	0.20857104664150086	0.5454342653716701	0.004957878435397119	0.593518657577621	0.05244999601961	0.5	0.6915282133198966	0.5465952726475058	0	1.0	0.0
6027	0.000902445885843802	0.0008046845292677767	0.0005811572537969107	0.9949785741573135	None	0	0	0.2	5	0.7714285714285715	27	0.8222222222222222	0.34285714285714286	16	12	20	0	0	0.5555555555555556	5	9	2.466666666666667	37	0.0	1.0	-0.09999999764131833	0.5000000093821934	0.062388702544391404	0.5609204065582916	0.00692198134656438	0.5782478365737712	0.6751354863753148	0.546571537144718	0	0	0.0
7444	0.0016894325030379033	3.883438432398673e-05	-3.773098155509303e-05	0.9947183494591333	None	0.09090909090909091	1	0.20833333333333334	5	0.7941176470588235	27	0.8	0.20588235294117646	11	7	24	0	0	0.5555555555555556	5	9	2.4	36	0.0	0.967741935483871	2.184350190732519e-09	0.5000000296911766	0.36065311721792964	0.6131155470997508	-0.0999999999843533	0.5000000013450203	0.8785122879425091	0.5382938174412241	0	1.0	0.0
2236	None	None	None	None	None	0.2	2	0.4782608695652174	11	0.4375	14	0.41975308641975306	0.28125	18	9	15	2	0	1.0	9	9	2.2666666666666666	34	0.08	0.46153846153846156	8.887205135754354e-14	0.5000000001471913	0.0001093839104154067	0.585173492291781	-0.0305017608585057	0.6217309245926667	0.5734606695705268	0.569623825632424	1.0	1.0	0.0
1647	None	None	None	None	None	0	0	0.4074074074074074	11	0.5263157894736842	20	0.8888888888888888	0.34210526315789475	23	13	16	0	0	0.5555555555555556	9	5	2.6666666666666665	40	0.0	0.8571428571428571	6.223171007523588e-05	0.5163014359901247	0.10081401039915483	0.6023634827116758	-0.03433468777298975	0.5135435934573858	0.6327529312256751	0.5444439928106883	0	1.0	0.0
7367	0.001341654818056359	0.0007573178462877313	0.0005224515009708023	0.9948708730944393	None	0.08333333333333333	1	0.23076923076923078	6	0.7837837837837838	29	0.8666666666666667	0.35135135135135137	18	13	20	0	0	0.5555555555555556	5	9	2.6	39	0.0	1.0	9.238810070473798e-23	0.5	0.03049921717494771	0.5057026977672333	0.05709955735152401	0.5285656449340217	0.5580391445021733	0.5114312511179743	0	1.0	0.0
5904	None	None	None	None	None	0	0	0.2	6	0.7906976744186046	34	1.0	0.4883720930232558	26	21	18	0	0	0.5555555555555556	5	9	3.0	45	0.0	1.0	0.21909638934076842	0.7359047000693338	0.04561780218734017	0.5600584736446138	-0.09360596688413295	0.5431353227433153	0.7814193580111725	0.6176818524532179	0	0	0.0
2632	None	None	None	None	None	0.3333333333333333	5	0.48484848484848486	16	0.5106382978723404	24	0.6049382716049383	0.3404255319148936	32	16	16	0	0	1.0	9	9	3.2666666666666666	49	0.0	1.0	0.01937658716329867	0.6610552687349909	5.009864169330875e-07	0.5022897554497042	-0.08107781811050234	0.5685548804707262	0.6115045787298323	0.5787650042848332	0	0.9375	0.0
3520	0.0026523250875158445	0.00037682391838661137	-0.00034950998139739246	0.9913225955864824	None	0.16666666666666666	1	0.42857142857142855	6	0.631578947368421	12	0.5833333333333334	0.5789473684210527	17	11	3	0	0	1.0	6	6	1.4	21	0.0	0.13333333333333333	-0.31522925889624825	0.9702022923928083	0.08547556343303972	0.7653179656486488	0.004242747280113634	0.5740328947341715	0.9064969686756532	0.8394964044519982	0	1.0	0.0
3204	3.715769911792163e-05	6.242836561602274e-07	-8.10372539456696e-08	0.99998521229275	None	0	0	0.5	2	0.6666666666666666	2	0.625	0.6666666666666666	4	2	0	1	0	0.5	2	4	0.3333333333333333	5	0.5	0	0.09991959690837293	0.5001735101118973	0.014863053778508356	0.6857539972236574	0.07397155593484067	0.6003057168847235	0.5933316148385598	0.5977082821977312	0.75	1.0	0.0
1872	None	None	None	None	None	0	0	0.8	4	0.2	1	0.5833333333333334	0	0	0	6	10	0	0.75	4	3	0.4666666666666667	7	0.625	0.6666666666666666	0	0	0	0	0	0	0	0	0	0	0
2576	0.00013008324676183874	2.113863411702579e-06	-2.074316494696607e-06	0.9999980365198757	None	0	0	0.35294117647058826	6	0.6521739130434783	15	0.46296296296296297	0.17391304347826086	6	4	18	13	0	0.6666666666666666	9	6	1.6666666666666667	25	0.34210526315789475	0.4	0.30880949114915107	0.5260894713991451	-0.0999875900713639	0.500023333170229	0.1212062436353302	0.5289991303667155	0.8420789904307429	0.5183811236927804	1.0	1.0	0.0
5712	None	None	None	None	None	0	0	0.2	6	0.7906976744186046	34	1.0	0.4418604651162791	24	19	20	0	0	0.5555555555555556	5	9	3.0	45	0.0	1.0	0.060920090660087134	0.5284167327104684	0.00031528603173348305	0.5273120167431319	-0.09826711687871155	0.5492147945019523	0.6537035398734985	0.5349964421565266	0	1.0	0.0
1076	None	None	None	None	None	0	0	0.15789473684210525	3	0.8461538461538461	22	0.3888888888888889	0	1	0	26	0	0	0.8888888888888888	8	9	1.8666666666666667	28	0.0	0.17391304347826086	0	0	0	0	0	0	0	0	0	0	0
3068	0.005183832383948261	0.00048239189145320545	0.00026547463662479436	0.9883543054540024	None	0	0	0.3333333333333333	2	0.8571428571428571	6	0.36	0.8571428571428571	8	6	0	1	0	1.0	5	5	0.6	9	0.5	0	0.04536902980832517	0.6054652713300074	7.902762784127648e-27	0.5	0.295470819042153	0.5843279931823405	0.787202084471766	0.5637229254415118	1.0	1.0	0.0
1322	None	None	None	None	None	0	0	0.13333333333333333	2	0.9	18	0.6111111111111112	0	0	0	21	9	0	0.4444444444444444	9	4	1.4666666666666666	22	0.1956521739130435	0.8421052631578947	0	0	0	0	0	0	0	0	0	0	0
3687	0.002877167778946432	0.0013203075481900415	0.0011546924382517252	0.9958710377915094	None	0	0	0.22580645161290322	7	0.7727272727272727	34	0.8518518518518519	0.3409090909090909	20	15	25	0	0	0.6666666666666666	6	9	3.066666666666667	46	0.0	1.0	0.04879403423037773	0.5268422027407037	0.036906225408673186	0.5703274360430619	0.09938502759300065	0.5116111113394088	0.5661489164012844	0.5363617053617487	0	1.0	0.0
7283	0.0018586880425168339	0.0009890789939912032	0.0006466535333436399	0.9945617264101508	None	0	0	0.20689655172413793	6	0.7804878048780488	32	0.9555555555555556	0.3902439024390244	21	16	21	0	0	0.5555555555555556	5	9	2.8666666666666667	43	0.0	1.0	0.09994088835316665	0.6591459851346041	-0.09359356687806739	0.5211923678918666	-0.057693955619243384	0.5856257347291625	0.6998371304119707	0.5898650319608841	0	1.0	0.0
947	None	None	None	None	None	0	0	0.6	3	0.2	1	0.5833333333333334	0.2	3	1	3	2	0	0.75	4	3	0.4666666666666667	7	0.25	0	6.852587418658701e-07	0.5000239015855215	0.07096807495258123	0.5850575210795506	0.01474444530898473	0.5031194880016716	0.576882871637721	0.529643858816807	1.0	1.0	0.0
892	None	None	None	None	None	0	0	0.6666666666666666	2	0.5	1	0.6666666666666666	0	0	0	3	5	0	0.6666666666666666	3	2	0.26666666666666666	4	0.5	0	0	0	0	0	0	0	0	0	0	0	0
6219	0.014173814369812078	0.0009746977295903893	-0.0009634640477526993	0.9956271905823253	None	0	0	0.21875	7	0.7555555555555555	34	0.8703703703703703	0.3333333333333333	20	15	26	0	0	0.6666666666666666	6	9	3.1333333333333333	47	0.0	0.975609756097561	0.05823113327329236	0.5603232580434173	0.1315965637410149	0.5625700485226276	0.17146062639354437	0.6310550928053852	0.6260688212464872	0.5850662774333394	0	1.0	0.0
4538	0.0037293744279982247	0.001099291871223831	0.0010746807310900379	0.995299172987338	None	0.07142857142857142	1	0.23333333333333334	7	0.7441860465116279	32	1.0	0.2558139534883721	16	11	28	0	0	0.5555555555555556	5	9	3.0	45	0.0	1.0	0.17766406726964484	0.5472459242052133	-0.09999999090006437	0.5000002746279115	0.3228614635245678	0.7098591466896368	0.8531619980565565	0.5893833538215468	0	0.9375	0.0
2883	4.6721492534728974e-05	6.571438265576487e-08	6.487061344199495e-08	0.9999847473003008	None	0	0	0.3	6	0.6296296296296297	17	0.4603174603174603	0.037037037037037035	2	1	26	11	0	0.7777777777777778	9	7	1.9333333333333333	29	0.2	0.5217391304347826	-0.05893582221954642	0.5014246288201197	2.006378198666328e-08	0.5000000318433752	0.09999999992255143	0.5000000001274103	0.6583689610725404	0.5004748880725708	1.0	1.0	0.0
1939	None	None	None	None	None	0	0	1.0	3	0.0	0	0.6666666666666666	0	3	0	0	1	0	0.6666666666666666	2	3	0.26666666666666666	4	1.0	1.0	0	0	0	0	0	0	0	0	0	0	0
2801	0.0034242471452938664	0.00033087753927884286	8.10481939561399e-05	0.9906906513027215	None	0.2	1	0.38461538461538464	5	0.6470588235294118	11	0.5428571428571428	0.5882352941176471	15	10	3	0	0	0.7142857142857143	7	5	1.2666666666666666	19	0.0	0.42857142857142855	3.361629528783764e-05	0.5036012929475486	-0.0010518357241834039	0.6636644973420653	0.11189479523056534	0.5362868572838214	0.6292630260024191	0.5695034057491527	0	1.0	0.0
2634	None	None	None	None	None	0	0	0.2692307692307692	7	0.7222222222222222	26	0.7037037037037037	0.5	25	18	12	0	0	0.6666666666666666	6	9	2.533333333333333	38	0.0	0.5	1.9140193172771326e-06	0.5000019872973457	-0.041267910136650834	0.5123333382421692	-0.09999433809769684	0.5003785803989794	0.6010521958621762	0.5042387012256605	0	1.0	0.0
7053	None	None	None	None	None	0.05555555555555555	1	0.20512820512820512	8	0.7678571428571429	43	0.8055555555555556	0.26785714285714285	21	15	36	0	0	0.8888888888888888	8	9	3.8666666666666667	58	0.0	0.88	-0.09999970214117092	0.5000061826065529	-0.03479595461442581	0.521218702950221	0.00010046396754861717	0.504240168266318	0.6022648072023118	0.5084918190801491	0	1.0	0.0
1993	None	None	None	None	None	0	0	0.5	3	0.6666666666666666	4	0.5714285714285714	0.6666666666666666	7	4	0	1	0	0.2857142857142857	7	2	0.5333333333333333	8	1.0	0.6666666666666666	0.00012954039348715894	0.501749635047148	0.4903019847310185	0.5825992983514614	0.07412697601931227	0.7196744559305067	0.892184750547784	0.6053401566092912	1.0	1.0	0.0
5078	0.0013747976721299577	0.0002230168161053209	-0.00012114695483118364	0.9999733446696654	None	0	0	0.2631578947368421	5	0.7307692307692307	19	0.7777777777777778	0.34615384615384615	12	9	15	0	0	0.4444444444444444	4	9	1.8666666666666667	28	0.0	0.96	-0.0045598511108819505	0.5025336305562765	0.04651477384041032	0.58821946272223	0.26105119408863653	0.5482156563213006	0.75814108811711	0.5465488129158944	0	1.0	0.0
277	None	None	None	None	None	0	0	0.018518518518518517	1	1.0	79	1.0	0	0	0	80	0	0	1.0	9	9	5.4	81	0.0	1.0	0	0	0	0	0	0	0	0	0	0	0
331	None	None	None	None	None	0	0	0.75	3	0.3333333333333333	1	0.8333333333333334	0	2	0	2	5	0	0.6666666666666666	2	3	0.3333333333333333	5	0.8333333333333334	0.6666666666666666	0	0	0	0	0	0	0	0	0	0	0
640	None	None	None	None	None	0	0	0.3333333333333333	4	0.6666666666666666	10	0.37777777777777777	0.13333333333333333	4	2	12	16	0	0.5555555555555556	9	5	1.1333333333333333	17	0.6153846153846154	0.5	0.07970063393292673	0.5786457423912285	0.09997194453360753	0.6065735310932202	1.5905185386259537e-05	0.5001445501731774	0.6064762778630464	0.5622361032938089	0.0	0	0.0
6231	0.0037391399431313203	0.0002186372139163365	-0.00021021224391165545	0.9948892458835752	None	0.25	1	0.4	4	0.75	9	0.25925925925925924	0.75	13	9	0	0	0	0.6666666666666666	6	9	0.9333333333333333	14	0.0	1.0	2.0663403457369287e-08	0.5000017276378298	1.8601306925405874e-11	0.5018984330819043	0.09999999110793736	0.5000000089352401	0.6157161065850679	0.5006333925871148	0	1.0	0.0
2477	None	None	None	None	None	0.3333333333333333	1	0.5	4	0.6666666666666666	6	0.4074074074074074	0.6666666666666666	10	6	0	0	0	0.3333333333333333	9	3	0.7333333333333333	11	0.0	1.0	0.09048071200444294	0.5325241634790223	0.09999868193110792	0.500001735552444	0.07153932296010539	0.5755877313366636	0.5315358982544335	0.5361844567086649	0	1.0	0.0
3578	0.0013215026773890268	3.771681254426598e-05	-1.6032631240977107e-05	0.9945604017877816	None	0	0	0.2	6	0.7674418604651163	33	1.0	0.16279069767441862	12	7	32	0	0	0.5555555555555556	5	9	3.0	45	0.0	1.0	0.234698670929221	0.7691906037196607	-0.09030039222008375	0.5343916636293058	0.03737161766203886	0.5671541333738049	0.7835815806812879	0.6311748081916109	0	0	0.0
3501	0.0011840704422719987	0.0007048624512824329	0.000571371380094884	0.9953877937409652	None	0	0	0.2	6	0.7906976744186046	34	1.0	0.3488372093023256	20	15	24	0	0	0.5555555555555556	5	9	3.0	45	0.0	1.0	0.0046365730043304906	0.599205782826916	-0.2276640769525466	0.9999999993505495	-0.04047015456355868	0.5308129901368714	0.7553433050823323	0.9992736993033949	0	0.95	0.0
6050	None	None	None	None	None	0	0	0.25	8	0.7333333333333333	33	0.8703703703703703	0.4222222222222222	25	19	21	0	0	0.6666666666666666	6	9	3.1333333333333333	47	0.0	0.975609756097561	7.902762784127648e-27	0.5	4.92544104964532e-06	0.5001271938176772	-0.09999995590721714	0.5000402063698887	0.6157172832127173	0.5000558000632338	0	1.0	0.0
1759	None	None	None	None	None	0	0	0.7142857142857143	5	0.25	2	0.5	0.125	5	1	4	6	0	0.8	5	4	0.6666666666666666	10	0.75	0.5	0.00033493731183724656	0.5071385768433445	-0.09999998777802427	0.500002039181028	-0.037480931253422965	0.5100816443552891	0.603272384687953	0.5057411183624696	1.0	0.8	0.25056433628465485
2944	7.530596822509129e-08	6.132681687111638e-08	-4.354521016813883e-08	0.9999834827753502	None	0	0	0.4	2	0.6	3	0.5833333333333334	0	0	0	6	12	0	0.3333333333333333	6	2	0.4666666666666667	7	0.75	0.4	0	0	0	0	0	0	0	0	0	0	0
7187	0.01011075999710569	0.0021477878385097082	-0.001226068941063138	0.9894385379884274	None	0.25	1	0.4	4	0.7692307692307693	10	0.23809523809523808	0.7692307692307693	14	10	0	0	0	0.7777777777777778	7	9	1.0	15	0.0	1.0	-0.09977031947052016	0.5932512950140555	7.902762784127648e-27	0.5000000010441252	0.36149698202247604	0.5451259142484731	0.8789136065675921	0.5464009922013997	0	1.0	0.0
2732	0.0011626901189422025	4.2389908926520404e-05	2.446266007034647e-05	0.9950322920488551	None	0.25	1	0.5	5	0.46153846153846156	6	0.6	0.3076923076923077	8	4	6	9	0	1.0	5	5	1.0	15	0.75	0	0.011805104397590032	0.5201958900679851	0.11610723306389434	0.9996005530537488	0.07252353793131619	0.5321969724032372	0.6559559685520165	0.935732443879487	1.0	1.0	0.020646772429645775
2295	None	None	None	None	None	0.2857142857142857	4	0.5	15	0.4883720930232558	21	0.5555555555555556	0.32558139534883723	28	14	16	3	0	1.0	9	9	3.0	45	0.13636363636363635	0.8888888888888888	-0.01646147895078459	0.5029663056408282	0.036097246157020244	0.5824156005874953	0	0.5	0.5554803913748741	0.5286820575192418	1.0	1.0	0.0
153	None	None	None	None	None	0.1111111111111111	1	0.35	7	0.5925925925925926	16	0.4603174603174603	0.1111111111111111	6	3	22	14	0	0.7777777777777778	7	9	1.9333333333333333	29	0.3111111111111111	0.5	0.1	0.5738432561216615	6.054363796308488e-05	0.5001707901317272	0.08560207503798353	0.5232758349364632	0.6052849900887878	0.532570720852	0.0	0	0.0
3559	0.0001517168126584105	6.28660999821242e-06	3.3748502821946998e-06	0.9950062923513231	None	0	0	0.2	6	0.7674418604651163	33	1.0	0.023255813953488372	6	1	38	0	0	0.5555555555555556	5	9	3.0	45	0.0	1.0	0.09962146817243216	0.501280840851089	0.002488192654978494	0.6672140636246966	0.05534874623427065	0.6078498477226132	0.6396467966766581	0.59379414661996	0	0.8333333333333334	0.0
4577	8.303448080848099e-05	6.271061225247369e-08	-5.93013574031771e-08	0.9999983836188399	None	0	0	0.6	3	0.6	3	0.5833333333333334	0.6	6	3	0	1	0	0.3333333333333333	6	2	0.4666666666666667	7	1.0	0.8	0.015257190277432529	0.6444153702973957	8.400820545033494e-09	0.5	0.09998212695149179	0.5000198142155206	0.6149908324390128	0.5493933360033927	1.0	1.0	0.0
6664	0.012347561124530743	0.011596359913778158	0.011574907598363451	0.9934403516650778	None	0.25	1	0.4	4	0.7692307692307693	10	0.23809523809523808	0.7692307692307693	14	10	0	0	0	0.7777777777777778	7	9	1.0	15	0.0	1.0	-0.09999067419426438	0.500419730691149	0.026950431667256813	0.5306221227420633	0.3607430579343976	0.5209099035561883	0.8737707990336934	0.5173271696139455	0	1.0	0.0
2789	0.0013850559471486254	0.0004774041192830001	-0.0004681382474063116	0.998137533582924	None	0	0	0.21875	7	0.7391304347826086	34	0.8888888888888888	0.1956521739130435	14	9	33	0	0	0.6666666666666666	6	9	3.2	48	0.0	1.0	0.09922354364500738	0.5030258143737869	1.0505795368306677e-13	0.5000018808763816	-0.058995932848648944	0.5615513726751336	0.6567287873245035	0.5216174770624189	0	1.0	0.0
2361	None	None	None	None	None	0.2857142857142857	2	0.5294117647058824	9	0.391304347826087	9	0.3968253968253968	0.13043478260869565	9	3	15	10	0	0.7777777777777778	7	9	1.6666666666666667	25	0.35714285714285715	0.19047619047619047	0.08456460650791833	0.5791999448420311	2.838002378073372e-16	0.5000051651544122	-0.09999414719661734	0.5000099596958214	0.6801146152970715	0.5266040553872648	0.5555555555555556	0.8888888888888888	0.0
2959	6.3856980153300355e-09	6.127680695177277e-09	-9.595150341524928e-10	0.9999985764113674	None	0.2	1	0.3333333333333333	4	0.8	12	0.20987654320987653	0.8	16	12	0	0	0	1.0	9	9	1.1333333333333333	17	0.0	1.0	-0.0006490011533942207	0.6803784036440182	-0.04079899423128138	0.5164660478060757	0.00011045791696182107	0.5011792318396702	0.5913662917755558	0.5684112683453678	0	1.0	0.0
1884	None	None	None	None	None	0	0	0.5	1	1.0	1	1.0	1.0	2	1	0	0	0	0.3333333333333333	3	1	0.2	3	0.0	0	0.31570526584563086	0.5578986779921539	2.3469286810553223e-07	0.5000000371414328	-0.06586919917550743	0.517349816315914	0.8410304828101912	0.5251508850612616	0	0	0.0
3804	0.0006417319345781599	0.0005081379159308527	0.00035208846938941554	0.9948438724240731	None	0.07692307692307693	1	0.20689655172413793	6	0.7804878048780488	32	0.9555555555555556	0.1951219512195122	13	8	29	0	0	0.5555555555555556	5	9	2.8666666666666667	43	0.0	1.0	0.03182011691680879	0.5732688076404027	0.08794137128072149	0.5474900599038879	-0.03687721612088067	0.5288275381335469	0.6288104305331006	0.5499307903274333	0	1.0	0.0
3262	0.0008604058091023993	0.00011291134666947976	0.00010968375598277475	0.999585483185099	None	0.25	1	0.36363636363636365	4	0.7857142857142857	11	0.2222222222222222	0.7857142857142857	15	11	0	0	0	0.8888888888888888	8	9	1.0666666666666667	16	0.0	1.0	0.026122578425710495	0.514174220117137	-0.09994151604875659	0.5002861206745125	-0.09959640744814731	0.5046222054425474	0.6428198343792484	0.5063618155721937	0	0.2	0.0
3472	0.0015838335634616447	0.0008087276096338188	0.0006037824450392568	0.9949262191600126	None	0	0	0.2	5	0.7714285714285715	27	0.8222222222222222	0.34285714285714286	16	12	20	0	0	0.5555555555555556	5	9	2.466666666666667	37	0.0	1.0	0.09869395984987264	0.5011385420975671	-0.004160249803138905	0.6726040499498461	0.09844755580722228	0.6890588730183617	0.6494496638970426	0.6240453712507559	0	1.0	0.0
1270	None	None	None	None	None	0.125	1	0.2222222222222222	4	0.8	20	0.7714285714285715	0	0	0	26	7	0	0.7142857142857143	5	7	1.8	27	0.125	0.34782608695652173	0	0	0	0	0	0	0	0	0	0	0
5251	None	None	None	None	None	0	0	0.21875	7	0.7608695652173914	35	0.8888888888888888	0.45652173913043476	27	21	20	0	0	0.6666666666666666	6	9	3.2	48	0.0	1.0	-0.03800826770863207	0.514054926192044	0.09179027738265043	0.5046403224331701	-0.023998102034909034	0.5184642502789514	0.6421604330518322	0.5123880429088064	0	1.0	0.0
5730	0.01907056961323665	0.00118103761987695	-7.324678518249535e-05	0.9748088733177184	None	0.25	1	0.4	4	0.7692307692307693	10	0.23809523809523808	0.7692307692307693	14	10	0	0	0	0.7777777777777778	7	9	1.0	15	0.0	1.0	1.747378796740664e-12	0.5072751488520999	6.812209122292343e-07	0.5000329688942708	0.09375874999698844	0.6702415890049822	0.6085903904841975	0.5612337854266847	0	1.0	0.0
6980	0.001032174754162806	0.0004025481485957678	0.00028584806159498975	0.9953013639420043	None	0	0	0.25	6	0.7272727272727273	24	0.7777777777777778	0.30303030303030304	15	10	19	0	0	0.5555555555555556	5	9	2.3333333333333335	35	0.0	1.0	0.020919689190931894	0.5866952625703813	0.1615777819576571	0.5811965589573332	0.19981388453534685	0.5814056236400741	0.6554033406579234	0.5831013790016747	0	1.0	0.0
4315	0.0013711728396233985	0.00040317316845600647	0.00031603895594155084	0.9947851440304155	None	0	0	0.2727272727272727	6	0.6774193548387096	21	0.7333333333333333	0.22580645161290322	11	7	21	0	0	0.5555555555555556	5	9	2.2	33	0.0	1.0	0.028076125376031724	0.552379351212427	0.02350528130010349	0.5126856336813085	0.09999998726471651	0.5000000680362574	0.5853012004670126	0.5217398375021041	0	0.9090909090909091	0.0
5495	None	None	None	None	None	0	0	0.3181818181818182	7	0.6129032258064516	19	0.7333333333333333	0.41935483870967744	20	13	12	0	0	0.5555555555555556	5	9	2.2	33	0.0	0.8571428571428571	-0.020792456464467444	0.5092340594294925	0.03163665544259899	0.5991389978779852	-0.022903061804643715	0.5119623110540461	0.5647299061312122	0.5404677636290063	0	1.0	0.0
4002	6.651327093156972e-05	2.2131766026023211e-07	1.6950661477724247e-07	0.99998467638837	None	0	0	0.2222222222222222	4	0.7916666666666666	19	0.9629629629629629	0.3333333333333333	11	8	14	5	0	0.3333333333333333	3	9	1.7333333333333334	26	0.1724137931034483	0.9565217391304348	0.033479944191522094	0.6473495859062921	0.16328194389821213	0.5685199665946288	0.002015385405035381	0.5846142097517713	0.6690605752947988	0.6006856881749684	1.0	1.0	0.0
1831	None	None	None	None	None	0	0	0.125	3	0.8787878787878788	29	0.7777777777777778	0	0	0	34	8	0	0.5555555555555556	9	5	2.3333333333333335	35	0.1111111111111111	0.8666666666666667	0	0	0	0	0	0	0	0	0	0	0
308	None	None	None	None	None	0.1	1	0.45454545454545453	10	0.45161290322580644	14	0.5238095238095238	0.0967741935483871	11	3	21	4	0	0.7777777777777778	7	9	2.2	33	0.10526315789473684	0.5333333333333333	-0.09999936488951047	0.5000044030410189	0.16875100804780407	0.6836036702769331	9.387650832175959e-07	0.5000267726848453	0.7519511724301494	0.5638583018621107	0.9545454545454546	0.9090909090909091	0.0
3577	0.0019383230572699692	0.00020845959717874686	0.00017411996205805912	0.9959180030281244	None	0	0	0.36363636363636365	8	0.5333333333333333	16	0.5079365079365079	0.26666666666666666	13	8	18	0	0	0.7777777777777778	7	9	2.1333333333333333	32	0.0	0.64	0.15995220309775365	0.5921641034566436	-0.09687133495666966	0.5893712260719324	0.08508334418707947	0.5860751814172899	0.7752815392765156	0.5892057837988381	0	0.9230769230769231	0.0
2192	None	None	None	None	None	0	0	0.24074074074074073	13	0.6962025316455697	55	1.0	0.3670886075949367	42	29	38	0	0	1.0	9	9	5.4	81	0.0	1.0	0.043292999355159886	0.6103321894453044	0.08984695790321329	0.5875447761211738	-0.016946820080040864	0.5025322362206072	0.6097457640134711	0.5673107810174203	0	1.0	0.0
6526	0.001691711490659377	0.0005470094834370515	-0.00017469323087504105	0.994845729992723	None	0.25	1	0.4	4	0.75	9	0.25925925925925924	0.75	13	9	0	0	0	0.6666666666666666	9	6	0.9333333333333333	14	0.0	1.0	0.09999805823401282	0.5000026834109924	0.09999998273603557	0.5000007034741074	0.0910450509130616	0.5840024286172718	0.513634224511132	0.5282398533150073	0	1.0	0.0
4047	0.000760369274625222	0.0006223567758862538	0.0004441152604935496	0.9946554900917061	None	0	0	0.2	5	0.7714285714285715	27	0.8222222222222222	0.11428571428571428	8	4	28	0	0	0.5555555555555556	5	9	2.466666666666667	37	0.0	1.0	-0.04818945685253134	0.6145183917486384	-0.09162348665699557	0.5186866630268648	-0.038053776877286435	0.6915233556391013	0.6324500195302731	0.6105106501829535	0	0.5	0.0
6355	8.262270266432992e-05	1.0260114411848617e-05	-1.8152530975264755e-06	0.9960729870391735	None	0	0	0.18518518518518517	5	0.8157894736842105	31	0.7407407407407407	0.23684210526315788	13	9	26	1	0	0.6666666666666666	6	9	2.6666666666666665	40	0.019230769230769232	0.7428571428571429	-0.0999991613895757	0.5000009425526338	0.15906995709774435	0.9946108353678101	-0.09999990882284707	0.5000057740765054	0.8204142700902465	0.8506018590984059	0.6923076923076923	0.6923076923076923	0.0
2256	None	None	None	None	None	0	0	0.3333333333333333	3	0.7272727272727273	8	0.52	0.6363636363636364	10	7	2	4	0	1.0	5	5	0.8666666666666667	13	0.8	0.36363636363636365	0.16136750337302094	0.5210720674799979	0.04826915911217147	0.560405519355769	-0.09993571991315915	0.5002032936102728	0.7454579122933035	0.5273027642357435	1.0	1.0	0.0
3603	0.00023549706817129599	1.0806568432936047e-05	-7.98523039117012e-06	0.9999877600563257	None	0	0	0.5	3	0.6666666666666666	4	0.4444444444444444	0.6666666666666666	7	4	0	1	0	0.5	6	3	0.5333333333333333	8	1.0	0.4	-0.031861205182487806	0.507025741901414	0.09999996959426394	0.5000001714286731	0.1327056853550926	0.5273632541128289	0.6703857051076955	0.5114703194094951	1.0	1.0	0.0
915	None	None	None	None	None	0	0	1.0	2	0.0	0	1.0	0	0	0	2	0	0	0.3333333333333333	3	1	0.2	3	0.0	1.0	0	0	0	0	0	0	0	0	0	0	0
3608	0.015264294690799676	0.00038135026346997313	-0.00030759946048791167	0.994266978468373	None	0	0	0.3333333333333333	4	0.6666666666666666	10	0.68	0.6666666666666666	14	10	2	0	0	1.0	5	5	1.1333333333333333	17	0.0	0	0.03310734614641457	0.5211355119326945	-0.03450520587839821	0.6751263379351764	0.43578327615890594	0.6707970057526196	0.8852917371976055	0.6246382938101882	0	1.0	0.0
2010	None	None	None	None	None	0.4	2	0.46153846153846156	6	0.5882352941176471	10	0.2638888888888889	0.5882352941176471	16	10	2	0	0	0.8888888888888888	9	8	1.2666666666666666	19	0.0	0.26666666666666666	1.5056768483483201e-05	0.5011971655243163	1.4867325804528146e-24	0.557040495162628	0.040744745529368784	0.5070280043302701	0.5482005099737262	0.5218246340307895	0	1.0	0.0
4697	None	None	None	None	None	0	0	0.16666666666666666	5	0.813953488372093	35	0.8333333333333334	0.046511627906976744	2	2	42	0	0	0.6666666666666666	6	9	3.0	45	0.0	1.0	0.00011798363425356648	0.5000253763848126	0.08259481738293226	0.5739202417292364	0.24089346089973757	0.5648804640008779	0.734075564440983	0.5464456092599963	0	0	0.0
7359	0.04803722567312831	0.003498093200700649	0.0034941071722508726	0.9952266937815218	None	0	0	0.2	5	0.7714285714285715	27	0.8222222222222222	0.5142857142857142	22	18	14	0	0	0.5555555555555556	5	9	2.466666666666667	37	0.0	1.0	-0.09999977275142613	0.5000046065583388	0.19964086967724443	0.5323124468044849	0.3493758193203228	0.6374869958778095	0.8658684324956725	0.5575703897872106	0	0.22727272727272727	0.0
535	None	None	None	None	None	0	0	0.35714285714285715	5	0.5555555555555556	10	0.6666666666666666	0.1111111111111111	5	2	14	5	0	0.8333333333333334	5	6	1.3333333333333333	20	0.1724137931034483	0.26666666666666666	-0.09998773013768965	0.5000766301123066	0.015291050223937208	0.5246449221279019	0.01662885913274479	0.5178279622769089	0.6329625299928974	0.5141885439340292	0.2	1.0	0.0
976	None	None	None	None	None	0	0	0.26666666666666666	4	0.7	14	0.2716049382716049	0	0	0	21	0	0	1.0	9	9	1.4666666666666666	22	0.0	0.10526315789473684	0	0	0	0	0	0	0	0	0	0	0
6569	0.0019506969533993406	0.0006340196111039889	0.0005031448033488453	0.9948035966261127	None	0	0	0.19230769230769232	5	0.7837837837837838	29	0.8666666666666667	0.2702702702702703	14	10	24	0	0	0.5555555555555556	5	9	2.6	39	0.0	0.9411764705882353	0.09609924621680234	0.5131060819309602	0.01842750403658159	0.5061922342171369	0.4148488911708147	0.6455656929862128	0.8481301707772747	0.5561628670856873	0	1.0	0.0
2359	None	None	None	None	None	0	0	0.3333333333333333	1	1.0	2	1.0	0	0	0	3	10	0	0.25	4	1	0.26666666666666666	4	1.0	0	0	0	0	0	0	0	0	0	0	0	0
207	None	None	None	None	None	0.14285714285714285	1	0.4375	7	0.5454545454545454	12	0.5333333333333333	0.2727272727272727	13	6	10	0	0	0.5555555555555556	9	5	1.6	24	0.0	0.38095238095238093	9.42905307781656e-06	0.5368173053254746	0.07443275749290126	0.5566560361767243	-0.032420921884210745	0.6729198532794015	0.615751218660773	0.5903759189066701	0	0.07692307692307693	0.0
3766	0.00013684840948206077	3.704667578114294e-05	-3.1990941614838195e-05	0.99464468378396	None	0	0	0.21739130434782608	5	0.75	24	0.7555555555555555	0.09375	6	3	27	1	0	0.5555555555555556	5	9	2.2666666666666666	34	0.01818181818181818	0.896551724137931	-0.7267687313441498	0.9477808049145401	-0.05082611936173239	0.5803753518155879	0.0023060169283092053	0.5086843685763288	0.9653769859975543	0.7476106721943557	1.0	1.0	0.0
4851	0.0014458454995490222	0.0006295384188159433	0.0005227845568518583	0.9948005866098124	None	0	0	0.2	6	0.7674418604651163	33	1.0	0.3023255813953488	18	13	26	0	0	0.5555555555555556	5	9	3.0	45	0.0	1.0	-0.04687915145574836	0.6684798668460517	1.1395708355389401e-09	0.5000035236721829	0.09873283495144278	0.6223071477609603	0.6327628930063528	0.598742462758064	0	0.8888888888888888	0.0
143	None	None	None	None	None	0	0	0.30303030303030304	10	0.6170212765957447	29	0.6049382716049383	0.23404255319148937	19	11	29	0	0	1.0	9	9	3.2666666666666666	49	0.0	0.5454545454545454	0.054789552239932926	0.5475039970009737	0.02924504903500729	0.6522084110786971	0.0998600528670874	0.5007052176119688	0.5768803640094281	0.5680887384430944	0	1.0	0.0
6257	None	None	None	None	None	0	0	0.21052631578947367	8	0.7636363636363637	42	0.9047619047619048	0.32727272727272727	25	18	31	0	0	0.7777777777777778	7	9	3.8	57	0.0	1.0	-0.0027201620975454604	0.6717951031193226	0.001087791630820054	0.5369111871065717	0.0036011427071553073	0.5221326949563889	0.5902458379749042	0.5787406890111135	0	0.96	0.0
6082	0.00023613384623520913	0.0001371120022525069	7.999855397222267e-05	0.9947615590959031	None	0.08333333333333333	1	0.23076923076923078	6	0.7837837837837838	29	0.8666666666666667	0.35135135135135137	18	13	20	0	0	0.5555555555555556	5	9	2.6	39	0.0	1.0	5.221037958289498e-07	0.5000623075593751	0.0024692639651940082	0.5277303162830853	0.008679424660811907	0.5612847567969266	0.514908048812953	0.529769933836063	0	1.0	0.0
7513	0.00144020679184674	0.0003644959245900053	0.0001864525662204418	0.994558018085832	None	0	0	0.20689655172413793	6	0.7560975609756098	31	0.9555555555555556	0.36585365853658536	20	15	22	0	0	0.5555555555555556	5	9	2.8666666666666667	43	0.0	1.0	0.05378677064043815	0.6000717159100183	0.07316763722433202	0.5531092679149797	-0.044719174710372726	0.5427334772715641	0.6364058050867973	0.5654847889092603	0	1.0	0.0
4707	0.00024950683012768516	2.4380560898127742e-05	-8.580005134386371e-06	0.9953628001620967	None	0	0	0.2	5	0.7714285714285715	27	0.8222222222222222	0.11428571428571428	7	4	29	2	0	0.5555555555555556	5	9	2.466666666666667	37	0.03389830508474576	0.875	1.5097342872113835e-19	0.5000000000000627	0.03633722635287799	0.5911064922352656	0.11151586309944088	0.7070185584737565	0.6228951395344102	0.6026445570625841	1.0	0.8571428571428571	0.0
461	None	None	None	None	None	0	0	1.0	1	0	0	1.0	0	1	0	0	0	0	0.5	2	1	0.13333333333333333	2	0.0	0	0	0	0	0	0	0	0	0	0	0	0
5858	0.0007900103416461341	0.0006618046959679698	0.00047206505040879414	0.9945379371731312	None	0	0	0.20689655172413793	6	0.7804878048780488	32	0.9555555555555556	0.34146341463414637	19	14	23	0	0	0.5555555555555556	5	9	2.8666666666666667	43	0.0	1.0	0.6170247037941372	0.6060377084288324	0.38913094050520675	0.6319998606449115	-0.05466399773885537	0.5415658937460238	0.9420621469874249	0.5937236421218051	0	1.0	0.0
659	None	None	None	None	None	0	0	0.375	3	0.6666666666666666	6	0.44	0.6666666666666666	9	6	1	3	0	1.0	5	5	0.7333333333333333	11	1.0	0	0.15122865905474825	0.6052217614240715	-0.055984977337532424	0.5451943207652997	-0.14110185148354729	0.6419592259668919	0.7862207722709187	0.5980805065763027	0.8888888888888888	0.4444444444444444	0.0
2259	None	None	None	None	None	0	0	0.3333333333333333	4	0.625	10	0.42857142857142855	0.1875	6	3	11	0	0	0.8571428571428571	6	7	1.2	18	0.0	0.3076923076923077	3.7180974521864837e-06	0.5000169362655392	0.13640199796049143	0.6246850322427324	0.25339524753323456	0.5962225024677487	0.7379059189038151	0.574385449311122	0	1.0	0.0
6997	0.002928708461819397	0.0006320280390071404	-0.0006218252314617868	0.996440194994652	None	0.25	1	0.4	4	0.75	9	0.25925925925925924	0.75	13	9	0	0	0	0.6666666666666666	6	9	0.9333333333333333	14	0.0	1.0	0.006190410802770906	0.576599274962309	0.05086258788012782	0.5346714034144475	0.08066913230817016	0.5249954007599352	0.5644879979343017	0.5455237466748167	0	1.0	0.0
1116	None	None	None	None	None	0	0	0	0	0	0	1.0	0	0	0	0	4	0	1.0	1	1	0.06666666666666667	1	1.0	0	0	0	0	0	0	0	0	0	0	0	0
6421	0.00197808504539674	0.0007134119844185065	0.0005959930194111483	0.995356366887732	None	0	0	0.21428571428571427	6	0.7692307692307693	30	0.9111111111111111	0.3333333333333333	18	13	22	0	0	0.5555555555555556	5	9	2.7333333333333334	41	0.0	1.0	0.04730651359042963	0.5777828189999874	0.3121881381406818	0.5334078278544012	0.08147268805696747	0.572720904300817	0.7679078634548865	0.5613944634581994	0	1.0	0.0
861	None	None	None	None	None	0	0	0.5	4	0.4444444444444444	4	0.4583333333333333	0.4444444444444444	8	4	2	1	0	0.6666666666666666	6	4	0.7333333333333333	11	0.25	0.25	0.0392912362972606	0.509179934436087	-0.007808879290868094	0.621850583047665	0.03881425944039103	0.5143795505957903	0.5549233460209874	0.5491464975548146	1.0	1.0	0.0
932	None	None	None	None	None	0	0	0.6666666666666666	2	0.5	1	0.6666666666666666	0.5	3	1	0	2	0	0.6666666666666666	3	2	0.26666666666666666	4	1.0	0	0.04686333607328113	0.5705390722309327	0.018831389575356978	0.5213216511087317	-0.08611369197953597	0.5933726714420198	0.6536331206362157	0.5619561812007909	1.0	1.0	0.0
6728	0.00674285310880877	0.002457071632823858	0.0003019184020345167	0.9929611407603492	None	0.25	1	0.4	4	0.7692307692307693	10	0.23809523809523808	0.7692307692307693	14	10	0	0	0	0.7777777777777778	7	9	1.0	15	0.0	1.0	2.9282449519231046e-07	0.5088854347890557	0.18912842562720208	0.5270636386031285	0.3525113163682839	0.5934185561922759	0.8083565249242644	0.5433923719725149	0	0.5714285714285714	0.0
963	None	None	None	None	None	0	0	0.6	3	0.4	2	0.5833333333333334	0	0	0	6	11	0	0.75	3	4	0.4666666666666667	7	0.6875	0.5	0	0	0	0	0	0	0	0	0	0	0
178	None	None	None	None	None	0	0	0.3103448275862069	9	0.6097560975609756	25	0.6825396825396826	0.12195121951219512	11	5	31	1	0	0.7777777777777778	7	9	2.8666666666666667	43	0.016666666666666666	0.631578947368421	0.0927579339335375	0.5261624971215373	-0.06705577167525126	0.6336752928131378	0.03406422776976301	0.626451375472514	0.6585109068945267	0.5962654611403609	0.0	0.9090909090909091	0.0
4872	0.000498085915901066	0.000352907533442341	0.00021098540787069386	0.9940574137795484	None	0	0	0.17857142857142858	5	0.8205128205128205	32	0.9111111111111111	0.28205128205128205	15	11	25	1	0	0.5555555555555556	5	9	2.7333333333333334	41	0.02	0.8888888888888888	2.490159328210362e-07	0.5001096205003258	5.040633310124773e-06	0.5000188903128494	0.006185546312758776	0.5859609054621483	0.5072343145192056	0.5289514720441467	0.0	0	0.0
351	None	None	None	None	None	0	0	1.0	1	0	0	1.0	0	1	0	0	1	0	0.5	1	2	0.13333333333333333	2	0.3333333333333333	0	0	0	0	0	0	0	0	0	0	0	0
3099	0.0003095658030327149	2.0672334009845025e-06	1.461975402596506e-06	0.9999862776862966	None	0	0	0.3333333333333333	2	0.8571428571428571	6	0.36	0.8571428571428571	8	6	0	2	0	1.0	5	5	0.6	9	1.0	0	0.09999711898404004	0.500024979247171	0.05581151462432136	0.5826445587185015	-0.09999975512086967	0.5000082350913561	0.7023799826767498	0.5277856733465484	0.9375	1.0	0.0
5099	0.001919235119989376	0.0009778426422623898	0.0007480857803899431	0.9956513057821764	None	0	0	0.3181818181818182	7	0.6451612903225806	20	0.7333333333333333	0.2903225806451613	14	9	18	0	0	0.5555555555555556	5	9	2.2	33	0.0	1.0	-0.15475447481765237	0.9870342383444621	0.04381618211673247	0.5394869732828957	0.0056013123116638005	0.6684100998983123	0.7322951130366497	0.8494837380886875	0	1.0	0.0
7349	None	None	None	None	None	0	0	0.25	9	0.7058823529411765	36	0.8412698412698413	0.3333333333333333	23	17	29	0	0	0.7777777777777778	7	9	3.533333333333333	53	0.0	1.0	-0.09999999997965768	0.5000000000951553	1.3940885200879501e-25	0.5000000000000547	0.09986178803342467	0.5013413825131436	0.6933722195494643	0.5004471284896265	0	0.043478260869565216	0.0
2697	0.0017362719838454495	0.0005866751633121134	-0.00021050308395657182	0.9986093012445773	None	0.07142857142857142	1	0.36666666666666664	11	0.5476190476190477	23	0.6111111111111112	0.11904761904761904	14	5	29	0	0	0.8888888888888888	9	8	2.933333333333333	44	0.0	0.6486486486486487	-0.04717999760823031	0.6067478149328625	0.08016431640026087	0.6271354482288578	0.18794500959926963	0.5567850293470248	0.7556751215944444	0.5972238994512331	0	1.0	0.0
2166	None	None	None	None	None	0	0	0.16666666666666666	3	0.9166666666666666	22	0.7222222222222222	0	0	0	25	5	0	1.0	6	6	1.7333333333333334	26	0.09259259259259259	0.1	0	0	0	0	0	0	0	0	0	0	0
3019	2.4037692699066087e-05	1.0938890987913947e-07	-7.565911348776226e-08	0.9999973490008504	None	0.25	1	0.4	4	0.7692307692307693	10	0.23809523809523808	0.7692307692307693	14	10	0	0	0	0.7777777777777778	9	7	1.0	15	0.0	1.0	2.72476886361808e-22	0.5128061243155123	0.06839963490120846	0.5772178734103842	0.0035119409499715067	0.5295666816774405	0.5779804015761592	0.5399979657544427	0	0.9285714285714286	0.0
1446	None	None	None	None	None	0	0	0.8	4	0.2	1	0.5833333333333334	0	3	0	3	7	0	0.75	3	4	0.4666666666666667	7	1.0	0.4	0	0	0	0	0	0	0	0	0	0	0
6956	0.000532500203056752	0.0002829280222108777	0.00025640007653119685	0.9958180486172866	None	0	0	0.24324324324324326	9	0.6981132075471698	37	0.873015873015873	0.20754716981132076	17	11	37	0	0	0.7777777777777778	7	9	3.6666666666666665	55	0.0	1.0	-0.09999999995464262	0.5000000005133565	1.2051746749896718e-13	0.500221242851782	0.04490527294857204	0.5837990713109209	0.6469499864753977	0.5282427132561285	0	0.5294117647058824	0.0
5370	0.007827994222833264	0.0018410055581588997	0.0013167718085168496	0.9948949650208734	None	0	0	0.19230769230769232	5	0.7837837837837838	29	0.8666666666666667	0.4594594594594595	21	17	17	0	0	0.5555555555555556	5	9	2.6	39	0.0	0.9411764705882353	-0.099999999995391	0.5000000001522201	0.05099786875878585	0.5502606340323601	-0.026784864977374347	0.5144147388154807	0.6494193155125634	0.5216031051865352	0	1.0	0.0
1388	None	None	None	None	None	0.2	3	0.42424242424242425	14	0.5531914893617021	26	0.6805555555555556	0.46808510638297873	35	22	13	3	0	0.8888888888888888	8	9	3.2666666666666666	49	0.17647058823529413	0.7804878048780488	0.045662883774003946	0.9999597030619033	0.0427473169087403	0.5798466526309334	-0.018802153846552226	0.6648691565444814	0.6331399036328892	0.9760793700568994	1.0	1.0	0.0
4777	None	None	None	None	None	0.09090909090909091	1	0.24	6	0.7714285714285715	27	0.8222222222222222	0.5142857142857142	23	18	13	0	0	0.5555555555555556	5	9	2.466666666666667	37	0.0	1.0	-0.03164511079082719	0.5083713412814629	0.09942336795091337	0.5053005004012582	0.0037730930661740137	0.6723886353835705	0.645193932647712	0.564119974768628	0	0.6086956521739131	0.0
6309	1.544181962834982e-05	1.2149560035120285e-05	-9.88372383026091e-07	0.9946980469557123	None	0.08333333333333333	1	0.23076923076923078	6	0.75	27	0.8444444444444444	0.2222222222222222	12	8	25	0	0	0.5555555555555556	5	9	2.533333333333333	38	0.0	0.9696969696969697	2.0572478310559373e-07	0.5000005845074834	0.03952743173677535	0.5580077899462901	7.902762784127648e-27	0.5	0.5464490439059908	0.5194138187673318	0	0	0.0
904	None	None	None	None	None	0	0	0.5	3	0.5	3	0.5333333333333333	0	0	0	7	2	0	0.6	5	3	0.5333333333333333	8	0.1111111111111111	0.5714285714285714	0	0	0	0	0	0	0	0	0	0	0
7320	0.0011533114528063523	4.7892709799359827e-05	-3.4129184860440694e-05	0.9999817235661036	None	0	0	0.2	6	0.7857142857142857	33	0.9777777777777777	0.35714285714285715	20	15	23	0	0	0.5555555555555556	5	9	2.933333333333333	44	0.0	1.0	0.02080771981365304	0.5787906898977399	0.00034222103989047783	0.5003784191216073	0.13236726952506284	0.5540762069646438	0.6405816585338378	0.5445878133670438	0	1.0	0.0
5393	0.0017746936717921078	0.0013279199396082028	0.0009951050299230912	0.9947749414195807	None	0	0	0.2	5	0.7714285714285715	27	0.8222222222222222	0.34285714285714286	16	12	20	0	0	0.5555555555555556	5	9	2.466666666666667	37	0.0	1.0	0.33274264903640205	0.5658463714013491	0.03925480945876162	0.5985961217899188	-0.09996742483695284	0.5005976255555743	0.8613869782268089	0.5553500338270907	0	0.9375	0.0
5224	0.000981917351738487	0.0003643121411387987	0.0002559305552239929	0.9954685998911754	None	0	0	0.23333333333333334	7	0.7142857142857143	30	0.8148148148148148	0.14285714285714285	11	6	32	0	0	0.6666666666666666	6	9	2.933333333333333	44	0.0	0.9473684210526315	-0.09990329529138764	0.5035526138372811	0.09768515767955471	0.5214101366312826	0.14926190550392668	0.5572271516305884	0.7460931325031862	0.5274573271710735	0	1.0	0.0
90	None	None	None	None	None	0	0	0	0	0	0	1.0	0	0	0	0	4	0	1.0	1	1	0.06666666666666667	1	1.0	0	0	0	0	0	0	0	0	0	0	0	0
4371	0.0007691867950590902	0.00039250253867621586	0.0002895222656305726	0.9949236991915625	None	0.07692307692307693	1	0.20689655172413793	6	0.7804878048780488	32	0.9555555555555556	0.21951219512195122	14	9	28	0	0	0.5555555555555556	5	9	2.8666666666666667	43	0.0	1.0	-0.09160087661639653	0.6482171604535204	-0.04147924365015968	0.5452991416173183	-0.06708735999099973	0.5670315926708277	0.5846639338463586	0.5876402799359177	0	0.7857142857142857	0.0
5924	None	None	None	None	None	0	0	0.2	7	0.78	39	0.9629629629629629	0.34	23	17	28	0	0	0.6666666666666666	6	9	3.466666666666667	52	0.0	1.0	0.16159000612190882	0.5519009124518538	5.312576464047771e-18	0.5000000040088126	0.2723484328066824	0.7581473562980546	0.7551378669765061	0.6107108201586019	0	0.9130434782608695	0.0
4593	0.0020663500251816578	0.001077796166765931	0.0008451085429395817	0.994734405694289	None	0	0	0.2	5	0.7714285714285715	27	0.8222222222222222	0.3142857142857143	15	11	21	0	0	0.5555555555555556	5	9	2.466666666666667	37	0.0	1.0	5.962228863440495e-13	0.5000068150434449	0.08723846150542496	0.5290944212611222	-0.0994019682113235	0.5971398701827387	0.6772235579183605	0.5424060906651573	0	1.0	0.0
6537	0.0008733840662353244	0.0007728019008806538	0.0005478231586719723	0.9946911018405515	None	0	0	0.2	5	0.7714285714285715	27	0.8222222222222222	0.34285714285714286	16	12	20	0	0	0.5555555555555556	5	9	2.466666666666667	37	0.0	1.0	-0.012897057042249901	0.6399857062582198	0.06816430827242854	0.5466935816481369	-0.002577741035169722	0.5765082522987974	0.6120523651272309	0.5883203127887207	0	1.0	0.0
5232	0.002127398457265518	0.0015103497233960644	0.00120370066704477	0.9951098608126878	None	0	0	0.21428571428571427	6	0.7692307692307693	30	0.9111111111111111	0.3333333333333333	18	13	22	0	0	0.5555555555555556	5	9	2.7333333333333334	41	0.0	1.0	4.531082888513134e-20	0.500000000000005	0.30670903488963996	0.6334236805963172	0.1839749187450745	0.6188429670699747	0.7821743751132799	0.5851272815020087	0	1.0	0.0
2826	0.005025061145016655	0.00016702755331997817	6.960658842162654e-05	0.9947568529371257	None	0	0	0.35	7	0.5714285714285714	16	0.5555555555555556	0.5	20	14	9	0	0	0.6666666666666666	9	6	2.0	30	0.0	0.5925925925925926	0.17413518138747305	0.6965810648616391	0.09997874968257661	0.5005541601484995	0.026410728672774282	0.5633699402603016	0.6479294040871297	0.5896968182920428	0	0.7	0.0
7160	None	None	None	None	None	0	0	0.20588235294117646	7	0.7916666666666666	38	0.9259259259259259	0.5208333333333334	31	25	18	0	0	0.6666666666666666	6	9	3.3333333333333335	50	0.0	0.9090909090909091	0.0999809428312583	0.5000377560007624	-0.09570698745729415	0.577777553414872	0.14034955132038845	0.7008712584989866	0.7389986258136867	0.5959021140852997	0	0.9354838709677419	0.0
5870	0.00023538065110501893	1.3298173713683272e-06	-9.271881994947856e-07	0.9999904742581481	None	0	0	0.19230769230769232	5	0.7777777777777778	28	0.7037037037037037	0.19444444444444445	11	7	26	0	0	0.6666666666666666	6	9	2.533333333333333	38	0.0	0.8235294117647058	4.073905214938122e-08	0.5000004559828785	0.0012440301560981617	0.5130935904672753	-0.0999997781294219	0.5000878714765394	0.6164109751092869	0.5043948575527815	0	0	0.0
5632	0.0008756471586675686	0.0006078162905461285	0.0004284674344324134	0.9947153649663206	None	0	0	0.19230769230769232	5	0.7837837837837838	29	0.8666666666666667	0.10810810810810811	8	4	30	0	0	0.5555555555555556	5	9	2.6	39	0.0	0.9411764705882353	8.58023504453223e-17	0.5000000000000459	-0.09184329949369381	0.5134377940082613	0.09935860659259474	0.5030879421113801	0.6848219625834587	0.5055094477197964	0	1.0	0.0
5404	0.005391044273132851	0.0013407085546462913	0.000862473177394527	0.9936372015072789	None	0.25	1	0.4	4	0.7692307692307693	10	0.234375	0.7692307692307693	14	10	0	0	0	1.0	8	8	1.0	15	0.0	0.8571428571428571	0.09947326114646368	0.5143869085206269	0.06921287582917997	0.9572006313614467	0.25006100736423537	0.5600716892080612	0.6795209480712188	0.7568528559630083	0	0	0.0
27	None	None	None	None	None	0	0	0.09615384615384616	5	0.8933333333333333	67	0.9506172839506173	0.013333333333333334	1	1	75	0	0	1.0	9	9	5.133333333333334	77	0.0	0.9411764705882353	-0.10448297872225301	0.5	0.006254375249972993	0.5	0.09155893035773102	0.5	0.6905260083128703	0.5	0	1.0	0.0
7417	0.0012718666288189405	0.0009560088641609912	0.0006971879832547764	0.9947682010969394	None	0	0	0.2	5	0.7714285714285715	27	0.8222222222222222	0.34285714285714286	16	12	20	0	0	0.5555555555555556	5	9	2.466666666666667	37	0.0	1.0	0.013893485038702488	0.5258794212097899	-0.003290508703417812	0.6703362431786611	-0.025255214059228585	0.6678023074565301	0.6119928576144432	0.6233658930770077	0	0	0.0
6996	0.0007024724300052513	0.0006348698696443605	0.00044479506328539087	0.9946877248435031	None	0	0	0.2	5	0.7714285714285715	27	0.8222222222222222	0.22857142857142856	12	8	24	0	0	0.5555555555555556	5	9	2.466666666666667	37	0.0	1.0	-0.09999806649754714	0.5000061896389536	0.025699711932061674	0.6861601047473316	0.028549588469061415	0.675540957891162	0.679097551349261	0.623681137989193	0	1.0	0.0
4531	0.0075786877144868505	0.002542972131930786	0.0005740689879801185	0.9957953296499474	None	0.25	1	0.4	4	0.75	9	0.25925925925925924	0.75	13	9	0	0	0	0.6666666666666666	6	9	0.9333333333333333	14	0.0	1.0	-0.06557675673013384	0.662242795900032	0.09999983184839063	0.5000052570312311	0.1421490673029108	0.5525618114547866	0.7077496085284737	0.5731670010218487	0	0.6153846153846154	0.0
5937	0.0018538698910190359	0.00041277883441235425	-0.00037302476322018335	0.9949455368118075	None	0.125	1	0.2222222222222222	4	0.7916666666666666	19	0.65	0.2916666666666667	10	7	15	0	0	0.625	5	8	1.7333333333333334	26	0.0	0.8571428571428571	3.3069724413204035e-17	0.5000000002095827	0.037586245211382485	0.5149362937121604	0.048620880842046056	0.5805298858631485	0.5548656520335312	0.5320154678195688	0	1.0	0.0
5639	1.5431997702511124e-05	1.7810733183438123e-06	-5.549760871875763e-09	0.9946241629207806	None	0.09090909090909091	1	0.25	6	0.7352941176470589	25	0.8	0.20588235294117646	11	7	24	0	0	0.5555555555555556	5	9	2.4	36	0.0	1.0	-0.09999997705112541	0.5000000461291868	0.09487114539691337	0.5302651268618621	1.8424647926897794e-12	0.5000000011168595	0.6890431498953886	0.5100993656861971	0	1.0	0.0
4390	0.00029448460263452645	1.3694315941925666e-06	1.3086444731346652e-06	0.9996839177312719	None	0	0	0.19444444444444445	7	0.7692307692307693	40	1.0	0.28846153846153844	21	15	32	0	0	0.6666666666666666	6	9	3.6	54	0.0	1.0	1.872898119014822e-09	0.5000001700326903	-0.027109775207612735	0.5161257515911899	0.10412992684888693	0.5541780526478705	0.6375985550661423	0.5234903980773172	0	1.0	0.0
954	None	None	None	None	None	0	0	0.5	6	0.3333333333333333	5	0.5666666666666667	0	0	0	16	0	0	0.8333333333333334	6	5	1.1333333333333333	17	0.0	0.9090909090909091	0	0	0	0	0	0	0	0	0	0	0
1596	None	None	None	None	None	0	0	1.0	3	0.0	0	0.6666666666666666	0	2	0	1	0	0	0.6666666666666666	2	3	0.26666666666666666	4	0.0	1.0	0	0	0	0	0	0	0	0	0	0	0
5636	0.003016415988882858	0.00015752266563012808	9.794157814587192e-05	0.9948713198395367	None	0.1111111111111111	1	0.3	6	0.6785714285714286	19	0.6666666666666666	0.03571428571428571	3	1	26	1	0	0.5555555555555556	5	9	2.0	30	0.018518518518518517	0.88	0.22264891028177738	0.5508408240843968	0.09726636531186729	0.5081870628156295	0.35045988791869054	0.7026354064560004	0.7376275717120593	0.5903872058859505	1.0	1.0	0.0
4398	0.0005987188580729522	0.000398406496863148	0.00027773670216066116	0.9946243816631198	None	0	0	0.2	5	0.7714285714285715	27	0.8222222222222222	0.05714285714285714	6	2	30	0	0	0.5555555555555556	5	9	2.466666666666667	37	0.0	1.0	0.0021747473156297666	0.5032905776178788	8.567325620550533e-05	0.504489339841838	0.03440134982503956	0.6507188914842074	0.570894419270273	0.554229266830686	0	0	0.0
6356	0.0015700393170113892	0.001223526282695377	0.0009113922927612473	0.9952627539516328	None	0	0	0.2	5	0.7714285714285715	27	0.8222222222222222	0.34285714285714286	16	12	20	0	0	0.5555555555555556	5	9	2.466666666666667	37	0.0	1.0	-0.036743271833199254	0.6753278529015336	0.05192055728644185	0.5309301146242452	-0.0998107121059888	0.5015278300071592	0.6724347421775918	0.5713735617843119	0	1.0	0.0
6957	0.001670847770283225	0.0010372019809694547	0.0007793673417128817	0.9944245079546031	None	0.07142857142857142	1	0.23333333333333334	7	0.7441860465116279	32	1.0	0.2558139534883721	16	11	28	0	0	0.5555555555555556	5	9	3.0	45	0.0	1.0	-0.09999997899552417	0.5000003281333396	0.099850577031377	0.5005409788927343	-0.09994527439481635	0.5115275328082859	0.7194985569657762	0.5040235408578486	0	1.0	0.0
940	None	None	None	None	None	0	0	0.4	2	0.8	4	1.0	0	0	0	6	0	0	0.14285714285714285	7	1	0.4666666666666667	7	0.0	0.6666666666666666	0	0	0	0	0	0	0	0	0	0	0
6798	None	None	None	None	None	0	0	0.25	8	0.7333333333333333	33	0.8703703703703703	0.4222222222222222	26	19	20	0	0	0.6666666666666666	6	9	3.1333333333333333	47	0.0	0.975609756097561	0.6570362764090338	0.5509743218904298	0.010604873999253694	0.5564967750338582	1.3064998051430976e-23	0.5002066607212685	0.9545559305920679	0.5359703417820483	0	1.0	0.0
2776	None	None	None	None	None	0.125	1	0.3684210526315789	7	0.5769230769230769	15	0.5185185185185185	0.5384615384615384	21	14	6	0	0	0.6666666666666666	6	9	1.8666666666666667	28	0.0	0.2608695652173913	1.7622875735950904e-08	0.5000007941545829	-0.10131037731233683	0.9857485421891645	0.009225461607521282	0.6152014078597111	0.6852703346349155	0.8275827423882924	0	1.0	0.0
7504	None	None	None	None	None	0	0	0.2	5	0.8	28	0.8222222222222222	0.6	26	21	10	0	0	0.5555555555555556	5	9	2.466666666666667	37	0.0	0.9696969696969697	-0.09999999859765217	0.50000090792119	0.08944392512381219	0.5338405835094104	-0.028905971939651866	0.6719363218727726	0.6987530276875573	0.5705698145425611	0	0.9615384615384616	0.0
1040	None	None	None	None	None	0.2857142857142857	2	0.5	8	0.5454545454545454	12	0.375	0.3181818181818182	11	7	12	0	0	1.0	8	8	1.6	24	0.0	0.625	0.05389779143367489	0.5367452965483398	-0.0705500372348428	0.6661362907799635	1.2281164104652037e-23	0.5	0.6247056647077583	0.5693834355455548	0	1.0	0.0
1030	None	None	None	None	None	0	0	0.3333333333333333	12	0.5961538461538461	31	0.75	0.25	22	13	31	0	0	0.8888888888888888	8	9	3.6	54	0.0	0.7916666666666666	0.0833662577253224	0.5630975677047203	0.03638089357636844	0.5760651064197647	7.661010093509757e-17	0.5000000000781812	0.5933685835746673	0.5465633376140627	0	1.0	0.0
2368	None	None	None	None	None	0	0	0.375	3	0.6666666666666666	6	0.55	0.6666666666666666	9	6	1	0	0	0.8	4	5	0.7333333333333333	11	0.0	0	0.06848799278853598	0.5665992857347826	-0.05719356888630924	0.6358713487252271	0.09187746441987028	0.5119187410206811	0.6549361592426955	0.572254199349053	0	1.0	0.0
2385	None	None	None	None	None	0	0	0.42857142857142855	3	0.75	6	0.3333333333333333	0.75	9	6	0	1	0	0.8333333333333334	6	5	0.6666666666666666	10	1.0	0.4	0.2062032268501716	0.5767359559985689	0.05804397217187638	0.5615921125308901	-0.09994350276797087	0.500102645697742	0.7772635351356214	0.5463188983431818	1.0	1.0	0.0
1766	None	None	None	None	None	0.14285714285714285	1	0.4117647058823529	7	0.5652173913043478	13	0.46296296296296297	0.21739130434782608	9	5	15	3	0	0.6666666666666666	9	6	1.6666666666666667	25	0.1	0.36363636363636365	1.6840533155601293e-05	0.5000246382225365	3.1181392318842724e-25	0.5	0.0036111923692733567	0.6453168366588318	0.554363523835595	0.5497197307532481	1.0	1.0	0.0
5590	0.0007114223586930512	0.00038317215274097355	0.00027178553809193904	0.994716520004568	None	0	0	0.2	4	0.7777777777777778	21	0.6444444444444445	0.1111111111111111	6	3	22	4	0	0.5555555555555556	5	9	1.9333333333333333	29	0.08888888888888889	0.8333333333333334	0.10704934149236682	0.5222884193205101	0.03865563078281333	0.5396155203995925	0.11176646302279095	0.5893098207957871	0.5980903704057907	0.5505863883769514	0.8333333333333334	0.6666666666666666	0.0
3542	0.0015239606178896645	0.0005775638109761488	-0.0002380773190913156	0.9984903893220541	None	0.3333333333333333	1	0.5	4	0.6666666666666666	6	0.3142857142857143	0.6666666666666666	10	6	0	0	0	0.7142857142857143	5	7	0.7333333333333333	11	0.0	0.6666666666666666	-0.09999423505694435	0.5001933290610256	0.09999999873515666	0.5000098665818979	0.23345256821998359	0.5841698047575605	0.7974617500126306	0.5283634747659341	0	1.0	0.0
544	None	None	None	None	None	0	0	0.5555555555555556	5	0.2727272727272727	3	0.52	0	0	0	12	9	0	1.0	5	5	0.8666666666666667	13	0.32142857142857145	1.0	0	0	0	0	0	0	0	0	0	0	0
7497	0.006089727391638357	0.00222680446878804	0.001904845182266293	0.9952928747196447	None	0	0	0.21428571428571427	6	0.7435897435897436	29	0.9111111111111111	0.3076923076923077	17	12	23	0	0	0.5555555555555556	5	9	2.7333333333333334	41	0.0	1.0	0.011999013115893303	0.5974713550630472	-0.16799844499638056	0.6308522851234737	-0.27728977693924545	0.9176017996807823	0.8117656778155785	0.7528129819337317	0	1.0	0.0
5448	0.0018998450570765844	0.0014984591641528534	0.0010657565947673295	0.9949680085465273	None	0	0	0.2	5	0.7714285714285715	27	0.8222222222222222	0.34285714285714286	16	12	20	0	0	0.5555555555555556	5	9	2.466666666666667	37	0.0	1.0	0.297580926227615	0.5780686482942805	-0.019192393488210262	0.5063086357699982	-0.06171339995402751	0.5692762650906747	0.8325839205398843	0.5513998516964033	0	1.0	0.0
3441	None	None	None	None	None	0.09090909090909091	1	0.375	9	0.6176470588235294	21	0.4444444444444444	0.5	26	17	9	0	0	1.0	9	9	2.4	36	0.0	0.42857142857142855	-0.13545605312717796	0.6962726011514507	0.025731944133440245	0.5115416270761317	-0.09999974986418332	0.6311871799301381	0.6655826310009024	0.6156281916542928	0	1.0	0.0
2627	4.0113971023259176e-05	1.7823500145751528e-07	1.7294143814985602e-07	0.9999826288830648	None	0.2	1	0.5	6	0.4	6	0.40476190476190477	0.06666666666666667	3	1	13	9	0	0.8571428571428571	7	6	1.1333333333333333	17	0.32142857142857145	0.5	0.03973736330784013	0.5113213263165832	0.0002955533625502933	0.5005400370594614	-0.0999956710276515	0.5000028210004077	0.6430169487256581	0.5039552908123255	1.0	1.0	0.0
1886	None	None	None	None	None	0	0	1.0	2	0.0	0	0.75	0	1	0	1	0	0	1.0	2	2	0.2	3	0.0	0	0	0	0	0	0	0	0	0	0	0	0
3938	0.0008541369865391732	0.0008177016743652295	0.0005804653395181776	0.9947566104907607	None	0	0	0.2	5	0.7714285714285715	27	0.8222222222222222	0.11428571428571428	8	4	28	0	0	0.5555555555555556	5	9	2.466666666666667	37	0.0	1.0	0.0036337621068652064	0.5270717957326266	-0.059451017395099136	0.5051814733883654	0.07350124908323119	0.5238494827498441	0.6325336696449559	0.5187071137747418	0	1.0	0.0
3333	0.005065314839809843	0.0019570263457083406	-0.0019558473694627873	0.9919219229906706	None	0.25	1	0.4	4	0.7692307692307693	10	0.23809523809523808	0.7692307692307693	14	10	0	0	0	0.7777777777777778	7	9	1.0	15	0.0	1.0	0.19220894229763083	0.5749942725479601	0.06163818047955816	0.5291590671675722	-0.05468289156526762	0.6147279712573229	0.7376952980591645	0.5733222238531361	0	1.0	0.0
2770	3.196959366748667e-06	2.5051209479118507e-06	2.350791115983447e-08	0.999696918932612	None	0	0	0.5	2	0.6666666666666666	2	0.625	0.6666666666666666	4	2	0	2	0	0.5	4	2	0.3333333333333333	5	1.0	0	0.09666499174848445	0.5517173204066181	0.058943546044979055	0.6017346439031691	-0.027493099757805707	0.5081207232295946	0.6358556091070917	0.5541859968841891	1.0	1.0	0.0
1635	None	None	None	None	None	0.1	1	0.45454545454545453	10	0.45161290322580644	14	0.5892857142857143	0.25806451612903225	15	8	17	5	0	0.875	7	8	2.2	33	0.16129032258064516	0.4444444444444444	1.0837063956147106e-12	0.500000000109559	-0.09988746008675523	0.6222331626427451	-0.030799410281172217	0.5111719949851724	0.6029221482030708	0.5451874628369313	0.9333333333333333	0.8666666666666667	0.7727964260013874
4156	6.399478670943449e-05	4.074385648760045e-07	-1.3244055041655317e-07	0.9999886317399923	None	0	0	0.36363636363636365	4	0.7142857142857143	10	0.38095238095238093	0.5	10	7	5	8	0	0.8571428571428571	7	6	1.0666666666666667	16	0.7272727272727273	0.36363636363636365	-0.09999890702195871	0.500002862615959	7.902762784127648e-27	0.5	0.042455254561743	0.593356841909705	0.6450442507215508	0.5314477161419635	1.0	1.0	0.06198991422070073
4034	0.00028530298928359013	3.0618965375343206e-05	2.410964177428118e-05	0.9999918597102906	None	0	0	0.5	3	0.7142857142857143	5	0.375	0.7142857142857143	8	5	0	0	0	0.6666666666666666	4	6	0.6	9	0.0	0.4	1.4566848908443244e-26	0.5	0.0999995369106406	0.5000040417090099	0.2694162792963543	0.5545950838289596	0.7525081323509557	0.5182644233389242	0	1.0	0.0
2366	None	None	None	None	None	0.16666666666666666	1	0.5714285714285714	8	0.2777777777777778	5	0.8	0	7	0	12	0	0	1.0	5	5	1.3333333333333333	20	0.0	0	0	0	0	0	0	0	0	0	0	0	0
173	None	None	None	None	None	0.08333333333333333	1	0.38461538461538464	10	0.5277777777777778	19	0.5277777777777778	0.1388888888888889	12	5	25	4	0	0.8888888888888888	9	8	2.533333333333333	38	0.0851063829787234	0.36363636363636365	0.09811428539356899	0.5092559638043814	-0.09994096845650793	0.5005362465579947	0.098837740254081	0.6023701355661888	0.7164728211684215	0.5378046772937414	0.0	0	0.0
5028	0.00105350372434145	0.000677480484362494	0.0005153960063143055	0.9957769454507907	None	0	0	0.1875	6	0.8	36	0.8703703703703703	0.3333333333333333	20	15	26	0	0	0.6666666666666666	6	9	3.1333333333333333	47	0.0	0.9523809523809523	-0.05007574902347722	0.6669267876804201	-0.10124235128480545	0.5116675062302748	-0.024931852986876498	0.6609051805522518	0.666592919922763	0.6152517605514414	0	1.0	0.0
3769	6.263510592889575e-05	3.4977269204805927e-06	2.855549693782012e-06	0.9947578871172379	None	0.09090909090909091	1	0.16666666666666666	4	0.8484848484848485	28	0.7777777777777778	0.030303030303030304	4	1	30	0	0	0.5555555555555556	5	9	2.3333333333333335	35	0.0	0.9333333333333333	-0.09997783469660712	0.5000471491819157	0.1950183622378193	0.5163680931236252	-0.08557161182434846	0.5473411138101077	0.7958609961009637	0.5212886016632368	0	1.0	0.0
7536	None	None	None	None	None	0	0	0.14705882352941177	5	0.8333333333333334	40	0.9259259259259259	0.3958333333333333	21	19	28	4	0	0.6666666666666666	6	9	3.3333333333333335	50	0.06896551724137931	0.9090909090909091	-0.015828656804852924	0.5009884601021808	7.902762784127648e-27	0.5000017591159487	0.14243139436495295	0.7097531785115087	0.6707714691684956	0.5742914742470244	1.0	1.0	0.0
7317	0.026805741125634774	0.006668737782729116	0.0065565534184863685	0.9957741962610828	None	0	0	0.23076923076923078	6	0.7567567567567568	28	0.8666666666666667	0.43243243243243246	21	16	17	0	0	0.5555555555555556	5	9	2.6	39	0.0	1.0	0.5810976104036352	0.5229488794924856	-0.03135056963123603	0.5428406197666468	-0.1594774593369862	0.5886742667817321	0.9629074706817946	0.5516592723835613	0	1.0	0.0
1353	None	None	None	None	None	0	0	0.6666666666666666	4	0.3333333333333333	2	0.8	0.16666666666666666	2	1	5	9	0	0.4	5	2	0.5333333333333333	8	0.6923076923076923	0.6666666666666666	-0.032674919841026086	0.5045722203628714	0.01141105861056646	0.5115129051529153	-0.013050443165992087	0.5560052163026793	0.5528868952431047	0.5240908331878233	1.0	1.0	0.0
6884	0.018942871210164337	0.009222122676641227	0.004345478906437726	0.9949433918855365	None	0	0	0.3	6	0.6428571428571429	18	0.6666666666666666	0.32142857142857145	13	9	16	0	0	0.5555555555555556	5	9	2.0	30	0.0	0.96	-0.07658013370181901	0.6747968184669126	0.11958439003790011	0.5283478377968481	0.08422891098705426	0.5676665798177579	0.6958121097522698	0.5919269991138514	0	0.6923076923076923	0.0
76	None	None	None	None	None	0	0	0	0	0	0	1.0	0	0	0	0	0	0	1.0	1	1	0.06666666666666667	1	0.0	0	0	0	0	0	0	0	0	0	0	0	0
3069	7.665347851424273e-07	2.4434913472967612e-08	-2.41864326172845e-08	0.9999898724392865	None	0	0	0.42857142857142855	3	0.75	6	0.3333333333333333	0.75	9	6	0	1	0	0.8333333333333334	6	5	0.6666666666666666	10	1.0	0.4	0.1688413759330905	0.9975046883090171	0.03293356990189847	0.5127480689660336	3.87153062190817e-05	0.5630969851973306	0.6757814339206829	0.8907601287549829	1.0	1.0	0.0
219	None	None	None	None	None	0	0	0	0	0	0	1.0	0	0	0	0	0	0	1.0	1	1	0.06666666666666667	1	0.0	0	0	0	0	0	0	0	0	0	0	0	0
4691	0.00043394511318026706	0.00019887157501195647	-1.4847776755833338e-05	0.9972288375447417	None	0	0	0.375	3	0.7777777777777778	7	0.3142857142857143	0.7777777777777778	10	7	0	1	0	0.7142857142857143	7	5	0.7333333333333333	11	1.0	0.6666666666666666	-0.09999998141742723	0.5000013180882651	0.01584837532765395	0.6512050355159638	0.21451137278377078	0.5732742538054616	0.8054203139473577	0.5760362792190099	1.0	0.9	0.0
563	None	None	None	None	None	0.1	1	0.2727272727272727	6	0.7666666666666667	23	0.5714285714285714	0.2	10	6	21	4	0	0.875	8	7	2.1333333333333333	32	0.09523809523809523	0.4	0.09996881716319336	0.5000523508069883	0.035652508343910684	0.5173691705775901	0.13950657039384282	0.555091473658092	0.6019596458552336	0.5242291971182668	1.0	1.0	0.0
5768	0.0045960056676575345	0.003058458695419122	0.002543036059801402	0.9950780190069738	None	0.09090909090909091	1	0.24	6	0.7714285714285715	27	0.8222222222222222	0.34285714285714286	17	12	19	0	0	0.5555555555555556	5	9	2.466666666666667	37	0.0	1.0	0.09938142083902064	0.5663914555719362	0.008035862845462309	0.5386086922935028	-0.09999999982626327	0.5000001092232101	0.6930303211508619	0.5350993864053668	0	0	0.0
7508	0.0070254186160155704	0.0009371593621656816	0.0008180060881552057	0.9963346379341961	None	0	0	0.2	6	0.7906976744186046	34	1.0	0.3488372093023256	20	15	24	0	0	0.5555555555555556	5	9	3.0	45	0.0	1.0	0.5724229750900311	0.5956802509444815	0.1265907411705791	0.9999989455483836	0.1356814152930382	0.6070110025306293	0.9005750637091618	0.9923212032920365	0	0.95	0.0
6336	0.0011426056590386536	0.001021328951598194	0.00071849445505152	0.9949277867306225	None	0	0	0.2	5	0.7714285714285715	27	0.8222222222222222	0.34285714285714286	16	12	20	0	0	0.5555555555555556	5	9	2.466666666666667	37	0.0	1.0	0.7614170952264482	0.625440095626542	0.42336507622284464	0.6197036282135325	-0.023993474037703615	0.5102881567864863	0.9616522175745774	0.5859831199910532	0	0.9375	0.0
5248	0.0015534381516659815	0.0009186728117858774	0.0006571968972663333	0.9956991535272195	None	0	0	0.2	5	0.7714285714285715	27	0.8222222222222222	0.42857142857142855	19	15	17	0	0	0.5555555555555556	5	9	2.466666666666667	37	0.0	1.0	0.21643577653355925	0.5059633621460919	-0.02964343248342054	0.6633684321109968	-0.09999998910067405	0.5000028013366333	0.7952520914335764	0.5582515556728205	0	0.631578947368421	0.0
2558	0.0010195494387294016	7.525370617776242e-05	7.01983808200747e-05	0.995436932809635	None	0	0	0.25	8	0.7333333333333333	33	0.8703703703703703	0.3333333333333333	21	15	25	0	0	0.6666666666666666	6	9	3.1333333333333333	47	0.0	0.975609756097561	0.09254957040594629	0.5877823164773868	0.16860388434259913	0.60360682590602	-0.05603578079108133	0.7365888544519225	0.7397373610632765	0.6459334922586503	0	0.9523809523809523	0.0
2736	0.0	0.0	0.0	0.9999999999999998	None	0	0	0	0	0	0	1.0	0	0	0	0	4	0	1.0	1	1	0.06666666666666667	1	1.0	0	0	0	0	0	0	0	0	0	0	0	0
6921	None	None	None	None	None	0	0	0.2	6	0.7906976744186046	34	1.0	0.5581395348837209	29	24	15	0	0	0.5555555555555556	5	9	3.0	45	0.0	1.0	7.17271733185781e-10	0.5000000169415937	-0.05845264993278686	0.6051594744409737	1.9279774343012454e-09	0.5000013134557337	0.5684545273114747	0.5355246577734725	0	0.9655172413793104	0.0
5361	None	None	None	None	None	0	0	0.25	8	0.717391304347826	33	0.8888888888888888	0.43478260869565216	26	20	21	0	0	0.6666666666666666	6	9	3.2	48	0.0	1.0	0.11582210031295596	0.5671476828718401	0.09995411456307206	0.5001847601726783	-0.08965748246377135	0.5758366855133772	0.7101112386642427	0.5479082173919111	0	1.0	0.0
2674	1.3450696418409533e-06	3.700447959158789e-07	3.700447957065928e-07	0.9998888660499635	None	0	0	0.4	2	0.8	4	1.0	0.8	6	4	0	2	0	0.14285714285714285	1	7	0.4666666666666667	7	1.0	0.6666666666666666	0.007282524209789937	0.5855711570746849	0.07064721934124644	0.5301110742528484	0.003990046960499777	0.512765953275406	0.5786059238330836	0.5430061015156558	1.0	0.6666666666666666	0.0
1600	None	None	None	None	None	0	0	0.5	2	0.3333333333333333	1	0.8333333333333334	0	1	0	3	3	0	0.6666666666666666	3	2	0.3333333333333333	5	0.3333333333333333	0	0	0	0	0	0	0	0	0	0	0	0
1896	None	None	None	None	None	0.14285714285714285	1	0.4375	7	0.5238095238095238	11	0.42592592592592593	0.42857142857142855	15	9	7	0	0	0.6666666666666666	9	6	1.5333333333333334	23	0.0	0.3333333333333333	-0.02224315009634976	0.5057360620985768	0.09997057916709398	0.5707798211555943	0.04870677362364153	0.550417121006848	0.6242324242736655	0.5424256515140159	0	0.9333333333333333	0.0
874	None	None	None	None	None	0	0	0.75	3	0.0	0	0.8333333333333334	0	2	0	2	3	0	0.6666666666666666	2	3	0.3333333333333333	5	0.5	0	0	0	0	0	0	0	0	0	0	0	0
7117	0.0008133167713390036	0.00013176451652470875	7.732418091230183e-05	0.9947751335024464	None	0	0	0.20833333333333334	5	0.7941176470588235	27	0.8	0.35294117647058826	16	12	19	0	0	0.5555555555555556	5	9	2.4	36	0.0	0.9375	0.05384227389232701	0.5194014873679703	0.004889821258643788	0.5630745037956124	-0.10763004077853718	0.9614487078020136	0.6627952355100142	0.7654117242782549	0	1.0	0.0
1196	None	None	None	None	None	0	0	0.3	3	0.7692307692307693	10	0.3333333333333333	0	0	0	14	0	0	0.5555555555555556	9	5	1.0	15	0.0	0	0	0	0	0	0	0	0	0	0	0	0
292	None	None	None	None	None	0	0	0.6666666666666666	2	0.5	1	0.6666666666666666	0.5	3	1	0	2	0	0.6666666666666666	3	2	0.26666666666666666	4	1.0	0	2.574814553864419e-07	0.5000004116426565	0.12889706914981844	0.5226884226806124	-0.09686553161291377	0.5008411767235329	0.7160107822182415	0.5078478898983289	1.0	1.0	0.0
3420	0.0012091110300122949	2.0085582411260138e-05	1.892734300831313e-05	0.9967852365323904	None	0.25	1	0.36363636363636365	4	0.7857142857142857	11	0.2222222222222222	0.7857142857142857	15	11	0	0	0	0.8888888888888888	9	8	1.0666666666666667	16	0.0	1.0	3.148103630700855e-05	0.5375986881785142	0.035747804602264774	0.5714082694368544	-0.050304791457635126	0.5048685732050976	0.5873704093286348	0.5380722684278588	0	1.0	0.0
1122	None	None	None	None	None	0	0	0.625	5	0.4	4	0.5	0.2	6	2	5	2	0	0.6666666666666666	4	6	0.8	12	0.2	0.25	0.04007373716132242	0.6665635584997835	2.8836140126554677e-05	0.5028787229533386	-0.020540000788232347	0.5036702211571035	0.5934537505735613	0.55962159555399	0.9166666666666667	1.0	0.0
565	None	None	None	None	None	0	0	0.42857142857142855	3	0.5	4	0.5	0	0	0	9	0	0	0.8	4	5	0.6666666666666666	10	0.0	0.4	0	0	0	0	0	0	0	0	0	0	0
5036	0.0018629968168964119	0.0005111604865017129	0.00042876661785140786	0.9951431875881007	None	0	0	0.22580645161290322	7	0.75	33	0.8518518518518519	0.3409090909090909	20	15	25	0	0	0.6666666666666666	6	9	3.066666666666667	46	0.0	0.975609756097561	0.10488070518595664	0.57912512921453	0.06633876531716114	0.5161949098979984	0.09999999647630209	0.5000000207212337	0.544574845188581	0.5319551679874202	0	1.0	0.0
5573	0.002092532725433344	0.0018955017623192624	-0.0017354864401888663	0.999467910305314	None	0.25	1	0.4	4	0.7692307692307693	10	0.23809523809523808	0.7692307692307693	14	10	0	0	0	0.7777777777777778	7	9	1.0	15	0.0	1.0	0.09999851699800419	0.5009074713828893	0.20273473555069038	0.5837042171788777	-0.07496968178431293	0.5823693939649057	0.7503949057967839	0.5559427816859509	0	1.0	0.0
6077	0.010573724499233326	0.0013191298412834783	0.0010864218132058735	0.9962735413472026	None	0	0	0.21875	7	0.7608695652173914	35	0.8888888888888888	0.32608695652173914	21	15	26	0	0	0.6666666666666666	6	9	3.2	48	0.0	1.0	2.2279331604515934e-12	0.5000000001451067	0.10278151546295003	0.9999999999166451	0.09296797152985213	0.5384869403226868	0.7648108694275713	0.9995852370503121	0	0.8571428571428571	0.0
525	None	None	None	None	None	0.3333333333333333	1	0.5	4	0.7	7	0.3333333333333333	0.7	11	7	0	0	0	0.4444444444444444	9	4	0.8	12	0.0	1.0	0.13409170586158986	0.5663497430811852	2.0742152065474343e-18	0.5000000137580357	0.015170952470211645	0.533290955553011	0.6426756717040153	0.5333118011718423	0	1.0	0.0
5167	None	None	None	None	None	0	0	0.2	6	0.7906976744186046	34	1.0	0.5581395348837209	29	24	15	0	0	0.5555555555555556	5	9	3.0	45	0.0	1.0	0.15804335200344152	0.650234388547809	0	0.5	0.14591955120709912	0.9999999999997027	0.8399851246340615	0.9999457167549731	0	0.5517241379310345	0.0
5782	0.00019372035713746818	7.654797724588895e-06	-6.005878954753309e-06	0.9991150796976969	None	0	0	0.19444444444444445	7	0.7692307692307693	40	1.0	0.23076923076923078	18	12	35	0	0	0.6666666666666666	6	9	3.6	54	0.0	1.0	0.15348916539898838	0.6467519125118719	0.0169260013715071	0.5314066223614304	-0.17217344885419705	0.983680351037853	0.793157032997522	0.8333889598455697	0	1.0	0.0
2792	None	None	None	None	None	0	0	0.36666666666666664	11	0.5238095238095238	22	0.5432098765432098	0.19047619047619047	13	8	30	11	0	1.0	9	9	2.933333333333333	44	0.1864406779661017	0.5405405405405406	8.565802291775247e-11	0.5000000562916858	-0.05741451886520092	0.6648649778079557	0.009658304859757449	0.6616811188131249	0.6004765442012083	0.6111024122308055	1.0	1.0	0.375
441	None	None	None	None	None	0.3333333333333333	2	0.5333333333333333	8	0.5	10	0.4074074074074074	0.3	13	6	8	1	0	0.6666666666666666	9	6	1.4666666666666666	22	0.07692307692307693	0.75	0.051017919391693214	0.5638016517608204	0.08954182670391506	0.5716757991625302	1.1127519477720881e-06	0.5000134345710786	0.5940726385049553	0.5453211676344022	1.0	0.9230769230769231	0.0
5319	0.006509870248992796	0.0030339163289865795	0.0029091687758984967	0.9955802881983538	None	0	0	0.21428571428571427	6	0.7692307692307693	30	0.9111111111111111	0.3076923076923077	17	12	23	0	0	0.5555555555555556	5	9	2.7333333333333334	41	0.0	1.0	0.4683126242292814	0.5909503660833275	0.02354705023108509	0.5231130431016935	0.41781164832863354	0.6866087860329355	0.8807029703005914	0.6022643004791027	0	0	0.0
1299	None	None	None	None	None	0	0	0.25	3	0.75	12	0.3333333333333333	0	0	0	17	17	0	0.6666666666666666	6	9	1.2	18	0.4473684210526316	0.14285714285714285	0	0	0	0	0	0	0	0	0	0	0
3876	0.002192364549603507	0.0006966806510750721	0.0005633657403308585	0.9947296493030041	None	0	0	0.2	5	0.7714285714285715	27	0.8222222222222222	0.34285714285714286	16	12	20	0	0	0.5555555555555556	5	9	2.466666666666667	37	0.0	1.0	0.09444692785545793	0.5411561141893996	0.05361072264465516	0.5508687969152543	0.4463393633995045	0.6308879773697853	0.8536370098985423	0.5748668013712239	0	0	0.0
2698	None	None	None	None	None	0	0	0.3333333333333333	16	0.5857142857142857	41	0.8888888888888888	0.45714285714285713	48	32	23	0	0	1.0	9	9	4.8	72	0.0	0.9846153846153847	3.940589205666778e-12	0.5010607733293124	9.918655674369017e-26	0.50000000244922	0.043766932513242894	0.5559874157609946	0.5513976149003093	0.5190853781342213	0	1.0	0.0
1071	None	None	None	None	None	0.1	1	0.43478260869565216	10	0.5	16	0.6296296296296297	0.125	11	4	22	7	0	0.6666666666666666	6	9	2.2666666666666666	34	0.17073170731707318	0.35714285714285715	1.2017493252520723e-06	0.5010800104662273	0.25141383699230296	0.6589889744658256	0.0281198106186829	0.5336102284192505	0.7570178765208602	0.566090670650445	1.0	1.0	0.0
6178	0.001041414244585937	0.0006228338551317562	0.0004945155593915905	0.996301100168417	None	0	0	0.22580645161290322	7	0.7727272727272727	34	0.8518518518518519	0.3409090909090909	20	15	25	0	0	0.6666666666666666	6	9	3.066666666666667	46	0.0	1.0	0.016228385497287844	0.5179579723782239	0.05126981944850484	0.9975749089307008	0.007031331977113193	0.6596425356006576	0.6356640021868156	0.9047374076896828	0	1.0	0.0
366	None	None	None	None	None	0	0	0.5	3	0.5	3	0.5	0	0	0	7	14	0	1.0	4	4	0.5333333333333333	8	0.7777777777777778	0.3333333333333333	0	0	0	0	0	0	0	0	0	0	0
2443	None	None	None	None	None	0	0	1.0	1	0	0	1.0	0	1	0	0	0	0	0.5	1	2	0.13333333333333333	2	0.0	0	0	0	0	0	0	0	0	0	0	0	0
1271	None	None	None	None	None	0	0	0.2	4	0.7777777777777778	21	0.8055555555555556	0	0	0	28	14	0	1.0	6	6	1.9333333333333333	29	0.23333333333333334	0.4166666666666667	0	0	0	0	0	0	0	0	0	0	0
6583	0.003105048619877557	0.0020053308589791366	-0.00015918260577063207	0.9943845293424531	None	0	0	0.23333333333333334	7	0.7619047619047619	32	0.8148148148148148	0.3333333333333333	19	14	24	0	0	0.6666666666666666	6	9	2.933333333333333	44	0.0	1.0	-0.09983652379915996	0.5007342376390448	-0.039314946005115786	0.5266325611265056	0.07636207014109873	0.632049270564666	0.6737508743240881	0.5540040539990168	0	0.8421052631578947	0.0
7267	0.016322111344601303	0.0037283460535862895	0.003154428626789935	0.9955839743693593	None	0	0	0.2	6	0.7906976744186046	34	1.0	0.4418604651162791	24	19	20	0	0	0.5555555555555556	5	9	3.0	45	0.0	1.0	0.06534254309811383	0.6933488599944898	0.028665577480610126	0.5449544224622016	0.09994985197995462	0.5000016280183897	0.588552527908864	0.5822567614973684	0	1.0	0.0
681	None	None	None	None	None	0.4	4	0.6818181818181818	15	0.2903225806451613	9	0.7857142857142857	0.22580645161290322	20	7	12	3	0	0.8571428571428571	6	7	2.2	33	0.2	0.5714285714285714	0.20056543085042486	0.6314326234452066	-0.0997996505392044	0.5004290525815548	-0.09943431412237819	0.5055389377689444	0.8043894577105141	0.5467167221696286	0.3	0.95	0.0
3867	None	None	None	None	None	0	0	0.2608695652173913	6	0.6875	22	0.85	0.125	7	4	26	1	0	0.625	5	8	2.2666666666666666	34	0.018867924528301886	0.896551724137931	3.5351622056402323e-11	0.5000000000437576	0.0309783729232438	0.5585575934220063	0.09996629173651783	0.5001580421228896	0.605361322395411	0.5196517333061689	1.0	1.0	0.0
6144	1.551895532071792e-05	1.5239694691759458e-05	-2.8213766572692185e-06	0.9941266664227274	None	0	0	0.2	6	0.7906976744186046	34	1.0	0.3488372093023256	20	15	24	0	0	0.5555555555555556	5	9	3.0	45	0.0	1.0	0.19535148441111772	0.5514685843221897	0.060329261673403314	0.5262524117472643	7.902762784127648e-27	0.5000000000023963	0.6928100393913252	0.5259526927816301	0	1.0	0.0
6783	None	None	None	None	None	0	0	0.2857142857142857	6	0.6551724137931034	19	0.6888888888888889	0.27586206896551724	12	8	18	0	0	0.5555555555555556	5	9	2.066666666666667	31	0.0	0.7692307692307693	-0.0999988279420823	0.5002879177820829	0.011569420312054435	0.5290580239285472	0.005064650934321994	0.58787933389845	0.6278744534882623	0.5393120604721929	0	1.0	0.0
6928	2.7234691277821844e-05	1.616289495744968e-06	1.010500183979475e-07	0.9946789831924318	None	0	0	0.20833333333333334	5	0.7647058823529411	26	0.8	0.029411764705882353	5	1	30	0	0	0.5555555555555556	5	9	2.4	36	0.0	0.967741935483871	1.8077407590065336e-06	0.5	0.09982745900838025	0.5043734128205724	0.046817525830006416	0.5740476046292392	0.6020607799931346	0.5262989434185527	0	1.0	0.0
7012	0.022032889478680494	0.012608714645138049	-0.006390160201604545	0.9921627892594693	None	0	0	0.2	5	0.7714285714285715	27	0.8222222222222222	0.34285714285714286	16	12	20	0	0	0.5555555555555556	5	9	2.466666666666667	37	0.0	1.0	7.326791353731554e-07	0.5028042122634647	-0.011572201283402656	0.5773571735813026	0.08811594730286376	0.5264268335778353	0.6126097601484648	0.5356856010161023	0	0	0.0
1219	None	None	None	None	None	0	0	1.0	1	0	0	1.0	0	0	0	1	6	0	0.5	2	1	0.13333333333333333	2	1.0	0	0	0	0	0	0	0	0	0	0	0	0
6596	0.0002362575578917473	9.96450688625517e-07	-4.6960277593183066e-07	0.9999975293340518	None	0.25	1	0.4	4	0.7692307692307693	10	0.23809523809523808	0.7692307692307693	14	10	0	0	0	0.7777777777777778	9	7	1.0	15	0.0	1.0	0.06618093730473629	0.5334086198948044	2.053398630012252e-11	0.5000011399081467	0.11153390444040383	0.5589604209398817	0.6167227492248927	0.5308592685080541	0	1.0	0.0
5733	0.01181253873045675	0.0009607377445663591	0.0009188490639191166	0.9959594319012348	None	0	0	0.2	6	0.7906976744186046	34	1.0	0.3953488372093023	22	17	22	0	0	0.5555555555555556	5	9	3.0	45	0.0	1.0	0.32197979271639543	0.616491359807051	-0.0037990737991653043	0.6594105458596088	-0.015014996243670123	0.6712223819900519	0.8367474295982614	0.6493894451416913	0	1.0	0.0
2288	None	None	None	None	None	0	0	0.5	3	0.42857142857142855	3	0.45	0	0	0	8	8	0	0.8	4	5	0.6	9	0.4	0	0	0	0	0	0	0	0	0	0	0	0
4149	0.0002892838580058018	1.2776562541696041e-06	-1.1784639571849795e-08	0.994759976477407	None	0	0	0.2692307692307692	7	0.7027027027027027	26	0.8666666666666667	0.2972972972972973	16	11	22	0	0	0.5555555555555556	5	9	2.6	39	0.0	1.0	0.0012087759589903685	0.6613810973845761	1.8080578650716238e-07	0.5000010697387051	7.222197958892342e-15	0.5000000008613915	0.577999296534703	0.5555579057563512	0	0.1875	0.0
756	None	None	None	None	None	0	0	0.4444444444444444	8	0.52	13	0.3333333333333333	0.08	6	2	20	1	0	1.0	9	9	1.8	27	0.025	0.18181818181818182	-0.09988733216260774	0.5001043475135	0.09928056400929744	0.5907592791175023	0.01977420132675234	0.5213697001357737	0.6936178829387434	0.5376828577044259	1.0	1.0	0.0
1611	None	None	None	None	None	0	0	0.375	3	0.8	8	0.3333333333333333	0.8	11	8	0	0	0	0.4444444444444444	9	4	0.8	12	0.0	1.0	0.09999925293279935	0.5000060491737346	0.061345398052699895	0.5561225530307786	0.031480753813289686	0.5183150562252229	0.5734308088494015	0.5248758947806279	0	1.0	0.0
6937	0.0010902047695410181	0.0010299521879067245	0.0007161541673488908	0.9946644523778583	None	0	0	0.19230769230769232	5	0.7837837837837838	29	0.8666666666666667	0.2702702702702703	14	10	24	0	0	0.5555555555555556	5	9	2.6	39	0.0	0.9411764705882353	0.3316529886432472	0.6594704204764721	0.005801178866546267	0.623928741475768	0.02933895259991397	0.507310524185875	0.8234834748008457	0.5984022634409868	0	1.0	0.0
7392	1.650968575890086e-05	1.4510531497674791e-06	-1.4935197389727246e-07	0.9946707896571325	None	0	0	0.22727272727272727	5	0.7419354838709677	23	0.7333333333333333	0.45161290322580644	18	14	14	0	0	0.5555555555555556	5	9	2.2	33	0.0	1.0	-0.09999980618789547	0.5000058329787174	0.10551214006734769	0.5340332197122085	6.515418112454655e-23	0.5000000000000046	0.6982762203857336	0.5113619631665646	0	1.0	0.0
1818	None	None	None	None	None	0	0	0.25	1	1.0	3	1.0	0	0	0	4	0	0	0.2	5	1	0.3333333333333333	5	0.0	0	0	0	0	0	0	0	0	0	0	0	0
5227	None	None	None	None	None	0	0	0.1875	6	0.8	36	0.8703703703703703	0.4888888888888889	27	22	19	0	0	0.6666666666666666	6	9	3.1333333333333333	47	0.0	0.9523809523809523	0.28581326822967557	0.5796556843989994	0.0987924638899698	0.5046704106403093	-0.023356733752187393	0.6478532092327076	0.7866871051258136	0.578483908037504	0	1.0	0.0
5004	0.0014143083756100315	0.0009379564584574302	0.0007411870392225503	0.9951005193157324	None	0	0	0.2	6	0.7906976744186046	34	1.0	0.4186046511627907	23	18	21	0	0	0.5555555555555556	5	9	3.0	45	0.0	1.0	-0.03798947948678981	0.6629379853233048	0.14709477561143824	0.6345538339103515	0.09097510926287869	0.5473118581684	0.6700854628887486	0.616017325621434	0	0	0.0
5536	None	None	None	None	None	0.08333333333333333	1	0.23076923076923078	6	0.7837837837837838	29	0.8666666666666667	0.3783783783783784	19	14	19	0	0	0.5555555555555556	5	9	2.6	39	0.0	1.0	0.011927965152052501	0.6593406604640325	0.07948895351713156	0.5399061387831291	1.3840230710353648e-05	0.5018228408262627	0.6000863882064259	0.56853370030153	0	1.0	0.0
370	None	None	None	None	None	0	0	0.11764705882352941	4	0.8775510204081632	43	0.9444444444444444	0.04081632653061224	3	2	47	8	0	0.6666666666666666	6	9	3.4	51	0.08247422680412371	0.9333333333333333	-0.021740483215819555	0.5873314295927314	0.10007261648757326	0.5363271587828307	0.059213047547774324	0.5390093394099458	0.6383178634191505	0.5543563936917294	1.0	1.0	0.0
6587	0.0016806306788549443	0.001103762692839549	0.0008142502689274559	0.9942439222310763	None	0	0	0.20689655172413793	6	0.7804878048780488	32	0.9555555555555556	0.34146341463414637	19	14	23	0	0	0.5555555555555556	5	9	2.8666666666666667	43	0.0	1.0	5.030712220785939e-11	0.5000001108754827	0.01600932403040082	0.6708460330535627	-0.09998308804410241	0.5114884254399789	0.6255806053157734	0.5628308021873157	0	1.0	0.0
7258	0.00090315828916285	0.0006922258194254482	-0.000691640124540962	0.9992614464085894	None	0	0	0.2222222222222222	8	0.7254901960784313	37	0.9814814814814815	0.11764705882352941	12	6	40	0	0	0.6666666666666666	6	9	3.533333333333333	53	0.0	0.9787234042553191	8.796784748846318e-06	0.5114063357685268	-0.03906000280521141	0.6509917768029659	-0.1836760812685687	0.5774634993461806	0.6822969903890382	0.5810620494175959	0	0	0.0
4055	0.0010662793567502926	0.0006127609881542258	0.0004538560530640651	0.9954820211427595	None	0	0	0.1875	6	0.8	36	0.8703703703703703	0.3333333333333333	20	15	26	0	0	0.6666666666666666	6	9	3.1333333333333333	47	0.0	0.9523809523809523	-0.09999982414614568	0.5000004710288669	0.09768589034406769	0.5292749041981981	0.09512614108979763	0.5243677161675785	0.7138268209475175	0.5178910026734479	0	1.0	0.0
4370	None	None	None	None	None	0	0	0.3157894736842105	6	0.6923076923076923	18	0.7777777777777778	0.38461538461538464	14	10	13	0	0	0.4444444444444444	4	9	1.8666666666666667	28	0.0	0.6666666666666666	2.373487366930802e-08	0.5587218834936367	0.04543751419856438	0.574251322078574	-0.012856261311509503	0.6577208569582154	0.5813981001143607	0.5977541649832092	0	1.0	0.0
3095	0.0036970893132548424	0.0009753467482609133	0.00019385504234912997	0.9957631498536812	None	0.2	1	0.46153846153846156	6	0.47058823529411764	8	0.59375	0.4117647058823529	13	7	5	4	0	0.5	8	4	1.2666666666666666	19	0.5	0.26666666666666666	-0.002069102702285851	0.6405905624232608	-0.10386107975793321	0.503587733567013	0.11009161295249772	0.6052834479776472	0.722076370085342	0.5841750082152775	1.0	0.9230769230769231	0.0
2849	0.005240963808946224	0.0004203635753890775	0.000406177721690963	0.9878580488591123	None	0.3333333333333333	1	0.5	4	0.6666666666666666	6	0.3055555555555556	0.6666666666666666	10	6	0	0	0	1.0	6	6	0.7333333333333333	11	0.0	0.4	0.14518620630869	0.5579556605599791	0.00879941703035983	0.5885839855193711	0.09859221328090587	0.5530044577088837	0.639010670479147	0.5665855914726999	0	1.0	0.0
1771	None	None	None	None	None	0.6666666666666666	2	0.75	6	0.3333333333333333	3	0.44	0.3333333333333333	9	3	1	0	0	1.0	5	5	0.7333333333333333	11	0.0	1.0	5.1723479467911346e-08	0.5000002563059774	0.21985981112664837	0.5938260238177614	0.035543153395956754	0.6661747306910881	0.7184799717500014	0.5882930436543446	0	1.0	0.0
1413	None	None	None	None	None	1.0	2	1.0	6	0.14285714285714285	1	0.5625	0.14285714285714285	7	1	1	0	0	1.0	4	4	0.6	9	0.0	0.8	8.502090145867901e-05	0.500133764060938	9.042867647453156e-07	0.5000066884653057	-0.0031517015547755586	0.619934639648439	0.5270296641414869	0.5407289408761345	0	1.0	0.0
6952	None	None	None	None	None	0	0	0.18421052631578946	7	0.7777777777777778	42	0.8888888888888888	0.25925925925925924	19	14	36	0	0	0.7777777777777778	9	7	3.7333333333333334	56	0.0	0.88	0.292374701492853	0.7727513652452059	0.046848950865074956	0.6166559519060014	-0.0892004301735764	0.9908979485291266	0.8835328826571645	0.8937661062038542	0	1.0	0.0
7124	0.0017645829427460572	0.0003907271192744006	0.0002910779695950206	0.9947862939270974	None	0	0	0.19230769230769232	5	0.7837837837837838	29	0.8666666666666667	0.32432432432432434	16	12	22	0	0	0.5555555555555556	5	9	2.6	39	0.0	0.9411764705882353	-0.09999946665401416	0.5000552350126908	0.05619755684678427	0.5048570781733543	0.08334126460449554	0.5450298409434865	0.6916071330071085	0.5166820208450844	0	1.0	0.0
4205	1.5808582383293265e-05	1.7231485605860083e-06	-6.086047919571255e-09	0.9946405414546897	None	0	0	0.2	5	0.7714285714285715	27	0.8222222222222222	0.11428571428571428	8	4	28	0	0	0.5555555555555556	5	9	2.466666666666667	37	0.0	1.0	0.005978209958522047	0.6751324482441887	0.09191635456296741	0.5212267987499404	9.61252852782424e-10	0.505962042896776	0.6096230353708498	0.5695706491356938	0	0.75	0.0
3434	0.0005457442557277631	0.00027782191958305985	0.0002778131762375095	0.9981322987000778	None	0.5	1	0.6666666666666666	4	0.5714285714285714	4	0.36	0.5714285714285714	8	4	0	0	0	1.0	5	5	0.6	9	0.0	1.0	-0.06268822702626808	0.6692426171866879	-0.46940020080149336	0.9999145425734235	-0.07960187763390061	0.551744321885529	0.9168331441238241	0.9685264950552642	0	1.0	0.0
3318	0.0005736000537109171	0.0005358246952990401	0.0003652854371237173	0.9949645569271728	None	0	0	0.2	6	0.7674418604651163	33	1.0	0.11627906976744186	10	5	34	0	0	0.5555555555555556	5	9	3.0	45	0.0	1.0	0.2449350326066051	0.9999999981150332	-0.09323751168044217	0.5486362062955022	-0.07789483236172323	0.5938952477954847	0.906540340006987	0.9989812942474681	0	1.0	0.0
6651	0.0019884863436657645	0.0010113915724168949	0.0008070089936009724	0.9945240843008916	None	0	0	0.2	6	0.7906976744186046	34	1.0	0.3953488372093023	22	17	22	0	0	0.5555555555555556	5	9	3.0	45	0.0	1.0	-0.0054651742098959484	0.6759203122175782	-0.04789489816911906	0.5262135565174896	0.005569598723880573	0.670418324438339	0.6123836343091839	0.6263768760125064	0	1.0	0.0
1226	None	None	None	None	None	0	0	0.1	4	0.8947368421052632	51	0.7283950617283951	0.017543859649122806	2	1	56	7	0	1.0	9	9	3.933333333333333	59	0.06086956521739131	0.6415094339622641	-0.031251745601986104	0.5011646221773595	0.03378650798183651	0.5825283199035669	0	0.5	0.5693268205202283	0.5281219226868196	0.0	0	0.0
5600	0.0018850176285685205	0.0006960030423170466	0.0005441456151651141	0.9949912604283251	None	0	0	0.22727272727272727	5	0.7419354838709677	23	0.7333333333333333	0.3225806451612903	14	10	18	0	0	0.5555555555555556	5	9	2.2	33	0.0	1.0	-0.09895712294079093	0.5026576537598835	-0.0991758072358909	0.5040475180723651	0.09717566178064774	0.999997960831464	0.7160549824135902	0.9875879261866938	0	1.0	0.0
468	None	None	None	None	None	1.0	1	0.8	4	0.4	2	0.5833333333333334	0.2	4	1	2	4	0	0.75	4	3	0.4666666666666667	7	0.8	0.6666666666666666	0.17103165864115277	0.5804301985931933	4.565693372119193e-05	0.5003535244744506	7.902762784127648e-27	0.5	0.6912870733310514	0.527136121918139	1.0	1.0	0.0
1707	None	None	None	None	None	0.08333333333333333	1	0.3076923076923077	8	0.6756756756756757	25	0.7222222222222222	0.40540540540540543	21	15	17	2	0	0.6666666666666666	9	6	2.6	39	0.0625	0.6060606060606061	0.31298488795274854	0.5351443040986081	0.059973845592500755	0.5845524293864693	1.8038687911102315e-07	0.5000604369449138	0.7962337734707499	0.5401252956693474	1.0	1.0	0.0
3667	0.014100079674532614	0.00041333357643521813	0.00022894441218841176	0.9948508059188504	None	0	0	0.18181818181818182	4	0.8064516129032258	25	0.7333333333333333	0.3225806451612903	13	10	19	0	0	0.5555555555555556	5	9	2.2	33	0.0	0.8571428571428571	0.03613424235615512	0.564821683731108	0.011780354775428995	0.5223288913385095	-0.03638226647534039	0.5585184726403633	0.579564958028607	0.5486192819595261	0	1.0	0.0
5629	0.0013664543190113855	0.001160852053095887	0.000852317942308606	0.9947610990395752	None	0.09090909090909091	1	0.2	5	0.8	28	0.8222222222222222	0.2571428571428571	13	9	23	0	0	0.5555555555555556	5	9	2.466666666666667	37	0.0	1.0	0.2037962919603516	0.5906648628373256	0.2086609043280237	0.5092639740304706	-0.048551865901373045	0.5274773426208524	0.7681961821531025	0.5427118927682003	0	1.0	0.0
3385	0.0010730479674808673	6.335856702993142e-05	-1.1565745820336098e-06	0.9958598097971363	None	0.25	1	0.4	4	0.7692307692307693	10	0.23809523809523808	0.7692307692307693	14	10	0	0	0	0.7777777777777778	7	9	1.0	15	0.0	1.0	2.0354354489234429e-07	0.5612873471317782	0.0244785903684238	0.5557630103016556	0.003957481300288103	0.6116603945934671	0.5657380644453051	0.5764514647089394	0	0.9285714285714286	0.0
2892	0.0006735705761272995	0.00039935537420433706	0.0002479974627193281	0.9947750640893542	None	0.09090909090909091	1	0.25	6	0.7575757575757576	25	0.7777777777777778	0.30303030303030304	15	10	19	0	0	0.5555555555555556	5	9	2.3333333333333335	35	0.0	1.0	-0.09980024720827842	0.5005077045944274	-0.016965987381246616	0.6601926669087818	-0.011344063371758879	0.6700154293097459	0.6195206256434101	0.6125743099964603	0	1.0	0.0
1284	None	None	None	None	None	0	0	0.3684210526315789	7	0.5769230769230769	15	0.875	0.23076923076923078	11	6	16	4	0	0.5	8	4	1.8666666666666667	28	0.12903225806451613	0.8333333333333334	0.6328426964033642	0.5991127010124351	-0.07427594891339823	0.521962631897463	-0.09999998065408622	0.5000009362689434	0.966305936456558	0.5407163256085425	0.0	0	0.0
2246	None	None	None	None	None	0.16666666666666666	1	0.5	7	0.47368421052631576	9	0.5833333333333334	0.3157894736842105	13	6	7	7	0	0.4444444444444444	4	9	1.4	21	0.6363636363636364	0.7777777777777778	0.6004564294847177	0.5597724306272315	-0.09999998776735658	0.5000000369316048	1.1292535875868543e-11	0.5000000172528121	0.9566171445201165	0.5200092039636973	1.0	1.0	0.0
2606	0.001624472954277735	0.0001343319594400422	0.00013207339596930543	0.9979594325501784	None	0	0	0.4	2	0.8	4	0.4666666666666667	0.8	6	4	0	0	0	0.6	5	3	0.4666666666666667	7	0.0	0	0.07207622059115375	0.6579042351156185	0.09999997175734592	0.5000001837147006	-0.09999920320478159	0.5000187407355261	0.7119222147579044	0.5542888363431191	0	1.0	0.0
2940	1.0220613932948654e-07	2.1240326070698798e-08	1.0176839329292486e-08	0.9999954844258521	None	0.25	1	0.4	4	0.75	9	0.25	0.75	13	9	0	0	0	0.875	7	8	0.9333333333333333	14	0.0	0.8571428571428571	0.02991116158186835	0.6669226129904926	-0.07477318194811208	0.5903819889149126	1.7083276658792642e-07	0.5006041521601329	0.6014479335488719	0.5876082725674378	0	1.0	0.0
1875	None	None	None	None	None	0	0	0.5	2	0.75	3	0.6	0.75	5	3	0	1	0	0.4	2	5	0.4	6	0.5	0	0.08665927771536072	0.6746696499742497	0.0001382128807521044	0.5004086194081652	0.31277954558429716	0.9999995597727731	0.9208930234376533	0.9940732229181796	0.0	0	0.0
2780	0.0014747969250941849	0.0001543248339765881	-0.0001450318291113982	0.9973549733359756	None	0.3333333333333333	1	0.4444444444444444	4	0.7272727272727273	8	0.2653061224489796	0.7272727272727273	12	8	0	0	0	1.0	7	7	0.8666666666666667	13	0.0	1.0	0.0024526647420709965	0.5645747127792594	0.009810732523158427	0.559791698574763	-0.07528704468104269	0.6544758715912677	0.5961973724499043	0.5937797167938141	0	1.0	0.0
2239	None	None	None	None	None	0.16666666666666666	2	0.4444444444444444	12	0.5	19	0.49382716049382713	0.34210526315789475	24	13	15	3	0	1.0	9	9	2.6666666666666665	40	0.13043478260869565	0.4444444444444444	1.8466600375219824e-08	0.5000605688322202	3.8798885167951313e-23	0.5	-0.09861041309652326	0.5882928714093388	0.6141651290290392	0.5297278078953482	1.0	1.0	0.0
7252	0.022375796387910058	0.0023544365202125364	0.0018475030361165155	0.995172077737382	None	0	0	0.19230769230769232	5	0.7837837837837838	29	0.8666666666666667	0.43243243243243246	20	16	18	0	0	0.5555555555555556	5	9	2.6	39	0.0	0.9411764705882353	-0.0992612620523082	0.6038108563654266	-0.056587370679841265	0.5579507470028707	0.08455377433238016	0.5285012694517006	0.6749240178878421	0.5636812345690587	0	0.95	0.0
2185	None	None	None	None	None	0.25	1	0.4	4	0.75	9	0.25925925925925924	0.75	13	9	0	0	0	0.6666666666666666	6	9	0.9333333333333333	14	0.0	1.0	0.009310303926534539	0.5696701481827005	0.060565290534098745	0.6010606058493835	-0.043433162393453184	0.6422006772984784	0.5999696461775293	0.6047046071637974	0	1.0	0.0
4136	0.0003729416943829148	9.693488073719252e-05	-7.366409110974214e-05	0.9979571066738155	None	0.25	1	0.4	4	0.7692307692307693	10	0.23809523809523808	0.7692307692307693	14	10	0	0	0	0.7777777777777778	7	9	1.0	15	0.0	1.0	7.902762784127648e-27	0.5000023374374483	0.19643837217144175	0.549530985711361	0.027637771057042272	0.5100565940724103	0.7054421299839791	0.5199075554582554	0	1.0	0.0
1942	None	None	None	None	None	0	0	0.3333333333333333	2	0.8571428571428571	6	1.0	0	0	0	8	13	0	0.1111111111111111	9	1	0.6	9	0.65	1.0	0	0	0	0	0	0	0	0	0	0	0
6955	1.54632358657298e-05	1.2090517922444543e-05	3.1513712168941747e-07	0.9946803522255351	None	0	0	0.23076923076923078	6	0.7222222222222222	26	0.8444444444444444	0.3333333333333333	16	12	21	0	0	0.5555555555555556	5	9	2.533333333333333	38	0.0	0.9696969696969697	-0.09972352679991375	0.5014505638114576	-0.0999977632063932	0.5000170339462442	7.56595476498852e-18	0.500000000000715	0.6155573151117094	0.5004892004532414	0	1.0	0.0
4902	0.0022170337926526104	0.0009914625383663671	0.0008026196455026348	0.9948989158558408	None	0	0	0.2	5	0.7714285714285715	27	0.8222222222222222	0.34285714285714286	16	12	20	0	0	0.5555555555555556	5	9	2.466666666666667	37	0.0	1.0	-0.0033112763367791724	0.6682568991667297	0.2230730792277437	0.5312420180670705	0.4147090540109143	0.9817810462522774	0.8678720249173478	0.8325929014830481	0	1.0	0.0
767	None	None	None	None	None	0	0	0.5	4	0.4	4	0.6	0	2	0	9	12	0	0.8	5	4	0.8	12	0.6	0.5	0	0	0	0	0	0	0	0	0	0	0
788	None	None	None	None	None	0.5	1	0.6666666666666666	4	0.5714285714285714	4	0.375	0.5714285714285714	7	4	1	3	0	0.6666666666666666	6	4	0.6	9	1.0	0.6666666666666666	-0.1146508883413766	0.5579347837264268	-0.09998483598339655	0.5001591085573108	0.2591534694082096	0.5289541509843421	0.8459955247018264	0.5290810926518249	1.0	1.0	0.0
1298	None	None	None	None	None	0	0	0.6666666666666666	2	0.5	1	1.0	0.5	3	1	0	0	0	0.25	1	4	0.26666666666666666	4	0.0	0.6666666666666666	-0.09921382376037738	0.5019103827920225	0.2395980925380176	0.5182627719992413	-0.09116799352561314	0.5984933395694271	0.8328233993700955	0.5399079658265193	0	1.0	0.0
220	None	None	None	None	None	0	0	0.6666666666666666	2	0.5	1	0.6666666666666666	0.5	3	1	0	2	0	0.6666666666666666	2	3	0.26666666666666666	4	1.0	0	0.07348932890312179	0.5272892426684601	-0.09897443895925821	0.5012617180589719	0.04045603352529885	0.5781809390429415	0.6751854600835949	0.535740841864886	1.0	1.0	0.0
1155	None	None	None	None	None	0	0	0.07692307692307693	1	1.0	17	0.7037037037037037	0	0	0	18	0	0	0.3333333333333333	9	3	1.2666666666666666	19	0.0	1.0	0	0	0	0	0	0	0	0	0	0	0
978	None	None	None	None	None	0.23076923076923078	3	0.32142857142857145	9	0.717948717948718	28	0.5061728395061729	0.6923076923076923	36	27	4	0	0	1.0	9	9	2.7333333333333334	41	0.0	1.0	0.09646803156526733	0.5167921229812129	-0.08169727817266517	0.5964569975410287	0.31855006644608663	0.6710555480938397	0.8570968964623267	0.5963533814933827	0	1.0	0.0
2206	None	None	None	None	None	0	0	0.3333333333333333	3	0.6363636363636364	7	0.8666666666666667	0.2727272727272727	5	3	7	7	0	0.6	3	5	0.8666666666666667	13	0.4375	0	0.041166178694979974	0.646909383988073	3.334238289931936e-11	0.500000000237938	0.09559890247495713	0.5087080999150956	0.6138474797341964	0.5531581313525278	1.0	1.0	0.0
458	None	None	None	None	None	0	0	0.07407407407407407	2	0.9473684210526315	36	0.8888888888888888	0.02631578947368421	1	1	38	9	0	0.5555555555555556	5	9	2.6666666666666665	40	0.1125	0.8571428571428571	-0.09984767754513788	0.5	-0.00987858115170432	0.5	0.013621258124283322	0.5	0.6198734801372388	0.5	0.0	0	0.0
4130	None	None	None	None	None	0.1	1	0.34782608695652173	8	0.65625	21	0.41975308641975306	0.5625	26	18	7	2	0	1.0	9	9	2.2666666666666666	34	0.2	0.5	2.7846562595316167e-17	0.5001707991791335	1.2602098454942008e-12	0.5000166324518546	0.4128917057087607	0.7460962427336548	0.8750524924779505	0.5889314201843219	0.5384615384615384	0.6153846153846154	0.0
4552	0.0006282632389895873	8.768535707628561e-05	7.699318508915316e-05	0.9959039237507478	None	0	0	0.25925925925925924	7	0.7368421052631579	28	0.7407407407407407	0.3157894736842105	16	12	23	0	0	0.6666666666666666	6	9	2.6666666666666665	40	0.0	0.9142857142857143	0.20884219943433896	0.690355103139335	0.07834707190161165	0.5844325603482835	0.08333133358791049	0.5196584581393622	0.6398931159817405	0.6004043723795102	0	1.0	0.0
2161	None	None	None	None	None	0	0	0.6666666666666666	2	0.5	1	0.6666666666666666	0	0	0	3	5	0	0.6666666666666666	3	2	0.26666666666666666	4	0.5	0	0	0	0	0	0	0	0	0	0	0	0
1833	None	None	None	None	None	0	0	0.6666666666666666	2	0.5	1	0.6666666666666666	0.5	3	1	0	0	0	0.6666666666666666	2	3	0.26666666666666666	4	0.0	0	-0.086440577025291	0.5037156359792376	0.09948294113827436	0.5006301026776686	0.18395225536032941	0.5239012789752693	0.7557426017675525	0.5094206572825697	0	0.6666666666666666	0.0
6680	0.00880463126698284	0.003939268956218612	0.003487769115916596	0.9949284207641884	None	0.25	1	0.4	4	0.75	9	0.25925925925925924	0.75	13	9	0	0	0	0.6666666666666666	6	9	0.9333333333333333	14	0.0	1.0	-0.0999908361236796	0.520562309765424	0.09999997878644637	0.5001436049256504	-0.08452456430148236	0.5375010441194967	0.712222629892065	0.519419932320391	0	1.0	0.0
7413	0.00038317087730960046	3.119754576974312e-05	-4.617672902634488e-06	0.9940316974515033	None	0	0	0.2631578947368421	5	0.6923076923076923	18	0.7777777777777778	0.2692307692307692	10	7	17	0	0	0.4444444444444444	4	9	1.8666666666666667	28	0.0	0.96	-0.26396276723455114	0.5799189236343079	0.044528327064280795	0.677691740954136	-0.09129367368213392	0.575753765198956	0.7895340185635596	0.6123015188482451	0	1.0	0.0
1620	None	None	None	None	None	0.15384615384615385	2	0.42857142857142855	12	0.48717948717948717	19	0.7592592592592593	0.05128205128205128	9	2	31	10	0	0.6666666666666666	9	6	2.7333333333333334	41	0.1694915254237288	0.7567567567567568	8.06027984667094e-16	0.5000000040349033	0.09451475377495902	0.9835573150873184	2.651572856875992e-05	0.5001521523172666	0.752945529555972	0.7964038365622916	1.0	1.0	0.0
6858	0.008135463601480574	0.0035374258588235456	0.0007071448674077426	0.9935112270743074	None	0	0	0.22580645161290322	7	0.7727272727272727	34	0.8518518518518519	0.36363636363636365	21	16	24	0	0	0.6666666666666666	6	9	3.066666666666667	46	0.0	1.0	0.3895693998128368	0.6305745116248072	0.09868559886815383	0.5171960582037729	-0.09994805256390324	0.5007670003941714	0.882023944392031	0.5503753094838408	0	1.0	0.0
6559	0.0008775283189133028	6.502297711103584e-05	-6.326645943635097e-05	0.9998536087873083	None	0.06666666666666667	1	0.21875	7	0.7608695652173914	35	0.8888888888888888	0.21739130434782608	16	10	31	0	0	0.6666666666666666	6	9	3.2	48	0.0	1.0	7.902762784127648e-27	0.5	-0.00530606841999003	0.6710228585218578	0.19793958463044287	0.6356585565193774	0.726796203616338	0.6042315922388641	0	1.0	0.0
356	None	None	None	None	None	0	0	0.6666666666666666	6	0.18181818181818182	2	0.52	0	3	0	9	10	0	1.0	5	5	0.8666666666666667	13	0.5263157894736842	0.5	0	0	0	0	0	0	0	0	0	0	0
4428	0.019693118426042572	0.0012623367450539165	0.0007277657636647945	0.9958014111258453	None	0	0	0.375	3	0.6	6	0.48	0.5	8	5	3	2	0	1.0	5	5	0.8	12	0.2857142857142857	0.25	0.059845135425828255	0.5484059103652359	7.902762784127648e-27	0.5	0.2487028393732261	0.5543188390671859	0.7426709713865953	0.5343100131427044	1.0	1.0	0.0
7199	0.002313236930592953	0.0018396728958227245	-0.0013884818347506154	0.9951755441686893	None	0.08333333333333333	1	0.34615384615384615	9	0.5833333333333334	21	0.8444444444444444	0.3055555555555556	18	11	19	0	0	0.5555555555555556	5	9	2.533333333333333	38	0.0	0.9696969696969697	0.055149484887464253	0.6753108960050952	-0.17401870197393712	0.9750901900610276	0.22426174591060494	0.6392045249244296	0.8305537853676656	0.8398566918812342	0	1.0	0.0
4833	0.0023431914437236226	0.0014470754282735721	0.0010355178514265455	0.994975242261814	None	0.08333333333333333	1	0.23076923076923078	6	0.7837837837837838	29	0.8666666666666667	0.32432432432432434	16	12	22	0	0	0.5555555555555556	5	9	2.6	39	0.0	1.0	0.2148297208804019	0.6069933084626946	0.22465418893219175	0.5302428582243542	-0.09186318358981345	0.5066410319565686	0.8131095743727501	0.5483795067172144	0	1.0	0.0
3161	8.924374726448906e-05	1.419257055044542e-05	1.1929309673242363e-05	0.9960778384090672	None	0	0	0.3333333333333333	6	0.6666666666666666	16	0.3611111111111111	0.4583333333333333	15	11	10	4	0	0.8888888888888888	9	8	1.7333333333333334	26	0.2	0.3333333333333333	0.04945460461657629	0.6948924088294853	0.0006767951530006887	0.5852482016341947	1.8656563773051358e-11	0.5079746872872648	0.604737750668967	0.5986355846170682	1.0	1.0	0.0
7136	0.002906879629577401	0.0007071129186588517	-8.38873645208543e-05	0.9972224177823463	None	0.25	1	0.36363636363636365	4	0.7857142857142857	11	0.2222222222222222	0.7857142857142857	15	11	0	0	0	0.8888888888888888	9	8	1.0666666666666667	16	0.0	1.0	0.06723901981078644	0.5375976598595165	3.4491564295938086e-10	0.5000170973750064	0.16173285857588068	0.5741470473984405	0.660019426601945	0.5373913028448121	0	1.0	0.0
2809	0.0012055857000036739	0.0002143224126489054	9.311795970529174e-05	0.9940554826407793	None	0.5	2	0.6	6	0.5	6	0.5833333333333334	0.3333333333333333	9	4	4	0	0	0.6666666666666666	6	4	0.9333333333333333	14	0.0	0.5	1.0825778096444226e-06	0.5000025936491205	0.03830531702071534	0.5085497770190929	0.09941267037004103	0.5043739974588941	0.6009419965479631	0.5043089977052689	0	1.0	0.0
5008	0.00106739157369171	0.0008363236671573449	0.0006271836128569642	0.9949999568063498	None	0.07142857142857142	1	0.2	6	0.7906976744186046	34	1.0	0.23255813953488372	15	10	29	0	0	0.5555555555555556	5	9	3.0	45	0.0	1.0	-0.047360681614252394	0.5097914687129442	-0.047513420433762096	0.6461536534908121	0.1348828081088399	0.513210251722509	0.7025487158629902	0.5575931357864089	0	1.0	0.0
4665	0.00013017714871246447	2.608711442426133e-07	4.503856092461699e-08	0.9999938357002109	None	0.3333333333333333	1	0.5	4	0.7	7	0.2857142857142857	0.7	11	7	0	0	0	0.8571428571428571	6	7	0.8	12	0.0	0.6666666666666666	3.60970991507298e-06	0.5141088447741785	0.2285990734149252	0.5772543688201947	0.03588957418246783	0.529713503157384	0.7320505204338131	0.5404908823472916	0	1.0	0.0
2060	None	None	None	None	None	0.26666666666666666	4	0.625	20	0.30434782608695654	14	0.5925925925925926	0.30434782608695654	33	14	14	0	0	1.0	9	9	3.2	48	0.0	0.9743589743589743	-0.023305791336421907	0.5022671259948637	0.15278585451996546	0.6929866994545647	0	0.5	0.686201810296558	0.5681718212704535	0	1.0	0.0
5288	0.00036619224259097177	9.201639003288607e-06	7.75781794717759e-06	0.9999841791548676	None	0	0	0.42857142857142855	3	0.75	6	0.35714285714285715	0.75	9	6	0	1	0	0.5714285714285714	7	4	0.6666666666666666	10	1.0	0.6666666666666666	-0.03780049049412483	0.5212359173694832	0.09999999562935752	0.5000003682197274	0.09894752025009267	0.5009846362556624	0.6563314422675335	0.5074106925531059	1.0	1.0	0.0
154	None	None	None	None	None	0	0	0.25	1	1.0	3	1.0	1.0	4	3	0	0	0	0.2	5	1	0.3333333333333333	5	0.0	0	-0.035926653143041276	0.5128140294976392	0.13417133713440327	0.5836382477863864	0.24461130012595222	0.5523167642331192	0.7603586001829482	0.5497539679588076	0	1.0	0.0
6535	0.0017031541355557065	0.0013229406742305324	0.0009591767484297051	0.9949423779765989	None	0.09090909090909091	1	0.2	5	0.8	28	0.8222222222222222	0.22857142857142856	12	8	24	0	0	0.5555555555555556	5	9	2.466666666666667	37	0.0	1.0	0.1284492734868436	0.5267852601501012	0.08865309517944316	0.5477432854973905	0.4346242315785555	0.6625668449029787	0.8242955614533031	0.5804249657207027	0	0	0.0
549	None	None	None	None	None	0.3333333333333333	1	0.5	4	0.7	7	0.3333333333333333	0.7	11	7	0	0	0	0.4444444444444444	9	4	0.8	12	0.0	1.0	0.06315123793122354	0.5823520032122955	0.02538913232349687	0.6549285703555364	0.035609150425600526	0.5613907834981601	0.598481258863897	0.6002898792376001	0	1.0	0.0
3815	0.0014239438999930358	0.0007707064910476697	0.0005174379402419917	0.9943993362902825	None	0	0	0.20689655172413793	6	0.7804878048780488	32	0.9555555555555556	0.34146341463414637	19	14	23	0	0	0.5555555555555556	5	9	2.8666666666666667	43	0.0	1.0	-0.09999816071169529	0.5001283444445632	-0.09927136885014919	0.5009783265867627	-0.08715003028325038	0.9620876025213833	0.5468947937994044	0.7463838313159312	0	1.0	0.0
2542	None	None	None	None	None	0	0	0.75	3	0.5	2	0.6	0.5	5	2	0	1	0	0.4	5	2	0.4	6	1.0	1.0	0.18213001554753405	0.5561091796330387	0.005701575985632633	0.5249662388826233	0.09999988245455396	0.5000000489322279	0.6756246859959091	0.5270846517185005	1.0	1.0	0.0
6122	None	None	None	None	None	0	0	0.18181818181818182	6	0.8085106382978723	38	0.9074074074074074	0.44680851063829785	26	21	22	0	0	0.6666666666666666	6	9	3.2666666666666666	49	0.0	0.9090909090909091	0.03924004198863067	0.5615928990333057	0.01835210301661394	0.6679536444338678	-0.0999991719353598	0.5011987145205414	0.6675015156665989	0.5786228915874547	0	0.9615384615384616	0.0
2548	None	None	None	None	None	0	0	0.4	2	0.6	3	0.4375	0.6	5	3	1	0	0	1.0	4	4	0.4666666666666667	7	0.0	0	0.1259471907477352	0.5063473173898608	0.06777644304537644	0.5329632879242598	-0.09305440826055007	0.6869443418805778	0.7153912916447155	0.5779676338524468	0	1.0	0.0
670	None	None	None	None	None	0	0	0.3333333333333333	2	0.8571428571428571	6	0.36	0.8571428571428571	8	6	0	0	0	1.0	5	5	0.6	9	0.0	0	0.02850733738146256	0.6230890764314534	-0.02769872329041482	0.5234173502523254	-0.060004860504254486	0.5746867863288687	0.6104230387110302	0.5742320970044807	0	1.0	0.0
1334	None	None	None	None	None	0.058823529411764705	1	0.2777777777777778	10	0.7115384615384616	37	0.6666666666666666	0.40384615384615385	29	21	24	0	0	1.0	9	9	3.6	54	0.0	0.7659574468085106	0.04411257140372253	0.9990322212909025	5.6942007818152555e-06	0.5001378352212782	-0.004447099315563619	0.6604304058498421	0.6372521551480188	0.9265661888592953	0	1.0	0.0
2682	0.00011112236771343182	2.688270413099458e-05	1.0890480198199822e-06	0.9986937559158062	None	0	0	0.5	1	1.0	1	1.0	1.0	2	1	0	1	0	0.3333333333333333	3	1	0.2	3	0.3333333333333333	0	0.09693304032747736	0.5045522609648376	0.08452997812113731	0.518284189902981	0.09973151937816664	0.5003861985990806	0.516526274516949	0.5077430249505611	1.0	1.0	0.0
2108	None	None	None	None	None	0	0	0.1891891891891892	7	0.7735849056603774	41	0.873015873015873	0.1509433962264151	13	8	41	0	0	0.7777777777777778	9	7	3.6666666666666665	55	0.0	1.0	-0.044900100552381625	0.6533798093468637	-0.09999999998258845	0.5000000006259708	0.013513824192823098	0.5197275740774028	0.640488752480582	0.5591287167069002	0	0.38461538461538464	0.0
6984	None	None	None	None	None	0	0	0.20512820512820512	8	0.7678571428571429	43	0.9206349206349206	0.42857142857142855	30	24	27	0	0	0.7777777777777778	7	9	3.8666666666666667	58	0.0	0.9230769230769231	0.09933048714947453	0.5027126935918177	-0.02280318842912803	0.6699833703254262	0.3502257043243252	0.7610628323822463	0.7989319708237781	0.651542269565781	0	0.9333333333333333	0.0
4828	None	None	None	None	None	0	0	0.21875	7	0.7608695652173914	35	0.8888888888888888	0.2826086956521739	19	13	28	0	0	0.6666666666666666	6	9	3.2	48	0.0	1.0	-0.20964030088825392	0.5	0.09005168255353038	0.5837893996818174	0.013224122631912647	0.5240116489458128	0.7809936812616752	0.5361426391475719	0	0.9473684210526315	0.0
244	None	None	None	None	None	0	0	0.6	3	0.6	3	0.5833333333333334	0.6	6	3	0	0	0	0.3333333333333333	6	2	0.4666666666666667	7	0.0	0.4	0.206388060306403	0.5621607589127869	-0.03898523097868993	0.6265711304624404	0.09822821700083978	0.5014860189716943	0.7329933761410878	0.5640966274313848	0	1.0	0.0
5088	None	None	None	None	None	0.1111111111111111	1	0.35	7	0.6785714285714286	19	0.5555555555555556	0.6071428571428571	23	17	6	4	0	0.6666666666666666	6	9	2.0	30	0.4	0.6666666666666666	-0.09985152793647993	0.520491866960773	0.0002545623603831987	0.5304530728126194	0.06609440647010954	0.5707698960630005	0.6673608187266655	0.5406575030532353	1.0	0.9565217391304348	0.0
7381	1.6146394379233254e-05	1.8676231141556786e-06	-4.2021890642563755e-08	0.9946189941275991	None	0.09090909090909091	1	0.2	5	0.8	28	0.8222222222222222	0.2571428571428571	13	9	23	0	0	0.5555555555555556	5	9	2.466666666666667	37	0.0	1.0	-0.03179714297396012	0.6177879368576855	0.3539970580316514	0.6625666842569675	6.462287240118108e-24	0.500000000001578	0.8509289622895418	0.5950722860855293	0	0	0.0
1257	None	None	None	None	None	0	0	0.375	3	0.7777777777777778	7	0.4074074074074074	0.7777777777777778	10	7	0	0	0	0.3333333333333333	9	3	0.7333333333333333	11	0.0	1.0	-0.09897750971453906	0.6503694957686597	-0.0999852075828255	0.5000379907881417	-0.09984358523961037	0.5014344528099246	0.5482571270387928	0.5520238318221258	0	1.0	0.0
1653	None	None	None	None	None	0	0	1.0	2	0.0	0	1.0	0	0	0	2	8	0	0.3333333333333333	1	3	0.2	3	1.0	1.0	0	0	0	0	0	0	0	0	0	0	0
6860	0.001708564338793506	0.00010412398778345336	9.369672747429775e-05	0.9948321154652283	None	0	0	0.2857142857142857	6	0.6551724137931034	19	0.6888888888888889	0.3103448275862069	13	9	17	0	0	0.5555555555555556	5	9	2.066666666666667	31	0.0	1.0	-0.09999999999995887	0.50000000000013	1.316327504484932e-08	0.5000002484441153	0.07687023929861544	0.6216519071029647	0.6735146954654291	0.5412863343327118	0	1.0	0.0
3708	0.0017502368652768804	0.0009835283633449492	0.0007361462843557292	0.9952916422565268	None	0	0	0.2	6	0.7906976744186046	34	1.0	0.3953488372093023	22	17	22	0	0	0.5555555555555556	5	9	3.0	45	0.0	1.0	-0.04097729663381923	0.5264574518528915	0.044317730974603474	0.5620024379050776	0.12161774833286491	0.6927102322562865	0.6697290570208061	0.5961255889708287	0	1.0	0.0
2907	8.884693007103528e-05	4.800441705517686e-07	-1.8110120375550886e-07	0.9999710239666026	None	0.5	2	0.7	7	0.38461538461538464	5	0.42857142857142855	0.23076923076923078	8	3	6	7	0	0.7142857142857143	7	5	1.0	15	0.6363636363636364	1.0	1.0631997255922302e-06	0.5000037835241152	0.046728501446787765	0.6893187329983542	0.09905577749652883	0.5015295529784727	0.6138160594901668	0.5665256837356462	1.0	1.0	0.5083726452950933
324	None	None	None	None	None	0	0	0	0	0	0	1.0	0	0	0	0	4	0	1.0	1	1	0.06666666666666667	1	1.0	0	0	0	0	0	0	0	0	0	0	0	0
5946	0.0011813195620652291	0.0009537081690520158	0.0006710248770385721	0.9950547467212928	None	0	0	0.23076923076923078	6	0.7297297297297297	27	0.8666666666666667	0.2972972972972973	15	11	23	0	0	0.5555555555555556	5	9	2.6	39	0.0	0.8823529411764706	0.19209826364691676	0.5593711097101224	0.013033289339359244	0.5195204701017334	0.07805514100149953	0.5734885226989029	0.6811138858566722	0.5508923461881206	0	1.0	0.0
3247	0.006572646499368475	0.00038569931362699664	-0.00037137564442814937	0.9978130761312975	None	0.25	1	0.4	4	0.75	9	0.25	0.75	13	9	0	0	0	0.875	7	8	0.9333333333333333	14	0.0	1.0	-0.24734906583068922	0.6036092560176111	-0.045233474280761576	0.5141421785504621	0.11982648501445844	0.5680660435163449	0.8178026018295459	0.5622647300875124	0	1.0	0.0
5173	0.0009048104893276092	0.00022688469444536244	0.00014265992362986544	0.995585165952001	None	0	0	0.3	9	0.627906976744186	27	0.7142857142857143	0.16279069767441862	12	7	32	0	0	0.7777777777777778	7	9	3.0	45	0.0	0.8421052631578947	-0.07090141662205059	0.8984585852628683	0.14597589515315834	0.5551104186158032	-0.09408722782700027	0.5006150225133318	0.7857524903098039	0.6902606827969026	0	1.0	0.0
5314	0.00037035110576846716	2.685031523970583e-06	-4.98065890804249e-07	0.995000024340796	None	0	0	0.16666666666666666	4	0.8181818181818182	27	0.7777777777777778	0.12121212121212122	7	4	27	0	0	0.5555555555555556	5	9	2.3333333333333335	35	0.0	0.9333333333333333	3.292781506605564e-08	0.5021605472720965	-0.052459480595803396	0.5306279509963987	0.04722521920161254	0.5468502337337904	0.605214726741377	0.5265799123389852	0	1.0	0.0
5816	None	None	None	None	None	0	0	0.2	5	0.7714285714285715	27	0.8222222222222222	0.42857142857142855	19	15	17	0	0	0.5555555555555556	5	9	2.466666666666667	37	0.0	1.0	0.05075680523240297	0.6138890857660396	0.0534350674394769	0.5489519493591494	-0.09999999969574161	0.5000000683614672	0.6816412843133349	0.5547896839666019	0	0	0.0
4671	0.0008423956885948142	0.00019662831815821303	0.00019660513508667137	0.994984065170044	None	0	0	0.2	5	0.7714285714285715	27	0.8222222222222222	0.34285714285714286	16	12	20	0	0	0.5555555555555556	5	9	2.466666666666667	37	0.0	1.0	-0.015607951929413943	0.5030249361196572	0.15391695346273915	0.5323054081396738	0.05211054471027737	0.6017204814314153	0.6709156616754427	0.546047544710355	0	1.0	0.0
2727	0.000592055420891437	9.419858056513092e-05	9.408730254328202e-05	0.9994572094028771	None	0	0	0.5	2	0.75	3	0.5	0.75	5	3	0	2	0	0.75	3	4	0.4	6	1.0	0	0.08227506767430244	0.5442546009110034	0.041574163513611574	0.5320773090095331	-0.09999999151538788	0.5000003786089564	0.6855003129328586	0.525475425483095	1.0	1.0	0.0
4935	None	None	None	None	None	0	0	0.25	8	0.7333333333333333	33	0.8703703703703703	0.4222222222222222	25	19	21	0	0	0.6666666666666666	6	9	3.1333333333333333	47	0.0	0.975609756097561	-0.09999994407199894	0.5000002022558252	-0.034521243468948734	0.5139366221997563	0.17395538228720722	0.6717069695915847	0.7628016679735828	0.5639542047723719	0	0.36	0.0
3264	2.607201517921468e-05	2.869969199999867e-07	-2.740922303924751e-07	0.9999611091929905	None	0	0	0.5	3	0.7142857142857143	5	0.5625	0.7142857142857143	8	5	0	1	0	0.25	8	2	0.6	9	1.0	0.8571428571428571	0.01973624439967125	0.5229363992506423	0.16219544553820436	0.5125838181168244	0.014332808958523801	0.5382669174358601	0.6650662859168004	0.5246070648737189	1.0	1.0	0.0
4289	7.733496585264304e-05	5.004779423327018e-06	-2.643958692096505e-07	0.9985636433744854	None	0	0	0.5	3	0.7142857142857143	5	0.5625	0.7142857142857143	8	5	0	1	0	0.25	8	2	0.6	9	1.0	0.8571428571428571	0.09998973963056948	0.5047545228745474	0.08446659540851915	0.5198533057749273	0.026873424819804613	0.5276694663415141	0.5768262143447923	0.517431658682551	0.0	0	0.0
2817	0.00027580670291621056	4.03087428651724e-06	-2.679881824901223e-06	0.9999951282542722	None	0.5	1	0.6666666666666666	4	0.5714285714285714	4	0.375	0.5714285714285714	8	4	0	0	0	0.6666666666666666	6	4	0.6	9	0.0	0.6666666666666666	-0.09944135754979831	0.5053658527505599	0.09323885681794122	0.5279987516544691	0.134712493616115	0.5488303801054552	0.7340552872774205	0.527432640122578	0	1.0	0.0
1676	None	None	None	None	None	0	0	0.3333333333333333	1	1.0	2	0.6666666666666666	0	0	0	3	5	0	0.6666666666666666	3	2	0.26666666666666666	4	0.5	0	0	0	0	0	0	0	0	0	0	0	0
854	None	None	None	None	None	0	0	0.3333333333333333	2	0.7142857142857143	5	0.5625	0.42857142857142855	5	3	3	0	0	0.25	8	2	0.6	9	0.0	0.8571428571428571	-0.042974180796623226	0.6683637783997154	1.6665450078155548	0.527979871150822	-0.09999646905636513	0.5000071704360457	0.9997405887262255	0.5673268636009934	0	0.4	0.0
1556	None	None	None	None	None	0.5	2	0.7	7	0.3333333333333333	4	0.4666666666666667	0.3333333333333333	10	4	3	3	0	0.8333333333333334	6	5	0.9333333333333333	14	0.75	0.4444444444444444	-0.09999661863051681	0.5000101885740459	0.017811281478121353	0.5573345843129707	0.18745174250457228	0.6115768555836889	0.7644975805473194	0.5567821232155764	1.0	1.0	0.0
7428	0.002845900118960931	0.0013550449072019463	0.0012565323084269518	0.9955667640511793	None	0.07142857142857142	1	0.2	6	0.7906976744186046	34	1.0	0.23255813953488372	15	10	29	0	0	0.5555555555555556	5	9	3.0	45	0.0	1.0	-0.36388261826860696	0.9999999999747136	0.09999997773674645	0.5000010807930595	0.3744092427039763	0.6838302045932276	0.9714982170587292	0.9997730900378944	0	0	0.0
4048	0.0007206605449833124	0.0006078174499705814	0.00043252172695951136	0.9949532896631585	None	0	0	0.2	6	0.7674418604651163	33	1.0	0.11627906976744186	10	5	34	0	0	0.5555555555555556	5	9	3.0	45	0.0	1.0	-0.09998490995133473	0.5000235007026895	0.2259215591227159	0.5105782939556384	0.09487101049929163	0.5896169334981944	0.7931013139458644	0.5336818729802276	0	1.0	0.0
2838	5.753464643278342e-08	4.799000973031331e-08	-2.6138781028532205e-08	0.9999874747492172	None	0	0	0.625	5	0.4	4	0.48	0	0	0	11	14	0	1.0	5	5	0.8	12	0.5384615384615384	0.2857142857142857	0	0	0	0	0	0	0	0	0	0	0
709	None	None	None	None	None	0	0	0.5	4	0.4	4	0.6	0	0	0	11	5	0	0.8	4	5	0.8	12	0.19230769230769232	1.0	0	0	0	0	0	0	0	0	0	0	0
2337	None	None	None	None	None	0.5	1	0.6666666666666666	4	0.5	3	0.4	0.5	7	3	0	0	0	0.8	4	5	0.5333333333333333	8	0.0	0.6666666666666666	0.04927333922405698	0.530122514394046	0.11741695611696398	0.5319658794482217	0.08777019474575888	0.5507851225734565	0.5799552107841528	0.5376384723058119	0	1.0	0.0
4152	None	None	None	None	None	0.125	1	0.3888888888888889	7	0.64	16	0.5	0.6	22	15	4	1	0	0.6666666666666666	9	6	1.8	27	0.2	0.6666666666666666	-0.09999387102794319	0.501429000423521	7.567716129491755e-26	0.5	0.0999995820921541	0.500001934239974	0.6934855671383988	0.5004769793734057	1.0	1.0	0.0
5239	3.229815637667151e-08	3.205750654200564e-08	2.280783379858775e-09	0.9999958263936092	None	0	0	0.3333333333333333	3	0.8181818181818182	9	0.28888888888888886	0.8181818181818182	12	9	0	0	0	0.5555555555555556	5	9	0.8666666666666667	13	0.0	1.0	-0.09999766997716321	0.5019039578318338	0.3077598464083846	0.7649343023940298	7.902762784127648e-27	0.5	0.8500760272782635	0.5976894318960434	0	0	0.0
6659	0.0007761269892512724	0.0006647228326932562	0.0004878398183371548	0.9949978395409468	None	0.07692307692307693	1	0.20689655172413793	6	0.7804878048780488	32	0.9555555555555556	0.21951219512195122	14	9	28	0	0	0.5555555555555556	5	9	2.8666666666666667	43	0.0	1.0	0.027778666185097268	0.5419424042772839	0.09988176590142515	0.5005607349494768	0.036163796252578706	0.5620930193932766	0.5898589887171065	0.5349486319638949	0	0	0.0
2600	None	None	None	None	None	0.25	1	0.45454545454545453	5	0.6428571428571429	9	0.7619047619047619	0.21428571428571427	8	3	7	2	0	0.42857142857142855	3	7	1.0666666666666667	16	0.15384615384615385	0.3076923076923077	3.707778046358645e-19	0.5	-0.031833107631314875	0.5039663285964171	0.0001170356160383458	0.5067240452605422	0.5375374016538059	0.5035635604771155	1.0	1.0	0.0
2519	None	None	None	None	None	0.18181818181818182	2	0.5	12	0.45454545454545453	15	0.625	0.09090909090909091	11	3	23	0	0	0.875	8	7	2.3333333333333335	35	0.0	0.5161290322580645	0.03670569800244629	0.5	0.06268554041648244	0.6854420804579563	0.10961072940055398	0.5319318168211922	0.5801326192902904	0.5749962941092147	0	1.0	0.0
3759	0.00022842582322614406	0.00019565490010089884	-0.00019534720498870587	0.9991888170902015	None	0	0	0.19444444444444445	7	0.7692307692307693	40	1.0	0.23076923076923078	18	12	35	0	0	0.6666666666666666	6	9	3.6	54	0.0	1.0	-0.05208696958600478	0.5165725601184206	-0.10825969449756381	0.5943759215321387	-0.0685807890136638	0.5557246493575065	0.5692673831451724	0.555785786694178	0	1.0	0.0
486	None	None	None	None	None	0	0	0.5	2	0.6666666666666666	2	0.5555555555555556	0	0	0	4	10	0	1.0	3	3	0.3333333333333333	5	0.8333333333333334	0	0	0	0	0	0	0	0	0	0	0	0
1892	None	None	None	None	None	0.25	4	0.38235294117647056	13	0.625	30	0.7936507936507936	0.4791666666666667	36	23	13	0	0	0.7777777777777778	9	7	3.3333333333333335	50	0.0	0.9302325581395349	0.09034705998591652	0.5678279409239241	0.15982986894806223	0.6679137411913958	-0.09999998913634708	0.5000000505209425	0.7492911252593305	0.5802792185452633	0	1.0	0.0
852	None	None	None	None	None	0	0	1.0	1	0	0	1.0	0	1	0	0	3	0	0.5	1	2	0.13333333333333333	2	1.0	0	0	0	0	0	0	0	0	0	0	0	0
5506	0.0033680628643133256	0.002518464340632318	-0.0011712935228448513	0.9825441559841619	None	0.25	1	0.4	4	0.7692307692307693	10	0.23809523809523808	0.7692307692307693	14	10	0	0	0	0.7777777777777778	7	9	1.0	15	0.0	1.0	-7.221361159109437	1.0	0.016717048610374024	0.5648330542496516	0.21275920945042234	0.5633263599801106	0.9999999999999989	0.9999977460949091	0	1.0	0.0
7335	0.005664285641796998	0.002066689344053217	0.0017470396320959682	0.9956542145127029	None	0	0	0.22580645161290322	7	0.75	33	0.8518518518518519	0.3409090909090909	20	15	25	0	0	0.6666666666666666	6	9	3.066666666666667	46	0.0	0.975609756097561	0.18094554350171918	0.6736156001816355	-0.024627541743157545	0.656580027560955	0.026698442144475604	0.5736655362156559	0.7056628870959476	0.6356420627895816	0	0	0.0
2983	0.0025911461803212175	0.00012016624953357618	0.00010529301890878343	0.9538749834460997	None	0.3333333333333333	1	0.5	4	0.6	6	0.6666666666666666	0.6	10	6	1	0	0	0.5	6	3	0.8	12	0.0	0.2222222222222222	0.02360960973927333	1.0	2.9713951441509127e-12	0.5000000757909214	-0.09325493625339135	0.6301367514492741	0.94618850929211	0.999999999996442	0	1.0	0.0
6138	0.0033915521639013113	0.0030164748975516024	0.0005183088904145951	0.9947489045060292	None	0	0	0.2727272727272727	6	0.6666666666666666	20	0.7111111111111111	0.2	9	6	22	1	0	0.5555555555555556	5	9	2.1333333333333333	32	0.022222222222222223	0.8888888888888888	-0.01174810538625842	0.5406202955411636	0.00641085400678266	0.5228006237052889	6.416721165912929e-18	0.5000000000000027	0.5307873941018699	0.5211628369540142	1.0	1.0	0.0
4609	5.157405834348642e-05	3.639920049981684e-07	-5.991557655474738e-08	0.9999918572729127	None	0	0	0.22727272727272727	5	0.7333333333333333	22	0.7111111111111111	0.2	9	6	22	0	0	0.5555555555555556	5	9	2.1333333333333333	32	0.0	0.9285714285714286	-0.19981956925978944	0.5535846441891437	0.047993562739248714	0.563953275572757	-0.05417900287814727	0.6219866566777167	0.7533918418649597	0.5801669237822347	0	1.0	0.0
5696	None	None	None	None	None	0	0	0.2	6	0.7906976744186046	34	1.0	0.4418604651162791	24	19	20	0	0	0.5555555555555556	5	9	3.0	45	0.0	1.0	0.14096040779062988	0.5889961417363394	-0.036420396699388624	0.6340461184281659	0.02641346202669357	0.5446455642030333	0.6774515822834453	0.5897253688016638	0	1.0	0.0
6814	0.0016691774019549572	0.0014959890312306926	0.0007894165442891301	0.9951375830826413	None	0.08333333333333333	1	0.23076923076923078	6	0.7567567567567568	28	0.8666666666666667	0.21621621621621623	12	8	26	0	0	0.5555555555555556	5	9	2.6	39	0.0	1.0	0.34470500097095735	0.5790733265938081	8.055998666579852e-06	0.5001498500105419	-0.09999690462685426	0.5001156456253502	0.870442432588717	0.5266441079021904	0	0.9166666666666666	0.0
7031	0.010349059446619952	0.0031604715777056335	0.0028452957533102907	0.9952503648380517	None	0	0	0.2	5	0.7714285714285715	27	0.8222222222222222	0.3142857142857143	15	11	21	0	0	0.5555555555555556	5	9	2.466666666666667	37	0.0	1.0	1.8470338787433146e-11	0.50000000005171	0.3596615810002949	0.624584379089899	0.4413081511020924	0.6762635894036172	0.8731612810680776	0.6023425457944357	0	0.9333333333333333	0.0
1516	None	None	None	None	None	0	0	1.0	2	0.0	0	0.75	0	1	0	1	5	0	1.0	2	2	0.2	3	1.0	0	0	0	0	0	0	0	0	0	0	0	0
4120	0.0007903309056596523	1.949456397139548e-05	-1.2004376197136208e-05	0.9950093087826951	None	0	0	0.24	6	0.7142857142857143	25	0.8222222222222222	0.2571428571428571	13	9	23	0	0	0.5555555555555556	5	9	2.466666666666667	37	0.0	1.0	1.8124657687555107e-07	0.5000002965341696	0.10449077237050056	0.6397547200780708	0.03202257174659344	0.6703134825773428	0.6291793788091725	0.6053883523574417	0	0.9230769230769231	0.0
4873	0.0017723679979826392	0.000814967093321578	0.0006415374481775544	0.9950150145950106	None	0	0	0.23333333333333334	7	0.7209302325581395	31	1.0	0.23255813953488372	15	10	29	0	0	0.5555555555555556	5	9	3.0	45	0.0	1.0	6.197773436821599e-10	0.5008296802779749	0.05842042196711135	0.5241929363401203	-0.09999793888969535	0.610376299538758	0.6541994177651244	0.5456277361937496	0	1.0	0.0
6081	None	None	None	None	None	0	0	0.20588235294117646	7	0.7916666666666666	38	0.9259259259259259	0.3958333333333333	25	19	24	0	0	0.6666666666666666	6	9	3.3333333333333335	50	0.0	0.9090909090909091	0.14894028039371227	0.5477102148240528	0.04593559254467801	0.5823387071089522	0.03480842827012285	0.6734627599771114	0.6430078037532204	0.6025012139284873	0	1.0	0.0
2700	1.4905290557311649e-05	2.9113205355424603e-06	-2.5270817261440507e-08	0.9958732618303837	None	0	0	0.42857142857142855	6	0.5263157894736842	10	0.7	0	3	0	17	10	0	0.8333333333333334	5	6	1.4	21	0.2857142857142857	0.125	0	0	0	0	0	0	0	0	0	0	0
1305	None	None	None	None	None	1.0	1	1.0	4	0.25	1	0.5	0.25	3	1	2	5	0	0.75	3	4	0.4	6	0.8333333333333334	1.0	5.5723900713470546e-05	0.5000797479001333	1.6802556479002656e-06	0.5000256992755834	-0.039421790080039015	0.5343852494970468	0.5463840951541906	0.5115129839769639	1.0	1.0	0.0
5325	None	None	None	None	None	0	0	0.23076923076923078	6	0.7567567567567568	28	0.7222222222222222	0.4864864864864865	23	18	15	0	0	0.6666666666666666	6	9	2.6	39	0.0	0.9142857142857143	-0.09854752066688062	0.5144258913394026	0.08496492086343525	0.5378254549024674	0.016760514963008503	0.6673707485071265	0.6901970815297922	0.574901077728939	0	1.0	0.0
7488	0.0010446484810278267	5.3505111665076284e-05	-3.784085637939205e-05	0.9988306966098129	None	0.25	1	0.4	4	0.75	9	0.25925925925925924	0.75	13	9	0	0	0	0.6666666666666666	6	9	0.9333333333333333	14	0.0	1.0	0.0022996328616451357	0.5064464261421585	0.00046722745061455003	0.5245838468765089	0.03805662465721866	0.6676807602650314	0.5728050424901747	0.5680677608222793	0	1.0	0.0
7483	8.982172554832943e-05	2.9447823037087095e-06	1.393086734314297e-06	0.9999901324293844	None	0.1	1	0.2608695652173913	6	0.71875	23	0.7555555555555555	0.21875	11	7	22	0	0	0.5555555555555556	5	9	2.2666666666666666	34	0.0	0.967741935483871	-0.09999999999408651	0.500000000087727	0.3010627608310271	0.5585711475274415	0.040741584140406184	0.6555842555021052	0.8508631298009979	0.5727338891638633	0	1.0	0.0
7326	0.0004906160275112912	7.242972784033416e-07	-6.071078394365006e-07	0.9999970370005035	None	0.25	1	0.4	4	0.7692307692307693	10	0.23809523809523808	0.7692307692307693	14	10	0	0	0	0.7777777777777778	7	9	1.0	15	0.0	1.0	-0.03649234584471887	0.5351221552786823	0.027680425672001914	0.5337229159508368	0.10269110151372067	0.504659867924714	0.6366851985083456	0.5245184150340463	0	0.9285714285714286	0.0
7396	1.5462923730579734e-05	1.1858443921813272e-05	2.946380813506727e-07	0.9946428338242422	None	0	0	0.2	5	0.7714285714285715	27	0.8222222222222222	0.34285714285714286	16	12	20	0	0	0.5555555555555556	5	9	2.466666666666667	37	0.0	1.0	2.7765852144097636e-13	0.5000000000732838	0.0829142584652395	0.5309960896279456	1.2508749310893221e-06	0.5000006017158181	0.5964893761537862	0.510344020400606	0	1.0	0.0
7197	0.009057639013100117	0.0027572737285743863	0.0025326266108791737	0.9959286038582719	None	0	0	0.21875	7	0.7608695652173914	35	0.8888888888888888	0.3695652173913043	22	17	25	0	0	0.6666666666666666	6	9	3.2	48	0.0	0.9302325581395349	-0.09966108411497396	0.5010402254779183	-0.032630563160864136	0.6105239811313109	0.39296671870197786	0.6185988033569644	0.896835236374691	0.5774775764713601	0	1.0	0.0
103	None	None	None	None	None	0.25	1	0.36363636363636365	4	0.7857142857142857	11	0.2222222222222222	0.7857142857142857	15	11	0	0	0	0.8888888888888888	8	9	1.0666666666666667	16	0.0	1.0	0.006559898026090321	0.6606745958114969	0.07413207256561398	0.566884638780294	-0.05918300090022307	0.661845181349582	0.6481161307708576	0.6308023574155786	0	1.0	0.0
91	None	None	None	None	None	0	0	0.3023255813953488	13	0.6451612903225806	40	0.7901234567901234	0.3064516129032258	29	19	34	3	0	1.0	9	9	4.266666666666667	64	0.04838709677419355	0.8421052631578947	0.024371527279515536	0.5352747445430708	0.09948841586222636	0.5108768903332623	-0.19633445322068172	0.8790233827338673	0.7779113907774061	0.6731985421000266	0.9655172413793104	1.0	0.0
5276	0.008762498876518338	0.0009265710411576938	0.00025548877166434864	0.99554241740915	None	0.07142857142857142	1	0.23333333333333334	7	0.7441860465116279	32	1.0	0.2558139534883721	16	11	28	0	0	0.5555555555555556	5	9	3.0	45	0.0	1.0	0.37239108810161814	0.5063268775818573	-0.09999993233665458	0.5000066678861806	0.3577206193638821	0.6607338803276209	0.89995062280749	0.5574042609568511	0	1.0	0.0
1801	None	None	None	None	None	0	0	0.6	3	0.6	3	0.4666666666666667	0.6	6	3	0	0	0	0.6	5	3	0.4666666666666667	7	0.0	0.5	0.07610666849315577	0.6142053345202572	0.04808144679037302	0.5028056751059975	0.09825115661584385	0.502008056900623	0.560050691447389	0.5402691842577286	0	1.0	0.0
6887	0.0030370599491311955	0.0007785073809854854	0.00031455271506967183	0.9951713449198428	None	0.25	1	0.4	4	0.75	9	0.25925925925925924	0.75	13	9	0	0	0	0.6666666666666666	9	6	0.9333333333333333	14	0.0	1.0	0.15510754958427428	0.5004992952338027	0.09999999878839151	0.5000000947446414	-0.06301260527950012	0.6667164110967964	0.7162795423854383	0.557689327671536	0	1.0	0.0
628	None	None	None	None	None	0	0	0.5	2	0.75	3	0.5	0.75	5	3	0	0	0	0.75	3	4	0.4	6	0.0	0	0.0009128894950946253	0.5019705589911909	0.0035543841188840825	0.5814849321239678	0.027728706949366865	0.5786111692619319	0.5326181333926179	0.5542711123753084	0	1.0	0.0
2708	0.0005795272691668802	0.00022380019776021035	-4.8181698917568994e-05	0.9990295695364793	None	0	0	0.3125	10	0.6444444444444445	29	0.746031746031746	0.5333333333333333	33	24	13	4	0	0.7777777777777778	9	7	3.1333333333333333	47	0.19047619047619047	0.6	0.02433957134100276	0.5909593816980404	-0.09973127302057136	0.5017092702277279	0.0761952692124224	0.5621927664086371	0.6848336301811371	0.5518822491416691	1.0	0.9696969696969697	0.0
1383	None	None	None	None	None	0.5	1	0.6666666666666666	4	0.5714285714285714	4	0.36	0.5714285714285714	8	4	0	0	0	1.0	5	5	0.6	9	0.0	0.5	0.02997310871434502	0.509177229256403	-0.042686600344858064	0.5130802864091154	-0.028500287170155687	0.5036355161761753	0.5780633786370301	0.5086315130311809	0	1.0	0.0
3206	1.4359643569990539e-05	1.5412000245713247e-07	1.4885210141904336e-07	0.9999828604908945	None	0	0	0.36363636363636365	8	0.5333333333333333	16	0.5079365079365079	0.2	12	6	19	11	0	0.7777777777777778	9	7	2.1333333333333333	32	0.3055555555555556	0.5714285714285714	2.961308165402786e-09	0.5000000117666263	0.0219845446439483	0.5484781193234916	0.0009164057337780788	0.5423044881940629	0.5314273748841847	0.5303083870225898	1.0	0.9166666666666666	0.0
5669	0.0014682820171351917	0.0012114163640798252	0.0008984291824276816	0.9947638940783692	None	0	0	0.2	5	0.7714285714285715	27	0.8222222222222222	0.2857142857142857	14	10	22	0	0	0.5555555555555556	5	9	2.466666666666667	37	0.0	1.0	0.12460394198575493	0.5156619320113357	6.020896279100243e-12	0.5000000045060389	-0.08733968278141656	0.5283715524567241	0.7037161664890924	0.5146854827912104	0	1.0	0.0
1931	None	None	None	None	None	0	0	0.05405405405405406	2	0.9622641509433962	51	0.6790123456790124	0	0	0	54	8	0	1.0	9	9	3.6666666666666665	55	0.07142857142857142	0.64	0	0	0	0	0	0	0	0	0	0	0
3366	0.0009916688679451528	5.2049884943752164e-05	-3.3868598863374575e-05	0.9962012213675611	None	0	0	0.42857142857142855	3	0.75	6	0.3333333333333333	0.75	9	6	0	0	0	0.8333333333333334	6	5	0.6666666666666666	10	0.0	0.4	0.05788775220485962	0.582334749830919	0.00012373128438702814	0.5024373242566734	0.04607710170896845	0.561139047692334	0.5683649821071973	0.5488355355574824	0	1.0	0.0
3933	0.009918049119781676	0.00095090324301979	0.00046011958892815276	0.9996249463510489	None	0	0	0.42857142857142855	3	0.75	6	0.35714285714285715	0.75	9	6	0	1	0	0.5714285714285714	7	4	0.6666666666666666	10	1.0	0.6666666666666666	-0.0999938555791889	0.5000436653777249	5.717717578145703e-17	0.5000086509247756	0.16286079640352263	0.5739282784639335	0.7471145571252676	0.5248217464923663	1.0	1.0	0.0
3720	0.0005043488137872403	0.00041351428562673225	0.00024538966498894633	0.994371207609757	None	0	0	0.23333333333333334	7	0.7142857142857143	30	0.9777777777777777	0.11904761904761904	10	5	33	1	0	0.5555555555555556	5	9	2.933333333333333	44	0.015384615384615385	0.9743589743589743	-0.09968013685452677	0.512442831879481	0.05809486893532404	0.5025372139086994	0.0969266093490229	0.5028039788497256	0.700610034346577	0.5059286039241734	1.0	1.0	0.0
4374	0.005630066405132988	0.0007721203412704406	0.0005493494422877025	0.994049091934143	None	0	0	0.23809523809523808	5	0.7241379310344828	21	0.6888888888888889	0.4827586206896552	18	14	12	0	0	0.5555555555555556	5	9	2.066666666666667	31	0.0	1.0	0.048030261519630676	0.6516180881115232	0.09504861862724757	0.5233664676763092	0.06436425536159703	0.5001541041059625	0.5435773291657497	0.5597390916822843	0	0	0.0
2274	None	None	None	None	None	0	0	1.0	1	0	0	1.0	0	1	0	0	0	0	0.5	2	1	0.13333333333333333	2	0.0	0	0	0	0	0	0	0	0	0	0	0	0
104	None	None	None	None	None	0	0	0.6	3	0.6	3	0.5833333333333334	0.6	6	3	0	0	0	0.3333333333333333	6	2	0.4666666666666667	7	0.0	0.4	0.0955845852596331	0.5432671140785259	-0.09996492955727104	0.5001719634055255	-0.04179940988243155	0.5522134846567923	0.6936195523261373	0.531940477544162	0	1.0	0.0
6685	0.005160069640381047	0.005282517240178918	0.004779013022788512	0.9950267166985186	None	0	0	0.2	5	0.7714285714285715	27	0.8222222222222222	0.34285714285714286	16	12	20	0	0	0.5555555555555556	5	9	2.466666666666667	37	0.0	1.0	0.3280561485441688	1.0	-0.051309745068195065	0.6233899920430722	0.0633747666963059	0.5966199498674176	0.8882967226639163	0.999999997775036	0	0	0.0
3525	0.0028919564079602166	0.0011723150887167951	0.000291571230240093	0.9955016928382258	None	0.2	1	0.4166666666666667	5	0.5333333333333333	8	0.425	0.4	10	6	6	4	0	0.625	5	8	1.1333333333333333	17	0.3333333333333333	0.26666666666666666	0.17276380116544893	0.5490242856043767	0.020448280554002534	0.5035623120631881	0.09890322845649333	0.6634161880110807	0.6639853976734189	0.5735894638901355	1.0	1.0	0.0
6964	2.4879416307758066e-05	1.826174284841656e-05	3.130341144133489e-06	0.9949097276128592	None	0	0	0.2	5	0.7714285714285715	27	0.8222222222222222	0.5142857142857142	22	18	14	0	0	0.5555555555555556	5	9	2.466666666666667	37	0.0	1.0	-0.09999999999485414	0.5000000000586867	9.07219272394669e-05	0.5137233998934798	4.963843883122655e-07	0.5086860326447186	0.615767554694026	0.5074706953813354	0	1.0	0.0
1834	None	None	None	None	None	0.5	1	0.8333333333333334	5	0.2857142857142857	2	0.45	0.2857142857142857	6	2	2	1	0	0.8	5	4	0.6	9	0.25	0.8	-0.6035651504479358	0.9999999999999305	-0.1041483769024252	0.9959592503255466	-0.031152335056807857	0.6640467230580185	0.9767580249855986	0.9999947755884495	1.0	1.0	0.0
1399	None	None	None	None	None	0	0	0.6666666666666666	2	0.5	1	0.6666666666666666	0.5	3	1	0	0	0	0.6666666666666666	2	3	0.26666666666666666	4	0.0	0	0.09999993262359358	0.5000020255688032	0.012519816208119039	0.5170568310457112	0.008911094667292495	0.5	0.6037581211653629	0.5056882471883835	0	1.0	0.0
6871	None	None	None	None	None	0	0	0.25	9	0.7058823529411765	36	0.8412698412698413	0.3333333333333333	23	17	29	0	0	0.7777777777777778	7	9	3.533333333333333	53	0.0	1.0	-0.09999999906034596	0.5	-0.029451060699161903	0.5121388683141954	0.0014516004875098994	0.5073750267045588	0.6048057773581702	0.5065052381423166	0	1.0	0.0
4337	0.0011313684060380526	0.0008214031317635983	0.0005927667778117201	0.9949886340937932	None	0	0	0.22727272727272727	5	0.7419354838709677	23	0.7333333333333333	0.3225806451612903	14	10	18	0	0	0.5555555555555556	5	9	2.2	33	0.0	1.0	-0.020863975909035926	0.5006831580935714	0.01880965693150738	0.6545994937774557	0.09727508203550461	0.5161281821072675	0.6314491453232299	0.5586115252388124	0	1.0	0.0
1900	None	None	None	None	None	0	0	0.3333333333333333	2	0.8333333333333334	5	0.5714285714285714	0	0	0	7	4	0	0.2857142857142857	7	2	0.5333333333333333	8	0.2222222222222222	0.2857142857142857	0	0	0	0	0	0	0	0	0	0	0
1313	None	None	None	None	None	0	0	1.0	3	0.0	0	0.6666666666666666	0	1	0	2	4	0	0.6666666666666666	3	2	0.26666666666666666	4	0.5714285714285714	1.0	0	0	0	0	0	0	0	0	0	0	0
599	None	None	None	None	None	0	0	0.375	12	0.5333333333333333	24	0.5802469135802469	0.37777777777777777	28	17	18	0	0	1.0	9	9	3.1333333333333333	47	0.0	0.6511627906976745	-0.022979818224549427	0.6603295396535555	-0.02508348005564846	0.6665699164454023	0.06761170699219946	0.5616863671836628	0.642304178031003	0.6306860930177821	0	0.9285714285714286	0.0
2475	None	None	None	None	None	0.4	2	0.6923076923076923	9	0.29411764705882354	5	0.5277777777777778	0.29411764705882354	13	5	5	3	0	0.4444444444444444	9	4	1.2666666666666666	19	0.5	0.6666666666666666	0.09768450900536021	0.5000000000000001	0.2365594316571082	0.6964695491805227	2.1880229078110996e-07	0.5000022593308034	0.7252423049342935	0.5687738867260466	0.9230769230769231	1.0	0.0
6880	None	None	None	None	None	0.05555555555555555	1	0.20512820512820512	8	0.7678571428571429	43	0.8055555555555556	0.26785714285714285	21	15	36	0	0	0.8888888888888888	8	9	3.8666666666666667	58	0.0	0.88	-0.09875659337732183	0.5025996680056743	-0.024259526081787084	0.505600175953107	0.18679619864812938	0.9999999999999996	0.9522350599262066	0.9999925506737043	0	0.9523809523809523	0.0
1085	None	None	None	None	None	0	0	0.42857142857142855	3	0.75	6	0.5555555555555556	0.75	9	6	0	1	0	0.2222222222222222	9	2	0.6666666666666666	10	1.0	1.0	0.0008536869977135398	0.5701744285009662	-0.09999985247237184	0.5000007862917161	0.030404186847758852	0.5696713470074354	0.6544541071708558	0.5467857635058173	1.0	0.8888888888888888	0.0
1696	None	None	None	None	None	0	0	0.25	1	1.0	3	1.0	1.0	4	3	0	0	0	0.2	1	5	0.3333333333333333	5	0.0	0	2.370191711310164e-08	0.5000038321505272	0.0031453761483957593	0.6711087263891645	0.2522547917062541	0.6099768649976823	0.7754997182009788	0.5955148769215598	0	1.0	0.0
2601	0.0004156255115319767	4.8718613633767405e-05	4.851166419561444e-05	0.9948427002957914	None	0	0	0.3076923076923077	4	0.6470588235294118	11	0.6333333333333333	0.058823529411764705	3	1	15	8	0	0.8333333333333334	6	5	1.2666666666666666	19	0.25	0.125	-0.01944833868585149	0.5001806957370514	-0.09999999673968109	0.5000000555831575	0.010980497854485271	0.688092588113692	0.6149854782169575	0.5656144129235193	1.0	1.0	0.0
2084	None	None	None	None	None	0.25	2	0.3684210526315789	7	0.6923076923076923	18	0.5185185185185185	0.6923076923076923	25	18	2	0	0	0.6666666666666666	6	9	1.8666666666666667	28	0.0	0.9090909090909091	-0.05470599748807882	0.8079554993679982	-0.029360215848653826	0.5137709435821646	1.178568540336597e-21	0.5000000000008582	0.5556339657666164	0.6218228536033162	0	0.96	0.0
1908	None	None	None	None	None	0.2857142857142857	2	0.4375	7	0.5238095238095238	11	0.4791666666666667	0.38095238095238093	12	8	10	12	0	0.75	8	6	1.5333333333333334	23	0.6	0.6666666666666666	-0.04762525079351905	0.5280887493609836	0.09999999985965106	0.5000000060634296	0.0016533448048427102	0.6806655529449938	0.6679938123832343	0.5719394599768209	0.5	0.8333333333333334	0.0
1178	None	None	None	None	None	0.25	1	0.45454545454545453	5	0.6428571428571429	9	0.35555555555555557	0.6428571428571429	14	9	1	0	0	0.5555555555555556	9	5	1.0666666666666667	16	0.0	0.9090909090909091	0.051042202039210206	0.5498178939180617	-0.07459596295105968	0.6388112269353791	-0.09974143393440356	0.5039278973765756	0.663314708631161	0.5651160026803249	0	0	0.0
2003	None	None	None	None	None	0	0	0.1	2	0.9259259259259259	25	0.725	0	0	0	28	6	0	0.625	8	5	1.9333333333333333	29	0.1	0.75	0	0	0	0	0	0	0	0	0	0	0
4180	0.0030739223449310483	0.0003686633446970018	0.000352625775234755	0.9964524514544472	None	0.25	1	0.36363636363636365	4	0.7857142857142857	11	0.2222222222222222	0.7857142857142857	15	11	0	0	0	0.8888888888888888	8	9	1.0666666666666667	16	0.0	1.0	0.03916854850375566	0.5575672667155709	0.2609731009505192	0.5754401418141614	0.3552049242859614	0.5819014110494506	0.8057767445191429	0.5716664715865147	0	1.0	0.0
446	None	None	None	None	None	0	0	1.0	1	0	0	1.0	0	1	0	0	2	0	0.5	1	2	0.13333333333333333	2	0.6666666666666666	0	0	0	0	0	0	0	0	0	0	0	0
2375	None	None	None	None	None	0	0	0.16666666666666666	9	0.7974683544303798	63	1.0	0.31645569620253167	32	25	48	0	0	1.0	9	9	5.4	81	0.0	1.0	0.042090330033412456	0.5936968899596474	0.08819749660344309	0.5249370058094383	-0.02041344305822375	0.5030379672734395	0.6153013893715125	0.5408464612610393	0	1.0	0.0
5515	2.5567119887569433e-05	1.4085150872123308e-06	6.390451975564058e-07	0.99999755694775	None	0.3333333333333333	1	0.5	4	0.6666666666666666	6	0.3055555555555556	0.6666666666666666	10	6	0	0	0	1.0	6	6	0.7333333333333333	11	0.0	0.8	0.506243056665726	0.6816305905093247	0.001911177096063748	0.5028724355412988	-0.09441895128843343	0.577134157989293	0.929210091532161	0.5893458240012789	0	1.0	0.0
3786	5.3264358355926554e-05	8.043175925552433e-06	-3.1946400925187764e-06	0.9999828532362597	None	0	0	0.23076923076923078	6	0.7297297297297297	27	0.8666666666666667	0.10810810810810811	8	4	30	0	0	0.5555555555555556	5	9	2.6	39	0.0	1.0	-0.08958349083786457	0.512186178414727	-0.4047225460132637	0.6689747975352466	0.05017170289934616	0.5842879984463037	0.8756989957570621	0.5900654246648209	0	1.0	0.0
5132	1.5512581637885756e-05	1.496962483200405e-07	-8.920763982965362e-09	0.9940831174825592	None	0	0	0.2	6	0.7906976744186046	34	1.0	0.3953488372093023	22	17	22	0	0	0.5555555555555556	5	9	3.0	45	0.0	1.0	0.09872210735249687	0.5061560820151183	0.31465721506835753	0.6833133469918589	1.6559189513876063e-08	0.5000069977478064	0.7881741547455288	0.565758078764347	0	1.0	0.0
7373	0.0003988651794226595	3.102615616985378e-06	-6.859248753719395e-07	0.9997485861441957	None	0.25	1	0.4	4	0.7692307692307693	10	0.23809523809523808	0.7692307692307693	14	10	0	0	0	0.7777777777777778	7	9	1.0	15	0.0	1.0	0.03702958015062754	0.5709337925213495	2.2061575999607977e-19	0.5338134932371498	0.09379234180705938	0.544963508001543	0.595424155749245	0.5499547794872404	0	1.0	0.0
6327	0.0003744048790695248	0.00021058099025032833	0.00012639081778910812	0.9947875960062545	None	0.08333333333333333	1	0.23076923076923078	6	0.7837837837837838	29	0.8666666666666667	0.32432432432432434	17	12	21	0	0	0.5555555555555556	5	9	2.6	39	0.0	1.0	9.558859964315858e-05	0.5021650518924388	-0.03203113420592048	0.513869433892819	-0.024236284164360113	0.5050747944665741	0.5344191517071981	0.5070372109293976	0	1.0	0.0
7115	0.0005883538581452783	0.0004297654269238867	0.0003019268115489398	0.9952342648828575	None	0.07142857142857142	1	0.23333333333333334	7	0.7619047619047619	32	0.8148148148148148	0.21428571428571427	14	9	29	0	0	0.6666666666666666	6	9	2.933333333333333	44	0.0	1.0	0.0702820117259483	0.5051726185262334	0.050275147967686416	0.5930581180261275	0.0634802016221987	0.5351214938705445	0.5422581806321916	0.5447161222395716	0	1.0	0.0
897	None	None	None	None	None	0	0	0.21428571428571427	3	0.7894736842105263	15	0.7	0	0	0	20	10	0	0.8333333333333334	5	6	1.4	21	0.22727272727272727	0.6666666666666666	0	0	0	0	0	0	0	0	0	0	0
5874	0.00017012559802606278	2.6316506959652853e-05	-2.139990042537472e-05	0.9974971992453443	None	0.0625	1	0.3142857142857143	11	0.62	31	0.9629629629629629	0.36	28	18	23	0	0	0.6666666666666666	6	9	3.466666666666667	52	0.0	0.9565217391304348	0.07215569755752978	0.6431003818077288	0.2434211143131118	0.5607659984737464	0.00015568292018697342	0.599147259810053	0.7316920807899906	0.601489919560331	0	1.0	0.0
7418	0.013307398876889693	0.0027396740291082806	0.002269700183827675	0.9950251354420846	None	0	0	0.2	5	0.7714285714285715	27	0.8222222222222222	0.4	18	14	18	0	0	0.5555555555555556	5	9	2.466666666666667	37	0.0	1.0	0.0575019603264173	0.5241227941060438	0.035684260138410695	0.5265547523727507	-0.09999999999900237	0.5000000001627214	0.666858477784068	0.5169006585799887	0	0.2777777777777778	0.0
3837	None	None	None	None	None	0	0	0.20833333333333334	5	0.7878787878787878	26	0.7777777777777778	0.12121212121212122	6	4	28	8	0	0.5555555555555556	9	5	2.3333333333333335	35	0.13793103448275862	0.8666666666666667	7.902762784127648e-27	0.5	0.027340594737403544	0.5902207489118583	-0.053636929177813875	0.5993644894005791	0.6023835793680447	0.5636278159553566	0.6666666666666666	0.6666666666666666	0.0
1580	None	None	None	None	None	0	0	0.75	3	0.0	0	0.5555555555555556	0	0	0	4	7	0	1.0	3	3	0.3333333333333333	5	0.5833333333333334	0	0	0	0	0	0	0	0	0	0	0	0
158	None	None	None	None	None	0.25	2	0.3888888888888889	7	0.5833333333333334	14	0.6190476190476191	0.375	15	9	10	8	0	0.8571428571428571	6	7	1.7333333333333334	26	0.4444444444444444	0.47619047619047616	-0.047397203246809946	0.6575328316193927	-0.020167009566625684	0.6511655836718763	0.09622508523458648	0.5677607241066517	0.6770865015835503	0.6263060699039082	1.0	1.0	0.0
396	None	None	None	None	None	0	0	0.2857142857142857	2	0.75	6	0.47619047619047616	0	0	0	9	15	0	0.42857142857142855	7	3	0.6666666666666666	10	0.6818181818181818	0.25	0	0	0	0	0	0	0	0	0	0	0
7075	0.004579243579211673	0.0017281588891196868	0.0009416560973789732	0.9953585183823819	None	0	0	0.2	5	0.7714285714285715	27	0.8222222222222222	0.4857142857142857	21	17	15	0	0	0.5555555555555556	5	9	2.466666666666667	37	0.0	1.0	7.902762784127648e-27	0.5	0.06177906834722324	0.6038123640840122	0.04235251166053052	0.6518602411061799	0.5889209756709552	0.5865045500974423	0	1.0	0.0
1361	None	None	None	None	None	0	0	0.4	2	0.8	4	1.0	0.8	6	4	0	0	0	0.14285714285714285	1	7	0.4666666666666667	7	0.0	0.6666666666666666	-0.09088793857165726	0.9999982019582432	-0.09997356369298971	0.500018636905125	-0.0941472437474055	0.5061160147185791	0.556487489828094	0.988082796590199	0	1.0	0.0
400	None	None	None	None	None	0	0	0.3333333333333333	3	0.6363636363636364	7	0.3611111111111111	0	0	0	12	14	0	0.4444444444444444	9	4	0.8666666666666667	13	0.5	0.2	0	0	0	0	0	0	0	0	0	0	0
1828	None	None	None	None	None	0	0	0.3157894736842105	6	0.6538461538461539	17	0.7	0.6153846153846154	22	16	5	0	0	0.625	8	5	1.8666666666666667	28	0.0	0.2608695652173913	2.1448591540110785e-14	0.5000000000006567	-0.03764963215178855	0.5076224697406185	0.3024161270770641	0.6900256734971385	0.8210512767559521	0.5687886353900065	0	1.0	0.0
7334	None	None	None	None	None	0	0	0.22580645161290322	7	0.75	33	0.8518518518518519	0.5	28	22	17	0	0	0.6666666666666666	6	9	3.066666666666667	46	0.0	0.975609756097561	0.0069466784908078245	0.5939322148021808	0.07482453387633611	0.5384671045580863	0.09999867026316293	0.5000024603573748	0.599182504680524	0.5444182625082012	0	1.0	0.0
7300	0.003563566226030494	0.002357481439906318	0.0023395995195014253	0.9956301299284778	None	0.25	1	0.4	4	0.7692307692307693	10	0.23809523809523808	0.7692307692307693	14	10	0	0	0	0.7777777777777778	7	9	1.0	15	0.0	1.0	-0.09990756427198821	0.504082818361309	7.902762784127648e-27	0.500000013849858	0.09970094540633873	0.5000000000000001	0.6931523561249767	0.5013609709585235	0	0.2857142857142857	0.0
2005	None	None	None	None	None	0.125	1	0.3888888888888889	7	0.5833333333333334	14	0.8666666666666667	0.25	11	6	14	9	0	0.8333333333333334	6	5	1.7333333333333334	26	0.3333333333333333	0.09523809523809523	-0.27854236158850304	0.6889820837380531	0.09999999894831967	0.500000009149813	0.09998087223836878	0.5012428403681437	0.8562420350400373	0.5663019148766429	0.0	0.9090909090909091	0.0
2264	None	None	None	None	None	0	0	0.2	2	0.8461538461538461	11	0.6	0	0	0	14	3	0	1.0	5	5	1.0	15	0.09375	0	0	0	0	0	0	0	0	0	0	0	0
1953	None	None	None	None	None	0	0	0.25	7	0.6923076923076923	27	0.5061728395061729	0.15384615384615385	10	6	30	0	0	1.0	9	9	2.7333333333333334	41	0.0	0.34285714285714286	2.5399463569689954e-05	0.5010180204160078	1.763381578722175e-05	0.5032477802194036	0.05043936627005001	0.543137696545318	0.5586261455753309	0.5158317246001981	0	1.0	0.0
3173	0.00044607108611823367	7.581723866988332e-05	2.9055976308314577e-05	0.9984170303554961	None	0	0	0.5	2	0.6666666666666666	2	0.625	0.6666666666666666	4	2	0	2	0	0.5	4	2	0.3333333333333333	5	1.0	0	0.06834837860895006	0.5286511168189989	5.722582081019153e-21	0.5	-0.12521963865447158	0.8582208210911212	0.6913886466412499	0.6544007968962319	1.0	1.0	0.0
5581	0.000365107572970085	0.00033433998285915085	0.00023380365375191085	0.9946381248350297	None	0	0	0.2	5	0.7714285714285715	27	0.8222222222222222	0.3142857142857143	15	11	21	0	0	0.5555555555555556	5	9	2.466666666666667	37	0.0	1.0	0.17731619457021972	0.6157705771374525	0.11433921178351758	0.5522074248749841	0.0022000096962470307	0.5011723835368516	0.6726015978484322	0.5569121038767296	0	1.0	0.0
5773	0.0011415050744488229	0.0007994181290526958	0.000583650450634149	0.9951383789621931	None	0	0	0.2692307692307692	7	0.6944444444444444	25	0.8444444444444444	0.3055555555555556	16	11	21	0	0	0.5555555555555556	5	9	2.533333333333333	38	0.0	0.9696969696969697	0.08997000344317171	0.516278571841413	0.1652979924702366	0.9999999475435283	0.07219626393496179	0.5850020879229929	0.6106827384526712	0.9967437595603026	0	0	0.0
352	None	None	None	None	None	0.07692307692307693	1	0.25	7	0.7692307692307693	30	0.5061728395061729	0.4358974358974359	23	17	17	0	0	1.0	9	9	2.7333333333333334	41	0.0	0.75	0.05036873338294988	0.5918512948567002	0.0023427550824954542	0.5605253010267714	-0.24659216209189272	0.6622660344855484	0.7958569451476533	0.6057404872314932	0	1.0	0.0
2529	None	None	None	None	None	0.2	1	0.5	6	0.4666666666666667	7	0.4722222222222222	0.3333333333333333	9	5	7	9	0	1.0	6	6	1.1333333333333333	17	0.6428571428571429	0.16666666666666666	-0.09999980991975518	0.5000015647882663	3.5206759058349885e-13	0.5000001882600804	0.009580324063765858	0.5063681864748661	0.6214082327700072	0.5021234151993963	0.8888888888888888	1.0	0.0
5866	0.001248042410325041	0.0005514236480890443	0.00044561001225385747	0.9946138291665937	None	0	0	0.2	6	0.7674418604651163	33	1.0	0.16279069767441862	12	7	32	0	0	0.5555555555555556	5	9	3.0	45	0.0	1.0	9.634845520404581e-11	0.5000369949413415	-0.12789351886153416	0.6198261793962093	-0.25573067947955463	0.9999999587108132	0.8068628714317644	0.997072110428218	0	1.0	0.0
3070	0.003142194282666953	0.0005212662550663175	-0.0005187318656078027	0.9841632395729693	None	0.3333333333333333	2	0.42857142857142855	6	0.6842105263157895	13	0.25925925925925924	0.6842105263157895	19	13	1	0	0	1.0	9	9	1.4	21	0.0	0.6666666666666666	0.039438781038658145	0.5502838074663547	0.04567494499002434	0.647598002447543	0.07212237523023576	0.6659982302417012	0.5895739494806738	0.6224950318750782	0	1.0	0.0
1701	None	None	None	None	None	0	0	0.38461538461538464	5	0.5882352941176471	10	0.6333333333333333	0.17647058823529413	7	3	11	1	0	0.8333333333333334	6	5	1.2666666666666666	19	0.045454545454545456	0.14285714285714285	0.0830527472945205	0.5640839345759967	0.00013706437647814927	0.5013516054474928	0.0865261578394477	0.5168455052275562	0.6002458590633575	0.5275194375667271	1.0	1.0	0.0
7157	0.013907696174235689	0.004113471520077817	0.004008314777660897	0.9954752559488836	None	0	0	0.2	5	0.7714285714285715	27	0.8222222222222222	0.45714285714285713	20	16	16	0	0	0.5555555555555556	5	9	2.466666666666667	37	0.0	1.0	0.5170722842493358	0.5400008433657846	-0.025596938526601488	0.5165558748860122	0.13554995634408834	0.6125398338766257	0.9071037769032789	0.5568032714769976	0	1.0	0.0
4987	0.0013570980255926586	0.0007315409831339386	0.0006886129690842102	0.9952280039359641	None	0	0	0.21052631578947367	4	0.7692307692307693	20	0.7777777777777778	0.34615384615384615	12	9	15	0	0	0.4444444444444444	4	9	1.8666666666666667	28	0.0	1.0	0	0.5	0.18262344068181116	0.5050739044553548	0.07880958111958217	0.509556851087779	0.6788323009275968	0.5048772099007421	0	1.0	0.0
5672	1.4336188212564237e-05	7.010729950870596e-07	-1.7413481369772425e-07	0.9948101216468203	None	0.09090909090909091	1	0.2	5	0.8	28	0.8222222222222222	0.22857142857142856	12	8	24	0	0	0.5555555555555556	5	9	2.466666666666667	37	0.0	1.0	0	0.5	1.7132299441152428e-09	0.5000000848335294	0.09999962525313655	0.5000067477516003	0.6157157147625764	0.5000022775283767	0	0.9166666666666666	0.0
1857	None	None	None	None	None	0.058823529411764705	1	0.3333333333333333	12	0.6346153846153846	33	0.75	0.3269230769230769	28	17	25	0	0	0.8888888888888888	8	9	3.6	54	0.0	0.851063829787234	0.11343655162978512	0.5571793476469961	0.09999999812996016	0.5000003140221088	-0.09999924505094018	0.5000019652126736	0.7263181926199637	0.5191349380051632	0	1.0	0.0
2521	None	None	None	None	None	0	0	0.3	6	0.7037037037037037	19	0.6444444444444445	0.6666666666666666	24	18	4	0	0	0.5555555555555556	5	9	1.9333333333333333	29	0.0	0.3333333333333333	4.27629979470775e-11	0.5000000002826296	-0.09999982855929687	0.500000519699594	0.4845227362520964	0.7067729521188839	0.9277503692058088	0.5727927691911602	0	0	0.0
384	None	None	None	None	None	0	0	0.46153846153846156	6	0.4117647058823529	7	0.5277777777777778	0	0	0	18	15	0	1.0	6	6	1.2666666666666666	19	0.375	0.7692307692307693	0	0	0	0	0	0	0	0	0	0	0
3369	0.0002333830039228407	2.8139380307397486e-06	2.665238029614731e-06	0.9999876420073625	None	0.25	1	0.4	4	0.7692307692307693	10	0.2777777777777778	0.6923076923076923	13	9	1	1	0	0.6666666666666666	9	6	1.0	15	0.5	0.6666666666666666	-0.09999307465443845	0.5440272489583668	0.09999999875783404	0.500000013245825	0.026267085833286165	0.5403008316990592	0.694479971099595	0.5281468879381194	0.6923076923076923	0.7692307692307693	0.0
5585	0.0008169129613565434	0.0006306660412411362	0.0004731964620048399	0.9946358417960377	None	0	0	0.2	6	0.7906976744186046	34	1.0	0.3488372093023256	20	15	24	0	0	0.5555555555555556	5	9	3.0	45	0.0	1.0	0.16554203927489694	0.6503934203871214	0.19734234386206645	0.7470377714528786	0.04550342694737797	0.5955033882070958	0.668041231242697	0.6674785207062259	0	0.5	0.0
5980	None	None	None	None	None	0.08333333333333333	1	0.25925925925925924	7	0.7368421052631579	28	0.8888888888888888	0.10526315789473684	8	4	31	0	0	0.5555555555555556	5	9	2.6666666666666665	40	0.0	0.8571428571428571	0.09973168317538303	0.5403244263444129	0.04087991660715028	0.5432481121085245	0.07744482088804977	0.5285611616436248	0.5600256713928636	0.5373837503802383	0	1.0	0.0
5194	0.0013078976771213433	0.0010934089447782224	0.0007693141777232032	0.9953206675684427	None	0	0	0.2	5	0.7714285714285715	27	0.8222222222222222	0.17142857142857143	10	6	26	0	0	0.5555555555555556	5	9	2.466666666666667	37	0.0	1.0	0.00035690001364917744	0.5215007187439961	0.07983822739672786	0.5114139557776859	0.21040294606685053	0.565300067941278	0.6997832765865932	0.5328211036564533	0	1.0	0.0
6719	0.0020864907338128133	0.0007413109072317675	-0.00031947010785136676	0.9951192620272679	None	0	0	0.2	6	0.7906976744186046	34	1.0	0.37209302325581395	21	16	23	0	0	0.5555555555555556	5	9	3.0	45	0.0	1.0	0.023468027329757363	0.5848303127782295	0.004397224667267607	0.6722534875000912	0.02869100088138473	0.5108839566245305	0.5713322781850708	0.5910217176148331	0	1.0	0.0
2402	None	None	None	None	None	0	0	1.0	1	0	0	1.0	0	1	0	0	1	0	0.5	1	2	0.13333333333333333	2	0.3333333333333333	0	0	0	0	0	0	0	0	0	0	0	0
3004	0.001625336062938512	0.00015412438319796948	0.00013987820168765452	0.9971996104680884	None	0	0	0.3333333333333333	2	0.8333333333333334	5	0.4	0.8333333333333334	7	5	0	0	0	0.8	5	4	0.5333333333333333	8	0.0	0	0.07212884228752717	0.6136126159300552	6.534486912250139e-10	0.5006474433580759	-0.09991950302668026	0.5002075847513889	0.6693692163355314	0.5387507566125483	0	0.7142857142857143	0.0
5538	0.0036455183149229206	0.0010202035861611842	0.00097007245759035	0.9949034802373458	None	0	0	0.21428571428571427	6	0.7692307692307693	30	0.9111111111111111	0.3333333333333333	18	13	22	0	0	0.5555555555555556	5	9	2.7333333333333334	41	0.0	1.0	-0.15072438937267557	0.5534398719727857	-0.07095633756767865	0.547166000245872	0.235145571784322	0.6958647236223828	0.8456782879296907	0.6012068334811441	0	1.0	0.0
466	None	None	None	None	None	1.0	1	1.0	4	0.0	0	0.5555555555555556	0	4	0	0	0	0	1.0	3	3	0.3333333333333333	5	0.0	1.0	0	0	0	0	0	0	0	0	0	0	0
38	None	None	None	None	None	0	0	0.5	4	0.5555555555555556	5	0.4583333333333333	0	0	0	10	8	0	0.6666666666666666	4	6	0.7333333333333333	11	0.3333333333333333	0.6666666666666666	0	0	0	0	0	0	0	0	0	0	0
7235	1.768862488300244e-05	1.7683253977368792e-05	-1.367956151650281e-06	0.9946272744414308	None	0	0	0.18181818181818182	6	0.8085106382978723	38	0.9074074074074074	0.44680851063829785	26	21	22	0	0	0.6666666666666666	6	9	3.2666666666666666	49	0.0	0.9090909090909091	0.04978521243284857	0.6571178303906469	0.09971802210124645	0.5024326528922383	4.32063458417582e-09	0.5000008985852582	0.6128009484634355	0.5547965885387574	0	1.0	0.0
3678	0.0006237332495405617	0.00048389340319390036	0.0003375398444158403	0.9948338363804231	None	0	0	0.19230769230769232	5	0.7837837837837838	29	0.8666666666666667	0.05405405405405406	5	2	33	0	0	0.5555555555555556	5	9	2.6	39	0.0	1.0	0.08483209087249584	0.7153287258653221	0.0751613821818071	0.5236912335180645	-0.07037581171122835	0.5295382022347266	0.6730139485648637	0.5934335515531475	0	1.0	0.0
1797	None	None	None	None	None	0	0	0.2222222222222222	2	0.8181818181818182	9	0.8666666666666667	0	0	0	12	4	0	0.6	3	5	0.8666666666666667	13	0.14285714285714285	0	0	0	0	0	0	0	0	0	0	0	0
3271	0.001306053493967001	0.00025856248165941336	0.00020078794638426603	0.9938288542523741	None	0	0	0.2727272727272727	6	0.6774193548387096	21	0.7333333333333333	0.12903225806451613	9	4	23	0	0	0.5555555555555556	5	9	2.2	33	0.0	0.9285714285714286	-0.09963083666108398	0.6393509417339329	1.5312865470568433	1.0	0.06776433350716979	0.5647618785824567	0.9999993156790541	1.0	0	1.0	0.0
5725	0.00011283316032831278	9.55017482954924e-05	8.383178541056717e-05	0.9948797181162621	None	0	0	0.2903225806451613	9	0.6818181818181818	30	0.8518518518518519	0.36363636363636365	22	16	23	0	0	0.6666666666666666	6	9	3.066666666666667	46	0.0	1.0	0.20452371139904724	0.9999999999816629	0.07981813153729427	0.6338704014749603	0.009232231337312376	0.5306394734663901	0.8212690608577082	0.9997892344097807	0	1.0	0.0
4931	0.0009547905549562695	0.0001815472394159388	0.00012335574074744693	0.9948469340153531	None	0	0	0.24	6	0.7428571428571429	26	0.8222222222222222	0.37142857142857144	18	13	18	0	0	0.5555555555555556	5	9	2.466666666666667	37	0.0	1.0	0.0799695343412065	0.5379240187131366	0.06923397933506854	0.5798354635964286	0.052226956319242034	0.6157843757657387	0.5721497353328596	0.5781685577030532	0	0	0.0
4591	0.0016585212053219663	0.0009426505092928492	0.0007370772830300952	0.9949713813341887	None	0	0	0.21875	7	0.7391304347826086	34	0.8888888888888888	0.30434782608695654	19	14	28	0	0	0.6666666666666666	6	9	3.2	48	0.0	0.9302325581395349	0.01835038657345578	0.5825721300123374	-0.05592685067179217	0.5393418668273691	0.08935701390619842	0.5537622700079882	0.6484973286946013	0.5586387800666041	0	1.0	0.0
5962	None	None	None	None	None	0	0	0.20588235294117646	7	0.7916666666666666	38	0.9259259259259259	0.4791666666666667	29	23	20	0	0	0.6666666666666666	6	9	3.3333333333333335	50	0.0	0.9090909090909091	0.4898933733109305	0.6266140874922813	0.058812713063091104	0.5001520745291599	0.0003151347796340757	0.5004798019422422	0.8987949097982034	0.5432454999852997	0	0	0.0
983	None	None	None	None	None	0	0	0.2	3	0.8	16	0.8148148148148148	0	0	0	21	1	0	0.3333333333333333	9	3	1.4666666666666666	22	0.021739130434782608	0.9	0	0	0	0	0	0	0	0	0	0	0
2002	None	None	None	None	None	0	0	0.16666666666666666	3	0.92	23	0.75	0	0	0	26	1	0	1.0	6	6	1.8	27	0.017857142857142856	0.09523809523809523	0	0	0	0	0	0	0	0	0	0	0
1426	None	None	None	None	None	0	0	0.5833333333333334	7	0.2	3	0.5666666666666667	0	4	0	12	0	0	0.8333333333333334	6	5	1.1333333333333333	17	0.0	0.9090909090909091	0	0	0	0	0	0	0	0	0	0	0
3431	0.0006025971754546992	5.2825577731382153e-05	-5.1167920505324545e-05	0.999929442016893	None	0	0	0.42857142857142855	3	0.75	6	0.5555555555555556	0.75	9	6	0	0	0	0.2222222222222222	9	2	0.6666666666666666	10	0.0	1.0	0.027148077658134966	0.64357739006022	1.1613079970239207e-06	0.5000245871591944	0.05296823193750853	0.5149788838612828	0.5684751610329573	0.5540345720907255	0	0.6666666666666666	0.0
4836	0.0010198629534592968	0.0009168515223459754	0.0006636302677680933	0.9949039391193236	None	0.09090909090909091	1	0.2	5	0.8	28	0.8222222222222222	0.22857142857142856	12	8	24	0	0	0.5555555555555556	5	9	2.466666666666667	37	0.0	1.0	-0.0999999899087888	0.5000000737631028	-0.12074892572287213	0.5681512416695256	-0.09271450702772974	0.6256304416021331	0.5514011209668483	0.5652776916034071	0	0.9166666666666666	0.0
1618	None	None	None	None	None	0.5	1	0.5714285714285714	4	0.625	5	0.3333333333333333	0.625	9	5	0	0	0	0.8333333333333334	6	5	0.6666666666666666	10	0.0	0.5	0.011158658947512442	0.5431159924908591	0.17151256901240222	0.5263102220957753	-0.09999999825536401	0.5000000162975656	0.7523285516762184	0.5231693628331037	0	1.0	0.0
10	None	None	None	None	None	0.25	1	0.36363636363636365	4	0.7857142857142857	11	0.2222222222222222	0.7857142857142857	15	11	0	0	0	0.8888888888888888	8	9	1.0666666666666667	16	0.0	1.0	0.003496719638281873	0.6452316244031373	-0.03836196163025162	0.5735877975557027	0.07054556635855123	0.9931671968157402	0.6502126826325495	0.8763095795618732	0	0.4666666666666667	0.0
6742	0.0004443410648085102	0.00011026180509411358	0.00010788265882758143	0.9998903204442101	None	0.25	1	0.4	4	0.7692307692307693	10	0.23809523809523808	0.7692307692307693	14	10	0	0	0	0.7777777777777778	7	9	1.0	15	0.0	1.0	0.06792781379289926	0.5682027826054977	0.0999999922490628	0.5000000680673996	0.009551847155174098	0.5611270860789124	0.5924474052806195	0.5432466772920783	0	0.9285714285714286	0.0
4985	0.0009610600357865387	0.0005983185711453094	0.00043198587969719944	0.9962560603268924	None	0	0	0.20689655172413793	6	0.7804878048780488	32	0.9555555555555556	0.3170731707317073	18	13	24	0	0	0.5555555555555556	5	9	2.8666666666666667	43	0.0	1.0	0.07888373038401461	0.5	-0.08220965973900293	0.5973644151921396	0.0877312338020377	0.6373030977028713	0.6859274511452088	0.579175851265351	0	1.0	0.0
2081	None	None	None	None	None	0	0	0.4166666666666667	5	0.6	9	0.4722222222222222	0.3333333333333333	10	5	6	5	0	1.0	6	6	1.1333333333333333	17	0.45454545454545453	0.16666666666666666	4.686179001470541e-07	0.5000432966647187	0.025078528734066147	0.6266125498509768	0.06654103817542481	0.5434343028958671	0.5778847225909476	0.5574173619955927	1.0	1.0	0.0
973	None	None	None	None	None	0	0	0.5	3	0.6666666666666666	4	0.5714285714285714	0.6666666666666666	7	4	0	0	0	0.2857142857142857	7	2	0.5333333333333333	8	0.0	1.0	-0.06743547601100865	0.5281824088794106	-0.09999786024090064	0.5000046277208979	0.08101412104286253	0.6790639693687002	0.688137551044419	0.571371023528598	0	1.0	0.0
3251	None	None	None	None	None	0.16666666666666666	1	0.42857142857142855	6	0.631578947368421	12	0.3888888888888889	0.47368421052631576	14	9	6	6	0	0.6666666666666666	6	9	1.4	21	0.5454545454545454	0.5714285714285714	-0.06102300914156491	0.6725340898798333	0.09999893213567286	0.5000893231666816	0.0013689882350134558	0.5516766121311121	0.6606382791080461	0.5766796717104158	0.6785714285714286	0.5	0.0
5622	0.0007767616951872395	0.0003886492041021847	0.0002787076769740742	0.9948878937741643	None	0	0	0.2	5	0.7714285714285715	27	0.8222222222222222	0.11428571428571428	8	4	28	7	0	0.5555555555555556	5	9	2.466666666666667	37	0.125	1.0	9.992356355179801e-09	0.5000000392041976	0.2966009151284531	1.0	0.24228996008130724	0.551274327080354	0.8387047019363776	0.999999046502238	0.0	0	0.0
980	None	None	None	None	None	1.0	1	1.0	4	0.25	1	0.5	0.25	4	1	1	3	0	0.75	3	4	0.4	6	1.0	1.0	0.09999031914176416	0.500006351592118	0.03877110504514003	0.5280452762309562	-0.02461227872416371	0.5022924228273549	0.6249486383579087	0.5101231277689496	1.0	1.0	0.0
7159	0.0008199357985209136	2.4659605923543205e-05	-2.1865504288887905e-05	0.9948518255748299	None	0	0	0.23809523809523808	5	0.7241379310344828	21	0.6888888888888889	0.13793103448275862	6	4	24	0	0	0.5555555555555556	5	9	2.066666666666667	31	0.0	0.8461538461538461	0.08502274892271167	0.5000093881386557	0.17825091943215873	0.5266545637775198	0.02540150038051328	0.563572517560478	0.6523670030239116	0.5301658833358194	0	1.0	0.0
5502	None	None	None	None	None	0.07692307692307693	1	0.27586206896551724	8	0.6829268292682927	28	0.9555555555555556	0.3170731707317073	19	13	23	0	0	0.5555555555555556	5	9	2.8666666666666667	43	0.0	0.9473684210526315	0.17167331746244296	1.0	0.13916439528766802	0.5437358920346211	-0.05445088787285583	0.6918094362285575	0.913969803483193	0.9999998473428904	0	1.0	0.0
5121	0.0007036255589885944	2.3889276514366872e-05	2.2079699520743806e-05	0.9940930590807202	None	0	0	0.2631578947368421	5	0.6923076923076923	18	0.7777777777777778	0.23076923076923078	9	6	18	0	0	0.4444444444444444	4	9	1.8666666666666667	28	0.0	1.0	-0.03247455382835964	0.5513707216015524	-0.04203272728508191	0.5115722299432319	-0.2096888756734579	0.6620130973793389	0.6929194235434756	0.5764609699576126	0	1.0	0.0
1814	None	None	None	None	None	0	0	0.05555555555555555	2	0.9607843137254902	49	0.654320987654321	0.058823529411764705	3	3	49	9	0	1.0	9	9	3.533333333333333	53	0.08823529411764706	0.6666666666666666	-0.020377650080436602	0.5012992907454994	0.09978916020979374	0.513259911300467	0	0.5	0.6282911151545805	0.5048539524578605	1.0	1.0	0.1812699939552735
6036	0.0014848143181917712	0.0009665024033720244	0.0007612545062415663	0.9949846784024174	None	0	0	0.2	6	0.7906976744186046	34	1.0	0.37209302325581395	21	16	23	0	0	0.5555555555555556	5	9	3.0	45	0.0	1.0	6.977615516694845e-10	0.5000038349376051	-0.07904492514847476	0.589863567378645	0.04185496492183902	0.5860585318926256	0.616702995558245	0.5589834037930962	0	1.0	0.0
6687	1.543232452285065e-05	1.763578814150183e-06	-4.080865384595613e-08	0.9946136405792341	None	0	0	0.2	5	0.7714285714285715	27	0.8222222222222222	0.3142857142857143	15	11	21	0	0	0.5555555555555556	5	9	2.466666666666667	37	0.0	1.0	-0.04526083232068889	0.6587757989714746	0.03805571008686719	0.5563978634050251	7.419951986445667e-16	0.5000000000020758	0.5905599004507976	0.5731707682209568	0	1.0	0.0
997	None	None	None	None	None	0.3333333333333333	1	0.5	4	0.6666666666666666	6	0.3055555555555556	0.6666666666666666	10	6	0	0	0	1.0	6	6	0.7333333333333333	11	0.0	0.4	0.0929540751530158	0.5510156608060052	-0.04940193208758968	0.5458177809265345	0.03890851884473094	0.6492675065114443	0.6557683048431018	0.582925447502112	0	1.0	0.0
4393	None	None	None	None	None	0	0	0.19047619047619047	8	0.7868852459016393	48	1.0	0.3442622950819672	28	21	34	0	0	0.7777777777777778	7	9	4.2	63	0.0	1.0	0.19710491408238964	0.5277353242778215	-0.04046232886529536	0.5258692642074508	0.15993617415775802	0.7157526966642571	0.7487168500352067	0.5937215395392175	0	1.0	0.0
3783	0.0008927290193975103	0.00030601087873308576	0.00020768570919771346	0.9948996302547085	None	0	0	0.25	7	0.717948717948718	28	0.9111111111111111	0.23076923076923078	14	9	26	0	0	0.5555555555555556	5	9	2.7333333333333334	41	0.0	1.0	0.09999979515889798	0.5000394760051959	0.10537478786254453	0.5603959036169942	0.20529732081192237	0.6270619828198495	0.6139195495344483	0.5632067148315872	0	0.9285714285714286	0.0
5785	0.005385350471515848	0.0015064657923354716	0.0012785043255265193	0.9958513309306489	None	0	0	0.2	6	0.7906976744186046	34	1.0	0.3488372093023256	20	15	24	0	0	0.5555555555555556	5	9	3.0	45	0.0	1.0	0.002488719938518361	0.5464925252684529	0.018453786077949234	0.5785790629954067	-0.0091324240585191	0.6814704924017048	0.5958727868041512	0.6038014422875019	0	1.0	0.0
11	None	None	None	None	None	0	0	0	0	0	0	1.0	0	0	0	0	4	0	1.0	1	1	0.06666666666666667	1	1.0	0	0	0	0	0	0	0	0	0	0	0	0
136	None	None	None	None	None	0.05555555555555555	1	0.2894736842105263	11	0.6909090909090909	38	0.7037037037037037	0.36363636363636365	29	20	27	0	0	1.0	9	9	3.8	57	0.0	0.8333333333333334	0.09478427028213006	0.5769926975869105	0.09924326577341037	0.5098211792163528	0.0003578704972746445	0.5917898452631546	0.5995480067126524	0.5598039566208663	0	1.0	0.0
2626	None	None	None	None	None	0.3333333333333333	5	0.48484848484848486	16	0.5106382978723404	24	0.6049382716049383	0.425531914893617	36	20	12	0	0	1.0	9	9	3.2666666666666666	49	0.0	1.0	1.250746068761955e-08	0.5000305059933173	8.552707349310709e-05	0.5946605083142551	0.09875160545446109	0.5040341939390665	0.6135107839393327	0.5332446177795869	0	1.0	0.0
7460	0.004009930301237152	0.0010341006155008597	0.0009144831515230361	0.9977101132725209	None	0.25	1	0.4	4	0.75	9	0.25925925925925924	0.75	13	9	0	0	0	0.6666666666666666	9	6	0.9333333333333333	14	0.0	1.0	-0.08050795258657406	0.5284704931155535	0.07028413526304148	0.6501682079991669	-0.09964924888875495	0.9999999999417772	0.6610280945043202	0.9996966065706216	0	0.9230769230769231	0.0
4821	0.020863798299116512	0.00256277915914996	-0.000500470701868881	0.9949265875945036	None	0	0	0.17391304347826086	4	0.8125	26	0.7555555555555555	0.21875	10	7	23	0	0	0.5555555555555556	5	9	2.2666666666666666	34	0.0	0.896551724137931	0.037609990166496715	0.5451396126784773	-0.03313289090699892	0.5047973075308642	-0.2230223052740116	0.9999964428946246	0.7682994979021397	0.9859215801632325	0	0.7	0.0
197	None	None	None	None	None	0	0	0.5	1	1.0	1	1.0	1.0	2	1	0	0	0	0.3333333333333333	1	3	0.2	3	0.0	0	0.047592041880911116	0.5180297235247722	0.06710359269399822	0.5807874378258691	0.038751822676701096	0.5097347910371004	0.5460403642383903	0.5363607818194238	0	1.0	0.0
5184	None	None	None	None	None	0	0	0.20588235294117646	7	0.7916666666666666	38	0.9259259259259259	0.5	30	24	19	0	0	0.6666666666666666	6	9	3.3333333333333335	50	0.0	0.9090909090909091	-0.02403466920632865	0.5062858051874853	0.027018350568294956	0.5826602085516578	-0.09999999340847476	0.5000164703277208	0.6275727068725715	0.5298738652575815	0	1.0	0.0
6919	1.4916458982437192e-05	2.2289349796874912e-06	-4.1122332925378475e-08	0.9947169626140966	None	0	0	0.25806451612903225	8	0.7272727272727273	32	0.8518518518518519	0.4318181818181818	25	19	20	0	0	0.6666666666666666	6	9	3.066666666666667	46	0.0	1.0	0.1331658013709236	0.6679790175625194	7.902762784127648e-27	0.5	1.610224212870649e-26	0.5000001036438804	0.6519790176467737	0.5579927463275923	0	0	0.0
7238	0.008344583262404325	0.0017831369205655399	0.0012465992553594377	0.996417578823146	None	0	0	0.25	9	0.6923076923076923	36	1.0	0.34615384615384615	26	18	27	0	0	0.6666666666666666	6	9	3.6	54	0.0	1.0	0.274096330301344	0.5978197297270271	0.09803810246113782	0.5051794162820451	-0.09999990621586835	0.5320214376184793	0.821675533351531	0.5453226302200971	0	1.0	0.0
2902	None	None	None	None	None	0	0	0.25	9	0.6862745098039216	35	0.654320987654321	0.19607843137254902	15	10	37	0	0	1.0	9	9	3.533333333333333	53	0.0	0.5957446808510638	-0.09999999830200426	0.500000001292584	2.2722124190623113e-15	0.5773558874265224	-0.0758531810330094	0.638866401417788	0.615713827664474	0.5730057632895237	0	0.2	0.0
3426	0.0001936863226700777	2.2695486015116414e-06	-4.310109322088944e-07	0.9999863063224785	None	0	0	0.19444444444444445	7	0.7692307692307693	40	1.0	0.23076923076923078	18	12	35	0	0	0.6666666666666666	6	9	3.6	54	0.0	1.0	-0.07709810822394055	0.5857158921586058	0.021518584215626288	0.6510874197187724	0.5252547709445281	0.9999946695988463	0.9388092114305825	0.9875157923739335	0	0.2222222222222222	0.0
2453	None	None	None	None	None	0	0	0.04	2	0.9726027397260274	71	0.9259259259259259	0.0136986301369863	1	1	73	5	0	1.0	9	9	5.0	75	0.03333333333333333	0.9253731343283582	-0.06998045498199972	0.5	7.902762784127648e-27	0.5	-0.013783281917851314	0.5	0.575097528562622	0.5	0.0	0	0.0
4457	5.698897177844071e-05	4.370413080155893e-06	-2.4127435539461006e-07	0.9946829346348496	None	0	0	0.25	6	0.7058823529411765	24	1.0	0.11764705882352941	8	4	27	0	0	0.4444444444444444	4	9	2.4	36	0.0	1.0	-0.006706838027369713	0.6108545495277922	-0.038329845811219655	0.5043858714347104	-0.08477563978260175	0.5547251435559901	0.5923012113771401	0.5571023358428201	0	1.0	0.0
6669	0.0004154359721333606	2.609088703523234e-06	2.5627716321382657e-06	0.9999973587383624	None	0.25	1	0.4	4	0.7692307692307693	10	0.23809523809523808	0.7692307692307693	14	10	0	0	0	0.7777777777777778	9	7	1.0	15	0.0	1.0	-0.008707832969996297	0.6248705232016294	0.2868825111841334	0.6088376927177788	0.0989688314320671	0.5079423713715043	0.7683081900068847	0.5813111647795914	0	0.9285714285714286	0.0
4455	0.0028289197767839094	0.001064060336939319	0.0006220320290596901	0.9956189176828774	None	0.2	1	0.3333333333333333	4	0.8	12	0.20987654320987653	0.8	16	12	0	0	0	1.0	9	9	1.1333333333333333	17	0.0	1.0	3.6520969403494064e-08	0.5657758174615094	0.18235042103972066	0.5738192741793235	0.0839952689873614	0.6910940387728056	0.684558607056243	0.6120115675216203	0	1.0	0.0
2270	None	None	None	None	None	0	0	1.0	1	0	0	1.0	0	1	0	0	3	0	0.5	2	1	0.13333333333333333	2	1.0	0	0	0	0	0	0	0	0	0	0	0	0
3287	4.041213146232664e-05	2.4179883909027903e-07	-1.1065200762059098e-08	0.9997999883594598	None	0.25	1	0.4	4	0.7692307692307693	10	0.23809523809523808	0.7692307692307693	14	10	0	0	0	0.7777777777777778	7	9	1.0	15	0.0	1.0	-0.08911093203594969	0.6699628565755475	0.09996177442838247	0.5000424973038197	0.001338406077933286	0.5775474466976134	0.6840114562075216	0.584263436407075	0	0	0.0
2016	None	None	None	None	None	0	0	0.08571428571428572	3	0.92	46	0.6419753086419753	0	0	0	51	8	0	1.0	9	9	3.466666666666667	52	0.07547169811320754	0.5957446808510638	0	0	0	0	0	0	0	0	0	0	0
2511	None	None	None	None	None	0	0	0.4	2	0.8	4	1.0	0	0	0	6	4	0	0.14285714285714285	7	1	0.4666666666666667	7	0.25	0.6666666666666666	0	0	0	0	0	0	0	0	0	0	0
3376	0.0011575232719925495	0.000726341173302947	0.0005427895967973753	0.9954733403944175	None	0	0	0.21428571428571427	6	0.775	31	0.9333333333333333	0.35	19	14	22	1	0	0.5555555555555556	5	9	2.8	42	0.023255813953488372	0.972972972972973	0.016971708978917883	0.6713060841101889	-0.25673077796550253	0.9999528451882681	-0.050072342234867596	0.5483239393860206	0.7907171137741882	0.9740006944818275	1.0	0.9473684210526315	0.0
5839	0.0006129229359735875	0.00032083084302772063	0.0002261423636599876	0.9944888218396376	None	0.1	1	0.2727272727272727	6	0.7096774193548387	22	0.9166666666666666	0.1935483870967742	10	6	22	0	0	0.4444444444444444	4	9	2.2	33	0.0	0.896551724137931	0.03033051041697058	0.6729834300025855	1.928438333504634e-12	0.5000000021727843	-0.1530075037745265	0.9999906958631636	0.7540976418166785	0.9837335547240049	0	0.3	0.0
1199	None	None	None	None	None	0	0	0.5	2	0.75	3	0.5	0.75	5	3	0	2	0	0.75	3	4	0.4	6	1.0	0	-0.09629428420449836	0.5529558099821699	0.09873064084519803	0.5025693980985438	0.015834948098532527	0.5	0.6902788685999944	0.5185663198780623	0.9	1.0	0.0
1422	None	None	None	None	None	0	0	0.6666666666666666	2	0.0	0	0.6666666666666666	0	0	0	3	5	0	0.6666666666666666	3	2	0.26666666666666666	4	0.5	1.0	0	0	0	0	0	0	0	0	0	0	0
524	None	None	None	None	None	0	0	0.75	3	0.5	2	0.6666666666666666	0	0	0	5	7	0	1.0	3	3	0.4	6	0.5	0.6666666666666666	0	0	0	0	0	0	0	0	0	0	0
4418	0.0011020498254823458	0.00018560311169577628	-0.00016137982025804686	0.9932042189014886	None	0	0	0.29411764705882354	5	0.6521739130434783	15	0.6944444444444444	0.21739130434782608	8	5	16	0	0	0.4444444444444444	4	9	1.6666666666666667	25	0.0	0.9523809523809523	0.001291690524603263	0.5342650691842168	0.12095286235162836	0.5565593398527705	0.09999597803197238	0.5009799028027574	0.6215209187254563	0.530661882612109	0	1.0	0.0
3165	0.0009600961192423088	0.0004542527368997637	0.00045132757475356566	0.9993058376509011	None	0.23076923076923078	3	0.35714285714285715	10	0.6666666666666666	26	0.5061728395061729	0.6666666666666666	36	26	4	0	0	1.0	9	9	2.7333333333333334	41	0.0	1.0	7.902762784127648e-27	0.5000000000000602	0.3175464504305155	0.5577375445283475	-0.07364663938944264	0.6537097584212254	0.8385661728575642	0.5717815941273142	0	1.0	0.0
4401	0.010366889188276388	0.00042261886220195207	0.00016090092719354238	0.9854067787133398	None	0	0	0.3333333333333333	3	0.8181818181818182	9	0.28888888888888886	0.8181818181818182	12	9	0	0	0	0.5555555555555556	5	9	0.8666666666666667	13	0.0	1.0	3.8883323142715765e-07	0.5002632580160586	1.3178394875691722e-08	0.500426314314346	0.29560173139663243	0.5272527294983568	0.801147210063255	0.5093220323395394	0	0.75	0.0
2340	None	None	None	None	None	0	0	0.6	3	0.4	2	0.5833333333333334	0.4	5	2	1	0	0	0.75	3	4	0.4666666666666667	7	0.0	0	3.834743149063133e-12	0.5000000007541913	0.0258472269471725	0.5036271461091187	0.09925250887162992	0.501878164116571	0.6035828220077922	0.5018351195736758	0	1.0	0.0
6452	0.0019513444483504733	0.0005519116355161235	0.0004555524426253658	0.9951722026514034	None	0	0	0.21428571428571427	6	0.7692307692307693	30	0.9111111111111111	0.358974358974359	19	14	21	0	0	0.5555555555555556	5	9	2.7333333333333334	41	0.0	1.0	0.09999994928971441	0.5000000410485361	-0.1252737120739738	0.8246492993492168	-0.09999997389748222	0.5002291314367135	0.732565080588562	0.62629675942693	0	0.631578947368421	0.0
2517	None	None	None	None	None	0	0	0.25	1	1.0	3	1.0	0	0	0	4	11	0	0.2	5	1	0.3333333333333333	5	0.9166666666666666	0	0	0	0	0	0	0	0	0	0	0	0
1526	None	None	None	None	None	0.3333333333333333	1	0.5	4	0.6666666666666666	6	0.34375	0.6666666666666666	10	6	0	0	0	0.5	8	4	0.7333333333333333	11	0.0	0.8571428571428571	0.027054979903480485	0.5128768405601795	0.07192442267197004	0.5601833675937423	0.001589148008013306	0.504352317024722	0.5716802159647042	0.5258797466759685	0	1.0	0.0
515	None	None	None	None	None	0.25	1	0.4	4	0.7692307692307693	10	0.23809523809523808	0.7692307692307693	14	10	0	0	0	0.7777777777777778	7	9	1.0	15	0.0	1.0	0.09999206206867928	0.5000602649038246	4.10757620955806e-07	0.5000179446836036	0.15290669412592647	0.6571334147157578	0.6533922319348664	0.5540264618237668	0	1.0	0.0
4580	0.0009581711701247737	0.00041494674840679354	0.00023283343389525013	0.9955938566857515	None	0.07692307692307693	1	0.21428571428571427	6	0.7948717948717948	31	0.9111111111111111	0.3076923076923077	17	12	23	0	0	0.5555555555555556	5	9	2.7333333333333334	41	0.0	0.8888888888888888	7.902762784127648e-27	0.5	0.002482759971234	0.5506536725632631	0.0014169303008356722	0.5838045872817058	0.5078856426780372	0.5450213624575494	0	0.17647058823529413	0.0
701	None	None	None	None	None	0	0	0.4375	7	0.42857142857142855	9	0.3194444444444444	0	0	0	22	0	0	0.8888888888888888	8	9	1.5333333333333334	23	0.0	0.19047619047619047	0	0	0	0	0	0	0	0	0	0	0
6822	0.0010801859066367008	0.0002630341317193839	-0.00014545184205118006	0.9997132537304511	None	0	0	0.2	7	0.76	38	0.9629629629629629	0.32	22	16	29	0	0	0.6666666666666666	6	9	3.466666666666667	52	0.0	0.9565217391304348	-0.018056675720643126	0.6590320688210177	-0.09999993636431193	0.5002273613752698	-0.12295660718734572	0.9999756430511646	0.8354175662365791	0.9772650402273705	0	1.0	0.0
2215	None	None	None	None	None	0	0	0.25	1	1.0	4	0.6	0.5	3	2	2	2	0	0.4	5	2	0.4	6	0.2857142857142857	0	0.01719780247660737	0.6872560990084574	0.10898365347397196	0.5819036970284552	0.08563422768231709	0.6003905626633306	0.5990779118638843	0.624416331886722	1.0	1.0	0.0
7364	3.0890093866334155e-08	2.8918662767794763e-08	7.437372070055689e-09	0.9999946529471648	None	0	0	0.20833333333333334	5	0.7647058823529411	26	0.8	0.20588235294117646	11	7	24	0	0	0.5555555555555556	5	9	2.4	36	0.0	0.9375	3.9132581148254164e-07	0.5000179967685398	0.004590111306397427	0.5226762442333909	7.979618921552906e-07	0.5000002689084047	0.5054088571927058	0.507569447090728	0	0.9090909090909091	0.0
6284	0.0025903136672880745	0.002176104947837652	0.0017508518165413127	0.9951170920926817	None	0	0	0.2	5	0.7714285714285715	27	0.8222222222222222	0.3142857142857143	15	11	21	0	0	0.5555555555555556	5	9	2.466666666666667	37	0.0	1.0	-0.1309744026713491	0.7627989227503061	0.09999638173430218	0.500017895109376	0.3518712857542434	0.6374582771063093	0.8839227061651864	0.6404924983080863	0	1.0	0.0
3681	0.0004974846245659797	0.00019209702086407402	0.00013590377161147436	0.9958480217433854	None	0	0	0.21428571428571427	6	0.775	31	0.9333333333333333	0.275	16	11	25	0	0	0.5555555555555556	5	9	2.8	42	0.0	0.918918918918919	-0.035015831549442565	0.5229099222892929	0.09442009071230846	0.518046333858072	0.05322594826370959	0.5870142596386282	0.6367240467122701	0.5428576294076425	0	1.0	0.0
5869	0.000668235746962565	0.00028452243759422696	0.0002015979730712194	0.9950299712051941	None	0	0	0.23529411764705882	4	0.7391304347826086	17	0.5555555555555556	0.30434782608695654	10	7	14	0	0	0.5555555555555556	5	9	1.6666666666666667	25	0.0	1.0	-0.09836839236102282	0.5001123721867278	0.031756972445414124	0.5556166073721883	0.008616650842043234	0.5910836029001675	0.6478201007053324	0.5491975546186091	0	1.0	0.0
4329	0.0003719740362050619	2.3130589452160645e-06	2.2333483013374173e-06	0.9993438260349057	None	0	0	0.42857142857142855	3	0.75	6	0.3333333333333333	0.75	9	6	0	1	0	0.8333333333333334	5	6	0.6666666666666666	10	1.0	0.4	2.125870237047384e-13	0.5001255201891561	0.17730302680128465	0.6754503018127901	0.13021669270816466	0.5585796717952015	0.6812901308025332	0.5800424283170206	1.0	0.8888888888888888	0.0
1098	None	None	None	None	None	1.0	1	0.6	3	0.4	2	0.5833333333333334	0	0	0	6	7	0	0.75	4	3	0.4666666666666667	7	0.4375	0.5	0	0	0	0	0	0	0	0	0	0	0
6710	0.007742616626430602	0.0021116891580359007	0.0017658535502472407	0.9951457289419107	None	0	0	0.2	6	0.7906976744186046	34	1.0	0.4883720930232558	26	21	18	0	0	0.5555555555555556	5	9	3.0	45	0.0	1.0	5.70280296246558e-18	0.5000000161850489	0.12064488367150124	0.6029088952675592	0.0514643159528108	0.5530234144658791	0.621288113533873	0.5523486712090189	0	0.9230769230769231	0.0
3269	0.00032283554246372655	1.3161753809701759e-05	1.0008473890138253e-05	0.9999858212317045	None	0	0	0.3333333333333333	2	0.8571428571428571	6	0.36	0.8571428571428571	8	6	0	0	0	1.0	5	5	0.6	9	0.0	0	-0.029809987128751568	0.6626038820418791	0.07735197764044317	0.5963556399394137	-0.09999999996977268	0.5000000062853194	0.6910810669250781	0.5878475253947664	0	1.0	0.0
3078	1.2725573327514061e-05	2.390949789263832e-06	-3.264967645693943e-08	0.9957484430927697	None	0	0	0.35714285714285715	5	0.5555555555555556	10	0.8	0	2	0	17	10	0	1.0	5	5	1.3333333333333333	20	0.2777777777777778	0.6666666666666666	0	0	0	0	0	0	0	0	0	0	0
4236	0.0006528109053584573	0.0005613499188203214	0.0003796461207862898	0.9947641986794741	None	0.08333333333333333	1	0.23076923076923078	6	0.75	27	0.8444444444444444	0.16666666666666666	10	6	27	0	0	0.5555555555555556	5	9	2.533333333333333	38	0.0	0.8484848484848485	-0.055498197482264554	0.5106159169970113	0.019370252988014407	0.5901040737151384	0.02438108347042226	0.5440114034252437	0.5998721948981915	0.5484613968171637	0	1.0	0.0
6841	0.0011008983102738332	0.0002360740131204825	0.00015129901213445178	0.9949590310179329	None	0	0	0.23809523809523808	5	0.7241379310344828	21	0.6888888888888889	0.3793103448275862	15	11	15	0	0	0.5555555555555556	5	9	2.066666666666667	31	0.0	1.0	7.902762784127648e-27	0.5	7.902762784127648e-27	0.5	0.02082859621288078	0.5511943293728281	0.5245270344405694	0.5171180940456934	0	1.0	0.0
6400	0.00019893528918288366	2.300888000413312e-07	1.9652606712973826e-07	0.9999975064410096	None	0.25	1	0.4	4	0.7692307692307693	10	0.23809523809523808	0.7692307692307693	14	10	0	0	0	0.7777777777777778	9	7	1.0	15	0.0	1.0	0.08425946993340874	0.5381675343632467	0.04606304281882042	0.6011147419054216	0.0684490049764431	0.658067034848801	0.5874626356464141	0.6001101164474727	0	1.0	0.0
2828	0.0036420517034051803	0.0008393963706363188	-0.0008391996996927011	0.9949640659278123	None	0.3333333333333333	1	0.5	4	0.7	7	0.2857142857142857	0.7	10	7	1	3	0	0.8571428571428571	6	7	0.8	12	1.0	0.6666666666666666	0.09039810406281136	0.5493378684355308	0.024997118958830493	0.5652159479616462	0.13622695928300535	0.6063351701662454	0.6135799994595776	0.5738139125815428	1.0	1.0	0.0
603	None	None	None	None	None	0	0	0.3	3	0.6666666666666666	8	0.6666666666666666	0	0	0	13	14	0	0.42857142857142855	7	3	0.9333333333333333	14	0.4666666666666667	0.36363636363636365	0	0	0	0	0	0	0	0	0	0	0
4869	0.00026202636150973643	4.370865535478357e-05	-3.359424203794454e-05	0.9999948989889134	None	0	0	0.5	3	0.6666666666666666	4	0.4	0.6666666666666666	7	4	0	0	0	0.8	4	5	0.5333333333333333	8	0.0	0.6666666666666666	-0.0999998660882505	0.5000007076190164	3.7689990617823934e-05	0.5708132863476353	0.17075462674634434	0.5454048030066365	0.7535868027864346	0.5388626117869095	0	1.0	0.0
5886	0.002082428814879781	0.0018182000678432283	0.0013353369383033056	0.9950262253287829	None	0	0	0.2	5	0.7714285714285715	27	0.8222222222222222	0.34285714285714286	16	12	20	0	0	0.5555555555555556	5	9	2.466666666666667	37	0.0	1.0	0.20071999119096592	0.5565660453939117	0.09966697283910508	0.5007926633522828	-0.09999683003125417	0.5002962410203667	0.7771780723089654	0.5192898038722233	0	0.9375	0.0
2612	0.0038478186674293707	0.001889854248705086	-0.0013376199900159223	0.9938971835722152	None	0.2857142857142857	2	0.5294117647058824	9	0.391304347826087	9	0.7142857142857143	0.30434782608695654	15	7	9	5	0	0.7142857142857143	7	5	1.6666666666666667	25	0.35714285714285715	0.2857142857142857	-0.020089248404053513	0.6648043872142296	2.340112478077003e-09	0.5014954176797173	0.14523125006759124	0.6207681231958834	0.6714019839190383	0.5973711270842851	1.0	1.0	0.0
4919	0.002238249247424615	0.0011785171495543795	0.0009825664641698035	0.995358294552679	None	0	0	0.1875	6	0.8	36	0.8703703703703703	0.3333333333333333	20	15	26	0	0	0.6666666666666666	6	9	3.1333333333333333	47	0.0	0.9523809523809523	1.8259688669041235e-11	0.5000000001461036	0.06773103090762252	0.5456953013500959	0.32219619273982625	0.6687796337295885	0.8002308890144735	0.5732983280788262	0	1.0	0.0
6944	1.4344487395295192e-05	6.4959165047338216e-06	6.322300551741597e-06	0.9993016543832404	None	0.25	1	0.4	4	0.75	9	0.25925925925925924	0.75	13	9	0	0	0	0.6666666666666666	6	9	0.9333333333333333	14	0.0	1.0	-0.09999658619690623	0.5049668878862484	2.867647446553009e-16	0.5079911972436254	0.014211104248918915	0.5108222798932617	0.6241539363989546	0.5079269689048521	0	1.0	0.0
4333	0.004362791712964865	0.0023735042907738093	0.0022045505680858583	0.9953190893205784	None	0	0	0.2	6	0.7674418604651163	33	1.0	0.32558139534883723	19	14	25	0	0	0.5555555555555556	5	9	3.0	45	0.0	1.0	1.7983503562358265e-07	0.5000117255270696	-0.03314786219010926	0.5159723573453627	0.2576504013431083	0.6677766432266974	0.785796238291243	0.5631693460459275	0	1.0	0.0
4594	None	None	None	None	None	0	0	0.2916666666666667	7	0.6363636363636364	21	0.7777777777777778	0.15151515151515152	10	5	24	1	0	0.5555555555555556	5	9	2.3333333333333335	35	0.02127659574468085	0.8666666666666667	0.24676686547627275	0.5540240570664566	0.02299402957608938	0.5923876816485852	0.17097673532441443	0.6386871239429648	0.7189269189719164	0.5955168079016593	0.0	0	0.0
930	None	None	None	None	None	0.25	1	0.4	4	0.75	9	0.25925925925925924	0.75	13	9	0	0	0	0.6666666666666666	9	6	0.9333333333333333	14	0.0	1.0	0.011665690662390928	0.6388313406728919	-0.0999949787291003	0.5038581637704189	-0.0622125582570093	0.6744412265604104	0.6820429056006636	0.6077879232649964	0	1.0	0.0
2543	None	None	None	None	None	0.5	4	0.5555555555555556	10	0.5	12	0.48148148148148145	0.4583333333333333	20	11	5	0	0	0.6666666666666666	9	6	1.7333333333333334	26	0.0	0.6	0.08124353992920404	0.5467446877680477	0.09112597267735292	0.5279773728742815	0.025364567283812672	0.6613625146224091	0.570651488355703	0.5800490971574647	0	0	0.0
6850	0.0012249525890565404	0.0008592024161394275	1.938026666734803e-05	0.9970406183857241	None	0.25	1	0.4	4	0.7692307692307693	10	0.23809523809523808	0.7692307692307693	14	10	0	0	0	0.7777777777777778	7	9	1.0	15	0.0	1.0	0.14161603756374946	0.6237594088209448	0.0999999131092387	0.5000073544101441	-0.013474868127721019	0.5824657291161798	0.6815850869983889	0.569421109606517	0	0	0.0
4614	None	None	None	None	None	0	0	0.2857142857142857	8	0.6666666666666666	26	0.9111111111111111	0.23076923076923078	15	9	25	0	0	0.5555555555555556	5	9	2.7333333333333334	41	0.0	0.8888888888888888	3.2316917633742045e-08	0.5000549773487518	-0.0497932463994965	0.9999997540453619	0.045354589857971174	0.559763044593981	0.591516489893217	0.994250328398265	0	0.8666666666666667	0.0
3731	0.0006984607015800501	0.0005494903623778752	0.0003724241252396012	0.9951692647843252	None	0.07142857142857142	1	0.23333333333333334	7	0.7619047619047619	32	0.8148148148148148	0.21428571428571427	14	9	29	0	0	0.6666666666666666	6	9	2.933333333333333	44	0.0	1.0	0.055866929723960665	0.661691917215072	-0.040149737458013125	0.660229589414221	-0.09947832014926468	0.5847021467751887	0.6779762633115539	0.6362417412348857	0	0.7857142857142857	0.0
5266	0.005870732225154104	0.0014073788946209857	0.0012140484522917471	0.9949933065335538	None	0	0	0.2	5	0.7714285714285715	27	0.8222222222222222	0.34285714285714286	16	12	20	0	0	0.5555555555555556	5	9	2.466666666666667	37	0.0	1.0	0.20172763694624543	0.5585135786658494	3.0784745855769716e-10	0.5000000119024711	0.09997671622907142	0.5000759439561446	0.6950018510656051	0.5196095608455928	0	1.0	0.0
6918	0.0012510752029812966	0.00016629640892942962	-0.00016418446383107408	0.9955705268846972	None	0	0	0.2222222222222222	8	0.7307692307692307	38	0.8571428571428571	0.21153846153846154	16	11	37	0	0	0.7777777777777778	7	9	3.6	54	0.0	0.9361702127659575	-0.03509837698404143	0.5104540442689908	-0.02746747440931232	0.5113432018933473	0.06519137659282007	0.5759714160580588	0.612122767737062	0.5327414168653811	0	0.9375	0.0
168	None	None	None	None	None	0	0	1.0	1	0	0	1.0	0	1	0	0	2	0	0.5	2	1	0.13333333333333333	2	0.6666666666666666	0	0	0	0	0	0	0	0	0	0	0	0
2689	0.0007637473453394872	1.3249966420566035e-05	5.859731335726921e-06	0.9999935361414937	None	0	0	0.3333333333333333	4	0.625	10	0.5625	0.0625	2	1	15	11	0	0.5	8	4	1.2	18	0.3333333333333333	0.5333333333333333	-0.08501243766115854	0.5316320303475083	2.102468807381045e-06	0.5000029859839489	0.08874884928050224	0.5101561651291029	0.6705235525435586	0.5139413457549871	1.0	1.0	0.0
7195	0.017497523590945346	0.0025230051344270247	0.0024769516461781915	0.9956623681516013	None	0.07142857142857142	1	0.25806451612903225	8	0.75	33	0.8518518518518519	0.4318181818181818	26	19	19	0	0	0.6666666666666666	6	9	3.066666666666667	46	0.0	1.0	0.4552635174925547	0.5815126129421646	0.09595032800568963	0.5193412600007146	-0.0999999884592412	0.5003661823859791	0.9090158491782705	0.5339356059980497	0	1.0	0.0
1083	None	None	None	None	None	0	0	0.16666666666666666	3	0.84	21	0.9	0	0	0	26	10	0	0.8333333333333334	6	5	1.8	27	0.17857142857142858	0.2727272727272727	0	0	0	0	0	0	0	0	0	0	0
996	None	None	None	None	None	0	0	0.5	3	0.5714285714285714	4	0.5625	0	0	0	8	11	0	1.0	4	4	0.6	9	0.55	0.8	0	0	0	0	0	0	0	0	0	0	0
5766	0.02133032234270738	0.001307694262545319	0.0010394582251053138	0.9820255672458916	None	0.25	1	0.4	4	0.7692307692307693	10	0.23809523809523808	0.7692307692307693	14	10	0	0	0	0.7777777777777778	7	9	1.0	15	0.0	1.0	0.15754805799247365	0.6548895855641261	0.022013382109010635	0.5134980307647954	0.3609033028710752	0.5004439741515959	0.8024777378869887	0.557772765688037	0	1.0	0.0
3222	0.00016010980665810378	1.1665272569338576e-06	4.1775442763056935e-07	0.9999913715275153	None	0.2857142857142857	2	0.4375	7	0.6363636363636364	14	0.3333333333333333	0.6363636363636364	21	14	2	0	0	0.8888888888888888	9	8	1.6	24	0.0	0.5555555555555556	-0.04985404841461852	0.6115278260136132	0.03801709562203563	0.6797343868165514	0.026505322878437078	0.5937412763885689	0.6420212601109178	0.6291521536602156	0	0.8571428571428571	0.0
710	None	None	None	None	None	0	0	0.6	3	0.4	2	0.5833333333333334	0	0	0	6	11	0	0.75	4	3	0.4666666666666667	7	0.6875	0.5	0	0	0	0	0	0	0	0	0	0	0
4330	0.0002915557744421998	1.4244958244173204e-06	1.1030272858063396e-06	0.9999972221417045	None	0.25	1	0.4	4	0.7692307692307693	10	0.23809523809523808	0.7692307692307693	14	10	0	0	0	0.7777777777777778	9	7	1.0	15	0.0	1.0	0.04748460474908376	0.593068000637403	0.00016938283733272883	0.5004947025507662	0.05811821962674189	0.6534454071713639	0.5946387363031477	0.5836123101735082	0	1.0	0.0
1553	None	None	None	None	None	0.16666666666666666	1	0.6428571428571429	9	0.2777777777777778	5	0.47619047619047616	0.2222222222222222	13	4	6	1	0	0.8571428571428571	7	6	1.3333333333333333	20	0.14285714285714285	0.7692307692307693	0.028140395445390588	0.553566526832422	0.012813294899279537	0.5868706383244006	1.448294202474508e-26	0.5000000000001975	0.5302660088618164	0.5470384208509663	1.0	1.0	0.0
3283	0.0021456386581469493	0.00017327531981737305	6.305470774472235e-06	0.996386362262713	None	0	0	0.5	2	0.75	3	0.6	0.75	5	3	0	2	0	0.4	5	2	0.4	6	1.0	0	0.06093334800412459	0.5899269329700757	0.024926035432464667	0.5292078622708081	0.1497584651742276	0.5865874301042285	0.6250760965666795	0.568769998956918	1.0	1.0	0.0
1235	None	None	None	None	None	0.1111111111111111	1	0.4	8	0.5357142857142857	15	0.47619047619047616	0.07142857142857142	7	2	22	10	0	0.7777777777777778	9	7	2.0	30	0.23255813953488372	0.5	0.006520805200014912	0.6139312019284325	0.09914557952763767	0.5929931930972289	-0.08180470291362288	0.5755486324017214	0.6656678465351128	0.5942546528005427	1.0	1.0	0.0
6325	4.3173287845209346e-05	3.332558030115312e-05	-1.2672056565630235e-06	0.9932297470751111	None	0	0	0.24	6	0.7714285714285715	27	0.8222222222222222	0.37142857142857144	17	13	19	0	0	0.5555555555555556	5	9	2.466666666666667	37	0.0	1.0	-0.03218882052873758	0.5012695820987607	0.05064903822954431	0.5778084719203663	0.0013115292935467946	0.5020038705624673	0.5846227958983848	0.5272128530324764	0	1.0	0.0
959	None	None	None	None	None	0	0	0.6	9	0.3	6	0.4583333333333333	0.1	7	2	14	12	0	0.75	8	6	1.4666666666666666	22	0.4444444444444444	0.47058823529411764	0.20704871256008067	0.6115177595229907	0.23372517100719997	1.0	0.049986152829029636	0.6127926907433314	0.9896591455662546	0.9999999996148683	1.0	1.0	0.0
870	None	None	None	None	None	0.4	2	0.5	6	0.625	10	0.375	0.625	15	10	2	2	0	0.75	6	8	1.2	18	0.6666666666666666	0.5	0.17250529887091	0.5656416690271887	0.09759862575219377	0.5192799914827296	0.024586569737551987	0.5341478042616528	0.6499669427317717	0.5397536930413283	1.0	1.0	0.0
638	None	None	None	None	None	0	0	0	0	0	0	1.0	0	0	0	0	4	0	1.0	1	1	0.06666666666666667	1	1.0	0	0	0	0	0	0	0	0	0	0	0	0
4267	None	None	None	None	None	0	0	0.14285714285714285	5	0.86	43	0.9629629629629629	0.2	12	10	39	0	0	0.6666666666666666	6	9	3.466666666666667	52	0.0	0.9565217391304348	-0.09999998016475825	0.5000000768119592	0.006895761694676536	0.598725314502056	0.12518514198768596	0.5507681750900367	0.7170817562844929	0.5501583836845707	0	1.0	0.0
721	None	None	None	None	None	0.3333333333333333	1	0.5555555555555556	5	0.5454545454545454	6	0.37142857142857144	0.45454545454545453	8	5	4	2	0	0.7142857142857143	5	7	0.8666666666666667	13	0.2222222222222222	0.75	0.06970189605444503	0.542516185468146	4.1646553873963574e-05	0.5002462687339174	-0.14683102190066247	0.7295735871106708	0.7049728679476489	0.5957948623678606	0.9375	1.0	0.0
6791	None	None	None	None	None	0	0	0.20588235294117646	7	0.7916666666666666	38	0.9259259259259259	0.3958333333333333	25	19	24	0	0	0.6666666666666666	6	9	3.3333333333333335	50	0.0	0.9090909090909091	-0.09999978121013124	0.5000054689926244	0.1206289899855052	0.6526176015522154	0.04568885835845806	0.5839803323165164	0.7191207547633972	0.5801138085791812	0	1.0	0.0
6970	1.6402007011661603e-05	1.811243122366605e-06	-9.355077910929582e-08	0.9946054382409425	None	0	0	0.2	5	0.7714285714285715	27	0.8222222222222222	0.34285714285714286	16	12	20	0	0	0.5555555555555556	5	9	2.466666666666667	37	0.0	1.0	0.061085937411214306	0.6404758950456687	0.3375878375416222	0.6304024074473317	7.902762784127648e-27	0.5	0.8112059329989583	0.5915696259225528	0	1.0	0.0
3680	2.2682131559924197e-05	1.766708260954244e-06	-2.2254497289273843e-08	0.9946392839017182	None	0.09090909090909091	1	0.2	5	0.8	28	0.8222222222222222	0.22857142857142856	12	8	24	0	0	0.5555555555555556	5	9	2.466666666666667	37	0.0	1.0	-0.0922099961319631	0.5292441566658629	-0.06972626838443491	0.5	1.1089819869403354e-08	0.5000324050661348	0.5969011221193723	0.5097687491894766	0	0	0.0
2643	5.99886145744487e-06	2.0309129914112935e-06	-5.77694985802018e-09	0.999409930420287	None	0	0	0.5	2	0.75	3	1.0	0.75	5	3	0	1	0	0.16666666666666666	6	1	0.4	6	0.5	0.4	0.07935924742812082	0.5861663821186794	-0.06174857407320354	0.5588275201920699	0.0004083731516985174	0.5264706894265476	0.620018756110167	0.5572911528380298	1.0	1.0	0.0
262	None	None	None	None	None	0	0	0.6666666666666666	2	0.0	0	0.6666666666666666	0	0	0	3	4	0	0.6666666666666666	3	2	0.26666666666666666	4	0.4	0	0	0	0	0	0	0	0	0	0	0	0
507	None	None	None	None	None	0	0	0.42857142857142855	3	0.75	6	0.3333333333333333	0.75	9	6	0	0	0	0.8333333333333334	5	6	0.6666666666666666	10	0.0	0.4	-0.046315989235426895	0.6371906676798635	0.19733101624385416	0.6650757043336318	-0.027812705989114155	0.6719272735237075	0.7689652385537048	0.658219005866152	0	1.0	0.0
4736	0.0037356648377653567	0.0007918462756081422	-0.00012538722334579894	0.9949367748686043	None	0	0	0.3	3	0.7692307692307693	10	0.42857142857142855	0.7692307692307693	13	10	1	2	0	0.7142857142857143	7	5	1.0	15	0.6666666666666666	0.4	-0.09999999856175912	0.5000001384755817	0.14948421492184596	0.7183603042903248	-0.05749839206372113	0.6231419842813833	0.7560011122486857	0.61768877076772	0.9615384615384616	0.9230769230769231	0.0
4297	0.006724020072927173	0.0005271017689017925	0.0005203531816899432	0.9820240072893668	None	0.25	1	0.4	4	0.75	9	0.25	0.75	13	9	0	0	0	0.875	7	8	0.9333333333333333	14	0.0	1.0	7.902762784127648e-27	0.5000000149615895	0.013514668496606397	0.5167067818757277	-0.07619425101207147	0.6047761977441857	0.5959670188830455	0.5409297368120151	0	1.0	0.0
1303	None	None	None	None	None	0	0	0.42857142857142855	3	0.75	6	0.5555555555555556	0.75	9	6	0	0	0	0.2222222222222222	9	2	0.6666666666666666	10	0.0	1.0	0.09161960964788227	0.5514514382731072	0.04940992070700266	0.5705367295571374	-0.09999999666284173	0.5000000126975988	0.6911304099318236	0.540790659997523	0	0.8888888888888888	0.0
5051	0.0019024023734640968	0.0016894924783515358	0.0011903079661898283	0.9947388152838368	None	0	0	0.2	5	0.7714285714285715	27	0.8222222222222222	0.22857142857142856	12	8	24	0	0	0.5555555555555556	5	9	2.466666666666667	37	0.0	1.0	0.18032878649191328	0.5381253459512109	0.0261884020813828	0.568511316468907	-0.018924137903312634	0.9999217512830995	0.8670043612780778	0.964246745711135	0	1.0	0.0
2806	0.003949191026473581	0.00024240864294222116	0.00013365511437687496	0.9953350723832025	None	0.16666666666666666	1	0.5333333333333333	8	0.35	7	0.4888888888888889	0.15	9	3	12	0	0	0.5555555555555556	5	9	1.4666666666666666	22	0.0	0.631578947368421	0.08794881298145846	0.5870062160056301	0.013255066530543027	0.5128227515864469	0.034660945102688884	0.643398518900331	0.5887465825927201	0.5820067736769183	0	1.0	0.0
3665	0.0003770104172159932	0.0001528527052250925	0.00011138512667810662	0.9946579589888471	None	0	0	0.25	5	0.7037037037037037	19	0.8055555555555556	0.25925925925925924	10	7	18	0	0	0.4444444444444444	4	9	1.9333333333333333	29	0.0	0.88	0.15135552149280862	0.614424440595244	0.06438278246804678	0.5233480993728762	-0.07171037592139382	0.570207961703749	0.7244249193152328	0.5697185515130276	0	1.0	0.0
241	None	None	None	None	None	0	0	0.20454545454545456	9	0.746031746031746	47	0.8024691358024691	0.047619047619047616	9	3	55	1	0	1.0	9	9	4.333333333333333	65	0.009259259259259259	0.8	-0.0840086430277341	0.5372773065820636	0.09917753379064917	0.5012001736527804	0.14067740430649228	0.6405868565702694	0.7095408567703606	0.5607073026902489	1.0	0.7777777777777778	0.0
503	None	None	None	None	None	0	0	0.25	1	1.0	3	1.0	1.0	4	3	0	0	0	0.2	1	5	0.3333333333333333	5	0.0	0	-0.13930569847155408	0.6276594711575281	0.04458797515683318	0.5088785447217116	0.03012934465237498	0.5034650586528227	0.6973896326125261	0.5474870523436138	0	1.0	0.0
6577	7.309231165939056e-06	8.264089835938788e-08	-7.50148053055143e-09	0.9999857453988461	None	0.0625	1	0.2	7	0.78	39	0.9629629629629629	0.02	6	1	45	0	0	0.6666666666666666	6	9	3.466666666666667	52	0.0	0.9565217391304348	-0.09903333430976106	0.5001393754356365	0.1363377749495968	0.9261398970037844	-0.03192359830944254	0.5195654724807035	0.7292193976907121	0.7045869691396589	0	1.0	0.0
7056	0.004134663005904895	7.433893208108073e-05	4.878478970732672e-05	0.9964237596579233	None	0.25	1	0.4	4	0.75	9	0.25925925925925924	0.75	13	9	0	0	0	0.6666666666666666	6	9	0.9333333333333333	14	0.0	1.0	-0.06726770014077625	0.6300556216471712	0.023827307843711475	0.5273925397989496	0.1593344924389247	0.5218973757856261	0.711418710173295	0.5605169486448996	0	1.0	0.0
4692	0.0001668750646659803	1.583726529728215e-06	1.2464258850708018e-06	0.9999900357422082	None	0	0	0.42857142857142855	3	0.75	6	0.3333333333333333	0.75	9	6	0	1	0	0.8333333333333334	6	5	0.6666666666666666	10	1.0	0.4	-0.09997856915974582	0.5268904048433425	0.09999999671062162	0.5000444455047653	0.03489214746624841	0.5511950023987059	0.6941138757051836	0.5260882411622478	1.0	1.0	0.0
3776	0.0011629579478793194	1.0626505807281902e-05	9.854491273106403e-06	0.994986638495815	None	0.07142857142857142	1	0.2	6	0.7906976744186046	34	1.0	0.23255813953488372	15	10	29	0	0	0.5555555555555556	5	9	3.0	45	0.0	1.0	0.0007256880149145035	0.5020371966686408	0.11940431323853762	0.5056131166053879	0.009624100060677416	0.550317533691065	0.6317441717828649	0.5193699665488912	0	0	0.0
3048	None	None	None	None	None	0	0	0.29411764705882354	5	0.7391304347826086	17	0.5952380952380952	0.6521739130434783	20	15	4	5	0	0.8571428571428571	6	7	1.6666666666666667	25	0.7142857142857143	0.5263157894736842	-0.09999994859321618	0.500000268681839	0.02259692849661174	0.5149624022277242	0.0657611932890793	0.5469484504597378	0.6686310438487512	0.5206729745745583	1.0	1.0	0.0
2997	0.0003568870240394266	7.331161659209008e-05	5.242388074335189e-06	0.9994565228794321	None	0	0	0.375	3	0.7777777777777778	7	0.4074074074074074	0.7777777777777778	10	7	0	0	0	0.3333333333333333	3	9	0.7333333333333333	11	0.0	1.0	0.03519670514879275	0.5067524742699128	0.19674051613865742	0.9999909869057781	0.06671924097538814	0.5556171566879232	0.8404607195857087	0.9812151777343078	0	1.0	0.0
4177	0.006761398014277041	0.0010712815901005644	0.00021719297520906552	0.9937711399490139	None	0.3333333333333333	1	0.5	4	0.7	7	0.3	0.7	11	7	0	0	0	0.625	5	8	0.8	12	0.0	0.8571428571428571	-0.16586916545768407	1.0	0.06804397705696504	0.5364489799845279	-0.0577777353738453	0.5912643323620768	0.9025268666722296	0.9999999759453259	0	1.0	0.0
3033	8.829516421811863e-06	2.64122080927987e-06	-1.297414724676613e-08	0.9992357039887975	None	0	0	0.4	2	0.8	4	0.4666666666666667	0.8	6	4	0	0	0	0.6	5	3	0.4666666666666667	7	0.0	0	0.03609460392101613	0.6782044941896715	0.08063412966736024	0.5920117003275709	1.478529163946771e-10	0.5000009227202057	0.6044450951144384	0.5920890270783188	0	0.8333333333333334	0.0
1165	None	None	None	None	None	0.25	1	0.7	7	0.25	3	0.56	0.08333333333333333	4	1	9	10	0	1.0	5	5	0.9333333333333333	14	0.5263157894736842	0.8888888888888888	0.0005907580429975581	0.5006743217565558	0.09997906310725299	0.5000414921454522	0.0784192912081002	0.5986594181428688	0.6122668331347356	0.5335118266583792	1.0	1.0	0.0
737	None	None	None	None	None	0.4166666666666667	5	0.6923076923076923	18	0.24324324324324326	9	0.6190476190476191	0.21621621621621623	21	8	17	13	0	0.7777777777777778	7	9	2.6	39	0.52	0.6060606060606061	0.14189622425404863	0.6016808225376402	0.0003075837022276452	0.5001914087635769	-0.06362617092143576	0.5535509791395637	0.715146270406308	0.5521651301308209	0.6190476190476191	0.7142857142857143	0.0
7517	0.0002001260067225002	1.6407040226477373e-06	5.268180718082926e-08	0.9999989953041646	None	0	0	0.24	6	0.7142857142857143	25	0.8222222222222222	0.22857142857142856	12	8	24	0	0	0.5555555555555556	5	9	2.466666666666667	37	0.0	0.9696969696969697	-0.049227874995838326	0.5083474105482574	0.15743366466867853	0.5725002960358633	-0.006605592375747279	0.6397580635682005	0.7205669904152997	0.5744235002293996	0	1.0	0.0
7324	0.0045365199498177715	7.227156789898397e-05	-6.917640213768905e-05	0.9977979562418897	None	0.25	1	0.4	4	0.7692307692307693	10	0.23809523809523808	0.7692307692307693	14	10	0	0	0	0.7777777777777778	7	9	1.0	15	0.0	1.0	0.09999979836666935	0.5000035179789322	2.5307510437069453e-12	0.5000000007440986	0.0999998107932362	0.5000013187202462	0.6157159633443868	0.5000016124810923	0	1.0	0.0
7434	0.0009220720883135651	0.0003340397834876315	0.00024329503104221053	0.9961279366646623	None	0.06666666666666667	1	0.1875	6	0.8	36	0.8703703703703703	0.2222222222222222	15	10	31	0	0	0.6666666666666666	6	9	3.1333333333333333	47	0.0	0.9523809523809523	6.328528582534109e-05	0.5003447376794419	-0.041913821086556606	0.6717504652926732	0.49608587170111207	0.6859902557416145	0.8996310190837201	0.6223756035976319	0	1.0	0.0
1427	None	None	None	None	None	0.07142857142857142	1	0.4	12	0.5116279069767442	22	0.8333333333333334	0.13953488372093023	15	6	29	0	0	0.6666666666666666	9	6	3.0	45	0.0	0.9230769230769231	-0.03219379829219998	0.5110287180515556	5.441507419225085e-08	0.5000006205912136	0.022693584523411504	0.6593229076542749	0.5762990717418109	0.5584320290264698	0	0.8666666666666667	0.0
3927	0.00010249036355592597	1.906565300204468e-06	2.3216342688754968e-07	0.9946515759864885	None	0	0	0.24	6	0.7142857142857143	25	0.8222222222222222	0.08571428571428572	7	3	29	0	0	0.5555555555555556	5	9	2.466666666666667	37	0.0	1.0	-0.09997427724442162	0.5000750266717117	0.11472356886393423	0.6018482092976261	-0.09939757195763818	0.5125637017997404	0.7323002129205387	0.5385680202403862	0	1.0	0.0
4000	0.007386244138206689	0.0006149139934211084	0.00030268214811932575	0.9934614157090316	None	0.14285714285714285	1	0.375	6	0.6190476190476191	13	0.575	0.5714285714285714	18	12	4	0	0	0.625	8	5	1.5333333333333334	23	0.0	0.4	0.03500581889076612	0.6611616444733931	7.902762784127648e-27	0.5	0.16224040070085585	0.5746285585252564	0.6761950306921298	0.5800743848464447	0	1.0	0.0
3207	0.010382742162915614	0.006081132530913631	-0.0008373533425745547	0.971485237464665	None	0.25	1	0.36363636363636365	4	0.7857142857142857	11	0.2222222222222222	0.7857142857142857	15	11	0	0	0	0.8888888888888888	8	9	1.0666666666666667	16	0.0	1.0	0.4889953681534694	0.7345952429930468	0.00035886643422478547	0.5006803346811923	-0.0806465517040639	0.5150972939409072	0.9259425956525564	0.5891366534519696	0	1.0	0.0
4090	0.000502361183334485	2.2818420507772893e-06	-9.930092381719791e-07	0.9957254506571221	None	0	0	0.21428571428571427	6	0.7692307692307693	30	0.7592592592592593	0.3076923076923077	17	12	23	0	0	0.6666666666666666	6	9	2.7333333333333334	41	0.0	0.9444444444444444	-0.054635402273373566	0.5146901889154932	-0.09334059604536712	0.621117852301379	0.09998782695285388	0.5000491056065822	0.6988758103127259	0.5459755752759043	0	1.0	0.0
4024	0.004843237088352278	0.0006272782401850946	0.00014133920770667845	0.9948124719365716	None	0	0	0.18181818181818182	4	0.8064516129032258	25	0.7333333333333333	0.3548387096774194	14	11	18	0	0	0.5555555555555556	5	9	2.2	33	0.0	0.8571428571428571	-0.03503582091580145	0.5232794549389036	2.0015877677973234e-08	0.5000136615608257	0.0036300976501268747	0.6052115326828617	0.5617612394266078	0.5432638545948942	0	1.0	0.0
2485	None	None	None	None	None	0	0	0.35714285714285715	5	0.5555555555555556	10	0.6666666666666666	0.1111111111111111	4	2	15	10	0	0.8333333333333334	6	5	1.3333333333333333	20	0.3125	0.9333333333333333	7.773536409944266e-06	0.5000438096236	0.31712802929987866	0.5462424447037577	7.294428752981818e-09	0.5000001216179335	0.8168182121505467	0.5154680296450461	1.0	1.0	0.8229591000700185
859	None	None	None	None	None	0	0	0.4	4	0.6666666666666666	8	0.5833333333333334	0.5833333333333334	11	7	2	1	0	0.375	3	8	0.9333333333333333	14	0.25	0.5454545454545454	0.04587181172023845	0.5538523864540656	0.052386592579882006	0.6307566669352492	8.853333105876986e-12	0.5000000005582087	0.5746698661716029	0.5623170076980463	1.0	1.0	0.0
6299	0.009809244219448846	0.0023823764390226566	0.0018925196414699736	0.9951460905774513	None	0	0	0.2	5	0.7714285714285715	27	0.8222222222222222	0.4	18	14	18	0	0	0.5555555555555556	5	9	2.466666666666667	37	0.0	1.0	0.24742613721703596	0.5439693420028787	0.1728772633522629	0.5435388606365508	-0.09999999999515455	0.5000000009546672	0.8167964886194504	0.5292109058190759	0	1.0	0.0
2317	None	None	None	None	None	0.1	1	0.45454545454545453	10	0.43333333333333335	13	0.7111111111111111	0.3	19	9	12	0	0	0.5555555555555556	9	5	2.1333333333333333	32	0.0	0.9629629629629629	-0.02588891398838069	0.6675482317289246	0.03942282835962076	0.6615045927299418	-0.3577497485017434	1.0	0.8842888357203977	0.9999999906955485	0	0.15789473684210525	0.0
1174	None	None	None	None	None	0.3333333333333333	1	0.5	4	0.7	7	0.2857142857142857	0.7	11	7	0	0	0	0.8571428571428571	7	6	0.8	12	0.0	1.0	0.0814486531596673	0.5166766085161678	0.09995537161337649	0.5002886001341337	-0.0307875956132798	0.5052626921479372	0.638334482850529	0.5074108849776345	0	0.18181818181818182	0.0
3806	0.003957370893328375	0.0006085340331606552	0.0005049093732862781	0.9945292765767737	None	0	0	0.2777777777777778	5	0.68	17	0.75	0.32	11	8	15	0	0	0.4444444444444444	4	9	1.8	27	0.0	0.9565217391304348	0.00016179700356617137	0.5081661292897912	0.274369335002665	0.9141471715698617	-0.09907223520433668	0.5314569026823229	0.8295455453846426	0.6987472542887896	0	1.0	0.0
3273	5.751201431386062e-08	5.699954901110965e-08	2.2802984234797702e-08	0.9999909203437594	None	0.1111111111111111	1	0.35	7	0.6428571428571429	18	0.37037037037037035	0.6071428571428571	24	17	5	2	0	1.0	9	9	2.0	30	0.2857142857142857	0.4444444444444444	0.06777948610899423	0.6373084966902341	0.39093118230651214	0.5406095302817123	7.274595542088444e-09	0.5000113205229824	0.8433734008399687	0.5602510698574987	0.9791666666666667	1.0	0.0
7519	0.002033968771414218	0.0016594684137062666	0.0012218033121966002	0.994657933264564	None	0	0	0.2	5	0.7714285714285715	27	0.8222222222222222	0.3142857142857143	15	11	21	0	0	0.5555555555555556	5	9	2.466666666666667	37	0.0	1.0	0.21479804876802353	0.5594710067016018	0.11029910154944264	0.5319504253844964	0.06678434398612898	0.5573555200183843	0.6563760383271512	0.5496217772859382	0	1.0	0.0
6163	0.014029975067441615	0.0033289303668046248	0.0030144892809598153	0.9955359386437556	None	0	0	0.2	5	0.7714285714285715	27	0.8222222222222222	0.4	18	14	18	0	0	0.5555555555555556	5	9	2.466666666666667	37	0.0	1.0	-0.013384759322294465	0.5014273384850156	1.546752036064505e-05	0.5000972435540372	0.426986262581252	0.6884645231223944	0.8852806327529978	0.5661965275927603	0	0	0.0
6513	0.0012743313451193826	0.0009734721019666273	0.000725690635672934	0.995028572739603	None	0	0	0.2	5	0.7714285714285715	27	0.8222222222222222	0.3142857142857143	15	11	21	0	0	0.5555555555555556	5	9	2.466666666666667	37	0.0	1.0	-0.037140291847017476	0.5116762098858452	-0.07113130680751936	0.5142591071567707	0.27509724128604496	0.6717825567318816	0.8218047908680031	0.5679129814957085	0	0.9333333333333333	0.0
3854	9.231693916117065e-06	9.222520671190976e-06	-1.036790888082877e-06	0.9952512599211	None	0	0	0.2413793103448276	7	0.7073170731707317	29	0.6825396825396826	0.2926829268292683	16	12	26	0	0	0.7777777777777778	7	9	2.8666666666666667	43	0.0	0.8421052631578947	7.902762784127648e-27	0.5	0.09252698905794483	0.6194492843230379	2.8481843539224947e-06	0.5004465735515119	0.6073459685584155	0.5406598224228902	0	1.0	0.0
3535	0.0003488810188006022	0.00024229981072863168	0.00012334755259054106	0.9948146965580854	None	0.08333333333333333	1	0.3076923076923077	8	0.6486486486486487	24	0.8666666666666667	0.10810810810810811	8	4	30	0	0	0.5555555555555556	5	9	2.6	39	0.0	1.0	0.31698082635622365	0.6017657476694422	0.3050489926804462	0.7652976903648488	0.2499598673566009	0.5836641572524813	0.6506983955708304	0.6557028819476695	0	0	0.0
2613	1.7197278795730647e-05	1.7506888999929444e-06	3.1035958899259032e-09	0.9955545250094914	None	0	0	0.2	1	1.0	5	0.7	0	0	0	6	9	0	0.4	5	2	0.4666666666666667	7	0.5625	0	0	0	0	0	0	0	0	0	0	0	0
3042	0.0010846330592571844	0.0001758548062337589	0.00017282519988673253	0.9957008746167184	None	0	0	0.3333333333333333	2	0.7142857142857143	5	0.36	0.7142857142857143	7	5	1	0	0	1.0	5	5	0.6	9	0.0	0	0.058830654926088466	0.5487795128786562	0.13988337059400408	0.5755449708636815	-0.09999960834677579	0.5000033188317146	0.7303362108634174	0.5415924321030732	0	1.0	0.0
5171	0.00018695174837661053	2.635805970696167e-07	-1.0428045891483908e-07	0.9999867269776811	None	0	0	0.20833333333333334	5	0.7647058823529411	26	1.0	0.23529411764705882	12	8	23	0	0	0.4444444444444444	4	9	2.4	36	0.0	1.0	1.802304031540443e-07	0.5000003301338273	0.00016635360296257247	0.507325526983993	0.06842154778478468	0.6738683709710551	0.6021542308986745	0.5625899015008503	0	1.0	0.0
6254	0.0005240040629185921	0.0001979681871336397	0.0001272970493099075	0.9942562717146716	None	0	0	0.2	6	0.7674418604651163	33	1.0	0.16279069767441862	12	7	32	0	0	0.5555555555555556	5	9	3.0	45	0.0	1.0	-0.0886101406214842	0.53636521732285	3.664939845583879e-05	0.5183483237933736	-0.07254731038642541	0.5021141096597691	0.5956222523697363	0.5189576515360594	0	1.0	0.0
7206	None	None	None	None	None	0	0	0.2727272727272727	9	0.6808510638297872	32	0.7777777777777778	0.3404255319148936	22	16	26	2	0	0.7777777777777778	7	9	3.2666666666666666	49	0.04	0.9523809523809523	-0.099999999943082	0.5000000005782133	7.902762784127648e-27	0.5	2.0889271027741223e-07	0.5002680258252081	0.6157162501640229	0.5000893421420805	0.0	0.09090909090909091	0.0
4877	0.0002937372998228887	1.2501189004955012e-05	-3.6314739873131045e-06	0.9998890641791649	None	0	0	0.19444444444444445	7	0.7692307692307693	40	1.0	0.23076923076923078	18	12	35	0	0	0.6666666666666666	6	9	3.6	54	0.0	1.0	-0.04654552219876194	0.6483890942305818	0.2062213552516905	0.9998752204548526	0.28192786412401727	0.7291222806540074	0.9466859010916439	0.9715384186228804	0	0.9444444444444444	0.0
6723	0.004872059049477183	0.002217716450315059	0.0018803650568130082	0.995442360867037	None	0	0	0.2	5	0.7714285714285715	27	0.8222222222222222	0.3142857142857143	15	11	21	0	0	0.5555555555555556	5	9	2.466666666666667	37	0.0	1.0	0.22513583679339452	0.5396365844883413	-0.30237060569084556	0.6161123530944461	0.4028553781669503	0.6756661987113876	0.9536012095812703	0.611897431849798	0	0.8666666666666667	0.0
4287	None	None	None	None	None	0.07692307692307693	1	0.41379310344827586	12	0.5121951219512195	21	0.9555555555555556	0.43902439024390244	29	18	13	2	0	0.5555555555555556	9	5	2.8666666666666667	43	0.10526315789473684	0.9473684210526315	-0.09998870017208489	0.5034212534348214	0.09909656547581974	0.5061929962020605	-0.09901385199269201	0.7051379486149586	0.7166305899623843	0.5752852171827361	0.9310344827586207	0.5172413793103449	0.0
3412	None	None	None	None	None	0.2222222222222222	2	0.4	8	0.6428571428571429	18	0.5357142857142857	0.25	13	7	16	4	0	0.875	7	8	2.0	30	0.13333333333333333	0.45454545454545453	0.07426855860753329	0.5745151897506313	0.03949059726379224	0.5330130193278619	-0.09995712619871804	0.5014797507923099	0.6801467073838793	0.5364734959845358	1.0	1.0	0.0
1114	None	None	None	None	None	0	0	0.3125	5	0.6190476190476191	13	0.6571428571428571	0.5714285714285714	17	12	5	2	0	0.7142857142857143	5	7	1.5333333333333334	23	0.2222222222222222	0.4444444444444444	-0.09528104908931773	0.6576015855060754	0.09998583290422823	0.5001891921025965	0.05900908420396568	0.6568110879377754	0.6938003680586984	0.6068679026829917	1.0	1.0	0.0
35	None	None	None	None	None	0	0	0.18	9	0.8082191780821918	59	0.9259259259259259	0.4383561643835616	40	32	34	0	0	1.0	9	9	5.0	75	0.0	0.9090909090909091	0.09653544778943234	0.5386856795361499	0.020027149728593104	0.6731766018487666	0.0011106060752851775	0.6620456664586475	0.6572186101410352	0.6263729934831916	0	0.975	0.0
3941	0.004296919004656244	0.001497276319357912	0.0011350388395831332	0.9954620223380851	None	0.25	1	0.4	4	0.75	9	0.25	0.75	13	9	0	0	0	0.875	8	7	0.9333333333333333	14	0.0	0.8571428571428571	0.23415059082606277	0.6098728290662614	-0.09336400668935382	0.5155260358255355	0.08652427766261603	0.5807983990443946	0.7918044158062105	0.5691337754417858	0	1.0	0.0
1570	None	None	None	None	None	1.0	1	1.0	4	0.25	1	0.5	0.25	5	1	0	0	0	0.75	3	4	0.4	6	0.0	1.0	0.003995251150573453	0.5054088981366504	-0.018101387573986136	0.5558501196804456	7.902762784127648e-27	0.5	0.5281164304869898	0.5204862789727119	0	1.0	0.0
3174	0.007741151677161926	0.002327981189283103	0.0016234098818138018	0.9957338912951564	None	0.25	1	0.36363636363636365	4	0.7857142857142857	11	0.3333333333333333	0.7142857142857143	14	10	1	1	0	0.75	6	8	1.0666666666666667	16	0.5	0.6	-0.040705755709170066	0.5265158560213167	0.43661923270167796	0.719522048477654	0.10897481638826849	0.6015387815265845	0.8800780124876628	0.6193315509871997	1.0	1.0	0.0
1899	None	None	None	None	None	0	0	0.2857142857142857	2	0.75	6	0.6666666666666666	0.25	3	2	6	5	0	0.6	5	3	0.6666666666666666	10	0.3333333333333333	0.4	-0.04944392246937727	0.6046915849576174	0.051670705090083494	0.5807275253827476	-0.09999990182126837	0.5000003040185065	0.652615482570194	0.5622432984971267	1.0	1.0	0.0
5258	0.0008316076578513124	0.0006483441433325582	0.0004327059291083773	0.9947334385615092	None	0	0	0.3076923076923077	8	0.6486486486486487	24	0.8666666666666667	0.24324324324324326	14	9	24	0	0	0.5555555555555556	5	9	2.6	39	0.0	1.0	0.09990718246992966	0.5004548863439425	0.06665369838678839	0.5896216465968962	0.09423795719606301	0.6549870813498797	0.5842260139648128	0.5829960948001689	0	1.0	0.0
2961	None	None	None	None	None	0	0	0.4166666666666667	5	0.5625	9	0.6	0.0625	4	1	13	10	0	0.8333333333333334	6	5	1.2	18	0.37037037037037035	0.125	0.15854350027016104	0.5161887613072432	6.766885993416254e-05	0.5002032228321801	0.04385829433107217	0.669172302877454	0.6591758296746622	0.5638195345999893	1.0	1.0	0.0
3750	5.643137052394137e-05	2.880447165626421e-06	-1.1844610113361577e-06	0.9989493161287695	None	0	0	0.375	3	0.7777777777777778	7	0.3142857142857143	0.7777777777777778	10	7	0	0	0	0.7142857142857143	5	7	0.7333333333333333	11	0.0	0.6666666666666666	-0.0999974902628458	0.500058444885485	0.09999999928366718	0.5000006796276645	-0.01851509169878631	0.5741369813208261	0.6950454656444578	0.5248949614375583	0	1.0	0.0
2411	None	None	None	None	None	0.3333333333333333	1	0.625	5	0.5	5	0.5	0.4	8	4	3	3	0	0.6666666666666666	4	6	0.8	12	0.5	0.6666666666666666	0.0003396715619304939	0.5006931577766531	0.21360923981294766	0.6261980912142039	0.014114731155151087	0.5866422814054711	0.7141579832250556	0.5718994488649823	1.0	1.0	0.0
3512	0.00037891315662807806	7.592579297185416e-05	6.24055324241964e-05	0.9959385659541126	None	0	0	0.24242424242424243	8	0.7021276595744681	33	0.9074074074074074	0.14893617021276595	12	7	36	0	0	0.6666666666666666	6	9	3.2666666666666666	49	0.0	0.9767441860465116	-0.04412016585638321	0.6061862970795987	0.00035638204183634296	0.5813850331425244	0.023320758375680727	0.6930354852682645	0.628613664356132	0.6282476920978187	0	0.9166666666666666	0.0
5567	0.0010977706864428395	0.0005805464389975061	0.0004167580334115526	0.9947459800172764	None	0	0	0.2	5	0.7714285714285715	27	0.8222222222222222	0.2	11	7	25	0	0	0.5555555555555556	5	9	2.466666666666667	37	0.0	1.0	0.14835754157338804	0.6453602076512885	0.25108717674342107	0.5117494813351018	0.2140050626887413	0.597344268215068	0.6042756381959268	0.5858190726804319	0	1.0	0.0
3973	1.5550398470889197e-05	1.4527085474627185e-06	-3.680353708431933e-08	0.9947077426969707	None	0	0	0.22727272727272727	5	0.7419354838709677	23	0.7333333333333333	0.3225806451612903	14	10	18	0	0	0.5555555555555556	5	9	2.2	33	0.0	1.0	-0.004629220533878686	0.6690425316784235	2.8250588366271775e-11	0.5000000001820384	1.6223213911635343e-11	0.5000712784178619	0.5832891487543862	0.5584106613031953	0	0.2857142857142857	0.0
1017	None	None	None	None	None	0	0	0.08333333333333333	3	0.9215686274509803	47	0.9814814814814815	0	0	0	52	0	0	0.6666666666666666	9	6	3.533333333333333	53	0.0	0.9787234042553191	0	0	0	0	0	0	0	0	0	0	0
2356	None	None	None	None	None	0	0	0.3181818181818182	7	0.6333333333333333	19	0.5925925925925926	0.03333333333333333	1	1	30	2	0	0.6666666666666666	9	6	2.1333333333333333	32	0.03125	0.8888888888888888	0.227273890393278	0.5	0.06783591398197117	0.5	0.10013949547597026	0.5	0.6655689262254924	0.5	1.0	1.0	0.0
6071	None	None	None	None	None	0	0	0.19444444444444445	7	0.7884615384615384	41	1.0	0.36538461538461536	25	19	28	0	0	0.6666666666666666	6	9	3.6	54	0.0	1.0	0.0022260651109642527	0.5753946730486256	0.09641359974857241	0.5088830226700491	0.5039303139307791	1.0	0.998142825034192	0.9999999982792724	0	1.0	0.0
3935	0.001035871531195824	0.0006394665637968705	0.00044938661710022863	0.9949285883521551	None	0	0	0.24	6	0.7142857142857143	25	0.8222222222222222	0.3142857142857143	15	11	21	0	0	0.5555555555555556	5	9	2.466666666666667	37	0.0	0.9375	-0.049183649785949766	0.5002476576790437	-0.07529104587015328	0.5790676510492779	-0.0881535725148323	0.6287525474397387	0.5529018950860791	0.5701023917422635	0	1.0	0.0
2651	0.0007583995603901803	1.9210259664542703e-05	1.6832866732451642e-05	0.9954739625530985	None	0.16666666666666666	1	0.5	7	0.3888888888888889	7	0.6666666666666666	0.1111111111111111	7	2	12	9	0	0.8333333333333334	6	5	1.3333333333333333	20	0.391304347826087	0.13333333333333333	0.11125370777968024	0.5726666721822257	0.16142892458497365	0.874597314361872	0.08235583181720721	0.5430868261183572	0.6335072471991737	0.6905267270258146	1.0	1.0	0.0
5823	None	None	None	None	None	0	0	0.2	5	0.7714285714285715	27	0.8222222222222222	0.22857142857142856	11	8	25	0	0	0.5555555555555556	5	9	2.466666666666667	37	0.0	0.9375	-0.1233693630302323	0.8476146687779059	0.09932197812037222	0.5025711227734946	0.12523427073812754	0.5043408288092265	0.7533294029677023	0.641348239378512	0	1.0	0.0
3326	0.001974679193691437	0.00017278181114826954	0.00010864476556820689	0.9955460581932429	None	0.3333333333333333	1	0.5	4	0.4444444444444444	4	0.36666666666666664	0.4444444444444444	6	4	4	3	0	0.8333333333333334	5	6	0.7333333333333333	11	0.3	0.25	0.08116524670828557	0.5551826218747247	0.01860616165423485	0.5013043484913768	0.049004515590063365	0.6451707709245362	0.598635307934068	0.5682978311479141	1.0	1.0	0.07072376764515766
2649	2.1162979945634606e-08	1.6682061421298564e-08	1.534230331227854e-08	0.9999961581381244	None	0	0	0.5	2	0.3333333333333333	1	0.625	0	0	0	4	1	0	0.5	4	2	0.3333333333333333	5	0.08333333333333333	0.6666666666666666	0	0	0	0	0	0	0	0	0	0	0
360	None	None	None	None	None	0	0	0.4	4	0.5	6	0.4	0	1	0	12	15	0	0.7142857142857143	5	7	0.9333333333333333	14	0.5555555555555556	0.36363636363636365	0	0	0	0	0	0	0	0	0	0	0
7128	0.0004317012985093622	0.0001086293175100678	9.369998734420645e-05	0.9953875658755996	None	0.0625	1	0.29411764705882354	10	0.6530612244897959	32	0.9444444444444444	0.20408163265306123	16	10	34	0	0	0.6666666666666666	6	9	3.4	51	0.0	1.0	-0.08328267981235063	0.5885908559737111	0.3774449828659548	0.9999999810893992	0.0961439461049642	0.5129225348241738	0.9617160018248194	0.9976813819727808	0	0	0.0
3984	None	None	None	None	None	0.1111111111111111	1	0.42857142857142855	9	0.5517241379310345	16	0.49206349206349204	0.41379310344827586	21	12	9	4	0	0.7777777777777778	9	7	2.066666666666667	31	0.3076923076923077	0.5833333333333334	-0.03944188979887496	0.5291753079894945	7.902762784127648e-27	0.5	0.1307005184853846	0.5562429234534957	0.6741786862272995	0.5285324495311635	1.0	1.0	0.0
1958	None	None	None	None	None	0	0	0.4	4	0.5833333333333334	7	0.5833333333333334	0.5	10	6	3	4	0	0.6666666666666666	4	6	0.9333333333333333	14	0.6666666666666666	0.2	3.1719835038753732e-06	0.5734742200796263	1.0675991715655828e-12	0.5000000067506453	0.09246269480235833	0.5508565261566617	0.6015661377754238	0.541584734803785	1.0	1.0	0.0
7329	None	None	None	None	None	0	0	0.20588235294117646	7	0.7916666666666666	38	0.9259259259259259	0.3958333333333333	25	19	24	0	0	0.6666666666666666	6	9	3.3333333333333335	50	0.0	0.9090909090909091	0.18614779228596762	0.5754309216412632	0.027786248768003407	0.6658103823629825	-0.05706578037033355	0.9673401495146561	0.7629869880096534	0.8116215985392552	0	1.0	0.0
5124	0.0011051150004514193	0.0001681141375842623	2.851144741925007e-05	0.9969970022259506	None	0.25	1	0.36363636363636365	4	0.7857142857142857	11	0.2222222222222222	0.7857142857142857	15	11	0	0	0	0.8888888888888888	8	9	1.0666666666666667	16	0.0	1.0	7.902762784127648e-27	0.5	0.22357413020301928	0.5454938249970644	0.03357595700311113	0.5347548088199577	0.7254441955891853	0.5267846486408262	0	1.0	0.0
4579	None	None	None	None	None	0.1	1	0.34782608695652173	8	0.65625	21	0.41975308641975306	0.65625	29	21	4	0	0	1.0	9	9	2.2666666666666666	34	0.0	0.64	-0.0997674226937178	0.5435911088091544	0.25095772813306844	0.6968275205470725	0.21206971206375927	0.579851856293514	0.829311017771382	0.6089902704260051	0	1.0	0.0
966	None	None	None	None	None	0	0	0.2857142857142857	4	0.6666666666666666	12	0.2777777777777778	0	0	0	19	0	0	0.8888888888888888	8	9	1.3333333333333333	20	0.0	0	0	0	0	0	0	0	0	0	0	0	0
4206	0.001013233667730694	0.0005490516918942354	0.0004145481386448044	0.9947071671950168	None	0	0	0.25	6	0.696969696969697	23	0.7777777777777778	0.15151515151515152	9	5	25	0	0	0.5555555555555556	5	9	2.3333333333333335	35	0.0	1.0	-0.09994052898743776	0.5023260093630274	4.481952665005024e-09	0.5000000021310378	-0.1476285164847138	0.9834546335046219	0.669331248955051	0.7965316677505978	0	0	0.0
4263	0.000375339108429203	9.769490941800529e-07	4.727724325214027e-07	0.9953968460077834	None	0	0	0.23076923076923078	6	0.7567567567567568	28	0.8666666666666667	0.32432432432432434	17	12	21	0	0	0.5555555555555556	5	9	2.6	39	0.0	1.0	-0.09931586591951994	0.5007865121919263	0.04784801553701505	0.5415789944125968	0.09985904223007158	0.6045712578196079	0.6955698766863021	0.5493715886893562	0	0.9411764705882353	0.0
6072	None	None	None	None	None	0	0	0.2	7	0.78	39	0.9629629629629629	0.42	27	21	24	0	0	0.6666666666666666	6	9	3.466666666666667	52	0.0	1.0	0.36135999303587174	0.6384666354539723	0.09771283573817571	0.5099414246943552	0.32245304801753527	0.6991447232095912	0.7615377486856757	0.618669515479308	0	1.0	0.0
6679	2.3011785155524856e-08	2.2391426735039156e-08	1.9360021935151052e-09	0.9999974279246637	None	0.25	1	0.4	4	0.7692307692307693	10	0.23809523809523808	0.7692307692307693	14	10	0	0	0	0.7777777777777778	7	9	1.0	15	0.0	1.0	-0.09370836607367548	0.508056298291911	0.0999999984800271	0.5002379769721814	1.6870516359489708e-18	0.5000000000000001	0.6880353042184867	0.5027649626723526	0	0	0.0
2832	2.5633210033282365e-05	2.104072330206689e-06	-2.1040451246140492e-06	0.9940259312210682	None	0	0	0.3333333333333333	2	0.6666666666666666	4	0.5	0	0	0	7	13	0	1.0	4	4	0.5333333333333333	8	0.7222222222222222	0	0	0	0	0	0	0	0	0	0	0	0
5703	None	None	None	None	None	0	0	0.2222222222222222	4	0.8	20	0.75	0.56	17	14	9	3	0	0.4444444444444444	4	9	1.8	27	0.15789473684210525	0.9166666666666666	0.09968754085823563	0.500142966132115	0.09995805275355993	0.5001380718852981	-0.09999999445291351	0.5000002293963287	0.7194896864414827	0.5000937558059504	0.0	0	0.0
77	None	None	None	None	None	0.05	1	0.3023255813953488	13	0.6290322580645161	39	0.7901234567901234	0.14516129032258066	19	9	44	0	0	1.0	9	9	4.266666666666667	64	0.0	0.7142857142857143	0.0027896801104627046	0.509719552864756	0.09999840096222787	0.5006168469049251	0.01814534474189642	0.5537536932175254	0.6038260316804701	0.5214201674797024	0	1.0	0.0
7499	None	None	None	None	None	0	0	0.25	8	0.7333333333333333	33	0.8703703703703703	0.5333333333333333	30	24	16	0	0	0.6666666666666666	6	9	3.1333333333333333	47	0.0	0.975609756097561	1.2810500364027106e-10	0.5000000018150826	0.030343523861287823	0.5553128275527296	0.33368315130468235	0.7193690018898026	0.8197093969235735	0.5957605580534219	0	0.9333333333333333	0.0
6218	None	None	None	None	None	0	0	0.23076923076923078	6	0.7567567567567568	28	0.8666666666666667	0.32432432432432434	16	12	22	0	0	0.5555555555555556	5	9	2.6	39	0.0	0.9142857142857143	-0.012045692184650856	0.6717705816634777	-0.02147914234776294	0.5070984402964703	-0.03388182074547526	0.6731992307218067	0.6083117610710684	0.619893634313583	0	0.875	0.0
3751	0.003984164821648759	0.0015250379993335206	0.0012387055592738762	0.9943486046997749	None	0	0	0.21052631578947367	4	0.7692307692307693	20	0.7777777777777778	0.2692307692307692	10	7	17	0	0	0.4444444444444444	4	9	1.8666666666666667	28	0.0	1.0	0.11327404700313792	0.6401889047551425	9.459131427859053e-07	0.500273733073921	0.12284188738952936	0.7931832416885491	0.6361444633407866	0.65486648988772	0	1.0	0.0
4331	0.00106016002956294	0.00010812061363094138	-9.339055352911654e-05	0.9975678962248933	None	0	0	0.20689655172413793	6	0.7560975609756098	31	0.7962962962962963	0.24390243902439024	15	10	27	0	0	0.6666666666666666	6	9	2.8666666666666667	43	0.0	0.9473684210526315	-0.04732905115064427	0.5347423696942689	0.2539985774517145	0.5527111716796199	0.28208148902498265	0.585680717428309	0.8199788627866123	0.5578203985975354	0	0	0.0
1	None	None	None	None	None	0.0625	1	0.2857142857142857	10	0.66	33	0.6419753086419753	0.1	10	5	41	14	0	1.0	9	9	3.466666666666667	52	0.1728395061728395	0.7391304347826086	2.6414089251862694e-05	0.5003003620311521	0.03748128434470051	0.5503020475366066	-0.08356751514489462	0.5885034804201571	0.6224500774669796	0.5466039061634013	1.0	1.0	0.0
172	None	None	None	None	None	0	0	0.4	2	0.8	4	0.4666666666666667	0.8	6	4	0	0	0	0.6	5	3	0.4666666666666667	7	0.0	0	0.00235611965750718	0.5116836275065787	4.799043785013341e-16	0.5000000000005469	0.09415783890265139	0.5412317588768182	0.6056010669505182	0.517663099878532	0	1.0	0.0
1136	None	None	None	None	None	0.3333333333333333	2	0.7142857142857143	10	0.21052631578947367	4	0.5	0.10526315789473684	5	2	15	2	0	0.8571428571428571	7	6	1.4	21	0.06451612903225806	0.875	0.07588201084008424	0.5353100573016784	0.03507617215021205	0.6150565933181478	-0.04038591105416608	0.5112175277025115	0.6183025598926297	0.5543651713630388	1.0	1.0	0.0
5000	0.0023072072259237033	0.0005094545015811017	0.00039837677532273747	0.9953201928291364	None	0	0	0.2	6	0.7857142857142857	33	0.9777777777777777	0.3333333333333333	19	14	24	0	0	0.5555555555555556	5	9	2.933333333333333	44	0.0	0.9743589743589743	2.3411551911435827e-09	0.5000000101879921	0.09986781070289243	0.5014213687201643	0.41512701605253016	0.6911474548676682	0.8543520025820477	0.5671890366078359	0	0	0.0
4367	0.0017747086756089395	0.0008004105453008632	0.0006537366082086736	0.9953047314865261	None	0	0	0.22580645161290322	7	0.75	33	0.8518518518518519	0.3409090909090909	20	15	25	0	0	0.6666666666666666	6	9	3.066666666666667	46	0.0	0.975609756097561	-0.09999997862070661	0.5000000446230999	0.09686941782351646	0.578561576428126	0.081191403105845	0.6278664971006838	0.7009356161328626	0.5695418415581256	0	1.0	0.0
7146	None	None	None	None	None	0	0	0.2727272727272727	6	0.7419354838709677	23	0.7333333333333333	0.4838709677419355	18	15	14	0	0	0.5555555555555556	5	9	2.2	33	0.0	0.8571428571428571	0.025788067712255197	0.6049587201896421	0.09382506811068629	0.5134039822508369	0.08982409978495343	0.5338198996901032	0.5744122549886533	0.551094788941149	0	0.3333333333333333	0.0
3291	0.028538757178352463	0.0014215956259367142	-0.0009351535231701743	0.9948306705077986	None	0	0	0.16666666666666666	4	0.8181818181818182	27	0.7777777777777778	0.12121212121212122	7	4	27	0	0	0.5555555555555556	5	9	2.3333333333333335	35	0.0	0.9333333333333333	-0.061812974412748425	0.6229954470402542	0.23717745726090458	0.5224174280064073	0.11004216159982146	0.6734640976160317	0.7880933595445123	0.607933857502501	0	1.0	0.0
2099	None	None	None	None	None	0.16666666666666666	1	0.35714285714285715	5	0.7222222222222222	13	0.5555555555555556	0.7222222222222222	18	13	1	1	0	0.4444444444444444	9	4	1.3333333333333333	20	1.0	1.0	3.850842534257994e-21	0.5000000004781638	0.11139088796634147	0.5839082081320198	-0.05282246126832211	0.5708785617029016	0.6755361105182813	0.5518359564960811	1.0	0.8888888888888888	0.0
4894	0.0035339531733892655	0.001208892346896099	0.001013481233584864	0.9954720485123904	None	0	0	0.2	6	0.7906976744186046	34	1.0	0.3488372093023256	20	15	24	0	0	0.5555555555555556	5	9	3.0	45	0.0	1.0	0.09955362734568166	0.5014806054176797	-0.008304997189562192	0.6695749024593838	0.2231860957387915	0.7025759086372322	0.7257441020677757	0.6280654843155092	0	1.0	0.0
2323	None	None	None	None	None	0	0	0.5	6	0.375	6	0.6	0.25	9	4	8	3	0	0.8333333333333334	5	6	1.2	18	0.2	0.13333333333333333	-0.09955279765103744	0.5008738028903496	0.025680718443787963	0.6502799836953269	0.0857874368609515	0.5147558591100845	0.6895761889308216	0.5566561268317359	1.0	1.0	0.5
1195	None	None	None	None	None	0	0	0.07142857142857142	1	1.0	18	0.5555555555555556	0	0	0	19	0	0	0.4444444444444444	9	4	1.3333333333333333	20	0.0	1.0	0	0	0	0	0	0	0	0	0	0	0
3568	0.0006063023537689209	0.0001914634266459122	0.0001911027011115085	0.9993135967598163	None	0.25	1	0.36363636363636365	4	0.7857142857142857	11	0.2222222222222222	0.7857142857142857	15	11	0	0	0	0.8888888888888888	9	8	1.0666666666666667	16	0.0	1.0	0.17335270192349786	0.5345132085603695	0.09826167336628874	0.5	0.022630752335071305	0.526005601797917	0.6445737066343603	0.5201881087626485	0	0	0.0
2499	None	None	None	None	None	0.5	1	0.6666666666666666	4	0.5	3	0.5333333333333333	0.3333333333333333	5	2	2	4	0	0.6	3	5	0.5333333333333333	8	0.8	0.8	-0.08840030145447066	0.6659296760510109	0.037850395563039874	0.5803413660017941	0.09946638087000911	0.5003511158805307	0.6860995217316622	0.583818974004749	1.0	1.0	0.7331997875090642
2470	None	None	None	None	None	0.25	1	0.5	5	0.5833333333333334	7	0.6666666666666666	0.5833333333333334	12	7	1	1	0	0.42857142857142855	7	3	0.9333333333333333	14	1.0	0.5454545454545454	-0.034142984996690315	0.6593148620788488	0.09999999999691353	0.5000000108792864	1.3017483776372597e-08	0.5000000914551674	0.6387002455619112	0.5547992350309874	1.0	1.0	0.0
4588	0.0009145211612374215	0.0005769360501137469	0.00041070670075096143	0.9960269218076964	None	0	0	0.2	6	0.7906976744186046	34	1.0	0.3023255813953488	18	13	26	0	0	0.5555555555555556	5	9	3.0	45	0.0	1.0	-0.01950111186552449	0.661719377369785	0.07876933829716148	0.5533453779465383	0.09776180763640725	0.5090168082285071	0.6268097842680534	0.5761718445471673	0	1.0	0.0
3856	0.003491175128834068	0.0008202486554463071	-4.1136462238833295e-06	0.9975064361980569	None	0.25	1	0.4	4	0.75	9	0.25	0.75	13	9	0	0	0	0.875	7	8	0.9333333333333333	14	0.0	1.0	0.013392370445153623	0.510585495647835	0.051840624642062995	0.5267405986802206	0.09886829671270608	0.5160438498161152	0.5857555046440932	0.5177933412260116	0	1.0	0.0
3635	7.286128473437673e-07	5.001899011749849e-07	2.1001742482041295e-07	0.9998225810306324	None	0.25	1	0.4	4	0.7692307692307693	10	0.234375	0.7692307692307693	14	10	0	0	0	1.0	8	8	1.0	15	0.0	0.8571428571428571	0.0393773112302835	0.510130353721142	0.09064005835953637	0.5099875786797936	0.009660370782922301	0.5077398644339383	0.5820716316307263	0.5092859755894934	0	0.8571428571428571	0.0
3905	5.324964945556425e-05	3.3177838334771415e-07	-2.6324769374081217e-08	0.9999946975890244	None	0	0	0.6	3	0.6	3	0.4666666666666667	0.6	6	3	0	0	0	0.6	3	5	0.4666666666666667	7	0.0	1.0	4.2924791290577135e-07	0.5005776359958855	0.19884956489872035	0.50941265779535	0.01766935514071504	0.5427099335793467	0.710721642138961	0.5175946240195386	0	1.0	0.0
59	None	None	None	None	None	0	0	0	0	0	0	1.0	0	0	0	0	4	0	1.0	1	1	0.06666666666666667	1	1.0	0	0	0	0	0	0	0	0	0	0	0	0
1841	None	None	None	None	None	0.25	1	0.6	6	0.38461538461538464	5	0.46875	0.23076923076923078	8	3	6	0	0	0.5	4	8	1.0	15	0.0	0.3333333333333333	0.37834829762702127	0.6050895366753161	0.02732557429741478	0.5970623647350667	0.09985613255531559	0.5001699063659468	0.8229962387838822	0.5679631346830143	0	1.0	0.0
2399	None	None	None	None	None	0.1111111111111111	2	0.39473684210526316	15	0.5185185185185185	28	0.691358024691358	0.35185185185185186	33	19	22	1	0	1.0	9	9	3.7333333333333334	56	0.029411764705882353	0.7659574468085106	0.0009433027920320305	0.5237568616984928	0.059312629025395136	0.5741462363896651	0.17255653423033926	0.7160035333728154	0.6741838057833716	0.608148660323935	0.9090909090909091	0.9696969696969697	0.0
5847	1.3615877250762386e-05	2.2894469367913347e-06	-3.273934968347957e-08	0.9947131701124418	None	0	0	0.23076923076923078	6	0.7567567567567568	28	0.8666666666666667	0.3783783783783784	18	14	20	0	0	0.5555555555555556	5	9	2.6	39	0.0	1.0	0.07093376841788271	0.6355257424170921	-0.09817429344183967	0.5163541427204567	5.255880996821556e-09	0.5000001123685901	0.6657341817142438	0.5516020340641302	0	0.9444444444444444	0.0
3306	7.158829023796731e-08	6.046193688623498e-08	4.2882680404192004e-08	0.999984103726912	None	0	0	0.3333333333333333	2	0.8571428571428571	6	0.36	0.8571428571428571	8	6	0	0	0	1.0	5	5	0.6	9	0.0	0	0.10450388757618109	0.5505808812216283	0.09999999997174622	0.5000000000420138	3.086542346077343e-22	0.5	0.6185195657412178	0.5169117103528178	0	1.0	0.0
5517	None	None	None	None	None	0	0	0.25	5	0.7142857142857143	20	0.6666666666666666	0.21428571428571427	10	6	19	5	0	0.5555555555555556	5	9	2.0	30	0.13157894736842105	0.96	0.0838807467736962	0.5680433285677445	0.09610401423995234	0.5119270616860119	0.04683024154835736	0.5072575980280908	0.556540537251207	0.5291852979817688	1.0	1.0	0.0
3936	0.013519175873178258	0.0024077449087774243	0.0018152569726250132	0.9950673714514435	None	0	0	0.2	5	0.7714285714285715	27	0.8222222222222222	0.42857142857142855	19	15	17	0	0	0.5555555555555556	5	9	2.466666666666667	37	0.0	1.0	-0.07464721713621926	0.9883794406029045	-0.09138165632421259	0.5471948343607708	0.23899137262208242	0.7122109461344449	0.853072722491866	0.8636873918691116	0	0.9473684210526315	0.0
1641	None	None	None	None	None	0.2	1	0.3333333333333333	4	0.75	12	0.4	0.6875	15	11	2	3	0	0.5555555555555556	9	5	1.2	18	0.75	0.625	0.045198813022501005	0.5228331636441499	0.09038601781954786	0.5455874577665427	0.053772837809612416	0.6920085364219113	0.5758339130265805	0.5893454180911638	1.0	1.0	0.0
2954	0.0029047796353256945	0.00031154371457812633	-1.999702110462718e-07	0.9987241829571932	None	0.2	1	0.3333333333333333	4	0.8	12	0.20987654320987653	0.8	16	12	0	0	0	1.0	9	9	1.1333333333333333	17	0.0	1.0	0.0999838030031639	0.5000690363740016	-0.09987520082411132	0.5026784312848384	-0.09999992679841817	0.5000056331521245	0.71957984072652	0.5009177077801257	0	0	0.0
5746	0.0006107566963250445	0.00016805574578660415	-0.00016482699254469349	0.9989734204382121	None	0	0	0.2	4	0.8148148148148148	22	0.8055555555555556	0.2962962962962963	11	8	17	0	0	0.4444444444444444	4	9	1.9333333333333333	29	0.0	0.9230769230769231	0.0076328846818423555	0.564527898218198	0.14499865537327872	0.5723798949869466	-0.1750254008905799	0.9999999999993354	0.7699177341806949	0.9999273860043789	0	1.0	0.0
3627	None	None	None	None	None	0	0	0.4166666666666667	5	0.625	10	0.5	0.625	14	10	3	0	0	1.0	6	6	1.2	18	0.0	0.2857142857142857	0.044904906248428744	0.5373263405677482	0.10547013065570084	0.731208698730732	-0.017781422806341287	0.5096810220877608	0.6293446979121963	0.5978124973504585	0	0.8571428571428571	0.0
6834	1.5506380194141425e-05	1.5171215752495557e-07	-9.05092546439522e-09	0.9940829578601376	None	0	0	0.2	6	0.7906976744186046	34	1.0	0.3953488372093023	22	17	22	0	0	0.5555555555555556	5	9	3.0	45	0.0	1.0	0.015616331288728861	0.6644918013841863	-0.038056823765451914	0.5233722871511627	7.819694365924394e-10	0.500000174901072	0.5878946922278704	0.5643850595405402	0	1.0	0.0
6838	None	None	None	None	None	0	0	0.11538461538461539	3	0.8888888888888888	32	0.8444444444444444	0.3055555555555556	13	11	24	0	0	0.5555555555555556	5	9	2.533333333333333	38	0.0	0.9696969696969697	-0.05132941050523707	0.5070163530899089	0.09045587033734621	0.5138568818841167	-0.054543909658776354	0.5696661948831698	0.6637753954914984	0.5302960374124974	0	0.9230769230769231	0.0
4349	None	None	None	None	None	0	0	0.35714285714285715	10	0.55	22	0.9333333333333333	0.2	16	8	25	8	0	0.5555555555555556	9	5	2.8	42	0.17391304347826086	0.918918918918919	7.645651145094903e-05	0.5077979877452431	0.13039825837748756	0.5786736663380092	0.3562380374033006	0.6799273971889958	0.8143467461622935	0.5908115341233549	1.0	1.0	0.6450172513574242
2913	0.0005626919644650478	1.8351615173663933e-05	-1.4235504250741785e-05	0.9999790225689439	None	0	0	0.35294117647058826	12	0.5510204081632653	27	0.6296296296296297	0.16326530612244897	16	8	34	0	0	1.0	9	9	3.4	51	0.0	0.7142857142857143	5.336097080116595e-06	0.5002293854165336	0.3968262284404317	0.6485995074652519	0.059491351900001876	0.9998452838164585	0.9061202378881232	0.9580808720414202	0	1.0	0.0
1189	None	None	None	None	None	0	0	0.25	3	0.7333333333333333	11	0.3148148148148148	0	0	0	16	0	0	0.6666666666666666	9	6	1.1333333333333333	17	0.0	0	0	0	0	0	0	0	0	0	0	0	0
3466	6.777375503397238e-06	1.3663963750110519e-07	4.7193274361801024e-08	0.9999557975300228	None	0	0	0.34615384615384615	9	0.5555555555555556	20	0.5277777777777778	0.1388888888888889	12	5	25	9	0	0.8888888888888888	9	8	2.533333333333333	38	0.19148936170212766	0.6896551724137931	1.5104609494845932e-08	0.5000000336085086	0.01160927978746743	0.5676106621323423	0.030219037393228964	0.5730514121963972	0.5526445323429126	0.5470620494781423	1.0	1.0	0.0
6661	None	None	None	None	None	0	0	0.19444444444444445	7	0.7884615384615384	41	1.0	0.21153846153846154	17	11	36	0	0	0.6666666666666666	6	9	3.6	54	0.0	1.0	-0.24966206606690317	0.9998838350771482	-0.049728885372297874	0.6563681753623557	0.0999964564680359	0.5000192504491069	0.9060969779377104	0.9621620568477308	0	1.0	0.0
2984	0.0012609562103076699	0.00017404639721834418	-6.585894617683205e-05	0.9990505422217173	None	0	0	0.5	3	0.5714285714285714	4	0.6	0.5714285714285714	7	4	1	0	0	0.6	3	5	0.6	9	0.0	0	0.00015931127454410341	0.5035316739953827	5.847678621379462e-23	0.5000000000249163	0.09996704178314667	0.5001611366849366	0.6155906240085836	0.5012309539948414	0	1.0	0.0
[truncated: 6,400 more rows]
