# Supplementary material for: Constrained by Design: Influence of Genetic Encodings on Evolved Traits of Robots
Source: Front Robot AI. 2021 Jun 15;8:672379. doi: 10.3389/frobt.2021.672379 (PMC8239187; doi:10.3389/frobt.2021.672379)
Supplement: Supplementary file 3 [file DataSheet2.ZIP › hyperplasticodingrep_plane_9_snapshots_ids.tsv]

generation	robot_id	fitness	novelty	novelty_pop	cons_fitness
145	7317	0.0065565534184863685	None	0.06230730798557517	0.0065565534184863685
145	7266	0.000797851907293627	None	0.08257871854781908	0.000797851907293627
145	7240	0.0019237421357341236	None	0.0	0.0019237421357341236
145	7307	0.00248244175586916	None	0.12188736655255743	0.00248244175586916
145	6899	0.0017792030198299717	None	0.051280667559745696	0.0017792030198299717
145	6439	0.0016469894107808646	None	0.0	0.0016469894107808646
145	7340	0.0025566219047460027	None	0.0	0.0025566219047460027
145	6571	0.0011044667690862059	None	0.06138295565582306	0.0011044667690862059
145	7282	0.005114288873660577	None	0.008571428571428563	0.005114288873660577
145	7311	0.0006795658582196097	None	0.07438120098426373	0.0006795658582196097
145	7220	0.005745650344637654	None	0.11075847220856014	0.005745650344637654
145	6904	0.0005784524614169163	None	0.11350401923307965	0.0005784524614169163
145	7319	0.00022567246738008163	None	0.0756378795809973	0.00022567246738008163
145	7011	0.0010507740709177582	None	0.2593354606153707	0.0010507740709177582
145	6967	0.0013971110096261759	None	0.16842476144796653	0.0013971110096261759
145	7257	0.0020961149011382908	None	0.05459241628251662	0.0020961149011382908
145	7304	0.0030309422932143504	None	0.09218059133916877	0.0030309422932143504
145	7312	0.007729922162539051	None	0.008571428571428563	0.007729922162539051
145	6754	0.0013574115581623232	None	0.008571428571428563	0.0013574115581623232
145	6866	0.0010369405338383538	None	0.005714285714285716	0.0010369405338383538
145	6920	0.0009328802418377736	None	0.022857142857142864	0.0009328802418377736
145	6842	0.0012850373352548598	None	0.0	0.0012850373352548598
145	7157	0.004008314777660897	None	0.04571428571428569	0.004008314777660897
145	7281	0.001335590197891433	None	0.05432165316973706	0.001335590197891433
145	7004	0.002403546241048797	None	0.011633245366015035	0.002403546241048797
145	7302	0.0007647960659362221	None	0.011633245366015035	0.0007647960659362221
145	6741	0.002238726822091021	None	0.06469931544792748	0.002238726822091021
145	7222	0.0011955537563961432	None	0.055208337574482125	0.0011955537563961432
145	7336	0.0019263878420244971	None	0.008571428571428563	0.0019263878420244971
145	7297	2.7841043855297852e-05	None	0.0	2.7841043855297852e-05
145	5969	0.0039717298254492005	None	0.10765256721222916	0.0039717298254492005
145	6772	0.0016421326289129973	None	0.06254401825120418	0.0016421326289129973
145	7197	0.0025326266108791737	None	0.06590550999163464	0.0025326266108791737
145	6460	0.002187586324640262	None	0.05676540132153135	0.002187586324640262
145	7342	0.000741994757260631	None	0.09465343943267444	0.000741994757260631
145	7211	0.0034664256182557395	None	0.1012885058973619	0.0034664256182557395
145	7066	0.0017540387668870316	None	0.13272138477201106	0.0017540387668870316
145	7126	0.00594540258128807	None	0.08151595447621943	0.00594540258128807
145	7293	-0.0001771627531368559	None	0.12708067001935136	-0.0001771627531368559
145	6913	0.0026800092257215124	None	0.008571428571428563	0.0026800092257215124
145	6683	0.0021043145681156794	None	0.08151595447621943	0.0021043145681156794
145	7283	0.0006466535333436399	None	0.05432165316973706	0.0006466535333436399
145	7032	0.002201518805133618	None	0.058592134076728954	0.002201518805133618
145	7309	0.0002883438587845606	None	0.117911371107228	0.0002883438587845606
145	7227	0.00236042614005311	None	0.06399060671298465	0.00236042614005311
145	6962	0.001929728949091205	None	0.07903021680836349	0.001929728949091205
145	7218	0.001468586806415931	None	0.008571428571428563	0.001468586806415931
145	7202	0.001765731280158806	None	0.07246492886312456	0.001765731280158806
145	6715	0.002088184822738571	None	0.008571428571428563	0.002088184822738571
145	6487	0.002820537599136712	None	0.058592134076728954	0.002820537599136712
145	7335	0.0017470396320959682	None	0.05836387166871219	0.0017470396320959682
145	7184	0.005192279920042314	None	0.11300925247297249	0.005192279920042314
145	7212	0.001791132425304603	None	0.09450075501042886	0.001791132425304603
145	7267	0.003154428626789935	None	0.05982579776647194	0.003154428626789935
145	5850	0.002426738223851735	None	0.05838921422513649	0.002426738223851735
145	7350	0.0007561000063001316	None	0.14615754594351973	0.0007561000063001316
145	7205	0.003490929110409841	None	0.025714285714285724	0.003490929110409841
145	6469	0.0009192105983440737	None	0.09621096262247766	0.0009192105983440737
145	7151	0.003253114343503471	None	0.13291215234770445	0.003253114343503471
145	7289	0.0041803225379588626	None	0.0	0.0041803225379588626
145	7324	-6.917640213768905e-06	None	0.0	-6.917640213768905e-06
145	7252	0.0018475030361165155	None	0.07601953076664311	0.0018475030361165155
145	7322	0.0016116521088222907	None	0.06138295565582306	0.0016116521088222907
145	6758	0.0024817572596719253	None	0.13187357538998054	0.0024817572596719253
145	7328	-1.6841642324169714e-05	None	0.18495725423262133	-1.6841642324169714e-05
145	6856	0.002036539151646832	None	0.06469931544792748	0.002036539151646832
145	6911	0.0021918117295674847	None	0.011633245366015035	0.0021918117295674847
145	7276	0.0007236413136463007	None	0.07444866845855128	0.0007236413136463007
145	7135	0.0029744050915283637	None	0.011633245366015035	0.0029744050915283637
145	7303	0.0005916691820244001	None	0.08151595447621943	0.0005916691820244001
145	7333	-7.271521257230091e-06	None	0.011633245366015035	-7.271521257230091e-06
145	7131	0.0018225868736683603	None	0.051419098411892225	0.0018225868736683603
145	7214	0.00040388663600956733	None	0.13314897803176337	0.00040388663600956733
145	7120	0.0028698753145671224	None	0.005714285714285716	0.0028698753145671224
145	6814	0.0007894165442891301	None	0.1109941018895374	0.0007894165442891301
145	6488	0.002814085472276762	None	0.02571428571428568	0.002814085472276762
145	6530	0.0038069783287292824	None	0.04861949488075331	0.0038069783287292824
145	7163	0.0005869772433278972	None	0.0	0.0005869772433278972
145	5635	0.003646684578018295	None	0.011633245366015035	0.003646684578018295
145	7346	0.0016926405084842476	None	0.048962504030212545	0.0016926405084842476
145	7318	4.336726497795909e-05	None	0.14491396968693623	4.336726497795909e-05
145	7102	0.00803343612514554	None	0.04571428571428569	0.00803343612514554
145	6574	0.0014260409578107163	None	0.025714285714285724	0.0014260409578107163
145	7294	0.004193068664048469	None	0.08111786121820952	0.004193068664048469
145	6977	0.000981458422596492	None	0.16932306349101414	0.000981458422596492
145	7171	0.0015256972141361824	None	0.005714285714285716	0.0015256972141361824
145	7271	0.0006013350926390405	None	0.13777387040325942	0.0006013350926390405
145	5726	0.006539513828356481	None	0.0	0.006539513828356481
145	7315	0.0005718527036775011	None	0.06429797702776333	0.0005718527036775011
145	6664	0.011574907598363451	None	0.0	0.011574907598363451
145	7262	0.001209793529917076	None	0.005714285714285716	0.001209793529917076
145	7054	0.004799980804872312	None	0.011633245366015035	0.004799980804872312
145	7320	-3.4129184860440693e-06	None	0.05181370983853275	-3.4129184860440693e-06
145	7305	0.0014076812157552013	None	0.11954880602083973	0.0014076812157552013
145	7017	0.0016849476332971827	None	0.005714285714285716	0.0016849476332971827
145	6884	0.004345478906437726	None	0.16894383445197048	0.004345478906437726
145	7345	0.000891633505606373	None	0.005714285714285716	0.000891633505606373
145	7260	0.0015002835932340969	None	0.008571428571428563	0.0015002835932340969
145	7341	0.0015406641857841161	None	0.005714285714285716	0.0015406641857841161
145	7247	0.0008962684059044797	None	0.022857142857142864	0.0008962684059044797
143	7250	0.0009109564492906266	None	0.020000000000000007	0.0009109564492906266
143	7113	0.0003304581359413079	None	0.19965056583855673	0.0003304581359413079
143	7111	0.001109199097604964	None	0.01428571428571429	0.001109199097604964
143	7240	0.0019237421357341236	None	0.0	0.0019237421357341236
143	6284	0.0017508518165413127	None	0.01428571428571429	0.0017508518165413127
143	6899	0.0017792030198299717	None	0.08154190191043789	0.0017792030198299717
143	7144	0.0005837604164623922	None	0.10823733295028737	0.0005837604164623922
143	6439	0.0016469894107808646	None	0.0	0.0016469894107808646
143	6571	0.0011044667690862059	None	0.06568285507742043	0.0011044667690862059
143	7220	0.005745650344637654	None	0.1267593958475026	0.005745650344637654
143	7043	0.002680817505924235	None	0.08141606863514421	0.002680817505924235
143	6904	0.0005784524614169163	None	0.1105593731738594	0.0005784524614169163
143	7011	0.0010507740709177582	None	0.23770105064102368	0.0010507740709177582
143	6967	0.0013971110096261759	None	0.1411943315016138	0.0013971110096261759
143	7217	0.00046769645096704255	None	0.12492126416391276	0.00046769645096704255
143	6754	0.0013574115581623232	None	0.01999999999999999	0.0013574115581623232
143	6866	0.0010369405338383538	None	0.011428571428571432	0.0010369405338383538
143	6920	0.0009328802418377736	None	0.01428571428571429	0.0009328802418377736
143	6842	0.0012850373352548598	None	0.0	0.0012850373352548598
143	7157	0.004008314777660897	None	0.04285714285714284	0.004008314777660897
143	7166	0.0011754195156962334	None	0.011428571428571432	0.0011754195156962334
143	6974	0.0042509785622586805	None	0.09050421802606194	0.0042509785622586805
143	7004	0.002403546241048797	None	0.04653298146406014	0.002403546241048797
143	6741	0.002238726822091021	None	0.05269965478464367	0.002238726822091021
143	7222	0.0011955537563961432	None	0.05567741351234366	0.0011955537563961432
143	5969	0.0039717298254492005	None	0.12023965199263394	0.0039717298254492005
143	6772	0.0016421326289129973	None	0.06044295386874109	0.0016421326289129973
143	7231	0.00047002405976004195	None	0.17974535303015068	0.00047002405976004195
143	7197	0.0025326266108791737	None	0.0686770212299626	0.0025326266108791737
143	6460	0.002187586324640262	None	0.07017754556958458	0.002187586324640262
143	7211	0.0034664256182557395	None	0.11035841584173259	0.0034664256182557395
143	7115	0.0003019268115489398	None	0.1173610260860126	0.0003019268115489398
143	7161	0.00047880008847676333	None	0.12470441946174493	0.00047880008847676333
143	7066	0.0017540387668870316	None	0.11577962905290895	0.0017540387668870316
143	7126	0.00594540258128807	None	0.09532620810712464	0.00594540258128807
143	6913	0.0026800092257215124	None	0.01999999999999999	0.0026800092257215124
143	6683	0.0021043145681156794	None	0.09532620810712464	0.0021043145681156794
143	7145	0.00041380203625819784	None	0.126815083248836	0.00041380203625819784
143	7032	0.002201518805133618	None	0.050647075658272644	0.002201518805133618
143	7227	0.00236042614005311	None	0.0662586011404098	0.00236042614005311
143	6962	0.001929728949091205	None	0.08141606863514421	0.001929728949091205
143	7218	0.001468586806415931	None	0.01999999999999999	0.001468586806415931
143	7202	0.001765731280158806	None	0.0731336695398351	0.001765731280158806
143	6715	0.002088184822738571	None	0.01999999999999999	0.002088184822738571
143	6487	0.002820537599136712	None	0.050647075658272644	0.002820537599136712
143	7052	0.0015716304658247202	None	0.020000000000000007	0.0015716304658247202
143	7198	0.00012333370238341542	None	0.0	0.00012333370238341542
143	7184	0.005192279920042314	None	0.12306446736784513	0.005192279920042314
143	7212	0.001791132425304603	None	0.1004952289256984	0.001791132425304603
143	5850	0.002426738223851735	None	0.0891975887924851	0.002426738223851735
143	7205	0.003490929110409841	None	0.020000000000000007	0.003490929110409841
143	6469	0.0009192105983440737	None	0.10823733295028737	0.0009192105983440737
143	7151	0.003253114343503471	None	0.10547982426292757	0.003253114343503471
143	6802	0.0020426208445381384	None	0.0785726077855478	0.0020426208445381384
143	7228	-1.971609043878558e-12	None	0.0	-1.971609043878558e-12
143	6758	0.0024817572596719253	None	0.11225665751390357	0.0024817572596719253
143	7065	0.002424249191344908	None	0.01428571428571429	0.002424249191344908
143	6856	0.002036539151646832	None	0.05269965478464367	0.002036539151646832
143	7079	0.0006693266046363268	None	0.0891975887924851	0.0006693266046363268
143	6911	0.0021918117295674847	None	0.04653298146406014	0.0021918117295674847
143	7135	0.0029744050915283637	None	0.04653298146406014	0.0029744050915283637
143	7117	7.732418091230183e-05	None	0.07181539457934158	7.732418091230183e-05
143	7080	0.0007738429760663904	None	0.06249633878501297	0.0007738429760663904
143	7101	0.0006301326519315288	None	0.017142857142857147	0.0006301326519315288
143	7131	0.0018225868736683603	None	0.05559691601164078	0.0018225868736683603
143	7214	0.00040388663600956733	None	0.1613483493944215	0.00040388663600956733
143	7120	0.0028698753145671224	None	0.011428571428571432	0.0028698753145671224
143	6814	0.0007894165442891301	None	0.09472896232494349	0.0007894165442891301
143	6488	0.002814085472276762	None	0.028571428571428546	0.002814085472276762
143	7232	9.884923046671422e-05	None	0.0557925453197495	9.884923046671422e-05
143	6530	0.0038069783287292824	None	0.05174649775070135	0.0038069783287292824
143	7163	0.0005869772433278972	None	0.0	0.0005869772433278972
143	5635	0.003646684578018295	None	0.04653298146406014	0.003646684578018295
143	7201	0.0008485642405014508	None	0.017142857142857147	0.0008485642405014508
143	7248	0.0017041025997723322	None	0.14022208203826164	0.0017041025997723322
143	6235	0.0052279154895826605	None	0.13188618062321678	0.0052279154895826605
143	7073	0.0005685388521144303	None	0.028571428571428546	0.0005685388521144303
143	7102	0.00803343612514554	None	0.04285714285714284	0.00803343612514554
143	7001	0.001263162091184761	None	0.12084790910181578	0.001263162091184761
143	7175	7.545653118881065e-05	None	0.04698262664603869	7.545653118881065e-05
143	7234	0.00044501419042443396	None	0.017142857142857147	0.00044501419042443396
143	7224	0.0016472621320014831	None	0.06380715576045563	0.0016472621320014831
143	7098	-0.00015064161372091764	None	0.0	-0.00015064161372091764
143	6574	0.0014260409578107163	None	0.020000000000000007	0.0014260409578107163
143	6977	0.000981458422596492	None	0.14058824042932355	0.000981458422596492
143	7171	0.0015256972141361824	None	0.011428571428571432	0.0015256972141361824
143	7047	0.0009101440097539907	None	0.10281734143583914	0.0009101440097539907
143	5726	0.006539513828356481	None	0.0	0.006539513828356481
143	7130	0.0006341994601145274	None	0.05559691601164078	0.0006341994601145274
143	6664	0.011574907598363451	None	0.0	0.011574907598363451
143	7054	0.004799980804872312	None	0.04653298146406014	0.004799980804872312
143	7187	-0.00012260689410631382	None	0.0	-0.00012260689410631382
143	6973	0.0020179187201339	None	0.1135529773203948	0.0020179187201339
143	7242	0.0005170407467159057	None	0.017142857142857147	0.0005170407467159057
143	7017	0.0016849476332971827	None	0.011428571428571432	0.0016849476332971827
143	7236	0.0005454665554587193	None	0.1500862539121568	0.0005454665554587193
143	6884	0.004345478906437726	None	0.1952658170512617	0.004345478906437726
143	6825	0.008417973617853522	None	0.028571428571428546	0.008417973617853522
143	7179	0.0003222499503353218	None	0.12067654244929185	0.0003222499503353218
143	7247	0.0008962684059044797	None	0.01428571428571429	0.0008962684059044797
106	4968	0.0016557309551896344	None	0.022857142857142864	0.0016557309551896344
106	5264	0.0009194109583196208	None	0.05065543778723092	0.0009194109583196208
106	5319	0.0029091687758984967	None	0.05633048503288909	0.0029091687758984967
106	4942	0.0009063460455619598	None	0.023824283837115108	0.0009063460455619598
106	5102	0.0026281525730678544	None	0.05582545522519759	0.0026281525730678544
106	5326	2.770596853714595e-06	None	0.19375619318411924	2.770596853714595e-06
106	5001	0.0016067546099497103	None	0.023481433224347675	0.0016067546099497103
106	4875	0.0017814262975821857	None	0.032558139534883714	0.0017814262975821857
106	4659	0.0012337502148592515	None	0.09173291610229037	0.0012337502148592515
106	4833	0.0010355178514265455	None	0.09777575467111972	0.0010355178514265455
106	4408	0.0008499302119593697	None	0.0997520385609957	0.0008499302119593697
106	4506	0.003264367490048628	None	0.04573611360305755	0.003264367490048628
106	5228	0.0013355843309506498	None	0.040011486111050626	0.0013355843309506498
106	2964	0.0017463728893364464	None	0.4515979589431369	0.0017463728893364464
106	4971	0.0012461730275664807	None	0.07123457735451463	0.0012461730275664807
106	5316	0.003140662476630657	None	0.05445882025129574	0.003140662476630657
106	5299	0.0013729272142994034	None	0.05128519117519491	0.0013729272142994034
106	5176	0.0016101032951249367	None	0.08078400940470953	0.0016101032951249367
106	5266	0.0012140484522917471	None	0.0	0.0012140484522917471
106	5233	0.001094821164562673	None	0.06237919142111091	0.001094821164562673
106	5396	0.0007848133562343343	None	0.09958459068831174	0.0007848133562343343
106	5398	0.001509662981542078	None	0.0	0.001509662981542078
106	5376	0.0008473916440232663	None	0.020930232558139535	0.0008473916440232663
106	5324	-3.25632939325456e-05	None	0.02857142857142858	-3.25632939325456e-05
106	5366	0.0006873566191833605	None	0.06225048343020552	0.0006873566191833605
106	4175	0.005054782749780006	None	0.36344952046559537	0.005054782749780006
106	5344	0.000578384567412524	None	0.0	0.000578384567412524
106	4801	0.0011877292094168153	None	0.06536383549278843	0.0011877292094168153
106	5226	0.0037068470477904757	None	0.05032464211193986	0.0037068470477904757
106	4955	0.005213538895611877	None	0.04004766243838408	0.005213538895611877
106	5387	0.0006980272916990927	None	0.05273045386924421	0.0006980272916990927
106	5225	0.003172346815309391	None	0.09457921790488708	0.003172346815309391
106	4726	0.0016645148741267464	None	0.0	0.0016645148741267464
106	5053	0.001348477668993121	None	0.0389374269086392	0.001348477668993121
106	5374	0.0010007085437698446	None	0.022857142857142864	0.0010007085437698446
106	5063	0.0004940487689436654	None	0.1050076623493053	0.0004940487689436654
106	5315	0.0004590200132350484	None	0.07875453284220255	0.0004590200132350484
106	5252	-3.585280133261428e-08	None	0.1314660113418861	-3.585280133261428e-08
106	5288	7.75781794717759e-06	None	0.44488412368896463	7.75781794717759e-06
106	5216	0.0010956122849003823	None	0.0	0.0010956122849003823
106	4950	0.0017548471975260278	None	0.0464895875085154	0.0017548471975260278
106	5329	0.000847501049316698	None	0.0389374269086392	0.000847501049316698
106	5348	0.0005226945263798875	None	0.06735375597043339	0.0005226945263798875
106	4737	0.0007959825455108022	None	0.12091060791028949	0.0007959825455108022
106	5354	0.0005967833783036014	None	0.06414489175591778	0.0005967833783036014
106	5353	0.0018099532876652156	None	0.06607691620663585	0.0018099532876652156
106	5383	0.0006892162822642135	None	0.023824283837115108	0.0006892162822642135
106	5330	0.0006371742847560071	None	0.02257948390286542	0.0006371742847560071
106	5182	0.0006347219572840938	None	0.06125794929704235	0.0006347219572840938
106	5379	0.0010531973685481597	None	0.0	0.0010531973685481597
106	5267	0.0006736121517608616	None	0.059012809631060634	0.0006736121517608616
106	5345	0.00040894042450458925	None	0.023824283837115108	0.00040894042450458925
106	3982	0.0025362871939904	None	0.09220186708199497	0.0025362871939904
106	5355	0.0007125166791358301	None	0.020930232558139535	0.0007125166791358301
106	5278	0.0009234030211131322	None	0.08402207621218817	0.0009234030211131322
106	5388	None	None	0.1034528354050021	None
106	3962	0.031795233394163486	None	0.20257800721461833	0.031795233394163486
106	5393	0.0009951050299230912	None	0.0	0.0009951050299230912
106	5377	6.11729291209069e-06	None	0.27117536777026274	6.11729291209069e-06
106	5058	0.0017765435245727197	None	0.06536383549278843	0.0017765435245727197
106	5214	0.0004665389721648763	None	0.020930232558139535	0.0004665389721648763
106	5163	0.0007324790128817824	None	0.05032464211193986	0.0007324790128817824
106	5362	0.00036447687627176454	None	0.059012809631060634	0.00036447687627176454
106	4210	0.004040619155314613	None	0.13401682714792357	0.004040619155314613
106	5177	0.001563967097166527	None	0.04004766243838408	0.001563967097166527
106	5372	0.0003750961832637401	None	0.059012809631060634	0.0003750961832637401
106	5301	0.00045653057299486057	None	0.02257948390286542	0.00045653057299486057
106	4171	0.002896284318484921	None	0.022857142857142864	0.002896284318484921
106	5198	0.001007590097697452	None	0.0	0.001007590097697452
106	5358	0.0012647997741411256	None	0.023481433224347675	0.0012647997741411256
106	5068	0.001025294555278725	None	0.08078400940470953	0.001025294555278725
106	4893	0.002116919482706769	None	0.0	0.002116919482706769
106	4549	0.0018743515668367932	None	0.07297901429153712	0.0018743515668367932
106	5168	0.0006247415816017473	None	0.040011486111050626	0.0006247415816017473
106	5395	-1.438148284922314e-09	None	0.02257948390286542	-1.438148284922314e-09
106	5185	0.003415056057653222	None	0.08458270733313539	0.003415056057653222
106	5005	0.0013506198880700612	None	0.023481433224347675	0.0013506198880700612
106	5256	0.00046526548897577016	None	0.14051319108697857	0.00046526548897577016
106	5280	0.0008440619330137475	None	0.07695037736708774	0.0008440619330137475
106	5023	0.0015616526933835866	None	0.0	0.0015616526933835866
106	5265	0.0007329448818165056	None	0.02257948390286542	0.0007329448818165056
106	5311	-5.032411399484207e-07	None	0.17048913100066265	-5.032411399484207e-07
106	5187	0.0027911102370460033	None	0.05273045386924421	0.0027911102370460033
106	5103	0.0009771485592993021	None	0.13579022127202933	0.0009771485592993021
106	5397	0.0004960847852117638	None	0.09995679696500649	0.0004960847852117638
106	5317	0.0014830800105854595	None	0.0464895875085154	0.0014830800105854595
106	3660	0.003377993166159272	None	0.46778057508886867	0.003377993166159272
106	5243	0.0005806317313099256	None	0.02257948390286542	0.0005806317313099256
106	4314	0.0014975419735387368	None	0.4118524644219832	0.0014975419735387368
106	5385	0.0029253903603360092	None	0.05582545522519759	0.0029253903603360092
106	5400	0.0005065630297734064	None	0.05333898515852968	0.0005065630297734064
106	5049	0.0009502426018339589	None	0.023481433224347675	0.0009502426018339589
106	5235	0.0004334398346537812	None	0.1053913409920135	0.0004334398346537812
106	5351	-2.475824097100864e-05	None	0.08309828955385071	-2.475824097100864e-05
106	4057	0.0010800336525858796	None	0.056294090629914265	0.0010800336525858796
106	4880	0.001181121903162863	None	0.18759268840675655	0.001181121903162863
106	5347	0.0006573226459537566	None	0.07789124055299812	0.0006573226459537566
106	5141	0.0006399828400052639	None	0.08359497802527313	0.0006399828400052639
106	4088	0.001778319619137214	None	0.394862866191828	0.001778319619137214
106	5356	0.0005784940159708482	None	0.06440664257864509	0.0005784940159708482
141	7013	0.0011024836867362176	None	0.09168915225379153	0.0011024836867362176
141	7113	0.0003304581359413079	None	0.2266143866574919	0.0003304581359413079
141	7111	0.001109199097604964	None	0.011428571428571432	0.001109199097604964
141	6284	0.0017508518165413127	None	0.011428571428571432	0.0017508518165413127
141	6899	0.0017792030198299717	None	0.039161502043296756	0.0017792030198299717
141	7144	0.0005837604164623922	None	0.09621096262247766	0.0005837604164623922
141	6439	0.0016469894107808646	None	0.0	0.0016469894107808646
141	6939	0.0020383330331023206	None	0.0	0.0020383330331023206
141	6571	0.0011044667690862059	None	0.0501149278353033	0.0011044667690862059
141	7043	0.002680817505924235	None	0.0723868537403065	0.002680817505924235
141	6904	0.0005784524614169163	None	0.11436507662119211	0.0005784524614169163
141	7132	0.0016025074231410575	None	0.06503871614040821	0.0016025074231410575
141	7011	0.0010507740709177582	None	0.24476003587510525	0.0010507740709177582
141	6967	0.0013971110096261759	None	0.15383420934836511	0.0013971110096261759
141	7088	None	None	0.0975129042587983	None
141	6764	0.0007710841671548836	None	0.06575562874926677	0.0007710841671548836
141	6754	0.0013574115581623232	None	0.01905371647099305	0.0013574115581623232
141	6866	0.0010369405338383538	None	0.008571428571428574	0.0010369405338383538
141	6920	0.0009328802418377736	None	0.011428571428571432	0.0009328802418377736
141	7103	-6.310358242692198e-07	None	0.0	-6.310358242692198e-07
141	6842	0.0012850373352548598	None	0.0	0.0012850373352548598
141	6974	0.0042509785622586805	None	0.07523197781891203	0.0042509785622586805
141	7116	0.0004953230435941816	None	0.008571428571428574	0.0004953230435941816
141	7022	0.0005097518674986157	None	0.10559187914660562	0.0005097518674986157
141	7004	0.002403546241048797	None	0.0	0.002403546241048797
141	6903	0.0021554776356998723	None	0.008571428571428574	0.0021554776356998723
141	6741	0.002238726822091021	None	0.060673775411584766	0.002238726822091021
141	7146	None	None	0.1800603805277475	None
141	5969	0.0039717298254492005	None	0.11548407002382284	0.0039717298254492005
141	6772	0.0016421326289129973	None	0.08805530244762286	0.0016421326289129973
141	6460	0.002187586324640262	None	0.08632456228544255	0.002187586324640262
141	7115	0.0003019268115489398	None	0.12457839907900717	0.0003019268115489398
141	7066	0.0017540387668870316	None	0.1228973412280869	0.0017540387668870316
141	7126	0.00594540258128807	None	0.08087851503743886	0.00594540258128807
141	6913	0.0026800092257215124	None	0.01905371647099305	0.0026800092257215124
141	6683	0.0021043145681156794	None	0.08087851503743886	0.0021043145681156794
141	7145	0.00041380203625819784	None	0.13917245791187058	0.00041380203625819784
141	6584	0.006779064249136888	None	0.0	0.006779064249136888
141	7032	0.002201518805133618	None	0.08498147978499396	0.002201518805133618
141	6962	0.001929728949091205	None	0.0723868537403065	0.001929728949091205
141	6730	0.0011991581590332756	None	0.05965940336514739	0.0011991581590332756
141	6715	0.002088184822738571	None	0.01905371647099305	0.002088184822738571
141	6487	0.002820537599136712	None	0.08498147978499396	0.002820537599136712
141	7121	0.0005455680242171467	None	0.025714285714285724	0.0005455680242171467
141	7133	0.002096165501245483	None	0.11864925162845374	0.002096165501245483
141	6657	0.0012512790647113453	None	0.08973023030042768	0.0012512790647113453
141	7122	1.659860288641254e-06	None	0.13871906489994476	1.659860288641254e-06
141	7052	0.0015716304658247202	None	0.025714285714285724	0.0015716304658247202
141	6707	0.0022114000631314103	None	0.060673775411584766	0.0022114000631314103
141	5850	0.002426738223851735	None	0.026145676016556457	0.002426738223851735
141	7067	0.0008252810746163928	None	0.19758269751537857	0.0008252810746163928
141	6469	0.0009192105983440737	None	0.09621096262247766	0.0009192105983440737
141	6802	0.0020426208445381384	None	0.05305487605848338	0.0020426208445381384
141	7125	-1.2701565559310719e-10	None	0.0	-1.2701565559310719e-10
141	7000	0.0005548343473249674	None	0.17692151437889986	0.0005548343473249674
141	6758	0.0024817572596719253	None	0.12649371694160216	0.0024817572596719253
141	7065	0.002424249191344908	None	0.011428571428571432	0.002424249191344908
141	6856	0.002036539151646832	None	0.060673775411584766	0.002036539151646832
141	7110	0.0004072950424103965	None	0.11020865951923756	0.0004072950424103965
141	7079	0.0006693266046363268	None	0.026145676016556457	0.0006693266046363268
141	6911	0.0021918117295674847	None	0.0	0.0021918117295674847
141	7106	0.0022516892338541664	None	0.07682380037464942	0.0022516892338541664
141	7141	0.000633142763226302	None	0.02533237727207478	0.000633142763226302
141	6723	0.0018803650568130082	None	0.011428571428571432	0.0018803650568130082
141	7135	0.0029744050915283637	None	0.0	0.0029744050915283637
141	7117	7.732418091230183e-05	None	0.07113216715134592	7.732418091230183e-05
141	7080	0.0007738429760663904	None	0.06645130757010724	0.0007738429760663904
141	7101	0.0006301326519315288	None	0.025714285714285724	0.0006301326519315288
141	7131	0.0018225868736683603	None	0.0567012807731752	0.0018225868736683603
141	7120	0.0028698753145671224	None	0.008571428571428574	0.0028698753145671224
141	6814	0.0007894165442891301	None	0.10391360821077675	0.0007894165442891301
141	6978	0.0006077525331912571	None	0.0362182002532425	0.0006077525331912571
141	6488	0.002814085472276762	None	0.02571428571428569	0.002814085472276762
141	7075	0.0009416560973789732	None	0.05428571428571427	0.0009416560973789732
141	6530	0.0038069783287292824	None	0.05190078964372702	0.0038069783287292824
141	7039	0.0002954729058390639	None	0.17356427529696677	0.0002954729058390639
141	5635	0.003646684578018295	None	0.0	0.003646684578018295
141	6235	0.0052279154895826605	None	0.11758947716769841	0.0052279154895826605
141	7073	0.0005685388521144303	None	0.02571428571428569	0.0005685388521144303
141	6432	0.0011529109356670797	None	0.0501149278353033	0.0011529109356670797
141	7102	0.00803343612514554	None	0.03999999999999999	0.00803343612514554
141	7001	0.001263162091184761	None	0.11803953375267635	0.001263162091184761
141	6828	0.0006872999156602972	None	0.008571428571428574	0.0006872999156602972
141	6654	0.0007274625785401446	None	0.008571428571428574	0.0007274625785401446
141	7098	-0.00015064161372091764	None	0.0	-0.00015064161372091764
141	6574	0.0014260409578107163	None	0.025714285714285724	0.0014260409578107163
141	6977	0.000981458422596492	None	0.15891842551821117	0.000981458422596492
141	7047	0.0009101440097539907	None	0.11111042869092676	0.0009101440097539907
141	5726	0.006539513828356481	None	0.0	0.006539513828356481
141	7130	0.0006341994601145274	None	0.0567012807731752	0.0006341994601145274
141	6664	0.011574907598363451	None	0.0	0.011574907598363451
141	6972	0.0005525817445610038	None	0.03999999999999999	0.0005525817445610038
141	7054	0.004799980804872312	None	0.0	0.004799980804872312
141	7134	0.0003603034814786294	None	0.1975762765717562	0.0003603034814786294
141	7139	0.0007195701458284987	None	0.10022337254298722	0.0007195701458284987
141	6973	0.0020179187201339	None	0.11399096121416526	0.0020179187201339
141	7017	0.0016849476332971827	None	0.008571428571428574	0.0016849476332971827
141	7096	0.0007569902736522758	None	0.026145676016556457	0.0007569902736522758
141	6884	0.004345478906437726	None	0.18881016273983048	0.004345478906437726
141	6825	0.008417973617853522	None	0.02571428571428569	0.008417973617853522
72	3678	0.0003375398444158403	None	0.09124943398403465	0.0003375398444158403
72	3558	0.0004544849258281075	None	0.020433436258672787	0.0004544849258281075
72	3541	1.0851883893103998e-06	None	0.08232361857508283	1.0851883893103998e-06
72	3484	0.00044574026270196036	None	0.11535742117576657	0.00044574026270196036
72	3607	-1.1369665068232906e-09	None	0.031008199397204717	-1.1369665068232906e-09
72	3457	0.0007063130181969796	None	0.020433436258672787	0.0007063130181969796
72	3665	0.00011138512667810662	None	0.15911428899000202	0.00011138512667810662
72	3629	0.00024108888291011948	None	0.18005925571876857	0.00024108888291011948
72	3430	0.00036352075596833664	None	0.0841383972221866	0.00036352075596833664
72	3350	0.0002327888704793343	None	0.36631391303809807	0.0002327888704793343
72	3667	0.00022894441218841176	None	0.1728329407713463	0.00022894441218841176
72	3611	1.5808092166755892e-06	None	0.4208547670891039	1.5808092166755892e-06
72	3376	0.0005427895967973753	None	0.09591079054282095	0.0005427895967973753
72	3670	0.0025128913019637697	None	0.021823374833298808	0.0025128913019637697
72	3685	0.000953532637133988	None	0.1112667885737316	0.000953532637133988
72	3459	0.00011239866540329972	None	0.11727287431295172	0.00011239866540329972
72	2890	0.0011165889731106079	None	0.515294992963147	0.0011165889731106079
72	2964	0.0017463728893364464	None	0.08897418674959465	0.0017463728893364464
72	3644	0.00011839476697443406	None	0.11428006351776072	0.00011839476697443406
72	3359	0.0006244807024155222	None	0.20475184448305467	0.0006244807024155222
72	3649	0.00041609104103819134	None	0.021823374833298808	0.00041609104103819134
72	3577	0.00017411996205805912	None	0.3526026591079801	0.00017411996205805912
72	3535	0.00012334755259054106	None	0.15423227216169508	0.00012334755259054106
72	3681	0.00013590377161147436	None	0.11611867272597351	0.00013590377161147436
72	3596	0.0003531766136300326	None	0.032306122195143575	0.0003531766136300326
72	3447	0.0009338736039416085	None	0.0782495955154704	0.0009338736039416085
72	2946	0.0004125066079873945	None	0.38734375182871233	0.0004125066079873945
72	3494	2.7775500668969947e-05	None	0.3915359844164435	2.7775500668969947e-05
72	3471	0.0005887955496158434	None	0.09586077260783657	0.0005887955496158434
72	3190	0.00028368447879053037	None	0.5618918314632259	0.00028368447879053037
72	3693	0.0004948710520205076	None	0.020433436258672787	0.0004948710520205076
72	3613	0.00010270384345382483	None	0.07597446314913167	0.00010270384345382483
72	3645	0.0004428163848855539	None	0.15940204120008247	0.0004428163848855539
72	3639	4.297103708994237e-05	None	0.031008199397204717	4.297103708994237e-05
72	3689	0.000823434914965697	None	0.020433436258672787	0.000823434914965697
72	3564	0.0009922857843600362	None	0.12845234729314917	0.0009922857843600362
72	3609	0.00038896336597413515	None	0.03714285714285713	0.00038896336597413515
72	3570	0.0012128060795095004	None	0.1712618507033697	0.0012128060795095004
72	3641	2.6971967584918343e-05	None	0.1712618507033697	2.6971967584918343e-05
72	3612	6.756994487669619e-05	None	0.17875463337280723	6.756994487669619e-05
72	3642	0.0006878064278482204	None	0.020433436258672787	0.0006878064278482204
72	2993	0.0004120392047912273	None	0.031008199397204717	0.0004120392047912273
72	3500	7.805267362127943e-05	None	0.20896397522100124	7.805267362127943e-05
72	3653	0.0005210249981936817	None	0.162747411278398	0.0005210249981936817
72	3588	0.0005785357448810805	None	0.021823374833298808	0.0005785357448810805
72	3594	0.0004276203369241588	None	0.07790039884923142	0.0004276203369241588
72	3687	0.0011546924382517252	None	0.09442809875095771	0.0011546924382517252
72	3648	0.0021440452229152447	None	0.0841383972221866	0.0021440452229152447
72	3425	0.00017909248125133034	None	0.12075720566420119	0.00017909248125133034
72	3622	0.00036237326112842534	None	0.1758269886628287	0.00036237326112842534
72	3623	0.0004794315440115181	None	0.1107662129135804	0.0004794315440115181
72	3005	6.592028721131715e-06	None	0.3867759935300795	6.592028721131715e-06
72	3163	0.002056686823632979	None	0.35883984100970584	0.002056686823632979
72	3270	0.0011298262000737154	None	0.020433436258672787	0.0011298262000737154
72	2972	0.0005176958461211354	None	0.37626747737571004	0.0005176958461211354
72	3646	0.0005094887190000364	None	0.032306122195143575	0.0005094887190000364
72	3377	0.0005473798720938718	None	0.3438569775116129	0.0005473798720938718
72	3162	0.0006844408580676787	None	0.021823374833298808	0.0006844408580676787
72	3674	0.0004377680822705152	None	0.12104312455503141	0.0004377680822705152
72	3602	1.9573381934639558e-06	None	0.031008199397204717	1.9573381934639558e-06
72	3604	0.00027892129073674773	None	0.1477466323899968	0.00027892129073674773
72	3584	0.00043500371270837815	None	0.10040278333463142	0.00043500371270837815
72	3690	-3.219819867784181e-06	None	0.21354971923604982	-3.219819867784181e-06
72	3455	0.0005798377322705431	None	0.11484666275506987	0.0005798377322705431
72	3695	0.0004939981761708774	None	0.051428571428571435	0.0004939981761708774
72	3506	0.00040400560591161356	None	0.032306122195143575	0.00040400560591161356
72	3688	0.0008776993409287806	None	0.1483319050401678	0.0008776993409287806
72	3318	0.0003652854371237173	None	0.09176169737624289	0.0003652854371237173
72	3656	0.0004373163249331	None	0.021823374833298808	0.0004373163249331
72	3174	0.0016234098818138018	None	0.2573957635478524	0.0016234098818138018
72	3109	0.0007066203785399438	None	0.28454328579068083	0.0007066203785399438
72	3600	0.0005853832555287313	None	0.021823374833298808	0.0005853832555287313
72	3004	0.00013987820168765452	None	0.4101253259664045	0.00013987820168765452
72	3638	0.0010156883219363318	None	0.09612713027331268	0.0010156883219363318
72	3699	-3.943276474985024e-05	None	0.16045205280817817	-3.943276474985024e-05
72	3662	0.0004473626689880148	None	0.020433436258672787	0.0004473626689880148
72	3659	0.0003169211017622996	None	0.09176169737624289	0.0003169211017622996
72	3683	0.00040128674115897343	None	0.2814186402287833	0.00040128674115897343
72	3658	0.00074345302483076	None	0.09998390313254127	0.00074345302483076
72	3696	6.214790836300664e-05	None	0.11698054010290773	6.214790836300664e-05
72	2921	0.00033275832514597747	None	0.08897418674959465	0.00033275832514597747
72	3643	0.00018083116165530452	None	0.13442577231332872	0.00018083116165530452
72	3694	8.465944203855106e-07	None	0.3276655032079797	8.465944203855106e-07
72	3555	0.015081475836406679	None	0.2919304923348725	0.015081475836406679
72	3617	0.0005544165917308684	None	0.1112667885737316	0.0005544165917308684
72	3492	0.0008970887535731775	None	0.04126088892327641	0.0008970887535731775
72	3660	0.003377993166159272	None	0.3458563704690139	0.003377993166159272
72	3686	0.00047040854040434217	None	0.0841383972221866	0.00047040854040434217
72	3353	0.0003362807871328698	None	0.10529354732216137	0.0003362807871328698
72	3265	0.0004087227500924745	None	0.30609893420873246	0.0004087227500924745
72	3390	0.0002434000860229302	None	0.031008199397204717	0.0002434000860229302
72	3357	0.00044105741803744945	None	0.032306122195143575	0.00044105741803744945
72	3486	0.00022575690268737016	None	0.16332703963029133	0.00022575690268737016
72	3628	0.0003854139336119538	None	0.021823374833298808	0.0003854139336119538
72	3501	0.000571371380094884	None	0.1112667885737316	0.000571371380094884
72	2885	0.0011914973086895322	None	0.32488421879824114	0.0011914973086895322
72	3636	0.0004435905605058458	None	0.1592871936120761	0.0004435905605058458
72	2849	0.000406177721690963	None	0.28762347872839733	0.000406177721690963
72	3664	0.0018170952703792443	None	0.0841383972221866	0.0018170952703792443
72	3487	0.0003992278928881135	None	0.0737056520733448	0.0003992278928881135
50	2579	-4.931647367835732e-08	None	0.3658942011218389	-4.931647367835732e-08
50	2382	None	None	0.41181827557150374	None
50	2584	-5.198429283597104e-10	None	0.3284044400422217	-5.198429283597104e-10
50	2560	-4.2535611321711686e-08	None	0.5302570742867923	-4.2535611321711686e-08
50	2554	None	None	0.3209324568844719	None
50	2501	None	None	0.49470566579927644	None
50	2576	-2.074316494696607e-07	None	0.3554320042901421	-2.074316494696607e-07
50	2558	7.01983808200747e-05	None	0.27656238572372327	7.01983808200747e-05
50	2556	8.652853679717154e-05	None	0.5117146790966688	8.652853679717154e-05
50	2559	None	None	0.26704277526164655	None
50	2233	None	None	0.4112722019414212	None
50	2541	None	None	0.40489753710583976	None
50	2520	None	None	0.38506844957715824	None
50	2568	-3.065980362869396e-07	None	0.4521191840312938	-3.065980362869396e-07
50	2592	-0.1	None	0.3038838295140346	-0.1
50	2566	-7.914106449737179e-10	None	0.40356359659489094	-7.914106449737179e-10
50	2577	-1.2052451825675588e-06	None	0.34687032353824765	-1.2052451825675588e-06
50	2424	None	None	0.34687032353824765	None
50	2422	None	None	0.3031708009199	None
50	2597	-2.8853906293616855e-07	None	0.4126614005995958	-2.8853906293616855e-07
50	2552	-9.887651938595252e-10	None	0.3911312984470692	-9.887651938595252e-10
50	2571	-4.498196165121898e-05	None	0.4065693346876622	-4.498196165121898e-05
50	2453	None	None	0.44259292254875915	None
50	2529	None	None	0.3450458746524311	None
50	2256	None	None	0.35796606555765864	None
50	2467	None	None	0.43682660367608384	None
50	2585	8.606970144631614e-11	None	0.47767498353983606	8.606970144631614e-11
50	627	None	None	0.42716807103786963	None
50	2581	None	None	0.28499552561971975	None
50	2340	None	None	0.4254916816161055	None
50	1650	None	None	0.4446463801045783	None
50	2331	None	None	0.27352984169900435	None
50	2413	None	None	0.35893846401968155	None
50	2544	None	None	0.3007788798120469	None
50	2482	None	None	0.2769172249402211	None
50	2518	None	None	0.4294235984944127	None
50	2334	None	None	0.43248586784386733	None
50	2531	None	None	0.35582074486797666	None
50	2483	None	None	0.4581007885373424	None
50	2016	None	None	0.4479768447097521	None
50	2476	None	None	0.3738261474204398	None
50	2053	None	None	0.4204148213465949	None
50	2528	None	None	0.4100535192251439	None
50	2587	-0.1	None	0.5312038182466934	-0.1
50	2474	None	None	0.685205043254917	None
50	2557	-0.1	None	0.47767498353983606	-0.1
50	2594	None	None	0.24332109002994975	None
50	2595	0.00014307259403367522	None	0.3340337003467252	0.00014307259403367522
50	2589	2.541484428816314e-05	None	0.47132778430688765	2.541484428816314e-05
50	2457	None	None	0.36851591692534513	None
50	2510	None	None	0.390397171946267	None
50	2582	None	None	0.27352984169900435	None
50	2578	-0.1	None	0.3727231837481677	-0.1
50	2353	None	None	0.4155214740423682	None
50	2546	None	None	0.22502271332034862	None
50	2580	-4.103631364700239e-09	None	0.49052427604323673	-4.103631364700239e-09
50	2376	None	None	0.2346092979329062	None
50	2550	None	None	0.5707201524612897	None
50	2434	None	None	0.39416026652691005	None
50	2569	-0.1	None	0.3031708009199	-0.1
50	2545	None	None	0.32516780456181127	None
50	2512	None	None	0.40094652314656754	None
50	2438	None	None	0.5797212700730345	None
50	2432	None	None	0.5493076502254094	None
50	2062	None	None	0.4069109036521894	None
50	2523	None	None	0.6829734764020132	None
50	2344	None	None	0.5110237615688423	None
50	2575	-7.509446645162165e-10	None	0.5852392408417908	-7.509446645162165e-10
50	2470	None	None	0.40196763413289427	None
50	2459	None	None	0.3324216647001397	None
50	2555	None	None	0.2167418150781283	None
50	1782	None	None	0.509667947365749	None
50	2234	None	None	0.574170408353026	None
50	2366	None	None	0.4308460277575349	None
50	2588	2.70212139028542e-06	None	0.4639596849499181	2.70212139028542e-06
50	2475	None	None	0.41334371079911036	None
50	2279	None	None	0.43737955623838587	None
50	2599	None	None	0.41720239650581303	None
50	2551	-0.1	None	0.44345175025133965	-0.1
50	2420	None	None	0.40805553382257853	None
50	2574	None	None	0.33531923602569247	None
50	2565	-8.152186412418457e-10	None	0.49052427604323673	-8.152186412418457e-10
50	2471	None	None	0.4399054745228357	None
50	2567	None	None	0.29026671822539674	None
50	2519	None	None	0.3545225335871081	None
50	2423	None	None	0.2537895625721712	None
50	2586	5.891113336847629e-08	None	0.3926162396563077	5.891113336847629e-08
50	2351	None	None	0.3993091493566354	None
50	2539	None	None	0.4608350058528621	None
50	1992	None	None	0.45391667421003634	None
50	2573	-2.128080874266752e-06	None	0.35951517804874367	-2.128080874266752e-06
50	2446	None	None	0.38651944498372715	None
50	2593	-0.1	None	0.38868288887210894	-0.1
50	2293	None	None	0.3735435140734855	None
50	2590	-5.334895565761808e-06	None	0.33664530040551555	-5.334895565761808e-06
50	2409	None	None	0.39024819658588694	None
50	2515	None	None	0.3617770986330569	None
50	2572	8.545441463033452e-09	None	0.4159323144135051	8.545441463033452e-09
50	2583	None	None	0.2302344969795182	None
50	2183	None	None	0.3877212865685558	None
74	3757	0.0004366842962153384	None	0.10621003195625849	0.0004366842962153384
74	3724	1.008628224393418e-05	None	0.5057250179785859	1.008628224393418e-05
74	3734	0.0006036293405673281	None	0.10042114485353468	0.0006036293405673281
74	3762	0.00047855554552669963	None	0.04696080692950584	0.00047855554552669963
74	3731	0.0003724241252396012	None	0.10214538903218931	0.0003724241252396012
74	3769	2.855549693782012e-06	None	0.17232199127164788	2.855549693782012e-06
74	3558	0.0004544849258281075	None	0.026731331619562926	0.0004544849258281075
74	3484	0.00044574026270196036	None	0.08312601692329812	0.00044574026270196036
74	3753	9.703596075132551e-05	None	0.17502084969054937	9.703596075132551e-05
74	3457	0.0007063130181969796	None	0.026731331619562926	0.0007063130181969796
74	3665	0.00011138512667810662	None	0.15913397329261922	0.00011138512667810662
74	3781	-3.24822982253352e-07	None	0.18271344079503415	-3.24822982253352e-07
74	3629	0.00024108888291011948	None	0.2220776954312758	0.00024108888291011948
74	3710	0.0004924986081634473	None	0.026731331619562926	0.0004924986081634473
74	3350	0.0002327888704793343	None	0.5061423393999365	0.0002327888704793343
74	3667	0.00022894441218841176	None	0.16077256460319161	0.00022894441218841176
74	3376	0.0005427895967973753	None	0.07840598957183471	0.0005427895967973753
74	3670	0.0025128913019637697	None	0.03515342734860331	0.0025128913019637697
74	3685	0.000953532637133988	None	0.06349013507949727	0.000953532637133988
74	2890	0.0011165889731106079	None	0.47698304604571795	0.0011165889731106079
74	2964	0.0017463728893364464	None	0.25296739114983746	0.0017463728893364464
74	3359	0.0006244807024155222	None	0.18999447895974764	0.0006244807024155222
74	3649	0.00041609104103819134	None	0.03515342734860331	0.00041609104103819134
74	3773	0.0004033872620657794	None	0.08743551168508909	0.0004033872620657794
74	3681	0.00013590377161147436	None	0.10775081839272187	0.00013590377161147436
74	3596	0.0003531766136300326	None	0.043058736197138556	0.0003531766136300326
74	3447	0.0009338736039416085	None	0.07263453523140659	0.0009338736039416085
74	2946	0.0004125066079873945	None	0.4330403461267169	0.0004125066079873945
74	3772	0.00025178636479630535	None	0.3210400275712611	0.00025178636479630535
74	3746	0.0001427091152577881	None	0.16152251930301192	0.0001427091152577881
74	3471	0.0005887955496158434	None	0.092315507524427	0.0005887955496158434
74	3693	0.0004948710520205076	None	0.026731331619562926	0.0004948710520205076
74	3645	0.0004428163848855539	None	0.13857190491148108	0.0004428163848855539
74	3751	0.0012387055592738762	None	0.10626792614798683	0.0012387055592738762
74	3689	0.000823434914965697	None	0.026731331619562926	0.000823434914965697
74	3564	0.0009922857843600362	None	0.09538237794293519	0.0009922857843600362
74	3754	0.0002807625476554569	None	0.07649754760146918	0.0002807625476554569
74	3570	0.0012128060795095004	None	0.20240287926223272	0.0012128060795095004
74	3790	0.0006411232487234093	None	0.10321930940988547	0.0006411232487234093
74	3612	6.756994487669619e-05	None	0.1733433805984543	6.756994487669619e-05
74	3642	0.0006878064278482204	None	0.026731331619562926	0.0006878064278482204
74	3708	0.0007361462843557292	None	0.08799586053614032	0.0007361462843557292
74	3728	0.0004173097558930949	None	0.10015600781675985	0.0004173097558930949
74	2993	0.0004120392047912273	None	0.19338375848433192	0.0004120392047912273
74	3763	0.0002930336692126425	None	0.12856082209501063	0.0002930336692126425
74	3653	0.0005210249981936817	None	0.14529435260991053	0.0005210249981936817
74	3588	0.0005785357448810805	None	0.03515342734860331	0.0005785357448810805
74	3758	0.0005445268500215057	None	0.11408817397607567	0.0005445268500215057
74	3594	0.0004276203369241588	None	0.07650007863252813	0.0004276203369241588
74	3687	0.0011546924382517252	None	0.09339077350524663	0.0011546924382517252
74	3648	0.0021440452229152447	None	0.07981093388275336	0.0021440452229152447
74	3622	0.00036237326112842534	None	0.15181075719575363	0.00036237326112842534
74	3623	0.0004794315440115181	None	0.0881834725419669	0.0004794315440115181
74	3733	0.0005487760925649278	None	0.252440186529158	0.0005487760925649278
74	3163	0.002056686823632979	None	0.4182031948148019	0.002056686823632979
74	3706	0.0006334279303610933	None	0.07668586979964256	0.0006334279303610933
74	2972	0.0005176958461211354	None	0.5127651338417902	0.0005176958461211354
74	3646	0.0005094887190000364	None	0.043058736197138556	0.0005094887190000364
74	3377	0.0005473798720938718	None	0.3446145516493295	0.0005473798720938718
74	3162	0.0006844408580676787	None	0.03515342734860331	0.0006844408580676787
74	3674	0.0004377680822705152	None	0.11615401878659917	0.0004377680822705152
74	3702	0.00018056593253402446	None	0.15256079039807938	0.00018056593253402446
74	3602	1.9573381934639558e-06	None	0.19338375848433192	1.9573381934639558e-06
74	3604	0.00027892129073674773	None	0.14002621673642873	0.00027892129073674773
74	3584	0.00043500371270837815	None	0.0844648789447897	0.00043500371270837815
74	3793	4.889847128979503e-05	None	0.20033069917641644	4.889847128979503e-05
74	3455	0.0005798377322705431	None	0.08536831113327144	0.0005798377322705431
74	3776	9.854491273106403e-06	None	0.07668586979964256	9.854491273106403e-06
74	3688	0.0008776993409287806	None	0.13338855106202582	0.0008776993409287806
74	3174	0.0016234098818138018	None	0.2503699642743836	0.0016234098818138018
74	3638	0.0010156883219363318	None	0.09399264542058224	0.0010156883219363318
74	3786	-3.1946400925187765e-07	None	0.06642322815696801	-3.1946400925187765e-07
74	3745	3.6394354564064163e-06	None	0.2220776954312758	3.6394354564064163e-06
74	3662	0.0004473626689880148	None	0.026731331619562926	0.0004473626689880148
74	3659	0.0003169211017622996	None	0.08907226194339377	0.0003169211017622996
74	3683	0.00040128674115897343	None	0.29453889219382356	0.00040128674115897343
74	3658	0.00074345302483076	None	0.09343565033798164	0.00074345302483076
74	3777	0.0025532966616717933	None	0.041675177137818216	0.0025532966616717933
74	3794	0.0006097709535993845	None	0.08406887542065876	0.0006097709535993845
74	3555	0.015081475836406679	None	0.2679690412317502	0.015081475836406679
74	3660	0.003377993166159272	None	0.28926517148117215	0.003377993166159272
74	3742	0.000249069874865418	None	0.2958548569787089	0.000249069874865418
74	3686	0.00047040854040434217	None	0.07981093388275336	0.00047040854040434217
74	3353	0.0003362807871328698	None	0.07745573690229976	0.0003362807871328698
74	3265	0.0004087227500924745	None	0.3243006509208259	0.0004087227500924745
74	3779	0.0004389455975272234	None	0.09729094690709336	0.0004389455975272234
74	3357	0.00044105741803744945	None	0.043058736197138556	0.00044105741803744945
74	3703	0.0012465056645836249	None	0.07668586979964256	0.0012465056645836249
74	3722	0.0004463241982058552	None	0.08254998731379068	0.0004463241982058552
74	3797	0.0007853486853395465	None	0.3219310727143084	0.0007853486853395465
74	3501	0.000571371380094884	None	0.06349013507949727	0.000571371380094884
74	3701	0.000803049819453129	None	0.06947854666041306	0.000803049819453129
74	2885	0.0011914973086895322	None	0.2793529622090011	0.0011914973086895322
74	3789	-1.1986577792031126e-07	None	0.20533166851719648	-1.1986577792031126e-07
74	3800	-6.4469401314939345e-09	None	0.07177832282480881	-6.4469401314939345e-09
74	3636	0.0004435905605058458	None	0.14238279869024656	0.0004435905605058458
74	3664	0.0018170952703792443	None	0.07981093388275336	0.0018170952703792443
74	3487	0.0003992278928881135	None	0.06335498330375092	0.0003992278928881135
74	3712	0.0002925000424821593	None	0.29712442270477024	0.0002925000424821593
74	3782	0.000351359410671219	None	0.10749101915204198	0.000351359410671219
60	2847	2.646709671765742e-08	None	0.16620060751541527	2.646709671765742e-08
60	3065	-5.279766657425255e-09	None	0.26904124648411526	-5.279766657425255e-09
60	2962	4.751481225467549e-07	None	0.06154735489924951	4.751481225467549e-07
60	3058	-0.00013921306190835026	None	0.23703621495094596	-0.00013921306190835026
60	3097	9.451581107407911e-05	None	0.16620060751541527	9.451581107407911e-05
60	2689	5.859731335726921e-06	None	0.31384222205085943	5.859731335726921e-06
60	2882	0.00018932647923616987	None	0.11357441405463534	0.00018932647923616987
60	2930	7.532335585554658e-05	None	0.42899736558868157	7.532335585554658e-05
60	2805	0.0005438889203758381	None	0.06276677754978754	0.0005438889203758381
60	2803	2.5791383187322306e-06	None	0.2696578476395294	2.5791383187322306e-06
60	2558	7.01983808200747e-05	None	0.3150130887425403	7.01983808200747e-05
60	2556	8.652853679717154e-05	None	0.16620060751541527	8.652853679717154e-05
60	3069	-2.41864326172845e-09	None	0.271056318330237	-2.41864326172845e-09
60	3080	2.9590817179787924e-07	None	0.3087911660539014	2.9590817179787924e-07
60	2887	0.0003171892528509302	None	0.3598672242056418	0.0003171892528509302
60	2922	0.0004212076362918236	None	0.11357441405463534	0.0004212076362918236
60	2898	3.0722659234196854e-07	None	0.2109078578592623	3.0722659234196854e-07
60	2890	0.0011165889731106079	None	0.3713283292889433	0.0011165889731106079
60	3022	5.113628863160139e-06	None	0.09130964029792343	5.113628863160139e-06
60	2996	6.68767691660452e-05	None	0.3271696849911493	6.68767691660452e-05
60	2964	0.0017463728893364464	None	0.025553498166375626	0.0017463728893364464
60	3064	0.0006549652481274108	None	0.31614542732982576	0.0006549652481274108
60	3007	0.0003001618387828052	None	0.2623769824393224	0.0003001618387828052
60	2942	0.0001684964415339941	None	0.617925932403296	0.0001684964415339941
60	2607	2.6172815224118435e-08	None	0.271056318330237	2.6172815224118435e-08
60	2825	2.8120456785763575e-06	None	0.4387348818036968	2.8120456785763575e-06
60	2814	5.502032081186607e-05	None	0.29962997152686915	5.502032081186607e-05
60	2946	0.0004125066079873945	None	0.30057040088168596	0.0004125066079873945
60	2608	0.00025286819990161924	None	0.16137173069538527	0.00025286819990161924
60	2932	1.8375518500600786e-06	None	0.3309316951017836	1.8375518500600786e-06
60	2983	0.00010529301890878343	None	0.387939649739045	0.00010529301890878343
60	2997	5.242388074335189e-06	None	0.32757646027694143	5.242388074335189e-06
60	2767	2.8828541204377676e-07	None	0.9031534919440833	2.8828541204377676e-07
60	2984	-6.585894617683205e-06	None	0.27347387977373283	-6.585894617683205e-06
60	2606	0.00013207339596930543	None	0.13189933712991292	0.00013207339596930543
60	3032	0.00033502676544178525	None	0.06154735489924951	0.00033502676544178525
60	3089	0.000922972134431428	None	0.27038227939438475	0.000922972134431428
60	3050	1.8493064956117542e-08	None	0.4066221220387637	1.8493064956117542e-08
60	3025	5.2683415037855344e-08	None	0.22967808816515523	5.2683415037855344e-08
60	2791	0.00013767010467182088	None	0.4066221220387637	0.00013767010467182088
60	2656	7.785021877232818e-07	None	0.06154735489924951	7.785021877232818e-07
60	2712	3.6656131765787446e-08	None	0.24635194379563954	3.6656131765787446e-08
60	2993	0.0004120392047912273	None	0.06276677754978754	0.0004120392047912273
60	2864	0.00033928944190971834	None	0.42736655355221415	0.00033928944190971834
60	3096	3.5795108062789383e-06	None	0.4169585611245966	3.5795108062789383e-06
60	2903	5.787661547298104e-05	None	0.25512152968972945	5.787661547298104e-05
60	2655	4.486693442136519e-05	None	0.3681717483922003	4.486693442136519e-05
60	3010	0.0003094935717909571	None	0.06276677754978754	0.0003094935717909571
60	2900	0.00031203655053741353	None	0.13189933712991292	0.00031203655053741353
60	3083	0.0006990819526182881	None	0.11357441405463534	0.0006990819526182881
60	2871	1.0425529420449528e-07	None	0.025553498166375626	1.0425529420449528e-07
60	2938	8.415977805797372e-08	None	0.24260992591362057	8.415977805797372e-08
60	2973	1.9149128568175165e-08	None	0.09130964029792343	1.9149128568175165e-08
60	3021	5.5419505210427305e-05	None	0.29477918421839633	5.5419505210427305e-05
60	2749	9.400977818416029e-07	None	0.24128923427530452	9.400977818416029e-07
60	3071	1.401645676741057e-09	None	0.3651146098192102	1.401645676741057e-09
60	3028	7.002415791533395e-05	None	0.399139033354632	7.002415791533395e-05
60	3005	6.592028721131715e-06	None	0.21953485010497914	6.592028721131715e-06
60	2931	2.8950407574170025e-06	None	0.13189933712991292	2.8950407574170025e-06
60	2972	0.0005176958461211354	None	0.2280618097429754	0.0005176958461211354
60	3043	1.510199531573284e-05	None	0.34416311270919386	1.510199531573284e-05
60	3079	0.0013102501521323085	None	0.16620060751541527	0.0013102501521323085
60	2756	2.7069331113786855e-08	None	0.379567972442305	2.7069331113786855e-08
60	2987	0.00015553300206830618	None	0.06154735489924951	0.00015553300206830618
60	2740	3.020220130682744e-08	None	0.2499527443024312	3.020220130682744e-08
60	3068	0.00026547463662479436	None	0.06154735489924951	0.00026547463662479436
60	3095	0.00019385504234912997	None	0.3495389707773426	0.00019385504234912997
60	2826	6.960658842162654e-05	None	0.26815837183265645	6.960658842162654e-05
60	2977	0.0033977176338445747	None	0.2846789251260259	0.0033977176338445747
60	3042	0.00017282519988673253	None	0.19201519049577312	0.00017282519988673253
60	2841	6.363954643655882e-08	None	0.3019082840138444	6.363954643655882e-08
60	3055	1.7632311316786803e-07	None	0.06154735489924951	1.7632311316786803e-07
60	3002	0.00011328962679493662	None	0.2560680366482599	0.00011328962679493662
60	3004	0.00013987820168765452	None	0.16137173069538527	0.00013987820168765452
60	2904	1.4901782493261555e-06	None	0.06276677754978754	1.4901782493261555e-06
60	2894	7.705311324679243e-05	None	0.28424668565470423	7.705311324679243e-05
60	3098	3.184809685436198e-05	None	0.2967763173055429	3.184809685436198e-05
60	2995	1.9611214119609202e-05	None	0.3385178093781235	1.9611214119609202e-05
60	3099	1.461975402596506e-06	None	0.06154735489924951	1.461975402596506e-06
60	3066	0.0001884074742860809	None	0.27579527424453565	0.0001884074742860809
60	2921	0.00033275832514597747	None	0.025553498166375626	0.00033275832514597747
60	3062	0.0014886944938442307	None	0.1385765119091882	0.0014886944938442307
60	3085	-1.2032865073979822e-07	None	0.16137173069538527	-1.2032865073979822e-07
60	3052	7.238799785872737e-05	None	0.06276677754978754	7.238799785872737e-05
60	2963	5.653681799276245e-07	None	0.09769317801916144	5.653681799276245e-07
60	2761	0.00019334648966777597	None	0.303342423321146	0.00019334648966777597
60	2630	0.00015463779168858367	None	0.2888568831501387	0.00015463779168858367
60	3044	3.303501480180695e-08	None	0.07955919781831465	3.303501480180695e-08
60	3020	6.511583161734543e-06	None	0.271056318330237	6.511583161734543e-06
60	2743	0.0003359555998834464	None	0.45588721053296133	0.0003359555998834464
60	2809	9.311795970529174e-05	None	0.3655899173464075	9.311795970529174e-05
60	2919	1.2970012792607967e-05	None	0.26979929493605087	1.2970012792607967e-05
60	2885	0.0011914973086895322	None	0.3182743615198078	0.0011914973086895322
60	2877	5.642529040257705e-05	None	0.3204178783313014	5.642529040257705e-05
60	2807	1.9978658393192783e-06	None	0.32238090869644	1.9978658393192783e-06
60	3075	-1.0228967994258549e-07	None	0.29249792121371093	-1.0228967994258549e-07
60	2849	0.000406177721690963	None	0.27547510518322355	0.000406177721690963
60	2848	0.0005550966549745692	None	0.3275421582465542	0.0005550966549745692
60	2883	6.487061344199495e-08	None	0.27161621731525964	6.487061344199495e-08
60	2974	0.000320674668535298	None	0.35829379404071426	0.000320674668535298
109	5404	0.000862473177394527	None	0.2837784588490083	0.000862473177394527
109	5548	0.0008622635453731294	None	0.03686519818857971	0.0008622635453731294
109	5521	-3.1595798874509415e-06	None	0.045551635673426544	-3.1595798874509415e-06
109	5264	0.0009194109583196208	None	0.04430402834000207	0.0009194109583196208
109	5435	0.0013943804478198179	None	0.04670918042952369	0.0013943804478198179
109	4942	0.0009063460455619598	None	0.02792645133130165	0.0009063460455619598
109	5515	6.390451975564058e-07	None	0.37448156813532457	6.390451975564058e-07
109	5448	0.0010657565947673295	None	0.0	0.0010657565947673295
109	5463	0.0009081056439268404	None	0.0	0.0009081056439268404
109	4875	0.0017814262975821857	None	0.03953488372093023	0.0017814262975821857
109	5447	0.0016710461718618195	None	0.12289559743068483	0.0016710461718618195
109	4659	0.0012337502148592515	None	0.12016450928786293	0.0012337502148592515
109	4833	0.0010355178514265455	None	0.07444714081389706	0.0010355178514265455
109	5470	0.0007696153327069633	None	0.0372093023255814	0.0007696153327069633
109	5545	0.00019421965172407112	None	0.13341037289967858	0.00019421965172407112
109	5228	0.0013355843309506498	None	0.0478425810046886	0.0013355843309506498
109	5539	0.00459143517468107	None	0.07493438926661651	0.00459143517468107
109	2964	0.0017463728893364464	None	0.28171902277009425	0.0017463728893364464
109	4971	0.0012461730275664807	None	0.07247743934642417	0.0012461730275664807
109	5316	0.003140662476630657	None	0.05511116553697333	0.003140662476630657
109	5299	0.0013729272142994034	None	0.04791129120330399	0.0013729272142994034
109	5176	0.0016101032951249367	None	0.08093686361271601	0.0016101032951249367
109	5266	0.0012140484522917471	None	0.0	0.0012140484522917471
109	5408	0.0008185131614326045	None	0.17011221145637226	0.0008185131614326045
109	5233	0.001094821164562673	None	0.04203848146725783	0.001094821164562673
109	5396	0.0007848133562343343	None	0.10298604208483182	0.0007848133562343343
109	5398	0.001509662981542078	None	0.0	0.001509662981542078
109	5529	0.0005320336902491464	None	0.02857142857142858	0.0005320336902491464
109	5501	0.0018606425710414186	None	0.0	0.0018606425710414186
109	5416	0.002896378210907576	None	0.10247271512622944	0.002896378210907576
109	5523	-1.2631618168365517e-07	None	0.07226731771272778	-1.2631618168365517e-07
109	4175	0.005054782749780006	None	0.2557395624173761	0.005054782749780006
109	4801	0.0011877292094168153	None	0.0744875024718147	0.0011877292094168153
109	5500	0.0006303343711671122	None	0.06435933739297543	0.0006303343711671122
109	5401	0.0003690758915479847	None	0.09929588699420032	0.0003690758915479847
109	5540	0.0007298098842384098	None	0.02792645133130165	0.0007298098842384098
109	4955	0.005213538895611877	None	0.036601686047157064	0.005213538895611877
109	5417	0.0033087921402500794	None	0.045491701465383075	0.0033087921402500794
109	5387	0.0006980272916990927	None	0.052894794371310186	0.0006980272916990927
109	5225	0.003172346815309391	None	0.08869472058596084	0.003172346815309391
109	5535	0.0008025396682936445	None	0.09351541395392168	0.0008025396682936445
109	5053	0.001348477668993121	None	0.038371498471002706	0.001348477668993121
109	5454	0.005884411038905899	None	0.07328524282354143	0.005884411038905899
109	5466	0.0014257528036698529	None	0.02792645133130165	0.0014257528036698529
109	5550	0.00046319974613512853	None	0.0	0.00046319974613512853
109	5502	None	None	0.13525004663881526	None
109	5507	0.0007924540659721051	None	0.030706752704945113	0.0007924540659721051
109	5531	None	None	0.0699949816956058	None
109	5465	0.00018499725402141166	None	0.12822401641586142	0.00018499725402141166
109	5329	0.000847501049316698	None	0.038371498471002706	0.000847501049316698
109	5354	0.0005967833783036014	None	0.06207362280264704	0.0005967833783036014
109	5534	0.0007872684108600188	None	0.10674484651731578	0.0007872684108600188
109	5519	0.0007713990947057135	None	0.038371498471002706	0.0007713990947057135
109	5379	0.0010531973685481597	None	0.0	0.0010531973685481597
109	5267	0.0006736121517608616	None	0.08832668873475956	0.0006736121517608616
109	3982	0.0025362871939904	None	0.08173931124543275	0.0025362871939904
109	5278	0.0009234030211131322	None	0.07493438926661651	0.0009234030211131322
109	3962	0.031795233394163486	None	0.22615314926230093	0.031795233394163486
109	5393	0.0009951050299230912	None	0.0	0.0009951050299230912
109	5483	0.001169195490481802	None	0.10199089590567664	0.001169195490481802
109	5058	0.0017765435245727197	None	0.0744875024718147	0.0017765435245727197
109	5214	0.0004665389721648763	None	0.03344347873371943	0.0004665389721648763
109	4210	0.004040619155314613	None	0.13951453341729025	0.004040619155314613
109	5518	0.0004695321325006104	None	0.12319676486865254	0.0004695321325006104
109	5514	0.0028986383630182637	None	0.04430402834000207	0.0028986383630182637
109	5177	0.001563967097166527	None	0.036601686047157064	0.001563967097166527
109	4171	0.002896284318484921	None	0.02857142857142858	0.002896284318484921
109	5410	-2.150678835113889e-10	None	0.2385255126797469	-2.150678835113889e-10
109	5198	0.001007590097697452	None	0.0	0.001007590097697452
109	5068	0.001025294555278725	None	0.08093686361271601	0.001025294555278725
109	4893	0.002116919482706769	None	0.0	0.002116919482706769
109	4549	0.0018743515668367932	None	0.0699949816956058	0.0018743515668367932
109	5168	0.0006247415816017473	None	0.0478425810046886	0.0006247415816017473
109	5541	None	None	0.12247030783585862	None
109	5185	0.003415056057653222	None	0.07568888683135702	0.003415056057653222
109	5460	0.0013364865382739998	None	0.036601686047157064	0.0013364865382739998
109	5005	0.0013506198880700612	None	0.030706752704945113	0.0013506198880700612
109	5458	0.00037544677654908825	None	0.09139369380764742	0.00037544677654908825
109	5265	0.0007329448818165056	None	0.03686519818857971	0.0007329448818165056
109	5468	0.00016341840833645235	None	0.10278753004219779	0.00016341840833645235
109	5187	0.0027911102370460033	None	0.052894794371310186	0.0027911102370460033
109	5103	0.0009771485592993021	None	0.1283711480699036	0.0009771485592993021
109	5486	0.0011432601446611159	None	0.0	0.0011432601446611159
109	5543	-6.094889059270918e-08	None	0.11957063339238864	-6.094889059270918e-08
109	5317	0.0014830800105854595	None	0.0372093023255814	0.0014830800105854595
109	3660	0.003377993166159272	None	0.45992557887468655	0.003377993166159272
109	5494	0.0007422457716208905	None	0.02792645133130165	0.0007422457716208905
109	4314	0.0014975419735387368	None	0.3575618574452286	0.0014975419735387368
109	5432	-4.603340027438858e-06	None	0.14077809688969012	-4.603340027438858e-06
109	5049	0.0009502426018339589	None	0.030706752704945113	0.0009502426018339589
109	5538	0.00097007245759035	None	0.04203848146725783	0.00097007245759035
109	4057	0.0010800336525858796	None	0.05336676768139407	0.0010800336525858796
109	4880	0.001181121903162863	None	0.18658574939002556	0.001181121903162863
109	5492	0.0006489477895890815	None	0.10164784172776575	0.0006489477895890815
109	5347	0.0006573226459537566	None	0.07772168682571655	0.0006573226459537566
109	5141	0.0006399828400052639	None	0.08328604507548974	0.0006399828400052639
109	5532	0.0007925225858796242	None	0.3873759490992478	0.0007925225858796242
109	4088	0.001778319619137214	None	0.24291544974280893	0.001778319619137214
109	5356	0.0005784940159708482	None	0.07654834479966391	0.0005784940159708482
109	5473	7.933850650892269e-05	None	0.10803425920769531	7.933850650892269e-05
110	5521	-3.1595798874509415e-06	None	0.052405684106853	-3.1595798874509415e-06
110	5596	-5.592784788375632e-07	None	0.17045072074784673	-5.592784788375632e-07
110	5435	0.0013943804478198179	None	0.039761580133072565	0.0013943804478198179
110	4942	0.0009063460455619598	None	0.020949707145255132	0.0009063460455619598
110	5463	0.0009081056439268404	None	0.0	0.0009081056439268404
110	4875	0.0017814262975821857	None	0.032558139534883714	0.0017814262975821857
110	5447	0.0016710461718618195	None	0.11782789823344261	0.0016710461718618195
110	4659	0.0012337502148592515	None	0.1047464804150463	0.0012337502148592515
110	4833	0.0010355178514265455	None	0.09990180347046887	0.0010355178514265455
110	5558	2.7487768372566328e-05	None	0.1956998801425453	2.7487768372566328e-05
110	5586	0.0003937479215074276	None	0.09271181222051497	0.0003937479215074276
110	5470	0.0007696153327069633	None	0.04651162790697676	0.0007696153327069633
110	5545	0.00019421965172407112	None	0.13923191908806046	0.00019421965172407112
110	5228	0.0013355843309506498	None	0.0468846942962052	0.0013355843309506498
110	5539	0.00459143517468107	None	0.06882020123735706	0.00459143517468107
110	2964	0.0017463728893364464	None	0.1956998801425453	0.0017463728893364464
110	4971	0.0012461730275664807	None	0.07042838512228607	0.0012461730275664807
110	5316	0.003140662476630657	None	0.054905815844596084	0.003140662476630657
110	5299	0.0013729272142994034	None	0.04873321215221599	0.0013729272142994034
110	5176	0.0016101032951249367	None	0.07080061553945505	0.0016101032951249367
110	5266	0.0012140484522917471	None	0.0	0.0012140484522917471
110	5233	0.001094821164562673	None	0.05208459166609799	0.001094821164562673
110	5396	0.0007848133562343343	None	0.09950564727119764	0.0007848133562343343
110	5529	0.0005320336902491464	None	0.025714285714285724	0.0005320336902491464
110	5501	0.0018606425710414186	None	0.0	0.0018606425710414186
110	5416	0.002896378210907576	None	0.11385278024263665	0.002896378210907576
110	4175	0.005054782749780006	None	0.20600359840905327	0.005054782749780006
110	4801	0.0011877292094168153	None	0.07414457590003862	0.0011877292094168153
110	5500	0.0006303343711671122	None	0.06923826565986949	0.0006303343711671122
110	5578	1.7943745399065708e-09	None	0.18580198933215503	1.7943745399065708e-09
110	5540	0.0007298098842384098	None	0.020949707145255132	0.0007298098842384098
110	4955	0.005213538895611877	None	0.039390247926003485	0.005213538895611877
110	5417	0.0033087921402500794	None	0.05109746923794858	0.0033087921402500794
110	5552	0.0015073079733062774	None	0.06246736550742317	0.0015073079733062774
110	5387	0.0006980272916990927	None	0.05644326389084782	0.0006980272916990927
110	5225	0.003172346815309391	None	0.0930143702504603	0.003172346815309391
110	5557	0.0009545585740602762	None	0.0255813953488372	0.0009545585740602762
110	5535	0.0008025396682936445	None	0.0941181224126536	0.0008025396682936445
110	5053	0.001348477668993121	None	0.04209635439103459	0.001348477668993121
110	5454	0.005884411038905899	None	0.07367403317499739	0.005884411038905899
110	5577	0.0012184787687559288	None	0.0	0.0012184787687559288
110	5507	0.0007924540659721051	None	0.03236450401116679	0.0007924540659721051
110	5531	None	None	0.07164022328790279	None
110	5465	0.00018499725402141166	None	0.12710926174714893	0.00018499725402141166
110	5329	0.000847501049316698	None	0.04209635439103459	0.000847501049316698
110	5560	-7.13714367506258e-06	None	0.22123087152282225	-7.13714367506258e-06
110	5354	0.0005967833783036014	None	0.06977813150611407	0.0005967833783036014
110	5597	0.0017152440749521318	None	0.18754245867635108	0.0017152440749521318
110	5562	0.0010818230844203715	None	0.03686519818857971	0.0010818230844203715
110	5534	0.0007872684108600188	None	0.11618848908584693	0.0007872684108600188
110	5519	0.0007713990947057135	None	0.04209635439103459	0.0007713990947057135
110	5379	0.0010531973685481597	None	0.0	0.0010531973685481597
110	5592	-1.3875610083631938e-07	None	0.36098311519706217	-1.3875610083631938e-07
110	5564	0.00015728098534219205	None	0.08662675955310903	0.00015728098534219205
110	5267	0.0006736121517608616	None	0.0890704549475598	0.0006736121517608616
110	5278	0.0009234030211131322	None	0.06882020123735706	0.0009234030211131322
110	5593	-2.636934473581248e-07	None	0.1096357697036342	-2.636934473581248e-07
110	3962	0.031795233394163486	None	0.23589222007054675	0.031795233394163486
110	5393	0.0009951050299230912	None	0.0	0.0009951050299230912
110	5058	0.0017765435245727197	None	0.07414457590003862	0.0017765435245727197
110	5214	0.0004665389721648763	None	0.0255813953488372	0.0004665389721648763
110	4210	0.004040619155314613	None	0.13392060585123305	0.004040619155314613
110	5514	0.0028986383630182637	None	0.05017236762347228	0.0028986383630182637
110	5177	0.001563967097166527	None	0.039390247926003485	0.001563967097166527
110	5554	0.001350348479390232	None	0.07721248792116453	0.001350348479390232
110	4171	0.002896284318484921	None	0.02857142857142858	0.002896284318484921
110	5581	0.00023380365375191085	None	0.025714285714285724	0.00023380365375191085
110	5198	0.001007590097697452	None	0.0	0.001007590097697452
110	5068	0.001025294555278725	None	0.07080061553945505	0.001025294555278725
110	5595	-2.1293922479552174e-07	None	0.1529463750936367	-2.1293922479552174e-07
110	5580	-0.0009989072804042682	None	0.09304503389496654	-0.0009989072804042682
110	4893	0.002116919482706769	None	0.0	0.002116919482706769
110	4549	0.0018743515668367932	None	0.07164022328790279	0.0018743515668367932
110	5570	0.00027424561649330194	None	0.09293406746334787	0.00027424561649330194
110	5185	0.003415056057653222	None	0.08102721294147813	0.003415056057653222
110	5460	0.0013364865382739998	None	0.039390247926003485	0.0013364865382739998
110	5005	0.0013506198880700612	None	0.03236450401116679	0.0013506198880700612
110	5458	0.00037544677654908825	None	0.09720039557354845	0.00037544677654908825
110	5594	0.0010126219674431024	None	0.032558139534883714	0.0010126219674431024
110	5553	-4.732229158954571e-06	None	0.20961370159028575	-4.732229158954571e-06
110	5265	0.0007329448818165056	None	0.03686519818857971	0.0007329448818165056
110	5187	0.0027911102370460033	None	0.05644326389084782	0.0027911102370460033
110	5103	0.0009771485592993021	None	0.13338239524619394	0.0009771485592993021
110	5486	0.0011432601446611159	None	0.0	0.0011432601446611159
110	5317	0.0014830800105854595	None	0.04651162790697676	0.0014830800105854595
110	3660	0.003377993166159272	None	0.5144078823786024	0.003377993166159272
110	4314	0.0014975419735387368	None	0.3394289950124841	0.0014975419735387368
110	5049	0.0009502426018339589	None	0.03236450401116679	0.0009502426018339589
110	5538	0.00097007245759035	None	0.05208459166609799	0.00097007245759035
110	4057	0.0010800336525858796	None	0.05817288929903332	0.0010800336525858796
110	4880	0.001181121903162863	None	0.1822781794965868	0.001181121903162863
110	5587	0.0008319418634189563	None	0.06882020123735706	0.0008319418634189563
110	5492	0.0006489477895890815	None	0.10072128741491784	0.0006489477895890815
110	5347	0.0006573226459537566	None	0.08009097600237164	0.0006573226459537566
110	5141	0.0006399828400052639	None	0.07814159130792298	0.0006399828400052639
110	5532	0.0007925225858796242	None	0.3871341881829623	0.0007925225858796242
110	4088	0.001778319619137214	None	0.17045072074784673	0.001778319619137214
110	5356	0.0005784940159708482	None	0.07213103907407022	0.0005784940159708482
110	5473	7.933850650892269e-05	None	0.10278312125407207	7.933850650892269e-05
110	5589	0.0005667678153865115	None	0.1185533774189101	0.0005667678153865115
76	3877	5.1236435437787365e-05	None	0.07184210688918055	5.1236435437787365e-05
76	3876	0.0005633657403308585	None	0.0	0.0005633657403308585
76	3757	0.0004366842962153384	None	0.1032990092025569	0.0004366842962153384
76	3734	0.0006036293405673281	None	0.10148292996828992	0.0006036293405673281
76	3885	0.0006651633971818619	None	0.14458286173996485	0.0006651633971818619
76	3762	0.00047855554552669963	None	0.056307474602332895	0.00047855554552669963
76	3558	0.0004544849258281075	None	0.0	0.0004544849258281075
76	3806	0.0005049093732862781	None	0.1305437281389948	0.0005049093732862781
76	3484	0.00044574026270196036	None	0.09815537734186441	0.00044574026270196036
76	3457	0.0007063130181969796	None	0.0	0.0007063130181969796
76	3376	0.0005427895967973753	None	0.06879714350044933	0.0005427895967973753
76	3670	0.0025128913019637697	None	0.04814811485331775	0.0025128913019637697
76	3888	0.0007205514109347679	None	0.0	0.0007205514109347679
76	3889	2.3018430412681254e-05	None	0.059511457892868456	2.3018430412681254e-05
76	3802	0.0005035777588062979	None	0.07402871663013184	0.0005035777588062979
76	2890	0.0011165889731106079	None	0.44991800648777797	0.0011165889731106079
76	2964	0.0017463728893364464	None	0.32357971641516253	0.0017463728893364464
76	3852	-4.359557957470572e-09	None	0.13378273239289817	-4.359557957470572e-09
76	3359	0.0006244807024155222	None	0.1823094171197153	0.0006244807024155222
76	3858	0.0005196192878234312	None	0.055326047624777705	0.0005196192878234312
76	3886	0.0014498151840522423	None	0.07933131029357135	0.0014498151840522423
76	3773	0.0004033872620657794	None	0.10395199956658774	0.0004033872620657794
76	3681	0.00013590377161147436	None	0.0948634984900251	0.00013590377161147436
76	3447	0.0009338736039416085	None	0.07597539762476195	0.0009338736039416085
76	3822	0.0008047398781455781	None	0.1105046755562531	0.0008047398781455781
76	3746	0.0001427091152577881	None	0.1452282159671598	0.0001427091152577881
76	3471	0.0005887955496158434	None	0.08832999760984095	0.0005887955496158434
76	3862	0.00039848981204643815	None	0.04814811485331775	0.00039848981204643815
76	3693	0.0004948710520205076	None	0.0	0.0004948710520205076
76	3645	0.0004428163848855539	None	0.13734923519992578	0.0004428163848855539
76	3868	-1.3273364560455218e-06	None	0.3149668390893245	-1.3273364560455218e-06
76	3751	0.0012387055592738762	None	0.10127567500059746	0.0012387055592738762
76	3689	0.000823434914965697	None	0.0	0.000823434914965697
76	3564	0.0009922857843600362	None	0.08924887352200589	0.0009922857843600362
76	3844	8.762895787823627e-06	None	0.07985951978955169	8.762895787823627e-06
76	3570	0.0012128060795095004	None	0.29313362216780897	0.0012128060795095004
76	3790	0.0006411232487234093	None	0.09511727915207349	0.0006411232487234093
76	3838	0.0006484911287165148	None	0.07627710115679766	0.0006484911287165148
76	3642	0.0006878064278482204	None	0.0	0.0006878064278482204
76	3708	0.0007361462843557292	None	0.08683793832635187	0.0007361462843557292
76	2993	0.0004120392047912273	None	0.27068804429385673	0.0004120392047912273
76	3851	0.0018844553114978168	None	0.08401976259379317	0.0018844553114978168
76	3653	0.0005210249981936817	None	0.13714966972861622	0.0005210249981936817
76	3588	0.0005785357448810805	None	0.04814811485331775	0.0005785357448810805
76	3758	0.0005445268500215057	None	0.1253529676116109	0.0005445268500215057
76	3871	3.604279136242967e-05	None	0.2740625906191664	3.604279136242967e-05
76	3594	0.0004276203369241588	None	0.06713904325164478	0.0004276203369241588
76	3687	0.0011546924382517252	None	0.09747144536255645	0.0011546924382517252
76	3648	0.0021440452229152447	None	0.07548347054332011	0.0021440452229152447
76	3896	0.0007058559972982616	None	0.22143136463757807	0.0007058559972982616
76	3807	-7.890511323352668e-07	None	0.4105705054996413	-7.890511323352668e-07
76	3733	0.0005487760925649278	None	0.26972253514245137	0.0005487760925649278
76	3163	0.002056686823632979	None	0.3934647245403265	0.002056686823632979
76	3706	0.0006334279303610933	None	0.07627710115679766	0.0006334279303610933
76	3873	-5.482736509687434e-07	None	0.1387758147864257	-5.482736509687434e-07
76	3861	0.0006066453340235256	None	0.0	0.0006066453340235256
76	3646	0.0005094887190000364	None	0.07817159537661524	0.0005094887190000364
76	3377	0.0005473798720938718	None	0.3310945863183131	0.0005473798720938718
76	3162	0.0006844408580676787	None	0.04814811485331775	0.0006844408580676787
76	3674	0.0004377680822705152	None	0.10880354194420998	0.0004377680822705152
76	3702	0.00018056593253402446	None	0.14760126353248898	0.00018056593253402446
76	3602	1.9573381934639558e-06	None	0.27068804429385673	1.9573381934639558e-06
76	3604	0.00027892129073674773	None	0.10989070911468472	0.00027892129073674773
76	3825	0.0013008080213076784	None	0.09864076144103476	0.0013008080213076784
76	3810	0.0004114722521031188	None	0.10889389619491072	0.0004114722521031188
76	3455	0.0005798377322705431	None	0.09834260905257901	0.0005798377322705431
76	3832	0.001646183054330685	None	0.15340229042242517	0.001646183054330685
76	3841	0.000525609624361404	None	0.0705173293814667	0.000525609624361404
76	3688	0.0008776993409287806	None	0.12724105990372103	0.0008776993409287806
76	3880	0.0004768500482840347	None	0.08503667215331885	0.0004768500482840347
76	3174	0.0016234098818138018	None	0.2748637035668403	0.0016234098818138018
76	3811	0.0004071434164823756	None	0.1233233280172262	0.0004071434164823756
76	3897	0.0003971813323314513	None	0.10560505933016961	0.0003971813323314513
76	3813	4.342977381848019e-05	None	0.39859200619840884	4.342977381848019e-05
76	3683	0.00040128674115897343	None	0.27946290037386545	0.00040128674115897343
76	3891	0.00037931833251380785	None	0.02857142857142858	0.00037931833251380785
76	3658	0.00074345302483076	None	0.08594287190239716	0.00074345302483076
76	3834	0.0004704623347812312	None	0.07868480732132199	0.0004704623347812312
76	3887	-1.8573747898901735e-06	None	0.3447264631671124	-1.8573747898901735e-06
76	3777	0.0025532966616717933	None	0.02857142857142858	0.0025532966616717933
76	3794	0.0006097709535993845	None	0.07402871663013184	0.0006097709535993845
76	3555	0.015081475836406679	None	0.2644626181355004	0.015081475836406679
76	3821	0.0005844030831573853	None	0.1484083408688522	0.0005844030831573853
76	3660	0.003377993166159272	None	0.30027072884385386	0.003377993166159272
76	3742	0.000249069874865418	None	0.34110356122781316	0.000249069874865418
76	3824	0.00019637616779586756	None	0.12022224989160071	0.00019637616779586756
76	3686	0.00047040854040434217	None	0.07548347054332011	0.00047040854040434217
76	3779	0.0004389455975272234	None	0.10609770595148045	0.0004389455975272234
76	3803	0.0015522362023170184	None	0.10989070911468472	0.0015522362023170184
76	3357	0.00044105741803744945	None	0.07817159537661524	0.00044105741803744945
76	3722	0.0004463241982058552	None	0.07771847533696905	0.0004463241982058552
76	3797	0.0007853486853395465	None	0.32813784347544567	0.0007853486853395465
76	3864	1.1693697988921791e-07	None	0.15697292231398538	1.1693697988921791e-07
76	2885	0.0011914973086895322	None	0.27836803329795423	0.0011914973086895322
76	3853	0.0014910755041850992	None	0.10998298408349379	0.0014910755041850992
76	3636	0.0004435905605058458	None	0.12851991868928367	0.0004435905605058458
76	3664	0.0018170952703792443	None	0.07548347054332011	0.0018170952703792443
76	3487	0.0003992278928881135	None	0.07327354544974146	0.0003992278928881135
76	3900	0.0003625466140189589	None	0.10679706331011496	0.0003625466140189589
76	3857	0.0009590638017098098	None	0.06496120881295411	0.0009590638017098098
30	1429	0.3822516038199199	0.3822516038199199	0.4865938557161469	0.3822516038199199
30	1528	0.32250498420696017	0.32250498420696017	0.35981163637090885	0.32250498420696017
30	1599	0.3673723013004999	0.3673723013004999	0.39552390091370154	0.3673723013004999
30	1517	0.4185480857716911	0.4185480857716911	0.4368379476325651	0.4185480857716911
30	1461	0.3304004291196672	0.3304004291196672	0.3342041341117602	0.3304004291196672
30	1531	0.41240493025306935	0.41240493025306935	0.4372292114448202	0.41240493025306935
30	1600	0.4154330375187138	0.4154330375187138	0.41812784641907674	0.4154330375187138
30	1407	0.41503028635597633	0.41503028635597633	0.484680871801544	0.41503028635597633
30	1326	0.3399649006570716	0.3399649006570716	0.3829479719742805	0.3399649006570716
30	1562	0.30109760690497206	0.30109760690497206	0.3570704703370529	0.30109760690497206
30	1559	0.20208960784928612	0.20208960784928612	0.3214006810882471	0.20208960784928612
30	1078	0.41085567092720093	0.41085567092720093	0.45065793666877524	0.41085567092720093
30	1396	0.38204599359006847	0.38204599359006847	0.3880808304867292	0.38204599359006847
30	1497	0.4149436895334335	0.4149436895334335	0.4182885569532144	0.4149436895334335
30	832	0.44101238417983535	0.44101238417983535	0.4417237552385219	0.44101238417983535
30	1148	0.45311318549946905	0.45311318549946905	0.5069171439442016	0.45311318549946905
30	1537	0.41085567092720093	0.41085567092720093	0.45065793666877524	0.41085567092720093
30	1111	0.3358139399629739	0.3358139399629739	0.35458770516580806	0.3358139399629739
30	1575	0.2863510328286343	0.2863510328286343	0.32228371842746084	0.2863510328286343
30	1162	0.49633355451825184	0.49633355451825184	0.5200964639569855	0.49633355451825184
30	1292	0.3732087617639286	0.3732087617639286	0.4166164819463244	0.3732087617639286
30	1435	0.41367468810571023	0.41367468810571023	0.45286294775395747	0.41367468810571023
30	1378	0.49670645357953347	0.49670645357953347	0.5110970376978029	0.49670645357953347
30	1432	0.33996710510010497	0.33996710510010497	0.3688493491293234	0.33996710510010497
30	627	0.40971664218635084	0.40971664218635084	0.40971664218635084	0.40971664218635084
30	1581	0.26855098476652633	0.26855098476652633	0.29795360371531593	0.26855098476652633
30	1131	0.3886289721153907	0.3886289721153907	0.38899295979606313	0.3886289721153907
30	1525	0.4707483710109651	0.4707483710109651	0.48701821471971163	0.4707483710109651
30	1123	0.5178669600251957	0.5178669600251957	0.5322231788855122	0.5178669600251957
30	1556	0.38057725564335415	0.38057725564335415	0.4245644052965701	0.38057725564335415
30	1145	0.4891906522239119	0.4891906522239119	0.618877207748832	0.4891906522239119
30	1540	0.389346471458902	0.389346471458902	0.4230935934641199	0.389346471458902
30	1509	0.3321607271152778	0.3321607271152778	0.43467985404666576	0.3321607271152778
30	1345	0.3953931788488821	0.3953931788488821	0.4318289078854355	0.3953931788488821
30	1578	0.3571406762129866	0.3571406762129866	0.41141440362705406	0.3571406762129866
30	1346	0.39353308628362393	0.39353308628362393	0.4472752268441339	0.39353308628362393
30	1210	0.3484557273473552	0.3484557273473552	0.39784301765263047	0.3484557273473552
30	1449	0.38541645895695575	0.38541645895695575	0.466867527760384	0.38541645895695575
30	1470	0.34364366208294617	0.34364366208294617	0.42762654475671624	0.34364366208294617
30	1588	0.3545831953108888	0.3545831953108888	0.40963286834806184	0.3545831953108888
30	1190	0.4886894448344622	0.4886894448344622	0.5122101086211976	0.4886894448344622
30	1563	0.28398750261907457	0.28398750261907457	0.3064453266016518	0.28398750261907457
30	1367	0.38003754163223713	0.38003754163223713	0.41017509200917895	0.38003754163223713
30	1536	0.33422484734454544	0.33422484734454544	0.37511137332996264	0.33422484734454544
30	1451	0.49670645357953347	0.49670645357953347	0.5110970376978029	0.49670645357953347
30	1486	0.6212208572837733	0.6212208572837733	0.7048485291175248	0.6212208572837733
30	1529	0.3629368835705815	0.3629368835705815	0.3971869629006487	0.3629368835705815
30	1523	0.389346471458902	0.389346471458902	0.4230935934641199	0.389346471458902
30	1476	0.4330167284893773	0.4330167284893773	0.4427879514302281	0.4330167284893773
30	1538	0.44081263103960017	0.44081263103960017	0.47211436632492426	0.44081263103960017
30	1518	0.29315665251916806	0.29315665251916806	0.3161337175932807	0.29315665251916806
30	1025	0.3651419187475353	0.3651419187475353	0.39023618081938294	0.3651419187475353
30	1539	0.4138826564559954	0.4138826564559954	0.44693429350878633	0.4138826564559954
30	1504	0.3665940218057928	0.3665940218057928	0.38608380353427385	0.3665940218057928
30	1469	0.28533352782368004	0.28533352782368004	0.40965724675100257	0.28533352782368004
30	1568	0.32928484674880243	0.32928484674880243	0.33649646105899583	0.32928484674880243
30	1458	0.36807566676481246	0.36807566676481246	0.40945225257213946	0.36807566676481246
30	1372	0.39269802162193734	0.39269802162193734	0.46644689124129374	0.39269802162193734
30	1522	0.32376340406523535	0.32376340406523535	0.35349520538764084	0.32376340406523535
30	1567	0.3440533199703729	0.3440533199703729	0.3544242550792863	0.3440533199703729
30	1582	0.3355530434550668	0.3355530434550668	0.40032669351463923	0.3355530434550668
30	1331	0.32912829170419494	0.32912829170419494	0.3865028529467681	0.32912829170419494
30	1572	0.36181885077385834	0.36181885077385834	0.41112453709900765	0.36181885077385834
30	1460	0.35863519256161497	0.35863519256161497	0.41766730219551845	0.35863519256161497
30	1507	0.40190911508589855	0.40190911508589855	0.40807301361907405	0.40190911508589855
30	1503	0.2681633029548842	0.2681633029548842	0.31025376094096624	0.2681633029548842
30	1585	0.2966747169133453	0.2966747169133453	0.35037515971857486	0.2966747169133453
30	1255	0.41788702708623643	0.41788702708623643	0.42637896491402616	0.41788702708623643
30	1554	0.2700894516540103	0.2700894516540103	0.31080304020446664	0.2700894516540103
30	1430	0.4146325598777939	0.4146325598777939	0.44209692613266344	0.4146325598777939
30	1547	0.2911821072544255	0.2911821072544255	0.3103178262345027	0.2911821072544255
30	1558	0.26386242159282525	0.26386242159282525	0.3011406950885799	0.26386242159282525
30	1036	0.5657400453957739	0.5657400453957739	0.5887654771909269	0.5657400453957739
30	1514	0.37495178105654914	0.37495178105654914	0.4012208774208511	0.37495178105654914
30	1332	0.38779083675800724	0.38779083675800724	0.4154449679086557	0.38779083675800724
30	1413	0.29919360180880483	0.29919360180880483	0.3067243152286703	0.29919360180880483
30	1443	0.3634772892927165	0.3634772892927165	0.42475286305122895	0.3634772892927165
30	1365	0.4187437912111858	0.4187437912111858	0.43845031396384926	0.4187437912111858
30	1438	0.4788139360879213	0.4788139360879213	0.7238525909845089	0.4788139360879213
30	1107	0.34165674756952136	0.34165674756952136	0.3564096682618276	0.34165674756952136
30	1586	0.32912829170419494	0.32912829170419494	0.3865028529467681	0.32912829170419494
30	1446	0.3841930766253311	0.3841930766253311	0.4193454445212884	0.3841930766253311
30	1530	0.3183988163502082	0.3183988163502082	0.40053201836348923	0.3183988163502082
30	1395	0.34299767088746924	0.34299767088746924	0.35435716566710285	0.34299767088746924
30	1596	0.4200005376570535	0.4200005376570535	0.534637430819974	0.4200005376570535
30	1541	0.3510906142143869	0.3510906142143869	0.36698973065786006	0.3510906142143869
30	1561	0.27168752831498394	0.27168752831498394	0.3509468969587255	0.27168752831498394
30	1475	0.36568385867163433	0.36568385867163433	0.38387353608496855	0.36568385867163433
30	1565	0.35543484618806626	0.35543484618806626	0.35543484618806626	0.35543484618806626
30	1340	0.32912829170419494	0.32912829170419494	0.3865028529467681	0.32912829170419494
30	1598	0.4045131436717634	0.4045131436717634	0.47938126569750195	0.4045131436717634
30	1427	0.2906776006271081	0.2906776006271081	0.29906788408776774	0.2906776006271081
30	1592	0.3972886016739564	0.3972886016739564	0.410229349250652	0.3972886016739564
30	1428	0.44107996673406724	0.44107996673406724	0.452571718085541	0.44107996673406724
30	1584	0.2929232609501606	0.2929232609501606	0.3137494935375069	0.2929232609501606
30	1436	0.2888142864294597	0.2888142864294597	0.3963701497775275	0.2888142864294597
30	915	0.4891906522239119	0.4891906522239119	0.618877207748832	0.4891906522239119
30	1411	0.3274820511133205	0.3274820511133205	0.35228954373226584	0.3274820511133205
30	1557	0.3938153421724476	0.3938153421724476	0.43786413781100764	0.3938153421724476
30	1494	0.3762631869035287	0.3762631869035287	0.3946992754625128	0.3762631869035287
139	7013	0.0011024836867362176	None	0.0906297389002306	0.0011024836867362176
139	6284	0.0017508518165413127	None	0.020000000000000007	0.0017508518165413127
139	6724	0.002237272995138084	None	0.1333783145274363	0.002237272995138084
139	6899	0.0017792030198299717	None	0.044032737562902026	0.0017792030198299717
139	6439	0.0016469894107808646	None	0.011633245366015035	0.0016469894107808646
139	6939	0.0020383330331023206	None	0.03489973609804511	0.0020383330331023206
139	6571	0.0011044667690862059	None	0.03948438384317127	0.0011044667690862059
139	6678	0.002293251100654876	None	0.09490876911064974	0.002293251100654876
139	6987	-4.353335724002307e-06	None	0.03489973609804511	-4.353335724002307e-06
139	6158	0.0014689754565588038	None	0.05885671669450715	0.0014689754565588038
139	7043	0.002680817505924235	None	0.07428571428571425	0.002680817505924235
139	6904	0.0005784524614169163	None	0.11153779766051393	0.0005784524614169163
139	7019	0.0006780715534384261	None	0.07851741983960905	0.0006780715534384261
139	7011	0.0010507740709177582	None	0.23204979736948092	0.0010507740709177582
139	6967	0.0013971110096261759	None	0.15288439597718248	0.0013971110096261759
139	6764	0.0007710841671548836	None	0.07897438264531535	0.0007710841671548836
139	6754	0.0013574115581623232	None	0.017142857142857126	0.0013574115581623232
139	6866	0.0010369405338383538	None	0.0	0.0010369405338383538
139	6920	0.0009328802418377736	None	0.020000000000000007	0.0009328802418377736
139	6842	0.0012850373352548598	None	0.011633245366015035	0.0012850373352548598
139	7031	0.0028452957533102907	None	0.020000000000000007	0.0028452957533102907
139	6974	0.0042509785622586805	None	0.08322442100727757	0.0042509785622586805
139	7022	0.0005097518674986157	None	0.09880818166909888	0.0005097518674986157
139	7004	0.002403546241048797	None	0.03489973609804511	0.002403546241048797
139	6321	0.0018053336280082794	None	0.01999999999999998	0.0018053336280082794
139	6903	0.0021554776356998723	None	0.0	0.0021554776356998723
139	6741	0.002238726822091021	None	0.05073695053514195	0.002238726822091021
139	7002	0.0010451617176386104	None	0.08447382509575155	0.0010451617176386104
139	6960	0.0001576591030177207	None	0.03948438384317127	0.0001576591030177207
139	6959	0.0004614907135989635	None	0.11050433094688916	0.0004614907135989635
139	5969	0.0039717298254492005	None	0.11147152957276223	0.0039717298254492005
139	6777	0.0005418039176006088	None	0.0928270852897823	0.0005418039176006088
139	6772	0.0016421326289129973	None	0.08304508924018508	0.0016421326289129973
139	7020	0.0008904956158234111	None	0.022857142857142864	0.0008904956158234111
139	6460	0.002187586324640262	None	0.0890183284285828	0.002187586324640262
139	7007	0.00022084904641975515	None	0.011633245366015035	0.00022084904641975515
139	6913	0.0026800092257215124	None	0.017142857142857126	0.0026800092257215124
139	6547	0.0018037569099156854	None	0.07293035467834319	0.0018037569099156854
139	6683	0.0021043145681156794	None	0.11526381201671973	0.0021043145681156794
139	5755	0.0044413465169314765	None	0.0751087682815092	0.0044413465169314765
139	6917	0.0002434316615360503	None	0.011633245366015035	0.0002434316615360503
139	6584	0.006779064249136888	None	0.03489973609804511	0.006779064249136888
139	6844	0.0018590718969628988	None	0.034285714285714274	0.0018590718969628988
139	7032	0.002201518805133618	None	0.09003725600768789	0.002201518805133618
139	7048	0.0006784725026945386	None	0.0	0.0006784725026945386
139	6962	0.001929728949091205	None	0.07428571428571425	0.001929728949091205
139	6730	0.0011991581590332756	None	0.06757958132460863	0.0011991581590332756
139	7008	0.0005180275425216602	None	0.0331039114298502	0.0005180275425216602
139	6715	0.002088184822738571	None	0.017142857142857126	0.002088184822738571
139	6487	0.002820537599136712	None	0.09003725600768789	0.002820537599136712
139	6657	0.0012512790647113453	None	0.08815918715307762	0.0012512790647113453
139	6982	0.0019039950357369357	None	0.07712710238309547	0.0019039950357369357
139	7010	0.001473765413863468	None	0.0	0.001473765413863468
139	6707	0.0022114000631314103	None	0.05073695053514195	0.0022114000631314103
139	5850	0.002426738223851735	None	0.03275141819251108	0.002426738223851735
139	7009	0.0003876980722402147	None	0.10808360940880127	0.0003876980722402147
139	6688	0.0032291265492094164	None	0.01999999999999998	0.0032291265492094164
139	6469	0.0009192105983440737	None	0.12026370327809707	0.0009192105983440737
139	6802	0.0020426208445381384	None	0.0534136822452426	0.0020426208445381384
139	7046	0.0001964205234958679	None	0.04625405476504919	0.0001964205234958679
139	6943	0.0017042977990410538	None	0.017142857142857126	0.0017042977990410538
139	6165	0.00595800182421021	None	0.017142857142857126	0.00595800182421021
139	6991	0.00044024371783450364	None	0.1448947194253166	0.00044024371783450364
139	7000	0.0005548343473249674	None	0.140645277421916	0.0005548343473249674
139	6758	0.0024817572596719253	None	0.1279887773618386	0.0024817572596719253
139	6856	0.002036539151646832	None	0.05073695053514195	0.002036539151646832
139	6958	0.00020972025751619992	None	0.03837322696370595	0.00020972025751619992
139	6800	0.006067801162055018	None	0.22046404650111967	0.006067801162055018
139	6911	0.0021918117295674847	None	0.03489973609804511	0.0021918117295674847
139	6723	0.0018803650568130082	None	0.020000000000000007	0.0018803650568130082
139	6237	0.0013653516066989405	None	0.0	0.0013653516066989405
139	7044	0.00024534895146103517	None	0.13873901657010407	0.00024534895146103517
139	6814	0.0007894165442891301	None	0.09669296078428058	0.0007894165442891301
139	6978	0.0006077525331912571	None	0.04794444068938439	0.0006077525331912571
139	6488	0.002814085472276762	None	0.01999999999999998	0.002814085472276762
139	6530	0.0038069783287292824	None	0.05127676123671856	0.0038069783287292824
139	7039	0.0002954729058390639	None	0.1642930502616443	0.0002954729058390639
139	5635	0.003646684578018295	None	0.03489973609804511	0.003646684578018295
139	6235	0.0052279154895826605	None	0.11872628735744044	0.0052279154895826605
139	6957	0.0007793673417128817	None	0.09436179325513236	0.0007793673417128817
139	6432	0.0011529109356670797	None	0.03948438384317127	0.0011529109356670797
139	7033	0.0003892793289049663	None	0.12258027340184532	0.0003892793289049663
139	7001	0.001263162091184761	None	0.12019771031740945	0.001263162091184761
139	6828	0.0006872999156602972	None	0.0	0.0006872999156602972
139	6654	0.0007274625785401446	None	0.0	0.0007274625785401446
139	6574	0.0014260409578107163	None	0.022857142857142864	0.0014260409578107163
139	7049	0.000324376157680712	None	0.10603222653673246	0.000324376157680712
139	6977	0.000981458422596492	None	0.1511819592051828	0.000981458422596492
139	7047	0.0009101440097539907	None	0.10844439476381684	0.0009101440097539907
139	5726	0.006539513828356481	None	0.011633245366015035	0.006539513828356481
139	6664	0.011574907598363451	None	0.011633245366015035	0.011574907598363451
139	6972	0.0005525817445610038	None	0.034285714285714274	0.0005525817445610038
139	6973	0.0020179187201339	None	0.11146491878135575	0.0020179187201339
139	7017	0.0016849476332971827	None	0.0	0.0016849476332971827
139	6929	0.001969096309341601	None	0.03948438384317127	0.001969096309341601
139	6884	0.004345478906437726	None	0.16349535404739396	0.004345478906437726
139	7035	None	None	0.1523378387148426	None
139	6782	0.003097063427001438	None	0.08269268275041236	0.003097063427001438
139	7018	4.429550386156601e-09	None	0.1171616313064016	4.429550386156601e-09
139	6825	0.008417973617853522	None	0.01999999999999998	0.008417973617853522
71	3326	0.00010864476556820689	None	0.36256436192894564	0.00010864476556820689
71	3582	1.3528080961285232e-05	None	0.2403797602424536	1.3528080961285232e-05
71	3558	0.0004544849258281075	None	0.05434148174770921	0.0004544849258281075
71	3624	0.00032108014419967586	None	0.02798322274076138	0.00032108014419967586
71	3541	1.0851883893103998e-06	None	0.09434998890289255	1.0851883893103998e-06
71	3484	0.00044574026270196036	None	0.11015937411581511	0.00044574026270196036
71	3607	-1.1369665068232906e-09	None	0.018981829069395013	-1.1369665068232906e-09
71	3618	6.456747389143521e-05	None	0.14023080986162456	6.456747389143521e-05
71	3457	0.0007063130181969796	None	0.05434148174770921	0.0007063130181969796
71	3509	0.00043895455824893034	None	0.3285402205481318	0.00043895455824893034
71	3629	0.00024108888291011948	None	0.1583394069912636	0.00024108888291011948
71	3430	0.00036352075596833664	None	0.11842136491901571	0.00036352075596833664
71	3350	0.0002327888704793343	None	0.2984622987786022	0.0002327888704793343
71	3611	1.5808092166755892e-06	None	0.4154800822889454	1.5808092166755892e-06
71	3376	0.0005427895967973753	None	0.09578967656114569	0.0005427895967973753
71	3566	-4.2484692098029277e-07	None	0.018981829069395013	-4.2484692098029277e-07
71	3355	4.177613290535801e-05	None	0.09434998890289255	4.177613290535801e-05
71	3525	0.000291571230240093	None	0.31490748288055953	0.000291571230240093
71	3459	0.00011239866540329972	None	0.11586934220851915	0.00011239866540329972
71	3589	0.0002826348077815653	None	0.23875345744720708	0.0002826348077815653
71	2890	0.0011165889731106079	None	0.4746327775664345	0.0011165889731106079
71	2964	0.0017463728893364464	None	0.10175093583278247	0.0017463728893364464
71	3644	0.00011839476697443406	None	0.11918622910265256	0.00011839476697443406
71	3473	1.3458432810213347e-05	None	0.26367165093926076	1.3458432810213347e-05
71	3359	0.0006244807024155222	None	0.18671850822726146	0.0006244807024155222
71	3649	0.00041609104103819134	None	0.03369750845504709	0.00041609104103819134
71	3007	0.0003001618387828052	None	0.2897887773884378	0.0003001618387828052
71	3577	0.00017411996205805912	None	0.36643789266459725	0.00017411996205805912
71	3535	0.00012334755259054106	None	0.1365385202615936	0.00012334755259054106
71	3596	0.0003531766136300326	None	0.02798322274076138	0.0003531766136300326
71	3447	0.0009338736039416085	None	0.08730826947029835	0.0009338736039416085
71	2946	0.0004125066079873945	None	0.3698490664384907	0.0004125066079873945
71	3494	2.7775500668969947e-05	None	0.4002130742810047	2.7775500668969947e-05
71	3471	0.0005887955496158434	None	0.11310912011379184	0.0005887955496158434
71	3190	0.00028368447879053037	None	0.5342675339937457	0.00028368447879053037
71	3613	0.00010270384345382483	None	0.07276452528249237	0.00010270384345382483
71	3645	0.0004428163848855539	None	0.14700885299572375	0.0004428163848855539
71	3639	4.297103708994237e-05	None	0.018981829069395013	4.297103708994237e-05
71	3564	0.0009922857843600362	None	0.13667304588436174	0.0009922857843600362
71	3609	0.00038896336597413515	None	0.04753766054758452	0.00038896336597413515
71	3367	0.0006535543966293549	None	0.0821651598123674	0.0006535543966293549
71	3570	0.0012128060795095004	None	0.14883281506653986	0.0012128060795095004
71	3641	2.6971967584918343e-05	None	0.14883281506653986	2.6971967584918343e-05
71	3612	6.756994487669619e-05	None	0.18176982285085064	6.756994487669619e-05
71	3642	0.0006878064278482204	None	0.05434148174770921	0.0006878064278482204
71	2993	0.0004120392047912273	None	0.018981829069395013	0.0004120392047912273
71	3500	7.805267362127943e-05	None	0.17649312034981918	7.805267362127943e-05
71	3588	0.0005785357448810805	None	0.03369750845504709	0.0005785357448810805
71	3594	0.0004276203369241588	None	0.076552009654324	0.0004276203369241588
71	3648	0.0021440452229152447	None	0.11842136491901571	0.0021440452229152447
71	3425	0.00017909248125133034	None	0.1286281327345956	0.00017909248125133034
71	3622	0.00036237326112842534	None	0.15590837624371245	0.00036237326112842534
71	3623	0.0004794315440115181	None	0.11097157404630834	0.0004794315440115181
71	3005	6.592028721131715e-06	None	0.34127638531866566	6.592028721131715e-06
71	3163	0.002056686823632979	None	0.3552253727782644	0.002056686823632979
71	3192	0.00010250112679499476	None	0.36706356512789773	0.00010250112679499476
71	3270	0.0011298262000737154	None	0.05434148174770921	0.0011298262000737154
71	3420	1.892734300831313e-05	None	0.018981829069395013	1.892734300831313e-05
71	2972	0.0005176958461211354	None	0.24707880643430102	0.0005176958461211354
71	3646	0.0005094887190000364	None	0.02798322274076138	0.0005094887190000364
71	3377	0.0005473798720938718	None	0.33451554516434073	0.0005473798720938718
71	3162	0.0006844408580676787	None	0.03369750845504709	0.0006844408580676787
71	3597	-6.081115377928233e-07	None	0.12011693961108647	-6.081115377928233e-07
71	3602	1.9573381934639558e-06	None	0.018981829069395013	1.9573381934639558e-06
71	3604	0.00027892129073674773	None	0.15769791911976258	0.00027892129073674773
71	3584	0.00043500371270837815	None	0.08764542243035757	0.00043500371270837815
71	3455	0.0005798377322705431	None	0.1126308091137321	0.0005798377322705431
71	3615	-0.00013630060022563336	None	0.12254902275216532	-0.00013630060022563336
71	3506	0.00040400560591161356	None	0.02798322274076138	0.00040400560591161356
71	3318	0.0003652854371237173	None	0.09606185949349007	0.0003652854371237173
71	3174	0.0016234098818138018	None	0.22510240391385775	0.0016234098818138018
71	3109	0.0007066203785399438	None	0.2562471449657236	0.0007066203785399438
71	3593	-2.794553995010408e-08	None	0.3486869572429706	-2.794553995010408e-08
71	3600	0.0005853832555287313	None	0.03369750845504709	0.0005853832555287313
71	3004	0.00013987820168765452	None	0.32085468408107	0.00013987820168765452
71	3638	0.0010156883219363318	None	0.11452821578691527	0.0010156883219363318
71	3625	0.000554334246271911	None	0.1578178356446227	0.000554334246271911
71	3631	-3.844525610620246e-08	None	0.09434998890289255	-3.844525610620246e-08
71	3467	0.0008730607787233123	None	0.05714285714285715	0.0008730607787233123
71	3630	2.3897130007792948e-05	None	0.28437913720572516	2.3897130007792948e-05
71	2921	0.00033275832514597747	None	0.10175093583278247	0.00033275832514597747
71	3643	0.00018083116165530452	None	0.13954052443712894	0.00018083116165530452
71	3555	0.015081475836406679	None	0.29969800244620454	0.015081475836406679
71	3617	0.0005544165917308684	None	0.11991423760632702	0.0005544165917308684
71	3492	0.0008970887535731775	None	0.04022712089943235	0.0008970887535731775
71	3489	0.00041276522790460865	None	0.09606185949349007	0.00041276522790460865
71	3353	0.0003362807871328698	None	0.1079797586629623	0.0003362807871328698
71	3265	0.0004087227500924745	None	0.3067153871863925	0.0004087227500924745
71	3108	0.0003986478836870161	None	0.10175093583278247	0.0003986478836870161
71	3390	0.0002434000860229302	None	0.018981829069395013	0.0002434000860229302
71	3357	0.00044105741803744945	None	0.02798322274076138	0.00044105741803744945
71	3486	0.00022575690268737016	None	0.16764136265953955	0.00022575690268737016
71	3628	0.0003854139336119538	None	0.03369750845504709	0.0003854139336119538
71	3501	0.000571371380094884	None	0.11991423760632702	0.000571371380094884
71	2885	0.0011914973086895322	None	0.29804235453706	0.0011914973086895322
71	3636	0.0004435905605058458	None	0.20539602427953776	0.0004435905605058458
71	2849	0.000406177721690963	None	0.2740130888229758	0.000406177721690963
71	3487	0.0003992278928881135	None	0.06754580416588223	0.0003992278928881135
71	3146	0.0008311678590929551	None	0.05434148174770921	0.0008311678590929551
71	3512	6.24055324241964e-05	None	0.15270070001904226	6.24055324241964e-05
54	2601	4.851166419561444e-05	None	0.38100916297672627	4.851166419561444e-05
54	2683	3.113964799348025e-05	None	0.41282567059920783	3.113964799348025e-05
54	2689	5.859731335726921e-06	None	0.3025992442497778	5.859731335726921e-06
54	2675	1.2834791910606885e-06	None	0.394789863281495	1.2834791910606885e-06
54	2785	1.4355777504072423e-07	None	0.21347415324976216	1.4355777504072423e-07
54	2776	None	None	0.25195731500270313	None
54	2560	-4.2535611321711686e-08	None	0.4285736259992944	-4.2535611321711686e-08
54	2677	-0.1	None	0.5060041745025395	-0.1
54	2576	-2.074316494696607e-07	None	0.28560275096254156	-2.074316494696607e-07
54	2710	4.463461624943067e-08	None	0.2795084971874737	4.463461624943067e-08
54	2558	7.01983808200747e-05	None	0.3123995769562416	7.01983808200747e-05
54	2556	8.652853679717154e-05	None	0.2714452601863501	8.652853679717154e-05
54	2759	1.757158277366094e-06	None	0.34924125458115857	1.757158277366094e-06
54	2568	-3.065980362869396e-07	None	0.3378030159808656	-3.065980362869396e-07
54	2703	-6.91046750649286e-05	None	0.2897160087577834	-6.91046750649286e-05
54	2621	-3.27449111442496e-10	None	0.2795084971874737	-3.27449111442496e-10
54	2676	-6.939950045901365e-11	None	0.38161114523203965	-6.939950045901365e-11
54	2662	-4.482508886042635e-05	None	0.32774824860905255	-4.482508886042635e-05
54	2622	-0.1	None	0.2521574495353944	-0.1
54	2748	-2.7524836721364556e-08	None	0.1913966378981938	-2.7524836721364556e-08
54	2631	-5.155925701520881e-07	None	0.33512511172327536	-5.155925701520881e-07
54	2790	-1.7261288094565704e-07	None	0.30211249410279545	-1.7261288094565704e-07
54	2552	-9.887651938595252e-10	None	0.38281997763764863	-9.887651938595252e-10
54	2658	4.670857226360653e-07	None	0.20217901086596823	4.670857226360653e-07
54	2641	4.508959078031049e-07	None	0.4085358448561546	4.508959078031049e-07
54	2607	2.6172815224118435e-08	None	0.36309871925906084	2.6172815224118435e-08
54	2608	0.00025286819990161924	None	0.2819529352302291	0.00025286819990161924
54	2697	-2.1050308395657183e-05	None	0.19405740754572062	-2.1050308395657183e-05
54	2755	-2.9779750290082654e-08	None	0.32774824860905255	-2.9779750290082654e-08
54	2767	2.8828541204377676e-07	None	0.3341475248275212	2.8828541204377676e-07
54	2764	0.00012069685374921055	None	0.30114885472539715	0.00012069685374921055
54	2727	9.408730254328202e-05	None	0.30827924000260437	9.408730254328202e-05
54	2606	0.00013207339596930543	None	0.28176140747916245	0.00013207339596930543
54	2752	4.213737046841748e-05	None	0.2888024518482591	4.213737046841748e-05
54	2775	-3.760026953047826e-07	None	0.3390478808165579	-3.760026953047826e-07
54	2766	3.112338920134031e-06	None	0.40306398009863365	3.112338920134031e-06
54	2765	9.996473565479316e-07	None	0.18636566126917273	9.996473565479316e-07
54	2605	2.086508501443354e-08	None	0.3341475248275212	2.086508501443354e-08
54	2718	2.3081572912824418e-05	None	0.3390478808165579	2.3081572912824418e-05
54	2636	-1.644077474563941e-11	None	0.3024105178343104	-1.644077474563941e-11
54	2732	2.446266007034647e-05	None	0.4062749668520375	2.446266007034647e-05
54	2791	0.00013767010467182088	None	0.4468326486795792	0.00013767010467182088
54	2656	7.785021877232818e-07	None	0.32774824860905255	7.785021877232818e-07
54	2712	3.6656131765787446e-08	None	0.23605712180270633	3.6656131765787446e-08
54	2798	2.468535531809273e-06	None	0.3301680769030501	2.468535531809273e-06
54	2623	None	None	0.39304803948098377	None
54	2619	4.73806190040176e-08	None	0.32991785189485817	4.73806190040176e-08
54	2655	4.486693442136519e-05	None	0.385056948550477	4.486693442136519e-05
54	2751	-2.4375747713384323e-06	None	0.3369758031830764	-2.4375747713384323e-06
54	2782	2.4488604953253275e-06	None	0.3234265621946295	2.4488604953253275e-06
54	2786	-3.109841859463753e-06	None	0.3494159953143285	-3.109841859463753e-06
54	2733	0.0010803879840127612	None	0.27914612800778454	0.0010803879840127612
54	2595	0.00014307259403367522	None	0.19299448990675222	0.00014307259403367522
54	2589	2.541484428816314e-05	None	0.419351648352948	2.541484428816314e-05
54	2799	3.180197022530735e-08	None	0.3378030159808656	3.180197022530735e-08
54	2749	9.400977818416029e-07	None	0.17175186856831443	9.400977818416029e-07
54	2614	6.316423264635023e-09	None	0.35429562703019124	6.316423264635023e-09
54	2794	-5.009422624973303e-10	None	0.32416658545721333	-5.009422624973303e-10
54	2783	1.7357095464712149e-06	None	0.33022591267288154	1.7357095464712149e-06
54	2642	0.00015420762480650502	None	0.25224861067042187	0.00015420762480650502
54	2580	-4.103631364700239e-09	None	0.3341475248275212	-4.103631364700239e-09
54	2716	None	None	0.30290782402489913	None
54	2754	-4.678369643795085e-08	None	0.27211484426619864	-4.678369643795085e-08
54	2647	1.1588016300536018e-08	None	0.36887807175236437	1.1588016300536018e-08
54	2756	2.7069331113786855e-08	None	0.31873809582462476	2.7069331113786855e-08
54	2627	1.7294143814985602e-07	None	0.2904571611144135	1.7294143814985602e-07
54	2725	5.989235093485346e-07	None	0.3099400400585691	5.989235093485346e-07
54	2726	3.211702139406633e-06	None	0.2341736297684902	3.211702139406633e-06
54	2740	3.020220130682744e-08	None	0.23171452405854076	3.020220130682744e-08
54	2674	3.700447957065928e-07	None	0.4164264690392504	3.700447957065928e-07
54	2575	-7.509446645162165e-10	None	0.3234265621946295	-7.509446645162165e-10
54	2616	-1.8056568797432354e-08	None	0.3588236723772351	-1.8056568797432354e-08
54	2795	-3.801717995766055e-05	None	0.28079221251655334	-3.801717995766055e-05
54	2470	None	None	0.37906711850637087	None
54	2769	6.009801230375591e-07	None	0.31184125951658637	6.009801230375591e-07
54	2750	-7.826849484171763e-05	None	0.24697372235094264	-7.826849484171763e-05
54	2588	2.70212139028542e-06	None	0.4894929407493838	2.70212139028542e-06
54	2475	None	None	0.46903356909785493	None
54	2657	3.5138202317979115e-07	None	0.30703657769945353	3.5138202317979115e-07
54	2763	8.32829093864158e-05	None	0.3209855638246578	8.32829093864158e-05
54	2669	-1.527664807478629e-06	None	0.3805503827052572	-1.527664807478629e-06
54	2784	1.9311395958803745e-05	None	0.2819529352302291	1.9311395958803745e-05
54	2643	-5.776949858020181e-10	None	0.3390478808165579	-5.776949858020181e-10
54	2753	2.062132817932898e-07	None	0.2795084971874737	2.062132817932898e-07
54	2586	5.891113336847629e-08	None	0.39855588445042084	5.891113336847629e-08
54	2773	-7.585843209117811e-06	None	0.1980363899631324	-7.585843209117811e-06
54	2694	1.074317036685222e-05	None	0.31515074929223286	1.074317036685222e-05
54	2761	0.00019334648966777597	None	0.28050955800453004	0.00019334648966777597
54	2630	0.00015463779168858367	None	0.35798639529541654	0.00015463779168858367
54	2743	0.0003359555998834464	None	0.445947375858495	0.0003359555998834464
54	2787	-0.1	None	0.3341475248275212	-0.1
54	2777	2.9577691314990555e-07	None	0.1722744190457544	2.9577691314990555e-07
54	2618	-1.244091639132922e-08	None	0.2795084971874737	-1.244091639132922e-08
54	2762	-1.1331578228479324e-09	None	0.3236449122084478	-1.1331578228479324e-09
54	2590	-5.334895565761808e-06	None	0.34599945666813425	-5.334895565761808e-06
54	2731	0.00023064369132647225	None	0.3711350630935849	0.00023064369132647225
54	2572	8.545441463033452e-09	None	0.2845452025815475	8.545441463033452e-09
54	2684	8.180915722582478e-07	None	0.2807642218032092	8.180915722582478e-07
54	2691	-1.970223440954509e-05	None	0.2790159584855933	-1.970223440954509e-05
54	2738	0.00010745739954788004	None	0.27914238786853196	0.00010745739954788004
108	5404	0.000862473177394527	None	0.4149941947413418	0.000862473177394527
108	5469	None	None	0.09995872627435715	None
108	5441	0.00037148751087453895	None	0.20606000235250396	0.00037148751087453895
108	5264	0.0009194109583196208	None	0.04893764445923123	0.0009194109583196208
108	5435	0.0013943804478198179	None	0.04439817097897254	0.0013943804478198179
108	4942	0.0009063460455619598	None	0.025600869935952807	0.0009063460455619598
108	5448	0.0010657565947673295	None	0.0	0.0010657565947673295
108	5463	0.0009081056439268404	None	0.0	0.0009081056439268404
108	5428	0.0007727949706998522	None	0.1140583028154529	0.0007727949706998522
108	4875	0.0017814262975821857	None	0.03255813953488372	0.0017814262975821857
108	5447	0.0016710461718618195	None	0.12937820785602047	0.0016710461718618195
108	4659	0.0012337502148592515	None	0.09416900038776044	0.0012337502148592515
108	4833	0.0010355178514265455	None	0.10063259920986292	0.0010355178514265455
108	5414	-5.332805719976239e-10	None	0.04352146784488576	-5.332805719976239e-10
108	4506	0.003264367490048628	None	0.04310615776559431	0.003264367490048628
108	5470	0.0007696153327069633	None	0.03433740991674939	0.0007696153327069633
108	5228	0.0013355843309506498	None	0.04450281761611866	0.0013355843309506498
108	2964	0.0017463728893364464	None	0.4250659171597254	0.0017463728893364464
108	4971	0.0012461730275664807	None	0.07390226320938217	0.0012461730275664807
108	5316	0.003140662476630657	None	0.053688792191853685	0.003140662476630657
108	5299	0.0013729272142994034	None	0.049599076763936094	0.0013729272142994034
108	5176	0.0016101032951249367	None	0.07754253495282998	0.0016101032951249367
108	5266	0.0012140484522917471	None	0.0	0.0012140484522917471
108	5408	0.0008185131614326045	None	0.1629356605252365	0.0008185131614326045
108	5233	0.001094821164562673	None	0.0575547836636706	0.001094821164562673
108	5396	0.0007848133562343343	None	0.09941215964294241	0.0007848133562343343
108	5398	0.001509662981542078	None	0.0	0.001509662981542078
108	5416	0.002896378210907576	None	0.11100903334626591	0.002896378210907576
108	4175	0.005054782749780006	None	0.36255244576079115	0.005054782749780006
108	4801	0.0011877292094168153	None	0.0698261733364254	0.0011877292094168153
108	5500	0.0006303343711671122	None	0.062183111828784075	0.0006303343711671122
108	5401	0.0003690758915479847	None	0.10159099506984819	0.0003690758915479847
108	4955	0.005213538895611877	None	0.0313287524749712	0.005213538895611877
108	5417	0.0033087921402500794	None	0.055850766474530446	0.0033087921402500794
108	5387	0.0006980272916990927	None	0.05937785044942319	0.0006980272916990927
108	5225	0.003172346815309391	None	0.08638176863127332	0.003172346815309391
108	5053	0.001348477668993121	None	0.03142857142857142	0.001348477668993121
108	5454	0.005884411038905899	None	0.07482507490024029	0.005884411038905899
108	5315	0.0004590200132350484	None	0.08013904787500054	0.0004590200132350484
108	5466	0.0014257528036698529	None	0.025600869935952807	0.0014257528036698529
108	5288	7.75781794717759e-06	None	0.48187405359648067	7.75781794717759e-06
108	5465	0.00018499725402141166	None	0.13652678121359718	0.00018499725402141166
108	5329	0.000847501049316698	None	0.03142857142857142	0.000847501049316698
108	5354	0.0005967833783036014	None	0.06737814053784305	0.0005967833783036014
108	5379	0.0010531973685481597	None	0.0	0.0010531973685481597
108	5267	0.0006736121517608616	None	0.08674470779535005	0.0006736121517608616
108	3982	0.0025362871939904	None	0.08905956432921519	0.0025362871939904
108	5278	0.0009234030211131322	None	0.08983605632414429	0.0009234030211131322
108	5491	2.7922948886151573e-05	None	0.13570457421245435	2.7922948886151573e-05
108	3962	0.031795233394163486	None	0.24171741306109268	0.031795233394163486
108	5393	0.0009951050299230912	None	0.0	0.0009951050299230912
108	5483	0.001169195490481802	None	0.11160154259079749	0.001169195490481802
108	5058	0.0017765435245727197	None	0.0698261733364254	0.0017765435245727197
108	5214	0.0004665389721648763	None	0.025581395348837205	0.0004665389721648763
108	4210	0.004040619155314613	None	0.13741305781611277	0.004040619155314613
108	5478	None	None	0.04695133410523438	None
108	5177	0.001563967097166527	None	0.0313287524749712	0.001563967097166527
108	5301	0.00045653057299486057	None	0.028293769617151132	0.00045653057299486057
108	4171	0.002896284318484921	None	0.020000000000000007	0.002896284318484921
108	5410	-2.150678835113889e-10	None	0.21515470986619442	-2.150678835113889e-10
108	5198	0.001007590097697452	None	0.0	0.001007590097697452
108	5405	0.0006259823283260189	None	0.05897390949530283	0.0006259823283260189
108	5068	0.001025294555278725	None	0.07754253495282998	0.001025294555278725
108	5412	0.0010618954879141943	None	0.0575547836636706	0.0010618954879141943
108	4893	0.002116919482706769	None	0.0	0.002116919482706769
108	4549	0.0018743515668367932	None	0.09167998309662902	0.0018743515668367932
108	5168	0.0006247415816017473	None	0.04450281761611866	0.0006247415816017473
108	5185	0.003415056057653222	None	0.08691330761460708	0.003415056057653222
108	5460	0.0013364865382739998	None	0.0313287524749712	0.0013364865382739998
108	5005	0.0013506198880700612	None	0.017142857142857133	0.0013506198880700612
108	5458	0.00037544677654908825	None	0.099291176819854	0.00037544677654908825
108	5256	0.00046526548897577016	None	0.150268161017477	0.00046526548897577016
108	5467	0.0006046610864883086	None	0.08674470779535005	0.0006046610864883086
108	5280	0.0008440619330137475	None	0.09323677047988524	0.0008440619330137475
108	5265	0.0007329448818165056	None	0.028293769617151132	0.0007329448818165056
108	5496	0.0008997846973718242	None	0.08245623806001053	0.0008997846973718242
108	5468	0.00016341840833645235	None	0.12431711575711742	0.00016341840833645235
108	5187	0.0027911102370460033	None	0.05937785044942319	0.0027911102370460033
108	5103	0.0009771485592993021	None	0.13320539305906876	0.0009771485592993021
108	5486	0.0011432601446611159	None	0.0	0.0011432601446611159
108	5317	0.0014830800105854595	None	0.03433740991674939	0.0014830800105854595
108	3660	0.003377993166159272	None	0.5156984513385525	0.003377993166159272
108	5456	4.7510781230506803e-05	None	0.12210547280710482	4.7510781230506803e-05
108	5459	0.00017536860092441385	None	0.03120626529272777	0.00017536860092441385
108	5442	-7.53050951051553e-05	None	0.36696917234153814	-7.53050951051553e-05
108	5494	0.0007422457716208905	None	0.025600869935952807	0.0007422457716208905
108	4314	0.0014975419735387368	None	0.42532648191167494	0.0014975419735387368
108	5432	-4.603340027438858e-06	None	0.13896560962222995	-4.603340027438858e-06
108	5400	0.0005065630297734064	None	0.04352146784488576	0.0005065630297734064
108	5049	0.0009502426018339589	None	0.017142857142857133	0.0009502426018339589
108	5489	None	None	0.28470411874401574	None
108	4057	0.0010800336525858796	None	0.061452463341009525	0.0010800336525858796
108	4880	0.001181121903162863	None	0.1945771836857157	0.001181121903162863
108	5492	0.0006489477895890815	None	0.09796861911020502	0.0006489477895890815
108	5347	0.0006573226459537566	None	0.07722934551862723	0.0006573226459537566
108	5141	0.0006399828400052639	None	0.08423361439695712	0.0006399828400052639
108	5481	None	None	0.1413941804031224	None
108	4088	0.001778319619137214	None	0.36696917234153814	0.001778319619137214
108	5356	0.0005784940159708482	None	0.07171402569682077	0.0005784940159708482
108	5473	7.933850650892269e-05	None	0.10124539942560322	7.933850650892269e-05
34	1751	0.35162577404344175	0.35162577404344175	0.3824355824894955	0.35162577404344175
34	1642	0.4431586007658037	0.4431586007658037	0.49113020685487907	0.4431586007658037
34	1733	0.3904102582481781	0.3904102582481781	0.4816461069152007	0.3904102582481781
34	1517	0.35821401939372893	0.35821401939372893	0.39396296845468093	0.35821401939372893
34	1629	0.39904336660227785	0.39904336660227785	0.42725994649255383	0.39904336660227785
34	1600	0.4173597797561507	0.4173597797561507	0.4346491900982715	0.4173597797561507
34	1756	0.3387464726486365	0.3387464726486365	0.3839975894113964	0.3387464726486365
34	1784	0.3579431271814835	0.3579431271814835	0.43786486919644557	0.3579431271814835
34	1772	0.23143807739650346	0.23143807739650346	0.34637659424725886	0.23143807739650346
34	1747	0.3395503419018392	0.3395503419018392	0.38081495907118723	0.3395503419018392
34	1078	0.3997929933186626	0.3997929933186626	0.415402287531355	0.3997929933186626
34	1790	0.3892269319284946	0.3892269319284946	0.4192291570348405	0.3892269319284946
34	832	0.46585852294388247	0.46585852294388247	0.4870766382230475	0.46585852294388247
34	1148	0.478359445774446	0.478359445774446	0.5371396643552306	0.478359445774446
34	1767	0.3450087434890901	0.3450087434890901	0.35416732279268553	0.3450087434890901
34	1537	0.3997929933186626	0.3997929933186626	0.415402287531355	0.3997929933186626
34	1681	0.38918098710197924	0.38918098710197924	0.4749224818223903	0.38918098710197924
34	1435	0.3707836851063476	0.3707836851063476	0.39016760208670653	0.3707836851063476
34	1378	0.3450087434890901	0.3450087434890901	0.35416732279268553	0.3450087434890901
34	627	0.44014893445229547	0.44014893445229547	0.4623087678832931	0.44014893445229547
34	1698	0.4750699111342146	0.4750699111342146	0.5494027152281156	0.4750699111342146
34	1708	0.45024008236615315	0.45024008236615315	0.47498472801141045	0.45024008236615315
34	1650	0.4356647728791054	0.4356647728791054	0.4431076390287666	0.4356647728791054
34	1525	0.3483459382646751	0.3483459382646751	0.35981810286772237	0.3483459382646751
34	1123	0.4871175540015855	0.4871175540015855	0.4992353261395106	0.4871175540015855
34	1761	0.36368938097503295	0.36368938097503295	0.4477724778943696	0.36368938097503295
34	1145	0.351172314233441	0.351172314233441	0.4405682877678364	0.351172314233441
34	1616	0.3802474340213421	0.3802474340213421	0.3875929477191643	0.3802474340213421
34	1509	0.33240449722833165	0.33240449722833165	0.4470823802733233	0.33240449722833165
34	1345	0.3483083015068694	0.3483083015068694	0.3888524816839007	0.3483083015068694
34	1210	0.35155358247118074	0.35155358247118074	0.40962656376953877	0.35155358247118074
34	1622	0.34711196840929176	0.34711196840929176	0.3614718215857438	0.34711196840929176
34	1470	0.3310066148100684	0.3310066148100684	0.4213602703897286	0.3310066148100684
34	1728	0.4012867419975022	0.4012867419975022	0.40458697658947784	0.4012867419975022
34	1190	0.435533529018184	0.435533529018184	0.4453649052741337	0.435533529018184
34	1773	0.33234710664696715	0.33234710664696715	0.3658491993388538	0.33234710664696715
34	1619	0.41286834330652644	0.41286834330652644	0.43710196649025923	0.41286834330652644
34	1451	0.3450087434890901	0.3450087434890901	0.35416732279268553	0.3450087434890901
34	1486	0.704868184359092	0.704868184359092	0.8027277929075115	0.704868184359092
34	1746	0.38660401387311205	0.38660401387311205	0.39764290568742616	0.38660401387311205
34	1763	0.3332950441360265	0.3332950441360265	0.3583217605683865	0.3332950441360265
34	1523	0.43031569122330227	0.43031569122330227	0.4584788030603761	0.43031569122330227
34	1689	0.3176770436165516	0.3176770436165516	0.3947591466080846	0.3176770436165516
34	1738	0.36532904360683316	0.36532904360683316	0.37686858051755895	0.36532904360683316
34	1538	0.40418992335759435	0.40418992335759435	0.42352297801210037	0.40418992335759435
34	1757	0.3194778096303865	0.3194778096303865	0.3194778096303865	0.3194778096303865
34	1539	0.48827161373515066	0.48827161373515066	0.5758279105759462	0.48827161373515066
34	1680	0.2638177375487839	0.2638177375487839	0.38719716899630263	0.2638177375487839
34	1748	0.32398177720107835	0.32398177720107835	0.47986284941752605	0.32398177720107835
34	1764	0.35560662924400865	0.35560662924400865	0.5930317309963327	0.35560662924400865
34	1683	0.35020174741474686	0.35020174741474686	0.3895988461610228	0.35020174741474686
34	1673	0.3842227182589377	0.3842227182589377	0.403399545779097	0.3842227182589377
34	1769	0.3916039148857854	0.3916039148857854	0.4140776908443022	0.3916039148857854
34	1797	0.36634528842761044	0.36634528842761044	0.3944546655619423	0.36634528842761044
34	1740	0.34845230515328157	0.34845230515328157	0.42003758893162246	0.34845230515328157
34	1781	0.31825747124268094	0.31825747124268094	0.5566448210425812	0.31825747124268094
34	1731	0.37942280385149124	0.37942280385149124	0.44260044131534865	0.37942280385149124
34	1779	0.30082160028146565	0.30082160028146565	0.34061585093726265	0.30082160028146565
34	1697	0.3233046710261168	0.3233046710261168	0.33638154343627813	0.3233046710261168
34	1677	0.4118910399135382	0.4118910399135382	0.4152607040969789	0.4118910399135382
34	1460	0.39132865084424645	0.39132865084424645	0.44921006986631246	0.39132865084424645
34	1609	0.3640914962820844	0.3640914962820844	0.3785980914081571	0.3640914962820844
34	1706	0.39230631174783664	0.39230631174783664	0.3996086258807	0.39230631174783664
34	1774	0.35582986272026795	0.35582986272026795	0.434270840204514	0.35582986272026795
34	1792	0.39230631174783664	0.39230631174783664	0.3996086258807	0.39230631174783664
34	1686	0.433910676062298	0.433910676062298	0.46658178496614006	0.433910676062298
34	1255	0.3660845979428512	0.3660845979428512	0.3776392845889237	0.3660845979428512
34	1782	0.46283400264011537	0.46283400264011537	0.5256953391283699	0.46283400264011537
34	1705	0.4303652745930684	0.4303652745930684	0.46440902608175677	0.4303652745930684
34	1795	0.4139995451705264	0.4139995451705264	0.4414043389567842	0.4139995451705264
34	1036	0.4431586007658037	0.4431586007658037	0.49113020685487907	0.4431586007658037
34	1794	0.3267640389327511	0.3267640389327511	0.3659973301445327	0.3267640389327511
34	1655	0.32032461287115965	0.32032461287115965	0.33517023782500904	0.32032461287115965
34	1514	0.38038066338312315	0.38038066338312315	0.39425236009377296	0.38038066338312315
34	1413	0.373976093958702	0.373976093958702	0.43007375293079475	0.373976093958702
34	1653	0.351172314233441	0.351172314233441	0.4405682877678364	0.351172314233441
34	1788	0.33281313846011323	0.33281313846011323	0.4108035112583243	0.33281313846011323
34	1771	0.454844866131463	0.454844866131463	0.4758842757549496	0.454844866131463
34	1703	0.33617892838420577	0.33617892838420577	0.3835895851582699	0.33617892838420577
34	1631	0.3326793721002398	0.3326793721002398	0.35880315097453913	0.3326793721002398
34	1438	0.35560662924400865	0.35560662924400865	0.5930317309963327	0.35560662924400865
34	1780	0.48781349356765286	0.48781349356765286	0.5144221060214142	0.48781349356765286
34	1729	0.3605156389543303	0.3605156389543303	0.4561170313326609	0.3605156389543303
34	1446	0.37314633735063285	0.37314633735063285	0.4108502198397459	0.37314633735063285
34	1644	0.33684544684220014	0.33684544684220014	0.37593122286573255	0.33684544684220014
34	1768	0.3444871802298717	0.3444871802298717	0.37168745234621486	0.3444871802298717
34	1752	0.31619286602434415	0.31619286602434415	0.32229232220457205	0.31619286602434415
34	1541	0.3640831494482347	0.3640831494482347	0.39352014066128854	0.3640831494482347
34	1712	0.3844351361304301	0.3844351361304301	0.40546275620887834	0.3844351361304301
34	1658	0.3493663711525194	0.3493663711525194	0.3620352185359552	0.3493663711525194
34	1800	0.3194778096303865	0.3194778096303865	0.3194778096303865	0.3194778096303865
34	1777	0.3141524796380709	0.3141524796380709	0.41659217740531584	0.3141524796380709
34	1721	0.3495584624488201	0.3495584624488201	0.44569211488192073	0.3495584624488201
34	1565	0.3949594321907213	0.3949594321907213	0.4190787985480281	0.3949594321907213
34	1598	0.3466959181118785	0.3466959181118785	0.4187543949290701	0.3466959181118785
34	1725	0.3678312629336781	0.3678312629336781	0.4323818324007383	0.3678312629336781
34	1428	0.46977629652000263	0.46977629652000263	0.4982558566287819	0.46977629652000263
34	1709	0.3898505590924792	0.3898505590924792	0.46915570976156384	0.3898505590924792
34	915	0.351172314233441	0.351172314233441	0.4405682877678364	0.351172314233441
34	1494	0.4128435371438752	0.4128435371438752	0.42832193764959864	0.4128435371438752
0	67	0.0	0.0	0.0	0.0
0	78	0.4936454074172742	0.4936454074172742	0.4936454074172742	0.4936454074172742
0	27	0.2538147368865392	0.2538147368865392	0.2538147368865392	0.2538147368865392
0	40	0.1890457739465819	0.1890457739465819	0.1890457739465819	0.1890457739465819
0	44	0.0	0.0	0.0	0.0
0	66	0.2793656665115796	0.2793656665115796	0.2793656665115796	0.2793656665115796
0	95	0.3984385185840574	0.3984385185840574	0.3984385185840574	0.3984385185840574
0	21	0.0	0.0	0.0	0.0
0	37	0.041332035742833645	0.041332035742833645	0.041332035742833645	0.041332035742833645
0	58	0.041332035742833645	0.041332035742833645	0.041332035742833645	0.041332035742833645
0	52	0.0	0.0	0.0	0.0
0	15	0.0	0.0	0.0	0.0
0	92	0.9735039612828931	0.9735039612828931	0.9735039612828931	0.9735039612828931
0	84	0.24801024600877528	0.24801024600877528	0.24801024600877528	0.24801024600877528
0	53	0.0	0.0	0.0	0.0
0	12	0.30267915111247856	0.30267915111247856	0.30267915111247856	0.30267915111247856
0	41	0.21850424505909735	0.21850424505909735	0.21850424505909735	0.21850424505909735
0	91	0.2114778666199572	0.2114778666199572	0.2114778666199572	0.2114778666199572
0	77	0.21461571416195238	0.21461571416195238	0.21461571416195238	0.21461571416195238
0	38	0.48487555865497417	0.48487555865497417	0.48487555865497417	0.48487555865497417
0	64	0.20090475780896608	0.20090475780896608	0.20090475780896608	0.20090475780896608
0	19	0.041332035742833645	0.041332035742833645	0.041332035742833645	0.041332035742833645
0	85	0.0	0.0	0.0	0.0
0	49	0.21434507341442388	0.21434507341442388	0.21434507341442388	0.21434507341442388
0	45	0.0	0.0	0.0	0.0
0	86	0.3082290789465386	0.3082290789465386	0.3082290789465386	0.3082290789465386
0	35	0.25850506222310715	0.25850506222310715	0.25850506222310715	0.25850506222310715
0	88	0.26603799552986906	0.26603799552986906	0.26603799552986906	0.26603799552986906
0	70	0.169813162887731	0.169813162887731	0.169813162887731	0.169813162887731
0	80	0.0	0.0	0.0	0.0
0	17	0.5110188361242571	0.5110188361242571	0.5110188361242571	0.5110188361242571
0	23	0.041332035742833645	0.041332035742833645	0.041332035742833645	0.041332035742833645
0	57	0.0	0.0	0.0	0.0
0	39	0.0	0.0	0.0	0.0
0	62	0.0	0.0	0.0	0.0
0	22	0.19582743332153246	0.19582743332153246	0.19582743332153246	0.19582743332153246
0	29	0.6615306472269189	0.6615306472269189	0.6615306472269189	0.6615306472269189
0	4	0.43197975589829635	0.43197975589829635	0.43197975589829635	0.43197975589829635
0	76	0.0	0.0	0.0	0.0
0	25	0.0	0.0	0.0	0.0
0	61	0.6114871494507377	0.6114871494507377	0.6114871494507377	0.6114871494507377
0	60	0.15819331918116006	0.15819331918116006	0.15819331918116006	0.15819331918116006
0	81	0.6114871494507377	0.6114871494507377	0.6114871494507377	0.6114871494507377
0	73	0.0	0.0	0.0	0.0
0	72	0.0	0.0	0.0	0.0
0	89	0.41421173540311373	0.41421173540311373	0.41421173540311373	0.41421173540311373
0	51	0.28231693242932104	0.28231693242932104	0.28231693242932104	0.28231693242932104
0	3	0.1805541940566661	0.1805541940566661	0.1805541940566661	0.1805541940566661
0	11	0.0	0.0	0.0	0.0
0	24	1.0431019054143817	1.0431019054143817	1.0431019054143817	1.0431019054143817
0	10	0.11273960548255599	0.11273960548255599	0.11273960548255599	0.11273960548255599
0	33	0.0	0.0	0.0	0.0
0	56	0.21312522042310703	0.21312522042310703	0.21312522042310703	0.21312522042310703
0	75	0.9735039612828931	0.9735039612828931	0.9735039612828931	0.9735039612828931
0	59	0.0	0.0	0.0	0.0
0	43	0.041332035742833645	0.041332035742833645	0.041332035742833645	0.041332035742833645
0	47	0.0	0.0	0.0	0.0
0	32	0.2277360752638935	0.2277360752638935	0.2277360752638935	0.2277360752638935
0	74	0.041332035742833645	0.041332035742833645	0.041332035742833645	0.041332035742833645
0	90	0.0	0.0	0.0	0.0
0	99	0.6540031039556186	0.6540031039556186	0.6540031039556186	0.6540031039556186
0	7	0.29156217561962205	0.29156217561962205	0.29156217561962205	0.29156217561962205
0	1	0.24230188653012208	0.24230188653012208	0.24230188653012208	0.24230188653012208
0	5	0.041332035742833645	0.041332035742833645	0.041332035742833645	0.041332035742833645
0	26	0.3090989075635247	0.3090989075635247	0.3090989075635247	0.3090989075635247
0	13	0.25427709825731115	0.25427709825731115	0.25427709825731115	0.25427709825731115
0	71	0.396151738989568	0.396151738989568	0.396151738989568	0.396151738989568
0	31	0.2516329603243597	0.2516329603243597	0.2516329603243597	0.2516329603243597
0	63	0.0	0.0	0.0	0.0
0	54	0.3739969555027587	0.3739969555027587	0.3739969555027587	0.3739969555027587
0	100	0.0	0.0	0.0	0.0
0	6	0.1941311737686439	0.1941311737686439	0.1941311737686439	0.1941311737686439
0	96	0.0	0.0	0.0	0.0
0	82	0.169813162887731	0.169813162887731	0.169813162887731	0.169813162887731
0	48	0.041332035742833645	0.041332035742833645	0.041332035742833645	0.041332035742833645
0	83	0.169813162887731	0.169813162887731	0.169813162887731	0.169813162887731
0	79	0.5195020139685267	0.5195020139685267	0.5195020139685267	0.5195020139685267
0	69	0.335769584820483	0.335769584820483	0.335769584820483	0.335769584820483
0	87	0.0	0.0	0.0	0.0
0	46	0.7305352851223776	0.7305352851223776	0.7305352851223776	0.7305352851223776
0	18	0.341479727528442	0.341479727528442	0.341479727528442	0.341479727528442
0	20	0.22635314366294215	0.22635314366294215	0.22635314366294215	0.22635314366294215
0	94	0.0	0.0	0.0	0.0
0	16	0.37522442145282675	0.37522442145282675	0.37522442145282675	0.37522442145282675
0	36	0.11273960548255599	0.11273960548255599	0.11273960548255599	0.11273960548255599
0	14	0.34619643861825444	0.34619643861825444	0.34619643861825444	0.34619643861825444
0	34	0.0	0.0	0.0	0.0
0	9	0.0	0.0	0.0	0.0
0	28	0.5410422329530273	0.5410422329530273	0.5410422329530273	0.5410422329530273
0	68	0.0	0.0	0.0	0.0
0	98	0.43094278274971265	0.43094278274971265	0.43094278274971265	0.43094278274971265
0	93	0.0	0.0	0.0	0.0
0	30	0.4703240845841192	0.4703240845841192	0.4703240845841192	0.4703240845841192
0	97	0.3253022407592612	0.3253022407592612	0.3253022407592612	0.3253022407592612
0	55	0.2607385667556136	0.2607385667556136	0.2607385667556136	0.2607385667556136
0	65	0.0	0.0	0.0	0.0
0	50	0.0	0.0	0.0	0.0
0	8	1.247885824286332	1.247885824286332	1.247885824286332	1.247885824286332
0	42	0.24838235985219756	0.24838235985219756	0.24838235985219756	0.24838235985219756
0	2	0.35446590070653505	0.35446590070653505	0.35446590070653505	0.35446590070653505
87	4411	0.0003982027770693066	None	0.016265701553235465	0.0003982027770693066
87	4361	0.0010314213630360355	None	0.11928653759542848	0.0010314213630360355
87	4320	0.000689473390779806	None	0.07483860919089017	0.000689473390779806
87	4368	0.00020303744579733043	None	0.07845469650252361	0.00020303744579733043
87	4132	0.0008962372506486929	None	0.06674183836995626	0.0008962372506486929
87	4142	0.0008644095693616472	None	0.03403449283036532	0.0008644095693616472
87	4333	0.0022045505680858583	None	0.08298827349949844	0.0022045505680858583
87	4240	0.00045882116291458513	None	0.016265701553235465	0.00045882116291458513
87	4441	0.0011906526941359039	None	0.3979682289537891	0.0011906526941359039
87	4433	5.8862681370761415e-05	None	0.40777274255267415	5.8862681370761415e-05
87	4355	0.0013635263168705494	None	0.022857142857142864	0.0013635263168705494
87	4416	7.352036647496181e-06	None	0.1296322433898332	7.352036647496181e-06
87	4367	0.0006537366082086736	None	0.08273226849180147	0.0006537366082086736
87	4324	4.624819697425349e-05	None	0.26646794559230563	4.624819697425349e-05
87	4408	0.0008499302119593697	None	0.09536370061529542	0.0008499302119593697
87	4276	0.0005907415691390368	None	0.039226922960830815	0.0005907415691390368
87	4326	0.0008528083264317704	None	0.10869480823897341	0.0008528083264317704
87	2890	0.0011165889731106079	None	0.4860400509290422	0.0011165889731106079
87	4341	0.0005608493056010492	None	0.07696887456294263	0.0005608493056010492
87	2964	0.0017463728893364464	None	0.1976965995042225	0.0017463728893364464
87	4215	0.0005543148343105159	None	0.016265701553235465	0.0005543148343105159
87	4357	-8.449491102208397e-08	None	0.143243325684968	-8.449491102208397e-08
87	4201	0.0009241230824167888	None	0.11938112224347759	0.0009241230824167888
87	4381	0.0006224634693001077	None	0.1129762589684277	0.0006224634693001077
87	4449	0.0004601454453409375	None	0.0904555192123618	0.0004601454453409375
87	4428	0.0007277657636647945	None	0.44412052240787203	0.0007277657636647945
87	4175	0.005054782749780006	None	0.17546341334766705	0.005054782749780006
87	4212	0.0007981354587524127	None	0.14190137654013787	0.0007981354587524127
87	4415	0.0005953413829414566	None	0.06698571397759932	0.0005953413829414566
87	4296	0.00032000712256193605	None	0.07813191253223448	0.00032000712256193605
87	4233	0.0012185782744729898	None	0.06698571397759932	0.0012185782744729898
87	4376	0.0009445744808748363	None	0.06598689175131753	0.0009445744808748363
87	4426	5.817650473173115e-07	None	0.03142857142857144	5.817650473173115e-07
87	4328	0.0002969610778169828	None	0.14392251450309773	0.0002969610778169828
87	4250	0.0002805842681013314	None	0.10777180202054026	0.0002805842681013314
87	4429	0.0003611840095338281	None	0.11630722675221565	0.0003611840095338281
87	4275	0.00040494338547398867	None	0.11577283366309851	0.00040494338547398867
87	4251	0.0003789286525734166	None	0.07483860919089017	0.0003789286525734166
87	4395	0.00028331883030913065	None	0.17041648432614062	0.00028331883030913065
87	4403	0.0016056793398214982	None	0.011428571428571432	0.0016056793398214982
87	4340	0.0010975766733506745	None	0.011428571428571432	0.0010975766733506745
87	3564	0.0009922857843600362	None	0.11169720171949245	0.0009922857843600362
87	4224	0.08132896186801626	None	0.25267159058397926	0.08132896186801626
87	4374	0.0005493494422877025	None	0.18499599495611602	0.0005493494422877025
87	4430	0.00033247262010963047	None	0.13766306435107759	0.00033247262010963047
87	4392	0.00029689074455741877	None	0.25457880621984197	0.00029689074455741877
87	4271	0.00035716546632873734	None	0.07292612007358133	0.00035716546632873734
87	4202	0.0008429080905696656	None	0.011428571428571432	0.0008429080905696656
87	3648	0.0021440452229152447	None	0.10869480823897341	0.0021440452229152447
87	4337	0.0005927667778117201	None	0.0791648415220714	0.0005927667778117201
87	4377	9.560390838992044e-05	None	0.1531290080936108	9.560390838992044e-05
87	3163	0.002056686823632979	None	0.4632158722442908	0.002056686823632979
87	4399	8.634624392021011e-07	None	0.6292346145670134	8.634624392021011e-07
87	4407	None	None	0.10124905660302994	None
87	3982	0.0025362871939904	None	0.08527349523005874	0.0025362871939904
87	4222	0.000698597766376618	None	0.06697171051571088	0.000698597766376618
87	4413	0.0022222898134239633	None	0.09346598756598337	0.0022222898134239633
87	4007	0.0007966725728057722	None	0.016265701553235465	0.0007966725728057722
87	3998	0.010530172123690203	None	0.2034723460051962	0.010530172123690203
87	3962	0.031795233394163486	None	0.19248829425378705	0.031795233394163486
87	4344	0.0011249808486100247	None	0.03403449283036532	0.0011249808486100247
87	3825	0.0013008080213076784	None	0.06697171051571088	0.0013008080213076784
87	4172	0.0009092847139800106	None	0.12070473046192802	0.0009092847139800106
87	4259	0.0033202374987234967	None	0.10777180202054026	0.0033202374987234967
87	4438	0.00101533370783982	None	0.05422189589009933	0.00101533370783982
87	4265	0.0020092781491545695	None	0.011428571428571432	0.0020092781491545695
87	4435	0.0005976229771471717	None	0.14303044887250563	0.0005976229771471717
87	4439	0.0009234508562991088	None	0.07838932108214715	0.0009234508562991088
87	4210	0.004040619155314613	None	0.1458655780101486	0.004040619155314613
87	4315	0.00031603895594155084	None	0.10003846932422203	0.00031603895594155084
87	4423	0.00017215476838608712	None	0.17930004329257826	0.00017215476838608712
87	4155	0.0006679419558605282	None	0.022857142857142864	0.0006679419558605282
87	4171	0.002896284318484921	None	0.03142857142857144	0.002896284318484921
87	4238	0.0014127175015996299	None	0.09866327549214973	0.0014127175015996299
87	4247	0.0005519666320447718	None	0.016265701553235465	0.0005519666320447718
87	4422	0.00048740188986611986	None	0.09331822157314378	0.00048740188986611986
87	4414	0.0006899092729907016	None	0.25457880621984197	0.0006899092729907016
87	3949	0.0005878527190609002	None	0.07845469650252361	0.0005878527190609002
87	4406	0.0005657858140699274	None	0.1370721290153076	0.0005657858140699274
87	4443	None	None	0.10907237133597877	None
87	4401	0.00016090092719354238	None	0.25457880621984197	0.00016090092719354238
87	4017	0.0009393380380578104	None	0.061348806474733286	0.0009393380380578104
87	4434	0.0007622995704091931	None	0.11902585277226183	0.0007622995704091931
87	3777	0.0025532966616717933	None	0.022857142857142864	0.0025532966616717933
87	3555	0.015081475836406679	None	0.39290630699619933	0.015081475836406679
87	3660	0.003377993166159272	None	0.38812186956894473	0.003377993166159272
87	3803	0.0015522362023170184	None	0.12934859454008946	0.0015522362023170184
87	4314	0.0014975419735387368	None	0.281325824760778	0.0014975419735387368
87	4013	0.0013682862831748488	None	0.11529402094024163	0.0013682862831748488
87	4410	0.00023643839667707774	None	0.10777180202054026	0.00023643839667707774
87	4417	0.0005462406581824155	None	0.03403449283036532	0.0005462406581824155
87	4284	0.00032318765048936523	None	0.07494017471467448	0.00032318765048936523
87	2885	0.0011914973086895322	None	0.40092725277587327	0.0011914973086895322
87	4391	0.0004539990591086613	None	0.1458655780101486	0.0004539990591086613
87	4204	0.0008824529358656225	None	0.011428571428571432	0.0008824529358656225
87	4369	0.00086637535769776	None	0.011428571428571432	0.00086637535769776
87	4057	0.0010800336525858796	None	0.07639611031198275	0.0010800336525858796
87	4234	0.0005347307317364597	None	0.08243707611051584	0.0005347307317364597
87	4088	0.001778319619137214	None	0.13156654033130144	0.001778319619137214
87	4253	0.0006987604714408337	None	0.061348806474733286	0.0006987604714408337
51	2601	4.851166419561444e-05	None	0.3762057744264594	4.851166419561444e-05
51	2579	-4.931647367835732e-08	None	0.37005557267304473	-4.931647367835732e-08
51	2382	None	None	0.35878627513587535	None
51	2584	-5.198429283597104e-10	None	0.2917263505969407	-5.198429283597104e-10
51	2560	-4.2535611321711686e-08	None	0.5077004049005668	-4.2535611321711686e-08
51	2629	-2.4410039305987134e-05	None	0.2936831287291274	-2.4410039305987134e-05
51	2501	None	None	0.4820913943909611	None
51	2576	-2.074316494696607e-07	None	0.30457853826783055	-2.074316494696607e-07
51	2602	-4.341089390927238e-08	None	0.3635090285421398	-4.341089390927238e-08
51	2615	1.9547733836275984e-07	None	0.4820160537136629	1.9547733836275984e-07
51	2558	7.01983808200747e-05	None	0.28076320390974824	7.01983808200747e-05
51	2556	8.652853679717154e-05	None	0.4701806962095139	8.652853679717154e-05
51	2233	None	None	0.4224908418527226	None
51	2541	None	None	0.39815330850435504	None
51	2520	None	None	0.3494293848553337	None
51	2568	-3.065980362869396e-07	None	0.46613892200130425	-3.065980362869396e-07
51	2592	-0.1	None	0.29902309092161017	-0.1
51	2621	-3.27449111442496e-10	None	0.3635090285421398	-3.27449111442496e-10
51	2622	-0.1	None	0.34492243598127653	-0.1
51	2577	-1.2052451825675588e-06	None	0.34135262057690446	-1.2052451825675588e-06
51	2631	-5.155925701520881e-07	None	0.4491502978391825	-5.155925701520881e-07
51	2645	None	None	0.30758861684064864	None
51	2424	None	None	0.34135262057690446	None
51	2422	None	None	0.28572845556340953	None
51	2597	-2.8853906293616855e-07	None	0.37465269930661965	-2.8853906293616855e-07
51	2628	None	None	0.3863431653437965	None
51	2552	-9.887651938595252e-10	None	0.38912624021259873	-9.887651938595252e-10
51	2571	-4.498196165121898e-05	None	0.38439297059504096	-4.498196165121898e-05
51	2453	None	None	0.45836872773121734	None
51	2529	None	None	0.38456242421054865	None
51	2585	8.606970144631614e-11	None	0.3635090285421398	8.606970144631614e-11
51	2581	None	None	0.22902710556341166	None
51	2340	None	None	0.4387856842318215	None
51	2641	4.508959078031049e-07	None	0.34135262057690446	4.508959078031049e-07
51	2331	None	None	0.1482573710449244	None
51	2607	2.6172815224118435e-08	None	0.40283619442573687	2.6172815224118435e-08
51	2413	None	None	0.31608788543189925	None
51	2544	None	None	0.2829735118886142	None
51	2635	None	None	0.2537469137227931	None
51	2608	0.00025286819990161924	None	0.48560755035111064	0.00025286819990161924
51	2518	None	None	0.38069358532086106	None
51	2606	0.00013207339596930543	None	0.45243471556396103	0.00013207339596930543
51	2483	None	None	0.45269414810427244	None
51	2016	None	None	0.41851858874124054	None
51	2053	None	None	0.42461732324833035	None
51	2605	2.086508501443354e-08	None	0.42811394257226076	2.086508501443354e-08
51	2636	-1.644077474563941e-11	None	0.43811206535142244	-1.644077474563941e-11
51	2587	-0.1	None	0.4794054048548505	-0.1
51	2474	None	None	0.7298950384772058	None
51	2557	-0.1	None	0.3635090285421398	-0.1
51	2594	None	None	0.2315711876023224	None
51	2623	None	None	0.22416628035835567	None
51	2619	4.73806190040176e-08	None	0.39281176552357133	4.73806190040176e-08
51	2611	-1.2057824533356852e-05	None	0.29454832412104315	-1.2057824533356852e-05
51	2595	0.00014307259403367522	None	0.29409881616305134	0.00014307259403367522
51	2589	2.541484428816314e-05	None	0.45732343779123796	2.541484428816314e-05
51	2614	6.316423264635023e-09	None	0.31920534623768737	6.316423264635023e-09
51	2582	None	None	0.1482573710449244	None
51	2578	-0.1	None	0.31922571173020503	-0.1
51	2612	-0.00013376199900159223	None	0.3815970752775803	-0.00013376199900159223
51	2546	None	None	0.20882306318815416	None
51	2642	0.00015420762480650502	None	0.30138649547317486	0.00015420762480650502
51	2580	-4.103631364700239e-09	None	0.42811394257226076	-4.103631364700239e-09
51	2647	1.1588016300536018e-08	None	0.3132120521827991	1.1588016300536018e-08
51	2434	None	None	0.36852357151678783	None
51	2649	-0.1	None	0.3407644016986088	-0.1
51	2633	None	None	0.2856924926941208	None
51	2627	1.7294143814985602e-07	None	0.34349001235437004	1.7294143814985602e-07
51	2620	2.5837625896250505e-06	None	0.3615091688313862	2.5837625896250505e-06
51	2432	None	None	0.5171594240623251	None
51	2523	None	None	0.8211700584683566	None
51	2344	None	None	0.4934506559806405	None
51	2575	-7.509446645162165e-10	None	0.652330730187072	-7.509446645162165e-10
51	2616	-1.8056568797432354e-08	None	0.30980605362563096	-1.8056568797432354e-08
51	2470	None	None	0.3930355201737261	None
51	2459	None	None	0.3527821353808487	None
51	2555	None	None	0.21232120728058446	None
51	1782	None	None	0.49487657294969756	None
51	2234	None	None	0.5956649817110226	None
51	2588	2.70212139028542e-06	None	0.49273910393926884	2.70212139028542e-06
51	2475	None	None	0.4221059837369294	None
51	2599	None	None	0.4577500153966493	None
51	2604	-0.1	None	0.4533614586998548	-0.1
51	2644	None	None	0.3391852944366149	None
51	2574	None	None	0.31798412813068494	None
51	2565	-8.152186412418457e-10	None	0.42811394257226076	-8.152186412418457e-10
51	2567	None	None	0.27651195305017795	None
51	2643	-5.776949858020181e-10	None	0.5089416306045356	-5.776949858020181e-10
51	2423	None	None	0.26509945508065336	None
51	2586	5.891113336847629e-08	None	0.382063436218342	5.891113336847629e-08
51	2630	0.00015463779168858367	None	0.3235065173670351	0.00015463779168858367
51	1992	None	None	0.4247978446195331	None
51	2573	-2.128080874266752e-06	None	0.2877099982003321	-2.128080874266752e-06
51	2618	-1.244091639132922e-08	None	0.3635090285421398	-1.244091639132922e-08
51	2590	-5.334895565761808e-06	None	0.2915921080643172	-5.334895565761808e-06
51	2409	None	None	0.3961122143126228	None
51	2515	None	None	0.33580329214537574	None
51	2572	8.545441463033452e-09	None	0.4313048284352212	8.545441463033452e-09
51	2183	None	None	0.362085502614935	None
[truncated: 13,001 more rows]
