# Supplementary material for: Constrained by Design: Influence of Genetic Encodings on Evolved Traits of Robots
Source: Front Robot AI. 2021 Jun 15;8:672379. doi: 10.3389/frobt.2021.672379 (PMC8239187; doi:10.3389/frobt.2021.672379)
Supplement: Supplementary file 3 [file DataSheet2.ZIP › hyperplasticodingrep_plane_10_all_measures.tsv]

robot_id	velocity	displacement_velocity	displacement_velocity_hill	head_balance	contacts	branching	branching_modules_count	limbs	extremities	length_of_limbs	extensiveness	coverage	joints	hinge_count	active_hinges_count	brick_count	touch_sensor_count	brick_sensor_count	proportion	width	height	size	absolute_size	sensors	symmetry	avg_period	dev_period	avg_phase_offset	dev_phase_offset	avg_amplitude	dev_amplitude	avg_intra_dev_params	avg_inter_dev_params	sensors_reach	recurrence	synaptic_reception
4373	0.0002205013414207772	3.0257814522034224e-05	3.0215394351134133e-05	0.9984156781886661	None	0.25	1	0.4	4	0.75	9	0.25925925925925924	0.75	13	9	0	0	0	0.6666666666666666	9	6	0.9333333333333333	14	0.0	1.0	7.902762784127648e-27	0.5	-0.49433366390720623	0.9998182740578009	-0.006226414105374978	0.6232693484681602	0.898773442746927	0.9542947371583989	0	1.0	0.0
2773	0.0028471020423796573	0.00012775733377928166	-7.057861079166562e-05	0.9955605094795157	None	0	0	0.3333333333333333	10	0.5813953488372093	25	0.7142857142857143	0.16279069767441862	12	7	32	11	0	0.7777777777777778	9	7	3.0	45	0.1746031746031746	0.8947368421052632	0.02968884701768636	0.5905210259081329	2.727842767365447e-23	0.5000000000000552	0.07919818083512939	0.5222370195442586	0.5933481476318976	0.5378546305032713	1.0	0.9166666666666666	0.8591261433689144
4104	0.0037247111773022774	0.00028257187352937016	-0.0002798764822395513	0.9934709891893512	None	0.25	1	0.36363636363636365	4	0.7857142857142857	11	0.2222222222222222	0.7857142857142857	15	11	0	0	0	0.8888888888888888	9	8	1.0666666666666667	16	0.0	1.0	6.70026523453299e-15	0.5000000000358333	-0.021702389151274117	0.6680430201956398	0.0842717267768073	0.5491803515156847	0.6041726517795737	0.5741741384440997	0	1.0	0.0
4	None	None	None	None	None	0	0	0	0	0	0	1.0	0	0	0	0	0	0	1.0	1	1	0.06666666666666667	1	0.0	0	0	0	0	0	0	0	0	0	0	0	0
7051	1.8059050085517488e-05	1.82365965114399e-06	3.0222043220175535e-09	0.9994420023212489	None	0.25	1	0.4	4	0.75	9	0.25925925925925924	0.75	13	9	0	0	0	0.6666666666666666	6	9	0.9333333333333333	14	0.0	1.0	0	0.5	4.6926633958785204e-17	0.5000000002544831	-0.09993159391465735	0.5001856601044431	0.6156398314525543	0.500061886788837	0	1.0	0.0
1702	None	None	None	None	None	0	0	0.5	8	0.38095238095238093	8	0.42592592592592593	0.2857142857142857	12	6	10	9	0	0.6666666666666666	9	6	1.5333333333333334	23	0.5	0.3157894736842105	0.010253551073333488	0.5719273514260426	0.0992538434778329	0.5221118144993576	6.742564600171204e-11	0.5019415822780531	0.6050524500495931	0.5321215670821342	0.0	0	0.0
131	None	None	None	None	None	0	0	0.4	2	0.8	4	0.4666666666666667	0.8	6	4	0	0	0	0.6	5	3	0.4666666666666667	7	0.0	0	0.14773110961009558	0.5550224362416498	3.234282827938153e-10	0.5000020819310361	0.0772332709466715	0.5623664233229309	0.6481506087079051	0.5392329056708226	0	1.0	0.0
4445	0.00021820488438234698	7.37459336635187e-06	4.267847621364517e-06	0.9984551962968337	None	0.25	1	0.4	4	0.7692307692307693	10	0.23809523809523808	0.7692307692307693	14	10	0	0	0	0.7777777777777778	9	7	1.0	15	0.0	1.0	-0.0639937039518659	0.5249740903633716	1.5388113512356357e-05	0.5000244056574676	-0.04822183734702086	0.6304195598215191	0.5777966785198443	0.5526453455826119	0	1.0	0.0
1977	None	None	None	None	None	0	0	0.05555555555555555	3	0.9493670886075949	75	1.0	0.0759493670886076	7	6	73	0	0	1.0	9	9	5.4	81	0.0	1.0	-0.08901760191423055	0.5433465726386894	0.10716046292322881	0.5153030948336964	-0.29246137784669246	0.9970184412742757	0.848794406126757	0.8824452321173123	0	1.0	0.0
784	None	None	None	None	None	0	0	1.0	3	0.0	0	0.6666666666666666	0	3	0	0	0	0	0.6666666666666666	3	2	0.26666666666666666	4	0.0	1.0	0	0	0	0	0	0	0	0	0	0	0
4512	0.00028902013955520243	4.180789190527277e-06	3.890518472985309e-06	0.999997436388345	None	0.25	1	0.4	4	0.7692307692307693	10	0.23809523809523808	0.7692307692307693	14	10	0	0	0	0.7777777777777778	7	9	1.0	15	0.0	1.0	-0.09969539641270166	0.500772793379388	-0.073630631763245	0.9597231420856923	0.08297301649612307	0.6413864984699673	0.6951764321850359	0.7776081810231664	0	0.9285714285714286	0.0
6386	0.0020489854046616103	0.0003167225159762444	-0.0001461374891584961	0.998188316475405	None	0.25	1	0.4	4	0.7692307692307693	10	0.23809523809523808	0.7692307692307693	14	10	0	0	0	0.7777777777777778	9	7	1.0	15	0.0	1.0	0.07260294421327715	0.5746007233106314	-0.09999977306027528	0.5000040979191105	-0.09062227774707261	0.6203267894573093	0.6882164404586896	0.5655864919724285	0	1.0	0.0
3813	0.0010205533273287973	9.131055767981406e-05	5.3042843352469536e-05	0.99863802217137	None	0.25	1	0.4	4	0.75	9	0.25	0.75	12	9	1	2	0	0.875	8	7	0.9333333333333333	14	0.6666666666666666	1.0	-0.011967585333478952	0.6090560387571831	-0.28583948221784616	0.9976505649875328	0.09974500526976857	0.5009593972253705	0.8880170887039341	0.8971671452848471	1.0	0.75	0.0
3266	2.920595609416715e-05	1.3321943774256665e-07	-9.414683608376566e-08	0.9999952592510057	None	0.5	1	0.5714285714285714	4	0.625	5	0.3333333333333333	0.625	9	5	0	0	0	0.8333333333333334	6	5	0.6666666666666666	10	0.0	1.0	0.14083560404207507	0.6392367968677831	-0.09995218958229707	0.5005190934389496	-0.029866297961953458	0.5192678943455139	0.7332577661472569	0.5540578248397268	0	0	0.0
5661	0.0023749250404377057	0.001386949081817776	0.0013235360562838861	0.997375072333699	None	0.2857142857142857	2	0.35294117647058826	6	0.7391304347826086	17	0.30864197530864196	0.7391304347826086	23	17	1	0	0	1.0	9	9	1.6666666666666667	25	0.0	1.0	-0.09996264963677842	0.5004958266861739	0.09999999992324252	0.5000000005273728	0.07838035512028103	0.5512503470138722	0.7101654733490433	0.5173020222614682	0	1.0	0.0
7224	0.0017779682924049473	0.001079579307761042	-0.00107928403439482	0.9993755687315843	None	0.25	1	0.4	4	0.75	9	0.25925925925925924	0.75	13	9	0	0	0	0.6666666666666666	9	6	0.9333333333333333	14	0.0	1.0	0.09999999999999679	0.5000000000071521	0.07221332376154022	0.5515501110143569	0.19202047985626577	0.5718581711369679	0.6249663482476644	0.5412702448956813	0	1.0	0.0
4161	2.8390803265044215e-08	2.7775968635030755e-08	2.775468714633918e-08	0.9999965950198819	None	0.25	1	0.4	4	0.75	9	0.25925925925925924	0.75	13	9	0	0	0	0.6666666666666666	9	6	0.9333333333333333	14	0.0	1.0	0.09999489892103183	0.5000061797549313	0.03743789464868606	0.5172533765749028	0	0.5	0.6016893430306546	0.505755215538125	0	1.0	0.0
5138	7.416142819227818e-05	1.2271763153534622e-06	-1.1985949203287035e-06	0.9999973788100534	None	0.25	1	0.4	4	0.7692307692307693	10	0.23809523809523808	0.7692307692307693	14	10	0	0	0	0.7777777777777778	7	9	1.0	15	0.0	1.0	0.09994570548861804	0.5001106792606059	0.0017238153693131795	0.5129358055745907	0.03133383467284011	0.5941326572496017	0.6024700300271388	0.5360435163745819	0	1.0	0.0
2140	None	None	None	None	None	0	0	0.19047619047619047	4	0.7931034482758621	23	0.6888888888888889	0.13793103448275862	5	4	25	0	0	0.5555555555555556	9	5	2.066666666666667	31	0.0	0.8571428571428571	-0.005082800526751525	0.5	0.002358392010860007	0.5144414210511404	0.0981868023664392	0.5058261039289222	0.615445473051166	0.5067568574606055	0	1.0	0.0
4456	0.00272920490625013	0.0005464894934240328	0.0002636311119496296	0.9981870030627548	None	0.25	1	0.36363636363636365	4	0.7857142857142857	11	0.2222222222222222	0.7857142857142857	15	11	0	0	0	0.8888888888888888	9	8	1.0666666666666667	16	0.0	1.0	7.902762784127648e-27	0.5	0.0066707794113776584	0.5127422015877523	0.09999999362373076	0.5000003660511778	0.6121822223233356	0.5042483401642887	0	1.0	0.0
7473	0.007264054464011437	0.001751872473052716	0.0016668493753855098	0.9985082362497208	None	0.25	1	0.4	4	0.75	9	0.25	0.75	13	9	0	0	0	0.875	7	8	0.9333333333333333	14	0.0	1.0	0.0999999898239336	0.5000000181295151	-0.03529670441745432	0.6635337297689856	0.26542851311273835	0.5209168880013103	0.7737762330246489	0.5632262506119182	0	0	0.0
6934	0.009299858748688892	0.004861515513753104	-0.0033664183896837192	0.9984568799783815	None	0.25	1	0.4	4	0.75	9	0.25	0.75	13	9	0	0	0	0.875	8	7	0.9333333333333333	14	0.0	1.0	0.09999985607429937	0.5000004990656147	0.0005902646530413459	0.5583837340103479	0.2103611125222736	0.5131621879652194	0.7004334903953	0.523920725563281	0	0	0.0
1051	None	None	None	None	None	0	0	0.125	3	0.8823529411764706	30	0.6666666666666666	0	0	0	35	6	0	0.6666666666666666	9	6	2.4	36	0.08108108108108109	0.6470588235294118	0	0	0	0	0	0	0	0	0	0	0
5181	0.006964536115623494	0.0028885525461516464	0.002816067231797711	0.9859089848764468	None	0.25	1	0.36363636363636365	4	0.7857142857142857	11	0.2222222222222222	0.7857142857142857	15	11	0	0	0	0.8888888888888888	9	8	1.0666666666666667	16	0.0	1.0	0.24133846024393152	0.5831904453848606	1.4933596920191114e-09	0.500005298595448	0.09826073527924105	0.5026276206964719	0.7291950873764743	0.52883597915601	0	1.0	0.0
3494	0.01456711088224053	0.0005132009466415011	-0.0005104664501482808	0.9557853819198916	None	0.25	1	0.4	4	0.75	9	0.25925925925925924	0.75	13	9	0	0	0	0.6666666666666666	9	6	0.9333333333333333	14	0.0	1.0	0.38527703761166165	0.9999999997052529	-0.0833512607948826	0.8837887502498001	0.09996156731294445	0.5000986487340582	0.9356861398901256	0.99966174381381	0	0.9230769230769231	0.0
1106	None	None	None	None	None	0.3333333333333333	1	0.5	4	0.6666666666666666	6	0.34375	0.6666666666666666	10	6	0	0	0	0.5	4	8	0.7333333333333333	11	0.0	0.8571428571428571	2.791125767342225e-07	0.5000020792405891	0.05268267631660286	0.5967482531523918	0.055958683998829764	0.5482149624272119	0.5908071092610506	0.5486294237484004	0	0.4	0.0
1741	None	None	None	None	None	0	0	0.75	3	0.3333333333333333	1	0.5555555555555556	0.3333333333333333	4	1	0	1	0	1.0	3	3	0.3333333333333333	5	1.0	1.0	-0.04867862233520396	0.5737666846411387	0.09992905668467737	0.5002803978568344	0.028679291642898563	0.5457815010106917	0.6471628241305142	0.5400803111565683	1.0	1.0	0.0
5350	0.006480862890208262	0.0009472482138488877	-0.0009426255794384447	0.9922063900332612	None	0.2	1	0.3333333333333333	4	0.8	12	0.20987654320987653	0.8	16	12	0	0	0	1.0	9	9	1.1333333333333333	17	0.0	1.0	-0.08634777483245523	0.5217621482969883	-0.09308373889482738	0.5730250001671685	0.2523380893750101	0.6332035202643149	0.8333715624439062	0.5766649355308195	0	1.0	0.0
3302	0.0016892936887914654	0.00020094279539664353	5.112402386112787e-05	0.998236381759836	None	0.25	1	0.36363636363636365	4	0.7857142857142857	11	0.2222222222222222	0.7857142857142857	15	11	0	0	0	0.8888888888888888	9	8	1.0666666666666667	16	0.0	1.0	0.02486801419629043	0.6268848008758531	0.0913261607271181	0.9999942001200676	0.07644954909554841	0.5432821819578442	0.8737626997932756	0.9859368639895753	0	1.0	0.0
1780	None	None	None	None	None	0.2857142857142857	2	0.47058823529411764	8	0.4782608695652174	11	0.5555555555555556	0.43478260869565216	18	10	6	4	0	0.5555555555555556	9	5	1.6666666666666667	25	0.5	0.8	0.29827836913067324	0.5628020804727918	0.02128056781219999	0.9999904238867503	0.035903020449561104	0.6369146735708304	0.9208251939807247	0.9840715169468277	0.2222222222222222	0.8888888888888888	0.0
6925	0.004528775384020812	0.0004970244610030222	-6.1009638804912144e-05	0.9917112646320839	None	0.25	1	0.36363636363636365	4	0.7857142857142857	11	0.2222222222222222	0.7857142857142857	15	11	0	0	0	0.8888888888888888	9	8	1.0666666666666667	16	0.0	1.0	0.14329699679117353	0.6925140990612131	0.05650847698613361	0.6486466763907515	-0.06885920800569424	0.620246411424319	0.7073745537056854	0.654421046313934	0	0.26666666666666666	0.0
4933	0.013961304820831882	0.004856364682490093	-0.0034925611523866176	0.9913609010007373	None	0.25	1	0.4	4	0.75	9	0.25	0.75	13	9	0	0	0	0.875	8	7	0.9333333333333333	14	0.0	1.0	-0.1319159719014827	0.5759911822206648	-0.06947570646994058	0.5453481438494412	0.3010081254278944	0.5360903962995874	0.8766142153879385	0.5525422707430313	0	1.0	0.0
994	None	None	None	None	None	0.5	1	0.5714285714285714	4	0.375	3	0.6666666666666666	0	4	0	5	5	0	0.6	5	3	0.6666666666666666	10	0.5	0.4	0	0	0	0	0	0	0	0	0	0	0
3882	0.004590799428712693	0.0035882566763606348	-0.0018920324544558116	0.9945063089371914	None	0.25	1	0.4	4	0.75	9	0.25	0.75	13	9	0	0	0	0.875	7	8	0.9333333333333333	14	0.0	1.0	-0.09999911509260684	0.5000047295995126	0.04937911498736946	0.6647939314167187	0.09595685388173017	0.5312768691236184	0.6997871301689955	0.5670946727130629	0	1.0	0.0
1542	None	None	None	None	None	0.2	2	0.5652173913043478	13	0.375	12	0.5396825396825397	0.28125	21	9	12	0	0	0.7777777777777778	9	7	2.2666666666666666	34	0.0	0.5517241379310345	0.010191247055699586	0.6869969109274828	4.935227056927731e-10	0.5000000733444487	6.3590063857393495e-15	0.5000120404955243	0.5929237675437505	0.5651414047292815	0	1.0	0.0
6211	0.0019018732485159972	0.0003194717578865773	-6.094953304331165e-05	0.9961805377026853	None	0.25	1	0.36363636363636365	4	0.7857142857142857	11	0.2222222222222222	0.7857142857142857	15	11	0	0	0	0.8888888888888888	9	8	1.0666666666666667	16	0.0	1.0	0.09999999891134842	0.5000000339171242	2.8784148336495232e-06	0.5069987198889808	-0.07606276422578033	0.5629687639439412	0.6728234740018189	0.5234175482597637	0	0.9333333333333333	0.0
6782	0.0015398726906129374	0.0007846688105459135	5.4092682367358015e-05	0.9984952082612123	None	0.25	1	0.4	4	0.75	9	0.25925925925925924	0.75	13	9	0	0	0	0.6666666666666666	9	6	0.9333333333333333	14	0.0	1.0	0.03104131973367824	0.6451916153939368	-0.09941563348705543	0.5006015916644327	-0.023883117202872332	0.6740399291640583	0.6443954742480726	0.6088061676673833	0	1.0	0.0
6354	0.0006926684587466061	0.00015689163190808926	-0.0001441387694124915	0.99939430228663	None	0.25	1	0.4	4	0.75	9	0.25925925925925924	0.75	13	9	0	0	0	0.6666666666666666	6	9	0.9333333333333333	14	0.0	1.0	-0.045556243078795584	0.5150872895591522	0.03392337532309449	0.5117247013845074	-0.03730430828068578	0.6612779377758612	0.6076764371781729	0.5643305649254006	0	1.0	0.0
773	None	None	None	None	None	0	0	0.5555555555555556	5	0.2727272727272727	3	0.52	0	0	0	12	1	0	1.0	5	5	0.8666666666666667	13	0.03571428571428571	1.0	0	0	0	0	0	0	0	0	0	0	0
1161	None	None	None	None	None	0	0	1.0	1	0	0	1.0	0	0	0	1	0	0	0.5	1	2	0.13333333333333333	2	0.0	0	0	0	0	0	0	0	0	0	0	0	0
3923	0.008799265669425288	0.0009657190752533547	0.00013338914604582976	0.9797415400463106	None	0.25	1	0.36363636363636365	4	0.7857142857142857	11	0.2222222222222222	0.7857142857142857	15	11	0	0	0	0.8888888888888888	9	8	1.0666666666666667	16	0.0	1.0	0.26889852952879956	0.6024521534663804	-0.0463142149036928	0.5558234038760151	0.0994542312472261	0.5537825393770238	0.7923537413503509	0.570844048147888	0	0.9333333333333333	0.0
4479	0.011074152829548625	0.001654292804938556	8.222694118000793e-05	0.9764501088699133	None	0.25	1	0.4	4	0.75	9	0.25925925925925924	0.75	13	9	0	0	0	0.6666666666666666	9	6	0.9333333333333333	14	0.0	1.0	-0.16494318164811608	0.9547953951955098	0.023553434904602683	0.649593766918011	-0.08703403703619805	0.6493078015508109	0.7431914935915017	0.8065661062276097	0	1.0	0.0
6722	0.012517167621337007	0.0001802092044714172	-5.167665360899308e-06	0.9934207478254217	None	0.25	1	0.4	4	0.7692307692307693	10	0.23809523809523808	0.7692307692307693	14	10	0	0	0	0.7777777777777778	9	7	1.0	15	0.0	1.0	0.00016776297352839457	0.5179551569170635	0.0017505256661849544	0.5046951839376247	0.09052040309924414	0.5413721246593312	0.6039701297128934	0.5213620336869574	0	1.0	0.0
6588	0.008362000391899788	0.001064230676333321	-0.0010120988205495332	0.9918131857376289	None	0.25	1	0.4	4	0.75	9	0.25925925925925924	0.75	13	9	0	0	0	0.6666666666666666	6	9	0.9333333333333333	14	0.0	1.0	-0.09999328908802876	0.5002886825062149	0.09007527463394607	0.9903783277817142	0.22384247531215434	0.7759983616226886	0.8972856995619557	0.8764507052926584	0	1.0	0.0
4918	0.0009497521872063093	0.0006963702159769489	0.0006944719414897507	0.9998239594272755	None	0.25	1	0.4	4	0.75	9	0.25925925925925924	0.75	13	9	0	0	0	0.6666666666666666	9	6	0.9333333333333333	14	0.0	1.0	0.09999999999999702	0.500000000000004	0.050351049126030833	0.6357512048789064	0.09999189352017746	0.5026570928441466	0.5582452168663392	0.5471592919941289	0	0	0.0
7145	4.552340050750094e-06	2.6865068049065456e-06	-2.292304890487538e-06	0.9992043547041372	None	0.25	1	0.4	4	0.7692307692307693	10	0.23809523809523808	0.7692307692307693	14	10	0	0	0	0.7777777777777778	7	9	1.0	15	0.0	1.0	-0.030764087777861188	0.5128061858309487	-0.0034617238739698747	0.6412550381183857	0.030072748122242376	0.5225530550803589	0.5924605193268949	0.5599046232390473	0	1.0	0.0
100	None	None	None	None	None	0.05555555555555555	1	0.2894736842105263	11	0.6545454545454545	36	0.7916666666666666	0.09090909090909091	13	5	43	3	0	0.8888888888888888	9	8	3.8	57	0.036585365853658534	0.7346938775510204	0.07531189140517328	0.5451087197446594	0.017682033378483075	0.5730810117247047	0.04664311042880901	0.6575520808483788	0.5881199992285382	0.5928890040642345	1.0	0.07692307692307693	0.0
5758	0.001650994973011124	0.00012008911692187219	-4.936887263033577e-05	0.9976520397736391	None	0.25	1	0.4	4	0.7692307692307693	10	0.23809523809523808	0.7692307692307693	14	10	0	0	0	0.7777777777777778	7	9	1.0	15	0.0	1.0	-0.09999339831467169	0.5002953250747767	0.0001794945168426527	0.5002652073991463	0.0999992026478023	0.5000504172563094	0.6934864399511413	0.5002036499186111	0	0	0.0
3090	0.004251147459859185	0.0003603989669557989	0.0003580909228803213	0.9915674349500231	None	0.3333333333333333	1	0.5	4	0.6666666666666666	6	0.3055555555555556	0.6666666666666666	10	6	0	0	0	1.0	6	6	0.7333333333333333	11	0.0	0.4	0.15280309049537727	0.6076758533255671	0.0008241560345980876	0.5060764382721755	0.09257078556244995	0.5371517576339421	0.6500301104407361	0.5507200777763315	0	1.0	0.0
4098	1.3926858554357791e-08	1.3187879243287137e-08	-1.3187837457238322e-08	0.9999986792832756	None	0.25	1	0.36363636363636365	4	0.7857142857142857	11	0.2222222222222222	0.7857142857142857	15	11	0	0	0	0.8888888888888888	9	8	1.0666666666666667	16	0.0	1.0	0.036136397712222594	0.6146016894973836	-0.034281192440157496	0.5128850444515887	5.847586547242667e-07	0.5003085788026823	0.5655475980270793	0.5431823973088851	0	1.0	0.0
6638	1.3062537350748403e-08	1.297963339674056e-08	-1.2857169817948054e-08	0.9999985028123741	None	0.25	1	0.36363636363636365	4	0.7857142857142857	11	0.2222222222222222	0.7857142857142857	15	11	0	0	0	0.8888888888888888	9	8	1.0666666666666667	16	0.0	1.0	2.213662244269474e-20	0.5000000000016235	0.09998686755762512	0.5006830463667277	0	0.5	0.6157014858176256	0.5002276822486809	0	1.0	0.0
2916	0.0010517705309673177	0.00045458157862729757	0.00021532943047366843	0.9996767207426513	None	0.3333333333333333	1	0.5	4	0.6666666666666666	6	0.3142857142857143	0.6666666666666666	10	6	0	0	0	0.7142857142857143	5	7	0.7333333333333333	11	0.0	1.0	0.018179238015554107	0.5014646572444361	0.09053718863034407	0.6073557699571283	0.09999999968095329	0.500000002795414	0.593224296512704	0.5367726053621128	0	1.0	0.0
3456	0.00031622992643488146	2.200250634804722e-06	-1.4100753022728012e-06	0.9999963849431391	None	0.25	1	0.4	4	0.75	9	0.25925925925925924	0.75	13	9	0	0	0	0.6666666666666666	6	9	0.9333333333333333	14	0.0	1.0	-0.09230364855785358	0.5811711604524634	-0.05882450694082172	0.5101781738921393	0.09051385748538761	0.5813973450294091	0.6772048211180572	0.5578081348113031	0	0.5384615384615384	0.0
5667	0.0018983698560734782	5.850579007550807e-05	-5.762897190475812e-05	0.997596160426774	None	0.25	1	0.36363636363636365	4	0.7857142857142857	11	0.2222222222222222	0.7857142857142857	15	11	0	0	0	0.8888888888888888	8	9	1.0666666666666667	16	0.0	1.0	-0.09998751024414523	0.5000851321541245	0.09626279331424027	0.5144082080969821	-0.001737196687120852	0.626981698917808	0.6921477651024416	0.5479587061855717	0	0.8	0.0
6812	0.0015562467490620624	0.0008913263807302355	5.6818442036481377e-05	0.9989758485609789	None	0.25	1	0.4	4	0.7692307692307693	10	0.23809523809523808	0.7692307692307693	14	10	0	0	0	0.7777777777777778	9	7	1.0	15	0.0	1.0	0.043539283316046604	0.6673869259513243	5.135639198481617e-09	0.5080872117900362	0.056271808377967344	0.5819629945465823	0.5974310052687003	0.5873916320665096	0	0	0.0
572	None	None	None	None	None	0	0	0.5	1	1.0	1	1.0	1.0	2	1	0	0	0	0.3333333333333333	1	3	0.2	3	0.0	0	-0.022543220346249143	0.5906062901293385	1.7326817150344602e-05	0.5000057944903807	0.09999762043797057	0.5000016850057978	0.6339989142757857	0.5305039228948242	0	1.0	0.0
3500	0.0083345078664955	0.001320825889213945	-0.00018146693402459963	0.9875957056529638	None	0.25	1	0.36363636363636365	4	0.7857142857142857	11	0.2222222222222222	0.7857142857142857	15	11	0	0	0	0.8888888888888888	9	8	1.0666666666666667	16	0.0	1.0	0.21740929337509457	0.596406001918033	0.06356217023586425	0.5694756962910077	0.099632936604948	0.5565654697995214	0.6588084119225667	0.5742354637064147	0	1.0	0.0
2294	None	None	None	None	None	0	0	0.75	3	0.3333333333333333	1	0.625	0.3333333333333333	4	1	0	1	0	0.5	4	2	0.3333333333333333	5	1.0	0.6666666666666666	0.024673384319013024	0.5565728449204712	-0.0998111805816344	0.5004054519919265	-0.08027253696758714	0.5873926999354885	0.634687987280069	0.548355362000501	1.0	1.0	0.0
1045	None	None	None	None	None	0	0	0.5	2	0.6666666666666666	2	1.0	0.6666666666666666	4	2	0	0	0	0.2	1	5	0.3333333333333333	5	0.0	0.5	0.09999961738369717	0.500001623395381	-0.09999416564286015	0.5000230176279991	-0.12593674136503313	0.572567062110294	0.7330824273185921	0.5243499745768764	0	1.0	0.0
7183	0.01317027593210128	0.005325464723242881	0.005119297751332529	0.9659863004351682	None	0.25	1	0.4	4	0.75	9	0.25925925925925924	0.75	13	9	0	0	0	0.6666666666666666	6	9	0.9333333333333333	14	0.0	1.0	0.4370622133902818	0.6569211088540485	0.00016457925169180876	0.5005312266156267	0.09037433043979379	0.7346534322252933	0.8596714747277607	0.6356879080316383	0	0.8461538461538461	0.0
4950	0.016275038864396997	0.00018134894324851243	1.2347286969204417e-05	0.9756183657990153	None	0.25	1	0.4	4	0.75	9	0.25925925925925924	0.75	13	9	0	0	0	0.6666666666666666	6	9	0.9333333333333333	14	0.0	1.0	0.20823607294471488	0.5849534980250447	0.30091965626140904	0.7255003192198897	0.10159594259169383	0.9999999999837186	0.7772515248424853	0.999836524159651	0	1.0	0.0
2464	None	None	None	None	None	0.6	6	0.5909090909090909	13	0.4	12	0.7111111111111111	0.3	22	9	9	1	0	0.5555555555555556	9	5	2.1333333333333333	32	0.1111111111111111	0.7407407407407407	1.3993541614062427e-05	0.5083117758380112	0.09349792788220264	0.5198657211614106	0.09938457788450579	0.5023514505351566	0.6114076200040464	0.5101786581698728	0.0	0.22727272727272727	0.0
2842	0.0027223758932712976	0.0008445022104440016	-0.00045231811132419536	0.996612874677813	None	0.2	1	0.3333333333333333	4	0.8	12	0.20987654320987653	0.8	16	12	0	0	0	1.0	9	9	1.1333333333333333	17	0.0	1.0	-0.08966151075192541	0.5508960905047983	5.2119440865492516e-14	0.5003782325852627	0.08531650094466148	0.5773766254825367	0.6727727218845854	0.5430447028446157	0	1.0	0.0
5188	9.429418396583817e-08	3.908083116299875e-08	3.907566813267664e-08	0.999984111252642	None	0.25	1	0.4	4	0.75	9	0.25	0.75	13	9	0	0	0	0.875	7	8	0.9333333333333333	14	0.0	1.0	0.0002774759838866301	0.6919052644539798	0.09999931841157747	0.5000014414360971	4.20290078526538e-05	0.5002075170392988	0.6156259165411674	0.5670828853647586	0	0.9230769230769231	0.0
1615	None	None	None	None	None	0.16666666666666666	1	0.5	7	0.4444444444444444	8	0.47619047619047616	0.2222222222222222	9	4	10	7	0	0.8571428571428571	7	6	1.3333333333333333	20	0.3684210526315789	0.47058823529411764	-0.12139404876439704	0.6036001607752426	7.902762784127648e-27	0.5	0.0956960042725393	0.5339818006759526	0.6922311349972979	0.5462528572928007	1.0	0.8888888888888888	0.0
7285	0.0006972811486527766	3.479504734919885e-05	3.470295726490514e-05	0.999225642500256	None	0.25	1	0.4	4	0.7692307692307693	10	0.23809523809523808	0.7692307692307693	14	10	0	0	0	0.7777777777777778	7	9	1.0	15	0.0	1.0	1.7974180112842505e-05	0.5000817771938864	0.21337530732210794	0.7165090575766422	0.0019730300555165867	0.5686946276988674	0.7292908750051622	0.599013175597593	0	0	0.0
1459	None	None	None	None	None	0.07692307692307693	1	0.39285714285714285	11	0.525	21	0.5833333333333334	0.15	13	6	28	0	0	0.8888888888888888	8	9	2.8	42	0.0	0.6060606060606061	0.1620652073919755	0.7123683265738694	-0.05301805710508609	0.6402645568286357	0.17269034599559688	0.9987028991408297	0.8747414622752469	0.9376093244678204	0	0.5384615384615384	0.0
1175	None	None	None	None	None	0	0	0.018518518518518517	1	1.0	79	1.0	0.05063291139240506	4	4	76	0	0	1.0	9	9	5.4	81	0.0	1.0	0.009859375630969136	0.6729105491321309	-0.5828531455776748	1.0	0.059275926240126654	0.516277706806235	0.9999999986124763	1.0	0	1.0	0.0
4485	0.0006668590061411151	0.00013869168432865768	2.5797058577257784e-05	0.9973488951100627	None	0.25	1	0.4	4	0.75	9	0.25925925925925924	0.75	13	9	0	0	0	0.6666666666666666	9	6	0.9333333333333333	14	0.0	1.0	0.0003862500105464841	0.5019303497927511	1.4961849736675688e-14	0.500000000475351	0.014523674136589398	0.5898708885624279	0.5301378760463669	0.5308900349097619	0	1.0	0.0
1212	None	None	None	None	None	0.2	1	0.46153846153846156	6	0.5882352941176471	10	0.6333333333333333	0.5294117647058824	15	9	3	0	0	0.8333333333333334	5	6	1.2666666666666666	19	0.0	0.46153846153846156	0.028061889759691372	0.6508851047160285	0.056588779746306786	0.5551594811931043	0.09980530703992183	0.5001730318253097	0.5881610709277503	0.5699681627693279	0	1.0	0.0
2860	3.466102298371099e-05	1.2007866963433553e-07	-2.3616344568921155e-08	0.9999991080703504	None	1.0	1	1.0	4	0.25	1	0.5	0.25	5	1	0	0	0	0.75	4	3	0.4	6	0.0	1.0	0.09303622935627823	0.5102769612603062	0	0.5	0.09999995321542296	0.5000000463855654	0.6120358672326989	0.5034260981195207	0	1.0	0.0
4345	0.00461006491975407	0.00018391600185045014	-0.00013991826830849724	0.9908557652594122	None	0.25	1	0.36363636363636365	4	0.7857142857142857	11	0.2222222222222222	0.7857142857142857	15	11	0	0	0	0.8888888888888888	8	9	1.0666666666666667	16	0.0	1.0	0.048666414564737304	0.6071337418825684	-0.09965445003296289	0.5029804099807587	0.09993107010028397	0.5099364356130321	0.6997777986125149	0.540490523140602	0	1.0	0.0
7088	0.0007563853361808833	0.00016351187619740237	0.00014140426375981784	0.9994561450705773	None	0.25	1	0.4	4	0.7692307692307693	10	0.23809523809523808	0.7692307692307693	14	10	0	0	0	0.7777777777777778	9	7	1.0	15	0.0	1.0	0.030452394114105375	0.5116482624249162	0	0.5	-0.10431058245814373	0.589747459091654	0.6387246902050346	0.5340740181788193	0	1.0	0.0
4785	0.004369907982090383	0.00036225606350214905	0.0002242464777703269	0.9947854364781432	None	0.25	1	0.4	4	0.75	9	0.25925925925925924	0.75	13	9	0	0	0	0.6666666666666666	9	6	0.9333333333333333	14	0.0	1.0	0.07108308911361617	0.7357391934287999	3.779752871899427e-12	0.5000281955963805	-0.09976576686896059	0.5008489307962984	0.6685044841174338	0.5847934408317953	0	1.0	0.0
5925	0.011751825175724494	0.0006573523753889964	0.00030999593136412263	0.9799364118415587	None	0.25	1	0.4	4	0.75	9	0.25925925925925924	0.75	13	9	0	0	0	0.6666666666666666	9	6	0.9333333333333333	14	0.0	1.0	-0.012535272353889303	0.6474726747122355	-0.018018380027925787	0.5920852254105576	0.32068933562145513	0.5083620272445442	0.8445444543055111	0.5837039694806996	0	0.46153846153846156	0.0
2424	None	None	None	None	None	0	0	0.2777777777777778	5	0.6666666666666666	16	0.5777777777777777	0.041666666666666664	3	1	22	1	0	0.5555555555555556	5	9	1.7333333333333334	26	0.021739130434782608	0.2857142857142857	0.07507749490063448	0.51017285056368	0.12691859237349182	0.5427650536105018	0	0.5	0.6273884716248369	0.5176739832097499	1.0	1.0	0.0
2581	2.1817734876721798e-08	2.0547026562566908e-08	2.0546490551384403e-08	0.9999975057130407	None	0	0	0.3333333333333333	1	1.0	2	1.0	0	0	0	3	0	0	0.25	1	4	0.26666666666666666	4	0.0	0	0	0	0	0	0	0	0	0	0	0	0
3820	0.004195565670315371	0.0022692974432597986	0.0022665609572735715	0.998659423332245	None	0.25	1	0.4	4	0.7692307692307693	10	0.23809523809523808	0.7692307692307693	14	10	0	0	0	0.7777777777777778	7	9	1.0	15	0.0	1.0	7.902762784127648e-27	0.5	0.046186721295514446	0.5126315917712	0.09999928393822335	0.5022554637510585	0.6007417758162931	0.5049630900311018	0	1.0	0.0
4208	0.0008414721893144813	0.0002531404880133007	-6.305079369411376e-06	0.999163689293654	None	0.25	1	0.36363636363636365	4	0.7857142857142857	11	0.2222222222222222	0.7857142857142857	15	11	0	0	0	0.8888888888888888	9	8	1.0666666666666667	16	0.0	1.0	-0.0499087549579122	0.5035979990200812	-0.062429809007689	0.6770321905602932	-0.010111646973999461	0.6923541421896423	0.6338586622792414	0.6275924636017086	0	0.26666666666666666	0.0
843	None	None	None	None	None	0	0	0.21875	7	0.782608695652174	36	0.8888888888888888	0.5217391304347826	30	24	17	0	0	0.6666666666666666	9	6	3.2	48	0.0	0.9523809523809523	0.09982180213098354	0.509234395781989	-0.09999687433460211	0.5002624235056358	0.09999995215494042	0.5000490470734161	0.7194778673604467	0.5031822625439685	0	1.0	0.0
4096	0.0034895347290912516	0.0022771168507618885	0.0007576357880300033	0.9953549567464091	None	0.25	1	0.36363636363636365	4	0.7857142857142857	11	0.2222222222222222	0.7857142857142857	15	11	0	0	0	0.8888888888888888	8	9	1.0666666666666667	16	0.0	1.0	0.09742348902118422	0.5024761217398627	-0.04764836485120545	0.5164854939856026	0.05589799251934509	0.5213468912726078	0.6489175184820111	0.5134392585578966	0	0.8	0.0
3377	0.0003211234738505534	7.686895235184751e-05	3.578747732779342e-05	0.9995752551309038	None	0.25	1	0.4	4	0.7692307692307693	10	0.23809523809523808	0.7692307692307693	14	10	0	0	0	0.7777777777777778	9	7	1.0	15	0.0	1.0	0.0999285636632639	0.5021004309919456	-0.0020162714484301485	0.6522764065808555	0.05932916295530557	0.5351801711172653	0.6050385050228122	0.564506483650585	0	1.0	0.0
802	None	None	None	None	None	0.5	1	0.6666666666666666	4	0.5	3	0.4	0.5	7	3	0	0	0	0.8	4	5	0.5333333333333333	8	0.0	1.0	-0.09718775082861068	0.5078094582475018	0.004614970195690199	0.5085436850825298	-0.0702576191919024	0.5539778407389269	0.6083112054487938	0.5234972203975642	0	1.0	0.0
3726	0.0023637470732838983	0.0012087574600590505	-0.001204500947423242	0.9979452086887053	None	0.25	1	0.4	4	0.75	9	0.25925925925925924	0.75	13	9	0	0	0	0.6666666666666666	9	6	0.9333333333333333	14	0.0	1.0	0.09999564736428265	0.5000128052613889	0.09999907022600306	0.5000014003344104	0.3549223437571067	0.6248491734406849	0.7688337929466366	0.5424177117867992	0	1.0	0.0
3775	0.0003177497088352869	7.54418360971344e-07	4.3973256737193913e-07	0.9999956575397339	None	0.3333333333333333	1	0.4444444444444444	4	0.7272727272727273	8	0.28888888888888886	0.7272727272727273	12	8	0	0	0	0.5555555555555556	9	5	0.8666666666666667	13	0.0	1.0	0.09955387069119095	0.504238983280434	0.09973262211898867	0.5073163622678974	0.06983759800558094	0.5735817188642283	0.5323698359854774	0.5285276132802174	0	1.0	0.0
6057	0.0024034973468739364	0.0006951331602712328	-0.0006151565904019626	0.9988765276446376	None	0.25	1	0.36363636363636365	4	0.7857142857142857	11	0.2222222222222222	0.7857142857142857	15	11	0	0	0	0.8888888888888888	9	8	1.0666666666666667	16	0.0	1.0	-0.09999856333838997	0.5000019624380433	-0.09924443243935	0.5087630624348529	0.10645657117577759	0.6008531610661796	0.7254122178315813	0.5369396469015159	0	0.7333333333333333	0.0
855	None	None	None	None	None	0	0	0.6	3	0.4	2	0.5833333333333334	0	0	0	6	0	0	0.75	4	3	0.4666666666666667	7	0.0	0.6666666666666666	0	0	0	0	0	0	0	0	0	0	0
6870	0.0015184149947367065	2.985884115653681e-05	2.942515297536547e-05	0.9983857580862483	None	0.25	1	0.36363636363636365	4	0.7857142857142857	11	0.2222222222222222	0.7857142857142857	15	11	0	0	0	0.8888888888888888	8	9	1.0666666666666667	16	0.0	1.0	-0.056369766721608	0.5289656150969183	-0.08286917502147277	0.5589742814841661	0.08946719279802892	0.58206177471168	0.67221395240653	0.5567737294928873	0	1.0	0.0
4543	0.0031854943046355096	0.00023504243399164002	-0.00018007762740063706	0.9974858073024251	None	0.25	1	0.36363636363636365	4	0.7857142857142857	11	0.2222222222222222	0.7857142857142857	15	11	0	0	0	0.8888888888888888	9	8	1.0666666666666667	16	0.0	1.0	0.09943732950872332	0.5296145418149523	0.019656370560360313	0.6212905679612793	0.0761095116789728	0.6324224749161484	0.593927237117905	0.595178870693773	0	0.2	0.0
3344	None	None	None	None	None	0.07692307692307693	1	0.35714285714285715	10	0.6153846153846154	24	0.5061728395061729	0.5897435897435898	33	23	7	0	0	1.0	9	9	2.7333333333333334	41	0.0	0.75	0.0037215599882594826	0.5574551549754043	-0.05195991028930826	0.5	-0.07048721927266262	1.0	0.6407766921228483	0.9999999941464439	0	0.9393939393939394	0.0
2610	1.3074418463245506e-05	1.2723868863211356e-06	-2.021424510323572e-08	0.9954252062374973	None	0	0	0.1	1	1.0	13	1.0	0	0	0	14	7	0	0.6	5	3	1.0	15	0.21875	0	0	0	0	0	0	0	0	0	0	0	0
7203	0.002986376245067147	0.0025693850543328806	0.002569382147378372	0.9951465568119988	None	0.3333333333333333	1	0.4444444444444444	4	0.7272727272727273	8	0.28888888888888886	0.7272727272727273	12	8	0	0	0	0.5555555555555556	5	9	0.8666666666666667	13	0.0	1.0	-0.09999896937391044	0.5000392936767383	0.03566722782421049	0.6734725149436177	-0.09999680043298273	0.5000067909213353	0.6546447501696054	0.5600518441737966	0	1.0	0.0
4316	0.00866083416012011	0.001325125257397539	-0.0012749074843349177	0.9898153688390461	None	0.25	1	0.4	4	0.75	9	0.25925925925925924	0.75	13	9	0	0	0	0.6666666666666666	9	6	0.9333333333333333	14	0.0	1.0	5.0421373887714726e-26	0.5000000000000022	-0.09689881153068783	0.5091813232148249	0.09999996960841159	0.5000003168992156	0.6908015189467179	0.503060852518096	0	1.0	0.0
4073	0.0023924424287480412	0.0001090158761089212	4.962997092779071e-05	0.9980387972344493	None	0.25	1	0.4	4	0.7692307692307693	10	0.23809523809523808	0.7692307692307693	14	10	0	0	0	0.7777777777777778	9	7	1.0	15	0.0	1.0	0.03803572659874983	0.5843844030132136	0.09681755724429747	0.5043075618625339	0.09999892317816791	0.5051056822817913	0.5701042009993307	0.5314959351718391	0	1.0	0.0
5457	0.0038612197471127284	0.0024505111857221497	-0.0024504945938026513	0.9949964194999016	None	0.2	1	0.3333333333333333	4	0.8	12	0.20987654320987653	0.8	16	12	0	0	0	1.0	9	9	1.1333333333333333	17	0.0	1.0	-0.09999987081729796	0.5000008221414881	0.054281700119747714	0.6517053969019578	0.126102283077693	0.6138979740475332	0.7283944706560447	0.5898692214582569	0	1.0	0.0
795	None	None	None	None	None	0.14285714285714285	1	0.375	6	0.5714285714285714	12	0.6571428571428571	0.19047619047619047	8	4	14	0	0	0.7142857142857143	5	7	1.5333333333333334	23	0.0	0.4444444444444444	7.573336172723668e-05	0.5027522326486722	0.042041111579341914	0.6064410034838748	0.035805375576464155	0.5841076382672103	0.5464346333396141	0.5648857279111018	0	1.0	0.0
1534	None	None	None	None	None	0	0	0.2727272727272727	3	0.7142857142857143	10	0.64	0	0	0	15	0	0	1.0	5	5	1.0666666666666667	16	0.0	0	0	0	0	0	0	0	0	0	0	0	0
3695	0.0035673186053389754	8.582068184752141e-05	8.515543016617755e-05	0.995468288223291	None	0.25	1	0.4	4	0.75	9	0.25925925925925924	0.75	13	9	0	0	0	0.6666666666666666	9	6	0.9333333333333333	14	0.0	1.0	0.07340895775597313	0.603312692044886	0.009143320092340498	0.6668195275377974	-0.07002178020722606	0.6875320512405465	0.689175219118966	0.6533754357822686	0	0.9230769230769231	0.0
5418	0.0016925136474960154	0.0011725535771696693	-0.00028988462308874896	0.9988797959335152	None	0.25	1	0.4	4	0.75	9	0.25	0.75	13	9	0	0	0	0.875	7	8	0.9333333333333333	14	0.0	1.0	-0.09999998693882282	0.5000000293550471	-0.07152490833531883	0.5413758554154053	0.12637851796825186	0.5869212369845151	0.7307033203480396	0.542988207846875	0	0.6153846153846154	0.0
1443	None	None	None	None	None	0	0	1.0	1	0	0	1.0	0	1	0	0	3	0	0.5	2	1	0.13333333333333333	2	1.0	0	0	0	0	0	0	0	0	0	0	0	0
7113	4.8961605683518166e-05	3.8457355946210734e-08	3.056346866614282e-08	0.9999856630530465	None	0.25	1	0.4	4	0.7692307692307693	10	0.23809523809523808	0.7692307692307693	14	10	0	0	0	0.7777777777777778	7	9	1.0	15	0.0	1.0	-0.09967183013181509	0.5009609387969045	0.03381496842136525	0.5355048932829196	0.012872077950950278	0.516648676165414	0.6427026051861451	0.5177194177676334	0	1.0	0.0
2069	None	None	None	None	None	0.2857142857142857	2	0.35294117647058826	6	0.7391304347826086	17	0.30864197530864196	0.7391304347826086	23	17	1	0	0	1.0	9	9	1.6666666666666667	25	0.0	1.0	0.09996978761217754	0.5007753826619833	0.06672417253819993	0.5532367552413506	-0.017181642614160667	0.6316970025163863	0.6257675208899871	0.5626984545202361	0	1.0	0.0
1010	None	None	None	None	None	0	0	0.3333333333333333	2	0.8333333333333334	5	0.4	0.8333333333333334	7	5	0	2	0	0.8	5	4	0.5333333333333333	8	1.0	0	2.3755535381910574e-26	0.5	0.01973407964363809	0.6591935074900201	0.006835310653374807	0.5062877867629041	0.570730668110962	0.5568246637592743	0.14285714285714285	0.14285714285714285	0.0
4698	0.0055870815317927225	0.001814037481445554	0.0018107573043928675	0.9929699033023079	None	0.25	1	0.4	4	0.75	9	0.25	0.75	13	9	0	0	0	0.875	7	8	0.9333333333333333	14	0.0	1.0	-0.09494551558565836	0.5729721139532553	0.03984017469340447	0.5077828887354258	0.13817200312008443	0.5788830913384547	0.7214670730318059	0.5534048334818299	0	1.0	0.0
5162	0.0018263605353278861	0.0007825947062067153	0.00014748605235893593	0.998353346833618	None	0.25	1	0.4	4	0.7692307692307693	10	0.23809523809523808	0.7692307692307693	14	10	0	0	0	0.7777777777777778	9	7	1.0	15	0.0	1.0	0.0315845334397091	0.5085180802697912	0.04254657493806161	0.5583979098995124	0.29983081145158225	0.7096105876545692	0.778468272756116	0.5956591929578959	0	0.8571428571428571	0.0
7456	0.0019656826541698683	0.00014331542253679443	-9.724276055061964e-05	0.9932565338452272	None	0.25	1	0.4	4	0.75	9	0.25925925925925924	0.75	13	9	0	0	0	0.6666666666666666	6	9	0.9333333333333333	14	0.0	1.0	0.2949512974131401	0.5825357024450135	0.09738102265394662	0.5027183497318276	-0.035427265548224826	0.5010298777450113	0.7952594889040219	0.528982846104213	0	0.8461538461538461	0.0
5958	0.005020417087269464	0.0009071471147573608	0.00038373475953898514	0.9946730091116145	None	0.25	1	0.4	4	0.7692307692307693	10	0.23809523809523808	0.7692307692307693	14	10	0	0	0	0.7777777777777778	7	9	1.0	15	0.0	1.0	0.07103766004326688	0.657593277327731	4.0926277541188565e-25	0.5	0.21357952074638478	0.6236635967969232	0.7289129181666425	0.5952965259834856	0	1.0	0.0
4379	0.0046528547195381935	0.00035259369807604267	-0.00030994467294799294	0.9945411935584763	None	0.25	1	0.4	4	0.7692307692307693	10	0.23809523809523808	0.7692307692307693	14	10	0	0	0	0.7777777777777778	9	7	1.0	15	0.0	1.0	0.11871266850083331	0.6623292065252232	-0.05136453680108699	0.5994593439275073	0.0950947043573505	0.6902420151457848	0.7088889195492092	0.6515936628466498	0	0.21428571428571427	0.0
15	None	None	None	None	None	0	0	0	0	0	0	1.0	0	0	0	0	0	0	1.0	1	1	0.06666666666666667	1	0.0	0	0	0	0	0	0	0	0	0	0	0	0
4029	9.279894565901178e-08	3.356061489663622e-08	3.35412451216001e-08	0.9999867174096198	None	0.25	1	0.4	4	0.75	9	0.25	0.75	13	9	0	0	0	0.875	7	8	0.9333333333333333	14	0.0	1.0	-0.14802310585385178	0.8034924779758501	0.06404161882892231	0.68577063230431	1.2312660807971057e-09	0.5000000299678419	0.6785977141831105	0.6747092413043814	0	0.9230769230769231	0.0
6521	0.012728638370368509	0.0028122238480338627	0.0011118330739056448	0.9789743381931623	None	0.25	1	0.36363636363636365	4	0.7857142857142857	11	0.2222222222222222	0.7857142857142857	15	11	0	0	0	0.8888888888888888	9	8	1.0666666666666667	16	0.0	1.0	0.452733456570442	0.6585133320429587	0	0.5	-0.10005207672656502	0.694845797609437	0.9172056089339657	0.620855966457113	0	0.8	0.0
6161	2.9181869711118432e-08	2.7576821829460314e-08	-1.4411369031773892e-10	0.999996340663258	None	0.25	1	0.4	4	0.75	9	0.25925925925925924	0.75	13	9	0	0	0	0.6666666666666666	6	9	0.9333333333333333	14	0.0	1.0	0.12809967227325583	0.5558131358443257	0.04551660672479465	0.5403512529931387	7.902762784127648e-27	0.5	0.6297364390266947	0.532117682868623	0	1.0	0.0
3549	0.005014301662713657	0.0005807758326499631	0.00023614036579604973	0.9873026943389052	None	0.25	1	0.4	4	0.75	9	0.25925925925925924	0.75	13	9	0	0	0	0.6666666666666666	9	6	0.9333333333333333	14	0.0	1.0	0.023036646583547225	0.6692497075744143	0.09999997124077796	0.500000065807447	0.08040175732394941	0.6465757590677352	0.6107079989910876	0.6073702894564196	0	1.0	0.0
4942	0.011807118357068472	0.006870689543034587	0.004390007663259318	0.9976630846741392	None	0.2	1	0.3333333333333333	4	0.8	12	0.20987654320987653	0.8	16	12	0	0	0	1.0	9	9	1.1333333333333333	17	0.0	1.0	0.09997009068356963	0.50006954584755	0.007083572727664275	0.5107778128740632	0.3955383855115371	0.7770696705846646	0.8397359832561077	0.6060381695636861	0	1.0	0.0
3389	0.0032193074035225017	0.00013215974073250958	8.784427523459862e-05	0.9965432203425738	None	0.25	1	0.4	4	0.75	9	0.25925925925925924	0.75	13	9	0	0	0	0.6666666666666666	6	9	0.9333333333333333	14	0.0	1.0	-0.02696175794824011	0.6325658399773518	0.09007699552395275	0.5040322405493025	-0.08352730066947506	0.6091792152731311	0.6824429669382251	0.5828322422337949	0	0.07692307692307693	0.0
238	None	None	None	None	None	0.13333333333333333	2	0.3125	10	0.6666666666666666	30	0.5802469135802469	0.6666666666666666	40	30	6	0	0	1.0	9	9	3.1333333333333333	47	0.0	0.8095238095238095	-0.0996376685139828	0.5091471243969876	0.038372032289778715	0.5826469150720814	0.044799488675266855	0.6285827573996613	0.6694330980558298	0.5741477534116085	0	0.95	0.0
2855	7.843376816429679e-05	5.940207199857768e-07	2.9763742264013697e-07	0.9999999386494077	None	0.5	1	0.6666666666666666	4	0.5714285714285714	4	0.36	0.5714285714285714	8	4	0	0	0	1.0	5	5	0.6	9	0.0	1.0	0.015589943014713503	0.5151265480103878	7.309433984544088e-05	0.5001667305781524	0.09999997321461587	0.5000000341781993	0.6080828166401542	0.5050991332663276	0	1.0	0.0
2929	1.0000323420820266e-08	9.99998684967344e-09	-9.992806182383541e-09	0.9999992882899812	None	1.0	1	1.0	4	0.25	1	0.5	0	0	0	5	0	0	0.75	3	4	0.4	6	0.0	1.0	0	0	0	0	0	0	0	0	0	0	0
7185	0.005221801315703874	0.0013155914135573536	-0.0011802941069028977	0.9822778741230731	None	0.25	1	0.4	4	0.7692307692307693	10	0.23809523809523808	0.7692307692307693	14	10	0	0	0	0.7777777777777778	9	7	1.0	15	0.0	1.0	0.4960412692668029	0.6589772964588185	0	0.5	-0.08446262555182409	0.6642211920679432	0.9220050068572003	0.609917997126288	0	1.0	0.0
2775	0.005928642070210825	0.00020681370831715441	0.00017381898093610606	0.9886312754292179	None	0.3333333333333333	1	0.4444444444444444	4	0.7272727272727273	8	0.2653061224489796	0.7272727272727273	12	8	0	0	0	1.0	7	7	0.8666666666666667	13	0.0	1.0	5.11435487764897e-11	0.5000099005036002	0.9927063545642957	0.9874881828570334	0.09999409359110434	0.500106387098706	0.9886001179194694	0.8109689842939884	0	0.4166666666666667	0.0
1338	None	None	None	None	None	0	0	0.2903225806451613	9	0.6590909090909091	29	0.8518518518518519	0.11363636363636363	11	5	34	0	0	0.6666666666666666	6	9	3.066666666666667	46	0.0	1.0	0.09937875349095264	0.5025429601453102	1.2418604616400748e-08	0.5010586200290622	0.1805865090862961	0.5387670414164004	0.6765956960385086	0.5141450944610462	0	1.0	0.0
1749	None	None	None	None	None	0	0	0.3333333333333333	2	0.8571428571428571	6	1.0	0.8571428571428571	8	6	0	2	0	0.1111111111111111	9	1	0.6	9	1.0	1.0	-0.06746322924276724	1.0	0.09866618438056445	0.5880604989927154	-0.016604885608242876	0.6738559186704456	0.7343811781803246	0.9999989928016851	0.0	0.125	0.0
4350	0.005074429393119824	0.000976391595126708	-0.0006252490898139671	0.9887188594985901	None	0.25	1	0.4	4	0.7692307692307693	10	0.23809523809523808	0.7692307692307693	14	10	0	0	0	0.7777777777777778	9	7	1.0	15	0.0	1.0	0.21211382826137398	0.6508681262540157	-0.10087181360240101	0.6676266947398382	0.09729909630888726	0.5239301669982624	0.8066810858144345	0.6158666109442553	0	0	0.0
1819	None	None	None	None	None	0.5	1	0.6666666666666666	4	0.5714285714285714	4	0.375	0.5714285714285714	8	4	0	0	0	0.6666666666666666	4	6	0.6	9	0.0	0.6666666666666666	0.09978254270295231	0.5002668100624673	-0.015463122676184729	0.638685260081179	0.09806423637430718	0.5013129465688028	0.631889923105615	0.5478515486670847	0	1.0	0.0
1214	None	None	None	None	None	0	0	0.2857142857142857	4	0.6666666666666666	12	0.37037037037037035	0	0	0	19	6	0	0.6666666666666666	6	9	1.3333333333333333	20	0.14285714285714285	0.125	0	0	0	0	0	0	0	0	0	0	0
2872	1.3750849044047666e-07	2.630417546365647e-08	-2.629410286048826e-08	0.9999981738170219	None	0.5	1	0.6666666666666666	4	0.5714285714285714	4	0.36	0.5714285714285714	8	4	0	0	0	1.0	5	5	0.6	9	0.0	1.0	0.09987686427897893	0.5001541173368811	0.09885777763234675	0.5054595464920986	0.0008720797564948188	0.53156275262404	0.6133216865074013	0.5124036739783615	0	1.0	0.0
6551	8.754806814074781e-06	1.720999306410368e-07	-1.7007984953468712e-07	0.9999855126658438	None	0.25	1	0.4	4	0.75	9	0.25925925925925924	0.75	13	9	0	0	0	0.6666666666666666	6	9	0.9333333333333333	14	0.0	1.0	-0.0964097987662296	0.5579917613483762	0.034987497504191056	0.59210566759816	0.010863463566678656	0.5222892950914702	0.6363505916934045	0.5576515328242553	0	0	0.0
5675	2.6127937625806898e-08	2.2775039226145928e-08	-2.1016511916575366e-09	0.9999895679479917	None	0.25	1	0.36363636363636365	4	0.7857142857142857	11	0.2222222222222222	0.7857142857142857	15	11	0	0	0	0.8888888888888888	9	8	1.0666666666666667	16	0.0	1.0	8.812076451210459e-05	0.5103820714537389	-0.03345051576916016	0.523074821925977	0.0007602528688338296	0.5062303041725547	0.5399056316871824	0.513232048009448	0	1.0	0.0
14	None	None	None	None	None	0	0	0	0	0	0	1.0	0	0	0	0	0	0	1.0	1	1	0.06666666666666667	1	0.0	0	0	0	0	0	0	0	0	0	0	0	0
5110	0.004487740871107962	0.00047051888557768395	5.029823716833459e-05	0.997896180383329	None	0.25	1	0.36363636363636365	4	0.7857142857142857	11	0.2222222222222222	0.7857142857142857	15	11	0	0	0	0.8888888888888888	8	9	1.0666666666666667	16	0.0	1.0	-0.09278835992713282	0.5321736464407806	0.09999743335862696	0.5000058477857423	0.05369100207691942	0.6528530317276078	0.6965273786773594	0.5630377695941541	0	1.0	0.0
3874	1.2477786360559091e-08	1.1628118775281818e-08	7.599984434096737e-09	0.99999228655886	None	0.25	1	0.4	4	0.7692307692307693	10	0.23809523809523808	0.7692307692307693	14	10	0	0	0	0.7777777777777778	9	7	1.0	15	0.0	1.0	0.22346585045410175	0.9946976061900156	0.0850688052125815	0.5344643784228961	0.0005344352260486848	0.5022753174139006	0.7145399173909031	0.8573949078701213	0	0.7142857142857143	0.0
4804	0.0021903469219309354	0.00029589676900603867	-0.00029313418941332564	0.9971190477529582	None	0.25	1	0.4	4	0.75	9	0.25	0.75	13	9	0	0	0	0.875	7	8	0.9333333333333333	14	0.0	1.0	-0.033548266014785076	0.6355631401598856	-0.11475994253517259	0.9996552677912015	0.08872798663920925	0.6618902060649579	0.8979236018534569	0.9555006842139814	0	1.0	0.0
3548	0.013180644551527806	0.00024206081679022177	-8.774555375019631e-05	0.9827359063446373	None	0.25	1	0.4	4	0.75	9	0.25	0.75	13	9	0	0	0	0.875	8	7	0.9333333333333333	14	0.0	1.0	0.012278867298241795	0.5061590612458167	0.054264760281268073	0.5250789382256321	0.09999828907499407	0.5000757808652647	0.5891879810320461	0.5104435325339302	0	1.0	0.0
3023	0.0002041970704257872	1.7574720252768957e-06	-6.242519175859545e-07	0.9999986310607744	None	0.25	1	0.36363636363636365	4	0.7857142857142857	11	0.2222222222222222	0.7857142857142857	15	11	0	0	0	0.8888888888888888	8	9	1.0666666666666667	16	0.0	1.0	0.0864304090808955	0.525057962064214	-0.09974493065189771	0.5036028536523615	0.09982859823435417	0.5043103072985651	0.7122085864287645	0.5109956610503219	0	1.0	0.0
70	None	None	None	None	None	0	0	0	0	0	0	1.0	0	0	0	0	1	0	1.0	1	1	0.06666666666666667	1	0.25	0	0	0	0	0	0	0	0	0	0	0	0
4476	0.002598337575978494	0.0013651456216684	0.0011428862156314418	0.9967553743674957	None	0.25	1	0.4	4	0.75	9	0.25	0.75	13	9	0	0	0	0.875	7	8	0.9333333333333333	14	0.0	1.0	0.05042144684116105	0.6580606475832042	0.030961997911469273	0.5654508392679481	0.0999249082902496	0.5030472301905825	0.580607121907483	0.5768988532435317	0	1.0	0.0
1809	None	None	None	None	None	0.08333333333333333	1	0.34615384615384615	9	0.6388888888888888	23	0.4691358024691358	0.4444444444444444	24	16	13	0	0	1.0	9	9	2.533333333333333	38	0.0	0.5806451612903226	0.07674448236486645	0.9999999916715644	-0.09967825849195242	0.5147657865289755	0.09932197522292527	0.5161349134317046	0.7576594523436773	0.9980586159521307	0	0.3333333333333333	0.0
522	None	None	None	None	None	0.16666666666666666	1	0.5714285714285714	8	0.3684210526315789	7	0.5	0.10526315789473684	9	2	11	4	0	0.8571428571428571	7	6	1.4	21	0.21052631578947367	0.35294117647058826	0.10804577433509976	0.6058034421381153	-0.08474236829906265	0.6969432757949037	0.0851364554336067	0.5450548045134237	0.6847712019916886	0.6179996683055271	1.0	1.0	0.0
476	None	None	None	None	None	0	0	0.5	3	0.3333333333333333	2	0.6666666666666666	0	2	0	5	4	0	0.75	4	3	0.5333333333333333	8	0.3333333333333333	0.6666666666666666	0	0	0	0	0	0	0	0	0	0	0
5369	7.025989962564324e-07	6.787318610145172e-07	-4.7382113431449696e-07	0.999734228111581	None	0.2	1	0.3333333333333333	4	0.8	12	0.20987654320987653	0.8	16	12	0	0	0	1.0	9	9	1.1333333333333333	17	0.0	1.0	0.01873595594276526	0.5600819827391894	0.10638643582590526	0.604060951852092	0.006315629374921391	0.5074076529351714	0.6136163826598343	0.5575391643152675	0	1.0	0.0
1625	None	None	None	None	None	0	0	0.3333333333333333	2	0.8333333333333334	5	1.0	0.8333333333333334	7	5	0	1	0	0.125	8	1	0.5333333333333333	8	0.5	0.8571428571428571	0.08698057004074469	0.9999999282257757	0.09979103204541669	0.5703437579555646	-0.04772171243011973	0.615172320983883	0.6959786520056116	0.9967764190261447	1.0	0.8571428571428571	0.0
4803	9.856702898212988e-08	1.0369215022450854e-08	-1.033422132428026e-08	0.9999984337745284	None	0.25	1	0.36363636363636365	4	0.7857142857142857	11	0.2222222222222222	0.7857142857142857	15	11	0	0	0	0.8888888888888888	9	8	1.0666666666666667	16	0.0	1.0	3.911205304209874e-18	0.500000000027155	0.09885026396453668	0.5001865434496165	2.478669470301412e-15	0.5010696177329816	0.6144329004970625	0.5004187208521336	0	1.0	0.0
6160	0.002349904121827181	0.00043720007364724607	0.00043631437406509204	0.9946617906068128	None	0.2	1	0.3333333333333333	4	0.8	12	0.20987654320987653	0.8	16	12	0	0	0	1.0	9	9	1.1333333333333333	17	0.0	1.0	0.039728904089906376	0.5013420673814097	0.1114130148179308	0.6283665092640326	0.11687663807694952	0.7544309772179693	0.6067741005188327	0.6343652091284167	0	0.5	0.0
6817	0.0016284087673342175	0.00010081691706578699	-6.806729511304992e-05	0.9976519404467185	None	0.25	1	0.36363636363636365	4	0.7857142857142857	11	0.2222222222222222	0.7857142857142857	15	11	0	0	0	0.8888888888888888	9	8	1.0666666666666667	16	0.0	1.0	-0.0028820114135948826	0.5035901003443602	0.3954378851996414	0.6376589339728692	0.07573844789641818	0.616931837716906	0.8449851661446657	0.5871124982645461	0	1.0	0.0
2704	0.00047434588109634366	1.7200259558439166e-05	-2.400459581067094e-07	0.9987463026216125	None	0	0	0.42857142857142855	3	0.75	6	0.35714285714285715	0.75	9	6	0	1	0	0.5714285714285714	7	4	0.6666666666666666	10	1.0	0.6666666666666666	0.04708939434980332	0.6294473359206033	0.09308634813599762	0.5853205903951157	-0.01766839024714751	0.6532439304156562	0.6236009802867605	0.6230724680906998	1.0	1.0	0.0
3683	0.006290770160577395	0.000234058039301042	0.0002102918189806247	0.9945729773476537	None	0.25	1	0.4	4	0.75	9	0.25925925925925924	0.75	13	9	0	0	0	0.6666666666666666	9	6	0.9333333333333333	14	0.0	1.0	0.08132087793193736	0.6283102320939222	0.0007038403662355141	0.5004496006226672	0.09841771188663535	0.6544228049138839	0.6051073957990555	0.5959063408511639	0	1.0	0.0
1762	None	None	None	None	None	0	0	0.25	3	0.7333333333333333	11	0.6296296296296297	0.06666666666666667	1	1	15	17	0	0.3333333333333333	9	3	1.1333333333333333	17	0.5	0.9333333333333333	-0.3901513375867617	0.5	-0.04193415287083589	0.5	0.04822156345123212	0.5	0.8687773334633805	0.5	1.0	1.0	0.0
4072	2.8993579155119777e-08	2.664769528921089e-08	8.325194021423767e-10	0.9999963476482301	None	0.25	1	0.4	4	0.75	9	0.25925925925925924	0.75	13	9	0	0	0	0.6666666666666666	6	9	0.9333333333333333	14	0.0	1.0	4.9138623506952574e-05	0.5004425082026985	0.09737628649209054	0.5080842679363768	1.2672524798816843e-10	0.5000000460670961	0.6127850755054483	0.5028424783441447	0	1.0	0.0
7034	0.003834360791339027	8.270144716361128e-05	-3.219994255699467e-05	0.994546005625987	None	0.25	1	0.4	4	0.75	9	0.25925925925925924	0.75	13	9	0	0	0	0.6666666666666666	9	6	0.9333333333333333	14	0.0	1.0	0.10984801719246631	0.5510612902784483	0.08858122881198119	0.6709805486009381	-0.08023631096989635	0.6701035116837282	0.7019073299534065	0.632295851546762	0	1.0	0.0
375	None	None	None	None	None	0	0	0.3157894736842105	6	0.6153846153846154	16	0.5714285714285714	0.34615384615384615	13	9	14	0	0	1.0	7	7	1.8666666666666667	28	0.0	0.25	0.09999999850977644	0.5000001534831554	4.829054790450608e-12	0.500022004076661	-0.021144170103427094	0.6685687416326258	0.6290961096283915	0.5582186880761975	0	1.0	0.0
3041	0.0009883502404165237	0.0002707301363504024	0.00027056802621973683	0.9991463249752042	None	0	0	0.375	3	0.8	8	0.3	0.8	11	8	0	1	0	0.625	8	5	0.8	12	1.0	0.8571428571428571	-0.04587223055035386	0.5120301123035673	0.0183250658323741	0.677771811785609	0.09999931138809118	0.5000012176650439	0.6628469248897827	0.5655935535359197	1.0	1.0	0.0
5010	0.0032233938904450772	0.0003434124535425761	-0.00031963953319793094	0.9975128864573513	None	0.25	1	0.36363636363636365	4	0.7857142857142857	11	0.2222222222222222	0.7857142857142857	15	11	0	0	0	0.8888888888888888	9	8	1.0666666666666667	16	0.0	1.0	-0.09999987353177098	0.5000394448874605	1.2560153411969578e-07	0.5000019862111844	0.09978654130175232	0.5110465951678591	0.6933068134924408	0.5036965406855571	0	0.6	0.0
7290	0.0036074170011065852	0.00017720368495787638	0.00011981868005439014	0.9951161972165328	None	0.25	1	0.4	4	0.75	9	0.25925925925925924	0.75	13	9	0	0	0	0.6666666666666666	9	6	0.9333333333333333	14	0.0	1.0	0.040591825315277594	0.5907149826070719	0.08732210106539232	0.5	0.07655546510418836	0.5976833640696328	0.5598333251232358	0.5632217641363695	0	0	0.0
2952	0.0008202087807884732	5.988447119419671e-05	-2.61725664322512e-06	0.9934466737025003	None	0.5	1	0.6666666666666666	4	0.5714285714285714	4	0.36	0.5714285714285714	8	4	0	0	0	1.0	5	5	0.6	9	0.0	1.0	0.008907290128672203	0.5137753654332957	0.0013243859970166832	0.5006992554619248	-0.0624255328103069	0.6269846759700022	0.5823860614600808	0.547953408785053	0	1.0	0.0
330	None	None	None	None	None	0.07692307692307693	1	0.32142857142857145	9	0.625	25	0.5185185185185185	0.2	14	8	27	11	0	1.0	9	9	2.8	42	0.21153846153846154	0.45714285714285713	0.3166989354515547	0.5499844086138361	0.006740110705623274	0.5927627933388586	0.1324411202441238	0.5815990855939668	0.7749837614737595	0.5748782001734537	0.5	0.7142857142857143	0.0
7255	0.004335964332600269	0.002957027920104337	0.0013108507324646381	0.9965676054196111	None	0.3333333333333333	2	0.4	6	0.7	14	0.2716049382716049	0.7	20	14	1	0	0	1.0	9	9	1.4666666666666666	22	0.0	0.9230769230769231	0.06034252593528509	0.5980711443844633	0.04271014761512238	0.5553986196344359	0.09999875898568426	0.500033666911018	0.5636535192708163	0.5514899246685886	0	1.0	0.0
5709	0.005757727184396974	0.002380360095326791	0.001838534030037292	0.9917584058856742	None	0.25	1	0.36363636363636365	4	0.7857142857142857	11	0.2222222222222222	0.7857142857142857	15	11	0	0	0	0.8888888888888888	9	8	1.0666666666666667	16	0.0	1.0	0.09999998338500125	0.5000000918122186	0.003340501435522447	0.5858469350976611	0.09999666959209857	0.5000127993195796	0.6119827569075174	0.5288740462945112	0	0.9333333333333333	0.0
7323	0.01464045370888646	0.007819024404659184	0.007678434958860501	0.9885041933740607	None	0.25	1	0.4	4	0.75	9	0.25925925925925924	0.75	13	9	0	0	0	0.6666666666666666	6	9	0.9333333333333333	14	0.0	1.0	-0.09847739280964628	0.5311802625229313	0.09999780209113177	0.5000735824441005	0.22823286522043612	0.5397610277748898	0.7903389943181179	0.5236954096631142	0	0.6153846153846154	0.0
5488	5.3924420113408634e-05	3.986302268683311e-05	-3.986266945824135e-05	0.999561862733021	None	0.25	1	0.36363636363636365	4	0.7857142857142857	11	0.2222222222222222	0.7857142857142857	15	11	0	0	0	0.8888888888888888	8	9	1.0666666666666667	16	0.0	1.0	0.05033450078746247	0.5285032151579769	7.902762784127648e-27	0.5	0.0044820470251395825	0.5805456495556897	0.5619621908534786	0.5365306531325079	0	1.0	0.0
6084	0.016129888314705895	0.0014303546710581548	-0.0003685162518136059	0.9944120552131335	None	0.25	1	0.36363636363636365	4	0.7857142857142857	11	0.2222222222222222	0.7857142857142857	15	11	0	0	0	0.8888888888888888	8	9	1.0666666666666667	16	0.0	1.0	-0.0999976008610872	0.5000372346349102	0.00019710655753092462	0.5031446929291538	0.09993076917284818	0.5015783857932956	0.6934277341162993	0.5015867813614252	0	1.0	0.0
3939	8.758102645836867e-08	3.019851820664291e-08	3.015645991852335e-08	0.9999870916086829	None	0.25	1	0.4	4	0.75	9	0.25	0.75	13	9	0	0	0	0.875	7	8	0.9333333333333333	14	0.0	1.0	0.003818597404471781	0.5322583865065882	0.000769499134317577	0.5003246736258005	1.1167795276462215e-08	0.508703006680734	0.504170179339123	0.5137737861251311	0	0	0.0
7114	0.006600758675802363	0.0009813790628939946	-3.667904519010094e-05	0.9986179230831715	None	0.25	1	0.4	4	0.7692307692307693	10	0.23809523809523808	0.7692307692307693	14	10	0	0	0	0.7777777777777778	7	9	1.0	15	0.0	1.0	0.18698973695432888	0.608873798659568	0.023124914304204637	0.5065739745653289	-0.09999877824454761	0.5000024290162406	0.76430786504535	0.5389946404345127	0	1.0	0.0
7064	0.002850494669824106	0.002264057582457678	-0.0006322113748112471	0.996108345093735	None	0.3333333333333333	1	0.5	4	0.7	7	0.2857142857142857	0.7	11	7	0	0	0	0.8571428571428571	7	6	0.8	12	0.0	1.0	0.09832280336140367	0.5037557822565389	1.0536496456729458	0.9999999884260692	0.09939566632618889	0.5076675848429809	0.9892501332095667	0.9977771406582948	0	1.0	0.0
5467	0.002930625305639973	5.5450518770577066e-05	5.5033319242592946e-05	0.9925840094717686	None	0.25	1	0.36363636363636365	4	0.7857142857142857	11	0.2222222222222222	0.7857142857142857	15	11	0	0	0	0.8888888888888888	9	8	1.0666666666666667	16	0.0	1.0	-0.3374754133522982	0.8541812794452937	0.02156274458444007	0.533057819645802	-0.02760487178237316	0.6320058468784265	0.8350253700173825	0.6928928007807245	0	1.0	0.0
2064	None	None	None	None	None	0	0	0.6	3	0.4	2	0.5833333333333334	0	1	0	5	0	0	0.75	3	4	0.4666666666666667	7	0.0	0.6666666666666666	0	0	0	0	0	0	0	0	0	0	0
2306	None	None	None	None	None	0	0	0.6666666666666666	2	0.5	1	0.6666666666666666	0.5	3	1	0	0	0	0.6666666666666666	3	2	0.26666666666666666	4	0.0	0	0.030667651035844727	0.5021726953144845	0.22569664474658788	0.5422449327236447	0	0.5	0.7306733242658685	0.5148351766875067	0	0	0.0
5492	0.0077016689072967985	0.0022629644016475413	-8.266047706588981e-05	0.9918076253608454	None	0.25	1	0.36363636363636365	4	0.7857142857142857	11	0.2222222222222222	0.7857142857142857	15	11	0	0	0	0.8888888888888888	9	8	1.0666666666666667	16	0.0	1.0	0.26348125895069086	0.593919792660478	-0.033427522428406645	0.5199554789454963	0.0980378005887041	0.5153918500166351	0.7692225059814384	0.5433612021755272	0	0.6	0.0
7245	3.3278343973351456e-08	3.1505270339698795e-08	2.3048466545756465e-08	0.9999893568017573	None	0.25	1	0.4	4	0.75	9	0.25925925925925924	0.75	13	9	0	0	0	0.6666666666666666	9	6	0.9333333333333333	14	0.0	1.0	0.15346092088462204	0.5897738344725993	0.08975120086308488	0.5000000000000001	1.5447943297208285e-06	0.506618713002978	0.6523477997873149	0.532413387604109	0	0	0.0
342	None	None	None	None	None	0	0	0.4	2	0.8	4	0.4666666666666667	0.8	6	4	0	2	0	0.6	5	3	0.4666666666666667	7	1.0	0	-0.09875629470341632	0.6828547936010243	0.194380425054208	0.5416768961870843	7.578587259463643e-07	0.5000022102396919	0.7706612264106316	0.5772128457294281	1.0	1.0	0.0
7308	0.00037802684971951865	4.439474296304031e-06	4.438856111085714e-06	0.9999985027927043	None	0.25	1	0.36363636363636365	4	0.7857142857142857	11	0.2222222222222222	0.7857142857142857	15	11	0	0	0	0.8888888888888888	9	8	1.0666666666666667	16	0.0	1.0	0.09999957829072423	0.500183821633816	0.06513592373750875	0.522086566199945	0.22518174395642357	0.5000000000000001	0.665341413888517	0.5074277102932118	0	0.06666666666666667	0.0
2223	None	None	None	None	None	0.14285714285714285	1	0.5625	9	0.36363636363636365	8	0.5714285714285714	0.22727272727272727	10	5	13	0	0	0.8571428571428571	7	6	1.6	24	0.0	0.9	-0.037381008772536334	0.6446211896093641	-0.09306569592017436	0.500948810566459	0.0995855390404285	0.5029812685870398	0.6979124270332672	0.5507578047182377	0	0.5	0.0
2423	None	None	None	None	None	0	0	1.0	3	0.0	0	0.6666666666666666	0	3	0	0	0	0	0.6666666666666666	3	2	0.26666666666666666	4	0.0	1.0	0	0	0	0	0	0	0	0	0	0	0
7305	2.2080034805809635e-08	2.2024270516726576e-08	2.1981460154593162e-08	0.9999974778369826	None	0.25	1	0.4	4	0.7692307692307693	10	0.23809523809523808	0.7692307692307693	14	10	0	0	0	0.7777777777777778	9	7	1.0	15	0.0	1.0	-0.0999999999997003	0.5000000000046994	0.10238670416519188	0.9652622285429258	1.0155969174689079e-07	0.5000091334026545	0.7012029940235037	0.7517939264019877	0	1.0	0.0
6056	0.001334953952267183	4.115597237221218e-06	-3.818714764143639e-06	0.9987525902443719	None	0.25	1	0.4	4	0.75	9	0.25	0.75	13	9	0	0	0	0.875	7	8	0.9333333333333333	14	0.0	1.0	-0.0813922591210815	0.5606880209308547	0.08567475512229633	0.5222560160178351	0.007703048908699574	0.6483747885551404	0.6561638731899863	0.5781004188539192	0	1.0	0.0
5754	0.004907059058979324	0.0023656946306509236	-0.002344957195664049	0.9904522093991421	None	0.25	1	0.36363636363636365	4	0.7857142857142857	11	0.2222222222222222	0.7857142857142857	15	11	0	0	0	0.8888888888888888	9	8	1.0666666666666667	16	0.0	1.0	3.072598016185322e-06	0.5231890725292949	-0.02477809384112047	0.6519182025097326	0.099981881941625	0.5000397199121239	0.6313701981368359	0.5597517111229455	0	0.9333333333333333	0.0
6022	0.00333821885461307	0.0007147308570245864	0.0005668112928253311	0.9930405558788178	None	0.25	1	0.4	4	0.75	9	0.25	0.75	13	9	0	0	0	0.875	7	8	0.9333333333333333	14	0.0	1.0	-0.023487237924165717	0.6700338103742803	0.05188755464370716	0.6795213575543569	0.09885589148457596	0.5347951653571047	0.6765414104140607	0.6302071677556041	0	1.0	0.0
7369	0.004329437751529048	0.0022268669074097637	0.002198318366527422	0.9979555662243915	None	0.25	1	0.4	4	0.75	9	0.25	0.75	13	9	0	0	0	0.875	7	8	0.9333333333333333	14	0.0	1.0	0.09487389622643458	0.5000000000000001	4.3405648750014527e-08	0.505891941029327	0.11703445614186991	0.52391297564015	0.6240279977024065	0.5099398391742781	0	1.0	0.0
4911	2.0782996904770303e-08	2.077003862153494e-08	2.076611083549515e-08	0.9999977619815175	None	0.25	1	0.4	4	0.7692307692307693	10	0.23809523809523808	0.7692307692307693	14	10	0	0	0	0.7777777777777778	9	7	1.0	15	0.0	1.0	0.09999962237522192	0.5000530631904069	0.006149696292450857	0.5	5.236279552092673e-10	0.5008196936249935	0.6124436242949528	0.5002909191504826	0	1.0	0.0
5774	0.0002155777829041523	2.5241256183819954e-06	9.436340415086904e-08	0.9999973806029577	None	0.25	1	0.4	4	0.7692307692307693	10	0.23809523809523808	0.7692307692307693	14	10	0	0	0	0.7777777777777778	9	7	1.0	15	0.0	1.0	0.09966985245424823	0.5003653764660725	1.2852809219366386e-15	0.5000070387441601	0.09198386969050665	0.5287363743162415	0.611346895144804	0.5097122756378825	0	1.0	0.0
6351	0.006310356158552764	0.001485555187347073	0.0013517191413293336	0.9922710240688927	None	0.25	1	0.4	4	0.75	9	0.25925925925925924	0.75	13	9	0	0	0	0.6666666666666666	6	9	0.9333333333333333	14	0.0	1.0	2.014480547588846e-07	0.5001057332304493	0.09999997018881455	0.500000244847222	0.261942236694973	0.7190309866459854	0.7463256005506511	0.5777055097206769	0	0	0.0
7526	0.00014146572992923605	2.2409381498125577e-06	-2.0627004605262698e-06	0.9999974655702945	None	0.25	1	0.4	4	0.7692307692307693	10	0.23809523809523808	0.7692307692307693	14	10	0	0	0	0.7777777777777778	7	9	1.0	15	0.0	1.0	0.35823827543877795	0.5550211576906644	0.09149644664711543	0.5506853611676341	0.0999943430309332	0.5000399528059721	0.7729047508246584	0.5353226882190326	0	1.0	0.0
5164	0.0031948688541227205	0.00017309138586066143	-0.00016725322846487036	0.9924377917284549	None	0.25	1	0.36363636363636365	4	0.7857142857142857	11	0.2222222222222222	0.7857142857142857	15	11	0	0	0	0.8888888888888888	8	9	1.0666666666666667	16	0.0	1.0	-0.017583723419406706	0.5996570396284348	0.04823164542075631	0.5527952426100092	0.08612271361211041	0.512678886589808	0.6055015982105298	0.5553335843115351	0	0.6666666666666666	0.0
1674	None	None	None	None	None	0	0	0.5	3	0.6666666666666666	4	0.5714285714285714	0.6666666666666666	7	4	0	1	0	0.2857142857142857	2	7	0.5333333333333333	8	1.0	0.6666666666666666	0.05186060391400997	0.5193034751989569	-0.17481347467618796	0.5728404770205632	-0.0883311244159706	0.5294821741881327	0.724071097634808	0.540640784476257	0.8571428571428571	1.0	0.0
6042	0.03289548839046643	0.007070193968187263	0.005109365271067881	0.9968557043501073	None	0.14285714285714285	1	0.29411764705882354	5	0.782608695652174	18	0.30864197530864196	0.782608695652174	23	18	1	0	0	1.0	9	9	1.6666666666666667	25	0.0	1.0	-0.09947147239556965	0.5241016931152548	-0.09986318818029813	0.5002646295560762	0.17667772072306762	0.7283852251884756	0.7865315185530563	0.5893619750189628	0	0.043478260869565216	0.0
3130	0.00010125579738141775	3.3264290735563058e-06	-3.3171090833471526e-06	0.9999955866546418	None	0	0	0.5	3	0.6666666666666666	4	0.4	0.6666666666666666	7	4	0	1	0	0.8	4	5	0.5333333333333333	8	1.0	0.6666666666666666	0.17494453562265705	0.5682734823359288	7.902762784127648e-27	0.5	-0.09912378600764166	0.697918436785632	0.7564034524702636	0.5916374256402642	1.0	1.0	0.0
2324	None	None	None	None	None	0	0	0.25	11	0.7142857142857143	45	0.8024691358024691	0.47619047619047616	40	30	24	0	0	1.0	9	9	4.333333333333333	65	0.0	0.7142857142857143	0.01889275560964933	0.587117767853871	-0.1507305042534462	0.9999999999999969	0.0004889793757485343	0.5822725470732844	0.7242951788489034	0.9999884950717394	0	0.95	0.0
1287	None	None	None	None	None	0	0	0.25	1	1.0	3	1.0	1.0	4	3	0	3	0	0.2	1	5	0.3333333333333333	5	1.0	0	-0.3447418530456574	0.8459147631017074	-0.09850484420592329	0.5017328432164297	0.09999999998753058	0.5000000259696138	0.860958808884105	0.6387511894510246	0.0	0	0.0
3214	0.00022283040337541072	5.077290227682387e-07	-5.062978439504879e-07	0.9999767268687433	None	0.3333333333333333	1	0.5	4	0.6666666666666666	6	0.3142857142857143	0.6666666666666666	10	6	0	0	0	0.7142857142857143	5	7	0.7333333333333333	11	0.0	1.0	1.0323654800885535e-07	0.5000012426681452	0.018249509403121655	0.5515502285253333	0.08848737951303107	0.5167152645307659	0.5944570593098962	0.5228031024250349	0	1.0	0.0
1877	None	None	None	None	None	0	0	0.75	3	0.3333333333333333	1	0.5555555555555556	0.3333333333333333	4	1	0	1	0	1.0	3	3	0.3333333333333333	5	1.0	1.0	0.04173768307699482	0.5880222714208512	0.07957191887743502	0.5135735519748837	1.76891563365191e-05	0.5000123165553187	0.5879568184601834	0.5341262227675112	1.0	1.0	0.0
4929	0.014960858721756039	0.0031516989205462045	0.0007039370389121446	0.9581783880170426	None	0.25	1	0.4	4	0.75	9	0.25925925925925924	0.75	13	9	0	0	0	0.6666666666666666	9	6	0.9333333333333333	14	0.0	1.0	0.47974327918805526	0.6293440337088203	0.060542753667866565	0.5567420759624296	0.01290702783788542	0.6685071141572474	0.8904592370109821	0.6192261430793897	0	0.15384615384615385	0.0
1999	None	None	None	None	None	0.2	1	0.5	6	0.4375	7	0.6	0.375	10	6	7	7	0	0.8333333333333334	5	6	1.2	18	0.5	0.125	0.099999999997098	0.500000000001157	1.1951510815030294e-13	0.5000000003879369	-0.04736188700223166	0.501095380558266	0.6489125554638646	0.5003651275016849	1.0	1.0	0.0
835	None	None	None	None	None	0	0	0.625	5	0.4	4	0.6	0.3	6	3	5	0	0	0.8	5	4	0.8	12	0.0	0.6666666666666666	0.009448537115506228	0.516149637343361	-0.06780275118334775	0.592659029051912	-0.09263184255303458	0.5228656053027935	0.608795826484183	0.5441444204659317	0	1.0	0.0
736	None	None	None	None	None	0	0	0.28	7	0.6857142857142857	24	0.8222222222222222	0.17142857142857143	10	6	26	7	0	0.5555555555555556	5	9	2.466666666666667	37	0.1346153846153846	1.0	-0.08894382217092911	0.5348873861888783	0.0001735090473414129	0.6378991538695417	-0.08783866725607081	0.6248434008866015	0.6238210270005311	0.5999837059248494	1.0	0.9	0.6286032612812209
5119	0.0021081827589781985	0.0006785582093086251	0.0005258207907976614	0.9977783790246458	None	0.25	1	0.4	4	0.7692307692307693	10	0.23809523809523808	0.7692307692307693	14	10	0	0	0	0.7777777777777778	9	7	1.0	15	0.0	1.0	-0.055835870961649034	0.5428096734296177	0.2919858949520978	0.7528376698410709	0.25365935657155736	0.7097950295120743	0.8261449663456529	0.6740625343814706	0	1.0	0.0
7270	0.010011525390341771	0.0026126885441140526	0.0024568350000108634	0.9844123067161825	None	0.25	1	0.4	4	0.7692307692307693	10	0.23809523809523808	0.7692307692307693	14	10	0	0	0	0.7777777777777778	7	9	1.0	15	0.0	1.0	0.2279467176450039	0.5906987242971756	0.09980458461759842	0.5179675617526184	-0.09999998128209028	0.5000000231526653	0.7937998020526131	0.5364979595098196	0	1.0	0.0
3418	0.0009836995173970234	3.2690888137479556e-05	9.840084398173186e-06	0.9991375625284985	None	0.25	1	0.36363636363636365	4	0.7857142857142857	11	0.2222222222222222	0.7857142857142857	15	11	0	0	0	0.8888888888888888	9	8	1.0666666666666667	16	0.0	1.0	0.06044139858286157	0.5265493113816444	0.09844219456207182	0.5012325576738228	0.0474562213430193	0.6617777377125096	0.5529341204001715	0.564837360208479	0	1.0	0.0
521	None	None	None	None	None	0	0	0.11538461538461539	3	0.8918918918918919	33	0.8125	0	0	0	38	9	0	0.75	8	6	2.6	39	0.1125	0.5454545454545454	0	0	0	0	0	0	0	0	0	0	0
1768	None	None	None	None	None	0	0	0.3333333333333333	2	0.6666666666666666	4	0.8	0.16666666666666666	2	1	5	0	0	0.4	2	5	0.5333333333333333	8	0.0	0	0.09999999999892348	0.5000000000019312	0.4234630442057877	0.5538422879454687	0	0.5	0.8590453426729359	0.5180094942409567	0	1.0	0.0
2875	0.005186372455561277	0.0014561302781689448	0.0010822273085277403	0.9994028820991123	None	0.07692307692307693	1	0.32142857142857145	9	0.6666666666666666	26	0.5061728395061729	0.46153846153846156	26	18	14	5	0	1.0	9	9	2.7333333333333334	41	0.20833333333333334	0.5625	0.09999312246693552	0.5	0.030670869485600577	0.5835571375730612	0.06619265419574964	0.5840411579537272	0.5861010883239862	0.5561602125934331	1.0	1.0	0.26689771827693753
6146	0.005932122722335098	0.0017237362806326378	-0.0010002745892362598	0.9939769150513393	None	0.25	1	0.36363636363636365	4	0.7857142857142857	11	0.2222222222222222	0.7857142857142857	15	11	0	0	0	0.8888888888888888	8	9	1.0666666666666667	16	0.0	1.0	-0.09904880454689162	0.542929385176196	1.7947961347477033e-21	0.5000000000000132	0.15195774419701294	0.558680985947778	0.7362154167899425	0.5339437090224037	0	1.0	0.0
1743	None	None	None	None	None	0	0	0.29411764705882354	5	0.6956521739130435	16	1.0	0.6521739130434783	20	15	4	6	0	1.0	5	5	1.6666666666666667	25	0.8571428571428571	0	0.07364809528281421	0.5674378795758935	2.2608608635068764e-05	0.5012099101235815	0.09831994315749053	0.6318069264231182	0.6022901249859115	0.5676019469648981	0.15	0.15	0.0
1252	None	None	None	None	None	0	0	0.4	2	0.8	4	0.4666666666666667	0.8	6	4	0	2	0	0.6	3	5	0.4666666666666667	7	1.0	0	0.03246374963252387	0.6754641097788344	-0.08846537993302057	0.5226073145648904	0.05509221141506578	0.5676878155713284	0.683542769834271	0.5903242994925899	0.08333333333333333	0	0.0
2284	None	None	None	None	None	0	0	0.125	3	0.8823529411764706	30	0.8	0.08823529411764706	4	3	31	0	0	0.5555555555555556	9	5	2.4	36	0.0	0.7096774193548387	-0.008952714111794009	0.6877073373221152	-0.09968396662306903	0.5009682130435739	0	0.5	0.6308526738426131	0.5657254169883611	0	1.0	0.0
3830	4.13295177376308e-05	1.9235008779439652e-07	-1.2266516994645008e-07	0.9999343964271321	None	0.25	1	0.36363636363636365	4	0.7857142857142857	11	0.2222222222222222	0.7857142857142857	15	11	0	0	0	0.8888888888888888	9	8	1.0666666666666667	16	0.0	1.0	1.0118031553673962e-07	0.5000106399520797	-0.06565488578020132	0.618548562583043	0.0004996252497513584	0.5746206508625157	0.5780846366383751	0.5649774168045089	0	0.9333333333333333	0.0
7033	0.004593456526405145	0.0007567444320404585	-0.0005115961464822893	0.9947935413479487	None	0.25	1	0.4	4	0.7692307692307693	10	0.23809523809523808	0.7692307692307693	14	10	0	0	0	0.7777777777777778	9	7	1.0	15	0.0	1.0	0.023910293886248803	0.6664191516085698	0.17237660569641844	0.5000000000000001	0.19267959137868748	0.5479311215392304	0.6674968653658752	0.5731666528800496	0	1.0	0.0
7435	0.007733475540733751	0.0073029408954804345	0.007288023311276494	0.9968938010159265	None	0.25	1	0.4	4	0.7692307692307693	10	0.23809523809523808	0.7692307692307693	14	10	0	0	0	0.7777777777777778	7	9	1.0	15	0.0	1.0	-0.09999994681451378	0.5008817122585971	0.02723000149899245	0.5118236762578221	0.1446573002019182	0.517605454414516	0.7308723790148739	0.5101054002964033	0	1.0	0.0
4971	0.004774163099808154	0.0007108838556574718	-0.00033941976950844707	0.99374177231145	None	0.2	1	0.3333333333333333	4	0.8	12	0.20987654320987653	0.8	16	12	0	0	0	1.0	9	9	1.1333333333333333	17	0.0	1.0	0.0013310384552629284	0.5606082182848414	0.013180096660505769	0.5407033391251	0.22475822813846458	0.6347810789069507	0.7348659029370539	0.5792908245943273	0	1.0	0.0
3844	0.005807173378404054	0.0006234424549076707	0.0005794323678488969	0.9928649053191005	None	0.2	1	0.3333333333333333	4	0.8	12	0.20987654320987653	0.8	16	12	0	0	0	1.0	9	9	1.1333333333333333	17	0.0	1.0	0.11975509424671753	0.6294623918067516	0.035871847861239356	0.5338435189050179	0.1629838900706661	0.6027113887234437	0.6648423403595773	0.5892234286663155	0	1.0	0.0
6290	0.005060271243856751	0.0049584857293766904	0.004841216104819873	0.9964730155718723	None	0.25	1	0.36363636363636365	4	0.7857142857142857	11	0.2222222222222222	0.7857142857142857	15	11	0	0	0	0.8888888888888888	8	9	1.0666666666666667	16	0.0	1.0	-0.09925035358512267	0.5066877126865318	1.777904389546287e-05	0.5009432490071789	0.08490282212401333	0.5458242458835147	0.6781335229380386	0.5178539251277703	0	1.0	0.0
3282	0.002738376264645281	0.00017164146825805223	-8.274250446447844e-06	0.9905063517874605	None	0.25	1	0.4	4	0.75	9	0.25925925925925924	0.75	13	9	0	0	0	0.6666666666666666	6	9	0.9333333333333333	14	0.0	1.0	0.024567498632806335	0.522746451477006	1.7416702620840597e-13	0.500000000026162	0.0655078989791513	0.5379305750266654	0.5701930680038875	0.5202441778920195	0	1.0	0.0
5715	0.003228860440972406	0.0005237440431061984	-0.000503276055857142	0.9966861359698556	None	0.25	1	0.4	4	0.7692307692307693	10	0.23809523809523808	0.7692307692307693	14	10	0	0	0	0.7777777777777778	7	9	1.0	15	0.0	1.0	-0.09472052700534354	0.5406896439826452	3.253746093616894e-11	0.5000014725989814	-0.0683884075510572	0.6784649231447544	0.6101003035461422	0.5752450667277729	0	0.35714285714285715	0.0
3618	0.005015742922543631	0.0014251735632311638	0.0010973432071483807	0.9846370091704798	None	0.25	1	0.4	4	0.75	9	0.25	0.75	13	9	0	0	0	0.875	7	8	0.9333333333333333	14	0.0	1.0	0.22244743293794284	0.658874908830876	-0.0655546094085258	0.5624572716406289	-0.06076116158028462	0.6670512246079547	0.8000485632909076	0.6305944409595075	0	0.7692307692307693	0.0
6150	0.0007938413504878511	0.0005890976028764957	-0.0005813173361954742	0.9984087655043663	None	0.25	1	0.4	4	0.75	9	0.25925925925925924	0.75	13	9	0	0	0	0.6666666666666666	9	6	0.9333333333333333	14	0.0	1.0	-0.09992800147813126	0.5002229406465306	0.26990171982571154	0.5945694290584291	0.09794217557318462	0.5551208397108424	0.8194600240025421	0.5502599153304043	0	1.0	0.0
344	None	None	None	None	None	0	0	1.0	2	0.0	0	0.75	0	2	0	0	2	0	1.0	2	2	0.2	3	1.0	0	0	0	0	0	0	0	0	0	0	0	0
3134	0.0013254391839259108	0.00012621360204160797	0.00012054351970944429	0.9990355245998743	None	0	0	0.5	3	0.7142857142857143	5	0.5625	0.7142857142857143	8	5	0	1	0	0.25	8	2	0.6	9	1.0	0.8571428571428571	0.06304566481050611	0.5473080932895812	-0.09993490668663706	0.500088551917007	-0.08769997632537732	0.5640897230714883	0.6685196574401193	0.537258407374634	1.0	1.0	0.0
828	None	None	None	None	None	0.2	1	0.3333333333333333	4	0.8	12	0.20987654320987653	0.8	16	12	0	0	0	1.0	9	9	1.1333333333333333	17	0.0	1.0	0.09907798754457287	0.5062415754000089	0.08931037000629935	0.5962310759726976	0.09999763292596515	0.5093428822401013	0.5128960356108148	0.5376062661554767	0	0.875	0.0
2254	None	None	None	None	None	1.0	1	0.8	4	0.4	2	0.5833333333333334	0.2	5	1	1	0	0	0.75	3	4	0.4666666666666667	7	0.0	0.6666666666666666	0.0999999996869215	0.5000000001924617	-0.0921008362346466	0.5037637966929251	7.902762784127648e-27	0.5	0.6866425618524071	0.5012546200265836	0	1.0	0.0
5548	0.0067910127274959774	0.005644173849628638	-5.878560564292061e-05	0.9964039780393454	None	0.25	1	0.4	4	0.7692307692307693	10	0.23809523809523808	0.7692307692307693	14	10	0	0	0	0.7777777777777778	9	7	1.0	15	0.0	1.0	-0.09999226973577005	0.5001535647958224	0.1364796180792386	0.6093434027423587	0.09998747353281943	0.500211816428037	0.7387546424376447	0.5370995740780742	0	0	0.0
6433	0.003416199829459392	0.0004864048512472839	-0.0001299334996557576	0.9972326039506052	None	0.25	1	0.4	4	0.75	9	0.25	0.75	13	9	0	0	0	0.875	7	8	0.9333333333333333	14	0.0	1.0	0.09997377936295043	0.5000368532333372	0.058057514458416205	0.6098972017128209	0.09726022107790895	0.5859773162715346	0.5635971878201408	0.5658148757362641	0	0.8461538461538461	0.0
1159	None	None	None	None	None	0	0	1.0	2	0.0	0	1.0	0	2	0	0	0	0	0.3333333333333333	3	1	0.2	3	0.0	1.0	0	0	0	0	0	0	0	0	0	0	0
4521	1.731170667864614e-07	1.3002384887634807e-07	-3.7929133736326715e-08	0.9999644697169665	None	0.25	1	0.4	4	0.75	9	0.25925925925925924	0.75	13	9	0	0	0	0.6666666666666666	6	9	0.9333333333333333	14	0.0	1.0	-0.09108845929802314	0.5262681018028884	0.03760607526981281	0.5796420880719212	0.0009920422009385207	0.5317544197847475	0.6335963975665513	0.5460080207154454	0	1.0	0.0
1983	None	None	None	None	None	0.3333333333333333	1	0.5	4	0.7	7	0.2857142857142857	0.7	11	7	0	0	0	0.8571428571428571	7	6	0.8	12	0.0	0.6666666666666666	0.04250027615084882	0.5037082304067834	-0.1117565339868288	0.6479213721465196	0.007767351902541966	0.5001730356964472	0.6602044958168778	0.5519320519222853	0	1.0	0.0
3805	0.0006936996753691231	6.398554987759123e-05	6.39754890538143e-05	0.998528316906318	None	0.25	1	0.4	4	0.7692307692307693	10	0.23809523809523808	0.7692307692307693	14	10	0	0	0	0.7777777777777778	9	7	1.0	15	0.0	1.0	0.03308855649850405	0.5772266316128022	3.8045491407549215e-22	0.5000000000000007	-0.053399465652529954	0.6504096495917923	0.5940038656428174	0.5770674266249887	0	0.42857142857142855	0.0
1917	None	None	None	None	None	0	0	0.75	3	0.3333333333333333	1	0.5555555555555556	0.3333333333333333	4	1	0	0	0	1.0	3	3	0.3333333333333333	5	0.0	1.0	-0.09285947400514508	0.5911812351489334	0.04576769578595219	0.5136067423870975	0.08433913522999723	0.5096130021810282	0.6796412473057759	0.5384032025093812	0	0	0.0
2686	None	None	None	None	None	0.07692307692307693	1	0.17857142857142858	5	0.875	35	0.7777777777777778	0.15	10	6	31	4	0	0.6666666666666666	9	6	2.8	42	0.06451612903225806	0.8888888888888888	0.04894382504908855	0.5330521536870113	-0.11832522401742895	0.8400596385004575	0.22433122367199232	0.6242337483458887	0.8089782069671385	0.6827005571695797	0.95	1.0	0.0
4953	7.2539316945994335e-06	7.203660949131347e-06	7.2025982592475445e-06	0.9992022444408267	None	0.25	1	0.4	4	0.75	9	0.25925925925925924	0.75	13	9	0	0	0	0.6666666666666666	6	9	0.9333333333333333	14	0.0	1.0	-0.05634191590876899	0.5347870884217858	0.09834332736562472	0.5001673925936448	0.0062402546280058094	0.5490053266149719	0.6538633589033737	0.5280285615656637	0	0.5384615384615384	0.0
6303	1.1084227015896401e-09	1.0524352248325673e-09	-1.050766004425809e-09	0.9999999999999941	None	0.3333333333333333	1	0.4444444444444444	4	0.7272727272727273	8	0.28888888888888886	0.7272727272727273	12	8	0	0	0	0.5555555555555556	5	9	0.8666666666666667	13	0.0	1.0	-0.08322437177717801	0.535406319732988	0.022726193082360263	0.5551403063120323	5.933486839303471e-11	0.5000000034386883	0.6029587655387336	0.5302401041718356	0	1.0	0.0
315	None	None	None	None	None	0	0	1.0	3	0.0	0	0.6666666666666666	0	3	0	0	0	0	0.6666666666666666	2	3	0.26666666666666666	4	0.0	1.0	0	0	0	0	0	0	0	0	0	0	0
3696	0.00039085836813418064	3.343202229788189e-05	-1.632861566477246e-05	0.9986878696935813	None	0.25	1	0.4	4	0.7692307692307693	10	0.23809523809523808	0.7692307692307693	14	10	0	0	0	0.7777777777777778	9	7	1.0	15	0.0	1.0	-0.15211458253331264	0.8372484261474491	0.005589768151902826	0.59973846154112	0.02582833284544388	0.5059716644188457	0.7050409857729003	0.6656820613902726	0	0.7857142857142857	0.0
1411	None	None	None	None	None	0.05	1	0.37209302325581395	16	0.532258064516129	33	0.7901234567901234	0.41935483870967744	42	26	21	0	0	1.0	9	9	4.266666666666667	64	0.0	0.8	0.08015625426627451	0.5936042140619141	-0.06213411259222603	0.9500207105554179	0.09951112354187983	0.5685517010323061	0.683971550001822	0.7685072845123309	0	0.9761904761904762	0.0
2128	None	None	None	None	None	0.3684210526315789	7	0.5365853658536586	22	0.423728813559322	25	0.8472222222222222	0.3898305084745763	45	23	15	1	0	0.8888888888888888	9	8	4.066666666666666	61	0.08333333333333333	0.8727272727272727	1.408114716983275e-09	0.5008278775830498	0.11304503972434658	0.543860288249191	0.009278765463489455	0.6668328602265372	0.6422939850715436	0.5722490831206173	1.0	0.9555555555555556	0.0
3470	0.001901505084146247	5.9589152875421674e-05	-5.9019096014709026e-05	0.9979082564264731	None	0	0	0.42857142857142855	3	0.75	6	0.5555555555555556	0.75	9	6	0	1	0	0.2222222222222222	9	2	0.6666666666666666	10	1.0	1.0	-0.06583700788137554	0.6801875095217976	0.07141458167859996	0.6526242662268976	0.0999999955026208	0.5000000140513569	0.6845952428846817	0.613427525409264	1.0	1.0	0.0
6861	0.005696650167943731	0.002811743435792674	0.0019721899794567115	0.990904780016733	None	0.25	1	0.4	4	0.7692307692307693	10	0.23809523809523808	0.7692307692307693	14	10	0	0	0	0.7777777777777778	9	7	1.0	15	0.0	1.0	0.14373415900633096	0.5462745664704329	0.06528247904784382	0.5434350789890455	0.09803385210476959	0.5038631191681988	0.5729948452874386	0.5312310887359016	0	1.0	0.0
1800	None	None	None	None	None	0.25	2	0.4444444444444444	8	0.5	12	0.7428571428571429	0.041666666666666664	8	1	17	5	0	0.7142857142857143	5	7	1.7333333333333334	26	0.16129032258064516	0.47619047619047616	0.03579822488579644	0.5705696012586071	0.02501503602211407	0.6626180560903554	0.21315057946557228	0.6472539146862366	0.7210777055446727	0.6276269021156956	0.0	0	0.0
6910	0.0011052064147978422	0.0002314728663305453	0.0001945101697024055	0.9986788376187439	None	0.25	1	0.4	4	0.75	9	0.25925925925925924	0.75	13	9	0	0	0	0.6666666666666666	6	9	0.9333333333333333	14	0.0	1.0	-0.027986354399108033	0.6523979054827855	-0.014697949323303313	0.649758781153866	0.07413376445595607	0.5982460254471356	0.6322560677901131	0.6338058841133174	0	1.0	0.0
1616	None	None	None	None	None	0	0	0.42857142857142855	3	0.75	6	0.5555555555555556	0.75	9	6	0	1	0	0.2222222222222222	2	9	0.6666666666666666	10	1.0	1.0	0.00012488461057884382	0.5540055595290495	0.09998320193731823	0.5000982530889373	0.48661391465557013	0.6083883683435709	0.8905633924160776	0.5545984307095215	1.0	1.0	0.0
7312	0.014391785910127998	0.0008355625919836236	-0.0007711256647133458	0.972099995633615	None	0.25	1	0.4	4	0.75	9	0.25925925925925924	0.75	13	9	0	0	0	0.6666666666666666	6	9	0.9333333333333333	14	0.0	1.0	8.460134069640061e-11	0.500016025656493	0	0.5	-0.4340664133764919	0.9832010829241365	0.8855639676205157	0.7951937055725159	0	1.0	0.0
1767	None	None	None	None	None	0	0	0.42857142857142855	3	0.75	6	0.5555555555555556	0.75	9	6	0	0	0	0.2222222222222222	9	2	0.6666666666666666	10	0.0	1.0	0.09884795769621528	0.565642311050243	0.09971220639798369	0.5792374631185161	0.0002331601474602472	0.5066942461434036	0.6112124612074445	0.5507014755999312	0	0.1111111111111111	0.0
7420	0.0031373069443478745	0.0007464788660946619	0.000712078455626563	0.981757641013188	None	0.25	1	0.4	4	0.75	9	0.25925925925925924	0.75	13	9	0	0	0	0.6666666666666666	9	6	0.9333333333333333	14	0.0	1.0	0.4841373510631016	0.6075579803306277	0.13685973335536106	0.9658423811984306	0.04681708040799583	0.5077442178506714	0.8807503186525175	0.7807457806846649	0	0.7692307692307693	0.0
5244	0.0022327929315507167	0.00017186688557942886	6.563149732196008e-05	0.9980470065037316	None	0.25	1	0.4	4	0.75	9	0.25925925925925924	0.75	13	9	0	0	0	0.6666666666666666	9	6	0.9333333333333333	14	0.0	1.0	0.032194306967136585	0.6568758256884257	-0.06035925953187783	0.6299120503497428	0.07751472471746901	0.6780026425299487	0.6576621317823722	0.6551941251805121	0	1.0	0.0
4988	0.003748506621750092	0.00026325996141184186	-8.968233466536763e-05	0.9954889345745194	None	0.25	1	0.4	4	0.7692307692307693	10	0.23809523809523808	0.7692307692307693	14	10	0	0	0	0.7777777777777778	7	9	1.0	15	0.0	1.0	-0.07662740285391198	0.6574500094352752	0.0999989719239989	0.500006697262476	0.09999974248514464	0.5000016957917145	0.6969090115385159	0.5541192143462514	0	0.07142857142857142	0.0
2835	None	None	None	None	None	0.375	3	0.5555555555555556	10	0.48	12	0.375	0.44	21	11	5	4	0	0.8888888888888888	9	8	1.8	27	1.0	0.7368421052631579	1.5855821855534335e-06	0.5196956811935173	0.00331219981691071	0.6520095420339065	0.0706195024290362	0.6666576937671743	0.5978061755818492	0.6145798479607735	1.0	1.0	0.0
5651	0.002482349867365787	0.00011321857410598518	-9.158610033681795e-07	0.9995162415594648	None	0.25	1	0.4	4	0.7692307692307693	10	0.23809523809523808	0.7692307692307693	14	10	0	0	0	0.7777777777777778	9	7	1.0	15	0.0	1.0	-0.06691138332541276	0.5506295660899954	-0.06171505561091055	0.5346731285169739	0.09976811776620446	0.5005725007432154	0.6826182283949556	0.5286701996726256	0	1.0	0.0
5037	0.002922785152948052	0.00044859026742066337	-0.00043024494748439783	0.9930633083908829	None	0.2	1	0.3333333333333333	4	0.8	12	0.20987654320987653	0.8	16	12	0	0	0	1.0	9	9	1.1333333333333333	17	0.0	1.0	1.2564179874224504e-05	0.5043740186353162	7.902762784127648e-27	0.5	0.0660924210657645	0.6698779515877964	0.5767356758287349	0.560134977968519	0	0.9375	0.0
2836	None	None	None	None	None	0.06666666666666667	1	0.34375	11	0.6304347826086957	29	0.7619047619047619	0.2391304347826087	19	11	28	0	0	0.7777777777777778	7	9	3.2	48	0.0	0.975609756097561	2.3391991415964062e-07	0.502582000644694	0.057467985260473156	0.5085478215461797	4.6707022809720884e-26	0.5000000000000118	0.566591123325992	0.5037101579094062	0	1.0	0.0
5433	1.3568502621152341e-08	1.2686458397748245e-08	1.2585663624052312e-08	0.9999985058870424	None	0.25	1	0.36363636363636365	4	0.7857142857142857	11	0.2222222222222222	0.7857142857142857	15	11	0	0	0	0.8888888888888888	9	8	1.0666666666666667	16	0.0	1.0	0.09999889066389116	0.5014498649736281	9.251672433483473e-07	0.5000250415244697	0	0.5	0.6157146732058091	0.5004916366955031	0	1.0	0.0
4294	0.004801504286060054	0.000572805372061689	2.5662776981080718e-05	0.9964108209056799	None	0.25	1	0.4	4	0.75	9	0.25925925925925924	0.75	13	9	0	0	0	0.6666666666666666	9	6	0.9333333333333333	14	0.0	1.0	0.09999920820253802	0.5000031725536634	1.100273065083156e-09	0.5028962145954888	0.08154138824470411	0.5677341292260115	0.6072874646478176	0.5236664740518181	0	0.9230769230769231	0.0
2251	None	None	None	None	None	0.14285714285714285	1	0.4375	7	0.5454545454545454	12	0.5714285714285714	0.045454545454545456	3	1	20	9	0	0.8571428571428571	7	6	1.6	24	0.21428571428571427	0.8888888888888888	0.08628948551513332	0.5065692949156982	0.007169589038745361	0.53358010395833	0.08917967489507277	0.518092805128756	0.5935904889246114	0.5194239231850896	1.0	1.0	0.0
5324	0.0028702195235359653	0.00033428238691316604	-0.00013812131226581135	0.996579122974854	None	0.25	1	0.4	4	0.7692307692307693	10	0.23809523809523808	0.7692307692307693	14	10	0	0	0	0.7777777777777778	9	7	1.0	15	0.0	1.0	0.08818811257215173	0.6078129154240103	0.023473311465268647	0.6662440129206264	0.07938752595586104	0.5730419518393794	0.5987884604192373	0.6164598892816116	0	0.9285714285714286	0.0
4565	0.0038401252525993115	0.0004994352111342501	0.00038949303376701336	0.9952893409016504	None	0.25	1	0.36363636363636365	4	0.7857142857142857	11	0.2222222222222222	0.7857142857142857	15	11	0	0	0	0.8888888888888888	8	9	1.0666666666666667	16	0.0	1.0	0.00039137571193703874	0.5791586606158048	0.06610064239397442	0.5273702770384723	0.09887818656579014	0.5006026881954125	0.5997406655710202	0.5358817106828755	0	0.06666666666666667	0.0
2559	4.172771120469977e-06	1.5464862772785337e-08	2.3416410152763787e-09	0.9999972366215226	None	0	0	0.75	3	0.25	1	0.75	0	1	0	4	0	0	0.5	2	4	0.4	6	0.0	0.5	0	0	0	0	0	0	0	0	0	0	0
3997	0.0035054965906668118	0.002142669710091659	-0.00017784740847409143	0.9963845803671821	None	0.25	1	0.36363636363636365	4	0.7857142857142857	11	0.2222222222222222	0.7857142857142857	15	11	0	0	0	0.8888888888888888	9	8	1.0666666666666667	16	0.0	1.0	-0.08389287877951215	0.7225304211099546	0.07419147966183458	0.6535179778943392	0.07327705396900638	0.556576721361771	0.6870660108626352	0.6470938515487746	0	0	0.0
4357	0.004773012045859911	0.002028012957517314	0.002018606564347497	0.993764252754124	None	0.25	1	0.36363636363636365	4	0.7857142857142857	11	0.2222222222222222	0.7857142857142857	15	11	0	0	0	0.8888888888888888	8	9	1.0666666666666667	16	0.0	1.0	-0.09059221415719201	0.6820585900351672	-0.0999033053833668	0.5015042497320942	0.350047663779825	0.6262666666096561	0.8702639662101562	0.605515361327812	0	0.3333333333333333	0.0
6498	0.010160066956267536	0.004257843789916857	0.00277562658226412	0.9870626714888698	None	0.25	1	0.4	4	0.7692307692307693	10	0.23809523809523808	0.7692307692307693	14	10	0	0	0	0.7777777777777778	9	7	1.0	15	0.0	1.0	0.3078295919805819	0.5650694404476334	0.19526954923510206	0.9826501577519742	0.09190828128101595	0.9962287601663907	0.734109675458626	0.9641418779502393	0	0.8571428571428571	0.0
4454	0.00455272023574848	0.0003948314184612426	-3.725680577250814e-05	0.9969054918308943	None	0.2857142857142857	2	0.375	6	0.7272727272727273	16	0.3333333333333333	0.7272727272727273	22	16	1	0	0	0.8888888888888888	9	8	1.6	24	0.0	1.0	7.902762784127648e-27	0.5	0.005333672796849912	0.5153271193377302	0.09999999965026683	0.5000000287830965	0.6128598041123774	0.5051104725970109	0	1.0	0.0
3059	4.985821165098517e-06	2.19456478880348e-07	-5.1681598537825605e-08	0.9999992887899241	None	0.2	1	0.3333333333333333	4	0.8	12	0.20987654320987653	0.8	16	12	0	0	0	1.0	9	9	1.1333333333333333	17	0.0	1.0	-0.5093035053914621	1.0	4.3164052838135814e-09	0.5451019733335568	0.03648886411088767	0.5671410864995794	0.9705828146806446	0.9999999874592173	0	0.25	0.0
3649	0.0065424835625825135	0.00025881612569183746	-0.00016050340614379762	0.9733430681214253	None	0.25	1	0.4	4	0.75	9	0.25925925925925924	0.75	13	9	0	0	0	0.6666666666666666	6	9	0.9333333333333333	14	0.0	1.0	0.027979447292697912	0.5584538219118171	0.06897024799484457	0.5616139359611598	0.08558557891519339	0.6212562770024395	0.5882574849874385	0.5807442400283117	0	0.5384615384615384	0.0
6184	0.004029009420819289	0.0014398788874611516	-2.0758260420437385e-05	0.9969811136543589	None	0.25	1	0.36363636363636365	4	0.7857142857142857	11	0.2222222222222222	0.7857142857142857	15	11	0	0	0	0.8888888888888888	9	8	1.0666666666666667	16	0.0	1.0	0.09999999245160386	0.5000000015378743	0.000744438630209828	0.5486142733884619	0.1583426802574861	0.5130927386642696	0.6561826938045636	0.5206096732394169	0	1.0	0.0
4151	0.0018179553369497858	0.0002548947270323341	1.0044119102547194e-05	0.9972339909178278	None	0.25	1	0.36363636363636365	4	0.7857142857142857	11	0.2222222222222222	0.7857142857142857	15	11	0	0	0	0.8888888888888888	9	8	1.0666666666666667	16	0.0	1.0	6.261111952920977e-24	0.5000000000029772	-0.0995170546431247	0.5052356689737525	-0.041256252983766055	0.5102053846359936	0.6003301546298166	0.5051473723217392	0	1.0	0.0
426	None	None	None	None	None	0	0	0.22727272727272727	5	0.7741935483870968	24	0.7857142857142857	0.45161290322580644	19	14	13	0	0	0.8571428571428571	7	6	2.2	33	0.0	0.37037037037037035	0.09999174350906456	0.5006215946098753	0.09999999655793385	0.5000084293244873	-0.48320599056239955	0.9976428704553701	0.9398696746081245	0.882552165691078	0	0.8947368421052632	0.0
777	None	None	None	None	None	0	0	1.0	3	0.0	0	0.6666666666666666	0	3	0	0	0	0	0.6666666666666666	2	3	0.26666666666666666	4	0.0	1.0	0	0	0	0	0	0	0	0	0	0	0
2506	None	None	None	None	None	0	0	0.5	2	0.75	3	0.6	0.75	5	3	0	2	0	0.4	5	2	0.4	6	1.0	0	0.07930274157556011	0.523631040271403	0.13599665284381873	0.5778175277183779	0.011321086790265658	0.518234781430397	0.6247316310937918	0.5400296983220236	1.0	1.0	0.0
5842	0.0014362466782997883	0.0003331349978380342	0.0003327208223146863	0.9971953353473119	None	0.25	1	0.36363636363636365	4	0.7857142857142857	11	0.2222222222222222	0.7857142857142857	15	11	0	0	0	0.8888888888888888	8	9	1.0666666666666667	16	0.0	1.0	7.902762784127648e-27	0.5000000000000006	-0.02442909021472075	0.5160978074050178	0.01424414340498365	0.5446908492295874	0.5449604875235243	0.5202934488658951	0	0.8666666666666667	0.0
5179	0.0024066055564431203	0.0004973871308561119	-0.00023074810243359258	0.9969486717482763	None	0.25	1	0.4	4	0.7692307692307693	10	0.23809523809523808	0.7692307692307693	14	10	0	0	0	0.7777777777777778	9	7	1.0	15	0.0	1.0	0.09250749915857051	0.5128896413259008	0.03223104386491069	0.5103836577339812	0.06579454162263845	0.5766522403766834	0.5677434634661351	0.53346290518637	0	0	0.0
3063	0.0013068711079916992	0.00016266574028143534	0.0001017831076681853	0.9992094523100935	None	0.25	1	0.4	4	0.7692307692307693	10	0.23809523809523808	0.7692307692307693	14	10	0	0	0	0.7777777777777778	9	7	1.0	15	0.0	1.0	0.026655876976115468	0.545488094204368	0.09826462999846315	0.5047269263490329	0.09999718569386754	0.500149742245819	0.584836114299509	0.5168239887728885	0	0.9285714285714286	0.0
2197	None	None	None	None	None	0.5	3	0.5714285714285714	8	0.5	9	0.47619047619047616	0.5	17	9	2	0	0	0.8571428571428571	7	6	1.3333333333333333	20	0.0	0.42857142857142855	0.009332015050183853	0.6727928671985314	-0.08423241028814729	0.5202285397431384	0.00959449679224439	0.6818126197939465	0.635364828163888	0.6274530136320292	0	1.0	0.0
4314	0.0032518221451769943	0.0003384659118456685	0.0003336308925320018	0.9965651497036194	None	0.25	1	0.4	4	0.75	9	0.25925925925925924	0.75	13	9	0	0	0	0.6666666666666666	9	6	0.9333333333333333	14	0.0	1.0	0.047296445193786806	0.6240168261358605	0.29856810214647245	0.5481973691456677	-0.09998729852186163	0.7155222342183951	0.8262098550657004	0.6319969847018488	0	0.9230769230769231	0.0
3729	0.0004156523483092163	5.336843680916293e-07	3.413057492369168e-07	0.9999984975186241	None	0.25	1	0.36363636363636365	4	0.7857142857142857	11	0.2222222222222222	0.7857142857142857	15	11	0	0	0	0.8888888888888888	8	9	1.0666666666666667	16	0.0	1.0	-0.0528049537809245	0.5356075402134537	0.15009673203737275	0.576971593772985	0.09960955190524301	0.510623257011233	0.7059171207350972	0.5412001053304304	0	0.2	0.0
6438	0.0034188942143872077	0.0003942457493740435	-0.00039389106226125404	0.9892112793657911	None	0.25	1	0.4	4	0.75	9	0.25	0.75	13	9	0	0	0	0.875	7	8	0.9333333333333333	14	0.0	1.0	3.9980037148355156e-11	0.5000000000923036	0.02209890764715541	0.6625466251683039	0.0992297782205806	0.5268408439645323	0.6125147488148178	0.5648108393324516	0	1.0	0.0
3144	0.00016376028393902143	5.766259223974398e-05	5.757757337079052e-05	0.9998019966980932	None	0	0	0.6	3	0.6	3	0.4666666666666667	0.6	6	3	0	0	0	0.6	3	5	0.4666666666666667	7	0.0	1.0	0.021787103113212934	0.5145994503416377	-0.007902084319358894	0.6354801079443659	0.03675949923379623	0.6830146188170968	0.5908098720900729	0.6131624075573354	0	0.8333333333333334	0.0
1078	None	None	None	None	None	0.10526315789473684	2	0.36585365853658536	15	0.559322033898305	33	0.7530864197530864	0.3220338983050847	32	19	28	2	0	1.0	9	9	4.066666666666666	61	0.0425531914893617	0.7857142857142857	-0.04078476539734829	0.645318964840338	0.05532370035067365	0.9974610204124958	-0.05321235315508889	0.6616625947458319	0.6924684836046712	0.9179059640960783	0.328125	0.25	0.0
5961	5.355497643449215e-06	1.2364351765269888e-07	-1.0079519188063602e-07	0.9999799886872873	None	0.25	1	0.4	4	0.7692307692307693	10	0.23809523809523808	0.7692307692307693	14	10	0	0	0	0.7777777777777778	9	7	1.0	15	0.0	1.0	0.09999941478087679	0.5000002449717419	0.06497588318773873	0.5173374110764901	4.5319089609243727e-11	0.5604898160300286	0.6021136601969594	0.5260205234346275	0	0	0.0
3328	0.0029155696255119433	0.000316436174073471	0.00030658269466124965	0.9987402327436329	None	0.5	1	0.6666666666666666	4	0.5714285714285714	4	0.375	0.5714285714285714	8	4	0	0	0	0.6666666666666666	4	6	0.6	9	0.0	0.6666666666666666	0.07772555175342945	0.5549735606350088	0.06149514792394547	0.6500320857923307	0.10100027978818404	0.5779864824067056	0.5635162482069919	0.5950367198621029	0	1.0	0.0
2720	2.3569292602446562e-05	3.9762740506018695e-06	1.0977485891545277e-06	0.9942304359566764	None	0.08333333333333333	1	0.37037037037037035	10	0.5526315789473685	21	0.6349206349206349	0.42105263157894735	24	16	15	5	0	0.7777777777777778	9	7	2.6666666666666665	40	0.19230769230769232	0.45714285714285713	0.5274112967659382	0.6322921370567494	0.04396061675390311	0.5543564118407436	0	0.5	0.9163215565618983	0.5630255688415002	0.2916666666666667	0.16666666666666666	0.0
2091	None	None	None	None	None	0	0	0.5	2	0.75	3	0.6	0.75	5	3	0	0	0	0.4	2	5	0.4	6	0.0	0	0.09996184970890226	0.5001596052177804	-0.027891309596383262	0.6707914970421066	0.07749984218363765	0.5445880510431325	0.642044877093355	0.5737279507692478	0	1.0	0.0
6554	0.004955560470888417	0.0010123840800373995	0.0006896810244919419	0.9846070206686008	None	0.25	1	0.4	4	0.75	9	0.25925925925925924	0.75	13	9	0	0	0	0.6666666666666666	9	6	0.9333333333333333	14	0.0	1.0	0.32823985502530956	0.7848784840797854	0.09528935529977338	0.5000000000000001	-0.05172391932843486	0.6221747455083319	0.829657904817758	0.6451310745008412	0	1.0	0.0
2960	0.005759034536657002	0.0006069280659590206	0.0002291589778481188	0.9914833709716293	None	0.25	1	0.4	4	0.7692307692307693	10	0.23809523809523808	0.7692307692307693	14	10	0	0	0	0.7777777777777778	9	7	1.0	15	0.0	1.0	0.13316107960366352	0.7168447275461503	0.09540366482466325	0.5764589479228409	0.0999999975390394	0.5000041164894623	0.584018813432832	0.6016579409252084	0	1.0	0.0
3982	0.005910244205947897	0.0010629115907800023	-0.0006457991360296404	0.9778347544142617	None	0.25	1	0.36363636363636365	4	0.7857142857142857	11	0.2222222222222222	0.7857142857142857	15	11	0	0	0	0.8888888888888888	8	9	1.0666666666666667	16	0.0	1.0	0.31991305026065486	0.9943921144290291	-0.0884928593172745	0.9410742882001105	0.07540324139675128	0.630601249344831	0.9113209571670022	0.9441614745659707	0	0.26666666666666666	0.0
840	None	None	None	None	None	0	0	0.19230769230769232	5	0.7837837837837838	29	0.8666666666666667	0	1	0	37	0	0	0.5555555555555556	5	9	2.6	39	0.0	1.0	0	0	0	0	0	0	0	0	0	0	0
5107	0.0053558168997803425	0.003511106365254229	0.0015793800579267348	0.990764871346485	None	0.25	1	0.4	4	0.7692307692307693	10	0.23809523809523808	0.7692307692307693	14	10	0	0	0	0.7777777777777778	9	7	1.0	15	0.0	1.0	0.09998529989629526	0.5000885832258355	0.046934710116621696	0.6053558584455837	0.11773492376896884	0.6573710801953504	0.58930518703774	0.5890232497912705	0	1.0	0.0
7190	0.006113323934869728	0.0019780015349804146	-0.0019779833196429545	0.9789121953478459	None	0.25	1	0.4	4	0.75	9	0.25925925925925924	0.75	13	9	0	0	0	0.6666666666666666	9	6	0.9333333333333333	14	0.0	1.0	0.39915291851892476	0.6754692931524401	0.054848741860087515	0.5769580835774921	0.04200867089537907	0.624547035741614	0.8460637227159766	0.6265411064692209	0	0.9230769230769231	0.0
6148	0.0065529732288478765	8.843476430769423e-05	3.0704398838511076e-05	0.9960518320310132	None	0.14285714285714285	1	0.3125	5	0.7727272727272727	17	0.2962962962962963	0.7727272727272727	22	17	1	0	0	1.0	9	9	1.6	24	0.0	0.9333333333333333	-0.06798425521274	0.6746595772760737	-0.09994543823040757	0.5001095958887588	0.11681196406100665	0.6177262557819825	0.7286023286868223	0.5994628922020886	0	0.13636363636363635	0.0
3910	0.0003403538842870726	2.1458949021920766e-06	-2.112424445807699e-06	0.9999985438874499	None	0.25	1	0.36363636363636365	4	0.7857142857142857	11	0.2222222222222222	0.7857142857142857	15	11	0	0	0	0.8888888888888888	8	9	1.0666666666666667	16	0.0	1.0	-0.11944246619087806	0.6256852141218276	0.09999860958942573	0.500003039781016	0.15630534627645426	0.5629857591706786	0.7705076814754145	0.5635749457780806	0	0.9333333333333333	0.0
780	None	None	None	None	None	0	0	0.07692307692307693	2	0.9459459459459459	35	0.9285714285714286	0.08108108108108109	3	3	35	10	0	0.8571428571428571	6	7	2.6	39	0.13513513513513514	0.5454545454545454	-0.08583943681636816	0.7029785680540486	0.0793376127727298	0.5980974354093193	0.09162914734783358	0.5057830392297359	0.6736419072360761	0.6052525852411019	1.0	1.0	0.0
3980	0.00432611707295299	0.002031776546735782	0.0007507439383149367	0.9964207908954583	None	0.25	1	0.4	4	0.75	9	0.25	0.75	13	9	0	0	0	0.875	7	8	0.9333333333333333	14	0.0	1.0	-0.09984862730099595	0.5005478476433837	-0.06119766502536812	0.5310412241704517	0.09995386730083367	0.5003289845864455	0.703679040858803	0.510651064863734	0	1.0	0.0
1753	None	None	None	None	None	0	0	0.3333333333333333	6	0.625	15	0.8666666666666667	0.625	20	15	5	6	0	0.8333333333333334	5	6	1.7333333333333334	26	0.6666666666666666	0.09523809523809523	0.014980588705499318	0.5649038176035067	4.922999298782897e-06	0.5156816022509144	0.3474522597237697	0.5505790561344467	0.8303814388555438	0.5437913401856259	1.0	1.0	0.0
1779	None	None	None	None	None	0	0	0.2	2	0.8333333333333334	10	0.56	0.16666666666666666	2	2	11	7	0	1.0	5	5	0.9333333333333333	14	0.2692307692307692	0	0.08833365205185914	0.5261674425751088	0.0026016783878399937	0.5027231323351412	-0.004305378232595841	0.7009634689280029	0.6350021416164476	0.5799373105856298	0.0	0	0.0
2063	None	None	None	None	None	0	0	0.36666666666666664	11	0.5238095238095238	22	0.6984126984126984	0.09523809523809523	8	4	35	4	0	0.7777777777777778	9	7	2.933333333333333	44	0.05714285714285714	0.5789473684210527	0.09999999996271516	0.5000000007600259	0.09999881612338767	0.5000228722403619	0.09972084912246373	0.5006851000312934	0.5003282871697029	0.5002359911359577	1.0	1.0	0.0
3098	0.009793766227548649	0.004640250643436982	0.001894489067696253	0.9959605891796669	None	0	0	0.42857142857142855	3	0.75	6	0.4166666666666667	0.75	9	6	0	1	0	0.375	8	3	0.6666666666666666	10	1.0	0.8571428571428571	-0.09389774044634536	0.5243099031404753	0.04203826782655201	0.5795070331152906	0.27624265683547067	0.5307031225909036	0.8204426206071869	0.5449643298560648	0.6666666666666666	0.6666666666666666	0.0
916	None	None	None	None	None	0	0	1.0	2	0.0	0	0.75	0	2	0	0	0	0	1.0	2	2	0.2	3	0.0	0	0	0	0	0	0	0	0	0	0	0	0
3437	0.002028429858254797	0.0006005649634270085	-2.595122155033576e-05	0.9964367201569284	None	0.3333333333333333	1	0.5	4	0.6666666666666666	6	0.3142857142857143	0.6666666666666666	10	6	0	0	0	0.7142857142857143	5	7	0.7333333333333333	11	0.0	1.0	-0.09997021363051707	0.5002364275164595	0.08439091745003992	0.5	-0.19674995679670862	1.0	0.9938890113656397	1.0	0	1.0	0.0
4634	6.235140144913244e-06	5.507794016214241e-06	-5.507794016144164e-06	0.9985457465340126	None	0.25	1	0.4	4	0.7692307692307693	10	0.23809523809523808	0.7692307692307693	14	10	0	0	0	0.7777777777777778	9	7	1.0	15	0.0	1.0	0	0.5	0.16047613924855128	0.6714621270778184	-0.09947932323506106	0.5060821567726896	0.7450619899065738	0.5612849116902067	0	0.6428571428571429	0.0
3760	0.0026613175482720236	0.00014394124492894184	-0.00014079274490927968	0.9964973594578455	None	0.25	1	0.4	4	0.7692307692307693	10	0.23809523809523808	0.7692307692307693	14	10	0	0	0	0.7777777777777778	9	7	1.0	15	0.0	1.0	0.11584321954111225	0.627528635811709	0.01947742921267375	0.579659237752131	0.04846213494624123	0.5487870263682096	0.6041129785875741	0.58570992651602	0	1.0	0.0
3411	0.0007362488237982699	0.0002713568698570802	0.00027135591788689104	0.9990556017336074	None	0.2	1	0.3333333333333333	4	0.8	12	0.20987654320987653	0.8	16	12	0	0	0	1.0	9	9	1.1333333333333333	17	0.0	1.0	7.793764133385836e-13	0.5000000000004335	0.03821160539560424	0.5427163213989183	5.954381430262987e-05	0.5708506157751633	0.5448913747165108	0.5379771569703541	0	1.0	0.0
3022	0.0008516222664378536	0.00012811529201006813	3.113924983060424e-05	0.9993459527170967	None	0	0	0.5	3	0.7142857142857143	5	0.5625	0.7142857142857143	8	5	0	1	0	0.25	8	2	0.6	9	1.0	0.8571428571428571	0.05225762183418039	0.5584813214148427	0.023166010114625293	0.5857576118121626	0.09999638620141277	0.5000412567828089	0.5834391047786183	0.5483171423420565	1.0	1.0	0.0
2857	1.3700572100379046e-05	1.3666198226217868e-05	-1.3608820199346764e-05	0.9954833988307423	None	0	0	0.4444444444444444	8	0.44	11	0.5	0.24	12	6	14	0	0	0.6666666666666666	9	6	1.8	27	0.0	0.6363636363636364	0.09999999996990667	0.5000000002956101	7.902762784127648e-27	0.5	0	0.5	0.6157161336731531	0.5000000000985367	0	1.0	0.0
687	None	None	None	None	None	0	0	0.16666666666666666	5	0.813953488372093	35	1.0	0	3	0	41	0	0	0.5555555555555556	5	9	3.0	45	0.0	1.0	0	0	0	0	0	0	0	0	0	0	0
472	None	None	None	None	None	0	0	0.46153846153846156	6	0.4117647058823529	7	0.6333333333333333	0.058823529411764705	4	1	14	11	0	0.8333333333333334	5	6	1.2666666666666666	19	0.3793103448275862	0.9230769230769231	0.08531520246421498	0.5129179115718953	-0.1453766907253668	0.5379923871770628	-0.00981919878663956	0.674956334372109	0.7389366411734773	0.5772623054573083	1.0	0.75	0.0
452	None	None	None	None	None	0	0	0.26666666666666666	8	0.6744186046511628	29	0.625	0	1	0	43	0	0	0.8888888888888888	8	9	3.0	45	0.0	0.8648648648648649	0	0	0	0	0	0	0	0	0	0	0
2126	None	None	None	None	None	0.1	1	0.45454545454545453	10	0.5	15	0.7619047619047619	0.3333333333333333	18	10	13	2	0	0.8571428571428571	7	6	2.1333333333333333	32	0.09090909090909091	0.46153846153846156	0.0297169413847633	0.5409900008352921	8.738506747073683e-05	0.5007276467159705	1.0404993691867487e-08	0.500000074069176	0.5349172097373985	0.5139330324565159	1.0	1.0	0.0
2623	6.755209973123654e-07	4.515508237655791e-08	-3.6874551005135465e-08	0.999982100190124	None	0.5	1	0.6666666666666666	4	0.5714285714285714	4	0.36	0.5714285714285714	8	4	0	0	0	1.0	5	5	0.6	9	0.0	1.0	-0.06552385341530154	0.5085262007398572	0.2252914954179058	0.5288322232724649	0.04420823127281949	0.504449122626617	0.7686295303639687	0.513943221339572	0	1.0	0.0
5821	0.007601772476444766	0.0010812097430189609	0.00039381654265551293	0.9845701179071269	None	0.25	1	0.36363636363636365	4	0.7857142857142857	11	0.2222222222222222	0.7857142857142857	15	11	0	0	0	0.8888888888888888	9	8	1.0666666666666667	16	0.0	1.0	0.2480229371337558	0.5993969090700213	0.15417940179456976	0.6634208289211099	0.2513024219407648	0.5769681909789323	0.6254535300002351	0.6139522875317167	0	1.0	0.0
3920	0.008858978534360943	0.002739420765998508	-0.002654689509740967	0.9964897973039412	None	0.25	1	0.36363636363636365	4	0.7857142857142857	11	0.2222222222222222	0.7857142857142857	15	11	0	0	0	0.8888888888888888	9	8	1.0666666666666667	16	0.0	1.0	0.09846184265229954	0.5039600279751235	-0.12703517944431167	0.9999998289876074	0.0999814020494292	0.5023883023435378	0.7731697651841395	0.9945262784980372	0	1.0	0.0
4892	0.00032879391357789245	0.0001801158227632439	0.00011645380745017509	0.9996154672176274	None	0.25	1	0.4	4	0.75	9	0.25	0.75	13	9	0	0	0	0.875	8	7	0.9333333333333333	14	0.0	1.0	-0.030886168272164467	0.5099284364378431	-0.054480556351111334	0.6366188088145653	0.0808145735011968	0.6053420871201687	0.643920289217714	0.5848553015417739	0	1.0	0.0
4501	0.0026663331372267607	0.00018134580105932374	0.0001809709152532306	0.9973330623220309	None	0.2	1	0.3333333333333333	4	0.8	12	0.20987654320987653	0.8	16	12	0	0	0	1.0	9	9	1.1333333333333333	17	0.0	1.0	0.03944276721564276	0.5943115219797451	0.022210986612343244	0.6685533049823743	0.09988888328334809	0.5004482173934506	0.5912849811391087	0.5894648054484837	0	1.0	0.0
1439	None	None	None	None	None	0.1	1	0.36363636363636365	8	0.6451612903225806	20	0.4583333333333333	0.4838709677419355	23	15	9	0	0	0.8888888888888888	9	8	2.2	33	0.0	0.56	0.09999999998879427	0.5000000011355539	0.07949201641197948	0.5649316141914063	-0.0990379768734311	0.5012019683853961	0.7098783306898381	0.5221529329993183	0	1.0	0.0
4351	8.747688831370923e-06	8.751838820971579e-06	-1.7386438120394466e-08	0.9995159026221359	None	0.25	1	0.36363636363636365	4	0.7857142857142857	11	0.2222222222222222	0.7857142857142857	15	11	0	0	0	0.8888888888888888	9	8	1.0666666666666667	16	0.0	1.0	0.09824079729087846	0.6554545355120768	0.5086396833995473	0.9999999985374599	0.00439059788246394	0.5370052873145033	0.9940237163926486	0.9991288534224474	0	1.0	0.0
2593	9.387452217354572e-09	9.09729648243378e-09	-9.078577581030455e-09	0.9999990476688599	None	1.0	1	1.0	4	0.25	1	0.5	0.25	5	1	0	0	0	0.75	3	4	0.4	6	0.0	1.0	0.09999999983451634	0.5000000002830997	0.04866630443840466	0.5229666177069897	1.530938841820661e-17	0.5000000000099575	0.6006793888298756	0.5076603307679415	0	1.0	0.0
3571	0.0007222112254990307	7.495179010435908e-05	7.489179884807932e-05	0.9981586080670192	None	0.25	1	0.4	4	0.75	9	0.25925925925925924	0.75	13	9	0	0	0	0.6666666666666666	9	6	0.9333333333333333	14	0.0	1.0	0.0017355170398704622	0.5626686391888878	0.040241890153371276	0.5214125427576203	0.038820613596017746	0.6174915998191667	0.5484660341211596	0.5676343257844118	0	1.0	0.0
3372	0.003608583155342526	0.0005661856868333107	-0.000465659216197255	0.9939312979082194	None	0.25	1	0.4	4	0.75	9	0.25925925925925924	0.75	13	9	0	0	0	0.6666666666666666	6	9	0.9333333333333333	14	0.0	1.0	0.08449811255105413	0.5719099012913732	0.20080315682677546	0.5134113711478667	-0.06394071459200984	0.5877839841949977	0.7503620220450437	0.5579153921590255	0	0.9230769230769231	0.0
1577	None	None	None	None	None	0	0	1.0	1	0	0	1.0	0	1	0	0	0	0	0.5	1	2	0.13333333333333333	2	0.0	0	0	0	0	0	0	0	0	0	0	0	0
2241	None	None	None	None	None	0	0	0.07407407407407407	4	0.9240506329113924	73	1.0	0.16455696202531644	15	13	65	0	0	1.0	9	9	5.4	81	0.0	1.0	0.09982982651680192	0.5080281870303494	0.13275327944504897	0.626964103194038	6.88818130684336e-07	0.5677191101551088	0.6358242056781377	0.5682284991162702	0	0.9333333333333333	0.0
5624	0.00543566585928021	0.0012550749841324085	0.0009897593942606701	0.9912642843096162	None	0.25	1	0.4	4	0.75	9	0.25925925925925924	0.75	13	9	0	0	0	0.6666666666666666	9	6	0.9333333333333333	14	0.0	1.0	-0.1649122697163388	0.6268111946041556	0.09876822601328872	0.5011672479933202	0.08063942567356	0.5906321350546181	0.7712033767122117	0.5736118908296584	0	0.07692307692307693	0.0
6133	0.01964776305246337	0.001841820353721386	-0.0017449160995523924	0.9638003825615455	None	0.25	1	0.4	4	0.7692307692307693	10	0.23809523809523808	0.7692307692307693	14	10	0	0	0	0.7777777777777778	9	7	1.0	15	0.0	1.0	0.4275110007896277	0.6258097298492434	0.055845276409620934	0.5	0.24434183959616163	0.5928377021225008	0.8215471164204949	0.5736267015431861	0	1.0	0.0
6609	0.00018979972725906478	3.281839236557381e-05	3.0625366768283644e-05	0.9991162705508513	None	0.3333333333333333	1	0.5	4	0.7	7	0.3333333333333333	0.7	11	7	0	0	0	0.4444444444444444	4	9	0.8	12	0.0	1.0	0.04089617019859304	0.5809406042417871	0.09999983722969025	0.5000212990631815	-0.05107370736128227	0.5112019669689088	0.652332979277013	0.5309218558197335	0	1.0	0.0
350	None	None	None	None	None	0.05	1	0.2857142857142857	12	0.6557377049180327	40	0.7777777777777778	0.3114754098360656	28	19	34	0	0	1.0	9	9	4.2	63	0.0	0.8421052631578947	-0.012491045442571059	0.6620206539669681	0.011459435688835343	0.5724311303697407	-0.01706245346168227	0.6651573731157208	0.6069362458858459	0.6341705491029966	0	1.0	0.0
7049	0.010148829116234749	0.0018672515832776635	0.0008557861709725702	0.9900394293750393	None	0.25	1	0.4	4	0.75	9	0.25925925925925924	0.75	13	9	0	0	0	0.6666666666666666	9	6	0.9333333333333333	14	0.0	1.0	7.902762784127648e-27	0.5000000000003473	0.009518302898626676	0.6507061428658786	-0.09907346777977226	0.666950537186907	0.6203447305913147	0.6079865200295566	0	0.8461538461538461	0.0
5930	0.0038978284138994675	0.00017914315615810204	-0.00016082180244739045	0.9941420815528458	None	0.25	1	0.4	4	0.7692307692307693	10	0.23809523809523808	0.7692307692307693	14	10	0	0	0	0.7777777777777778	7	9	1.0	15	0.0	1.0	4.5338239840227584e-14	0.5000000096366423	1.5881973680908558e-13	0.500032410252848	0.17909727061660236	0.6847389600159903	0.6993642632142022	0.5642893536135405	0	0	0.0
6875	0.0018810834330746672	0.0003588700036788672	-0.00012500699132559305	0.9986418504048393	None	0.25	1	0.36363636363636365	4	0.7857142857142857	11	0.2222222222222222	0.7857142857142857	15	11	0	0	0	0.8888888888888888	9	8	1.0666666666666667	16	0.0	1.0	-0.09999999310855594	0.5000000326355208	0.09999999999990412	0.5000000000027721	-0.09491357791075376	0.6620495094931264	0.7172886250750669	0.5558033121376659	0	0.8	0.0
1773	None	None	None	None	None	0	0	0.25	1	1.0	3	1.0	1.0	4	3	0	0	0	0.2	1	5	0.3333333333333333	5	0.0	0	0.0810659554626002	0.5528786843860993	0.09999999999998226	0.5000001920458216	1.8420023899151802e-05	0.5000814221721939	0.6072287597545459	0.5177121771451161	0	0	0.0
1372	None	None	None	None	None	0	0	0.3333333333333333	1	1.0	2	1.0	0	1	0	2	0	0	0.25	4	1	0.26666666666666666	4	0.0	0	0	0	0	0	0	0	0	0	0	0	0
2431	None	None	None	None	None	0	0	0.42857142857142855	3	0.625	5	0.3333333333333333	0.375	5	3	4	6	0	0.8333333333333334	6	5	0.6666666666666666	10	0.6	0	0.08933366892848134	0.6469332042579473	0.05518530151455947	0.5546339354004921	-0.1962279392916335	0.6054900325466549	0.7922496009805384	0.6029559906668638	1.0	0.2	0.0
1536	None	None	None	None	None	0.25	1	0.4	4	0.7692307692307693	10	0.23809523809523808	0.7692307692307693	14	10	0	0	0	0.7777777777777778	9	7	1.0	15	0.0	1.0	8.73520323789659e-06	0.500024431397802	0.007349617761539977	0.5466529775186584	0.0004488769219116659	0.502324487610776	0.5083276948772122	0.5163734807467626	0	1.0	0.0
5009	0.008861263095823885	0.00029716830403272337	-0.00019552046333737224	0.9829689767752404	None	0.25	1	0.4	4	0.75	9	0.25925925925925924	0.75	13	9	0	0	0	0.6666666666666666	6	9	0.9333333333333333	14	0.0	1.0	0.000941352674548083	0.5061161097582517	0.06010433970677468	0.5556799470833222	-0.08106449153177664	0.5540371608552564	0.6449526884866472	0.5386816461200322	0	0.23076923076923078	0.0
5862	0.0012081583205733137	0.0003667697762497205	0.00033385043090809947	0.9976860255963242	None	0.25	1	0.4	4	0.7692307692307693	10	0.23809523809523808	0.7692307692307693	14	10	0	0	0	0.7777777777777778	7	9	1.0	15	0.0	1.0	-0.09999999537044368	0.5000000027058007	0.09999994826509662	0.5000010384783282	-0.09999999932307328	0.5000001115781169	0.7196666695993204	0.500000384254082	0	0.9285714285714286	0.0
1964	None	None	None	None	None	0	0	0.05555555555555555	3	0.9620253164556962	76	1.0	0.13924050632911392	11	11	69	0	0	1.0	9	9	5.4	81	0.0	1.0	-0.0904354442134772	0.5539123336651156	0.0009426150647451094	0.5037916201164686	0.08047069504931241	0.5290232452106318	0.6677942745239166	0.528957670019527	0	1.0	0.0
6315	0.002704888313052593	0.0014583501738887966	-0.0013972969984823694	0.9956982678130284	None	0.25	1	0.36363636363636365	4	0.7857142857142857	11	0.2222222222222222	0.7857142857142857	15	11	0	0	0	0.8888888888888888	9	8	1.0666666666666667	16	0.0	1.0	0.09999998770350879	0.5000000091561388	0.23647830975705145	0.5982939531666729	-0.08726770839079502	0.9999987675911293	0.7869215813263724	0.9906991037418778	0	1.0	0.0
2112	None	None	None	None	None	0	0	0.23333333333333334	7	0.7674418604651163	33	0.7142857142857143	0.32558139534883723	19	14	25	4	0	0.7777777777777778	7	9	3.0	45	0.08163265306122448	0.5263157894736842	0.007500778830045726	0.6076248515317718	-0.046690289594667964	0.6026847408651389	0.05050653761314968	0.65776637162087	0.6411281193967794	0.6230356714388351	0.18421052631578946	0.05263157894736842	0.0
5469	0.00020130057171989496	2.608724889887539e-06	8.302130484754556e-07	0.9999984312004344	None	0.25	1	0.36363636363636365	4	0.7857142857142857	11	0.2222222222222222	0.7857142857142857	15	11	0	0	0	0.8888888888888888	9	8	1.0666666666666667	16	0.0	1.0	0.00015724903865503104	0.5069253295952796	0.0294052405373146	0.5771081693882224	0.06884586420397565	0.5830401722837538	0.5761076053109713	0.555921939787077	0	0.2	0.0
4868	0.004452193529433803	0.0005132758739814665	0.0005088221087011504	0.9936510916076149	None	0.2	1	0.3333333333333333	4	0.8	12	0.20987654320987653	0.8	16	12	0	0	0	1.0	9	9	1.1333333333333333	17	0.0	1.0	2.0823645587878072e-05	0.5000840207040579	0.09993371297797506	0.5008778075898735	0.1246176375901656	0.6041477891724485	0.6315139214755936	0.5354923087374615	0	0.9375	0.0
1646	None	None	None	None	None	0	0	0.375	3	0.5555555555555556	5	0.7333333333333333	0	1	0	9	0	0	0.6	3	5	0.7333333333333333	11	0.0	0	0	0	0	0	0	0	0	0	0	0	0
2469	None	None	None	None	None	0	0	0.3333333333333333	4	0.6666666666666666	10	0.5666666666666667	0.6666666666666666	13	10	3	4	0	0.8333333333333334	5	6	1.1333333333333333	17	0.5714285714285714	0.16666666666666666	0.006230201468168899	0.5396796713864981	4.160524254340354e-18	0.5000001347719439	0.01920254688815649	0.6690467391234403	0.5907726244630218	0.5714191210115475	1.0	1.0	0.0
6086	0.0022565238934419214	0.0019486161849933705	0.0017402188983419783	0.9962672483971252	None	0.25	1	0.4	4	0.75	9	0.25	0.75	13	9	0	0	0	0.875	7	8	0.9333333333333333	14	0.0	1.0	0.09999998557996037	0.5000003020208491	0.11200979937769757	0.6106546781115517	0.08170121846366145	0.5528615427490224	0.5695102174430963	0.55496904328284	0	0.5384615384615384	0.0
6167	0.005145057950541906	0.001180535859061709	-0.001095142047206818	0.9954053328469964	None	0.25	1	0.4	4	0.75	9	0.25925925925925924	0.75	13	9	0	0	0	0.6666666666666666	6	9	0.9333333333333333	14	0.0	1.0	-0.09665323147710872	0.5065416021411903	0.02348361615970648	0.5099753093478344	0.26031187456001437	0.5354281248549585	0.8143559822803828	0.5173284582191958	0	1.0	0.0
4317	0.0069741586606774045	0.00226655119165369	0.002265692009995923	0.9982494347961024	None	0.25	1	0.4	4	0.75	9	0.25	0.75	13	9	0	0	0	0.875	7	8	0.9333333333333333	14	0.0	1.0	7.902762784127648e-27	0.5	0.07860983674568693	0.5021890091610668	0.09999919955527832	0.5026472661226867	0.6058293526058296	0.5016120990824847	0	1.0	0.0
2779	0.00214686429152177	0.00019133479246639733	0.00019098570979598502	0.9974790513960341	None	0.25	1	0.36363636363636365	4	0.7857142857142857	11	0.2222222222222222	0.7857142857142857	15	11	0	0	0	0.8888888888888888	9	8	1.0666666666666667	16	0.0	1.0	-0.1003763057074157	0.5318295697545271	-0.05467099739694966	0.6039925800517538	0.07349830819815754	0.5680233504670528	0.683508251155892	0.5681900050779193	0	1.0	0.0
4328	0.005841712542233188	0.0005548155461952977	0.0002157846698023473	0.9907489889885003	None	0.25	1	0.4	4	0.75	9	0.25925925925925924	0.75	13	9	0	0	0	0.6666666666666666	9	6	0.9333333333333333	14	0.0	1.0	2.6273860243539516e-24	0.5000000005494258	-0.03155435756010175	0.5180021272253426	0.07808615422152174	0.5187431730714339	0.6132150048309002	0.5122515047037199	0	0.5384615384615384	0.0
4462	0.0006047534859263449	0.00021336772735073165	0.00021329041601825442	0.9964915280018701	None	0.25	1	0.4	4	0.7692307692307693	10	0.23809523809523808	0.7692307692307693	14	10	0	0	0	0.7777777777777778	7	9	1.0	15	0.0	1.0	-0.09986149499586876	0.5003082251159992	-0.09905924735546034	0.5020799359829206	0.008658005858484811	0.608824676347676	0.6246673057351448	0.5375895393011767	0	1.0	0.0
1347	None	None	None	None	None	0	0	0.375	3	0.8	8	0.3	0.8	11	8	0	1	0	0.625	8	5	0.8	12	1.0	0.8571428571428571	0.10242611310396874	0.5151214526301385	0.020319037358672742	0.5500503964859086	-0.05593965875011987	0.6723574987386332	0.6487620130479212	0.5809680428368551	0.9090909090909091	0.8181818181818182	0.0
744	None	None	None	None	None	0	0	0.42857142857142855	6	0.4444444444444444	8	0.5714285714285714	0.05555555555555555	4	1	15	7	0	0.7142857142857143	7	5	1.3333333333333333	20	0.22580645161290322	0.5	-0.0999684566150314	0.5000850283008097	0.0922342180082691	0.5237898620941996	-0.20207224535839666	0.999415911799024	0.7726986822878096	0.9250815648936754	1.0	1.0	0.0
761	None	None	None	None	None	0.2	1	0.3333333333333333	4	0.8	12	0.20987654320987653	0.8	16	12	0	0	0	1.0	9	9	1.1333333333333333	17	0.0	1.0	0.08489852337599972	0.5323035132462457	0.05917976697655227	0.5774653650304897	0.09999784584005578	0.5436298916026809	0.54495970837303	0.5512144126645756	0	0.9375	0.0
6819	0.003515698385221373	0.00016012040505841075	-8.585225781066274e-05	0.9943749676533641	None	0.25	1	0.4	4	0.7692307692307693	10	0.23809523809523808	0.7692307692307693	14	10	0	0	0	0.7777777777777778	9	7	1.0	15	0.0	1.0	0.005487603102098513	0.5336850137095647	0.014460808031902079	0.5	-0.09092844643925994	0.5163738044597869	0.6219008419698273	0.5166990458157171	0	1.0	0.0
1860	None	None	None	None	None	0	0	0.5	2	0.6666666666666666	2	1.0	0.6666666666666666	4	2	0	2	0	0.2	1	5	0.3333333333333333	5	1.0	1.0	0.09600754834374967	0.5085592374619703	-0.09848997819612074	0.5069427810923548	-0.09954213663553527	0.5029217310984683	0.7139220059143538	0.5061413795931359	0.875	1.0	0.0
1053	None	None	None	None	None	0.35714285714285715	5	0.5161290322580645	16	0.4772727272727273	21	0.5679012345679012	0.45454545454545453	36	20	9	0	0	1.0	9	9	3.066666666666667	46	0.0	0.6153846153846154	-0.12420100968283651	0.7291869466987615	1.6212503665166635e-13	0.5023956035957903	0.08562196160306776	0.6606383526720675	0.6865489041697047	0.6353893843178915	0	0.9444444444444444	0.0
2790	5.82444861169896e-06	7.464601084339525e-08	-7.441785875490536e-08	0.9999977930521262	None	0	0	0.5	1	1.0	1	1.0	1.0	2	1	0	3	0	0.3333333333333333	3	1	0.2	3	1.0	0	0.09997568823784528	0.5000334287068383	-0.6817703282923036	0.988963533317409	0.014535944881340657	0.5012810600897419	0.9709976601874839	0.8176097955089423	1.0	1.0	0.0
7137	0.008173605144295663	0.00020192384170894214	-4.319982771372949e-05	0.985237297078978	None	0.25	1	0.4	4	0.7692307692307693	10	0.23809523809523808	0.7692307692307693	14	10	0	0	0	0.7777777777777778	9	7	1.0	15	0.0	1.0	0.019783204493839607	0.5985643207309805	0.2978396963061064	0.6678413994160932	0.028133176197228427	0.6896323344871893	0.7971279561514031	0.6529674281892246	0	1.0	0.0
2466	None	None	None	None	None	0	0	0.23076923076923078	3	0.7647058823529411	13	0.95	0.17647058823529413	5	3	13	0	0	0.8	4	5	1.2666666666666666	19	0.0	0	0.033594939906175784	0.5028281872770357	0	0.5	0.09999997285061894	0.5000000606831718	0.6024079271755988	0.5009427582571087	0	1.0	0.0
3507	0.0036384923309531907	0.00034951783975684987	-6.937770719481116e-05	0.9992577181332547	None	0.25	1	0.4	4	0.7692307692307693	10	0.23809523809523808	0.7692307692307693	14	10	0	0	0	0.7777777777777778	7	9	1.0	15	0.0	1.0	0.06137058222162959	0.6306834138290413	1.9397902025292985e-05	0.505536279126745	0.13779399545944385	0.5557671453061256	0.6512391517740627	0.564742511389351	0	1.0	0.0
3028	0.0013677793437049408	0.0004755372917437363	0.0002598844144571202	0.996830796562447	None	0.3333333333333333	1	0.5	4	0.7	7	0.2857142857142857	0.7	11	7	0	0	0	0.8571428571428571	6	7	0.8	12	0.0	0.6666666666666666	0.3023293146020356	0.5932885691813004	7.902762784127648e-27	0.5	0.0418551107493821	0.5983039276465567	0.8073449844255045	0.5643068689395978	0	1.0	0.0
4223	2.0761091289614305e-08	2.0063788099627405e-08	-2.0063782219343367e-08	0.999997564933633	None	0.25	1	0.4	4	0.7692307692307693	10	0.23809523809523808	0.7692307692307693	14	10	0	0	0	0.7777777777777778	9	7	1.0	15	0.0	1.0	5.444258549493646e-07	0.5081340950716641	0.001952640530018076	0.593791800160117	1.5832156209192847e-07	0.5000019164513959	0.5022763282676543	0.5342968770486772	0	0.2857142857142857	0.0
3735	None	None	None	None	None	0.18181818181818182	2	0.4166666666666667	10	0.5882352941176471	20	0.4444444444444444	0.5588235294117647	29	19	6	0	0	1.0	9	9	2.4	36	0.0	0.6666666666666666	0.08894342251088751	0.5	0.046147308897947485	0.6691234753296366	0.0993167937004354	0.5007116253317268	0.5572429556806449	0.5586512329849236	0	0.9655172413793104	0.0
4972	0.007882064288901624	0.001440582682659006	0.0011175691008084572	0.9835982197057086	None	0.2	1	0.3333333333333333	4	0.8	12	0.20987654320987653	0.8	16	12	0	0	0	1.0	9	9	1.1333333333333333	17	0.0	1.0	-0.1382338022806624	0.9966183681752833	-0.08741346034384952	0.5813387995141093	0.09854670046336408	0.5035389959648583	0.7549720603117143	0.8817887417191375	0	0.9375	0.0
7509	2.9219339950583748e-08	2.9214299563194915e-08	9.969511017260775e-10	0.9999967860713184	None	0.25	1	0.4	4	0.75	9	0.25925925925925924	0.75	13	9	0	0	0	0.6666666666666666	6	9	0.9333333333333333	14	0.0	1.0	-0.0999999854567662	0.5000025275407157	-0.05510408048468869	0.6632403700163361	0	0.5	0.6156044465880005	0.5562424874449107	0	0.8461538461538461	0.0
2684	1.795695234006638e-08	1.725862142823036e-08	-8.502141111751383e-11	0.9999978014729027	None	0	0	0.5	2	0.6666666666666666	2	1.0	0.6666666666666666	4	2	0	2	0	0.2	5	1	0.3333333333333333	5	1.0	0.5	0.09850625313759662	0.5406214116215121	0.03145946472704375	0.5636322477967355	8.93476758619266e-23	0.5	0.6013193836963274	0.5348402144196601	1.0	1.0	0.0
3314	0.00327470723026946	0.00028817281577921036	-3.371834640867434e-05	0.9958061799820412	None	0.25	1	0.36363636363636365	4	0.7857142857142857	11	0.2222222222222222	0.7857142857142857	15	11	0	0	0	0.8888888888888888	9	8	1.0666666666666667	16	0.0	1.0	0.07421447704370095	0.9999961068101988	0.0717340136151574	0.5749352909747325	0.09993371023770872	0.5103222777801846	0.5641416429736444	0.9861637387929293	0	1.0	0.0
7186	0.00835933478231542	0.0003696433920661613	-0.00033145047863224674	0.9907812050580215	None	0.25	1	0.4	4	0.7692307692307693	10	0.23809523809523808	0.7692307692307693	14	10	0	0	0	0.7777777777777778	7	9	1.0	15	0.0	1.0	0.11731816173930613	0.6228443871842262	0.05904009566707896	0.540840265405956	0.24295071955020564	0.5022993688115763	0.6827381839399694	0.5559778649180319	0	0.7857142857142857	0.0
3109	0.003618370163859002	0.0005811841266471077	4.144034467731609e-05	0.9956219019076454	None	0	0	0.5	3	0.7142857142857143	5	0.42857142857142855	0.7142857142857143	8	5	0	1	0	0.42857142857142855	7	3	0.6	9	1.0	0.6666666666666666	-0.10422726278548114	0.5814059821205174	0.048192079173071764	0.6085884944566751	0.2391264006143054	0.5785075196161947	0.805416972317604	0.5895712943233434	0.375	0.375	0.0
933	None	None	None	None	None	0	0	0.38095238095238093	8	0.5172413793103449	15	0.5535714285714286	0	0	0	30	17	0	0.875	8	7	2.066666666666667	31	0.265625	0.9565217391304348	0	0	0	0	0	0	0	0	0	0	0
2031	None	None	None	None	None	0	0	1.0	3	0.0	0	0.6666666666666666	0	3	0	0	1	0	0.6666666666666666	3	2	0.26666666666666666	4	1.0	1.0	0	0	0	0	0	0	0	0	0	0	0
2522	None	None	None	None	None	0	0	0.25	3	0.75	12	1.0	0.25	6	4	11	12	0	0.2222222222222222	9	2	1.2	18	0.5	1.0	8.641275325211073e-08	0.5000002158192192	0	0.5	1.4698996325375272e-07	0.500000868974143	0.5000002231556683	0.5000003615977874	1.0	1.0	0.0
1423	None	None	None	None	None	0	0	0.6666666666666666	2	0.5	1	0.6666666666666666	0	0	0	3	0	0	0.6666666666666666	3	2	0.26666666666666666	4	0.0	0	0	0	0	0	0	0	0	0	0	0	0
1561	None	None	None	None	None	0	0	1.0	3	0.0	0	0.6666666666666666	0	3	0	0	0	0	0.6666666666666666	3	2	0.26666666666666666	4	0.0	1.0	0	0	0	0	0	0	0	0	0	0	0
5220	4.5360867390166316e-10	3.856190019867807e-10	-3.6150475630147716e-10	0.9999999620728474	None	0.2	1	0.3333333333333333	4	0.8	12	0.20987654320987653	0.8	16	12	0	0	0	1.0	9	9	1.1333333333333333	17	0.0	1.0	5.4698697887176844e-05	0.5002207498578823	0.14777651006350725	0.6618130655312109	1.5574691056511554e-09	0.5000574073611675	0.667387519373318	0.5558079123595269	0	0	0.0
545	None	None	None	None	None	0	0	0.4	2	0.8	4	1.0	0.8	6	4	0	1	0	0.14285714285714285	1	7	0.4666666666666667	7	0.5	0.6666666666666666	-0.12698511492351927	0.8841922774246429	-0.02764992565437225	0.6559347183160094	0.025862612997449165	0.5867104087737489	0.654007763980305	0.7329128893291439	1.0	1.0	0.0
6324	0.004844529881915726	0.0026705795788056308	0.0008287322579966618	0.9937087352636264	None	0.2857142857142857	2	0.35294117647058826	6	0.7391304347826086	17	0.30864197530864196	0.7391304347826086	23	17	1	0	0	1.0	9	9	1.6666666666666667	25	0.0	1.0	0.09997265932015462	0.5013743624671643	0.16771806992311777	0.9043796363084784	0.06565124434078004	0.5596713451894328	0.5925075846514186	0.6965092072510287	0	0.782608695652174	0.0
2352	None	None	None	None	None	0	0	0.5	2	0.75	3	0.6	0	0	0	5	12	0	0.4	5	2	0.4	6	0.8571428571428571	0	0	0	0	0	0	0	0	0	0	0	0
6398	0.007115309025892652	0.00039747212213941144	2.90856438188781e-05	0.991438705493304	None	0.25	1	0.4	4	0.75	9	0.25925925925925924	0.75	13	9	0	0	0	0.6666666666666666	6	9	0.9333333333333333	14	0.0	1.0	-0.03103300144793685	0.6764970684152656	-0.07509165664713138	0.6624217058886356	0.39581815853886637	0.6698107936950711	0.8859922200405295	0.669601832061306	0	0.9230769230769231	0.0
2018	None	None	None	None	None	0.16666666666666666	1	0.42857142857142855	6	0.5263157894736842	10	0.6	0.10526315789473684	7	2	13	0	0	0.7142857142857143	5	7	1.4	21	0.0	1.0	-0.09571120723439105	0.6331844727829675	0.09430417446966577	0.5422704960047363	0.09897523657877923	0.5006273737338567	0.710124248145812	0.5595410371148307	0	0	0.0
948	None	None	None	None	None	0	0	0.21052631578947367	4	0.7692307692307693	20	0.7777777777777778	0	0	0	27	12	0	1.0	6	6	1.8666666666666667	28	0.20689655172413793	0.2727272727272727	0	0	0	0	0	0	0	0	0	0	0
5371	0.000308227796474236	9.962620828267362e-05	9.961139360985518e-05	0.9996208463480678	None	0.2	1	0.3333333333333333	4	0.8	12	0.20987654320987653	0.8	16	12	0	0	0	1.0	9	9	1.1333333333333333	17	0.0	1.0	0.004866897799707649	0.6385610716253067	0.21150137692607637	0.7119380287932221	0.010883748413738428	0.5719580660898475	0.7404969414069292	0.6428895898055902	0	1.0	0.0
6414	0.000955951019335578	0.00022477535431188154	-9.813743172436147e-05	0.9959984685757703	None	0.25	1	0.4	4	0.75	9	0.25925925925925924	0.75	13	9	0	0	0	0.6666666666666666	9	6	0.9333333333333333	14	0.0	1.0	0.09999999998137492	0.5000211540164861	0.23293751992711012	0.5	0.04767569585605028	0.5715453696831749	0.6856435136137514	0.5240018408079776	0	1.0	0.0
6936	0.0032518852665986	0.0012170603306457422	0.0009753272249709634	0.9961773759044004	None	0.25	1	0.36363636363636365	4	0.7857142857142857	11	0.2222222222222222	0.7857142857142857	15	11	0	0	0	0.8888888888888888	8	9	1.0666666666666667	16	0.0	1.0	-0.09603870147974705	0.5054956576272335	0.06598026529416814	0.5607877665941777	0.0759797381585934	0.5702676165310037	0.6866808573090635	0.545646416833921	0	1.0	0.0
7281	0.014953339254176558	0.0018867369004230401	-0.0002731446237436529	0.9753352442846707	None	0.25	1	0.4	4	0.75	9	0.25925925925925924	0.75	13	9	0	0	0	0.6666666666666666	9	6	0.9333333333333333	14	0.0	1.0	0.30822448270184205	0.5598380363620259	0.09999974872776636	0.5000000000000001	0.09998369227798456	0.5003405223142974	0.7274343558262542	0.5201446605889054	0	1.0	0.0
1220	None	None	None	None	None	0	0	1.0	1	0	0	1.0	0	1	0	0	3	0	0.5	2	1	0.13333333333333333	2	1.0	0	0	0	0	0	0	0	0	0	0	0	0
2619	1.1947914703994847e-05	1.3971185342989405e-07	8.410769614862363e-08	0.9999999984500374	None	1.0	1	1.0	4	0.0	0	0.5555555555555556	0	4	0	0	0	0	1.0	3	3	0.3333333333333333	5	0.0	1.0	0	0	0	0	0	0	0	0	0	0	0
2234	None	None	None	None	None	0.15789473684210525	3	0.325	13	0.6666666666666666	38	0.7283950617283951	0.5964912280701754	46	34	12	0	0	1.0	9	9	3.933333333333333	59	0.0	0.8846153846153846	0.09999964369711697	0.5000751911323686	2.106096274023048e-05	0.5000768929151467	0.052659616984752036	0.5673878686493506	0.604878108176053	0.5226353445443331	0	0.9782608695652174	0.0
6043	0.003152475890292321	0.0011676777960337617	0.0009347969451261594	0.9964599330530653	None	0.25	1	0.4	4	0.7692307692307693	10	0.23809523809523808	0.7692307692307693	14	10	0	0	0	0.7777777777777778	7	9	1.0	15	0.0	1.0	-0.09999997525067864	0.5000001721880176	-0.09080906274376584	0.5762276108016767	0.07946787762387264	0.5680910486906979	0.6971389249937644	0.5482967649961626	0	1.0	0.0
519	None	None	None	None	None	0	0	0.3125	5	0.6818181818181818	15	0.6666666666666666	0.45454545454545453	14	10	9	4	0	1.0	6	6	1.6	24	0.2222222222222222	0.10526315789473684	-0.016374302115330294	0.6819466919284888	0.09996748576135053	0.5000577236607536	0.011996976865704749	0.6510001360881612	0.6600580235222205	0.6135202742835075	0.7857142857142857	1.0	0.0
740	None	None	None	None	None	0	0	1.0	1	0	0	1.0	0	0	0	1	0	0	0.5	2	1	0.13333333333333333	2	0.0	0	0	0	0	0	0	0	0	0	0	0	0
4092	0.0001296640142905027	1.4360491132158126e-06	-1.2563018295793291e-06	0.9999985192835189	None	0.25	1	0.36363636363636365	4	0.7857142857142857	11	0.2222222222222222	0.7857142857142857	15	11	0	0	0	0.8888888888888888	9	8	1.0666666666666667	16	0.0	1.0	-0.09999998958129977	0.5000001367401745	-0.04438459412548819	0.5318547336051687	0.0784689815885137	0.5874586424484355	0.6850951113804927	0.5400027929960137	0	0.8	0.0
898	None	None	None	None	None	0.18181818181818182	2	0.3333333333333333	8	0.6363636363636364	21	0.6481481481481481	0.09090909090909091	9	3	25	3	0	0.6666666666666666	9	6	2.3333333333333335	35	0.0625	0.4666666666666667	-0.0999999930346121	0.5000000810496276	0.059637233287602266	0.646133381439877	0.056563878438731716	0.5261232235922707	0.6804811904619683	0.5586187282666426	1.0	1.0	0.0
5674	0.0009355925387207598	7.628814960825223e-05	-7.447668912386944e-05	0.9993201705638103	None	0.25	1	0.36363636363636365	4	0.7857142857142857	11	0.2222222222222222	0.7857142857142857	15	11	0	0	0	0.8888888888888888	8	9	1.0666666666666667	16	0.0	1.0	-0.036218540695902794	0.510923255886995	-0.09938873837114973	0.5860787692954449	0.09999991401426915	0.500000147464562	0.6963072859709678	0.5325770412881662	0	1.0	0.0
615	None	None	None	None	None	0.1111111111111111	1	0.35	7	0.6428571428571429	18	0.5555555555555556	0.39285714285714285	17	11	12	6	0	0.6666666666666666	9	6	2.0	30	0.2727272727272727	0.4166666666666667	-0.01695241407137782	0.6681476747884554	0.06362527962621785	0.5690077433006259	-0.09999996927605498	0.500000603112649	0.6727622346945021	0.5807554028779491	0.7647058823529411	0.8235294117647058	0.0
4461	0.011536872084641773	0.00035485066588867355	-0.00018094640636542604	0.9820205417181119	None	0.25	1	0.4	4	0.75	9	0.25925925925925924	0.75	13	9	0	0	0	0.6666666666666666	9	6	0.9333333333333333	14	0.0	1.0	0.15281994143077848	0.5978465452617461	0.07106051726883773	0.5544010798738792	0.25867695439267574	0.5326147080220632	0.6842986455817395	0.561816606167236	0	1.0	0.0
1996	None	None	None	None	None	0	0	0.5	1	1.0	1	1.0	1.0	2	1	0	3	0	0.3333333333333333	1	3	0.2	3	1.0	0	0.09972081051832453	0.5005597917123757	-0.08646263155015602	0.5191098418336259	0.007459679649955061	0.5040980603453098	0.6813888165163262	0.5079250358850299	1.0	0.5	0.0
7198	0.0003278183280697836	2.6521289323944144e-06	-7.081757276729893e-07	0.9999973489135817	None	0.25	1	0.4	4	0.7692307692307693	10	0.23809523809523808	0.7692307692307693	14	10	0	0	0	0.7777777777777778	7	9	1.0	15	0.0	1.0	0.0789874323904862	0.7661715306802722	0.030854995887609336	0.5	0.09799185768427565	0.5562764480633837	0.5705356021289474	0.6156111007763927	0	0.35714285714285715	0.0
537	None	None	None	None	None	0	0	0.3333333333333333	2	0.8333333333333334	5	0.4	0.8333333333333334	7	5	0	0	0	0.8	5	4	0.5333333333333333	8	0.0	0	0.04733276361376713	0.5148947594249793	-0.08508756731498367	0.5259457468925776	5.32635753406181e-06	0.5000746997461538	0.6319151433251853	0.5136442584698625	0	0.7142857142857143	0.0
5473	9.317597213576128e-08	3.325310350265546e-08	3.31926317569963e-08	0.9999866336036726	None	0.25	1	0.4	4	0.75	9	0.25	0.75	13	9	0	0	0	0.875	7	8	0.9333333333333333	14	0.0	1.0	-0.09958985519303655	0.5036231057756236	5.300013735094663e-06	0.5011316467054604	1.4539233048156485e-06	0.500017728018849	0.6152703094216851	0.5015908432477761	0	1.0	0.0
2995	2.626271106615199e-07	2.3246909062830307e-07	2.1291734309645765e-07	0.9999089305964453	None	0.25	1	0.36363636363636365	4	0.7857142857142857	11	0.2222222222222222	0.7857142857142857	15	11	0	0	0	0.8888888888888888	9	8	1.0666666666666667	16	0.0	1.0	0.039282401191050365	0.5541221689822503	-0.051854384947156607	0.5941071113746718	0.00295829115828112	0.5475783028687112	0.6000086799107692	0.5653901012425107	0	1.0	0.0
3228	0.002125789589046657	0.0005323701202039031	0.0005316153812424709	0.9983614373927071	None	0.2	1	0.3333333333333333	4	0.8	12	0.20987654320987653	0.8	16	12	0	0	0	1.0	9	9	1.1333333333333333	17	0.0	1.0	0.0034849186391719576	0.5842229896583171	0.000748506752454503	0.5	0.09986455591701728	0.5401902120379055	0.6115194833154977	0.5416732726608221	0	0.3125	0.0
1469	None	None	None	None	None	0.25	1	0.6	6	0.4166666666666667	5	0.3888888888888889	0.4166666666666667	11	5	2	1	0	1.0	6	6	0.9333333333333333	14	0.5	0.25	0.3122899819092154	0.6174896819101015	9.371615673629746e-06	0.5014626666277436	-0.08989809564506243	0.5448809792700223	0.8433922644761863	0.5551715862699694	1.0	1.0	0.0
7044	0.0024312147416380367	0.00040181963314698437	0.00015780080964521737	0.9993247917340177	None	0.25	1	0.36363636363636365	4	0.7857142857142857	11	0.2222222222222222	0.7857142857142857	15	11	0	0	0	0.8888888888888888	9	8	1.0666666666666667	16	0.0	1.0	-0.0999992733068834	0.5000012574352743	-0.09953835954880219	0.5011084643629738	0.10344777884126526	0.552205866037441	0.722724164240266	0.5178279567861267	0	0.06666666666666667	0.0
7089	0.0077637162390970255	0.002655843533113436	0.0021508785859319043	0.9928324681796147	None	0.25	1	0.36363636363636365	4	0.7857142857142857	11	0.2222222222222222	0.7857142857142857	15	11	0	0	0	0.8888888888888888	8	9	1.0666666666666667	16	0.0	1.0	-0.09997796394204375	0.5010795203787621	0.046404547703273236	0.558740593434181	0.2584421038436543	0.5105433187003248	0.8132801462746285	0.5235284434967437	0	0.5333333333333333	0.0
1119	None	None	None	None	None	0	0	0.3333333333333333	2	0.7142857142857143	5	0.9	0	0	0	8	0	0	0.4	2	5	0.6	9	0.0	0	0	0	0	0	0	0	0	0	0	0	0
1883	None	None	None	None	None	0	0	0.75	3	0.3333333333333333	1	0.625	0.3333333333333333	4	1	0	0	0	0.5	2	4	0.3333333333333333	5	0.0	0.6666666666666666	0.048600486842587	0.5787407809321747	-0.02324941803861572	0.6562861794469959	0.02585135797195101	0.6255265218251457	0.5762414879946158	0.6206925707774896	0	1.0	0.0
4214	0.002038845610158119	0.00047576383703162146	-0.0004304836773195309	0.9913608109319184	None	0.25	1	0.4	4	0.7692307692307693	10	0.23809523809523808	0.7692307692307693	14	10	0	0	0	0.7777777777777778	9	7	1.0	15	0.0	1.0	0.3429031602544887	0.6324480438889057	-0.051621699744416806	0.6630378269972339	0.049358476912380544	0.6268046507494991	0.8376034626658045	0.6409237864242205	0	0.21428571428571427	0.0
3056	0.003668676914555678	0.00024297365023107336	0.00024068132357168184	0.9908493647001689	None	0.25	1	0.4	4	0.75	9	0.25	0.75	13	9	0	0	0	0.875	7	8	0.9333333333333333	14	0.0	1.0	0.0003157141977547587	0.5120422926988416	-0.16493981581891193	0.9674539512869624	0.09371746558869369	0.5473634019927087	0.7630774359873571	0.7703115521845455	0	0.15384615384615385	0.0
1048	None	None	None	None	None	0	0	1.0	1	0	0	1.0	0	1	0	0	1	0	0.5	1	2	0.13333333333333333	2	0.3333333333333333	0	0	0	0	0	0	0	0	0	0	0	0
5168	0.004622008103333946	0.0007578673302797044	0.000228259876105585	0.9911144764739473	None	0.25	1	0.4	4	0.7692307692307693	10	0.23809523809523808	0.7692307692307693	14	10	0	0	0	0.7777777777777778	9	7	1.0	15	0.0	1.0	0.017923907529172695	0.57333200520321	0	0.5	0.11810571376259979	0.5661967053869921	0.6292216442272409	0.5466810831094029	0	0.9285714285714286	0.0
2015	None	None	None	None	None	0.1111111111111111	1	0.35	7	0.6785714285714286	19	0.47619047619047616	0.5	20	14	9	3	0	0.7777777777777778	7	9	2.0	30	0.1875	0.38095238095238093	0.023121355424522472	0.5003308826086355	-0.07716715917636296	0.6256790033108355	-0.05683078549084989	0.5027353919355468	0.6134199581771537	0.5437204719231519	0.95	0.95	0.0
623	None	None	None	None	None	0.1	1	0.4782608695652174	11	0.46875	15	0.41975308641975306	0.21875	16	7	17	2	0	1.0	9	9	2.2666666666666666	34	0.06896551724137931	0.72	0.06376223297057668	0.5944218489886781	0.0003235749172078109	0.5085786869646318	0.17941941051223245	0.6957803302614608	0.6777462175324195	0.6021965655547518	1.0	1.0	0.0
7336	0.00015441550884605102	2.965864319091859e-06	-2.9504505551525865e-06	0.9999967834944372	None	0.25	1	0.4	4	0.75	9	0.25925925925925924	0.75	13	9	0	0	0	0.6666666666666666	9	6	0.9333333333333333	14	0.0	1.0	0.18768317746413415	0.6402372691307964	0.022930659885820527	0.6517849654767479	0.01463408290926867	0.6860252676331369	0.7037597737639124	0.6596264914686014	0	1.0	0.0
4762	0.0043640180609906135	0.0007131870366742744	0.00027031859134515933	0.9925910430012191	None	0.2	1	0.3333333333333333	4	0.8	12	0.20987654320987653	0.8	16	12	0	0	0	1.0	9	9	1.1333333333333333	17	0.0	1.0	-0.04008031385662119	0.6590194374344102	-0.04844000971226607	0.521514489524363	0.09999973730132863	0.5000266245906373	0.6665010920875614	0.5617781488716137	0	0.9375	0.0
3032	0.00491141594368513	0.00038133966224697077	0.00038127848869107245	0.985587413121021	None	0.3333333333333333	1	0.5	4	0.6666666666666666	6	0.3142857142857143	0.6666666666666666	10	6	0	0	0	0.7142857142857143	5	7	0.7333333333333333	11	0.0	1.0	7.902762784127648e-27	0.5	0.0746847426958878	0.5209433260652628	0.09331818154405465	0.5944311913632037	0.6012559366597653	0.5387667678656184	0	0.2	0.0
601	None	None	None	None	None	0.18181818181818182	2	0.6	15	0.3142857142857143	11	0.5138888888888888	0.2	20	7	16	3	0	0.8888888888888888	9	8	2.466666666666667	37	0.13043478260869565	0.5806451612903226	0.00017804905284207287	0.5030696612157446	-0.09945543886937355	0.5133065235723666	0.09343291197190076	0.6100595154795254	0.6847816295830081	0.542652739200969	1.0	1.0	0.0
4729	0.0027775843845644086	0.0002844076327240614	0.0002095080480745976	0.9977081817878015	None	0.25	1	0.4	4	0.75	9	0.25	0.75	13	9	0	0	0	0.875	7	8	0.9333333333333333	14	0.0	1.0	-0.026201451190936653	0.6426705095360736	0.04683261857737396	0.5252307570281666	0.09999988276770569	0.5000030641051777	0.6265513647075133	0.5570829508086447	0	1.0	0.0
6401	1.9620771924591165e-06	7.09591141193147e-08	6.286792596944183e-08	0.999979720999419	None	0.25	1	0.4	4	0.7692307692307693	10	0.23809523809523808	0.7692307692307693	14	10	0	0	0	0.7777777777777778	7	9	1.0	15	0.0	1.0	-0.09995571041131796	0.5008633715953476	0.049472251309652444	0.9459785315146904	0.005701069349784024	0.5073759241560989	0.651298963628481	0.724174884274491	0	0.7142857142857143	0.0
3131	0.0005668409971206534	6.0247649969885416e-05	5.653852695344247e-05	0.9996765374438741	None	0.25	1	0.4	4	0.7692307692307693	10	0.23809523809523808	0.7692307692307693	14	10	0	0	0	0.7777777777777778	7	9	1.0	15	0.0	1.0	0.046455260350986446	0.5086807525056416	1.2191975063091282e-05	0.5000123695532542	0.02019454148306834	0.6450827895500739	0.5551429667974546	0.5524950058989667	0	1.0	0.0
1310	None	None	None	None	None	0	0	0.5	3	0.6666666666666666	4	0.5714285714285714	0.6666666666666666	7	4	0	0	0	0.2857142857142857	7	2	0.5333333333333333	8	0.0	0.6666666666666666	-0.1165713789500246	0.9999999999999871	-0.06065724117831078	0.5861798344283021	-0.047804787869616776	0.6630803025809416	0.6390915128104747	0.9999833862824453	0	0.5714285714285714	0.0
5986	0.002429797438884734	0.0011157482084069846	0.0011044418716043196	0.996713191036774	None	0.25	1	0.4	4	0.7692307692307693	10	0.23809523809523808	0.7692307692307693	14	10	0	0	0	0.7777777777777778	7	9	1.0	15	0.0	1.0	-0.09825688140525526	0.5173035816903221	0.029917175525049623	0.5795076913564644	0.09995170599223417	0.5001341139269999	0.6928334661200138	0.5324983847083772	0	0	0.0
3160	0.0039918745103093385	0.0008006097978293083	-0.0008006022765902451	0.9972774562036177	None	0.25	1	0.4	4	0.75	9	0.25	0.75	13	9	0	0	0	0.875	7	8	0.9333333333333333	14	0.0	1.0	-0.053992176095146505	0.6387734476317413	0.013281508546164379	0.5285506931588311	0.4311649964995783	0.6548809940661893	0.8827403875441364	0.6086510017428653	0	0.07692307692307693	0.0
7046	0.010001449930535667	0.001718827166481532	-0.0006783130540673623	0.9815042431276053	None	0.25	1	0.36363636363636365	4	0.7857142857142857	11	0.2222222222222222	0.7857142857142857	15	11	0	0	0	0.8888888888888888	9	8	1.0666666666666667	16	0.0	1.0	0.4106307907371047	0.5354652090170677	0.3261368739104908	0.5599682514927248	0.09307431738643081	0.5079661279905628	0.7949411764524179	0.53452827951616	0	0	0.0
6579	0.0018574006339174439	0.0003921578525199886	1.2676018124970861e-05	0.9977963458345542	None	0.25	1	0.4	4	0.75	9	0.25925925925925924	0.75	13	9	0	0	0	0.6666666666666666	9	6	0.9333333333333333	14	0.0	1.0	0.03683011038726909	0.6585446377914891	0.19338303807133847	0.5	0.07661845891033157	0.6172849668987213	0.6942010428028351	0.5934594354129157	0	0.9230769230769231	0.0
1493	None	None	None	None	None	0	0	0.6666666666666666	2	0.5	1	0.6666666666666666	0	0	0	3	1	0	0.6666666666666666	2	3	0.26666666666666666	4	0.1	0	0	0	0	0	0	0	0	0	0	0	0
6194	0.003152279864780527	0.0002500957126292852	0.0002499837154095604	0.9959691372802726	None	0.25	1	0.36363636363636365	4	0.7857142857142857	11	0.2222222222222222	0.7857142857142857	15	11	0	0	0	0.8888888888888888	9	8	1.0666666666666667	16	0.0	1.0	0.05943641774315822	0.640148589588632	0.2886309160988373	0.605406820015121	0.09991710485481806	0.5017710205566992	0.7428492985713457	0.5834728305802673	0	1.0	0.0
1097	None	None	None	None	None	0.25	1	0.45454545454545453	5	0.5714285714285714	8	0.5333333333333333	0.2857142857142857	7	4	8	8	0	0.8333333333333334	6	5	1.0666666666666667	16	0.47058823529411764	0.18181818181818182	-0.019020722824930215	0.5968306741357128	0.05051042639008681	0.5213132796337533	0.09998201144009831	0.500085108621019	0.6212194117808719	0.5397428210942107	1.0	1.0	0.0
5781	0.0005353648614600194	7.445882964149091e-05	-1.9670645045273465e-08	0.9982965265188043	None	0.25	1	0.4	4	0.7692307692307693	10	0.23809523809523808	0.7692307692307693	14	10	0	0	0	0.7777777777777778	9	7	1.0	15	0.0	1.0	5.4545683215939186e-11	0.5457020616797676	0.13462001192057166	0.5007693798324828	0.012380019028577346	0.5411096241604368	0.6440379758867009	0.5292339512298821	0	1.0	0.0
3821	0.0027446929900625475	0.000243074135716333	0.0001744714187915926	0.9982948193853044	None	0.3333333333333333	1	0.4444444444444444	4	0.7272727272727273	8	0.2708333333333333	0.7272727272727273	12	8	0	0	0	0.75	8	6	0.8666666666666667	13	0.0	0.8571428571428571	-0.05589745328922652	0.6681969037382066	-0.0990402711689763	0.5047707756773596	-0.06571715468689568	0.6466164941041667	0.6376181909310291	0.608523041573905	0	1.0	0.0
1575	None	None	None	None	None	0	0	0.5	1	1.0	1	0.75	0	0	0	2	2	0	1.0	2	2	0.2	3	0.25	0	0	0	0	0	0	0	0	0	0	0	0
4439	0.00136245272563973	0.0010463899797241738	-0.0010311408925204291	0.9987173766506144	None	0.25	1	0.36363636363636365	4	0.7857142857142857	11	0.2222222222222222	0.7857142857142857	15	11	0	0	0	0.8888888888888888	8	9	1.0666666666666667	16	0.0	1.0	0.09997732252659776	0.500183140038254	-0.041648619359499275	0.5564416216521366	0.030637571875226303	0.580791852428555	0.6474689795782979	0.5459937972672784	0	0.2	0.0
6253	2.8270856421957155e-08	2.7617354604283785e-08	2.7587827674388726e-08	0.9999963588279455	None	0.25	1	0.4	4	0.75	9	0.25925925925925924	0.75	13	9	0	0	0	0.6666666666666666	9	6	0.9333333333333333	14	0.0	1.0	0.024177264060562607	0.5137069970008256	0.25377588642533183	0.5000000000000001	1.1355835751105346e-12	0.5000001879675348	0.7583385488974386	0.5045700794763014	0	0.8461538461538461	0.0
7388	0.0016931362397138638	0.0006666544150916196	-0.0003173975360522719	0.9982540767693571	None	0.25	1	0.4	4	0.75	9	0.25925925925925924	0.75	13	9	0	0	0	0.6666666666666666	9	6	0.9333333333333333	14	0.0	1.0	0.09999998228648407	0.500002754135014	0.019641505182864664	0.5	0.09998985473035371	0.5003897920538469	0.5935811498684137	0.5001308487529551	0	0.7692307692307693	0.0
448	None	None	None	None	None	0	0	1.0	2	0.0	0	0.75	0	2	0	0	0	0	1.0	2	2	0.2	3	0.0	0	0	0	0	0	0	0	0	0	0	0	0
6169	0.000548841734983843	6.032502380306581e-06	-3.8512162296451425e-07	0.9999965905435603	None	0.25	1	0.4	4	0.75	9	0.25925925925925924	0.75	13	9	0	0	0	0.6666666666666666	6	9	0.9333333333333333	14	0.0	1.0	-0.05899659369844599	0.5770497063783968	0.041366789629267445	0.5315757602238691	0.19675759276856689	0.5373455435482781	0.7297465683279581	0.548745181745461	0	0.07692307692307693	0.0
169	None	None	None	None	None	0.05555555555555555	1	0.34210526315789475	13	0.6181818181818182	34	0.7037037037037037	0.2727272727272727	26	15	30	0	0	1.0	9	9	3.8	57	0.0	0.8333333333333334	0.006385944250915827	0.6674367989528797	-0.09816329561275668	0.6057635279073273	0.015587735934513786	0.5540734996423524	0.6330326647585651	0.6101078517805024	0	1.0	0.0
2396	None	None	None	None	None	0.6	3	0.6666666666666666	8	0.4375	7	0.42857142857142855	0.4375	14	7	3	0	0	0.8571428571428571	7	6	1.2	18	0.0	1.0	0.13139792042469264	0.5187939588043544	0.0833670760962516	0.999999646946259	0.09700863862276442	0.5511188824025541	0.77737201787059	0.9936041082545907	0	0.07142857142857142	0.0
2122	None	None	None	None	None	0	0	0.5	3	0.7142857142857143	5	0.5625	0.7142857142857143	8	5	0	1	0	0.25	8	2	0.6	9	1.0	0.8571428571428571	0.05962660189821918	0.9757695866755446	0.08978376367978058	0.6317343650207121	0.042853262645688325	0.525944841764014	0.5777320019235943	0.8094414600933822	1.0	1.0	0.0
866	None	None	None	None	None	0	0	1.0	3	0.0	0	0.6666666666666666	0	3	0	0	0	0	0.6666666666666666	2	3	0.26666666666666666	4	0.0	1.0	0	0	0	0	0	0	0	0	0	0	0
434	None	None	None	None	None	0	0	0.3888888888888889	7	0.5416666666666666	13	0.5777777777777777	0.16666666666666666	6	4	19	0	0	0.5555555555555556	9	5	1.7333333333333334	26	0.0	0.38095238095238093	0.29648382690605307	0.6008218840413221	0.0115950988128516	0.5307330032468007	-0.4411287651437181	1.0	0.9842681992792659	1.0	0	1.0	0.0
2837	2.5709517407947427e-08	2.3881203335104107e-08	1.2068877879725293e-08	0.9999957785243067	None	0.25	1	0.4	4	0.75	9	0.25	0.75	13	9	0	0	0	0.875	7	8	0.9333333333333333	14	0.0	0.8571428571428571	0.07656309495905238	0.5827295652469792	0.16116566658778392	0.5435136132645918	2.1857216212120327e-11	0.500000106860696	0.6595458407629072	0.5422725940124092	0	1.0	0.0
1437	None	None	None	None	None	0.38461538461538464	5	0.5172413793103449	15	0.4878048780487805	20	0.5308641975308642	0.4634146341463415	34	19	8	0	0	1.0	9	9	2.8666666666666667	43	0.0	0.5882352941176471	0.004479855827040279	0.5450767310921499	0.01366190826863834	0.5420550633561012	-0.0040033799283013165	0.6501984156826591	0.5573181470433056	0.5800818272125735	0	0.9705882352941176	0.0
174	None	None	None	None	None	0.25	1	0.4	4	0.7692307692307693	10	0.23809523809523808	0.7692307692307693	14	10	0	0	0	0.7777777777777778	9	7	1.0	15	0.0	1.0	0.05956903715152747	0.6774589433741292	-0.0409612253495583	0.6747611221094643	-0.007345679076816744	0.6317834611099001	0.6618964738787698	0.6616369629272133	0	0.9285714285714286	0.0
5619	0.009581115727106486	0.00796261267453362	0.00794452734790896	0.9926338168759807	None	0.25	1	0.36363636363636365	4	0.7857142857142857	11	0.2222222222222222	0.7857142857142857	15	11	0	0	0	0.8888888888888888	9	8	1.0666666666666667	16	0.0	1.0	0.09999994704587013	0.5000002790815491	0.22876419297743872	0.6172015622335538	0.11945987255326695	0.658280373254658	0.6439479800233266	0.5933366322741573	0	0.7333333333333333	0.0
6820	3.137708013617587e-05	1.1381704619559706e-05	6.924426653566013e-06	0.9992907098637447	None	0.25	1	0.4	4	0.75	9	0.25925925925925924	0.75	13	9	0	0	0	0.6666666666666666	9	6	0.9333333333333333	14	0.0	1.0	-0.09978758513722269	0.5809524086784007	0.09999919621416353	0.5000980034061476	0.016909884672714814	0.5145841806842315	0.6938586020217087	0.532075028430374	0	0.7692307692307693	0.0
7498	0.005394432783628396	0.00034526025205920935	-0.0003297800750882077	0.9935936297048154	None	0.25	1	0.4	4	0.75	9	0.25925925925925924	0.75	13	9	0	0	0	0.6666666666666666	6	9	0.9333333333333333	14	0.0	1.0	-0.006592119725181722	0.681804549084294	0.1788953773318709	0.9820180731790205	0.32035452607658327	0.5319971989412712	0.8089790302667711	0.836191724022208	0	1.0	0.0
6481	0.0003826971661987243	6.999581257747006e-05	-4.180908468644121e-06	0.9994402549190345	None	0.25	1	0.4	4	0.7692307692307693	10	0.23809523809523808	0.7692307692307693	14	10	0	0	0	0.7777777777777778	9	7	1.0	15	0.0	1.0	5.6492864235357464e-18	0.5000000066093842	0.09899586298590224	0.5000000000000001	0.022382686400448916	0.5375734757277192	0.6044189201154992	0.5125455161397522	0	0.35714285714285715	0.0
5432	0.00285278419771408	0.001361980827323367	-0.0007006962134820081	0.9906718022032089	None	0.25	1	0.4	4	0.7692307692307693	10	0.23809523809523808	0.7692307692307693	14	10	0	0	0	0.7777777777777778	7	9	1.0	15	0.0	1.0	-0.07752655951762652	0.607511302389994	0.2213023963685191	0.5592054884993238	0.052713750687652494	0.5534928878150895	0.770665985705578	0.5735944204391661	0	1.0	0.0
1349	None	None	None	None	None	0	0	0.5	2	0.75	3	0.6	0.75	5	3	0	2	0	0.4	2	5	0.4	6	1.0	0	-0.4073456225165466	0.9999969779904289	-0.09963194654182983	0.5007116475223936	-0.0952244227999431	0.5203617512564321	0.8772640050551208	0.9861379503721751	0.1	0	0.0
379	None	None	None	None	None	0	0	0.04	1	1.0	35	0.8222222222222222	0	0	0	36	9	0	0.5555555555555556	9	5	2.466666666666667	37	0.11842105263157894	0.875	0	0	0	0	0	0	0	0	0	0	0
6436	0.0036965389997600097	0.0003585575373039238	0.0002893134491037196	0.9953607130340568	None	0.25	1	0.4	4	0.75	9	0.25925925925925924	0.75	13	9	0	0	0	0.6666666666666666	6	9	0.9333333333333333	14	0.0	1.0	0.06296732460711832	0.5841212084758215	0.04668136366754099	0.5309044282850673	0.22665069135573535	0.7200742691687404	0.6818626485264252	0.615251218446591	0	1.0	0.0
5549	0.000786146666358324	8.772327312897744e-05	8.746641820332377e-05	0.9994441634827494	None	0.2	1	0.3333333333333333	4	0.8	12	0.20987654320987653	0.8	16	12	0	0	0	1.0	9	9	1.1333333333333333	17	0.0	1.0	0.09936540215266151	0.510600759139196	0.058000690176243076	0.6358184829388078	-0.03963242516858368	0.5225907509412486	0.6437844396699054	0.5572556395728623	0	0.1875	0.0
715	None	None	None	None	None	0.21428571428571427	3	0.4	12	0.5476190476190477	23	0.6984126984126984	0.21428571428571427	17	9	26	2	0	0.7777777777777778	9	7	2.933333333333333	44	0.041666666666666664	0.7894736842105263	0.09887043358754859	0.502712029896061	-0.03712945156572249	0.6698954090624973	0.2186499513450663	0.578472573710323	0.7333896055839683	0.5854099544738044	1.0	1.0	0.0
4717	0.006980918207231365	0.0005159119252317171	3.643947251821313e-05	0.9871876752600822	None	0.25	1	0.4	4	0.7692307692307693	10	0.23809523809523808	0.7692307692307693	14	10	0	0	0	0.7777777777777778	9	7	1.0	15	0.0	1.0	0.1890258576932839	0.6068386020901316	2.1248799393982805	0.5	0.15965079267885438	0.7070774102455002	0.9999051739807636	0.6078836303842364	0	1.0	0.0
5016	0.005098876524169322	0.0028285183623995395	0.0028283419354194848	0.9956906377276203	None	0.25	1	0.36363636363636365	4	0.7857142857142857	11	0.2222222222222222	0.7857142857142857	15	11	0	0	0	0.8888888888888888	9	8	1.0666666666666667	16	0.0	1.0	0.09792156665031501	0.5179508465520842	1.839135578988874e-06	0.500012257914641	0.20178157535479907	0.5311394933592655	0.6950484222497839	0.5163776956586508	0	1.0	0.0
6608	0.0015562016963580176	0.00014446983143574416	-0.00014128179689386816	0.9943897898690726	None	0.25	1	0.4	4	0.7692307692307693	10	0.23809523809523808	0.7692307692307693	14	10	0	0	0	0.7777777777777778	7	9	1.0	15	0.0	1.0	5.9060093539955877e-08	0.5000019675305918	0.000256586446485803	0.5003053133941152	0.03081402864044632	0.5760285026626175	0.5361687552097207	0.5256208766626438	0	0.42857142857142855	0.0
3241	6.539752428988855e-05	1.5289696379334127e-06	-6.111777675275879e-07	0.9999987758444728	None	0.3333333333333333	1	0.5	4	0.7	7	0.2857142857142857	0.7	11	7	0	0	0	0.8571428571428571	6	7	0.8	12	0.0	1.0	0.19733894305289312	0.5280271306546936	-0.16687040658062915	1.0	0.08412151801207739	0.5422344607097901	0.8349738429218668	0.9999999998343159	0	0.9090909090909091	0.0
4986	0.003286733627697284	0.0005309043580853879	0.0004449542272330451	0.9927118270473829	None	0.25	1	0.4	4	0.7692307692307693	10	0.23809523809523808	0.7692307692307693	14	10	0	0	0	0.7777777777777778	9	7	1.0	15	0.0	1.0	-0.09916908761315979	0.64594576644587	0	0.5	-0.021474304824694434	0.6638784601776616	0.6102901982122008	0.6052280895190381	0	0.07142857142857142	0.0
2620	1.817594974059103e-05	3.3765429504543895e-06	-3.3764649488008566e-06	0.9950464647698648	None	0	0	0.25	3	0.7333333333333333	11	0.68	0	0	0	16	12	0	1.0	5	5	1.1333333333333333	17	0.3333333333333333	0.3333333333333333	0	0	0	0	0	0	0	0	0	0	0
6328	0.004315916673778338	0.00046684997538753824	0.00037447880171674467	0.9954097406379503	None	0.2	1	0.3333333333333333	4	0.8	12	0.20987654320987653	0.8	16	12	0	0	0	1.0	9	9	1.1333333333333333	17	0.0	1.0	0.03953906135846675	0.6736388529376457	-0.09990304457771317	0.502213887011473	0.18844057321530566	0.7161768159818142	0.772733530523264	0.6348406679458547	0	1.0	0.0
4025	0.006932700131241381	0.000789998228756943	0.0001478683030075786	0.98909943997514	None	0.25	1	0.4	4	0.75	9	0.25925925925925924	0.75	13	9	0	0	0	0.6666666666666666	9	6	0.9333333333333333	14	0.0	1.0	2.67057702097222e-16	0.5135134844454675	-0.021487162931314842	0.6584671924693573	0.12767969449850672	0.9999999999999947	0.782403594148886	0.9999862088749419	0	1.0	0.0
5947	7.06758560664714e-07	6.139016976701629e-07	-2.439381054692756e-07	0.9997766286130197	None	0.25	1	0.4	4	0.7692307692307693	10	0.23809523809523808	0.7692307692307693	14	10	0	0	0	0.7777777777777778	7	9	1.0	15	0.0	1.0	0.0009926083660904237	0.5037540043099867	0.0999975486226484	0.5000045440248163	0.009726856787951016	0.5141490661497894	0.610105633870398	0.5059702041197071	0	1.0	0.0
1848	None	None	None	None	None	0	0	0.6	3	0.6	3	0.5833333333333334	0.6	6	3	0	1	0	0.3333333333333333	2	6	0.4666666666666667	7	1.0	0.4	-0.09999087814116467	0.500095733312586	8.9409738728966e-05	0.5004274476608034	0.01771657420271338	0.5282727828609095	0.6267692910608553	0.5096075356505371	1.0	1.0	0.0
4937	0.0014390743058274936	0.00023565445715250727	0.00023361481229268856	0.9983626928709688	None	0.25	1	0.4	4	0.7692307692307693	10	0.23809523809523808	0.7692307692307693	14	10	0	0	0	0.7777777777777778	9	7	1.0	15	0.0	1.0	4.131715141059124e-19	0.5000007151514921	0.034190528607730454	0.5403003028612998	0.07072464374370246	0.6334179413777248	0.5717204561575052	0.558765694385024	0	0.9285714285714286	0.0
7532	0.005218661816754241	0.003483450322742335	-0.002183005462061856	0.9962373973044549	None	0.25	1	0.4	4	0.7692307692307693	10	0.23809523809523808	0.7692307692307693	14	10	0	0	0	0.7777777777777778	7	9	1.0	15	0.0	1.0	-0.09974230803194614	0.5007219661443428	0.007324602020806474	0.6536259426563905	-0.0999995789786664	0.5000006355648561	0.6237735530597507	0.5529594719529191	0	1.0	0.0
6552	0.00045777923918947303	0.00040834023974214046	-0.00040803206763773234	0.9983321391136805	None	0.25	1	0.4	4	0.75	9	0.25925925925925924	0.75	13	9	0	0	0	0.6666666666666666	6	9	0.9333333333333333	14	0.0	1.0	-0.09999917436777479	0.5002179012729566	0.16908011130195638	0.6769188773417861	-0.017920526591777244	0.5649283986603997	0.755101267221702	0.5827086496774846	0	1.0	0.0
6027	0.008233825492471753	0.0023813618655227856	-0.00012900134861136325	0.9832748376506294	None	0.25	1	0.36363636363636365	4	0.7857142857142857	11	0.2222222222222222	0.7857142857142857	15	11	0	0	0	0.8888888888888888	9	8	1.0666666666666667	16	0.0	1.0	0.13926870088086354	0.5660483872096111	0.06130652367355114	0.5957555354517315	0.14550180898933088	0.5400628770959823	0.5882214242342496	0.5674327178844988	0	0.9333333333333333	0.0
7444	0.00033793060316538234	4.233111552653132e-06	4.018180896345566e-06	0.999868504235409	None	0.25	1	0.4	4	0.75	9	0.25925925925925924	0.75	13	9	0	0	0	0.6666666666666666	9	6	0.9333333333333333	14	0.0	1.0	0.01926576792464087	0.5056444924477771	-0.028844868707817346	0.5109497531746694	0.09402888885746095	0.6504499568060852	0.6192682794481912	0.5570342293569303	0	1.0	0.0
2236	None	None	None	None	None	0.5	1	0.6666666666666666	4	0.5	3	0.4444444444444444	0	3	0	4	8	0	0.5	6	3	0.5333333333333333	8	0.8888888888888888	1.0	0	0	0	0	0	0	0	0	0	0	0
1647	None	None	None	None	None	0.2857142857142857	2	0.5	8	0.5	11	0.4444444444444444	0.3181818181818182	12	7	11	2	0	0.6666666666666666	6	9	1.6	24	0.09523809523809523	0.18181818181818182	0.05251564818513761	0.9964550698765734	0.08264309436647935	0.5492585548672562	0.15854162447089912	0.5806884612108529	0.6176077710744748	0.8863498712767641	0.33333333333333337	0.08333333333333333	0.0
7367	0.0029970219249856054	0.0018712553387285364	0.0018712525244648235	0.9965656237594108	None	0.25	1	0.4	4	0.75	9	0.25	0.75	13	9	0	0	0	0.875	7	8	0.9333333333333333	14	0.0	1.0	0.21260892947529922	0.5158261641302446	1.969823528599112e-05	0.5003980256904222	0.01133881376827162	0.579502694236761	0.7264205662505387	0.532093329434833	0	0	0.0
5904	2.1981696708275997e-08	2.055599538480287e-08	-2.0513176459811918e-08	0.9999972232720121	None	0.25	1	0.4	4	0.7692307692307693	10	0.23809523809523808	0.7692307692307693	14	10	0	0	0	0.7777777777777778	9	7	1.0	15	0.0	1.0	-0.024643084703059998	0.6356340280280143	0.01940751129259442	0.5519768102094238	2.934847035285547e-09	0.5000005099903959	0.5643512988180599	0.5634172215820976	0	1.0	0.0
2632	9.964196185693879e-09	9.4047816585983e-09	9.385347361246978e-09	0.9999990562165926	None	1.0	1	1.0	4	0.25	1	0.5	0.25	5	1	0	0	0	0.75	3	4	0.4	6	0.0	1.0	0.007433863571707581	0.5137331925760912	0.12127426968222141	0.5063580624910992	5.542077690706393e-16	0.5000000000002884	0.6352950786474996	0.5066979502457032	0	1.0	0.0
3520	0.00620492383969721	0.0032994119351415913	-0.0013564770780582647	0.9972190989749249	None	0.25	1	0.36363636363636365	4	0.7857142857142857	11	0.2222222222222222	0.7857142857142857	15	11	0	0	0	0.8888888888888888	9	8	1.0666666666666667	16	0.0	1.0	0.09999996113208455	0.5000008188903721	0.005465733494359924	0.5614502936231545	0.12693730119310234	0.5745192552376094	0.6184239893023505	0.5454878187854211	0	0.8666666666666667	0.0
3204	0.011269150301665285	0.0005274011749073362	-0.00015310440240998946	0.9834426256256553	None	0.25	1	0.4	4	0.75	9	0.25	0.75	13	9	0	0	0	0.875	7	8	0.9333333333333333	14	0.0	1.0	0.2678828311892473	0.5659155649923184	0.035819560749120405	0.5730866583385832	-0.43161879664138114	0.9999995365579076	0.9625315487498084	0.9936193352334903	0	0.8461538461538461	0.0
1872	None	None	None	None	None	0.14285714285714285	1	0.375	6	0.6818181818181818	15	0.3333333333333333	0.6818181818181818	21	15	2	0	0	0.8888888888888888	9	8	1.6	24	0.0	0.5333333333333333	0	0.5	-0.05440159993539402	0.549122451580437	0.09189535851415502	0.5393928962663919	0.6473354160821093	0.5295508954780979	0	1.0	0.0
2576	3.3400905348442576e-05	6.707955784867054e-06	6.707923958116782e-06	0.9920975829664612	None	0	0	0.0625	1	1.0	21	0.8518518518518519	0	0	0	22	18	0	0.3333333333333333	9	3	1.5333333333333334	23	0.375	0.8	0	0	0	0	0	0	0	0	0	0	0
5712	0.0018857605940857977	0.0002787819349840537	0.00024290777566286401	0.9979013080818471	None	0.25	1	0.4	4	0.7692307692307693	10	0.23809523809523808	0.7692307692307693	14	10	0	0	0	0.7777777777777778	7	9	1.0	15	0.0	1.0	0.015397747652262164	0.6431147397795304	0.08963873152022746	0.5214156528402374	0.10652017064755584	0.6232963593819146	0.5858212878880582	0.5969394934480358	0	0.5	0.0
1076	None	None	None	None	None	0	0	0.4	2	0.8	4	1.0	0.8	6	4	0	0	0	0.14285714285714285	7	1	0.4666666666666667	7	0.0	1.0	0.3093152485404992	0.5922485995127521	0.0038093811662828934	0.6752264545476886	-0.15019537713481945	0.6279327916777997	0.8806591444447833	0.6324749498421726	0	0.6666666666666666	0.0
3068	0.0002892784118318677	4.317683700919432e-06	3.367884057089904e-07	0.9999950750366471	None	0.3333333333333333	1	0.4444444444444444	4	0.7272727272727273	8	0.2708333333333333	0.7272727272727273	12	8	0	0	0	0.75	8	6	0.8666666666666667	13	0.0	0.8571428571428571	0.09963093015009476	0.504211348681352	0.0032122415693942594	0.5118331922698545	0.09999999985685189	0.5000000002378204	0.6120856024768874	0.5053487462126952	0	0.8333333333333334	0.0
1322	None	None	None	None	None	0	0	1.0	1	0	0	1.0	0	1	0	0	0	0	0.5	2	1	0.13333333333333333	2	0.0	0	0	0	0	0	0	0	0	0	0	0	0
3687	4.842656040021836e-05	5.732392110381639e-07	-3.6578157461014925e-07	0.9997963014951822	None	0.14285714285714285	1	0.4375	7	0.5	11	0.375	0.13636363636363635	8	3	15	0	0	1.0	8	8	1.6	24	0.0	0.2	0.011783775599649594	0.5732006844791462	0.2700042567174666	0.9999999999860991	0.0978839311246329	0.5413384202449084	0.8014334685440682	0.9997938245047994	0	1.0	0.0
7283	3.3549791180075136e-05	1.1563124695516242e-07	-8.057192414354649e-08	0.9999963206356575	None	0.25	1	0.4	4	0.75	9	0.25925925925925924	0.75	13	9	0	0	0	0.6666666666666666	6	9	0.9333333333333333	14	0.0	1.0	0.03159351686446772	0.5870373648922032	0.23590071442676566	0.586975126389188	0.00326462282547745	0.5399119148751618	0.7371998332947259	0.5714406374725504	0	1.0	0.0
947	None	None	None	None	None	0.3333333333333333	1	0.5	4	0.5	5	0.48	0.3	7	3	4	0	0	1.0	5	5	0.8	12	0.0	0	0.09999995738714004	0.5000001496062404	0.03300850215550434	0.5835981187124689	0.039029831448904984	0.6540860655478687	0.5787055280830409	0.5805107515869776	0	1.0	0.0
892	None	None	None	None	None	0	0	0.08333333333333333	2	0.9393939393939394	31	0.9722222222222222	0	0	0	34	11	0	1.0	6	6	2.3333333333333335	35	0.1527777777777778	0.3448275862068966	0	0	0	0	0	0	0	0	0	0	0
6219	0.0001539384350471322	9.153960496425824e-07	-3.675590443144978e-07	0.9999985260161666	None	0.25	1	0.36363636363636365	4	0.7857142857142857	11	0.2222222222222222	0.7857142857142857	15	11	0	0	0	0.8888888888888888	8	9	1.0666666666666667	16	0.0	1.0	-0.09999809106696059	0.5000291808995964	2.116957591956908e-06	0.5003390904209996	0.059577757208735795	0.6596843174169508	0.6589006591363561	0.5550559259172495	0	0.2	0.0
4538	0.011836760948675615	0.0005705769939796566	0.00041138431945969924	0.9865508824390831	None	0.25	1	0.4	4	0.75	9	0.25925925925925924	0.75	13	9	0	0	0	0.6666666666666666	9	6	0.9333333333333333	14	0.0	1.0	0.08298565020518266	0.5915305624256602	0.08946293511358963	0.6250743111463557	0.6989822688008809	0.6301921335658692	0.9503605502355225	0.6157371560294599	0	1.0	0.0
2883	0.006377274760554025	0.0008132532858893133	6.433877622279164e-05	0.990043109231254	None	0.125	1	0.42105263157894735	8	0.5384615384615384	14	0.345679012345679	0.4230769230769231	17	11	10	4	0	1.0	9	9	1.8666666666666667	28	0.2222222222222222	0.2857142857142857	0.006573119900226758	0.5786618905251972	0.09315162056417367	0.5247240681621299	0.08767745812315905	0.546565056716447	0.5931537285114437	0.5500865557213038	1.0	1.0	0.0
1939	None	None	None	None	None	0.2857142857142857	2	0.47058823529411764	8	0.4782608695652174	11	0.5208333333333334	0.13043478260869565	9	3	15	3	0	0.75	6	8	1.6666666666666667	25	0.10714285714285714	0.8421052631578947	0.09814533465758911	0.5103793281638156	0.09877926109516405	0.5080116875438019	2.3986396751755834e-06	0.5000043738137961	0.6119657094486342	0.5061322147002701	1.0	0.5555555555555556	0.0
2801	5.06470184245706e-06	3.7216363081268095e-07	-2.360638646719647e-07	0.9999288898571713	None	0	0	0.19444444444444445	7	0.7692307692307693	40	0.75	0	4	0	49	0	0	0.8888888888888888	9	8	3.6	54	0.0	0.7755102040816326	0	0	0	0	0	0	0	0	0	0	0
2634	0.00031173933942615093	4.411269351268459e-06	2.158039835072905e-06	0.9999958132704486	None	0.5	1	0.6666666666666666	4	0.5	3	0.4444444444444444	0.5	7	3	0	0	0	0.5	3	6	0.5333333333333333	8	0.0	1.0	0.07158626223673185	0.5101349349308374	0.18384671965461102	0.5301222743139522	0.3432468330062083	0.5732195082882431	0.7495769411312802	0.5379418695853495	0	1.0	0.0
7053	0.0014951390257103817	1.3962079343610354e-05	-5.539427450715851e-06	0.9959241381586894	None	0.25	1	0.4	4	0.75	9	0.25925925925925924	0.75	13	9	0	0	0	0.6666666666666666	6	9	0.9333333333333333	14	0.0	1.0	-0.02377577711892735	0.6174228089920974	0.028032886269517075	0.5157242592532357	-0.034425448888923724	0.5034279331696312	0.5824598055358712	0.5461394736506515	0	1.0	0.0
1993	None	None	None	None	None	0.35714285714285715	5	0.45161290322580644	14	0.5454545454545454	24	0.7301587301587301	0.45454545454545453	34	20	11	0	0	0.7777777777777778	7	9	3.066666666666667	46	0.0	0.5641025641025641	0.09999999999181446	0.5000000103831744	0.03355816409873166	0.6643338775329289	0.09998910695932092	0.5001540251827273	0.5776659098695482	0.556695455026229	0	0	0.0
5078	0.004736306775216331	0.0004992211492031705	0.0004458008875225152	0.9915262515428805	None	0.25	1	0.36363636363636365	4	0.7857142857142857	11	0.2222222222222222	0.7857142857142857	15	11	0	0	0	0.8888888888888888	9	8	1.0666666666666667	16	0.0	1.0	-0.002370134622129512	0.6772204853147615	-0.030899636308038176	0.5195882143118348	0.09657241781016458	0.5014569115661653	0.645144363366473	0.5683402698040525	0	1.0	0.0
277	None	None	None	None	None	0.18181818181818182	2	0.5	12	0.45454545454545453	15	0.6481481481481481	0.09090909090909091	12	3	22	0	0	0.6666666666666666	9	6	2.3333333333333335	35	0.0	0.6896551724137931	5.7840953874740475e-09	0.5000000667588395	-0.2703132736301617	1.0	0.007016767433334553	0.5817025998191129	0.9187996342376618	0.9999999490106987	0	1.0	0.0
331	None	None	None	None	None	0.25	3	0.4230769230769231	11	0.5833333333333334	21	0.5277777777777778	0.5833333333333334	32	21	5	0	0	0.8888888888888888	8	9	2.533333333333333	38	0.0	0.6896551724137931	-0.019764999155341634	0.6646112710973658	0.23276162008918133	0.5681012201926292	0.00014767270052770313	0.5142638247986323	0.7609957585378487	0.5837930001899222	0	0.28125	0.0
640	None	None	None	None	None	0	0	0.6666666666666666	2	0.5	1	0.6666666666666666	0	0	0	3	0	0	0.6666666666666666	2	3	0.26666666666666666	4	0.0	0	0	0	0	0	0	0	0	0	0	0	0
6231	0.003343938578282227	0.00040968680600352497	0.00034331764828492855	0.9964225376547416	None	0.25	1	0.4	4	0.75	9	0.25	0.75	13	9	0	0	0	0.875	7	8	0.9333333333333333	14	0.0	1.0	0.07985741841298213	0.6526311264068629	0.08200940282032088	0.598629777828461	0.12722923461208738	0.6081306558481354	0.560031255007296	0.6200942761202782	0	0.6153846153846154	0.0
2477	None	None	None	None	None	0	0	0.25	3	0.8125	13	0.72	0.3125	7	5	10	0	0	1.0	5	5	1.2	18	0.0	0	0.0901208337215519	0.5711557073141189	0.14320100621903326	0.5469585608514856	0	0.5	0.6443834467499246	0.539497318740805	0	1.0	0.0
3578	0.0015118759555995814	0.00024978817601227217	0.00024963770559733965	0.9976277758581658	None	0.25	1	0.36363636363636365	4	0.7857142857142857	11	0.2222222222222222	0.7857142857142857	15	11	0	0	0	0.8888888888888888	9	8	1.0666666666666667	16	0.0	1.0	2.4586367308504427e-11	0.5000000001386388	-0.1388815355134585	0.5938199278861866	-0.04227547218781192	0.6299750976305566	0.6391345409204191	0.5754110602594316	0	1.0	0.0
3501	0.001803936271106658	0.00019898474074146885	-1.1824147210311521e-05	0.9982324816934084	None	0.25	1	0.4	4	0.75	9	0.25	0.75	13	9	0	0	0	0.875	7	8	0.9333333333333333	14	0.0	1.0	0.05549043074143426	0.6761159139378597	4.542253412323378e-12	0.5000005394819136	0.0984358535860591	0.5005261845281916	0.613167586794061	0.5611987585719177	0	0.9230769230769231	0.0
6050	0.007806059373400895	0.0020402131095300768	-0.00011723934336179067	0.9664482824170259	None	0.25	1	0.4	4	0.75	9	0.25	0.75	13	9	0	0	0	0.875	7	8	0.9333333333333333	14	0.0	1.0	-0.38717780822541614	1.0	1.4285348385005785e-07	0.503106658120616	0.2291741081208894	0.6088716362781208	0.970115422973912	0.9999996313184916	0	1.0	0.0
1759	None	None	None	None	None	0	0	0.6666666666666666	2	0.5	1	0.6666666666666666	0	1	0	2	4	0	0.6666666666666666	2	3	0.26666666666666666	4	0.5714285714285714	0	0	0	0	0	0	0	0	0	0	0	0
2944	0.004644946349683597	0.0006223651331718031	0.0002725172699063728	0.9938740566538524	None	0.25	1	0.4	4	0.7692307692307693	10	0.23809523809523808	0.7692307692307693	14	10	0	0	0	0.7777777777777778	7	9	1.0	15	0.0	1.0	0.053723519270216756	0.656346567352583	0.09980544845341435	0.5007700084551013	0.18215470046796858	0.9973530200729913	0.6831299941825291	0.899704022059697	0	0	0.0
7187	0.0034770245616832385	0.0008243933318839335	0.0007931177592859272	0.9958589973686839	None	0.25	1	0.4	4	0.7692307692307693	10	0.23809523809523808	0.7692307692307693	14	10	0	0	0	0.7777777777777778	7	9	1.0	15	0.0	1.0	0.07293981060851495	0.6700003308272171	-0.01760978171692001	0.6713747703899773	-0.09993916622110108	0.5000771779737542	0.6784765401398379	0.6164013800272636	0	1.0	0.0
2732	2.5732433544915592e-05	5.497541727172066e-06	5.49752347885358e-06	0.998455823629829	None	0.25	1	0.4	4	0.75	9	0.25	0.75	13	9	0	0	0	0.875	7	8	0.9333333333333333	14	0.0	1.0	0.016557960454576838	0.6942219540354464	-0.06821769501475607	0.988579182667771	0.0015088747407528543	0.5503069270997709	0.6325481440676404	0.8614705613450061	0	1.0	0.0
2295	None	None	None	None	None	0	0	0.5	2	0.6666666666666666	2	1.0	0.6666666666666666	4	2	0	0	0	0.2	1	5	0.3333333333333333	5	0.0	1.0	-0.09289530644604993	0.508931144813048	0.09999972453690817	0.5000012299457964	0.003369800257761609	0.5091712577342656	0.6873025811553226	0.5060349106825659	0	0.5	0.0
153	None	None	None	None	None	0	0	0.1875	6	0.782608695652174	36	0.5925925925925926	0.08695652173913043	8	4	39	0	0	1.0	9	9	3.2	48	0.0	0.46511627906976744	0.02641953828021284	0.5101179491826399	0.019585914422870724	0.6509595249794208	0.09961080460189298	0.5015718967394198	0.6001977608333465	0.5556044318097009	0	1.0	0.0
3559	0.0020680028960682467	9.075930528858002e-05	4.221692721103175e-05	0.9939942251587683	None	0.25	1	0.36363636363636365	4	0.7857142857142857	11	0.2222222222222222	0.7857142857142857	15	11	0	0	0	0.8888888888888888	9	8	1.0666666666666667	16	0.0	1.0	0.007065826594573508	0.5756162765333149	0.08542194100088414	0.5177064471362028	0.05275872895499119	0.5729938024191298	0.583168697042435	0.5555806035674546	0	1.0	0.0
4577	0.0018208646898530071	0.0008310357680733473	-0.0008064169130229363	0.997464156441349	None	0.25	1	0.4	4	0.7692307692307693	10	0.23809523809523808	0.7692307692307693	14	10	0	0	0	0.7777777777777778	9	7	1.0	15	0.0	1.0	0.0999990006125117	0.5000052500956831	0.06966053062172935	0.5041659568346891	0.18243481975320847	0.6398620959556675	0.6169194445524745	0.549128546867612	0	1.0	0.0
6664	0.003095184801322507	0.0005390352374277201	0.00028173314582421327	0.9977337687766873	None	0.25	1	0.4	4	0.75	9	0.25	0.75	13	9	0	0	0	0.875	7	8	0.9333333333333333	14	0.0	1.0	0.06959943331245293	0.6581979951705749	1.1222718181837838e-06	0.5335076537061867	0.09999778664862966	0.5000124626658917	0.6031406816170364	0.5654191397558558	0	1.0	0.0
2789	None	None	None	None	None	0	0	0.3125	5	0.6190476190476191	13	0.36507936507936506	0.19047619047619047	8	4	14	14	0	0.7777777777777778	7	9	1.5333333333333334	23	0.5	0.8	1.4829839502866682e-06	0.5004155968617249	0.03267631659788531	0.580079707742829	0.014444583026811958	0.5957319473934404	0.5772637977208159	0.5590954714807685	0.0	0.5	0.0
2361	None	None	None	None	None	0	0	1.0	3	0.0	0	0.6666666666666666	0	3	0	0	0	0	0.6666666666666666	3	2	0.26666666666666666	4	0.0	1.0	0	0	0	0	0	0	0	0	0	0	0
2959	0.00017729242787188404	1.5108041025352755e-06	1.2870322665634707e-06	0.9999887374223426	None	0	0	0.42857142857142855	3	0.75	6	0.3333333333333333	0.75	9	6	0	1	0	0.8333333333333334	6	5	0.6666666666666666	10	1.0	0.4	0.0566341046828628	0.675339993272357	0.09999999999999998	0.5050504591674067	0.013953823756511058	0.6316190618811838	0.6690186449945343	0.6060176645122655	1.0	1.0	0.0
1884	None	None	None	None	None	0	0	1.0	3	0.0	0	0.6666666666666666	0	3	0	0	0	0	0.6666666666666666	3	2	0.26666666666666666	4	0.0	1.0	0	0	0	0	0	0	0	0	0	0	0
3804	4.599327999210844e-10	3.852431882724494e-10	3.8052650919877083e-10	0.9999999999999822	None	0.2	1	0.3333333333333333	4	0.8	12	0.20987654320987653	0.8	16	12	0	0	0	1.0	9	9	1.1333333333333333	17	0.0	1.0	0.06534570051977742	0.5830915675053254	0.09658876170605066	0.6470256409939807	3.9241852180346345e-12	0.5000000206116378	0.6046527941040344	0.5778180729061524	0	0.9375	0.0
3262	0.0013207837958687345	0.0008894395404086243	0.0002715239572985719	0.9979443433961676	None	0.2	1	0.3333333333333333	4	0.8	12	0.20987654320987653	0.8	16	12	0	0	0	1.0	9	9	1.1333333333333333	17	0.0	1.0	-0.09942188242322096	0.552740474748678	-0.056751376940941664	0.5430677338848277	0.020765112117028757	0.548956056864455	0.6217991616211911	0.5482578187575678	0	1.0	0.0
3472	0.007432073197404264	0.0006220231748264102	0.00029032031219330826	0.9931274639573537	None	0	0	0.3333333333333333	3	0.8181818181818182	9	0.28888888888888886	0.8181818181818182	12	9	0	1	0	0.5555555555555556	9	5	0.8666666666666667	13	1.0	1.0	0.099969661186372	0.5012348192590875	0.023411345436664992	0.5893453787170201	0.2939838384144117	0.9999479946453567	0.7413014307779684	0.9680188122336715	1.0	1.0	0.0
1270	None	None	None	None	None	0	0	0.2608695652173913	6	0.6875	22	0.6296296296296297	0.0625	4	2	29	4	0	0.6666666666666666	6	9	2.2666666666666666	34	0.06666666666666667	0.6	0.05219890685230938	0.6037340112736651	0.22608260880803543	0.5538907813352455	0.09383535313409197	0.5220899281693703	0.6694805821472599	0.5601957029618254	0.875	1.0	0.3873452744277966
5251	0.001795874022942414	0.00019116051509386622	7.919960197716978e-05	0.9950217583681205	None	0.25	1	0.4	4	0.7692307692307693	10	0.23809523809523808	0.7692307692307693	14	10	0	0	0	0.7777777777777778	9	7	1.0	15	0.0	1.0	1.647592893340396e-21	0.5	0.09934762960575276	0.6258805394440182	0.05811997021463301	0.5146800522768179	0.6006079326540819	0.5476319083518135	0	1.0	0.0
5730	0.002432579987656787	0.0007979431267718864	0.0007931631560591341	0.9976377969223	None	0.25	1	0.4	4	0.75	9	0.25925925925925924	0.75	13	9	0	0	0	0.6666666666666666	6	9	0.9333333333333333	14	0.0	1.0	0.053454146860144366	0.5156817791951845	-0.1797983218992608	0.6015656662230899	0.2471612897748802	0.7922573752881091	0.8513901034384247	0.6466719886350528	0	1.0	0.0
6980	0.013175477494132866	0.0023768867040204937	-0.0021771316834082667	0.99521658603565	None	0.25	1	0.4	4	0.7692307692307693	10	0.23809523809523808	0.7692307692307693	14	10	0	0	0	0.7777777777777778	7	9	1.0	15	0.0	1.0	0.09997135211238324	0.5018478247897548	-0.09999997491938899	0.5004414580548913	0.09378735606565627	0.53528002369672	0.7167712903455274	0.5125400498573704	0	1.0	0.0
4315	0.00349198081067328	0.0010040399098206938	0.0005957094511211866	0.9953658220815208	None	0.25	1	0.36363636363636365	4	0.7857142857142857	11	0.2222222222222222	0.7857142857142857	15	11	0	0	0	0.8888888888888888	9	8	1.0666666666666667	16	0.0	1.0	0.06070019841860162	0.653854875235245	0.09564277769199266	0.5829874812709298	0.09971034186811753	0.5443087149140695	0.5435075682091814	0.5945786061254682	0	0.8	0.0
5495	0.02203194717235711	0.004271895695511463	-0.0014830850890254225	0.9734969714229058	None	0.25	1	0.4	4	0.7692307692307693	10	0.23809523809523808	0.7692307692307693	14	10	0	0	0	0.7777777777777778	7	9	1.0	15	0.0	1.0	0.37443902918409533	0.638122062974534	0.03830044650580654	0.586158089908298	0.09501292271707804	0.5497983744086812	0.7920258943462533	0.5918764734999759	0	1.0	0.0
4002	0.0012842497304863508	8.729882872672809e-05	-7.92451672910467e-05	0.9984261679283278	None	0.25	1	0.36363636363636365	4	0.7857142857142857	11	0.2222222222222222	0.7857142857142857	15	11	0	0	0	0.8888888888888888	9	8	1.0666666666666667	16	0.0	1.0	0.07631431609999365	0.5947270019525243	0.039334101661094814	0.5466497354742118	0.05566677011835538	0.6647806728792967	0.5987411731461468	0.6031128426878464	0	0.9333333333333333	0.0
1831	None	None	None	None	None	0.08333333333333333	1	0.2962962962962963	8	0.6578947368421053	25	0.8888888888888888	0.18421052631578946	12	7	27	8	0	0.5555555555555556	5	9	2.6666666666666665	40	0.1509433962264151	0.8571428571428571	-0.09373672539480711	0.5202054287036162	-0.042873127646005704	0.6532189601589525	0.09969460305125626	0.5005834067614985	0.6970097902526576	0.5594194019444944	1.0	0.9166666666666666	0.0
308	None	None	None	None	None	0	0	0.21428571428571427	3	0.7894736842105263	15	0.7	0	0	0	20	8	0	0.8333333333333334	6	5	1.4	21	0.18181818181818182	0.11764705882352941	0	0	0	0	0	0	0	0	0	0	0
3577	0.0020549494845991615	0.0006604077507964382	-9.771213467237811e-05	0.9995076693801765	None	0.25	1	0.36363636363636365	4	0.7857142857142857	11	0.2222222222222222	0.7857142857142857	15	11	0	0	0	0.8888888888888888	9	8	1.0666666666666667	16	0.0	1.0	0.09999999999889435	0.5000000000162828	0.010982945446684935	0.5407290274897895	0.09999685613425444	0.5001752757018779	0.6033592737121142	0.5136615148964098	0	1.0	0.0
2192	None	None	None	None	None	0	0	0.25	2	0.7777777777777778	7	0.7333333333333333	0	0	0	10	0	0	0.6	5	3	0.7333333333333333	11	0.0	0	0	0	0	0	0	0	0	0	0	0	0
6526	0.0016550535773082451	0.0002489618981863975	0.00017459970203469898	0.9974279651569551	None	0.25	1	0.4	4	0.75	9	0.25925925925925924	0.75	13	9	0	0	0	0.6666666666666666	6	9	0.9333333333333333	14	0.0	1.0	0.06749517874690864	0.6561109163111554	0.05389382363362173	0.8503591076918909	0.09115718480372194	0.5926114771590965	0.5684440500060458	0.7149200204647544	0	1.0	0.0
4047	2.2091968065788404e-08	2.085725153855445e-08	2.0762435007529822e-08	0.9999972429386992	None	0.25	1	0.4	4	0.7692307692307693	10	0.23809523809523808	0.7692307692307693	14	10	0	0	0	0.7777777777777778	9	7	1.0	15	0.0	1.0	1.0664913791462966e-06	0.508687202851624	0.054923961240703964	0.5862801079554372	0	0.5	0.5643659816750618	0.5319033337049931	0	0.9285714285714286	0.0
6355	0.003802289360162387	0.00043202269825826263	0.00023552178683871938	0.9961710580996304	None	0.25	1	0.4	4	0.75	9	0.25925925925925924	0.75	13	9	0	0	0	0.6666666666666666	6	9	0.9333333333333333	14	0.0	1.0	0.008248805963972889	0.530682727596504	0.06565085806070622	0.6251046114050137	0.20295555152953676	0.507118353501871	0.6931519735120704	0.5549959784192912	0	0.9230769230769231	0.0
2256	None	None	None	None	None	0	0	0.3333333333333333	4	0.6875	11	0.75	0	0	0	17	14	0	0.6666666666666666	6	4	1.2	18	0.3684210526315789	0.8333333333333334	0	0	0	0	0	0	0	0	0	0	0
3603	0.0027963873232273646	0.0001413724487730546	-0.00013886761835703957	0.9977083898302941	None	0.25	1	0.4	4	0.7692307692307693	10	0.23809523809523808	0.7692307692307693	14	10	0	0	0	0.7777777777777778	7	9	1.0	15	0.0	1.0	1.0666776438291268e-07	0.5000385428615024	0.10163088475041601	0.5408320941670312	0.09595914018497212	0.5757786329054587	0.6096228323424451	0.539030013063594	0	1.0	0.0
915	None	None	None	None	None	0	0	0.25	2	0.7777777777777778	7	0.7333333333333333	0	0	0	10	0	0	0.6	5	3	0.7333333333333333	11	0.0	1.0	0	0	0	0	0	0	0	0	0	0	0
3608	0.0058957632833686975	0.0009698050594702607	0.00018693651858008273	0.989434148514322	None	0.25	1	0.36363636363636365	4	0.7857142857142857	11	0.2222222222222222	0.7857142857142857	15	11	0	0	0	0.8888888888888888	9	8	1.0666666666666667	16	0.0	1.0	0.17776880268733997	0.5583904459723852	-0.04284542233716653	0.5111968559251858	0.09885916039726003	0.6700894510926384	0.7154212983409058	0.581598527204045	0	1.0	0.0
2010	None	None	None	None	None	0.1	1	0.4090909090909091	9	0.5806451612903226	18	0.7333333333333333	0.5161290322580645	24	16	8	1	0	0.5555555555555556	9	5	2.2	33	0.08333333333333333	0.5714285714285714	0.06780451981726941	0.9997346251455378	0.2677881119359846	0.8060635998357694	-0.09964939076715015	0.5157417345786243	0.9141682376268596	0.9623329204056854	0.8333333333333334	0.9583333333333334	0.0
4697	0.002250806594172272	0.0003264226844376667	-0.0003262630671440356	0.993009155630022	None	0.25	1	0.4	4	0.75	9	0.25	0.75	13	9	0	0	0	0.875	7	8	0.9333333333333333	14	0.0	1.0	0.08634636054146856	0.992339065250516	-0.10169913787941853	0.9164846686436472	0.021319325460288904	0.6054930449235123	0.7212450906664274	0.92841660466363	0	0.38461538461538464	0.0
7359	0.0031866735906862192	0.00028727413432345493	-0.00024309217362979016	0.9960313037266568	None	0.25	1	0.36363636363636365	4	0.7857142857142857	11	0.2222222222222222	0.7857142857142857	15	11	0	0	0	0.8888888888888888	8	9	1.0666666666666667	16	0.0	1.0	-0.09992134432393567	0.5001559558855128	2.1701024337317663e-16	0.5000000290496591	0.08884672891422288	0.6031276061357557	0.6837318576435173	0.5348714561323437	0	0.9333333333333333	0.0
535	None	None	None	None	None	0	0	0.16666666666666666	2	0.8666666666666667	13	0.68	0	0	0	16	14	0	1.0	5	5	1.1333333333333333	17	0.3888888888888889	0	0	0	0	0	0	0	0	0	0	0	0
976	None	None	None	None	None	0.0625	1	0.42857142857142855	15	0.46	23	0.6419753086419753	0.4	34	20	17	4	0	1.0	9	9	3.466666666666667	52	0.16666666666666666	0.6956521739130435	0.04794668568556761	0.5832442522793059	0.14943941235135783	0.6782816072438924	0.09993890791190307	0.5877027108040555	0.6000251513064592	0.6174698457857088	0.5441176470588236	0.5294117647058824	0.0
6569	0.008583044180815827	0.0023589125029191177	0.001929096043226835	0.9799977395826336	None	0.25	1	0.4	4	0.7692307692307693	10	0.23809523809523808	0.7692307692307693	14	10	0	0	0	0.7777777777777778	9	7	1.0	15	0.0	1.0	0.309164752430208	0.6437497093676863	-0.17071875345678852	0.9793854779191276	-0.12888341256383784	0.5695725100106095	0.9014459232156949	0.8288602467354195	0	0.2857142857142857	0.0
2359	None	None	None	None	None	0.5	1	0.6666666666666666	4	0.5	3	0.4	0.5	6	3	1	0	0	0.8	4	5	0.5333333333333333	8	0.0	0.6666666666666666	0.34684195820655644	0.5233408102414214	-0.0763432237553429	0.5038656487539852	1.4477563833461992e-26	0.5	0.8631304158419041	0.5090735080518858	0	1.0	0.0
207	None	None	None	None	None	0	0	1.0	2	0.0	0	0.75	0	0	0	2	0	0	1.0	2	2	0.2	3	0.0	0	0	0	0	0	0	0	0	0	0	0	0
3766	0.0033766350117640748	0.0010277531804159133	-0.0004488573806144787	0.9944398438171635	None	0.25	1	0.4	4	0.7692307692307693	10	0.23809523809523808	0.7692307692307693	14	10	0	0	0	0.7777777777777778	9	7	1.0	15	0.0	1.0	3.1912953300826513e-25	0.5000000000007359	-0.08495494177534657	0.5549778188701943	0.09992387283645879	0.5580619621295728	0.6788513988395869	0.5377699389781778	0	1.0	0.0
4851	0.00409859045564882	0.0002107616927365352	-0.00020616028504674754	0.9882930899319159	None	0.25	1	0.36363636363636365	4	0.7857142857142857	11	0.2222222222222222	0.7857142857142857	15	11	0	0	0	0.8888888888888888	9	8	1.0666666666666667	16	0.0	1.0	0.35347245614670575	0.5659916969956187	-0.022261546250815844	0.6470327388894854	0.018017414705926077	0.5971111725826888	0.8459391047103222	0.6038804036126254	0	1.0	0.0
143	None	None	None	None	None	0.25	1	0.4	4	0.7692307692307693	10	0.23809523809523808	0.7692307692307693	14	10	0	0	0	0.7777777777777778	9	7	1.0	15	0.0	1.0	0.0535749644541446	0.5606774303354419	0.1763809928725016	0.5136132645079315	-0.1859982830910641	0.9958430478715341	0.8305384623853851	0.8727758885475321	0	0.9285714285714286	0.0
6257	0.008202218068485827	0.0012378343626714885	0.001136146514427037	0.9707510772622843	None	0.25	1	0.4	4	0.75	9	0.25925925925925924	0.75	13	9	0	0	0	0.6666666666666666	9	6	0.9333333333333333	14	0.0	1.0	0.5230694423173834	0.7285869947189484	0.010038668726786864	0.5	0.02367449244650357	0.6442346306275368	0.913659602997105	0.6288031279204704	0	1.0	0.0
6082	0.00932573169541801	0.0009121153673736539	9.284602897606509e-05	0.9777590680466894	None	0.2	1	0.3333333333333333	4	0.8	12	0.20987654320987653	0.8	16	12	0	0	0	1.0	9	9	1.1333333333333333	17	0.0	1.0	0.32964495392706905	0.595364970179484	-0.0516021220071067	0.6722745722749912	0.10610195379470473	0.6076982103243811	0.8432619933108346	0.625769208619742	0	0.1875	0.0
7513	1.0472597158748375e-08	9.958961722065676e-09	3.568241058210093e-11	0.9999986945428629	None	0.25	1	0.4	4	0.75	9	0.25925925925925924	0.75	13	9	0	0	0	0.6666666666666666	6	9	0.9333333333333333	14	0.0	1.0	-0.07392092341159495	0.5556458515552998	0.09999999992107857	0.5000008539322243	0.00013405194849025823	0.5000478384796615	0.6709813941178864	0.5186333690029005	0	0.6923076923076923	0.0
4707	0.002153655914067808	0.000847440956841806	0.0008173127349603018	0.9977518705346003	None	0.2	1	0.3333333333333333	4	0.8	12	0.20987654320987653	0.8	16	12	0	0	0	1.0	9	9	1.1333333333333333	17	0.0	1.0	0.06818663596710348	0.6328138037818203	0.22806571952029317	0.6806015533513309	0.09999912740447364	0.5346553012871696	0.6720220177779371	0.6177233683353252	0	1.0	0.0
461	None	None	None	None	None	0	0	0.75	3	0.3333333333333333	1	0.625	0.3333333333333333	4	1	0	1	0	0.5	2	4	0.3333333333333333	5	1.0	0.6666666666666666	-0.09516071221779002	0.5055152883441062	0.023503294257057803	0.5695733103272005	0.04317753432605557	0.5843637131671364	0.6557803814399412	0.5533697131114373	0.0	0.25	0.0
5858	0.0035405742332333505	0.0025729346465951843	0.002454797792963315	0.9974541803435509	None	0.25	1	0.4	4	0.75	9	0.25	0.75	13	9	0	0	0	0.875	7	8	0.9333333333333333	14	0.0	1.0	0.0999999950832121	0.5000000165785365	0.19707910767347206	0.6067724537697404	0.06650793009177704	0.513221873487384	0.6284792890812687	0.5404667374417067	0	0.8461538461538461	0.0
659	None	None	None	None	None	0.2	1	0.4166666666666667	5	0.6875	11	0.32142857142857145	0.625	14	10	3	2	0	0.875	8	7	1.2	18	0.3333333333333333	0.5454545454545454	3.732489554189469e-16	0.5000000000000504	0.07155374436944657	0.6804927253727626	0.05287011503867798	0.5873904969382403	0.6008411426688152	0.5913965784814653	1.0	1.0	0.0
2259	None	None	None	None	None	0.3333333333333333	1	0.5	4	0.6666666666666666	6	0.3142857142857143	0.6666666666666666	10	6	0	0	0	0.7142857142857143	5	7	0.7333333333333333	11	0.0	1.0	0.060361597915946155	0.523331257633455	-0.09809223409307638	0.5247601620089052	0.0007401200428715913	0.5307184789996193	0.6557866602468267	0.5262710714258708	0	1.0	0.0
6997	0.0009239930765362285	0.00037355625263874406	0.00032919383022860996	0.9992631819315854	None	0.25	1	0.4	4	0.75	9	0.25925925925925924	0.75	13	9	0	0	0	0.6666666666666666	9	6	0.9333333333333333	14	0.0	1.0	0.003727866407398981	0.5003717800334472	0.08014513457220265	0.5628228752539911	0.08894000984139995	0.519782339062899	0.5945126726129926	0.5277451649596958	0	1.0	0.0
1116	None	None	None	None	None	0	0	0.375	3	0.7777777777777778	7	0.4074074074074074	0.7777777777777778	10	7	0	0	0	0.3333333333333333	9	3	0.7333333333333333	11	0.0	1.0	0.09993398779569881	0.5004233648405049	0.022503157769716543	0.5766983254722347	-0.12965595555863857	0.9927178177166958	0.75833823253482	0.8509385366703177	0	0.9	0.0
6421	0.0018083335782768802	0.00030015672214734024	-0.00024442339812953744	0.9994684202555449	None	0.25	1	0.4	4	0.75	9	0.25925925925925924	0.75	13	9	0	0	0	0.6666666666666666	6	9	0.9333333333333333	14	0.0	1.0	1.3600540603810919e-06	0.5000033728951392	0.14629180011760573	0.9494387652271566	0.08729529221826235	0.5058062371877194	0.6458708925960438	0.7281602580148351	0	0.6923076923076923	0.0
861	None	None	None	None	None	0	0	0.3888888888888889	7	0.56	14	0.5625	0.4	15	10	11	8	0	0.75	8	6	1.8	27	0.38095238095238093	0.2608695652173913	0.09416326157515292	0.5570586398419122	0.048333397486577834	0.5607255816226439	0.09998351942298489	0.5002235573237084	0.5596491003421116	0.539437464876004	1.0	1.0	0.824287556602482
932	None	None	None	None	None	0	0	0.5	2	0.75	3	0.5	0.75	5	3	0	2	0	0.75	4	3	0.4	6	1.0	0	0.0999999995445347	0.5000000000372474	0.07463107570836196	0.6592931504370668	1.1733982832187185e-13	0.5000000000015751	0.6106732539164262	0.5547912432089437	1.0	1.0	0.0
6728	0.005108466868731602	0.0026184831486641713	0.0011471650942970583	0.9772369121354497	None	0.25	1	0.4	4	0.75	9	0.25925925925925924	0.75	13	9	0	0	0	0.6666666666666666	9	6	0.9333333333333333	14	0.0	1.0	0.49125017679475463	0.7373005860519465	-0.04927319992562736	0.5	-0.060343795171473494	1.0	0.9352438475550762	0.9999980924149523	0	0	0.0
963	None	None	None	None	None	0	0	0.5	6	0.4	6	0.4857142857142857	0.13333333333333333	4	2	12	8	0	0.7142857142857143	7	5	1.1333333333333333	17	0.3076923076923077	0.46153846153846156	-0.08419216155062896	0.5831990549185412	0.06575705102849885	0.5397183472120728	0.08791320732931619	0.5604476114899248	0.6759005298993729	0.5612005447708658	1.0	1.0	0.0
178	None	None	None	None	None	0	0	0.1590909090909091	7	0.8095238095238095	51	0.8024691358024691	0.07936507936507936	9	5	55	3	0	1.0	9	9	4.333333333333333	65	0.02727272727272727	0.7931034482758621	0.3821210882618939	0.9998689376463897	-0.08664849955021275	0.67987036518973	0.0907192702283919	0.7005018856531874	0.9114073813145938	0.9710888448331617	1.0	0.8888888888888888	0.0
4872	0.007532281273965557	0.0009395234795201155	0.00047197324990437225	0.9901164566088161	None	0.25	1	0.4	4	0.7692307692307693	10	0.23809523809523808	0.7692307692307693	14	10	0	0	0	0.7777777777777778	9	7	1.0	15	0.0	1.0	0.12292549561658865	0.6126194272652559	0.024056789907116453	0.5	0.20151859602034303	0.7050061080088645	0.6763715505507875	0.609020319079859	0	1.0	0.0
351	None	None	None	None	None	0	0	1.0	1	0	0	1.0	0	0	0	1	0	0	0.5	2	1	0.13333333333333333	2	0.0	0	0	0	0	0	0	0	0	0	0	0	0
3099	0.001074070435066814	0.0009575316955964059	-0.0009238164886227506	0.9984100591530607	None	0.25	1	0.4	4	0.7692307692307693	10	0.23809523809523808	0.7692307692307693	14	10	0	0	0	0.7777777777777778	9	7	1.0	15	0.0	1.0	0.09999999223446025	0.5000001143901026	-0.1525668387707236	0.5616690366961998	-0.08804636621344478	0.6529015649950191	0.7435676247808574	0.5727921662636496	0	1.0	0.0
5099	0.0007729708368303951	0.0002769871238131399	0.00027683792178297026	0.9993749203619068	None	0.25	1	0.36363636363636365	4	0.7857142857142857	11	0.2222222222222222	0.7857142857142857	15	11	0	0	0	0.8888888888888888	8	9	1.0666666666666667	16	0.0	1.0	0.062270538214548574	0.5763116644906083	0.6319971905299054	0.6333041831411963	0.05728744522190014	0.5769677778768283	0.9389673452300346	0.5958337962423456	0	0.2	0.0
7349	0.016339990703237384	0.0009362633159062743	-0.00033927442984937883	0.9735067020609826	None	0.25	1	0.4	4	0.75	9	0.25925925925925924	0.75	13	9	0	0	0	0.6666666666666666	9	6	0.9333333333333333	14	0.0	1.0	0.23086658844844066	0.6083947344768912	2.0123419009230725e-06	0.5061126408405349	0.1496295273579605	0.9711928496047033	0.7389031136980679	0.7904501472455241	0	1.0	0.0
2697	2.5156179033565313e-08	1.9297327326246743e-08	1.497792400315989e-08	0.9999946241980434	None	0	0	0.25	1	1.0	4	0.75	0	0	0	5	0	0	0.5	2	4	0.4	6	0.0	0	0	0	0	0	0	0	0	0	0	0	0
2166	None	None	None	None	None	0.125	1	0.3888888888888889	7	0.56	14	0.42857142857142855	0	1	0	25	1	0	0.7777777777777778	9	7	1.8	27	0.018867924528301886	0.34782608695652173	0	0	0	0	0	0	0	0	0	0	0
3019	0.0004144460373387705	3.94529788288514e-05	-3.7978434412882112e-06	0.9991774259661594	None	0.5	1	0.6666666666666666	4	0.5714285714285714	4	0.36	0.5714285714285714	8	4	0	0	0	1.0	5	5	0.6	9	0.0	1.0	0.000972440806321588	0.5171778674304238	0.05704966946990514	0.5296011698626185	0.0947674896431538	0.5090961291339778	0.5959703090991159	0.5186305671196256	0	1.0	0.0
1446	None	None	None	None	None	0	0	0.5	3	0.6666666666666666	4	0.5714285714285714	0.6666666666666666	7	4	0	0	0	0.2857142857142857	7	2	0.5333333333333333	8	0.0	0.6666666666666666	0.18230316738636435	0.6032578884222596	-0.018198324483608593	0.674469660939771	0.09802798112048802	0.5022500475568217	0.711327648285631	0.5952013242205694	0	0.8571428571428571	0.0
6956	0.0018548577675013226	0.0006433021992645552	-0.0003942892500342644	0.9938703157076805	None	0.25	1	0.4	4	0.75	9	0.25925925925925924	0.75	13	9	0	0	0	0.6666666666666666	9	6	0.9333333333333333	14	0.0	1.0	0.09999998659413067	0.5000001626228369	0.09823579237424271	0.6516323735718659	0.09999977030099094	0.5000007508726652	0.5020790666234631	0.5519968223371349	0	1.0	0.0
5370	0.0035738113213111882	0.00276144172251943	0.0020363612546820146	0.9964800104376778	None	0.2	1	0.3333333333333333	4	0.8	12	0.20987654320987653	0.8	16	12	0	0	0	1.0	9	9	1.1333333333333333	17	0.0	1.0	-0.09999708764344109	0.5000194778687056	0.06225138893442812	0.5829080689582433	0.0415811615317916	0.6979265406679062	0.6959632703338654	0.5964627815854082	0	0	0.0
1388	None	None	None	None	None	0	0	0.5	2	0.3333333333333333	1	0.8333333333333334	0	0	0	4	9	0	0.6666666666666666	3	2	0.3333333333333333	5	0.75	0	0	0	0	0	0	0	0	0	0	0	0
4777	0.006094089181817155	0.0003668003777933411	-6.52093556722569e-05	0.9930323140686694	None	0.25	1	0.36363636363636365	4	0.7857142857142857	11	0.2222222222222222	0.7857142857142857	15	11	0	0	0	0.8888888888888888	9	8	1.0666666666666667	16	0.0	1.0	0.0002796870609983867	0.5051788419902327	0.09999539579089864	0.5000224939760591	0.09997926415813378	0.5002537904493282	0.6153898352631001	0.501818429198485	0	1.0	0.0
6309	0.008814091581171609	0.0005042039898504356	0.00018956861268501352	0.9808482181702118	None	0.25	1	0.4	4	0.75	9	0.25925925925925924	0.75	13	9	0	0	0	0.6666666666666666	9	6	0.9333333333333333	14	0.0	1.0	-0.103313470001134	1.0	0.08384989416516113	0.5191072946126036	0.08607061337091121	0.5803334354030162	0.7421810194121139	0.9999999717175317	0	0.9230769230769231	0.0
904	None	None	None	None	None	0	0	0.42857142857142855	3	0.75	6	0.3333333333333333	0.75	9	6	0	0	0	0.8333333333333334	5	6	0.6666666666666666	10	0.0	0.4	0.06888921683059937	0.5621310792025778	-0.15610118692902525	0.9894460233523339	0.09208678899896214	0.5620916913335552	0.7542080806745993	0.842909536146838	0	1.0	0.0
7320	0.023948855992565254	0.00443439946145279	0.0039608173267444485	0.9743714197448954	None	0.25	1	0.4	4	0.75	9	0.25925925925925924	0.75	13	9	0	0	0	0.6666666666666666	6	9	0.9333333333333333	14	0.0	1.0	0.20477049391121396	0.5838847360243482	0.05422086650769017	0.5333245313570288	-0.09999224006371718	0.500002230013523	0.7764862999081731	0.5392727899640891	0	1.0	0.0
5393	0.0009497428021649661	0.00014740792692582275	2.937523730627442e-05	0.9991715696179915	None	0.25	1	0.4	4	0.75	9	0.25	0.75	13	9	0	0	0	0.875	7	8	0.9333333333333333	14	0.0	1.0	9.283285714874102e-09	0.5000038881710482	0.11580986309521757	0.646411809110795	0.09999839947439794	0.500039579470595	0.6254495266163063	0.5501209112605573	0	1.0	0.0
5224	0.0008797290434212467	0.0005291430176919846	0.000528771153572958	0.9988867287846134	None	0.25	1	0.4	4	0.7692307692307693	10	0.23809523809523808	0.7692307692307693	14	10	0	0	0	0.7777777777777778	9	7	1.0	15	0.0	1.0	-0.05500433271451481	0.6692180489903247	-0.09328357831552242	0.9924948722316986	0.05593206627347582	0.5112296290801255	0.6719200689873503	0.8673893607976171	0	0.5714285714285714	0.0
90	None	None	None	None	None	0	0	0.3333333333333333	2	0.8571428571428571	6	0.36	0.8571428571428571	8	6	0	2	0	1.0	5	5	0.6	9	1.0	0	0.25061456087312267	0.6058822316602864	0.09997399780710592	0.5000849161549391	0.052979669875517034	0.5005670624289326	0.6991322004705083	0.5359912911804401	1.0	1.0	0.0
4371	1.863745935333836e-05	1.4310531258448874e-05	1.431053106437777e-05	0.9994094339759099	None	0.25	1	0.4	4	0.75	9	0.25925925925925924	0.75	13	9	0	0	0	0.6666666666666666	9	6	0.9333333333333333	14	0.0	1.0	0	0.5	-0.06906772084518259	0.5594662563659298	8.202958124378701e-07	0.5000019074238192	0.5806865275143941	0.5199064556096168	0	0	0.0
5924	0.005508886137228004	0.0011294613686897695	0.0007115560133645286	0.982269213119274	None	0.25	1	0.4	4	0.75	9	0.25925925925925924	0.75	13	9	0	0	0	0.6666666666666666	9	6	0.9333333333333333	14	0.0	1.0	0.4292008258585339	0.6404003695207834	-0.07866004544294519	0.6836691980933362	0.0523865320841034	0.5105607476927837	0.8902595438388669	0.6138075780833685	0	1.0	0.0
4593	0.0019271185135708564	0.00012169921258514125	9.84168758432393e-05	0.9970919148515118	None	0.25	1	0.36363636363636365	4	0.7857142857142857	11	0.2222222222222222	0.7857142857142857	15	11	0	0	0	0.8888888888888888	9	8	1.0666666666666667	16	0.0	1.0	0.00233423423468388	0.5058255130202296	-0.08765819710987813	0.5002331804573592	0.09999999109652417	0.5000006382718317	0.6827242401222944	0.5020198541408242	0	0.26666666666666666	0.0
6537	1.2337600627350351e-08	1.2282882824408094e-08	1.2203068110911634e-08	0.9999989052797164	None	0.25	1	0.36363636363636365	4	0.7857142857142857	11	0.2222222222222222	0.7857142857142857	15	11	0	0	0	0.8888888888888888	9	8	1.0666666666666667	16	0.0	1.0	0.09999808987096984	0.5032444638909351	-0.05576735905173956	0.6757982622865333	4.175430553212104e-07	0.5011180784528861	0.6557488677040452	0.5623388600655665	0	1.0	0.0
5232	0.008869078152675416	0.0012054398639519577	0.0012034508808111825	0.9983673662314906	None	0.25	1	0.4	4	0.7692307692307693	10	0.23809523809523808	0.7692307692307693	14	10	0	0	0	0.7777777777777778	9	7	1.0	15	0.0	1.0	0.08136355457615295	0.5601105574142816	0.06539039461242242	0.5292197812783804	0.09992693986315032	0.5801068764099704	0.5485566103851713	0.5565762828895942	0	1.0	0.0
2826	None	None	None	None	None	0.1	1	0.3181818181818182	7	0.7096774193548387	22	0.4074074074074074	0.6451612903225806	27	20	5	0	0	1.0	9	9	2.2	33	0.0	0.3333333333333333	0.06090726483082296	0.5000308871292181	0.019764204019744776	0.6010579416201914	0.07361842552785255	0.6023560897504607	0.5939953254207214	0.5683437456060518	0	1.0	0.0
7160	0.0026503846721904582	0.0003074289839756653	-0.000305435386013251	0.9952720259120235	None	0.25	1	0.4	4	0.7692307692307693	10	0.23809523809523808	0.7692307692307693	14	10	0	0	0	0.7777777777777778	9	7	1.0	15	0.0	1.0	0.099999891673259	0.5000160995287455	0.099999958355833	0.5000000000000001	-0.04440138551361086	0.6835195902252129	0.6638979677853709	0.5638214939220203	0	0.9285714285714286	0.0
5870	0.0029335267946921425	0.000523764985346736	-7.472944290458503e-05	0.9890854242050351	None	0.25	1	0.36363636363636365	4	0.7857142857142857	11	0.2222222222222222	0.7857142857142857	15	11	0	0	0	0.8888888888888888	8	9	1.0666666666666667	16	0.0	1.0	2.1752242667657595e-11	0.5000245328248234	0.15622511978261663	0.653199840136103	0.0701388739025254	0.5017992315916555	0.6545031936583416	0.553167365240959	0	1.0	0.0
5632	0.0037646490556828213	0.00023483065400055144	1.6903566151051432e-05	0.9949181502536724	None	0.25	1	0.4	4	0.75	9	0.25925925925925924	0.75	13	9	0	0	0	0.6666666666666666	6	9	0.9333333333333333	14	0.0	1.0	0.028379489786816002	0.5681876063145624	0.053211739504433996	0.5245462177905372	0.24783551464972997	0.6554276809292672	0.7059891594133864	0.5838429775375904	0	0	0.0
5404	0.003156582547106045	0.0003310280942780127	0.00025449590963838717	0.9971684811206852	None	0.25	1	0.4	4	0.75	9	0.25925925925925924	0.75	13	9	0	0	0	0.6666666666666666	6	9	0.9333333333333333	14	0.0	1.0	0.06901942628857888	0.54765743990163	0.06436810843929325	0.5539203971362671	0.08913488652528004	0.5771156186224022	0.5460171668637418	0.5596050179750371	0	0.9230769230769231	0.0
27	None	None	None	None	None	0	0	0	0	0	0	1.0	0	0	0	0	0	0	1.0	1	1	0.06666666666666667	1	0.0	0	0	0	0	0	0	0	0	0	0	0	0
7417	0.007027889571338119	0.0002467788772217485	0.00014841365166263815	0.9894442457525554	None	0.25	1	0.4	4	0.75	9	0.25925925925925924	0.75	13	9	0	0	0	0.6666666666666666	9	6	0.9333333333333333	14	0.0	1.0	0.09999969502014538	0.5000869491558333	-0.12935172340621764	0.9999966114706131	0.26158619880154865	0.529764600962997	0.832571447754377	0.9857720868602069	0	1.0	0.0
6996	0.002521382126232632	0.0005301193950490592	-0.00043400444043439944	0.9987947376549652	None	0.25	1	0.36363636363636365	4	0.7857142857142857	11	0.2222222222222222	0.7857142857142857	15	11	0	0	0	0.8888888888888888	8	9	1.0666666666666667	16	0.0	1.0	-0.09999953533400176	0.5000018266366141	-0.01872094930893686	0.6685061863185108	0.09997848349848247	0.5000834071625408	0.7143364030870613	0.5582162227435761	0	0	0.0
4531	0.00012494388680865768	9.819084541574786e-06	-9.414195232665382e-06	0.9999967406315226	None	0.25	1	0.4	4	0.75	9	0.25925925925925924	0.75	13	9	0	0	0	0.6666666666666666	9	6	0.9333333333333333	14	0.0	1.0	0.17814150860339337	0.5475653905457275	0.9133959366497422	0.5516743077223111	0.0026308863968249135	0.6870358476348525	0.9805758050240948	0.5974516430745225	0	1.0	0.0
5937	0.00033230998719555916	8.168082241523847e-07	8.162215631637969e-07	0.9999985481522559	None	0.25	1	0.36363636363636365	4	0.7857142857142857	11	0.2222222222222222	0.7857142857142857	15	11	0	0	0	0.8888888888888888	9	8	1.0666666666666667	16	0.0	1.0	0.09994248585548146	0.5009376421563263	0.2320974650453619	0.6914813902872297	0.2226522726319024	0.5455304709060325	0.6520125868860509	0.5820377393328181	0	0.7333333333333333	0.0
5639	0.0024671715007952974	0.0004742634453144016	0.00011051776189990741	0.9969836948596034	None	0.3333333333333333	1	0.5	4	0.7	7	0.3333333333333333	0.7	11	7	0	0	0	0.4444444444444444	4	9	0.8	12	0.0	1.0	-0.02891627063517469	0.6347945780695776	0.09999521864064602	0.5002195779999618	0.43986653108675605	0.653922168572461	0.8737786308809896	0.5978900867013074	0	0	0.0
4390	0.004438373052668647	0.0001095121283777079	-6.646790284627325e-05	0.9948564039189762	None	0.25	1	0.4	4	0.75	9	0.25925925925925924	0.75	13	9	0	0	0	0.6666666666666666	9	6	0.9333333333333333	14	0.0	1.0	0.08912345015059067	0.5840668113820575	0.0567831367148204	0.5904507455111867	0.08873762679970472	0.5554028577400724	0.5696115947971842	0.5767099085509451	0	1.0	0.0
954	None	None	None	None	None	0	0	0.1111111111111111	4	0.8823529411764706	45	0.8412698412698413	0	0	0	52	9	0	0.7777777777777778	9	7	3.533333333333333	53	0.08333333333333333	0.9565217391304348	0	0	0	0	0	0	0	0	0	0	0
1596	None	None	None	None	None	0	0	1.0	1	0	0	1.0	0	1	0	0	0	0	0.5	1	2	0.13333333333333333	2	0.0	0	0	0	0	0	0	0	0	0	0	0	0
5636	4.728994626988342e-06	3.396414658586772e-06	3.3964145111037586e-06	0.9990105520467651	None	0.25	1	0.4	4	0.75	9	0.25	0.75	13	9	0	0	0	0.875	7	8	0.9333333333333333	14	0.0	1.0	0	0.5	0.09999999999247751	0.5000000000686293	0.14749525353582685	0.5691735232290599	0.6490196017400649	0.5231900126674192	0	1.0	0.0
4398	0.004486383597435079	0.0006707710271386058	-0.0005395079069462393	0.9926158657815048	None	0.25	1	0.4	4	0.75	9	0.25	0.75	13	9	0	0	0	0.875	7	8	0.9333333333333333	14	0.0	1.0	3.0573422606171005e-05	0.5000886067984981	2.484060621958133e-05	0.500077174454888	0.1498786136312203	0.5699830233899865	0.6695876099206773	0.5235197139714503	0	1.0	0.0
6356	0.013523332032775278	0.002898623205620678	-0.0027854627786523074	0.9796761565889675	None	0.25	1	0.4	4	0.75	9	0.25	0.75	13	9	0	0	0	0.875	8	7	0.9333333333333333	14	0.0	1.0	0.28978490108864285	0.563832640808028	-0.07876562499741721	0.5329828085507506	0.13706258841730296	0.5966812228559681	0.8186529420564593	0.5646781053980888	0	1.0	0.0
6957	0.008985577823570312	0.0016099541249387523	-0.00046425341883821083	0.9825377516787491	None	0.25	1	0.36363636363636365	4	0.7857142857142857	11	0.2222222222222222	0.7857142857142857	15	11	0	0	0	0.8888888888888888	8	9	1.0666666666666667	16	0.0	1.0	0.2620627682908858	0.5871688722824041	0.052541368450159144	0.5586373151689542	0.09994257251179194	0.5000996759220941	0.7033468837479213	0.5488689957735399	0	1.0	0.0
940	None	None	None	None	None	0	0	0.75	3	0.5	2	0.5	0.5	5	2	0	1	0	0.75	3	4	0.4	6	1.0	1.0	0.00018264892931936933	0.5002834272934557	0.0033585398866937525	0.6544579598465479	0.0124121354515544	0.5562011336612125	0.585277145629473	0.5716358284172219	0.8	0.6	0.0
6798	0.008148423897301887	0.0022334264333344124	0.0021726555251816823	0.9858748083679517	None	0.25	1	0.4	4	0.7692307692307693	10	0.23809523809523808	0.7692307692307693	14	10	0	0	0	0.7777777777777778	9	7	1.0	15	0.0	1.0	0.22396466184911432	0.6331441790512616	0.09382685257377353	0.5	0.09998924589783248	0.5002660918989063	0.6455372056323445	0.5454404092295189	0	0.9285714285714286	0.0
2776	3.42119985705912e-08	2.7886608159983547e-08	2.7864110236703568e-08	0.9999945845181208	None	0	0	0.25	1	1.0	3	1.0	0.6666666666666666	3	2	1	0	0	0.2	1	5	0.3333333333333333	5	0.0	0	-0.028102883842779185	0.5817119056108577	0.038130314498277036	0.510636993582172	0	0.5	0.5674431679304976	0.5309901661014751	0	1.0	0.0
7504	0.008253059540407118	0.0009362160768671393	0.0007514678174393725	0.9944361102640752	None	0.25	1	0.4	4	0.75	9	0.25925925925925924	0.75	13	9	0	0	0	0.6666666666666666	6	9	0.9333333333333333	14	0.0	1.0	0.09476006712370669	0.5215714821076215	0.09999999650504819	0.500000081972918	-0.0999909232249418	0.5000185163591683	0.7172133721849397	0.5072006618646144	0	1.0	0.0
1040	None	None	None	None	None	0	0	0.35714285714285715	5	0.6111111111111112	11	0.5555555555555556	0.4444444444444444	13	8	6	1	0	0.4444444444444444	9	4	1.3333333333333333	20	0.09090909090909091	0.6666666666666666	7.902762784127648e-27	0.5	-0.028219449999278612	0.6806442649566447	0.09908351025080006	0.5084203492856461	0.6289748044368906	0.5654898184978134	0.0	0.23076923076923078	0.0
1030	None	None	None	None	None	0.125	1	0.5	9	0.375	9	0.4126984126984127	0.25	14	6	11	8	0	0.7777777777777778	7	9	1.7333333333333334	26	0.4444444444444444	0.45454545454545453	-0.09999998958085206	0.5000000552431827	0.2100338604331667	0.5756379674515578	-0.07706166157070199	0.5435996282958708	0.8055837957681313	0.5398929236734126	1.0	1.0	0.0
2368	None	None	None	None	None	0.5	1	0.6666666666666666	4	0.5	3	0.4	0.5	7	3	0	0	0	0.8	5	4	0.5333333333333333	8	0.0	1.0	-0.0999996219239917	0.5000325613740829	0.09984876787701168	0.500232951233459	0.03632091298799432	0.5071912613391825	0.6970536767619111	0.5024857361473709	0	0	0.0
2385	None	None	None	None	None	0	0	0.3	3	0.7692307692307693	10	0.3333333333333333	0.15384615384615385	3	2	11	6	0	0.5555555555555556	5	9	1.0	15	0.24	0	0.09934458488854109	0.5080480029098424	0.009711280170975995	0.6889539080390285	-0.052393038702427244	0.5100633166372764	0.6636076008688943	0.5718073493395204	1.0	1.0	0.0
1766	None	None	None	None	None	0	0	0.42857142857142855	3	0.75	6	0.5555555555555556	0.75	9	6	0	0	0	0.2222222222222222	9	2	0.6666666666666666	10	0.0	1.0	0.012181780753776758	0.5629598091758762	-0.09957291614344105	0.5036738541235832	-0.0346285681859089	0.5692099210442795	0.6121262507670753	0.5454167326934473	0	1.0	0.0
5590	0.003916112339109201	5.929020109493577e-05	-1.2325286311559898e-05	0.9952054897956031	None	0.25	1	0.4	4	0.75	9	0.25925925925925924	0.75	13	9	0	0	0	0.6666666666666666	9	6	0.9333333333333333	14	0.0	1.0	0.08871529230310073	0.5345872320892618	0.07139080244268817	0.6398823363644021	0.09906135138783846	0.5184444457222666	0.5469167038673735	0.5652290401763828	0	1.0	0.0
3542	0.0024380149774976432	0.00014029162748714193	-7.48274457330968e-05	0.9968746569309618	None	0.2	1	0.3333333333333333	4	0.8	12	0.20987654320987653	0.8	16	12	0	0	0	1.0	9	9	1.1333333333333333	17	0.0	1.0	0.05165377714298153	0.5903748230172272	0.03200527904603877	0.5022453932696433	0.09999883591301273	0.5001651308486662	0.57535057914772	0.5312224261511655	0	0.5625	0.0
544	None	None	None	None	None	0	0	0.17391304347826086	4	0.8125	26	0.85	0	0	0	33	4	0	0.625	8	5	2.2666666666666666	34	0.05714285714285714	0.6206896551724138	0	0	0	0	0	0	0	0	0	0	0
7497	0.007797837997133831	0.006855546506083595	-6.960107306644345e-05	0.9938558066456084	None	0.25	1	0.4	4	0.75	9	0.25	0.75	12	9	1	0	0	0.875	8	7	0.9333333333333333	14	0.0	1.0	0.09983777052388706	0.5046359166364512	0.43323083080140207	0.6000434081540871	0.19046152161280622	0.6104635354050235	0.8147843337116221	0.5722777513918653	0	1.0	0.0
5448	0.003347110897301856	0.00010512984943673668	0.00010338339389813133	0.9965608418252557	None	0.25	1	0.4	4	0.7692307692307693	10	0.23809523809523808	0.7692307692307693	14	10	0	0	0	0.7777777777777778	9	7	1.0	15	0.0	1.0	-0.02428506770621769	0.6662154267382955	0.006591839341631121	0.5000562078344852	-0.09998515383470907	0.5000608047534632	0.6169212914626317	0.5573782302265331	0	1.0	0.0
3441	0.006928461342016918	1.4361030952573873e-05	-5.9461139765471464e-06	0.9823736210587805	None	0.25	1	0.4	4	0.7692307692307693	10	0.23809523809523808	0.7692307692307693	14	10	0	0	0	0.7777777777777778	7	9	1.0	15	0.0	1.0	0.017108985633129452	0.6671155741473943	0.029482217634000357	0.6312883902664934	0.17408510469348087	0.666483488003204	0.6979474118754289	0.6551481101411112	0	0.7857142857142857	0.0
2627	0.0002755236347712598	2.2273417652447007e-06	2.2241609690023056e-06	0.9999857954631011	None	0	0	0.3333333333333333	2	0.8571428571428571	6	0.36	0.8571428571428571	8	6	0	0	0	1.0	5	5	0.6	9	0.0	0	0.06165672491274678	0.5360590261032814	0.2409948470802358	0.999853205800415	0.07375807412698553	0.6212707682579836	0.9651680789468672	0.9591152793373258	0	1.0	0.0
1886	None	None	None	None	None	0	0	0.25	3	0.8125	13	0.8571428571428571	0.5625	12	9	5	3	0	0.42857142857142855	7	3	1.2	18	0.2727272727272727	0.9090909090909091	5.961638018200234e-05	0.5053951253646126	0.017512956007189	0.6618952416846429	0.17221860498645752	0.5770777784512339	0.7082874674010522	0.58290427005384	1.0	1.0	0.0
3938	0.005135516507357842	0.0028980061008173305	0.0028979913981108676	0.9931541928454602	None	0.25	1	0.36363636363636365	4	0.7857142857142857	11	0.2222222222222222	0.7857142857142857	15	11	0	0	0	0.8888888888888888	8	9	1.0666666666666667	16	0.0	1.0	0.0918775093324002	0.5084821078616629	0.09998479874683995	0.5000216366102849	0.08946694132350061	0.5299434661760253	0.5114384909047025	0.5128251523539878	0	0.9333333333333333	0.0
3333	5.1611204863743575e-05	1.2726665556371507e-05	-1.7143325839241743e-06	0.9989664265362951	None	0	0	0.375	3	0.8	8	0.3333333333333333	0.8	11	8	0	0	0	0.4444444444444444	9	4	0.8	12	0.0	1.0	6.581084443101757e-07	0.5757886302405192	1.1341464570765757e-13	0.5689198274855555	0.01860542008079565	0.5038810801086866	0.5218802116304087	0.549708491290128	0	1.0	0.0
2770	None	None	None	None	None	0.06666666666666667	1	0.375	12	0.5869565217391305	27	0.6666666666666666	0.2826086956521739	23	13	24	3	0	0.8888888888888888	8	9	3.2	48	0.07142857142857142	0.7906976744186046	0.21463628770352844	0.579732340263068	7.023064447218518e-11	0.5000000027531791	7.902762784127648e-27	0.5	0.7333732739773939	0.5267805741840723	1.0	1.0	0.0
1635	None	None	None	None	None	0	0	0.3333333333333333	6	0.625	15	0.4126984126984127	0.3333333333333333	14	8	11	5	0	0.7777777777777778	9	7	1.7333333333333334	26	0.25	0.19047619047619047	-0.2204864687445281	0.966548935840815	4.02013353609512e-05	0.5025164472905622	0.06891273020446768	0.6593440118894177	0.7660133789338318	0.7932610535811847	1.0	1.0	0.0
4156	0.0020584918634774145	0.00044559415925604276	-0.0001806208503895601	0.9983228354004164	None	0.25	1	0.4	4	0.7692307692307693	10	0.23809523809523808	0.7692307692307693	14	10	0	0	0	0.7777777777777778	9	7	1.0	15	0.0	1.0	0.09999999729989069	0.5000000538063142	2.4768601882886455e-06	0.5000217904014126	-0.07881979257754249	0.6571017214467948	0.675184492942566	0.5539963075009312	0	1.0	0.0
4034	0.0018092599918359234	0.0002684752537558369	0.0001948993922825453	0.9975171892159634	None	0.25	1	0.36363636363636365	4	0.7857142857142857	11	0.2222222222222222	0.7857142857142857	15	11	0	0	0	0.8888888888888888	9	8	1.0666666666666667	16	0.0	1.0	-0.0710504211045443	0.5572927778946155	0.15036975201988684	0.6753997478429484	0.07959390991249336	0.5597512031845719	0.7072771365123979	0.5989314823305232	0	0.9333333333333333	0.0
2366	None	None	None	None	None	0.25	1	0.4	4	0.75	9	0.25925925925925924	0.75	13	9	0	0	0	0.6666666666666666	9	6	0.9333333333333333	14	0.0	1.0	-0.09999982160572042	0.5000005369767789	-0.09857970767509834	0.6676250695310408	-0.07543408049060332	0.6790718127442312	0.6284455453629952	0.6182967196804118	0	0.9230769230769231	0.0
173	None	None	None	None	None	0	0	0.25	5	0.7777777777777778	21	0.35802469135802467	0.7407407407407407	25	20	3	0	0	1.0	9	9	1.9333333333333333	29	0.0	0.6956521739130435	0.0507014414320381	0.6694432690660082	0.00918506285016553	0.5801833799926991	0.09151732611870117	0.5751473016422474	0.6004913120971039	0.6092179287831281	0	0.72	0.0
5028	0.0030393887819402383	0.0011657159551314797	0.0011656888126016197	0.9882110372015043	None	0.25	1	0.4	4	0.7692307692307693	10	0.23809523809523808	0.7692307692307693	14	10	0	0	0	0.7777777777777778	9	7	1.0	15	0.0	1.0	0.4954785983396602	0.6574623474590557	0.003101437407952365	0.5701796742253707	0.04335123388278478	0.5088652645969506	0.9030843479161619	0.5801408562482416	0	1.0	0.0
3769	0.0001574181404492883	5.120896262894575e-07	7.179646079131096e-09	0.9999972397146272	None	0.25	1	0.4	4	0.7692307692307693	10	0.23809523809523808	0.7692307692307693	14	10	0	0	0	0.7777777777777778	9	7	1.0	15	0.0	1.0	0.09999999206742913	0.5000011846045025	0.06978254187393615	0.6659836791200708	0.02683104293245373	0.5629645748425665	0.5983405596740454	0.5779655936452307	0	1.0	0.0
7536	0.0012689791406026837	0.00012909105452387827	0.00010744298287486316	0.9988097598667464	None	0.25	1	0.4	4	0.7692307692307693	10	0.23809523809523808	0.7692307692307693	14	10	0	0	0	0.7777777777777778	9	7	1.0	15	0.0	1.0	0.0385694508736885	0.5995997883381581	-0.029870824878362345	0.5253576470513264	-0.08888534023570574	0.5355033947362428	0.6223958029077565	0.5537554805523813	0	1.0	0.0
7317	0.0014995017252484634	0.00015767311626939577	0.00010487155887568804	0.9982852217638883	None	0.25	1	0.4	4	0.75	9	0.25925925925925924	0.75	13	9	0	0	0	0.6666666666666666	9	6	0.9333333333333333	14	0.0	1.0	0.02835981178040598	0.5114577481346848	0	0.5	-0.23329515091527875	0.6006148292485225	0.7630873423908879	0.5377502384804604	0	1.0	0.0
1353	None	None	None	None	None	0	0	0.3333333333333333	2	0.7142857142857143	5	0.45	0	1	0	7	5	0	0.8	4	5	0.6	9	0.29411764705882354	0	0	0	0	0	0	0	0	0	0	0	0
6884	0.005336632830755108	0.0020080844075223802	0.0005435563917140262	0.9937204120693123	None	0.25	1	0.4	4	0.7692307692307693	10	0.23809523809523808	0.7692307692307693	14	10	0	0	0	0.7777777777777778	9	7	1.0	15	0.0	1.0	0.09256282602918633	0.6783676466076812	0.058770570117709274	0.5230712537749	0.17135218645968142	0.9999999150917901	0.6230107085007847	0.9966876359626664	0	1.0	0.0
76	None	None	None	None	None	0	0	0	0	0	0	1.0	0	0	0	0	0	0	1.0	1	1	0.06666666666666667	1	0.0	0	0	0	0	0	0	0	0	0	0	0	0
3069	None	None	None	None	None	0.125	1	0.4444444444444444	8	0.5416666666666666	13	0.4642857142857143	0.3333333333333333	13	8	12	5	0	0.875	7	8	1.7333333333333334	26	0.21739130434782608	0.3	0.10936274241787076	0.6626971544158671	-0.07049051316311435	0.6229289049345966	0.030351002934676186	0.5848316722152623	0.6600466191481204	0.624022829812175	1.0	1.0	0.0
219	None	None	None	None	None	0	0	0.5	2	0.75	3	0.6	0.75	5	3	0	2	0	0.4	2	5	0.4	6	1.0	0	0.11162771977046164	0.5560628447951526	-0.17134195595274543	0.8728734797956107	0.09724604900384853	0.5760280733325167	0.7860636217365462	0.6941157045432551	1.0	1.0	0.0
4691	0.0013918348010851659	0.0008993326898973223	0.0008985676081229393	0.9968419673513281	None	0.25	1	0.4	4	0.7692307692307693	10	0.23809523809523808	0.7692307692307693	14	10	0	0	0	0.7777777777777778	9	7	1.0	15	0.0	1.0	0.1	0.5000000000000001	0.06833212131770085	0.5364066210790721	-0.03891254233481166	0.6146186389957043	0.6443803781922638	0.550877739374065	0	0	0.0
563	None	None	None	None	None	0.09090909090909091	1	0.32	8	0.6571428571428571	23	0.4567901234567901	0.5714285714285714	28	20	8	0	0	1.0	9	9	2.466666666666667	37	0.0	0.5	0.04309268276420557	0.7923757392541017	-0.01730463223132119	0.6537868554428842	1.1710578819208267e-14	0.5092662118802651	0.6134699221923843	0.6616599996726485	0	0	0.0
5768	0.016082224699211393	0.004488991603049258	-0.004326534168393707	0.985782289672652	None	0.25	1	0.4	4	0.7692307692307693	10	0.23809523809523808	0.7692307692307693	14	10	0	0	0	0.7777777777777778	9	7	1.0	15	0.0	1.0	0.19491554808237613	0.5755422997304236	0.013668252223051408	0.5384461545922978	0.09971913776291211	0.5005344771945243	0.6671558171457851	0.5383186375407188	0	1.0	0.0
7508	0.0001407087729687198	6.404248620722351e-05	6.404221820024755e-05	0.999718465227098	None	0.25	1	0.4	4	0.75	9	0.25925925925925924	0.75	13	9	0	0	0	0.6666666666666666	6	9	0.9333333333333333	14	0.0	1.0	-0.08724491341860721	0.615492370508127	0.19776632523397142	0.6342362502500599	-0.022927495918807588	0.50253689807384	0.7711115063732965	0.5850842002976567	0	1.0	0.0
6336	0.0021204676421859624	0.0005631420207841822	0.0005555014595994034	0.9976450184225826	None	0.25	1	0.36363636363636365	4	0.7857142857142857	11	0.2222222222222222	0.7857142857142857	15	11	0	0	0	0.8888888888888888	9	8	1.0666666666666667	16	0.0	1.0	0.05437508932726405	0.678913901286528	0.053002413877330824	0.5880821121466199	0.07730464297856005	0.594493265378076	0.6269969254019407	0.621471767792916	0	1.0	0.0
5248	0.00547880353200357	0.0008044811032675607	0.0006297071192787353	0.9927736730720377	None	0.25	1	0.36363636363636365	4	0.7857142857142857	11	0.2222222222222222	0.7857142857142857	15	11	0	0	0	0.8888888888888888	9	8	1.0666666666666667	16	0.0	1.0	0.09948679853961447	0.6755504156650758	0.09823788044769807	0.5000000000000001	0.09765439060828225	0.5533061851300577	0.5134788804924952	0.5783032485373739	0	1.0	0.0
2558	3.280838098297821e-08	3.0111946606188116e-08	3.011168626286576e-08	0.9999954130144574	None	0	0	0.25	1	1.0	3	1.0	0.3333333333333333	2	1	2	0	0	0.2	1	5	0.3333333333333333	5	0.0	0	0.09775502459080294	0.5053531763873277	0.43183459797901536	0.5487800296583291	0	0.5	0.863996864909825	0.5180884568170522	0	1.0	0.0
2736	9.293421754714942e-05	1.6869456940459504e-07	-1.7435675607466943e-08	0.9999963114957225	None	0	0	0.5	2	0.6666666666666666	2	0.625	0.6666666666666666	4	2	0	0	0	0.5	2	4	0.3333333333333333	5	0.0	0	0.028572139990476492	0.5056351548016131	0.08003784251866733	0.5051250798562529	0.09999384757734774	0.5000077850287618	0.5749496912221749	0.5035894176032459	0	1.0	0.0
6921	0.006546401772601664	0.0014367256751123656	-0.0001384568879209384	0.9916495858591229	None	0.2	1	0.3333333333333333	4	0.8	12	0.20987654320987653	0.8	16	12	0	0	0	1.0	9	9	1.1333333333333333	17	0.0	1.0	0.08661722029521035	0.5946297348075362	0.05359989512702956	0.6513324877510727	0.25693856605221166	0.6205480957968065	0.7244294285765956	0.622452653650164	0	1.0	0.0
5361	0.02165823523261731	0.002629285171049996	0.0025046919018282187	0.9602345396805129	None	0.25	1	0.4	4	0.75	9	0.25925925925925924	0.75	13	9	0	0	0	0.6666666666666666	9	6	0.9333333333333333	14	0.0	1.0	0.29684453916136283	0.6785609640095174	0.09956464733549537	0.5000086120627754	-0.23797753897203638	0.8440300161964277	0.8984035066184575	0.6925160345121468	0	1.0	0.0
2674	2.837937614749296e-06	1.074628804841185e-06	1.0746264647385786e-06	0.9996882311256853	None	0.6666666666666666	2	0.6666666666666666	6	0.45454545454545453	5	0.37142857142857144	0.45454545454545453	10	5	2	3	0	0.7142857142857143	7	5	0.8666666666666667	13	1.0	1.0	1.3885622971898258e-08	0.5045053653619161	-0.09923680263084053	0.5003719385811518	5.818737407074788e-12	0.5000020119248	0.6150303928650204	0.5016264735555394	1.0	0.9	0.0
1600	None	None	None	None	None	0	0	1.0	3	0.0	0	0.6666666666666666	0	3	0	0	0	0	0.6666666666666666	3	2	0.26666666666666666	4	0.0	1.0	0	0	0	0	0	0	0	0	0	0	0
1896	None	None	None	None	None	0	0	1.0	1	0	0	1.0	0	1	0	0	0	0	0.5	2	1	0.13333333333333333	2	0.0	0	0	0	0	0	0	0	0	0	0	0	0
874	None	None	None	None	None	0	0	0.36363636363636365	8	0.5666666666666667	17	0.5714285714285714	0.03333333333333333	6	1	25	5	0	0.875	7	8	2.1333333333333333	32	0.10204081632653061	0.6923076923076923	-0.04799115581638335	0.6621773819595183	7.902762784127648e-27	0.5000000000029688	-0.09996179632785898	0.5002906451053908	0.6099641737122901	0.5559460097462726	1.0	1.0	0.6659566464894162
7117	0.006139278928891825	0.001370442615450014	-6.798642054171102e-05	0.9839351350520127	None	0.25	1	0.4	4	0.7692307692307693	10	0.23809523809523808	0.7692307692307693	13	10	1	2	0	0.7777777777777778	7	9	1.0	15	0.6666666666666666	1.0	0.20403625398870587	0.5793965320191075	0.06933351192875033	0.5572824466969061	0.09999602904814728	0.5000672759371326	0.6428401185395691	0.545763720631387	1.0	1.0	0.0
1196	None	None	None	None	None	0	0	0.18181818181818182	6	0.8297872340425532	39	0.6049382716049383	0.6808510638297872	38	32	10	2	0	1.0	9	9	3.2666666666666666	49	0.1111111111111111	1.0	0.09414512376891694	0.5814217694822743	-0.04593931965628071	0.5275576055300818	0.09190770163775296	0.5506073145894301	0.6594921148199456	0.5533033200072248	0.8421052631578947	0.9736842105263158	0.0
292	None	None	None	None	None	0.18181818181818182	2	0.5	12	0.47058823529411764	16	0.5714285714285714	0.20588235294117646	12	7	23	12	0	0.7777777777777778	9	7	2.4	36	0.26666666666666666	0.3333333333333333	0.000177502024553899	0.5118096661409687	0.027208770231952305	0.5530929641809721	-0.08145328293321327	0.657151199865553	0.6127146320814592	0.5753424903519843	1.0	1.0	0.7276512212338321
3420	0.002873412900156097	0.00018952458683020357	0.00014189330069976934	0.997343040815081	None	0.14285714285714285	1	0.29411764705882354	5	0.782608695652174	18	0.30864197530864196	0.782608695652174	23	18	1	0	0	1.0	9	9	1.6666666666666667	25	0.0	1.0	0.005169163615056359	0.5840373870172596	0.4355446775122003	0.9999999999989742	0.1382398429975226	0.7171706369973335	0.9787647415400663	0.9999339562089943	0	0.34782608695652173	0.0
1122	None	None	None	None	None	0.25	2	0.5555555555555556	10	0.44	11	0.5625	0.28	17	7	9	0	0	0.75	6	8	1.8	27	0.0	0.47619047619047616	0.007466625439715949	0.5227514590479203	-0.09644604805486309	0.5188730444331976	-0.023330200276111025	0.6470847281353516	0.614313983742614	0.5640499995941611	0	0.8235294117647058	0.0
565	None	None	None	None	None	0	0	0.375	3	0.7777777777777778	7	0.3142857142857143	0.7777777777777778	10	7	0	0	0	0.7142857142857143	7	5	0.7333333333333333	11	0.0	0.6666666666666666	-0.9328282223501262	1.0	0.23832871581321421	0.9939090870719997	-0.0701823438037609	0.667321041798369	0.9973871914132322	0.9999999068621339	0	0.5	0.0
5036	0.010894015482924764	0.0027937343472048876	-0.0027936014442598157	0.9847061028453673	None	0.2	1	0.3333333333333333	4	0.8	12	0.20987654320987653	0.8	16	12	0	0	0	1.0	9	9	1.1333333333333333	17	0.0	1.0	0.44873771756383923	0.5615407513031525	0.07672329540003332	0.5393408727436977	0.04622379440599669	0.8595327224567231	0.8658230278817588	0.6767422349746068	0	0.875	0.0
5573	0.0024987773180627218	0.0004830488610245588	0.0004828495420358882	0.9920708577345186	None	0.25	1	0.36363636363636365	4	0.7857142857142857	11	0.2222222222222222	0.7857142857142857	15	11	0	0	0	0.8888888888888888	9	8	1.0666666666666667	16	0.0	1.0	0.3133249818845806	0.6580827074732915	1.6813814688404377e-16	0.5000020653238538	0.019919401995687543	0.6367617225878507	0.8069145714797689	0.5999768938370943	0	1.0	0.0
6077	0.006824417285525807	0.0007773599281787185	9.86484522888597e-05	0.9900210118890693	None	0.25	1	0.4	4	0.7692307692307693	10	0.23809523809523808	0.7692307692307693	14	10	0	0	0	0.7777777777777778	9	7	1.0	15	0.0	1.0	7.902762784127648e-27	0.5000000001050949	0.2919024186902053	0.5000000000000001	0.09968960103033635	0.5105197224105055	0.7705601288140256	0.5035070342002403	0	0.9285714285714286	0.0
525	None	None	None	None	None	0	0	0.28	7	0.6571428571428571	23	0.8222222222222222	0.11428571428571428	9	4	27	0	0	0.5555555555555556	5	9	2.466666666666667	37	0.0	1.0	0.06788930867639927	0.5203479060901575	0.005096768710653157	0.5277228540489302	-0.08930022690675779	0.6132556964869023	0.6595509701936654	0.5542407188162389	0	1.0	0.0
5167	0.0005289193936276831	0.00013154505682472147	0.00012100202802729455	0.9995391866186178	None	0.25	1	0.36363636363636365	4	0.7857142857142857	11	0.2222222222222222	0.7857142857142857	15	11	0	0	0	0.8888888888888888	8	9	1.0666666666666667	16	0.0	1.0	0.04304269412990123	0.6607745057387456	0.06524439917194982	0.5575479775485213	0.049354047359660376	0.5604022327548195	0.5557815655437539	0.5939341025529784	0	1.0	0.0
5782	3.154771086644197e-07	1.539593969543103e-07	-1.4205557316447956e-07	0.9999468710626686	None	0.25	1	0.4	4	0.75	9	0.25	0.75	13	9	0	0	0	0.875	7	8	0.9333333333333333	14	0.0	1.0	0.17546247289684308	0.5423773982325945	0.00930373190155472	0.6570042371916318	0.004686274831200554	0.5249902662365519	0.7027584073066745	0.576066054605992	0	0.23076923076923078	0.0
2792	7.950602681568873e-05	4.363011104088256e-06	4.336390723521533e-06	0.9985000531126723	None	0.6666666666666666	2	0.75	6	0.3333333333333333	3	0.44	0.3333333333333333	7	3	3	0	0	1.0	5	5	0.7333333333333333	11	0.0	1.0	0.09999968186932741	0.5000111563634954	-0.09999999999999998	0.5000001957644397	0.07926857979074561	0.5268736770491868	0.7105263562292026	0.5089693548711982	0	0.14285714285714285	0.0
441	None	None	None	None	None	0.1111111111111111	1	0.45	9	0.5185185185185185	14	0.5370370370370371	0.37037037037037035	16	10	12	6	0	0.6666666666666666	6	9	1.9333333333333333	29	0.2727272727272727	0.9	-0.09995318650517063	0.500058291204768	-0.04289854943959	0.6854409755954971	2.6946585145901455e-06	0.5613533660801174	0.6333824369027434	0.5846584782154209	0.625	0.4375	0.0
5319	0.006570480171785166	0.002285025153372037	0.002185905922910807	0.9852540605716704	None	0.25	1	0.4	4	0.7692307692307693	10	0.23809523809523808	0.7692307692307693	14	10	0	0	0	0.7777777777777778	7	9	1.0	15	0.0	1.0	0.2627939552741165	0.5942868754509829	1.230010911837568e-09	0.5008421650675989	0.09970533863153919	0.5003938521406673	0.7470916551100301	0.5321771282824644	0	0.9285714285714286	0.0
1299	None	None	None	None	None	0	0	0.018518518518518517	1	1.0	79	1.0	0.17721518987341772	14	14	66	0	0	1.0	9	9	5.4	81	0.0	1.0	-0.0746072528242974	0.6101115855177123	0.5406166120351308	0.9749577793669556	8.912039255559262e-05	0.5005659635896555	0.9361152137098089	0.7974811712294232	0	1.0	0.0
3876	0.0002852428155502707	0.0002782335872789002	0.0002782331859958168	0.9997502687806974	None	0.25	1	0.4	4	0.7692307692307693	10	0.23809523809523808	0.7692307692307693	14	10	0	0	0	0.7777777777777778	9	7	1.0	15	0.0	1.0	0.09999999999810437	0.5000000000145381	-0.060100538578426024	0.5071751014126279	-0.008240815978483158	0.6266772103714114	0.6630609899366777	0.5454318895393737	0	0.8571428571428571	0.0
2698	2.798345573415071e-06	1.0180211852074787e-06	-5.9693245311347635e-09	0.9997055865428973	None	0	0	0.5	3	0.6666666666666666	4	0.4444444444444444	0.6666666666666666	7	4	0	1	0	0.5	6	3	0.5333333333333333	8	1.0	0.4	-0.17010225550537011	0.9996666885763634	-0.04402258844876678	0.6394924110645157	1.5398862002071153e-07	0.5000273379872714	0.7002839796591295	0.9458225572473161	0.0	0	0.0
1071	None	None	None	None	None	0.08333333333333333	1	0.3333333333333333	9	0.631578947368421	24	0.49382716049382713	0.2894736842105263	18	11	21	6	0	1.0	9	9	2.6666666666666665	40	0.15384615384615385	0.4375	7.094284652513406e-07	0.5000046384378275	2.2612795971124308e-14	0.5001321130638438	0.07405867914738559	0.6021363020712834	0.586400562341338	0.5345217675315951	0.5277777777777778	0.3888888888888889	0.0
6178	2.2900511581556715e-08	2.289261214121692e-08	1.0597060682162875e-09	0.999997572200691	None	0.25	1	0.4	4	0.7692307692307693	10	0.23809523809523808	0.7692307692307693	14	10	0	0	0	0.7777777777777778	7	9	1.0	15	0.0	1.0	0.07853648207426119	0.5596933494124593	-0.007831221966471008	0.6660252005371543	7.902762784127648e-27	0.5	0.6078701932423198	0.5768998734436108	0	1.0	0.0
366	None	None	None	None	None	0	0	0.16666666666666666	2	0.875	14	0.9	0	0	0	17	8	0	0.8	4	5	1.2	18	0.21052631578947367	0	0	0	0	0	0	0	0	0	0	0	0
2443	None	None	None	None	None	0.25	1	0.4	4	0.75	9	0.25925925925925924	0.75	13	9	0	0	0	0.6666666666666666	9	6	0.9333333333333333	14	0.0	1.0	0.09251241125380441	0.5773726752379518	0.20422839751777913	0.5392489160971872	-0.09999973138223187	0.5000023588450022	0.7786267325729701	0.5390309237569352	0	0	0.0
1271	None	None	None	None	None	0	0	0.3333333333333333	2	0.6666666666666666	4	0.6666666666666666	0	0	0	7	5	0	0.75	3	4	0.5333333333333333	8	0.2777777777777778	0.4	0	0	0	0	0	0	0	0	0	0	0
6583	0.0022508666254764833	0.0011390157365436448	-4.415594406523002e-05	0.9966961447390511	None	0.25	1	0.36363636363636365	4	0.7857142857142857	11	0.2222222222222222	0.7857142857142857	15	11	0	0	0	0.8888888888888888	9	8	1.0666666666666667	16	0.0	1.0	0.09999986447504801	0.5000033592243914	-0.0937234962353418	0.9299029951379985	0.08121452095913385	0.5271711044400264	0.7123594038951977	0.7105386877094563	0	1.0	0.0
7267	0.01102992829659863	0.003906836099351522	0.0008080937070412568	0.9688366349032034	None	0.25	1	0.4	4	0.75	9	0.25	0.75	13	9	0	0	0	0.875	7	8	0.9333333333333333	14	0.0	1.0	0.37012627040582674	0.5794770023446881	-0.06312034009763966	0.5763666035572268	0.15938560306602317	0.5618237658078902	0.8548722167661797	0.5725729292097032	0	0	0.0
681	None	None	None	None	None	0.09090909090909091	2	0.32608695652173914	15	0.6119402985074627	41	0.8518518518518519	0.22388059701492538	28	15	40	0	0	1.0	9	9	4.6	69	0.0	0.9	0.02731569355070388	0.5433556573878896	-0.011306613957672417	0.6584790739605613	-0.27486232371662184	0.9999590466442833	0.8481321254322576	0.9745304702956669	0	0.9642857142857143	0.0
3867	0.0061292297096430855	0.0005931437556060865	0.0003053037989788474	0.9896612149879602	None	0.25	1	0.4	4	0.75	9	0.25925925925925924	0.75	13	9	0	0	0	0.6666666666666666	9	6	0.9333333333333333	14	0.0	1.0	0.17147480732956172	0.6616660100094786	6.1659591982651985e-15	0.5044527427869554	0.06890697748616803	0.5177938192466275	0.6700065676353105	0.5629757951923643	0	1.0	0.0
6144	0.003602430115214254	0.0005846017222821339	-0.0003240203710910042	0.9949238594679519	None	0.25	1	0.4	4	0.7692307692307693	10	0.23809523809523808	0.7692307692307693	14	10	0	0	0	0.7777777777777778	9	7	1.0	15	0.0	1.0	0.09981013334497842	0.5005774995245353	0.15341664277951927	0.5000000000000001	0.10363542741477302	0.6132140205823772	0.5663474139244778	0.5385195638562591	0	1.0	0.0
6783	0.001499748189288421	6.500247155610097e-05	-6.49397575853671e-05	0.9948704449374929	None	0.25	1	0.36363636363636365	4	0.7857142857142857	11	0.2222222222222222	0.7857142857142857	15	11	0	0	0	0.8888888888888888	8	9	1.0666666666666667	16	0.0	1.0	2.0322107006962014e-06	0.5000392774724933	0.09999999999954574	0.5000000000028445	0.03509066485623512	0.6398273191939354	0.6021074272603089	0.5477516752581839	0	0.7333333333333333	0.0
6928	0.0034411594742433534	0.00035932902441376265	0.0003128148002216375	0.9962444503951544	None	0.2	1	0.3333333333333333	4	0.8	12	0.20987654320987653	0.8	16	12	0	0	0	1.0	9	9	1.1333333333333333	17	0.0	1.0	0.004129793040554978	0.6663206217982981	-0.0998519262288376	0.5019331126897877	0.0999383669186807	0.5099645716324489	0.7018538868549536	0.5612891074397862	0	0.1875	0.0
7012	0.0027587878743695997	4.702688704405305e-05	4.21121430942918e-05	0.9852312057854483	None	0.25	1	0.4	4	0.7692307692307693	10	0.23809523809523808	0.7692307692307693	14	10	0	0	0	0.7777777777777778	9	7	1.0	15	0.0	1.0	0.003103426010302004	0.5397868240610162	0.010796982423670842	0.5717765825468609	0.04376065343393185	0.5168965921361379	0.5519610488985783	0.5429108356608321	0	1.0	0.0
1219	None	None	None	None	None	0	0	0.75	3	0.3333333333333333	1	0.625	0.3333333333333333	4	1	0	1	0	0.5	4	2	0.3333333333333333	5	1.0	0.6666666666666666	0.5065808715605247	0.509843348168964	3.0515068960494055e-05	0.5017002779038404	0.01185164562780924	0.5062584637782783	0.913993801117828	0.5059342864111722	0.5	0.5	0.0
6596	0.0020237776419821086	0.0019760697430054467	7.407726559467731e-06	0.9989380386793154	None	0.25	1	0.4	4	0.7692307692307693	10	0.23809523809523808	0.7692307692307693	14	10	0	0	0	0.7777777777777778	9	7	1.0	15	0.0	1.0	0.09999997672351088	0.5000015715076371	-0.18583239827090758	0.9987498141254982	0.06283532113187842	0.6011389589730132	0.8107591162855948	0.9140780888197878	0	1.0	0.0
5733	0.002089061711993501	0.0014843890521692687	0.001484344467923194	0.9984892000539967	None	0.2	1	0.3333333333333333	4	0.8	12	0.20987654320987653	0.8	16	12	0	0	0	1.0	9	9	1.1333333333333333	17	0.0	1.0	0.13772005428830486	0.5482210840779838	0.08327477500183633	0.5956984488124105	0.09999999091556397	0.5013050298756315	0.5710265923736795	0.5487017164379661	0	0.9375	0.0
2288	None	None	None	None	None	0	0	0.75	3	0.5	2	0.75	0	2	0	3	0	0	0.5	4	2	0.4	6	0.0	0.5	0	0	0	0	0	0	0	0	0	0	0
4149	0.011018428187526094	0.005004722407055513	-0.004974042661851605	0.975676293145992	None	0.25	1	0.4	4	0.7692307692307693	10	0.23809523809523808	0.7692307692307693	14	10	0	0	0	0.7777777777777778	9	7	1.0	15	0.0	1.0	0.3933487329534933	0.5814426028607893	0.11572525957755608	0.5172908249216922	0.09999987168272682	0.5016078524338881	0.7948133697070867	0.5336424716605532	0	1.0	0.0
756	None	None	None	None	None	0	0	0.375	3	0.5555555555555556	5	0.4583333333333333	0	0	0	10	0	0	0.6666666666666666	4	6	0.7333333333333333	11	0.0	0.2222222222222222	0	0	0	0	0	0	0	0	0	0	0
1611	None	None	None	None	None	0	0	0.6	3	0.6	3	0.5833333333333334	0.6	6	3	0	0	0	0.3333333333333333	6	2	0.4666666666666667	7	0.0	0.4	0.05722501548047978	0.5781807405795403	0.07681196906919938	0.6047140498449877	0.020208973519518548	0.5235952307460376	0.5584765687386163	0.5691299646830457	0	1.0	0.0
6937	0.008226345044872258	0.0003233938500169734	-0.0001850346316109763	0.9859443531990265	None	0.25	1	0.4	4	0.7692307692307693	10	0.23809523809523808	0.7692307692307693	14	10	0	0	0	0.7777777777777778	9	7	1.0	15	0.0	1.0	0.23925740328583717	0.7074334424809486	0.027386652155415116	0.5	0.09723130999344846	0.5973379868807571	0.7137589971678207	0.6048652775239878	0	0.35714285714285715	0.0
7392	0.013010530753829328	0.003732033107631937	0.003731757305663259	0.9743773678906874	None	0.25	1	0.4	4	0.7692307692307693	10	0.23809523809523808	0.7692307692307693	14	10	0	0	0	0.7777777777777778	9	7	1.0	15	0.0	1.0	0.32859670586688045	0.7064232603262393	-0.09921608558637605	0.5	0.09999880067914027	0.5000850663726167	0.8516935488191117	0.5726827673397715	0	1.0	0.0
1818	None	None	None	None	None	0	0	0.21428571428571427	3	0.7894736842105263	15	0.7	0	0	0	20	4	0	0.8333333333333334	6	5	1.4	21	0.09090909090909091	0.25	0	0	0	0	0	0	0	0	0	0	0
5227	0.0014495302804141104	0.0002721489430501549	-7.013181263346444e-05	0.9984271412156795	None	0	0	0.3333333333333333	3	0.8181818181818182	9	0.28888888888888886	0.8181818181818182	12	9	0	0	0	0.5555555555555556	9	5	0.8666666666666667	13	0.0	1.0	-0.0016725304190132171	0.6490463458866168	0.01604047841575173	0.6679412608458344	-0.028965188530312	0.6576701928575805	0.5915584716136696	0.6582613451264231	0	1.0	0.0
5004	0.005434053322513693	0.0003649394562314875	5.650507042589406e-05	0.9932708120652513	None	0.25	1	0.36363636363636365	4	0.7857142857142857	11	0.2222222222222222	0.7857142857142857	15	11	0	0	0	0.8888888888888888	9	8	1.0666666666666667	16	0.0	1.0	0.00018797132521421693	0.502457833838429	0.0018397373140458463	0.5049935292125677	0.1716710332774008	0.5707493062254668	0.6903455713497582	0.526202237065557	0	0.7333333333333333	0.0
5536	0.005212235214055492	0.002461479846810252	-0.0010696550977632383	0.9850574160546466	None	0.25	1	0.4	4	0.7692307692307693	10	0.23809523809523808	0.7692307692307693	14	10	0	0	0	0.7777777777777778	9	7	1.0	15	0.0	1.0	0.3410773671379747	0.5213723516443659	3.267912673181974e-05	0.5704434236234319	0.06180120733087534	0.5216481831559311	0.8142440194274477	0.5379144923144099	0	1.0	0.0
370	None	None	None	None	None	0	0	0.45	9	0.4642857142857143	13	0.47619047619047616	0.25	15	7	14	4	0	0.7777777777777778	9	7	2.0	30	0.16666666666666666	0.4	0.07259529877961761	0.594548471022792	0.08236826664362847	0.5506237486929	-0.05798605883657569	0.5558104957664209	0.6595166853531056	0.5671066726694939	1.0	1.0	0.0
6587	2.654146657862086e-05	2.0635896713380177e-05	2.0633261817855543e-05	0.9988949940721106	None	0.25	1	0.4	4	0.7692307692307693	10	0.23809523809523808	0.7692307692307693	14	10	0	0	0	0.7777777777777778	7	9	1.0	15	0.0	1.0	0.003550508672719175	0.5707469438514967	0.09998766085272244	0.5110620785635703	0.020021705468418853	0.5258823872754292	0.6027902028402833	0.5360023370731385	0	0	0.0
7258	0.007538673234890244	0.0013480301866800421	0.0012898411253053368	0.9925207615566634	None	0.25	1	0.4	4	0.7692307692307693	10	0.23809523809523808	0.7692307692307693	14	10	0	0	0	0.7777777777777778	7	9	1.0	15	0.0	1.0	-0.08504155610584811	0.6315960637121915	0.24486542714704101	0.6730081600165434	0.18020483320160735	0.5083225254949844	0.7831008085598139	0.6062067701735493	0	0.8571428571428571	0.0
4055	0.008006195862316315	0.0005975604758697089	-0.0005945551228680129	0.9864220668147415	None	0.25	1	0.4	4	0.75	9	0.25925925925925924	0.75	13	9	0	0	0	0.6666666666666666	9	6	0.9333333333333333	14	0.0	1.0	0.17877823969758838	0.5844209515445249	-0.03964676354288834	0.5793815826776363	0.07442432076590501	0.6809423990317222	0.7233407786800797	0.616116433384578	0	1.0	0.0
4370	1.238715989960953e-07	9.837345418167517e-08	9.83733034725241e-08	0.99996481237591	None	0.25	1	0.4	4	0.7692307692307693	10	0.23809523809523808	0.7692307692307693	14	10	0	0	0	0.7777777777777778	9	7	1.0	15	0.0	1.0	0.0020194141142608956	0.5259838266404382	-0.05447916178833079	0.6465632970456107	8.318008710614465e-06	0.5321491745134665	0.5806106637940394	0.5692822506539398	0	0	0.0
3095	0.000209153236080018	9.144638722059109e-07	-6.676583516881118e-07	0.9999962990332073	None	0.5	1	0.5714285714285714	4	0.625	5	0.3333333333333333	0.625	9	5	0	0	0	0.8333333333333334	6	5	0.6666666666666666	10	0.0	1.0	0.03758708550885461	0.6303644600941053	0.1297986232084402	0.5700714360189334	0.09999999999995368	0.5000000000007722	0.6054167181526267	0.567577559639197	0	0.1111111111111111	0.0
2849	None	None	None	None	None	0	0	0.3333333333333333	8	0.6060606060606061	20	0.5555555555555556	0.3333333333333333	17	11	17	0	0	0.7777777777777778	7	9	2.3333333333333335	35	0.0	0.5517241379310345	0.3873548121507137	0.6394783590379058	-0.09998983804315453	0.5011265280887685	0	0.5	0.8910334205649837	0.5479857651446094	0	1.0	0.0
1771	None	None	None	None	None	0	0	0.3333333333333333	4	0.6666666666666666	10	0.68	0.6666666666666666	14	10	2	4	0	1.0	5	5	1.1333333333333333	17	1.0	0	3.635412976989162e-05	0.5015937955102332	5.154567214177465e-05	0.5008093484498921	0.06315705543050454	0.6675852467306439	0.5736889868288617	0.5586369654881808	1.0	1.0	0.0
1413	None	None	None	None	None	0	0	0.375	3	0.8	8	0.3	0.8	11	8	0	0	0	0.625	5	8	0.8	12	0.0	0.8571428571428571	0.09355470969370402	0.5725308171111168	0.009516806675642763	0.5359413340939576	0.025980112061248443	0.5931249285676296	0.5839940138274662	0.5673463195310186	0	1.0	0.0
6952	0.004652976695477054	0.000541392335599101	0.00022459103801169243	0.9932105798250729	None	0.25	1	0.4	4	0.75	9	0.25925925925925924	0.75	13	9	0	0	0	0.6666666666666666	9	6	0.9333333333333333	14	0.0	1.0	0.09999987788550929	0.5000006573047756	-0.025856118350875278	0.6453034087905412	0.09989022497419411	0.6664140562402381	0.6317671377301862	0.6059111686320291	0	1.0	0.0
7124	0.011004648059150019	0.002634206652595435	0.002370003195755306	0.9673202475042815	None	0.25	1	0.36363636363636365	4	0.7857142857142857	11	0.2222222222222222	0.7857142857142857	15	11	0	0	0	0.8888888888888888	9	8	1.0666666666666667	16	0.0	1.0	0.3916579594609287	0.675764407124701	2.324885029958883e-06	0.5581508871053004	0.0978549550441294	0.5248752236222259	0.840865080728548	0.5880409657194631	0	0.9333333333333333	0.0
4205	0.013582929323821455	0.0008809930396778166	0.0008651738250245376	0.9732210384241473	None	0.25	1	0.4	4	0.75	9	0.25925925925925924	0.75	13	9	0	0	0	0.6666666666666666	9	6	0.9333333333333333	14	0.0	1.0	0.30814917747401405	0.656209919320578	0.030116594590496277	0.5762758847464966	0.09946318649158117	0.500928937401062	0.7652535114213913	0.5791348951335058	0	0.9230769230769231	0.0
3434	0.005513997334620532	0.0009845228188979673	0.0009412215253502136	0.9914548142139866	None	0.25	1	0.36363636363636365	4	0.7857142857142857	11	0.2222222222222222	0.7857142857142857	15	11	0	0	0	0.8888888888888888	9	8	1.0666666666666667	16	0.0	1.0	0.18349796610096317	0.5493446405523198	-0.4008145966902072	0.9999337809887462	0.16701531425896382	0.682038725400451	0.9468199763599494	0.9714708687495187	0	1.0	0.0
3318	0.0018651679695774334	0.000598203165565408	-0.00019814290466336926	0.9975088212754867	None	0.25	1	0.36363636363636365	4	0.7857142857142857	11	0.2222222222222222	0.7857142857142857	15	11	0	0	0	0.8888888888888888	9	8	1.0666666666666667	16	0.0	1.0	-0.04161021537924954	0.6552219887432827	-0.09997827009696554	0.5010122323998634	0.0899283517437458	0.5676480790121912	0.6911564150750493	0.5759398713937217	0	0.6666666666666666	0.0
6651	0.0023019776567686587	0.0005432953122763978	0.0005338956426041234	0.9967166885395866	None	0.25	1	0.36363636363636365	4	0.7857142857142857	11	0.2222222222222222	0.7857142857142857	15	11	0	0	0	0.8888888888888888	9	8	1.0666666666666667	16	0.0	1.0	0.01047636460936696	0.5495059815864687	0.052748035461075114	0.5735030808716631	0.09997205408497352	0.5000550128168643	0.5997384763414614	0.541161061226847	0	1.0	0.0
1226	None	None	None	None	None	0.1111111111111111	1	0.5	10	0.4642857142857143	13	0.625	0.32142857142857145	17	9	12	4	0	0.75	8	6	2.0	30	0.2	0.5	1.3661547683511026e-07	0.500000424884664	0.09999156667732273	0.5010421115907545	0.10593525820675502	0.5463189893855998	0.6191631232441469	0.5158262827354907	1.0	0.9411764705882353	0.0
5600	0.0010923303067979563	0.00013542738871713598	-0.00012901027579636894	0.9983368487137709	None	0.25	1	0.4	4	0.75	9	0.25	0.75	13	9	0	0	0	0.875	7	8	0.9333333333333333	14	0.0	1.0	0.08202785752486047	0.5920147940889786	-0.019655810512793477	0.6364647935427578	-0.057079076848115085	0.6481678418042104	0.6456996964706491	0.6258490079352309	0	1.0	0.0
468	None	None	None	None	None	0	0	0.5	3	0.7142857142857143	5	0.36	0.7142857142857143	8	5	0	0	0	1.0	5	5	0.6	9	0.0	0.5	0.12135260589140096	0.6410843824056799	1.897401762899668e-06	0.50170446927301	4.347392734911909e-12	0.5000000005270697	0.6391329788087844	0.5487522549473646	0	1.0	0.0
1707	None	None	None	None	None	0	0	0.75	3	0.5	2	0.5	0.5	5	2	0	0	0	0.75	3	4	0.4	6	0.0	1.0	0.06830025836778672	0.5216397149051134	0.09994966757846313	0.500153168150302	-0.11787297814189195	0.5927821882226155	0.7256681463283884	0.5384824488115859	0	0.8	0.0
3667	2.436448911656885e-06	3.252467290106484e-08	3.2493807803932266e-08	0.9999840934619333	None	0	0	0.42857142857142855	3	0.75	6	0.3333333333333333	0.75	9	6	0	1	0	0.8333333333333334	5	6	0.6666666666666666	10	1.0	0.4	0.08403962350891611	0.6424993077667275	0.09342138760382632	0.5541396843343948	0.0013089853166006295	0.5054590734266815	0.6047786434887061	0.5683589652022342	1.0	1.0	0.0
5629	0.002284627182207508	0.0004693962649428994	-6.375085016020381e-05	0.9979013774933883	None	0.25	1	0.36363636363636365	4	0.7857142857142857	11	0.2222222222222222	0.7857142857142857	15	11	0	0	0	0.8888888888888888	9	8	1.0666666666666667	16	0.0	1.0	-0.011099478976771151	0.6580327692920773	0.0999999961027968	0.5000000419336033	0.09764190296430139	0.5088104635469574	0.622965432085754	0.5572302126794465	0	0.7333333333333333	0.0
3385	7.688237972721208e-06	3.045269864627166e-07	-3.986177381242988e-08	0.9999974855809137	None	0.25	1	0.4	4	0.7692307692307693	10	0.23809523809523808	0.7692307692307693	14	10	0	0	0	0.7777777777777778	7	9	1.0	15	0.0	1.0	0	0.5	0.00015332243945772705	0.5006017739236608	0.05946766689585572	0.5443038860764146	0.5695395028734409	0.5150028809170575	0	1.0	0.0
2892	0.0006130835085111511	6.924848578345412e-05	1.0203554414016861e-05	0.9972178097388595	None	0	0	0.6	3	0.6	3	0.4666666666666667	0.6	6	3	0	1	0	0.6	3	5	0.4666666666666667	7	1.0	1.0	1.4248647904664226e-16	0.5000118313175179	-0.1469704376366842	0.889016668923157	0.0907143432104264	0.5078006101621876	0.7274958313259734	0.6690731600646734	1.0	1.0	0.0
1284	None	None	None	None	None	0	0	0.5	1	1.0	1	1.0	1.0	2	1	0	0	0	0.3333333333333333	3	1	0.2	3	0.0	0	0.17394483842555128	0.5125894719802394	4.195018411914689e-06	0.5000031502341549	0.05701795624463143	0.5008845254175631	0.673503633976923	0.5044931490665624	0	1.0	0.0
2246	None	None	None	None	None	0	0	0.16666666666666666	5	0.8604651162790697	37	1.0	0.16279069767441862	10	7	34	1	0	0.5555555555555556	9	5	3.0	45	0.014492753623188406	1.0	-0.09754276140375712	0.5047244905176839	0.050872665278775896	0.6588921385191433	1.5906940108161823e-06	0.5075601029223431	0.647776091646426	0.5586867789372524	1.0	1.0	0.0
2606	2.291298736349607e-05	2.771318863619932e-06	2.7712433474478768e-06	0.9950702175969632	None	0	0	0.3333333333333333	2	0.8571428571428571	6	0.9	0.5714285714285714	6	4	2	0	0	0.4	2	5	0.6	9	0.0	0	0.08285297458969683	0.5471136145684147	0.04113877350464567	0.5191729062342505	0	0.5	0.5844970648176331	0.5221309010347466	0	1.0	0.0
2940	0.00034421311421324266	1.9022212279566746e-05	1.7858524606030912e-05	0.9992268774825677	None	0.5	1	0.6666666666666666	4	0.5714285714285714	4	0.36	0.5714285714285714	8	4	0	0	0	1.0	5	5	0.6	9	0.0	1.0	1.7001477456478152e-14	0.5000000001272278	0.08457887386357589	0.5	0.04003770367223476	0.5686671508722392	0.586789186724927	0.5230183201234032	0	0.75	0.0
1875	None	None	None	None	None	0.16666666666666666	1	0.42857142857142855	6	0.631578947368421	12	0.3888888888888889	0.2631578947368421	9	5	11	8	0	0.6666666666666666	6	9	1.4	21	0.36363636363636365	0.125	0.09999999999756821	0.5000000000058671	6.630180346869636e-06	0.5773018599839409	-0.06663223143024205	0.5102613988702035	0.6648101509333273	0.5293627038712768	0.5	0.3333333333333333	0.0
2780	0.00031360654254897576	9.236969295196407e-06	9.182720931641572e-06	0.9987311389770549	None	0	0	0.5	3	0.5	3	0.4444444444444444	0.5	5	3	2	3	0	0.5	3	6	0.5333333333333333	8	0.5	0	0.03983851897385548	0.503118625060059	2.191349396767224e-09	0.5000058969787943	0.09997827902463428	0.500020662035615	0.6013168268281232	0.5010484066358504	1.0	1.0	0.0
2239	None	None	None	None	None	0.1	1	0.5	11	0.43333333333333335	13	0.5925925925925926	0.36666666666666664	21	11	10	0	0	0.6666666666666666	9	6	2.1333333333333333	32	0.0	0.3076923076923077	0.0852637981064481	0.6617841250041049	6.758463252329773e-10	0.511157292420977	-0.02288014241943586	0.6569119905970934	0.6025441066079125	0.6118633617831222	0	1.0	0.0
7252	0.007979187787772409	0.0011636742170861223	0.0011061935864619776	0.9887626694661974	None	0.25	1	0.4	4	0.7692307692307693	10	0.23809523809523808	0.7692307692307693	14	10	0	0	0	0.7777777777777778	9	7	1.0	15	0.0	1.0	0.19638793355802872	0.6545310271000832	-0.09902617838802914	0.5000000000000001	0.09999997899272708	0.5000000833603385	0.7738452234664678	0.5530509427931583	0	0.9285714285714286	0.0
2185	None	None	None	None	None	0.5	2	0.7272727272727273	8	0.2857142857142857	4	0.5333333333333333	0.21428571428571427	11	3	4	0	0	0.8333333333333334	5	6	1.0666666666666667	16	0.0	1.0	5.885581397726387e-20	0.5000000001254584	0.08272966188217483	0.5944798057832765	0.010464241695168613	0.514378229079228	0.5863233601301667	0.5366047969787862	0	0	0.0
4136	0.00326214753102336	0.0009309299638525635	-0.0008421782290386931	0.997906481461042	None	0.25	1	0.36363636363636365	4	0.7857142857142857	11	0.2222222222222222	0.7857142857142857	15	11	0	0	0	0.8888888888888888	9	8	1.0666666666666667	16	0.0	1.0	-0.09983545624112646	0.5001784405439218	0.09996673732385139	0.5001650697019075	0.12438866707647951	0.5395796856804657	0.731947837399439	0.5133322321568193	0	0.2	0.0
1942	None	None	None	None	None	0.1	1	0.391304347826087	9	0.59375	19	0.4722222222222222	0.40625	19	13	14	0	0	0.8888888888888888	9	8	2.2666666666666666	34	0.0	0.4666666666666667	0.09999999999925482	0.5000000000012755	0.09999928522406767	0.5000737010476185	5.735616780456846e-06	0.5000181843869707	0.6157074088075303	0.5000306284787638	0	0.9473684210526315	0.0
6955	0.00015728310909192425	3.534963213122737e-06	-3.03025247441671e-07	0.9999973744851809	None	0.25	1	0.4	4	0.7692307692307693	10	0.23809523809523808	0.7692307692307693	14	10	0	0	0	0.7777777777777778	7	9	1.0	15	0.0	1.0	0.30325571017057007	0.534804751885465	-0.065832456073921	0.8995922220611514	0.20354769209431223	0.5559433437327196	0.8296657322011101	0.70104664869861	0	1.0	0.0
4902	7.4397873815469e-05	7.22509563275409e-05	7.22506484608506e-05	0.9989980281618076	None	0.25	1	0.4	4	0.7692307692307693	10	0.23809523809523808	0.7692307692307693	14	10	0	0	0	0.7777777777777778	9	7	1.0	15	0.0	1.0	-0.24852137245928962	0.9996577823250413	1.5472218108812295	0.998689257012677	1.2805474417136712e-10	0.5303176746839747	0.9997363875619555	0.9926983765307037	0	1.0	0.0
767	None	None	None	None	None	0	0	1.0	1	0	0	1.0	0	1	0	0	3	0	0.5	1	2	0.13333333333333333	2	1.0	0	0	0	0	0	0	0	0	0	0	0	0
788	None	None	None	None	None	0	0	0.75	3	0.5	2	0.6	0	2	0	3	0	0	0.4	2	5	0.4	6	0.0	0.5	0	0	0	0	0	0	0	0	0	0	0
1298	None	None	None	None	None	0	0	0.05555555555555555	3	0.9620253164556962	76	1.0	0.16455696202531644	14	13	66	0	0	1.0	9	9	5.4	81	0.0	1.0	0.07404247199725815	0.5472366852764264	-0.16986543559696082	0.5286459340666496	0.00168359753406565	0.5066827314660238	0.7397254445910012	0.5275515446019868	0	1.0	0.0
220	None	None	None	None	None	0	0	1.0	1	0	0	1.0	0	0	0	1	5	0	0.5	2	1	0.13333333333333333	2	0.8333333333333334	0	0	0	0	0	0	0	0	0	0	0	0
1155	None	None	None	None	None	0	0	0.3333333333333333	2	0.8333333333333334	5	0.5333333333333333	0	0	0	7	0	0	0.6	5	3	0.5333333333333333	8	0.0	0.5714285714285714	0	0	0	0	0	0	0	0	0	0	0
978	None	None	None	None	None	0	0	0.2727272727272727	3	0.7857142857142857	11	0.64	0.7142857142857143	13	10	2	3	0	1.0	5	5	1.0666666666666667	16	0.6	0	0.001458796331265663	0.6725278551414139	-0.09980561176947354	0.5052270678908817	0.05660566633878102	0.6088286567054808	0.6916426720085229	0.5973206748215344	0.0	0	0.0
2206	None	None	None	None	None	0	0	0.5	2	0.6666666666666666	2	1.0	0.6666666666666666	4	2	0	2	0	0.2	5	1	0.3333333333333333	5	1.0	0.5	0.057013211921510806	0.5578013777829977	0.09248571476886078	0.5118688661333779	0.0999999513116433	0.5000116277345604	0.5467245054259839	0.5232976746178062	0.875	1.0	0.0
458	None	None	None	None	None	0	0	0.6666666666666666	2	0.5	1	0.6666666666666666	0.5	3	1	0	2	0	0.6666666666666666	2	3	0.26666666666666666	4	1.0	0	0.05847569380017466	0.5072797426601615	0.1299956907081537	0.5426963185507803	0.11329477274281163	0.5820325082646431	0.5967772866347287	0.5441717027300784	1.0	0.6666666666666666	0.0
4130	0.0024462321463724606	0.0012164610981050853	0.0012070799643937504	0.9974721386526579	None	0.25	1	0.4	4	0.7692307692307693	10	0.23809523809523808	0.7692307692307693	14	10	0	0	0	0.7777777777777778	9	7	1.0	15	0.0	1.0	0.0999995300626261	0.5000655942331154	2.0810094626304426e-07	0.500121958008213	0.28906064526669956	0.5132682145198035	0.7682691397813715	0.5044861737751257	0	1.0	0.0
4552	0.00020125903132912069	1.5408297173998856e-06	-5.5081582946195805e-08	0.9999977909967409	None	0.25	1	0.36363636363636365	4	0.7857142857142857	11	0.2222222222222222	0.7857142857142857	14	11	1	2	0	0.8888888888888888	9	8	1.0666666666666667	16	0.6666666666666666	1.0	0.09999997867324258	0.500000160603508	0.02603897257115132	0.5076607665493226	-0.06166565781219746	0.6463438957973213	0.6594381999860965	0.5526089614565332	1.0	1.0	0.0
2161	None	None	None	None	None	0	0	0.6666666666666666	2	0.5	1	0.6666666666666666	0	0	0	3	0	0	0.6666666666666666	3	2	0.26666666666666666	4	0.0	0	0	0	0	0	0	0	0	0	0	0	0
1833	None	None	None	None	None	0	0	0.125	2	0.9047619047619048	19	0.5111111111111111	0	0	0	22	1	0	0.5555555555555556	9	5	1.5333333333333334	23	0.020833333333333332	0.631578947368421	0	0	0	0	0	0	0	0	0	0	0
6680	0.0007404985961801272	0.0005291859773213455	0.00034355788635861213	0.9984589323353685	None	0.25	1	0.4	4	0.75	9	0.25925925925925924	0.75	13	9	0	0	0	0.6666666666666666	6	9	0.9333333333333333	14	0.0	1.0	-0.09999232122682176	0.5000108154317287	0.06376892432563505	0.572347023425135	0.04222845306695284	0.5475889506573977	0.6814623694179837	0.5401144677779803	0	0.15384615384615385	0.0
7413	0.0001845191930247165	4.2744853936078704e-07	2.066606886139585e-07	0.999997456861417	None	0.25	1	0.4	4	0.7692307692307693	10	0.23809523809523808	0.7692307692307693	14	10	0	0	0	0.7777777777777778	7	9	1.0	15	0.0	1.0	0.09825636700596217	0.5005371512322178	-0.08021679010377546	0.9781728711676742	-0.038563251469428135	0.5211438506032114	0.6819185459246182	0.785234514638387	0	1.0	0.0
1620	None	None	None	None	None	0.5	1	0.6666666666666666	4	0.5	3	0.4	0.5	7	3	0	0	0	0.8	5	4	0.5333333333333333	8	0.0	1.0	-0.10570820877165332	0.5859079557324367	0.02043563046519449	0.6579174672992438	-0.014852545742317588	0.6416673978621508	0.6473716987140815	0.6289939943297456	0	1.0	0.0
6858	0.0034114440956057148	0.0009876109766171158	0.00024997104146069337	0.9961308549304227	None	0.25	1	0.4	4	0.7692307692307693	10	0.23809523809523808	0.7692307692307693	14	10	0	0	0	0.7777777777777778	7	9	1.0	15	0.0	1.0	0.0999688963559071	0.5010278578621774	-0.09999999998326839	0.5000010653602256	0.04771254510390928	0.6217152797885717	0.6999179642923162	0.5416491675643733	0	1.0	0.0
6559	0.0035678487544782943	0.0004838389377841883	-0.0004011361558412556	0.9950410539737435	None	0.25	1	0.36363636363636365	4	0.7857142857142857	11	0.2222222222222222	0.7857142857142857	15	11	0	0	0	0.8888888888888888	8	9	1.0666666666666667	16	0.0	1.0	5.034228877383815e-24	0.5	-0.011209956583914476	0.6524267159161594	0.06168309164421062	0.588725183005802	0.5974971692212796	0.5816313172595279	0	1.0	0.0
356	None	None	None	None	None	0	0	0.4	2	0.8	4	0.4666666666666667	0.8	6	4	0	0	0	0.6	3	5	0.4666666666666667	7	0.0	0	0.003959532594927545	0.6465294243277977	7.273692078729894e-07	0.5000013970725633	0.1659078855390726	0.5620228771573068	0.6786994246437705	0.5706246052505128	0	1.0	0.0
4428	0.00011426816364553259	3.7171728896320617e-07	-8.842047430186636e-08	0.9999917301707562	None	0.25	1	0.4	4	0.7692307692307693	10	0.23809523809523808	0.7692307692307693	14	10	0	0	0	0.7777777777777778	9	7	1.0	15	0.0	1.0	0.0002016777892382895	0.5305399307064131	0.0004587957612270598	0.5	0.09999983848830765	0.5000012709467944	0.6153479052214917	0.5101916767775961	0	1.0	0.0
7199	0.004967863740523604	0.0009693758466132948	0.0006290841367566695	0.9945182647371795	None	0.25	1	0.4	4	0.75	9	0.25925925925925924	0.75	13	9	0	0	0	0.6666666666666666	9	6	0.9333333333333333	14	0.0	1.0	0.05986843360302328	0.6661902526368435	0.16314975696988784	0.9994973226908516	0.2088966446104279	0.5770243361142918	0.8541249001450494	0.9461166528273279	0	1.0	0.0
4833	0.00245856582094671	8.05860050948333e-05	7.936747928350207e-06	0.9962348750060986	None	0.25	1	0.4	4	0.75	9	0.25925925925925924	0.75	13	9	0	0	0	0.6666666666666666	9	6	0.9333333333333333	14	0.0	1.0	0.09425140853641963	0.5445016971642491	0	0.5	0.07006849252438474	0.6589302340144647	0.6009444945167473	0.5693018349435248	0	0.9230769230769231	0.0
3161	0.0027479304821803195	0.00013939252173009664	-5.3071339567199494e-05	0.9898297466732637	None	0.25	1	0.4	4	0.75	9	0.25925925925925924	0.75	13	9	0	0	0	0.6666666666666666	9	6	0.9333333333333333	14	0.0	1.0	0.014268079557712799	0.5281315315185507	0.00034076702678992614	0.5556153225893997	0.08657704186518715	0.5547060320725816	0.5898338273011212	0.5461792141974404	0	0.9230769230769231	0.0
7136	0.007019889730506824	0.0061779070638206405	0.006164596536355926	0.9912660369275014	None	0.25	1	0.4	4	0.75	9	0.25925925925925924	0.75	13	9	0	0	0	0.6666666666666666	6	9	0.9333333333333333	14	0.0	1.0	-0.099981773137643	0.5001517403679953	0.04965988575781615	0.581988030281427	-0.09990983190705147	0.5002303696994416	0.6693214464175885	0.5276773665402221	0	0	0.0
2809	3.6840349394380866e-05	4.058157257052197e-07	4.0401116493092237e-07	0.9999960783585259	None	0	0	0.5	2	0.6666666666666666	2	0.625	0.6666666666666666	4	2	0	0	0	0.5	4	2	0.3333333333333333	5	0.0	0	-0.09999997692879675	0.5000000163159957	0.12827642622665558	0.537244700037591	0.0416215835224357	0.5404097576266703	0.7230537552192773	0.5259140659927911	0	1.0	0.0
5008	2.784717136522446e-08	2.746445880660204e-08	2.7425541905040946e-08	0.9999964135155436	None	0.25	1	0.4	4	0.75	9	0.25925925925925924	0.75	13	9	0	0	0	0.6666666666666666	9	6	0.9333333333333333	14	0.0	1.0	0.01366308475949977	0.533859937422074	-0.06731378223775797	0.6827293156155113	2.5537364690297956e-07	0.500003850291158	0.6036679716612513	0.5746059636453278	0	1.0	0.0
4665	0.0014868456813188582	0.0002991436990215129	-1.2523156455830928e-05	0.99765494458181	None	0.25	1	0.4	4	0.7692307692307693	10	0.23809523809523808	0.7692307692307693	14	10	0	0	0	0.7777777777777778	9	7	1.0	15	0.0	1.0	0.29946524462824414	0.6214110359394613	0.024172789101157742	0.5614528405622321	7.46758275503982e-05	0.5736809428637442	0.7925717460488175	0.5857675675479731	0	1.0	0.0
2060	None	None	None	None	None	0.5	1	0.6666666666666666	4	0.5714285714285714	4	0.36	0.5714285714285714	8	4	0	0	0	1.0	5	5	0.6	9	0.0	1.0	0.00034341495241719714	0.5001533346802991	0.1403538077347431	0.9999999194355427	0.09879529915643129	0.5001337472625574	0.7507131343026914	0.9957012322617598	0	1.0	0.0
5288	0.009095904096982587	0.001522597945026767	-0.0014295731364420926	0.9889527049649838	None	0.25	1	0.4	4	0.75	9	0.25925925925925924	0.75	13	9	0	0	0	0.6666666666666666	6	9	0.9333333333333333	14	0.0	1.0	0.10619093832107018	0.5360751300942391	0.03229356085835321	0.5122353917718899	0.22225221995290045	0.6322860498211116	0.6890207186164752	0.560989749550344	0	1.0	0.0
154	None	None	None	None	None	0.3333333333333333	1	0.5	4	0.7	7	0.2857142857142857	0.7	11	7	0	0	0	0.8571428571428571	6	7	0.8	12	0.0	0.6666666666666666	0.09972365181472856	0.5059801637510736	0.1566921541410701	0.639997919512019	0.017657883038200373	0.651517298611567	0.6348371592926194	0.6006875579366843	0	0.8181818181818182	0.0
6535	0.010128667576283355	0.00205067298609818	-0.001418474480413475	0.9900394531773161	None	0.25	1	0.36363636363636365	4	0.7857142857142857	11	0.2222222222222222	0.7857142857142857	15	11	0	0	0	0.8888888888888888	9	8	1.0666666666666667	16	0.0	1.0	0.09999999996250233	0.6218882184368032	0.009182848715412507	0.5656069626677858	0.1572413367531158	0.5322944560538027	0.6400699921108257	0.5736990397321184	0	0	0.0
549	None	None	None	None	None	0.14285714285714285	2	0.36666666666666664	11	0.5813953488372093	25	0.625	0.046511627906976744	7	2	37	7	0	0.8888888888888888	9	8	3.0	45	0.0958904109589041	0.6486486486486487	2.560369696861438e-05	0.500021507367272	0.0007997412916501735	0.5037662040235696	0.11773890885684177	0.5830621095939409	0.635138841703454	0.5291757834912344	1.0	1.0	0.0
3815	1.916456213579439e-08	1.8172117703867786e-08	-1.8095761497630786e-08	0.9999967957811495	None	0.25	1	0.4	4	0.7692307692307693	10	0.23809523809523808	0.7692307692307693	14	10	0	0	0	0.7777777777777778	9	7	1.0	15	0.0	1.0	0.047871221707993114	0.5483731426718579	-0.02552507386351714	0.8870490513911753	2.0750447513113992e-06	0.50074109673941	0.5737096327503365	0.6797602510177136	0	0.9285714285714286	0.0
2542	None	None	None	None	None	1.0	1	0.8	4	0.4	2	0.4375	0.4	6	2	0	0	0	1.0	4	4	0.4666666666666667	7	0.0	0.6666666666666666	0.0999999996820172	0.5000000003071224	-0.0845785282771051	0.5084329442173783	7.902762784127648e-27	0.5	0.6801399133398313	0.5028112184661129	0	1.0	0.0
6122	0.005541962773332816	0.0008379395915970984	-0.00028288364913495363	0.9939094449268936	None	0.25	1	0.4	4	0.75	9	0.25925925925925924	0.75	13	9	0	0	0	0.6666666666666666	6	9	0.9333333333333333	14	0.0	1.0	-0.061828195937534115	0.6673995975273131	0.20906908750726566	0.5686175772139438	0.34569348580818404	0.5490801378559986	0.8331419490753811	0.5962518114383633	0	1.0	0.0
2548	None	None	None	None	None	0.5	1	0.6666666666666666	4	0.5714285714285714	4	0.36	0.5714285714285714	8	4	0	0	0	1.0	5	5	0.6	9	0.0	1.0	-0.6998038774314235	0.992446340069142	-0.0676271658518702	0.5235309832826738	0.06532756473483559	0.6513427901619183	0.967509601166711	0.865966953426788	0	1.0	0.0
670	None	None	None	None	None	0	0	0.3333333333333333	3	0.8181818181818182	9	0.28888888888888886	0.8181818181818182	12	9	0	0	0	0.5555555555555556	5	9	0.8666666666666667	13	0.0	1.0	0.06250194072413455	0.5185282282847925	0.09999147649506572	0.5000119421074849	-0.007073827211680278	0.6803543978024817	0.6086766688227312	0.5686957589151325	0	1.0	0.0
1334	None	None	None	None	None	0	0	0.4090909090909091	9	0.4666666666666667	14	0.7111111111111111	0.3333333333333333	17	10	14	1	0	0.5555555555555556	9	5	2.1333333333333333	32	0.04	0.8148148148148148	9.832412143204196e-07	0.5000376603754491	0.04906145689752739	0.5659480753406344	0.06674742878542994	0.5810396482234165	0.5833634855252581	0.5492177297453096	1.0	1.0	0.0
2682	0.0009116038684448723	7.780082118792417e-05	-7.778768308013679e-05	0.9978921218149588	None	0	0	0.6	3	0.6	3	0.4666666666666667	0.6	6	3	0	0	0	0.6	3	5	0.4666666666666667	7	0.0	1.0	-0.09071363482904575	0.5219735763968748	0.00575904530712576	0.5770785806575806	0.09987994502262124	0.5006067617129202	0.6864079288986689	0.5333811097394779	0	1.0	0.0
2108	None	None	None	None	None	0.1111111111111111	1	0.38095238095238093	8	0.5517241379310345	16	0.6888888888888889	0.20689655172413793	13	6	17	9	0	0.5555555555555556	5	9	2.066666666666667	31	0.2903225806451613	1.0	0.3209228906874584	0.7127518895370891	-0.0991283752355002	0.5046849353153912	0.03873451647283281	0.559388090126039	0.8490538053069653	0.5959782479955974	0.6153846153846154	0.7692307692307693	0.0
6984	0.00021806849204736355	6.88809961874674e-07	-1.5744664601945482e-07	0.9999985940603725	None	0.25	1	0.36363636363636365	4	0.7857142857142857	11	0.2222222222222222	0.7857142857142857	15	11	0	0	0	0.8888888888888888	8	9	1.0666666666666667	16	0.0	1.0	7.032704621443701e-21	0.5	7.926917750182985e-05	0.506489320090574	-0.015051506747784753	0.6592969590110663	0.5639128610353946	0.5569288631209638	0	0	0.0
4828	0.004782092045324217	0.003283549998921144	-0.0031334481686894657	0.9955167015924545	None	0.25	1	0.4	4	0.7692307692307693	10	0.23809523809523808	0.7692307692307693	14	10	0	0	0	0.7777777777777778	7	9	1.0	15	0.0	1.0	-0.09989520787945969	0.5001554467309138	0.1802050120957399	0.7241039734231021	0.09172321115400216	0.5479811493749697	0.763043808538584	0.5953234023857459	0	1.0	0.0
244	None	None	None	None	None	0	0	0.45	9	0.4074074074074074	11	0.5178571428571429	0	3	0	25	13	0	0.875	7	8	1.9333333333333333	29	0.2549019607843137	0.9523809523809523	0	0	0	0	0	0	0	0	0	0	0
5088	0.003851528867903744	0.0014219750088137362	-0.0014209794909912127	0.9945683066119227	None	0.25	1	0.4	4	0.7692307692307693	10	0.23809523809523808	0.7692307692307693	14	10	0	0	0	0.7777777777777778	9	7	1.0	15	0.0	1.0	-0.08441716815985187	0.5415599438711562	0.00015558734923113286	0.5011078711340975	0.09897724292617463	0.5600518491453446	0.6799290595836737	0.5343149880177223	0	0.14285714285714285	0.0
7381	0.0031522903600780584	0.0002175727943358555	2.0829054625554205e-05	0.995525770908639	None	0.25	1	0.4	4	0.7692307692307693	10	0.23809523809523808	0.7692307692307693	14	10	0	0	0	0.7777777777777778	9	7	1.0	15	0.0	1.0	0.0368211732742029	0.5066982426252816	0.04733823102334136	0.6135511421557905	0.17878977746433358	0.6306316270803443	0.6812587527100411	0.5845132447569525	0	0.21428571428571427	0.0
1257	None	None	None	None	None	0	0	0.34782608695652173	8	0.625	20	0.5396825396825397	0.59375	26	19	7	0	0	0.7777777777777778	9	7	2.2666666666666666	34	0.0	0.8275862068965517	0.031169371453146966	0.5019060929511485	0.006907412791265763	0.6654737279698668	5.93334558585739e-07	0.5239739018707112	0.5807498632788872	0.5655683302425699	0	1.0	0.0
1653	None	None	None	None	None	0.5	1	0.7142857142857143	5	0.375	3	0.625	0.25	5	2	4	0	0	1.0	4	4	0.6666666666666666	10	0.0	0.6666666666666666	-0.09999140184317781	0.5000041890903365	-0.09189994767504624	0.5276387771661484	0.017606681717802337	0.5567354276702423	0.6309534328189147	0.5281874142260907	0	0	0.0
6860	0.0007495277885796504	1.900341943914698e-05	-1.6460090107331483e-05	0.9990113362229891	None	0.25	1	0.4	4	0.7692307692307693	10	0.23809523809523808	0.7692307692307693	14	10	0	0	0	0.7777777777777778	9	7	1.0	15	0.0	1.0	0.039097585220390196	0.6573527974003774	2.61869184416678e-13	0.5014404127916531	0.04457702580823068	0.5407337906023968	0.5844001118674274	0.5679583467938211	0	0.42857142857142855	0.0
3708	None	None	None	None	None	0.1	1	0.3181818181818182	7	0.7096774193548387	22	0.4074074074074074	0.6451612903225806	27	20	5	0	0	1.0	9	9	2.2	33	0.0	0.3333333333333333	0.09352385937528629	0.5	0.0009121713918863775	0.551193307509211	-0.008022044574163252	0.6727255071428738	0.6132287280559586	0.5765623354350202	0	0.9629629629629629	0.0
2907	0.000720466705126313	0.0002007646751449363	0.00010617828371963203	0.9993772814863435	None	0.3333333333333333	1	0.4444444444444444	4	0.7272727272727273	8	0.28888888888888886	0.7272727272727273	12	8	0	0	0	0.5555555555555556	9	5	0.8666666666666667	13	0.0	1.0	-0.039542849170436364	0.5161389770081694	0.0005124352670490995	0.642960236655801	0.08911056418378208	0.5321025218349421	0.6424336506033289	0.5647510904674665	0	1.0	0.0
324	None	None	None	None	None	0.16666666666666666	1	0.5	7	0.42105263157894735	8	0.7	0.15789473684210525	8	3	12	7	0	0.8333333333333334	5	6	1.4	21	0.30434782608695654	0.375	-0.09999127119096837	0.5000136134024252	0.09999674647683562	0.5000562636932123	0.024098032759266273	0.5595466571359456	0.6953566383126188	0.5199562182780516	0.5	0.375	0.0
5946	0.00025293657201086586	2.2934670122643026e-06	-2.2358324075816556e-06	0.9999972988202529	None	0.25	1	0.4	4	0.7692307692307693	10	0.23809523809523808	0.7692307692307693	14	10	0	0	0	0.7777777777777778	9	7	1.0	15	0.0	1.0	0.17001139858182351	0.6713741314072814	0.09990313948316122	0.5000000000000001	0.09997996760938803	0.5002114942193345	0.58184676598395	0.5593236388914775	0	1.0	0.0
3247	2.605352152458244e-07	1.969697947115012e-07	-3.3912280581587045e-08	0.9999390694285766	None	0.25	1	0.4	4	0.75	9	0.25	0.75	13	9	0	0	0	0.875	7	8	0.9333333333333333	14	0.0	1.0	0.0455774848324353	0.5479196639083315	0.028270574583338287	0.6539675484568399	0.0015950126142117538	0.5052929727021978	0.5842565461101245	0.5703605190381861	0	1.0	0.0
5173	0.00619441907222037	0.0006486551834531494	-3.5342412080523867e-05	0.9938713995274675	None	0.25	1	0.36363636363636365	4	0.7857142857142857	11	0.2222222222222222	0.7857142857142857	15	11	0	0	0	0.8888888888888888	9	8	1.0666666666666667	16	0.0	1.0	-0.1045717773491045	0.5526563167950559	7.902762784127648e-27	0.5	0.1810070684493244	0.5857187396881569	0.7555182071016988	0.5463419270575255	0	1.0	0.0
5314	0.0045937739013654265	0.0018155460905195776	-0.00011150884346627105	0.9906837801562459	None	0.25	1	0.4	4	0.7692307692307693	10	0.23809523809523808	0.7692307692307693	14	10	0	0	0	0.7777777777777778	9	7	1.0	15	0.0	1.0	0.23531444522608314	0.609159731974088	8.493956990113211e-11	0.5000001315108379	0.056593142214721545	0.5296885658790491	0.7289402194790082	0.5467527079211324	0	0.6428571428571429	0.0
5816	0.004563375697355648	0.0006448197304185485	0.0005342176545165703	0.9939277218414674	None	0.25	1	0.4	4	0.75	9	0.25925925925925924	0.75	13	9	0	0	0	0.6666666666666666	6	9	0.9333333333333333	14	0.0	1.0	-0.007822957463425765	0.6196840452816359	0.032176555943835644	0.5106422698271288	0.4027730063852415	0.6809158626528129	0.8728066135298512	0.6057755063137417	0	1.0	0.0
4671	0.0005578646866967209	2.3268194276569145e-05	-1.0476300063178043e-05	0.9984850533524969	None	0.25	1	0.36363636363636365	4	0.7857142857142857	11	0.2222222222222222	0.7857142857142857	15	11	0	0	0	0.8888888888888888	9	8	1.0666666666666667	16	0.0	1.0	0.0017344875684731672	0.5431695113892556	0.060397843066569826	0.9999981008348505	0.031454889294366545	0.5181903941671582	0.8268358202463566	0.988719469194714	0	0.26666666666666666	0.0
2727	0.002542531174432568	0.000646201772680058	-0.0006066591713496	0.9966905304967618	None	0.25	1	0.36363636363636365	4	0.7857142857142857	11	0.2222222222222222	0.7857142857142857	15	11	0	0	0	0.8888888888888888	9	8	1.0666666666666667	16	0.0	1.0	0.09717179189393904	0.5657588616878934	1.838410144131546e-23	0.5000000000000091	0.06931033693123737	0.5565784487734743	0.6005865160736049	0.5408963641192933	0	0	0.0
4935	0.0011703564966451278	0.0001365521778231178	-7.553351079306289e-05	0.9994106418536639	None	0.25	1	0.4	4	0.75	9	0.25	0.75	13	9	0	0	0	0.875	8	7	0.9333333333333333	14	0.0	1.0	0.04917137746948395	0.5431514007126197	-0.033728996607541646	0.6654921157725829	0.08685463928098192	0.5437668580815977	0.6334153861342172	0.5855193670318523	0	0.8461538461538461	0.0
3264	0.0011068481557276412	6.597338324358631e-05	-6.57676587535879e-05	0.996966455516295	None	0.2	1	0.3333333333333333	4	0.8	12	0.20987654320987653	0.8	16	12	0	0	0	1.0	9	9	1.1333333333333333	17	0.0	1.0	2.345513448908621e-05	0.5011030314233623	-0.040568692339524565	0.5205757488171184	0.04026596245950656	0.5437420918709842	0.5795304408834702	0.5218343080443791	0	1.0	0.0
4289	0.0002294439819426435	0.00017194808813842855	-9.448194443226174e-07	0.9996215080087119	None	0.25	1	0.4	4	0.75	9	0.25925925925925924	0.75	13	9	0	0	0	0.6666666666666666	9	6	0.9333333333333333	14	0.0	1.0	0.18401905603609475	0.6995144953477678	0.05567420959270242	0.629347568051351	0.012678859758441149	0.5247460762266207	0.6685851962071537	0.6203789649682419	0	1.0	0.0
2817	2.806392472262271e-05	1.581984841094979e-06	1.3683077259653713e-06	0.9943878995688504	None	0.1111111111111111	1	0.45	9	0.5	14	0.5555555555555556	0.2857142857142857	14	8	15	9	0	0.6666666666666666	9	6	2.0	30	0.32142857142857145	0.8333333333333334	0.09999970250881474	0.5001298056754888	4.675080098976542e-11	0.500000000250839	0.0001513502799771521	0.5004425413652384	0.6156178878647678	0.5001907824607547	1.0	1.0	0.0
1676	None	None	None	None	None	0	0	0.13043478260869565	3	0.875	28	0.7555555555555555	0	0	0	33	9	0	0.5555555555555556	9	5	2.2666666666666666	34	0.12857142857142856	0.7586206896551724	0	0	0	0	0	0	0	0	0	0	0
854	None	None	None	None	None	0	0	1.0	1	0	0	1.0	0	1	0	0	0	0	0.5	1	2	0.13333333333333333	2	0.0	0	0	0	0	0	0	0	0	0	0	0	0
1556	None	None	None	None	None	0	0	0.13043478260869565	3	0.875	28	0.5396825396825397	0.03125	2	1	31	6	0	0.7777777777777778	9	7	2.2666666666666666	34	0.09230769230769231	0.3448275862068966	-0.0768418415678084	0.5324318353674237	0.06649443747925023	0.5123397903920925	0	0.5	0.6427003521432519	0.5149354656496825	1.0	1.0	0.6309846519068016
7428	0.0027513497840437034	0.002163070508791609	-0.002163028683800723	0.9974641945402373	None	0.3333333333333333	1	0.5	4	0.7	7	0.3333333333333333	0.7	11	7	0	0	0	0.4444444444444444	4	9	0.8	12	0.0	1.0	-0.09999994785561328	0.5000012193152578	0.026972748260238183	0.6605237057528524	0.1653094203880361	0.5537890384653088	0.7534719899624659	0.5729445917691153	0	1.0	0.0
4048	0.0017267296837774396	0.00025315972991775523	0.00014293646888693758	0.9978711203019777	None	0.25	1	0.4	4	0.75	9	0.25	0.75	13	9	0	0	0	0.875	8	7	0.9333333333333333	14	0.0	0.8571428571428571	0.09262698797227381	0.5108884073718354	-0.046659664240497854	0.5736045076807665	-0.073065134168221	0.5881587888499685	0.6787048776875801	0.5577817338032138	0	0.9230769230769231	0.0
2838	8.021986593270869e-08	8.048416528365709e-08	7.853335152784807e-08	0.9999881330112262	None	0	0	0.2916666666666667	7	0.7058823529411765	24	0.5	0.35294117647058826	18	12	17	0	0	0.8888888888888888	8	9	2.4	36	0.0	0.6206896551724138	0.03277097533827256	0.6026177789950785	0.09941227250010048	0.5044922498278446	0	0.5	0.6089995635845938	0.5361330702835797	0	0.8888888888888888	0.0
709	None	None	None	None	None	0	0	0.35714285714285715	5	0.5555555555555556	10	0.6666666666666666	0	0	0	19	0	0	0.8333333333333334	5	6	1.3333333333333333	20	0.0	1.0	0	0	0	0	0	0	0	0	0	0	0
2337	None	None	None	None	None	0	0	0.25	1	1.0	3	1.0	1.0	4	3	0	0	0	0.2	1	5	0.3333333333333333	5	0.0	0	0.09999999841822953	0.5000012611891269	2.025683464161964e-07	0.5000000045344908	0.12775416008032375	0.5282811068335369	0.6338232205359532	0.5094364095126571	0	1.0	0.0
4152	0.006249862761152882	0.0025378201256940043	0.0003530306270313142	0.9894107939484856	None	0.2	1	0.3333333333333333	4	0.8	12	0.20987654320987653	0.8	16	12	0	0	0	1.0	9	9	1.1333333333333333	17	0.0	1.0	0.2989006245721027	0.5588728386050286	0.05278704917650654	0.6521559320831201	0.19059200720721375	0.6912574355177054	0.7482291216975526	0.6357675843463576	0	0.0625	0.0
5239	0.0013914320677226636	0.000374524908465216	0.00021932285640198973	0.9985873080537645	None	0.25	1	0.4	4	0.7692307692307693	10	0.23809523809523808	0.7692307692307693	14	10	0	0	0	0.7777777777777778	9	7	1.0	15	0.0	1.0	-0.09968297655505354	0.505087066716093	0.044227678796553524	0.5174168774393553	0.03185452227999522	0.5299717429489169	0.6567747912924831	0.5174991460336664	0	1.0	0.0
6659	6.730622738308042e-05	8.168489287779826e-06	6.822205148915735e-06	0.999650616686493	None	0.25	1	0.4	4	0.7692307692307693	10	0.23809523809523808	0.7692307692307693	14	10	0	0	0	0.7777777777777778	7	9	1.0	15	0.0	1.0	-0.04397652805717176	0.6301733269545692	0.0505202687478999	0.6071463859135922	-0.03357029655285526	0.5079974842690196	0.6265360871421654	0.5825933888620141	0	1.0	0.0
2600	0.0012180358000686872	2.541182266461959e-05	-1.4931285258619064e-05	0.9999904631502673	None	0.3333333333333333	3	0.55	11	0.4642857142857143	13	0.47619047619047616	0.4642857142857143	24	13	5	0	0	0.7777777777777778	9	7	2.0	30	0.0	0.7619047619047619	7.080905519980904e-21	0.5000000000000108	0.07908512567340965	0.5176600147582108	0.09995735383600249	0.5007670941409377	0.6060033921064923	0.5061445102078971	0	0.6666666666666666	0.0
2519	None	None	None	None	None	0	0	0.5	2	0.75	3	0.6	0.25	3	1	2	0	0	0.4	2	5	0.4	6	0.0	0	0.09914405690703312	0.5008588962852154	0.34706182564439875	0.5751702413113632	0	0.5	0.8115099173563973	0.5255122530028802	0	1.0	0.0
3759	0.0005793638284819128	6.455074073929184e-05	6.444675212573402e-05	0.9973843778025512	None	0.25	1	0.4	4	0.7692307692307693	10	0.23809523809523808	0.7692307692307693	14	10	0	0	0	0.7777777777777778	9	7	1.0	15	0.0	1.0	0.0542569052344045	0.5860776433427569	0.09340819930928723	0.5338882452212709	0.009011526159264727	0.5783879608931086	0.5845876304927732	0.5662493654178232	0	1.0	0.0
486	None	None	None	None	None	0	0	0.3125	5	0.7142857142857143	15	0.4791666666666667	0.38095238095238093	12	8	10	5	0	0.75	8	6	1.5333333333333334	23	0.25	0.11764705882352941	0.09999327128886062	0.5000132741959242	0.2031940575144556	0.6235324482570557	0.05530353703946812	0.6456654478545443	0.640072624959763	0.591028958962132	0.8333333333333334	0.9166666666666666	0.0
1892	None	None	None	None	None	0	0	1.0	3	0.0	0	0.6666666666666666	0	3	0	0	1	0	0.6666666666666666	3	2	0.26666666666666666	4	1.0	1.0	0	0	0	0	0	0	0	0	0	0	0
852	None	None	None	None	None	0	0	0.5	3	0.5714285714285714	4	0.6	0.14285714285714285	2	1	6	0	0	0.6	5	3	0.6	9	0.0	1.0	-0.08890207337494653	0.5104991787342783	-0.09893709499441498	0.5019580228066246	0.042232683392153234	0.5810096142173075	0.6556371377273938	0.5313549970158203	0	1.0	0.0
5506	0.009577604169314111	0.0003213000124838909	0.000126552459517546	0.9870838770698603	None	0.25	1	0.4	4	0.75	9	0.25925925925925924	0.75	13	9	0	0	0	0.6666666666666666	9	6	0.9333333333333333	14	0.0	1.0	-0.18082147881416394	0.7038589177288528	-0.1496147365923753	0.5000000000000001	0.0857256185562822	0.5326468540005382	0.7757007491369838	0.5822877179391227	0	1.0	0.0
7335	0.004944125795762584	0.0020571494291226245	-0.0020562191961818297	0.9919158234276223	None	0.25	1	0.4	4	0.75	9	0.25925925925925924	0.75	13	9	0	0	0	0.6666666666666666	6	9	0.9333333333333333	14	0.0	1.0	-0.0998185970202545	0.5383588072767775	0.021743770012536866	0.6570966697460239	0.15769548398783625	0.5387830786390411	0.7437520461770173	0.579288869517921	0	1.0	0.0
2983	0.001146674287473865	5.3794532317550635e-05	-2.4659112558276985e-05	0.9961686456996602	None	0.25	1	0.36363636363636365	4	0.7857142857142857	11	0.2222222222222222	0.7857142857142857	15	11	0	0	0	0.8888888888888888	9	8	1.0666666666666667	16	0.0	1.0	0.12165045383367383	0.9976985705046718	0.2557753103782431	0.5975644546726695	0.02127576695116924	0.5360342060098321	0.7953381458316235	0.9005972491828981	0	1.0	0.0
6138	0.0012393043175041613	0.000273287529204177	-0.0001026365640904033	0.9987327410893776	None	0.25	1	0.4	4	0.7692307692307693	10	0.23809523809523808	0.7692307692307693	14	10	0	0	0	0.7777777777777778	9	7	1.0	15	0.0	1.0	-0.09725906390414804	0.5958835271282632	0.00041523964295146217	0.5842701790166287	0.051732592593602446	0.503798640903866	0.6495806225976398	0.561673082572311	0	1.0	0.0
4609	0.0046717417707059445	0.0002694823586781605	-0.0002634869521074019	0.9958072308979468	None	0.25	1	0.4	4	0.75	9	0.25925925925925924	0.75	13	9	0	0	0	0.6666666666666666	6	9	0.9333333333333333	14	0.0	1.0	-0.09914504220295717	0.5012273537247465	-0.3197143161867735	0.9460825275828043	0.005129174210654283	0.6498548510375013	0.8277745028705602	0.7618281676227888	0	1.0	0.0
5696	0.0014175870867103875	0.00020519132993837823	0.00017294975865335296	0.99856714133625	None	0.25	1	0.4	4	0.75	9	0.25925925925925924	0.75	13	9	0	0	0	0.6666666666666666	6	9	0.9333333333333333	14	0.0	1.0	-0.05610784741416099	0.5172907834487646	0.058465669122325536	0.5202391973480635	-0.09970814408616752	0.5181328100945891	0.6603006821646621	0.5185543791147251	0	1.0	0.0
6814	0.013168606442192485	0.0010737236062127236	0.00044022280870239654	0.9749407120864723	None	0.25	1	0.4	4	0.7692307692307693	10	0.23809523809523808	0.7692307692307693	14	10	0	0	0	0.7777777777777778	7	9	1.0	15	0.0	1.0	1.8172679013708943e-07	0.5004273095224017	0.05489845718978401	0.5360084349843882	0.23762425194097814	0.7215578904425832	0.7330006718402653	0.5905078188734626	0	0.8571428571428571	0.0
7031	8.019430255475508e-05	1.9785039868959232e-07	-1.9236033158721096e-07	0.9999968241341531	None	0.25	1	0.4	4	0.75	9	0.25925925925925924	0.75	13	9	0	0	0	0.6666666666666666	9	6	0.9333333333333333	14	0.0	1.0	0.4886664631210313	0.7279573490327045	-0.0041410990003916785	0.5056998943455105	0.09993385629730013	0.509186678262426	0.893044852480873	0.5861191594349527	0	1.0	0.0
1516	None	None	None	None	None	0	0	0.07407407407407407	4	0.9367088607594937	74	1.0	0.11392405063291139	12	9	68	0	0	1.0	9	9	5.4	81	0.0	1.0	0.08930711778607488	0.5699389504793935	0.09554260252165434	0.5128300180168923	-0.2538999874937168	0.9949132579764449	0.8667174113063996	0.8664178291549838	0	0	0.0
4120	0.0029738229933432324	0.000665091435921254	-5.3978821191828205e-05	0.9961111695069174	None	0.25	1	0.4	4	0.75	9	0.25925925925925924	0.75	13	9	0	0	0	0.6666666666666666	9	6	0.9333333333333333	14	0.0	1.0	0.06594488367874848	0.5726871629213531	1.402318299629461e-05	0.5	0.3143636342519976	0.6604260059108132	0.7967988231074309	0.5791631071600526	0	1.0	0.0
4873	0.006860836188776381	0.0028340514535134956	0.001611289994604476	0.9838961098656336	None	0.2	1	0.3333333333333333	4	0.8	12	0.20987654320987653	0.8	16	12	0	0	0	1.0	9	9	1.1333333333333333	17	0.0	1.0	0.2876730368953289	0.5635176321051881	0.014871843486595648	0.6543129016662157	-0.08710040272548933	0.5300135678617676	0.8362556030863113	0.5836804050267617	0	1.0	0.0
6081	0.0021939043507056117	0.00016262542376950664	1.6096900818521346e-05	0.9975283215198771	None	0.25	1	0.4	4	0.7692307692307693	10	0.23809523809523808	0.7692307692307693	14	10	0	0	0	0.7777777777777778	9	7	1.0	15	0.0	1.0	0.05724902624534589	0.5300434794794506	-0.003412091906198724	0.6649774249131518	0.09999991022137675	0.5000003329373673	0.6061976925864759	0.5667553432947045	0	0.42857142857142855	0.0
2700	5.864765026239511e-08	5.8430391947456264e-08	4.978154657751485e-08	0.9999900996185161	None	0	0	0.3181818181818182	7	0.6666666666666666	20	0.5714285714285714	0.5	21	15	10	0	0	0.875	8	7	2.1333333333333333	32	0.0	0.48	0.07555539221996768	0.627909940447042	-0.010829251705139997	0.5847293271576166	0	0.5	0.6129683788269903	0.5716271828954229	0	0.9523809523809523	0.0
1305	None	None	None	None	None	0	0	0.375	3	0.7777777777777778	7	0.4074074074074074	0.7777777777777778	10	7	0	0	0	0.3333333333333333	9	3	0.7333333333333333	11	0.0	1.0	0.0073593683133523005	0.6798063529447678	0.03956233013646794	0.6426276154096837	0.01514844088944467	0.5423506856529903	0.5988724659232176	0.6232015550877021	0	0.9	0.0
5325	0.014995521024710263	0.0018097141263512001	0.0002741309997233565	0.9656328799011246	None	0.25	1	0.4	4	0.75	9	0.25925925925925924	0.75	13	9	0	0	0	0.6666666666666666	9	6	0.9333333333333333	14	0.0	1.0	0.3839740196926121	0.6821857924791025	0.053684317746091816	0.6487464205038863	0.09992519133463376	0.5001631386540026	0.8115849622724944	0.6128576846771783	0	1.0	0.0
7488	0.005169251151404705	0.0008111181903206182	0.00037570175433635986	0.9866004609064807	None	0.25	1	0.4	4	0.75	9	0.25925925925925924	0.75	13	9	0	0	0	0.6666666666666666	9	6	0.9333333333333333	14	0.0	1.0	0.25974718682455156	0.5536074673086704	-0.09989286204143982	0.500454617441812	0.09778182161298218	0.5703455824748364	0.8131134959078734	0.5415983670656372	0	0	0.0
7483	0.0035110642971058212	0.00027826924960349547	0.00011198006435475903	0.9943074186775173	None	0.25	1	0.4	4	0.75	9	0.25925925925925924	0.75	13	9	0	0	0	0.6666666666666666	9	6	0.9333333333333333	14	0.0	1.0	0.13042222682034404	0.5669284417116603	-0.4177065910231308	0.6547102023492098	-0.07086533108874472	0.6324627333636189	0.9156363036362609	0.6186868855465542	0	1.0	0.0
7326	0.005605799669599098	0.0005494293100154334	0.00012978396266895864	0.9889272005892042	None	0.25	1	0.4	4	0.75	9	0.25925925925925924	0.75	13	9	0	0	0	0.6666666666666666	6	9	0.9333333333333333	14	0.0	1.0	3.838721607236165e-11	0.5000011815823312	7.902762784127648e-27	0.5	0.289031758820966	0.510417770880314	0.7961671372775943	0.5034734309156224	0	1.0	0.0
7396	0.0021415764940318246	0.0003855353149079357	-0.00011649318571693595	0.9972803297674612	None	0.25	1	0.4	4	0.7692307692307693	10	0.23809523809523808	0.7692307692307693	14	10	0	0	0	0.7777777777777778	7	9	1.0	15	0.0	1.0	-0.09325300446581694	0.5217642910103705	1.4088298307613487e-08	0.5000037575135031	0.05438545187264755	0.6722332245185618	0.638342341754766	0.5667189132633653	0	0.8571428571428571	0.0
7197	2.185761773718999e-08	2.0711522684079882e-08	1.4187111957403316e-09	0.9999970739410867	None	0.25	1	0.4	4	0.7692307692307693	10	0.23809523809523808	0.7692307692307693	14	10	0	0	0	0.7777777777777778	7	9	1.0	15	0.0	1.0	0.016455292035099503	0.5213272121210265	0.07904771629466442	1.0	1.923278876108734e-20	0.5000000000000063	0.6035918919443201	0.9999986838396319	0	0.9285714285714286	0.0
103	None	None	None	None	None	0.05555555555555555	1	0.34210526315789475	13	0.6181818181818182	34	0.7037037037037037	0.2727272727272727	26	15	30	0	0	1.0	9	9	3.8	57	0.0	0.7916666666666666	-0.07360080546133294	0.5306979431183779	5.763843330420983e-07	0.5000057615166817	9.541093221626438e-05	0.5201010911811684	0.5918710224552943	0.5169449398150251	0	0.8846153846153846	0.0
91	None	None	None	None	None	0	0	0	0	0	0	1.0	0	0	0	0	0	0	1.0	1	1	0.06666666666666667	1	0.0	0	0	0	0	0	0	0	0	0	0	0	0
5276	0.0020514969798073723	3.441952801556191e-05	-1.8467071058126666e-05	0.9996126383701468	None	0.25	1	0.4	4	0.7692307692307693	10	0.23809523809523808	0.7692307692307693	14	10	0	0	0	0.7777777777777778	9	7	1.0	15	0.0	1.0	0.029774756730251057	0.5592243472403063	0.2559471981481014	0.5518096763431195	0.09996903344152541	0.5001214614252237	0.7193868439605277	0.5371386219743954	0	0.9285714285714286	0.0
1801	None	None	None	None	None	0	0	1.0	3	0.0	0	0.6666666666666666	0	3	0	0	0	0	0.6666666666666666	3	2	0.26666666666666666	4	0.0	1.0	0	0	0	0	0	0	0	0	0	0	0
6887	0.004874039352515813	0.001268388947431482	0.0005184133729279032	0.9944136257587434	None	0.25	1	0.4	4	0.7692307692307693	10	0.23809523809523808	0.7692307692307693	14	10	0	0	0	0.7777777777777778	9	7	1.0	15	0.0	1.0	0.04440865924323759	0.6514607371823582	7.362610077109519e-08	0.5630754378857082	0.19784677188375885	0.5	0.7000599251605164	0.5727401548774496	0	0	0.0
628	None	None	None	None	None	0	0	0.2222222222222222	4	0.7916666666666666	19	0.8666666666666667	0	0	0	25	15	0	0.8333333333333334	6	5	1.7333333333333334	26	0.2777777777777778	0.5	0	0	0	0	0	0	0	0	0	0	0
2708	None	None	None	None	None	0.05555555555555555	1	0.358974358974359	14	0.5892857142857143	33	0.7160493827160493	0.32142857142857145	29	18	28	0	0	1.0	9	9	3.8666666666666667	58	0.0	0.76	0.09856619828611381	0.5886093871849961	0.0999972130725437	0.5000155801380408	1.5448381547837848e-08	0.5227598088405244	0.6149243012116699	0.5373788107036911	0	1.0	0.0
1383	None	None	None	None	None	0	0	0.3333333333333333	5	0.65	13	0.4888888888888889	0.55	16	11	5	3	0	0.5555555555555556	9	5	1.4666666666666666	22	0.3333333333333333	0.2222222222222222	0.022286591534228257	0.5033673628437648	0.14806771763934937	0.6528820820185468	0.06091135510751383	0.5601835377450947	0.6332088807775093	0.5733917133890254	1.0	0.9375	0.0
3206	0.0037468517775436066	0.0008875389612327155	0.0008803633423124948	0.989827639440254	None	0.5	1	0.6666666666666666	4	0.5714285714285714	4	0.36	0.5714285714285714	8	4	0	0	0	1.0	5	5	0.6	9	0.0	1.0	0.2128063041015284	0.5682928777255994	0.07494386401544909	0.6060403478567403	0.20240782484889572	0.561964955573018	0.649056337415393	0.5788959295595082	0	1.0	0.0
5669	0.003279879470401029	0.0007714205867677216	3.605187579759489e-05	0.993598513498968	None	0.25	1	0.4	4	0.7692307692307693	10	0.23809523809523808	0.7692307692307693	14	10	0	0	0	0.7777777777777778	9	7	1.0	15	0.0	1.0	0.09999784828427115	0.500023192518769	0.2017137633937561	0.6637836413254871	0.09999999999996688	0.5000000659274944	0.6176267995769272	0.5564495111505281	0	1.0	0.0
1931	None	None	None	None	None	0	0	0.3684210526315789	7	0.5384615384615384	14	0.8	0.46153846153846156	19	12	8	7	0	0.7142857142857143	7	5	1.8666666666666667	28	0.5384615384615384	0.34782608695652173	-0.09221176296523728	0.6407771385994946	-0.12257825819127652	0.6796340697718009	-0.05548746091373711	0.5952808630393773	0.5909668420041418	0.6392759916629236	1.0	1.0	0.0
3366	0.007011939889092001	0.0010475136226806652	0.0010475009247259321	0.9929759409600892	None	0.25	1	0.4	4	0.7692307692307693	10	0.23809523809523808	0.7692307692307693	14	10	0	0	0	0.7777777777777778	9	7	1.0	15	0.0	1.0	0.15466925234283732	0.5573424958704962	-0.07358914411413653	0.5232811644331393	0.2554340802093056	0.664578088523545	0.7982766879537703	0.583164979024185	0	1.0	0.0
3933	0.006108726744900077	0.00038312106409783494	8.804086927089576e-05	0.9884671797166686	None	0.25	1	0.4	4	0.75	9	0.25925925925925924	0.75	13	9	0	0	0	0.6666666666666666	9	6	0.9333333333333333	14	0.0	1.0	0.15188024002680517	0.6551462429848373	1.013464883306593e-06	0.5007719425453228	-0.041358797310697956	0.671275047126974	0.6965221951481358	0.6113351177906383	0	0.9230769230769231	0.0
3720	0.010611988305251351	0.0034669554808300874	-0.0008204994160850096	0.9898941054260747	None	0.25	1	0.4	4	0.75	9	0.25925925925925924	0.75	13	9	0	0	0	0.6666666666666666	9	6	0.9333333333333333	14	0.0	1.0	0.22495021702324208	0.5623432048247753	-0.02044609846497989	0.5891428107356168	0.2825622025976447	0.6850234012365782	0.8123030796070354	0.6136509317307317	0	1.0	0.0
4374	0.0020204274033326208	0.00018871006879917518	-5.186537466756097e-05	0.9982490234927581	None	0.25	1	0.36363636363636365	4	0.7857142857142857	11	0.2222222222222222	0.7857142857142857	15	11	0	0	0	0.8888888888888888	8	9	1.0666666666666667	16	0.0	1.0	0.04145297971359363	0.5812567538914362	6.24796681284441e-05	0.580748317575432	0.01613797887889749	0.6614967057302704	0.5906305211775075	0.6085569882705171	0	1.0	0.0
2274	None	None	None	None	None	0	0	0.4	2	0.8	4	0.5833333333333334	0	0	0	6	0	0	0.3333333333333333	2	6	0.4666666666666667	7	0.0	0	0	0	0	0	0	0	0	0	0	0	0
104	None	None	None	None	None	0	0	0.6	3	0.6	3	0.5833333333333334	0.6	6	3	0	0	0	0.3333333333333333	2	6	0.4666666666666667	7	0.0	0.4	-0.09691214264486407	0.5454236731322389	0.07983811059008042	0.6635972763196116	0.059584216820511335	0.5498615824813686	0.690097337510168	0.5875609720277117	0	1.0	0.0
6685	0.0036141544557785643	0.0002984470965763128	0.00010237315050581701	0.997254460969299	None	0.25	1	0.4	4	0.7692307692307693	10	0.23809523809523808	0.7692307692307693	14	10	0	0	0	0.7777777777777778	7	9	1.0	15	0.0	1.0	0.030428353357203113	0.5620549301342879	0.09997119433508583	0.5090304245556849	0.27086606772637817	0.5337680470975462	0.7316342563941814	0.5350183935067745	0	1.0	0.0
3525	0.0015295708333357588	0.0003311417690355896	6.313811756248486e-05	0.9983868739798846	None	0	0	0.375	3	0.8	8	0.3	0.8	11	8	0	1	0	0.625	8	5	0.8	12	1.0	0.8571428571428571	-0.11605056009507528	0.5805540537543443	-0.0999953417499015	0.5001527633073791	0.039594023512659206	0.5226280448860663	0.6643832266884654	0.5346305770151253	1.0	1.0	0.0
6964	0.004165155888932508	0.0002744015643226927	-6.29167139488931e-05	0.9958567483343107	None	0.25	1	0.4	4	0.75	9	0.25925925925925924	0.75	13	9	0	0	0	0.6666666666666666	6	9	0.9333333333333333	14	0.0	1.0	-0.0068583559064535424	0.6537968714633602	0.09999993780484571	0.5000008178155323	-0.09999997527894305	0.5000000005671821	0.7044875925151421	0.5527837870553235	0	0.8461538461538461	0.0
1834	None	None	None	None	None	0	0	0.38461538461538464	5	0.5294117647058824	9	0.5277777777777778	0	0	0	18	0	0	1.0	6	6	1.2666666666666666	19	0.0	0.7692307692307693	0	0	0	0	0	0	0	0	0	0	0
1399	None	None	None	None	None	0	0	1.0	1	0	0	1.0	0	1	0	0	0	0	0.5	2	1	0.13333333333333333	2	0.0	0	0	0	0	0	0	0	0	0	0	0	0
6871	0.006022883974642189	0.0004453540074377027	0.00021297499742724128	0.9942177605571292	None	0.2	1	0.3333333333333333	4	0.8	12	0.20987654320987653	0.8	16	12	0	0	0	1.0	9	9	1.1333333333333333	17	0.0	1.0	0.09986034235330957	0.5682577208378534	-0.09999984370127372	0.50001143010919	0.2030814481910211	0.9999784606074232	0.7787215115330686	0.9752402820547864	0	0.1875	0.0
4337	0.0063973783643428445	0.006030877173362908	0.0059490308784583635	0.9946815925826562	None	0.25	1	0.36363636363636365	4	0.7857142857142857	11	0.2222222222222222	0.7857142857142857	15	11	0	0	0	0.8888888888888888	8	9	1.0666666666666667	16	0.0	1.0	-0.0999350526320517	0.5001828928564557	0.013692092980301353	0.5183148566601535	0.10920397858678137	0.5737680052944298	0.701655605907514	0.5308993361105201	0	0.06666666666666667	0.0
1900	None	None	None	None	None	0.11764705882352941	2	0.3055555555555556	11	0.6470588235294118	33	0.654320987654321	0.39215686274509803	29	20	23	2	0	1.0	9	9	3.533333333333333	53	0.04878048780487805	0.625	0.05796661036433111	0.5639021284728885	0.005347707879399211	0.6581064218947303	0.09412732276575328	0.6574729272711302	0.6438783579913875	0.6274543518817551	1.0	1.0	0.0
1313	None	None	None	None	None	0	0	1.0	1	0	0	1.0	0	0	0	1	3	0	0.5	2	1	0.13333333333333333	2	0.5	0	0	0	0	0	0	0	0	0	0	0	0
599	None	None	None	None	None	0	0	0.3333333333333333	3	0.8181818181818182	9	0.28888888888888886	0.8181818181818182	12	9	0	1	0	0.5555555555555556	9	5	0.8666666666666667	13	1.0	1.0	0.06775234772064279	0.5300013828946971	0.06104702645142539	0.6351699441881582	-0.05517151511885391	0.657050440552423	0.6455389208113359	0.6086392773473496	1.0	0.9166666666666666	0.0
2475	None	None	None	None	None	0.29411764705882354	5	0.4444444444444444	16	0.5490196078431373	28	0.7361111111111112	0.39215686274509803	31	20	21	0	0	0.8888888888888888	8	9	3.533333333333333	53	0.0	0.9545454545454546	-0.048642901513481496	0.51161889763761	-0.1721768952516069	1.0	-0.07477514805289699	0.6247622089758006	0.6861068149022179	0.9999999963044168	0	0.967741935483871	0.0
6880	0.0020830911283007954	0.0005790750912399743	0.0004886466071763706	0.9977994232238024	None	0.25	1	0.36363636363636365	4	0.7857142857142857	11	0.2222222222222222	0.7857142857142857	15	11	0	0	0	0.8888888888888888	9	8	1.0666666666666667	16	0.0	1.0	-0.09402726963325964	0.567141113894416	0.01264191332783042	0.6512059230813156	0.07941718959151547	0.546630606612891	0.6838807679510285	0.5891700661327612	0	0	0.0
1085	None	None	None	None	None	0	0	0.5	3	0.42857142857142855	3	0.5	0	0	0	8	12	0	0.5	3	6	0.6	9	0.6	0.3333333333333333	0	0	0	0	0	0	0	0	0	0	0
1696	None	None	None	None	None	0.3333333333333333	1	0.5	4	0.6666666666666666	6	0.4074074074074074	0.6666666666666666	10	6	0	0	0	0.3333333333333333	3	9	0.7333333333333333	11	0.0	1.0	0.20228562417723514	0.5710644243776194	-0.06935704064650969	0.5776937071642314	0.09842589605713833	0.5174200558851889	0.7535245590304879	0.5555379444969625	0	1.0	0.0
2601	2.19995208122898e-06	2.5819663817268187e-08	9.645520074068925e-09	0.9999966436793363	None	0	0	0.8	4	0.2	1	0.4375	0	1	0	5	1	0	1.0	4	4	0.4666666666666667	7	0.07692307692307693	0.4	0	0	0	0	0	0	0	0	0	0	0
2084	None	None	None	None	None	0.3333333333333333	1	0.4444444444444444	4	0.7272727272727273	8	0.2653061224489796	0.7272727272727273	12	8	0	0	0	1.0	7	7	0.8666666666666667	13	0.0	1.0	-0.09999969805569156	0.500001625041188	0.022470296772713144	0.6739659650621566	0.09734380513697588	0.5061807375168382	0.710900014350345	0.5622510407578307	0	1.0	0.0
1908	None	None	None	None	None	0	0	0.2857142857142857	2	0.75	6	0.5555555555555556	0.25	4	2	5	4	0	0.2222222222222222	9	2	0.6666666666666666	10	0.3333333333333333	1.0	-0.045244148044638215	0.5	-0.09907591197019562	0.500678488172565	0.17793521210352176	0.6188281146394612	0.7684541104006777	0.5405185444888491	1.0	1.0	0.0
1178	None	None	None	None	None	0	0	0.375	3	0.8	8	0.3333333333333333	0.8	11	8	0	0	0	0.4444444444444444	9	4	0.8	12	0.0	1.0	0.07869306598531087	0.5976557649280573	-0.022680733409624704	0.5126747636496773	-0.12770734831997285	0.556632250770939	0.6933363530650082	0.5559251881974064	0	1.0	0.0
2003	None	None	None	None	None	0	0	0.375	3	0.7777777777777778	7	0.7333333333333333	0.6666666666666666	9	6	1	3	0	0.6	3	5	0.7333333333333333	11	1.0	0.3333333333333333	-0.37270333943436096	0.9658138069146599	-0.004437605584432862	0.6588517015355206	-0.06964759215806939	0.8278351095932599	0.8648651589498415	0.8648959406223655	0.0	0	0.0
4180	0.0013550222831581254	0.000874104350975336	-0.0008737381482373442	0.9982483479628619	None	0.25	1	0.4	4	0.75	9	0.25925925925925924	0.75	13	9	0	0	0	0.6666666666666666	9	6	0.9333333333333333	14	0.0	1.0	7.902762784127648e-27	0.5	0.04518122091232567	0.5377300915681776	0.09999548042211945	0.500023544884786	0.6011239326570393	0.5126058270608116	0	1.0	0.0
446	None	None	None	None	None	0	0	0.15384615384615385	4	0.8648648648648649	32	0.7222222222222222	0.35135135135135137	16	13	22	4	0	0.6666666666666666	9	6	2.6	39	0.08888888888888889	0.5454545454545454	0.06981095763808062	0.6612575089802436	8.668104550277516e-15	0.5000039507491012	0.01371443021829466	0.6780329968886186	0.6038344858573194	0.6156729328571522	1.0	0.9375	0.22420513919486545
2375	None	None	None	None	None	0	0	0.2857142857142857	4	0.7368421052631579	14	0.4666666666666667	0.3684210526315789	10	7	10	2	0	0.5555555555555556	5	9	1.4	21	0.09523809523809523	0.125	0.0009607843965728474	0.500624721352579	5.3642430343907197e-14	0.5717019214778953	-0.05413778687136302	0.5056516249542048	0.5641012343114321	0.5261348838101729	0.95	1.0	0.10018545288095426
5515	0.004790571967589038	0.0014231096617371216	-0.0005021657572153656	0.9919854407338264	None	0.25	1	0.4	4	0.75	9	0.25	0.75	13	9	0	0	0	0.875	7	8	0.9333333333333333	14	0.0	1.0	0.15524728547151495	0.6623758328612639	0.007976160652159656	0.6465742661120939	-0.10182264374907228	0.5078960350312798	0.7515973158247604	0.6074248332679513	0	0.8461538461538461	0.0
3786	0.014217300628319591	0.0026854270530970903	0.00037783399718904575	0.9708677819604402	None	0.25	1	0.4	4	0.75	9	0.25	0.75	13	9	0	0	0	0.875	7	8	0.9333333333333333	14	0.0	1.0	0.5306562446401153	0.6135682180345486	0.0007350107409138005	0.5006068982207599	0.09999992864099362	0.5000751419032153	0.9088026373615439	0.5386779285050037	0	1.0	0.0
5132	0.010284344285926162	0.0008477476661516289	0.000712948274215624	0.9763843540218053	None	0.25	1	0.4	4	0.75	9	0.25925925925925924	0.75	13	9	0	0	0	0.6666666666666666	9	6	0.9333333333333333	14	0.0	1.0	0.2862241784545737	0.6869851604640369	0.06142122397033408	0.6775227124110158	0.07487016295810177	0.6544153955326474	0.7958469055656808	0.6731189596992035	0	1.0	0.0
7373	0.0017084745903060896	0.0006929791469983334	0.0006282784522322803	0.9961141277224884	None	0.25	1	0.4	4	0.7692307692307693	10	0.23809523809523808	0.7692307692307693	14	10	0	0	0	0.7777777777777778	9	7	1.0	15	0.0	1.0	0.0999999999999618	0.5000000002345082	-0.02923404336536569	0.6376064924565551	0.05653726793557858	0.540813658900871	0.6314961838001595	0.5604207392748403	0	1.0	0.0
6327	0.004880161868782274	0.0042400882547326746	0.004193810996959568	0.9921867355957856	None	0.25	1	0.4	4	0.75	9	0.25925925925925924	0.75	13	9	0	0	0	0.6666666666666666	6	9	0.9333333333333333	14	0.0	1.0	-0.09998793167161212	0.5000801621456998	0.041939518016408384	0.5643163624729077	-0.08566109244303871	0.5840532110100467	0.6543003548017057	0.5497064441002384	0	1.0	0.0
7115	0.008570894327302675	0.0011789188295704169	-0.0005445095683289302	0.9826407592195606	None	0.25	1	0.4	4	0.7692307692307693	10	0.23809523809523808	0.7692307692307693	14	10	0	0	0	0.7777777777777778	9	7	1.0	15	0.0	1.0	0.24985761319726602	0.5794734731284716	0	0.5	0.13623932847493986	0.5987502505831171	0.7394528322579131	0.5597853474210945	0	1.0	0.0
897	None	None	None	None	None	0.058823529411764705	1	0.3055555555555556	11	0.6274509803921569	32	0.654320987654321	0.1568627450980392	16	8	36	2	0	1.0	9	9	3.533333333333333	53	0.029411764705882353	0.7659574468085106	0.053079041934725256	0.6540906967909906	-0.0056957260755858	0.6680062165559206	0.08516293619571151	0.5935124919426185	0.6576238591058938	0.6391288797128757	0.96875	1.0	0.0
5874	0.0011316898899833242	0.00012557033559586526	-7.076156291768565e-05	0.9991114508215083	None	0.25	1	0.36363636363636365	4	0.7857142857142857	11	0.2222222222222222	0.7857142857142857	15	11	0	0	0	0.8888888888888888	9	8	1.0666666666666667	16	0.0	1.0	-0.058101727394425304	0.5427136130434431	-0.022965904437869118	0.6620488907480704	-0.0021727878074712732	0.6703132412998378	0.629551498823852	0.6266263424908175	0	1.0	0.0
7418	2.2631959838968532e-08	2.1647753066246057e-08	1.3794056515348787e-09	0.9999972790485762	None	0.25	1	0.4	4	0.7692307692307693	10	0.23809523809523808	0.7692307692307693	14	10	0	0	0	0.7777777777777778	7	9	1.0	15	0.0	1.0	-0.04546439037354786	0.5923065770326631	0.09998350646250335	0.5001404130224246	6.978688577915129e-09	0.500000005793029	0.6474011444282471	0.5311322214816704	0	1.0	0.0
3837	0.007300404425243043	0.0007239988274343754	5.77624493362995e-05	0.9895712362221629	None	0.25	1	0.4	4	0.75	9	0.25925925925925924	0.75	13	9	0	0	0	0.6666666666666666	6	9	0.9333333333333333	14	0.0	1.0	0.14739151874909168	0.6075292381252755	-0.0908740757587421	0.5182414420282511	0.09812643350215075	0.5324927345981387	0.7259026109035456	0.5531394585149322	0	1.0	0.0
1580	None	None	None	None	None	0	0	0.32432432432432434	12	0.6037735849056604	32	0.873015873015873	0.3018867924528302	25	16	29	7	0	0.7777777777777778	7	9	3.6666666666666665	55	0.1320754716981132	0.9583333333333334	0.026488565958620657	0.5627651865165955	1.0677501514422722e-08	0.5012382084036157	0.09081191336675425	0.9999999999739939	0.6603091187479313	0.9997281565411176	1.0	1.0	0.0
158	None	None	None	None	None	0.25	1	0.4	4	0.7692307692307693	10	0.234375	0.7692307692307693	13	10	1	3	0	1.0	8	8	1.0	15	1.0	0.8571428571428571	0.07894691573346302	0.8872885544332465	0.07533284835492794	0.6436435557799634	0.24072619596778919	0.9912653881997165	0.7134654229266572	0.9214404024307642	1.0	0.6153846153846154	0.0
396	None	None	None	None	None	0	0	0.28	7	0.7142857142857143	25	0.6851851851851852	0.34285714285714286	17	12	19	7	0	0.6666666666666666	9	6	2.466666666666667	37	0.1891891891891892	0.8387096774193549	0.05455151523781439	0.6032504777345622	3.8389150260665635e-23	0.5374740512520655	0.02684907079142127	0.5852490850668515	0.584168996661104	0.5755474670082092	1.0	1.0	0.0
7075	0.009578579799503946	0.004429728544244369	0.004403395941289375	0.9728113887330027	None	0.25	1	0.4	4	0.7692307692307693	10	0.23809523809523808	0.7692307692307693	14	10	0	0	0	0.7777777777777778	9	7	1.0	15	0.0	1.0	0.5383793836854681	0.6823706740580237	-0.06845672564289901	0.5827464553084288	0.06601829327989622	0.6208274577710486	0.9293282814195655	0.6296236584673934	0	0.8571428571428571	0.0
1361	None	None	None	None	None	0	0	0.2	1	1.0	5	0.7	0	0	0	6	0	0	0.4	2	5	0.4666666666666667	7	0.0	0	0	0	0	0	0	0	0	0	0	0	0
400	None	None	None	None	None	0.2	1	0.4166666666666667	5	0.5333333333333333	8	0.4857142857142857	0.26666666666666666	7	4	9	0	0	0.7142857142857143	5	7	1.1333333333333333	17	0.0	0.8	0.09826171371093768	0.5034375447557918	0.021462151205315517	0.5438216517419711	-0.15076635713797815	0.6676910542747324	0.7403378961425422	0.5734031090335114	0	1.0	0.0
1828	None	None	None	None	None	0	0	0.2	6	0.7674418604651163	33	0.8035714285714286	0.13953488372093023	7	6	37	14	0	0.875	7	8	3.0	45	0.18181818181818182	0.7894736842105263	0.005888395143086061	0.567739973231637	0.000900942935403858	0.515673429890141	-0.007925335584874588	0.6484061477149613	0.5514558839752521	0.5782996133097994	0.0	0	0.0
7334	0.002928311168101443	0.0022682341175070575	0.001925826973067357	0.9975447207646398	None	0.25	1	0.4	4	0.7692307692307693	10	0.23809523809523808	0.7692307692307693	14	10	0	0	0	0.7777777777777778	7	9	1.0	15	0.0	1.0	-0.0991063453476685	0.5010894364036325	0.021375947646957057	0.5195544465070391	0.059283579730850786	0.5295394885503147	0.663885739296919	0.5167363423862229	0	0.14285714285714285	0.0
7300	0.01118214884579105	0.0008488695258884134	-0.0006518502486159477	0.9817474231384904	None	0.25	1	0.4	4	0.7692307692307693	10	0.23809523809523808	0.7692307692307693	14	10	0	0	0	0.7777777777777778	7	9	1.0	15	0.0	1.0	0.5108053980750276	0.6685099832840204	0.034893137653300196	0.5058947610478756	0.048544345727542404	0.5762942697517159	0.9031385388341117	0.5852114434369767	0	0.5	0.0
2005	None	None	None	None	None	0.5333333333333333	8	0.6060606060606061	20	0.40425531914893614	19	0.6049382716049383	0.40425531914893614	39	19	9	0	0	1.0	9	9	3.2666666666666666	49	0.0	1.0	6.800855387317877e-08	0.5017677513686978	0.1337040855052178	0.5047962277143867	0.09631261066154846	0.5304112010700938	0.6363488063641709	0.5123351362060209	0	0.9230769230769231	0.0
2264	None	None	None	None	None	0	0	1.0	2	0.0	0	1.0	0	2	0	0	0	0	0.3333333333333333	3	1	0.2	3	0.0	1.0	0	0	0	0	0	0	0	0	0	0	0
1953	None	None	None	None	None	0	0	1.0	1	0	0	1.0	0	1	0	0	2	0	0.5	2	1	0.13333333333333333	2	0.6666666666666666	0	0	0	0	0	0	0	0	0	0	0	0
3173	0.000636316307930641	7.019606454920791e-05	6.360461274532195e-05	0.9983417388064922	None	0.2	1	0.3333333333333333	4	0.8	12	0.20987654320987653	0.8	16	12	0	0	0	1.0	9	9	1.1333333333333333	17	0.0	1.0	0.008841983932087783	0.6739404006408558	0.141352051971448	0.5790485319373174	0.0345938588287813	0.5830082603671035	0.655591758889904	0.6130193305599508	0	1.0	0.0
5581	0.002220162499862998	0.0001895542230337878	-8.572711190431962e-05	0.9960470553932936	None	0.25	1	0.4	4	0.75	9	0.25925925925925924	0.75	13	9	0	0	0	0.6666666666666666	9	6	0.9333333333333333	14	0.0	1.0	0.00020542092909503926	0.5111301477417608	0.1696625633447622	0.7505661811271318	0.029079561178694195	0.5913527067989965	0.6749114839825834	0.6236901433803224	0	1.0	0.0
5773	0.0017735673910479542	0.0008328111884329185	0.0008220943850322719	0.9977694516889093	None	0.2	1	0.3333333333333333	4	0.8	12	0.20987654320987653	0.8	16	12	0	0	0	1.0	9	9	1.1333333333333333	17	0.0	1.0	-0.09999991797709454	0.5000002192002607	-0.08471459235990604	0.6374527446286643	0.05228658517126592	0.5676970549824342	0.6659111336151355	0.5692836768258667	0	0.8125	0.0
352	None	None	None	None	None	0	0	0.1111111111111111	2	0.92	23	0.9	0	0	0	26	13	0	0.8333333333333334	6	5	1.8	27	0.23214285714285715	0.45454545454545453	0	0	0	0	0	0	0	0	0	0	0
2529	None	None	None	None	None	0	0	0.10526315789473684	2	0.9230769230769231	24	0.9333333333333333	0	0	0	27	0	0	0.8333333333333334	6	5	1.8666666666666667	28	0.0	0.2608695652173913	0	0	0	0	0	0	0	0	0	0	0
5866	0.0009367229971991953	0.00022139245809433747	5.213413829789203e-07	0.994933005799677	None	0.25	1	0.4	4	0.75	9	0.25	0.75	13	9	0	0	0	0.875	7	8	0.9333333333333333	14	0.0	1.0	1.4249081977428459e-06	0.5000041358139682	0.09999999999998214	0.5000000000358168	0.04986616302355422	0.5051305225458804	0.6006772650576356	0.501711606137418	0	1.0	0.0
3070	0.011230331946358434	0.0019110751410424014	-0.000625266522098845	0.9909552427632835	None	0.25	1	0.4	4	0.75	9	0.25925925925925924	0.75	13	9	0	0	0	0.6666666666666666	6	9	0.9333333333333333	14	0.0	1.0	0.38981121650507344	0.6074703614479218	0.30864527109066014	0.6323723252217727	0.07165062046080306	0.5519924072849509	0.7925232783817416	0.5977120619675379	0	1.0	0.0
1701	None	None	None	None	None	0.16666666666666666	1	0.35714285714285715	5	0.6842105263157895	13	0.3888888888888889	0.42105263157894735	12	8	8	1	0	0.6666666666666666	6	9	1.4	21	0.0625	0.21052631578947367	-0.0195238132308108	0.6337833337596712	5.420641618884489e-05	0.5239506050379518	0.016474311158551466	0.5209176222238477	0.5510241671833972	0.5603770383194033	1.0	1.0	0.0
7157	0.007065876764559154	0.0014037644314164408	-0.0014019512548103111	0.9814970525970531	None	0.25	1	0.4	4	0.75	9	0.25925925925925924	0.75	13	9	0	0	0	0.6666666666666666	6	9	0.9333333333333333	14	0.0	1.0	0.35429255526844144	0.6070197763763021	0.15013193459061075	0.6983392274703192	0.07190621576875822	0.6074727399707365	0.7728964358959811	0.6388328005713854	0	0.9230769230769231	0.0
4987	0.008693027888437226	0.0008353425498319402	0.0004989836631186709	0.9907135757866063	None	0.25	1	0.4	4	0.75	9	0.25925925925925924	0.75	13	9	0	0	0	0.6666666666666666	6	9	0.9333333333333333	14	0.0	1.0	0.09713312195766685	0.565522001432915	0.15429135753927442	0.6837003235250301	-0.13003251552656941	0.7594201877739303	0.801529023934601	0.6743616084037952	0	1.0	0.0
5672	0.003523710291171092	0.0009485663735049024	0.000253164614261703	0.9852903732803647	None	0.25	1	0.4	4	0.7692307692307693	10	0.23809523809523808	0.7692307692307693	14	10	0	0	0	0.7777777777777778	9	7	1.0	15	0.0	1.0	0.40247465976216096	0.6519600225841637	0.19417612659933972	0.9720048204407219	0.054327531182388956	0.5300008950007535	0.8016332966466466	0.8071682480688819	0	0.7142857142857143	0.0
1857	None	None	None	None	None	0	0	1.0	1	0	0	1.0	0	1	0	0	3	0	0.5	2	1	0.13333333333333333	2	1.0	0	0	0	0	0	0	0	0	0	0	0	0
2521	None	None	None	None	None	0	0	0.4	4	0.5833333333333334	7	0.56	0	0	0	13	0	0	1.0	5	5	0.9333333333333333	14	0.0	0.8888888888888888	0	0	0	0	0	0	0	0	0	0	0
384	None	None	None	None	None	0	0	0.07142857142857142	2	0.9487179487179487	37	0.9111111111111111	0.358974358974359	14	14	26	7	0	0.5555555555555556	9	5	2.7333333333333334	41	0.125	0.8888888888888888	0.12283885646687409	0.5553936095195052	0.1549484318203021	0.6170462977748856	-0.09969804136912246	0.501037819030294	0.7597241885491155	0.558371704857224	1.0	1.0	0.0
3369	0.001814261348594477	0.00042794868195859413	-0.00015388084054433244	0.9969957393724901	None	0.3333333333333333	1	0.4444444444444444	4	0.7272727272727273	8	0.2653061224489796	0.7272727272727273	12	8	0	0	0	1.0	7	7	0.8666666666666667	13	0.0	1.0	0.0999999999999993	0.5000000000000019	-0.0611612092482566	0.5251933430933284	0.09999988343310214	0.5000953463508605	0.6812931632318131	0.508435880227924	0	0.25	0.0
5585	0.0031111917432123733	0.00014828404728893627	-6.450148169390603e-05	0.9954374049183446	None	0.25	1	0.4	4	0.75	9	0.25925925925925924	0.75	13	9	0	0	0	0.6666666666666666	6	9	0.9333333333333333	14	0.0	1.0	0.06464714150512912	0.5216282845346616	0.0999998659049798	0.5000240270331698	-0.09272057429585223	0.5319797437585165	0.697824621589641	0.5178887865006347	0	0	0.0
5980	0.005284851052745107	0.001425988073328173	-0.00012564141675539648	0.9946341297106592	None	0.25	1	0.4	4	0.75	9	0.25925925925925924	0.75	13	9	0	0	0	0.6666666666666666	9	6	0.9333333333333333	14	0.0	1.0	0.09999999999996886	0.5000000000528803	6.647025817688463e-05	0.5	0.051705336010439765	0.5898333219613225	0.6082653364739615	0.5302360942043497	0	0.9230769230769231	0.0
5194	0.004252332149918235	0.001325564694522085	0.0002609574014487866	0.9965879016591475	None	0.25	1	0.4	4	0.7692307692307693	10	0.23809523809523808	0.7692307692307693	14	10	0	0	0	0.7777777777777778	9	7	1.0	15	0.0	1.0	0.04989587607380911	0.6690750926498897	-0.05008073798685597	0.6479288609194341	-0.09999979324307291	0.5000004889314917	0.6520037355378272	0.6077787462939755	0	1.0	0.0
6719	0.0012371666590136352	0.00022451020328627573	-0.00022328521048727473	0.9975677422908663	None	0.25	1	0.36363636363636365	4	0.7857142857142857	11	0.2222222222222222	0.7857142857142857	15	11	0	0	0	0.8888888888888888	9	8	1.0666666666666667	16	0.0	1.0	-0.09999759377023469	0.5000027279739853	0.019732512771647316	0.5024024981709363	0.04938732921834017	0.5454195967545262	0.6559019789317846	0.5159780225124313	0	0.13333333333333333	0.0
2402	None	None	None	None	None	0	0	0.15384615384615385	4	0.8611111111111112	31	0.7755102040816326	0	0	0	37	11	0	1.0	7	7	2.533333333333333	38	0.14102564102564102	0.4375	0	0	0	0	0	0	0	0	0	0	0
3004	0.004033067756839855	0.0004564040553661219	0.00013109466807261294	0.9861347455314543	None	0.25	1	0.36363636363636365	4	0.7857142857142857	11	0.2222222222222222	0.7857142857142857	15	11	0	0	0	0.8888888888888888	9	8	1.0666666666666667	16	0.0	1.0	0.0169046042707403	0.5334783728605428	0.3309242441116088	0.722579557178429	0.16066970423273524	0.6461061392072679	0.7748854047262033	0.6374834246006893	0	0.9333333333333333	0.0
5538	0.0024680111657581307	0.0003085047754733987	-0.0002355077911553702	0.996200329119621	None	0.25	1	0.4	4	0.75	9	0.25925925925925924	0.75	13	9	0	0	0	0.6666666666666666	9	6	0.9333333333333333	14	0.0	1.0	5.592299718513519e-13	0.5000000000012715	0.08164538437093469	0.5451505628111727	0.009010134575061703	0.6785293657835111	0.6095819675154606	0.5767320572625636	0	0.9230769230769231	0.0
466	None	None	None	None	None	0	0	0.4	2	0.8	4	0.4375	0.8	6	4	0	2	0	1.0	4	4	0.4666666666666667	7	1.0	0	-0.09800878641144235	0.5938241489184681	0.09998264462444183	0.5000270612007786	0.06480984490423497	0.5232972703974633	0.7032028079001912	0.5393486220352816	1.0	1.0	0.0
38	None	None	None	None	None	0	0	0	0	0	0	1.0	0	0	0	0	0	0	1.0	1	1	0.06666666666666667	1	0.0	0	0	0	0	0	0	0	0	0	0	0	0
7235	0.008565227264831323	0.0028856581953626056	0.0028676559188715515	0.9743456645314013	None	0.25	1	0.4	4	0.7692307692307693	10	0.23809523809523808	0.7692307692307693	14	10	0	0	0	0.7777777777777778	9	7	1.0	15	0.0	1.0	0.3982753822478173	0.7246162665136634	0.1501021742539475	0.6813545077963893	0.07782690804998903	0.5735608122206797	0.7833589591621711	0.6625379596245758	0	1.0	0.0
3678	0.003523055257378561	0.0019846955096981117	-0.0019189023578955625	0.9926076532073972	None	0.25	1	0.4	4	0.75	9	0.25	0.75	13	9	0	0	0	0.875	7	8	0.9333333333333333	14	0.0	1.0	-0.09985366002693036	0.5097060675922381	0.42854009223619227	0.6163164536766725	0.0995501704938725	0.5011445240313158	0.8983236120445327	0.5430059478103302	0	0.23076923076923078	0.0
1797	None	None	None	None	None	0.14285714285714285	2	0.26666666666666666	8	0.7441860465116279	32	0.9183673469387755	0.4883720930232558	28	21	16	8	0	1.0	7	7	3.0	45	0.27586206896551724	0.5641025641025641	0.0033456688505692374	0.5008232819243618	-0.002452801762009843	0.6705605158222451	0.02682204901766267	0.6073892331545229	0.6000295073984007	0.5947061782542545	1.0	1.0	0.0
3271	0.002235571636303034	0.000749619096064183	0.0007386065240928074	0.9975564109961174	None	0.25	1	0.4	4	0.75	9	0.25925925925925924	0.75	13	9	0	0	0	0.6666666666666666	6	9	0.9333333333333333	14	0.0	1.0	-0.09399706415504669	0.5529149390275974	0.07593358914369877	0.5357673963106238	0.027593988394945763	0.6799991399461969	0.6779791847383505	0.5914217282139022	0	1.0	0.0
5725	0.003966466077468825	0.0010629369156321155	0.0010060816073754672	0.9949791279139569	None	0.25	1	0.36363636363636365	4	0.7857142857142857	11	0.2222222222222222	0.7857142857142857	15	11	0	0	0	0.8888888888888888	8	9	1.0666666666666667	16	0.0	1.0	0.2573556359228251	0.5845811342402777	-0.11396736150539215	0.9942890077139424	0.04018338430593824	0.6455299668028633	0.8266240708377174	0.8842762609348517	0	0	0.0
4931	0.0012256583157819073	0.00010860560890152114	-3.570439302177435e-05	0.9981996727301494	None	0.25	1	0.4	4	0.75	9	0.25925925925925924	0.75	13	9	0	0	0	0.6666666666666666	9	6	0.9333333333333333	14	0.0	1.0	0.06699946488649086	0.6060241698699044	-0.05069311060991768	0.6644641128694107	-0.04516847361707331	0.5078333088956329	0.6262572165757093	0.5942925452266641	0	0.9230769230769231	0.0
4591	0.014392679796022986	0.0063559561449729966	-0.002286616239969835	0.9958388509837135	None	0.25	1	0.4	4	0.7692307692307693	10	0.23809523809523808	0.7692307692307693	14	10	0	0	0	0.7777777777777778	7	9	1.0	15	0.0	1.0	0.09999895866768885	0.5001982385073318	0.09717385798150273	0.6557160581528351	0.09798715966191704	0.5094044770452023	0.549389385790102	0.556645473528965	0	1.0	0.0
5962	0.004522997047370277	0.0017311408544738425	-0.0015585887936739081	0.9938767374249386	None	0.25	1	0.4	4	0.75	9	0.25	0.75	13	9	0	0	0	0.875	7	8	0.9333333333333333	14	0.0	1.0	-0.09999998758610701	0.5000000164689279	0.01382684239622713	0.5552034178580685	-0.08711045656996153	0.5729868905757663	0.628543618258715	0.5428749216632527	0	1.0	0.0
983	None	None	None	None	None	0	0	0.08333333333333333	2	0.9393939393939394	31	0.9722222222222222	0	0	0	34	10	0	1.0	6	6	2.3333333333333335	35	0.1388888888888889	0.3448275862068966	0	0	0	0	0	0	0	0	0	0	0
2002	None	None	None	None	None	0	0	0.13157894736842105	5	0.8518518518518519	46	0.691358024691358	0.018518518518518517	2	1	53	0	0	1.0	9	9	3.7333333333333334	56	0.0	0.68	0.019487567254589593	0.5011996492600725	-0.043081279046411	0.5044185792829532	0.17429445683131772	0.517978610117908	0.7137857117766135	0.5078675873498005	0	1.0	0.0
1426	None	None	None	None	None	0.3333333333333333	1	0.4444444444444444	4	0.7272727272727273	8	0.2653061224489796	0.7272727272727273	12	8	0	0	0	1.0	7	7	0.8666666666666667	13	0.0	1.0	-0.06960648822788684	0.5678981958285869	0.08858809063635804	0.5254143903816862	-0.02722099616459192	0.9616838155793439	0.7726195917766622	0.7683966475352056	0	1.0	0.0
3431	4.1028065446048046e-09	3.533271516033764e-09	1.1426968118370018e-10	0.9999970805080465	None	0.5	1	0.6666666666666666	4	0.5	3	0.4	0.5	7	3	0	0	0	0.8	5	4	0.5333333333333333	8	0.0	1.0	1.2662574339322005e-13	0.5000000033286858	6.185420442095039e-06	0.500040722188906	5.139447191728883e-05	0.5019060159019582	0.5000558373952261	0.5006489165197272	0	0	0.0
4836	None	None	None	None	None	0.125	1	0.3157894736842105	6	0.7307692307692307	19	0.345679012345679	0.7307692307692307	25	19	2	0	0	1.0	9	9	1.8666666666666667	28	0.0	0.8421052631578947	0.044100800192344275	0.582908361140789	-0.25355799399434215	1.0	0.09999995664424687	0.5010386523664896	0.9906504438861592	1.0	0	0.92	0.0
1618	None	None	None	None	None	0.45454545454545453	5	0.5833333333333334	14	0.42424242424242425	14	0.8333333333333334	0.36363636363636365	26	12	8	0	0	0.8571428571428571	7	6	2.3333333333333335	35	0.0	0.6206896551724138	0.07381124598806224	0.5791985396851167	2.0426175779127542e-11	0.5000015969786108	0.09605751149864242	0.5445976677940026	0.6101152376511719	0.541434476691412	0	1.0	0.0
10	None	None	None	None	None	0.3333333333333333	1	0.4444444444444444	4	0.7272727272727273	8	0.2653061224489796	0.7272727272727273	12	8	0	0	0	1.0	7	7	0.8666666666666667	13	0.0	0.6666666666666666	0.009991505789028729	0.5636359711454114	-0.085315994860599	0.5295934666242298	0.01255558487818563	0.6477044370664312	0.6285385576088868	0.5812246478621609	0	1.0	0.0
6742	0.016370085349009446	0.00980809934991876	0.009773957216844096	0.9948827789362136	None	0.25	1	0.36363636363636365	4	0.7857142857142857	11	0.2222222222222222	0.7857142857142857	15	11	0	0	0	0.8888888888888888	8	9	1.0666666666666667	16	0.0	1.0	0.09995297980937771	0.5002731515460401	-0.08189540230048034	0.8094027082644787	0.25395502373520557	0.5087346328779087	0.7978117829713015	0.621061494107297	0	1.0	0.0
4985	0.0029419319727833227	0.00032696138283100124	-6.690462003402695e-05	0.9970943752076108	None	0.25	1	0.36363636363636365	4	0.7857142857142857	11	0.2222222222222222	0.7857142857142857	15	11	0	0	0	0.8888888888888888	9	8	1.0666666666666667	16	0.0	1.0	0.017408821681907972	0.6452874153945071	0.07562469893312	0.6384050553958794	0.21391014419614351	0.5448927538623315	0.7347617930240584	0.6103929029628946	0	1.0	0.0
2081	None	None	None	None	None	0	0	0.09259259259259259	5	0.8974358974358975	70	0.9876543209876543	0.08974358974358974	10	7	69	0	0	1.0	9	9	5.333333333333333	80	0.0	0.9859154929577465	0.047638535996625854	0.509017577611542	0.1288626634091215	0.6595667165626808	1.3409703602873905e-17	0.5000000001429132	0.630048467578017	0.5578594902622617	0	1.0	0.0
973	None	None	None	None	None	0.5	1	0.6666666666666666	4	0.5714285714285714	4	0.36	0.5714285714285714	8	4	0	0	0	1.0	5	5	0.6	9	0.0	1.0	-0.0820926266686832	0.6492546042799169	0.3966607557532996	0.9988299654946886	-0.021009302910838162	0.503957644306305	0.9447470775566962	0.921317373063412	0	1.0	0.0
3251	0.003126642225832574	0.00013485832680221839	-0.00013162285145978622	0.9988562002530691	None	0.25	1	0.4	4	0.75	9	0.25925925925925924	0.75	13	9	0	0	0	0.6666666666666666	6	9	0.9333333333333333	14	0.0	1.0	7.902762784127648e-27	0.5	7.317691311895085e-06	0.5000052829654067	0.06389301185486129	0.5726158285830263	0.5747302922963041	0.5243601033044851	0	1.0	0.0
5622	2.8544863665135425e-08	2.7807193619173267e-08	1.0339589259414373e-09	0.9999965326055922	None	0.25	1	0.4	4	0.75	9	0.25925925925925924	0.75	13	9	0	0	0	0.6666666666666666	6	9	0.9333333333333333	14	0.0	1.0	-0.051503779233304126	0.6315054299861153	0.04316523951942832	0.5183803510853722	7.902762784127648e-27	0.5	0.5938995409793343	0.5508432552091107	0	1.0	0.0
980	None	None	None	None	None	0	0	0.047619047619047616	1	1.0	29	0.8857142857142857	0	0	0	30	0	0	0.7142857142857143	5	7	2.066666666666667	31	0.0	0.46153846153846156	0	0	0	0	0	0	0	0	0	0	0
7159	0.00802967457258121	0.003829975234161787	0.0009620523999180337	0.9715115426426523	None	0.25	1	0.4	4	0.7692307692307693	10	0.23809523809523808	0.7692307692307693	14	10	0	0	0	0.7777777777777778	9	7	1.0	15	0.0	1.0	0.46229315191876097	0.58793801413248	2.1084385311266397e-05	0.5006725163764564	0.06873258591001644	0.6801375252712923	0.8830943624747997	0.5916636828724375	0	1.0	0.0
5502	0.008238402303752786	0.003545162489239452	0.0026987727958250143	0.9969917496551853	None	0.25	1	0.4	4	0.75	9	0.25	0.75	13	9	0	0	0	0.875	7	8	0.9333333333333333	14	0.0	1.0	-0.09978888348785296	0.5012915802879634	7.902762784127648e-27	0.5	0.1424918221285122	0.5046237797610632	0.7298811698263276	0.5019718213554606	0	1.0	0.0
5121	0.0029647283280254512	0.0009284841620585022	-0.0006683479248607322	0.997994056266641	None	0.25	1	0.36363636363636365	4	0.7857142857142857	11	0.2222222222222222	0.7857142857142857	15	11	0	0	0	0.8888888888888888	9	8	1.0666666666666667	16	0.0	1.0	-0.0999685863945444	0.5000589975373485	0.09986900943517991	0.5025344794183234	0.30273373055957564	0.6321109357575077	0.8380589343860111	0.5458423522986	0	1.0	0.0
1814	None	None	None	None	None	0.5	2	0.6363636363636364	7	0.42857142857142855	6	0.5714285714285714	0.21428571428571427	10	3	5	0	0	0.5714285714285714	7	4	1.0666666666666667	16	0.0	0.9230769230769231	-0.04434123950604692	0.5688475829317017	0.032386149225911265	0.6766874431021485	-0.3359518067737881	0.9999998889155614	0.8911306908235521	0.9965852780543257	0	1.0	0.0
6036	0.00028308696871821723	1.3337203968857723e-06	1.031465855813866e-06	0.999998563092141	None	0.25	1	0.36363636363636365	4	0.7857142857142857	11	0.2222222222222222	0.7857142857142857	15	11	0	0	0	0.8888888888888888	8	9	1.0666666666666667	16	0.0	1.0	-0.026808748752976723	0.5052795450793385	0.09509094445111682	0.6170334472632009	0.09998258919681728	0.500090458095335	0.6433115449936151	0.5414427341572082	0	0	0.0
6687	0.0019953492164362517	0.00017194466333193115	0.00017193453079079752	0.9991107875468909	None	0.25	1	0.4	4	0.75	9	0.25	0.75	13	9	0	0	0	0.875	7	8	0.9333333333333333	14	0.0	1.0	-0.09999996784137902	0.5000000093623991	0.09999989136684946	0.5000008492035046	0.05119768329428327	0.5577803095177691	0.7008647532922095	0.5193371681680916	0	0.15384615384615385	0.0
997	None	None	None	None	None	0.2	3	0.42424242424242425	14	0.5319148936170213	25	0.6805555555555556	0.3191489361702128	27	15	21	10	0	0.8888888888888888	8	9	3.2666666666666666	49	0.29411764705882354	0.8372093023255814	0.0386371800133591	0.6641802829182261	0.005592416950513119	0.6533764484680651	-0.00020033053891822336	0.6675898811381482	0.6381627771421376	0.6617418000771422	1.0	1.0	0.0
4393	0.008712261744650477	0.0022464487558349596	0.0015141406881353473	0.9747608299757488	None	0.25	1	0.36363636363636365	4	0.7857142857142857	11	0.2222222222222222	0.7857142857142857	15	11	0	0	0	0.8888888888888888	9	8	1.0666666666666667	16	0.0	1.0	-0.5987099159107716	1.0	-0.06316593319520532	0.6618414317641752	0.09999968957829289	0.5000135806761339	0.9513183951550417	1.0	0	0.8	0.0
3783	0.00012029249388632048	3.0271789056415466e-06	2.9767186058866913e-06	0.9999967534110223	None	0.25	1	0.4	4	0.75	9	0.25925925925925924	0.75	13	9	0	0	0	0.6666666666666666	6	9	0.9333333333333333	14	0.0	1.0	0.20149190923059432	0.6046362588955883	0.0035734228000381995	0.5060648423629921	0.07110200998585897	0.6650681786783242	0.7353761694804651	0.593474596814288	0	1.0	0.0
5785	0.005780616656137984	0.00037260331319193685	0.0001675512020040838	0.9929293566811074	None	0.2	1	0.3333333333333333	4	0.8	12	0.20987654320987653	0.8	16	12	0	0	0	1.0	9	9	1.1333333333333333	17	0.0	1.0	0.14650494622219226	0.5133426958197891	0.0997599193779527	0.5010360389446828	0.16505236576189874	0.722368381459946	0.5691957996180996	0.5836858038480918	0	1.0	0.0
11	None	None	None	None	None	0.25	1	0.4	4	0.7692307692307693	10	0.23809523809523808	0.7692307692307693	14	10	0	0	0	0.7777777777777778	9	7	1.0	15	0.0	1.0	1.2827036586468714e-06	0.5003465521068192	0.1231380717929608	0.5420511146295159	-0.27550788273871324	0.9986848863645168	0.8906480417134686	0.9061495431988547	0	0.07142857142857142	0.0
136	None	None	None	None	None	0	0	1.0	2	0.0	0	1.0	0	2	0	0	0	0	0.3333333333333333	1	3	0.2	3	0.0	1.0	0	0	0	0	0	0	0	0	0	0	0
2626	0.0010295550425234955	5.74785520352095e-05	-1.3704920347025365e-06	0.9948004729705605	None	0.6666666666666666	2	0.75	6	0.3333333333333333	3	0.44	0.3333333333333333	8	3	2	3	0	1.0	5	5	0.7333333333333333	11	1.0	1.0	0.0006936382647882727	0.5328141536259469	-0.12896646921319668	0.5141054695761192	0.07058283799481424	0.6550762520724238	0.7006190943618613	0.5686724646640714	1.0	0.25	0.0
7460	0.0002771603019357306	2.5430011283619472e-06	2.394475736771185e-06	0.9999984218508595	None	0.25	1	0.4	4	0.7692307692307693	10	0.23809523809523808	0.7692307692307693	14	10	0	0	0	0.7777777777777778	9	7	1.0	15	0.0	1.0	2.1020768777762897e-15	0.5000000000898291	0.26298790331524047	0.5000000000000001	0.024458951177733702	0.6685667441763178	0.7665706890207602	0.5582106613562109	0	1.0	0.0
4821	1.892282274334204e-08	1.931680517846035e-08	1.9277849432302952e-08	0.9999943072744977	None	0.25	1	0.4	4	0.75	9	0.25925925925925924	0.75	13	9	0	0	0	0.6666666666666666	9	6	0.9333333333333333	14	0.0	1.0	0.12508764684023113	0.8796704932451032	-0.08152697519937409	0.683379750012596	4.0879645654919584e-05	0.5005637575628309	0.6976832215636617	0.7151043263570394	0	0.6923076923076923	0.0
197	None	None	None	None	None	0	0	0.5	2	0.75	3	0.6	0.75	5	3	0	1	0	0.4	5	2	0.4	6	0.5	0	1.477411880720694e-07	0.5000085055632696	-0.08957302091881444	0.523636649301791	0.08923616257858233	0.5308224663220904	0.6745033444941575	0.5181667942677929	1.0	1.0	0.0
5184	0.0038226117918463217	0.0004087574087764968	-0.00040052162261588873	0.9966911758757824	None	0.25	1	0.4	4	0.7692307692307693	10	0.23809523809523808	0.7692307692307693	14	10	0	0	0	0.7777777777777778	9	7	1.0	15	0.0	1.0	7.902762784127648e-27	0.5002529988158425	1.2288655227371493e-06	0.5191954161673722	0.099999463851134	0.5000015999690998	0.615713563216654	0.5064861207200637	0	0.35714285714285715	0.0
6919	0.00010964478615502943	5.968854397454908e-05	5.634620010043035e-05	0.9997659397808342	None	0.25	1	0.4	4	0.7692307692307693	10	0.23809523809523808	0.7692307692307693	14	10	0	0	0	0.7777777777777778	9	7	1.0	15	0.0	1.0	0.0206360858873847	0.5108378871016925	0.06660689052862485	0.5925654189556093	0.044411718391831986	0.5364181785508463	0.5614828714341406	0.5468513498633264	0	0.9285714285714286	0.0
7238	0.0034870589712625855	0.001115960853877175	-0.0007237695424960262	0.9956003279329885	None	0.25	1	0.36363636363636365	4	0.7857142857142857	11	0.2222222222222222	0.7857142857142857	15	11	0	0	0	0.8888888888888888	9	8	1.0666666666666667	16	0.0	1.0	0.08266375980353502	0.6653710812201648	0.12537859395318976	0.6565812500387168	0.0959928985492273	0.7969845717227461	0.6411723186213055	0.7111530377838572	0	0.13333333333333333	0.0
2902	0.0022328205168261196	0.00023180171875679728	3.486162212133023e-05	0.9966141624476778	None	0.25	1	0.4	4	0.75	9	0.25925925925925924	0.75	13	9	0	0	0	0.6666666666666666	9	6	0.9333333333333333	14	0.0	1.0	0.0046685720142025195	0.5180306928407398	0.09916944950383608	0.505164098870439	0.05017644593801492	0.6647270003642684	0.6116140525554808	0.5644103265019972	0	0	0.0
3426	0.0009074727868320754	0.00010660561572072428	0.00010590703952821005	0.9986117415318141	None	0.5	1	0.6666666666666666	4	0.5714285714285714	4	0.375	0.5714285714285714	8	4	0	0	0	0.6666666666666666	4	6	0.6	9	0.0	0.6666666666666666	0.07412585224090525	0.5434526672511547	0.06813547278533458	0.659748538393927	0.09415557658273344	0.5499028626007013	0.5450940955561407	0.5855422807257996	0	0	0.0
2453	None	None	None	None	None	0	0	0.3888888888888889	7	0.56	14	1.0	0.32	14	8	12	10	0	0.3333333333333333	9	3	1.8	27	0.45454545454545453	1.0	0.1724423830300072	0.5466768527764339	0	0.5	-0.05287090458639487	0.5690646705994783	0.74910474549325	0.5386965193499219	0.2857142857142857	0.2857142857142857	0.0
4457	0.004856055617229196	0.0016048029771994216	-0.0003194307502046562	0.9950130261381495	None	0.2	1	0.3333333333333333	4	0.8	12	0.20987654320987653	0.8	16	12	0	0	0	1.0	9	9	1.1333333333333333	17	0.0	1.0	-0.09930451124504269	0.5177569678296113	0.09999999562372786	0.5000000081708373	0.09965234820728226	0.5038533681596297	0.718841084848534	0.5072054649296737	0	0.3125	0.0
6669	4.1255212684397654e-08	1.8742612450334433e-08	1.8740199387133816e-08	0.9999974133472931	None	0.25	1	0.4	4	0.7692307692307693	10	0.23809523809523808	0.7692307692307693	14	10	0	0	0	0.7777777777777778	9	7	1.0	15	0.0	1.0	-0.14723296364720295	0.6664294977381067	0.019934486218940405	0.6526682554161207	2.0311648881906332e-05	0.5000215859057116	0.6647858927837323	0.6084937164775529	0	0.21428571428571427	0.0
4455	0.007219688028564131	0.005015697081050573	-0.0009974994548962043	0.9943162538268472	None	0.25	1	0.4	4	0.7692307692307693	10	0.23809523809523808	0.7692307692307693	14	10	0	0	0	0.7777777777777778	9	7	1.0	15	0.0	1.0	0.09999336459754499	0.5022678766068317	-0.0774790614870912	0.6674655481778293	-0.09695436017079735	0.8879383077567493	0.717962062790201	0.7161051044224018	0	1.0	0.0
2270	None	None	None	None	None	0	0	0.5	1	1.0	1	1.0	1.0	2	1	0	3	0	0.3333333333333333	1	3	0.2	3	1.0	0	0.09999998100561895	0.5000000054577728	0.04863457668995258	0.6254515508788694	0.04538450249681632	0.5177797438560884	0.5878541393269385	0.5485054466836466	1.0	1.0	0.0
3287	0.00246352064521938	0.00047643691014899963	0.00019376756057750208	0.9971432475897148	None	0.25	1	0.4	4	0.7692307692307693	10	0.23809523809523808	0.7692307692307693	14	10	0	0	0	0.7777777777777778	9	7	1.0	15	0.0	1.0	0.06968892441753638	0.5683332614873184	0.04815402289904932	0.6234864297131537	0.09983341288200714	0.5012228299195451	0.5663060126980718	0.5649901085402761	0	0.9285714285714286	0.0
2016	None	None	None	None	None	0.2	1	0.3333333333333333	4	0.8125	13	0.3333333333333333	0.75	16	12	1	2	0	0.6666666666666666	9	6	1.2	18	1.0	0.6666666666666666	0.0803374221723256	0.6314371613951384	0	0.5	0	0.5	0.5935629558665579	0.5447455725655338	1.0	1.0	0.0
2511	None	None	None	None	None	0.3333333333333333	1	0.5	4	0.6666666666666666	6	0.34375	0.6666666666666666	10	6	0	0	0	0.5	8	4	0.7333333333333333	11	0.0	0.8571428571428571	-0.08330904447147862	0.546100599328867	-0.05616249224733646	0.6539813265313668	8.527952355897843e-05	0.5740215447279707	0.6017719829331759	0.5922474263270048	0	1.0	0.0
3376	0.0018911365947356035	0.001575251212980021	0.00155490044057642	0.9991712507054186	None	0.25	1	0.4	4	0.75	9	0.25925925925925924	0.75	13	9	0	0	0	0.6666666666666666	9	6	0.9333333333333333	14	0.0	1.0	0.099999999983486	0.5000000000435444	-0.058737438094336514	0.5469822928076055	0.14377126176015204	0.5993001535876462	0.7047487156728081	0.549094237766572	0	0.9230769230769231	0.0
5839	0.002322354335262275	0.0002040699510658829	3.8841619707749556e-05	0.9994595383373882	None	0.25	1	0.36363636363636365	4	0.7857142857142857	11	0.2222222222222222	0.7857142857142857	15	11	0	0	0	0.8888888888888888	9	8	1.0666666666666667	16	0.0	1.0	0.03710055000787941	0.6912552960962056	0.09924689045718549	0.5003481164386713	0.175084425339327	0.9999999999999469	0.8127355475655814	0.9999712715715575	0	0.8	0.0
1199	None	None	None	None	None	0	0	0.125	2	0.9047619047619048	19	0.92	0	0	0	22	0	0	1.0	5	5	1.5333333333333334	23	0.0	0	0	0	0	0	0	0	0	0	0	0	0
1422	None	None	None	None	None	0	0	0.25	2	0.8	8	0.6666666666666666	0	0	0	11	13	0	0.5	6	3	0.8	12	0.5	0.2222222222222222	0	0	0	0	0	0	0	0	0	0	0
524	None	None	None	None	None	0	0	0.5	4	0.5	5	0.5	0	0	0	11	0	0	0.6666666666666666	6	4	0.8	12	0.0	0.6666666666666666	0	0	0	0	0	0	0	0	0	0	0
4418	7.075966462176423e-09	6.529532921456468e-09	4.442200388762311e-09	0.9999981364597929	None	0.2	1	0.3333333333333333	4	0.8	12	0.20987654320987653	0.8	16	12	0	0	0	1.0	9	9	1.1333333333333333	17	0.0	1.0	0.18210366010354184	0.58039751056089	0.25175718397938784	0.5721467782990161	2.358831549221563e-05	0.5029923963955671	0.7418681818186867	0.5520598511766879	0	1.0	0.0
3165	1.3885231716182913e-07	9.825033360089174e-08	-3.109918358663475e-08	0.9999724719576648	None	0.25	1	0.4	4	0.7692307692307693	10	0.23809523809523808	0.7692307692307693	14	10	0	0	0	0.7777777777777778	9	7	1.0	15	0.0	1.0	0.07628683819726749	0.5500812779240016	-0.052704883169334714	0.519814225346662	0.0006271532213312196	0.5310766589093127	0.6289798002428966	0.5336793078538034	0	0.7857142857142857	0.0
4401	0.009924668000504632	0.003326670878597031	-0.0032630396230677633	0.9925758417926887	None	0.25	1	0.4	4	0.7692307692307693	10	0.23809523809523808	0.7692307692307693	14	10	0	0	0	0.7777777777777778	9	7	1.0	15	0.0	1.0	0.2338065816066151	0.5559735134906464	1.6785644758435744e-07	0.5000010756045818	0.03595214415688587	0.6469203028329031	0.7338701782327826	0.5687590785376644	0	1.0	0.0
2340	None	None	None	None	None	0	0	0.3	6	0.6428571428571429	18	0.6666666666666666	0.03571428571428571	3	1	26	21	0	0.5555555555555556	5	9	2.0	30	0.3888888888888889	1.0	0.23040994442989876	0.6920286445489464	0.039089227673038074	0.544338453536294	0.01946587022780404	0.513085858261483	0.7214218945922476	0.5857925917311777	1.0	1.0	0.0
6452	0.004434834977487931	0.001057550319556484	0.000996806630297726	0.9960176768387571	None	0.25	1	0.4	4	0.7692307692307693	10	0.23809523809523808	0.7692307692307693	14	10	0	0	0	0.7777777777777778	7	9	1.0	15	0.0	1.0	-0.09999999999004336	0.5000000000689582	0.03931524326739901	0.508972294591215	0.1671275983029018	0.5049831317410873	0.7485475524816897	0.5046520506340165	0	0	0.0
2517	None	None	None	None	None	0	0	0.2	6	0.7619047619047619	32	0.8979591836734694	0.023809523809523808	3	1	40	0	0	1.0	7	7	2.933333333333333	44	0.0	0.5945945945945946	-0.09446003729376444	0.5018743135549258	1.948124157770904e-07	0.5000009455295357	0.09969321659599958	0.5000165848624384	0.6884157631344981	0.5006306172410872	0	1.0	0.0
1526	None	None	None	None	None	0	0	0.3333333333333333	2	0.8333333333333334	5	0.4	0.8333333333333334	7	5	0	2	0	0.8	4	5	0.5333333333333333	8	1.0	0	-0.08411439377247296	0.5113433989995465	-0.09841204102320233	0.5018964905924884	-0.08174046289460313	0.5434394768907969	0.5302696765025527	0.5189213310190002	0.7142857142857142	0.42857142857142855	0.0
515	None	None	None	None	None	0	0	0.125	3	0.8787878787878788	29	0.7291666666666666	0	0	0	34	0	0	0.75	8	6	2.3333333333333335	35	0.0	0.4666666666666667	0	0	0	0	0	0	0	0	0	0	0
4580	0.0001898853053503872	8.972982705364968e-05	-6.644026037696212e-05	0.998465170347081	None	0.25	1	0.4	4	0.75	9	0.25925925925925924	0.75	13	9	0	0	0	0.6666666666666666	9	6	0.9333333333333333	14	0.0	1.0	7.902762784127648e-27	0.5	0.07331939048322077	0.5075668049895344	0.04613227373371219	0.5207137830265309	0.5759718285113026	0.5094298910315445	0	1.0	0.0
701	None	None	None	None	None	0.14285714285714285	1	0.5625	9	0.38095238095238093	8	0.5476190476190477	0.14285714285714285	10	3	12	5	0	0.8571428571428571	7	6	1.5333333333333334	23	0.23809523809523808	0.42105263157894735	0.0009557372292746367	0.5030596324362089	4.74083237610577e-13	0.500000001162022	0.054280233043711476	0.521590213513976	0.5625873906014676	0.5082203655670604	0.2	0	0.0
6822	0.010715741814427205	0.001377168232231303	0.0005478080552024175	0.9765630003926473	None	0.25	1	0.4	4	0.75	9	0.25925925925925924	0.75	13	9	0	0	0	0.6666666666666666	9	6	0.9333333333333333	14	0.0	1.0	0.34193159634807974	0.6197289416684845	0.24927628944556274	0.5346634561714879	0.09999628871151925	0.5000445507660253	0.7291666815345783	0.5520979473379007	0	0.8461538461538461	0.0
2215	None	None	None	None	None	0	0	0.1111111111111111	2	0.9166666666666666	22	0.5777777777777777	0	0	0	25	15	0	0.5555555555555556	9	5	1.7333333333333334	26	0.2777777777777778	0.45454545454545453	0	0	0	0	0	0	0	0	0	0	0
7364	0.011449159833119915	0.002441796280158377	0.002438387011872568	0.9637913268834802	None	0.25	1	0.4	4	0.75	9	0.25925925925925924	0.75	13	9	0	0	0	0.6666666666666666	9	6	0.9333333333333333	14	0.0	1.0	0.4236285952102616	0.6969242101511042	0.098544450362573	0.5038783034792148	0.06224009198912913	0.5290553786996778	0.8266554115463846	0.5796946340253926	0	0.6923076923076923	0.0
6284	1.652596611934141e-06	1.5936302859987526e-06	4.3161050468954505e-08	0.999558581519597	None	0.25	1	0.4	4	0.7692307692307693	10	0.23809523809523808	0.7692307692307693	14	10	0	0	0	0.7777777777777778	9	7	1.0	15	0.0	1.0	-0.044748284290785714	0.5710509524352437	-0.015178532660004537	0.6578245934435403	0.023366051649642887	0.5276824587329912	0.6139343355909898	0.586665940996273	0	1.0	0.0
3681	0.0010456778651266832	0.00040783051445955013	0.0002646573103827199	0.9987471961022614	None	0.2	1	0.3333333333333333	4	0.8	12	0.20987654320987653	0.8	16	12	0	0	0	1.0	9	9	1.1333333333333333	17	0.0	1.0	-0.09688673249766366	0.5899653851582508	0.08088488326841192	0.5358619078501369	0.05497695251142236	0.5188152511444496	0.6852938488385641	0.5484155915920048	0	0.9375	0.0
5869	0.0017703377297892872	0.00019181413712549298	7.4850149834071e-05	0.9982382474687133	None	0.25	1	0.36363636363636365	4	0.7857142857142857	11	0.2222222222222222	0.7857142857142857	15	11	0	0	0	0.8888888888888888	9	8	1.0666666666666667	16	0.0	1.0	0.052146369234010094	0.6666833167952582	0.019264727453501697	0.565839206088756	0.09739060331602459	0.5787341224374736	0.615383666280974	0.6047345488794724	0	0	0.0
4329	2.0369267272173754e-05	5.321114125096486e-07	5.299522248676203e-07	0.9999595274797378	None	0.25	1	0.36363636363636365	4	0.7857142857142857	11	0.2222222222222222	0.7857142857142857	15	11	0	0	0	0.8888888888888888	9	8	1.0666666666666667	16	0.0	1.0	-0.09999997073987944	0.5000000789336406	0.11207251039605155	0.6157359038519127	0.018412529893205184	0.5809806673811098	0.7042764293496471	0.5661342955824851	0	1.0	0.0
1098	None	None	None	None	None	0.3333333333333333	1	0.5	4	0.7	7	0.2857142857142857	0.7	11	7	0	0	0	0.8571428571428571	7	6	0.8	12	0.0	1.0	-0.09477942388359079	0.5287761096453016	2.9677999183669894e-06	0.5001573701285408	-0.14077535631205687	0.9980927737163033	0.7427835695560666	0.8933429976828601	0	1.0	0.0
6710	0.012191383056260633	0.0023860894453147908	0.0022350367281505075	0.987110549025889	None	0.25	1	0.4	4	0.7692307692307693	10	0.23809523809523808	0.7692307692307693	14	10	0	0	0	0.7777777777777778	9	7	1.0	15	0.0	1.0	0.0999660244379376	0.511971605676586	0.16506211114936997	0.5891806014879748	0.18521929419104838	1.0	0.9359235288328075	0.99999715986607	0	0.35714285714285715	0.0
3269	0.002976259324550748	0.0005715244420552431	2.50710144357468e-05	0.9933990095772118	None	0.25	1	0.4	4	0.7692307692307693	10	0.23809523809523808	0.7692307692307693	14	10	0	0	0	0.7777777777777778	7	9	1.0	15	0.0	1.0	-0.08319079058333109	0.965070045742987	0.06463095727399525	0.5385230146475684	0.05933211571628685	0.5576393465210324	0.678250258289021	0.7746832361230234	0	1.0	0.0
3078	0.0031059591140453944	0.00026493861345678986	0.0002437329072801539	0.9968762925069162	None	0	0	0.375	3	0.7777777777777778	7	0.4074074074074074	0.7777777777777778	10	7	0	1	0	0.3333333333333333	9	3	0.7333333333333333	11	1.0	1.0	0.05605791416733289	0.6813762996725323	0.144054958847129	0.682701363302402	0.3322833574890121	0.697319396820602	0.7433891013610311	0.687178460181081	1.0	1.0	0.0
4236	0.0006520234606121421	0.00016497997311951923	-0.0001648313032893986	0.9991638845511173	None	0.25	1	0.4	4	0.75	9	0.25	0.75	13	9	0	0	0	0.875	7	8	0.9333333333333333	14	0.0	1.0	-0.08015990637405537	0.6050320247838883	0.03632068110130273	0.6236112187465147	0.04754419987020962	0.5499362492853314	0.6540032666201456	0.5932132328744146	0	1.0	0.0
6841	0.005721727433253963	0.00023543540003192703	0.000210419373013494	0.9929039439275849	None	0.25	1	0.36363636363636365	4	0.7857142857142857	11	0.2222222222222222	0.7857142857142857	15	11	0	0	0	0.8888888888888888	8	9	1.0666666666666667	16	0.0	1.0	0.06837454388978673	1.0	-0.09999824912700098	0.5000028299034142	0.13171723953942244	0.5125133740465062	0.7317700586548312	0.9999999980808019	0	0.13333333333333333	0.0
6400	0.0016407480415829795	0.00035961536300116334	-0.000305542965415386	0.996464358779133	None	0.25	1	0.36363636363636365	4	0.7857142857142857	11	0.2222222222222222	0.7857142857142857	15	11	0	0	0	0.8888888888888888	9	8	1.0666666666666667	16	0.0	1.0	-0.09999999566653102	0.5000020994354906	0.00047612212014404846	0.5320645928533899	-0.012097508904188151	0.6604471098301575	0.611356628095291	0.5657610317389438	0	1.0	0.0
2828	None	None	None	None	None	0.1	1	0.30434782608695654	7	0.71875	23	0.41975308641975306	0.59375	26	19	7	0	0	1.0	9	9	2.2666666666666666	34	0.0	0.72	0.07298124475158332	0.5760240864081624	-0.05756257437979571	0.9843417859641138	0.16558633785031557	0.6578995432577319	0.7664975074678133	0.8455955959071896	0	1.0	0.0
603	None	None	None	None	None	0.16666666666666666	1	0.35714285714285715	5	0.631578947368421	12	0.375	0.21052631578947367	8	4	12	14	0	0.875	8	7	1.4	21	0.5833333333333334	0.1111111111111111	-0.0281931482426493	0.617654015971616	0.08392286297385396	0.5670894219901672	-0.050698161120068655	0.6427277064134531	0.6538061854473151	0.6095934827437154	0.375	0.125	0.0
4869	0.0006272982889237121	4.998722847530119e-05	-4.662245060242147e-05	0.9991507650032988	None	0.25	1	0.4	4	0.7692307692307693	10	0.23809523809523808	0.7692307692307693	14	10	0	0	0	0.7777777777777778	7	9	1.0	15	0.0	1.0	-0.024096720147265358	0.676446734913621	1.7729111268587304e-06	0.5000145347906417	0.026785081686040917	0.5779562928725088	0.5992433487846673	0.5867741800124865	0	0.14285714285714285	0.0
5886	0.00040258475356917114	4.6874874371502494e-05	3.5031595521871214e-06	0.9996754999641452	None	0.25	1	0.4	4	0.75	9	0.25925925925925924	0.75	13	9	0	0	0	0.6666666666666666	9	6	0.9333333333333333	14	0.0	1.0	-0.09448317453636774	0.6691808198015967	0.013509800808053316	0.5036685678722	0.022252922708113854	0.5723915962732221	0.6215941493801402	0.5834431678935954	0	1.0	0.0
2612	2.939884847938199e-07	1.1881315113923862e-07	1.1852804501513234e-07	0.9999568280782128	None	0	0	0.5	3	0.6666666666666666	4	0.4444444444444444	0.6666666666666666	7	4	0	1	0	0.5	6	3	0.5333333333333333	8	1.0	0.4	0.027783817602075333	0.5911832616421738	0.02825767931160015	1.0	0.00037556356712266056	0.5052888588852277	0.6001811184775773	1.0	1.0	1.0	0.0
4919	0.0016923699227021115	0.00012990113852059387	0.0001046587137451471	0.9979059817554116	None	0.25	1	0.36363636363636365	4	0.7857142857142857	11	0.2222222222222222	0.7857142857142857	15	11	0	0	0	0.8888888888888888	9	8	1.0666666666666667	16	0.0	1.0	6.830822302306957e-05	0.500207233932964	-0.010586112396876715	0.6502134244544824	0.06345387598862498	0.5810922187956254	0.5983236158817734	0.578354402828197	0	0.9333333333333333	0.0
6944	0.0005681913552038702	7.001977028723343e-06	4.311778168169384e-06	0.999997357394323	None	0.25	1	0.4	4	0.7692307692307693	10	0.23809523809523808	0.7692307692307693	14	10	0	0	0	0.7777777777777778	7	9	1.0	15	0.0	1.0	-0.09999999998901621	0.5000000000710129	0.06265341695927204	0.6049794441563928	0.1564554619851297	0.5467640754652929	0.7426167194788477	0.550977364677643	0	1.0	0.0
4333	0.0010273533092205612	0.00010157430168625021	-0.0001012493602280507	0.9990577679932598	None	0.25	1	0.4	4	0.75	9	0.25925925925925924	0.75	13	9	0	0	0	0.6666666666666666	6	9	0.9333333333333333	14	0.0	1.0	0.058796899299346825	0.6502540347024751	0.03670257916966485	0.6759677118554835	0.054504461281387064	0.5236579615550893	0.6119869933693346	0.6185473253784083	0	1.0	0.0
4594	0.0008702109797975269	5.0093945470095935e-05	1.7159701236624983e-05	0.997811880521449	None	0.2	1	0.3333333333333333	4	0.8	12	0.20987654320987653	0.8	16	12	0	0	0	1.0	9	9	1.1333333333333333	17	0.0	1.0	6.226855928320643e-17	0.5000000265939339	-0.04006532916137871	0.6691956223629812	0.03579494229068829	0.5660246875015036	0.5937313973735663	0.580152583911645	0	1.0	0.0
930	None	None	None	None	None	0	0	0.1935483870967742	6	0.8181818181818182	36	0.8518518518518519	0.7727272727272727	40	34	5	0	0	0.6666666666666666	9	6	3.066666666666667	46	0.0	1.0	0.09999969352200626	0.5000026831250692	0.017708570125862043	0.5480457742344327	3.749585386448234e-17	0.500001309314068	0.6072347037678268	0.5160606294717707	0	1.0	0.0
2543	None	None	None	None	None	0	0	0.018518518518518517	1	1.0	79	1.0	0.17721518987341772	14	14	66	0	0	1.0	9	9	5.4	81	0.0	1.0	0.0005847153085056804	0.5047275685748559	0.050290679232186594	0.5115522203150715	0.03518543662505376	0.5851316264894495	0.5553108242498399	0.5340309275611133	0	1.0	0.0
6850	0.0013745442186196433	4.686290327974792e-05	4.5884911974184954e-05	0.9982659209583892	None	0.25	1	0.4	4	0.7692307692307693	10	0.23809523809523808	0.7692307692307693	14	10	0	0	0	0.7777777777777778	9	7	1.0	15	0.0	1.0	-0.04856945884494815	0.93398583557329	0.09137368783722265	0.5088219377239656	-0.06299996290652679	0.6189390970855825	0.6804885717256344	0.7420486246888692	0	1.0	0.0
4614	0.0024198802303561115	0.0010734275626909325	-0.0009337787353021332	0.9976936644088751	None	0.25	1	0.4	4	0.7692307692307693	10	0.23809523809523808	0.7692307692307693	14	10	0	0	0	0.7777777777777778	9	7	1.0	15	0.0	1.0	7.902762784127648e-27	0.5	-0.09611504133121787	0.5067196978059457	0.09999999994458975	0.5000000258542223	0.6901217741986546	0.5022400277695958	0	1.0	0.0
3731	0.0002973371234562222	2.863276475382706e-06	-3.9831376555160323e-07	0.9999971346618265	None	0.25	1	0.4	4	0.7692307692307693	10	0.23809523809523808	0.7692307692307693	14	10	0	0	0	0.7777777777777778	7	9	1.0	15	0.0	1.0	-0.059601643425876136	0.6648029244109122	-0.05189510666732825	0.9973851240947572	0.076328866556436	0.5128036915443367	0.6693639617067443	0.9026163644095933	0	0.21428571428571427	0.0
5266	0.005713202106077594	0.003610904872271798	-0.001672737374909956	0.9940141936711555	None	0.25	1	0.4	4	0.7692307692307693	10	0.23809523809523808	0.7692307692307693	14	10	0	0	0	0.7777777777777778	9	7	1.0	15	0.0	1.0	0.09992240044816904	0.5198128541018184	0.04545729607501138	0.6006965909479661	0.09994351104644972	0.5001397350690734	0.5647562545145356	0.5405954684292931	0	0.8571428571428571	0.0
6918	0.009734131555651346	0.0016965810317625186	0.0015188287488704893	0.9730841331656596	None	0.25	1	0.4	4	0.7692307692307693	10	0.23809523809523808	0.7692307692307693	14	10	0	0	0	0.7777777777777778	9	7	1.0	15	0.0	1.0	0.49252945814660765	0.6928424279872751	-0.0732071060951582	0.8708997597135821	0.052690128502529764	0.5330256585865641	0.9208145770991698	0.7214284427871364	0	1.0	0.0
168	None	None	None	None	None	0.1111111111111111	1	0.38095238095238093	8	0.6206896551724138	18	0.4305555555555556	0.4827586206896552	20	14	10	2	0	0.8888888888888888	8	9	2.066666666666667	31	0.1111111111111111	0.43478260869565216	0.020530983018674655	0.5415235317482432	0.02019472706883668	0.6697850839246013	0.09994679465667256	0.5001556480609065	0.6116954182151539	0.572348088351875	0.75	0.85	0.0
2689	1.6726912039933477e-08	1.5914429504394485e-08	1.508862087828164e-08	0.9999979055924517	None	0	0	0.5	1	1.0	1	1.0	0	0	0	2	3	0	0.3333333333333333	1	3	0.2	3	0.375	0	0	0	0	0	0	0	0	0	0	0	0
7195	0.004626451517324251	0.0035693162001762023	0.0008481377304976165	0.9932207389949627	None	0.25	1	0.36363636363636365	4	0.7857142857142857	11	0.2222222222222222	0.7857142857142857	15	11	0	0	0	0.8888888888888888	9	8	1.0666666666666667	16	0.0	1.0	0.09999994806381761	0.5000002281695441	0.3598975136960374	0.6313944084500851	0.09711772558665795	0.626014531715757	0.7834227876613469	0.5868892353545666	0	1.0	0.0
1083	None	None	None	None	None	0	0	0.5	5	0.46153846153846156	6	0.625	0.23076923076923078	6	3	8	5	0	0.375	8	3	1.0	15	0.29411764705882354	0.46153846153846156	0.0210023899592634	0.500542269940977	0.12496130063652507	0.5943564450457407	-0.05026502298480516	0.62764806195778	0.6937002757210908	0.574956905621356	1.0	1.0	0.4583333333333333
996	None	None	None	None	None	0.14285714285714285	1	0.5	8	0.5	11	0.5714285714285714	0.45454545454545453	17	10	6	2	0	0.8571428571428571	7	6	1.6	24	0.2222222222222222	0.6666666666666666	0.06998904946899177	0.5302723332767972	0.0005235757985301429	0.5089109702255189	-0.09997252360608717	0.5034170900737016	0.6665044369835867	0.5142089935997213	0.47058823529411764	0.35294117647058826	0.0
5766	0.011761312047436922	0.0020246793322093834	0.001769684266624024	0.9871578578366301	None	0.25	1	0.36363636363636365	4	0.7857142857142857	11	0.2222222222222222	0.7857142857142857	15	11	0	0	0	0.8888888888888888	9	8	1.0666666666666667	16	0.0	1.0	0.22113705047949583	0.6313716585227871	0.09999999999874745	0.5000000000374212	0.09955973362163685	0.5720010714416891	0.6524066597202015	0.5685755957971599	0	0.13333333333333333	0.0
3222	0.002008428199712877	0.0003731143354668056	-0.0001710523520374724	0.9984630407078317	None	0.25	1	0.4	4	0.75	9	0.25	0.75	13	9	0	0	0	0.875	7	8	0.9333333333333333	14	0.0	1.0	0.1327743886223352	0.518972542934081	0.0007071587364568755	0.5	0.03188263199109479	0.5790518785186707	0.6363805877383233	0.5328533554918371	0	0.6923076923076923	0.0
710	None	None	None	None	None	0	0	0.2	4	0.7857142857142857	22	0.5555555555555556	0	0	0	29	0	0	0.6666666666666666	9	6	2.0	30	0.0	0.4	0	0	0	0	0	0	0	0	0	0	0
4330	5.552675481761285e-08	4.3904465331619335e-08	1.0411347803514846e-08	0.9999862502484929	None	0.25	1	0.36363636363636365	4	0.7857142857142857	11	0.2222222222222222	0.7857142857142857	15	11	0	0	0	0.8888888888888888	9	8	1.0666666666666667	16	0.0	1.0	0.024261098799562526	0.5723924222394882	0.024700103339997052	0.5977438940783432	0.0007937656358969033	0.5168897198062715	0.5666608642270964	0.5626093973367009	0	0	0.0
1553	None	None	None	None	None	0	0	0.3333333333333333	1	1.0	2	1.0	1.0	3	2	0	0	0	0.25	1	4	0.26666666666666666	4	0.0	0	0.04470431165977763	0.5453227666186077	-0.19673026314243916	0.9999473388564876	-0.09995015268861379	0.5008139612892626	0.9822009884011531	0.9659585484910546	0	1.0	0.0
3283	9.254987253332764e-08	2.4543937853451668e-08	2.449948614456467e-08	0.9999824666226231	None	0.25	1	0.4	4	0.75	9	0.25925925925925924	0.75	13	9	0	0	0	0.6666666666666666	6	9	0.9333333333333333	14	0.0	1.0	0.019006008568588452	0.6501368563667581	0.09893009090102997	0.5036228603197171	0.003908046642405946	0.5189246003123316	0.6120801595791605	0.5588811178303859	0	0.38461538461538464	0.0
1235	None	None	None	None	None	0	0	0.3	3	0.75	9	0.5	0	0	0	13	7	0	0.5714285714285714	7	4	0.9333333333333333	14	0.23333333333333334	0.3076923076923077	0	0	0	0	0	0	0	0	0	0	0
6325	0.010825689598770656	0.002313037956685084	0.0021184373340580485	0.9750624967905972	None	0.25	1	0.4	4	0.75	9	0.25925925925925924	0.75	13	9	0	0	0	0.6666666666666666	9	6	0.9333333333333333	14	0.0	1.0	0.2916134706485375	0.6191880199728217	0.18318266661305835	0.5000000000000001	0.09836850526437194	0.531551364316023	0.6919838523881858	0.5508631697444408	0	0.23076923076923078	0.0
959	None	None	None	None	None	0.09090909090909091	1	0.4166666666666667	10	0.5588235294117647	19	0.5714285714285714	0.2647058823529412	17	9	18	0	0	0.7777777777777778	9	7	2.4	36	0.0	0.6206896551724138	-0.04240596049192487	0.5063025158423717	0.04530838935684818	0.6344056519125901	0.0533569551526528	0.6263157094983457	0.6269686928665889	0.5900744015904007	0	1.0	0.0
870	None	None	None	None	None	0	0	0.4	2	0.8	4	1.0	0.8	6	4	0	1	0	0.14285714285714285	1	7	0.4666666666666667	7	0.5	0.6666666666666666	-0.12835156247769827	0.5411610811049102	0.018445532793514977	0.5725205724248996	0.11605787351817805	0.6269180699196049	0.7341209680169144	0.5806379286520931	0.0	0	0.0
638	None	None	None	None	None	0	0	1.0	2	0.0	0	1.0	0	2	0	0	0	0	0.3333333333333333	1	3	0.2	3	0.0	1.0	0	0	0	0	0	0	0	0	0	0	0
4267	0.0009419623091659359	0.00016454096389909907	7.535590055914233e-05	0.9987991772559234	None	0.25	1	0.4	4	0.75	9	0.25925925925925924	0.75	13	9	0	0	0	0.6666666666666666	9	6	0.9333333333333333	14	0.0	1.0	-0.046054500473235935	0.721371238644279	0.09934117298022543	0.5254287809327969	0.05909105591793053	0.5358852288204541	0.6509283757626123	0.5984365379071759	0	0.9230769230769231	0.0
721	None	None	None	None	None	0	0	0.5	2	0.5	2	0.5	0	0	0	5	6	0	0.75	4	3	0.4	6	0.42857142857142855	0.5	0	0	0	0	0	0	0	0	0	0	0
6791	0.002221126538170629	0.0007631555010485992	-0.0007341025704550019	0.9971370598574291	None	0.25	1	0.4	4	0.7692307692307693	10	0.23809523809523808	0.7692307692307693	14	10	0	0	0	0.7777777777777778	9	7	1.0	15	0.0	1.0	7.902762784127648e-27	0.5	-0.09074305409801313	0.8931169541131084	0.11678306714577327	0.9907918092121237	0.7231739626058965	0.9061180219644841	0	0.9285714285714286	0.0
6970	0.0054801442696337365	0.0010538763845303397	0.0005967347274073432	0.9955808006171784	None	0.25	1	0.4	4	0.7692307692307693	10	0.23809523809523808	0.7692307692307693	14	10	0	0	0	0.7777777777777778	9	7	1.0	15	0.0	1.0	7.902762784127648e-27	0.5	3.7344297736321937e-06	0.5	0.07470198586366562	0.6612172992874016	0.5965722405531255	0.5554973633642619	0	1.0	0.0
3680	0.003197610576745951	0.0005560171013182321	0.00014746678396306134	0.9934045216422334	None	0.25	1	0.4	4	0.7692307692307693	10	0.23809523809523808	0.7692307692307693	14	10	0	0	0	0.7777777777777778	9	7	1.0	15	0.0	1.0	1.3158127364568014e-05	0.5630121020630573	0.10019605010883567	0.999999998354749	0.09796967366720313	0.5218176293378013	0.8474849027564187	0.9989473221910737	0	1.0	0.0
2643	2.6338551486181518e-06	1.043535290127032e-08	-2.641981914408288e-09	0.9999952950337608	None	0	0	0.25	1	1.0	3	1.0	1.0	4	3	0	0	0	0.2	1	5	0.3333333333333333	5	0.0	0	0	0.5	0.07062008471057721	0.5261164868306449	-0.010388531812098308	0.6809954963282833	0.6129239552073956	0.5714175805410648	0	1.0	0.0
262	None	None	None	None	None	0	0	0.5	3	0.6666666666666666	4	0.4	0.6666666666666666	7	4	0	1	0	0.8	5	4	0.5333333333333333	8	1.0	0.5	0.0058805199839675375	0.5089091458153006	0.47942873663530977	0.5406830269587878	0.3295875057902856	0.5800389406648753	0.87610879019773	0.5433629788200628	0.7142857142857143	0.42857142857142855	0.0
507	None	None	None	None	None	0.25	1	0.5	5	0.5833333333333334	7	0.5	0.5833333333333334	12	7	1	0	0	0.5714285714285714	7	4	0.9333333333333333	14	0.0	0.4	0.12595054247808676	0.5311937952379917	0.08726217394869924	0.5251330928858375	0.08272664483551619	0.5910045611235281	0.5531455153014364	0.5493120412833916	0	1.0	0.0
4736	0.000317893068247386	1.1463180306814756e-06	9.37320907943098e-07	0.9999961700306964	None	0.25	1	0.4	4	0.75	9	0.25925925925925924	0.75	13	9	0	0	0	0.6666666666666666	9	6	0.9333333333333333	14	0.0	1.0	-0.03192973405843951	0.6518690382159669	0.009431442735460028	0.5133918808629948	0.09952217575091324	0.6645720959963443	0.6338579877948287	0.6117942466228108	0	0.9230769230769231	0.0
4297	0.0025441802540586604	0.0001585492932902294	0.00015794826357660733	0.9944949469860379	None	0.25	1	0.4	4	0.75	9	0.25925925925925924	0.75	13	9	0	0	0	0.6666666666666666	9	6	0.9333333333333333	14	0.0	1.0	0.26334222151799314	0.6035646702762179	0.01893199135793094	0.5803547727022922	0.01778654180474427	0.5828478142503325	0.7540492195647231	0.5889633892144058	0	1.0	0.0
1303	None	None	None	None	None	0	0	0.4	4	0.5	6	0.4666666666666667	0.4166666666666667	8	5	5	1	0	0.8333333333333334	6	5	0.9333333333333333	14	0.09090909090909091	0.2222222222222222	0.1875872974372776	0.5747292220662428	0.09921523678225923	0.5514288353074329	-0.09969984761822022	0.5022542175609822	0.7717600019226976	0.5429468551381359	1.0	1.0	0.0
5051	0.0005700624894775203	9.550682778977853e-05	9.425668304718676e-05	0.9987373979876518	None	0.25	1	0.36363636363636365	4	0.7857142857142857	11	0.2222222222222222	0.7857142857142857	15	11	0	0	0	0.8888888888888888	8	9	1.0666666666666667	16	0.0	1.0	5.0561344055219505e-17	0.5000000000004213	0.014344465872507008	0.5664508382785489	0.04025213963915567	0.5725308988715794	0.5553741913434221	0.5464960910022691	0	0.5333333333333333	0.0
2806	1.9057350983126544e-08	1.7166687824987264e-08	-4.180872187515102e-10	0.9999977327300895	None	1.0	1	1.0	4	0.0	0	0.5	0	0	0	5	2	0	0.75	4	3	0.4	6	0.14285714285714285	1.0	0	0	0	0	0	0	0	0	0	0	0
3665	0.007869186777914317	0.0004208963047429636	0.00040775056604728556	0.9859586328574594	None	0.25	1	0.4	4	0.75	9	0.25925925925925924	0.75	13	9	0	0	0	0.6666666666666666	9	6	0.9333333333333333	14	0.0	1.0	0.21935966704472473	0.6630208448620882	-0.04824984218265372	0.5922963192902925	-0.04380745344147227	0.6680682209996182	0.7642458802356781	0.6418120219566396	0	1.0	0.0
241	None	None	None	None	None	0.2727272727272727	3	0.4166666666666667	10	0.5588235294117647	19	0.6666666666666666	0.38235294117647056	22	13	13	4	0	0.6666666666666666	9	6	2.4	36	0.19047619047619047	0.8	0.0023622992052156943	0.5061510095097942	0.09999996265856495	0.5000005733190227	0.08407501516990318	0.5367508785717082	0.6039495409221893	0.5143191399186955	1.0	1.0	0.0
503	None	None	None	None	None	0	0	0.3125	5	0.6190476190476191	13	0.5476190476190477	0	1	0	21	1	0	0.8571428571428571	7	6	1.5333333333333334	23	0.022222222222222223	0.75	0	0	0	0	0	0	0	0	0	0	0
6577	0.010242160492255634	0.0010534567294518341	0.00016976288586025844	0.9851190369064465	None	0.25	1	0.4	4	0.75	9	0.25925925925925924	0.75	13	9	0	0	0	0.6666666666666666	9	6	0.9333333333333333	14	0.0	1.0	0.16573826986764018	0.6093267686062364	0.0970342810334451	0.5	0.09875179721256472	0.5355978941968284	0.5791680760026775	0.5487707786634807	0	1.0	0.0
7056	0.004914250867964364	0.0006170918331571148	0.0001909564170169801	0.9942910207074702	None	0.25	1	0.4	4	0.75	9	0.25925925925925924	0.75	13	9	0	0	0	0.6666666666666666	9	6	0.9333333333333333	14	0.0	1.0	-0.06789132422569438	0.6756689510851726	0.2899653339689223	0.5	0.1883365574714308	0.533654607212721	0.8232655081663782	0.5718950018851557	0	1.0	0.0
4692	0.002158189347486321	0.0003466166709886237	0.0003374508831893609	0.9978884224297442	None	0.25	1	0.36363636363636365	4	0.7857142857142857	11	0.2222222222222222	0.7857142857142857	15	11	0	0	0	0.8888888888888888	8	9	1.0666666666666667	16	0.0	1.0	0.08284530497074093	0.5332071290185446	-0.09945542353438604	0.6257002787285377	0.07262113343087034	0.5757161910687337	0.6939460053826166	0.5786783850505034	0	1.0	0.0
3776	0.002713533474744428	0.0008091149435377079	-0.0002970096459310229	0.9974610183368321	None	0.25	1	0.36363636363636365	4	0.7857142857142857	11	0.2222222222222222	0.7857142857142857	15	11	0	0	0	0.8888888888888888	9	8	1.0666666666666667	16	0.0	1.0	0.09972079052314278	0.5018166884627838	-0.09999442406716459	0.5001865845796679	-0.06558033492778984	0.6325839014969215	0.7054283324338592	0.5458153749905238	0	1.0	0.0
3048	2.4479912444926755e-05	9.633403328911262e-07	9.630434714065783e-07	0.9943521516393274	None	0	0	0.3333333333333333	4	0.6	9	0.4857142857142857	0.26666666666666666	7	4	9	3	0	0.7142857142857143	7	5	1.1333333333333333	17	0.15789473684210525	0.16666666666666666	6.848702948850042e-05	0.5011965620831008	-0.0632449678878241	0.637512809787531	0.0003969928079200765	0.5089889810099341	0.5814015027234518	0.5502738191461753	1.0	1.0	0.0
2997	0.0029362626605462933	0.002406703955051384	0.00017882790353670233	0.9965586539351705	None	0.25	1	0.4	4	0.7692307692307693	10	0.23809523809523808	0.7692307692307693	14	10	0	0	0	0.7777777777777778	9	7	1.0	15	0.0	1.0	0.09832503470770766	0.5012728391022101	-0.09994425522853387	0.5002454288788258	-0.09999965580819667	0.5000228567932654	0.7180425716265061	0.5005137090004363	0	1.0	0.0
4177	0.006188528321264159	0.0038444633388777655	0.0011883439955763762	0.9989949741950482	None	0.25	1	0.4	4	0.7692307692307693	10	0.23809523809523808	0.7692307692307693	14	10	0	0	0	0.7777777777777778	7	9	1.0	15	0.0	1.0	7.902762784127648e-27	0.5	0.07809053858966433	0.5367382650457689	0.09999988976939356	0.5002621071380641	0.6056770119719912	0.5123530528080439	0	0.8571428571428571	0.0
3033	0.0023119358418004017	0.000587383593260098	0.0005803737755959567	0.9997198847111374	None	0.2	1	0.3333333333333333	4	0.8	12	0.20987654320987653	0.8	16	12	0	0	0	1.0	9	9	1.1333333333333333	17	0.0	1.0	0.07536142084080441	0.59912488682596	-0.03030985664893307	0.5267620959472652	0.05441956644408319	0.5860011571390312	0.6277339383706648	0.5708883462658093	0	1.0	0.0
1165	None	None	None	None	None	0	0	0.35	7	0.5714285714285714	16	0.5555555555555556	0.07142857142857142	7	2	22	9	0	0.6666666666666666	6	9	2.0	30	0.20930232558139536	0.46153846153846156	0.080631197468744	0.6804141415798256	0.20270674594510085	0.6443645930184996	0.06946959989857884	0.5693520268260582	0.6506367634790522	0.6325287868823057	1.0	1.0	0.7376814503157968
737	None	None	None	None	None	0	0	0.4	4	0.5833333333333334	7	0.6666666666666666	0	2	0	11	8	0	0.42857142857142855	7	3	0.9333333333333333	14	0.3333333333333333	0.46153846153846156	0	0	0	0	0	0	0	0	0	0	0
7517	0.002133106625113632	0.0006982609652688707	-0.0006786866868496079	0.9989969180131324	None	0.25	1	0.4	4	0.75	9	0.25925925925925924	0.75	13	9	0	0	0	0.6666666666666666	9	6	0.9333333333333333	14	0.0	1.0	0.09999997014150262	0.5000001140238982	0.057529107249063946	0.5	0.09928435478107059	0.53610233048731	0.5494772425501937	0.5120527918080329	0	0.8461538461538461	0.0
7324	0.0014795964076569305	0.0005540230707290128	-0.0001485517037229496	0.9982722667023479	None	0.25	1	0.4	4	0.75	9	0.25925925925925924	0.75	13	9	0	0	0	0.6666666666666666	6	9	0.9333333333333333	14	0.0	1.0	-0.09999999992385425	0.5000012453403755	0.1766763106100514	0.6355423729521155	0.0800726657425486	0.607266262942928	0.7683648120455541	0.5819141929352817	0	0	0.0
7434	0.0019287214153712192	0.0008942310940848523	-0.00016761068353542678	0.9962729447206827	None	0.3333333333333333	1	0.4444444444444444	4	0.7272727272727273	8	0.28888888888888886	0.7272727272727273	12	8	0	0	0	0.5555555555555556	5	9	0.8666666666666667	13	0.0	1.0	-0.09999222059041593	0.5001582648189029	-0.10257810566815637	0.9785382316569101	0.2267590337673043	0.5210702225064832	0.8532326649139048	0.7861013692555422	0	0.9166666666666666	0.0
1427	None	None	None	None	None	0	0	0.5	2	0.75	3	0.6	0.25	2	1	3	3	0	0.4	2	5	0.4	6	0.3333333333333333	0.8	-0.06670912983380099	0.5146452193390817	0.09999259297367676	0.5000074928153275	0.12175931818362291	0.5119629298437335	0.698883589841378	0.5088731069747641	1.0	1.0	0.0
3927	0.0015783599862911155	0.00014782107433151847	4.774470655703186e-06	0.9940361411312271	None	0.25	1	0.4	4	0.7692307692307693	10	0.23809523809523808	0.7692307692307693	14	10	0	0	0	0.7777777777777778	9	7	1.0	15	0.0	1.0	0.1563735210215526	0.6023283344426802	0.08516255934717591	0.508535717785019	-0.025335305338462594	0.6173205393414406	0.6798385362102768	0.5766828879734127	0	1.0	0.0
4000	0.003478875964350214	0.001020769525832155	0.0010075450382878892	0.9989612838556088	None	0.2	1	0.3333333333333333	4	0.8	12	0.20987654320987653	0.8	16	12	0	0	0	1.0	9	9	1.1333333333333333	17	0.0	1.0	0.029296633782777054	0.5056986201471453	-0.09999388104172184	0.5000138118646356	0.3124786063468687	0.7519497898481297	0.8485359724702748	0.5932208528620018	0	0	0.0
3207	6.238559433604416e-05	4.018142983519721e-05	4.017723489706885e-05	0.9998721342612196	None	0.25	1	0.4	4	0.75	9	0.25925925925925924	0.75	13	9	0	0	0	0.6666666666666666	9	6	0.9333333333333333	14	0.0	1.0	0.00010057720055906322	0.5248073872251582	0.14577656998519378	0.6397817155988841	0.04015384917157073	0.5418436642210078	0.646662098471385	0.569668392267601	0	1.0	0.0
4090	0.00011369377153583786	2.548813925872857e-06	-2.096904553190295e-06	0.9999983322749986	None	0.25	1	0.36363636363636365	4	0.7857142857142857	11	0.2222222222222222	0.7857142857142857	15	11	0	0	0	0.8888888888888888	8	9	1.0666666666666667	16	0.0	1.0	0.22273039578570045	1.0	0.09966006121707867	0.5000000000000001	0.09975161119153804	0.502061634748786	0.7717062854242928	1.0	0	1.0	0.0
4024	0.0054685931598547	0.0010562611534485498	-0.001025129520676616	0.994027463571836	None	0.25	1	0.4	4	0.7692307692307693	10	0.23809523809523808	0.7692307692307693	14	10	0	0	0	0.7777777777777778	9	7	1.0	15	0.0	1.0	0.0876019553852583	0.6436410638875515	0.04667984341883157	0.5189660365507941	0.15840531039021982	0.9999998120281886	0.7267838610043683	0.9954346864509019	0	1.0	0.0
2485	None	None	None	None	None	0.3333333333333333	1	0.5	4	0.6666666666666666	6	0.7333333333333333	0.1111111111111111	4	1	6	0	0	0.6	3	5	0.7333333333333333	11	0.0	1.0	-0.09149797356035558	0.5073136258361983	0.0007120459830955706	0.5079153218408179	0.09116940845963918	0.5510722485433064	0.6757162610495262	0.5221458747138007	0	1.0	0.0
859	None	None	None	None	None	0	0	0.5714285714285714	4	0.5	4	0.5	0.125	4	1	5	0	0	0.8	5	4	0.6666666666666666	10	0.0	0.2857142857142857	-0.055264971982472356	0.5907757303857715	0.09999940171184495	0.5000031706530839	-0.06743610935777308	0.5312308658309917	0.6818882413588054	0.5409308763832493	0	1.0	0.0
6299	0.004574059549266672	0.0016086013657869375	0.0014671471345806307	0.9942012169119807	None	0.25	1	0.4	4	0.7692307692307693	10	0.23809523809523808	0.7692307692307693	14	10	0	0	0	0.7777777777777778	9	7	1.0	15	0.0	1.0	0.08575019466865194	0.8103863954197184	6.034043623849991e-09	0.5012060508313697	-0.08852644585552033	0.7512893165940921	0.6707414104196808	0.7014647256812446	0	1.0	0.0
2317	None	None	None	None	None	0	0	0.375	3	0.7777777777777778	7	0.4074074074074074	0.7777777777777778	10	7	0	0	0	0.3333333333333333	9	3	0.7333333333333333	11	0.0	1.0	0.09949037420451809	0.5765533675915274	0.0016950934932021748	0.6847188627489575	0.004961308695199067	0.5471242611869975	0.6051072638070627	0.6045390113516153	0	1.0	0.0
1174	None	None	None	None	None	0.2857142857142857	2	0.5	8	0.5238095238095238	11	0.46938775510204084	0.42857142857142855	17	9	5	0	0	1.0	7	7	1.5333333333333334	23	0.0	0.875	-0.1687410622873506	0.6770100873928933	0.004250360362414591	0.6678534556557941	0.057875935293157474	0.6606174965792384	0.7509212473758584	0.6685279973161848	0	0.5882352941176471	0.0
3806	0.0013117691976074553	0.0003208209108649693	-0.0002324539686924541	0.9984255737545525	None	0.25	1	0.4	4	0.75	9	0.25925925925925924	0.75	13	9	0	0	0	0.6666666666666666	9	6	0.9333333333333333	14	0.0	1.0	0.09999999967273265	0.5000000021117517	0.0940330758211687	0.506211070761852	0.09999943502930801	0.5000018450023238	0.5070316120423349	0.5020710672824045	0	1.0	0.0
3273	0.004241215087872975	0.0002721111508396404	1.7748994143734558e-05	0.9980039792739955	None	0.25	1	0.4	4	0.7692307692307693	10	0.23809523809523808	0.7692307692307693	14	10	0	0	0	0.7777777777777778	9	7	1.0	15	0.0	1.0	0.017963638799621578	0.504354134892575	0.18325496122601606	0.999275600049171	0.1612914635843687	0.628250802296941	0.7171140383884436	0.9302493815127226	0	0	0.0
7519	0.005536009319709528	0.00037442330550309177	7.657262412995211e-06	0.9936221084174691	None	0.25	1	0.4	4	0.7692307692307693	10	0.23809523809523808	0.7692307692307693	14	10	0	0	0	0.7777777777777778	9	7	1.0	15	0.0	1.0	0.0656686282158853	0.6121466520155325	0.0008231672390441324	0.5	0.2660627712965008	0.5747498554863779	0.749086824055364	0.5628000997761103	0	1.0	0.0
6163	0.00014987210591899117	7.740483125073763e-06	5.6102316069848835e-08	0.9989823694421571	None	0.25	1	0.4	4	0.7692307692307693	10	0.23809523809523808	0.7692307692307693	14	10	0	0	0	0.7777777777777778	9	7	1.0	15	0.0	1.0	0.4305545292396564	0.7264625185799253	0.00462930025924777	0.5	2.3773280689701416e-05	0.539943272090943	0.8827541472381385	0.5936208369359072	0	1.0	0.0
6513	2.119131322445304e-08	2.0185038013196235e-08	1.3082154789523442e-08	0.9999909292733649	None	0.25	1	0.4	4	0.7692307692307693	10	0.23809523809523808	0.7692307692307693	14	10	0	0	0	0.7777777777777778	9	7	1.0	15	0.0	1.0	0.4283735912197642	0.7843574403125596	0.006994791345774902	0.5	0.00040024452451177224	0.501504993415218	0.8809742287607294	0.6064516011342509	0	1.0	0.0
3854	0.0033234541407417485	5.2240084268478346e-05	2.27707115317005e-05	0.9825610361726543	None	0.25	1	0.4	4	0.7692307692307693	10	0.23809523809523808	0.7692307692307693	14	10	0	0	0	0.7777777777777778	9	7	1.0	15	0.0	1.0	1.8148007474575319e-12	0.5000000066209834	7.966302047716303e-05	0.500017626516481	0.15153994749946456	0.640035513243142	0.6713204869507063	0.5478191340399033	0	0.9285714285714286	0.0
3535	0.00028861124477917336	1.252078467382969e-06	5.3325307361923485e-08	0.9999973361165294	None	0.25	1	0.4	4	0.7692307692307693	10	0.23809523809523808	0.7692307692307693	14	10	0	0	0	0.7777777777777778	9	7	1.0	15	0.0	1.0	7.902762784127648e-27	0.5	-0.09476134559591778	0.5106863750869518	0.07724802295295355	0.5774460412061346	0.672729345666411	0.5295530015103814	0	1.0	0.0
2613	1.6075772401344674e-05	1.951765508555736e-06	-1.9517651060387856e-06	0.9956213391754586	None	0	0	0.16666666666666666	1	1.0	7	0.9	0	0	0	8	9	0	0.4	2	5	0.6	9	0.45	0	0	0	0	0	0	0	0	0	0	0	0
3042	0.00030754867215840694	6.874406297995927e-07	2.9999869205649816e-07	0.9999984977395182	None	0.25	1	0.36363636363636365	4	0.7857142857142857	11	0.2222222222222222	0.7857142857142857	15	11	0	0	0	0.8888888888888888	8	9	1.0666666666666667	16	0.0	1.0	0.09999999333622855	0.5000008491691803	0.005053647409203986	0.5093521307192075	-0.18382947759889012	1.0	0.7644464783632016	1.0	0	0.9333333333333333	0.0
5171	0.00031876837444184226	0.00012741319094865608	-0.00012538960389598061	0.9992592791568549	None	0.25	1	0.36363636363636365	4	0.7857142857142857	11	0.2222222222222222	0.7857142857142857	15	11	0	0	0	0.8888888888888888	8	9	1.0666666666666667	16	0.0	1.0	-0.09999450509575478	0.5000437977446333	0.03993508077423638	0.5109312831779756	0.02932429825462326	0.5249792566825142	0.6541049481583662	0.511989998434208	0	1.0	0.0
6254	0.007717104302663357	0.0009901387431758826	8.671411861630667e-05	0.9893519331899661	None	0.14285714285714285	1	0.29411764705882354	5	0.782608695652174	18	0.30864197530864196	0.782608695652174	23	18	1	0	0	1.0	9	9	1.6666666666666667	25	0.0	1.0	0.09013228630518429	0.5820750989180359	0.002135185065504503	0.5719896004729568	0.09993122561967323	0.5002752797681115	0.605734532886914	0.5516791296442188	0	1.0	0.0
7206	0.017165686634580672	0.0022636876274835056	0.002107476894806338	0.9582711288318682	None	0.25	1	0.4	4	0.75	9	0.25925925925925924	0.75	13	9	0	0	0	0.6666666666666666	9	6	0.9333333333333333	14	0.0	1.0	0.40515206694879013	0.6213233043723859	0	0.5	0.13383305922387154	0.606174348632859	0.8479590508397158	0.5765946158350188	0	1.0	0.0
4877	0.004853332086943999	0.00013199414959079304	0.00010232460812157563	0.9946345044461709	None	0.25	1	0.4	4	0.7692307692307693	10	0.23809523809523808	0.7692307692307693	14	10	0	0	0	0.7777777777777778	9	7	1.0	15	0.0	1.0	0.005625376643654057	0.6540480715508603	0.04549315588190595	0.5240466074257216	0.09741487044847057	0.9999542699804774	0.7762691129007396	0.9727555731081338	0	0	0.0
6723	0.002312347177155796	0.0004899975716294039	-0.00040718275088987184	0.9969541042200251	None	0.25	1	0.36363636363636365	4	0.7857142857142857	11	0.2222222222222222	0.7857142857142857	15	11	0	0	0	0.8888888888888888	8	9	1.0666666666666667	16	0.0	1.0	0.07903296443385564	0.6701493310538639	0.09999762145870775	0.500178627616878	0.07253335559462609	0.6494772871847132	0.577698321106766	0.6087606867216813	0	0	0.0
4287	2.944317330385437e-05	4.0908541023072753e-07	-5.102231445151382e-08	0.9999943065782646	None	0.25	1	0.36363636363636365	4	0.7857142857142857	11	0.2222222222222222	0.7857142857142857	15	11	0	0	0	0.8888888888888888	9	8	1.0666666666666667	16	0.0	1.0	-0.052249353223474404	0.5305926152263571	0.09993999813572098	0.5000287733614638	0.0038520706064598684	0.546340720692437	0.6525835600816049	0.5256886100164062	0	0.13333333333333333	0.0
3412	0.0019207120997994677	0.0004728674339031005	-0.0004668576902782695	0.9974831913351884	None	0.25	1	0.4	4	0.7692307692307693	10	0.23809523809523808	0.7692307692307693	14	10	0	0	0	0.7777777777777778	9	7	1.0	15	0.0	1.0	7.902762784127648e-27	0.5	0.0001821573183622472	0.5004576689672159	0.09962142285904511	0.5013852813522076	0.6152583258927672	0.5006143176881329	0	0.21428571428571427	0.0
1114	None	None	None	None	None	0	0	1.0	3	0.0	0	0.6666666666666666	0	3	0	0	0	0	0.6666666666666666	3	2	0.26666666666666666	4	0.0	1.0	0	0	0	0	0	0	0	0	0	0	0
35	None	None	None	None	None	0.23076923076923078	3	0.3793103448275862	11	0.6341463414634146	26	0.5308641975308642	0.6341463414634146	37	26	5	0	0	1.0	9	9	2.8666666666666667	43	0.0	0.8235294117647058	0.07779048301199457	0.5840766312316423	0.017224753438846087	0.5522840832786892	0.07880591869763798	0.5813128907724726	0.5643957478062879	0.5726162267044785	0	0.8648648648648649	0.0
3941	0.0056988867037003855	0.00043800623028699597	6.13613294090056e-05	0.9884209919901012	None	0.25	1	0.4	4	0.75	9	0.25925925925925924	0.75	13	9	0	0	0	0.6666666666666666	9	6	0.9333333333333333	14	0.0	1.0	0.176416771278974	0.6062602217545537	-0.07567796298291671	0.5529406760387592	0.04115420166894529	0.655985552701334	0.7399827309138161	0.6058445038564503	0	1.0	0.0
1570	None	None	None	None	None	0	0	0.3333333333333333	2	0.8571428571428571	6	1.0	0.8571428571428571	8	6	0	1	0	0.1111111111111111	9	1	0.6	9	0.5	1.0	0.07182517717532685	0.972721165529349	0.08454707338153195	0.6702947010300296	-0.04620390189812196	0.5180303988413971	0.6686744059855374	0.810288495363577	1.0	1.0	0.0
3174	0.0030583298858631283	0.0002166914271745509	0.00021177256563800127	0.9962556489819527	None	0	0	0.375	3	0.8	8	0.3333333333333333	0.8	11	8	0	1	0	0.4444444444444444	9	4	0.8	12	1.0	1.0	5.0345462993248984e-09	0.5029918424749504	-0.09998245370231387	0.5683799320431252	0.09999592393494097	0.5000013481061012	0.6934733922775231	0.5239165067645056	1.0	1.0	0.0
1899	None	None	None	None	None	0	0	0.375	3	0.6666666666666666	6	0.5238095238095238	0.2222222222222222	3	2	7	9	0	0.42857142857142855	3	7	0.7333333333333333	11	0.5294117647058824	1.0	-0.7256710220031677	0.9973355220119812	-0.0280142434616606	0.6510956888477729	0.09988079832407915	0.5005567080978861	0.9713764399221712	0.8987781521091713	1.0	1.0	0.0
5258	0.0008753277258501085	0.00024899623960755236	0.00010305089560365725	0.9991480086764681	None	0.25	1	0.4	4	0.75	9	0.25925925925925924	0.75	13	9	0	0	0	0.6666666666666666	9	6	0.9333333333333333	14	0.0	1.0	0.05081801619473466	0.5287049124259361	0.027467521551461545	0.6673273890004549	0.07596287371889265	0.6393858029450393	0.5790988120454247	0.6133120368524094	0	0.9230769230769231	0.0
2961	0.0018083166979531008	0.0002029183176175657	0.00019958322200391008	0.9930382257331094	None	0.5	1	0.6666666666666666	4	0.5714285714285714	4	0.36	0.5714285714285714	8	4	0	0	0	1.0	5	5	0.6	9	0.0	0.5	-0.00943951274341129	0.6564977412970202	0.016144435274184202	0.6695316504587069	0.18911810355731995	0.561846565243936	0.7286905761697668	0.6304507263745884	0	1.0	0.0
3750	0.01026613794761601	0.0022031657002644306	0.0022026012946072824	0.9811383802491473	None	0.25	1	0.36363636363636365	4	0.7857142857142857	11	0.2222222222222222	0.7857142857142857	15	11	0	0	0	0.8888888888888888	9	8	1.0666666666666667	16	0.0	1.0	0.25027461566675563	0.6219053735932438	0.001149265033583249	0.5136758238832227	0.09998668065275221	0.5008751247300802	0.7360369182277184	0.546189671047123	0	0.8666666666666667	0.0
2411	None	None	None	None	None	0.18181818181818182	2	0.4583333333333333	11	0.5151515151515151	17	0.5555555555555556	0.2727272727272727	16	9	18	0	0	0.7777777777777778	9	7	2.3333333333333335	35	0.0	0.5517241379310345	6.745859613409857e-07	0.5000106526630637	0.09994896665942096	0.5010963466570268	0.037373192331953575	0.5077816644660014	0.6013956631627982	0.5029630632856233	0	1.0	0.0
3512	None	None	None	None	None	0.08333333333333333	1	0.34615384615384615	9	0.6388888888888888	23	0.4691358024691358	0.5277777777777778	28	19	9	0	0	1.0	9	9	2.533333333333333	38	0.0	0.6206896551724138	0.09999997473803071	0.5	0.04337799395604708	0.5682843255454266	0.02466862604054888	0.5848200409556965	0.5902359718323648	0.5512730312053645	0	1.0	0.0
5567	0.0035165434265887617	0.0007550734311638865	-0.0006012701590706682	0.9968908438698235	None	0.25	1	0.4	4	0.75	9	0.25925925925925924	0.75	13	9	0	0	0	0.6666666666666666	9	6	0.9333333333333333	14	0.0	1.0	7.902762784127648e-27	0.5	0.05516229744740901	0.6326183691460892	0.09493414980750821	0.5462260795883274	0.6004808368099269	0.5604446099054026	0	0.7692307692307693	0.0
3973	2.779176965785874e-08	2.8338713229642716e-08	2.830868380867245e-08	0.9999966366431502	None	0.25	1	0.4	4	0.75	9	0.25925925925925924	0.75	13	9	0	0	0	0.6666666666666666	9	6	0.9333333333333333	14	0.0	1.0	0.09998140032878743	0.5003377518959663	0.11683057630093754	0.5066791472477246	2.8716134957672896e-16	0.5000000000011672	0.6261198032284414	0.5023390817771495	0	0.15384615384615385	0.0
1017	None	None	None	None	None	0	0	0.6666666666666666	4	0.3333333333333333	2	0.5	0	2	0	5	8	0	1.0	4	4	0.5333333333333333	8	0.6666666666666666	0.5	0	0	0	0	0	0	0	0	0	0	0
2356	None	None	None	None	None	0.5	1	0.5714285714285714	4	0.625	5	0.3333333333333333	0.625	9	5	0	0	0	0.8333333333333334	6	5	0.6666666666666666	10	0.0	1.0	7.750358251004662e-05	0.5002888367414308	0.020675900904839693	0.6438248098895494	0.08972297651508687	0.5162009044458051	0.5946508226822056	0.554613376904849	0	0	0.0
6071	0.015425949919618704	0.004196419169507171	0.004172826443841041	0.9602398087495959	None	0.25	1	0.4	4	0.75	9	0.25925925925925924	0.75	13	9	0	0	0	0.6666666666666666	9	6	0.9333333333333333	14	0.0	1.0	0.46417347603103576	0.7328615659265678	0.0021656668854238108	0.5	0.09971559463856695	0.5204055772335041	0.8795621133545036	0.5899162482874926	0	0.9230769230769231	0.0
3935	0.003506110914459144	0.0013672658351943376	-0.0012832131304175304	0.9941532304062531	None	0.25	1	0.4	4	0.75	9	0.25925925925925924	0.75	13	9	0	0	0	0.6666666666666666	9	6	0.9333333333333333	14	0.0	1.0	0.13384283652486817	0.6718999648887716	9.890935750478248e-07	0.5160649361872632	0.07250344800903563	0.5994306013251369	0.6358761855627033	0.5974189033192802	0	0.9230769230769231	0.0
2651	0.00023555399231393355	1.296042205848872e-06	-8.788916177778915e-07	0.9999889113770869	None	0	0	0.25	1	1.0	4	0.6	0.75	4	3	1	0	0	0.4	5	2	0.4	6	0.0	0	-0.09999989595022227	0.5000004355832391	0.10098436183969917	0.5065367168365376	0.09677831150625268	0.5155848504443299	0.7183667489087625	0.5073752734990236	0	1.0	0.0
5823	0.008358440988679737	0.0009026769481726282	0.0007859916989784793	0.9852133805187384	None	0.25	1	0.4	4	0.75	9	0.25925925925925924	0.75	13	9	0	0	0	0.6666666666666666	6	9	0.9333333333333333	14	0.0	1.0	3.688681471623535e-20	0.5001054337994023	0.0653475730483709	0.6691157423072078	0.09893144847323813	0.5347207929852418	0.6214399791890756	0.569849971960408	0	0	0.0
3326	0.002896039759474735	0.001174115526346079	-3.3739713859628356e-06	0.9981750222644842	None	0.25	1	0.36363636363636365	4	0.7857142857142857	11	0.2222222222222222	0.7857142857142857	15	11	0	0	0	0.8888888888888888	9	8	1.0666666666666667	16	0.0	1.0	-0.09896925140961951	0.5074437764401486	-0.04719058008094775	0.5683572862694973	0.0971318698709368	0.5689451324424646	0.6960314796499277	0.548387916574838	0	0.7333333333333333	0.0
2649	None	None	None	None	None	0.06666666666666667	1	0.375	12	0.5652173913043478	26	0.6666666666666666	0.30434782608695654	25	14	22	4	0	0.8888888888888888	9	8	3.2	48	0.10810810810810811	0.7	0.033944221950644025	0.5509175713449712	-0.00028061761693045484	0.667979504246039	0.09999999887040652	0.5000000327908455	0.6090739809229243	0.5747227779051183	0.8	0.72	0.0
360	None	None	None	None	None	0	0	0.28	7	0.6571428571428571	23	0.8222222222222222	0.2571428571428571	15	9	21	0	0	0.5555555555555556	5	9	2.466666666666667	37	0.0	1.0	0.07287509468939057	0.5940292384573528	0.021448566409265006	0.6631608204882398	-0.07920178781329656	0.5882953387362222	0.6589059942240683	0.6157767518716625	0	1.0	0.0
7128	0.003976962765262948	0.0008887789806666284	0.00048662754350635326	0.9945186868669234	None	0.25	1	0.4	4	0.7692307692307693	10	0.23809523809523808	0.7692307692307693	14	10	0	0	0	0.7777777777777778	7	9	1.0	15	0.0	1.0	-0.09139544744916515	0.9999138905146081	0.09958969698068772	0.5881935662261182	-0.08536890834626018	0.5626159832387969	0.714281816554666	0.9651993219496444	0	1.0	0.0
3984	0.0068267894540368365	0.002262193360238978	-0.0009504895202836063	0.9851296434862954	None	0.25	1	0.36363636363636365	4	0.7857142857142857	11	0.2222222222222222	0.7857142857142857	15	11	0	0	0	0.8888888888888888	9	8	1.0666666666666667	16	0.0	1.0	0.2808329296298565	0.6069013055298128	-0.07883760755651738	0.9648874971231258	0.07542229598783035	0.5889838419857404	0.8295905508400948	0.7972468799363919	0	1.0	0.0
1958	None	None	None	None	None	0	0	0.10526315789473684	4	0.8909090909090909	49	0.7037037037037037	0.01818181818181818	3	1	53	0	0	1.0	9	9	3.8	57	0.0	0.6153846153846154	0.01878884523978143	0.500108259785606	6.856188918768363e-07	0.500001117915013	-0.16262278310658992	0.5889996051089856	0.6930714333056586	0.5299863753028655	0	1.0	0.0
7329	0.004720404047536102	0.0012195234754978162	0.0003490649836335719	0.9941502444870776	None	0.25	1	0.36363636363636365	4	0.7857142857142857	11	0.2222222222222222	0.7857142857142857	15	11	0	0	0	0.8888888888888888	9	8	1.0666666666666667	16	0.0	1.0	0.14175934344247246	0.5742125639569389	-0.05690380301299115	0.6065226878017815	0.12376762133103765	0.6055465613887755	0.7195125618781265	0.5955128084892566	0	0	0.0
5124	0.0010230670409234002	0.0003297046049886336	0.0002401976922032519	0.9987176619078952	None	0.25	1	0.4	4	0.75	9	0.25	0.75	13	9	0	0	0	0.875	7	8	0.9333333333333333	14	0.0	1.0	-0.0576219457473824	0.5164766058604595	1.3935727669015455e-05	0.5274995233256445	0.0932944951227512	0.5583049012176455	0.653300903116099	0.5341405357197908	0	0.23076923076923078	0.0
4579	1.1026126359960888e-08	1.0556044952652337e-08	-7.038893517841878e-12	0.9999984954410868	None	0.25	1	0.4	4	0.75	9	0.25	0.75	13	9	0	0	0	0.875	8	7	0.9333333333333333	14	0.0	1.0	0.07321919355466283	0.5351413884695512	0.08128598889558462	0.5369127961748248	1.8507545508832255e-12	0.5000074866397094	0.5911717010720172	0.5240437701273055	0	1.0	0.0
966	None	None	None	None	None	0.3333333333333333	2	0.4666666666666667	7	0.6	12	0.6111111111111112	0.6	19	12	2	1	0	0.4444444444444444	9	4	1.4666666666666666	22	1.0	0.8888888888888888	0.060618119021228434	0.5263003234195747	-0.11317849919444356	0.9981822484245008	9.819350312276625e-05	0.5223789861553899	0.802118151618286	0.8973146020053223	0.21052631578947367	0.21052631578947367	0.0
4206	9.562054476792235e-05	3.4700166434703694e-07	2.7972650217258725e-07	0.9999985986258577	None	0.25	1	0.36363636363636365	4	0.7857142857142857	11	0.2222222222222222	0.7857142857142857	15	11	0	0	0	0.8888888888888888	8	9	1.0666666666666667	16	0.0	1.0	-0.09999984855394518	0.5000004947426331	3.211048844936511e-05	0.516479198568196	0.01548203448040584	0.6631473450715358	0.6252341698593702	0.5616262536567435	0	1.0	0.0
4263	0.0028084555652771056	0.0008029502743650711	-0.0008029312362419314	0.9984078045037303	None	0.25	1	0.4	4	0.7692307692307693	10	0.23809523809523808	0.7692307692307693	14	10	0	0	0	0.7777777777777778	9	7	1.0	15	0.0	1.0	0.09999999940850918	0.5000000095984363	0.08765029012339264	0.6608581118654676	-0.09831488507205581	0.6729007521864913	0.7001083942884919	0.6136825373768032	0	0.9285714285714286	0.0
6072	0.0037208737093391967	0.0002331935990770573	8.397542570705286e-05	0.9946655090276507	None	0.2	1	0.3333333333333333	4	0.8	12	0.20987654320987653	0.8	16	12	0	0	0	1.0	9	9	1.1333333333333333	17	0.0	1.0	-0.10510950486674316	0.8118046979390702	0.09562225134359847	0.5015096036444606	0.07380640230796424	0.6813187300005072	0.7215915296198062	0.6775537099555686	0	0.9375	0.0
6679	0.0033368528631592355	0.0018028334755647271	0.0015818106324624439	0.9971053131275401	None	0.25	1	0.36363636363636365	4	0.7857142857142857	11	0.2222222222222222	0.7857142857142857	15	11	0	0	0	0.8888888888888888	8	9	1.0666666666666667	16	0.0	1.0	-0.0998317937501745	0.5004721204943562	8.690168030333717e-15	0.5000000000004592	0.13478116339674356	0.5518896473990189	0.7233314607845118	0.5175092600336854	0	0.13333333333333333	0.0
2832	0.000657640971279428	0.0001742022281883214	-0.0001741370216487721	0.9976779218803261	None	0.3333333333333333	1	0.7777777777777778	7	0.18181818181818182	2	0.52	0.09090909090909091	5	1	7	0	0	1.0	5	5	0.8666666666666667	13	0.0	1.0	-0.09984473528367958	0.501033187147598	-0.09999999999999994	0.5000000157903486	0.16360957262963804	0.5427278974939219	0.7759335974494805	0.5146176897784587	0	1.0	0.0
5703	6.641795034653632e-07	1.6287488995083353e-07	-1.6286672343697456e-07	0.999960030743451	None	0.25	1	0.36363636363636365	4	0.7857142857142857	11	0.2222222222222222	0.7857142857142857	15	11	0	0	0	0.8888888888888888	9	8	1.0666666666666667	16	0.0	1.0	-0.025834979966286996	0.5048620731045536	-0.16903880206380992	0.9999999999999722	8.048983614782152e-05	0.5706734821102374	0.8772066098784507	0.9999726405747654	0	1.0	0.0
77	None	None	None	None	None	0	0	0	0	0	0	1.0	0	0	0	0	4	0	1.0	1	1	0.06666666666666667	1	1.0	0	0	0	0	0	0	0	0	0	0	0	0
7499	0.0022807700752627428	0.0005361607672581608	-1.860919403852476e-05	0.9952135958283255	None	0.25	1	0.4	4	0.75	9	0.25925925925925924	0.75	13	9	0	0	0	0.6666666666666666	9	6	0.9333333333333333	14	0.0	1.0	0.11637001241064815	0.5758252087047525	0.023392467119292167	0.5	-0.04541954189211993	0.664997351673129	0.6325536412337432	0.5818650664258026	0	1.0	0.0
6218	0.006718924183853811	0.0017317273033244172	0.0003140399583212905	0.9868767926118405	None	0.25	1	0.4	4	0.75	9	0.25	0.75	13	9	0	0	0	0.875	7	8	0.9333333333333333	14	0.0	1.0	0.20334388173036183	0.6089377821845284	0.12289828587122371	0.6231496442804231	0.09999992789557584	0.5000039325478413	0.6119880010731091	0.5781705699213633	0	1.0	0.0
3751	0.0022636488767152135	0.00030353375480401024	0.00014403946041017976	0.9970781257451938	None	0.2	1	0.3333333333333333	4	0.8	12	0.20987654320987653	0.8	16	12	0	0	0	1.0	9	9	1.1333333333333333	17	0.0	1.0	0.024365915735093335	0.6380621546905706	0.011993570387652554	0.6678793098129416	-0.09634934565864968	0.5114214915569257	0.6598049421432308	0.6075651137018163	0	0.8125	0.0
4331	2.0515629786160403e-05	9.839780974167347e-06	9.839622501782897e-06	0.9993475243650278	None	0.25	1	0.4	4	0.75	9	0.25	0.75	13	9	0	0	0	0.875	8	7	0.9333333333333333	14	0.0	1.0	2.9341604856254767e-13	0.5000003380492333	0.09991730935051654	0.5002100959427009	0.003324555591877607	0.533490313967351	0.6137872691267163	0.5112484240908278	0	1.0	0.0
1	None	None	None	None	None	0.25	1	0.4	4	0.7692307692307693	10	0.23809523809523808	0.7692307692307693	14	10	0	0	0	0.7777777777777778	9	7	1.0	15	0.0	1.0	0.005790627955688747	0.5372861377045277	0.08796174497756692	0.5878919150437663	-0.04954593078611767	0.5123106521186817	0.6327169943308835	0.546030293554839	0	0.7857142857142857	0.0
172	None	None	None	None	None	0.0625	1	0.14285714285714285	5	0.86	43	0.7222222222222222	0	3	0	48	3	0	0.8888888888888888	9	8	3.466666666666667	52	0.030927835051546393	0.782608695652174	0	0	0	0	0	0	0	0	0	0	0
1136	None	None	None	None	None	0.18181818181818182	2	0.4583333333333333	11	0.47058823529411764	16	0.4444444444444444	0.4411764705882353	25	15	10	0	0	1.0	9	9	2.4	36	0.0	0.3870967741935484	0.04433814606427385	0.6696482361899352	0.012003861098893518	0.66286255147228	0.0974344889929888	0.5729982625184873	0.6273777984040969	0.6362030804391806	0	0.04	0.0
5000	0.005549366348800814	0.0026501554000357727	0.0012678262453168175	0.9932762551108597	None	0.25	1	0.36363636363636365	4	0.7857142857142857	11	0.2222222222222222	0.7857142857142857	15	11	0	0	0	0.8888888888888888	9	8	1.0666666666666667	16	0.0	1.0	-0.09889528144668573	0.5230799957754252	0.0999984523556042	0.5000187093749328	0.09988897182339633	0.5732300405368014	0.7151203030077764	0.5322470481990401	0	1.0	0.0
4367	0.010685897604519734	0.00024154886284547905	-0.00022274872034244624	0.9711895391468608	None	0.25	1	0.4	4	0.75	9	0.25925925925925924	0.75	13	9	0	0	0	0.6666666666666666	9	6	0.9333333333333333	14	0.0	1.0	0.3575133600013801	0.6489526764320624	-0.007147189340528532	0.6608998968211163	0.08594254119942044	0.5745743600269804	0.8023909664247902	0.628883122948491	0	1.0	0.0
7146	0.017116933314431256	0.0011751411103147302	7.558560599308933e-05	0.9619185716754349	None	0.25	1	0.4	4	0.75	9	0.25925925925925924	0.75	13	9	0	0	0	0.6666666666666666	9	6	0.9333333333333333	14	0.0	1.0	0.5444469792539358	1.0	-0.04777155394725496	0.502700694077373	-0.1998098519162063	0.5656560770181746	0.9790997647954202	0.9999999989540247	0	1.0	0.0
3291	0.003986171768240239	0.000933866750171843	0.00040108517661156264	0.9959704412853521	None	0.25	1	0.4	4	0.75	9	0.25	0.75	13	9	0	0	0	0.875	7	8	0.9333333333333333	14	0.0	1.0	-0.09756961099286096	0.5161495053177247	-0.04505490898096424	0.5182848427799539	0.0993327609345809	0.5124955142803914	0.6960427875722812	0.5156436397363874	0	0.9230769230769231	0.0
2099	None	None	None	None	None	0	0	0.5	1	1.0	1	1.0	1.0	2	1	0	0	0	0.3333333333333333	1	3	0.2	3	0.0	0	0.03823992623545011	0.5400373033312756	0.008374183275029106	0.5000087674041446	1.2959227046629467e-05	0.5000118218970485	0.5411636040388699	0.5133780714322496	0	1.0	0.0
4894	6.471285423093411e-07	5.667428396571498e-07	-5.58724403054191e-07	0.999806585039739	None	0.25	1	0.4	4	0.7692307692307693	10	0.23809523809523808	0.7692307692307693	14	10	0	0	0	0.7777777777777778	7	9	1.0	15	0.0	1.0	-0.09999977286206933	0.500025613837926	-0.03477983182279556	0.6685397625518258	0.00910897775005734	0.5265125409109317	0.6242172955602682	0.566916153793041	0	0.7142857142857143	0.0
2323	None	None	None	None	None	0	0	0.07407407407407407	4	0.9230769230769231	72	0.9876543209876543	0.19230769230769232	17	15	62	1	0	1.0	9	9	5.333333333333333	80	0.007936507936507936	1.0	0.00028963352817720073	0.5010690715230259	0.09545268024210354	0.5993746288946583	0.005152656209939174	0.5922041893401521	0.6089328037219226	0.564654422729216	0.9411764705882353	0.9411764705882353	0.0
1195	None	None	None	None	None	0	0	0.6666666666666666	4	0.3333333333333333	2	0.5	0	0	0	7	0	0	1.0	4	4	0.5333333333333333	8	0.0	0.5	0	0	0	0	0	0	0	0	0	0	0
3568	0.004762654356663545	0.0006512744082379148	-0.0003045175839542941	0.9945207485608791	None	0.3333333333333333	1	0.4444444444444444	4	0.7272727272727273	8	0.2653061224489796	0.7272727272727273	12	8	0	0	0	1.0	7	7	0.8666666666666667	13	0.0	1.0	7.902762784127648e-27	0.5	0.08596941599036005	0.5292515653691782	-0.09999915820839525	0.50001091358146	0.6813366033339405	0.5097640651960351	0	1.0	0.0
2499	None	None	None	None	None	0	0	0.3	6	0.6666666666666666	18	0.9666666666666667	0.4444444444444444	18	12	10	7	0	0.8333333333333334	6	5	1.9333333333333333	29	0.3888888888888889	0.4166666666666667	-0.24051701033569484	0.5000000000000001	-0.05578500870144972	0.5478572078723768	-0.019241651397323083	0.6704692686961012	0.7237928809785563	0.5746319524175452	1.0	1.0	0.0
2470	None	None	None	None	None	0	0	0.5	1	1.0	1	1.0	1.0	1	1	1	6	0	0.3333333333333333	1	3	0.2	3	1.0	0	0	0.5	0.09684522176838853	0.5	0.10093678745545018	0.5	0.6145492940285211	0.5	1.0	1.0	0.0
4588	1.733968645347736e-07	6.130367487261959e-08	6.064366848885181e-08	0.9999813670056051	None	0.25	1	0.36363636363636365	4	0.7857142857142857	11	0.2222222222222222	0.7857142857142857	15	11	0	0	0	0.8888888888888888	8	9	1.0666666666666667	16	0.0	1.0	-0.0999990008517381	0.5000053047546645	0.08556831150349234	0.6304376152485855	7.855872804376333e-05	0.523768993643627	0.6862478860371337	0.5522472099812741	0	0	0.0
3856	0.00011697723746179941	3.3154644750747776e-06	3.2544806027302496e-06	0.9999974455617225	None	0.25	1	0.4	4	0.7692307692307693	10	0.23809523809523808	0.7692307692307693	14	10	0	0	0	0.7777777777777778	7	9	1.0	15	0.0	1.0	0.36583753670533486	0.5976561586564129	0.010890030815154305	0.531989452252179	0.09999818002829	0.5013736087647757	0.8209667680124257	0.5439972315316253	0	0.42857142857142855	0.0
3635	0.0032940302195501245	4.983694293147037e-05	-4.9606611659077106e-05	0.9935244449982241	None	0.25	1	0.4	4	0.75	9	0.25925925925925924	0.75	12	9	1	3	0	0.6666666666666666	9	6	0.9333333333333333	14	1.0	1.0	1.3473222369833546e-15	0.5000049308295749	-0.11388968038421221	0.5479319189707013	0.056315382179282725	0.5548463872898706	0.6719094107507126	0.5343300549361439	0.0	0	0.0
3905	0.00133281855176312	0.00038411202765089555	0.0003637540992307188	0.9984186664210176	None	0.25	1	0.4	4	0.7692307692307693	10	0.23809523809523808	0.7692307692307693	14	10	0	0	0	0.7777777777777778	9	7	1.0	15	0.0	1.0	-0.09680208210217696	0.5097179270103865	0.014496363432001844	0.520172349450129	0.05986347385300679	0.5319755695425188	0.6584156550352851	0.5206288576908648	0	0.21428571428571427	0.0
59	None	None	None	None	None	0.3333333333333333	1	0.5	4	0.7	7	0.2857142857142857	0.7	11	7	0	0	0	0.8571428571428571	7	6	0.8	12	0.0	0.6666666666666666	0.1283991945349261	0.5721029256156398	0.025119340811403656	0.5512469952372805	0.018483781137214727	0.5512837022284997	0.6157127059591224	0.5582349535337455	0	1.0	0.0
1841	None	None	None	None	None	0.3333333333333333	2	0.42857142857142855	6	0.6666666666666666	12	0.35714285714285715	0.6666666666666666	18	12	1	0	0	0.875	8	7	1.3333333333333333	20	0.0	0.7692307692307693	0.03947399306123942	0.5951876713659763	0.04648671775053703	0.6802077607523328	0.09703720303302049	0.5236837736522599	0.6020516153962331	0.6014863272549978	0	1.0	0.0
2399	None	None	None	None	None	0.5	1	0.5714285714285714	4	0.625	5	0.3333333333333333	0.5	7	4	2	0	0	0.8333333333333334	6	5	0.6666666666666666	10	0.0	1.0	0.09993692263518458	0.5002346077231429	-0.04531209824923875	0.5090097127152293	0.043850166511307485	0.5562001295045854	0.6460197002280563	0.5218806529944867	0	1.0	0.0
5847	0.0011048590758113224	0.00014931519111755452	0.00014347148212779084	0.9981118037786634	None	0.25	1	0.4	4	0.75	9	0.25	0.75	13	9	0	0	0	0.875	7	8	0.9333333333333333	14	0.0	1.0	0.2685022214547911	0.5517811137391222	0.01880098064395428	0.6017251194594659	0.028673138248418086	0.5095281643157056	0.7497194093330313	0.5546676969719386	0	1.0	0.0
3306	0.014460174896191667	0.0010810884797791127	0.00045853926216137876	0.9759782672319379	None	0	0	0.3333333333333333	3	0.8181818181818182	9	0.28888888888888886	0.8181818181818182	12	9	0	0	0	0.5555555555555556	9	5	0.8666666666666667	13	0.0	1.0	0.19350544281339258	1.0	1.3507022962544306e-06	0.5488344289740198	0.09999937244864718	0.500001626118539	0.7013530708025398	1.0	0	1.0	0.0
5517	0.00036122855660050603	3.7589743077079938e-06	9.325535177550032e-07	0.9999985428474735	None	0.25	1	0.36363636363636365	4	0.7857142857142857	11	0.2222222222222222	0.7857142857142857	15	11	0	0	0	0.8888888888888888	9	8	1.0666666666666667	16	0.0	1.0	0.07649418130842361	0.5330057912849895	-0.02992926376766822	0.6791575125961679	0.10219152690430491	0.6064040659419507	0.6361691344157653	0.6078093766780082	0	0.26666666666666666	0.0
3936	3.3842407876260814e-05	2.986269400082847e-05	-1.9816822357387327e-05	0.998940240703224	None	0.2	1	0.3333333333333333	4	0.8	12	0.20987654320987653	0.8	16	12	0	0	0	1.0	9	9	1.1333333333333333	17	0.0	1.0	-0.09887756046582288	0.5163042193133539	0.045470755478254465	0.5498720482993583	0.0038368500169192487	0.5480285803676856	0.653031290481819	0.5381011793578947	0	1.0	0.0
1641	None	None	None	None	None	0.07142857142857142	1	0.3225806451612903	10	0.6136363636363636	27	0.7301587301587301	0.2727272727272727	22	12	23	0	0	0.7777777777777778	7	9	3.066666666666667	46	0.0	0.7	0.021069270477626516	0.5650262185492733	-0.10317981063644373	0.6705329735505314	1.4574026360023905e-07	0.5000176786576914	0.6358402554883281	0.5803193680579902	0	1.0	0.0
2954	0.008781513028388161	0.0005378620265413245	0.0004539135888510038	0.9919875084381289	None	0	0	0.6	3	0.6	3	0.5833333333333334	0.6	6	3	0	1	0	0.3333333333333333	2	6	0.4666666666666667	7	1.0	0.8	0.47704096264207807	0.7685899970771204	1.6122245826786088e-05	0.5007323962150695	0.09996615045188902	0.5003334661981452	0.8864191899735219	0.5990584119016855	0.3333333333333333	0.16666666666666666	0.0
5746	0.0004863525669683173	2.938911919396151e-06	1.4861191148540423e-06	0.9994213806955509	None	0.25	1	0.36363636363636365	4	0.7857142857142857	11	0.2222222222222222	0.7857142857142857	15	11	0	0	0	0.8888888888888888	9	8	1.0666666666666667	16	0.0	1.0	0.018352559330866006	0.5582554574560513	0.09999999965992426	0.5000000054441021	-0.004027244359424957	0.6352183728039803	0.6076797510374414	0.5653535365343397	0	0.06666666666666667	0.0
3627	0.0014641008246711526	6.793715856488171e-05	-4.657161962281546e-05	0.9981344385628876	None	0.25	1	0.36363636363636365	4	0.7857142857142857	11	0.2222222222222222	0.7857142857142857	15	11	0	0	0	0.8888888888888888	9	8	1.0666666666666667	16	0.0	1.0	0.018533357960972184	0.6346634609911853	0.06972715721299022	0.5024777955522486	-0.060666928040577404	0.6644905991429855	0.6470673469736298	0.6023307252263936	0	1.0	0.0
6834	0.0002853403606139529	5.706890524073672e-06	-3.0720759099614992e-06	0.9986393892288112	None	0.2	1	0.3333333333333333	4	0.8	12	0.20987654320987653	0.8	16	12	0	0	0	1.0	9	9	1.1333333333333333	17	0.0	1.0	0.09999999997095069	0.5000000003099865	4.318673633020395	1.0	0.09999999441364178	0.5000000053341003	0.99999999884856	0.999999999999927	0	1.0	0.0
6838	0.005028041825364005	0.0010510609076556177	0.00035709359312334244	0.9826846925679664	None	0.25	1	0.4	4	0.7692307692307693	10	0.23809523809523808	0.7692307692307693	14	10	0	0	0	0.7777777777777778	9	7	1.0	15	0.0	1.0	0.43886615714355537	0.679325821691718	0.03913667781935056	0.5867130959400609	0.05740563148415205	0.5383612876641843	0.8633328614731887	0.6030697190232582	0	0.35714285714285715	0.0
4349	0.0006583776237495817	1.078548926394425e-05	-1.0140316804382955e-05	0.9986695310724727	None	0.25	1	0.36363636363636365	4	0.7857142857142857	11	0.2222222222222222	0.7857142857142857	15	11	0	0	0	0.8888888888888888	9	8	1.0666666666666667	16	0.0	1.0	-0.09999922307147491	0.5000175857641179	-0.04401568295520104	0.5627205175919044	0.011856659975116873	0.5700187631575833	0.6125605565754495	0.5444001224498909	0	0.2	0.0
2913	1.8808227985797642e-08	1.613606979114454e-08	1.613398504735781e-08	0.999997522315663	None	0.5	1	0.6666666666666666	4	0.5714285714285714	4	0.36	0.5714285714285714	8	4	0	0	0	1.0	5	5	0.6	9	0.0	1.0	0.0001776140525492732	0.5001373722467506	0.025310302834581754	0.5361751683077874	7.902762784127648e-27	0.5	0.5296917143056582	0.5121229103196984	0	1.0	0.0
1189	None	None	None	None	None	0	0	0.5	2	0.75	3	0.5	0	2	0	3	1	0	0.75	4	3	0.4	6	0.125	0	0	0	0	0	0	0	0	0	0	0	0
[truncated: 6,403 more rows]
