# Supplementary material for: Constrained by Design: Influence of Genetic Encodings on Evolved Traits of Robots
Source: Front Robot AI. 2021 Jun 15;8:672379. doi: 10.3389/frobt.2021.672379 (PMC8239187; doi:10.3389/frobt.2021.672379)
Supplement: Supplementary file 3 [file DataSheet2.ZIP › hyperplasticodingrep_plane_10_snapshots_ids.tsv]

generation	robot_id	fitness	novelty	novelty_pop	cons_fitness
145	7317	0.00010487155887568804	None	0.0	0.00010487155887568804
145	7111	0.004615161618179721	None	0.0	0.004615161618179721
145	7307	4.295764269245756e-06	None	0.1188346173840646	4.295764269245756e-06
145	6902	0.0013763622876087297	None	0.013910917483170615	0.0013763622876087297
145	7340	0.00015911397594841007	None	0.0	0.00015911397594841007
145	7334	0.001925826973067357	None	0.0	0.001925826973067357
145	7156	0.00043820876936697393	None	0.0	0.00043820876936697393
145	7311	0.0005542259935829477	None	0.0	0.0005542259935829477
145	7319	0.0019311201581230463	None	0.0	0.0019311201581230463
145	6682	0.00475430507080756	None	0.0	0.00475430507080756
145	7235	0.0028676559188715515	None	0.0	0.0028676559188715515
145	7259	0.0025408814543652902	None	0.0	0.0025408814543652902
145	6490	0.00732320422249587	None	0.013910917483170615	0.00732320422249587
145	7286	0.005527118964102245	None	0.0	0.005527118964102245
145	6886	0.0012560172753759802	None	0.0	0.0012560172753759802
145	7263	2.527188933836191e-05	None	0.0	2.527188933836191e-05
145	6874	0.002609123298033909	None	0.0	0.002609123298033909
145	6788	0.000880607194715567	None	0.14941903165925635	0.000880607194715567
145	7256	2.1629957178715136e-08	None	0.0	2.1629957178715136e-08
145	7123	0.0007567710277692953	None	0.0	0.0007567710277692953
145	7279	0.00025133153044010437	None	0.0	0.00025133153044010437
145	7316	0.00019264498785014007	None	0.0	0.00019264498785014007
145	7152	0.0007014296909231841	None	0.0	0.0007014296909231841
145	7210	0.000279934803275024	None	0.0	0.000279934803275024
145	7254	0.0003718444541117071	None	0.0	0.0003718444541117071
145	7336	-2.9504505551525866e-07	None	0.0	-2.9504505551525866e-07
145	7274	0.0015499123775123598	None	0.0	0.0015499123775123598
145	6959	0.0007369609300396389	None	0.0	0.0007369609300396389
145	7265	0.0037685947202694406	None	0.0	0.0037685947202694406
145	7153	0.0006796912043354925	None	0.0	0.0006796912043354925
145	7342	0.0036004154324898612	None	0.0	0.0036004154324898612
145	7338	0.003185506666518876	None	0.1540182945539618	0.003185506666518876
145	7323	0.007678434958860501	None	0.0	0.007678434958860501
145	7209	0.0012809005174050142	None	0.0	0.0012809005174050142
145	7293	6.474691101414823e-05	None	0.013910917483170615	6.474691101414823e-05
145	7321	0.0009017281089240124	None	0.0	0.0009017281089240124
145	7142	0.002114938918298339	None	0.0	0.002114938918298339
145	7032	0.0015427989574241868	None	0.0	0.0015427989574241868
145	6954	0.0014737197401975387	None	0.0	0.0014737197401975387
145	6105	0.01041390285534533	None	0.0	0.01041390285534533
145	7048	0.002549055018243996	None	0.0	0.002549055018243996
145	6951	0.004841846650334526	None	0.0	0.004841846650334526
145	7085	0.0014720661936538906	None	0.12776749083187816	0.0014720661936538906
145	6104	0.003774309098341524	None	0.0	0.003774309098341524
145	7008	0.0032618011763147657	None	0.1188346173840646	0.0032618011763147657
145	7208	0.00031094602470092933	None	0.0	0.00031094602470092933
145	7278	0.0006804622679778544	None	0.0	0.0006804622679778544
145	7284	0.000979867783901057	None	0.0	0.000979867783901057
145	7052	0.0020790156297118474	None	0.0	0.0020790156297118474
145	7349	-3.3927442984937885e-05	None	0.0	-3.3927442984937885e-05
145	7313	0.003035711232853049	None	0.0	0.003035711232853049
145	7296	0.0014578974728427637	None	0.0	0.0014578974728427637
145	7267	0.0008080937070412568	None	0.013910917483170615	0.0008080937070412568
145	7295	0.003874411089935176	None	0.0	0.003874411089935176
145	7025	0.001840401628710579	None	0.0	0.001840401628710579
145	7021	0.00257459599955714	None	0.0	0.00257459599955714
145	7204	0.00012509054900259768	None	0.0	0.00012509054900259768
145	7244	0.0009399970589779193	None	0.0	0.0009399970589779193
145	7324	-1.4855170372294959e-05	None	0.0	-1.4855170372294959e-05
145	7322	0.0014214356201367963	None	0.0	0.0014214356201367963
145	7206	0.002107476894806338	None	0.0	0.002107476894806338
145	7255	0.0013108507324646381	None	0.1688652960457748	0.0013108507324646381
145	6958	0.0014354047957502963	None	0.0	0.0014354047957502963
145	7280	0.0012658833667420412	None	0.0	0.0012658833667420412
145	6798	0.0021726555251816823	None	0.0	0.0021726555251816823
145	7303	0.0005634769976861049	None	0.0	0.0005634769976861049
145	7333	0.0025778143474786317	None	0.0	0.0025778143474786317
145	6873	0.0032711873903261304	None	0.0	0.0032711873903261304
145	7258	0.0012898411253053368	None	0.0	0.0012898411253053368
145	7331	1.3536519543658196e-06	None	0.0	1.3536519543658196e-06
145	7075	0.004403395941289375	None	0.0	0.004403395941289375
145	7201	0.0014589346412461352	None	0.14426422322309204	0.0014589346412461352
145	7346	0.001484456224723618	None	0.0	0.001484456224723618
145	6327	0.004193810996959568	None	0.0	0.004193810996959568
145	7068	0.0018412039719984217	None	0.0	0.0018412039719984217
145	7183	0.005119297751332529	None	0.0	0.005119297751332529
145	7001	0.006737678124611889	None	0.0	0.006737678124611889
145	7136	0.006164596536355926	None	0.0	0.006164596536355926
145	7196	0.0008784266619755258	None	0.013910917483170615	0.0008784266619755258
145	7270	0.0024568350000108634	None	0.0	0.0024568350000108634
145	7271	0.0011613241614446396	None	0.0	0.0011613241614446396
145	7315	0.00033908818311496284	None	0.0	0.00033908818311496284
145	6932	0.0037201262567578253	None	0.0	0.0037201262567578253
145	7203	0.002569382147378372	None	0.1188346173840646	0.002569382147378372
145	6769	0.004758087712046359	None	0.0	0.004758087712046359
145	7139	0.003153105846396277	None	0.0	0.003153105846396277
145	7192	0.0005868934358342879	None	0.0	0.0005868934358342879
145	6742	0.009773957216844096	None	0.0	0.009773957216844096
145	7320	0.0039608173267444485	None	0.0	0.0039608173267444485
145	7301	-5.450776329547435e-08	None	0.013910917483170615	-5.450776329547435e-08
145	7129	0.0008381074696576826	None	0.0	0.0008381074696576826
145	7089	0.0021508785859319043	None	0.0	0.0021508785859319043
145	7176	-1.4437102718916388e-07	None	0.0	-1.4437102718916388e-07
145	6103	0.003975395885906844	None	0.0	0.003975395885906844
145	6818	0.0050361596862667475	None	0.0	0.0050361596862667475
145	7207	0.001702831861270563	None	0.0	0.001702831861270563
145	7159	0.0009620523999180337	None	0.0	0.0009620523999180337
145	7277	0.000200221727490643	None	0.0	0.000200221727490643
145	7345	0.0009340656731532989	None	0.0	0.0009340656731532989
145	7332	0.0018189167350687032	None	0.0	0.0018189167350687032
143	6810	0.0011623080526127355	None	0.0	0.0011623080526127355
143	7195	0.0008481377304976165	None	0.0	0.0008481377304976165
143	7111	0.004615161618179721	None	0.0	0.004615161618179721
143	6902	0.0013763622876087297	None	0.013910917483170615	0.0013763622876087297
143	7156	0.00043820876936697393	None	0.0	0.00043820876936697393
143	7128	0.00048662754350635326	None	0.0	0.00048662754350635326
143	7220	0.0010609881451129745	None	0.0	0.0010609881451129745
143	7213	5.102162009984093e-10	None	0.0	5.102162009984093e-10
143	7132	0.00012411354384576825	None	0.013910917483170615	0.00012411354384576825
143	6682	0.00475430507080756	None	0.0	0.00475430507080756
143	7235	0.0028676559188715515	None	0.0	0.0028676559188715515
143	6490	0.00732320422249587	None	0.013910917483170615	0.00732320422249587
143	7090	0.002313918558002878	None	0.0	0.002313918558002878
143	7071	0.0007069327967274466	None	0.0	0.0007069327967274466
143	6886	0.0012560172753759802	None	0.0	0.0012560172753759802
143	6874	0.002609123298033909	None	0.0	0.002609123298033909
143	7166	0.001982043201658881	None	0.0	0.001982043201658881
143	6345	0.0031945603980184293	None	0.0	0.0031945603980184293
143	6788	0.000880607194715567	None	0.1556504568091165	0.000880607194715567
143	7123	0.0007567710277692953	None	0.0	0.0007567710277692953
143	7152	0.0007014296909231841	None	0.0	0.0007014296909231841
143	7002	0.000544785193671958	None	0.0	0.000544785193671958
143	7210	0.000279934803275024	None	0.0	0.000279934803275024
143	6959	0.0007369609300396389	None	0.0	0.0007369609300396389
143	7153	0.0006796912043354925	None	0.0	0.0006796912043354925
143	7219	-3.10650862829106e-05	None	0.0	-3.10650862829106e-05
143	7162	0.0010879258746673034	None	0.23524527096616535	0.0010879258746673034
143	7211	-6.068665253014692e-08	None	0.0	-6.068665253014692e-08
143	7209	0.0012809005174050142	None	0.0	0.0012809005174050142
143	7142	0.002114938918298339	None	0.0	0.002114938918298339
143	7241	7.887417069629559e-10	None	0.12031250377603753	7.887417069629559e-10
143	7016	4.195830447638297e-05	None	0.0	4.195830447638297e-05
143	7032	0.0015427989574241868	None	0.0	0.0015427989574241868
143	6954	0.0014737197401975387	None	0.0	0.0014737197401975387
143	6105	0.01041390285534533	None	0.0	0.01041390285534533
143	7048	0.002549055018243996	None	0.0	0.002549055018243996
143	6951	0.004841846650334526	None	0.0	0.004841846650334526
143	6342	0.00223483852630801	None	0.0	0.00223483852630801
143	7227	0.0016157403846520006	None	0.0	0.0016157403846520006
143	7085	0.0014720661936538906	None	0.11452768491597029	0.0014720661936538906
143	6811	0.0037583700781196735	None	0.0	0.0037583700781196735
143	6104	0.003774309098341524	None	0.0	0.003774309098341524
143	7243	1.239895497245981e-08	None	0.0	1.239895497245981e-08
143	7008	0.0032618011763147657	None	0.12031250377603753	0.0032618011763147657
143	7218	0.0005005245341218401	None	0.0	0.0005005245341218401
143	7208	0.00031094602470092933	None	0.0	0.00031094602470092933
143	7225	8.717523828561011e-10	None	0.0	8.717523828561011e-10
143	7052	0.0020790156297118474	None	0.0	0.0020790156297118474
143	6999	0.012737222628114131	None	0.0	0.012737222628114131
143	7184	0.0004891239825429517	None	0.0	0.0004891239825429517
143	7025	0.001840401628710579	None	0.0	0.001840401628710579
143	7155	0.001002522446081413	None	0.0	0.001002522446081413
143	7021	0.00257459599955714	None	0.0	0.00257459599955714
143	7204	0.00012509054900259768	None	0.0	0.00012509054900259768
143	7215	0.00012291682010777717	None	0.0	0.00012291682010777717
143	6666	0.0010145960242916078	None	0.0	0.0010145960242916078
143	7244	0.0009399970589779193	None	0.0	0.0009399970589779193
143	6845	0.0019070548926870482	None	0.0	0.0019070548926870482
143	7012	4.21121430942918e-05	None	0.0	4.21121430942918e-05
143	6943	0.002186628067275281	None	0.0	0.002186628067275281
143	7246	-1.125474623536594e-07	None	0.0	-1.125474623536594e-07
143	7188	0.0006667656939274741	None	0.0	0.0006667656939274741
143	7206	0.002107476894806338	None	0.0	0.002107476894806338
143	6958	0.0014354047957502963	None	0.0	0.0014354047957502963
143	7237	-2.477023290883715e-09	None	0.0	-2.477023290883715e-09
143	6798	0.0021726555251816823	None	0.0	0.0021726555251816823
143	6873	0.0032711873903261304	None	0.0	0.0032711873903261304
143	7150	0.0013203071140228725	None	0.0	0.0013203071140228725
143	7229	0.005365536199023489	None	0.0	0.005365536199023489
143	7075	0.004403395941289375	None	0.0	0.004403395941289375
143	7201	0.0014589346412461352	None	0.14718141235668297	0.0014589346412461352
143	6327	0.004193810996959568	None	0.0	0.004193810996959568
143	7068	0.0018412039719984217	None	0.0	0.0018412039719984217
143	7183	0.005119297751332529	None	0.0	0.005119297751332529
143	7226	0.00028256991104832205	None	0.0	0.00028256991104832205
143	7102	0.002152514300379024	None	0.013910917483170615	0.002152514300379024
143	7001	0.006737678124611889	None	0.0	0.006737678124611889
143	7136	0.006164596536355926	None	0.0	0.006164596536355926
143	6654	0.002444971059543161	None	0.14446041969607076	0.002444971059543161
143	7196	0.0008784266619755258	None	0.013910917483170615	0.0008784266619755258
143	6932	0.0037201262567578253	None	0.0	0.0037201262567578253
143	7203	0.002569382147378372	None	0.12031250377603753	0.002569382147378372
143	6861	0.0019721899794567115	None	0.0	0.0019721899794567115
143	6769	0.004758087712046359	None	0.0	0.004758087712046359
143	7139	0.003153105846396277	None	0.0	0.003153105846396277
143	6936	0.0009753272249709634	None	0.0	0.0009753272249709634
143	7192	0.0005868934358342879	None	0.0	0.0005868934358342879
143	6742	0.009773957216844096	None	0.0	0.009773957216844096
143	7239	0.0019312805905006732	None	0.0	0.0019312805905006732
143	7165	0.00011932219090350356	None	0.0	0.00011932219090350356
143	7129	0.0008381074696576826	None	0.0	0.0008381074696576826
143	7089	0.0021508785859319043	None	0.0	0.0021508785859319043
143	7176	-1.4437102718916388e-07	None	0.0	-1.4437102718916388e-07
143	6103	0.003975395885906844	None	0.0	0.003975395885906844
143	6818	0.0050361596862667475	None	0.0	0.0050361596862667475
143	6918	0.0015188287488704893	None	0.0	0.0015188287488704893
143	7207	0.001702831861270563	None	0.0	0.001702831861270563
143	7159	0.0009620523999180337	None	0.0	0.0009620523999180337
143	6825	0.00399747868968728	None	0.0	0.00399747868968728
143	7247	0.0005245254833848556	None	0.0	0.0005245254833848556
106	5098	0.0035632371446460242	None	0.0	0.0035632371446460242
106	5212	2.829762814290254e-07	None	0.0	2.829762814290254e-07
106	5349	0.0021889242800676653	None	0.21789040129404363	0.0021889242800676653
106	3558	0.004584997570680629	None	0.0	0.004584997570680629
106	4744	0.0005830937703886788	None	0.0	0.0005830937703886788
106	5140	0.0032350315369430995	None	0.0	0.0032350315369430995
106	5319	0.002185905922910807	None	0.0	0.002185905922910807
106	4346	0.006602019548083939	None	0.0	0.006602019548083939
106	5371	9.961139360985518e-05	None	0.0	9.961139360985518e-05
106	5390	0.00012652545737079014	None	0.0	0.00012652545737079014
106	4829	0.0006330751549294596	None	0.0	0.0006330751549294596
106	5382	2.9439735666035292e-05	None	0.0	2.9439735666035292e-05
106	5181	0.002816067231797711	None	0.0	0.002816067231797711
106	5373	0.00034309506736199556	None	0.0	0.00034309506736199556
106	5169	0.0002822634060699227	None	0.0	0.0002822634060699227
106	5020	0.0024321760736744466	None	0.0	0.0024321760736744466
106	4999	0.0019666604442377493	None	0.0	0.0019666604442377493
106	5299	0.00040701428607087205	None	0.0	0.00040701428607087205
106	5271	4.52405377652842e-05	None	0.0	4.52405377652842e-05
106	5394	7.288430788516417e-06	None	0.0	7.288430788516417e-06
106	5211	3.6376017156456233e-05	None	0.0	3.6376017156456233e-05
106	5398	0.0011053779613988046	None	0.0	0.0011053779613988046
106	5352	7.551002506651833e-05	None	0.0	7.551002506651833e-05
106	5366	2.9294261784458356e-05	None	0.0	2.9294261784458356e-05
106	5327	6.560394255796487e-05	None	0.0	6.560394255796487e-05
106	5262	1.1823849526873546e-05	None	0.0	1.1823849526873546e-05
106	4982	0.0013103987574515975	None	0.0	0.0013103987574515975
106	5225	0.0012185242129977376	None	0.0	0.0012185242129977376
106	5251	7.919960197716978e-05	None	0.0	7.919960197716978e-05
106	5374	0.0008580600474432268	None	0.0	0.0008580600474432268
106	4845	0.00017066919244759505	None	0.0	0.00017066919244759505
106	5132	0.000712948274215624	None	0.0	0.000712948274215624
106	5252	7.816468920438271e-05	None	0.0	7.816468920438271e-05
106	5234	0.00019998132048873842	None	0.0	0.00019998132048873842
106	5172	7.0097741308163765e-06	None	0.0	7.0097741308163765e-06
106	5230	0.0010860890556082705	None	0.0	0.0010860890556082705
106	4715	0.005274098588680459	None	0.0	0.005274098588680459
106	5329	2.1417911329428482e-08	None	0.0	2.1417911329428482e-08
106	5354	6.0490132934658e-07	None	0.0	6.0490132934658e-07
106	5381	0.0013073797935268848	None	0.0	0.0013073797935268848
106	4864	0.0032576951333160792	None	0.0	0.0032576951333160792
106	5089	0.0006691071478361156	None	0.0	0.0006691071478361156
106	5370	0.0020363612546820146	None	0.0	0.0020363612546820146
106	5123	0.0007985255569954375	None	0.0	0.0007985255569954375
106	5224	0.000528771153572958	None	0.0	0.000528771153572958
106	5308	7.860188784889876e-09	None	0.0	7.860188784889876e-09
106	4337	0.0059490308784583635	None	0.0	0.0059490308784583635
106	5304	0.0013746667772494556	None	0.0	0.0013746667772494556
106	5333	0.001005049858641401	None	0.0	0.001005049858641401
106	5330	-7.438953510067842e-09	None	0.0	-7.438953510067842e-09
106	5038	0.001872619056682367	None	0.0	0.001872619056682367
106	5152	0.0018997052013806036	None	0.0	0.0018997052013806036
106	5253	0.0012162530536049421	None	0.0	0.0012162530536049421
106	4905	0.0038912932133414535	None	0.0	0.0038912932133414535
106	5024	0.0065525028868604965	None	0.0	0.0065525028868604965
106	4859	0.0015601011505015983	None	0.0	0.0015601011505015983
106	5048	0.00039680317840702856	None	0.0	0.00039680317840702856
106	5355	0.0003146308362560724	None	0.0	0.0003146308362560724
106	5210	0.0007688052267266931	None	0.0	0.0007688052267266931
106	5066	0.0004423488696403605	None	0.0	0.0004423488696403605
106	5281	0.001504720790510969	None	0.0	0.001504720790510969
106	5388	0.002886120764981607	None	0.0	0.002886120764981607
106	4976	0.002696666866358542	None	0.0	0.002696666866358542
106	5369	-4.73821134314497e-08	None	0.0	-4.73821134314497e-08
106	5393	2.937523730627442e-05	None	0.0	2.937523730627442e-05
106	5377	0.007538455781445612	None	0.0	0.007538455781445612
106	5361	0.0025046919018282187	None	0.0	0.0025046919018282187
106	5274	0.000545643816334361	None	0.0	0.000545643816334361
106	5092	0.001988275717729086	None	0.0	0.001988275717729086
106	5031	0.0029268282452770897	None	0.0	0.0029268282452770897
106	5062	0.0019021548087925593	None	0.0	0.0019021548087925593
106	5075	0.0014482998270859428	None	0.0	0.0014482998270859428
106	5054	0.00030685724560185136	None	0.0	0.00030685724560185136
106	5392	0.00012239373229396529	None	0.0	0.00012239373229396529
106	5332	0.0039008253705468503	None	0.0	0.0039008253705468503
106	5364	-9.846627707541452e-11	None	0.0	-9.846627707541452e-11
106	5189	0.003787109292631198	None	0.0	0.003787109292631198
106	5395	-1.8167246955525755e-06	None	0.0	-1.8167246955525755e-06
106	4732	0.0017759058558140355	None	0.0	0.0017759058558140355
106	5357	3.242046357989293e-07	None	0.11428571428571432	3.242046357989293e-07
106	5080	0.0003167686595354973	None	0.0	0.0003167686595354973
106	5280	0.003510568236144915	None	0.0	0.003510568236144915
106	5159	0.0006366206409265487	None	0.0	0.0006366206409265487
106	4878	0.000477941594538331	None	0.0	0.000477941594538331
106	5119	0.0005258207907976614	None	0.0	0.0005258207907976614
106	5282	0.0002613484293925129	None	0.0	0.0002613484293925129
106	5360	8.471839625979038e-06	None	0.0	8.471839625979038e-06
106	5397	-9.247679000285816e-06	None	0.11428571428571432	-9.247679000285816e-06
106	5258	0.00010305089560365725	None	0.0	0.00010305089560365725
106	5359	0.0010473733820811422	None	0.0	0.0010473733820811422
106	5302	6.141281209858174e-05	None	0.0	6.141281209858174e-05
106	5277	4.667034156682802e-07	None	0.0	4.667034156682802e-07
106	4979	0.002538846597473233	None	0.0	0.002538846597473233
106	5113	0.00010980875610052284	None	0.0	0.00010980875610052284
106	5248	0.0006297071192787353	None	0.0	0.0006297071192787353
106	5107	0.0015793800579267348	None	0.0	0.0015793800579267348
106	5351	0.0002121791002360184	None	0.0	0.0002121791002360184
106	5334	0.00017828619282079784	None	0.0	0.00017828619282079784
106	5141	0.004481049158427709	None	0.0	0.004481049158427709
106	5284	3.612737348238012e-07	None	0.0	3.612737348238012e-07
141	6810	0.0011623080526127355	None	0.0	0.0011623080526127355
141	7113	3.056346866614282e-08	None	0.0	3.056346866614282e-08
141	7111	0.004615161618179721	None	0.0	0.004615161618179721
141	6902	0.0013763622876087297	None	0.0	0.0013763622876087297
141	7124	0.002370003195755306	None	0.0	0.002370003195755306
141	7128	0.00048662754350635326	None	0.0	0.00048662754350635326
141	7038	0.0006095439061780752	None	0.0	0.0006095439061780752
141	6843	0.0008416110539034976	None	0.0	0.0008416110539034976
141	5799	0.0018830409722015672	None	0.0	0.0018830409722015672
141	7132	0.00012411354384576825	None	0.0	0.00012411354384576825
141	6894	0.0015726751128711262	None	0.0	0.0015726751128711262
141	7137	-4.319982771372949e-06	None	0.0	-4.319982771372949e-06
141	6616	0.001266322517361981	None	0.0	0.001266322517361981
141	6682	0.00475430507080756	None	0.0	0.00475430507080756
141	7088	0.00014140426375981784	None	0.0	0.00014140426375981784
141	6920	0.0010678759815386906	None	0.0	0.0010678759815386906
141	7112	0.00010314977842057644	None	0.0	0.00010314977842057644
141	7063	0.0003219214472758472	None	0.0	0.0003219214472758472
141	6490	0.00732320422249587	None	0.0	0.00732320422249587
141	7090	0.002313918558002878	None	0.0	0.002313918558002878
141	7071	0.0007069327967274466	None	0.0	0.0007069327967274466
141	6886	0.0012560172753759802	None	0.0	0.0012560172753759802
141	6874	0.002609123298033909	None	0.0	0.002609123298033909
141	6345	0.0031945603980184293	None	0.0	0.0031945603980184293
141	7116	0.0018855469400930152	None	0.08943724358231468	0.0018855469400930152
141	7022	0.0007541506355384718	None	0.0	0.0007541506355384718
141	6788	0.000880607194715567	None	0.14446609030312973	0.000880607194715567
141	7123	0.0007567710277692953	None	0.0	0.0007567710277692953
141	6903	-5.149498781997573e-12	None	0.0	-5.149498781997573e-12
141	7002	0.000544785193671958	None	0.0	0.000544785193671958
141	7146	7.558560599308933e-05	None	0.0	7.558560599308933e-05
141	6959	0.0007369609300396389	None	0.0	0.0007369609300396389
141	7007	0.003665092535142308	None	0.0	0.003665092535142308
141	7142	0.002114938918298339	None	0.0	0.002114938918298339
141	7016	4.195830447638297e-05	None	0.0	4.195830447638297e-05
141	7032	0.0015427989574241868	None	0.0	0.0015427989574241868
141	6954	0.0014737197401975387	None	0.0	0.0014737197401975387
141	6105	0.01041390285534533	None	0.0	0.01041390285534533
141	7048	0.002549055018243996	None	0.0	0.002549055018243996
141	6951	0.004841846650334526	None	0.0	0.004841846650334526
141	6342	0.00223483852630801	None	0.0	0.00223483852630801
141	7109	-1.0630498149550688e-05	None	0.0	-1.0630498149550688e-05
141	7082	0.0016393395250679443	None	0.0	0.0016393395250679443
141	7085	0.0014720661936538906	None	0.08943724358231468	0.0014720661936538906
141	6811	0.0037583700781196735	None	0.0	0.0037583700781196735
141	6104	0.003774309098341524	None	0.0	0.003774309098341524
141	7008	0.0032618011763147657	None	0.1522379877100131	0.0032618011763147657
141	7052	0.0020790156297118474	None	0.0	0.0020790156297118474
141	6999	0.012737222628114131	None	0.0	0.012737222628114131
141	7025	0.001840401628710579	None	0.0	0.001840401628710579
141	7021	0.00257459599955714	None	0.0	0.00257459599955714
141	7105	8.791833407279183e-05	None	0.0	8.791833407279183e-05
141	6666	0.0010145960242916078	None	0.0	0.0010145960242916078
141	6802	0.013599615546087776	None	0.0	0.013599615546087776
141	6845	0.0019070548926870482	None	0.0	0.0019070548926870482
141	7012	4.21121430942918e-05	None	0.0	4.21121430942918e-05
141	6943	0.002186628067275281	None	0.0	0.002186628067275281
141	7065	0.0030494449593481353	None	0.0	0.0030494449593481353
141	6958	0.0014354047957502963	None	0.0	0.0014354047957502963
141	7079	0.00011121641269279324	None	0.0	0.00011121641269279324
141	6602	0.00017777090589961726	None	0.0	0.00017777090589961726
141	6622	0.0005363998222374942	None	0.0	0.0005363998222374942
141	7106	-1.0695585550056368e-05	None	0.0	-1.0695585550056368e-05
141	6798	0.0021726555251816823	None	0.0	0.0021726555251816823
141	6873	0.0032711873903261304	None	0.0	0.0032711873903261304
141	7044	0.00015780080964521737	None	0.0	0.00015780080964521737
141	7055	-1.2307550059020731e-05	None	0.0	-1.2307550059020731e-05
141	7150	0.0013203071140228725	None	0.0	0.0013203071140228725
141	7114	-3.667904519010094e-06	None	0.0	-3.667904519010094e-06
141	7143	-3.5548214694666123e-08	None	0.0	-3.5548214694666123e-08
141	7075	0.004403395941289375	None	0.0	0.004403395941289375
141	6327	0.004193810996959568	None	0.0	0.004193810996959568
141	7068	0.0018412039719984217	None	0.0	0.0018412039719984217
141	7102	0.002152514300379024	None	0.0	0.002152514300379024
141	7001	0.006737678124611889	None	0.0	0.006737678124611889
141	7059	3.044504016818774e-05	None	0.0	3.044504016818774e-05
141	6159	0.0010676991704053414	None	0.0	0.0010676991704053414
141	7136	0.006164596536355926	None	0.0	0.006164596536355926
141	6654	0.002444971059543161	None	0.14285714285714288	0.002444971059543161
141	7049	0.0008557861709725702	None	0.0	0.0008557861709725702
141	7094	2.6110564478268275e-05	None	0.0	2.6110564478268275e-05
141	6932	0.0037201262567578253	None	0.0	0.0037201262567578253
141	7130	0.00020339553176822628	None	0.0	0.00020339553176822628
141	6664	0.00028173314582421327	None	0.0	0.00028173314582421327
141	6801	0.0004916140244872482	None	0.0	0.0004916140244872482
141	6861	0.0019721899794567115	None	0.0	0.0019721899794567115
141	6769	0.004758087712046359	None	0.0	0.004758087712046359
141	7134	-4.324659331954403e-06	None	0.0	-4.324659331954403e-06
141	6679	0.0015818106324624439	None	0.0	0.0015818106324624439
141	7139	0.003153105846396277	None	0.0	0.003153105846396277
141	6936	0.0009753272249709634	None	0.0	0.0009753272249709634
141	6742	0.009773957216844096	None	0.0	0.009773957216844096
141	7129	0.0008381074696576826	None	0.0	0.0008381074696576826
141	7078	0.00046393176956867327	None	0.0	0.00046393176956867327
141	7089	0.0021508785859319043	None	0.0	0.0021508785859319043
141	6103	0.003975395885906844	None	0.0	0.003975395885906844
141	7096	0.00021349113698943846	None	0.0	0.00021349113698943846
141	6818	0.0050361596862667475	None	0.0	0.0050361596862667475
141	6918	0.0015188287488704893	None	0.0	0.0015188287488704893
141	6825	0.00399747868968728	None	0.0	0.00399747868968728
72	3216	0.0009826114375177618	None	0.0	0.0009826114375177618
72	3381	0.0012089791559353894	None	0.0	0.0012089791559353894
72	2982	0.0010664248068506966	None	0.3241422179170786	0.0010664248068506966
72	3582	0.00044819430354387836	None	0.0	0.00044819430354387836
72	3299	0.0007793687231746289	None	0.0	0.0007793687231746289
72	2955	0.0007185225052511089	None	0.0	0.0007185225052511089
72	3129	0.00018693873416328815	None	0.0	0.00018693873416328815
72	3558	0.004584997570680629	None	0.0	0.004584997570680629
72	3432	0.0006286867297950256	None	0.025553498166375626	0.0006286867297950256
72	3434	0.0009412215253502136	None	0.0	0.0009412215253502136
72	3306	0.00045853926216137876	None	0.16698160512111707	0.00045853926216137876
72	3618	0.0010973432071483807	None	0.0	0.0010973432071483807
72	3334	0.0001456749522795479	None	0.0	0.0001456749522795479
72	3360	0.0001309123439332165	None	0.1380512804751941	0.0001309123439332165
72	2701	0.0001197205671246198	None	0.3149227755819248	0.0001197205671246198
72	3376	0.00155490044057642	None	0.0	0.00155490044057642
72	3551	0.00034626347794426004	None	0.0	0.00034626347794426004
72	3670	0.000559156964222858	None	0.0	0.000559156964222858
72	3472	0.00029032031219330826	None	0.16698160512111707	0.00029032031219330826
72	3411	0.00027135591788689104	None	0.025553498166375626	0.00027135591788689104
72	3228	0.0005316153812424709	None	0.025553498166375626	0.0005316153812424709
72	3676	0.0015666686347776005	None	0.0	0.0015666686347776005
72	3362	0.0009182096587364582	None	0.025553498166375626	0.0009182096587364582
72	3563	0.0011242386689012238	None	0.0	0.0011242386689012238
72	3406	9.24446571133838e-05	None	0.025553498166375626	9.24446571133838e-05
72	3661	2.3500309343470295e-06	None	0.0	2.3500309343470295e-06
72	3408	0.0006167093422687036	None	0.0	0.0006167093422687036
72	3621	0.00014986655360209525	None	0.0	0.00014986655360209525
72	2920	0.001050564050879619	None	0.0	0.001050564050879619
72	3556	0.00038707643441988855	None	0.0	0.00038707643441988855
72	3693	0.0001939018554007888	None	0.0	0.0001939018554007888
72	3303	0.0006684999614537568	None	0.025553498166375626	0.0006684999614537568
72	3679	0.0008179533530748042	None	0.0	0.0008179533530748042
72	3689	0.00010408771998348744	None	0.14718141235668297	0.00010408771998348744
72	3524	0.00026036587157486467	None	0.0	0.00026036587157486467
72	3595	0.0003468166548775753	None	0.0	0.0003468166548775753
72	3590	0.0008975967644141421	None	0.32194930060066357	0.0008975967644141421
72	3641	7.637516050631084e-06	None	0.23094708204367226	7.637516050631084e-06
72	3496	0.0005830549377210225	None	0.0	0.0005830549377210225
72	3463	0.00118984518807317	None	0.3270568994926064	0.00118984518807317
72	3653	-3.79950543678162e-05	None	0.0	-3.79950543678162e-05
72	3549	0.00023614036579604973	None	0.0	0.00023614036579604973
72	3271	0.0007386065240928074	None	0.0	0.0007386065240928074
72	3594	0.00010825657802737621	None	0.3241422179170786	0.00010825657802737621
72	3352	0.0010371649174923797	None	0.0	0.0010371649174923797
72	3425	0.0003803397396518512	None	0.1556504568091165	0.0003803397396518512
72	3622	0.00047314535772706895	None	0.0	0.00047314535772706895
72	2989	0.0023927884342456475	None	0.0	0.0023927884342456475
72	3646	2.152404866699496e-07	None	0.46112682597678595	2.152404866699496e-07
72	3300	0.00011907550804372002	None	0.0	0.00011907550804372002
72	3674	2.0541630049052165e-08	None	0.0	2.0541630049052165e-08
72	2711	0.0007914645043373864	None	0.41187072845467043	0.0007914645043373864
72	3604	0.00010657947784827496	None	0.0	0.00010657947784827496
72	3578	0.00024963770559733965	None	0.0	0.00024963770559733965
72	3675	0.0004192705659429839	None	0.0	0.0004192705659429839
72	3223	0.0005023412297680277	None	0.4118849920679513	0.0005023412297680277
72	3553	0.0008695684923225223	None	0.0	0.0008695684923225223
72	3450	0.002183945186070677	None	0.0	0.002183945186070677
72	3503	0.0002553162930683614	None	0.0	0.0002553162930683614
72	3677	6.300400405213777e-06	None	0.23303318890807162	6.300400405213777e-06
72	3462	0.000249362733829719	None	0.0	0.000249362733829719
72	3615	0.0007987213927869222	None	0.0	0.0007987213927869222
72	3663	0.0005630440120576582	None	0.0	0.0005630440120576582
72	3682	-1.0162254126636291e-06	None	0.0	-1.0162254126636291e-06
72	3485	0.00023397444836223608	None	0.0	0.00023397444836223608
72	3587	0.0006304204805643272	None	0.0	0.0006304204805643272
72	3656	0.0001852730604042886	None	0.0	0.0001852730604042886
72	3453	0.00011111925249739377	None	0.0	0.00011111925249739377
72	3477	0.0004738500169355433	None	0.0	0.0004738500169355433
72	3600	0.0002145140873596865	None	0.0	0.0002145140873596865
72	3669	0.0010683643730503103	None	0.0	0.0010683643730503103
72	3631	2.7862892603746412e-08	None	0.0	2.7862892603746412e-08
72	3308	0.00039747127206860434	None	0.0	0.00039747127206860434
72	3699	4.81100085757986e-06	None	0.4109574904065149	4.81100085757986e-06
72	3346	0.0007123814022991791	None	0.0	0.0007123814022991791
72	3659	-1.6648114382556822e-05	None	0.0	-1.6648114382556822e-05
72	3671	2.8217371512877287e-05	None	0.0	2.8217371512877287e-05
72	3683	0.0002102918189806247	None	0.0	0.0002102918189806247
72	3658	2.976080037971494e-07	None	0.0	2.976080037971494e-07
72	3224	0.000442728008120724	None	0.0	0.000442728008120724
72	3121	0.0012569558942781573	None	0.0	0.0012569558942781573
72	3424	0.0003554492156121901	None	0.0	0.0003554492156121901
72	3540	0.000895117711564241	None	0.0	0.000895117711564241
72	3567	0.00040664115990085646	None	0.0	0.00040664115990085646
72	3698	0.00044247909865180083	None	0.0	0.00044247909865180083
72	3243	0.00033104207473007134	None	0.5094930464881398	0.00033104207473007134
72	3694	0.0008866295648585156	None	0.1826852953711379	0.0008866295648585156
72	3617	0.0007456411250944469	None	0.0	0.0007456411250944469
72	3660	0.00041086112643386934	None	0.0	0.00041086112643386934
72	3562	0.0005804165857998601	None	0.606897797169873	0.0005804165857998601
72	3515	0.00033012936935333163	None	0.0	0.00033012936935333163
72	3390	0.0005929574286816272	None	0.0	0.0005929574286816272
72	2875	0.0010822273085277403	None	0.3798562786417038	0.0010822273085277403
72	3378	0.0019343399347803772	None	0.0	0.0019343399347803772
72	3181	0.0002681518503161538	None	0.0	0.0002681518503161538
72	3154	0.0013613296110685463	None	0.0	0.0013613296110685463
72	3438	0.0005800307085156801	None	0.0	0.0005800307085156801
72	3487	0.00040332625131324855	None	0.0	0.00040332625131324855
72	3366	0.0010475009247259321	None	0.0	0.0010475009247259321
72	3508	0.0004841802147088772	None	0.0	0.0004841802147088772
50	2485	None	None	0.40789270209517375	None
50	2579	4.933302443704082e-06	None	0.4105495255005664	4.933302443704082e-06
50	2584	-0.1	None	0.6486334016471317	-0.1
50	2213	None	None	0.5560198784387496	None
50	2560	5.6770961393676956e-08	None	0.3892190619735622	5.6770961393676956e-08
50	2554	None	None	0.41038261212042126	None
50	2576	-0.1	None	0.4396749740570046	-0.1
50	2558	3.011168626286576e-08	None	0.45846890742564683	3.011168626286576e-08
50	2556	-4.381177240328934e-05	None	0.3448570489458024	-4.381177240328934e-05
50	2282	None	None	0.39612375196813293	None
50	2520	None	None	0.4673912398149941	None
50	2568	None	None	0.3592154493327318	None
50	2388	None	None	0.5080040777139231	None
50	2505	None	None	0.37479240016149884	None
50	2592	-1.5785879910534068e-09	None	0.3884903589358414	-1.5785879910534068e-09
50	2464	None	None	0.3939063757690876	None
50	2566	3.507710023580621e-07	None	0.36442629277971894	3.507710023580621e-07
50	2540	None	None	0.4249977769747984	None
50	2428	None	None	0.45371978837241206	None
50	2577	-2.7972813675258543e-07	None	0.4416650108560013	-2.7972813675258543e-07
50	2542	None	None	0.36442629277971894	None
50	2597	None	None	0.3487405190498253	None
50	2354	None	None	0.421320185014758	None
50	2552	2.887966015424561e-07	None	0.5554249259646209	2.887966015424561e-07
50	2469	None	None	0.40471230040154194	None
50	2348	None	None	0.43968315525143603	None
50	2426	None	None	0.42411415116426027	None
50	2600	-1.4931285258619064e-06	None	0.3383914861492826	-1.4931285258619064e-06
50	2467	None	None	0.35513141527703473	None
50	2585	-0.1	None	0.2983810618620478	-0.1
50	2581	-0.1	None	0.3901912736357044	-0.1
50	2331	None	None	0.4062007118080656	None
50	2544	None	None	0.2964923008998741	None
50	2482	None	None	0.43801960193704376	None
50	2534	None	None	0.4420239069017035	None
50	2596	-7.30954112207984e-11	None	0.6486334016471317	-7.30954112207984e-11
50	2345	None	None	0.5931067171067013	None
50	2553	-0.1	None	0.4978494766697894	-0.1
50	2518	None	None	0.3519386157605854	None
50	2334	None	None	0.4055383546546284	None
50	2526	None	None	0.3686686239686984	None
50	2483	None	None	0.324221997726185	None
50	2486	None	None	0.564689041424104	None
50	1860	None	None	0.4205647122659889	None
50	2476	None	None	0.5839556857898944	None
50	2528	None	None	0.4224393171510166	None
50	2474	None	None	0.4214334260298969	None
50	2594	-2.1772488410576462e-05	None	0.39849697001001183	-2.1772488410576462e-05
50	2570	8.1955510440531e-09	None	0.36442629277971894	8.1955510440531e-09
50	1626	None	None	0.4658440486828369	None
50	2503	None	None	0.4462415817191947	None
50	2231	None	None	0.43202795039633085	None
50	2389	None	None	0.43235805582639053	None
50	2595	-2.480811945422285e-16	None	0.5080040777139231	-2.480811945422285e-16
50	2406	None	None	0.36095690248379053	None
50	2510	None	None	0.2964923008998741	None
50	2582	8.188228597971658e-08	None	0.4215583558237038	8.188228597971658e-08
50	2578	-1.2110728795867472e-05	None	0.3780302044752503	-1.2110728795867472e-05
50	2481	None	None	0.37922549532080385	None
50	2465	None	None	0.37957360331370593	None
50	2353	None	None	0.39010623108937337	None
50	2580	None	None	0.35108138623758134	None
50	2569	None	None	0.5075053877792863	None
50	2561	-0.1	None	0.32597754972003057	-0.1
50	2545	None	None	0.39612375196813293	None
50	2512	None	None	0.43880467179601695	None
50	2438	None	None	0.44595905942782005	None
50	2327	None	None	0.42499021853378033	None
50	2564	None	None	0.4858987380425467	None
50	2390	None	None	0.3628917115368865	None
50	2470	None	None	0.679086896613426	None
50	2555	None	None	0.5577317669144075	None
50	2506	None	None	0.48168492093116544	None
50	2588	-2.5873295458230472e-08	None	0.38434114224493443	-2.5873295458230472e-08
50	2450	None	None	0.38434114224493443	None
50	2381	None	None	0.4246367868988292	None
50	2430	None	None	0.47577745958063	None
50	2551	-0.1	None	0.2939410948433197	-0.1
50	2574	2.09978249233365e-08	None	0.4546450707629675	2.09978249233365e-08
50	1653	None	None	0.38460684907216447	None
50	2132	None	None	0.564689041424104	None
50	2303	None	None	0.4033418057338854	None
50	2466	None	None	0.41792918818848185	None
50	2567	1.207149695504477e-05	None	0.281867212872832	1.207149695504477e-05
50	2527	None	None	0.4203762366945386	None
50	2586	4.305136394206688e-05	None	0.4646879045927667	4.305136394206688e-05
50	2351	None	None	0.5673124245910565	None
50	2539	None	None	0.4534771621147189	None
50	2397	None	None	0.4744183008260843	None
50	2591	-0.1	None	0.4317627270439218	-0.1
50	2573	0.0005623411751176577	None	0.40089555110675407	0.0005623411751176577
50	2593	-9.078577581030455e-10	None	0.2964923008998741	-9.078577581030455e-10
50	2121	None	None	0.47314126958638275	None
50	2161	None	None	0.41636207255819657	None
50	2172	None	None	0.40517178413851845	None
50	2387	None	None	0.42976314060498966	None
50	2562	-0.1	None	0.42806084428318814	-0.1
50	2572	9.753192698087826e-05	None	0.40089555110675407	9.753192698087826e-05
50	2583	8.708764784452528e-08	None	0.4215583558237038	8.708764784452528e-08
50	2511	None	None	0.39223646876832646	None
74	3724	0.0005170731358383582	None	0.0	0.0005170731358383582
74	3381	0.0012089791559353894	None	0.0	0.0012089791559353894
74	2982	0.0010664248068506966	None	0.45698922409135917	0.0010664248068506966
74	3582	0.00044819430354387836	None	0.0	0.00044819430354387836
74	3299	0.0007793687231746289	None	0.0	0.0007793687231746289
74	2955	0.0007185225052511089	None	0.0	0.0007185225052511089
74	3129	0.00018693873416328815	None	0.0	0.00018693873416328815
74	3558	0.004584997570680629	None	0.0	0.004584997570680629
74	3432	0.0006286867297950256	None	0.025553498166375626	0.0006286867297950256
74	3434	0.0009412215253502136	None	0.0	0.0009412215253502136
74	3306	0.00045853926216137876	None	0.2522162604937267	0.00045853926216137876
74	3618	0.0010973432071483807	None	0.0	0.0010973432071483807
74	3753	0.0029038646413092105	None	0.0	0.0029038646413092105
74	3761	0.0005671670875411653	None	0.0	0.0005671670875411653
74	3783	2.9767186058866913e-06	None	0.0	2.9767186058866913e-06
74	3710	0.00233972393244032	None	0.0	0.00233972393244032
74	3376	0.00155490044057642	None	0.0	0.00155490044057642
74	3760	-1.4079274490927968e-05	None	0.0	-1.4079274490927968e-05
74	3767	1.926395303012658e-08	None	0.0	1.926395303012658e-08
74	3472	0.00029032031219330826	None	0.2522162604937267	0.00029032031219330826
74	3676	0.0015666686347776005	None	0.0	0.0015666686347776005
74	3362	0.0009182096587364582	None	0.025553498166375626	0.0009182096587364582
74	3563	0.0011242386689012238	None	0.0	0.0011242386689012238
74	3408	0.0006167093422687036	None	0.0	0.0006167093422687036
74	3621	0.00014986655360209525	None	0.0	0.00014986655360209525
74	2920	0.001050564050879619	None	0.0	0.001050564050879619
74	3556	0.00038707643441988855	None	0.0	0.00038707643441988855
74	3787	None	None	0.43283666640152524	None
74	3303	0.0006684999614537568	None	0.025553498166375626	0.0006684999614537568
74	3679	0.0008179533530748042	None	0.0	0.0008179533530748042
74	3524	0.00026036587157486467	None	0.0	0.00026036587157486467
74	3595	0.0003468166548775753	None	0.0	0.0003468166548775753
74	3641	7.637516050631084e-06	None	0.3064246029670713	7.637516050631084e-06
74	3496	0.0005830549377210225	None	0.0	0.0005830549377210225
74	3763	2.6196737069577726e-05	None	0.0	2.6196737069577726e-05
74	3756	0.0005872573041011682	None	0.0	0.0005872573041011682
74	3549	0.00023614036579604973	None	0.0	0.00023614036579604973
74	3594	0.00010825657802737621	None	0.45698922409135917	0.00010825657802737621
74	3352	0.0010371649174923797	None	0.0	0.0010371649174923797
74	3792	0.0006058180626859637	None	0.0	0.0006058180626859637
74	3425	0.0003803397396518512	None	0.15590881229203737	0.0003803397396518512
74	3622	0.00047314535772706895	None	0.0	0.00047314535772706895
74	3733	0.00019128937678109415	None	0.0	0.00019128937678109415
74	2989	0.0023927884342456475	None	0.0	0.0023927884342456475
74	3300	0.00011907550804372002	None	0.0	0.00011907550804372002
74	3796	0.0010373388950285858	None	0.0	0.0010373388950285858
74	3674	2.0541630049052165e-08	None	0.0	2.0541630049052165e-08
74	3771	0.00035443299100446833	None	0.0	0.00035443299100446833
74	3604	0.00010657947784827496	None	0.0	0.00010657947784827496
74	3725	-9.534101395286899e-06	None	0.0	-9.534101395286899e-06
74	3795	0.0003380836942771728	None	0.025553498166375626	0.0003380836942771728
74	3675	0.0004192705659429839	None	0.0	0.0004192705659429839
74	3223	0.0005023412297680277	None	0.4873919325314735	0.0005023412297680277
74	3705	0.0033090839503279426	None	0.0	0.0033090839503279426
74	3715	-3.488885394536506e-07	None	0.0	-3.488885394536506e-07
74	3553	0.0008695684923225223	None	0.0	0.0008695684923225223
74	3450	0.002183945186070677	None	0.0	0.002183945186070677
74	3503	0.0002553162930683614	None	0.0	0.0002553162930683614
74	3615	0.0007987213927869222	None	0.0	0.0007987213927869222
74	3663	0.0005630440120576582	None	0.0	0.0005630440120576582
74	3656	0.0001852730604042886	None	0.0	0.0001852730604042886
74	3453	0.00011111925249739377	None	0.0	0.00011111925249739377
74	3600	0.0002145140873596865	None	0.0	0.0002145140873596865
74	3669	0.0010683643730503103	None	0.0	0.0010683643730503103
74	3631	2.7862892603746412e-08	None	0.0	2.7862892603746412e-08
74	3786	0.00037783399718904575	None	0.0	0.00037783399718904575
74	3346	0.0007123814022991791	None	0.0	0.0007123814022991791
74	3683	0.0002102918189806247	None	0.0	0.0002102918189806247
74	3658	2.976080037971494e-07	None	0.0	2.976080037971494e-07
74	3224	0.000442728008120724	None	0.0	0.000442728008120724
74	3764	0.00020226023418664653	None	0.0	0.00020226023418664653
74	3121	0.0012569558942781573	None	0.0	0.0012569558942781573
74	3741	0.001718700514829991	None	0.025553498166375626	0.001718700514829991
74	3791	-2.648357951892711e-05	None	0.0	-2.648357951892711e-05
74	3567	0.00040664115990085646	None	0.0	0.00040664115990085646
74	3698	0.00044247909865180083	None	0.0	0.00044247909865180083
74	3794	-1.7608513476618057e-07	None	0.0	-1.7608513476618057e-07
74	3243	0.00033104207473007134	None	0.5771682016607916	0.00033104207473007134
74	3617	0.0007456411250944469	None	0.0	0.0007456411250944469
74	3775	4.3973256737193913e-07	None	0.1370141889390118	4.3973256737193913e-07
74	3660	0.00041086112643386934	None	0.0	0.00041086112643386934
74	3562	0.0005804165857998601	None	0.6625478110245233	0.0005804165857998601
74	3515	0.00033012936935333163	None	0.0	0.00033012936935333163
74	3779	2.050026166568385e-05	None	0.0	2.050026166568385e-05
74	3390	0.0005929574286816272	None	0.0	0.0005929574286816272
74	3722	0.0007532278860618354	None	0.0	0.0007532278860618354
74	3378	0.0019343399347803772	None	0.0	0.0019343399347803772
74	3797	0.00033391990557772523	None	0.0	0.00033391990557772523
74	3181	0.0002681518503161538	None	0.0	0.0002681518503161538
74	3154	0.0013613296110685463	None	0.0	0.0013613296110685463
74	3789	0.0001869458942598068	None	0.45141353005103013	0.0001869458942598068
74	3800	0.00029555591732498184	None	0.025553498166375626	0.00029555591732498184
74	3438	0.0005800307085156801	None	0.0	0.0005800307085156801
74	3719	0.0005135754186174092	None	0.0	0.0005135754186174092
74	3366	0.0010475009247259321	None	0.0	0.0010475009247259321
74	3774	-6.60903485190419e-07	None	0.5924318138276418	-6.60903485190419e-07
74	3712	0.0001330653384522286	None	0.0	0.0001330653384522286
74	3718	2.0467262884572155e-08	None	0.0	2.0467262884572155e-08
74	3782	0.0004982149433342054	None	0.0	0.0004982149433342054
74	3508	0.0004841802147088772	None	0.0	0.0004841802147088772
60	3065	-2.5992398665839488e-06	None	0.1207363259393642	-2.5992398665839488e-06
60	3058	1.3332243406224902e-06	None	0.0	1.3332243406224902e-06
60	2579	4.933302443704082e-06	None	0.389957260282977	4.933302443704082e-06
60	2982	0.0010664248068506966	None	0.3594223748278405	0.0010664248068506966
60	2955	0.0007185225052511089	None	0.0	0.0007185225052511089
60	2930	1.4694784628646122e-05	None	0.0	1.4694784628646122e-05
60	2969	5.110302092769842e-05	None	0.30824729138412554	5.110302092769842e-05
60	2663	7.368772918613418e-06	None	0.10404203428402956	7.368772918613418e-06
60	2701	0.0001197205671246198	None	0.12485044114083547	0.0001197205671246198
60	2951	0.00021321286070811633	None	0.0	0.00021321286070811633
60	2917	8.23510149862489e-05	None	0.11633125730133895	8.23510149862489e-05
60	3031	0.00012053271873870327	None	0.1024410819982694	0.00012053271873870327
60	3080	4.336779707321532e-05	None	0.1074187100145075	4.336779707321532e-05
60	2880	0.0005769053273327274	None	0.0	0.0005769053273327274
60	3022	3.113924983060424e-05	None	0.26352308182381423	3.113924983060424e-05
60	2906	0.00047210603539934575	None	0.03489973609804511	0.00047210603539934575
60	3074	-7.933354653017021e-05	None	0.0	-7.933354653017021e-05
60	3086	0.00011147457188097875	None	0.0	0.00011147457188097875
60	2869	5.520042497942335e-05	None	0.10733648923734736	5.520042497942335e-05
60	3007	0.0002407891459894111	None	0.1753747725378196	0.0002407891459894111
60	3087	0.00011339994655954476	None	0.0	0.00011339994655954476
60	3078	0.0002437329072801539	None	0.11633125730133895	0.0002437329072801539
60	2825	5.222574874598695e-05	None	0.06388374541593907	5.222574874598695e-05
60	2947	0.0001447466658572661	None	0.0	0.0001447466658572661
60	3054	-2.0884910624082225e-07	None	0.2896190823409194	-2.0884910624082225e-07
60	2635	-7.532843400435281e-10	None	0.4897811182266912	-7.532843400435281e-10
60	2920	0.001050564050879619	None	0.0	0.001050564050879619
60	2927	3.4483504205561995e-05	None	0.4218765738819236	3.4483504205561995e-05
60	2997	0.00017882790353670233	None	0.0	0.00017882790353670233
60	3048	9.630434714065783e-07	None	0.32309778417557156	9.630434714065783e-07
60	3032	0.00038127848869107245	None	0.15515258279829863	0.00038127848869107245
60	2775	0.00017381898093610606	None	0.1024410819982694	0.00017381898093610606
60	3041	0.00027056802621973683	None	0.16723362917759277	0.00027056802621973683
60	3092	2.321433787638702e-06	None	0.16726156575692114	2.321433787638702e-06
60	3089	-2.6652842186429298e-08	None	0.3400614913229987	-2.6652842186429298e-08
60	3081	0.0002524877958966065	None	0.03489973609804511	0.0002524877958966065
60	2713	0.0009166454273489078	None	0.0	0.0009166454273489078
60	2778	4.683172814495661e-08	None	0.4628693903473716	4.683172814495661e-08
60	2855	2.9763742264013697e-07	None	0.10404203428402956	2.9763742264013697e-07
60	2732	5.49752347885358e-06	None	0.0	5.49752347885358e-06
60	3025	9.255949480540205e-09	None	0.0	9.255949480540205e-09
60	3009	0.00015404539397184162	None	0.0	0.00015404539397184162
60	3100	-4.098599283148224e-08	None	0.43993106007058724	-4.098599283148224e-08
60	2619	8.410769614862363e-08	None	1.0025452230343388	8.410769614862363e-08
60	2874	-1.5570522256313196e-08	None	0.15515258279829863	-1.5570522256313196e-08
60	3076	0.00010785497975089261	None	0.11633125730133895	0.00010785497975089261
60	3056	0.00024068132357168184	None	0.0	0.00024068132357168184
60	3091	-7.060261163773116e-05	None	0.0	-7.060261163773116e-05
60	3083	2.6786181647575743e-07	None	0.0	2.6786181647575743e-07
60	3063	0.0001017831076681853	None	0.0	0.0001017831076681853
60	2961	0.00019958322200391008	None	0.39530823638732826	0.00019958322200391008
60	3028	0.0002598844144571202	None	0.2664331736898486	0.0002598844144571202
60	2989	0.0023927884342456475	None	0.0	0.0023927884342456475
60	3005	5.727079292152643e-08	None	0.0	5.727079292152643e-08
60	3024	2.68728091815216e-06	None	0.10404203428402956	2.68728091815216e-06
60	2711	0.0007914645043373864	None	0.403541957060004	0.0007914645043373864
60	2896	2.3213033422359425e-06	None	0.0	2.3213033422359425e-06
60	2737	3.0883159414425015e-05	None	0.1753747725378196	3.0883159414425015e-05
60	2861	0.0008160514399407343	None	0.4958826728626965	0.0008160514399407343
60	2940	1.7858524606030912e-05	None	0.10404203428402956	1.7858524606030912e-05
60	2971	6.261192026538093e-06	None	0.26917877985959593	6.261192026538093e-06
60	3068	3.367884057089904e-07	None	0.16726156575692114	3.367884057089904e-07
60	3095	-6.676583516881118e-08	None	0.12485044114083547	-6.676583516881118e-08
60	2994	9.135819367004901e-08	None	0.45352421141871746	9.135819367004901e-08
60	2739	0.0006385763705100747	None	0.31654451153037644	0.0006385763705100747
60	3046	8.296596821917835e-05	None	0.20991363481671907	8.296596821917835e-05
60	2985	5.565051856948115e-05	None	0.16235366819145888	5.565051856948115e-05
60	2820	0.0001565872935999166	None	0.0	0.0001565872935999166
60	3042	2.9999869205649816e-07	None	0.0	2.9999869205649816e-07
60	3055	1.9971277843235407e-05	None	0.24387092796899207	1.9971277843235407e-05
60	2923	0.00012214671224398268	None	0.1024410819982694	0.00012214671224398268
60	3002	0.00025827264340559685	None	0.0	0.00025827264340559685
60	3004	0.00013109466807261294	None	0.0	0.00013109466807261294
60	2902	3.486162212133023e-05	None	0.03489973609804511	3.486162212133023e-05
60	2904	2.391112833421404e-05	None	0.06388374541593907	2.391112833421404e-05
60	3093	0.00015924539938770075	None	0.0	0.00015924539938770075
60	3016	1.432780519267128e-06	None	0.10659447973256371	1.432780519267128e-06
60	3098	0.001894489067696253	None	0.16235366819145888	0.001894489067696253
60	3006	3.0563351192510494e-06	None	0.1074187100145075	3.0563351192510494e-06
60	3090	0.0003580909228803213	None	0.3400614913229987	0.0003580909228803213
60	2729	0.00014622852711474683	None	0.10733648923734736	0.00014622852711474683
60	3000	6.066516691740352e-05	None	0.1024410819982694	6.066516691740352e-05
60	3066	0.0003419340395710614	None	0.0	0.0003419340395710614
60	2907	0.00010617828371963203	None	0.1598812662136966	0.00010617828371963203
60	2827	0.00011702746093514275	None	0.3760187365574109	0.00011702746093514275
60	2944	0.0002725172699063728	None	0.0	0.0002725172699063728
60	2753	1.317332472353131e-09	None	0.47573847304506833	1.317332472353131e-09
60	2862	6.073294883245515e-05	None	0.0	6.073294883245515e-05
60	2586	4.305136394206688e-05	None	0.11633125730133895	4.305136394206688e-05
60	3020	0.0003455521235507103	None	0.1593626485195942	0.0003455521235507103
60	2875	0.0010822273085277403	None	0.28738982358464277	0.0010822273085277403
60	2777	5.188537753408366e-05	None	0.10733648923734736	5.188537753408366e-05
60	2919	-1.7674072692928537e-07	None	0.26917877985959593	-1.7674072692928537e-07
60	2975	0.0003178506219660458	None	0.1074187100145075	0.0003178506219660458
60	3073	7.455187988558553e-05	None	0.0	7.455187988558553e-05
60	2935	0.0007492266613882926	None	0.0	0.0007492266613882926
60	2990	-5.5297657807627595e-08	None	0.3419326644423964	-5.5297657807627595e-08
60	2934	1.8588355154973607e-06	None	0.03489973609804511	1.8588355154973607e-06
60	2848	0.000363381717662726	None	0.12485044114083547	0.000363381717662726
60	2928	7.325794162420325e-05	None	0.16723362917759277	7.325794162420325e-05
109	5404	0.00025449590963838717	None	0.0	0.00025449590963838717
109	5098	0.0035632371446460242	None	0.0	0.0035632371446460242
109	5521	0.0003435319592977213	None	0.0	0.0003435319592977213
109	5349	0.0021889242800676653	None	0.20696784149379685	0.0021889242800676653
109	3558	0.004584997570680629	None	0.0	0.004584997570680629
109	5435	4.277266102478984e-08	None	0.15342370155730986	4.277266102478984e-08
109	5434	0.0008232325317122071	None	0.0	0.0008232325317122071
109	4346	0.006602019548083939	None	0.0	0.006602019548083939
109	5451	0.002394906829045151	None	0.0	0.002394906829045151
109	5515	-5.0216575721536554e-05	None	0.0	-5.0216575721536554e-05
109	5506	0.000126552459517546	None	0.0	0.000126552459517546
109	5479	0.0016993873008272614	None	0.0	0.0016993873008272614
109	5390	0.00012652545737079014	None	0.0	0.00012652545737079014
109	5545	0.0006993825114867052	None	0.0	0.0006993825114867052
109	5020	0.0024321760736744466	None	0.0	0.0024321760736744466
109	4999	0.0019666604442377493	None	0.0	0.0019666604442377493
109	5455	0.0002502707656103181	None	0.0	0.0002502707656103181
109	5408	0.005711204183105828	None	0.0	0.005711204183105828
109	5271	4.52405377652842e-05	None	0.0	4.52405377652842e-05
109	5211	3.6376017156456233e-05	None	0.0	3.6376017156456233e-05
109	5398	0.0011053779613988046	None	0.0	0.0011053779613988046
109	5529	0.0009249231377033747	None	0.0	0.0009249231377033747
109	5527	0.0001186032691297131	None	0.0	0.0001186032691297131
109	5501	0.0001832917929136497	None	0.0	0.0001832917929136497
109	5523	0.0004584329687044284	None	0.0	0.0004584329687044284
109	5547	-4.580080802827335e-06	None	0.0	-4.580080802827335e-06
109	5327	6.560394255796487e-05	None	0.0	6.560394255796487e-05
109	5522	0.0014219769015462	None	0.0	0.0014219769015462
109	4982	0.0013103987574515975	None	0.0	0.0013103987574515975
109	5474	0.0005061372768307813	None	0.0	0.0005061372768307813
109	5540	2.3580656912035336e-06	None	0.0	2.3580656912035336e-06
109	5429	0.003382286922838293	None	0.0	0.003382286922838293
109	5471	8.36383383593842e-06	None	0.0	8.36383383593842e-06
109	5225	0.0012185242129977376	None	0.0	0.0012185242129977376
109	5535	0.0011695525796903228	None	0.0	0.0011695525796903228
109	5466	0.005917936606302783	None	0.0	0.005917936606302783
109	5132	0.000712948274215624	None	0.0	0.000712948274215624
109	5234	0.00019998132048873842	None	0.0	0.00019998132048873842
109	5172	7.0097741308163765e-06	None	0.0	7.0097741308163765e-06
109	4715	0.005274098588680459	None	0.0	0.005274098588680459
109	5531	0.003896776277695883	None	0.0	0.003896776277695883
109	5381	0.0013073797935268848	None	0.0	0.0013073797935268848
109	4864	0.0032576951333160792	None	0.0	0.0032576951333160792
109	5089	0.0006691071478361156	None	0.0	0.0006691071478361156
109	5370	0.0020363612546820146	None	0.0	0.0020363612546820146
109	5123	0.0007985255569954375	None	0.0	0.0007985255569954375
109	5224	0.000528771153572958	None	0.0	0.000528771153572958
109	5534	0.0008716981236245759	None	0.0	0.0008716981236245759
109	4337	0.0059490308784583635	None	0.0	0.0059490308784583635
109	5333	0.001005049858641401	None	0.0	0.001005049858641401
109	5038	0.001872619056682367	None	0.0	0.001872619056682367
109	5152	0.0018997052013806036	None	0.0	0.0018997052013806036
109	5253	0.0012162530536049421	None	0.0	0.0012162530536049421
109	5508	-9.983060266599621e-05	None	0.0	-9.983060266599621e-05
109	4905	0.0038912932133414535	None	0.0	0.0038912932133414535
109	5445	0.00039504505861687373	None	0.0	0.00039504505861687373
109	4859	0.0015601011505015983	None	0.0	0.0015601011505015983
109	5504	0.0011229514525189369	None	0.0	0.0011229514525189369
109	5048	0.00039680317840702856	None	0.0	0.00039680317840702856
109	5355	0.0003146308362560724	None	0.0	0.0003146308362560724
109	5512	2.1101135044684257e-05	None	0.0	2.1101135044684257e-05
109	5210	0.0007688052267266931	None	0.0	0.0007688052267266931
109	5066	0.0004423488696403605	None	0.0	0.0004423488696403605
109	5281	0.001504720790510969	None	0.0	0.001504720790510969
109	5472	0.00019725894135521685	None	0.0	0.00019725894135521685
109	4976	0.002696666866358542	None	0.0	0.002696666866358542
109	5393	2.937523730627442e-05	None	0.0	2.937523730627442e-05
109	5377	0.007538455781445612	None	0.0	0.007538455781445612
109	5361	0.0025046919018282187	None	0.0	0.0025046919018282187
109	5274	0.000545643816334361	None	0.0	0.000545643816334361
109	5450	0.00713514830275759	None	0.0	0.00713514830275759
109	5092	0.001988275717729086	None	0.0	0.001988275717729086
109	5031	0.0029268282452770897	None	0.0	0.0029268282452770897
109	5062	0.0019021548087925593	None	0.0	0.0019021548087925593
109	5518	0.0014540726982374005	None	0.0	0.0014540726982374005
109	5514	0.000260579268672933	None	0.0	0.000260579268672933
109	5509	0.0005849202822371812	None	0.0	0.0005849202822371812
109	5075	0.0014482998270859428	None	0.0	0.0014482998270859428
109	5464	0.0014597667343536087	None	0.0	0.0014597667343536087
109	5189	0.003787109292631198	None	0.0	0.003787109292631198
109	5460	0.0008043699774643253	None	0.0	0.0008043699774643253
109	5458	9.800364742672987e-05	None	0.0	9.800364742672987e-05
109	5520	0.0032189034199862306	None	0.1522379877100131	0.0032189034199862306
109	5280	0.003510568236144915	None	0.0	0.003510568236144915
109	5499	0.0011329711444908474	None	0.0	0.0011329711444908474
109	5549	8.746641820332377e-05	None	0.0	8.746641820332377e-05
109	5159	0.0006366206409265487	None	0.0	0.0006366206409265487
109	5119	0.0005258207907976614	None	0.0	0.0005258207907976614
109	5282	0.0002613484293925129	None	0.0	0.0002613484293925129
109	5359	0.0010473733820811422	None	0.0	0.0010473733820811422
109	5419	0.00027954834071994793	None	0.0	0.00027954834071994793
109	5480	6.286550115481918e-05	None	0.0	6.286550115481918e-05
109	5537	0.0009893001514870807	None	0.0	0.0009893001514870807
109	5456	0.000720757037103328	None	0.0	0.000720757037103328
109	5494	0.00020939129262666217	None	0.0	0.00020939129262666217
109	5542	0.0003075579014769621	None	0.0	0.0003075579014769621
109	4979	0.002538846597473233	None	0.0	0.002538846597473233
109	5407	0.00015434002052226874	None	0.07692307692307698	0.00015434002052226874
109	5351	0.0002121791002360184	None	0.0	0.0002121791002360184
109	5532	-1.7311488436017402e-09	None	0.29932851193162513	-1.7311488436017402e-09
110	5404	0.00025449590963838717	None	0.0	0.00025449590963838717
110	5098	0.0035632371446460242	None	0.0	0.0035632371446460242
110	5521	0.0003435319592977213	None	0.0	0.0003435319592977213
110	5349	0.0021889242800676653	None	0.21789040129404363	0.0021889242800676653
110	3558	0.004584997570680629	None	0.0	0.004584997570680629
110	5434	0.0008232325317122071	None	0.0	0.0008232325317122071
110	4346	0.006602019548083939	None	0.0	0.006602019548083939
110	5451	0.002394906829045151	None	0.0	0.002394906829045151
110	5479	0.0016993873008272614	None	0.0	0.0016993873008272614
110	5390	0.00012652545737079014	None	0.0	0.00012652545737079014
110	5545	0.0006993825114867052	None	0.0	0.0006993825114867052
110	5020	0.0024321760736744466	None	0.0	0.0024321760736744466
110	5571	-1.3738882295220326e-07	None	0.0	-1.3738882295220326e-07
110	4999	0.0019666604442377493	None	0.0	0.0019666604442377493
110	5455	0.0002502707656103181	None	0.0	0.0002502707656103181
110	5408	0.005711204183105828	None	0.0	0.005711204183105828
110	5398	0.0011053779613988046	None	0.0	0.0011053779613988046
110	5529	0.0009249231377033747	None	0.0	0.0009249231377033747
110	5584	-1.972106925480411e-05	None	0.0	-1.972106925480411e-05
110	5559	0.00088600823485287	None	0.0	0.00088600823485287
110	5522	0.0014219769015462	None	0.0	0.0014219769015462
110	4982	0.0013103987574515975	None	0.0	0.0013103987574515975
110	5474	0.0005061372768307813	None	0.0	0.0005061372768307813
110	5429	0.003382286922838293	None	0.0	0.003382286922838293
110	5471	8.36383383593842e-06	None	0.0	8.36383383593842e-06
110	5225	0.0012185242129977376	None	0.0	0.0012185242129977376
110	5557	0.0003614682711198964	None	0.0	0.0003614682711198964
110	5535	0.0011695525796903228	None	0.0	0.0011695525796903228
110	5466	0.005917936606302783	None	0.0	0.005917936606302783
110	5132	0.000712948274215624	None	0.0	0.000712948274215624
110	5573	0.0004828495420358882	None	0.0	0.0004828495420358882
110	5551	0.00035313060455810004	None	0.0	0.00035313060455810004
110	5234	0.00019998132048873842	None	0.0	0.00019998132048873842
110	5172	7.0097741308163765e-06	None	0.0	7.0097741308163765e-06
110	4715	0.005274098588680459	None	0.0	0.005274098588680459
110	5531	0.003896776277695883	None	0.0	0.003896776277695883
110	5555	0.0026236104755959174	None	0.0	0.0026236104755959174
110	5572	0.00029660458016479973	None	0.0	0.00029660458016479973
110	5583	5.1940325770308984e-05	None	0.0	5.1940325770308984e-05
110	5381	0.0013073797935268848	None	0.0	0.0013073797935268848
110	4864	0.0032576951333160792	None	0.0	0.0032576951333160792
110	5089	0.0006691071478361156	None	0.0	0.0006691071478361156
110	5123	0.0007985255569954375	None	0.0	0.0007985255569954375
110	5597	0.0025730923241338386	None	0.0	0.0025730923241338386
110	5224	0.000528771153572958	None	0.0	0.000528771153572958
110	5534	0.0008716981236245759	None	0.0	0.0008716981236245759
110	4337	0.0059490308784583635	None	0.0	0.0059490308784583635
110	5333	0.001005049858641401	None	0.0	0.001005049858641401
110	5038	0.001872619056682367	None	0.0	0.001872619056682367
110	5592	-0.00016071002430050825	None	0.0	-0.00016071002430050825
110	5564	0.0031759712540908986	None	0.0	0.0031759712540908986
110	5152	0.0018997052013806036	None	0.0	0.0018997052013806036
110	5253	0.0012162530536049421	None	0.0	0.0012162530536049421
110	4905	0.0038912932133414535	None	0.0	0.0038912932133414535
110	4859	0.0015601011505015983	None	0.0	0.0015601011505015983
110	5504	0.0011229514525189369	None	0.0	0.0011229514525189369
110	5048	0.00039680317840702856	None	0.0	0.00039680317840702856
110	5210	0.0007688052267266931	None	0.0	0.0007688052267266931
110	5066	0.0004423488696403605	None	0.0	0.0004423488696403605
110	5281	0.001504720790510969	None	0.0	0.001504720790510969
110	5593	0.0060114268894730805	None	0.0	0.0060114268894730805
110	4976	0.002696666866358542	None	0.0	0.002696666866358542
110	5393	2.937523730627442e-05	None	0.0	2.937523730627442e-05
110	5377	0.007538455781445612	None	0.0	0.007538455781445612
110	5361	0.0025046919018282187	None	0.0	0.0025046919018282187
110	5563	-2.470817119179273e-05	None	0.0	-2.470817119179273e-05
110	5274	0.000545643816334361	None	0.0	0.000545643816334361
110	5450	0.00713514830275759	None	0.0	0.00713514830275759
110	5092	0.001988275717729086	None	0.0	0.001988275717729086
110	5031	0.0029268282452770897	None	0.0	0.0029268282452770897
110	5518	0.0014540726982374005	None	0.0	0.0014540726982374005
110	5514	0.000260579268672933	None	0.0	0.000260579268672933
110	5509	0.0005849202822371812	None	0.0	0.0005849202822371812
110	5075	0.0014482998270859428	None	0.0	0.0014482998270859428
110	5554	4.90891356119579e-06	None	0.0	4.90891356119579e-06
110	5464	0.0014597667343536087	None	0.0	0.0014597667343536087
110	5581	-8.572711190431962e-06	None	0.0	-8.572711190431962e-06
110	5595	0.00013442484433634857	None	0.0	0.00013442484433634857
110	5580	-5.262595880545356e-06	None	0.0	-5.262595880545356e-06
110	5189	0.003787109292631198	None	0.0	0.003787109292631198
110	5570	0.0006527019933228925	None	0.26318417015927437	0.0006527019933228925
110	5460	0.0008043699774643253	None	0.0	0.0008043699774643253
110	5575	8.812348938763207e-05	None	0.2991079388280027	8.812348938763207e-05
110	5458	9.800364742672987e-05	None	0.0	9.800364742672987e-05
110	5520	0.0032189034199862306	None	0.15076010131804013	0.0032189034199862306
110	5280	0.003510568236144915	None	0.0	0.003510568236144915
110	5499	0.0011329711444908474	None	0.0	0.0011329711444908474
110	5549	8.746641820332377e-05	None	0.0	8.746641820332377e-05
110	5159	0.0006366206409265487	None	0.0	0.0006366206409265487
110	5119	0.0005258207907976614	None	0.0	0.0005258207907976614
110	5359	0.0010473733820811422	None	0.0	0.0010473733820811422
110	5419	0.00027954834071994793	None	0.0	0.00027954834071994793
110	5567	-6.012701590706682e-05	None	0.0	-6.012701590706682e-05
110	5480	6.286550115481918e-05	None	0.0	6.286550115481918e-05
110	5456	0.000720757037103328	None	0.0	0.000720757037103328
110	5494	0.00020939129262666217	None	0.0	0.00020939129262666217
110	5542	0.0003075579014769621	None	0.0	0.0003075579014769621
110	5574	1.8091399770558457e-05	None	0.0	1.8091399770558457e-05
110	4979	0.002538846597473233	None	0.0	0.002538846597473233
110	5407	0.00015434002052226874	None	0.07692307692307698	0.00015434002052226874
76	3847	0.00011981482607501917	None	0.0	0.00011981482607501917
76	3877	0.0005301495534525449	None	0.0	0.0005301495534525449
76	3876	0.0002782331859958168	None	0.0	0.0002782331859958168
76	2982	0.0010664248068506966	None	0.5273251429429362	0.0010664248068506966
76	3885	0.0003312267588328738	None	0.0	0.0003312267588328738
76	3582	0.00044819430354387836	None	0.0	0.00044819430354387836
76	3299	0.0007793687231746289	None	0.0	0.0007793687231746289
76	3878	7.740344400210055e-08	None	0.0	7.740344400210055e-08
76	3129	0.00018693873416328815	None	0.0	0.00018693873416328815
76	3558	0.004584997570680629	None	0.0	0.004584997570680629
76	3432	0.0006286867297950256	None	0.0	0.0006286867297950256
76	3434	0.0009412215253502136	None	0.0	0.0009412215253502136
76	3306	0.00045853926216137876	None	0.2223054666109264	0.00045853926216137876
76	3899	0.00027825294723289904	None	0.0	0.00027825294723289904
76	3618	0.0010973432071483807	None	0.0	0.0010973432071483807
76	3753	0.0029038646413092105	None	0.0	0.0029038646413092105
76	3823	0.00026954052558381185	None	0.0	0.00026954052558381185
76	3761	0.0005671670875411653	None	0.0	0.0005671670875411653
76	3376	0.00155490044057642	None	0.0	0.00155490044057642
76	3472	0.00029032031219330826	None	0.2223054666109264	0.00029032031219330826
76	3850	5.903890606924419e-05	None	0.0	5.903890606924419e-05
76	3852	0.0002432213314537129	None	0.0	0.0002432213314537129
76	3676	0.0015666686347776005	None	0.0	0.0015666686347776005
76	3858	-2.834041172227968e-07	None	0.19007582114055682	-2.834041172227968e-07
76	3886	0.0008158630025965252	None	0.4071905090302318	0.0008158630025965252
76	3362	0.0009182096587364582	None	0.0	0.0009182096587364582
76	3563	0.0011242386689012238	None	0.0	0.0011242386689012238
76	3865	2.6993687419482055e-06	None	0.0	2.6993687419482055e-06
76	3827	5.58564868949596e-05	None	0.0	5.58564868949596e-05
76	3829	0.00011296553371129283	None	0.0	0.00011296553371129283
76	3408	0.0006167093422687036	None	0.0	0.0006167093422687036
76	3874	7.599984434096737e-09	None	0.0	7.599984434096737e-09
76	2920	0.001050564050879619	None	0.0	0.001050564050879619
76	3867	0.0003053037989788474	None	0.0	0.0003053037989788474
76	3868	0.0011750020858430972	None	0.0	0.0011750020858430972
76	3303	0.0006684999614537568	None	0.0	0.0006684999614537568
76	3679	0.0008179533530748042	None	0.0	0.0008179533530748042
76	3815	-1.8095761497630786e-09	None	0.0	-1.8095761497630786e-09
76	3898	0.0013392632139963682	None	0.0	0.0013392632139963682
76	3496	0.0005830549377210225	None	0.0	0.0005830549377210225
76	3890	0.00022389629923847098	None	0.0	0.00022389629923847098
76	3851	9.549226221224616e-05	None	0.0	9.549226221224616e-05
76	3826	0.0011737149851688826	None	0.0	0.0011737149851688826
76	3869	2.1028268441092423e-05	None	0.0	2.1028268441092423e-05
76	3892	0.00012470121000848213	None	0.0	0.00012470121000848213
76	3352	0.0010371649174923797	None	0.0	0.0010371649174923797
76	3792	0.0006058180626859637	None	0.0	0.0006058180626859637
76	3425	0.0003803397396518512	None	0.16066140893843353	0.0003803397396518512
76	3733	0.00019128937678109415	None	0.0	0.00019128937678109415
76	2989	0.0023927884342456475	None	0.0	0.0023927884342456475
76	3848	0.008681392999284636	None	0.0	0.008681392999284636
76	3796	0.0010373388950285858	None	0.0	0.0010373388950285858
76	3771	0.00035443299100446833	None	0.0	0.00035443299100446833
76	3604	0.00010657947784827496	None	0.0	0.00010657947784827496
76	3675	0.0004192705659429839	None	0.0	0.0004192705659429839
76	3223	0.0005023412297680277	None	0.5224498820340926	0.0005023412297680277
76	3705	0.0033090839503279426	None	0.0	0.0033090839503279426
76	3881	-2.021221908282184e-07	None	0.0	-2.021221908282184e-07
76	3553	0.0008695684923225223	None	0.0	0.0008695684923225223
76	3450	0.002183945186070677	None	0.0	0.002183945186070677
76	3503	0.0002553162930683614	None	0.0	0.0002553162930683614
76	3820	0.0022665609572735715	None	0.0	0.0022665609572735715
76	3615	0.0007987213927869222	None	0.0	0.0007987213927869222
76	3893	0.0003669747420375129	None	0.5532291859707217	0.0003669747420375129
76	3859	0.0066005355966536824	None	0.0	0.0066005355966536824
76	3663	0.0005630440120576582	None	0.0	0.0005630440120576582
76	3880	0.0005364590537557026	None	0.0	0.0005364590537557026
76	3669	0.0010683643730503103	None	0.0	0.0010683643730503103
76	3897	0.001990715373846362	None	0.0	0.001990715373846362
76	3872	-4.7022062967536e-06	None	0.0	-4.7022062967536e-06
76	3804	3.8052650919877083e-10	None	0.0	3.8052650919877083e-10
76	3786	0.00037783399718904575	None	0.0	0.00037783399718904575
76	3813	5.3042843352469536e-05	None	0.0	5.3042843352469536e-05
76	3683	0.0002102918189806247	None	0.0	0.0002102918189806247
76	3658	2.976080037971494e-07	None	0.0	2.976080037971494e-07
76	3224	0.000442728008120724	None	0.0	0.000442728008120724
76	3121	0.0012569558942781573	None	0.0	0.0012569558942781573
76	3741	0.001718700514829991	None	0.0	0.001718700514829991
76	3895	5.623943628916538e-07	None	0.0	5.623943628916538e-07
76	3567	0.00040664115990085646	None	0.0	0.00040664115990085646
76	3698	0.00044247909865180083	None	0.0	0.00044247909865180083
76	3855	0.0010838257025191263	None	0.0	0.0010838257025191263
76	3617	0.0007456411250944469	None	0.0	0.0007456411250944469
76	3845	0.0014135448241770574	None	0.0	0.0014135448241770574
76	3660	0.00041086112643386934	None	0.0	0.00041086112643386934
76	3562	0.0005804165857998601	None	0.809467834868542	0.0005804165857998601
76	3863	7.478194950553031e-05	None	0.0	7.478194950553031e-05
76	3722	0.0007532278860618354	None	0.0	0.0007532278860618354
76	3378	0.0019343399347803772	None	0.0	0.0019343399347803772
76	3181	0.0002681518503161538	None	0.0	0.0002681518503161538
76	3864	5.259093863696764e-05	None	0.0	5.259093863696764e-05
76	3154	0.0013613296110685463	None	0.0	0.0013613296110685463
76	3853	0.00016366161175533555	None	0.0	0.00016366161175533555
76	3438	0.0005800307085156801	None	0.0	0.0005800307085156801
76	3719	0.0005135754186174092	None	0.0	0.0005135754186174092
76	3366	0.0010475009247259321	None	0.0	0.0010475009247259321
76	3712	0.0001330653384522286	None	0.0	0.0001330653384522286
76	3718	2.0467262884572155e-08	None	0.0	2.0467262884572155e-08
76	3836	5.107936098923912e-05	None	0.0	5.107936098923912e-05
76	3782	0.0004982149433342054	None	0.0	0.0004982149433342054
30	1373	0.372928579676	0.372928579676	0.3993245240689863	0.372928579676
30	1433	0.3640898566185718	0.3640898566185718	0.3668217614444994	0.3640898566185718
30	1492	0.3538324568354806	0.3538324568354806	0.40624165015914376	0.3538324568354806
30	1531	0.34179441099174646	0.34179441099174646	0.3682468484492671	0.34179441099174646
30	1600	0.43222783678899573	0.43222783678899573	0.43222783678899573	0.43222783678899573
30	1543	0.2938326849119905	0.2938326849119905	0.3112816595012839	0.2938326849119905
30	1597	0.300145352241771	0.300145352241771	0.32835791307387835	0.300145352241771
30	1452	0.43222783678899573	0.43222783678899573	0.43222783678899573	0.43222783678899573
30	1562	0.3370632507707495	0.3370632507707495	0.3490648297715678	0.3370632507707495
30	1559	0.3899680765828649	0.3899680765828649	0.3903536800504877	0.3899680765828649
30	1550	0.3008022164597134	0.3008022164597134	0.36562965575897455	0.3008022164597134
30	1479	0.3547406410246288	0.3547406410246288	0.435724430448731	0.3547406410246288
30	1548	0.3543561536110372	0.3543561536110372	0.5123283389079367	0.3543561536110372
30	1209	0.32508126013973354	0.32508126013973354	0.34438553577643694	0.32508126013973354
30	1417	0.35562608227388315	0.35562608227388315	0.3796338750560166	0.35562608227388315
30	1435	0.35452381383465426	0.35452381383465426	0.37426501962404757	0.35452381383465426
30	1581	0.3341937833568209	0.3341937833568209	0.37224134957470617	0.3341937833568209
30	1576	0.269151903664239	0.269151903664239	0.3277312353201459	0.269151903664239
30	1570	0.5151706945309038	0.5151706945309038	0.6387278545649122	0.5151706945309038
30	1556	0.36032736744391647	0.36032736744391647	0.36394852092896884	0.36032736744391647
30	1540	0.3888287026550584	0.3888287026550584	0.39594454995882455	0.3888287026550584
30	1593	0.29395399217112483	0.29395399217112483	0.3155914100569098	0.29395399217112483
30	1527	0.33053900908930167	0.33053900908930167	0.3768275646913361	0.33053900908930167
30	1578	0.2903320361952423	0.2903320361952423	0.31772507012342455	0.2903320361952423
30	1261	0.3603442933302069	0.3603442933302069	0.42725317673821595	0.3603442933302069
30	1470	0.3100787419446972	0.3100787419446972	0.35308091341584763	0.3100787419446972
30	1588	0.2711391247511189	0.2711391247511189	0.2867875689810561	0.2711391247511189
30	1312	0.31717043943576945	0.31717043943576945	0.31717043943576945	0.31717043943576945
30	1389	0.45099180612329787	0.45099180612329787	0.45204181668669846	0.45099180612329787
30	1283	0.5130240609000176	0.5130240609000176	0.5149733837520709	0.5130240609000176
30	1105	0.41701651163755893	0.41701651163755893	0.4487936029720987	0.41701651163755893
30	1563	0.3734594870754492	0.3734594870754492	0.37983774867882303	0.3734594870754492
30	1512	0.44390943179904274	0.44390943179904274	0.4727480257407481	0.44390943179904274
30	1016	0.3663674083613272	0.3663674083613272	0.4115055746257924	0.3663674083613272
30	1354	0.4492075641005755	0.4492075641005755	0.47011439224300056	0.4492075641005755
30	1574	0.3132648553607111	0.3132648553607111	0.40965222151318026	0.3132648553607111
30	1477	0.3136093468769135	0.3136093468769135	0.3362664478215136	0.3136093468769135
30	1523	0.34481988775670097	0.34481988775670097	0.36725120581495807	0.34481988775670097
30	1579	0.4216562306808328	0.4216562306808328	0.4249948052416621	0.4216562306808328
30	1476	0.3834563562423426	0.3834563562423426	0.38669705004539284	0.3834563562423426
30	1286	0.4699085479345044	0.4699085479345044	0.4699085479345044	0.4699085479345044
30	1067	0.4121591665443196	0.4121591665443196	0.4139329233285346	0.4121591665443196
30	1504	0.33048263942122935	0.33048263942122935	0.35257298884831195	0.33048263942122935
30	554	0.359365789428566	0.359365789428566	0.3837499630443169	0.359365789428566
30	1481	0.42705226306189753	0.42705226306189753	0.4417423322620631	0.42705226306189753
30	1426	0.37723931467929583	0.37723931467929583	0.42935787304086404	0.37723931467929583
30	1431	0.37537763673682273	0.37537763673682273	0.42220148233469923	0.37537763673682273
30	1319	0.4171877515648911	0.4171877515648911	0.42220602944421187	0.4171877515648911
30	1480	0.30748536106490765	0.30748536106490765	0.32047623503420086	0.30748536106490765
30	1580	0.3252379003936494	0.3252379003936494	0.36092983161568054	0.3252379003936494
30	1330	0.339990135267933	0.339990135267933	0.3881101206038031	0.339990135267933
30	1589	0.2847453644722014	0.2847453644722014	0.3110329112515874	0.2847453644722014
30	1324	0.35877003177255534	0.35877003177255534	0.40621467701520436	0.35877003177255534
30	451	0.43244044114609004	0.43244044114609004	0.4848356285096263	0.43244044114609004
30	1460	0.45448918588410603	0.45448918588410603	0.4813074703685114	0.45448918588410603
30	1507	0.3875848891369328	0.3875848891369328	0.412008808827926	0.3875848891369328
30	1229	0.3862037960051219	0.3862037960051219	0.4474155483022811	0.3862037960051219
30	1535	0.4029489447065971	0.4029489447065971	0.5071518525821022	0.4029489447065971
30	1585	0.4074139742404226	0.4074139742404226	0.420890069167325	0.4074139742404226
30	1421	0.4048216012161996	0.4048216012161996	0.497506513268675	0.4048216012161996
30	1566	0.25800103252877066	0.25800103252877066	0.2816975288350056	0.25800103252877066
30	1569	0.44486764214435437	0.44486764214435437	0.45932250741210634	0.44486764214435437
30	1137	0.40470330134601307	0.40470330134601307	0.40470330134601307	0.40470330134601307
30	1591	0.2881799832813404	0.2881799832813404	0.31432630090551644	0.2881799832813404
30	1109	0.37428548965442815	0.37428548965442815	0.43007732688371264	0.37428548965442815
30	1547	0.2986101281785492	0.2986101281785492	0.33213614269516895	0.2986101281785492
30	1558	0.34057847461773083	0.34057847461773083	0.35569664721796473	0.34057847461773083
30	789	0.34268649800812956	0.34268649800812956	0.3519329576140974	0.34268649800812956
30	1349	0.3758337424090173	0.3758337424090173	0.42034842226779007	0.3758337424090173
30	1042	0.3829257123246579	0.3829257123246579	0.4202028751436025	0.3829257123246579
30	233	0.4898602129751243	0.4898602129751243	0.5011064542827954	0.4898602129751243
30	1021	0.4759957197659845	0.4759957197659845	0.5089150958626459	0.4759957197659845
30	1466	0.3132648553607111	0.3132648553607111	0.40965222151318026	0.3132648553607111
30	1413	0.3136093468769135	0.3136093468769135	0.3362664478215136	0.3136093468769135
30	1560	0.25260264887244477	0.25260264887244477	0.3196128475955166	0.25260264887244477
30	1465	0.4813585640266237	0.4813585640266237	0.48945112542366653	0.4813585640266237
30	1290	0.4044366602670073	0.4044366602670073	0.47414873279181935	0.4044366602670073
30	1280	0.36629819915715	0.36629819915715	0.39285550090592963	0.36629819915715
30	1304	0.5421174189692877	0.5421174189692877	0.5421174189692877	0.5421174189692877
30	1505	0.4097044572598425	0.4097044572598425	0.4532429090798038	0.4097044572598425
30	1438	0.3321921399237638	0.3321921399237638	0.35925930734476214	0.3321921399237638
30	851	0.5010910284174399	0.5010910284174399	0.556153936032729	0.5010910284174399
30	1500	0.37142380474375813	0.37142380474375813	0.3972493861026862	0.37142380474375813
30	1159	0.5130240609000176	0.5130240609000176	0.5149733837520709	0.5130240609000176
30	1530	0.3178931520582766	0.3178931520582766	0.3178931520582766	0.3178931520582766
30	1253	0.3538452073613835	0.3538452073613835	0.3756471427909499	0.3538452073613835
30	1595	0.2726235349204942	0.2726235349204942	0.2726235349204942	0.2726235349204942
30	774	0.37608776726878546	0.37608776726878546	0.43102002973765946	0.37608776726878546
30	1561	0.43222783678899573	0.43222783678899573	0.43222783678899573	0.43222783678899573
30	1516	0.37743575131656604	0.37743575131656604	0.4471294610182264	0.37743575131656604
30	1534	0.30205136020898327	0.30205136020898327	0.3361834817441879	0.30205136020898327
30	1256	0.33879789410643896	0.33879789410643896	0.3769965394665618	0.33879789410643896
30	1555	0.31389459412794923	0.31389459412794923	0.3662044908954108	0.31389459412794923
30	1565	0.34268649800812956	0.34268649800812956	0.3519329576140974	0.34268649800812956
30	1573	0.33608699847373985	0.33608699847373985	0.3769398182361347	0.33608699847373985
30	871	0.5010910284174399	0.5010910284174399	0.556153936032729	0.5010910284174399
30	1427	0.38411622438277526	0.38411622438277526	0.4163693923274514	0.38411622438277526
30	1546	0.3509194846866924	0.3509194846866924	0.3615862309721377	0.3509194846866924
30	1496	0.41701651163755893	0.41701651163755893	0.4487936029720987	0.41701651163755893
30	1494	0.36826679539244606	0.36826679539244606	0.416267737535871	0.36826679539244606
139	6852	2.1961086342872725e-08	None	0.2691971449452024	2.1961086342872725e-08
139	7013	8.341854301334285e-05	None	0.0	8.341854301334285e-05
139	6810	0.0011623080526127355	None	0.0	0.0011623080526127355
139	6902	0.0013763622876087297	None	0.0	0.0013763622876087297
139	6739	0.0019422127993509945	None	0.11499074174869033	0.0019422127993509945
139	6939	1.505545999785114e-07	None	0.0	1.505545999785114e-07
139	6726	0.0005759005228875733	None	0.0	0.0005759005228875733
139	6678	0.0004629442209392664	None	0.0	0.0004629442209392664
139	7038	0.0006095439061780752	None	0.0	0.0006095439061780752
139	6904	0.0021033118705226224	None	0.0	0.0021033118705226224
139	6843	0.0008416110539034976	None	0.0	0.0008416110539034976
139	5799	0.0018830409722015672	None	0.0	0.0018830409722015672
139	6894	0.0015726751128711262	None	0.0	0.0015726751128711262
139	6692	0.005597707162064741	None	0.0	0.005597707162064741
139	6616	0.001266322517361981	None	0.0	0.001266322517361981
139	6682	0.00475430507080756	None	0.0	0.00475430507080756
139	7023	0.0005972648660107768	None	0.0	0.0005972648660107768
139	6920	0.0010678759815386906	None	0.0	0.0010678759815386906
139	7026	0.00016506095335208735	None	0.0	0.00016506095335208735
139	6490	0.00732320422249587	None	0.0	0.00732320422249587
139	6886	0.0012560172753759802	None	0.0	0.0012560172753759802
139	7031	-1.9236033158721095e-08	None	0.0	-1.9236033158721095e-08
139	6874	0.002609123298033909	None	0.0	0.002609123298033909
139	6345	0.0031945603980184293	None	0.0	0.0031945603980184293
139	7022	0.0007541506355384718	None	0.0	0.0007541506355384718
139	6788	0.000880607194715567	None	0.16066140893843353	0.000880607194715567
139	6970	0.0005967347274073432	None	0.0	0.0005967347274073432
139	6903	-5.149498781997573e-12	None	0.0	-5.149498781997573e-12
139	7002	0.000544785193671958	None	0.0	0.000544785193671958
139	6960	0.0005204398573761409	None	0.0	0.0005204398573761409
139	6959	0.0007369609300396389	None	0.0	0.0007369609300396389
139	6597	0.0010893691376299287	None	0.0	0.0010893691376299287
139	7037	0.0005195773077126688	None	0.0	0.0005195773077126688
139	7007	0.003665092535142308	None	0.0	0.003665092535142308
139	7015	-2.041757164032744e-07	None	0.1777018395241749	-2.041757164032744e-07
139	7016	4.195830447638297e-05	None	0.0	4.195830447638297e-05
139	7032	0.0015427989574241868	None	0.0	0.0015427989574241868
139	6954	0.0014737197401975387	None	0.0	0.0014737197401975387
139	6105	0.01041390285534533	None	0.0	0.01041390285534533
139	7048	0.002549055018243996	None	0.0	0.002549055018243996
139	6951	0.004841846650334526	None	0.0	0.004841846650334526
139	6298	0.0036702918651809516	None	0.0	0.0036702918651809516
139	6342	0.00223483852630801	None	0.0	0.00223483852630801
139	6821	0.0032384242604658288	None	0.0	0.0032384242604658288
139	6880	0.0004886466071763706	None	0.0	0.0004886466071763706
139	6811	0.0037583700781196735	None	0.0	0.0037583700781196735
139	6104	0.003774309098341524	None	0.0	0.003774309098341524
139	7008	0.0032618011763147657	None	0.1522379877100131	0.0032618011763147657
139	6521	0.0011118330739056448	None	0.0	0.0011118330739056448
139	7010	1.6184530345329038e-09	None	0.0	1.6184530345329038e-09
139	6999	0.012737222628114131	None	0.0	0.012737222628114131
139	7025	0.001840401628710579	None	0.0	0.001840401628710579
139	7021	0.00257459599955714	None	0.0	0.00257459599955714
139	6666	0.0010145960242916078	None	0.0	0.0010145960242916078
139	6675	0.0004397101582925154	None	0.0	0.0004397101582925154
139	6802	0.013599615546087776	None	0.0	0.013599615546087776
139	6845	0.0019070548926870482	None	0.0	0.0019070548926870482
139	7012	4.21121430942918e-05	None	0.0	4.21121430942918e-05
139	6943	0.002186628067275281	None	0.0	0.002186628067275281
139	6958	0.0014354047957502963	None	0.0	0.0014354047957502963
139	6602	0.00017777090589961726	None	0.0	0.00017777090589961726
139	6911	1.3367572185627463e-09	None	0.0	1.3367572185627463e-09
139	6622	0.0005363998222374942	None	0.0	0.0005363998222374942
139	6798	0.0021726555251816823	None	0.0	0.0021726555251816823
139	6415	0.0012169259946402159	None	0.0	0.0012169259946402159
139	6873	0.0032711873903261304	None	0.0	0.0032711873903261304
139	7044	0.00015780080964521737	None	0.0	0.00015780080964521737
139	6716	0.00035808979621116	None	0.0	0.00035808979621116
139	6327	0.004193810996959568	None	0.0	0.004193810996959568
139	7006	-2.0389973416387386e-07	None	0.0	-2.0389973416387386e-07
139	7001	0.006737678124611889	None	0.0	0.006737678124611889
139	6159	0.0010676991704053414	None	0.0	0.0010676991704053414
139	6953	4.5035699574312215e-05	None	0.0	4.5035699574312215e-05
139	6654	0.002444971059543161	None	0.14145893631940462	0.002444971059543161
139	7034	-3.2199942556994668e-06	None	0.0	-3.2199942556994668e-06
139	7049	0.0008557861709725702	None	0.0	0.0008557861709725702
139	7047	2.15283797596347e-10	None	0.0	2.15283797596347e-10
139	6906	0.0003497897446637831	None	0.0	0.0003497897446637831
139	6932	0.0037201262567578253	None	0.0	0.0037201262567578253
139	6664	0.00028173314582421327	None	0.0	0.00028173314582421327
139	6801	0.0004916140244872482	None	0.0	0.0004916140244872482
139	7005	0.00010170539646951286	None	0.0	0.00010170539646951286
139	6861	0.0019721899794567115	None	0.0	0.0019721899794567115
139	6945	3.7969541335128343e-05	None	0.0	3.7969541335128343e-05
139	6769	0.004758087712046359	None	0.0	0.004758087712046359
139	6679	0.0015818106324624439	None	0.0	0.0015818106324624439
139	6205	0.0036775208538805623	None	0.2691971449452024	0.0036775208538805623
139	6936	0.0009753272249709634	None	0.0	0.0009753272249709634
139	6935	0.00012082373325394863	None	0.0	0.00012082373325394863
139	6742	0.009773957216844096	None	0.0	0.009773957216844096
139	6743	0.0017968165614295193	None	0.0	0.0017968165614295193
139	6710	0.0022350367281505075	None	0.0	0.0022350367281505075
139	6971	0.0007870723710528415	None	0.0	0.0007870723710528415
139	7017	0.00017838484559192614	None	0.0	0.00017838484559192614
139	6103	0.003975395885906844	None	0.0	0.003975395885906844
139	6818	0.0050361596862667475	None	0.0	0.0050361596862667475
139	6933	0.0007906038528481088	None	0.0	0.0007906038528481088
139	6918	0.0015188287488704893	None	0.0	0.0015188287488704893
139	7018	-5.819566964726353e-08	None	0.0	-5.819566964726353e-08
139	6825	0.00399747868968728	None	0.0	0.00399747868968728
71	3216	0.0009826114375177618	None	0.0	0.0009826114375177618
71	3488	5.413227766612936e-05	None	0.0	5.413227766612936e-05
71	3381	0.0012089791559353894	None	0.0	0.0012089791559353894
71	2982	0.0010664248068506966	None	0.35330964296555445	0.0010664248068506966
71	3582	0.00044819430354387836	None	0.0	0.00044819430354387836
71	3299	0.0007793687231746289	None	0.0	0.0007793687231746289
71	2955	0.0007185225052511089	None	0.0	0.0007185225052511089
71	3129	0.00018693873416328815	None	0.0	0.00018693873416328815
71	3558	0.004584997570680629	None	0.0	0.004584997570680629
71	3432	0.0006286867297950256	None	0.025553498166375626	0.0006286867297950256
71	3434	0.0009412215253502136	None	0.0	0.0009412215253502136
71	3306	0.00045853926216137876	None	0.20905342990131634	0.00045853926216137876
71	3618	0.0010973432071483807	None	0.0	0.0010973432071483807
71	3334	0.0001456749522795479	None	0.0	0.0001456749522795479
71	3360	0.0001309123439332165	None	0.13808133140157888	0.0001309123439332165
71	2701	0.0001197205671246198	None	0.32354593488445055	0.0001197205671246198
71	3629	0.00035445382988857124	None	0.0	0.00035445382988857124
71	3430	0.00035886801593773614	None	0.13808133140157888	0.00035886801593773614
71	3634	6.281799882326607e-05	None	0.0	6.281799882326607e-05
71	3227	0.000697224278125037	None	0.0	0.000697224278125037
71	3376	0.00155490044057642	None	0.0	0.00155490044057642
71	3637	-9.623772545974504e-08	None	0.0	-9.623772545974504e-08
71	3551	0.00034626347794426004	None	0.0	0.00034626347794426004
71	3525	6.313811756248486e-05	None	0.24615673162814328	6.313811756248486e-05
71	3472	0.00029032031219330826	None	0.20905342990131634	0.00029032031219330826
71	3411	0.00027135591788689104	None	0.025553498166375626	0.00027135591788689104
71	3228	0.0005316153812424709	None	0.025553498166375626	0.0005316153812424709
71	3362	0.0009182096587364582	None	0.025553498166375626	0.0009182096587364582
71	3563	0.0011242386689012238	None	0.0	0.0011242386689012238
71	3406	9.24446571133838e-05	None	0.025553498166375626	9.24446571133838e-05
71	3388	0.00036018587112976984	None	0.0	0.00036018587112976984
71	3408	0.0006167093422687036	None	0.0	0.0006167093422687036
71	3621	0.00014986655360209525	None	0.0	0.00014986655360209525
71	3526	0.0004426472068119515	None	0.0	0.0004426472068119515
71	2920	0.001050564050879619	None	0.0	0.001050564050879619
71	3556	0.00038707643441988855	None	0.0	0.00038707643441988855
71	3639	1.238401426092898e-08	None	0.0	1.238401426092898e-08
71	3303	0.0006684999614537568	None	0.025553498166375626	0.0006684999614537568
71	3524	0.00026036587157486467	None	0.0	0.00026036587157486467
71	3595	0.0003468166548775753	None	0.0	0.0003468166548775753
71	3590	0.0008975967644141421	None	0.30342617508627523	0.0008975967644141421
71	3609	3.1722468905541776e-06	None	0.0	3.1722468905541776e-06
71	3641	7.637516050631084e-06	None	0.27247693238923665	7.637516050631084e-06
71	3496	0.0005830549377210225	None	0.0	0.0005830549377210225
71	3463	0.00118984518807317	None	0.3585137781633022	0.00118984518807317
71	3549	0.00023614036579604973	None	0.0	0.00023614036579604973
71	3271	0.0007386065240928074	None	0.0	0.0007386065240928074
71	3594	0.00010825657802737621	None	0.35330964296555445	0.00010825657802737621
71	3352	0.0010371649174923797	None	0.0	0.0010371649174923797
71	3648	0.00013726299203197388	None	0.0	0.00013726299203197388
71	3425	0.0003803397396518512	None	0.1443369125616693	0.0003803397396518512
71	3622	0.00047314535772706895	None	0.0	0.00047314535772706895
71	2961	0.00019958322200391008	None	0.538032870822217	0.00019958322200391008
71	2989	0.0023927884342456475	None	0.0	0.0023927884342456475
71	3398	2.7049343487698176e-05	None	0.20905342990131634	2.7049343487698176e-05
71	3646	2.152404866699496e-07	None	0.46340439920682225	2.152404866699496e-07
71	3300	0.00011907550804372002	None	0.0	0.00011907550804372002
71	2711	0.0007914645043373864	None	0.41911029623112306	0.0007914645043373864
71	3604	0.00010657947784827496	None	0.0	0.00010657947784827496
71	3578	0.00024963770559733965	None	0.0	0.00024963770559733965
71	3223	0.0005023412297680277	None	0.39976762313378444	0.0005023412297680277
71	3553	0.0008695684923225223	None	0.0	0.0008695684923225223
71	3450	0.002183945186070677	None	0.0	0.002183945186070677
71	3503	0.0002553162930683614	None	0.0	0.0002553162930683614
71	3462	0.000249362733829719	None	0.0	0.000249362733829719
71	3615	0.0007987213927869222	None	0.0	0.0007987213927869222
71	3485	0.00023397444836223608	None	0.0	0.00023397444836223608
71	3587	0.0006304204805643272	None	0.0	0.0006304204805643272
71	3453	0.00011111925249739377	None	0.0	0.00011111925249739377
71	3647	6.108711898052057e-05	None	0.0	6.108711898052057e-05
71	3477	0.0004738500169355433	None	0.0	0.0004738500169355433
71	3600	0.0002145140873596865	None	0.0	0.0002145140873596865
71	3576	0.00041321962377876257	None	0.0	0.00041321962377876257
71	3631	2.7862892603746412e-08	None	0.0	2.7862892603746412e-08
71	3308	0.00039747127206860434	None	0.0	0.00039747127206860434
71	3530	5.874038323061536e-06	None	0.0	5.874038323061536e-06
71	3650	8.283693938033918e-07	None	0.0	8.283693938033918e-07
71	3346	0.0007123814022991791	None	0.0	0.0007123814022991791
71	3224	0.000442728008120724	None	0.0	0.000442728008120724
71	3121	0.0012569558942781573	None	0.0	0.0012569558942781573
71	3424	0.0003554492156121901	None	0.0	0.0003554492156121901
71	3540	0.000895117711564241	None	0.0	0.000895117711564241
71	3567	0.00040664115990085646	None	0.0	0.00040664115990085646
71	3243	0.00033104207473007134	None	0.4299609106401361	0.00033104207473007134
71	3617	0.0007456411250944469	None	0.0	0.0007456411250944469
71	3560	0.00014798547452276955	None	0.0	0.00014798547452276955
71	3562	0.0005804165857998601	None	0.508951680780289	0.0005804165857998601
71	3515	0.00033012936935333163	None	0.0	0.00033012936935333163
71	3390	0.0005929574286816272	None	0.0	0.0005929574286816272
71	2875	0.0010822273085277403	None	0.3520825584263652	0.0010822273085277403
71	3378	0.0019343399347803772	None	0.0	0.0019343399347803772
71	3181	0.0002681518503161538	None	0.0	0.0002681518503161538
71	3628	0.00033182413856381666	None	0.025553498166375626	0.00033182413856381666
71	3154	0.0013613296110685463	None	0.0	0.0013613296110685463
71	3627	-4.657161962281546e-06	None	0.0	-4.657161962281546e-06
71	3585	-2.3021588505247142e-06	None	0.44301512311688535	-2.3021588505247142e-06
71	3438	0.0005800307085156801	None	0.0	0.0005800307085156801
71	3487	0.00040332625131324855	None	0.0	0.00040332625131324855
71	3366	0.0010475009247259321	None	0.0	0.0010475009247259321
71	3508	0.0004841802147088772	None	0.0	0.0004841802147088772
54	2640	-1.0854458233378876e-09	None	0.49618740861044835	-1.0854458233378876e-09
54	2579	4.933302443704082e-06	None	0.2646453568887276	4.933302443704082e-06
54	2717	-1.3550249037048683e-07	None	0.3063518032065127	-1.3550249037048683e-07
54	2800	-0.0001428993400634547	None	0.2757129240493148	-0.0001428993400634547
54	2785	1.6162848341427043e-05	None	0.35183764287199526	1.6162848341427043e-05
54	2560	5.6770961393676956e-08	None	0.3528103884999788	5.6770961393676956e-08
54	2771	5.496985054383412e-07	None	0.25734089614627825	5.496985054383412e-07
54	2615	5.975432297453189e-08	None	0.2911801198877119	5.975432297453189e-08
54	2663	7.368772918613418e-06	None	0.1476109511598691	7.368772918613418e-06
54	2556	-4.381177240328934e-05	None	0.36522553199580526	-4.381177240328934e-05
54	2701	0.0001197205671246198	None	0.10465227592336739	0.0001197205671246198
54	2681	-2.65003652752102e-09	None	0.25734089614627825	-2.65003652752102e-09
54	2651	-8.788916177778914e-08	None	0.3743873223127352	-8.788916177778914e-08
54	2703	7.46563559849098e-09	None	0.10465227592336739	7.46563559849098e-09
54	2566	3.507710023580621e-07	None	0.5145514079544561	3.507710023580621e-07
54	2676	1.557554542208081e-05	None	0.21198677185271597	1.557554542208081e-05
54	2624	9.681654932991271e-08	None	0.10465227592336739	9.681654932991271e-08
54	2758	3.260437815259076e-07	None	0.26563929871449726	3.260437815259076e-07
54	2631	1.512091398944254e-08	None	0.3757084721207914	1.512091398944254e-08
54	2552	2.887966015424561e-07	None	0.8172562018743342	2.887966015424561e-07
54	2768	4.907466766704657e-05	None	0.2757129240493148	4.907466766704657e-05
54	2600	-1.4931285258619064e-06	None	0.33448476622551504	-1.4931285258619064e-06
54	2641	-8.333857238807247e-07	None	0.5252101424765933	-8.333857238807247e-07
54	2635	-7.532843400435281e-10	None	0.3290547136441971	-7.532843400435281e-10
54	2730	3.577390925625981e-08	None	0.3667511405071674	3.577390925625981e-08
54	2767	3.7535020436729134e-10	None	0.3132886588160051	3.7535020436729134e-10
54	2764	2.7068025402526916e-09	None	0.458979324893075	2.7068025402526916e-09
54	2606	2.7712433474478768e-06	None	0.41634260766652603	2.7712433474478768e-06
54	2752	1.8354045599780014e-08	None	0.5000558856441726	1.8354045599780014e-08
54	2775	0.00017381898093610606	None	0.1836284406493462	0.00017381898093610606
54	2713	0.0009166454273489078	None	0.09863655335227699	0.0009166454273489078
54	2778	4.683172814495661e-08	None	0.3607258611491618	4.683172814495661e-08
54	2732	5.49752347885358e-06	None	0.09863655335227699	5.49752347885358e-06
54	2639	-0.1	None	0.4920133505369706	-0.1
54	2656	2.2064748867655378e-07	None	0.17557069847546464	2.2064748867655378e-07
54	2798	2.367411871915086e-06	None	0.17557069847546464	2.367411871915086e-06
54	2720	1.0977485891545277e-06	None	0.27680003011581944	1.0977485891545277e-06
54	2619	8.410769614862363e-08	None	0.48055288960546055	8.410769614862363e-08
54	2751	-7.089349048171165e-07	None	0.358926294177784	-7.089349048171165e-07
54	2786	3.5894980589794658e-06	None	0.17557069847546464	3.5894980589794658e-06
54	2733	2.652020885219309e-06	None	0.3458827562680032	2.652020885219309e-06
54	2772	-9.652089604504849e-09	None	0.10465227592336739	-9.652089604504849e-09
54	2799	-5.126005331549884e-07	None	0.22209895428199725	-5.126005331549884e-07
54	2794	6.78104093564166e-06	None	0.3104781940644449	6.78104093564166e-06
54	2582	8.188228597971658e-08	None	0.40005615726603266	8.188228597971658e-08
54	2783	2.8127943880156448e-05	None	0.26696689857253975	2.8127943880156448e-05
54	2680	5.291548051886845e-07	None	0.14853020121745444	5.291548051886845e-07
54	2603	-3.929820939661066e-14	None	0.48055288960546055	-3.929820939661066e-14
54	2711	0.0007914645043373864	None	0.41117266475769376	0.0007914645043373864
54	2797	2.08623842510084e-08	None	0.26563929871449726	2.08623842510084e-08
54	2756	-7.538775686609142e-07	None	0.27735774388935847	-7.538775686609142e-07
54	2725	5.74039184243086e-10	None	0.14853020121745444	5.74039184243086e-10
54	2737	3.0883159414425015e-05	None	0.14853020121745444	3.0883159414425015e-05
54	2726	9.385373942337615e-07	None	0.10465227592336739	9.385373942337615e-07
54	2610	-0.1	None	0.6257614179554137	-0.1
54	2674	1.0746264647385786e-06	None	0.26979513468888816	1.0746264647385786e-06
54	2632	9.385347361246978e-09	None	0.293819520357543	9.385347361246978e-09
54	2739	0.0006385763705100747	None	0.2252512653129461	0.0006385763705100747
54	2700	4.978154657751485e-08	None	0.2964073411869057	4.978154657751485e-08
54	2616	8.137396602289159e-08	None	0.8049983017594254	8.137396602289159e-08
54	2795	7.573164781510555e-05	None	0.2757129240493148	7.573164781510555e-05
54	2769	1.3641789261960546e-08	None	0.34908851679011643	1.3641789261960546e-08
54	2750	2.515016448126741e-06	None	0.526798411956134	2.515016448126741e-06
54	2705	6.592225314910289e-06	None	0.4815411852948194	6.592225314910289e-06
54	2779	0.00019098570979598502	None	0.11739606004984135	0.00019098570979598502
54	2654	-8.296948830482214e-10	None	0.14853020121745444	-8.296948830482214e-10
54	2688	9.811746340185271e-06	None	0.2252512653129461	9.811746340185271e-06
54	2673	1.1270460160176128e-05	None	0.1476109511598691	1.1270460160176128e-05
54	2657	3.662719921070475e-08	None	0.2694803110064301	3.662719921070475e-08
54	2763	-6.974634761443751e-09	None	0.404159726077035	-6.974634761443751e-09
54	2648	-0.1	None	0.5535522867101389	-0.1
54	2704	-2.400459581067094e-08	None	0.21898232465562978	-2.400459581067094e-08
54	2626	-1.3704920347025365e-07	None	0.3268261452136326	-1.3704920347025365e-07
54	2734	1.3990322615149985e-08	None	0.1476109511598691	1.3990322615149985e-08
54	2574	2.09978249233365e-08	None	0.3406911543887613	2.09978249233365e-08
54	2729	0.00014622852711474683	None	0.16620136072964534	0.00014622852711474683
54	2788	1.3395435303981697e-07	None	0.17557069847546464	1.3395435303981697e-07
54	2652	1.2724006695248789e-06	None	0.5373208951730384	1.2724006695248789e-06
54	2567	1.207149695504477e-05	None	0.25734089614627825	1.207149695504477e-05
54	2735	1.422547539314431e-05	None	0.24814511986515853	1.422547539314431e-05
54	2753	1.317332472353131e-09	None	0.317866611150263	1.317332472353131e-09
54	2586	4.305136394206688e-05	None	0.33169201244081553	4.305136394206688e-05
54	2694	-1.4291220910331458e-05	None	0.14068950475841782	-1.4291220910331458e-05
54	2634	2.158039835072905e-06	None	0.28031654735184347	2.158039835072905e-06
54	2761	-6.136560734974793e-10	None	0.293819520357543	-6.136560734974793e-10
54	2792	4.336390723521533e-06	None	0.3268261452136326	4.336390723521533e-06
54	2573	0.0005623411751176577	None	0.4250482379131186	0.0005623411751176577
54	2743	4.0141630684579915e-06	None	0.21198677185271597	4.0141630684579915e-06
54	2722	1.448327980624429e-06	None	0.17557069847546464	1.448327980624429e-06
54	2593	-9.078577581030455e-10	None	0.293819520357543	-9.078577581030455e-10
54	2777	5.188537753408366e-05	None	0.16620136072964534	5.188537753408366e-05
54	2618	-2.623020703422572e-07	None	0.2572841379634141	-2.623020703422572e-07
54	2695	1.6364303875186635e-05	None	0.2898418144953058	1.6364303875186635e-05
54	2696	4.8521389022817345e-09	None	0.21198677185271597	4.8521389022817345e-09
54	2760	0.0014497456373318706	None	0.11739606004984135	0.0014497456373318706
54	2583	8.708764784452528e-08	None	0.40005615726603266	8.708764784452528e-08
54	2684	-8.502141111751383e-12	None	0.5000558856441726	-8.502141111751383e-12
54	2691	9.856550126049488e-07	None	0.21898232465562978	9.856550126049488e-07
54	2650	2.66367379223124e-06	None	0.23717504702613942	2.66367379223124e-06
54	2667	1.4323775773176601e-06	None	0.28031654735184347	1.4323775773176601e-06
108	5404	0.00025449590963838717	None	0.0	0.00025449590963838717
108	5098	0.0035632371446460242	None	0.0	0.0035632371446460242
108	5349	0.0021889242800676653	None	0.1851227218933032	0.0021889242800676653
108	3558	0.004584997570680629	None	0.0	0.004584997570680629
108	5435	4.277266102478984e-08	None	0.15342370155730986	4.277266102478984e-08
108	5434	0.0008232325317122071	None	0.0	0.0008232325317122071
108	4346	0.006602019548083939	None	0.0	0.006602019548083939
108	5451	0.002394906829045151	None	0.0	0.002394906829045151
108	5490	0.0013656084017166733	None	0.0	0.0013656084017166733
108	5476	0.00036267823192138424	None	0.0	0.00036267823192138424
108	5479	0.0016993873008272614	None	0.0	0.0016993873008272614
108	5390	0.00012652545737079014	None	0.0	0.00012652545737079014
108	5498	0.0003794932029519664	None	0.0	0.0003794932029519664
108	5382	2.9439735666035292e-05	None	0.0	2.9439735666035292e-05
108	5169	0.0002822634060699227	None	0.0	0.0002822634060699227
108	5020	0.0024321760736744466	None	0.0	0.0024321760736744466
108	4999	0.0019666604442377493	None	0.0	0.0019666604442377493
108	5455	0.0002502707656103181	None	0.0	0.0002502707656103181
108	5408	0.005711204183105828	None	0.0	0.005711204183105828
108	5271	4.52405377652842e-05	None	0.0	4.52405377652842e-05
108	5211	3.6376017156456233e-05	None	0.0	3.6376017156456233e-05
108	5398	0.0011053779613988046	None	0.0	0.0011053779613988046
108	5366	2.9294261784458356e-05	None	0.0	2.9294261784458356e-05
108	5327	6.560394255796487e-05	None	0.0	6.560394255796487e-05
108	4982	0.0013103987574515975	None	0.0	0.0013103987574515975
108	5474	0.0005061372768307813	None	0.0	0.0005061372768307813
108	5401	-1.1049356709236611e-08	None	0.0	-1.1049356709236611e-08
108	5431	8.611836283382587e-05	None	0.0	8.611836283382587e-05
108	5429	0.003382286922838293	None	0.0	0.003382286922838293
108	5471	8.36383383593842e-06	None	0.0	8.36383383593842e-06
108	5225	0.0012185242129977376	None	0.0	0.0012185242129977376
108	4845	0.00017066919244759505	None	0.0	0.00017066919244759505
108	5466	0.005917936606302783	None	0.0	0.005917936606302783
108	5132	0.000712948274215624	None	0.0	0.000712948274215624
108	5234	0.00019998132048873842	None	0.0	0.00019998132048873842
108	5172	7.0097741308163765e-06	None	0.0	7.0097741308163765e-06
108	4715	0.005274098588680459	None	0.0	0.005274098588680459
108	5329	2.1417911329428482e-08	None	0.0	2.1417911329428482e-08
108	5381	0.0013073797935268848	None	0.0	0.0013073797935268848
108	4864	0.0032576951333160792	None	0.0	0.0032576951333160792
108	5089	0.0006691071478361156	None	0.0	0.0006691071478361156
108	5370	0.0020363612546820146	None	0.0	0.0020363612546820146
108	5123	0.0007985255569954375	None	0.0	0.0007985255569954375
108	5224	0.000528771153572958	None	0.0	0.000528771153572958
108	4337	0.0059490308784583635	None	0.0	0.0059490308784583635
108	5333	0.001005049858641401	None	0.0	0.001005049858641401
108	5038	0.001872619056682367	None	0.0	0.001872619056682367
108	5152	0.0018997052013806036	None	0.0	0.0018997052013806036
108	5253	0.0012162530536049421	None	0.0	0.0012162530536049421
108	4905	0.0038912932133414535	None	0.0	0.0038912932133414535
108	5445	0.00039504505861687373	None	0.0	0.00039504505861687373
108	4859	0.0015601011505015983	None	0.0	0.0015601011505015983
108	5048	0.00039680317840702856	None	0.0	0.00039680317840702856
108	5355	0.0003146308362560724	None	0.0	0.0003146308362560724
108	5210	0.0007688052267266931	None	0.0	0.0007688052267266931
108	5066	0.0004423488696403605	None	0.0	0.0004423488696403605
108	5281	0.001504720790510969	None	0.0	0.001504720790510969
108	5472	0.00019725894135521685	None	0.0	0.00019725894135521685
108	4976	0.002696666866358542	None	0.0	0.002696666866358542
108	5393	2.937523730627442e-05	None	0.0	2.937523730627442e-05
108	5377	0.007538455781445612	None	0.0	0.007538455781445612
108	5361	0.0025046919018282187	None	0.0	0.0025046919018282187
108	5483	-8.170964643952105e-08	None	0.0	-8.170964643952105e-08
108	5274	0.000545643816334361	None	0.0	0.000545643816334361
108	5450	0.00713514830275759	None	0.0	0.00713514830275759
108	5092	0.001988275717729086	None	0.0	0.001988275717729086
108	5031	0.0029268282452770897	None	0.0	0.0029268282452770897
108	5062	0.0019021548087925593	None	0.0	0.0019021548087925593
108	5075	0.0014482998270859428	None	0.0	0.0014482998270859428
108	5464	0.0014597667343536087	None	0.0	0.0014597667343536087
108	5410	-1.3473193642416463e-08	None	0.0	-1.3473193642416463e-08
108	5405	5.9037556730002666e-05	None	0.0	5.9037556730002666e-05
108	5462	-1.988763823482806e-05	None	0.2691971449452024	-1.988763823482806e-05
108	5412	0.00020873067198580352	None	0.0	0.00020873067198580352
108	5189	0.003787109292631198	None	0.0	0.003787109292631198
108	5395	-1.8167246955525755e-06	None	0.0	-1.8167246955525755e-06
108	5436	0.00029675551531195364	None	0.11654148885856315	0.00029675551531195364
108	5460	0.0008043699774643253	None	0.0	0.0008043699774643253
108	5458	9.800364742672987e-05	None	0.0	9.800364742672987e-05
108	5413	0.0003086568755497123	None	0.0	0.0003086568755497123
108	5467	5.5033319242592946e-05	None	0.0	5.5033319242592946e-05
108	5280	0.003510568236144915	None	0.0	0.003510568236144915
108	5499	0.0011329711444908474	None	0.0	0.0011329711444908474
108	5159	0.0006366206409265487	None	0.0	0.0006366206409265487
108	5468	-1.7260642759274266e-05	None	0.2691971449452024	-1.7260642759274266e-05
108	5119	0.0005258207907976614	None	0.0	0.0005258207907976614
108	5282	0.0002613484293925129	None	0.0	0.0002613484293925129
108	5360	8.471839625979038e-06	None	0.0	8.471839625979038e-06
108	5359	0.0010473733820811422	None	0.0	0.0010473733820811422
108	5419	0.00027954834071994793	None	0.0	0.00027954834071994793
108	5480	6.286550115481918e-05	None	0.0	6.286550115481918e-05
108	5302	6.141281209858174e-05	None	0.0	6.141281209858174e-05
108	5456	0.000720757037103328	None	0.0	0.000720757037103328
108	5494	0.00020939129262666217	None	0.0	0.00020939129262666217
108	4979	0.002538846597473233	None	0.0	0.002538846597473233
108	5420	0.0001985630554060946	None	0.0	0.0001985630554060946
108	5407	0.00015434002052226874	None	0.07692307692307698	0.00015434002052226874
108	5438	0.000269175993722456	None	0.0	0.000269175993722456
108	5351	0.0002121791002360184	None	0.0	0.0002121791002360184
108	5334	0.00017828619282079784	None	0.0	0.00017828619282079784
34	1751	0.3774522981801146	0.3774522981801146	0.3774522981801146	0.3774522981801146
34	1433	0.40878219892944195	0.40878219892944195	0.43183212911868357	0.40878219892944195
34	1639	0.3313984977538117	0.3313984977538117	0.38598524808648493	0.3313984977538117
34	1492	0.3675971024742862	0.3675971024742862	0.42668410577280025	0.3675971024742862
34	1606	0.3581531644213759	0.3581531644213759	0.45222940901294145	0.3581531644213759
34	1760	0.33268159768185107	0.33268159768185107	0.3447335031073511	0.33268159768185107
34	1756	0.32822695671315627	0.32822695671315627	0.3909655872860279	0.32822695671315627
34	1597	0.3396637911239528	0.3396637911239528	0.4485993699394296	0.3396637911239528
34	1784	0.36655113206915885	0.36655113206915885	0.4447372273082493	0.36655113206915885
34	1772	0.28573275975915735	0.28573275975915735	0.3377290842282108	0.28573275975915735
34	1790	0.3601420877469355	0.3601420877469355	0.38007836710975906	0.3601420877469355
34	1696	0.293139937521593	0.293139937521593	0.293139937521593	0.293139937521593
34	1775	0.34752009077040347	0.34752009077040347	0.41047552737477816	0.34752009077040347
34	1741	0.33268159768185107	0.33268159768185107	0.3447335031073511	0.33268159768185107
34	1630	0.4481068989357416	0.4481068989357416	0.4905274400101072	0.4481068989357416
34	1666	0.4287424157365291	0.4287424157365291	0.46434731909095445	0.4287424157365291
34	1570	0.38041832170906614	0.38041832170906614	0.47490154339764257	0.38041832170906614
34	1660	0.3088786353189337	0.3088786353189337	0.31991448133899997	0.3088786353189337
34	1556	0.37807007428840633	0.37807007428840633	0.399742839215922	0.37807007428840633
34	1540	0.38638198138688007	0.38638198138688007	0.41035507632050655	0.38638198138688007
34	1661	0.38423139141655255	0.38423139141655255	0.4135148117531447	0.38423139141655255
34	1678	0.4232152863355899	0.4232152863355899	0.4506872044611779	0.4232152863355899
34	1778	0.3504209191673099	0.3504209191673099	0.39687243332070044	0.3504209191673099
34	1389	0.447711306459306	0.447711306459306	0.454177172410572	0.447711306459306
34	1651	0.2983439427580589	0.2983439427580589	0.2983439427580589	0.2983439427580589
34	1283	0.4361319600438426	0.4361319600438426	0.4361319600438426	0.4361319600438426
34	1105	0.4169751621607375	0.4169751621607375	0.4493696992223602	0.4169751621607375
34	1563	0.364870479961683	0.364870479961683	0.39158759948339805	0.364870479961683
34	1512	0.4434198625834959	0.4434198625834959	0.4773212789047799	0.4434198625834959
34	1724	0.3468698001746352	0.3468698001746352	0.4093472245693566	0.3468698001746352
34	1523	0.3826755286016683	0.3826755286016683	0.414755626048541	0.3826755286016683
34	1626	0.364870479961683	0.364870479961683	0.39158759948339805	0.364870479961683
34	1799	0.44391867467005	0.44391867467005	0.44391867467005	0.44391867467005
34	1286	0.44199048189152784	0.44199048189152784	0.45733374939143917	0.44199048189152784
34	1692	0.4079740031025251	0.4079740031025251	0.4807122273885394	0.4079740031025251
34	1757	0.2997535635982905	0.2997535635982905	0.3597053955499764	0.2997535635982905
34	1742	0.3882530759587802	0.3882530759587802	0.4129710881914256	0.3882530759587802
34	1791	0.3622281653644894	0.3622281653644894	0.36763001909926357	0.3622281653644894
34	1504	0.2868460977438495	0.2868460977438495	0.3702835136508387	0.2868460977438495
34	1736	0.371553958387678	0.371553958387678	0.37625372928771483	0.371553958387678
34	1659	0.3387567084367029	0.3387567084367029	0.34779696056641285	0.3387567084367029
34	1690	0.4361319600438426	0.4361319600438426	0.4361319600438426	0.4361319600438426
34	1764	0.34828958367328056	0.34828958367328056	0.44330134672256244	0.34828958367328056
34	1683	0.33268159768185107	0.33268159768185107	0.3447335031073511	0.33268159768185107
34	1481	0.42479908138003053	0.42479908138003053	0.42998828206751616	0.42479908138003053
34	1789	0.34906371418319093	0.34906371418319093	0.40439581101491295	0.34906371418319093
34	1797	0.41134005400386753	0.41134005400386753	0.46027681831049233	0.41134005400386753
34	1589	0.33458148400530274	0.33458148400530274	0.3820502856389286	0.33458148400530274
34	1779	0.3647097677896777	0.3647097677896777	0.4444696873006393	0.3647097677896777
34	1324	0.3488315873975524	0.3488315873975524	0.39561016642185565	0.3488315873975524
34	1697	0.364430445472219	0.364430445472219	0.4273783900964999	0.364430445472219
34	451	0.43140511632946305	0.43140511632946305	0.5258475305049706	0.43140511632946305
34	1460	0.37162903515621826	0.37162903515621826	0.4473346487842835	0.37162903515621826
34	1663	0.34763529318365627	0.34763529318365627	0.40168144127988664	0.34763529318365627
34	1507	0.3952217899211461	0.3952217899211461	0.4356755279622829	0.3952217899211461
34	1229	0.3313984977538117	0.3313984977538117	0.38598524808648493	0.3313984977538117
34	1774	0.30906557780285404	0.30906557780285404	0.3853496189951867	0.30906557780285404
34	1618	0.3932942729840744	0.3932942729840744	0.3999102956274977	0.3932942729840744
34	1792	0.32910319476148475	0.32910319476148475	0.3854937312088548	0.32910319476148475
34	1686	0.4061572429518693	0.4061572429518693	0.41511378839398316	0.4061572429518693
34	1744	0.28918964720137486	0.28918964720137486	0.35962491884524417	0.28918964720137486
34	1782	0.39338003906598124	0.39338003906598124	0.41140348900516727	0.39338003906598124
34	1137	0.2749864896068751	0.2749864896068751	0.2749864896068751	0.2749864896068751
34	1670	0.3336109077172867	0.3336109077172867	0.47696633224651314	0.3336109077172867
34	1109	0.48052911294763845	0.48052911294763845	0.5723225847444244	0.48052911294763845
34	1795	0.34033730870393103	0.34033730870393103	0.34563685848533454	0.34033730870393103
34	789	0.3387567084367029	0.3387567084367029	0.34779696056641285	0.3387567084367029
34	1719	0.3784047781656302	0.3784047781656302	0.39097720856254786	0.3784047781656302
34	1786	0.3761434466661435	0.3761434466661435	0.4106583575929023	0.3761434466661435
34	233	0.4481068989357416	0.4481068989357416	0.4905274400101072	0.4481068989357416
34	1794	0.33120108002501714	0.33120108002501714	0.37905940436527297	0.33120108002501714
34	1021	0.4232152863355899	0.4232152863355899	0.4506872044611779	0.4232152863355899
34	1653	0.39304951818265826	0.39304951818265826	0.39304951818265826	0.39304951818265826
34	1280	0.387638168111859	0.387638168111859	0.4078317465456598	0.387638168111859
34	1304	0.48897273104840544	0.48897273104840544	0.49261631634332426	0.48897273104840544
34	1505	0.412885705713154	0.412885705713154	0.46005953354805734	0.412885705713154
34	1788	0.3844916722316844	0.3844916722316844	0.4294602176823211	0.3844916722316844
34	1623	0.37996618282336325	0.37996618282336325	0.3862266679401517	0.37996618282336325
34	1703	0.3455810007701412	0.3455810007701412	0.34636454542788686	0.3455810007701412
34	1713	0.31273495052252664	0.31273495052252664	0.35760729280789294	0.31273495052252664
34	1438	0.39617086933863266	0.39617086933863266	0.43959795721465655	0.39617086933863266
34	851	0.48503034031808434	0.48503034031808434	0.6051233340503619	0.48503034031808434
34	1159	0.4361319600438426	0.4361319600438426	0.4361319600438426	0.4361319600438426
34	1780	0.3728944489944244	0.3728944489944244	0.3868904755916842	0.3728944489944244
34	1729	0.3369011977718544	0.3369011977718544	0.3624814140593068	0.3369011977718544
34	1253	0.35201891379428296	0.35201891379428296	0.3869502826965928	0.35201891379428296
34	1711	0.3746778592052042	0.3746778592052042	0.3865278783055227	0.3746778592052042
34	1768	0.30809053599148295	0.30809053599148295	0.379409343367273	0.30809053599148295
34	1516	0.3320747940068444	0.3320747940068444	0.39141600021032064	0.3320747940068444
34	1712	0.3546551292348238	0.3546551292348238	0.40011112341353383	0.3546551292348238
34	1800	0.3639693316713294	0.3639693316713294	0.4127768849120515	0.3639693316713294
34	1721	0.332813205176356	0.332813205176356	0.37421130953229115	0.332813205176356
34	1573	0.344715293647441	0.344715293647441	0.37237220279529787	0.344715293647441
34	871	0.48503034031808434	0.48503034031808434	0.6051233340503619	0.48503034031808434
34	1652	0.30906557780285404	0.30906557780285404	0.3853496189951867	0.30906557780285404
34	1749	0.38041832170906614	0.38041832170906614	0.47490154339764257	0.38041832170906614
34	1546	0.39134042078226955	0.39134042078226955	0.408002659335966	0.39134042078226955
34	1496	0.4169751621607375	0.4169751621607375	0.4493696992223602	0.4169751621607375
34	1709	0.32444118935327254	0.32444118935327254	0.42701939735256894	0.32444118935327254
34	1762	0.38247069983752824	0.38247069983752824	0.38942103923777677	0.38247069983752824
0	67	0.3596290584300522	0.3596290584300522	0.3596290584300522	0.3596290584300522
0	78	0.6254657241194609	0.6254657241194609	0.6254657241194609	0.6254657241194609
0	27	0.0	0.0	0.0	0.0
0	40	0.0	0.0	0.0	0.0
0	44	0.038330247249563444	0.038330247249563444	0.038330247249563444	0.038330247249563444
0	66	0.038330247249563444	0.038330247249563444	0.038330247249563444	0.038330247249563444
0	95	0.0	0.0	0.0	0.0
0	21	0.3304091554250767	0.3304091554250767	0.3304091554250767	0.3304091554250767
0	37	0.0	0.0	0.0	0.0
0	58	0.34699965683171696	0.34699965683171696	0.34699965683171696	0.34699965683171696
0	52	0.47586025693764744	0.47586025693764744	0.47586025693764744	0.47586025693764744
0	15	0.0	0.0	0.0	0.0
0	92	0.9446599818397182	0.9446599818397182	0.9446599818397182	0.9446599818397182
0	84	0.0	0.0	0.0	0.0
0	53	0.25437597862196365	0.25437597862196365	0.25437597862196365	0.25437597862196365
0	12	0.0	0.0	0.0	0.0
0	41	0.2904776653385379	0.2904776653385379	0.2904776653385379	0.2904776653385379
0	91	0.0	0.0	0.0	0.0
0	77	0.0	0.0	0.0	0.0
0	38	0.0	0.0	0.0	0.0
0	64	0.0	0.0	0.0	0.0
0	19	0.4592933876945963	0.4592933876945963	0.4592933876945963	0.4592933876945963
0	85	0.0	0.0	0.0	0.0
0	49	0.23884986225618993	0.23884986225618993	0.23884986225618993	0.23884986225618993
0	45	1.0815807866149154	1.0815807866149154	1.0815807866149154	1.0815807866149154
0	86	0.0	0.0	0.0	0.0
0	35	0.3399375550292668	0.3399375550292668	0.3399375550292668	0.3399375550292668
0	88	0.27086960562420404	0.27086960562420404	0.27086960562420404	0.27086960562420404
0	70	0.0	0.0	0.0	0.0
0	80	0.5772722069566343	0.5772722069566343	0.5772722069566343	0.5772722069566343
0	17	0.156854572369599	0.156854572369599	0.156854572369599	0.156854572369599
0	23	0.0	0.0	0.0	0.0
0	57	0.038330247249563444	0.038330247249563444	0.038330247249563444	0.038330247249563444
0	39	0.34345341095742593	0.34345341095742593	0.34345341095742593	0.34345341095742593
0	62	0.0	0.0	0.0	0.0
0	22	0.37102694829689364	0.37102694829689364	0.37102694829689364	0.37102694829689364
0	29	0.40717035418855946	0.40717035418855946	0.40717035418855946	0.40717035418855946
0	4	0.0	0.0	0.0	0.0
0	76	0.0	0.0	0.0	0.0
0	25	0.26769760210095644	0.26769760210095644	0.26769760210095644	0.26769760210095644
0	61	0.0	0.0	0.0	0.0
0	60	0.10071323515474628	0.10071323515474628	0.10071323515474628	0.10071323515474628
0	81	0.2433953863472904	0.2433953863472904	0.2433953863472904	0.2433953863472904
0	73	0.6181130025582764	0.6181130025582764	0.6181130025582764	0.6181130025582764
0	72	0.3545160768699035	0.3545160768699035	0.3545160768699035	0.3545160768699035
0	89	0.0	0.0	0.0	0.0
0	51	0.038330247249563444	0.038330247249563444	0.038330247249563444	0.038330247249563444
0	3	0.0	0.0	0.0	0.0
0	11	0.16917937487620377	0.16917937487620377	0.16917937487620377	0.16917937487620377
0	24	0.038330247249563444	0.038330247249563444	0.038330247249563444	0.038330247249563444
0	10	0.23668198785398223	0.23668198785398223	0.23668198785398223	0.23668198785398223
0	33	0.0	0.0	0.0	0.0
0	56	0.0	0.0	0.0	0.0
0	75	0.4516643986329787	0.4516643986329787	0.4516643986329787	0.4516643986329787
0	59	0.22234912381973362	0.22234912381973362	0.22234912381973362	0.22234912381973362
0	43	0.48252535858092716	0.48252535858092716	0.48252535858092716	0.48252535858092716
0	47	0.0	0.0	0.0	0.0
0	32	0.2557895614666671	0.2557895614666671	0.2557895614666671	0.2557895614666671
0	74	0.10071323515474628	0.10071323515474628	0.10071323515474628	0.10071323515474628
0	90	0.6181130025582764	0.6181130025582764	0.6181130025582764	0.6181130025582764
0	99	0.658534267567548	0.658534267567548	0.658534267567548	0.658534267567548
0	7	0.5137227192119473	0.5137227192119473	0.5137227192119473	0.5137227192119473
0	1	0.16917937487620377	0.16917937487620377	0.16917937487620377	0.16917937487620377
0	5	0.0	0.0	0.0	0.0
0	26	0.2618340595092589	0.2618340595092589	0.2618340595092589	0.2618340595092589
0	13	0.0	0.0	0.0	0.0
0	71	0.22234912381973362	0.22234912381973362	0.22234912381973362	0.22234912381973362
0	31	0.0	0.0	0.0	0.0
0	63	0.34345341095742593	0.34345341095742593	0.34345341095742593	0.34345341095742593
0	54	0.9728328060322827	0.9728328060322827	0.9728328060322827	0.9728328060322827
0	100	0.3652063913354088	0.3652063913354088	0.3652063913354088	0.3652063913354088
0	6	0.10071323515474628	0.10071323515474628	0.10071323515474628	0.10071323515474628
0	96	0.2547736671231696	0.2547736671231696	0.2547736671231696	0.2547736671231696
0	82	0.156854572369599	0.156854572369599	0.156854572369599	0.156854572369599
0	48	0.038330247249563444	0.038330247249563444	0.038330247249563444	0.038330247249563444
0	83	0.0	0.0	0.0	0.0
0	79	0.24650927926244406	0.24650927926244406	0.24650927926244406	0.24650927926244406
0	69	0.32614301309001004	0.32614301309001004	0.32614301309001004	0.32614301309001004
0	87	0.0	0.0	0.0	0.0
0	46	0.0	0.0	0.0	0.0
0	18	0.22234912381973362	0.22234912381973362	0.22234912381973362	0.22234912381973362
0	20	0.0	0.0	0.0	0.0
0	94	0.0	0.0	0.0	0.0
0	16	0.0	0.0	0.0	0.0
0	36	0.5183945867067561	0.5183945867067561	0.5183945867067561	0.5183945867067561
0	14	0.0	0.0	0.0	0.0
0	34	0.9446599818397182	0.9446599818397182	0.9446599818397182	0.9446599818397182
0	9	0.038330247249563444	0.038330247249563444	0.038330247249563444	0.038330247249563444
0	28	0.91258354158375	0.91258354158375	0.91258354158375	0.91258354158375
0	68	0.29735419499916343	0.29735419499916343	0.29735419499916343	0.29735419499916343
0	98	0.29775655846963334	0.29775655846963334	0.29775655846963334	0.29775655846963334
0	93	0.43807381697719555	0.43807381697719555	0.43807381697719555	0.43807381697719555
0	30	0.0	0.0	0.0	0.0
0	97	0.3420639003904868	0.3420639003904868	0.3420639003904868	0.3420639003904868
0	55	0.0	0.0	0.0	0.0
0	65	0.0	0.0	0.0	0.0
0	50	0.038330247249563444	0.038330247249563444	0.038330247249563444	0.038330247249563444
0	8	0.2790094806224438	0.2790094806224438	0.2790094806224438	0.2790094806224438
0	42	0.0	0.0	0.0	0.0
0	2	0.3879848401190871	0.3879848401190871	0.3879848401190871	0.3879848401190871
87	4059	0.006881728646226696	None	0.0	0.006881728646226696
87	4089	0.0011698305543997771	None	0.0	0.0011698305543997771
87	4411	0.002398891404836162	None	0.0	0.002398891404836162
87	4361	0.003014540374009403	None	0.0	0.003014540374009403
87	3558	0.004584997570680629	None	0.0	0.004584997570680629
87	3434	0.0009412215253502136	None	0.0	0.0009412215253502136
87	4142	0.0052188673369339645	None	0.0	0.0052188673369339645
87	4346	0.006602019548083939	None	0.0	0.006602019548083939
87	4309	0.00011379598769723759	None	0.0	0.00011379598769723759
87	4027	0.00014949001185511878	None	0.12857142857142861	0.00014949001185511878
87	4101	0.0002570428643270824	None	0.0	0.0002570428643270824
87	4355	0.0004254889466651407	None	0.0	0.0004254889466651407
87	4327	6.741123855000713e-06	None	0.0	6.741123855000713e-06
87	4178	0.0011711384106510624	None	0.0	0.0011711384106510624
87	4188	0.001729401602154634	None	0.11082323025421001	0.001729401602154634
87	4272	4.644591516769205e-05	None	0.0	4.644591516769205e-05
87	4276	0.00020423372275790063	None	0.0	0.00020423372275790063
87	4216	6.777244872319458e-05	None	0.0	6.777244872319458e-05
87	4321	0.0006445667238393672	None	0.0	0.0006445667238393672
87	4448	0.0018887628702334935	None	0.0	0.0018887628702334935
87	4341	0.0005225690562305764	None	0.0	0.0005225690562305764
87	4397	1.7911727492272082e-06	None	0.0	1.7911727492272082e-06
87	4352	0.0010327588186217448	None	0.0	0.0010327588186217448
87	4357	0.002018606564347497	None	0.0	0.002018606564347497
87	4177	0.0011883439955763762	None	0.0	0.0011883439955763762
87	4383	0.00011563185811805809	None	0.26504912455806323	0.00011563185811805809
87	4415	-1.320816664967502e-07	None	0.0	-1.320816664967502e-07
87	4296	4.074214933738662e-06	None	0.3130134999841979	4.074214933738662e-06
87	4426	9.265279286808799e-05	None	0.0	9.265279286808799e-05
87	4328	0.0002157846698023473	None	0.0	0.0002157846698023473
87	4365	0.0004104760057263208	None	0.0	0.0004104760057263208
87	4429	-3.888437991920548e-08	None	0.0	-3.888437991920548e-08
87	4275	0.00018709875508598169	None	0.0	0.00018709875508598169
87	3679	0.0008179533530748042	None	0.0	0.0008179533530748042
87	4301	0.00023453306433433353	None	0.0	0.00023453306433433353
87	4412	0.00010773490370403953	None	0.0	0.00010773490370403953
87	4273	0.0011206821733739723	None	0.0	0.0011206821733739723
87	4353	6.572255733486575e-05	None	0.0	6.572255733486575e-05
87	4317	0.002265692009995923	None	0.0	0.002265692009995923
87	4442	8.567347553803719e-05	None	0.0	8.567347553803719e-05
87	4130	0.0012070799643937504	None	0.0	0.0012070799643937504
87	3913	0.0017547940719292463	None	0.0	0.0017547940719292463
87	4436	5.329266392456084e-05	None	0.0	5.329266392456084e-05
87	4430	0.001086859829159434	None	0.0	0.001086859829159434
87	4162	0.0001997374924247215	None	0.0	0.0001997374924247215
87	4257	5.870602732187417e-05	None	0.0	5.870602732187417e-05
87	3826	0.0011737149851688826	None	0.0	0.0011737149851688826
87	4252	0.00101736108628113	None	0.0	0.00101736108628113
87	4337	0.0059490308784583635	None	0.0	0.0059490308784583635
87	4146	0.0019295065174655584	None	0.0	0.0019295065174655584
87	4377	7.628006985135796e-05	None	0.0	7.628006985135796e-05
87	4444	0.00017006215663718506	None	0.0	0.00017006215663718506
87	4399	0.00016638384624185213	None	0.0	0.00016638384624185213
87	4310	4.780016498785805e-07	None	0.0	4.780016498785805e-07
87	4366	-1.6466445372894135e-06	None	0.0	-1.6466445372894135e-06
87	4446	5.438190196926801e-07	None	0.0	5.438190196926801e-07
87	3903	0.0009361505356326843	None	0.0	0.0009361505356326843
87	4413	0.00013907106214030166	None	0.0	0.00013907106214030166
87	4387	0.0006799214745128789	None	0.0	0.0006799214745128789
87	4393	0.0015141406881353473	None	0.0	0.0015141406881353473
87	3705	0.0033090839503279426	None	0.0	0.0033090839503279426
87	4438	4.7270578391358205e-05	None	0.0	4.7270578391358205e-05
87	4435	0.00040353347952723625	None	0.0	0.00040353347952723625
87	4315	0.0005957094511211866	None	0.0	0.0005957094511211866
87	4068	0.002490959790321502	None	0.0	0.002490959790321502
87	4364	0.00015037271475809767	None	0.0	0.00015037271475809767
87	4293	0.00023335398570342324	None	0.0	0.00023335398570342324
87	3820	0.0022665609572735715	None	0.0	0.0022665609572735715
87	4372	0.0018696373669381437	None	0.0	0.0018696373669381437
87	4420	-1.2786300136644904e-09	None	0.0	-1.2786300136644904e-09
87	3663	0.0005630440120576582	None	0.0	0.0005630440120576582
87	4424	3.883240210614549e-05	None	0.0	3.883240210614549e-05
87	3897	0.001990715373846362	None	0.0	0.001990715373846362
87	4445	4.267847621364517e-06	None	0.0	4.267847621364517e-06
87	4238	0.00040861983596175597	None	0.0	0.00040861983596175597
87	4133	0.0005625507476730573	None	0.0	0.0005625507476730573
87	4447	6.321104166786922e-05	None	0.0	6.321104166786922e-05
87	4400	8.824823018318868e-05	None	0.0	8.824823018318868e-05
87	4434	0.0006007524626956428	None	0.0	0.0006007524626956428
87	3741	0.001718700514829991	None	0.0	0.001718700514829991
87	4402	3.459530647229777e-06	None	0.0	3.459530647229777e-06
87	4322	0.0003394184009022056	None	0.0	0.0003394184009022056
87	4141	0.0003939252649851465	None	0.0	0.0003939252649851465
87	4095	0.0010792294487162277	None	0.0	0.0010792294487162277
87	4388	0.00011336920429053997	None	0.0	0.00011336920429053997
87	4262	0.002454889963994568	None	0.0	0.002454889963994568
87	3617	0.0007456411250944469	None	0.0	0.0007456411250944469
87	4281	0.0015247126713743109	None	0.0	0.0015247126713743109
87	4314	0.0003336308925320018	None	0.0	0.0003336308925320018
87	4153	0.000795799353457434	None	0.0	0.000795799353457434
87	4013	0.0006069395809993363	None	0.0	0.0006069395809993363
87	4334	0.0005095486336606435	None	0.0	0.0005095486336606435
87	4382	2.020761509141853e-06	None	0.0	2.020761509141853e-06
87	4417	0.0001053648914744214	None	0.0	0.0001053648914744214
87	4232	0.0007103525048460096	None	0.0	0.0007103525048460096
87	3154	0.0013613296110685463	None	0.0	0.0013613296110685463
87	4278	0.0001208233604130925	None	0.0	0.0001208233604130925
87	4418	4.442200388762311e-09	None	0.0	4.442200388762311e-09
87	3853	0.00016366161175533555	None	0.0	0.00016366161175533555
87	4241	0.00031833976002552364	None	0.12857142857142861	0.00031833976002552364
51	2617	None	None	0.38019593231628124	None
51	2601	9.645520074068925e-09	None	0.6098149885149774	9.645520074068925e-09
51	2640	-1.0854458233378876e-09	None	0.4328853185969713	-1.0854458233378876e-09
51	2579	4.933302443704082e-06	None	0.3159217007961493	4.933302443704082e-06
51	2560	5.6770961393676956e-08	None	0.3661242279833735	5.6770961393676956e-08
51	2554	None	None	0.40988688020467656	None
51	2576	-0.1	None	0.43682720547686216	-0.1
51	2602	-8.088906402618951e-07	None	0.42703350109584814	-8.088906402618951e-07
51	2615	5.975432297453189e-08	None	0.351705321268153	5.975432297453189e-08
51	2558	3.011168626286576e-08	None	0.39074412899027783	3.011168626286576e-08
51	2556	-4.381177240328934e-05	None	0.3889404488257337	-4.381177240328934e-05
51	2282	None	None	0.3029039917976369	None
51	2568	None	None	0.39406741550843616	None
51	2388	None	None	0.35189410741228105	None
51	2592	-1.5785879910534068e-09	None	0.39606173489336033	-1.5785879910534068e-09
51	2566	3.507710023580621e-07	None	0.4088161350201777	3.507710023580621e-07
51	2625	-0.1	None	0.30202264913799515	-0.1
51	2624	9.681654932991271e-08	None	0.3182564726934415	9.681654932991271e-08
51	2622	None	None	0.3571253447068905	None
51	2577	-2.7972813675258543e-07	None	0.34311230241513097	-2.7972813675258543e-07
51	2631	1.512091398944254e-08	None	0.3717509926680603	1.512091398944254e-08
51	2628	None	None	0.31632689427697014	None
51	2552	2.887966015424561e-07	None	0.6280710202706891	2.887966015424561e-07
51	2469	None	None	0.37731172643861854	None
51	2600	-1.4931285258619064e-06	None	0.34993561204099555	-1.4931285258619064e-06
51	2467	None	None	0.34050290820321866	None
51	2585	-0.1	None	0.2830140374583315	-0.1
51	2581	-0.1	None	0.27777307871518775	-0.1
51	2641	-8.333857238807247e-07	None	0.48277309841618443	-8.333857238807247e-07
51	2331	None	None	0.4113084101801204	None
51	2607	None	None	0.33156657908660225	None
51	2534	None	None	0.46516386343385	None
51	2635	-7.532843400435281e-10	None	0.28154466013519175	-7.532843400435281e-10
51	2608	None	None	0.4243913201830087	None
51	2596	-7.30954112207984e-11	None	0.7054617734984291	-7.30954112207984e-11
51	2345	None	None	0.5377981894904591	None
51	2613	-0.1	None	0.32719575699193	-0.1
51	2606	2.7712433474478768e-06	None	0.431254222872024	2.7712433474478768e-06
51	2526	None	None	0.38945397960511474	None
51	2605	-0.1	None	0.3029039917976369	-0.1
51	2636	-9.93473104670824e-10	None	0.4033185899257303	-9.93473104670824e-10
51	2474	None	None	0.3717178219462019	None
51	2639	-0.1	None	0.40815015355364875	-0.1
51	2594	-2.1772488410576462e-05	None	0.3230204946161315	-2.1772488410576462e-05
51	2623	-3.6874551005135465e-09	None	0.3749237777329254	-3.6874551005135465e-09
51	2570	8.1955510440531e-09	None	0.4088161350201777	8.1955510440531e-09
51	1626	None	None	0.4712769227189991	None
51	2503	None	None	0.4472464470678233	None
51	2619	8.410769614862363e-08	None	0.35189410741228105	8.410769614862363e-08
51	2231	None	None	0.49640113117852136	None
51	2611	-9.626766744992661e-06	None	0.3182564726934415	-9.626766744992661e-06
51	2389	None	None	0.4059179143560465	None
51	2595	-2.480811945422285e-16	None	0.35189410741228105	-2.480811945422285e-16
51	2637	-0.0006971614314587947	None	0.3379928946957334	-0.0006971614314587947
51	2614	2.484629311560197e-10	None	0.24053721806096967	2.484629311560197e-10
51	2582	8.188228597971658e-08	None	0.44134453687688585	8.188228597971658e-08
51	2578	-1.2110728795867472e-05	None	0.6004824475570549	-1.2110728795867472e-05
51	2481	None	None	0.42378923590219675	None
51	2612	1.1852804501513234e-07	None	0.44108362706543114	1.1852804501513234e-07
51	2465	None	None	0.3518472819353851	None
51	2603	-3.929820939661066e-14	None	0.35189410741228105	-3.929820939661066e-14
51	2353	None	None	0.31603574540154655	None
51	2580	None	None	0.3443702318587155	None
51	2647	-1.133087110243773e-06	None	0.3765155879966824	-1.133087110243773e-06
51	2649	None	None	0.2765959562661998	None
51	2633	None	None	0.33015627714895357	None
51	2627	2.2241609690023056e-06	None	0.5579903702642907	2.2241609690023056e-06
51	2545	None	None	0.3029039917976369	None
51	2512	None	None	0.4034005457692234	None
51	2610	-0.1	None	0.4147264081969683	-0.1
51	2632	9.385347361246978e-09	None	0.24053721806096967	9.385347361246978e-09
51	2616	8.137396602289159e-08	None	0.7136877370432134	8.137396602289159e-08
51	2470	None	None	0.6311226999736039	None
51	2555	None	None	0.503434064853532	None
51	2588	-2.5873295458230472e-08	None	0.37444845433279905	-2.5873295458230472e-08
51	2450	None	None	0.37444845433279905	None
51	2648	-0.1	None	0.3829647969039463	-0.1
51	2430	None	None	0.47914916780543193	None
51	2626	-1.3704920347025365e-07	None	0.4490708175036282	-1.3704920347025365e-07
51	2574	2.09978249233365e-08	None	0.4091544760666087	2.09978249233365e-08
51	1653	None	None	0.3815145568835781	None
51	2132	None	None	0.7038432342082814	None
51	2303	None	None	0.3533002649390815	None
51	2466	None	None	0.40496048091048287	None
51	2567	1.207149695504477e-05	None	0.3221240630997137	1.207149695504477e-05
51	2643	-2.6419819144082877e-10	None	0.6489670829495345	-2.6419819144082877e-10
51	2586	4.305136394206688e-05	None	0.5336857266581925	4.305136394206688e-05
51	2351	None	None	0.5158958212403014	None
51	2634	2.158039835072905e-06	None	0.3793439639193441	2.158039835072905e-06
51	2591	-0.1	None	0.3899672592482186	-0.1
51	2573	0.0005623411751176577	None	0.40360846512361637	0.0005623411751176577
51	2593	-9.078577581030455e-10	None	0.24053721806096967	-9.078577581030455e-10
51	2618	-2.623020703422572e-07	None	0.2686872123183953	-2.623020703422572e-07
51	2121	None	None	0.44499323323762685	None
51	2172	None	None	0.4122546776799325	None
51	2387	None	None	0.36803792046638534	None
51	2562	-0.1	None	0.43004799095163343	-0.1
51	2572	9.753192698087826e-05	None	0.40360846512361637	9.753192698087826e-05
51	2583	8.708764784452528e-08	None	0.44134453687688585	8.708764784452528e-08
[truncated: 13,001 more rows]
