# Supplementary material for: Constrained by Design: Influence of Genetic Encodings on Evolved Traits of Robots
Source: Front Robot AI. 2021 Jun 15;8:672379. doi: 10.3389/frobt.2021.672379 (PMC8239187; doi:10.3389/frobt.2021.672379)
Supplement: Supplementary file 3 [file DataSheet2.ZIP › hyperplasticodingrep_plane_11_all_measures.tsv]

robot_id	velocity	displacement_velocity	displacement_velocity_hill	head_balance	contacts	branching	branching_modules_count	limbs	extremities	length_of_limbs	extensiveness	coverage	joints	hinge_count	active_hinges_count	brick_count	touch_sensor_count	brick_sensor_count	proportion	width	height	size	absolute_size	sensors	symmetry	avg_period	dev_period	avg_phase_offset	dev_phase_offset	avg_amplitude	dev_amplitude	avg_intra_dev_params	avg_inter_dev_params	sensors_reach	recurrence	synaptic_reception
4373	0.005124585855224415	0.00023730696552707592	0.00015971243189071224	0.9896614760178756	None	0.2857142857142857	2	0.35294117647058826	6	0.7391304347826086	17	0.30864197530864196	0.7391304347826086	23	17	1	0	0	1.0	9	9	1.6666666666666667	25	0.0	1.0	3.518878042855862e-19	0.500000000002309	0.044352141544101574	0.534212339721341	0.21661388427836697	0.5155031389811253	0.7179659479184051	0.5165852443654008	0	0.2608695652173913	0.0
2773	0.0026063240864058297	0.0001906035638686427	-2.0243626637377133e-05	0.9966664782516782	None	0	0	0.42857142857142855	3	0.75	6	0.3333333333333333	0.75	9	6	0	1	0	0.8333333333333334	5	6	0.6666666666666666	10	1.0	0.4	0.09633216746071574	0.5059216463195717	0.048818214643687824	0.666474298197801	-0.7419373663130239	0.9867966081804938	0.9791727047356784	0.8424608479850254	0.8888888888888888	0.8888888888888888	0.0
4104	0.016256537593498224	0.009381365516738006	0.009318081869828567	0.9946266732269174	None	0.25	1	0.4	4	0.75	9	0.25925925925925924	0.75	13	9	0	0	0	0.6666666666666666	6	9	0.9333333333333333	14	0.0	1.0	0.09610022102425989	0.5	-0.05447771671045152	0.5195853334472698	0.1748502258242136	0.6060459898691777	0.7257344902508117	0.5423237385058503	0	0.9230769230769231	0.0
4	None	None	None	None	None	0	0	0.16666666666666666	7	0.8032786885245902	49	0.7777777777777778	0.4262295081967213	32	26	30	0	0	1.0	9	9	4.2	63	0.0	0.8421052631578947	0.14500732197351945	0.9983615803763136	1.1178141060477655e-05	0.5861289678560423	0.09918411171443105	0.5030811848044696	0.7354192077460043	0.9053010452154224	0	1.0	0.0
7051	0.004689189709640451	0.0004819284946829861	-0.00033007995572195215	0.993346107508646	None	0.25	1	0.4	4	0.75	9	0.25925925925925924	0.75	13	9	0	0	0	0.6666666666666666	9	6	0.9333333333333333	14	0.0	1.0	0.06012903641347479	0.5973351394500993	0.17065262274483733	0.6413150635196052	0.13742871805942625	0.5277369394736096	0.5915730177860848	0.5895657868399896	0	1.0	0.0
1702	None	None	None	None	None	0	0	0.4117647058823529	7	0.4782608695652174	11	0.3968253968253968	0.13043478260869565	7	3	17	11	0	0.7777777777777778	9	7	1.6666666666666667	25	0.3235294117647059	0.2857142857142857	0.09946437102045973	0.5010940720603672	0.14646958144590516	0.7530134209609123	0.11123651122022944	0.6324207586838432	0.5694517212074067	0.6350431417445968	1.0	1.0	0.0
131	None	None	None	None	None	0.25	1	0.36363636363636365	4	0.7857142857142857	11	0.2222222222222222	0.7857142857142857	15	11	0	0	0	0.8888888888888888	8	9	1.0666666666666667	16	0.0	1.0	0.00012507218920318364	0.5003935564195611	0.00053841348441334	0.5750966377887469	0.16178397455385074	0.9860211622528045	0.6818279283787112	0.8205573176200616	0	1.0	0.0
4445	0.007591860574036399	0.0026465958625543043	-0.0026465958622959177	0.9927398853238382	None	0.2857142857142857	2	0.35294117647058826	6	0.7391304347826086	17	0.30864197530864196	0.7391304347826086	23	17	1	0	0	1.0	9	9	1.6666666666666667	25	0.0	1.0	-0.001851251471504937	0.6592775220259953	0.0471166900288116	0.5260121348189559	-0.2137889619168219	0.7066904101026641	0.7618673567783737	0.6336391721301006	0	0.9565217391304348	0.0
1977	None	None	None	None	None	0	0	0.14285714285714285	1	1.0	8	1.0	0	0	0	9	0	0	0.4	2	5	0.6666666666666666	10	0.0	0	0	0	0	0	0	0	0	0	0	0	0
784	None	None	None	None	None	0	0	1.0	1	0	0	1.0	0	0	0	1	6	0	0.5	2	1	0.13333333333333333	2	1.0	0	0	0	0	0	0	0	0	0	0	0	0
4512	0.00021193893018106374	2.2949803294238453e-06	-2.1330836046678793e-06	0.9999971036371074	None	0.25	1	0.4	4	0.7692307692307693	10	0.23809523809523808	0.7692307692307693	14	10	0	0	0	0.7777777777777778	7	9	1.0	15	0.0	1.0	0.0994097231537635	0.5000096403607212	0.09926044747582553	0.5466974623424891	0.10562836936877762	0.6262669431065806	0.5538851232778799	0.5583668018901858	0	1.0	0.0
6386	0.002522975771156804	0.0009549584014597483	-0.0009549577072816427	0.9951620650218101	None	0.25	1	0.36363636363636365	4	0.7857142857142857	11	0.2222222222222222	0.7857142857142857	15	11	0	0	0	0.8888888888888888	8	9	1.0666666666666667	16	0.0	1.0	0.020456596236474937	0.533902512603392	0.00030652799654850454	0.5643724314528228	0.07749617537268827	0.5	0.5812508313684234	0.5328480487889959	0	1.0	0.0
3813	0.009803416968013597	0.00014282804418049177	0.00013952105067697513	0.995935448564628	None	0	0	0.4	6	0.5	10	0.6285714285714286	0.25	9	5	12	0	0	0.7142857142857143	5	7	1.4666666666666666	22	0.0	0.23529411764705882	0.09996652701419012	0.500078128482274	0.009052996277916458	0.5233445896554371	0.033539228813295005	0.6521848282112241	0.5992799083767332	0.5599120677851634	0	1.0	0.0
3266	None	None	None	None	None	0.16666666666666666	1	0.35714285714285715	5	0.7222222222222222	13	0.31746031746031744	0.6666666666666666	16	12	3	2	0	0.7777777777777778	7	9	1.3333333333333333	20	0.3333333333333333	0.6153846153846154	-0.0998558624087283	0.5241330559424523	0.00015325907812835846	0.5007406283257247	0.039639768441066196	0.5901110286669253	0.6424837156057733	0.5385892878170397	0.0	0	0.0
5661	6.971651901056961e-06	5.121466333856127e-06	-7.089578102670478e-10	0.9985944794118371	None	0.25	1	0.4	4	0.7692307692307693	10	0.23809523809523808	0.7692307692307693	14	10	0	0	0	0.7777777777777778	7	9	1.0	15	0.0	1.0	0	0.5	0.01754470121701162	0.5226519849414408	0.005395553339242064	0.5572187459658726	0.5222495074471833	0.5266872827267578	0	0.8571428571428571	0.0
7224	0.000493224096167001	1.9352568236033355e-05	-1.121692126736621e-05	0.9986035286664553	None	0.25	1	0.4	4	0.75	9	0.25925925925925924	0.75	13	9	0	0	0	0.6666666666666666	9	6	0.9333333333333333	14	0.0	1.0	3.753329368899884e-08	0.500003321584453	0.07128393335620484	0.608290612706569	0.02485955490962665	0.5	0.573322325862031	0.5366131666815483	0	1.0	0.0
4161	0.0011274293068707494	0.00012614074476117537	-0.00012019420464995794	0.99879657579729	None	0.2222222222222222	2	0.35	7	0.7037037037037037	19	0.35802469135802467	0.7037037037037037	26	19	2	0	0	1.0	9	9	1.9333333333333333	29	0.0	0.8	0.028717666166948708	0.5767119632279879	0.06704205730020427	0.5731900211425511	0.022092794131500483	0.658956800445332	0.598497576379153	0.6037079441086508	0	0.7307692307692307	0.0
5138	0.006556264501936212	0.002933668710825798	-0.0021755993223814577	0.9928634656495992	None	0.25	1	0.36363636363636365	4	0.7857142857142857	11	0.2222222222222222	0.7857142857142857	15	11	0	0	0	0.8888888888888888	8	9	1.0666666666666667	16	0.0	1.0	-0.09437377731838124	0.6104908006783728	0.043018944141982755	0.6438815762082141	0.0997220893077405	0.5590173567798926	0.690843154251086	0.6049820100098159	0	0	0.0
2140	None	None	None	None	None	0.5	1	0.5714285714285714	4	0.375	3	0.5	0.375	7	3	2	0	0	0.8	5	4	0.6666666666666666	10	0.0	0.8	4.149592293304554e-06	0.500005674238624	-0.03310966859091983	0.5502951261510527	-0.036960343544948995	0.6483589721860089	0.5851995945814771	0.5673972615525124	0	1.0	0.0
4456	0.002735262293518219	0.0018619313021210695	0.0017351944250688445	0.998138728111577	None	0.25	1	0.36363636363636365	4	0.7857142857142857	11	0.2222222222222222	0.7857142857142857	15	11	0	0	0	0.8888888888888888	8	9	1.0666666666666667	16	0.0	1.0	-0.09999422899422662	0.5000227622135989	-0.04170306951990712	0.514067923830876	-0.08916825470920574	0.5716181112857941	0.5675621831589566	0.5287045417928973	0	0	0.0
7473	2.7833188079356173e-08	2.5982158982936162e-08	3.725555009924492e-09	0.9999949624183506	None	0.25	1	0.4	4	0.75	9	0.25925925925925924	0.75	13	9	0	0	0	0.6666666666666666	6	9	0.9333333333333333	14	0.0	1.0	0.1580420041496316	0.5903943154474895	0.11992823280526044	0.6724386685382862	5.5354352355652765e-05	0.5001372382836823	0.6561463264203494	0.5894744998340811	0	0.9230769230769231	0.0
6934	0.00396180637593324	0.0003842875101482545	0.00032036242612362313	0.9893978373542042	None	0.3	3	0.36363636363636365	8	0.7096774193548387	22	0.4074074074074074	0.7096774193548387	30	22	2	0	0	1.0	9	9	2.2	33	0.0	1.0	0.0999999956329092	0.500000003380233	-0.040268695875295635	0.6654396932062494	0.10044667769886044	0.507259412923652	0.6603504896937814	0.5594401357836711	0	0.36666666666666664	0.0
1051	None	None	None	None	None	0	0	0.5714285714285714	8	0.3333333333333333	6	0.5	0.2777777777777778	12	5	7	3	0	0.625	5	8	1.3333333333333333	20	0.2727272727272727	0.75	2.52779773583098e-19	0.5000000000025635	0.12975592480933246	0.589554158680401	-0.09595502630690503	0.533204367954919	0.7143788568201018	0.5411679112945681	0.0	0	0.0
5181	0.0021514361185586213	0.0007113737256228152	-0.0006984829955840447	0.9973267603211204	None	0.2	1	0.3333333333333333	4	0.8	12	0.20987654320987653	0.8	16	12	0	0	0	1.0	9	9	1.1333333333333333	17	0.0	1.0	0.07548368008297388	0.5379305349124306	0.09937364355036306	0.5462993504609667	-0.06829865524259979	0.596366706268887	0.6763630394676371	0.5603783102155486	0	1.0	0.0
3494	0.007544506833027744	0.0028000539378712106	0.00233794890912494	0.9905023575634181	None	0.2857142857142857	2	0.35294117647058826	6	0.7391304347826086	17	0.30864197530864196	0.7391304347826086	23	17	1	0	0	1.0	9	9	1.6666666666666667	25	0.0	1.0	0.18449410631042462	0.5029947494019607	-0.0998261932651801	0.5062443151143097	0.08578137387243329	0.5834007088245626	0.7634549962730686	0.5311020537743542	0	1.0	0.0
1106	None	None	None	None	None	0	0	0.25	2	0.7777777777777778	7	0.7333333333333333	0	1	0	9	6	0	0.6	3	5	0.7333333333333333	11	0.2857142857142857	0	0	0	0	0	0	0	0	0	0	0	0
1741	None	None	None	None	None	1.0	1	0.8	4	0.4	2	0.4666666666666667	0	3	0	3	4	0	0.6	3	5	0.4666666666666667	7	0.5714285714285714	1.0	0	0	0	0	0	0	0	0	0	0	0
5350	0.002423956822166582	0.0014706439319120135	0.0014701698298822353	0.998023352996452	None	0.2	1	0.3333333333333333	4	0.8	12	0.20987654320987653	0.8	16	12	0	0	0	1.0	9	9	1.1333333333333333	17	0.0	1.0	-0.05158972852201971	0.5070871699361358	8.675060917577799e-05	0.562976248595679	0.09081052782094583	0.5288072085230793	0.6435822672176691	0.5330315751145661	0	1.0	0.0
3302	0.0007192698929208287	0.0004511344447305742	-0.0004343964417107169	0.9995853402791194	None	0.2	2	0.36363636363636365	8	0.6774193548387096	21	0.4074074074074074	0.6451612903225806	28	20	4	0	0	1.0	9	9	2.2	33	0.0	0.75	-0.049391264825380754	0.5039933251275532	-0.07394157282138218	0.6743741072350874	0.0749409853328899	0.5450717062741375	0.6544482282262177	0.5764610635010523	0	0.42857142857142855	0.0
1780	None	None	None	None	None	0	0	0.6	3	0.6	3	0.4666666666666667	0.6	6	3	0	1	0	0.6	5	3	0.4666666666666667	7	1.0	1.0	0.09471212496128678	0.5465639545614144	2.056438568626545e-08	0.5000008996992975	-0.07948747769675998	0.5333521262783456	0.6604172866570714	0.5266752807518151	1.0	1.0	0.0
6925	1.3397152642855445e-08	1.233760265585075e-08	8.521446631868839e-10	0.9999984561214361	None	0.25	1	0.36363636363636365	4	0.7857142857142857	11	0.2222222222222222	0.7857142857142857	15	11	0	0	0	0.8888888888888888	8	9	1.0666666666666667	16	0.0	1.0	0.09980086279199386	0.5001266139112643	0.03603078670207628	0.546109463231112	1.998155592175722e-24	0.5	0.6017226458591887	0.515450898457793	0	1.0	0.0
4933	0.004656373477212476	0.0034445308347961097	0.0004887172827485698	0.9938522630765301	None	0.25	1	0.36363636363636365	4	0.7857142857142857	11	0.2222222222222222	0.7857142857142857	15	11	0	0	0	0.8888888888888888	9	8	1.0666666666666667	16	0.0	1.0	0.09999999999998323	0.5000000000001467	-0.03471247417204382	0.6622179138176101	0.20393708204935873	0.5074710183624701	0.7243728501287153	0.5583232955566692	0	0.9333333333333333	0.0
994	None	None	None	None	None	0	0	0	0	0	0	1.0	0	0	0	0	0	0	1.0	1	1	0.06666666666666667	1	0.0	0	0	0	0	0	0	0	0	0	0	0	0
3882	0.0038629276403295727	0.0025044267024032234	-0.0019649752073175593	0.9956350619125646	None	0.25	1	0.36363636363636365	4	0.7857142857142857	11	0.2222222222222222	0.7857142857142857	15	11	0	0	0	0.8888888888888888	8	9	1.0666666666666667	16	0.0	1.0	0.0999996697082249	0.5000002171689305	-0.10646513668972421	0.5139164670895079	-0.09990701454567749	0.5011961415177841	0.7227174258491879	0.5050386371946688	0	0	0.0
1542	None	None	None	None	None	0.125	1	0.2777777777777778	5	0.7083333333333334	17	0.6190476190476191	0.16666666666666666	7	4	18	8	0	0.8571428571428571	7	6	1.7333333333333334	26	0.21621621621621623	0.7	0.005805677154878083	0.5056626777542577	0.23265218012154992	0.719506534157844	0.4776551993941004	0.6170162582114308	0.8734356319341179	0.617871420508996	0.5714285714285714	0.7142857142857143	0.0
6211	0.0027333045831396934	0.0003459379486927542	0.00032838492994030323	0.9960466479767043	None	0.25	1	0.36363636363636365	4	0.7857142857142857	11	0.2222222222222222	0.7857142857142857	15	11	0	0	0	0.8888888888888888	9	8	1.0666666666666667	16	0.0	1.0	-0.07345535255260054	0.501016465945148	0.21247380669744897	0.5953777895154823	-0.08943358413850681	0.517584145766059	0.7960344031803942	0.5383142251529589	0	0.7333333333333333	0.0
6782	0.00015863509585872578	1.1522174036570416e-05	5.848572365065392e-06	0.9996561192403279	None	0.25	1	0.4	4	0.7692307692307693	10	0.23809523809523808	0.7692307692307693	14	10	0	0	0	0.7777777777777778	9	7	1.0	15	0.0	1.0	8.304944907128947e-06	0.5000461228131623	-0.07814469554357506	0.6567653474786829	0.0053511226002702856	0.6381204081089911	0.6025479796719955	0.5999933670392925	0	0	0.0
6354	0.015610259059296852	0.001482015792946475	-0.0014787239260564782	0.9739119069542548	None	0.25	1	0.4	4	0.75	9	0.25925925925925924	0.75	13	9	0	0	0	0.6666666666666666	9	6	0.9333333333333333	14	0.0	1.0	0.27505756319581287	0.558439254805248	-0.07680561161037097	0.6778144352456036	0.19078737798291684	0.6131346134617714	0.8177432538666084	0.6176757605837248	0	1.0	0.0
773	None	None	None	None	None	0.1111111111111111	1	0.35	7	0.6666666666666666	18	0.4603174603174603	0.5185185185185185	20	14	8	1	0	0.7777777777777778	7	9	1.9333333333333333	29	0.07142857142857142	0.36363636363636365	0.005033536519093229	0.5066661429583207	-0.08524140144753098	0.5462229514245296	0.18226764033460247	0.5746430957520203	0.7540237961299833	0.5426385167005655	1.0	1.0	0.0
1161	None	None	None	None	None	0	0	0.5	3	0.5	3	0.6666666666666666	0.3333333333333333	5	2	2	4	0	0.3333333333333333	6	2	0.5333333333333333	8	0.8	0.3333333333333333	-0.09523937346693315	0.6628002388721543	0.03849102208744065	0.5164354718219202	0.045213678314036845	0.5742168147432478	0.6488644540091881	0.5858608234138654	1.0	1.0	0.0
3923	0.0021761947591906338	0.000464565614448452	0.0004612335123275479	0.9966891982559037	None	0.25	1	0.4	4	0.75	9	0.25925925925925924	0.75	13	9	0	0	0	0.6666666666666666	9	6	0.9333333333333333	14	0.0	1.0	0.018159918210990545	0.5162342008366275	7.902762784127648e-27	0.5	0.07184620075900602	0.5915429928902545	0.5791843876499035	0.5362120975538734	0	1.0	0.0
4479	0.014763854232717323	0.007902769878756528	-0.0011279853168231044	0.9986755571499564	None	0.25	1	0.4	4	0.7692307692307693	10	0.23809523809523808	0.7692307692307693	14	10	0	0	0	0.7777777777777778	9	7	1.0	15	0.0	1.0	0.0999999999331357	0.5000000005026456	-0.06924062244327304	0.6345459299937196	0.17613246291334667	0.5550099861340962	0.7436764941398663	0.5640383038722012	0	1.0	0.0
6722	0.006154226404755085	0.005775362118268614	0.005713372979815444	0.9936930760559858	None	0.3	3	0.36363636363636365	8	0.7096774193548387	22	0.4074074074074074	0.6451612903225806	28	20	4	0	0	1.0	9	9	2.2	33	0.0	1.0	-0.02203567431986774	0.5378151360962302	0.06975189117702493	0.6092092560549899	0.11397549161004454	0.5394007588802865	0.6473170709581401	0.5624611751454194	0	0.9285714285714286	0.0
6588	0.009230774713073635	0.0016746625706918151	-0.0015362986373613381	0.9911564019721782	None	0.2	1	0.3333333333333333	4	0.8	12	0.20987654320987653	0.8	16	12	0	0	0	1.0	9	9	1.1333333333333333	17	0.0	1.0	0.1592775473431431	0.5723331739893582	-0.058918922704777554	0.6744522465836377	-0.09978166570371645	0.5000070131776669	0.7560637780534224	0.5841740545538003	0	1.0	0.0
4918	8.228516997681866e-05	1.0446608747020517e-06	-4.396048264876774e-07	0.9999984970761304	None	0.25	1	0.36363636363636365	4	0.7857142857142857	11	0.2222222222222222	0.7857142857142857	15	11	0	0	0	0.8888888888888888	8	9	1.0666666666666667	16	0.0	1.0	-0.42334177494443653	0.5249811927867335	-0.027125744014740338	0.5121403267188053	0.10241214117184247	0.5995231831766594	0.9039533916429733	0.5458754211078891	0	0.9333333333333333	0.0
7145	1.337428701493111e-08	1.2867645269084554e-08	8.022993880961627e-10	0.9999985846143731	None	0.25	1	0.36363636363636365	4	0.7857142857142857	11	0.2222222222222222	0.7857142857142857	15	11	0	0	0	0.8888888888888888	8	9	1.0666666666666667	16	0.0	1.0	0.09999747642632946	0.500000241006909	0.033346666161171046	0.5787230414289499	1.4054125896158842e-24	0.5	0.6024969958505729	0.526436532901276	0	0.06666666666666667	0.0
100	None	None	None	None	None	0	0	0.058823529411764705	2	0.9591836734693877	47	0.9444444444444444	0	0	0	50	8	0	0.6666666666666666	9	6	3.4	51	0.07692307692307693	0.9333333333333333	0	0	0	0	0	0	0	0	0	0	0
5758	0.008250469684027643	0.0006923630534127857	-0.0005001729266192112	0.9933451420244709	None	0.25	1	0.36363636363636365	4	0.7857142857142857	11	0.2222222222222222	0.7857142857142857	15	11	0	0	0	0.8888888888888888	9	8	1.0666666666666667	16	0.0	1.0	0.0009273566297588222	0.5003478846416622	-0.09984651446518389	0.5430811865630559	0.06789350934665828	0.5314085060337109	0.6602167470582633	0.5249745577731029	0	1.0	0.0
3090	0.008204419682733274	0.0016124319437776894	3.0483037114890296e-05	0.9901164648950576	None	0.1111111111111111	1	0.35	7	0.6666666666666666	18	0.4603174603174603	0.5925925925925926	23	16	5	0	0	0.7777777777777778	7	9	1.9333333333333333	29	0.0	0.6	-0.0999647195377583	0.5015635338082955	0.0984202020225186	0.5016469968698101	0.11003633754875208	0.9982691242759449	0.8228946074620891	0.893158013466902	0	1.0	0.0
4098	5.597404213277108e-07	2.3090282715186657e-07	-7.557600204793115e-08	0.9999110982365037	None	0.3333333333333333	1	0.4444444444444444	4	0.7272727272727273	8	0.2653061224489796	0.7272727272727273	12	8	0	0	0	1.0	7	7	0.8666666666666667	13	0.0	1.0	0.0004244585237333889	0.5004360629044077	0.07635077534221582	0.5722978393822276	0.0004666988463689831	0.5519403604722197	0.5887598012379301	0.5416938212777773	0	1.0	0.0
6638	0.004867705231163939	0.0014390556344982765	-0.0013888257808102157	0.992959922620894	None	0.25	1	0.36363636363636365	4	0.7857142857142857	11	0.2222222222222222	0.7857142857142857	15	11	0	0	0	0.8888888888888888	8	9	1.0666666666666667	16	0.0	1.0	-0.022119727903068157	0.5488847423637127	0.00481806732173796	0.575324175274273	0.21162589302250168	0.5000000000000001	0.7331967404306206	0.5415517108145622	0	1.0	0.0
2916	0.002153556548162012	0.0003616867318064153	-0.000357744691671426	0.9965276906634837	None	0.25	1	0.4	4	0.7692307692307693	10	0.23809523809523808	0.7692307692307693	14	10	0	0	0	0.7777777777777778	9	7	1.0	15	0.0	1.0	-0.09999916544774859	0.5108826961738191	0.000541506779878158	0.5	-0.08937432593033283	0.6102205562678845	0.6136218288652516	0.540889898610278	0	1.0	0.0
3456	0.001077898179908822	0.0007051076150005289	-0.0007027757246413093	0.9993334254816261	None	0.2	2	0.36363636363636365	8	0.6774193548387096	21	0.4074074074074074	0.6451612903225806	28	20	4	0	0	1.0	9	9	2.2	33	0.0	0.75	0.010985620939673747	0.546628004717636	0.09944300514191312	0.5040994552080984	0.08111764882855722	0.5526543220933265	0.5992158328001768	0.5345162480252741	0	1.0	0.0
5667	4.036451982462791e-06	2.2209080578165168e-08	-2.078490597211083e-08	0.9999999996531479	None	0.2	1	0.3333333333333333	4	0.8	12	0.20987654320987653	0.8	16	12	0	0	0	1.0	9	9	1.1333333333333333	17	0.0	1.0	-0.09908311407871287	0.5004308396959304	0.1556619268817399	0.5454975322693365	3.330412241052101e-05	0.5037905986499088	0.7404460710619284	0.5166089688845875	0	1.0	0.0
6812	0.0032302250548903386	0.0017187438020825638	-0.0017031173747574615	0.997608508071741	None	0.25	1	0.4	4	0.7692307692307693	10	0.23809523809523808	0.7692307692307693	14	10	0	0	0	0.7777777777777778	7	9	1.0	15	0.0	1.0	0.0682172018784537	0.6188549768183474	0.09999997602714276	0.5000001134246488	0.0994746979653996	0.5	0.5370824885702785	0.5403033247256377	0	0	0.0
572	None	None	None	None	None	0	0	0.6	3	0.6	3	0.5833333333333334	0.6	6	3	0	1	0	0.3333333333333333	6	2	0.4666666666666667	7	1.0	0.4	0.07214059283761162	0.6656901605607487	0.09987307494227302	0.5001345670612857	4.5545581190703047e-10	0.5000000003905306	0.6121703029676803	0.5571898231432545	1.0	1.0	0.0
3500	0.004856839449603871	0.0006097751768305969	-0.0005415582845392074	0.9989005582829573	None	0.25	1	0.36363636363636365	4	0.7857142857142857	11	0.2222222222222222	0.7857142857142857	15	11	0	0	0	0.8888888888888888	9	8	1.0666666666666667	16	0.0	1.0	-0.01535991475005519	0.5180242695857434	-0.06301737475797588	0.6731465284842086	0.09911519730874747	0.5131809330869712	0.6649833231081923	0.5701439401888254	0	0	0.0
2294	None	None	None	None	None	1.0	1	1.0	4	0.25	1	0.5	0.25	2	1	3	7	0	0.75	4	3	0.4	6	0.7777777777777778	1.0	0.0999966643297253	0.500001572145051	-0.09687620506049813	0.5	0.12207106970464823	0.5323387159742164	0.7281973265579703	0.5107934877587217	0.0	0	0.0
1045	None	None	None	None	None	0	0	0.5	3	0.6666666666666666	4	0.4444444444444444	0.6666666666666666	7	4	0	1	0	0.5	3	6	0.5333333333333333	8	1.0	0.4	0.0999535096219212	0.5000310361608007	0.021950728520291847	0.5382957142423412	0.0984298800073473	0.5073603994968593	0.5900456925154971	0.5152495457979723	1.0	1.0	0.0
7183	2.0738688740838257e-08	1.0816464874045757e-08	-9.102840381188857e-12	0.9999984595776727	None	0.25	1	0.36363636363636365	4	0.7857142857142857	11	0.2222222222222222	0.7857142857142857	15	11	0	0	0	0.8888888888888888	8	9	1.0666666666666667	16	0.0	1.0	0.09991375414189932	0.5007811032537893	0.012546904990994498	0.6590239314942882	1.2905055290634994e-17	0.5002366460587128	0.6154671097066456	0.5550277482388073	0	1.0	0.0
4950	0.008117392194124533	0.004400365133645043	-0.0028513587140522054	0.9887073442548342	None	0.25	1	0.36363636363636365	4	0.7857142857142857	11	0.2222222222222222	0.7857142857142857	15	11	0	0	0	0.8888888888888888	8	9	1.0666666666666667	16	0.0	1.0	0.15256658484065044	0.503293213426782	0.031982400753681924	0.5736953525664276	0.09994310179174182	0.5004229844388437	0.6211982279357369	0.5259607391623139	0	1.0	0.0
2464	None	None	None	None	None	0	0	0.3333333333333333	10	0.627906976744186	27	0.5555555555555556	0.3953488372093023	24	17	20	0	0	1.0	9	9	3.0	45	0.0	0.6666666666666666	3.852004163462399e-06	0.5001072550672174	0.06770117898675701	0.5992212007506108	0.07009951487230749	0.6055758504139159	0.6035768747195436	0.5688435405605878	0	0	0.0
2842	1.0270136926189798e-08	9.584448750408081e-09	4.704393416262331e-09	0.999999096655534	None	0	0	1.0	3	0.0	0	0.6666666666666666	0	0	0	3	8	0	0.6666666666666666	2	3	0.26666666666666666	4	0.8	1.0	0	0	0	0	0	0	0	0	0	0	0
5188	0.00016574195854608583	7.175635752973095e-05	-7.169696412495125e-05	0.9981777808992136	None	0.14285714285714285	1	0.29411764705882354	5	0.782608695652174	18	0.30864197530864196	0.782608695652174	23	18	1	0	0	1.0	9	9	1.6666666666666667	25	0.0	1.0	0	0.5	1.130535931148036e-06	0.5658718895507947	0.023257939084205273	0.6532866150916253	0.5791113337477907	0.5743239932851427	0	1.0	0.0
1615	None	None	None	None	None	1.0	1	1.0	4	0.25	1	0.5	0.25	5	1	0	0	0	0.75	3	4	0.4	6	0.0	1.0	0.0016970549957491675	0.5026295997781488	-0.006839945737681599	0.673635805531161	0.087164169624543	0.5214985297427978	0.611974393462695	0.5680125856613688	0	1.0	0.0
7285	2.7861231909066915e-08	2.808459727227271e-08	2.808459605644089e-08	0.9999966067145608	None	0.25	1	0.4	4	0.75	9	0.25925925925925924	0.75	13	9	0	0	0	0.6666666666666666	9	6	0.9333333333333333	14	0.0	1.0	0.09548301788178556	0.5154344712571663	0.03892642878703585	0.5910696275087881	1.5462527407875332e-24	0.5	0.5999076403535116	0.5357842508393934	0	1.0	0.0
1459	None	None	None	None	None	0.125	1	0.5	9	0.48	12	0.5625	0.24	13	6	13	0	0	0.75	6	8	1.8	27	0.0	0.38095238095238093	0.03915729822389609	0.5034379190649181	6.001549907307501e-08	0.5271697511317676	-0.00974880583746406	0.6157927791855249	0.5536072086494097	0.5493609086929606	0	0.9230769230769231	0.0
1175	None	None	None	None	None	0	0	0.5	2	0.6666666666666666	2	0.625	0.6666666666666666	4	2	0	0	0	0.5	4	2	0.3333333333333333	5	0.0	0	0.01716213458957297	0.5023909664633953	0.3252101863155448	0.5719483116627987	-0.054409832510568454	0.6276394531215612	0.8389827260969347	0.5680314406032094	0	1.0	0.0
4485	0.002094592119652024	0.0018518102399937533	0.0012331664909865753	0.9989116218076088	None	0.25	1	0.4	4	0.75	9	0.25925925925925924	0.75	13	9	0	0	0	0.6666666666666666	9	6	0.9333333333333333	14	0.0	1.0	-0.10241183720152298	0.5000000000000001	-0.043943833436801964	0.6677925245650854	0.09994101118575793	0.5044169354419714	0.7129213382588219	0.559375680973632	0	0.7692307692307693	0.0
1212	None	None	None	None	None	0	0	1.0	1	0	0	1.0	0	1	0	0	3	0	0.5	2	1	0.13333333333333333	2	1.0	0	0	0	0	0	0	0	0	0	0	0	0
2860	2.604225878048304e-05	5.854913854747647e-06	-5.8547818216959784e-06	0.9990279443063853	None	1.0	1	1.0	4	0.0	0	0.5555555555555556	0	4	0	0	0	0	1.0	3	3	0.3333333333333333	5	0.0	1.0	0	0	0	0	0	0	0	0	0	0	0
4345	0.00028452542413000433	1.4746560784626478e-05	1.4741935712947111e-05	0.9986857484989223	None	0.25	1	0.4	4	0.75	9	0.25925925925925924	0.75	13	9	0	0	0	0.6666666666666666	9	6	0.9333333333333333	14	0.0	1.0	0.03143147414871414	0.620860687062673	-0.040071427690302676	0.652551194465742	0.018566083691469292	0.5239502366515582	0.5930697590127382	0.6002363174480627	0	1.0	0.0
7088	3.121382311608565e-08	3.1561084908011915e-08	-3.155463345051248e-08	0.999996251152742	None	0.2857142857142857	2	0.35294117647058826	6	0.7391304347826086	17	0.30864197530864196	0.7391304347826086	23	17	1	0	0	1.0	9	9	1.6666666666666667	25	0.0	1.0	0.09999999474593423	0.5000000061686092	0.09995771549745096	0.5014759834706234	3.829499618235175e-08	0.5000007351720329	0.6156925498370867	0.5004922428738311	0	0	0.0
4785	1.3474963669414679e-08	1.3461466055316271e-08	-1.3352507624400156e-08	0.9999986329378576	None	0.25	1	0.36363636363636365	4	0.7857142857142857	11	0.2222222222222222	0.7857142857142857	15	11	0	0	0	0.8888888888888888	9	8	1.0666666666666667	16	0.0	1.0	7.95398473168254e-05	0.500001576095469	0.04686877446934395	0.6241222520228721	6.4753525967794416e-15	0.5000000005220565	0.5549656000397789	0.5421570603826581	0	1.0	0.0
5925	0.00015729518859891397	3.6626970290074674e-07	-2.7148358356482525e-07	0.9999986166726695	None	0.25	1	0.36363636363636365	4	0.7857142857142857	11	0.2222222222222222	0.7857142857142857	15	11	0	0	0	0.8888888888888888	8	9	1.0666666666666667	16	0.0	1.0	0.09911325373072517	0.5256684122092629	7.097744662208573e-11	0.503048918292716	-0.05505124162304018	0.5618174811296641	0.6491328766532276	0.5302547696016776	0	1.0	0.0
2424	None	None	None	None	None	0.1	1	0.5	11	0.4	12	0.6666666666666666	0.13333333333333333	13	4	18	7	0	0.75	6	8	2.1333333333333333	32	0.22580645161290322	0.9230769230769231	2.7987664382209925e-07	0.5000032094322058	0.09795578584549605	0.5002743258388668	0.11091986596187317	0.6352249749780586	0.6212796171673609	0.5461853481985554	1.0	1.0	0.0
2581	2.3556758983109606e-05	2.326765320248881e-05	-1.0552287563779648e-07	0.9995554880332796	None	0.75	3	0.9	9	0.08333333333333333	1	0.7777777777777778	0	9	0	4	3	0	0.5	6	3	0.9333333333333333	14	1.0	0.75	0	0	0	0	0	0	0	0	0	0	0
3820	0.00010310165775535822	1.5781981075106806e-06	-6.297350228221453e-07	0.9999996923522477	None	0.2	1	0.3333333333333333	4	0.8	12	0.20987654320987653	0.8	16	12	0	0	0	1.0	9	9	1.1333333333333333	17	0.0	1.0	-0.09623907694761898	1.0	0.099999998894292	0.5000016889446106	0.4137804882089363	0.648072708979771	0.9412002547862852	0.9999999995879547	0	1.0	0.0
4208	0.004036072864304803	0.0018191344901569916	-0.0018183330448239947	0.9925785523287438	None	0.25	1	0.4	4	0.7692307692307693	10	0.23809523809523808	0.7692307692307693	14	10	0	0	0	0.7777777777777778	9	7	1.0	15	0.0	1.0	0.0994801042066785	0.5000000000000001	0.14916163552808262	0.63276248714952	0.09999491433066805	0.5001412552071653	0.5762333973253565	0.5452633546067991	0	1.0	0.0
843	None	None	None	None	None	0	0	0.25	1	1.0	3	1.0	1.0	4	3	0	0	0	0.2	5	1	0.3333333333333333	5	0.0	0	0.05265510348463527	0.5145652389797535	0.09996026793506377	0.5002831045390811	-0.0950585121004647	0.5102364404900493	0.6974568148967116	0.5083626656234882	0	0	0.0
4096	0.0033454210059682596	0.0006655981101596375	0.0004905120412661839	0.991687636936373	None	0.2857142857142857	2	0.35294117647058826	6	0.7391304347826086	17	0.30864197530864196	0.7391304347826086	23	17	1	0	0	1.0	9	9	1.6666666666666667	25	0.0	1.0	0.3593798266171718	0.5129987520707352	4.78189762113726e-06	0.5016848952433418	-0.05578527620886446	0.5580750865157686	0.8619365929061056	0.5243224429312404	0	1.0	0.0
3377	4.935238487831486e-07	2.0965002212967482e-07	-2.0960936876780547e-07	0.999930620118593	None	0.3333333333333333	1	0.4444444444444444	4	0.7272727272727273	8	0.2653061224489796	0.7272727272727273	12	8	0	0	0	1.0	7	7	0.8666666666666667	13	0.0	1.0	5.8371690505202535e-06	0.5000138517327798	0.0819641362117223	0.6117142829234016	0.00019325950128921485	0.5	0.5953003681343192	0.5378092908838261	0	1.0	0.0
802	None	None	None	None	None	0	0	0.3333333333333333	2	0.8571428571428571	6	1.0	0.8571428571428571	8	6	0	2	0	0.1111111111111111	9	1	0.6	9	1.0	1.0	0.009311139040934321	0.6755022055590585	-0.0018180733250864009	0.6626649685280908	0.05232238840979904	0.550987095525831	0.6173477022538145	0.6312718157312912	0.9375	1.0	0.0
3726	0.018236887707545713	0.0021430639712258625	-0.0019200962906214443	0.995016003351172	None	0.2	2	0.3181818181818182	7	0.7419354838709677	23	0.4074074074074074	0.7419354838709677	30	23	2	0	0	1.0	9	9	2.2	33	0.0	1.0	0.09298062652363126	0.531569842585262	7.888655666666237e-06	0.5001243713464971	0.09548386177894962	0.8079690143692454	0.6110930988440875	0.6274448453136838	0	0.9666666666666667	0.0
3775	0.0015489024134455053	8.397747364974037e-05	-1.530840152949045e-06	0.9980382134314268	None	0	0	0.4	2	0.8	4	0.4666666666666667	0.8	6	4	0	2	0	0.6	3	5	0.4666666666666667	7	1.0	0	-0.025860179119304983	0.6535584114802842	0.030177065770960486	0.5511030613263777	0.2722913393252033	0.5987297179506998	0.7757550848514448	0.6018885766910935	0.0	0	0.0
6057	0.012828472338443296	0.009967274074833929	0.00486029003405057	0.9981065832070051	None	0.2	1	0.3333333333333333	4	0.8	12	0.20987654320987653	0.8	16	12	0	0	0	1.0	9	9	1.1333333333333333	17	0.0	1.0	0.050551388834530045	0.500667275486012	0.05834948086036583	0.5614518881389535	0.18605187425968714	0.5439705263706809	0.6612817046005351	0.5354457156927258	0	0.1875	0.0
855	None	None	None	None	None	0	0	1.0	2	0.0	0	1.0	0	2	0	0	1	0	0.3333333333333333	3	1	0.2	3	0.5	1.0	0	0	0	0	0	0	0	0	0	0	0
6870	0.0016017964900064763	0.0004972053009873244	0.0004972015089766734	0.9990886015930154	None	0.3	3	0.36363636363636365	8	0.7096774193548387	22	0.4074074074074074	0.6774193548387096	29	21	3	0	0	1.0	9	9	2.2	33	0.0	1.0	0.09999999982147159	0.5000000001483335	0.09960322847039887	0.5002258967502112	0.08777321748253933	0.5144575724090532	0.5141423391495815	0.5048956770743044	0	0.1724137931034483	0.0
4543	0.02066103589563665	0.00785053760656673	0.007334524340996218	0.9738932030558839	None	0.2857142857142857	2	0.35294117647058826	6	0.7391304347826086	17	0.30864197530864196	0.7391304347826086	23	17	1	0	0	1.0	9	9	1.6666666666666667	25	0.0	1.0	0.2120595636866703	0.5353546550160748	0.06724469250639489	0.6593564425612864	0.09916628176741774	0.5099883452293111	0.6560059754803952	0.5697130368425719	0	1.0	0.0
3344	4.0856992928871003e-07	3.2231748215078887e-07	1.4967527537988177e-07	0.9998710042495926	None	0.25	1	0.36363636363636365	4	0.7857142857142857	11	0.2222222222222222	0.7857142857142857	15	11	0	0	0	0.8888888888888888	9	8	1.0666666666666667	16	0.0	1.0	-0.0677932428836869	0.6197758898483704	0.09708614742279117	0.5380882590768714	0.008196088585605827	0.5155953859459698	0.663217364740795	0.5583699552610677	0	1.0	0.0
2610	None	None	None	None	None	0.125	1	0.4444444444444444	8	0.56	14	0.675	0.44	18	11	8	0	0	0.625	8	5	1.8	27	0.0	0.2727272727272727	0.09998476621360945	0.5001708221534084	0.09970718595354129	0.5069439052633967	2.310559625274903e-17	0.5000019427707605	0.6155135029089507	0.5023723544215766	0	1.0	0.0
7203	0.012931383282088725	0.00372750986385857	0.002013485325452873	0.9728923794704066	None	0.25	1	0.4	4	0.7692307692307693	10	0.23809523809523808	0.7692307692307693	14	10	0	0	0	0.7777777777777778	9	7	1.0	15	0.0	1.0	0.2983359480632374	0.5348214081381553	-0.03975422171279497	0.5154789087309947	0.09891402546925207	0.508127574405863	0.7970586378005674	0.5194867963768601	0	1.0	0.0
4316	0.010252408576199789	0.009358745386632688	0.009145764390325014	0.9896928456957715	None	0.25	1	0.36363636363636365	4	0.7857142857142857	11	0.2222222222222222	0.7857142857142857	15	11	0	0	0	0.8888888888888888	8	9	1.0666666666666667	16	0.0	1.0	0.09825577896077094	0.5006969212490847	0.005593745276737116	0.6440894386132126	0.2088055059796284	0.6026422200320117	0.702534571458213	0.5835776411656298	0	1.0	0.0
4073	0.004698045386649623	0.0019342592403121352	0.0018944095712683756	0.9976022707984968	None	0.25	1	0.4	4	0.7692307692307693	10	0.23809523809523808	0.7692307692307693	14	10	0	0	0	0.7777777777777778	9	7	1.0	15	0.0	1.0	-0.09938959125619143	0.5059348046536113	0.16956207253644684	0.6246217429124804	0.008021080032339114	0.6675120652858646	0.7533611179747898	0.6010803879125893	0	1.0	0.0
5457	0.018616620941769257	0.004012147196449971	-0.00340748430578644	0.9859644802976602	None	0.25	1	0.4	4	0.7692307692307693	10	0.234375	0.7692307692307693	14	10	0	0	0	1.0	8	8	1.0	15	0.0	0.8571428571428571	-0.1518471959728243	0.9609597847549177	-0.021883937910903734	0.6441776368115384	0.30463238684464994	0.7213208527047523	0.8786636780056506	0.8295774273422821	0	0	0.0
795	None	None	None	None	None	0.3333333333333333	2	0.5333333333333333	8	0.45	9	0.7333333333333333	0.35	13	7	8	0	0	0.8333333333333334	6	5	1.4666666666666666	22	0.0	0.23529411764705882	0.10435451527644761	0.5368105950033268	-0.09426096910950509	0.5543744077975576	0.11569847771085644	0.5669602764436602	0.7188248651080607	0.5527471916882635	0	1.0	0.0
1534	None	None	None	None	None	0	0	1.0	1	0	0	1.0	0	0	0	1	3	0	0.5	1	2	0.13333333333333333	2	0.5	0	0	0	0	0	0	0	0	0	0	0	0
3695	0.009121286111034068	0.003946856399539059	-0.0038158484912628526	0.9965995572595546	None	0.25	1	0.4	4	0.7692307692307693	10	0.23809523809523808	0.7692307692307693	14	10	0	0	0	0.7777777777777778	9	7	1.0	15	0.0	1.0	-0.09049719639043842	0.6048742162353294	0.37119991380158235	0.635217294434898	0.09544342777221411	0.5608688357369399	0.8713516851945914	0.6007018153209603	0	1.0	0.0
5418	2.497912433410895e-08	2.3021224232879533e-08	1.995288010478932e-08	0.9999936515491221	None	0.25	1	0.4	4	0.75	9	0.25925925925925924	0.75	13	9	0	0	0	0.6666666666666666	6	9	0.9333333333333333	14	0.0	1.0	0.12601187632886846	0.503186196342598	0.20566044876248388	0.9997618127660098	0.0005169000720478268	0.5013514025606729	0.7317644029074568	0.9419577167613667	0	1.0	0.0
1443	None	None	None	None	None	0.13333333333333333	2	0.34375	11	0.6086956521739131	28	0.5925925925925926	0.3695652173913043	27	17	20	4	0	1.0	9	9	3.2	48	0.11764705882352941	0.7727272727272727	-0.09950223512441095	0.5038739076640057	0.12722624992758905	0.6502226400973454	0.06750915778459582	0.5379429907983985	0.7207310396072842	0.5652571565297378	0.962962962962963	1.0	0.0
7113	0.016778708513815403	0.0042356411922891855	-0.00029481506153758625	0.9723983928533949	None	0.25	1	0.4	4	0.7692307692307693	10	0.23809523809523808	0.7692307692307693	14	10	0	0	0	0.7777777777777778	9	7	1.0	15	0.0	1.0	0.2925354911462548	0.5303381716359387	0.09925976611624485	0.5625791445903003	0.3372376675572507	0.5000000000000001	0.7382318718038993	0.531054806545785	0	1.0	0.0
2069	None	None	None	None	None	0	0	0.8	4	0.0	0	0.5833333333333334	0	2	0	4	5	0	0.75	3	4	0.4666666666666667	7	0.5	0	0	0	0	0	0	0	0	0	0	0	0
1010	None	None	None	None	None	0	0	0.2222222222222222	6	0.7631578947368421	29	0.6349206349206349	0.7105263157894737	33	27	6	3	0	0.7777777777777778	9	7	2.6666666666666665	40	0.3	0.7777777777777778	3.0936165552321766e-20	0.5157214495754416	0.09072285668316091	0.5049130283923624	7.840637772277354e-05	0.5260140447420313	0.60491851844535	0.5155541050115747	0.9393939393939394	1.0	0.0
4698	0.0011753986868625235	0.00023705858547622328	-0.00010843373341677658	0.9987401537656904	None	0.25	1	0.4	4	0.75	9	0.25925925925925924	0.75	13	9	0	0	0	0.6666666666666666	9	6	0.9333333333333333	14	0.0	1.0	-0.031652990650329234	0.6551280772952467	0.24130835071547718	0.594391477738515	-0.02339888340631254	0.6662433169113765	0.779114104120411	0.6391515084020191	0	1.0	0.0
5162	0.00017563772140037897	2.057792656620845e-07	5.4914210810116034e-08	0.9999974949341678	None	0.25	1	0.4	4	0.7692307692307693	10	0.23809523809523808	0.7692307692307693	14	10	0	0	0	0.7777777777777778	7	9	1.0	15	0.0	1.0	-0.04698131842333464	0.6186693923175246	6.43432794075333e-23	0.5000000000000006	-0.04365943479765273	0.5578904519409242	0.5688382831684407	0.5594268798881178	0	1.0	0.0
7456	0.00043584016018885106	3.6769515125060873e-06	-4.3888147816524526e-07	0.9999963854950825	None	0.25	1	0.4	4	0.75	9	0.25925925925925924	0.75	13	9	0	0	0	0.6666666666666666	6	9	0.9333333333333333	14	0.0	1.0	0.02581491930559839	0.5584090651497591	-0.06343782227509615	0.6365152321090511	0.18947689351099323	0.7147459552108781	0.7284847983560989	0.6390343159391245	0	1.0	0.0
5958	0.006774426015579764	0.0017795026841658957	0.0010834361578916127	0.9927745285509119	None	0.25	1	0.4	4	0.75	9	0.25925925925925924	0.75	13	9	0	0	0	0.6666666666666666	6	9	0.9333333333333333	14	0.0	1.0	0.018022604573137646	0.5732637187090569	-0.001915874454762213	0.6571170750589312	0.4223876677117424	0.7719414323829121	0.8620057066558409	0.6729709140313711	0	1.0	0.0
4379	0.0013235057019445806	7.715692477089543e-05	-2.375467982622161e-05	0.9953914357360383	None	0.2	2	0.3181818181818182	7	0.7419354838709677	23	0.4074074074074074	0.7419354838709677	30	23	2	0	0	1.0	9	9	2.2	33	0.0	1.0	-0.109207464326351	0.5105275878609888	0.09979593956321023	0.5285311421823052	0.009538952743715062	0.5174403212800299	0.6979994132986583	0.5188373176467241	0	1.0	0.0
15	None	None	None	None	None	0.25	1	0.4	4	0.75	9	0.25	0.75	13	9	0	0	0	0.875	8	7	0.9333333333333333	14	0.0	0.8571428571428571	0.025179693365392025	0.5559710496212124	6.113072356036668e-05	0.5008159987555189	-0.07900094371614921	0.548615576595186	0.6074871282229272	0.5352057350188548	0	1.0	0.0
4029	0.004136529393448341	0.0008846802341669187	-0.0008507694426610163	0.9960279467942768	None	0.25	1	0.4	4	0.7692307692307693	10	0.23809523809523808	0.7692307692307693	14	10	0	0	0	0.7777777777777778	9	7	1.0	15	0.0	1.0	0.09186402403367987	0.5427660935984798	-0.05815300960979648	0.5803590594163899	0.09999999886919839	0.5000000129472809	0.6705997066519658	0.5412171681259131	0	1.0	0.0
6521	0.00252169444345569	0.0005845425964520571	-0.0005833475201838175	0.9952885742564327	None	0.25	1	0.36363636363636365	4	0.7857142857142857	11	0.2222222222222222	0.7857142857142857	15	11	0	0	0	0.8888888888888888	9	8	1.0666666666666667	16	0.0	1.0	-0.13688752596449966	0.9466317186868195	0.023742942981390035	0.5079006839727626	0.04482305710492	0.537831813904469	0.6928069718422761	0.7349022061486399	0	1.0	0.0
6161	4.838883066509338e-05	8.632066351025509e-07	7.115179122238428e-07	0.9998131657533834	None	0.25	1	0.4	4	0.75	9	0.25925925925925924	0.75	13	9	0	0	0	0.6666666666666666	9	6	0.9333333333333333	14	0.0	1.0	9.309596787956166e-05	0.5	-0.02429717532435249	0.6404167413213349	0.005313756697846821	0.5799948837213527	0.5641158351773022	0.5744364677736298	0	1.0	0.0
3549	0.0002329322793077315	0.00017814623822553756	0.00017808240440849216	0.9989920291964586	None	0.25	1	0.36363636363636365	4	0.7857142857142857	11	0.2222222222222222	0.7857142857142857	15	11	0	0	0	0.8888888888888888	9	8	1.0666666666666667	16	0.0	1.0	-0.05873100037029809	0.5125659461290539	-0.09999999942178882	0.5000000222215504	0.019482873846310467	0.5546315333700851	0.6209715294243732	0.522457920477416	0	0	0.0
4942	0.00021467388333315125	8.778823420071959e-05	5.6668871210256064e-05	0.9997356173407201	None	0.25	1	0.4	4	0.7692307692307693	10	0.23809523809523808	0.7692307692307693	14	10	0	0	0	0.7777777777777778	9	7	1.0	15	0.0	1.0	6.736793633177849e-14	0.5000000000000681	0.15100563580106335	0.6569939272732348	-0.02104796405333116	0.6557839523545962	0.7048258514987875	0.606230883491476	0	1.0	0.0
3389	0.0035685088289977916	6.983016718062264e-05	-6.979288132729676e-05	0.9972229077373905	None	0	0	0.3333333333333333	2	0.8571428571428571	6	0.36	0.8571428571428571	8	6	0	0	0	1.0	5	5	0.6	9	0.0	0	-0.08742823520102036	0.6764601638602598	0.16323842473617436	0.9999999827003644	0.05031899977959496	0.5726409486621757	0.9076584886926332	0.9981687471928132	0	1.0	0.0
238	None	None	None	None	None	0	0	0.4	6	0.5	10	0.88	0.45	14	9	7	7	0	1.0	5	5	1.4666666666666666	22	0.5384615384615384	0	-0.09692612493564645	0.5332102444259602	0.099999916394274	0.5000008740829897	0.05434953902289452	0.5828683694522269	0.6956009764247552	0.5388879593818393	1.0	1.0	0.0
2855	0.0005018568064182097	5.182953572004019e-06	-3.0372056488446355e-07	0.9999973020722527	None	0.25	1	0.4	4	0.7692307692307693	10	0.23809523809523808	0.7692307692307693	14	10	0	0	0	0.7777777777777778	7	9	1.0	15	0.0	1.0	-0.09999481118837118	0.5000058266899449	0.012671372116238686	0.5699101740665626	0.0020143926917107536	0.6758815126245016	0.651019576619605	0.5839003447047475	0	1.0	0.0
2929	0.00021069049834511404	1.2994151576708804e-06	1.2025522888793605e-06	0.9999889960481518	None	0	0	0.3333333333333333	2	0.8571428571428571	6	0.36	0.8571428571428571	8	6	0	2	0	1.0	5	5	0.6	9	1.0	0	0.023187708719346563	0.5422809872962533	0.09839409721282907	0.5022310704661573	-0.07598447940441821	0.6399104775360354	0.6746454808167698	0.5624577926085806	1.0	0.5	0.0
7185	0.004337217336661818	0.0019797954217300445	-0.0019708420118630288	0.9964202820021433	None	0.25	1	0.4	4	0.75	9	0.25925925925925924	0.75	13	9	0	0	0	0.6666666666666666	6	9	0.9333333333333333	14	0.0	1.0	0.09242421487507457	0.5378564694323968	0.06570377371716941	0.5468898749329706	0.0270189653683064	0.678417932016458	0.5672106382337095	0.5895518533550329	0	1.0	0.0
2775	4.733553702595195e-06	8.142608033808968e-08	-4.3261209212638373e-08	0.9999975718313144	None	0.25	1	0.4	4	0.75	9	0.25925925925925924	0.75	13	9	0	0	0	0.6666666666666666	9	6	0.9333333333333333	14	0.0	1.0	0.2692705874544605	0.9049919494265516	0.09999998148881561	0.50000029882917	0.0036524865318756277	0.5175888069296147	0.7480596457425952	0.6845547068263569	0	1.0	0.0
1338	None	None	None	None	None	0	0	0.4	8	0.5714285714285714	16	0.7142857142857143	0.32142857142857145	13	9	16	12	0	0.8571428571428571	7	6	2.0	30	0.375	0.4166666666666667	0.09882012774504664	0.5023566430484357	1.2521063341744027e-08	0.5000400543633182	4.888002539873166e-05	0.5033599716828522	0.6143959435511701	0.5019189029533726	0.0	0	0.0
1749	None	None	None	None	None	0.1111111111111111	1	0.42857142857142855	9	0.4827586206896552	14	0.7380952380952381	0.2413793103448276	15	7	15	2	0	0.8571428571428571	6	7	2.066666666666667	31	0.07692307692307693	0.3076923076923077	-0.08456276221047623	0.5503075944476231	0.0999290871575916	0.5010548099976159	0.3901217361068645	0.6108225815623042	0.8709463050615293	0.5545243207944174	1.0	1.0	0.0
4350	0.003473673203793234	0.0001352622242060657	0.00010910064460442078	0.9962631440609323	None	0.2	1	0.3333333333333333	4	0.8	12	0.20987654320987653	0.8	16	12	0	0	0	1.0	9	9	1.1333333333333333	17	0.0	1.0	1.4415887220905042e-17	0.5	0.08339092342935958	0.5209277562485279	0.06866071736826813	0.5432840492684685	0.5897690716103453	0.5214310787874722	0	0.9375	0.0
1819	None	None	None	None	None	0.5	1	0.6666666666666666	4	0.5714285714285714	4	0.375	0.5714285714285714	8	4	0	0	0	0.6666666666666666	4	6	0.6	9	0.0	0.6666666666666666	0.060383144058312334	0.5275142000961169	0.0974231257567808	0.5017283635010789	0.09700704759557374	0.53091612583124	0.5432894500629892	0.5200645557737976	0	0.25	0.0
1214	None	None	None	None	None	0	0	0.3076923076923077	4	0.6470588235294118	11	0.6333333333333333	0	1	0	17	2	0	0.8333333333333334	5	6	1.2666666666666666	19	0.05405405405405406	0.14285714285714285	0	0	0	0	0	0	0	0	0	0	0
2872	0.0003636684927175631	6.08323170204704e-05	-6.070646714970749e-05	0.9996467552691809	None	0	0	0.25	1	1.0	3	1.0	1.0	4	3	0	3	0	0.2	1	5	0.3333333333333333	5	1.0	0	9.458808309570603e-09	0.5000000035222272	0.02169492761728479	0.5206056960467653	0.09999999976539377	0.5000000001584399	0.6058294257312404	0.5068720262631332	1.0	1.0	0.0
6551	0.002935943271224186	0.0011233974657049919	0.001103539256199592	0.997776920246555	None	0.2	1	0.3333333333333333	4	0.8	12	0.20987654320987653	0.8	16	12	0	0	0	1.0	9	9	1.1333333333333333	17	0.0	1.0	0.017880155858801344	0.5010994291968112	1.636943587388702e-05	0.5308511139583164	0.1598814100845202	0.5239170349900285	0.6672175970512806	0.518633063144552	0	0.5	0.0
5675	0.001589791892827045	0.0003333799775401244	-0.00027138203016797025	0.9960700889644275	None	0.25	1	0.4	4	0.7692307692307693	10	0.23809523809523808	0.7692307692307693	14	10	0	0	0	0.7777777777777778	7	9	1.0	15	0.0	1.0	0.01657228709808704	0.5144218539809904	3.997086148908225e-08	0.5002960025194005	0.06783244367305787	0.5	0.5716877758425741	0.5049071284395104	0	1.0	0.0
14	None	None	None	None	None	0	0	0.23255813953488372	10	0.7419354838709677	46	0.7901234567901234	0.27419354838709675	24	17	39	3	0	1.0	9	9	4.266666666666667	64	0.04	0.8	0.08166122472895851	0.6414048977580766	0.01992162394610881	0.5570932045185447	-0.07946353008843468	0.6262782382315508	0.6462675756458555	0.6088246729172511	1.0	1.0	0.0
5110	0.005649611974289188	0.00034421229441877575	0.00015965813801618365	0.9946269144933254	None	0.25	1	0.4	4	0.7692307692307693	10	0.23809523809523808	0.7692307692307693	14	10	0	0	0	0.7777777777777778	7	9	1.0	15	0.0	1.0	0.135064862549887	0.6127583748375882	0.16797850899242087	0.696464965330286	0.41810110172381953	0.5828040528473437	0.7979565139316821	0.632102167865171	0	0.14285714285714285	0.0
3874	0.005188387788927568	0.0008008106393848251	0.0003771491083620933	0.9978320383088679	None	0.25	1	0.4	4	0.7692307692307693	10	0.23809523809523808	0.7692307692307693	14	10	0	0	0	0.7777777777777778	7	9	1.0	15	0.0	1.0	0.0999999993414165	0.5002438812680001	0.14288692670464434	0.9783402329820463	-0.13478515642798125	0.9623756076783228	0.8010384367029008	0.9130170893100432	0	0	0.0
4804	0.013344690675250981	0.004846633878196806	-0.0005485739984009751	0.9933796659090518	None	0.2	2	0.3181818181818182	7	0.7419354838709677	23	0.4074074074074074	0.7419354838709677	30	23	2	0	0	1.0	9	9	2.2	33	0.0	1.0	0.01817725353746714	0.5653550214090146	0.055265286924721026	0.58069535778984	0.08813903407865117	0.5669637212802742	0.5974638890150591	0.5710187656458776	0	1.0	0.0
3548	0.021951822359313523	0.0058052369496363635	-0.005744225556064919	0.9953789283696998	None	0	0	0.3333333333333333	6	0.625	15	0.5777777777777777	0.4166666666666667	14	10	11	5	0	0.5555555555555556	9	5	1.7333333333333334	26	0.22727272727272727	0.47619047619047616	-0.0998513694259106	0.5044424523001231	0.0031352026161649837	0.5161486919521121	-0.07556741689497755	0.6672078345187398	0.6193792792019812	0.5644700222916703	1.0	1.0	0.0
3023	0.0005241634206058159	1.0037522239298007e-05	-9.728338795452234e-06	0.9999975446915651	None	0.25	1	0.4	4	0.7692307692307693	10	0.23809523809523808	0.7692307692307693	14	10	0	0	0	0.7777777777777778	9	7	1.0	15	0.0	1.0	-0.06459511618874005	0.6130242088566152	0.09852171773578573	0.5303656538559888	-0.1914078879228627	0.9999835718280665	0.7870255296133918	0.9794886115675163	0	1.0	0.0
70	None	None	None	None	None	0	0	0.5	2	0.75	3	0.6	0.75	5	3	0	2	0	0.4	2	5	0.4	6	1.0	0	2.4743871268862162e-08	0.5000008895799558	0.09803646156436842	0.5064834081451258	0.08022106136910936	0.5404684730104442	0.6050150017224439	0.5156754778890309	1.0	1.0	0.0
4476	0.0014618228649988115	8.896451938791191e-05	3.106464893881479e-05	0.9987118093976289	None	0.25	1	0.4	4	0.7692307692307693	10	0.23809523809523808	0.7692307692307693	14	10	0	0	0	0.7777777777777778	9	7	1.0	15	0.0	1.0	0.025535257922495235	0.5787237167361897	0.00040836637667913635	0.5028995397605037	0.07960442619639305	0.5985081287390268	0.5938128101421878	0.5604025168977752	0	1.0	0.0
1809	None	None	None	None	None	0.16666666666666666	1	0.3333333333333333	5	0.75	15	0.3055555555555556	0.75	19	15	2	2	0	0.8888888888888888	8	9	1.4666666666666666	22	0.5	0.7692307692307693	0.08337597758978946	0.5626892364989399	0.12416841174414425	0.617526956042304	0.09907408562204836	0.5907583224801484	0.5516173286146527	0.5905121627082659	0.631578947368421	0.6842105263157895	0.0
522	None	None	None	None	None	0	0	0.3333333333333333	2	0.8571428571428571	6	1.0	0.8571428571428571	8	6	0	2	0	0.1111111111111111	1	9	0.6	9	1.0	1.0	0.04026419006425925	0.5839766434426024	0.001718387207556453	0.5076822559532163	1.5673863259957333e-07	0.5000001254446312	0.5452638105658432	0.5307819828052766	1.0	0.875	0.0
476	None	None	None	None	None	0.3333333333333333	1	0.5	4	0.6666666666666666	6	0.3055555555555556	0.6666666666666666	10	6	0	0	0	1.0	6	6	0.7333333333333333	11	0.0	0.4	-0.012632762674593189	0.6648025223861653	0.07901429535473996	0.5691087512845325	0.04706658817773374	0.5606356091072531	0.6061185526617678	0.5992263687831602	0	1.0	0.0
5369	0.0031762497582609656	0.0012598226201096206	-0.0012595271787910875	0.9968778422297353	None	0.25	1	0.36363636363636365	4	0.7857142857142857	11	0.2222222222222222	0.7857142857142857	15	11	0	0	0	0.8888888888888888	9	8	1.0666666666666667	16	0.0	1.0	0.04590427357976441	0.5706689857940559	0.014161160191693944	0.589562688508227	0.10731314913230619	0.9025366742658786	0.6096303001287209	0.7226191224099259	0	0	0.0
1625	None	None	None	None	None	0	0	0.34615384615384615	9	0.6216216216216216	23	0.7959183673469388	0.4864864864864865	26	18	12	0	0	1.0	7	7	2.6	39	0.0	0.5	-0.08497230296957292	1.0	0.0038183553044471076	0.5864814758912705	0.06856073374042543	0.5961968118528296	0.7257471181368231	1.0	0	1.0	0.0
4803	0.016398201979180863	0.0003771571297385425	5.626717362748508e-05	0.9794597789643814	None	0.25	1	0.4	4	0.7692307692307693	10	0.23809523809523808	0.7692307692307693	14	10	0	0	0	0.7777777777777778	7	9	1.0	15	0.0	1.0	6.994620749290663e-06	0.5733205955216429	8.803060245348736e-05	0.5002832331671636	-0.08523378101388857	0.9664064585321384	0.6412828643432754	0.7718168323616535	0	0.14285714285714285	0.0
6160	1.6175417241489584e-07	1.542840304046785e-07	1.542839547357715e-07	0.9999642676731715	None	0.25	1	0.4	4	0.7692307692307693	10	0.23809523809523808	0.7692307692307693	14	10	0	0	0	0.7777777777777778	9	7	1.0	15	0.0	1.0	0.057323426402858216	0.5	-0.07279782109277817	0.5499099525266891	0.0020678814185578114	0.5028782179167386	0.6302349454167611	0.5176443264887486	0	1.0	0.0
6817	0.00752942466952282	0.0027923534384463986	-0.0020378853227764294	0.9995588236052442	None	0.25	1	0.4	4	0.7692307692307693	10	0.23809523809523808	0.7692307692307693	14	10	0	0	0	0.7777777777777778	9	7	1.0	15	0.0	1.0	-0.07895916745715516	0.5	0.09580486952357305	0.5479857340334255	-0.15367437967736633	0.5068646262855504	0.7409764053588996	0.5183247674425474	0	1.0	0.0
2704	0.0007237437858311867	0.00013679262136038627	-0.00013672195460812583	0.9985954385612321	None	0.25	1	0.4	4	0.7692307692307693	10	0.23809523809523808	0.7692307692307693	14	10	0	0	0	0.7777777777777778	7	9	1.0	15	0.0	1.0	-0.04938948006976668	0.6394581909263671	0.09416276955399122	0.5084343834757684	0.025115415510249168	0.5737577094177699	0.6462947354136303	0.574764624732054	0	0.9285714285714286	0.0
3683	0.0021484814495211346	8.385893590658907e-05	3.7289212196554824e-05	0.9968459241690039	None	0.25	1	0.4	4	0.7692307692307693	10	0.23809523809523808	0.7692307692307693	14	10	0	0	0	0.7777777777777778	9	7	1.0	15	0.0	1.0	0.030220334291748835	0.7520535290126581	0.025628993534922963	0.6390688219642283	0.05446733812120127	0.6615313127826772	0.6167963636791922	0.6864730696505883	0	0.35714285714285715	0.0
1762	None	None	None	None	None	0.5	1	0.5714285714285714	4	0.625	5	0.5	0.25	6	2	3	6	0	0.8	4	5	0.6666666666666666	10	1.0	0.6666666666666666	0.09999138633665625	0.5001607940385643	0.034807109007841765	0.5052464925183116	0.0066781705348188	0.5687074729922045	0.5962746760095212	0.524830352188895	0.0	0	0.0
4072	0.0019324874024652162	0.0006877602813838911	-0.0006845557018592301	0.9981122033644186	None	0.3333333333333333	1	0.5	4	0.7	7	0.2857142857142857	0.7	11	7	0	0	0	0.8571428571428571	7	6	0.8	12	0.0	1.0	6.305428015968584e-06	0.5000259521059344	0.03323628556502227	0.5301014867632786	0.12197466266694831	0.5178553306122914	0.6272981627448857	0.5160034688139125	0	1.0	0.0
7034	0.005493060237046326	0.0008302169221323674	-0.00039258782525213514	0.9950505649014943	None	0.25	1	0.4	4	0.75	9	0.25925925925925924	0.75	13	9	0	0	0	0.6666666666666666	6	9	0.9333333333333333	14	0.0	1.0	0.07410577918014719	0.5319101991076922	3.7977910542768014e-10	0.514446032588235	0.07705947337754178	0.5000000000000001	0.5881938660149572	0.5154629619725148	0	1.0	0.0
375	None	None	None	None	None	0	0	0.32142857142857145	9	0.625	25	0.5185185185185185	0.5	29	20	12	2	0	1.0	9	9	2.8	42	0.10526315789473684	0.4864864864864865	-0.06862842040252323	0.6637509265531605	-0.07686988754608633	0.6668063068712982	0.07084395155579828	0.5514223559108827	0.6585702504320581	0.6287247574116486	0.0	0	0.0
3041	0.004181139889676155	0.000992482341926395	0.0009907232494322153	0.994364991747577	None	0.5	1	0.5714285714285714	4	0.625	5	0.3333333333333333	0.625	9	5	0	0	0	0.8333333333333334	5	6	0.6666666666666666	10	0.0	1.0	0.07356074150183753	0.5071567565776057	0.09999999560774112	0.5000000545079154	-0.3183101057026233	0.9973366559158693	0.871966893731701	0.8791825356247017	0	1.0	0.0
5010	5.912072451618447e-10	1.4370821793679338e-10	1.1061548761210218e-10	0.9999999998773339	None	0.2	1	0.3333333333333333	4	0.8	12	0.20987654320987653	0.8	16	12	0	0	0	1.0	9	9	1.1333333333333333	17	0.0	1.0	0	0.5	0.08898485092005648	0.6605797199237178	-0.07916584192998737	0.5197418810351876	0.6667702647322568	0.5617569872630142	0	0.9375	0.0
7290	4.972690464533294e-06	3.6136930277325772e-06	-3.6136906643683084e-06	0.9990219443569816	None	0.25	1	0.4	4	0.75	9	0.25	0.75	13	9	0	0	0	0.875	7	8	0.9333333333333333	14	0.0	1.0	0	0.5	-0.09998902921950334	0.5009843350714305	0.06515336521265155	0.5028093083227227	0.6635529283408236	0.5012645553799818	0	0.9230769230769231	0.0
2952	4.492601594544882e-05	2.4747060183487044e-07	-2.2811046063382157e-07	0.9999817204139533	None	0	0	0.3125	5	0.6363636363636364	14	0.38095238095238093	0.09090909090909091	4	2	19	7	0	0.7777777777777778	9	7	1.6	24	0.175	0.5454545454545454	-0.09113749680434631	0.6795059329760416	0.09998762879913173	0.5000272555615948	0.09182477278300376	0.5057278124935541	0.7078325090889734	0.5641874885802866	1.0	1.0	0.0
330	None	None	None	None	None	0	0	0.5	2	0.6666666666666666	2	0.625	0.6666666666666666	3	2	1	1	0	0.5	4	2	0.3333333333333333	5	0.2	0	0.20805793138947318	0.7255693821256696	0.039673788547064034	0.5581529635230742	0.11830133015715986	0.5419461033455588	0.6655053262989444	0.6125480968066149	1.0	1.0	0.0
7255	3.1689397084600804e-05	1.1771105044611075e-06	-1.0788095637040892e-06	0.9998023016712924	None	0.25	1	0.4	4	0.7692307692307693	10	0.23809523809523808	0.7692307692307693	14	10	0	0	0	0.7777777777777778	9	7	1.0	15	0.0	1.0	0.040332333233351475	0.6825986737626055	0.05817194664032429	0.580443988623731	0.0648201239798342	0.5091977101731132	0.5712913635452824	0.5928381020948911	0	1.0	0.0
5709	0.004569567313473878	0.00037868982021793115	-0.0003546680579490498	0.9944426789006904	None	0.25	1	0.4	4	0.75	9	0.25925925925925924	0.75	13	9	0	0	0	0.6666666666666666	9	6	0.9333333333333333	14	0.0	1.0	0.059521435470183015	0.6534724324066963	3.1051172159201597e-09	0.5653303427684424	-0.10536812520223535	0.5534434447201648	0.6369334915774738	0.5916003588480081	0	1.0	0.0
7323	0.004488239025308906	0.0001797127403071683	-0.00011338833305202321	0.9944878042853743	None	0.2	1	0.3333333333333333	4	0.8	12	0.20987654320987653	0.8	16	12	0	0	0	1.0	9	9	1.1333333333333333	17	0.0	1.0	2.866342981863527e-14	0.500000000001231	2.9591166214466767e-08	0.5000000186211048	0.2754003377347351	0.5	0.7855402415851257	0.5000000062074453	0	1.0	0.0
5488	0.0018464908615202376	0.0006286008925527356	0.0005318454308840316	0.9998712397990891	None	0.25	1	0.36363636363636365	4	0.7857142857142857	11	0.2222222222222222	0.7857142857142857	15	11	0	0	0	0.8888888888888888	8	9	1.0666666666666667	16	0.0	1.0	0.09999999721299734	0.5000000209517441	0.05333701193983627	0.6499198341431769	0.0717329507214742	0.5110769441148274	0.549994704168661	0.5550263822059829	0	1.0	0.0
6084	0.0004164937540379752	1.827610215171844e-06	1.4090765404951515e-06	0.9999999884937545	None	0.2	1	0.3333333333333333	4	0.8	12	0.20987654320987653	0.8	16	12	0	0	0	1.0	9	9	1.1333333333333333	17	0.0	1.0	0.047039626403891734	0.5732241255095472	0.029535469078743014	0.5160045480543201	-0.09987780428119422	0.5001390403314557	0.6592771391449296	0.5299320024797068	0	1.0	0.0
3939	0.0027109150757111643	0.0016296978194068204	-0.0016202384056674046	0.9946608245187136	None	0.25	1	0.4	4	0.7692307692307693	10	0.23809523809523808	0.7692307692307693	14	10	0	0	0	0.7777777777777778	9	7	1.0	15	0.0	1.0	0.11212983104382501	0.5085401094739587	0.0990914772359422	0.6201740069442839	-0.06525694113899612	0.5162675410851859	0.6891981894282405	0.5489711506815884	0	1.0	0.0
7114	0.00021159096117513595	7.549480566448926e-06	-1.2212228900884212e-06	0.9998770562424324	None	0.25	1	0.4	4	0.7692307692307693	10	0.23809523809523808	0.7692307692307693	14	10	0	0	0	0.7777777777777778	9	7	1.0	15	0.0	1.0	-0.08223030723693926	0.505278416525285	-0.03127214269433817	0.5055095261876722	-0.017966229374769264	0.6230031789505946	0.5735194524860967	0.5453308767962712	0	1.0	0.0
7064	0.0085182648197614	0.00023717954003604004	-1.0802076510799384e-05	0.9850427221029735	None	0.14285714285714285	1	0.29411764705882354	5	0.782608695652174	18	0.30864197530864196	0.782608695652174	23	18	1	0	0	1.0	9	9	1.6666666666666667	25	0.0	1.0	0.009859766582130563	0.6594600356961354	0.11827573308463397	0.6657167058965758	0.2252831948436104	0.999999999983912	0.766348475374485	0.999839047112478	0	1.0	0.0
5467	2.6459395310645592e-05	2.4808984622040223e-06	1.088231957278967e-06	0.9990210343989847	None	0.25	1	0.4	4	0.75	9	0.25925925925925924	0.75	13	9	0	0	0	0.6666666666666666	9	6	0.9333333333333333	14	0.0	1.0	0	0.5	8.999676876687015e-09	0.5000008344527506	0.09999985410528084	0.5000056572909037	0.6157159421227665	0.5000021639145515	0	1.0	0.0
2064	None	None	None	None	None	1.0	1	1.0	4	0.0	0	0.5555555555555556	0	4	0	0	0	0	1.0	3	3	0.3333333333333333	5	0.0	1.0	0	0	0	0	0	0	0	0	0	0	0
2306	None	None	None	None	None	0.1	1	0.36363636363636365	8	0.5666666666666667	17	0.7619047619047619	0	6	0	25	0	0	0.8571428571428571	7	6	2.1333333333333333	32	0.0	0.37037037037037035	0	0	0	0	0	0	0	0	0	0	0
5492	0.003337901267527414	0.00044479337467523227	0.00044115310034838846	0.997011442974724	None	0.25	1	0.36363636363636365	4	0.7857142857142857	11	0.2222222222222222	0.7857142857142857	15	11	0	0	0	0.8888888888888888	9	8	1.0666666666666667	16	0.0	1.0	0.027432385458071716	0.5463201071847963	-0.0428751276299418	0.5223634666529504	0.14824273969191254	0.501302211174467	0.6898291594163722	0.523360950793997	0	1.0	0.0
7245	0.009039759000615844	0.008193651923650033	0.0081671002941024	0.9912410759384376	None	0.25	1	0.4	4	0.7692307692307693	10	0.23809523809523808	0.7692307692307693	14	10	0	0	0	0.7777777777777778	7	9	1.0	15	0.0	1.0	0.09394230803725949	0.5117438326705541	0.09233980083229455	0.5971664310208069	0.09999990460710877	0.5000000456566932	0.5417780805534599	0.5366554950458474	0	0.5714285714285714	0.0
342	None	None	None	None	None	0	0	0.4444444444444444	4	0.5454545454545454	6	0.48148148148148145	0.36363636363636365	8	4	4	3	0	0.3333333333333333	3	9	0.8666666666666667	13	0.375	0.3333333333333333	0.00014939713631543258	0.5024382667274653	1.1446360194274845e-17	0.5000000000000084	0.09927158962075422	0.5029043294324219	0.6141556565137656	0.5017808751868951	1.0	1.0	0.0
7308	0.001103195782174656	0.0007536453005227493	0.0003772060532289453	0.9995542819635636	None	0.25	1	0.4	4	0.7692307692307693	10	0.23809523809523808	0.7692307692307693	14	10	0	0	0	0.7777777777777778	7	9	1.0	15	0.0	1.0	0.04029402718631852	0.5075174526312043	-0.08689717550085292	0.9681624305443239	-0.06433623573842141	0.5899278898229625	0.6479426307309217	0.7806566997469818	0	1.0	0.0
2223	None	None	None	None	None	0.25	1	0.6363636363636364	7	0.2857142857142857	4	0.5333333333333333	0.14285714285714285	8	2	7	0	0	0.8333333333333334	6	5	1.0666666666666667	16	0.0	0.8333333333333334	0.01421356068957512	0.5181807952040483	0.362353909526974	0.5679220348458731	2.798198095523395e-05	0.5002188324918332	0.8428638533877215	0.5288851920886188	0	1.0	0.0
2423	None	None	None	None	None	0	0	0.4	4	0.6153846153846154	8	0.42857142857142855	0.5384615384615384	11	7	3	1	0	0.7142857142857143	7	5	1.0	15	0.16666666666666666	0.42857142857142855	-0.026344251820883034	0.6029021361938132	0.07976840538768035	0.5895886668914693	-0.09285486069213733	0.5672043954672462	0.6699913609898096	0.5866411408808985	1.0	1.0	0.0
7305	0.0006608323321714482	2.9945907028547338e-05	-4.541022708512698e-07	0.9932567096678188	None	0.2	1	0.3333333333333333	4	0.8	12	0.20987654320987653	0.8	16	12	0	0	0	1.0	9	9	1.1333333333333333	17	0.0	1.0	0.0005755556911965098	0.5173641222599102	-0.048810257392145284	0.6399882195614776	0.018321812900897648	0.5362626474968597	0.5856621681193502	0.5654639710707061	0	0.25	0.0
6056	0.0029234041730246477	0.0001228547315234375	-0.00010824259357119603	0.9965033572071629	None	0.25	1	0.36363636363636365	4	0.7857142857142857	11	0.2222222222222222	0.7857142857142857	15	11	0	0	0	0.8888888888888888	8	9	1.0666666666666667	16	0.0	1.0	0.02407282568868918	0.5258797157530611	-0.15988478614098786	0.9990563409859626	-0.5453664885593514	0.9569497702575664	0.9647857083713262	0.9673884032559678	0	0.06666666666666667	0.0
5754	8.733964450332386e-05	2.5223214387969157e-06	-2.489092928960738e-06	0.9999962408695909	None	0.25	1	0.4	4	0.75	9	0.25925925925925924	0.75	13	9	0	0	0	0.6666666666666666	6	9	0.9333333333333333	14	0.0	1.0	-0.5621880939540901	0.9999670889581763	0.09999999817473178	0.5000005768630906	0.11465342058857549	0.5107750132508245	0.9591715070142289	0.9693777099828321	0	1.0	0.0
6022	0.0005611291227150932	4.5451129358377485e-06	1.6337598525219237e-06	0.9999986159400731	None	0.25	1	0.36363636363636365	4	0.7857142857142857	11	0.2222222222222222	0.7857142857142857	15	11	0	0	0	0.8888888888888888	9	8	1.0666666666666667	16	0.0	1.0	0.004959769126923002	0.5595077194979968	0.037441583811955	0.5233400495202901	-0.5543586050315099	0.9944683489824189	0.9419246034727534	0.8631187059929015	0	1.0	0.0
7369	0.000386346676232638	3.67551500923027e-06	-3.4238669224076626e-06	0.9999961056304555	None	0	0	0.3333333333333333	3	0.8181818181818182	9	0.28888888888888886	0.8181818181818182	12	9	0	0	0	0.5555555555555556	9	5	0.8666666666666667	13	0.0	1.0	0.03390913320118115	0.5127702187143688	0.018023366713162896	0.5950648299300999	-0.098455691406361	0.5	0.6457028881334993	0.5362724475006103	0	1.0	0.0
4911	1.4585888484581783e-05	4.81559210282772e-07	5.49183625051358e-10	0.9999877334780763	None	0.3	3	0.36363636363636365	8	0.7096774193548387	22	0.4074074074074074	0.6451612903225806	28	20	4	0	0	1.0	9	9	2.2	33	0.0	1.0	0.09999997656047352	0.5000000270690924	0.014920750326304818	0.6561917467780408	0.0033080634604595567	0.5098487418164788	0.6074598579023139	0.5568998749021723	0	1.0	0.0
5774	0.004626665099989099	0.0012013419880653538	0.0011364526373519738	0.9839320789958782	None	0.2857142857142857	2	0.35294117647058826	6	0.7391304347826086	17	0.30864197530864196	0.7391304347826086	23	17	1	0	0	1.0	9	9	1.6666666666666667	25	0.0	1.0	7.414550167714145e-05	0.5002351480666564	-0.014145447444213255	0.6614536625428814	-0.4422580216444569	0.5000000000000002	0.8861916876358634	0.555661635069511	0	0	0.0
6351	0.008535374107140318	0.007191679491446858	0.005372233878611343	0.9954181645215207	None	0.2	1	0.3333333333333333	4	0.8	12	0.20987654320987653	0.8	16	12	0	0	0	1.0	9	9	1.1333333333333333	17	0.0	1.0	0.09989940414270146	0.5003706268480311	0.09438466206584697	0.6485772953831485	0.09354319392748053	0.5086213214210283	0.5635793830102223	0.5538538376957632	0	0.9375	0.0
7526	0.004560288963057217	0.0026412308863341697	0.0026375021802294406	0.9924377073564529	None	0.25	1	0.4	4	0.7692307692307693	10	0.23809523809523808	0.7692307692307693	14	10	0	0	0	0.7777777777777778	7	9	1.0	15	0.0	1.0	0.016228914912610127	0.5270703581333117	0.07129738544751299	0.530407651293902	-0.09232230218950982	0.5000000000000001	0.6636875685052488	0.5191712890354643	0	1.0	0.0
5164	0.010938947360852937	0.005111577507264497	-0.005102294585123952	0.9941631507439842	None	0.25	1	0.36363636363636365	4	0.7857142857142857	11	0.2222222222222222	0.7857142857142857	15	11	0	0	0	0.8888888888888888	8	9	1.0666666666666667	16	0.0	1.0	0.012266930303575953	0.5157266997537352	-0.09980435114169933	0.5873515723841434	-0.23186175014163565	0.5000000000000001	0.7307051532477734	0.5346075058353933	0	1.0	0.0
1674	None	None	None	None	None	0	0	0.5	2	0.3333333333333333	1	0.8333333333333334	0	0	0	4	1	0	0.6666666666666666	3	2	0.3333333333333333	5	0.08333333333333333	0	0	0	0	0	0	0	0	0	0	0	0
6042	1.0547529564329523e-06	4.816535776096226e-07	2.09802294767551e-07	0.9999800245462622	None	0.1	1	0.2727272727272727	6	0.7741935483870968	24	0.4074074074074074	0.7741935483870968	30	24	2	0	0	1.0	9	9	2.2	33	0.0	1.0	0.11703176778405866	0.5253393526245076	-0.10847019808247445	0.959353096123768	8.944250913662694e-05	0.5082044888743948	0.722058916226629	0.7499853049902089	0	1.0	0.0
3130	0.00023050512640151644	3.3169992842792982e-06	3.0727574081296754e-06	0.999995863676374	None	0.25	1	0.4	4	0.75	9	0.25	0.75	12	9	1	0	0	0.875	8	7	0.9333333333333333	14	0.0	0.8571428571428571	0.15622845221834372	0.7128154447234312	0.09923249901303899	0.5038138026820963	-0.1661511034166256	0.9999997502165809	0.942323569904244	0.9953935229249767	0	1.0	0.0
2324	None	None	None	None	None	0.2	1	0.3333333333333333	4	0.8	12	0.9444444444444444	0.5333333333333333	12	8	4	3	0	0.5	3	6	1.1333333333333333	17	0.375	0.9090909090909091	0.004906499920850379	0.5066272802556917	-0.01619787246044929	0.6859766296688539	0.07102060072898649	0.5712137592650092	0.612095730490215	0.5902254051352519	0.0	0	0.0
1287	None	None	None	None	None	0.5	1	0.5714285714285714	4	0.5	4	0.47619047619047616	0.25	4	2	5	8	0	0.42857142857142855	7	3	0.6666666666666666	10	0.6666666666666666	0.6666666666666666	-0.09996694618947406	0.5000460520382777	0.02900715661743273	0.5071726345407953	0.06924529289307732	0.5732491358576606	0.6732517463130002	0.5269735158888406	1.0	1.0	0.0
3214	1.0520828712231974e-05	7.699415838043235e-06	5.537843380898746e-07	0.9999938446456507	None	0.2222222222222222	2	0.35	7	0.7037037037037037	19	0.35802469135802467	0.5925925925925926	23	16	5	1	0	1.0	9	9	1.9333333333333333	29	0.14285714285714285	0.782608695652174	0.024475222263908226	0.5265286385450824	0.0646627804780582	0.6887906099203652	0.6887366959347296	1.0	0.9690604330036738	1.0	0.9565217391304348	1.0	0.0
1877	None	None	None	None	None	0.3	3	0.4782608695652174	11	0.46875	15	0.41975308641975306	0.34375	22	11	11	0	0	1.0	9	9	2.2666666666666666	34	0.0	0.5625	-0.15777685873900743	0.9914053516432402	1.7107678307250725e-16	0.5000000000080188	0.000527626963210568	0.5280594102246686	0.7087257735046595	0.8348107338208547	0	0.5	0.0
4929	0.005345524370196967	0.005063842537999284	0.0008659078724960082	0.995608787720037	None	0.25	1	0.4	4	0.7692307692307693	10	0.23809523809523808	0.7692307692307693	14	10	0	0	0	0.7777777777777778	9	7	1.0	15	0.0	1.0	0.0816238722630635	0.5	-0.056180180829166496	0.5283508031026013	0.08840129700928982	0.5359640691382224	0.6650933054301681	0.5214559919481434	0	1.0	0.0
1999	None	None	None	None	None	0.25	1	0.4	4	0.75	9	0.25925925925925924	0.75	13	9	0	0	0	0.6666666666666666	9	6	0.9333333333333333	14	0.0	1.0	0.08821618104278459	0.6628068362353239	0.038496989140975574	0.5118046880062893	-0.07500446637252765	0.559856305497545	0.6522450298139723	0.5796194412185454	0	1.0	0.0
835	None	None	None	None	None	0	0	0.5833333333333334	7	0.375	6	0.42857142857142855	0.3125	11	5	6	5	0	0.8571428571428571	6	7	1.2	18	0.5	0.2857142857142857	0.07733226270114649	0.5724859637454606	-0.10268742764966118	0.7959845571209275	0.10479358438669098	0.5844210909447001	0.7150344657975475	0.660332915333921	1.0	0.5454545454545454	0.0
736	None	None	None	None	None	0	0	0.5	2	0.75	3	0.5	0.75	5	3	0	2	0	0.75	4	3	0.4	6	1.0	0	-0.09999648245579627	0.5000083822744725	7.902762784127648e-27	0.5	0.23823849378514633	0.5043773123594457	0.8051422897009755	0.501461931323922	1.0	0.8	0.0
5119	0.0024557755286164938	0.0005155319382407824	0.0001675270893286617	0.9953981686298194	None	0.2857142857142857	2	0.35294117647058826	6	0.6956521739130435	16	0.30864197530864196	0.6956521739130435	22	16	2	0	0	1.0	9	9	1.6666666666666667	25	0.0	1.0	0.01892910537840508	0.5499377666955134	0.09822289360831696	0.5318967350638891	-0.0999999939947894	0.5000000060069962	0.6932858317884073	0.527321069374783	0	1.0	0.0
7270	0.0012093131514197468	0.0010187106349219186	0.000829514609595449	0.9973960840471505	None	0.25	1	0.4	4	0.75	9	0.25925925925925924	0.75	13	9	0	0	0	0.6666666666666666	6	9	0.9333333333333333	14	0.0	1.0	0.09457954413694361	0.5004186542347011	0.037195522756153385	0.5329635294870056	0.04658682045657488	0.5036262513315934	0.5629045413890829	0.512349614769117	0	0.9230769230769231	0.0
3418	0.002841488074139866	0.0004582141013957613	0.00043662905684646033	0.9953535602202181	None	0.25	1	0.4	4	0.75	9	0.25925925925925924	0.75	13	9	0	0	0	0.6666666666666666	9	6	0.9333333333333333	14	0.0	1.0	0.07051462524550096	0.519720849576838	-0.023891132228269878	0.5108563974461776	0.0850463772762596	0.5224275633333155	0.6205970704355188	0.5176699092045884	0	1.0	0.0
521	None	None	None	None	None	0.3333333333333333	1	0.5	4	0.6666666666666666	6	0.3055555555555556	0.6666666666666666	10	6	0	0	0	1.0	6	6	0.7333333333333333	11	0.0	0.4	0.07299437343255158	0.579341261183741	-0.012292166613746517	0.6001585128654859	0.3175420950050213	0.5684375452791423	0.7922345401691174	0.5827059465012866	0	1.0	0.0
1768	None	None	None	None	None	0	0	0.05555555555555555	3	0.9493670886075949	75	1.0	0	2	0	78	0	0	1.0	9	9	5.4	81	0.0	1.0	0	0	0	0	0	0	0	0	0	0	0
2875	3.127828185048396e-05	2.316042857960557e-06	-2.01251346353376e-06	0.9996761780275955	None	0	0	0.3333333333333333	2	0.8571428571428571	6	1.0	0.8571428571428571	8	6	0	2	0	0.1111111111111111	9	1	0.6	9	1.0	1.0	0	0.5	0.07781130623439048	0.5545888421130647	-0.03260795989696248	0.5289749990108628	0.6241062241669426	0.5279092271772846	0.0	0	0.0
6146	0.0029526958652349136	0.0003064378471870594	0.00012144010228888863	0.9921933498441361	None	0.14285714285714285	1	0.29411764705882354	5	0.782608695652174	18	0.30864197530864196	0.782608695652174	23	18	1	0	0	1.0	9	9	1.6666666666666667	25	0.0	1.0	-0.10941870149318018	0.9748845494163357	0.03516510027346113	0.666804181622568	7.991066711241783e-14	0.5969479729175767	0.705682366791863	0.8294576973632655	0	0	0.0
1743	None	None	None	None	None	0	0	0.5	2	0.75	3	0.5	0.75	5	3	0	2	0	0.75	4	3	0.4	6	1.0	0	0.01928776627742103	0.5441294925056994	0.3136035538871248	0.9999380039931828	2.588247790171983e-06	0.5000093150259385	0.8953908159327932	0.9640309574533719	1.0	1.0	0.0
1252	None	None	None	None	None	0	0	0.5	2	0.6666666666666666	2	0.625	0.6666666666666666	4	2	0	1	0	0.5	4	2	0.3333333333333333	5	0.5	0	0.07062682384078114	0.5469819950387252	-0.057844567013916715	0.6635798049181324	0.09897616788501178	0.5011719804424695	0.6649575005090598	0.5721968797567794	1.0	1.0	0.0
2284	None	None	None	None	None	0.36363636363636365	4	0.44	11	0.5428571428571428	19	0.5138888888888888	0.42857142857142855	26	15	10	2	0	0.8888888888888888	8	9	2.466666666666667	37	0.15384615384615385	0.6428571428571429	0.00015881208938471126	0.5009468743209864	0.08332443311991569	0.9999877277646679	0.0999995331866991	0.5000075759212247	0.6812765256886704	0.9774818679809902	1.0	1.0	0.0
3830	2.4452404147924798e-05	5.393977581410768e-06	1.0285756060397758e-07	0.9985095661517492	None	0.3333333333333333	1	0.5	4	0.7	7	0.3	0.7	11	7	0	0	0	0.625	8	5	0.8	12	0.0	0.8571428571428571	-0.09999998298727644	0.5000000586561828	0.34368087598021396	0.6029913581354321	0.006504414027435667	0.5380091592588928	0.8653720932908506	0.5473803762360806	0	0.36363636363636365	0.0
7033	0.004182164295938627	0.0026065579743754642	0.001186155721576415	0.9972804727080324	None	0.25	1	0.36363636363636365	4	0.7857142857142857	11	0.2222222222222222	0.7857142857142857	15	11	0	0	0	0.8888888888888888	8	9	1.0666666666666667	16	0.0	1.0	0.09997461428761846	0.5000328323492196	0.01789630347927036	0.5564822280285368	0.09999892743571155	0.5000009192704045	0.5955552290268609	0.5189103398122358	0	0.8666666666666667	0.0
7435	1.56146139867513e-05	1.4061674871810587e-06	-1.0251428449378024e-06	0.9993929193142391	None	0.2	1	0.3333333333333333	4	0.8	12	0.20987654320987653	0.8	16	12	0	0	0	1.0	9	9	1.1333333333333333	17	0.0	1.0	0	0.5	0.0026900914589555844	0.5203443819331366	1.6565643458396975e-06	0.5004208433197819	0.5031643342469818	0.5069250450628279	0	1.0	0.0
4971	0.011257937051517425	0.001437644142271013	-0.0013882453956928743	0.9946942055054921	None	0.25	1	0.4	4	0.75	9	0.25925925925925924	0.75	13	9	0	0	0	0.6666666666666666	9	6	0.9333333333333333	14	0.0	1.0	1.3564828322172239e-12	0.5000000045119383	0.09999999404357514	0.500000550003007	-0.2313470978993916	0.9917857934493352	0.8002237585203852	0.8317220735537351	0	0	0.0
3844	0.0004039295961494045	4.4165125453245396e-05	2.70540633037131e-05	0.998635958870599	None	0.25	1	0.4	4	0.75	9	0.25925925925925924	0.75	13	9	0	0	0	0.6666666666666666	9	6	0.9333333333333333	14	0.0	1.0	0.09999952062439176	0.5592378706371263	0.09299214651557972	0.6033599382865381	-0.03207738116427771	0.5102859501132236	0.6417760406570285	0.5579635504395253	0	0.5384615384615384	0.0
6290	1.8630550668905043e-05	1.839742155168088e-06	-1.8397401427973755e-06	0.9994533814887208	None	0.25	1	0.4	4	0.75	9	0.25925925925925924	0.75	13	9	0	0	0	0.6666666666666666	9	6	0.9333333333333333	14	0.0	1.0	0	0.5	0	0.5	0.049949800453627624	0.5390471029735521	0.5585959212453964	0.5130393006891555	0	0.07692307692307693	0.0
3282	0.003703722612343303	0.0004954414718932471	-0.0004796957038861211	0.9921050179490138	None	0	0	0.42857142857142855	3	0.75	6	0.3333333333333333	0.75	9	6	0	0	0	0.8333333333333334	5	6	0.6666666666666666	10	0.0	0.4	0.09999715434622072	0.50000307560236	0.05370759831286798	0.5119834888179039	-0.09393373948698767	0.594399438958215	0.6957141928730503	0.535783564905125	0	0.7777777777777778	0.0
5715	0.0006014318310230439	4.04729998034716e-06	3.266737884985471e-06	0.9999972332551068	None	0.25	1	0.4	4	0.7692307692307693	10	0.23809523809523808	0.7692307692307693	14	10	0	0	0	0.7777777777777778	9	7	1.0	15	0.0	1.0	0.0996832377742346	0.5000000000000001	-0.07714910690277137	0.5411062206037477	0.5596568515471533	0.6728417458219728	0.9347735603953758	0.5732901438521228	0	1.0	0.0
3618	0.0009096824376562839	0.00011760281516060773	0.00011722078011182024	0.9974529705418316	None	0.3333333333333333	1	0.4444444444444444	4	0.7272727272727273	8	0.2653061224489796	0.7272727272727273	12	8	0	0	0	1.0	7	7	0.8666666666666667	13	0.0	1.0	0.10245074841355799	0.5573643664655649	0.09999999999657153	0.5000000000138486	-0.0397744387473032	0.6472795743919402	0.6578539144478478	0.5693480238611637	0	1.0	0.0
6150	0.0018370086927886622	0.001082243023118617	-0.0006661470291572066	0.9971903682587775	None	0.25	1	0.4	4	0.7692307692307693	10	0.23809523809523808	0.7692307692307693	14	10	0	0	0	0.7777777777777778	9	7	1.0	15	0.0	1.0	0.14575544188193357	0.5000000000000001	-0.05599405593313256	0.6379596482486167	0.08788662482203717	0.5929337241431919	0.6998967138183971	0.577912213191717	0	1.0	0.0
344	None	None	None	None	None	0.3333333333333333	1	0.5	4	0.7	7	0.2857142857142857	0.7	11	7	0	0	0	0.8571428571428571	7	6	0.8	12	0.0	0.6666666666666666	5.499877058861618e-07	0.5000355761912019	0.07352775563181782	0.5925592247061107	0.05835293289518449	0.5555602099540999	0.5888238213728827	0.5496574247922389	0	1.0	0.0
3134	0.004453372844008335	0.0009909511971938195	0.00036919076639474593	0.9947433233972304	None	0.3333333333333333	1	0.5	4	0.7	7	0.2857142857142857	0.7	11	7	0	0	0	0.8571428571428571	6	7	0.8	12	0.0	0.6666666666666666	-0.0981992382884858	0.5063161366724112	0.04579300137723054	0.517312923143608	-0.09964786226921624	0.5041859120390993	0.6620818466425604	0.5092730465143845	0	1.0	0.0
828	None	None	None	None	None	0	0	1.0	1	0	0	1.0	0	0	0	1	0	0	0.5	2	1	0.13333333333333333	2	0.0	0	0	0	0	0	0	0	0	0	0	0	0
2254	None	None	None	None	None	0	0	0.42857142857142855	3	0.75	6	0.4166666666666667	0.75	9	6	0	1	0	0.375	3	8	0.6666666666666666	10	1.0	0.8571428571428571	0.09999947606126386	0.5000000293708052	0.00966593533379505	0.5280681582385924	0.09939137407265919	0.5236006867382537	0.6045381193800607	0.5172318276335244	0.0	0	0.0
5548	0.00015584599388129413	6.561443363029496e-07	6.529947381726389e-07	0.9999999971095355	None	0.2	1	0.3333333333333333	4	0.8	12	0.20987654320987653	0.8	16	12	0	0	0	1.0	9	9	1.1333333333333333	17	0.0	1.0	0.06324390997190442	0.5230100460767522	2.4388560383102756e-05	0.5039921302356168	0.048985318744196205	0.509000268381777	0.567266998642	0.5120042815383022	0	0.125	0.0
6433	0.014255192610761266	0.0002447197351591852	0.0002379024437085522	0.9534004136804648	None	0.25	1	0.4	4	0.75	9	0.25925925925925924	0.75	13	9	0	0	0	0.6666666666666666	9	6	0.9333333333333333	14	0.0	1.0	-0.5318694110836651	0.9776826046528648	0.04819787961888288	0.5251882032941844	-0.09915864223085816	0.5380364688613866	0.9214183399612004	0.7932069686685429	0	1.0	0.0
1159	None	None	None	None	None	0.5	2	0.8	8	0.15384615384615385	2	0.5	0.07692307692307693	8	1	6	4	0	0.8333333333333334	6	5	1.0	15	0.4444444444444444	0.36363636363636365	0.026578678397965412	0.569224273272366	3.666029695759466e-05	0.500190581321639	7.834590925088273e-07	0.5000092373116374	0.5312093445791808	0.5232736848597428	1.0	0.875	0.0
4521	0.00040688901872563114	1.4817328296236444e-05	-1.3829067762857831e-05	0.9986649307107697	None	0.25	1	0.4	4	0.75	9	0.25925925925925924	0.75	13	9	0	0	0	0.6666666666666666	9	6	0.9333333333333333	14	0.0	1.0	0.062061577979894166	0.6655491428436984	0.02311785077475246	0.5882801184736265	0.09999999905535764	0.5000000018622968	0.6016125367822007	0.5862119465183702	0	1.0	0.0
1983	None	None	None	None	None	0.25	1	0.6	6	0.38461538461538464	5	0.5	0.07692307692307693	7	1	7	8	0	0.8333333333333334	5	6	1.0	15	0.6666666666666666	0.6	0.006463660254829527	0.570684209490558	0.09999998881488131	0.5000000398879547	-0.16652897188343393	0.9968042569674768	0.7871376294090737	0.8817519318125135	1.0	0.8571428571428571	0.0
3805	0.0012058417422873655	0.0008257250304621816	0.0002711466129641153	0.9995063457070718	None	0.2	1	0.3333333333333333	4	0.8	12	0.20987654320987653	0.8	16	12	0	0	0	1.0	9	9	1.1333333333333333	17	0.0	1.0	0.08239751916712117	0.5021560523154676	0.0023551211246982603	0.6734082315456178	0.0792350294575763	0.5200966562136332	0.5918750321105217	0.567313428882143	0	1.0	0.0
1917	None	None	None	None	None	0	0	0.47368421052631576	9	0.38461538461538464	10	0.5	0.038461538461538464	3	1	24	14	0	0.875	7	8	1.8666666666666667	28	0.28	0.9	0.13774846677962296	0.5485531336554264	-0.08222374944976514	0.5789456825998539	0.0908878045209865	0.512581206686404	0.7039957080044121	0.5468297372164037	1.0	1.0	0.6351248556185726
2686	0.000505584095532361	3.1706120640672864e-05	1.2152349534804985e-05	0.995086695741104	None	0.25	1	0.6363636363636364	7	0.35714285714285715	5	0.64	0.35714285714285715	11	5	4	2	0	1.0	5	5	1.0666666666666667	16	0.3333333333333333	0.5454545454545454	0.006666440581300349	0.5139505671200968	0.016193455154354247	0.5747722086204984	3.195984294137935e-05	0.5178448439996595	0.5163982435783833	0.5356539884576634	0.9545454545454546	0.8181818181818182	0.0
4953	0.00028836131650512934	0.00023283462507247546	-0.00023280035635525004	0.9997399012380807	None	0.25	1	0.4	4	0.75	9	0.25925925925925924	0.75	13	9	0	0	0	0.6666666666666666	6	9	0.9333333333333333	14	0.0	1.0	0.025558951048329153	0.5022103162724854	0.00040704147106297353	0.5098245638591405	-0.0007273969766562582	0.6573476883537274	0.577532657029084	0.5580406301013576	0	1.0	0.0
6303	0.027999855006032016	0.00887599297803251	-0.00659282852956493	0.9950341807219044	None	0.2	1	0.3333333333333333	4	0.8	12	0.20987654320987653	0.8	16	12	0	0	0	1.0	9	9	1.1333333333333333	17	0.0	1.0	0.09917668391069781	0.501506014878168	0.14312858548055188	0.5566027503724329	0.11686683758841583	0.5447721432685955	0.5512872546915554	0.53436069840173	0	1.0	0.0
315	None	None	None	None	None	0	0	0.5	2	0.75	3	0.6	0.75	5	3	0	0	0	0.4	5	2	0.4	6	0.0	0	-0.06276114610965096	0.6364214582892213	0.016854904819969964	0.5234038174880346	0.20786202260377484	0.9997238835761026	0.7568677016319248	0.9502313588120584	0	0	0.0
3696	0.0006140050548505938	7.573162655782147e-05	-7.553183977296749e-05	0.9988892357658585	None	0.25	1	0.4	4	0.7692307692307693	10	0.234375	0.7692307692307693	14	10	0	0	0	1.0	8	8	1.0	15	0.0	0.8571428571428571	-0.09999999999999994	0.6500841082484514	0.09999819592277527	0.5002482640527437	-0.03873396429160776	0.512629108181639	0.6977694823013477	0.5556788869019942	0	1.0	0.0
1411	None	None	None	None	None	0	0	1.0	1	0	0	1.0	0	1	0	0	2	0	0.5	1	2	0.13333333333333333	2	0.6666666666666666	0	0	0	0	0	0	0	0	0	0	0	0
2128	None	None	None	None	None	0	0	0.75	3	0.3333333333333333	1	0.625	0.3333333333333333	4	1	0	0	0	0.5	4	2	0.3333333333333333	5	0.0	0.6666666666666666	0.050860489886958925	0.6053045349084016	0.0006416680021846344	0.5077360092493696	-0.06977614753782005	0.6133577802081532	0.6212593745767228	0.5760724305907622	0	1.0	0.0
3470	0.009228623333194906	0.001070282002968799	0.0002771858838279963	0.981621615001109	None	0.25	1	0.36363636363636365	4	0.7857142857142857	11	0.2222222222222222	0.7857142857142857	15	11	0	0	0	0.8888888888888888	8	9	1.0666666666666667	16	0.0	1.0	-0.21344021267156688	0.8526360121338044	0.0520581153844162	0.5787063524742841	0.29030464791066113	0.9990130877648955	0.9865342056804878	0.9524661018224241	0	0.5333333333333333	0.0
6861	3.216646551194343e-09	3.128775189624233e-09	3.125484746530067e-09	0.9999999233074416	None	0.3	3	0.36363636363636365	8	0.7096774193548387	22	0.4074074074074074	0.6774193548387096	29	21	3	0	0	1.0	9	9	2.2	33	0.0	1.0	0.020616833568530443	0.6236428287808997	5.8234907420637764e-09	0.5008381494295154	3.469566971068659e-25	0.5	0.5303569893121824	0.5422648846811503	0	0.6896551724137931	0.0
1800	None	None	None	None	None	0	0	0.5	3	0.7142857142857143	5	0.42857142857142855	0.7142857142857143	8	5	0	1	0	0.42857142857142855	3	7	0.6	9	1.0	0.6666666666666666	0.03946744342811037	0.5517361543554788	0.0063438462476397475	0.5178045623651668	0.09021122740104798	0.5210453803100084	0.5905475518359125	0.5302270630598807	0.875	1.0	0.0
6910	0.012123306836951196	0.005925941996078059	0.0019830228379897736	0.9782973255261839	None	0.25	1	0.4	4	0.7692307692307693	10	0.23809523809523808	0.7692307692307693	14	10	0	0	0	0.7777777777777778	9	7	1.0	15	0.0	1.0	-0.012791248083789244	0.5	0.03271122170320491	0.6178009315542146	0.15498509615035827	0.5738803636489912	0.6793497725586513	0.5644662981489188	0	1.0	0.0
1616	None	None	None	None	None	0.2727272727272727	3	0.52	13	0.42857142857142855	15	0.7708333333333334	0.2571428571428571	21	9	15	0	0	0.75	8	6	2.466666666666667	37	0.0	0.9032258064516129	-0.15925121487757415	0.5834945559295499	0.009959689892332013	0.517389217337309	0.05699714621709756	0.5744168747240349	0.714221918136548	0.5586139022546693	0	1.0	0.0
7312	0.017108099522602276	0.0005950775533632854	0.00035405652689715134	0.9500790944886529	None	0.25	1	0.4	4	0.75	9	0.25925925925925924	0.75	13	9	0	0	0	0.6666666666666666	9	6	0.9333333333333333	14	0.0	1.0	0.23235627606405332	0.9995520090573472	3.169293761400016e-05	0.5002738722672782	0.0966833137200409	0.5019019356584038	0.8623645776599196	0.929103401043181	0	1.0	0.0
1767	None	None	None	None	None	0	0	0.4	2	0.8	4	0.4666666666666667	0.8	6	4	0	0	0	0.6	3	5	0.4666666666666667	7	0.0	0	0.0490506200506173	0.5846187181720123	0.09978026712973799	0.5006107053429136	3.1821467810155576e-20	0.5	0.6089404716085436	0.5286523950830614	0	0	0.0
7420	0.00016867598081968683	5.624034390604238e-06	-5.028322551308856e-06	0.9999696776196426	None	0.25	1	0.4	4	0.75	9	0.25925925925925924	0.75	13	9	0	0	0	0.6666666666666666	9	6	0.9333333333333333	14	0.0	1.0	0.09999382064679302	0.5000239833159389	-0.005031588112514923	0.6491096887947367	0.09034214239700988	0.5000000000000001	0.616326738416553	0.5510897392359212	0	1.0	0.0
5244	1.8617637203712942e-05	1.4310054319546775e-05	1.4310054125365877e-05	0.9994094958051111	None	0.25	1	0.4	4	0.75	9	0.25925925925925924	0.75	13	9	0	0	0	0.6666666666666666	9	6	0.9333333333333333	14	0.0	1.0	0	0.5	0.09999999998290984	0.5000001311437825	0.07753361462102672	0.6401131171907921	0.6109618575317014	0.5478411676461261	0	1.0	0.0
4988	0.001448607290328873	0.0006755907694423501	-0.0006754781913689037	0.9981062668903137	None	0.3333333333333333	1	0.4444444444444444	4	0.7272727272727273	8	0.2708333333333333	0.7272727272727273	12	8	0	0	0	0.75	6	8	0.8666666666666667	13	0.0	0.8571428571428571	-0.03630266462753712	0.5909289235978098	-0.018079118803229308	0.672917560900081	0.08594615690530386	0.526063749983925	0.6599347415981377	0.5981723512100166	0	0	0.0
2835	0.0008251874256422247	0.0005367905122429301	-0.0005356093966693075	0.9986446420202416	None	0	0	0.5	3	0.7142857142857143	5	0.36	0.7142857142857143	8	5	0	0	0	1.0	5	5	0.6	9	0.0	1.0	-0.09571859794613316	0.5086936473680647	0.09900487309635818	0.5073022905469837	0.06790771816236495	0.5236293406362206	0.7024373176049291	0.5132116868577948	0	1.0	0.0
5651	1.9061173610050547e-07	1.2288579772216132e-07	1.1060011147827137e-07	0.9999484240870331	None	0.25	1	0.4	4	0.75	9	0.25	0.75	13	9	0	0	0	0.875	8	7	0.9333333333333333	14	0.0	1.0	4.068759424044262e-07	0.5000016088302578	0.08535173799851563	0.651489928107123	0.0011125810334252089	0.5168200661978599	0.5944939257039377	0.5574869076390109	0	0.9230769230769231	0.0
5037	0.003589429152180536	0.0010672691663101452	0.0010362203743304243	0.9975662977096919	None	0.2	1	0.3333333333333333	4	0.8	12	0.20987654320987653	0.8	16	12	0	0	0	1.0	9	9	1.1333333333333333	17	0.0	1.0	0.09999997488058415	0.5000000707068369	-0.07757136170699605	0.6084074952280824	0.24547526946915244	0.5057132746048814	0.788687522064578	0.538546485522933	0	1.0	0.0
2836	None	None	None	None	None	0	0	0.3333333333333333	6	0.68	17	0.5	0.68	23	17	3	3	0	0.6666666666666666	6	9	1.8	27	0.75	0.47619047619047616	0.009015904860904724	0.6787864916745163	2.7109263606925262	0.9999999188561374	0.09999999155833769	0.500000002416855	0.9999961342346774	0.9966376514668558	1.0	1.0	0.5514318673826306
5433	0.0004729743451857692	1.0029093015870217e-05	-1.5181842500858885e-06	0.9999628262398971	None	0.3	3	0.36363636363636365	8	0.7096774193548387	22	0.4074074074074074	0.7096774193548387	30	22	2	0	0	1.0	9	9	2.2	33	0.0	1.0	0.002510147052702634	0.5197476241806506	0.0004740858253683519	0.5015861790051745	0.05578887120092289	0.5044951493269582	0.5627287384895454	0.5086122669752402	0	1.0	0.0
4294	2.8148667263794934e-05	5.6465525546985725e-06	5.646412654169519e-06	0.9984156458642562	None	0.25	1	0.4	4	0.7692307692307693	10	0.23809523809523808	0.7692307692307693	14	10	0	0	0	0.7777777777777778	9	7	1.0	15	0.0	1.0	0.05529981965751585	0.5740031742698173	-0.025321308386548325	0.5063181983085164	0.021067884108915615	0.5576191784706098	0.5820812432544615	0.5461170806811783	0	1.0	0.0
2251	None	None	None	None	None	0	0	1.0	1	0	0	1.0	0	0	0	1	6	0	0.5	1	2	0.13333333333333333	2	1.0	0	0	0	0	0	0	0	0	0	0	0	0
5324	0.00033731917662423167	1.5535964700591393e-05	1.1695823219594183e-05	0.999928675389777	None	0.3	3	0.36363636363636365	8	0.7096774193548387	22	0.4074074074074074	0.7096774193548387	30	22	2	0	0	1.0	9	9	2.2	33	0.0	1.0	0.12592290706459847	0.6566402526887968	0.24579851136036873	0.5701496635999422	-0.01763903939281985	0.6281243938473162	0.7511913185439928	0.6189277136963635	0	1.0	0.0
4565	0.0028001825771391447	0.0018583516772093676	0.0018530038720466374	0.9989295754308251	None	0.25	1	0.4	4	0.75	9	0.25925925925925924	0.75	13	9	0	0	0	0.6666666666666666	6	9	0.9333333333333333	14	0.0	1.0	0.09615610527377343	0.5000000000000001	0.06677763199485519	0.5368446936043714	0.052493683585649806	0.5273164482463887	0.5478941032776886	0.521405334306871	0	1.0	0.0
2559	0.0007011576284875854	6.26219015038594e-05	-6.0168180946633406e-05	0.9959676907682582	None	0.25	1	0.4	4	0.6153846153846154	8	0.75	0.07692307692307693	4	1	10	4	0	0.8	5	4	1.0	15	0.19047619047619047	0	0.08817999561546172	0.5344773263590491	3.415301837066001e-11	0.500000001319577	-0.07332591201185637	0.5518444518704743	0.6604006058949349	0.5288225399901829	0.5	0	0.0
3997	0.0006411760667699496	0.0004934602709126132	-0.0001194095576395078	0.9985920382599125	None	0.25	1	0.4	4	0.75	9	0.25925925925925924	0.75	13	9	0	0	0	0.6666666666666666	6	9	0.9333333333333333	14	0.0	1.0	0.03048106211022167	0.5	3.729218341872436e-08	0.5003049649532332	0.1079120555580048	0.6517638230761796	0.6116457178349415	0.5521448089282373	0	1.0	0.0
4357	4.778906978225065e-05	5.951035283263525e-07	-4.33604801874314e-07	0.999837126227203	None	0.2857142857142857	2	0.35294117647058826	6	0.7391304347826086	17	0.30864197530864196	0.7391304347826086	23	17	1	0	0	1.0	9	9	1.6666666666666667	25	0.0	1.0	9.907970803716923e-25	0.5	-0.056149639301772226	0.5475090966309916	0.007497891692174791	0.5129611864629386	0.5716906053192116	0.520194656393688	0	1.0	0.0
6498	0.0001431638082365614	1.1073008935329185e-05	-5.7033651671303785e-06	0.9999967812770177	None	0.25	1	0.4	4	0.75	9	0.25925925925925924	0.75	13	9	0	0	0	0.6666666666666666	9	6	0.9333333333333333	14	0.0	1.0	0.20666146193885832	0.5739800234656303	0.03888788892844659	0.6425635848983946	-0.07735413149628949	0.5	0.7638253281313985	0.5731885112248579	0	0.6923076923076923	0.0
4454	0.006903374271576867	0.0014631970049370031	0.0012798676265365935	0.9907282901308582	None	0.25	1	0.4	4	0.7692307692307693	10	0.23809523809523808	0.7692307692307693	14	10	0	0	0	0.7777777777777778	9	7	1.0	15	0.0	1.0	0.09239927537934756	0.5970105972946287	1.860172570433468e-05	0.5093940006390033	0.11791627655709817	0.6127696814214986	0.6249998728066738	0.5735927653258458	0	1.0	0.0
3059	0.009186073210223782	0.0022593214827838657	-0.0018970954715866772	0.9962128226871573	None	0.16666666666666666	1	0.5	7	0.5263157894736842	10	0.42857142857142855	0.47368421052631576	16	9	4	2	0	1.0	7	7	1.4	21	0.4	0.35294117647058826	0.09999999984791692	0.5000000213251284	0.012900529074016667	0.6775355035778534	0.09961639269554046	0.5009645677433491	0.6010135538483571	0.5618751503593	1.0	1.0	0.0
3649	0.0051672504377669945	0.0016334593696408048	-0.0011081020855755778	0.9954088321723598	None	0.2	1	0.3333333333333333	4	0.8	12	0.20987654320987653	0.8	16	12	0	0	0	1.0	9	9	1.1333333333333333	17	0.0	1.0	0.08748920812760465	0.5584773314972372	0.09799896909462949	0.5043921715658272	0.1612460921826786	0.5458948151015388	0.583307230531634	0.5363235017020649	0	0.25	0.0
6184	0.0012081449368343718	0.0003396214071139902	0.0003234664749904832	0.9988451199613702	None	0.25	1	0.36363636363636365	4	0.7857142857142857	11	0.2222222222222222	0.7857142857142857	15	11	0	0	0	0.8888888888888888	8	9	1.0666666666666667	16	0.0	1.0	0.033564370566681864	0.5901309328338611	5.70990853809433e-06	0.5001092129613566	-0.07825787958747289	0.5313395291319597	0.627066110435611	0.5407813874232275	0	0.13333333333333333	0.0
4151	0.007848214122332959	0.002373755867003791	0.002274644364509872	0.9735371186347566	None	0.2857142857142857	2	0.35294117647058826	6	0.7391304347826086	17	0.30864197530864196	0.7391304347826086	23	17	1	0	0	1.0	9	9	1.6666666666666667	25	0.0	1.0	0.4187231603107266	0.6842052454717669	7.378407679945865e-05	0.5243512597873373	0.030568867731760298	0.5674570056238468	0.861561842588205	0.594044404362001	0	1.0	0.0
426	None	None	None	None	None	0	0	0.125	3	0.8823529411764706	30	0.8	0	0	0	35	8	0	0.5555555555555556	5	9	2.4	36	0.10810810810810811	0.7741935483870968	0	0	0	0	0	0	0	0	0	0	0
777	None	None	None	None	None	0	0	0.38095238095238093	8	0.5862068965517241	17	0.8611111111111112	0.3448275862068966	16	10	14	0	0	1.0	6	6	2.066666666666667	31	0.0	0.4	0.08744117687715239	0.6075306194981398	-0.03265633054358962	0.663308154442135	0.00035464173519109436	0.5009598220264672	0.6094358226562918	0.5921720048749282	0	1.0	0.0
2506	None	None	None	None	None	0.058823529411764705	1	0.32432432432432434	12	0.6037735849056604	32	0.873015873015873	0.24528301886792453	21	13	33	0	0	0.7777777777777778	9	7	3.6666666666666665	55	0.0	0.9387755102040817	6.008691484702034e-11	0.5031693976352692	0.07753613041932088	0.600731556705474	-0.015907613571706218	0.6440037271726551	0.6319310680940167	0.5837026900695633	0	0	0.0
5842	0.003940480380634537	0.0036813682378225216	-0.00013914360633443027	0.9938296410058814	None	0.2	1	0.3333333333333333	4	0.8	12	0.20987654320987653	0.8	16	12	0	0	0	1.0	9	9	1.1333333333333333	17	0.0	1.0	0.09999614360165664	0.5000123435854334	-0.0036848722891037965	0.6603600956916623	-0.254859566268363	0.5	0.8163496726225901	0.5551866406243907	0	1.0	0.0
5179	0.005735847962063893	0.00160578262835486	-0.0016030548072221552	0.9955341492892511	None	0.25	1	0.4	4	0.7692307692307693	10	0.23809523809523808	0.7692307692307693	14	10	0	0	0	0.7777777777777778	7	9	1.0	15	0.0	1.0	-0.09997548289845506	0.6650236088851462	0.09779956887561565	0.5693238616512828	0.12760673903349012	0.5282289674131486	0.7112229715259903	0.5888702969970471	0	0.35714285714285715	0.0
3063	0.0008209552320475077	0.0006206642273488792	0.0006181257587666361	0.9994775786179084	None	0.3333333333333333	1	0.5	4	0.7	7	0.2857142857142857	0.7	11	7	0	0	0	0.8571428571428571	7	6	0.8	12	0.0	1.0	0.05740138710154893	0.5176816324715464	0.24362008278967284	0.5822759435139108	-0.08598414450167549	0.5700304509584718	0.7748827247698072	0.5568246697127106	0	1.0	0.0
2197	None	None	None	None	None	0.25	1	0.4	4	0.75	9	0.25925925925925924	0.75	13	9	0	0	0	0.6666666666666666	6	9	0.9333333333333333	14	0.0	1.0	0.04650010834094775	0.5591011467544158	-0.2135775710726394	0.5531987827006039	-0.03926969628524391	0.647249573311918	0.7654205485960628	0.5872713341459254	0	1.0	0.0
4314	0.004550645702571083	0.0015590602776151762	-0.001552712859094775	0.9807686730251096	None	0.25	1	0.4	4	0.75	9	0.25925925925925924	0.75	13	9	0	0	0	0.6666666666666666	9	6	0.9333333333333333	14	0.0	1.0	0.0163733661120125	0.546171928781815	0.47055030836573464	0.6334440014951168	0.1275074754687599	0.6041432201873781	0.8689205882203337	0.5950780316452112	0	1.0	0.0
3729	0.000782470304639316	0.00037616949771228153	0.00011670555495662819	0.9984041468500812	None	0.25	1	0.36363636363636365	4	0.7857142857142857	11	0.2222222222222222	0.7857142857142857	15	11	0	0	0	0.8888888888888888	9	8	1.0666666666666667	16	0.0	1.0	3.951670428743574e-06	0.5001334916698688	3.791806736381792e-07	0.5000800150904903	-0.005002207952716218	0.6727618176578493	0.5990952939994381	0.5598415521326339	0	1.0	0.0
6438	5.016677477897871e-05	2.6399966823956586e-06	2.615136010839767e-06	0.9999999981636092	None	0.2	1	0.3333333333333333	4	0.8	12	0.20987654320987653	0.8	16	12	0	0	0	1.0	9	9	1.1333333333333333	17	0.0	1.0	0.09999994554791604	0.5000003456134706	0.09950186810215586	0.5025926247208087	0.09999604176039051	0.5000017761640199	0.5005850505050882	0.500864922382104	0	0	0.0
3144	0.003356420053215535	0.0004690930641781054	-0.00046174560894654234	0.9955617510544317	None	0.3333333333333333	1	0.4444444444444444	4	0.7272727272727273	8	0.2653061224489796	0.7272727272727273	12	8	0	0	0	1.0	7	7	0.8666666666666667	13	0.0	1.0	2.2950675319416964e-06	0.5000164020524155	0.09999999828308839	0.500000005046067	0.09915879326719057	0.5014092140180686	0.6152467888146093	0.5004752081395681	0	1.0	0.0
1078	None	None	None	None	None	0.1875	3	0.35294117647058826	12	0.6122448979591837	30	0.6296296296296297	0.5306122448979592	37	26	13	0	0	1.0	9	9	3.4	51	0.0	0.6976744186046512	-0.014195167842418088	0.6633712662299884	0.1349095854078549	0.6674072774878255	-0.09859348822459962	0.5343743646971711	0.7366596739488324	0.6234419762577662	0	1.0	0.0
5961	0.007546287886903612	0.0018609841790238255	-0.0016381934914980552	0.9930723996003936	None	0.2857142857142857	2	0.35294117647058826	6	0.7391304347826086	17	0.30864197530864196	0.7391304347826086	23	17	1	0	0	1.0	9	9	1.6666666666666667	25	0.0	1.0	0.10214427769815893	0.5414703727533358	0.037030774169852	0.6454442390687604	-0.1829233024614249	0.5000000000000001	0.7820114530177842	0.563434388135471	0	0	0.0
3328	5.1161318502812774e-05	8.63564156423861e-06	-3.786488457553376e-06	0.9998330995453829	None	0.5	1	0.5714285714285714	4	0.625	5	0.3333333333333333	0.625	9	5	0	0	0	0.8333333333333334	5	6	0.6666666666666666	10	0.0	1.0	-0.04530769413810094	0.6332474044374785	0.09999993713537644	0.5000013192185236	0.06825397720211297	0.5692846613757706	0.645517432939761	0.568329155673952	0	1.0	0.0
2720	0.00016842897155217737	1.7955610463124763e-05	1.1666658556793633e-05	0.9999921607412549	None	0	0	0.3333333333333333	2	0.8333333333333334	5	0.4	0.8333333333333334	7	5	0	0	0	0.8	5	4	0.5333333333333333	8	0.0	0	0.00027104846934253486	0.5007693371663376	0.027453584675914057	0.6523873675841753	0.09999999816765029	0.5000000117647045	0.6084302050176402	0.5525244344901318	0	1.0	0.0
2091	None	None	None	None	None	0.2	2	0.391304347826087	9	0.5625	18	0.4722222222222222	0.21875	14	7	19	0	0	0.8888888888888888	9	8	2.2666666666666666	34	0.0	0.5	-0.004234433056863409	0.5787417737883275	-0.041212206083033845	0.6681460088859544	0.13815221352850027	0.9978865831883759	0.9184731839397858	0.9161833798849333	0	1.0	0.0
6554	0.004377119259445644	0.00021672490854403995	0.0001954686734356489	0.9965959497197484	None	0.3	3	0.36363636363636365	8	0.7096774193548387	22	0.4074074074074074	0.6451612903225806	28	20	4	0	0	1.0	9	9	2.2	33	0.0	1.0	0.08430745870649678	0.5047196162963946	1.0948016703462477e-08	0.5000076060173848	-0.09063052880249807	0.5692055791755278	0.6697673792697771	0.5247730426365209	0	1.0	0.0
2960	1.6981611951875552e-05	2.1976605964702112e-06	2.193333421060058e-06	0.9993630279590975	None	0.5	1	0.5714285714285714	4	0.625	5	0.3333333333333333	0.625	9	5	0	0	0	0.8333333333333334	5	6	0.6666666666666666	10	0.0	1.0	0.000244723620147768	0.500447633305178	-0.06971857121340322	0.6772241329376958	0.03090790222103699	0.6397571065729509	0.6036933430391568	0.6080322222587533	0	0	0.0
3982	0.001585331942035088	0.0011003666295039348	0.0010995194241736066	0.9980267885469625	None	0.3333333333333333	2	0.4	6	0.7	14	0.2716049382716049	0.7	20	14	1	0	0	1.0	9	9	1.4666666666666666	22	0.0	0.7692307692307693	0.043461916915252405	0.537273446871064	0.015021486991538801	0.5908422146929753	0.06780209982560634	0.6198720853169722	0.56282605206933	0.5830422575531897	0	1.0	0.0
840	None	None	None	None	None	0	0	0.2631578947368421	5	0.6923076923076923	18	0.5714285714285714	0.15384615384615385	7	4	20	5	0	1.0	7	7	1.8666666666666667	28	0.12195121951219512	0.45454545454545453	0.0909850867808439	0.6157060234065281	0.05223661376143328	0.6463455726708708	0.09847740197073493	0.5051330902497546	0.5603817132832085	0.5902429103351681	1.0	1.0	0.7969062913092853
5107	None	None	None	None	None	0.08333333333333333	1	0.34615384615384615	9	0.6486486486486487	24	0.48148148148148145	0.5945945945945946	31	22	7	0	0	1.0	9	9	2.6	39	0.0	0.8	0.020791206703359193	0.5419982293469483	0.09999996976676233	0.5000000322251437	0.0010713688345996661	0.5698410102526088	0.6006673775271186	0.5373960623798444	0	0.967741935483871	0.0
7190	4.883047795901051e-08	4.537385950083714e-08	-3.3994321652009765e-09	0.9999751302439172	None	0.25	1	0.4	4	0.75	9	0.25925925925925924	0.75	13	9	0	0	0	0.6666666666666666	6	9	0.9333333333333333	14	0.0	1.0	-0.08359257148787624	0.5188280348424946	0.030034477322153814	0.5062104990791112	0.0011033373201993046	0.5	0.6203128860676259	0.5083484774423521	0	0.07692307692307693	0.0
6148	0.002672515650962037	0.000748139665722587	0.0007476692114377853	0.9982117436903357	None	0.2	1	0.3333333333333333	4	0.8	12	0.20987654320987653	0.8	16	12	0	0	0	1.0	9	9	1.1333333333333333	17	0.0	1.0	0.01370756048825832	0.5905290597012248	0.07489501340890785	0.6136409402345765	-0.024620886504572802	0.6800208284818211	0.5964460317424939	0.6289125387214496	0	1.0	0.0
3910	0.006378611594200332	0.004404222619999234	-0.004384449033840322	0.9981655550751624	None	0.2857142857142857	2	0.35294117647058826	6	0.7391304347826086	17	0.30864197530864196	0.7391304347826086	23	17	1	0	0	1.0	9	9	1.6666666666666667	25	0.0	1.0	0.09544111195175949	0.5365104407903276	0.09999996144637134	0.500000621603233	0.06329939057593865	0.5499493995722962	0.5440467846927989	0.528865442759339	0	1.0	0.0
780	None	None	None	None	None	0	0	0.3181818181818182	7	0.6451612903225806	20	0.6875	0	4	0	28	1	0	0.75	6	8	2.2	33	0.017857142857142856	0.5185185185185185	0	0	0	0	0	0	0	0	0	0	0
3980	0.0025389095517479917	0.0010619449492781418	-0.0010614335222846926	0.99377980186886	None	0	0	0.375	3	0.7777777777777778	7	0.3142857142857143	0.7777777777777778	10	7	0	0	0	0.7142857142857143	5	7	0.7333333333333333	11	0.0	0.6666666666666666	0.09999999746930584	0.5000000062267249	0.025246506465705143	0.678988071791322	0.09750391484841461	0.5032109200683531	0.5861035991267618	0.5631582621023015	0	0.1	0.0
1753	None	None	None	None	None	0.2	1	0.4166666666666667	5	0.6875	11	0.3333333333333333	0.6875	16	11	1	0	0	0.6666666666666666	6	9	1.2	18	0.0	0.6666666666666666	-0.06170699723310671	0.665414143767568	0.09507560801893969	0.5581464756474895	0.042885873871309675	0.9812297756060574	0.6934403150034992	0.8356069284376786	0	0	0.0
1779	None	None	None	None	None	0	0	0.42857142857142855	3	0.5	4	0.6666666666666666	0	0	0	9	5	0	0.6	3	5	0.6666666666666666	10	0.22727272727272727	0	0	0	0	0	0	0	0	0	0	0	0
2063	None	None	None	None	None	0.5	1	0.6666666666666666	4	0.5	3	0.4	0.16666666666666666	4	1	3	5	0	0.8	5	4	0.5333333333333333	8	0.7142857142857143	0.6666666666666666	1.3410457443141968e-14	0.500000000000699	0.037582177270616426	0.502033158334102	7.284345653074343e-05	0.5011180025585644	0.543865130347363	0.5010503897756962	1.0	1.0	0.0
3098	3.491963592963365e-05	3.428736338365932e-05	-1.7106653384131117e-07	0.9983461990374963	None	0	0	0.5	3	0.7142857142857143	5	0.42857142857142855	0.7142857142857143	8	5	0	0	0	0.42857142857142855	3	7	0.6	9	0.0	0.6666666666666666	0.03461378445979777	0.5896431428938849	2.1111637670517085e-16	0.500000000011542	0.009428700941512594	0.5635255092519207	0.5371019708321734	0.5513164233747754	0	1.0	0.0
916	None	None	None	None	None	0	0	0.3333333333333333	2	0.8333333333333334	5	0.8	0.3333333333333333	3	2	4	3	0	0.4	2	5	0.5333333333333333	8	0.2727272727272727	0	0.08719024961304046	0.5188528574567605	3.236924102394575e-05	0.500020227816981	1.3983241272377896e-14	0.5000000000000164	0.6013138522192977	0.5062936767098294	1.0	1.0	0.0
3437	0.001244511387612162	0.00010271711067509677	-0.00010039235694508876	0.9978986058304953	None	0.5	1	0.6666666666666666	4	0.5714285714285714	4	0.36	0.5714285714285714	8	4	0	0	0	1.0	5	5	0.6	9	0.0	1.0	0.07491020968473099	0.5120454807643225	0.09999741685171284	0.5000358634107209	-0.16750311297738865	0.9956196655856778	0.7746308399886852	0.8611480660352456	0	1.0	0.0
4634	0.005348725727036478	0.0009192780245726123	0.0007934868442796354	0.962302750705341	None	0.25	1	0.4	4	0.7692307692307693	10	0.23809523809523808	0.7692307692307693	14	10	0	0	0	0.7777777777777778	9	7	1.0	15	0.0	1.0	0.001857668137146366	0.5003214265839024	0.012351133974104672	0.5813385691672971	0.09999999996213331	0.5000000000364262	0.6088909500035894	0.5274354555001424	0	1.0	0.0
3760	0.00016922983216480648	3.417654307671785e-05	-7.974158721451267e-07	0.9996333901794008	None	0.25	1	0.4	4	0.7692307692307693	10	0.23809523809523808	0.7692307692307693	14	10	0	0	0	0.7777777777777778	9	7	1.0	15	0.0	1.0	0.002983731847165585	0.6410026489854905	-0.014478922586252264	0.6548768294516355	0.03230235703528298	0.5780228417442788	0.6338652735410021	0.6251913641835855	0	0	0.0
3411	0.0034269073472348653	8.627130303278672e-05	-7.850952677455604e-05	0.9930889117589253	None	0.2	2	0.3181818181818182	7	0.7419354838709677	23	0.4074074074074074	0.7419354838709677	30	23	2	0	0	1.0	9	9	2.2	33	0.0	1.0	0.0779664154668255	0.5284867216274375	0.18388951305021703	0.6611706666372817	0.040921173948886815	0.5600375523398289	0.6481304607956108	0.584506301465582	0	0.9333333333333333	0.0
3022	6.290186250841985e-08	4.742990978589591e-08	1.768195896571636e-08	0.9999679765253754	None	0	0	0.6	3	0.4	2	0.5833333333333334	0.2	2	1	4	5	0	0.75	3	4	0.4666666666666667	7	0.45454545454545453	0.5	0.002860153530168263	0.5027873238580284	0.17130273475692584	0.5671195182147972	0.004842848156604333	0.505243425211498	0.6877250639034489	0.5251647436013211	1.0	1.0	0.0
2857	None	None	None	None	None	0	0	0.3235294117647059	11	0.5918367346938775	29	0.6296296296296297	0.02040816326530612	8	1	42	4	0	1.0	9	9	3.4	51	0.04938271604938271	0.9047619047619048	0.0008741292313665664	0.5032882938298483	0.21448194546680313	0.6041563646094477	0.041465160633962904	0.592191747561567	0.7210327219519724	0.5670111131682705	0.9375	1.0	0.0
687	None	None	None	None	None	0.2	1	0.5	6	0.4	6	0.3541666666666667	0.06666666666666667	5	1	11	0	0	0.75	8	6	1.1333333333333333	17	0.0	0.46153846153846156	6.7687720395350896e-06	0.5000304626386515	-0.03337474839151643	0.5939513841071151	0.32268098858202837	0.5731317415440934	0.8112164008624162	0.5560210161290123	0	1.0	0.0
472	None	None	None	None	None	0	0	0.4	2	0.8	4	0.4666666666666667	0.8	6	4	0	0	0	0.6	5	3	0.4666666666666667	7	0.0	0	0.0999470375224639	0.5000591016708805	-0.0850851272868035	0.5419461895426727	8.232019356467615e-08	0.5000007268719763	0.6805908360173034	0.5140312618698243	0	1.0	0.0
452	None	None	None	None	None	0	0	0.4	4	0.5384615384615384	7	0.5	0	0	0	14	0	0	0.8333333333333334	5	6	1.0	15	0.0	0.18181818181818182	0	0	0	0	0	0	0	0	0	0	0
2126	None	None	None	None	None	0	0	0.6	3	0.6	3	0.5833333333333334	0.2	4	1	2	3	0	0.75	3	4	0.4666666666666667	7	0.6	0.4	0.08889518616927426	0.5559228660157917	0.014440799245284708	0.5300136935204518	0.09874248600488482	0.5055603447880033	0.5890510215362406	0.5305512983891577	1.0	1.0	0.0
2623	1.3021438013097576e-08	1.1963451992723887e-08	-1.1927600407940185e-08	0.9999985251937451	None	0	0	0.75	3	0.3333333333333333	1	0.5555555555555556	0.3333333333333333	4	1	0	1	0	1.0	3	3	0.3333333333333333	5	1.0	1.0	0.00148087249432865	0.5014748842076687	-0.07152947479806246	0.5308744834092093	2.0265672788029306e-10	0.5000000007027765	0.5843314619986282	0.5107945569246379	1.0	1.0	0.0
5821	0.00016403162630226559	1.6994727415243207e-06	-1.691560719233344e-06	0.9999989269554415	None	0.2	1	0.3333333333333333	4	0.8	12	0.20987654320987653	0.8	16	12	0	0	0	1.0	9	9	1.1333333333333333	17	0.0	1.0	-0.07743087145260655	0.6016563566907887	0.0998474174114585	0.5002719751282982	0.0489536894644034	0.5088992592680271	0.6777893032061532	0.5373519571535224	0	1.0	0.0
3920	0.0045886249451831	0.00019364041825061524	0.00017454323462829844	0.9951167019542255	None	0.2	1	0.3333333333333333	4	0.8	12	0.20987654320987653	0.8	16	12	0	0	0	1.0	9	9	1.1333333333333333	17	0.0	1.0	0.09654770261467058	0.5089121429776522	-0.0432081339025174	0.5121167750095184	0.09986752408942079	0.5039546547776197	0.6604516423935088	0.5083282203456811	0	0.1875	0.0
4892	0.0001887355943705715	3.0336243567001057e-06	2.343811430582495e-06	0.9998767246737023	None	0.25	1	0.4	4	0.75	9	0.25925925925925924	0.75	13	9	0	0	0	0.6666666666666666	6	9	0.9333333333333333	14	0.0	1.0	-0.09976141952974779	0.5240101795203425	0.04177417184778139	0.5	0.05424576447057063	0.5663579289689114	0.666247021040267	0.5302232287416917	0	0.3076923076923077	0.0
4501	0.0011801502110458254	0.0005634288028092441	-0.00012204225282133825	0.9998005704958121	None	0.25	1	0.36363636363636365	4	0.7857142857142857	11	0.2222222222222222	0.7857142857142857	15	11	0	0	0	0.8888888888888888	9	8	1.0666666666666667	16	0.0	1.0	0.06509323214934978	0.5000206137802874	-0.09999836783309371	0.500345787418493	0.02542166644777478	0.64534108077391	0.681094238509364	0.5498412621389913	0	0.9333333333333333	0.0
1439	None	None	None	None	None	0.5	1	0.5714285714285714	4	0.625	5	0.3333333333333333	0.625	9	5	0	0	0	0.8333333333333334	6	5	0.6666666666666666	10	0.0	0.5	6.526804630660918e-08	0.5004757410955343	0.1511297479267926	0.5697917947684418	0.09999980819640156	0.5025352548887758	0.651952604176138	0.5244010842660061	0	0	0.0
4351	0.004752088260856349	0.0030854942249169894	-0.003039171007288172	0.9944003493767972	None	0.25	1	0.4	4	0.7692307692307693	10	0.23809523809523808	0.7692307692307693	14	10	0	0	0	0.7777777777777778	7	9	1.0	15	0.0	1.0	-0.08235523114363885	0.5074319466903463	0.028716318981660723	0.5848465624784962	0.11007012668691958	0.5374654724211365	0.6896269188285002	0.5434381059205219	0	1.0	0.0
2593	0.00011205711545536841	4.2701813502596053e-07	4.267758919683214e-07	0.9999984144136558	None	0	0	0.3333333333333333	2	0.8333333333333334	5	1.0	0.8333333333333334	7	5	0	2	0	0.125	8	1	0.5333333333333333	8	1.0	0.8571428571428571	0.0007904494800027735	0.5379430322850441	7.902762784127648e-27	0.5	-0.04945413136357625	0.6040730878173155	0.5580304540275957	0.5477317084353356	1.0	1.0	0.0
3571	3.1957676688366598e-06	1.0276339095801929e-05	-3.061779420687037e-06	0.9993852786379812	None	0.25	1	0.4	4	0.7692307692307693	10	0.23809523809523808	0.7692307692307693	14	10	0	0	0	0.7777777777777778	9	7	1.0	15	0.0	1.0	0.014382831847509625	0.5186009684136305	-0.09999855254026216	0.5000954598019542	0.09842133533090111	0.5778829875649469	0.6929355593787584	0.532363764581335	0	0	0.0
3372	0.0025891983889070602	0.0009326903905627923	0.00011414577029702363	0.9937649255895454	None	0.25	1	0.4	4	0.7692307692307693	10	0.23809523809523808	0.7692307692307693	14	10	0	0	0	0.7777777777777778	9	7	1.0	15	0.0	1.0	-0.10904093352663202	1.0	-0.03805330954703571	0.5	0.02487439279164292	0.6515941395621779	0.6923060704691447	1.0	0	0.9285714285714286	0.0
1577	None	None	None	None	None	0	0	0.25	2	0.9	9	0.6666666666666666	0	0	0	11	6	0	0.5	6	3	0.8	12	0.23076923076923078	0.2222222222222222	0	0	0	0	0	0	0	0	0	0	0
2241	None	None	None	None	None	0	0	0.42857142857142855	3	0.75	6	0.3333333333333333	0.75	9	6	0	1	0	0.8333333333333334	5	6	0.6666666666666666	10	1.0	0.4	0.11637598819493433	0.5506542493018906	0.010368955454356687	0.522401749648946	0.09846091193586468	0.6728745034251855	0.6223198055189253	0.5837205306490867	0.0	0	0.0
5624	0.0003376049931673833	3.544369675364789e-06	-3.5438235119551954e-06	0.9999972031902491	None	0.25	1	0.4	4	0.7692307692307693	10	0.23809523809523808	0.7692307692307693	14	10	0	0	0	0.7777777777777778	9	7	1.0	15	0.0	1.0	0.08201639136571177	0.6681407561241186	-0.06098936183614295	0.6115173366020829	0.0718627008727655	0.6091442190545376	0.6460941872216573	0.6300426311657739	0	0.8571428571428571	0.0
6133	0.013741434153992718	0.0013144851922172634	-0.0009156710008399901	0.9857698746009148	None	0.25	1	0.4	4	0.7692307692307693	10	0.23809523809523808	0.7692307692307693	14	10	0	0	0	0.7777777777777778	7	9	1.0	15	0.0	1.0	-0.35742769866575574	1.0	4.1173857803321633e-07	0.5208218435693208	-0.07744606588255028	0.5312323046235	0.82285003276151	0.9999996577740548	0	0.14285714285714285	0.0
6609	0.0021919829912353662	0.001442057182594731	-0.001101066205915634	0.9974970113311512	None	0.25	1	0.4	4	0.7692307692307693	10	0.23809523809523808	0.7692307692307693	14	10	0	0	0	0.7777777777777778	9	7	1.0	15	0.0	1.0	0.09973873873854774	0.502099984905839	0.17602665343387272	0.6531968972682068	0.3265757986699551	0.5761070161774304	0.7208118517593874	0.5783762481903573	0	1.0	0.0
350	None	None	None	None	None	0	0	0.42857142857142855	3	0.625	5	0.5	0.5	7	4	2	2	0	0.8	4	5	0.6666666666666666	10	0.4	0	0.12781743993405587	0.5564444102586336	0.09989544486901496	0.5003938865791986	0.04109457434481495	0.5666090093144583	0.6054151030071234	0.5412683103162362	0.0	0.8571428571428571	0.0
7049	6.940238162622104e-07	2.9263959222117215e-08	1.8404942684127067e-08	0.9999937062986101	None	0.25	1	0.4	4	0.75	9	0.25925925925925924	0.75	13	9	0	0	0	0.6666666666666666	6	9	0.9333333333333333	14	0.0	1.0	0.423160728744225	0.5151703353671149	-0.025099409981047427	0.6748777329808805	0.0006047411669533033	0.5257676998878202	0.8856605932885947	0.5739692089151204	0	0.23076923076923078	0.0
5930	0.004324375828237587	0.002593063738740235	-0.002430896187824276	0.9992797434314259	None	0.2	1	0.3333333333333333	4	0.8	12	0.20987654320987653	0.8	16	12	0	0	0	1.0	9	9	1.1333333333333333	17	0.0	1.0	0.09999820861114216	0.5000056495174601	-0.06803416096814356	0.9999990813758065	-0.09980281191341053	0.5	0.8336498887858216	0.9903726200191165	0	1.0	0.0
6875	0.005324631112055294	0.001775026133499099	0.0016733920317310751	0.9934810147580035	None	0.25	1	0.36363636363636365	4	0.7857142857142857	11	0.2222222222222222	0.7857142857142857	15	11	0	0	0	0.8888888888888888	9	8	1.0666666666666667	16	0.0	1.0	0.06698346299993474	0.554629709045518	0.16356559770472362	0.6002999152427372	0.22493738659702692	0.5927548475298916	0.6829687771261739	0.5826897758484877	0	1.0	0.0
1773	None	None	None	None	None	0	0	0.5	2	0.6666666666666666	2	0.625	0.6666666666666666	4	2	0	2	0	0.5	2	4	0.3333333333333333	5	1.0	0	0.0412037796046522	0.5276292877094797	0.014813574897967627	0.664894237349511	0.15545375255225524	0.6073401520591634	0.6789777141556834	0.6012442815901398	0.875	1.0	0.0
1372	None	None	None	None	None	0.038461538461538464	1	0.25925925925925924	14	0.6962025316455697	55	1.0	0.569620253164557	57	45	23	0	0	1.0	9	9	5.4	81	0.0	1.0	-0.07246204029588606	0.5294937021503106	0.09912219611869058	0.5153257818899466	-0.03268102268391273	0.6659089017980749	0.6832504203594297	0.5719286793854188	0	0.9473684210526315	0.0
2431	None	None	None	None	None	0	0	1.0	2	0.0	0	0.75	0	2	0	0	1	0	1.0	2	2	0.2	3	0.5	0	0	0	0	0	0	0	0	0	0	0	0
1536	None	None	None	None	None	0.3333333333333333	1	0.5	4	0.7	7	0.3333333333333333	0.7	11	7	0	0	0	0.4444444444444444	9	4	0.8	12	0.0	1.0	4.394517792110748e-05	0.5011635074851338	0.037903135236428534	0.6036378589455478	0.09999999935505591	0.5000001346409053	0.6073019251588214	0.5353824882222931	0	0	0.0
5009	0.014060984240110779	0.006361966327648795	-0.004231982244467979	0.9727733519267981	None	0.25	1	0.4	4	0.7692307692307693	10	0.23809523809523808	0.7692307692307693	14	10	0	0	0	0.7777777777777778	9	7	1.0	15	0.0	1.0	0.48165243694306864	0.5135522884461227	0.0006801285290351843	0.5612876772162991	0.09089977985870175	0.618925178061854	0.8860424556984358	0.5650951662813978	0	1.0	0.0
5862	0.0049766626945049455	0.0026310535317401336	0.0026006909769073355	0.9937106953652804	None	0.25	1	0.4	4	0.75	9	0.25	0.75	13	9	0	0	0	0.875	8	7	0.9333333333333333	14	0.0	0.8571428571428571	-0.09334772319428952	0.5134130859294664	-0.026812902219511263	0.5096556999716664	-0.09754737746221925	0.5130906791877418	0.5780501284829989	0.5120532899828912	0	0.7692307692307693	0.0
1964	None	None	None	None	None	0.14285714285714285	2	0.3333333333333333	10	0.6744186046511628	29	0.7142857142857143	0.6744186046511628	39	29	5	0	0	0.7777777777777778	9	7	3.0	45	0.0	1.0	0.0375922494846223	0.5785135201696966	0.2955715536782032	0.5587838602489765	0.1427921067636789	0.614230400810835	0.7405558858884167	0.5840311556490355	0	0.9487179487179487	0.0
6315	0.029050077061357583	0.003912379911160431	0.0038637759360499696	0.9720219797253151	None	0.3333333333333333	1	0.4444444444444444	4	0.7272727272727273	8	0.2708333333333333	0.7272727272727273	12	8	0	0	0	0.75	6	8	0.8666666666666667	13	0.0	0.8571428571428571	1.1258825427474665e-07	0.5000006976667636	8.833358226867304e-13	0.5500956111613112	0.27235522615084357	0.5779423135954829	0.7831120137750291	0.5428439974890376	0	1.0	0.0
2112	None	None	None	None	None	0	0	0.75	3	0.0	0	0.625	0	1	0	3	4	0	0.5	2	4	0.3333333333333333	5	0.4444444444444444	0.5	0	0	0	0	0	0	0	0	0	0	0
5469	0.0029049527183493133	0.0013815741153789158	0.0005530173985349161	0.9982011874739114	None	0.25	1	0.36363636363636365	4	0.7857142857142857	11	0.2222222222222222	0.7857142857142857	15	11	0	0	0	0.8888888888888888	8	9	1.0666666666666667	16	0.0	1.0	7.902762784127648e-27	0.5	0.0506781644778984	0.5901065697370743	0.2034499576742092	0.5014044721379808	0.7036494992405176	0.5307962886207502	0	1.0	0.0
4868	0.0022930045330402504	0.000373180314627777	-1.3324650736233771e-05	0.9972913780854524	None	0.25	1	0.4	4	0.75	9	0.25925925925925924	0.75	13	9	0	0	0	0.6666666666666666	9	6	0.9333333333333333	14	0.0	1.0	-0.06724335632001972	0.531679641769613	-0.012935006486912478	0.5186636968772249	0.09932993072718466	0.51960960656113	0.6650670277301378	0.523321125567621	0	1.0	0.0
1646	None	None	None	None	None	0.5	1	0.6666666666666666	4	0.5714285714285714	4	0.36	0.5714285714285714	8	4	0	0	0	1.0	5	5	0.6	9	0.0	1.0	0.07725198492918087	0.5044732654879699	3.071917345336784e-11	0.500000001589379	-0.07439645604026454	0.5329378058370075	0.6499795200802088	0.5124837257886091	0	1.0	0.0
2469	None	None	None	None	None	0.5	2	0.5454545454545454	6	0.5714285714285714	8	0.6666666666666666	0.07142857142857142	7	1	8	9	0	0.375	3	8	1.0666666666666667	16	0.6428571428571429	1.0	-0.052724606657474235	0.6571449320835324	0.23362790950743367	0.5243999571436203	0.09962765491686931	0.5006928333512928	0.7631141510562526	0.562262278887221	1.0	1.0	0.0
6086	3.4853202882532745e-06	2.454093215001382e-06	2.4456433890384118e-06	0.9993045853663626	None	0.25	1	0.36363636363636365	4	0.7857142857142857	11	0.2222222222222222	0.7857142857142857	15	11	0	0	0	0.8888888888888888	9	8	1.0666666666666667	16	0.0	1.0	0.22688573015428495	0.8790379244316452	0.0019406629586942521	0.5595068148913487	0.09991143986372844	0.5136485646624243	0.7033859092425917	0.6811452369930149	0	0.6666666666666666	0.0
6167	4.592668021538605e-09	6.261242172382836e-11	-6.131584542562321e-11	0.9999999999999435	None	0.2	1	0.3333333333333333	4	0.8	12	0.20987654320987653	0.8	16	12	0	0	0	1.0	9	9	1.1333333333333333	17	0.0	1.0	0.03108159382292927	0.5521760992054555	7.902762784127648e-27	0.5	5.684014045809839e-07	0.5000010611375871	0.5365642853864351	0.517448843444668	0	1.0	0.0
4317	2.3802389905310976e-06	1.2979594799369777e-08	-2.3143127987380438e-10	0.9999973816741261	None	0.25	1	0.4	4	0.7692307692307693	10	0.23809523809523808	0.7692307692307693	14	10	0	0	0	0.7777777777777778	7	9	1.0	15	0.0	1.0	0.0023266615067718483	0.5055067244754009	0.04621645468207045	0.5965801174125049	5.6671950777302246e-05	0.5095937175094709	0.5526283587170719	0.5375659921186032	0	0	0.0
2779	0.011900680345922359	0.000588962919103575	-0.0005657969250714419	0.9905104548006395	None	0.3333333333333333	1	0.5	4	0.7	7	0.3	0.7	11	7	0	0	0	0.625	8	5	0.8	12	0.0	0.8571428571428571	0.21685931263923344	0.8402201411492568	0.07458887352139833	0.690231237228898	-0.14031625874026338	0.9319781559707735	0.843342565140834	0.8445985078259095	0	0.18181818181818182	0.0
4328	0.014060238702992237	0.0046758804275027375	-0.0019102724472390192	0.9966924697840432	None	0.25	1	0.4	4	0.7692307692307693	10	0.23809523809523808	0.7692307692307693	14	10	0	0	0	0.7777777777777778	9	7	1.0	15	0.0	1.0	0.1767773378125769	0.5234867142820664	0.11194911579961117	0.7752469115870222	0.09864237547115715	0.5006109282059222	0.6002887116042239	0.6094211350901086	0	1.0	0.0
4462	0.010331521018585931	0.004394460314551058	-0.003688271164505696	0.9918484834970297	None	0.2	1	0.3333333333333333	4	0.8	12	0.20987654320987653	0.8	16	12	0	0	0	1.0	9	9	1.1333333333333333	17	0.0	1.0	4.951932086883207e-26	0.5	0.035470646604125834	0.505543932233106	0.28302825118394936	0.5333984716162523	0.7789153350941355	0.5129945522441517	0	1.0	0.0
1347	None	None	None	None	None	0	0	0.42857142857142855	3	0.75	6	0.3333333333333333	0.75	9	6	0	1	0	0.8333333333333334	5	6	0.6666666666666666	10	1.0	0.4	0.08925225201085246	0.5111300135993005	0.06574252428673835	0.5104122680451934	0.2874696513760292	0.5927645012669314	0.7289853329125966	0.5383899649228412	1.0	1.0	0.0
744	None	None	None	None	None	0.25	1	0.4	4	0.75	9	0.25925925925925924	0.75	13	9	0	0	0	0.6666666666666666	6	9	0.9333333333333333	14	0.0	1.0	0.06276715562261674	0.5923731595859144	-0.0606395369405842	0.6275216583207616	-0.05203446892959433	0.6483678744967646	0.6399773359409298	0.6230276074935048	0	0	0.0
761	None	None	None	None	None	0.25	1	0.4	4	0.75	9	0.25925925925925924	0.75	13	9	0	0	0	0.6666666666666666	6	9	0.9333333333333333	14	0.0	1.0	0.09788786153997034	0.5286741861701523	0.0015244857248571581	0.5054565725416021	1.0329760320784815e-10	0.5430236755785699	0.6112428100408702	0.5257414901030742	0	0.9230769230769231	0.0
6819	0.0012581184595037748	0.0007818874306635262	0.0005425728538306902	0.9984802275416028	None	0.25	1	0.4	4	0.75	9	0.25925925925925924	0.75	13	9	0	0	0	0.6666666666666666	9	6	0.9333333333333333	14	0.0	1.0	0.0412628655568326	0.5	0.05656939724574324	0.5721520820019866	-0.09328973522198646	0.5392722594499614	0.6522533779790938	0.5372682779125351	0	0.07692307692307693	0.0
1860	None	None	None	None	None	0	0	0.05555555555555555	3	0.9487179487179487	74	0.9876543209876543	0.02564102564102564	2	2	77	1	0	1.0	9	9	5.333333333333333	80	0.006329113924050633	1.0	0.07985187916773853	0.5501265980012946	0.025661244924475357	0.5027319495244155	0.07007290705531824	0.5189504075405464	0.559542268635989	0.5239772682218428	1.0	0.5	0.0
1053	None	None	None	None	None	0	0	0.25	1	1.0	3	1.0	1.0	4	3	0	3	0	0.2	5	1	0.3333333333333333	5	1.0	0	0.0659946242538372	0.5246241505288661	0.09168089132627959	0.5986571015259597	0.06103860221816256	0.5414789042752343	0.5495475051900064	0.5551700336731485	1.0	1.0	0.0
2790	5.241278961678794e-06	2.0499230191115507e-06	2.0497683642671257e-06	0.999851925639938	None	0.3333333333333333	1	0.5	4	0.6666666666666666	6	0.3142857142857143	0.6666666666666666	10	6	0	0	0	0.7142857142857143	5	7	0.7333333333333333	11	0.0	1.0	0.001234503660771376	0.5301295708038882	0.05391188618164215	0.5712885442531694	0.01462995015862478	0.6117961111652662	0.5808225843766062	0.5713956701797985	0	0.6	0.0
7137	1.7913148131944552e-10	3.1829069740629e-12	-1.9255524308288443e-12	0.9999999813213083	None	0.2	1	0.3333333333333333	4	0.8	12	0.20987654320987653	0.8	16	12	0	0	0	1.0	9	9	1.1333333333333333	17	0.0	1.0	0.0465694963245143	0.5682048207861725	0.07356371923034036	0.656404251740881	4.98143286518234e-07	0.5000016485677305	0.5844120385331162	0.5762218701939262	0	0.6875	0.0
2466	None	None	None	None	None	0.2	1	0.46153846153846156	6	0.47058823529411764	8	0.6333333333333333	0.17647058823529413	7	3	11	0	0	0.8333333333333334	5	6	1.2666666666666666	19	0.0	0.2857142857142857	0.00029523251772019645	0.5283032708902117	0.026672936579810437	0.632849816956585	0.0995996780276723	0.5006046309772054	0.6130818672111448	0.5547969300740464	0	1.0	0.0
3507	1.7684520048242682e-07	1.6456928158626047e-08	-1.5842574369245172e-08	0.9999921745265588	None	0	0	0.4	2	0.8	4	0.4666666666666667	0.2	2	1	4	3	0	0.6	5	3	0.4666666666666667	7	0.2727272727272727	0.6666666666666666	0.04712692041587191	0.5022244848357639	-0.09953370260376082	0.5002730319397389	0.04364092363382495	0.5270998268349644	0.6648563494695631	0.5098733635011984	1.0	1.0	0.3674610644815185
3028	9.865894068133323e-05	5.103259827033173e-08	5.494504602016945e-09	0.9999962485607877	None	0	0	0.6	3	0.6	3	0.4666666666666667	0.6	6	3	0	0	0	0.6	5	3	0.4666666666666667	7	0.0	1.0	0.09583027606841633	0.5167303716925117	0.06089615610834338	0.5763802808112001	-0.09964376509105563	0.5006018128131875	0.700926987329058	0.5313990619066975	0	1.0	0.0
4223	0.009919780663340563	0.003385834225763522	0.0021557550054051022	0.9673874478833682	None	0.3	3	0.36363636363636365	8	0.7096774193548387	22	0.4074074074074074	0.6451612903225806	28	20	4	0	0	1.0	9	9	2.2	33	0.0	1.0	0.539730914537715	0.5661170269525979	0.1249358767895989	0.9098995024111862	-0.09999999283948467	0.5000000235586978	0.9365629308705132	0.7025516190615751	0	1.0	0.0
3735	0.0007164245370242339	0.0004615396592650395	0.0004585492772883254	0.9993816679647184	None	0.25	1	0.4	4	0.75	9	0.25925925925925924	0.75	13	9	0	0	0	0.6666666666666666	9	6	0.9333333333333333	14	0.0	1.0	0.03058486717726171	0.5193460685011496	-0.017361889553422636	0.5041182254248731	0.07050931068323762	0.568315029050879	0.5938012084778256	0.5307009965597214	0	1.0	0.0
4972	0.003604360955903436	0.0001922313601343384	0.00011359391276902213	0.9989998517749035	None	0.25	1	0.4	4	0.7692307692307693	10	0.23809523809523808	0.7692307692307693	14	10	0	0	0	0.7777777777777778	7	9	1.0	15	0.0	1.0	-0.05658144575649462	0.5855914842140376	0.14566021542042168	0.5	0.09999998455715829	0.5000000217144911	0.703923746182625	0.5287823336386814	0	0	0.0
7509	4.909842044438736e-06	1.2340791624573912e-06	8.033041248238123e-07	0.9995670942889194	None	0.25	1	0.4	4	0.7692307692307693	10	0.23809523809523808	0.7692307692307693	14	10	0	0	0	0.7777777777777778	7	9	1.0	15	0.0	1.0	0	0.5	0.049584311613090876	0.5160160893014705	0.1747828195575199	0.5905051381736175	0.6760042343726028	0.5357837398672209	0	1.0	0.0
2684	0.0007410011248951139	0.00011759621472243247	-7.122977860824857e-05	0.9994282129807169	None	0.25	1	0.4	4	0.7692307692307693	10	0.23809523809523808	0.7692307692307693	14	10	0	0	0	0.7777777777777778	9	7	1.0	15	0.0	1.0	0.041116476637626485	0.5818193201184999	0.0999991350812084	0.5000591999248016	0.07983689399590427	0.5408342998906772	0.5638204777303475	0.5410892079836682	0	1.0	0.0
3314	0.0018759316066439733	0.0006024889033161464	0.000601861726235027	0.9970739547546271	None	0.3333333333333333	1	0.4444444444444444	4	0.7272727272727273	8	0.2708333333333333	0.7272727272727273	12	8	0	0	0	0.75	8	6	0.8666666666666667	13	0.0	0.8571428571428571	-0.07369989568973494	0.6555852157749363	-0.0998307229991123	0.5000350299045847	0.08743597429129642	0.5091448787314927	0.702617664054505	0.5564586349658674	0	1.0	0.0
7186	0.00044706956884845843	3.310241348259638e-06	3.215839773357987e-06	0.9999972205383942	None	0.25	1	0.4	4	0.7692307692307693	10	0.23809523809523808	0.7692307692307693	14	10	0	0	0	0.7777777777777778	9	7	1.0	15	0.0	1.0	0.01685251289571102	0.500224267241019	0.30199871176675813	0.5506944815419128	-0.08827122035625959	0.5028105479036852	0.8387293681562309	0.517960307351871	0	0.5714285714285714	0.0
3109	0.0007926083361392524	0.00011356082832412914	-0.00010958637377835742	0.9945807136109741	None	0.3333333333333333	1	0.5	4	0.5555555555555556	5	0.44	0.5555555555555556	9	5	1	2	0	1.0	5	5	0.7333333333333333	11	1.0	0.3333333333333333	0.7559624555366564	0.9999995565806293	0.06637710745960793	0.638579246813344	0.009611347778494584	0.5114123428145745	0.9676096558572559	0.9938259264665276	1.0	1.0	0.0
933	None	None	None	None	None	0	0	1.0	1	0	0	1.0	0	1	0	0	3	0	0.5	1	2	0.13333333333333333	2	1.0	0	0	0	0	0	0	0	0	0	0	0	0
2031	None	None	None	None	None	0	0	0.375	3	0.7	7	0.8	0.6	9	6	2	4	0	0.6	5	3	0.8	12	0.8	0	-0.25726871138850566	0.5151246481559419	0.09999999999906885	0.5000000021559338	0.11654338459914537	0.5204714902545201	0.848707175076421	0.5118685057308928	1.0	1.0	0.029863804651214992
2522	None	None	None	None	None	0	0	0.6666666666666666	2	0.5	1	0.6666666666666666	0	2	0	1	0	0	0.6666666666666666	3	2	0.26666666666666666	4	0.0	0	0	0	0	0	0	0	0	0	0	0	0
1423	None	None	None	None	None	0	0	0.75	3	0.5	2	0.5	0.5	5	2	0	1	0	0.75	3	4	0.4	6	1.0	1.0	0.11728693017204724	0.5164346013993681	5.738275068193743e-10	0.5000000013265958	0.07443119561138523	0.5316771848415813	0.6211782982313125	0.5160478840912189	0.0	0	0.0
1561	None	None	None	None	None	0.14285714285714285	1	0.5	8	0.38095238095238093	8	0.6388888888888888	0	7	0	15	9	0	0.4444444444444444	9	4	1.5333333333333334	23	0.3333333333333333	0.7368421052631579	0	0	0	0	0	0	0	0	0	0	0
5220	0.007190344166372467	0.002476125421614237	0.002103429766005621	0.9930428074128469	None	0.25	1	0.4	4	0.7692307692307693	10	0.23809523809523808	0.7692307692307693	14	10	0	0	0	0.7777777777777778	9	7	1.0	15	0.0	1.0	0.09746465214491302	0.5491722062458123	0.048240660270656856	0.5942763805677432	-0.15255375146369787	0.5430414858771223	0.7460178723532639	0.5623071159420033	0	1.0	0.0
545	None	None	None	None	None	0	0	0.4	2	0.8	4	0.4666666666666667	0.8	6	4	0	0	0	0.6	3	5	0.4666666666666667	7	0.0	0	-0.034087611610887	0.6399783352737936	5.900272367793178e-09	0.5000000302418853	-0.09593427012586739	0.5157927969953492	0.60704933096317	0.5530052918252558	0	1.0	0.0
6324	0.0005094039960996798	5.883005952803499e-06	-4.833083343636327e-06	0.9999964969295568	None	0.25	1	0.4	4	0.75	9	0.25925925925925924	0.75	13	9	0	0	0	0.6666666666666666	9	6	0.9333333333333333	14	0.0	1.0	-0.07698605802340337	0.6592137730541315	0.03901751512222521	0.5174299549268283	0.12658368084263785	0.5123493855299551	0.6967131597300595	0.5645501016524103	0	1.0	0.0
2352	None	None	None	None	None	0.16666666666666666	1	0.42857142857142855	6	0.631578947368421	12	0.6	0.5263157894736842	16	10	4	2	0	0.7142857142857143	5	7	1.4	21	0.3333333333333333	0.7142857142857143	0.009728957964403631	0.5129293994913929	7.902762784127648e-27	0.5	0.09110303794373895	0.5711226798623206	0.6012656246738153	0.5281503878617654	0.71875	0.75	0.0
6398	0.012576918478054493	0.00038652780665248337	-0.00034577568411137073	0.9956149882860806	None	0.23076923076923078	3	0.32142857142857145	9	0.717948717948718	28	0.5061728395061729	0.6923076923076923	36	27	4	0	0	1.0	9	9	2.7333333333333334	41	0.0	1.0	-0.05662174696871146	0.6044394792059553	0.15563130682538745	0.5928606014045843	0.08861596785964258	0.5137319504741883	0.7021867432225639	0.5707506270707017	0	1.0	0.0
2018	None	None	None	None	None	0	0	0.7	7	0.23076923076923078	3	0.42857142857142855	0	0	0	14	9	0	0.7142857142857143	7	5	1.0	15	0.28125	0.3076923076923077	0	0	0	0	0	0	0	0	0	0	0
948	None	None	None	None	None	0	0	0.6666666666666666	2	0.5	1	0.6666666666666666	0.5	3	1	0	0	0	0.6666666666666666	2	3	0.26666666666666666	4	0.0	0	-3.333354008735462	1.0	0.1534333939005103	0.9835374372743488	0.08870272784598658	0.5156009709530645	0.9999999999996996	1.0	0	1.0	0.0
5371	0.0017537188305714211	6.804884998582101e-05	-2.7608807855311464e-08	0.9960220558998331	None	0.25	1	0.4	4	0.7692307692307693	10	0.23809523809523808	0.7692307692307693	14	10	0	0	0	0.7777777777777778	9	7	1.0	15	0.0	1.0	0.11092349237049315	0.5614016471630947	0.09999998913751638	0.5005019252742435	-0.05283598551872635	0.5076873662928032	0.6826801877169643	0.5232841556365188	0	1.0	0.0
6414	0.0006091594816894752	1.6246650503433814e-06	1.386479747819545e-06	0.9999961831787407	None	0.25	1	0.4	4	0.75	9	0.25925925925925924	0.75	13	9	0	0	0	0.6666666666666666	9	6	0.9333333333333333	14	0.0	1.0	-0.09872956045250322	0.5	-0.437929502195296	0.8763556988195944	-0.160529112852821	0.5790808307520399	0.8151546028876322	0.6811629647811526	0	1.0	0.0
6936	0.0025219233146762713	0.001094341990512713	-0.0010344741564667706	0.9980925175626654	None	0.25	1	0.4	4	0.75	9	0.25925925925925924	0.75	13	9	0	0	0	0.6666666666666666	9	6	0.9333333333333333	14	0.0	1.0	0.03519953794321842	0.5441120413589499	0.32434002822511415	0.5565318419111487	0.1624844483645424	0.541713530096329	0.7712387960699378	0.5474607942127374	0	1.0	0.0
7281	0.0016666084725182923	0.00013883033699517387	-4.793761046095238e-05	0.9901750769178681	None	0.3	3	0.36363636363636365	8	0.7096774193548387	22	0.4074074074074074	0.6451612903225806	28	20	4	0	0	1.0	9	9	2.2	33	0.0	1.0	0.016312751181583818	0.5386216667745092	-0.007211668882256721	0.6651593628638821	-0.0558193792763951	0.5205599069469531	0.6008146272445879	0.5763524886985268	0	1.0	0.0
1220	None	None	None	None	None	0	0	1.0	1	0	0	1.0	0	1	0	0	3	0	0.5	2	1	0.13333333333333333	2	1.0	0	0	0	0	0	0	0	0	0	0	0	0
2619	2.427487832185062e-08	2.1184008053509876e-08	-9.122635827976939e-09	0.999996276116488	None	0	0	0.5	2	0.6666666666666666	2	0.625	0	0	0	4	8	0	0.5	2	4	0.3333333333333333	5	0.6666666666666666	0	0	0	0	0	0	0	0	0	0	0	0
2234	None	None	None	None	None	0	0	0.375	6	0.5454545454545454	12	0.5333333333333333	0.36363636363636365	14	8	9	5	0	0.5555555555555556	5	9	1.6	24	0.3125	0.5263157894736842	-0.046255369753414946	0.5994547800029728	0.09999808632776067	0.5000477282072726	-0.05436320107110285	0.5470667996335625	0.678310674970812	0.5491912828527219	1.0	1.0	0.0
6043	4.622121599451197e-06	2.6873867445295935e-06	-2.4295200362921853e-06	0.9994488294914341	None	0.25	1	0.36363636363636365	4	0.7857142857142857	11	0.2222222222222222	0.7857142857142857	15	11	0	0	0	0.8888888888888888	9	8	1.0666666666666667	16	0.0	1.0	0.09184668416101639	0.6905922710601305	0.0549615312240699	0.6593922220173082	0.09999987171352628	0.5011523133935457	0.576300602255398	0.6199561139434506	0	1.0	0.0
519	None	None	None	None	None	0	0	0.1590909090909091	7	0.8125	52	0.8148148148148148	0.046875	8	3	57	3	0	1.0	9	9	4.4	66	0.02654867256637168	0.9473684210526315	7.902762784127648e-27	0.5	-0.09800472029853105	0.5217165176055073	0.06582641717649004	0.5333640634164178	0.6618773815738495	0.5183730251619345	0.0	0	0.0
740	None	None	None	None	None	0.3333333333333333	1	0.625	5	0.3333333333333333	3	0.55	0.2222222222222222	7	2	3	3	0	0.8	5	4	0.7333333333333333	11	0.6	0.4444444444444444	0.1920278741079809	0.5570619628226464	-0.03708719186045238	0.5082367123640693	0.11919069767208508	0.5766168791496095	0.7224781551586591	0.5474482118784486	1.0	1.0	0.0
4092	1.4548568002371225e-05	4.962418047635525e-07	-4.802561954878252e-07	0.9994779088972804	None	0.25	1	0.4	4	0.7692307692307693	10	0.234375	0.7692307692307693	14	10	0	0	0	1.0	8	8	1.0	15	0.0	0.8571428571428571	0.007548283664761008	0.5433282879883305	0.09995393384956475	0.5165869460400722	0.01219311019489475	0.5572090163740684	0.5968997075918819	0.539083743033148	0	0	0.0
898	None	None	None	None	None	0	0	0.5	2	0.6666666666666666	2	0.5555555555555556	0.6666666666666666	4	2	0	0	0	1.0	3	3	0.3333333333333333	5	0.0	0	0.09960904279133824	0.500251679933923	0.02654991782100614	0.5033954212469358	0.07125452982599208	0.5533512818928696	0.5783579048563026	0.5190581975489958	0	1.0	0.0
5674	0.009489155301304397	0.005137970032791733	0.0015179760249310094	0.9936943814250009	None	0.25	1	0.36363636363636365	4	0.7857142857142857	11	0.2222222222222222	0.7857142857142857	15	11	0	0	0	0.8888888888888888	9	8	1.0666666666666667	16	0.0	1.0	-0.07233372038123195	0.7656214469520812	-0.0575667391339964	0.6415908623161748	0.2309171881399922	0.6992908673907173	0.8053479749599588	0.7047421779022783	0	1.0	0.0
615	None	None	None	None	None	0.125	1	0.5	9	0.375	9	0.5777777777777777	0.20833333333333334	12	5	13	2	0	0.5555555555555556	5	9	1.7333333333333334	26	0.08695652173913043	0.631578947368421	0.05718170514041526	0.5367947142127127	0.1788436015901107	0.6122291994144305	0.09915434460885528	0.5730290176590451	0.6393315606556549	0.5743087096010966	0.9166666666666666	0.8333333333333334	0.0
4461	0.006283130645853757	0.0005842618657320465	-0.0005057289618286454	0.9856915861790173	None	0.2857142857142857	2	0.35294117647058826	6	0.7391304347826086	17	0.30864197530864196	0.7391304347826086	23	17	1	0	0	1.0	9	9	1.6666666666666667	25	0.0	1.0	-0.29099027708942143	0.8063793246204154	0.09999994088489146	0.5000002455079927	0.09998368808164558	0.5001865228641629	0.8633157646339613	0.6167556456659883	0	1.0	0.0
1996	None	None	None	None	None	0.2	1	0.46153846153846156	6	0.5294117647058824	9	0.4523809523809524	0.4117647058823529	11	7	7	5	0	0.8571428571428571	7	6	1.2666666666666666	19	0.35714285714285715	0.42857142857142855	0.09971653042256652	0.5013738472245302	0.04849400021773669	0.5192823336242068	0.2811440468691053	0.5444389463798457	0.7280399077064424	0.5217270650129928	1.0	1.0	0.31459508266357383
7198	0.003386216574904868	0.0003921423186331868	0.0002667621155230314	0.9975339982589192	None	0.25	1	0.36363636363636365	4	0.7857142857142857	11	0.2222222222222222	0.7857142857142857	15	11	0	0	0	0.8888888888888888	9	8	1.0666666666666667	16	0.0	1.0	0.09999989232030525	0.5000038241950687	2.3551070250893514e-07	0.5823535180472578	0.23410603879914063	0.5424006316151243	0.7189528437171375	0.5417747612036109	0	1.0	0.0
537	None	None	None	None	None	0	0	0.6	3	0.6	3	0.5833333333333334	0.6	6	3	0	1	0	0.3333333333333333	2	6	0.4666666666666667	7	1.0	0.8	0.06890549103079195	0.6382713938957695	0.19203917278775634	0.5511989697099551	1.631306171173956e-16	0.5000000010270772	0.6981875094399012	0.5640942225056984	0.0	0.16666666666666666	0.0
5473	0.005263251890206223	0.0006867810757593202	-0.0006004919057131567	0.9933780253921708	None	0.25	1	0.4	4	0.75	9	0.25925925925925924	0.75	13	9	0	0	0	0.6666666666666666	6	9	0.9333333333333333	14	0.0	1.0	0.07386123125965788	0.664268282573415	-0.11378236506263215	0.960843119574285	-0.15991013160939987	0.5000000000000001	0.7455119398946647	0.7848577253201399	0	1.0	0.0
2995	5.419521141702961e-05	2.1354026925004666e-07	-2.0379157916035862e-07	0.9999943740446817	None	0	0	0.375	3	0.8	8	0.3	0.8	11	8	0	1	0	0.625	5	8	0.8	12	1.0	0.8571428571428571	-0.08875237676006142	0.5189842419962573	9.748720391635728e-05	0.505922053574032	0.009020253326732402	0.5246285121722	0.6087541585443051	0.5165153773287513	1.0	1.0	0.0
3228	0.0002534462583236839	5.509593222933249e-05	-4.900012054879952e-05	0.9990749281094387	None	0.25	1	0.5	5	0.5	6	0.6666666666666666	0.5	11	6	2	2	0	0.42857142857142855	3	7	0.9333333333333333	14	0.6666666666666666	0.5454545454545454	0.09999685556649998	0.5000049522303994	-0.01132033540042696	0.660203964245288	-0.09154338712073319	0.5505922015959529	0.6933612138813795	0.5717747069890681	1.0	1.0	0.0
1469	None	None	None	None	None	0	0	0.07142857142857142	2	0.95	38	0.7777777777777778	0	0	0	41	0	0	0.6666666666666666	9	6	2.8	42	0.0	0.8648648648648649	0	0	0	0	0	0	0	0	0	0	0
7044	1.0885512256587669e-07	8.817770531514274e-08	-8.489202385836477e-08	0.9999609658720303	None	0.25	1	0.4	4	0.7692307692307693	10	0.23809523809523808	0.7692307692307693	14	10	0	0	0	0.7777777777777778	9	7	1.0	15	0.0	1.0	0.0984851442078549	0.5031770263320864	-0.06527723144584874	0.5437636904339105	0.002926787258791756	0.5019705702015849	0.6620460918348517	0.5163353892415756	0	0	0.0
7089	0.0004156133420915182	2.7638449652648224e-06	-2.0280847411634224e-06	0.9999975301093421	None	0.25	1	0.4	4	0.7692307692307693	10	0.23809523809523808	0.7692307692307693	14	10	0	0	0	0.7777777777777778	9	7	1.0	15	0.0	1.0	0.09768516300070786	0.5673249901207438	0.030379779676433523	0.531292454285731	-0.09992373134960737	0.500018200370494	0.6921261300596362	0.5329813608049904	0	1.0	0.0
1119	None	None	None	None	None	0	0	0.3333333333333333	4	0.6	9	0.68	0.4	10	6	6	6	0	1.0	5	5	1.1333333333333333	17	0.5	0	0.38611559735645506	0.6038887200846946	9.555366523464807e-07	0.500338351087246	0.04548441681944568	0.563357132238781	0.8463519400841993	0.5562480934145762	1.0	0.9	0.0
1883	None	None	None	None	None	0	0	0.6666666666666666	2	0.5	1	0.6666666666666666	0.5	3	1	0	2	0	0.6666666666666666	2	3	0.26666666666666666	4	1.0	0	0.0999953984489303	0.5000013794545171	-0.0763229577228342	0.6132695747353765	0.1256155188884755	0.5502509126380682	0.7159414304321368	0.5550070211577259	0.8333333333333333	1.0	0.6116325163185556
4214	0.006945436586245846	0.00413985444481577	-0.004118152628755734	0.9943195002490309	None	0.25	1	0.4	4	0.7692307692307693	10	0.23809523809523808	0.7692307692307693	14	10	0	0	0	0.7777777777777778	9	7	1.0	15	0.0	1.0	-0.08936579394270473	0.5131117744341356	-0.05607684651373759	0.5340124243380203	0.09943153200779206	0.5095446943811945	0.6942426793424581	0.5188995474025977	0	1.0	0.0
3056	2.2478264375069643e-08	2.051235937031063e-08	8.962917393246048e-10	0.9999971824337281	None	0.25	1	0.4	4	0.7692307692307693	10	0.23809523809523808	0.7692307692307693	14	10	0	0	0	0.7777777777777778	7	9	1.0	15	0.0	1.0	3.3607041387466254e-05	0.5216380735717234	0.09609468363638152	0.511201828588394	1.5867696136520882e-09	0.500010037173267	0.6113507268337885	0.5109533597602823	0	0.21428571428571427	0.0
1048	None	None	None	None	None	0	0	0.4074074074074074	11	0.5	19	0.6349206349206349	0.21052631578947367	16	8	23	6	0	0.7777777777777778	7	9	2.6666666666666665	40	0.14285714285714285	0.5294117647058824	0.09996519329991277	0.5000746818296954	2.352526360660412e-07	0.5000127687808513	0.052476667522558015	0.6192465563762168	0.6076089363549906	0.5404697155196734	1.0	1.0	0.0
5168	0.003580863241383835	0.0017199901706785804	0.0017081121228740726	0.997770427291038	None	0.25	1	0.4	4	0.7692307692307693	10	0.23809523809523808	0.7692307692307693	14	10	0	0	0	0.7777777777777778	7	9	1.0	15	0.0	1.0	0.08554838020658148	0.6527637535658792	-0.1302632012640451	0.9942598933426466	-0.12039280826618833	0.5000000000000001	0.7744248417746048	0.8730918222819938	0	0.9285714285714286	0.0
2015	None	None	None	None	None	0.3333333333333333	1	0.6666666666666666	6	0.36363636363636365	4	0.5416666666666666	0.18181818181818182	7	2	5	5	0	0.6666666666666666	4	6	0.8666666666666667	13	0.5555555555555556	0.5714285714285714	0.10549821224614049	0.5549333366416568	0.01994840452055063	0.501086085850841	-0.09988955300525988	0.5008545740804643	0.6989859012552301	0.5190230272295655	1.0	1.0	0.0
623	None	None	None	None	None	0.25	1	0.36363636363636365	4	0.7857142857142857	11	0.2222222222222222	0.7857142857142857	15	11	0	0	0	0.8888888888888888	8	9	1.0666666666666667	16	0.0	1.0	2.873522998622158e-06	0.5000407099204873	0.03443942363959671	0.5720938507685529	0.02628895591485685	0.5538379993534182	0.5404895424536429	0.5421292167680088	0	0.9333333333333333	0.0
7336	0.006296779006430227	0.0044630807904336685	0.004350085762697408	0.9910283788720753	None	0.25	1	0.36363636363636365	4	0.7857142857142857	11	0.2222222222222222	0.7857142857142857	15	11	0	0	0	0.8888888888888888	9	8	1.0666666666666667	16	0.0	1.0	0.09999988660351442	0.5000052744832448	-0.31691149464774104	0.9998783232002088	0.2486072806911214	0.5128855825035603	0.9448140394448393	0.953552202451034	0	0.13333333333333333	0.0
4762	0.001927350586770267	0.0003850690018771667	-0.00011443467400685527	0.9983759334445065	None	0.2	1	0.3333333333333333	4	0.8	12	0.20987654320987653	0.8	16	12	0	0	0	1.0	9	9	1.1333333333333333	17	0.0	1.0	0.025283968464341423	0.5746664914685786	0.03157956332630531	0.5805252241763521	-0.09945786886267463	0.5008517148135424	0.6634591653816596	0.5522463393102335	0	1.0	0.0
3032	2.0278163860890563e-05	8.17217343857621e-07	-1.1646139923251601e-07	0.9948538166256347	None	0	0	0.21428571428571427	3	0.7894736842105263	15	0.525	0	0	0	20	16	0	0.625	5	8	1.4	21	0.36363636363636365	0.1111111111111111	0	0	0	0	0	0	0	0	0	0	0
601	None	None	None	None	None	0	0	0.6	3	0.6	3	0.5833333333333334	0.6	6	3	0	1	0	0.3333333333333333	6	2	0.4666666666666667	7	1.0	0.8	0.11681572181793214	0.5751165480742148	-0.09999760893913692	0.5000026250655173	0.05531736183305054	0.5108485482681262	0.7136830992301673	0.5288154774624829	1.0	1.0	0.0
4729	0.011590532010956858	0.0009837551503903846	-0.0009471034427488139	0.9971377075177692	None	0.25	1	0.4	4	0.7692307692307693	10	0.23809523809523808	0.7692307692307693	14	10	0	0	0	0.7777777777777778	7	9	1.0	15	0.0	1.0	0.0356213987985745	0.6967963723335947	0.08394468066748914	0.541310863322333	-0.13388929549862727	0.9890446423038396	0.7819088815474208	0.8621829195881714	0	1.0	0.0
6401	0.0016302393915246498	0.0004191786403192013	-0.00041830675236665494	0.9969414382524235	None	0.25	1	0.36363636363636365	4	0.7857142857142857	11	0.2222222222222222	0.7857142857142857	15	11	0	0	0	0.8888888888888888	9	8	1.0666666666666667	16	0.0	1.0	0.09997916436335517	0.5000094080731522	0.5336742299277403	0.691111259204649	0.08845876448313934	0.5	0.8881662749761066	0.5667129406432808	0	1.0	0.0
3131	6.041808920270879e-09	5.127318528317325e-09	-1.8636444214861927e-09	0.9999987574186775	None	0.2	1	0.3333333333333333	4	0.8	12	0.20987654320987653	0.8	16	12	0	0	0	1.0	9	9	1.1333333333333333	17	0.0	1.0	0.1503496302488994	0.5836424101172916	0.09933239865129213	0.5046353920389666	3.122893334396654e-11	0.5044481302860306	0.6478440885715732	0.5311329292790907	0	1.0	0.0
1310	None	None	None	None	None	0	0	0.375	6	0.5238095238095238	11	0.5476190476190477	0	0	0	22	0	0	0.8571428571428571	7	6	1.5333333333333334	23	0.0	0.875	0	0	0	0	0	0	0	0	0	0	0
5986	0.009095537292964006	0.0006365758750167245	1.4795217247621134e-07	0.9721393382885536	None	0.3333333333333333	1	0.5	4	0.6666666666666666	6	0.3055555555555556	0.6666666666666666	10	6	0	0	0	1.0	6	6	0.7333333333333333	11	0.0	0.4	0.3203158014142861	0.551393941036832	0.09963406453889487	0.5189470167760858	-0.08495777412034848	0.6540480103642825	0.8397891809163727	0.5759907920721616	0	1.0	0.0
3160	0.0044821668268533186	0.0005208539162683682	0.00047680686054858766	0.9953472660480878	None	0.3333333333333333	1	0.5	4	0.7	7	0.2857142857142857	0.7	11	7	0	0	0	0.8571428571428571	7	6	0.8	12	0.0	1.0	0.09304628555221398	0.5295710993685842	4.2346061964703663e-13	0.5000204040716975	-0.6428817460400211	0.9999999998294686	0.9802511583009225	0.9994672198830202	0	1.0	0.0
7046	1.436005894164057e-08	1.3980275049447186e-08	1.3960370624895408e-08	0.9999985580032605	None	0.25	1	0.36363636363636365	4	0.7857142857142857	11	0.2222222222222222	0.7857142857142857	15	11	0	0	0	0.8888888888888888	9	8	1.0666666666666667	16	0.0	1.0	0.099281418434257	0.5012953271176614	-0.0462581892489941	0.514609562048489	3.0163225971985436e-05	0.5001542356330152	0.6470453713721532	0.5053542244967084	0	1.0	0.0
6579	0.00042809479785661027	2.795089670155462e-05	-2.682798367725342e-05	0.9999986072208076	None	0.25	1	0.36363636363636365	4	0.7857142857142857	11	0.2222222222222222	0.7857142857142857	15	11	0	0	0	0.8888888888888888	9	8	1.0666666666666667	16	0.0	1.0	0.06564933673380517	0.5249309597848355	-0.0854903543490527	0.9351052861369696	-0.08224641089588672	0.5025502195568019	0.673785435473348	0.7162563297410985	0	0.8666666666666667	0.0
1493	None	None	None	None	None	0	0	0.25	1	1.0	3	1.0	1.0	4	3	0	0	0	0.2	1	5	0.3333333333333333	5	0.0	0	0.010514973719307777	0.5152217564735336	0.06264057302886422	0.5829948066139999	0.07346717308678141	0.5	0.5759915103522308	0.5329509600195683	0	1.0	0.0
6194	0.002966714651676904	0.00025915713148276395	0.0001779849239235205	0.9948505293698664	None	0.25	1	0.4	4	0.75	9	0.25925925925925924	0.75	13	9	0	0	0	0.6666666666666666	9	6	0.9333333333333333	14	0.0	1.0	0.04517845999231827	0.6800566889141749	1.2283626789818796e-06	0.5000044211299178	0.07722023866366454	0.5646827582624193	0.6148858537366713	0.5837239793722617	0	1.0	0.0
1097	None	None	None	None	None	0	0	0.4	2	0.8	4	1.0	0.8	6	4	0	2	0	0.14285714285714285	7	1	0.4666666666666667	7	1.0	0.6666666666666666	0.07506641644729267	0.5582571406584852	0.09985120421074548	0.5032845544867179	0.05572156936312027	0.6234663285122837	0.576345683604851	0.5623009936923906	0.0	0	0.0
5781	0.0007321497160451925	0.00042880246968985195	-0.0004171255273038361	0.9988053965931026	None	0.25	1	0.4	4	0.75	9	0.25	0.75	13	9	0	0	0	0.875	8	7	0.9333333333333333	14	0.0	0.8571428571428571	0.06419868181407981	0.6450067724847478	-0.03342037177547892	0.6674500986678789	-0.07221193749101198	0.5383521468884515	0.6554176166707402	0.6183417619388565	0	0	0.0
3821	0.002690894305460998	0.002255528125591761	-0.0011246468436873572	0.99958310315444	None	0.3	3	0.36363636363636365	8	0.7096774193548387	22	0.4074074074074074	0.6774193548387096	29	21	3	0	0	1.0	9	9	2.2	33	0.0	1.0	0.038254118591445	0.500681261844502	-0.01838253707379738	0.653684863121184	0.08805732065759556	0.5017165274048336	0.6076139585762487	0.5535329798076659	0	0.9310344827586207	0.0
1575	None	None	None	None	None	0	0	0.75	3	0.3333333333333333	1	0.5555555555555556	0	0	0	4	10	0	1.0	3	3	0.3333333333333333	5	0.8333333333333334	1.0	0	0	0	0	0	0	0	0	0	0	0
4439	0.004579532790156425	0.0015630455447655023	0.0011453046987666058	0.9951296483875218	None	0.25	1	0.36363636363636365	4	0.7857142857142857	11	0.2222222222222222	0.7857142857142857	15	11	0	0	0	0.8888888888888888	8	9	1.0666666666666667	16	0.0	1.0	-0.09993520511460492	0.5038051904165809	0.00044001703282574805	0.5082703836159221	0.10266485795955164	0.9993703109228361	0.7099614594324832	0.9222023447371909	0	1.0	0.0
6253	0.0007154272301868898	8.419005142862863e-05	-8.243144579502582e-05	0.9978523729951834	None	0.25	1	0.4	4	0.75	9	0.25	0.75	13	9	0	0	0	0.875	8	7	0.9333333333333333	14	0.0	1.0	-0.08642250085468828	0.5	0.09999999225173908	0.5000002410974886	-0.026730675622600647	0.6498394165936828	0.6931580305057453	0.5513462202041085	0	1.0	0.0
7388	0.005967877639181971	0.0005352534091513123	-0.0004453828832394446	0.9930227021151932	None	0.25	1	0.4	4	0.7692307692307693	10	0.23809523809523808	0.7692307692307693	14	10	0	0	0	0.7777777777777778	9	7	1.0	15	0.0	1.0	0.0012495970481641726	0.5437860561599391	0.19014548048859553	0.5340283720071347	0.4302647433706639	0.7478813169971984	0.8533256561144908	0.6145362739473259	0	0	0.0
448	None	None	None	None	None	0	0	0.05555555555555555	1	1.0	24	0.8666666666666667	0.041666666666666664	1	1	24	2	0	0.8333333333333334	6	5	1.7333333333333334	26	0.038461538461538464	0.2857142857142857	0.007489381357409083	0.5	0.06891187886268671	0.5	0.13210929334560226	0.5	0.6245194637810805	0.5	1.0	1.0	0.0
6169	0.007474673338399811	0.0005710728231388703	-0.0005585203360043075	0.9914620006363749	None	0.25	1	0.4	4	0.75	9	0.25925925925925924	0.75	13	9	0	0	0	0.6666666666666666	9	6	0.9333333333333333	14	0.0	1.0	0.07786288416856066	0.5329167736793969	0.03048106211022167	0.5	-0.16478922407732005	0.558738295689516	0.7438414144517728	0.5306200411646115	0	1.0	0.0
169	None	None	None	None	None	0	0	0.12121212121212122	4	0.8723404255319149	41	0.6805555555555556	0	0	0	48	9	0	0.8888888888888888	8	9	3.2666666666666666	49	0.09	0.6363636363636364	0	0	0	0	0	0	0	0	0	0	0
2396	None	None	None	None	None	0	0	0.25	1	1.0	3	1.0	1.0	4	3	0	0	0	0.2	1	5	0.3333333333333333	5	0.0	0	0.09200104972840191	0.5415874322580893	0.09999999993641964	0.500000000008049	0.0003204737021752894	0.5065209639058346	0.608768886128728	0.5160628264561974	0	1.0	0.0
2122	None	None	None	None	None	0	0	0.125	3	0.8787878787878788	29	0.9722222222222222	0	0	0	34	11	0	1.0	6	6	2.3333333333333335	35	0.1527777777777778	0.3448275862068966	0	0	0	0	0	0	0	0	0	0	0
866	None	None	None	None	None	0	0	1.0	1	0	0	1.0	0	1	0	0	1	0	0.5	1	2	0.13333333333333333	2	0.3333333333333333	0	0	0	0	0	0	0	0	0	0	0	0
434	None	None	None	None	None	0	0	0.6666666666666666	4	0.3333333333333333	2	0.5	0	0	0	7	0	0	1.0	4	4	0.5333333333333333	8	0.0	0.5	0	0	0	0	0	0	0	0	0	0	0
2837	0.00012853352974275916	1.7685606455030933e-05	-4.464015064885963e-06	0.9998093470851228	None	0	0	0.5	2	0.75	3	0.6	0.75	5	3	0	0	0	0.4	5	2	0.4	6	0.0	0	0.000609174498975887	0.5126539405374415	0.0315136183488251	0.5063039552442827	0.03237559678501643	0.6539626681045112	0.5771953330638006	0.5590849272886339	0	1.0	0.0
1437	None	None	None	None	None	0	0	0.42857142857142855	6	0.5	9	0.6666666666666666	0.16666666666666666	6	3	13	0	0	0.8333333333333334	6	5	1.3333333333333333	20	0.0	0.6666666666666666	0.09999358311866842	0.5000189352390167	-0.06472137970859483	0.5075292765845014	-0.061143930918308075	0.5404367006066382	0.6837103159502075	0.5160191783093423	0	1.0	0.0
174	None	None	None	None	None	0	0	0.5	2	0.6666666666666666	2	0.625	0.6666666666666666	4	2	0	0	0	0.5	2	4	0.3333333333333333	5	0.0	0	0.0925674148156199	0.520927130890367	-0.06312289619147175	0.5958735611562095	11.937181206946839	1.0	1.0	1.0	0	0	0.0
5619	6.802765888721977e-05	5.827489032411941e-06	2.074791634070079e-06	0.9999452243746441	None	0.25	1	0.4	4	0.7692307692307693	10	0.23809523809523808	0.7692307692307693	14	10	0	0	0	0.7777777777777778	7	9	1.0	15	0.0	1.0	2.021877963906335e-06	0.5	0.40375238558266896	0.9999999999997193	0.0747805356115156	0.5301316320826536	0.9716146209256981	0.9999371077373876	0	1.0	0.0
6820	0.0003364749523196565	1.8600448626962038e-06	-1.3894027684491035e-06	0.9999984704440756	None	0.25	1	0.4	4	0.75	9	0.25	0.75	13	9	0	0	0	0.875	7	8	0.9333333333333333	14	0.0	1.0	6.824975068633228e-15	0.500000000012315	0.4320189905313783	0.5363726153720495	-0.1565346275432908	0.5048839650163799	0.9231715741091917	0.5137702169335278	0	1.0	0.0
7498	0.011064065061477075	0.005338975900329366	0.005338825776496514	0.9873235959636659	None	0.25	1	0.4	4	0.75	9	0.25	0.75	13	9	0	0	0	0.875	7	8	0.9333333333333333	14	0.0	1.0	0.3121005789555166	0.5000000000000001	0.07720897363566467	0.533142209559189	0.17172570370256107	0.5693178677240875	0.7241244551697162	0.5342655487534628	0	0.7692307692307693	0.0
6481	0.010748285082334394	0.0030648364478625253	0.0027173540586208455	0.9875936617356647	None	0.25	1	0.4	4	0.75	9	0.25925925925925924	0.75	13	9	0	0	0	0.6666666666666666	9	6	0.9333333333333333	14	0.0	1.0	0.09324964360188234	0.511676674725878	0.06080276083946997	0.5349834474187712	0.2573074788559013	0.5000000000000001	0.7011245529809037	0.5155681326198551	0	1.0	0.0
5432	0.0018880479544618254	0.00014051081878021216	0.0001288393667715976	0.994413716705493	None	0.25	1	0.4	4	0.75	9	0.25	0.75	13	9	0	0	0	0.875	7	8	0.9333333333333333	14	0.0	1.0	0.003675064352879059	0.5117291414708881	4.324908546414564e-07	0.5000025298023663	0.09040030266863361	0.5564541476055465	0.6029458390893003	0.522794096328924	0	1.0	0.0
1349	None	None	None	None	None	0	0	0.35	7	0.6296296296296297	17	0.6444444444444445	0.4444444444444444	18	12	10	5	0	0.5555555555555556	5	9	1.9333333333333333	29	0.2777777777777778	0.3333333333333333	0.07799874767361495	0.5940743949420336	0.0806799773658246	0.5197680261020362	0.09872687304046825	0.5003339573234745	0.5373639996309719	0.5383647617052036	1.0	1.0	0.0
379	None	None	None	None	None	0	0	0.3	3	0.7692307692307693	10	0.3333333333333333	0.6923076923076923	12	9	2	3	0	0.5555555555555556	9	5	1.0	15	0.6	0	0.01208966472308029	0.5796711560359924	1.2945628655961439e-11	0.5000034214668797	0.09957384988370233	0.6519732840349933	0.6069365935173483	0.5784435359685306	1.0	1.0	0.0
6436	0.00017718573762706555	1.6374181084778996e-06	-1.6071143397210553e-06	0.9999966397386226	None	0.25	1	0.4	4	0.75	9	0.25925925925925924	0.75	13	9	0	0	0	0.6666666666666666	9	6	0.9333333333333333	14	0.0	1.0	0.1007066235447063	0.5	-0.12663978638835088	0.7254635169377492	0.030817376339576458	0.6653739980840141	0.7278062583782028	0.6348361564242555	0	1.0	0.0
5549	0.00047608144079180366	1.6176956640426269e-06	1.5982776557645503e-06	0.9999985771122677	None	0.25	1	0.36363636363636365	4	0.7857142857142857	11	0.2222222222222222	0.7857142857142857	15	11	0	0	0	0.8888888888888888	9	8	1.0666666666666667	16	0.0	1.0	-0.06684022824523214	0.5294626257733864	0.009341268230045507	0.6646440318040504	0.5003885567153672	0.5000000000000002	0.9238826428020772	0.5664419103160193	0	0	0.0
715	None	None	None	None	None	0	0	1.0	1	0	0	1.0	0	1	0	0	3	0	0.5	1	2	0.13333333333333333	2	1.0	0	0	0	0	0	0	0	0	0	0	0	0
4717	0.01298463792698696	0.006480321234362738	-0.006476493662859899	0.9811000028378419	None	0.3	3	0.36363636363636365	8	0.7096774193548387	22	0.4074074074074074	0.7096774193548387	30	22	2	0	0	1.0	9	9	2.2	33	0.0	1.0	0.185867113175019	0.5264211348331612	0.07090894196271075	0.7163424440461249	0.098328389503855	0.5010193530779898	0.6201999200383365	0.5855057816340308	0	1.0	0.0
5016	0.004538003366464805	0.0006544290347215559	-0.0006443544110845586	0.9940437343621282	None	0.25	1	0.36363636363636365	4	0.7857142857142857	11	0.2222222222222222	0.7857142857142857	15	11	0	0	0	0.8888888888888888	9	8	1.0666666666666667	16	0.0	1.0	8.75651076269652e-28	0.5	0.18450345646508975	0.6166691002935563	0.09992786031188716	0.5359968082113709	0.6800738494978349	0.5514564083004074	0	1.0	0.0
6608	0.007329607166317372	0.00030902963699144033	1.3627727516656812e-05	0.9971976961357928	None	0.25	1	0.4	4	0.75	9	0.25925925925925924	0.75	13	9	0	0	0	0.6666666666666666	9	6	0.9333333333333333	14	0.0	1.0	0.09958375017516537	0.5	0.0005539508716762776	0.507664979946518	0.11479945545881284	0.556232243608323	0.62455845947504	0.5213658875696546	0	1.0	0.0
3241	0.0005569069897833097	6.441151435923598e-05	-5.050918030692413e-05	0.9960056330427849	None	0	0	0.2727272727272727	9	0.6595744680851063	31	0.7777777777777778	0.10638297872340426	8	5	40	4	0	0.7777777777777778	9	7	3.2666666666666666	49	0.04938271604938271	0.6666666666666666	-0.04653795633439063	0.659798418254636	0.014907832894208651	0.6503530191534671	0.09977103602046565	0.5005536957522709	0.6857652943126212	0.6054917072393129	0.0	0	0.0
4986	0.0012756587670948885	0.0002685027718549847	3.708360630990308e-05	0.9996134716115326	None	0.2	1	0.3333333333333333	4	0.8	12	0.20987654320987653	0.8	16	12	0	0	0	1.0	9	9	1.1333333333333333	17	0.0	1.0	0.024227521414082635	0.5196211405048572	0.03950264788489016	0.6515896140169766	0.09548639653964118	0.5685086481036026	0.5799383416028344	0.5809747077171085	0	1.0	0.0
2620	None	None	None	None	None	0	0	0.47058823529411764	8	0.391304347826087	9	0.5952380952380952	0.17391304347826086	8	4	16	12	0	0.8571428571428571	6	7	1.6666666666666667	25	0.375	0.7777777777777778	-0.359324770793	0.6714320310468781	0.09999696595189984	0.5000006584498935	0.00042523714831207494	0.5018087202807192	0.8779910834697302	0.5598702616843745	1.0	1.0	0.2801393189901583
6328	0.017980585674636663	0.010795515063142634	0.005238805856787654	0.9965636928138734	None	0.25	1	0.4	4	0.7692307692307693	10	0.23809523809523808	0.7692307692307693	14	10	0	0	0	0.7777777777777778	9	7	1.0	15	0.0	1.0	-0.07020385146931317	0.5	-0.08815162528661494	0.5549365916697909	-1.780636588497145	1.0	0.9999001407473244	0.999999999797923	0	1.0	0.0
4025	0.011947032589062639	0.001660996973258233	-0.0016412465915276366	0.9805129995869148	None	0.25	1	0.4	4	0.75	9	0.25925925925925924	0.75	13	9	0	0	0	0.6666666666666666	6	9	0.9333333333333333	14	0.0	1.0	0.21762147034752757	1.0	-0.00590687452144582	0.6208958523292968	0.0981222914951804	0.5579560079595435	0.8144767838109789	0.9999999999928812	0	0	0.0
5947	6.094930675025865e-06	5.709235812358886e-06	3.455755982967181e-10	0.9985678912527882	None	0.25	1	0.4	4	0.7692307692307693	10	0.23809523809523808	0.7692307692307693	14	10	0	0	0	0.7777777777777778	7	9	1.0	15	0.0	1.0	0	0.5	0.09994371703877077	0.5003221013623379	0.3175582372883047	0.715038244505922	0.7901342883070399	0.5761747603819336	0	1.0	0.0
1848	None	None	None	None	None	0	0	0.05555555555555555	1	1.0	24	0.8666666666666667	0	0	0	25	5	0	0.8333333333333334	6	5	1.7333333333333334	26	0.09259259259259259	0.38095238095238093	0	0	0	0	0	0	0	0	0	0	0
4937	0.002609061445577973	0.00020615201871526979	-0.00013742152341629803	0.9967239132820631	None	0.2	1	0.3333333333333333	4	0.8	12	0.20987654320987653	0.8	16	12	0	0	0	1.0	9	9	1.1333333333333333	17	0.0	1.0	-0.13320474341196623	0.9394642450918583	1.091370459806092e-18	0.5000000067202733	0.036131571159649004	0.5092737846613568	0.6744136359221978	0.7163426598438316	0	0.8125	0.0
7532	4.260375424066572e-08	4.248364164147659e-08	-8.409270242967354e-09	0.9999946127617187	None	0.25	1	0.4	4	0.7692307692307693	10	0.23809523809523808	0.7692307692307693	14	10	0	0	0	0.7777777777777778	7	9	1.0	15	0.0	1.0	0.09989286416003942	0.5000018420548905	0.07668424836775586	0.5889977915146085	0.00044547483611822946	0.5019989327932476	0.6091573985508006	0.5306139071336039	0	1.0	0.0
6552	0.005506107867653519	0.0012307360302461965	0.0011014459852415049	0.9938629790309482	None	0.25	1	0.4	4	0.75	9	0.25925925925925924	0.75	13	9	0	0	0	0.6666666666666666	9	6	0.9333333333333333	14	0.0	1.0	0.06567574130138493	0.5080699116564762	0.046870552148217705	0.5198614274063418	0.21516664687650838	0.5000000000000001	0.677750350918999	0.5093130881912952	0	1.0	0.0
6027	0.011408984851254361	0.0012582231143212054	0.001244964833018319	0.9865106526623832	None	0.25	1	0.36363636363636365	4	0.7857142857142857	11	0.2222222222222222	0.7857142857142857	15	11	0	0	0	0.8888888888888888	9	8	1.0666666666666667	16	0.0	1.0	-0.17140691490105342	0.9991712473025846	0.01177348070917682	0.6499923928613844	0.09998164180077664	0.5336324556682573	0.7517508021350465	0.9318947918545041	0	1.0	0.0
7444	0.00885399390578069	0.006925761540629526	-0.0024710071704422912	0.9976321549850317	None	0.25	1	0.4	4	0.75	9	0.25925925925925924	0.75	13	9	0	0	0	0.6666666666666666	9	6	0.9333333333333333	14	0.0	1.0	0.014910715398154445	0.5	0.05099440199448034	0.5737589988311622	-0.0999973592577196	0.5000043943588109	0.6556170035476427	0.5247482687670911	0	0	0.0
2236	None	None	None	None	None	0	0	0.13636363636363635	3	0.9	27	0.8888888888888888	0.06666666666666667	5	2	26	0	0	1.0	6	6	2.1333333333333333	32	0.0	0.38461538461538464	0.09181630912953402	0.5410557040576329	-0.05835366944843197	0.6577565882067292	0.09999861781874098	0.5000052759695498	0.6755308841687577	0.5677414966816439	0	1.0	0.0
1647	None	None	None	None	None	0.2222222222222222	2	0.45	9	0.48148148148148145	13	0.4603174603174603	0.07407407407407407	8	2	20	13	0	0.7777777777777778	9	7	1.9333333333333333	29	0.34210526315789475	0.3076923076923077	-0.05759964185942381	0.5057776032108234	-0.06993531666933554	0.6072763890793895	0.09998227894954936	0.5000507502569135	0.6838350286901114	0.5381914963912586	1.0	1.0	0.0
7367	0.0075858477937667465	0.0013405749988311686	0.001325895523880126	0.9930217821715026	None	0.3	3	0.36363636363636365	8	0.7096774193548387	22	0.4074074074074074	0.6774193548387096	29	21	3	0	0	1.0	9	9	2.2	33	0.0	1.0	0.09570325120399836	0.5047108027842165	0.03962952941101351	0.5104140519547911	-0.09987446468086866	0.5002172115795238	0.6946066191249984	0.50511439229434	0	0.9655172413793104	0.0
5904	0.0030233464862466012	0.00035452506771469557	2.233001005976715e-05	0.9951265155935185	None	0.2	1	0.3333333333333333	4	0.8	12	0.20987654320987653	0.8	16	12	0	0	0	1.0	9	9	1.1333333333333333	17	0.0	1.0	1.2085708628091949e-06	0.5000046831057746	0.24716676070397164	0.7397287064733932	-0.10200996728144777	0.629957421014275	0.8298236013531894	0.6284416555551311	0	1.0	0.0
2632	None	None	None	None	None	0.8	4	0.7692307692307693	10	0.23529411764705882	4	0.4222222222222222	0.23529411764705882	14	4	4	2	0	0.5555555555555556	9	5	1.2666666666666666	19	1.0	0.8571428571428571	0.09999899893229372	0.5000019278428275	-0.09999216816927678	0.5000000000000001	-0.0964110749852557	0.5821811098632043	0.7179757751788997	0.527616966862829	1.0	1.0	0.0
3520	0.0005181279655506838	2.6378824608617104e-06	-2.632666082266687e-06	0.9999946441813604	None	0.3333333333333333	1	0.4444444444444444	4	0.7272727272727273	8	0.2653061224489796	0.7272727272727273	12	8	0	0	0	1.0	7	7	0.8666666666666667	13	0.0	0.6666666666666666	0.09999991226031223	0.5000001100162255	0.019341414827471492	0.5619561286245962	-2.1150215829044554	0.9999999999984173	0.9999651324740273	0.9998927609430354	0	0	0.0
3204	2.685742676847321e-05	3.3447903874636993e-07	3.0723993463479345e-07	0.9999957073655641	None	0	0	0.5	3	0.7142857142857143	5	0.42857142857142855	0.7142857142857143	8	5	0	0	0	0.42857142857142855	7	3	0.6	9	0.0	0.6666666666666666	-0.0999182820958177	0.500112110728578	-0.05388699204675065	0.5998275063274467	0.021375860460567674	0.5635150006838557	0.6305726827135113	0.554831501501969	0	0	0.0
1872	None	None	None	None	None	0.4	2	0.6153846153846154	8	0.35294117647058826	6	0.5428571428571428	0.29411764705882354	11	5	7	4	0	0.7142857142857143	7	5	1.2666666666666666	19	0.3333333333333333	0.26666666666666666	1.4579512545590333e-07	0.500000505143594	8.31591384771424e-06	0.5005625673210949	0.00359497975699858	0.5137814222081364	0.5042345840217298	0.5047825162964693	1.0	0.9090909090909091	0.0
2576	None	None	None	None	None	0.1	1	0.3181818181818182	7	0.6451612903225806	20	0.7333333333333333	0.3225806451612903	15	10	17	3	0	0.5555555555555556	5	9	2.2	33	0.09090909090909091	0.5714285714285714	-0.052179819973395845	0.6340256379352418	0.06966436767406109	0.5891513451733826	0.09999981251141958	0.5572735740214159	0.6508070133784767	0.593880221821989	1.0	1.0	0.0
5712	0.0026331822074123204	0.001445058570866212	0.001435302535357715	0.9980030864658002	None	0.25	1	0.36363636363636365	4	0.7857142857142857	11	0.2222222222222222	0.7857142857142857	15	11	0	0	0	0.8888888888888888	9	8	1.0666666666666667	16	0.0	1.0	0.004704292569335657	0.6397650454252162	0.05903960350258029	0.6883511171778073	0.09996074528774385	0.5056040383735166	0.6082433610276099	0.6137401173364947	0	1.0	0.0
1076	None	None	None	None	None	0	0	0.75	3	0.3333333333333333	1	0.625	0.3333333333333333	4	1	0	0	0	0.5	2	4	0.3333333333333333	5	0.0	0.6666666666666666	-0.055020667453449426	0.5604973861598452	7.902762784127648e-27	0.5	0.08675075878224323	0.5854184289395377	0.6327830487367894	0.5488633806127526	0	1.0	0.0
3068	0.0014706555926052684	0.001015976113828032	-0.0010124700232768632	0.9960507856929398	None	0	0	0.3333333333333333	2	0.8333333333333334	5	0.4	0.8333333333333334	7	5	0	0	0	0.8	4	5	0.5333333333333333	8	0.0	0	0.0999124939612675	0.5004350503094591	0.06117851224870149	0.6601318988983881	0.09790134379290269	0.6339419390033079	0.6218009030961483	0.599871381012772	0	0	0.0
1322	None	None	None	None	None	0	0	0.6666666666666666	2	0.5	1	0.6666666666666666	0	0	0	3	0	0	0.6666666666666666	2	3	0.26666666666666666	4	0.0	0	0	0	0	0	0	0	0	0	0	0	0
3687	0.004185597609903988	0.0001888368148423574	-0.00016049619638097923	0.9926591073389582	None	0.2857142857142857	2	0.4375	7	0.6190476190476191	13	0.42592592592592593	0.6190476190476191	20	13	2	0	0	0.6666666666666666	6	9	1.5333333333333334	23	0.0	0.5882352941176471	0.03397977517240873	0.6590733696821682	0.09999998008295682	0.5000000748714328	0.09979587348027921	0.5019354291948065	0.5770236291866633	0.5553480537317005	0	1.0	0.0
7283	0.008760751794190398	0.007128204900320292	-0.004010132890661671	0.9969805654463909	None	0.25	1	0.36363636363636365	4	0.7857142857142857	11	0.2222222222222222	0.7857142857142857	15	11	0	0	0	0.8888888888888888	9	8	1.0666666666666667	16	0.0	1.0	0.006777898690941644	0.5238052379092648	0.05213482215363766	0.6070130098711283	0.05926375501698351	0.500523281727513	0.5584530154327794	0.5442307338407221	0	0.9333333333333333	0.0
947	None	None	None	None	None	0	0	0.08695652173913043	2	0.9375	30	0.8095238095238095	0	0	0	33	0	0	0.8571428571428571	6	7	2.2666666666666666	34	0.0	0.3448275862068966	0	0	0	0	0	0	0	0	0	0	0
892	None	None	None	None	None	0	0	1.0	2	0.0	0	1.0	0	2	0	0	2	0	0.3333333333333333	3	1	0.2	3	1.0	1.0	0	0	0	0	0	0	0	0	0	0	0
6219	0.005524887415988543	0.0028515358611471203	-0.0027912987735645906	0.9972511958357834	None	0.25	1	0.4	4	0.7692307692307693	10	0.234375	0.7692307692307693	14	10	0	0	0	1.0	8	8	1.0	15	0.0	0.8571428571428571	0.08221245391323409	0.5444324874644006	0.09990524299007653	0.5017784960614824	0.15249458198623927	0.5125208480435641	0.574101767849202	0.5196072653266147	0	1.0	0.0
4538	2.0927008687646805e-05	2.091894628252471e-05	-2.0917926160643298e-05	0.9951753842713335	None	0.3076923076923077	4	0.35714285714285715	10	0.6923076923076923	27	0.5061728395061729	0.6923076923076923	37	27	3	0	0	1.0	9	9	2.7333333333333334	41	0.0	1.0	0.03142560693211295	0.5049686562712766	0.08239270759262925	0.5584259897690766	9.542456054495915e-06	0.5176239734534823	0.5752568800715531	0.527071570463017	0	0.9459459459459459	0.0
2883	0.0001922200406082514	8.767176554364787e-06	4.605118763960839e-06	0.9995438871952549	None	0.08333333333333333	1	0.48148148148148145	13	0.39473684210526316	15	0.49382716049382713	0.07894736842105263	14	3	25	2	0	1.0	9	9	2.6666666666666665	40	0.046511627906976744	0.17142857142857143	-0.13351138822791164	0.743384208734643	0.013423834088405895	0.5958094748877836	0.04695639957594803	0.5225004914210245	0.7107514758834013	0.6257226525675056	0.7857142857142857	0.7857142857142857	0.0
1939	None	None	None	None	None	0	0	1.0	1	0	0	1.0	0	1	0	0	0	0	0.5	2	1	0.13333333333333333	2	0.0	0	0	0	0	0	0	0	0	0	0	0	0
2801	0.0027603258297324855	0.0002792056272863121	-1.1323245208061522e-05	0.9973454809471685	None	0	0	0.375	3	0.8	8	0.3	0.8	11	8	0	1	0	0.625	5	8	0.8	12	1.0	0.8571428571428571	0.06021896582269022	0.5218156970976475	0.06757008872027283	0.5763292500175133	-0.10708771393437606	0.5816277512605913	0.6925258113938565	0.5600832489690087	0.18181818181818182	0.18181818181818182	0.0
2634	None	None	None	None	None	0.14285714285714285	1	0.4117647058823529	7	0.5217391304347826	12	0.625	0.4782608695652174	18	11	6	4	0	0.625	5	8	1.6666666666666667	25	0.4444444444444444	0.5	7.902762784127648e-27	0.5	-0.08462049808873952	0.999999926802839	0.059855165710949766	0.6536860433713634	0.7016723323712355	0.9966266285107566	0.16666666666666666	0.05555555555555555	0.0
7053	0.0003225088047250523	7.887249483078618e-06	-5.3740041674254385e-06	0.9999986238483184	None	0.25	1	0.36363636363636365	4	0.7857142857142857	11	0.2222222222222222	0.7857142857142857	15	11	0	0	0	0.8888888888888888	9	8	1.0666666666666667	16	0.0	1.0	0.22647709654861586	0.7539565547251804	-0.1127792171683523	0.6056359687664783	0.21761736557474548	0.5141771133247116	0.8273699590466264	0.6306916130602441	0	1.0	0.0
1993	None	None	None	None	None	0.35714285714285715	5	0.5666666666666667	17	0.37209302325581395	16	0.625	0.16279069767441862	23	7	21	4	0	0.8888888888888888	9	8	3.0	45	0.13333333333333333	0.6829268292682927	4.2786377457193935e-13	0.5000000000014792	-0.0995443392282831	0.5071227690936507	0.02017525827888821	0.5370767385257634	0.6274204320847421	0.5147517751627863	1.0	0.9130434782608695	0.0
5078	0.0031287011977287615	0.0008750253596836828	0.0001710329984906359	0.9968833475921618	None	0.25	1	0.4	4	0.7692307692307693	10	0.234375	0.7692307692307693	14	10	0	0	0	1.0	8	8	1.0	15	0.0	0.8571428571428571	0.09549142378318748	0.5526020221778323	0.07907678670496565	0.5871101772401437	-0.09969029303934361	0.5009787652818484	0.7076708382822914	0.5471211084756347	0	0	0.0
277	None	None	None	None	None	0.2	1	0.3076923076923077	4	0.7058823529411765	12	0.3877551020408163	0.4117647058823529	11	7	7	6	0	1.0	7	7	1.2666666666666666	19	0.42857142857142855	0.5333333333333333	0.032684452858509204	0.6571263862584273	0.09998758594528145	0.500802191661021	0.09999972087194835	0.5000021335327508	0.5786716304311293	0.5542630932208122	1.0	1.0	0.0
331	None	None	None	None	None	0	0	0.125	2	0.9090909090909091	20	0.8	0.045454545454545456	1	1	22	0	0	0.8333333333333334	6	5	1.6	24	0.0	0.10526315789473684	0.01766752750549428	0.5	0.09999975684591439	0.5	0.09717423270150796	0.5	0.5942667567132728	0.5	0	1.0	0.0
640	None	None	None	None	None	0.2	1	0.4166666666666667	5	0.5333333333333333	8	0.5666666666666667	0.4	11	6	5	0	0	0.8333333333333334	6	5	1.1333333333333333	17	0.0	0.16666666666666666	-0.32332827832224165	0.9999999701703779	0.021283322757482327	0.6810987416587686	0.34420090471506826	0.9999973354136366	0.9991872000435696	0.9999666143020775	0	1.0	0.0
6231	0.008599247505229406	0.006250071496712063	0.0062185101156005725	0.9936070863469694	None	0.25	1	0.4	4	0.7692307692307693	10	0.23809523809523808	0.7692307692307693	14	10	0	0	0	0.7777777777777778	9	7	1.0	15	0.0	1.0	0.08142393910044449	0.5228101482018218	0.06508229744584779	0.5296109600244667	-0.3639511725209212	0.5000000000000001	0.8875767970236164	0.5174834168408676	0	1.0	0.0
2477	None	None	None	None	None	0	0	0.10526315789473684	4	0.8909090909090909	49	0.7916666666666666	0.01818181818181818	2	1	54	0	0	0.8888888888888888	9	8	3.8	57	0.0	0.8235294117647058	-0.08517984567770027	0.5367962868940664	2.0056520059767012e-05	0.5	0.03193455562427497	0.5038619262356709	0.621260734281113	0.5135716437062773	0	1.0	0.0
3578	0.007796023480031602	0.0017799348789093341	0.0017139262321405478	0.9954047954273381	None	0.25	1	0.36363636363636365	4	0.7857142857142857	11	0.2222222222222222	0.7857142857142857	15	11	0	0	0	0.8888888888888888	9	8	1.0666666666666667	16	0.0	1.0	0.24647262501945386	0.5858010024820608	0.023727379503789996	0.6578783414290106	0.07228053601540939	0.6559758142532967	0.7639529783738492	0.633818393658787	0	1.0	0.0
3501	0.0015236796919541544	0.0005092890179744037	0.0005092889842856437	0.9990447987270191	None	0.25	1	0.4	4	0.75	9	0.25925925925925924	0.75	13	9	0	0	0	0.6666666666666666	9	6	0.9333333333333333	14	0.0	1.0	7.902762784127648e-27	0.5	0.049261311661941684	0.5126270689908686	0.09743224835075695	0.5212068851366013	0.5982578568888612	0.511281208416422	0	1.0	0.0
6050	1.3368546926705667e-08	1.3359923072793492e-08	7.504934036451332e-10	0.9999986295791699	None	0.25	1	0.36363636363636365	4	0.7857142857142857	11	0.2222222222222222	0.7857142857142857	15	11	0	0	0	0.8888888888888888	8	9	1.0666666666666667	16	0.0	1.0	-0.3694656270840865	0.954289951887533	-0.05361158414994893	0.5230244126935938	2.865402293724906e-10	0.5000000008662442	0.8354760680532112	0.7395448173874678	0	0.06666666666666667	0.0
1759	None	None	None	None	None	0	0	0.14285714285714285	1	1.0	8	0.4166666666666667	0.375	4	3	5	8	0	0.6666666666666666	6	4	0.6666666666666666	10	0.6153846153846154	0	-0.052522370355939964	0.6164006288258315	0.0361654607944387	0.513880380248259	0.06264839180570955	0.5627154118793269	0.6208741082685842	0.5648021334671146	1.0	0.25	0.0
2944	0.004546605073299823	0.0005054066013151868	-0.0004789864716129507	0.996870802170883	None	0.3333333333333333	1	0.4444444444444444	4	0.7272727272727273	8	0.2708333333333333	0.7272727272727273	12	8	0	0	0	0.75	6	8	0.8666666666666667	13	0.0	0.8571428571428571	0.11539991052855855	0.5895311814025705	0.00026229035984131596	0.5034631885542875	0.10571570070493368	0.6059815100235012	0.6351858906872998	0.5667927387385456	0	1.0	0.0
7187	0.000118206539062289	9.18783133426033e-07	9.183877068888424e-07	0.9999999943756805	None	0.2	1	0.3333333333333333	4	0.8	12	0.20987654320987653	0.8	16	12	0	0	0	1.0	9	9	1.1333333333333333	17	0.0	1.0	1.9396396053358138e-07	0.5040833877580231	0.007067942949943812	0.5660810928572672	0.037776185262869286	0.534708994795002	0.5470867393464209	0.5350485275034043	0	0	0.0
2732	0.00021693951493369083	2.8016936013081558e-05	-1.4852424857390117e-06	0.9995091854184094	None	0	0	0.6	3	0.6	3	0.4666666666666667	0.6	6	3	0	0	0	0.6	5	3	0.4666666666666667	7	0.0	1.0	0.03508980270670179	0.5311816914203263	5.3241233487375116e-06	0.5000453159574193	-0.06443960667106181	0.5395382385997168	0.6027043536909329	0.5236119199186707	0	0.8333333333333334	0.0
2295	None	None	None	None	None	0.1	1	0.3181818181818182	7	0.6666666666666666	20	0.3950617283950617	0.26666666666666666	13	8	18	9	0	1.0	9	9	2.1333333333333333	32	0.2571428571428571	0.37037037037037035	-0.0997592020155648	0.5002594771800147	0.09057305039560173	0.5272780171096115	0.186800277446684	0.6109127424568405	0.7649457814445272	0.5466480224428784	1.0	1.0	0.0
153	None	None	None	None	None	0.3333333333333333	1	0.5	4	0.7	7	0.2857142857142857	0.7	11	7	0	0	0	0.8571428571428571	7	6	0.8	12	0.0	0.6666666666666666	0.026853979623769685	0.5577590780264599	0.0001418912621377241	0.5160780168593685	3.786429382614231e-17	0.5000000000000031	0.5315802231561811	0.5246804718886673	0	1.0	0.0
3559	0.004643521404013157	0.0002630269187049436	-0.00026271778697839823	0.9972214931183804	None	0	0	0.25	1	1.0	3	1.0	1.0	4	3	0	0	0	0.2	5	1	0.3333333333333333	5	0.0	0	0.21409223750229672	0.5429602020407909	-0.07809621972420666	0.5507016281483244	0.07227148878491192	0.5270726752270856	0.7688316448251542	0.5402600039252927	0	1.0	0.0
4577	0.005231624622146238	0.0030661886305593336	0.002577471011016447	0.9972575140954831	None	0.25	1	0.4	4	0.75	9	0.25925925925925924	0.75	13	9	0	0	0	0.6666666666666666	9	6	0.9333333333333333	14	0.0	1.0	-0.07616852528743863	0.5124375315338872	0.21644206517025352	0.5568319450362955	-0.09241987709991334	0.5157974974200352	0.8006051124107901	0.5284098541878719	0	1.0	0.0
6664	0.01059178990077604	0.0014582425435458704	-0.0011834705348379602	0.9838501035836544	None	0.14285714285714285	1	0.29411764705882354	5	0.782608695652174	18	0.30864197530864196	0.782608695652174	23	18	1	0	0	1.0	9	9	1.6666666666666667	25	0.0	1.0	0.15654534178918045	0.5141398932063803	0.0015206171493469581	0.5776857502904434	-0.004273546782392064	0.672386233932398	0.6705756919459782	0.5897545631424246	0	1.0	0.0
2789	3.34302702154363e-07	7.94296334294909e-08	-5.999313716606458e-08	0.9999475748530938	None	0	0	0.4	6	0.55	11	0.6111111111111112	0.45	14	9	7	5	0	0.4444444444444444	4	9	1.4666666666666666	22	0.38461538461538464	0.631578947368421	0.028118383837713583	0.5808488847179679	7.986781012596432e-16	0.5000000000199928	1.5438047248384523e-07	0.5539918578200433	0.5481893861224014	0.5451328097771626	1.0	1.0	0.0
2361	None	None	None	None	None	0	0	0.6666666666666666	2	0.5	1	1.0	0.5	3	1	0	0	0	0.25	4	1	0.26666666666666666	4	0.0	0.6666666666666666	0.3620852809985315	0.8281481579398053	0.09999938369824374	0.5000007863958196	0.00021987061835822996	0.5	0.8214260976357465	0.6281264210919495	0	1.0	0.0
2959	6.249173500272802e-07	1.3884460704749626e-08	1.3869668147940228e-08	0.9999958631619976	None	0.25	1	0.4	4	0.75	9	0.25	0.75	13	9	0	0	0	0.875	8	7	0.9333333333333333	14	0.0	0.8571428571428571	0.17841755632935638	0.9999944696466695	-0.09491703300103596	0.5327646890902816	0.000742590694821461	0.5038230411696482	0.9513582580436806	0.9834377913775797	0	1.0	0.0
1884	None	None	None	None	None	0.3333333333333333	2	0.4	6	0.7	14	0.4074074074074074	0.7	20	14	1	0	0	0.6666666666666666	9	6	1.4666666666666666	22	0.0	1.0	9.138713227525762e-07	0.5009486110961758	0.030858771193259738	0.6566331602091591	-0.29013579591739125	0.9997888599442643	0.8682643698587471	0.9542746829312565	0	1.0	0.0
3804	3.9644386054254975e-06	3.244317680054832e-06	-3.2443173125404618e-06	0.9991307548517142	None	0.25	1	0.36363636363636365	4	0.7857142857142857	11	0.2222222222222222	0.7857142857142857	15	11	0	0	0	0.8888888888888888	9	8	1.0666666666666667	16	0.0	1.0	0	0.5	-0.05058086009555627	0.5205582293416243	-0.027029701085470415	0.5435045219952481	0.5558842217720454	0.521381829884699	0	0	0.0
3262	0.010215228996103306	0.000255132611812139	0.00018705027692944912	0.9326966401755454	None	0.2857142857142857	2	0.5	8	0.5238095238095238	11	0.36507936507936506	0.5238095238095238	19	11	3	1	0	0.7777777777777778	9	7	1.5333333333333334	23	0.5	0.5	1.0430896362210844	0.9999977919031715	0.09999750547726943	0.5000212522171471	-0.3956849707614928	0.9872688964119668	0.998877724925931	0.9969557512708817	0.3684210526315789	0.47368421052631576	0.0
3472	0.0016830435582532932	0.0011376566974961126	-0.0006034094184963957	0.9981019325072972	None	0.5	1	0.6666666666666666	4	0.5	3	0.4	0.5	7	3	0	0	0	0.8	5	4	0.5333333333333333	8	0.0	1.0	0.11799516451551798	0.5037796768395458	0.0726435231402874	0.5542899731023823	-0.0998531135196719	0.5007308372934355	0.7195939478501819	0.5196616675549158	0	1.0	0.0
1270	None	None	None	None	None	0	0	0.3333333333333333	2	0.8571428571428571	6	0.36	0.8571428571428571	8	6	0	2	0	1.0	5	5	0.6	9	1.0	0	0.03069264224229592	0.5302826069407893	1.0032986176694693e-07	0.5000004163554986	0.07424096244513496	0.5499133219239747	0.5754390604086055	0.526774448703546	0.875	1.0	0.0
5251	0.0002801944001091287	8.263928155190593e-05	-5.692547095687461e-06	0.9985545145579995	None	0.3076923076923077	4	0.35714285714285715	10	0.6923076923076923	27	0.5061728395061729	0.6923076923076923	37	27	3	0	0	1.0	9	9	2.7333333333333334	41	0.0	1.0	0.09966251032022475	0.5001518630531658	-0.0009134245427016919	0.674036392172042	-0.04546700191888709	0.5050945752971403	0.660613684007312	0.5619701329456881	0	1.0	0.0
5730	0.006748856299508993	0.0004983439291908463	0.0001547399799171442	0.9909875032640523	None	0.25	1	0.4	4	0.7692307692307693	10	0.23809523809523808	0.7692307692307693	14	10	0	0	0	0.7777777777777778	9	7	1.0	15	0.0	1.0	0.11780025674476233	0.6419513227701542	0.099939964234386	0.5004096354729772	0.09661033552419881	0.5189234707326066	0.5465474896052148	0.5548790312808874	0	1.0	0.0
6980	0.0009579529161856008	3.7918387384297016e-05	3.698820519209189e-05	0.9988660420714739	None	0.25	1	0.4	4	0.75	9	0.25925925925925924	0.75	13	9	0	0	0	0.6666666666666666	9	6	0.9333333333333333	14	0.0	1.0	0.0001353832250270198	0.5000019340597524	0.023047297703925863	0.5260941380484453	0.01223497148266663	0.518922848960373	0.5233792727251667	0.5150127168190506	0	0.6923076923076923	0.0
4315	0.004958044837417652	0.0012557668077729314	0.0009360262710272351	0.996917813712898	None	0.25	1	0.4	4	0.75	9	0.25925925925925924	0.75	13	9	0	0	0	0.6666666666666666	6	9	0.9333333333333333	14	0.0	1.0	0.07332492174780227	0.5	-0.09974319115076023	0.5003870762591347	0.07444230458666069	0.5287751562962407	0.6940912488194415	0.5097301261347988	0	0.9230769230769231	0.0
5495	0.002904506708056189	0.0007382983379176183	-0.0006741104560003828	0.996583094199226	None	0.25	1	0.4	4	0.7692307692307693	10	0.23809523809523808	0.7692307692307693	14	10	0	0	0	0.7777777777777778	9	7	1.0	15	0.0	1.0	4.069536888692058e-06	0.5000445904600144	-0.09999999731432982	0.5000902417014629	-0.09803521129004247	0.5238051385925199	0.6146427352365366	0.5079853149592529	0	0.9285714285714286	0.0
4002	0.00031362441751077186	4.361895819072045e-05	3.790959582324192e-05	0.9996646868189031	None	0.25	1	0.4	4	0.75	9	0.25925925925925924	0.75	13	9	0	0	0	0.6666666666666666	9	6	0.9333333333333333	14	0.0	1.0	7.902762784127648e-27	0.5	0.09577797068483992	0.5222919883381646	0.03934489454818573	0.5349737553852855	0.596567729915528	0.5191032758130071	0	0	0.0
1831	None	None	None	None	None	0.26666666666666666	4	0.46875	15	0.4782608695652174	22	0.6666666666666666	0.2608695652173913	27	12	20	0	0	0.8888888888888888	9	8	3.2	48	0.0	0.6976744186046512	-0.05135394870960776	0.5948053121606084	-0.08546757694184788	0.5300162746902711	0.004435242739423639	0.5759519482932973	0.6066318876508993	0.5671136564280987	0	1.0	0.0
308	None	None	None	None	None	0.3333333333333333	1	0.5	4	0.7	7	0.2857142857142857	0.7	11	7	0	0	0	0.8571428571428571	6	7	0.8	12	0.0	0.6666666666666666	-0.09999665086302735	0.5000451224938713	0.00032457806041689356	0.505377143279379	0.08412592896253224	0.5282245889859826	0.6797421939533245	0.5112238138276417	0	1.0	0.0
3577	0.0033691974169236627	0.00015510371441327956	-7.827264733502564e-05	0.9837339296509501	None	0.25	1	0.36363636363636365	4	0.6428571428571429	9	0.35555555555555557	0.6428571428571429	13	9	2	3	0	0.5555555555555556	5	9	1.0666666666666667	16	0.75	0.7272727272727273	0.007781475910986055	0.5065479503072265	0.023676634318687478	0.6661025171614751	-0.06779486369913887	0.5544869881314002	0.6069801708630339	0.5773424354957298	1.0	1.0	0.0
2192	None	None	None	None	None	0.2	1	0.5833333333333334	7	0.375	6	0.5142857142857142	0.25	8	4	9	9	0	0.7142857142857143	7	5	1.2	18	0.5	0.6666666666666666	0.04027014466542671	0.5852141171685211	0.06886061624710423	0.5159399906454945	0.01570772796574219	0.52712967205282	0.5574111892640308	0.5429457794912256	1.0	1.0	0.0
6526	0.0042456653003067795	0.0014437908687432147	0.0010032680973054437	0.9917707114524078	None	0.25	1	0.4	4	0.7692307692307693	10	0.23809523809523808	0.7692307692307693	14	10	0	0	0	0.7777777777777778	9	7	1.0	15	0.0	1.0	0.170984763562228	0.5032634178647115	0.3234541353540852	0.6558715518267509	0.09831017729842573	0.5481137559115153	0.7220161266979646	0.5704495172322249	0	1.0	0.0
4047	0.0003435593791677672	0.00036019642184238775	-0.00036019501232433833	0.9996726135199812	None	0.25	1	0.4	4	0.75	9	0.25	0.75	13	9	0	0	0	0.875	7	8	0.9333333333333333	14	0.0	1.0	-0.09389659041666035	0.5212955089205429	2.887861557053025e-10	0.5112819073586762	0.029786874853836152	0.537200716200102	0.624358868216143	0.5232704463437717	0	1.0	0.0
6355	0.01605709906014546	0.005494251650712219	-0.005072504080887201	0.9918398376918871	None	0.25	1	0.4	4	0.75	9	0.25925925925925924	0.75	13	9	0	0	0	0.6666666666666666	6	9	0.9333333333333333	14	0.0	1.0	0.09931818374551697	0.5927982519479901	0.0720092403933154	0.6329200338398979	0.15993406507870206	0.5383539710125366	0.6394319510148965	0.5885584316496838	0	0.9230769230769231	0.0
2256	None	None	None	None	None	0	0	0.3	3	0.6923076923076923	9	0.75	0	0	0	14	4	0	0.8	5	4	1.0	15	0.125	0	0	0	0	0	0	0	0	0	0	0	0
3603	0.0011950103633668403	9.907014408832211e-05	-8.85081709421639e-06	0.9988592334595952	None	0.3333333333333333	1	0.4444444444444444	4	0.7272727272727273	8	0.2653061224489796	0.7272727272727273	12	8	0	0	0	1.0	7	7	0.8666666666666667	13	0.0	1.0	0.11905147481610609	0.5659167109157209	0.09999952448303598	0.500027262441119	0.03291712736572259	0.6319855296734286	0.6063918160383057	0.5667707642455961	0	1.0	0.0
915	None	None	None	None	None	0	0	1.0	2	0.0	0	1.0	0	2	0	0	2	0	0.3333333333333333	3	1	0.2	3	1.0	1.0	0	0	0	0	0	0	0	0	0	0	0
3608	None	None	None	None	None	0	0	0.2727272727272727	6	0.7419354838709677	23	0.4583333333333333	0.6129032258064516	24	19	8	0	0	0.8888888888888888	8	9	2.2	33	0.0	0.5925925925925926	-0.07693260748551192	0.6134716678235421	0.17409806251307763	0.5903266069694612	0.001444385133813187	0.509484361057162	0.7533984750861785	0.5716032894584082	0	1.0	0.0
2010	None	None	None	None	None	0	0	0.25	1	1.0	3	1.0	1.0	4	3	0	1	0	0.2	1	5	0.3333333333333333	5	0.3333333333333333	0	0.046620988896654225	0.5482954706917924	0.062234271768632866	0.643522469069381	0.08674479559656623	0.5	0.5709313598565869	0.5650026776409334	1.0	1.0	0.0
4697	0.003382846551966852	0.00020415373198950457	-0.0001994739664979632	0.9954150126267337	None	0.25	1	0.36363636363636365	4	0.7857142857142857	11	0.2222222222222222	0.7857142857142857	15	11	0	0	0	0.8888888888888888	9	8	1.0666666666666667	16	0.0	1.0	0.0004725570418668189	0.5006434404118202	0.0009715397336465847	0.5114317072257102	-0.09908299277515942	0.5005272493088824	0.6157471619413664	0.5042013644630319	0	1.0	0.0
7359	0.005395996883731786	0.0040839110326234785	-0.0039041663388592724	0.9964654519554447	None	0.25	1	0.36363636363636365	4	0.7857142857142857	11	0.2222222222222222	0.7857142857142857	15	11	0	0	0	0.8888888888888888	9	8	1.0666666666666667	16	0.0	1.0	0.09998211048852665	0.5000232719519709	0.08353985081679893	0.5924823348878514	0.21646336750740786	0.5	0.6437460511469161	0.5311537459065171	0	1.0	0.0
535	None	None	None	None	None	0	0	0.15	3	0.8571428571428571	24	0.8333333333333334	0	0	0	29	11	0	1.0	6	6	2.0	30	0.1774193548387097	0.25	0	0	0	0	0	0	0	0	0	0	0
976	None	None	None	None	None	0	0	0.21428571428571427	3	0.7777777777777778	14	0.8	0	2	0	17	7	0	1.0	5	5	1.3333333333333333	20	0.19444444444444445	0.125	0	0	0	0	0	0	0	0	0	0	0
6569	0.007103618265165902	0.0002328285504042557	0.00019187409194413644	0.9915692754760098	None	0.25	1	0.4	4	0.75	9	0.25925925925925924	0.75	13	9	0	0	0	0.6666666666666666	9	6	0.9333333333333333	14	0.0	1.0	0.07200294836340874	0.5260200497838352	0.04413559607866624	0.5104877365171876	-0.2541041049496816	0.5	0.8130969172003759	0.5121752100650256	0	1.0	0.0
2359	None	None	None	None	None	0	0	0.2	7	0.78	39	0.8253968253968254	0.74	44	37	7	1	0	0.7777777777777778	9	7	3.466666666666667	52	0.09090909090909091	0.7555555555555555	0.00012101614108818498	0.5011971292992203	-0.28500946035590013	1.0	0.09992020622832773	0.543714263757272	0.8544683500430418	0.9999999993391686	1.0	1.0	0.0
207	None	None	None	None	None	0	0	0.3333333333333333	2	0.8571428571428571	6	0.36	0.8571428571428571	8	6	0	2	0	1.0	5	5	0.6	9	1.0	0	0.0999984911870481	0.500004437846552	0.00011709535500820723	0.5003136037555102	-0.07808678542643184	0.5366371839226678	0.6745667014621591	0.5123378308254269	1.0	1.0	0.0
3766	0.0012965286833738882	6.475041306658171e-05	-6.188391526506551e-05	0.9982208345723883	None	0.25	1	0.36363636363636365	4	0.7857142857142857	11	0.2222222222222222	0.7857142857142857	15	11	0	0	0	0.8888888888888888	9	8	1.0666666666666667	16	0.0	1.0	8.803292892108292e-06	0.5001324889355281	0.1956641869001498	0.6125306941946678	-0.0859133179631785	0.5528844309292517	0.7699855455582171	0.5556702530177904	0	1.0	0.0
4851	0.002079344676531476	0.0014533608021634573	0.0005535687929550047	0.9943117374810037	None	0.25	1	0.4	4	0.7692307692307693	10	0.23809523809523808	0.7692307692307693	14	10	0	0	0	0.7777777777777778	9	7	1.0	15	0.0	1.0	0.09999998612065078	0.5	-0.049390721351658076	0.6530745149796482	0.07009282993814461	0.5714674095026225	0.6576240508792547	0.5761057670719546	0	0.35714285714285715	0.0
143	None	None	None	None	None	0	0	1.0	2	0.0	0	0.75	0	2	0	0	0	0	1.0	2	2	0.2	3	0.0	0	0	0	0	0	0	0	0	0	0	0	0
6257	0.0021034017221722777	7.100707220770594e-05	-3.141571709265429e-06	0.9984648181525271	None	0.2	1	0.3333333333333333	4	0.8	12	0.20987654320987653	0.8	16	12	0	0	0	1.0	9	9	1.1333333333333333	17	0.0	1.0	0.09932879276165273	0.5002283509420703	0.021420005614371667	0.651823476088265	0.06006672130121564	0.5017603896515815	0.57892048824226	0.5527215598325523	0	0.9375	0.0
6082	0.00016721526346733583	7.142512682027672e-07	4.7227904296742006e-07	0.9999999833040291	None	0.2	1	0.3333333333333333	4	0.8	12	0.20987654320987653	0.8	16	12	0	0	0	1.0	9	9	1.1333333333333333	17	0.0	1.0	0.09862911090203877	0.5004643208709031	-0.24724431252836734	0.9999999953909517	-0.07310596355993715	0.5000789601878716	0.8901458203076664	0.9983397727766382	0	1.0	0.0
7513	0.009853334378345834	0.0026894039487018453	-0.002611565140442302	0.9960216231692863	None	0.25	1	0.4	4	0.7692307692307693	10	0.23809523809523808	0.7692307692307693	14	10	0	0	0	0.7777777777777778	7	9	1.0	15	0.0	1.0	-0.09184418182815306	0.5188514650170049	9.093610529225615e-24	0.5000000000000009	0.13357175518556566	0.5	0.7161609412377142	0.5062864704374436	0	1.0	0.0
4707	None	None	None	None	None	0.14285714285714285	1	0.4117647058823529	7	0.6086956521739131	14	0.3968253968253968	0.6086956521739131	21	14	3	0	0	0.7777777777777778	9	7	1.6666666666666667	25	0.0	1.0	0	0.5	0.08991308537701072	0.6736492289546296	0.11566028824864358	0.5407176286803277	0.62427340079801	0.573461845356807	0	1.0	0.0
461	None	None	None	None	None	0	0	0.26666666666666666	4	0.7	14	0.4888888888888889	0	0	0	21	0	0	0.5555555555555556	5	9	1.4666666666666666	22	0.0	0.3157894736842105	0	0	0	0	0	0	0	0	0	0	0
5858	0.0005629615232298155	1.6677473730647626e-06	-1.4773474914071955e-06	0.9999985440343183	None	0.25	1	0.36363636363636365	4	0.7857142857142857	11	0.2222222222222222	0.7857142857142857	15	11	0	0	0	0.8888888888888888	8	9	1.0666666666666667	16	0.0	1.0	0.07060981340677805	0.5625479992838975	0.04183635998978789	0.6938809073221933	-0.08860500066237133	0.5000000000000001	0.6848127897867711	0.5882200157903813	0	1.0	0.0
659	None	None	None	None	None	0	0	0.36363636363636365	4	0.6428571428571429	9	0.45714285714285713	0.6428571428571429	11	9	4	5	0	0.7142857142857143	5	7	1.0666666666666667	16	0.5	0.36363636363636365	0.033409187475884894	0.5592000981479921	2.0747296700031828e-10	0.5001081305391744	-0.08220227226211597	0.6039939904054457	0.6105151824954139	0.5548190604806976	1.0	1.0	0.0
2259	None	None	None	None	None	0.23076923076923078	3	0.35714285714285715	10	0.6666666666666666	26	0.5061728395061729	0.6410256410256411	35	25	5	0	0	1.0	9	9	2.7333333333333334	41	0.0	0.8125	-0.0996673647042809	0.5022812272983298	0.2710540551985694	0.9301691909153215	0.09299149639635121	0.51600341609994	0.8190533136236704	0.708370665196924	0	1.0	0.0
6997	1.4958067373320212e-05	1.675072493742816e-07	-4.0702078712166066e-08	0.9999999955823604	None	0.2	1	0.3333333333333333	4	0.8	12	0.20987654320987653	0.8	16	12	0	0	0	1.0	9	9	1.1333333333333333	17	0.0	1.0	0.09999996288090246	0.5000000781080557	0.09994846942552478	0.5000749359502269	0.09991162107475104	0.5329000534179601	0.5000970706944454	0.5110057797368261	0	0.6875	0.0
1116	None	None	None	None	None	0.1111111111111111	1	0.45	9	0.4444444444444444	12	0.5370370370370371	0.14814814814814814	10	4	18	14	0	0.6666666666666666	9	6	1.9333333333333333	29	0.4117647058823529	0.5	5.906058689468162e-07	0.5000618023269306	1.2317316426317627e-09	0.5000000222839601	3.493263927115051e-05	0.5241569071941046	0.5000411673074565	0.5080784816196383	1.0	1.0	0.0
6421	0.01343425755562982	0.009919903559610366	0.00984580910801671	0.9832363592770401	None	0.25	1	0.36363636363636365	4	0.7857142857142857	11	0.2222222222222222	0.7857142857142857	15	11	0	0	0	0.8888888888888888	9	8	1.0666666666666667	16	0.0	1.0	0.1713779556317372	0.5146034502095168	-0.07849600895470207	0.5493793560357546	-0.09936980632966487	0.5003837031115498	0.771846072347884	0.5214974544999226	0	1.0	0.0
861	None	None	None	None	None	0	0	0.2	2	0.8461538461538461	11	0.6	0	0	0	14	0	0	1.0	5	5	1.0	15	0.0	0	0	0	0	0	0	0	0	0	0	0	0
932	None	None	None	None	None	0.125	1	0.4444444444444444	8	0.48	12	0.7714285714285715	0.28	13	7	13	5	0	0.7142857142857143	7	5	1.8	27	0.20833333333333334	0.36363636363636365	0.0023878132806078017	0.5288848681617365	-0.09999966732627427	0.5000026844225736	0.09999996310326842	0.500004126460898	0.6934995064188473	0.5096400973891312	1.0	1.0	0.0
6728	7.284102499728418e-07	5.793828470028866e-07	1.978840911771105e-07	0.9998012053928103	None	0.25	1	0.4	4	0.7692307692307693	10	0.23809523809523808	0.7692307692307693	14	10	0	0	0	0.7777777777777778	7	9	1.0	15	0.0	1.0	0.047006657299064454	0.6288610363592506	-0.04085076658564145	0.5154879844048929	0.005607695157502356	0.5855478421351752	0.5962208967371248	0.5772835519669864	0	1.0	0.0
963	None	None	None	None	None	0.25	1	0.36363636363636365	4	0.7857142857142857	11	0.2222222222222222	0.7857142857142857	15	11	0	0	0	0.8888888888888888	9	8	1.0666666666666667	16	0.0	1.0	-0.06694046700577197	0.614715123950833	-0.27725262256667327	0.9999979883003112	0.09994189238814673	0.5009013759855845	0.8766171321754138	0.9893248416610115	0	1.0	0.0
178	None	None	None	None	None	0	0	0.3125	5	0.6363636363636364	14	0.4444444444444444	0.13636363636363635	6	3	17	14	0	0.6666666666666666	9	6	1.6	24	0.4	0.2727272727272727	0.1440832509245665	0.5282310603029855	6.066361340997211e-10	0.5000000482505661	0.09999843930536689	0.5000028148891743	0.6463251895227087	0.5094202121219166	0.0	0	0.0
4872	0.008296238390101879	0.001122084223027439	0.0008880097559394621	0.9720347703568141	None	0.25	1	0.36363636363636365	4	0.7857142857142857	11	0.2222222222222222	0.7857142857142857	15	11	0	0	0	0.8888888888888888	9	8	1.0666666666666667	16	0.0	1.0	-0.045731837444438886	0.9999999999951941	0.07658970042067552	0.5000000000000001	0.09999751632216716	0.5002088744489097	0.6874074200376986	0.9998313188673261	0	1.0	0.0
351	None	None	None	None	None	0	0	0.2777777777777778	5	0.68	17	0.6	0.52	17	13	9	5	0	0.5555555555555556	5	9	1.8	27	0.2777777777777778	0.7272727272727273	0.0032794062593783794	0.6649814814845688	0.09015586668873407	0.5613043177540762	5.76272814207988e-09	0.5000007856884757	0.5994675497796931	0.5770507262673314	1.0	0.8235294117647058	0.0
3099	0.0008238682272221252	0.00015344978706808803	-7.144286444275155e-05	0.995643534005958	None	0	0	0.36363636363636365	4	0.6428571428571429	9	0.5333333333333333	0.5714285714285714	12	8	3	3	0	0.8333333333333334	6	5	1.0666666666666667	16	0.5	0.8	0.09895156097783249	0.9999982082525962	0.09939942994516922	0.506911130709981	0.019411845187812516	0.5239366801952804	0.5976197467007283	0.9884782249927541	1.0	1.0	0.0
5099	0.002634676978292262	0.0006498782690433377	-0.0006424745587640143	0.9967850095071992	None	0.2857142857142857	2	0.35294117647058826	6	0.7391304347826086	17	0.30864197530864196	0.7391304347826086	23	17	1	0	0	1.0	9	9	1.6666666666666667	25	0.0	1.0	0.0873238520934691	0.5282282186696647	-0.09985705372307122	0.5004199178386687	0.05736516534301191	0.5015778793016612	0.6945921548653201	0.5100839889571582	0	1.0	0.0
7349	0.001213985057520183	0.00017230107387989428	0.00010026368089344786	0.9974415397525982	None	0.25	1	0.4	4	0.7692307692307693	10	0.23809523809523808	0.7692307692307693	14	10	0	0	0	0.7777777777777778	9	7	1.0	15	0.0	1.0	0.0005768188618916575	0.5023662667777008	0.07331313530174126	0.5880654799364103	-0.021706486377451935	0.678153586595454	0.6063782826996061	0.591518449290136	0	1.0	0.0
2697	0.0014127666444695983	0.0003523914778645279	0.0003361662622148982	0.9987722483506187	None	0.25	1	0.36363636363636365	4	0.7857142857142857	11	0.2222222222222222	0.7857142857142857	15	11	0	0	0	0.8888888888888888	8	9	1.0666666666666667	16	0.0	1.0	0.03852600822520248	0.5775363213909829	0.09999999607418882	0.5000003024053952	-0.08260673519246672	0.6486998110999368	0.6794457992357166	0.5765596168443043	0	1.0	0.0
2166	None	None	None	None	None	0	0	0.75	3	0.3333333333333333	1	0.625	0.3333333333333333	4	1	0	1	0	0.5	4	2	0.3333333333333333	5	1.0	0.6666666666666666	0.00018437910242460786	0.500174513495722	0.024550113365462773	0.5322941010001213	0.0162004143191117	0.6308207361618557	0.543404746576541	0.5552562162612203	1.0	1.0	0.0
3019	None	None	None	None	None	0	0	0.3076923076923077	4	0.7647058823529411	13	0.35185185185185186	0.47058823529411764	11	8	7	4	0	0.6666666666666666	6	9	1.2666666666666666	19	0.26666666666666666	0.15384615384615385	-0.028822214109919003	0.6805472067073096	0.17894852477865408	0.5956076468574777	0.014372269591399537	0.5158409107191054	0.7078433767766549	0.59923766036935	0.9545454545454546	0.9090909090909091	0.45066928549169855
1446	None	None	None	None	None	0	0	0.5	2	0.75	3	0.6	0.75	5	3	0	0	0	0.4	2	5	0.4	6	0.0	0	0.013518036331163285	0.5111015386145126	-0.09990011968619084	0.5005022769581117	1.4674152527619773e-11	0.5000000005359011	0.623672931168983	0.5038684698359417	0	1.0	0.0
6956	0.0011793997448615275	0.00045677393588953324	0.0004559328184141277	0.9984135872434471	None	0.2	1	0.3333333333333333	4	0.7333333333333333	11	0.20987654320987653	0.7333333333333333	15	11	1	0	0	1.0	9	9	1.1333333333333333	17	0.0	1.0	0.016660738000763387	0.5008350082939407	2.4822662154460826e-06	0.5000553330976987	0.06225692211765921	0.5435783421757686	0.5653997053618627	0.5148554713614523	0	1.0	0.0
5370	0.0016993445478507153	0.0004506417807061987	0.0004441956926135681	0.9987114620450265	None	0.25	1	0.4	4	0.7692307692307693	10	0.23809523809523808	0.7692307692307693	14	10	0	0	0	0.7777777777777778	7	9	1.0	15	0.0	1.0	0.03781027692962656	0.6226800511315067	0.09999555529048246	0.5001438494866053	0.0999999999960613	0.5000000000304616	0.5727661875916372	0.5416958351398538	0	0.9285714285714286	0.0
1388	None	None	None	None	None	0	0	0.23333333333333334	7	0.7142857142857143	30	0.5432098765432098	0	2	0	41	8	0	1.0	9	9	2.933333333333333	44	0.09523809523809523	0.358974358974359	0	0	0	0	0	0	0	0	0	0	0
4777	1.0619075226117607e-05	2.2734426107475465e-07	1.4020878070872206e-08	0.9999964328616696	None	0.25	1	0.4	4	0.75	9	0.25925925925925924	0.75	13	9	0	0	0	0.6666666666666666	9	6	0.9333333333333333	14	0.0	1.0	0.09123664531152612	0.5	-0.09986361421904442	0.5002888395765158	-0.023667765509283505	0.5762105409330295	0.6878825408086134	0.5256767014000668	0	1.0	0.0
6309	0.013224879660500889	0.0011160586493311672	0.001109371006023684	0.9831820859618847	None	0.25	1	0.4	4	0.7692307692307693	10	0.23809523809523808	0.7692307692307693	14	10	0	0	0	0.7777777777777778	9	7	1.0	15	0.0	1.0	-0.17212766523611656	0.9799970084300371	-0.08935614182742782	0.9957526892086637	0.16518844381572678	0.6535898922378676	0.8652851766679424	0.9653740563579145	0	1.0	0.0
904	None	None	None	None	None	0	0	0.25	1	1.0	3	1.0	1.0	4	3	0	3	0	0.2	5	1	0.3333333333333333	5	1.0	0	0.21565459079820629	0.5017660127158075	0.0005104314971845323	0.50375746437326	0.0994746441617628	0.5645428687417002	0.7076308712522397	0.5234589461509037	0.5	0.5	0.0
7320	0.0043383922287644015	0.003232473349956343	0.0006758583265769729	0.9956640535801704	None	0.25	1	0.4	4	0.75	9	0.25	0.75	13	9	0	0	0	0.875	7	8	0.9333333333333333	14	0.0	1.0	0.09827826796056852	0.5032161234710778	0.08244030750323704	0.6094713994203379	0.09999996748571538	0.5	0.5230874208661678	0.5380890215802906	0	1.0	0.0
5393	0.0030219876039854526	0.001954915484179863	-2.2115447348069864e-05	0.9956336827449155	None	0.25	1	0.4	4	0.7692307692307693	10	0.23809523809523808	0.7692307692307693	14	10	0	0	0	0.7777777777777778	9	7	1.0	15	0.0	1.0	-0.09907768002482169	0.500815986180268	1.7425929036587285e-06	0.5000357539154745	0.07871774111411936	0.5392632017257799	0.6741982869947482	0.5133954426227225	0	1.0	0.0
5224	0.0037419751446970944	0.0012069721690409316	0.0012024531990609724	0.9978352262831762	None	0.3	3	0.36363636363636365	8	0.7096774193548387	22	0.4074074074074074	0.7096774193548387	30	22	2	0	0	1.0	9	9	2.2	33	0.0	1.0	0.0976871722832893	0.5010158927573898	0.02756447144290942	0.6743545826994755	0.09530142259610574	0.5192182043052622	0.5838754658303563	0.5670046240885351	0	1.0	0.0
90	None	None	None	None	None	0	0	0	0	0	0	1.0	0	0	0	0	4	0	1.0	1	1	0.06666666666666667	1	1.0	0	0	0	0	0	0	0	0	0	0	0	0
4371	0.0001868471747494886	4.5988535479125675e-05	4.3775386155189124e-05	0.9997576641201943	None	0.3	3	0.36363636363636365	8	0.7096774193548387	22	0.4074074074074074	0.6774193548387096	29	21	3	0	0	1.0	9	9	2.2	33	0.0	1.0	2.3474688114292373e-12	0.5000000000160296	-0.01774026840571307	0.6513926445400109	0.040707693409997865	0.5096073226696475	0.5818869928930464	0.5550756467222838	0	1.0	0.0
5924	0.0015137558038637844	0.0007904056059427886	0.0007896518812217995	0.9983460120185209	None	0.25	1	0.4	4	0.7692307692307693	10	0.23809523809523808	0.7692307692307693	14	10	0	0	0	0.7777777777777778	7	9	1.0	15	0.0	1.0	0.0011970216913997408	0.5208078569922042	0.1714022063067741	0.6635255103405584	-0.07606635519665841	0.5011408981309418	0.7357734797554337	0.56356159083623	0	1.0	0.0
4593	0.002579189544596628	0.0010986359009928963	-0.0010584061883422966	0.9973040204135696	None	0.25	1	0.4	4	0.75	9	0.25925925925925924	0.75	13	9	0	0	0	0.6666666666666666	6	9	0.9333333333333333	14	0.0	1.0	0.011665759166828887	0.5	0.11654635589568726	0.5520469059733509	-0.021829487899169924	0.6488940119290182	0.6428076974196608	0.5681667052508167	0	1.0	0.0
6537	0.0012716956305884528	9.98850628442139e-05	9.57725995711604e-05	0.9983994833330323	None	0.25	1	0.36363636363636365	4	0.7857142857142857	11	0.2222222222222222	0.7857142857142857	15	11	0	0	0	0.8888888888888888	9	8	1.0666666666666667	16	0.0	1.0	0.09742494580269753	0.558540363016576	0	0.5	-0.10966266414288553	0.5459341587959438	0.6997113147492076	0.5349011882615692	0	1.0	0.0
5232	0.002338157238751918	6.3575442972983e-05	-6.348412436168218e-05	0.9980335817500926	None	0.3333333333333333	1	0.5	4	0.7	7	0.2857142857142857	0.7	11	7	0	0	0	0.8571428571428571	7	6	0.8	12	0.0	1.0	0.05584727748639157	0.5044282921463719	-0.09999996326610605	0.500001230230267	-0.24153360455209194	0.7551398770817884	0.7710979112317757	0.5941893763191533	0	1.0	0.0
2826	1.710624762818288e-05	5.6995973771957e-07	-5.510429377139944e-07	0.999817503361247	None	0.3333333333333333	1	0.5	4	0.6666666666666666	6	0.3055555555555556	0.6666666666666666	10	6	0	0	0	1.0	6	6	0.7333333333333333	11	0.0	0.4	-0.11262001494736991	0.5735491828645674	0.046250085838842644	0.5563228766730496	0.013536903046515013	0.522186901194785	0.66543946631476	0.5507747367723405	0	1.0	0.0
7160	0.0017769029928989047	0.0008540795584320652	0.0007919002745356684	0.9978585337003307	None	0.25	1	0.4	4	0.7692307692307693	10	0.23809523809523808	0.7692307692307693	14	10	0	0	0	0.7777777777777778	7	9	1.0	15	0.0	1.0	0.09999999998309819	0.5000000000006072	0.09999236534098968	0.5000903042690983	0.0999513892037345	0.5010642222440775	0.5000558195958344	0.5003848426312852	0	1.0	0.0
5870	0.0014555273112091844	0.00021525652775295433	-2.1881730575847258e-05	0.9977724416042917	None	0.14285714285714285	1	0.29411764705882354	5	0.782608695652174	18	0.30864197530864196	0.782608695652174	23	18	1	0	0	1.0	9	9	1.6666666666666667	25	0.0	1.0	1.0844708089573199e-05	0.500003537328586	7.902762784127648e-27	0.5	0.01707839126622057	0.5	0.5201098359580982	0.5000011791095287	0	0.9565217391304348	0.0
5632	0.0010926361836320136	0.0002259562408750727	-0.0002259107463599109	0.9992970447135724	None	0.25	1	0.4	4	0.7692307692307693	10	0.234375	0.7692307692307693	14	10	0	0	0	1.0	8	8	1.0	15	0.0	0.8571428571428571	0.06417772550721344	0.5161778920143915	-0.0678306188998106	0.9945552678132239	0.07507417571790616	0.5	0.666426404803743	0.8528913105444471	0	0.07142857142857142	0.0
5404	0.00013615662623617507	2.158666092117627e-05	-1.7311996000274305e-05	0.9987159199343039	None	0.25	1	0.36363636363636365	4	0.7857142857142857	11	0.2222222222222222	0.7857142857142857	15	11	0	0	0	0.8888888888888888	8	9	1.0666666666666667	16	0.0	1.0	0.05995311829188754	0.5757056417494849	3.864754692420176e-18	0.500000000000002	0.05338977252073183	0.6075107812533382	0.595788434146509	0.5615224879355417	0	1.0	0.0
27	None	None	None	None	None	0	0	0.3333333333333333	1	1.0	2	1.0	1.0	3	2	0	3	0	0.25	1	4	0.26666666666666666	4	1.0	0	0.061574771717216925	0.5342283444094367	0.08018205914670565	0.5658494249530429	-0.20156475254625147	0.6298686715553315	0.7835633458930289	0.5771877311631025	1.0	1.0	0.0
7417	0.00025344995199158197	1.9518258462993364e-06	-1.7582904833093301e-06	0.9999817814936236	None	0.25	1	0.4	4	0.7692307692307693	10	0.23809523809523808	0.7692307692307693	14	10	0	0	0	0.7777777777777778	9	7	1.0	15	0.0	1.0	0.16105443063456248	0.5308527071064642	0.004350325822751751	0.6812440681689569	0.09421808193741794	0.5225506778802926	0.6530181918860312	0.5804064752356549	0	1.0	0.0
6996	0.00302051809087827	0.002260403218133943	-0.0005880475051678497	0.9974648481318585	None	0.25	1	0.4	4	0.75	9	0.25925925925925924	0.75	13	9	0	0	0	0.6666666666666666	9	6	0.9333333333333333	14	0.0	1.0	0.09868564922181702	0.5012062763829241	0.09971367181765688	0.5005371625390845	0.05852609262563345	0.5	0.5477993231480607	0.5005811468946435	0	1.0	0.0
4531	0.0010682498864251504	0.00021212854581581427	9.90133515843502e-05	0.9978736806671856	None	0.25	1	0.4	4	0.7692307692307693	10	0.23809523809523808	0.7692307692307693	14	10	0	0	0	0.7777777777777778	9	7	1.0	15	0.0	1.0	0.001428450914053281	0.5000000000000001	3.346733729667149e-16	0.5000000013243528	0.0999927340053441	0.5000549392840355	0.6149196769793379	0.5000183135361951	0	1.0	0.0
5937	0.0025647705383259286	0.0012679545018846382	-0.0002060330948744795	0.996462716616292	None	0.25	1	0.36363636363636365	4	0.7857142857142857	11	0.2222222222222222	0.7857142857142857	15	11	0	0	0	0.8888888888888888	9	8	1.0666666666666667	16	0.0	1.0	0.10249077902310541	0.5000000000000001	0.07085543612452996	0.5376879623634009	0.05541754831910277	0.523594935827871	0.5534869521357961	0.5204459441562208	0	0.4666666666666667	0.0
5639	0.0011478845628600663	0.00031577863626145624	-0.00029616079027891144	0.9981814746685653	None	0.25	1	0.4	4	0.7692307692307693	10	0.23809523809523808	0.7692307692307693	14	10	0	0	0	0.7777777777777778	7	9	1.0	15	0.0	1.0	0.047058826236376826	0.5555690260821599	-0.06079157430372114	0.6607560556414982	0.06499069660278003	0.598203082316214	0.6331803641746695	0.6057022748557788	0	0.35714285714285715	0.0
4390	9.100203233148174e-09	5.858062176905034e-09	-5.80636760520159e-09	0.9999971273441914	None	0.25	1	0.36363636363636365	4	0.7857142857142857	11	0.2222222222222222	0.7857142857142857	15	11	0	0	0	0.8888888888888888	9	8	1.0666666666666667	16	0.0	1.0	-0.03681431183503982	0.5155140026916157	7.570754431106523e-11	0.5000008501361645	5.343926308536058e-09	0.5111181857858921	0.5432844816441205	0.5088790175491695	0	1.0	0.0
954	None	None	None	None	None	0.3333333333333333	2	0.4666666666666667	7	0.55	11	0.4074074074074074	0.3	12	6	9	7	0	0.6666666666666666	9	6	1.4666666666666666	22	0.4375	0.75	-0.07254233857681529	0.5602884161235256	0.011087174962594096	0.6498832844335851	0.018874181602021804	0.5642791162809624	0.6228270555041643	0.5922163696519074	1.0	1.0	0.7710658357764655
1596	None	None	None	None	None	0	0	0.5	6	0.4375	7	0.6666666666666666	0.0625	4	1	13	14	0	0.3333333333333333	9	3	1.2	18	0.5185185185185185	0.9333333333333333	0.067746691763018	0.5585157808493086	0.18847741171079163	0.683942548142216	-0.1154872984277318	0.9848828858813822	0.7638892512126587	0.8491472720038776	1.0	1.0	0.0
5636	0.00023372309456770786	0.0001306916081157579	0.00013018738719980188	0.9996859765690334	None	0.25	1	0.4	4	0.7692307692307693	10	0.23809523809523808	0.7692307692307693	14	10	0	0	0	0.7777777777777778	7	9	1.0	15	0.0	1.0	0.038458279409106386	0.5148603356501741	-0.06503611727239446	0.5361770305003324	0.046381364388553184	0.5545366503715843	0.6349621256741835	0.535228052526083	0	0.9285714285714286	0.0
4398	0.007488386076457915	0.0007535923419226512	0.0007463368240953644	0.9895945520444394	None	0.25	1	0.4	4	0.7692307692307693	10	0.23809523809523808	0.7692307692307693	14	10	0	0	0	0.7777777777777778	7	9	1.0	15	0.0	1.0	1.6797275989216586e-08	0.5000002136898858	0.005623809521413722	0.5704327595355574	-0.2976363609308635	0.5656499495457619	0.8037775351216677	0.5455188295163006	0	0.42857142857142855	0.0
6356	0.003828758289525982	0.0008437367141237917	-0.0006616857557623057	0.999104008066574	None	0.25	1	0.4	4	0.7692307692307693	10	0.23809523809523808	0.7692307692307693	14	10	0	0	0	0.7777777777777778	7	9	1.0	15	0.0	1.0	0.07574221323008568	0.5	-0.09951437228283817	0.5019330967261159	-0.44053820710013447	0.9980531651650495	0.8951624685297059	0.889185150228185	0	1.0	0.0
6957	0.011647450824517241	0.008002051754649853	-0.00800089712387128	0.9926535758661388	None	0.25	1	0.36363636363636365	4	0.7857142857142857	11	0.2222222222222222	0.7857142857142857	15	11	0	0	0	0.8888888888888888	9	8	1.0666666666666667	16	0.0	1.0	-0.0807605186875345	0.5248685619567076	-0.05821677267895585	0.5882549712673398	0.4151872367575917	0.6784982406454461	0.9131539731879118	0.5989432265593462	0	1.0	0.0
940	None	None	None	None	None	0	0	0.2	3	0.8	16	0.7333333333333333	0	0	0	21	4	0	0.8333333333333334	6	5	1.4666666666666666	22	0.08695652173913043	0.35294117647058826	0	0	0	0	0	0	0	0	0	0	0
6798	0.012654752510460316	0.008290809182901263	-0.008290689186026027	0.9910153971662871	None	0.25	1	0.4	4	0.75	9	0.25	0.75	13	9	0	0	0	0.875	7	8	0.9333333333333333	14	0.0	1.0	0.12941124680760524	0.5387939033832141	0.00791280873003562	0.5233455210643208	0.16650797719176225	0.5086631572774406	0.6610147921466651	0.5236152710541382	0	1.0	0.0
2776	0.00036022130875120855	0.00031062856136404723	0.000310592552569202	0.9990955645579954	None	0.5	1	0.5714285714285714	4	0.625	5	0.3333333333333333	0.625	9	5	0	0	0	0.8333333333333334	5	6	0.6666666666666666	10	0.0	1.0	0.05205890391693842	0.5089273826471116	0.0999077571711155	0.500514343326213	0.06412069128637918	0.5188918133554924	0.5507161602240616	0.5094467044115214	0	1.0	0.0
7504	0.0030766367748920414	0.0024476854702741124	0.0024427644799688733	0.9978685573033464	None	0.25	1	0.4	4	0.75	9	0.25	0.75	13	9	0	0	0	0.875	7	8	0.9333333333333333	14	0.0	1.0	0.06818570312617331	0.6465102753955986	0.048462596996970066	0.5700471047686643	0.09867695084658006	0.5042698369203835	0.5785059840388206	0.5746753694908587	0	1.0	0.0
1040	None	None	None	None	None	0	0	0.14285714285714285	1	1.0	8	1.0	0	0	0	9	0	0	0.4	2	5	0.6666666666666666	10	0.0	0	0	0	0	0	0	0	0	0	0	0	0
1030	None	None	None	None	None	0.23076923076923078	3	0.4482758620689655	13	0.5365853658536586	22	0.5308641975308642	0.36585365853658536	27	15	15	0	0	1.0	9	9	2.8666666666666667	43	0.0	0.8235294117647058	0.21361214190392847	0.6225764630611461	0.007906459736644566	0.5261534487089723	0.016599766134666828	0.7040330716568811	0.7486905088627127	0.6202466227435111	0	0.8148148148148148	0.0
2368	None	None	None	None	None	0	0	0.6666666666666666	2	0.5	1	1.0	0.5	3	1	0	0	0	0.25	4	1	0.26666666666666666	4	0.0	0.6666666666666666	0.012225449666506316	0.6136216647256985	1.0199180211699427e-11	0.500000001287026	0.0003235612106184135	0.5992033168873777	0.5880629405316062	0.571564239999557	0	1.0	0.0
2385	None	None	None	None	None	0	0	0.5	3	0.5	3	0.4444444444444444	0.5	5	3	2	2	0	0.5	3	6	0.5333333333333333	8	0.3333333333333333	0	0.09999814394398866	0.5000012133043525	0.24194288068057723	0.7154754154221397	0.20825261933995892	0.548987730913714	0.6469254515319831	0.5921606596642098	1.0	1.0	0.08506459771752911
1766	None	None	None	None	None	0	0	0.3333333333333333	3	0.8181818181818182	9	0.28888888888888886	0.8181818181818182	12	9	0	0	0	0.5555555555555556	5	9	0.8666666666666667	13	0.0	1.0	0.0021313881966663418	0.503712810839683	2.6856789282195125e-05	0.5002417982626429	-0.06454086202102291	0.6925633884644874	0.5760081729046347	0.5685611743222356	0	1.0	0.0
5590	0.03256387662768884	0.01788966523250178	0.0012204157642621385	0.9897635931134154	None	0.2857142857142857	2	0.35294117647058826	6	0.7391304347826086	17	0.30864197530864196	0.7391304347826086	23	17	1	0	0	1.0	9	9	1.6666666666666667	25	0.0	1.0	0.09832881427334932	0.5011239517594193	0.026613591827988604	0.5562228298864152	0.1536112709977499	0.5451467601097647	0.6256899556678988	0.5342315706728669	0	0.17391304347826086	0.0
3542	0.0007471813452459434	0.0001224965323792392	0.00011637854522611365	0.9989074349613318	None	0.25	1	0.4	4	0.75	9	0.25925925925925924	0.75	13	9	0	0	0	0.6666666666666666	6	9	0.9333333333333333	14	0.0	1.0	0.03774259229197726	0.6605684833465882	0.029150724024860623	0.6062997555392666	0.02476495518889451	0.6742745153962091	0.5906682207130766	0.6475754032913962	0	1.0	0.0
544	None	None	None	None	None	0	0	0.3333333333333333	2	0.8571428571428571	6	0.36	0.8571428571428571	8	6	0	2	0	1.0	5	5	0.6	9	1.0	0	0.15173807137427742	0.5192205797421948	0.03944656670650343	0.660662365953425	0.09530142792050192	0.6402858211100224	0.6267874090547106	0.6082409579010849	1.0	1.0	0.0
7497	1.892138471534156e-05	1.9715256032031883e-07	4.966482838864311e-08	0.999914184635052	None	0.25	1	0.36363636363636365	4	0.7857142857142857	11	0.2222222222222222	0.7857142857142857	15	11	0	0	0	0.8888888888888888	9	8	1.0666666666666667	16	0.0	1.0	-0.03949404947160692	0.5456469309682699	0.04787055782761912	0.5780332070411924	0.09999992752098891	0.5	0.6426590926217558	0.5413885967152978	0	1.0	0.0
5448	0.005685142511806521	0.004120210859699247	0.002856663024263505	0.9930190227375969	None	0.2857142857142857	2	0.35294117647058826	6	0.7391304347826086	17	0.30864197530864196	0.7391304347826086	23	17	1	0	0	1.0	9	9	1.6666666666666667	25	0.0	1.0	0.09999999999183959	0.500000000008483	0.15701366749139245	0.6476402038860904	0.1800016791096574	0.5137791277530435	0.6034021438739634	0.5550931467600223	0	0.9565217391304348	0.0
3441	0.0002428836044521465	7.208594693427304e-07	-5.488027092899435e-07	0.9999899800766	None	0	0	0.3333333333333333	2	0.8333333333333334	5	0.4	0.8333333333333334	7	5	0	0	0	0.8	4	5	0.5333333333333333	8	0.0	0	0.040498899635107	0.5146104965360548	0.0608599352991521	0.5235770310392425	-0.0332031270425316	0.6831646434216183	0.6006367679416658	0.5761683232650465	0	0	0.0
2627	0.0006513554944382473	0.0006131717982033926	-3.739559748975577e-05	0.9996069555669891	None	1.0	1	0.8	4	0.4	2	0.4375	0.4	5	2	1	3	0	1.0	4	4	0.4666666666666667	7	1.0	0.6666666666666666	0.091336282247843	0.5230972833188415	0.07749533943268608	0.5595745654762084	0.09999985032194375	0.5000004847349434	0.5313249771613279	0.5276295345162825	1.0	0	0.0
1886	None	None	None	None	None	0	0	0.3333333333333333	6	0.6666666666666666	16	0.7428571428571429	0.25	11	6	14	2	0	0.7142857142857143	7	5	1.7333333333333334	26	0.07407407407407407	0.6666666666666666	0.023408304913489792	0.5050493690486264	0.09384402641358844	0.5210296477804655	-0.030713047835770897	0.6742798581788662	0.6312154835025714	0.5688901351481517	0.9545454545454546	0.9090909090909091	0.3061103967417407
3938	0.000161772217668458	2.0364677692041438e-05	-3.897440151374778e-06	0.999809089133588	None	0.2857142857142857	2	0.35294117647058826	6	0.7391304347826086	17	0.30864197530864196	0.7391304347826086	23	17	1	0	0	1.0	9	9	1.6666666666666667	25	0.0	1.0	-0.0682959563744934	0.5166781688675095	0.09999949011328294	0.5000029085941573	0.025396192747937037	0.546203820022871	0.6656395303157809	0.5209954068017684	0	1.0	0.0
3333	0.0128710379916628	0.0010072310143550932	0.0002441718740927688	0.9894899522433412	None	0.25	1	0.4	4	0.7692307692307693	10	0.23809523809523808	0.7692307692307693	14	10	0	0	0	0.7777777777777778	9	7	1.0	15	0.0	1.0	0.00016635001046128348	0.5005668965448907	0.23792646244511878	0.827649409271187	-0.579238877985841	0.9999999972834985	0.9605370843805061	0.9991742693480605	0	0	0.0
2770	1.659586896848205e-05	3.3868738104752153e-06	-3.384084602493483e-06	0.9950766547977627	None	0	0	0.3076923076923077	8	0.6216216216216216	23	0.6190476190476191	0	1	0	37	8	0	0.7777777777777778	9	7	2.6	39	0.1038961038961039	0.625	0	0	0	0	0	0	0	0	0	0	0
1635	None	None	None	None	None	0	0	0.5	2	0.6666666666666666	2	0.625	0.6666666666666666	4	2	0	2	0	0.5	2	4	0.3333333333333333	5	1.0	0	0.05439437677775809	0.5980462692958629	0.09999805758112094	0.5000020386823809	2.203616225215465e-09	0.5000000137838524	0.6073013535752846	0.5330632934281581	1.0	1.0	0.0
4156	0.0022411415307506738	0.0002861216141156564	-0.0002852720144746426	0.9966233630247106	None	0.1	1	0.2727272727272727	6	0.7741935483870968	24	0.4074074074074074	0.7741935483870968	30	24	2	0	0	1.0	9	9	2.2	33	0.0	1.0	0.0914790162621313	0.5255561962225345	-0.014032276846864523	0.6673798436505608	0.05798097184285054	0.6051389672012814	0.63350302555128	0.6007358585170219	0	1.0	0.0
4034	3.395677091505414e-05	2.8763409579412237e-07	-1.6081321874530833e-08	0.9999967129042957	None	0.25	1	0.4	4	0.75	9	0.25925925925925924	0.75	13	9	0	0	0	0.6666666666666666	6	9	0.9333333333333333	14	0.0	1.0	0.07682221439271217	0.5865753596463835	0.06839074292992928	0.5343762221777765	1.6831162925781673e-05	0.5749545824637693	0.5851605785228827	0.5654262883507968	0	1.0	0.0
2366	None	None	None	None	None	0	0	0.25	1	1.0	3	1.0	1.0	4	3	0	2	0	0.2	5	1	0.3333333333333333	5	0.6666666666666666	0	-0.015519643387750548	0.6621304659451451	0.06911299616916011	0.5513217576909805	0.13069066081772646	0.5779400721560569	0.6455307645360873	0.5981379980038073	0.0	0.5	0.0
173	None	None	None	None	None	0	0	0.3333333333333333	2	0.8333333333333334	5	0.4	0.8333333333333334	7	5	0	0	0	0.8	5	4	0.5333333333333333	8	0.0	0	0.05805674820514585	0.6512036220093995	9.041324213931564e-05	0.5070546219454135	0.03337984153377582	0.5364433457797726	0.5789769450499261	0.5661586911331732	0	1.0	0.0
5028	0.0025073933569693717	0.0008698437749737804	0.0007073066542044521	0.9954403153751299	None	0.25	1	0.36363636363636365	4	0.7857142857142857	11	0.2222222222222222	0.7857142857142857	15	11	0	0	0	0.8888888888888888	8	9	1.0666666666666667	16	0.0	1.0	0.09999339715306886	0.5000071745304243	-0.008853761398123026	0.6547244523673088	0.2941209964744164	0.6565679139616603	0.7723232939670197	0.6057094584831635	0	1.0	0.0
3769	0.0016323969691462753	0.00015142333458284803	5.835460175124443e-05	0.9968925244034913	None	0.25	1	0.4	4	0.7692307692307693	10	0.23809523809523808	0.7692307692307693	14	10	0	0	0	0.7777777777777778	9	7	1.0	15	0.0	1.0	-0.00713033502571811	0.5000814747884129	7.902762784127648e-27	0.5	0.021299030100391	0.6598569138678605	0.5682155440829307	0.5550247836493644	0	1.0	0.0
7536	0.010849448275919861	0.0032933008070137075	-0.0019873392631738866	0.9978925273040027	None	0.25	1	0.36363636363636365	4	0.7857142857142857	11	0.2222222222222222	0.7857142857142857	15	11	0	0	0	0.8888888888888888	9	8	1.0666666666666667	16	0.0	1.0	0.09958560843780415	0.5005452296268867	-0.11945059329488746	0.9714405703597124	0.23221744924513943	0.5253327438216493	0.8095662278492628	0.7703220481915731	0	1.0	0.0
7317	0.004000456278285998	9.921069869094732e-05	-7.281996221635142e-05	0.9996252923410396	None	0.25	1	0.4	4	0.75	9	0.25925925925925924	0.75	13	9	0	0	0	0.6666666666666666	9	6	0.9333333333333333	14	0.0	1.0	0.0022925552919192513	0.5397492882550919	0.024869798715384472	0.5436213644256694	0.09996738133173536	0.5000550935804419	0.6019918232681265	0.5278448222307847	0	1.0	0.0
1353	None	None	None	None	None	0.3333333333333333	1	0.4444444444444444	4	0.6363636363636364	7	0.4642857142857143	0.09090909090909091	4	1	8	9	0	0.5714285714285714	4	7	0.8666666666666667	13	0.5294117647058824	0.2222222222222222	0.09987884696626255	0.5003810231802949	0.060500079286918765	0.574324844657258	0.12590876195001413	0.575548914801229	0.5784750649338465	0.5502935270506719	1.0	1.0	0.33274225932906265
6884	0.01344514687263571	0.0014227687423470285	-4.325652223415298e-07	0.9699046134093134	None	0.25	1	0.4	4	0.7692307692307693	10	0.23809523809523808	0.7692307692307693	14	10	0	0	0	0.7777777777777778	9	7	1.0	15	0.0	1.0	0.35979236840840095	0.5402807339390042	-0.09999907875006357	0.5000015185898861	0.09736202772948617	0.5039186986832076	0.8679947214707324	0.5147585499314421	0	1.0	0.0
76	None	None	None	None	None	0	0	0.2608695652173913	12	0.7014925373134329	47	0.8518518518518519	0.5522388059701493	46	37	22	0	0	1.0	9	9	4.6	69	0.0	0.8	0.0966150809810554	0.5131006553664164	0.11617727344386741	0.6661579067714383	0.008448852215139326	0.6814723925702056	0.6582274314566382	0.6227585101192231	0	1.0	0.0
3069	5.053996310179035e-05	4.761245733882785e-07	-2.972822392244203e-07	0.9999906234231399	None	0	0	0.5	3	0.5	3	0.4	0.3333333333333333	5	2	2	3	0	0.8	5	4	0.5333333333333333	8	0.6	0.2857142857142857	0.09984871502160761	0.5008003520664215	-0.01549007547241149	0.6342107990928251	0.008928267559696657	0.6708190994709983	0.688151577783161	0.603915300239003	1.0	1.0	0.0
219	None	None	None	None	None	0	0	0.25	1	1.0	3	1.0	0.6666666666666666	2	2	2	0	0	0.2	5	1	0.3333333333333333	5	0.0	0	0.03894871177387706	0.6320001117011311	0.0332942769039955	0.5059873553036603	0.04460653953052347	0.6239649962068644	0.6058567397248268	0.5883277125788182	0	1.0	0.0
4691	0.0050615950397552446	0.0009669337353266453	0.0006187020008225864	0.9946896833696318	None	0.2	1	0.3333333333333333	4	0.8	12	0.20987654320987653	0.8	16	12	0	0	0	1.0	9	9	1.1333333333333333	17	0.0	1.0	0.09675939778234814	0.5042243927599773	-0.006858408856218376	0.672197528842573	0.27035487965937055	0.5145042949533033	0.7564753742830259	0.5657071559836623	0	1.0	0.0
563	None	None	None	None	None	0.375	3	0.5789473684210527	11	0.4230769230769231	11	0.4444444444444444	0.23076923076923078	15	6	12	7	0	0.7777777777777778	7	9	1.8666666666666667	28	0.3684210526315789	0.5454545454545454	0.015338713279380797	0.652488619003155	-0.09672567524430195	0.5087632146937948	-0.42234321982044076	0.9999999995413111	0.9959930309971551	0.9993825123676606	0.9333333333333333	0.7333333333333333	0.06677131007211104
5768	0.002190970955442978	0.0006070194962444443	0.0005955369189860155	0.9968971894081164	None	0.25	1	0.4	4	0.7692307692307693	10	0.23809523809523808	0.7692307692307693	14	10	0	0	0	0.7777777777777778	7	9	1.0	15	0.0	1.0	0.09823891196722465	0.5000006552956003	0.03830271995843688	0.5075874787876467	0.09999999998337665	0.5000000000343675	0.5712082240180774	0.5025295506225677	0	1.0	0.0
7508	0.0027074098933372133	0.0004407812159873586	0.00028570438867503087	0.9960829141038583	None	0.25	1	0.4	4	0.75	9	0.25925925925925924	0.75	13	9	0	0	0	0.6666666666666666	9	6	0.9333333333333333	14	0.0	1.0	-0.09172037390627961	0.5590978477369554	0.03727043852596736	0.6753143832497738	0.0722537921068829	0.5049327486212115	0.676631914049756	0.5817232127264627	0	0.07692307692307693	0.0
6336	0.002394714568572465	0.00018227422702943365	-0.00017917192211842914	0.9970681620386032	None	0.25	1	0.4	4	0.75	9	0.25	0.75	13	9	0	0	0	0.875	7	8	0.9333333333333333	14	0.0	0.8571428571428571	0.11826311024905614	0.5057159008443264	1.1561822715869484e-05	0.5026214238533716	-0.0493911929661529	0.500193888941415	0.6688364448938098	0.5028437982295461	0	1.0	0.0
5248	0.004415865158601865	0.0015695516228430295	0.0014955792052730736	0.9937939486671408	None	0.25	1	0.36363636363636365	4	0.7857142857142857	11	0.2222222222222222	0.7857142857142857	15	11	0	0	0	0.8888888888888888	8	9	1.0666666666666667	16	0.0	1.0	0.08389060991110284	0.5654560519413979	-0.20358088560962279	0.9999999999999858	-0.10725927401169474	0.5484281043802018	0.7887325771188054	0.9999792079338564	0	0.9333333333333333	0.0
2558	0.0027645218182282953	0.0014986988526698817	-0.0011173406781492838	0.9961416939911517	None	0	0	0.22727272727272727	5	0.7741935483870968	24	0.7333333333333333	0.3225806451612903	14	10	18	5	0	0.5555555555555556	5	9	2.2	33	0.1388888888888889	0.6428571428571429	0.8814807058820108	0.9999999999999998	0.09999967733049545	0.5000214213184052	0.03273570979886437	0.6793557179992495	0.9832109631864485	0.9999948044388485	1.0	1.0	0.27492445796785114
2736	1.9384385238027696e-05	3.751268193520979e-06	-3.751113107759979e-06	0.9951340742093208	None	0.08333333333333333	1	0.2962962962962963	8	0.6578947368421053	25	0.7142857142857143	0.05263157894736842	5	2	34	14	0	0.875	8	7	2.6666666666666665	40	0.2028985507246377	0.9696969696969697	-0.03029563156710997	0.5437008520834065	0.07402409856347485	0.6733988629500639	1.6163807583606848e-05	0.5001483458352463	0.6029982629387747	0.5743970559281152	1.0	1.0	0.0
6921	0.0041399006788160365	0.0008399097050903508	-0.0007880304920537443	0.9934626080672042	None	0.25	1	0.36363636363636365	4	0.7857142857142857	11	0.2222222222222222	0.7857142857142857	15	11	0	0	0	0.8888888888888888	9	8	1.0666666666666667	16	0.0	1.0	0.13019081077513542	0.9999586093316645	1.3960052087616907e-06	0.517666825817392	0.09088680331437853	0.6152656357758778	0.6327395613288349	0.9719196694508788	0	0.3333333333333333	0.0
5361	0.008741528132379219	0.0009777253014238987	-0.0007132118527325626	0.9956014788635156	None	0.2	1	0.3333333333333333	4	0.8	12	0.20987654320987653	0.8	16	12	0	0	0	1.0	9	9	1.1333333333333333	17	0.0	1.0	0.14042616329254815	0.5708662537645001	0.07868110221860507	0.5759513406269504	0.04436237963503682	0.6538985242473541	0.647259093084741	0.6009105432455611	0	1.0	0.0
2674	5.617929652967716e-05	1.0727770459705159e-05	1.07214604033792e-05	0.9998350301913218	None	0.5	1	0.6666666666666666	4	0.5714285714285714	4	0.36	0.5714285714285714	8	4	0	0	0	1.0	5	5	0.6	9	0.0	1.0	0.043891245297280085	0.5094687934301063	0.08192379562780458	0.6642702121832487	0.07318825121640156	0.5122365452295186	0.5572880056759103	0.5637526057759641	0	1.0	0.0
1600	None	None	None	None	None	0	0	0.5	3	0.6666666666666666	4	0.4444444444444444	0.6666666666666666	7	4	0	0	0	0.5	3	6	0.5333333333333333	8	0.0	0.4	0.08002322151648415	0.5203148242568457	-0.08480042413640401	0.5423436194852789	0.09999991700135621	0.5000016699999699	0.6972565913317024	0.5209121167305473	0	1.0	0.0
1896	None	None	None	None	None	0.2222222222222222	2	0.55	11	0.39285714285714285	11	0.5357142857142857	0.03571428571428571	7	1	22	2	0	0.875	7	8	2.0	30	0.047619047619047616	0.5833333333333334	0.033784020217893666	0.611568227671232	1.3618464014098237e-19	0.5026832153462018	4.786497275425299e-15	0.5000000000257224	0.558710771026154	0.5386429461917095	1.0	0.8571428571428571	0.0
874	None	None	None	None	None	0	0	0.1	2	0.9285714285714286	26	0.8571428571428571	0	0	0	29	0	0	0.7142857142857143	7	5	2.0	30	0.0	0.4	0	0	0	0	0	0	0	0	0	0	0
7117	0.0031430146361071153	0.0029637734851212546	0.0015656488788907848	0.9975884208591966	None	0.25	1	0.4	4	0.7692307692307693	10	0.23809523809523808	0.7692307692307693	14	10	0	0	0	0.7777777777777778	7	9	1.0	15	0.0	1.0	0.09980333841861012	0.5000224243502034	0.6806937312729404	0.9999398034778435	-0.06334044628517335	0.5305619826716169	0.9852482300277459	0.9637400811399547	0	1.0	0.0
1196	None	None	None	None	None	0.14285714285714285	1	0.5	8	0.38095238095238093	8	0.7666666666666667	0.19047619047619047	11	4	11	0	0	0.8333333333333334	6	5	1.5333333333333334	23	0.0	0.1	0.12913208676639418	0.5346488657437664	-0.010680870610647795	0.6664799323223546	0.07114205887731923	0.5637039370340368	0.6459540491534106	0.5896320151693212	0	1.0	0.0
292	None	None	None	None	None	0	0	0.2222222222222222	12	0.7215189873417721	57	1.0	0.34177215189873417	36	27	44	0	0	1.0	9	9	5.4	81	0.0	1.0	0.0069722652667897345	0.5300679528279344	0.35830126978030535	0.5460838324466355	0.0030423222102017406	0.5531001427470532	0.836448212605526	0.5430995758258594	0	0.8055555555555556	0.0
3420	0.0015790047899035215	0.0006186497822336091	0.0006181256868033197	0.9976079943785036	None	0.3333333333333333	1	0.4444444444444444	4	0.7272727272727273	8	0.2653061224489796	0.7272727272727273	12	8	0	0	0	1.0	7	7	0.8666666666666667	13	0.0	1.0	-0.05260131999695905	0.6406680754344718	-0.09999999992758969	0.5000000023017406	0.0685523168194215	0.563937351954832	0.6889034988962375	0.5691720824599383	0	0	0.0
1122	None	None	None	None	None	0	0	1.0	2	0.0	0	1.0	0	2	0	0	1	0	0.3333333333333333	3	1	0.2	3	0.5	1.0	0	0	0	0	0	0	0	0	0	0	0
565	None	None	None	None	None	0.05263157894736842	1	0.3	12	0.6551724137931034	38	0.7407407407407407	0.5689655172413793	45	33	14	0	0	1.0	9	9	4.0	60	0.0	0.8235294117647058	8.72024051612298e-07	0.5001438693157296	0.0852549958783722	0.572833127838944	0.09930111194877879	0.5532684761495142	0.6083911152585221	0.542222602499771	0	0.3333333333333333	0.0
5036	0.009719723180112806	0.00038155029561799686	0.0003021366760476371	0.9948561060073294	None	0.2	1	0.3333333333333333	4	0.8	12	0.20987654320987653	0.8	16	12	0	0	0	1.0	9	9	1.1333333333333333	17	0.0	1.0	5.5012982827218e-08	0.5000002494674463	0.006016955206675959	0.5796788432400733	0.06638604445456302	0.566491228024079	0.5800611335766139	0.5489267434758827	0	1.0	0.0
5573	1.3047597653784817e-05	2.250211769023173e-06	-2.4455238555316236e-07	0.9992719353961621	None	0.25	1	0.36363636363636365	4	0.7857142857142857	11	0.2222222222222222	0.7857142857142857	15	11	0	0	0	0.8888888888888888	9	8	1.0666666666666667	16	0.0	1.0	0	0.5	-0.20082417437363614	0.9856079924187374	0.015616454133277672	0.6658299735319091	0.7771692497151568	0.8373520713313919	0	1.0	0.0
6077	0.0020713510319863887	0.0009197561156011118	-0.000642927547046066	0.9963190885403332	None	0.25	1	0.4	4	0.75	9	0.25	0.75	13	9	0	0	0	0.875	7	8	0.9333333333333333	14	0.0	1.0	0.14939162954400256	0.5100269038030971	-0.41940717229728747	0.9995691231371112	0.08580521498227206	0.5341361111111672	0.9758573838460115	0.9335188355457461	0	1.0	0.0
525	None	None	None	None	None	0.5	1	0.5714285714285714	4	0.625	5	0.35714285714285715	0.625	9	5	0	0	0	0.5714285714285714	4	7	0.6666666666666666	10	0.0	0.6666666666666666	0.059552181952859926	0.583447511942897	-0.08618317821422136	0.6405682456047551	0.0997296186785919	0.5010038696446659	0.6897201968418295	0.5759728280465998	0	1.0	0.0
5167	0.0006008124719799543	6.91082201007706e-05	5.632924995931381e-05	0.9992761630016741	None	0.25	1	0.36363636363636365	4	0.7857142857142857	11	0.2222222222222222	0.7857142857142857	15	11	0	0	0	0.8888888888888888	9	8	1.0666666666666667	16	0.0	1.0	0.021209322025995746	0.5765901828566927	0.18703526150603192	0.6175362593222748	0.05302271609057985	0.56573233523638	0.6867493012640709	0.586807936502704	0	1.0	0.0
5782	9.994745141599764e-10	9.351068497676711e-10	2.4469367564417576e-11	0.9999999821832735	None	0.2	1	0.3333333333333333	4	0.8	12	0.20987654320987653	0.8	16	12	0	0	0	1.0	9	9	1.1333333333333333	17	0.0	1.0	0.08481156071679909	0.6283891879973748	1.1051765743303835e-24	0.50000000000048	3.867053974037498e-06	0.5000002172769996	0.5986387016546555	0.5436646104208818	0	1.0	0.0
2792	4.5800852697861035e-08	3.4451177681112106e-08	-2.2976659042551986e-08	0.9999879320587343	None	1.0	1	0.8	4	0.4	2	0.5833333333333334	0	1	0	5	9	0	0.75	4	3	0.4666666666666667	7	0.6923076923076923	0.6666666666666666	0	0	0	0	0	0	0	0	0	0	0
441	None	None	None	None	None	0.25	2	0.4444444444444444	8	0.6	15	0.6	0.6	23	15	3	1	0	0.5555555555555556	5	9	1.8	27	0.5	0.7272727272727273	0.08754629151137407	0.5832711407889513	0.15105794014673973	0.6309037234877675	0.1797656796395581	0.6729640955317128	0.6225441643155021	0.6297889177318666	1.0	1.0	0.0
5319	0.006145830944742447	0.0029094406356239386	-0.0009247732919714128	0.9891351907237792	None	0.2	1	0.3333333333333333	4	0.8	12	0.20987654320987653	0.8	16	12	0	0	0	1.0	9	9	1.1333333333333333	17	0.0	1.0	0.09999985346472086	0.500000431357908	0.026269284868432198	0.6479011189114044	0.24880065839136112	0.5459346208977781	0.7169057393791695	0.5657901400258417	0	1.0	0.0
1299	None	None	None	None	None	0	0	0.3333333333333333	1	1.0	2	0.6666666666666666	0	0	0	3	9	0	0.6666666666666666	3	2	0.26666666666666666	4	0.9	0	0	0	0	0	0	0	0	0	0	0	0
3876	0.005244815357347951	0.0009766308033389442	0.0009676088751042478	0.9943781141866775	None	0.25	1	0.36363636363636365	4	0.7857142857142857	11	0.2222222222222222	0.7857142857142857	15	11	0	0	0	0.8888888888888888	8	9	1.0666666666666667	16	0.0	1.0	-0.04938668553524951	0.600190380401875	0.00010228588445411887	0.529122775319542	0.22755268508347964	0.6091940155953146	0.7536116652408602	0.5798771324700013	0	1.0	0.0
2698	8.35769149743014e-05	3.740592827759536e-05	-2.2470036962316797e-06	0.9991062611629979	None	0	0	0.5	3	0.6666666666666666	4	0.5714285714285714	0.6666666666666666	7	4	0	1	0	0.2857142857142857	7	2	0.5333333333333333	8	1.0	0.6666666666666666	0.00157198431935523	0.5026583134037718	0.03650498883066642	0.5224776503387983	-0.04217124892062439	0.5125754059923986	0.5798175775867073	0.5125737511416626	0.2857142857142857	0.5714285714285714	0.0
1071	None	None	None	None	None	0	0	0.6	3	0.6	3	0.4666666666666667	0.6	6	3	0	1	0	0.6	3	5	0.4666666666666667	7	1.0	1.0	0.0019149872034481727	0.5115808651152625	-0.04442338737393244	0.5101344366410223	-0.09481642526250718	0.5254613251509045	0.6003583218540585	0.5157288515701881	0.0	0	0.0
6178	0.006763226012089323	0.0004082539445220959	0.0003879081977921027	0.9896371177235522	None	0.25	1	0.4	4	0.7692307692307693	10	0.23809523809523808	0.7692307692307693	14	10	0	0	0	0.7777777777777778	9	7	1.0	15	0.0	1.0	0.0006196546374529043	0.5755225497264193	0.008275515215570054	0.5911588740639866	0.18937641979287428	0.6641969101076183	0.6925843594991674	0.611053758383329	0	1.0	0.0
366	None	None	None	None	None	0.14285714285714285	1	0.5625	9	0.38095238095238093	8	0.5476190476190477	0.23809523809523808	11	5	11	3	0	0.8571428571428571	6	7	1.5333333333333334	23	0.15	0.625	0.1412397507033327	0.621068981078901	0.08394423790692049	0.6094429582313393	0.0032506040748333125	0.5067422592728597	0.6540402236356264	0.5798140240504477	1.0	1.0	0.0
2443	None	None	None	None	None	0.3333333333333333	1	0.5	4	0.6666666666666666	6	0.3142857142857143	0.6666666666666666	10	6	0	0	0	0.7142857142857143	7	5	0.7333333333333333	11	0.0	0.6666666666666666	0.06632087934488592	0.5116609361880351	0.0303026786339189	0.5566082351849542	4.738991242809229e-11	0.5000000320943719	0.5726848263182861	0.5228224846256345	0	1.0	0.0
1271	None	None	None	None	None	0	0	0.3333333333333333	8	0.6363636363636364	21	0.9722222222222222	0.45454545454545453	21	15	13	0	0	1.0	6	6	2.3333333333333335	35	0.0	0.3448275862068966	0.0367147495293583	0.5518238424961829	0.2747689014145141	0.5620638959502083	-0.2194277203356963	0.7679932453859682	0.8814465968292461	0.6344912223645135	0	0.047619047619047616	0.0
6583	0.003913590513605665	0.002870587196957524	-0.0016657625361928112	0.9980539111500402	None	0.25	1	0.4	4	0.7692307692307693	10	0.23809523809523808	0.7692307692307693	14	10	0	0	0	0.7777777777777778	9	7	1.0	15	0.0	1.0	0.057510391568049476	0.5112557146959168	0.2817724101157796	0.6641571966028238	-0.1	0.7290372199877246	0.7899135864689621	0.639274459256136	0	0.9285714285714286	0.0
7267	0.0036895994533859182	0.0026328920935833762	-0.002326593806495267	0.9974774366018867	None	0.25	1	0.36363636363636365	4	0.7857142857142857	11	0.2222222222222222	0.7857142857142857	15	11	0	0	0	0.8888888888888888	9	8	1.0666666666666667	16	0.0	1.0	0.09997771626044374	0.500241400740261	4.897429376367007e-08	0.5000698906830369	0.16888958546451288	0.5338167868917124	0.6667171593836281	0.5113912895282833	0	0	0.0
681	None	None	None	None	None	0	0	0.15	3	0.8518518518518519	23	0.8285714285714286	0	0	0	28	0	0	0.7142857142857143	5	7	1.9333333333333333	29	0.0	0.3333333333333333	0	0	0	0	0	0	0	0	0	0	0
3867	0.01024096292631977	0.002655769686465812	-0.00042379752584617434	0.9878056485842859	None	0.25	1	0.36363636363636365	4	0.7857142857142857	11	0.2222222222222222	0.7857142857142857	15	11	0	0	0	0.8888888888888888	8	9	1.0666666666666667	16	0.0	1.0	0.09950004778204388	0.5099770790925136	8.102693637224209e-15	0.500001064882013	0.1894615386130192	0.5967926103122612	0.6843442407708915	0.5359409463733521	0	1.0	0.0
6144	0.0001286914106185015	9.705751873498176e-07	-8.75752135250672e-07	0.9999972560380733	None	0.25	1	0.4	4	0.7692307692307693	10	0.23809523809523808	0.7692307692307693	14	10	0	0	0	0.7777777777777778	7	9	1.0	15	0.0	1.0	0.16485532325758262	0.580112900908267	0.08788918026129479	0.6242160290416318	0.09765631025847765	0.5003350806480312	0.6067784995044517	0.5688971801265047	0	1.0	0.0
6783	0.010031309789739753	0.00877244234566389	0.008767223745912617	0.9948133921847079	None	0.2222222222222222	2	0.35	7	0.7037037037037037	19	0.35802469135802467	0.7037037037037037	26	19	2	1	0	1.0	9	9	1.9333333333333333	29	1.0	1.0	0.09999999058867456	0.5000000006112517	0.04618291157618243	0.5146486125087195	0.13849107439927733	0.5156146826005547	0.5943516810574321	0.5100894862657579	0.15384615384615385	0.23076923076923078	0.0
6928	0.015178893110583342	0.01182564256621827	-0.0008811489929469172	0.9919340044431751	None	0.25	1	0.4	4	0.7692307692307693	10	0.23809523809523808	0.7692307692307693	14	10	0	0	0	0.7777777777777778	9	7	1.0	15	0.0	1.0	0.09707596110361508	0.5	0.08861682884710984	0.5618245490099502	0.16652875947031845	0.5274630357892657	0.588700397572527	0.5298422407823925	0	1.0	0.0
7012	0.00029576778766870565	2.824504175531694e-06	-9.852320343173706e-07	0.9999971921499052	None	0.25	1	0.4	4	0.7692307692307693	10	0.23809523809523808	0.7692307692307693	14	10	0	0	0	0.7777777777777778	9	7	1.0	15	0.0	1.0	1.5850985919084898e-24	0.5	9.826889967717703e-07	0.5000098433350586	0.09708913851988568	0.5913369473888382	0.6124639611077974	0.5307556535001384	0	1.0	0.0
1219	None	None	None	None	None	0.25	2	0.5555555555555556	10	0.4166666666666667	10	0.4642857142857143	0.2916666666666667	15	7	10	0	0	0.875	8	7	1.7333333333333334	26	0.0	0.8333333333333334	0.042156635437092846	0.6571469653923129	9.006229419576797e-05	0.529961603800424	3.7779264549755875e-14	0.5000202719677537	0.5661285047525325	0.5638722106367102	0	1.0	0.0
6596	4.083428628283737e-08	1.1220869793298484e-08	-1.1215965232714085e-08	0.9999985832264099	None	0.25	1	0.4	4	0.75	9	0.25	0.75	13	9	0	0	0	0.875	7	8	0.9333333333333333	14	0.0	1.0	7.802984674363019e-13	0.5000000000039183	0.024553304996793587	0.6394577777850198	9.116895902295345e-07	0.5003247597963852	0.5541687761275333	0.5477135849715881	0	0.8461538461538461	0.0
5733	0.003031049488931814	0.002543773387582333	-7.283474547635523e-06	0.9995030614510942	None	0.25	1	0.4	4	0.7692307692307693	10	0.23809523809523808	0.7692307692307693	14	10	0	0	0	0.7777777777777778	9	7	1.0	15	0.0	1.0	0.017062099963602518	0.5	0.09168241256695653	0.5248639467538766	0.08931638809355087	0.5609105868058791	0.586877653965905	0.5286682170381111	0	0.9285714285714286	0.0
2288	None	None	None	None	None	0	0	0.3181818181818182	7	0.6129032258064516	19	0.6111111111111112	0.22580645161290322	13	7	19	4	0	0.6666666666666666	6	9	2.2	33	0.1111111111111111	0.6666666666666666	0.09999386368082805	0.5000089316251703	0.033950568920413024	0.5253484212198405	-0.25392313161477686	0.9934684302135351	0.8229634231906084	0.8466663540108704	1.0	1.0	0.0
4149	0.0004606023927337908	4.467373496220019e-06	3.089130005717368e-06	0.9999999790971523	None	0.2	1	0.3333333333333333	4	0.8	12	0.20987654320987653	0.8	16	12	0	0	0	1.0	9	9	1.1333333333333333	17	0.0	1.0	0.059852097340874724	0.511384648762299	-0.06591898538352683	0.664807265941245	0.04996581337057512	0.6122565774296731	0.6419655777515048	0.5976577527929765	0	1.0	0.0
756	None	None	None	None	None	0	0	0.25	1	1.0	3	1.0	0.6666666666666666	3	2	1	5	0	0.2	5	1	0.3333333333333333	5	1.0	0	0.02342607459108645	0.5267370179978639	0.09999991532941646	0.5000000073589621	0.2163965231662522	0.5076952119376235	0.6885545985921987	0.5114841043774284	1.0	1.0	0.0
1611	None	None	None	None	None	0	0	0.75	6	0.2	2	0.5	0.2	5	2	6	1	0	0.6666666666666666	4	6	0.8	12	0.07692307692307693	0.8571428571428571	-0.09174419967356082	0.5306511581125949	-0.18333210228783922	0.6859853914208695	-0.38380218971638713	0.9999988259706335	0.83651580665105	0.9922561400218577	1.0	1.0	0.0
6937	0.0014666040232155192	0.0008390505935699	0.0008335877242594101	0.9981837648624134	None	0.25	1	0.4	4	0.7692307692307693	10	0.23809523809523808	0.7692307692307693	14	10	0	0	0	0.7777777777777778	7	9	1.0	15	0.0	1.0	0.09907651163049211	0.5219001019550323	0.19133066823424225	0.563353372147343	0.02961414456644305	0.5584457871931691	0.6702727467190936	0.5479601012391929	0	1.0	0.0
7392	0.00033884022515284025	0.00012489953046029384	-1.8593789691138556e-07	0.9995799995599189	None	0.25	1	0.4	4	0.7692307692307693	10	0.23809523809523808	0.7692307692307693	14	10	0	0	0	0.7777777777777778	7	9	1.0	15	0.0	1.0	2.2243596672206436e-08	0.500000817072525	-0.06562841197493977	0.5826070858483003	0.09983211961334001	0.5001470771855651	0.6639020406052166	0.5278109798855259	0	1.0	0.0
1818	None	None	None	None	None	0	0	0.5384615384615384	7	0.35294117647058826	6	0.4523809523809524	0.29411764705882354	11	5	7	7	0	0.8571428571428571	7	6	1.2666666666666666	19	0.5833333333333334	0.6153846153846154	0.06817495350104837	0.5767328952838049	0.000375600036198977	0.531908608332693	8.087254125210206e-15	0.5000000201416931	0.5791659735945478	0.5363676633742905	1.0	1.0	0.0
5227	1.8099523544581749e-10	4.271749066377777e-13	-2.0085328149618195e-13	0.9999999995686507	None	0.2	1	0.3333333333333333	4	0.8	12	0.20987654320987653	0.8	16	12	0	0	0	1.0	9	9	1.1333333333333333	17	0.0	1.0	0.2689015818693435	0.5839106864141415	0.06864526488331157	0.5930002206304124	1.3231688792436445e-08	0.5000001053720016	0.759142029136338	0.5593218352699194	0	0.9375	0.0
5004	0.00010026746268094544	1.1979984853595106e-06	1.176055612676303e-06	0.9999966977267007	None	0.25	1	0.4	4	0.75	9	0.25925925925925924	0.75	13	9	0	0	0	0.6666666666666666	6	9	0.9333333333333333	14	0.0	1.0	0.08630087835548697	0.5	0.08698305642489476	0.6493002033753166	0.09999999998957942	0.5000000000429471	0.515752766075158	0.5511508123299562	0	0.6923076923076923	0.0
5536	0.00017240145614615658	1.859032094632917e-06	1.7154990592737507e-06	0.9999826572062301	None	0.25	1	0.4	4	0.75	9	0.25925925925925924	0.75	13	9	0	0	0	0.6666666666666666	6	9	0.9333333333333333	14	0.0	1.0	0.0011498691542066765	0.5020892272381549	0.09999936800364938	0.5000421055662273	0.07977409834193869	0.501786429132939	0.6052384513907771	0.5013059242630878	0	1.0	0.0
370	None	None	None	None	None	0	0	0.42857142857142855	3	0.75	6	0.5555555555555556	0.75	9	6	0	1	0	0.2222222222222222	2	9	0.6666666666666666	10	1.0	1.0	-0.19553800145816264	0.9999835689249346	0.15818497731877718	0.5381779550711238	0.2065373379533204	0.624934762737703	0.8778630640835522	0.980028829528815	0.8888888888888888	1.0	0.0
6587	1.382246880486728e-05	4.815741012689033e-07	3.0913869185802324e-07	0.9999655423198107	None	0.2	1	0.3333333333333333	4	0.8	12	0.20987654320987653	0.8	16	12	0	0	0	1.0	9	9	1.1333333333333333	17	0.0	1.0	0.05122030029424714	0.5616765919253411	-0.16416479249100827	0.9999957977467264	0.047357181948896585	0.5146511176887307	0.7396381317450567	0.9856397268636674	0	1.0	0.0
7258	0.00020737461941759314	3.968993834900263e-06	3.926742818850781e-06	0.999999972542927	None	0.2	1	0.3333333333333333	4	0.8	12	0.20987654320987653	0.8	16	12	0	0	0	1.0	9	9	1.1333333333333333	17	0.0	1.0	0.02872802593863343	0.6295920279659626	0.09964386723374294	0.5126178329439213	-0.0902359819013035	0.5481412754106894	0.6929799190825217	0.5641538080945361	0	0.5	0.0
4055	9.439713478889827e-06	5.3291581646996806e-06	-5.328701033999913e-06	0.9984652834768696	None	0.25	1	0.4	4	0.75	9	0.25925925925925924	0.75	13	9	0	0	0	0.6666666666666666	6	9	0.9333333333333333	14	0.0	1.0	0.004136889568901217	0.5	-0.09999998109934237	0.5000000212333813	0.0011377284415839965	0.5129549077696696	0.6186900184340847	0.5043191689377523	0	0.9230769230769231	0.0
4370	0.008524129311719293	0.0016911554908384692	-0.0013768906613074309	0.9970184207247167	None	0.2	1	0.3333333333333333	4	0.8	12	0.20987654320987653	0.8	16	12	0	0	0	1.0	9	9	1.1333333333333333	17	0.0	1.0	2.503645892498427e-18	0.5000000000008109	0.05645220914484417	0.5259193538165641	0.11929299542410546	0.5449423395668098	0.6203158439962541	0.5236511935862982	0	1.0	0.0
3095	0.004924661024784967	0.0007273105864054834	0.0007178114062650397	0.9951277905659569	None	0.25	1	0.4	4	0.7692307692307693	10	0.23809523809523808	0.7692307692307693	14	10	0	0	0	0.7777777777777778	7	9	1.0	15	0.0	1.0	-0.06278810189406374	0.6437374676120081	0.09999999990360416	0.5000000036998341	-0.09999613498516384	0.5011009197098676	0.7084669891369529	0.5495061627247558	0	1.0	0.0
2849	None	None	None	None	None	0.18181818181818182	2	0.4583333333333333	11	0.5151515151515151	17	0.5555555555555556	0.5151515151515151	27	17	7	0	0	0.7777777777777778	9	7	2.3333333333333335	35	0.0	0.38461538461538464	-0.09936036064763853	0.5007113966135934	0.08840692207918918	0.5766620628550014	6.291926017897338e-06	0.5006693544986018	0.6828225046790457	0.5261933870991737	0	1.0	0.0
1771	None	None	None	None	None	0	0	0.3157894736842105	6	0.6538461538461539	17	0.4444444444444444	0	0	0	27	4	0	0.7777777777777778	7	9	1.8666666666666667	28	0.06896551724137931	0.38095238095238093	0	0	0	0	0	0	0	0	0	0	0
1413	None	None	None	None	None	0.25	1	0.4	4	0.6923076923076923	9	0.3333333333333333	0.23076923076923078	5	3	9	9	0	0.5555555555555556	5	9	1.0	15	0.45	0.42857142857142855	7.902762784127648e-27	0.5	-0.06781751409039874	0.6662651592942105	-0.09562285193241875	0.5048128600597427	0.602248396231906	0.5589407674267455	0.0	0	0.0
6952	4.978062545912475e-07	4.6509094722042263e-07	2.4760887870570644e-07	0.9998255011859682	None	0.25	1	0.4	4	0.7692307692307693	10	0.23809523809523808	0.7692307692307693	14	10	0	0	0	0.7777777777777778	7	9	1.0	15	0.0	1.0	0.0476269608674514	0.5088998976624431	-0.046365810798908016	0.5198902051451524	0.004818888104013739	0.5651437442876232	0.6018548759656707	0.5313978619012355	0	1.0	0.0
7124	0.00038382751464336205	0.0003992393667414412	4.0586955085275606e-07	0.9989948227153211	None	0.25	1	0.4	4	0.7692307692307693	10	0.23809523809523808	0.7692307692307693	14	10	0	0	0	0.7777777777777778	9	7	1.0	15	0.0	1.0	0.20730008188292204	0.502514271599256	-0.10003507146394945	0.773060591695378	-0.01373205791148353	0.5203661491397656	0.7850909397628678	0.6080398897209459	0	0.8571428571428571	0.0
4205	0.003495158856524465	0.003049654753872897	0.0029455009190855297	0.9981269358323078	None	0.25	1	0.36363636363636365	4	0.7857142857142857	11	0.2222222222222222	0.7857142857142857	15	11	0	0	0	0.8888888888888888	8	9	1.0666666666666667	16	0.0	1.0	0.09998316738232128	0.5002325817147735	-0.019702356215787375	0.5082174864487509	0.053568717046505586	0.5790678564456382	0.6242258050681064	0.5293621160442088	0	1.0	0.0
3434	None	None	None	None	None	0.14285714285714285	1	0.375	6	0.6666666666666666	14	0.4791666666666667	0.5714285714285714	18	12	4	0	0	0.75	6	8	1.5333333333333334	23	0.0	0.35294117647058826	0.06719716490283068	0.5913620661275866	0.19841235378422536	0.9998756741667317	-0.05729787013281844	0.5158109029128756	0.7912938326463074	0.9585836601592974	0	0	0.0
3318	9.245746246455005e-05	7.2115459756538645e-06	-7.21154543950908e-06	0.9985924026838412	None	0.3333333333333333	1	0.5	4	0.6666666666666666	6	0.3055555555555556	0.6666666666666666	10	6	0	0	0	1.0	6	6	0.7333333333333333	11	0.0	0.4	0.09999999944635025	0.5000000043293672	0.047519189580911295	0.5714248147299233	0.019934699218035864	0.6137285944269637	0.6059117829660791	0.5622322335622297	0	1.0	0.0
6651	0.005676446676803709	0.0015385967031516347	-0.0015004396883322709	0.9885957909065187	None	0.25	1	0.4	4	0.75	9	0.25925925925925924	0.75	13	9	0	0	0	0.6666666666666666	6	9	0.9333333333333333	14	0.0	1.0	0.003411115393289145	0.509198022401264	-0.006792397763735794	0.656948780165843	0.1231360033586697	0.513486302736477	0.6331244971994706	0.5613953500216847	0	0.9230769230769231	0.0
1226	None	None	None	None	None	0.16666666666666666	2	0.4230769230769231	11	0.5675675675675675	21	0.6190476190476191	0.4864864864864865	29	18	9	2	0	0.7777777777777778	9	7	2.6	39	0.18181818181818182	0.625	2.6713572685825377e-09	0.5000006150721955	-0.09971342149595117	0.5685606037639765	0.00038738820133229926	0.5268774853936338	0.6156645423926376	0.5319229340103082	0.9655172413793104	1.0	0.0
5600	0.0018712533161066107	0.0009439420433226161	0.0009434021304352111	0.9972043946704712	None	0.3333333333333333	1	0.5	4	0.7	7	0.2857142857142857	0.7	11	7	0	0	0	0.8571428571428571	7	6	0.8	12	0.0	1.0	0.10202366347676313	0.5167198667998635	-0.04889890039568949	0.5422436557757095	0.0809274172216487	0.5	0.6610786915283157	0.5196800625707937	0	0	0.0
468	None	None	None	None	None	0	0	0.5	2	0.75	3	0.6	0.75	5	3	0	0	0	0.4	2	5	0.4	6	0.0	0	-0.14060546080321776	0.6262753262467098	0.021322621932706214	0.5416633758965405	0.09998096387247021	0.5001873806981755	0.7313746063345777	0.5567593777330381	0	0	0.0
1707	None	None	None	None	None	0	0	1.0	3	0.0	0	0.6666666666666666	0	3	0	0	0	0	0.6666666666666666	2	3	0.26666666666666666	4	0.0	1.0	0	0	0	0	0	0	0	0	0	0	0
3667	0.0022162493288564148	0.0002394364632207084	-0.00022394008659820975	0.9978711411374306	None	0.25	1	0.4	4	0.7692307692307693	10	0.23809523809523808	0.7692307692307693	14	10	0	0	0	0.7777777777777778	7	9	1.0	15	0.0	1.0	0.09996448193071575	0.5000507596276227	0.07887684014780003	0.5	0.07746182075427085	0.5	0.525703722076309	0.5000169198759259	0	0	0.0
5629	0.0011733956875830847	0.0008536586916398456	-9.392400215972916e-05	0.9993243841661776	None	0.25	1	0.4	4	0.7692307692307693	10	0.23809523809523808	0.7692307692307693	14	10	0	0	0	0.7777777777777778	9	7	1.0	15	0.0	1.0	0.020958182818110467	0.5	-0.09732193817227759	0.5069728856660822	0.07123581494096369	0.6467275774718825	0.667921406725306	0.5525204651347274	0	0.42857142857142855	0.0
3385	0.0019052214476485692	0.00013694013403378865	1.0845916629803853e-05	0.9984219680796205	None	0	0	0.3333333333333333	2	0.8333333333333334	5	0.4	0.8333333333333334	7	5	0	2	0	0.8	5	4	0.5333333333333333	8	1.0	0	0.07614006575756033	0.5929497934075687	-0.028310730172046633	0.6333304413427598	0.09151189223255392	0.5404442553339941	0.6274197758636262	0.5894305729766709	0.6428571428571428	0.5714285714285714	0.0
2892	0.0006075502010735451	5.878265288618246e-05	-3.583441988451222e-07	0.9994814960921584	None	0	0	0.75	3	0.3333333333333333	1	0.625	0.3333333333333333	4	1	0	0	0	0.5	4	2	0.3333333333333333	5	0.0	0.6666666666666666	0.002754482772299071	0.5016957925592739	-0.04711005758176815	0.5277616974924606	0.13904778979718305	0.5223496508287412	0.6874597975738673	0.5172766632045152	0	0	0.0
1284	None	None	None	None	None	0.5	1	0.8333333333333334	5	0.16666666666666666	1	0.6666666666666666	0.16666666666666666	4	1	3	5	0	0.75	3	4	0.5333333333333333	8	0.7142857142857143	0.8	0.002116091963112017	0.5876012798765967	0.038319247316189846	0.5025061534338573	0.0013992781225458653	0.5095500828077763	0.557071601479558	0.5334738260757445	1.0	1.0	0.0
2246	None	None	None	None	None	0	0	0.5	4	0.5	5	0.5	0.1	3	1	8	7	0	0.375	3	8	0.8	12	0.3888888888888889	0.5454545454545454	0.00013972887324003734	0.5010354226584055	0.028796210831174923	0.5033950282821293	0.02273612629696537	0.5283195427247828	0.5309094363655955	0.5109250570754912	1.0	1.0	0.0
2606	3.141646336416194e-05	1.7674714346205263e-05	-1.7181170434407412e-05	0.998474064851521	None	0.16666666666666666	1	0.5714285714285714	8	0.3157894736842105	6	0.4375	0.10526315789473684	4	2	16	18	0	0.75	6	8	1.4	21	0.5294117647058824	0.23529411764705882	7.902762784127648e-27	0.5	0.0999502819254295	0.5000643225123375	0.0381596820869336	0.5554610859638262	0.60380913558261	0.5185762998324099	1.0	1.0	0.0
2940	0.003620088426983746	0.0006210400432420537	0.00029533009657462905	0.9957197918473726	None	0	0	0.4	2	0.8	4	0.4666666666666667	0.8	6	4	0	0	0	0.6	3	5	0.4666666666666667	7	0.0	0	0.09950287094623489	0.5008508069961839	0.023767279368360587	0.690219854025739	-0.0785441219572913	0.6255785238272297	0.6881431699634263	0.6080878786456355	0	0.5	0.0
1875	None	None	None	None	None	0.16666666666666666	1	0.42857142857142855	6	0.5263157894736842	10	0.7	0.3684210526315789	11	7	9	0	0	0.8333333333333334	5	6	1.4	21	0.0	0.25	0.21589788756025047	0.625668507286236	0.09681079057778272	0.5113479371971997	0.09979752565931192	0.5007857863645186	0.6349782405640618	0.5467151573958613	0	0.9090909090909091	0.0
2780	None	None	None	None	None	0.0625	1	0.2647058823529412	9	0.7083333333333334	34	0.7936507936507936	0.3958333333333333	26	19	23	1	0	0.7777777777777778	9	7	3.3333333333333335	50	0.023255813953488372	0.7272727272727273	-0.07283435781055045	0.643630976633333	-0.022862752294727208	0.6507456193645046	1.6696510102320112e-11	0.5000000027924647	0.6005663007382716	0.5997665153654214	1.0	1.0	0.0
2239	None	None	None	None	None	0	0	0.3333333333333333	3	0.8181818181818182	9	0.28888888888888886	0.8181818181818182	12	9	0	0	0	0.5555555555555556	9	5	0.8666666666666667	13	0.0	1.0	0.05352159010478128	0.638946964380745	0.11080701359084352	0.5551811594822854	-0.048911415125827605	0.6918279840916016	0.66424835454036	0.6303459120546423	0	1.0	0.0
7252	0.0025034927255392857	0.0007255240858789374	0.0007244571357730618	0.9958931759620635	None	0.25	1	0.4	4	0.75	9	0.25	0.75	13	9	0	0	0	0.875	7	8	0.9333333333333333	14	0.0	1.0	0.08041370470686197	0.5082774009690579	0.05357297188054858	0.6600238779494605	0.09999999936081648	0.5	0.5472671461467424	0.5577834438398741	0	0.9230769230769231	0.0
2185	None	None	None	None	None	0	0	0.10526315789473684	2	0.9230769230769231	24	0.9333333333333333	0	0	0	27	0	0	0.8333333333333334	6	5	1.8666666666666667	28	0.0	0.2608695652173913	0	0	0	0	0	0	0	0	0	0	0
4136	0.002500658410141248	0.0005280164581137152	0.0002300883435801454	0.9962105246422563	None	0.25	1	0.4	4	0.75	9	0.25	0.75	13	9	0	0	0	0.875	8	7	0.9333333333333333	14	0.0	0.8571428571428571	-0.08915054648191013	0.5064037253035379	0.09981625935525959	0.5003660958195231	-0.07716399234564833	0.531116303691994	0.7036292537305091	0.5126395528489424	0	0.9230769230769231	0.0
1942	None	None	None	None	None	0	0	1.0	1	0	0	1.0	0	0	0	1	6	0	0.5	1	2	0.13333333333333333	2	1.0	0	0	0	0	0	0	0	0	0	0	0	0
6955	0.0039220079747057605	0.0017462309279135952	-0.0017446113477860784	0.99791016114689	None	0.3	3	0.36363636363636365	8	0.7096774193548387	22	0.4074074074074074	0.6451612903225806	28	20	4	0	0	1.0	9	9	2.2	33	0.0	1.0	7.902762784127648e-27	0.5	0.055713051857892236	0.5940008057063261	0.32599847677006244	0.5273651196376125	0.809634818826388	0.540751030315213	0	0.5714285714285714	0.0
4902	0.004788948729739474	0.0008442497817820597	-0.0008390698999113573	0.99932104956861	None	0.25	1	0.4	4	0.7692307692307693	10	0.23809523809523808	0.7692307692307693	14	10	0	0	0	0.7777777777777778	9	7	1.0	15	0.0	1.0	-0.07878305089471639	0.5108521646082375	-0.07585283209429934	0.5275655265803229	-0.09997965537789286	0.5001878518647069	0.5275629543804766	0.5128755616896267	0	1.0	0.0
767	None	None	None	None	None	0.1	1	0.4090909090909091	9	0.5806451612903226	18	0.6111111111111112	0.3548387096774194	20	11	12	0	0	0.6666666666666666	6	9	2.2	33	0.0	0.5	0.07534208247689786	0.5748948345129594	0.0115031364069849	0.5724281910037541	-0.05213919352183209	0.7209463360531518	0.635275206592461	0.6258042880930809	0	0.95	0.0
788	None	None	None	None	None	0.1111111111111111	1	0.3333333333333333	7	0.6206896551724138	18	0.5740740740740741	0.2413793103448276	12	7	18	0	0	0.6666666666666666	6	9	2.066666666666667	31	0.0	0.3076923076923077	0.04304616440009163	0.6480507107479483	0.007827050355714817	0.6427448712448263	0.09999980959804015	0.5000016781756494	0.6224268129905546	0.5985103553230546	0	0.8333333333333334	0.0
1298	None	None	None	None	None	0	0	0.25	1	1.0	3	1.0	1.0	4	3	0	0	0	0.2	1	5	0.3333333333333333	5	0.0	0	0.00933750821450402	0.513566715203255	0.04313512494065301	0.6410691648562395	0.0974720730003482	0.5	0.6006122745478171	0.5526612913150193	0	1.0	0.0
220	None	None	None	None	None	0.125	1	0.42105263157894735	8	0.5	13	0.8	0.34615384615384615	16	9	11	0	0	0.7142857142857143	5	7	1.8666666666666667	28	0.0	0.43478260869565216	-0.19988896997055847	0.998563762504441	0.09997265443341907	0.5000485745026141	0.02572966132163206	0.5523462410557155	0.8113396745095867	0.9047838779048454	0	0.9375	0.0
1155	None	None	None	None	None	0	0	0.5	2	0.75	3	0.6	0.75	5	3	0	2	0	0.4	2	5	0.4	6	1.0	0	-0.05875426315481406	0.5138635619416929	0.027646651758409618	0.5230633847030798	0.13042598646093956	0.5084505472148703	0.6816041729633229	0.5151281248533577	0.0	0	0.0
978	None	None	None	None	None	0	0	1.0	1	0	0	1.0	0	0	0	1	6	0	0.5	1	2	0.13333333333333333	2	1.0	0	0	0	0	0	0	0	0	0	0	0	0
2206	None	None	None	None	None	0	0	0.6	3	0.6	3	0.4666666666666667	0.6	6	3	0	1	0	0.6	5	3	0.4666666666666667	7	1.0	1.0	-0.3384495899823963	0.9983091062659599	0.09999677976213216	0.5000069030250559	0.019865958463737555	0.5193098632606482	0.867904715299103	0.895921161265652	1.0	1.0	0.0
458	None	None	None	None	None	0	0	0.5	2	0.6666666666666666	2	0.625	0.6666666666666666	4	2	0	2	0	0.5	2	4	0.3333333333333333	5	1.0	0	0.19734985733919147	0.6146643453411119	0.07690002496698078	0.5242489827657455	0.17121789224710632	0.5474369832152999	0.6374262910990719	0.5625336893904309	1.0	1.0	0.1261488942799293
4130	2.8714711908670165e-08	2.7097778970454853e-08	1.5084277965778052e-09	0.9999963493825645	None	0.25	1	0.4	4	0.75	9	0.25925925925925924	0.75	12	9	1	1	0	0.6666666666666666	6	9	0.9333333333333333	14	0.3333333333333333	1.0	0.015888731329777164	0.5866081288479712	0.0999999675982181	0.5000000365756956	1.8076681600699184e-08	0.5000000337383536	0.611949667047212	0.5291304159842439	0.3333333333333333	0.25	0.0
4552	0.0041465167525404495	0.0016788840997361521	0.0016645323848567702	0.9965866326559493	None	0.25	1	0.36363636363636365	4	0.7857142857142857	11	0.2222222222222222	0.7857142857142857	15	11	0	0	0	0.8888888888888888	9	8	1.0666666666666667	16	0.0	1.0	-0.08270844029469404	0.5950592834357711	0.00022029347621738788	0.5005680510046753	0.13657306091034466	0.6178897064669029	0.7036167618788846	0.5718160399038723	0	1.0	0.0
2161	None	None	None	None	None	0	0	0.5333333333333333	8	0.35	7	0.9166666666666666	0.15	10	3	11	4	0	0.6666666666666666	4	6	1.4666666666666666	22	0.21052631578947367	0.75	7.644874981947328e-12	0.5000000000642999	0.049685376585858365	0.6744021925850923	0.09424686173393712	0.5808893625771709	0.6061893508821258	0.5869884807664066	1.0	1.0	0.0
1833	None	None	None	None	None	1.0	1	0.8	4	0.4	2	0.4666666666666667	0.4	6	2	0	0	0	0.6	5	3	0.4666666666666667	7	0.0	1.0	0.017033238272478747	0.5437516991613457	0.00034194602605692044	0.6743594400042154	-0.0693366770711471	0.5335595614153023	0.6229072101400995	0.585636331671768	0	1.0	0.0
6680	0.00010347412368678643	4.594070549237314e-05	-4.5894543583493076e-05	0.9999281438023377	None	0.25	1	0.36363636363636365	4	0.7857142857142857	11	0.2222222222222222	0.7857142857142857	15	11	0	0	0	0.8888888888888888	8	9	1.0666666666666667	16	0.0	1.0	0.0659922022631615	0.506374398809891	-0.1681636623700456	0.7274959323496903	0.033372978492515595	0.5010606808561856	0.7370206157398659	0.5835180327744428	0	0	0.0
7413	0.0043330169179804185	0.0008449781763813808	0.0008351902511775736	0.9949796835252032	None	0.25	1	0.36363636363636365	4	0.7857142857142857	11	0.2222222222222222	0.7857142857142857	15	11	0	0	0	0.8888888888888888	9	8	1.0666666666666667	16	0.0	1.0	0.07093667499180942	0.5107371508450752	-0.04232247134530464	0.669930893953453	0.23850896584615625	0.5272576151037706	0.7531972906485194	0.5711771384519956	0	1.0	0.0
1620	None	None	None	None	None	0	0	0.6	3	0.6	3	0.4666666666666667	0.6	6	3	0	1	0	0.6	5	3	0.4666666666666667	7	1.0	1.0	0.09063939040733134	0.5299105474474406	1.35059503885911	0.9999999999999996	0.03718313655292184	0.5546767263438872	0.997564264096804	0.9999931406057353	0.8333333333333334	0.8333333333333334	0.0
6858	0.004837300376940516	0.00031328287375753216	0.00025536503006763053	0.991136065679262	None	0.25	1	0.4	4	0.75	9	0.25925925925925924	0.75	13	9	0	0	0	0.6666666666666666	9	6	0.9333333333333333	14	0.0	1.0	0.03990314682705536	0.5108756140932624	0.004411715953257107	0.551270373736832	0.18957343773302932	0.5811936460516716	0.6917721859647051	0.5479347885465767	0	1.0	0.0
6559	0.005371562629090334	0.0003583841319378728	0.00022077860287901855	0.997263825982705	None	0.25	1	0.4	4	0.7692307692307693	10	0.23809523809523808	0.7692307692307693	14	10	0	0	0	0.7777777777777778	7	9	1.0	15	0.0	1.0	0.012471034214858217	0.5174493004507875	0.0011193415663240645	0.5775334045484434	0.18714171470626448	0.5939196145789822	0.6874692465683724	0.5632160861615884	0	1.0	0.0
356	None	None	None	None	None	0	0	0.4	2	0.8	4	0.4666666666666667	0.8	6	4	0	0	0	0.6	5	3	0.4666666666666667	7	0.0	0	0.09829631688905864	0.5151678610001397	0.09992212276430787	0.5008729341799161	0.06765069696135063	0.5927208101701478	0.5367700341118867	0.5365518744368679	0	1.0	0.0
4428	0.008663863999240544	0.0011644233485744826	-0.0011456158959605763	0.992712159435707	None	0.2857142857142857	2	0.35294117647058826	6	0.7391304347826086	17	0.30864197530864196	0.7391304347826086	23	17	1	0	0	1.0	9	9	1.6666666666666667	25	0.0	1.0	0.017176809532223083	0.6687851914926694	1.193970161183511e-09	0.5001017388031438	0.22164696675628554	0.6379610992855644	0.7553892258314259	0.6042509900991161	0	0.9130434782608695	0.0
7199	0.0027119644228724136	0.0016953068002089893	-0.0008324845044192875	0.9981565740900674	None	0.25	1	0.4	4	0.7692307692307693	10	0.23809523809523808	0.7692307692307693	14	10	0	0	0	0.7777777777777778	9	7	1.0	15	0.0	1.0	0.017845305410339907	0.6376847756186964	0.28638378146012444	0.5521887005773637	0.09999999943203934	0.5000000000000001	0.7678491792357439	0.564214034043725	0	1.0	0.0
4833	0.0003259592778555891	1.595892006238643e-06	1.4921113007189635e-06	0.9999194976959307	None	0.25	1	0.4	4	0.7692307692307693	10	0.23809523809523808	0.7692307692307693	14	10	0	0	0	0.7777777777777778	7	9	1.0	15	0.0	1.0	0.00036933836243590787	0.5007536896729946	0.0019710646351596495	0.5777669524794663	0.08750611425347027	0.6223651742045969	0.6010407899390242	0.5676024317515485	0	0.5714285714285714	0.0
3161	6.962629551065103e-11	1.243499928851847e-12	1.2411614933431988e-12	0.9999999963394774	None	0.3333333333333333	1	0.4444444444444444	4	0.7272727272727273	8	0.2653061224489796	0.7272727272727273	12	8	0	0	0	1.0	7	7	0.8666666666666667	13	0.0	1.0	0.04332647284210289	0.5311258441176286	0.0843778648220481	0.5629651974246509	5.516130679414377e-07	0.5000116522192832	0.5853003770133389	0.5314514331017215	0	1.0	0.0
7136	0.0002968879697251872	9.002293165447528e-07	8.956229689040743e-07	0.999999970775269	None	0.2	1	0.3333333333333333	4	0.8	12	0.20987654320987653	0.8	16	12	0	0	0	1.0	9	9	1.1333333333333333	17	0.0	1.0	-0.05358184625673731	0.6354744595619686	0	0.5	-0.09521976382649996	0.5011556261233067	0.5996932978204577	0.5465644932159249	0	1.0	0.0
2809	4.165623402558901e-05	1.7493256322312522e-06	4.263141166465249e-07	0.998889571207139	None	0.5	1	0.5714285714285714	4	0.625	5	0.3333333333333333	0.625	9	5	0	0	0	0.8333333333333334	5	6	0.6666666666666666	10	0.0	1.0	0.05175815208253988	0.5369688657701578	0.00014718515396218126	0.5006343447861257	0.08032062697790457	0.6506068366987188	0.5916329119629213	0.5640126940278527	0	1.0	0.0
5008	0.0035880190740705145	0.0003215085864766045	-0.00028526757961985414	0.9938822939935931	None	0.3	3	0.36363636363636365	8	0.7096774193548387	22	0.4074074074074074	0.6451612903225806	28	20	4	0	0	1.0	9	9	2.2	33	0.0	1.0	0.04027414686815449	0.5067016612536982	-0.025710877395364685	0.6718349986787481	0.36156052337736455	0.5294327426748391	0.8510708281572397	0.5712755450272198	0	1.0	0.0
4665	0.0002956723244184099	0.00015838938053584076	9.120406052935866e-06	0.999041477518253	None	0.25	1	0.4	4	0.7692307692307693	10	0.23809523809523808	0.7692307692307693	14	10	0	0	0	0.7777777777777778	7	9	1.0	15	0.0	1.0	0.00399964249949356	0.5	0.06146960481503153	0.5762617780556224	-0.06960088306287626	0.6633210805790096	0.6140352537424579	0.5814004930744882	0	0.8571428571428571	0.0
2060	None	None	None	None	None	0	0	1.0	1	0	0	1.0	0	1	0	0	0	0	0.5	2	1	0.13333333333333333	2	0.0	0	0	0	0	0	0	0	0	0	0	0	0
5288	3.436443434343141e-09	3.1433202087343402e-09	3.1433185783044387e-09	0.999999695040363	None	0.3	3	0.36363636363636365	8	0.7096774193548387	22	0.4074074074074074	0.6451612903225806	28	20	4	0	0	1.0	9	9	2.2	33	0.0	1.0	0.0007958394439971522	0.5095432972996741	-0.008957469375127574	0.999999976037303	0.00017853422966799154	0.5001297469783079	0.6992480574968265	0.997162021977624	0	1.0	0.0
154	None	None	None	None	None	0	0	0.42857142857142855	9	0.5172413793103449	15	0.7380952380952381	0.3103448275862069	17	9	13	1	0	0.8571428571428571	6	7	2.066666666666667	31	0.045454545454545456	0.4	-0.031086366782459324	0.5071956786214858	0.09842107328489881	0.5104418952583649	-0.07549160634323544	0.5130564972751201	0.6752150440254976	0.5102315899453054	1.0	1.0	0.0
6535	0.00034318652324143574	1.9605676734293117e-06	-1.0735110932231045e-06	0.9999972032471147	None	0.25	1	0.4	4	0.7692307692307693	10	0.23809523809523808	0.7692307692307693	14	10	0	0	0	0.7777777777777778	9	7	1.0	15	0.0	1.0	-0.04452472418122737	0.6802136500922148	0.0782736255259882	0.5202484038738053	-0.08900145805596621	0.5291795612963732	0.6893005965077127	0.5787264659989421	0	1.0	0.0
549	None	None	None	None	None	0	0	0.5	2	0.3333333333333333	1	0.625	0	2	0	2	2	0	0.5	4	2	0.3333333333333333	5	0.3333333333333333	0	0	0	0	0	0	0	0	0	0	0	0
3815	0.012629259699633034	0.0010996955598360685	-0.0010996776870135776	0.9621822481700003	None	0.5	1	0.5714285714285714	4	0.625	5	0.3333333333333333	0.625	9	5	0	0	0	0.8333333333333334	5	6	0.6666666666666666	10	0.0	1.0	0.4016074328357462	0.6025826511022103	0.0999999999821742	0.5000000002459088	0.19732402997294318	0.9999985490488553	0.9996624610568792	0.9902418130775473	0	1.0	0.0
2542	None	None	None	None	None	0.07692307692307693	1	0.42857142857142855	12	0.5128205128205128	20	0.6507936507936508	0.2564102564102564	21	10	19	0	0	0.7777777777777778	9	7	2.7333333333333334	41	0.0	0.8235294117647058	0.09234121189902293	0.6372867890719458	7.902762784127648e-27	0.5146971686903287	0.09993079299786686	0.5000767076044185	0.6116586642987614	0.5517077859594139	0	0.14285714285714285	0.0
6122	0.0007083271587197548	0.0001170988742077874	-1.6975317480899436e-07	0.9991108025635428	None	0.25	1	0.36363636363636365	4	0.7857142857142857	11	0.2222222222222222	0.7857142857142857	15	11	0	0	0	0.8888888888888888	9	8	1.0666666666666667	16	0.0	1.0	-0.06708000307830563	0.5653791278692301	-0.06986688248243406	0.6274104932569418	-0.012748461583358257	0.6635958549908845	0.572742400120513	0.6195963773469322	0	1.0	0.0
2548	None	None	None	None	None	0	0	0.25	7	0.7	28	0.5185185185185185	0	1	0	40	22	0	1.0	9	9	2.8	42	0.26506024096385544	0.47368421052631576	0	0	0	0	0	0	0	0	0	0	0
670	None	None	None	None	None	0	0	0.6666666666666666	4	0.42857142857142855	3	0.375	0.42857142857142855	5	3	3	0	0	0.6666666666666666	4	6	0.6	9	0.0	0.2857142857142857	-0.09540720621530521	0.5075880093153656	0.0002919385148397664	0.500233102742871	-0.08939079928695899	0.5171208985741574	0.6080055020960168	0.5083156629652371	0	0	0.0
1334	None	None	None	None	None	0	0	0.2727272727272727	6	0.6666666666666666	20	0.8888888888888888	0.06666666666666667	5	2	26	0	0	1.0	6	6	2.1333333333333333	32	0.0	0.38461538461538464	0.09989756370566293	0.5003651774656545	0.09994342249214658	0.500291331126133	0.07501770596680063	0.5518060423692962	0.5293145954753309	0.5175425105526416	0	1.0	0.0
2682	None	None	None	None	None	0.625	5	0.7777777777777778	14	0.16666666666666666	4	0.6190476190476191	0.08333333333333333	16	2	9	7	0	0.8571428571428571	7	6	1.7333333333333334	26	0.875	0.6	0.05718182365848923	0.5697842397547587	7.7944812435481e-08	0.5000002369740874	0.00876636795130264	0.6688428243021057	0.6132561217750977	0.5812668119003783	0.25	0.875	0.0
2108	None	None	None	None	None	0.2222222222222222	2	0.5	10	0.5	14	0.4166666666666667	0.2857142857142857	15	8	14	11	0	0.8888888888888888	9	8	2.0	30	0.44	0.5925925925925926	0.09118713987533975	0.5608997840713636	0.044042482095729606	0.5397146552647627	-0.09999461930042808	0.5003882560082401	0.6943208219798275	0.5337454207674354	1.0	1.0	0.0
6984	0.006314926144161934	0.001970875625716391	0.0010554977482971277	0.993135028812438	None	0.25	1	0.4	4	0.7692307692307693	10	0.23809523809523808	0.7692307692307693	14	10	0	0	0	0.7777777777777778	9	7	1.0	15	0.0	1.0	0.09937194060689093	0.5011091558972458	-0.03619870543185414	0.6723659952348078	0.10115077212467802	0.5304320165216423	0.654560398817167	0.5699728401234166	0	0	0.0
4828	0.0019477053786873106	0.0008615765725719642	0.00017703235352479167	0.9984375062872028	None	0.25	1	0.4	4	0.7692307692307693	10	0.23809523809523808	0.7692307692307693	14	10	0	0	0	0.7777777777777778	7	9	1.0	15	0.0	1.0	0.0966365250811508	0.5111768709752874	0.21840361658528512	0.5585552877691469	-0.09585153244372528	0.5101253910926008	0.7790174993373425	0.5266848589480585	0	1.0	0.0
244	None	None	None	None	None	0	0	0.10526315789473684	2	0.9230769230769231	24	0.7777777777777778	0	0	0	27	0	0	1.0	6	6	1.8666666666666667	28	0.0	0.17391304347826086	0	0	0	0	0	0	0	0	0	0	0
5088	0.007908288871242413	0.0029118957678128483	-0.002883945101411777	0.984646681192838	None	0.25	1	0.4	4	0.75	9	0.25925925925925924	0.75	13	9	0	0	0	0.6666666666666666	6	9	0.9333333333333333	14	0.0	1.0	0.16657959822431742	0.5359708084596989	0.005486430925840128	0.5781605264553379	-0.07963199806599326	0.510524470986622	0.7385798197851045	0.541691558651084	0	0.07692307692307693	0.0
7381	0.0038456754834834367	0.0028748956550916464	-0.002854851026948869	0.9974669922020042	None	0.2	1	0.3333333333333333	4	0.8	12	0.20987654320987653	0.8	16	12	0	0	0	1.0	9	9	1.1333333333333333	17	0.0	1.0	0.05297552082078187	0.5064903856848109	0.003583937203006873	0.5847160778492831	0.10782002823688437	0.5123035383197673	0.6030044892356732	0.5347232704836853	0	1.0	0.0
1257	None	None	None	None	None	0.3333333333333333	3	0.5238095238095238	11	0.4482758620689655	13	0.5740740740740741	0.3103448275862069	20	9	10	8	0	0.6666666666666666	9	6	2.066666666666667	31	0.6153846153846154	0.6923076923076923	0.14346482373217317	0.6310972151698971	-0.04173210752991961	0.6553817103286363	-0.09989395688592959	0.5067732567043708	0.7428272293664654	0.5992322794926671	0.525	1.0	0.0
1653	None	None	None	None	None	0	0	0.3333333333333333	4	0.625	10	0.6	0.0625	3	1	14	9	0	0.8333333333333334	5	6	1.2	18	0.3	0.6153846153846154	0.0270510688287827	0.5690098086311136	-0.3900504831423649	0.8294629525114646	-0.0999999555148409	0.5000001351102673	0.8513986782333567	0.6501911624418116	1.0	1.0	0.6935144079026476
6860	1.679912799505004e-07	1.7207654170093664e-07	-9.361587373337106e-09	0.999960940976123	None	0.25	1	0.4	4	0.75	9	0.25925925925925924	0.75	13	9	0	0	0	0.6666666666666666	6	9	0.9333333333333333	14	0.0	1.0	-0.08058219304157761	0.5240845566661161	-0.0350955460982952	0.5069881631030073	0.0012546463779420148	0.5037060003778594	0.5829916203894375	0.5115972184863555	0	0	0.0
3708	0.0004427055056421399	6.580421341527754e-05	2.9476903992407113e-06	0.9997473813295732	None	0.25	1	0.4	4	0.75	9	0.25925925925925924	0.75	13	9	0	0	0	0.6666666666666666	9	6	0.9333333333333333	14	0.0	1.0	1.2008110455440195e-07	0.5000008343125443	0.07764424502882336	0.5	0.05434947737929605	0.5774898897716657	0.5851843792770903	0.5260165570322807	0	0	0.0
2907	0.000658702547722216	0.00022040093847280342	-0.0002136731082712303	0.9983833907190538	None	0.5	1	0.42857142857142855	3	0.625	5	0.47619047619047616	0.375	6	3	3	5	0	0.42857142857142855	3	7	0.6666666666666666	10	0.7142857142857143	0.2857142857142857	0.027724429580701083	0.5495715267488311	0.045908681301688424	0.5749148309206945	0.09790231053905742	0.5028684008865576	0.582465736440721	0.5425920064662719	1.0	1.0	0.0
324	None	None	None	None	None	0	0	1.0	1	0	0	1.0	0	1	0	0	0	0	0.5	2	1	0.13333333333333333	2	0.0	0	0	0	0	0	0	0	0	0	0	0	0
5946	0.001217382436126088	0.0003312545868325136	0.0001246928060699968	0.9985079063863812	None	0.25	1	0.4	4	0.75	9	0.25925925925925924	0.75	13	9	0	0	0	0.6666666666666666	9	6	0.9333333333333333	14	0.0	1.0	-0.04654716798803453	0.5729541183432921	-0.09999999999977499	0.5000000007583629	0.09409575983285437	0.5740254756238168	0.6902364288613104	0.5491910661178206	0	1.0	0.0
3247	0.0014811091758070215	0.00016232547015093416	-7.384749833452617e-06	0.9985565228847872	None	0.25	2	0.42105263157894735	8	0.6153846153846154	16	0.345679012345679	0.6153846153846154	24	16	3	0	0	1.0	9	9	1.8666666666666667	28	0.0	0.5263157894736842	-0.00898332438545052	0.6693678857706247	0.0967886880973947	0.7354950606793866	-0.0052748915037355015	0.6617066877183171	0.6817857791033951	0.6898975021053932	0	0	0.0
5173	1.9252056672697884e-05	5.267211804549963e-07	-5.140766143756184e-07	0.9998702655400388	None	0.25	1	0.36363636363636365	4	0.7857142857142857	11	0.2222222222222222	0.7857142857142857	15	11	0	0	0	0.8888888888888888	8	9	1.0666666666666667	16	0.0	1.0	-0.08912524230274078	0.5912817226068048	0.3752675280562472	0.6613677011335799	0.00964793620628992	0.5715148154100221	0.8627872009304494	0.6087907299750769	0	0.9333333333333333	0.0
5314	9.730393295176333e-05	1.0600455096056108e-06	-2.7354117146177454e-08	0.9999999324241098	None	0.3333333333333333	1	0.4444444444444444	4	0.7272727272727273	8	0.28888888888888886	0.7272727272727273	12	8	0	0	0	0.5555555555555556	5	9	0.8666666666666667	13	0.0	1.0	-0.0015296472059413352	0.5258114597117269	0.0009769796905692491	0.577742445188919	-0.06554741688838353	0.5	0.5769598993649856	0.534681752938888	0	0.9166666666666666	0.0
5816	0.00022742138410367815	3.814937676686018e-07	1.044695811634493e-08	0.9999963549153271	None	0.25	1	0.4	4	0.75	9	0.25925925925925924	0.75	13	9	0	0	0	0.6666666666666666	9	6	0.9333333333333333	14	0.0	1.0	0.09847328886245937	0.500005454116135	-0.120586959051463	0.5190925563312156	0.10648638441554559	0.5723674997721943	0.7379491215533235	0.5306238106444126	0	1.0	0.0
4671	0.00610716952385145	0.002900782120088801	-0.002706929537946799	0.9989792540543464	None	0.25	1	0.4	4	0.75	9	0.25925925925925924	0.75	13	9	0	0	0	0.6666666666666666	6	9	0.9333333333333333	14	0.0	1.0	8.683453485964922e-13	0.5000000000020085	-7.35285304616214e-05	0.6498845434047582	0.09703688277987382	0.5198974622700018	0.6124469678841747	0.5579191353510857	0	0.9230769230769231	0.0
2727	0.0002505374759291537	8.301680688432005e-06	4.832826897170796e-06	0.9997898195692305	None	0	0	0.5	3	0.6666666666666666	4	0.4444444444444444	0.6666666666666666	7	4	0	1	0	0.5	3	6	0.5333333333333333	8	1.0	0.4	0.009242010846142236	0.5103784285302757	0.09999970933356034	0.5000020233257052	0.04606669469068832	0.6052887670369407	0.6005657708288513	0.5390104684475132	1.0	1.0	0.0
4935	0.002843524786922471	0.000677032014397658	0.00027432496396684493	0.9943174921507122	None	0.25	1	0.36363636363636365	4	0.7857142857142857	11	0.2222222222222222	0.7857142857142857	15	11	0	0	0	0.8888888888888888	9	8	1.0666666666666667	16	0.0	1.0	0.10395669809834127	0.5041155862434671	0.34960478332992106	0.628141991876955	0.09999966526228568	0.5001289255393061	0.7623366116770899	0.5449807778714217	0	1.0	0.0
3264	6.59872377409095e-05	5.8975839393150355e-05	5.8968982608661716e-05	0.9996804855842442	None	0.25	1	0.4	4	0.75	9	0.25	0.75	13	9	0	0	0	0.875	7	8	0.9333333333333333	14	0.0	1.0	0.026163129537494462	0.5346492496064191	-0.06981414978110372	0.5084560794811809	0.02412024345288511	0.6547504011394917	0.6247916160883487	0.5673083998369228	0	0.15384615384615385	0.0
4289	0.008854560702034636	0.004135043549617596	0.004122478394006342	0.9910139594232089	None	0.25	1	0.4	4	0.7692307692307693	10	0.234375	0.7692307692307693	14	10	0	0	0	1.0	8	8	1.0	15	0.0	0.8571428571428571	0.09542062558066519	0.568625917421198	0.0989646475058729	0.5140443988430832	0.394828140504562	0.9999999999999991	0.9334461764629298	0.9999914368271886	0	1.0	0.0
2817	0.00025508556195941547	0.00012546430039341234	-2.1325499055300873e-08	0.9977629568004608	None	0	0	0.75	3	0.3333333333333333	1	0.5555555555555556	0.3333333333333333	4	1	0	0	0	1.0	3	3	0.3333333333333333	5	0.0	1.0	0.007607249047702838	0.5124572563321607	0.20131391304795904	0.5451091722456579	-0.23174738174478468	0.9970551288793125	0.9280163904118083	0.882726126970766	0	0.75	0.0
1676	None	None	None	None	None	0	0	1.0	2	0.0	0	0.75	0	1	0	1	5	0	1.0	2	2	0.2	3	1.0	0	0	0	0	0	0	0	0	0	0	0	0
854	None	None	None	None	None	0.0625	1	0.22857142857142856	8	0.76	38	0.6419753086419753	0.66	41	33	10	0	0	1.0	9	9	3.466666666666667	52	0.0	0.851063829787234	0.13287421914677666	0.6230359793475088	0.04871631401100501	0.6333570383848118	-0.0018623706693563506	0.6660100477780069	0.6317338730191332	0.641013266358064	0	1.0	0.0
1556	None	None	None	None	None	0	0	0.3333333333333333	7	0.5862068965517241	17	0.5740740740740741	0.27586206896551724	12	8	18	9	0	0.6666666666666666	9	6	2.066666666666667	31	0.25	0.6153846153846154	-0.06608859124837618	0.8038602856502587	0.058438445781512305	0.62782747629219	0.02340666005447247	0.5899775691295887	0.647210718008473	0.6826101178539008	0.9166666666666666	1.0	0.8800920503183084
7428	0.005918212092608509	0.0015316669268306156	-0.0010047247119797803	0.9854517717008131	None	0.25	1	0.4	4	0.75	9	0.25925925925925924	0.75	13	9	0	0	0	0.6666666666666666	6	9	0.9333333333333333	14	0.0	1.0	0.34381474146491986	0.5062652461317618	0.09687767643138098	0.9999999928104446	-0.07489254146057629	0.6605213848021724	0.9305159373724711	0.9984692096005214	0	1.0	0.0
4048	0.00028010290074439445	2.898978073421956e-06	-1.911430750215418e-06	0.9998521797045247	None	0.25	1	0.4	4	0.75	9	0.25925925925925924	0.75	13	9	0	0	0	0.6666666666666666	9	6	0.9333333333333333	14	0.0	1.0	0.07107814575699294	0.5391888436162343	0.04854459794713377	0.5166092117505638	0.05306806767547251	0.500110646668425	0.5255203199230016	0.5186564542185214	0	1.0	0.0
2838	7.674747740981642e-08	7.575427391353183e-08	5.4725568374208394e-08	0.9999876840749902	None	0	0	0.3333333333333333	3	0.7272727272727273	8	0.5416666666666666	0	0	0	12	14	0	0.6666666666666666	4	6	0.8666666666666667	13	0.5	0.5714285714285714	0	0	0	0	0	0	0	0	0	0	0
709	None	None	None	None	None	0	0	0.4	2	0.8	4	0.4375	0.8	6	4	0	0	0	1.0	4	4	0.4666666666666667	7	0.0	0	0.003916311530576431	0.5050113430741463	0.33965450509757017	0.5783337635771788	3.201491914536942e-05	0.5001182436457264	0.8308699844773422	0.5280086543726532	0	1.0	0.0
2337	None	None	None	None	None	0	0	0.5	3	0.6666666666666666	4	0.5714285714285714	0.6666666666666666	7	4	0	1	0	0.2857142857142857	2	7	0.5333333333333333	8	1.0	0.6666666666666666	0.0015784030035766324	0.5067467357182635	0.06346221801812416	0.5228720330249531	-0.034435574577112105	0.66968610114327	0.5921333282852135	0.5683450311402074	1.0	1.0	0.0
4152	0.004339070650203062	0.001091754253400587	-0.001090563984867984	0.9963433407179932	None	0.25	1	0.36363636363636365	4	0.7857142857142857	11	0.2222222222222222	0.7857142857142857	15	11	0	0	0	0.8888888888888888	9	8	1.0666666666666667	16	0.0	1.0	0.087276834891615	0.5741303569352815	6.888179340624788e-11	0.5000000010118719	0.10760356345227273	0.5873762296840714	0.6161615446212979	0.5541083286753148	0	1.0	0.0
5239	0.0116517732169885	0.004471520850979046	-0.004429812077066436	0.9712421658414848	None	0.25	1	0.4	4	0.7692307692307693	10	0.23809523809523808	0.7692307692307693	14	10	0	0	0	0.7777777777777778	7	9	1.0	15	0.0	1.0	0.8935881145296805	0.9997056228345435	0.09999754308564629	0.5	0.09171728550635855	0.5212890556545005	0.9772614064530039	0.9392617579032303	0	0	0.0
6659	0.004282595189993042	0.0012895267230890952	-0.0008352974887333356	0.9961850468043634	None	0.25	1	0.4	4	0.7692307692307693	10	0.23809523809523808	0.7692307692307693	14	10	0	0	0	0.7777777777777778	9	7	1.0	15	0.0	1.0	0.04599324076277228	0.6452083981452167	-0.00940612783968274	0.6571478386210577	-0.16378263069429472	0.5209320716102641	0.7269979492816004	0.6092458371222244	0	1.0	0.0
2600	2.7373804487658144e-06	9.000779814374803e-09	4.759463956247163e-10	0.9999987079160773	None	0	0	1.0	2	0.0	0	0.75	0	2	0	0	0	0	1.0	2	2	0.2	3	0.0	0	0	0	0	0	0	0	0	0	0	0	0
2519	None	None	None	None	None	1.0	1	1.0	4	0.0	0	0.5555555555555556	0	3	0	1	3	0	1.0	3	3	0.3333333333333333	5	1.0	1.0	0	0	0	0	0	0	0	0	0	0	0
3759	0.0044410862159117845	0.0017411144289590918	-0.0017172925993383362	0.9959900943797444	None	0.25	1	0.4	4	0.7692307692307693	10	0.23809523809523808	0.7692307692307693	14	10	0	0	0	0.7777777777777778	9	7	1.0	15	0.0	1.0	0.0625019607747029	0.5153036587897368	0.09953390131141096	0.5048788589646142	0.17540223245527253	0.5045963605290458	0.615952588487657	0.5082605630321654	0	1.0	0.0
486	None	None	None	None	None	0	0	0.6666666666666666	2	0.5	1	0.6666666666666666	0	0	0	3	9	0	0.6666666666666666	3	2	0.26666666666666666	4	0.9	0	0	0	0	0	0	0	0	0	0	0	0
1892	None	None	None	None	None	0	0	0.21428571428571427	3	0.7894736842105263	15	0.84	0	0	0	20	3	0	1.0	5	5	1.4	21	0.06818181818181818	0	0	0	0	0	0	0	0	0	0	0	0
852	None	None	None	None	None	0.08333333333333333	1	0.46153846153846156	12	0.4864864864864865	18	0.6964285714285714	0.35135135135135137	21	13	17	0	0	0.875	8	7	2.6	39	0.0	0.5161290322580645	-0.12075056095485814	0.5512573387837683	7.461994725467711e-05	0.5453339973686874	0.4394970478079335	0.9999999990203841	0.9784766301038436	0.9991279714531596	0	1.0	0.0
5506	0.0012422843648740199	0.0010111218130337367	0.0010103262085768088	0.999513149550976	None	0.2	2	0.3181818181818182	7	0.7333333333333333	22	0.3950617283950617	0.7333333333333333	29	22	2	0	0	1.0	9	9	2.1333333333333333	32	0.0	0.9565217391304348	0.04923952242202913	0.5100087956935778	0.004946939909704212	0.5816656131768235	0.03796386006923505	0.5594817362309652	0.5469881320259058	0.5505528593623518	0	1.0	0.0
7335	0.00021812211957890487	2.3903855969107445e-06	1.2991103993687434e-06	0.999996572962402	None	0.25	1	0.4	4	0.75	9	0.25925925925925924	0.75	13	9	0	0	0	0.6666666666666666	6	9	0.9333333333333333	14	0.0	1.0	0.09175814208625917	0.6552237919156295	1.1503055498612245e-21	0.5000022866113468	0.05605527052367969	0.8707114137057715	0.5988823154077578	0.7005219723803885	0	1.0	0.0
2983	4.1281757186156935e-07	3.2881874908176916e-08	1.648379419809665e-08	0.999994185898273	None	0	0	0.375	3	0.8	8	0.3	0.8	11	8	0	1	0	0.625	5	8	0.8	12	1.0	0.8571428571428571	2.493097782939478e-06	0.5000041905972489	-0.08360286024978567	0.5912871039432053	8.9518260689979e-06	0.5015665507715661	0.5972745779462779	0.5312568320450829	1.0	1.0	0.0
6138	0.010608704559406861	0.009426775248097336	0.005839120988241642	0.9912859743277035	None	0.2857142857142857	2	0.35294117647058826	6	0.7391304347826086	17	0.30864197530864196	0.7391304347826086	23	17	1	0	0	1.0	9	9	1.6666666666666667	25	0.0	1.0	0.09999999999592499	0.500000000033018	0.012259287065091684	0.5894379979787399	0.22678847732400148	0.5238342162213914	0.7045015129010497	0.5380141466551744	0	0.6086956521739131	0.0
4609	1.0463074828251137e-05	1.1692775497129025e-06	1.144614594658021e-06	0.9996282050979951	None	0.2	1	0.3333333333333333	4	0.8	12	0.20987654320987653	0.8	16	12	0	0	0	1.0	9	9	1.1333333333333333	17	0.0	1.0	-0.009944283197543063	0.5119258737876132	8.921043909498887e-05	0.5312373577053917	-0.048806471441451865	0.5	0.5526219306240443	0.5143980949576245	0	1.0	0.0
5696	0.0005289971643145221	5.1230588483209593e-05	1.647916384860842e-05	0.9993062519407292	None	0.25	1	0.4	4	0.75	9	0.25925925925925924	0.75	13	9	0	0	0	0.6666666666666666	9	6	0.9333333333333333	14	0.0	1.0	0.020882442559222097	0.6815759847708786	-0.16675699469523153	1.0	0.03745596432442826	0.5207013501353275	0.7070389169123112	0.9999998742803053	0	0.3076923076923077	0.0
6814	0.002869938954534781	0.0019869925108407537	-0.001904074639335903	0.9981105251066362	None	0.25	1	0.4	4	0.7692307692307693	10	0.23809523809523808	0.7692307692307693	14	10	0	0	0	0.7777777777777778	9	7	1.0	15	0.0	1.0	0.06811884857461414	0.6595028820487262	0.09963932997258702	0.522694233533445	-0.0633702040253473	0.5173417050423493	0.6692798633158945	0.5680185006452217	0	1.0	0.0
7031	5.978861427723134e-05	5.349107559550757e-06	2.588424681565917e-07	0.9999977212163655	None	0.25	1	0.4	4	0.7692307692307693	10	0.23809523809523808	0.7692307692307693	14	10	0	0	0	0.7777777777777778	9	7	1.0	15	0.0	1.0	0.4517356711912769	0.5007758888147492	-0.047901681824034155	0.5093102709775861	0.09312667681971065	0.5266689571128472	0.8910082105242342	0.5122580524261999	0	1.0	0.0
1516	None	None	None	None	None	0	0	0	0	0	0	1.0	0	0	0	0	4	0	1.0	1	1	0.06666666666666667	1	1.0	0	0	0	0	0	0	0	0	0	0	0	0
4120	0.011713651944800667	0.0007055672876805079	0.0005662579534419048	0.9732194523420761	None	0.3	3	0.36363636363636365	8	0.7096774193548387	22	0.4074074074074074	0.7096774193548387	30	22	2	0	0	1.0	9	9	2.2	33	0.0	1.0	0.29660148233282435	0.5376632824477388	0.09999272437418676	0.5017374960405648	0.15709898119434942	0.5853467908675108	0.696383630246445	0.5417898649125864	0	1.0	0.0
4873	0.0003256260734230171	3.8578974592233544e-07	1.504030016022717e-08	0.9999985781402811	None	0.25	1	0.36363636363636365	4	0.7857142857142857	11	0.2222222222222222	0.7857142857142857	15	11	0	0	0	0.8888888888888888	8	9	1.0666666666666667	16	0.0	1.0	-0.07782194762937027	0.5395900094058181	-0.0046177613550601815	0.6629643036648348	-0.041769858088030784	0.6468272956432116	0.5997442235185197	0.6177751618591776	0	1.0	0.0
6081	1.5915896236116577e-05	1.0413570414734796e-05	-2.450094335265738e-07	0.9992486155358739	None	0.2857142857142857	2	0.35294117647058826	6	0.7391304347826086	17	0.30864197530864196	0.7391304347826086	23	17	1	0	0	1.0	9	9	1.6666666666666667	25	0.0	1.0	-0.07922391412711305	0.5766216868535895	-0.04532001338468716	0.6626481952004103	-0.0473808678948018	0.5	0.5597939386125319	0.5812757630871564	0	1.0	0.0
2700	1.2248880253531387e-07	9.748601601549027e-09	-2.918725441190441e-09	0.9999979261008318	None	0	0	0.6666666666666666	2	0.5	1	0.6666666666666666	0.5	3	1	0	2	0	0.6666666666666666	3	2	0.26666666666666666	4	1.0	0	0.09188624251140438	0.5079009779999468	0.03799887245959067	0.5575270827518248	0.0002683405519125315	0.5009628893420359	0.5928988660922118	0.5222012195398755	1.0	1.0	0.0
1305	None	None	None	None	None	0.4444444444444444	4	0.55	11	0.4642857142857143	13	0.46875	0.10714285714285714	12	3	17	16	0	1.0	8	8	2.0	30	0.5517241379310345	0.38461538461538464	1.959568383721497e-12	0.5000000006658143	0.13508035350927078	0.5377442920157914	0.08667152866273595	0.5836481301630628	0.6414165590993931	0.540662703814368	1.0	1.0	0.0
5325	0.007102867067826506	0.005218808365300438	-0.0013408665674119807	0.9974884091609378	None	0.25	1	0.4	4	0.7692307692307693	10	0.23809523809523808	0.7692307692307693	14	10	0	0	0	0.7777777777777778	7	9	1.0	15	0.0	1.0	0.08831963584412375	0.6077717992676234	-0.10034771473912452	0.9999999999999849	-0.13779165606209023	0.553748407880194	0.7352969005414828	0.9999800861183024	0	0.9285714285714286	0.0
7488	8.159881715663652e-05	1.4295946659925122e-05	-3.526496982550523e-07	0.9995161522295655	None	0.25	1	0.4	4	0.7692307692307693	10	0.23809523809523808	0.7692307692307693	14	10	0	0	0	0.7777777777777778	9	7	1.0	15	0.0	1.0	0.07254645488956495	0.5748170678824652	0.03366175743355589	0.5753647085467358	0.007630167406978562	0.5829508994576761	0.5693669723918302	0.5777153348559209	0	0	0.0
7483	2.000997996161816e-08	1.9964527324648527e-08	2.9192391852116154e-10	0.9999975792806222	None	0.25	1	0.4	4	0.7692307692307693	10	0.23809523809523808	0.7692307692307693	14	10	0	0	0	0.7777777777777778	7	9	1.0	15	0.0	1.0	0.01392251755133749	0.6288638091744408	-0.069684363029033	0.5638819769673902	8.17952019135794e-08	0.5	0.5961295140629363	0.5649867767856567	0	1.0	0.0
7326	0.006505714121132402	0.0007098078193802288	-0.000631051686159183	0.9870386452153043	None	0.25	1	0.36363636363636365	4	0.7857142857142857	11	0.2222222222222222	0.7857142857142857	15	11	0	0	0	0.8888888888888888	8	9	1.0666666666666667	16	0.0	1.0	-0.43385238641819657	0.9725670645528833	1.0029142204224856e-14	0.5000000466086052	0.06581568931166515	0.5004093140280843	0.9016988958169411	0.7667310581725464	0	1.0	0.0
7396	0.004144403439364415	0.001439695696447667	0.0007889487862217596	0.9950292868255742	None	0.2	1	0.3333333333333333	4	0.8	12	0.20987654320987653	0.8	16	12	0	0	0	1.0	9	9	1.1333333333333333	17	0.0	1.0	0.3330619652200407	0.5216842666790904	-0.12592135130733312	0.5143830572717351	0.036300811572104866	0.5928286113222023	0.8723720109129242	0.5432260537670864	0	0.0625	0.0
7197	0.002744476402372383	0.0016756407774706748	-0.001674312000628507	0.9957001875629207	None	0.25	1	0.36363636363636365	4	0.7857142857142857	11	0.2222222222222222	0.7857142857142857	15	11	0	0	0	0.8888888888888888	8	9	1.0666666666666667	16	0.0	1.0	-0.0899590759810479	0.570701741834621	0.009287013416471443	0.5695607678640255	-0.0751539765189081	0.5	0.6017311672113793	0.5469260006929407	0	1.0	0.0
103	None	None	None	None	None	0	0	0.08695652173913043	4	0.9090909090909091	60	0.8395061728395061	0.06060606060606061	7	4	60	0	0	1.0	9	9	4.533333333333333	68	0.0	0.9	0.3303598255476198	0.6141451495921566	2.5815165789445895e-06	0.5138670542983034	-0.04557109232722854	0.5782470015597566	0.8382313094064843	0.5692057219263623	0	1.0	0.0
91	None	None	None	None	None	0	0	0.5	2	0.75	3	0.6	0.75	5	3	0	0	0	0.4	5	2	0.4	6	0.0	0	0.08072842227420521	0.5332133735385668	0.12087879932942133	0.5594878520622316	-0.037307449818906935	0.6412283429495178	0.66181174331609	0.578741900183328	0	0.4	0.0
5276	0.004507696572747622	0.0006094099054427585	0.0001694772189407933	0.9943768744817288	None	0.25	1	0.36363636363636365	4	0.7857142857142857	11	0.2222222222222222	0.7857142857142857	15	11	0	0	0	0.8888888888888888	8	9	1.0666666666666667	16	0.0	1.0	-0.08949132517392777	0.5485203758453991	-0.09727152155306244	0.5605253996428328	0.3567148692654863	0.9995208535973742	0.9650082336072883	0.9366521678010298	0	1.0	0.0
1801	None	None	None	None	None	0	0	0.09090909090909091	1	1.0	14	0.64	0	0	0	15	10	0	1.0	5	5	1.0666666666666667	16	0.29411764705882354	0	0	0	0	0	0	0	0	0	0	0	0
6887	0.0007110717527685586	0.0002495058903093426	0.00024906235001103907	0.9996714728574007	None	0.2	1	0.3333333333333333	4	0.8	12	0.20987654320987653	0.8	16	12	0	0	0	1.0	9	9	1.1333333333333333	17	0.0	1.0	6.225454369944615e-12	0.5	-0.09999444357381887	0.5000174736470501	0.09999496386050002	0.5000700146613895	0.693479110614855	0.5000291627696016	0	1.0	0.0
628	None	None	None	None	None	0.25	1	0.4	4	0.75	9	0.25925925925925924	0.75	13	9	0	0	0	0.6666666666666666	6	9	0.9333333333333333	14	0.0	1.0	0.0032607387375105865	0.5546164854569223	-0.008014665110740416	0.6011637600359869	0.022999023145899994	0.5750683151245463	0.5619714985313697	0.5770657149311367	0	1.0	0.0
2708	None	None	None	None	None	0	0	0.32142857142857145	9	0.65	26	0.7777777777777778	0.45	27	18	14	3	0	0.6666666666666666	6	9	2.8	42	0.13043478260869565	0.6666666666666666	-0.23972509176572707	0.9997104597640951	0.0999999955068219	0.5001116486120366	0.023925536570205724	0.5905191735616757	0.8726003588031389	0.944686098504869	1.0	1.0	0.0
1383	None	None	None	None	None	0.2857142857142857	2	0.35294117647058826	6	0.6521739130434783	15	0.5555555555555556	0.4782608695652174	17	11	7	5	0	0.5555555555555556	9	5	1.6666666666666667	25	0.4166666666666667	0.6	7.902762784127648e-27	0.5	-0.0795057332528231	0.5261462718262905	-0.09904693345981465	0.6020030294287361	0.6056530794285615	0.5431009849769629	1.0	1.0	0.0
3206	3.019527060027992e-08	2.8235804637526378e-08	2.823571750296377e-08	0.999996424511539	None	0.25	1	0.4	4	0.75	9	0.25925925925925924	0.75	13	9	0	0	0	0.6666666666666666	9	6	0.9333333333333333	14	0.0	1.0	-0.10528191228267023	0.5700770504096416	0.08490359691320513	0.5920018352980484	1.0267131680297185e-05	0.5001456494887074	0.6762020333743333	0.5543671352320528	0	1.0	0.0
5669	9.956143127650235e-09	9.84956163359615e-09	-9.84909664485073e-09	0.9999988166230618	None	0.25	1	0.4	4	0.75	9	0.25925925925925924	0.75	13	9	0	0	0	0.6666666666666666	9	6	0.9333333333333333	14	0.0	1.0	0.07410295813721841	0.5462198567082388	0.160066652218241	0.5536262854067926	3.764183046568723e-10	0.5000000122195578	0.6674344410048888	0.5333456098888598	0	1.0	0.0
1931	None	None	None	None	None	0	0	0.25	3	0.7333333333333333	11	0.5666666666666667	0	0	0	16	13	0	0.8333333333333334	5	6	1.1333333333333333	17	0.3611111111111111	0.3333333333333333	0	0	0	0	0	0	0	0	0	0	0
3366	0.0017632397934120847	0.00010637206933905997	-7.325956295034762e-05	0.9966200258857749	None	0	0	0.3333333333333333	2	0.8571428571428571	6	0.36	0.8571428571428571	8	6	0	2	0	1.0	5	5	0.6	9	1.0	0	0.06936624290893514	0.5391462481160633	-0.06529273694703194	0.5786114251759747	-0.09992877201519405	0.5001094892315561	0.6881845272188327	0.5394527989688233	1.0	1.0	0.0
3933	0.0001428675293492396	6.781885799582214e-07	-6.135086166226313e-08	0.9999871557318827	None	0	0	0.3333333333333333	3	0.8181818181818182	9	0.28888888888888886	0.8181818181818182	12	9	0	0	0	0.5555555555555556	9	5	0.8666666666666667	13	0.0	1.0	0.0936605812921704	0.5000000000000001	4.2369724420867805e-09	0.5000136137024359	0.009440786461823631	0.6708357997046023	0.6093227936596499	0.5590582059055081	0	1.0	0.0
3720	0.0075770338133113214	0.0005922208111637118	0.00019941215058958642	0.9967003380246785	None	0.25	1	0.4	4	0.7692307692307693	10	0.23809523809523808	0.7692307692307693	14	10	0	0	0	0.7777777777777778	7	9	1.0	15	0.0	1.0	0.004243962608219421	0.5	0	0.5	0.09999946244288979	0.5013851615411522	0.6134230906717197	0.5004617215636661	0	0.14285714285714285	0.0
4374	0.0005365169126415312	2.104914956697412e-05	1.9193497236410575e-05	0.9999962091868531	None	0.2857142857142857	2	0.35294117647058826	6	0.7391304347826086	17	0.30864197530864196	0.7391304347826086	23	17	1	0	0	1.0	9	9	1.6666666666666667	25	0.0	1.0	0.021911031250687274	0.5353895519462298	-0.005005616891922563	0.6730582367744197	0.18458801622733942	0.5352166192093782	0.6979735574590226	0.5829710147112225	0	1.0	0.0
2274	None	None	None	None	None	0.3333333333333333	1	0.4444444444444444	4	0.7272727272727273	8	0.2653061224489796	0.7272727272727273	12	8	0	0	0	1.0	7	7	0.8666666666666667	13	0.0	1.0	0.18972971737196034	0.5431314760338244	0.04331641344230617	0.660236716817058	0.1857718244811733	0.51598890164454	0.6695921330445213	0.5745470167283897	0	1.0	0.0
104	None	None	None	None	None	0	0	0.018518518518518517	1	1.0	79	1.0	0.2911392405063291	23	23	57	0	0	1.0	9	9	5.4	81	0.0	1.0	0.10457878760301094	0.554070150897612	0.10507558952631682	0.5567589065276859	0.029170246013866315	0.572116036425433	0.5884109823402097	0.5609978175751068	0	0.9130434782608695	0.0
6685	0.00017309551423439095	6.477808169114454e-07	3.446188042782309e-07	0.9998822913481407	None	0.25	1	0.4	4	0.7692307692307693	10	0.23809523809523808	0.7692307692307693	14	10	0	0	0	0.7777777777777778	9	7	1.0	15	0.0	1.0	0.04563314070099036	0.5	0.031688654258208396	0.6345985849771231	-0.07026548409477631	0.5225926928296573	0.6350752393140403	0.5533320578749795	0	1.0	0.0
3525	0.002397817391938587	0.00016603228687695574	-0.00012926398467819221	0.9958553591123013	None	0.3333333333333333	1	0.5	4	0.6666666666666666	6	0.3142857142857143	0.6666666666666666	10	6	0	0	0	0.7142857142857143	7	5	0.7333333333333333	11	0.0	1.0	0.08388055857123003	0.5365469307375363	6.598661825208473e-07	0.5041241906205048	0.10725405344369165	0.5110983937932948	0.6144317710980365	0.5172720342019227	0	0	0.0
6964	0.007618202220225177	0.006686664108676421	0.002890309732040792	0.995008399757882	None	0.25	1	0.4	4	0.7692307692307693	10	0.23809523809523808	0.7692307692307693	14	10	0	0	0	0.7777777777777778	9	7	1.0	15	0.0	1.0	0.014906878346685287	0.5	0.08260531348893121	0.5546465921235378	-0.09999689141800336	0.5000166709459537	0.6799884948708177	0.5182859810482527	0	0	0.0
1834	None	None	None	None	None	0.1	1	0.4782608695652174	11	0.40625	13	0.6938775510204082	0.21875	16	7	17	3	0	1.0	7	7	2.2666666666666666	34	0.10344827586206896	0.5517241379310345	0.11319507310937774	0.5008945098732941	0.09993168662961294	0.5002105676754105	0.013128670812604309	0.6742938016107464	0.6091760545859741	0.5607065797257748	1.0	1.0	0.0
1399	None	None	None	None	None	0	0	1.0	1	0	0	1.0	0	1	0	0	1	0	0.5	2	1	0.13333333333333333	2	0.3333333333333333	0	0	0	0	0	0	0	0	0	0	0	0
6871	7.768413213831273e-05	4.2618522539257265e-08	3.5366944573738055e-08	0.9999962282702274	None	0.25	1	0.4	4	0.75	9	0.25925925925925924	0.75	13	9	0	0	0	0.6666666666666666	6	9	0.9333333333333333	14	0.0	1.0	0.008789614476425787	0.5749463275720386	0.009850573133092008	0.6460902920223671	0.00013309250625228908	0.5608952643593738	0.5746795076884236	0.594576769891415	0	1.0	0.0
4337	0.0007068111608366463	0.0002613482938057319	0.00020616298957734945	0.9993945180505771	None	0.3	3	0.36363636363636365	8	0.7096774193548387	22	0.4074074074074074	0.7096774193548387	30	22	2	0	0	1.0	9	9	2.2	33	0.0	1.0	0.04069610316966169	0.5710458821242901	0.10707132054228481	0.5916143170843644	-0.04711785313278318	0.5089927318905076	0.6596722776948934	0.5574729614375228	0	1.0	0.0
1900	None	None	None	None	None	0	0	0.5	3	0.6666666666666666	4	0.4444444444444444	0.6666666666666666	7	4	0	0	0	0.5	6	3	0.5333333333333333	8	0.0	0.4	-0.054051890382657605	0.5274785688829802	-0.09924335085459088	0.5026307731154537	0.08469486117577012	0.5967631043404141	0.6862471520001125	0.5426084360141873	0	1.0	0.0
1313	None	None	None	None	None	0	0	0.4	2	0.8	4	0.4666666666666667	0.8	6	4	0	0	0	0.6	5	3	0.4666666666666667	7	0.0	0	0.008715558795585717	0.513257844603384	0.000912848965124892	0.5033352959164937	0.17553984993017885	0.5317874993349325	0.687855034079146	0.5161366366959195	0	0.8333333333333334	0.0
599	None	None	None	None	None	0.42857142857142855	3	0.6875	11	0.23809523809523808	5	0.5476190476190477	0.19047619047619047	14	4	8	8	0	0.8571428571428571	6	7	1.5333333333333334	23	0.8	0.625	7.902762784127648e-27	0.5	4.1836564045332395e-07	0.5000080894598751	0.06546186569492865	0.5657349779437505	0.5765398456043688	0.5220276567629382	1.0	1.0	0.0
2475	None	None	None	None	None	0	0	0.3	6	0.7037037037037037	19	0.35802469135802467	0.6666666666666666	24	18	4	0	0	1.0	9	9	1.9333333333333333	29	0.0	0.5454545454545454	0.0961378459261868	0.5551030468920467	5.958805700592932e-05	0.5004571869111952	0.13195137187599637	0.6038018474801715	0.6358574891612879	0.5535003604679347	0	1.0	0.0
6880	0.004544768322319697	0.0011969943253455739	-0.0006545445883015872	0.9935776628881504	None	0.2857142857142857	2	0.35294117647058826	6	0.7391304347826086	17	0.30864197530864196	0.7391304347826086	23	17	1	0	0	1.0	9	9	1.6666666666666667	25	0.0	1.0	-0.02227730256987619	0.6671084631851769	0.003383739984894769	0.5666151175480604	0.1691067213540341	0.5561807847579636	0.7090231052590421	0.5977956525383308	0	0.9565217391304348	0.0
1085	None	None	None	None	None	0	0	0.75	3	0.5	2	0.6	0.5	5	2	0	1	0	0.4	5	2	0.4	6	1.0	1.0	-0.08620568266224674	0.5405953473527636	4.944088826948293e-09	0.5000000078529098	0.0338712843265186	0.504822717864516	0.6247418343093358	0.5151646068734914	1.0	1.0	0.0
1696	None	None	None	None	None	0.125	1	0.6111111111111112	11	0.32	8	0.75	0.2	12	5	14	3	0	1.0	6	6	1.8	27	0.12	0.38095238095238093	-0.0904473959360608	0.6945263545173932	0.00042491427054109504	0.5104346033923686	7.902762784127648e-27	0.5000000000000001	0.6117922414618924	0.5714338659543805	0.3333333333333333	0.08333333333333333	0.0
2601	1.950523122256122e-05	4.800992064249391e-08	-8.910768781990454e-09	0.9999975698367642	None	0	0	0.6666666666666666	2	0.5	1	0.6666666666666666	0.5	3	1	0	0	0	0.6666666666666666	2	3	0.26666666666666666	4	0.0	0	-0.09846185035103772	0.5024412659928003	-0.09978367668135797	0.5000343631264088	0.04422270752639048	0.5623135365385701	0.6629513368279479	0.5216913236481425	0	1.0	0.0
2084	None	None	None	None	None	0.3333333333333333	1	0.6666666666666666	6	0.36363636363636365	4	0.5416666666666666	0.36363636363636365	9	4	3	4	0	0.6666666666666666	4	6	0.8666666666666667	13	0.8	0.5714285714285714	0.11386766575299574	0.5165625963290553	0.03282520883994393	0.5063462754288648	-0.08793421935227806	0.562679531197025	0.6969671417466436	0.5286108018776318	1.0	1.0	0.0
1908	None	None	None	None	None	0	0	0.25	1	1.0	3	1.0	1.0	4	3	0	3	0	0.2	1	5	0.3333333333333333	5	1.0	0	0.06321207849485425	0.6275412299089789	0.06570780427029832	0.5001312462867218	0.2516994427813698	0.597356663227604	0.7174570363262285	0.5758004245711459	1.0	1.0	0.0
1178	None	None	None	None	None	0	0	0.375	3	0.7777777777777778	7	0.3142857142857143	0.7777777777777778	10	7	0	1	0	0.7142857142857143	5	7	0.7333333333333333	11	1.0	0.6666666666666666	0.0999878835015699	0.500070778365215	-0.0979193397862641	0.5139348915955257	0.0997242027523104	0.503194843910924	0.7175679824694227	0.5057344708471891	1.0	1.0	0.0
2003	None	None	None	None	None	0.25	1	0.45454545454545453	5	0.5	7	0.5333333333333333	0.21428571428571427	7	3	8	2	0	0.8333333333333334	6	5	1.0666666666666667	16	0.125	0.18181818181818182	0.2838823590429566	0.6259461672023588	0.08521046244551427	0.6852198827340312	0.11345289506927132	0.6647166368549033	0.7712515003991738	0.6590443214411374	1.0	1.0	0.0
4180	0.0024623307056986232	0.0003218148311632743	-0.0002089184020591301	0.9991777834518174	None	0.25	1	0.4	4	0.7692307692307693	10	0.23809523809523808	0.7692307692307693	14	10	0	0	0	0.7777777777777778	9	7	1.0	15	0.0	1.0	0.09999908996002733	0.5000085622742164	7.902762784127648e-27	0.5	0.06991565018164103	0.5733879069110474	0.6032181943689544	0.5246235279723842	0	1.0	0.0
446	None	None	None	None	None	0.3333333333333333	1	0.5	4	0.7	7	0.2857142857142857	0.7	11	7	0	0	0	0.8571428571428571	7	6	0.8	12	0.0	0.6666666666666666	8.83000912836547e-07	0.5000260229407868	0.042370896311365494	0.5686513642011065	0.05071079029137963	0.5300386810900679	0.565741207706527	0.5330147732518768	0	1.0	0.0
2375	None	None	None	None	None	0.5	2	0.7	7	0.38461538461538464	5	0.6	0.23076923076923078	8	3	6	5	0	1.0	5	5	1.0	15	0.45454545454545453	0.7272727272727273	0.09999999862277639	0.6042056222075718	0.0794730618522729	0.5299251837971649	0.09364935673494404	0.5223599200772469	0.5322784712851463	0.5525026703572772	0.75	0.375	0.0
5515	2.9851339884126072e-05	2.1039964094781485e-06	-1.5872110133684837e-06	0.9992510183411256	None	0.25	1	0.36363636363636365	4	0.7857142857142857	11	0.2222222222222222	0.7857142857142857	15	11	0	0	0	0.8888888888888888	9	8	1.0666666666666667	16	0.0	1.0	-0.3080424198827814	0.9366000142726094	-0.04510495935786622	0.5779350579358121	-0.6086157368384593	0.9563381003558897	0.9269302925827727	0.8840386201898098	0	0.9333333333333333	0.0
3786	2.4835591662431578e-05	1.524244042112174e-08	-4.800372535831286e-09	0.9999999995112547	None	0.2	1	0.3333333333333333	4	0.8	12	0.20987654320987653	0.8	16	12	0	0	0	1.0	9	9	1.1333333333333333	17	0.0	1.0	-0.0318139364990124	0.6408931225844386	2.7995702490129637e-05	0.5000625613935539	0.0001735115961733957	0.5397846786818801	0.5661303342212153	0.561271239188114	0	1.0	0.0
5132	3.244684757083616e-05	7.322093535835148e-06	6.603539813300907e-06	0.9968982959173062	None	0.25	1	0.4	4	0.7692307692307693	10	0.23809523809523808	0.7692307692307693	14	10	0	0	0	0.7777777777777778	7	9	1.0	15	0.0	1.0	0	0.5	3.0747103192917266e-10	0.5000000230741904	2.688922505656229e-11	0.500000002164241	0.5000000011527929	0.5000000084128104	0	1.0	0.0
7373	0.007178340716437694	0.002879899636653979	-0.0005513604191977038	0.9887829667707327	None	0.25	1	0.36363636363636365	4	0.7857142857142857	11	0.2222222222222222	0.7857142857142857	15	11	0	0	0	0.8888888888888888	8	9	1.0666666666666667	16	0.0	1.0	0.09993804294131409	0.5007247325763713	-0.07902518700903229	0.9828627561997898	0.19402267744828153	0.5175502044901111	0.7663577542506583	0.7980441264651067	0	0.9333333333333333	0.0
6327	6.098849704248068e-12	8.24518060427711e-14	3.625446929348283e-15	0.9999999999815791	None	0.2	1	0.3333333333333333	4	0.8	12	0.20987654320987653	0.8	16	12	0	0	0	1.0	9	9	1.1333333333333333	17	0.0	1.0	6.336426262191659e-11	0.5	0	0.5	0.007983256050977605	0.5160309624278968	0.5094072472007453	0.5053452826580395	0	1.0	0.0
7115	1.1565479038599744e-06	7.08005025130739e-08	2.860610992996091e-08	0.9999962163332885	None	0.25	1	0.4	4	0.75	9	0.25925925925925924	0.75	13	9	0	0	0	0.6666666666666666	6	9	0.9333333333333333	14	0.0	1.0	0.004347061216546807	0.5399985372174134	-0.09988441310749784	0.5186820651167516	8.27791212199612e-10	0.5527572992015308	0.6181484987593502	0.5371743958534534	0	1.0	0.0
897	None	None	None	None	None	0	0	0.2857142857142857	2	0.875	7	1.0	0.625	7	5	2	0	0	0.4	5	2	0.6666666666666666	10	0.0	0	0.0999686018018964	0.5001042230603336	0.07153105085244113	0.5766773632242685	0.05610328455502929	0.5369624404874308	0.5522892196778283	0.5380666277045221	0	1.0	0.0
5874	0.00044391214638711014	1.1332452348728744e-06	9.479041361618082e-07	0.9999985989819019	None	0.25	1	0.36363636363636365	4	0.7857142857142857	11	0.2222222222222222	0.7857142857142857	15	11	0	0	0	0.8888888888888888	9	8	1.0666666666666667	16	0.0	1.0	0.020256252405214847	0.5823698726572102	-0.05030842626258829	0.5486299728474742	0.09962992191321934	0.500924341128733	0.6545271649398196	0.5441632539874962	0	1.0	0.0
7418	2.8761612040107415e-08	2.7563622036707787e-08	1.0060337061431307e-09	0.9999964528206642	None	0.25	1	0.4	4	0.75	9	0.25925925925925924	0.75	13	9	0	0	0	0.6666666666666666	6	9	0.9333333333333333	14	0.0	1.0	-0.11231270762484728	0.5170137649557206	0.03190082789496722	0.6027570450857191	2.9955441549079946e-06	0.5	0.6498794257060211	0.540332799102182	0	0.8461538461538461	0.0
3837	6.91389564591368e-05	2.053914419214425e-06	2.0538959321488635e-06	0.9999964301306992	None	0	0	0.5	2	0.6666666666666666	2	0.625	0.6666666666666666	4	2	0	0	0	0.5	4	2	0.3333333333333333	5	0.0	0	0.13819895346196143	0.5504751564068456	1.1783287839515067e-09	0.5000000634452457	0.14554195406884035	0.5750289131628865	0.6753826200761242	0.5419834255405162	0	1.0	0.0
1580	None	None	None	None	None	0	0	0.6666666666666666	2	0.5	1	0.6666666666666666	0.5	3	1	0	0	0	0.6666666666666666	2	3	0.26666666666666666	4	0.0	0	0.08931297056004214	0.5204493392932091	0.09112742507533952	0.5236298622916037	-0.09999847206510419	0.5000017445708943	0.7102770543175387	0.5146990883586448	0	1.0	0.0
158	None	None	None	None	None	0	0	0.2916666666666667	7	0.7058823529411765	24	0.5714285714285714	0.5294117647058824	24	18	11	0	0	0.7777777777777778	7	9	2.4	36	0.0	0.41379310344827586	0.0652544399715699	0.6334876175217162	0.0003247787318837116	0.505246725659833	-0.06186036899227417	0.6153326243808052	0.6265770399748699	0.5856456199130727	0	1.0	0.0
396	None	None	None	None	None	0	0	0.4	2	0.8	4	0.4666666666666667	0.8	6	4	0	2	0	0.6	3	5	0.4666666666666667	7	1.0	0	0.03269331810275293	0.5967637643264928	0.32896648171283654	0.6323280825614676	0.07404680719587825	0.5674602284481742	0.797935775820768	0.5991450704005501	1.0	1.0	0.0
7075	0.007966779615298378	0.006410065478914481	0.0007056336540296287	0.9827388537659977	None	0.25	1	0.4	4	0.7692307692307693	10	0.23809523809523808	0.7692307692307693	14	10	0	0	0	0.7777777777777778	9	7	1.0	15	0.0	1.0	0.3615023053024352	0.5	0.0001527261206443531	0.6831452489763551	0.11608689097424374	0.5525861109674596	0.8187935551418198	0.5808985397154997	0	1.0	0.0
1361	None	None	None	None	None	0.5	1	0.6666666666666666	4	0.5714285714285714	4	0.42857142857142855	0.5714285714285714	8	4	0	0	0	0.42857142857142855	7	3	0.6	9	0.0	1.0	0.022203538997616235	0.6339507949775135	0.07706349513097452	0.6131091579714765	0.29516562430318505	0.5584150445745941	0.7610824105791282	0.6022331616000103	0	1.0	0.0
400	None	None	None	None	None	0.14285714285714285	1	0.375	6	0.6190476190476191	13	0.6388888888888888	0.14285714285714285	6	3	16	6	0	0.4444444444444444	4	9	1.5333333333333334	23	0.18181818181818182	0.5	9.10060147179858e-09	0.500000662020718	0.1594004784532516	0.5338709689187531	-0.09116488381952159	0.5322278543429668	0.7302694790324006	0.5220510806922571	1.0	1.0	0.0
1828	None	None	None	None	None	0.3333333333333333	1	0.625	5	0.4	4	0.34285714285714286	0.4	9	4	2	2	0	0.7142857142857143	5	7	0.8	12	0.6666666666666666	0.2222222222222222	0.09993764052807999	0.5002194852734988	0.05901799575741844	0.5636695567203989	0.12191910699643911	0.5796722179440944	0.5847929063200505	0.5480491189278172	1.0	1.0	0.24644650548720376
7334	0.014125068048202183	0.001817213394771013	0.0017619398141288524	0.9815127518532722	None	0.25	1	0.4	4	0.7692307692307693	10	0.23809523809523808	0.7692307692307693	14	10	0	0	0	0.7777777777777778	9	7	1.0	15	0.0	1.0	-0.13620935439036946	0.5	0.2311087655487225	0.5691459506141694	0.31024938562436954	0.5911273033438342	0.8741769719526704	0.5537082448689966	0	1.0	0.0
7300	0.00014930593848750447	4.267206935213547e-05	5.194072837691257e-06	0.9998102696496508	None	0.25	1	0.36363636363636365	4	0.7857142857142857	11	0.2222222222222222	0.7857142857142857	15	11	0	0	0	0.8888888888888888	8	9	1.0666666666666667	16	0.0	1.0	0.09998889274755643	0.5000207689935441	3.433226048650034e-05	0.5005690901589622	0.049013519231198156	0.661253613468114	0.6068781727018919	0.5557048942643612	0	1.0	0.0
2005	None	None	None	None	None	0	0	0.20833333333333334	5	0.7941176470588235	27	0.8	0.6176470588235294	26	21	9	4	0	0.5555555555555556	5	9	2.4	36	0.23529411764705882	0.9375	-0.058688590408716226	0.5682723405429266	-0.06470686511483792	0.6624789045032216	0.05679517678995839	0.5508468383643236	0.6326312116743232	0.5949386579068497	0.0	0	0.0
2264	None	None	None	None	None	0	0	0.42857142857142855	3	0.75	6	0.3333333333333333	0.75	9	6	0	0	0	0.8333333333333334	6	5	0.6666666666666666	10	0.0	0.4	-0.09904474014365594	0.5056316407587689	0.04508570391815449	0.5361353202160188	1.477367971056652e-11	0.5290656732100183	0.6531359310085382	0.5236253239297167	0	1.0	0.0
1953	None	None	None	None	None	0	0	0.5	2	0.75	3	0.6	0.75	5	3	0	2	0	0.4	2	5	0.4	6	1.0	0	-0.014838477205565498	0.6865068120532746	0.07296583217455378	0.5032287565485545	1.1095453819591103e-08	0.5000130799233629	0.6026860936350174	0.5660128889234153	0.0	0	0.0
3173	0.0006562168984485245	4.5631397506069365e-05	4.163134610125403e-05	0.9988922572306272	None	0.25	1	0.4	4	0.75	9	0.25925925925925924	0.75	13	9	0	0	0	0.6666666666666666	6	9	0.9333333333333333	14	0.0	1.0	1.2835490980530014e-05	0.5034270821387822	-0.09999998997019016	0.5	0.05887504468207842	0.5145641607812711	0.6583180897509491	0.5059981848094649	0	0.9230769230769231	0.0
5581	0.0038585258134744096	0.001318725111953349	0.0005210420604809085	0.9944258969900281	None	0.25	1	0.4	4	0.7692307692307693	10	0.23809523809523808	0.7692307692307693	14	10	0	0	0	0.7777777777777778	7	9	1.0	15	0.0	1.0	0.09999710720311926	0.5000064634993712	0.09360671119254522	0.5877707011060732	0.6118872034895217	0.9999999987702115	0.9984812231231442	0.9990490226316892	0	1.0	0.0
5773	0.002410096150303167	0.0008528801690873666	0.0001558233775050533	0.9986139849264953	None	0.25	1	0.4	4	0.75	9	0.25925925925925924	0.75	13	9	0	0	0	0.6666666666666666	9	6	0.9333333333333333	14	0.0	1.0	0.001957857492527987	0.5	0.045491236332924755	0.5413391430893725	0.321474217117973	0.6144778517924356	0.80567071450165	0.5524652583133561	0	1.0	0.0
352	None	None	None	None	None	0.2	1	0.3333333333333333	4	0.8	12	0.4857142857142857	0.4666666666666667	11	7	5	1	0	0.7142857142857143	5	7	1.1333333333333333	17	0.1	0.3333333333333333	-0.04023406652906372	0.6580933765272567	0.023575609235479876	0.6409794495210497	0.08093775401333489	0.5421752323574255	0.6132597715584469	0.6148731499096648	1.0	1.0	0.0
2529	None	None	None	None	None	0	0	1.0	1	0	0	1.0	0	1	0	0	3	0	0.5	1	2	0.13333333333333333	2	1.0	0	0	0	0	0	0	0	0	0	0	0	0
5866	0.007431482681726817	0.002196887314149811	-0.002196860754367804	0.9889855123095884	None	0.25	1	0.4	4	0.7692307692307693	10	0.23809523809523808	0.7692307692307693	14	10	0	0	0	0.7777777777777778	7	9	1.0	15	0.0	1.0	0.09957018563252396	0.500117100349345	0.025654765260206824	0.5840929235846346	0.09329945852842461	0.5037013128973028	0.5838224825934869	0.5295382437332228	0	1.0	0.0
3070	0.00561805696148895	0.0014136561586550898	0.0013635191757864146	0.9876453057210988	None	0.25	1	0.36363636363636365	4	0.7857142857142857	11	0.2222222222222222	0.7857142857142857	15	11	0	0	0	0.8888888888888888	9	8	1.0666666666666667	16	0.0	1.0	0.29756463076352424	0.7549180947849911	0.0766421271533486	0.6667742485609539	-0.035083863903956077	0.666698661184957	0.8412597616797005	0.6978990219028417	0	1.0	0.0
1701	None	None	None	None	None	0.16666666666666666	1	0.3333333333333333	5	0.65	13	0.7333333333333333	0.35	12	7	9	3	0	0.8333333333333334	6	5	1.4666666666666666	22	0.17647058823529413	0.21052631578947367	0.09945449748665873	0.5338324268479008	0.012900761441262168	0.6718978679415264	6.185389946586211e-06	0.5000129848919053	0.6120066285237447	0.5705568360339799	1.0	1.0	0.0
7157	0.003785839323096955	0.0013166593528035832	-0.0012424335923647883	0.9956284039130754	None	0.3	3	0.36363636363636365	8	0.7096774193548387	22	0.4074074074074074	0.7096774193548387	30	22	2	0	0	1.0	9	9	2.2	33	0.0	1.0	-0.07447293224526177	0.5882547262914306	0.2364926960362216	0.6207570460739477	0.12005992754328727	0.5410623726705556	0.7798484281613604	0.5837158078866311	0	1.0	0.0
4987	0.0013000303196712421	0.00022618543997178392	5.76545014109192e-05	0.9991485207282436	None	0.25	1	0.36363636363636365	4	0.7857142857142857	11	0.2222222222222222	0.7857142857142857	15	11	0	0	0	0.8888888888888888	8	9	1.0666666666666667	16	0.0	1.0	7.902762784127648e-27	0.5	0.05260713428055567	0.5548400837659113	0.09999999990262984	0.5000000005155188	0.6036387692829599	0.51834562384232	0	0.8666666666666667	0.0
5672	4.002619822935966e-06	3.496871087147873e-06	3.4968706962897856e-06	0.9991460344775369	None	0.25	1	0.36363636363636365	4	0.7857142857142857	11	0.2222222222222222	0.7857142857142857	15	11	0	0	0	0.8888888888888888	9	8	1.0666666666666667	16	0.0	1.0	0	0.5	0.08466739104744828	0.9995560110256893	0.09980227398852468	0.5	0.7616151691465411	0.929109417412769	0	1.0	0.0
1857	None	None	None	None	None	0	0	0.4	2	0.6	3	0.7	0	2	0	4	8	0	0.4	5	2	0.4666666666666667	7	0.8	0	0	0	0	0	0	0	0	0	0	0	0
2521	None	None	None	None	None	0.3333333333333333	1	0.4444444444444444	4	0.7272727272727273	8	0.28888888888888886	0.7272727272727273	12	8	0	0	0	0.5555555555555556	9	5	0.8666666666666667	13	0.0	1.0	0.08632684850767093	0.5087192644449936	0.09999143566427593	0.5008381713193241	0.06097977148785698	0.550920256300275	0.5406959800752298	0.5202075603702679	0	1.0	0.0
384	None	None	None	None	None	0.11764705882352941	2	0.4166666666666667	15	0.5294117647058824	27	0.654320987654321	0.3137254901960784	29	16	23	0	0	1.0	9	9	3.533333333333333	53	0.0	0.9090909090909091	0.014605986976104813	0.6658578144835311	0.024467561155497163	0.6658630294217552	0.02168142967791433	0.5837808466113952	0.6121556463076744	0.6393287880752074	0	0.10344827586206896	0.0
3369	0.0005829344681784785	1.8854675654826643e-06	-1.6819025305546412e-06	0.9999985862422482	None	0.25	1	0.36363636363636365	4	0.7857142857142857	11	0.2222222222222222	0.7857142857142857	15	11	0	0	0	0.8888888888888888	9	8	1.0666666666666667	16	0.0	1.0	-0.09833623607121812	0.5246734876018615	0.2732402415511877	0.6203042371525533	0.2040542111932811	0.5543433270368536	0.8320988199280255	0.5669168976044251	0	0.9333333333333333	0.0
5585	0.003352619393384675	0.00245636337784372	-0.0024345225282589936	0.9979478698234362	None	0.25	1	0.4	4	0.75	9	0.25925925925925924	0.75	13	9	0	0	0	0.6666666666666666	9	6	0.9333333333333333	14	0.0	1.0	0.018800306189719063	0.5	0.09999371202149855	0.5000540314207637	0.25956726046205986	0.5866540767009756	0.7310922658049909	0.5291640781996536	0	1.0	0.0
5980	0.0007955997136321739	0.0002294587955461741	0.00021573263067707637	0.9994683000519181	None	0.25	1	0.36363636363636365	4	0.7857142857142857	11	0.2222222222222222	0.7857142857142857	15	11	0	0	0	0.8888888888888888	8	9	1.0666666666666667	16	0.0	1.0	0.05366482082740337	0.5221561695643634	0.03876475755860817	0.5832969396278688	-0.0537037305063753	0.5007565081638775	0.6210791703851659	0.5356088881496087	0	1.0	0.0
5194	0.001547062755636597	0.0007760160735319529	0.0007593914748765524	0.9980986487644882	None	0.25	1	0.4	4	0.7692307692307693	10	0.23809523809523808	0.7692307692307693	14	10	0	0	0	0.7777777777777778	7	9	1.0	15	0.0	1.0	1.7931967988760668e-10	0.5000000026900554	1.969229307329011e-08	0.5121779323042435	0.021560701678301496	0.6678370763275271	0.5847535593498465	0.561941842372531	0	1.0	0.0
6719	0.0006909343949934338	0.00010372194788382786	-4.476396704837212e-05	0.9988652089006007	None	0.25	1	0.36363636363636365	4	0.7857142857142857	11	0.2222222222222222	0.7857142857142857	15	11	0	0	0	0.8888888888888888	9	8	1.0666666666666667	16	0.0	1.0	-0.0838856313300524	0.6234091054149541	3.1919015430414886e-06	0.5002887335085687	-0.07433448442618949	0.6425629331381936	0.6047084792399199	0.5899845014059835	0	0.13333333333333333	0.0
2402	None	None	None	None	None	0	0	0.5	3	0.6666666666666666	4	0.5	0.16666666666666666	2	1	5	0	0	1.0	4	4	0.5333333333333333	8	0.0	0.3333333333333333	0.015012867509859201	0.5245698173539206	0.10352011004586355	0.5007838871857577	0.13713088018733027	0.5116129840412165	0.6259969900212968	0.5123270292292539	0	1.0	0.0
3004	None	None	None	None	None	0.14285714285714285	1	0.375	6	0.6363636363636364	14	0.6666666666666666	0.045454545454545456	5	1	18	4	0	1.0	6	6	1.6	24	0.1111111111111111	0.19047619047619047	0.6512788973189994	0.9313649579619528	0.1982999746176541	0.5978747123905069	0.04999650161171579	0.5277919111774285	0.92888366059965	0.7385764284206509	0.9	1.0	0.0
5538	2.550145930832821e-08	1.8815122011490627e-08	8.549877544463854e-10	0.9999970688532664	None	0.25	1	0.4	4	0.7692307692307693	10	0.23809523809523808	0.7692307692307693	14	10	0	0	0	0.7777777777777778	7	9	1.0	15	0.0	1.0	0.09994364216540438	0.5675077928114092	-0.09987638975730362	0.613667248439485	5.8231101825823115e-05	0.5001125796515509	0.6780344007160984	0.5609367714753154	0	0.35714285714285715	0.0
466	None	None	None	None	None	0.16666666666666666	1	0.3333333333333333	5	0.75	15	0.6111111111111112	0.2	8	4	13	2	0	1.0	6	6	1.4666666666666666	22	0.07692307692307693	0.25	0.0016428097555400273	0.5032495125475818	-0.002297866770167761	0.6020220618999956	0.15603315912080118	0.5533089475925254	0.6821872646658848	0.5532098438649254	1.0	1.0	0.0
38	None	None	None	None	None	0	0	0	0	0	0	1.0	0	0	0	0	4	0	1.0	1	1	0.06666666666666667	1	1.0	0	0	0	0	0	0	0	0	0	0	0	0
7235	0.004339443737030735	0.002197388860023001	0.0020934551208062987	0.9958090654036221	None	0.25	1	0.36363636363636365	4	0.7857142857142857	11	0.2222222222222222	0.7857142857142857	15	11	0	0	0	0.8888888888888888	8	9	1.0666666666666667	16	0.0	1.0	0.10724787220082595	0.5215992419981093	0.07911263219915059	0.574339064797753	-0.09961514056801841	0.5	0.7117466101350264	0.5321246531939494	0	1.0	0.0
3678	0.0035809449400267244	0.0007059940765850569	-0.0006517763555356661	0.9977302886183479	None	0.25	1	0.36363636363636365	4	0.7857142857142857	11	0.2222222222222222	0.7857142857142857	14	11	1	0	0	0.8888888888888888	9	8	1.0666666666666667	16	0.0	1.0	0.049047730460493454	0.5762553160953354	0.0999999999992618	0.5000000000022147	-0.09673966887272119	0.5164504456597866	0.6988721080157551	0.531063711043841	0	1.0	0.0
1797	None	None	None	None	None	0.06666666666666667	1	0.5	16	0.391304347826087	18	0.8888888888888888	0.15217391304347827	22	7	25	1	0	0.6666666666666666	9	6	3.2	48	0.02564102564102564	0.8837209302325582	3.00386380258873e-15	0.5000000055509577	0	0.5	-0.021537442755057194	0.6573805402411843	0.5965556589583689	0.5540910480822903	0.7272727272727273	0.8181818181818182	0.0
3271	4.697904863064886e-10	1.61695829746852e-10	7.366022728352782e-11	0.9999999998791346	None	0.2	1	0.3333333333333333	4	0.8	12	0.20987654320987653	0.8	16	12	0	0	0	1.0	9	9	1.1333333333333333	17	0.0	1.0	0	0.5	0.04328052631296194	0.5236439164767998	0.05370068999788069	0.5853892147317697	0.55871159245399	0.536566514759152	0	1.0	0.0
5725	0.0003610062507864026	7.175437026770532e-07	3.926737759020282e-07	0.9999984988066496	None	0.25	1	0.36363636363636365	4	0.7857142857142857	11	0.2222222222222222	0.7857142857142857	15	11	0	0	0	0.8888888888888888	8	9	1.0666666666666667	16	0.0	1.0	0.02792677342626989	0.5070573036449044	0.07780686873854079	0.5848480828392175	0.08746357687140818	0.5318759419978583	0.5677505250021362	0.5414559139040689	0	1.0	0.0
4931	0.003338215170566074	0.0013440685575649989	0.0012711701889682953	0.9969782697928337	None	0.2	1	0.3333333333333333	4	0.8	12	0.20987654320987653	0.8	16	12	0	0	0	1.0	9	9	1.1333333333333333	17	0.0	1.0	-0.024439117467573535	0.6261147342082523	0.07506424007657539	0.6568606170451027	0.16188949822132032	0.5358732386234154	0.6901342959081229	0.6073579415649312	0	1.0	0.0
4591	0.00025748667664558355	1.3575286040480472e-06	-1.300344861163342e-06	0.9999978902673747	None	0.25	1	0.4	4	0.75	9	0.25925925925925924	0.75	13	9	0	0	0	0.6666666666666666	9	6	0.9333333333333333	14	0.0	1.0	0.09779923392775504	0.5027278142529014	3.6771535243030674e-09	0.5444444898986781	0.09999997858480768	0.5000011199873144	0.6144895644083515	0.5157584674931824	0	1.0	0.0
5962	5.998803321397778e-05	1.6846943909596186e-06	-9.911215568995968e-07	0.9999972983988996	None	0.25	1	0.4	4	0.7692307692307693	10	0.23809523809523808	0.7692307692307693	14	10	0	0	0	0.7777777777777778	9	7	1.0	15	0.0	1.0	0.3213226581367733	0.5000000000000002	0.1530875030775551	0.5653258709611054	0.040086554332090664	0.5794125269844895	0.7619333114194612	0.5484448739952161	0	0.42857142857142855	0.0
983	None	None	None	None	None	0	0	0.14705882352941177	5	0.8367346938775511	41	0.8095238095238095	0	1	0	49	0	0	0.7777777777777778	7	9	3.4	51	0.0	0.7272727272727273	0	0	0	0	0	0	0	0	0	0	0
2002	None	None	None	None	None	0.3888888888888889	7	0.4473684210526316	17	0.5555555555555556	30	0.691358024691358	0.5370370370370371	46	29	9	2	0	1.0	9	9	3.7333333333333334	56	0.4	0.7916666666666666	0.06795443481756619	0.5961265044620311	2.446288958537819e-08	0.5001580742341605	0.04069551083316503	0.996078476155337	0.7067629262487857	0.8782302043828012	0.9782608695652174	0.9782608695652174	0.0
1426	None	None	None	None	None	0	0	0.24444444444444444	11	0.6923076923076923	45	0.8271604938271605	0.12307692307692308	16	8	50	3	0	1.0	9	9	4.466666666666667	67	0.03125	0.8135593220338984	0.06328363432660537	0.5652764370087353	0.07720922985487355	0.5596237215860129	0.05019627158739526	0.6253542891773815	0.5436628200547926	0.5837513665363776	1.0	1.0	0.0
3431	0.0006246803432933539	0.00017782469613650332	-0.00016776506633861839	0.9988622663076034	None	0.16666666666666666	1	0.42857142857142855	6	0.6111111111111112	11	0.7142857142857143	0.5	15	9	4	4	0	0.5714285714285714	4	7	1.3333333333333333	20	0.6666666666666666	0.375	2.8278925400271067e-09	0.5000013608787801	-0.09996223883045023	0.5004007004177086	-0.04357062766865587	0.6036650536240455	0.6079813058840257	0.5351393146500074	0.0	0	0.0
4836	0.0011735695579925124	0.00042742416231594045	-0.00042488764707858596	0.9989738666960148	None	0.25	1	0.36363636363636365	4	0.7857142857142857	11	0.2222222222222222	0.7857142857142857	15	11	0	0	0	0.8888888888888888	9	8	1.0666666666666667	16	0.0	1.0	0.025772036499128605	0.5	-0.04225127133311479	0.504671347701749	0.07553714857602431	0.9989843538719302	0.6169632347205393	0.9091499767413588	0	1.0	0.0
1618	None	None	None	None	None	0	0	0.25	1	1.0	3	0.625	0	0	0	4	5	0	0.5	4	2	0.3333333333333333	5	0.4166666666666667	0	0	0	0	0	0	0	0	0	0	0	0
10	None	None	None	None	None	0.047619047619047616	1	0.2727272727272727	12	0.671875	43	0.8148148148148148	0.359375	33	23	32	0	0	1.0	9	9	4.4	66	0.0	0.7796610169491526	-0.012461473002798835	0.6909185250206882	0.005937685700943283	0.5869583901055265	0.06307287000877933	0.6118055486311583	0.620943072214599	0.6310933677492692	0	1.0	0.0
6742	0.0042356149324632416	0.0003629867286893631	0.000344123183874491	0.9970585681464945	None	0.25	1	0.4	4	0.75	9	0.25	0.75	13	9	0	0	0	0.875	7	8	0.9333333333333333	14	0.0	1.0	0.0986519862821522	0.5235147418344384	7.529064949026967e-07	0.5000464872609903	0.09540857563602215	0.5237892125506685	0.6124439016802271	0.515790006455886	0	1.0	0.0
4985	0.007136492302186869	0.00116372371510626	-0.0011021309511550996	0.9933552174610203	None	0.25	1	0.4	4	0.7692307692307693	10	0.23809523809523808	0.7692307692307693	14	10	0	0	0	0.7777777777777778	9	7	1.0	15	0.0	1.0	0.08584143430659352	0.6663809031733088	0.09999986832753463	0.5000021085749145	-0.351014259026779	0.9999421342639561	0.9293028096380457	0.9702020785736444	0	0.9285714285714286	0.0
2081	None	None	None	None	None	0	0	0.36666666666666664	11	0.5348837209302325	23	0.5555555555555556	0.09302325581395349	7	4	37	19	0	1.0	9	9	3.0	45	0.25333333333333335	0.5	0.0960096048227398	0.656960104117385	-0.09985322259882339	0.5021204086686586	-0.04500775869293454	0.5184040976061518	0.6943193983042796	0.560691586679164	1.0	1.0	0.0
973	None	None	None	None	None	0.16666666666666666	1	0.4	6	0.55	11	0.6111111111111112	0.1	5	2	16	14	0	0.4444444444444444	9	4	1.4666666666666666	22	0.42424242424242425	0.42105263157894735	0.0034731633505419315	0.5089544887182104	0.04535864084213363	0.5945068217237015	-0.09977848436552608	0.5017151436962028	0.6472156851678831	0.5353833003194922	1.0	1.0	0.0
3251	0.0002661689514036393	2.312416575665305e-06	1.6222718334010637e-06	0.9999956659463943	None	0.25	1	0.4	4	0.75	9	0.25	0.75	13	9	0	0	0	0.875	8	7	0.9333333333333333	14	0.0	1.0	0.023697704979602167	0.620810091998909	0.0808601209163062	0.6608105679701873	0.010092829059608581	0.6667731133292795	0.6133044948600337	0.6497273407739853	0	1.0	0.0
5622	0.0008638616925516639	0.00027832537823437183	-0.00023894872526461505	0.9979416381054934	None	0.2	2	0.36363636363636365	8	0.6774193548387096	21	0.4074074074074074	0.6129032258064516	27	19	5	0	0	1.0	9	9	2.2	33	0.0	0.75	0.09999999997789173	0.5000000001317101	1.2535492505248662e-05	0.5471041203837406	-0.04363128725968802	0.5067463179833411	0.6441717264428923	0.5179892144208483	0	0.1111111111111111	0.0
980	None	None	None	None	None	0.14285714285714285	2	0.4838709677419355	15	0.4318181818181818	19	0.71875	0.13636363636363635	18	6	27	3	0	1.0	8	8	3.066666666666667	46	0.06521739130434782	0.55	-0.09997827991802787	0.5001291402676711	0.16020710076165515	0.6428949994743332	0.09634329336827366	0.5139917202099014	0.7520553195326174	0.5534985630908731	0.8333333333333334	0.8333333333333334	0.0
7159	0.00019726605166249801	1.7686032164216775e-06	-1.7647481513174081e-06	0.9999973808347173	None	0.25	1	0.4	4	0.7692307692307693	10	0.23809523809523808	0.7692307692307693	14	10	0	0	0	0.7777777777777778	9	7	1.0	15	0.0	1.0	0.1392238645214122	0.5348954992090422	0.041043742891947295	0.6637087408603942	-0.09246251154855538	0.5131725969905032	0.7304281465059491	0.5721901513861624	0	1.0	0.0
5502	0.0038046083572749697	0.0019584344025989128	-0.0019281153853913768	0.9947261496770186	None	0.2	1	0.3333333333333333	4	0.8	12	0.20987654320987653	0.8	16	12	0	0	0	1.0	9	9	1.1333333333333333	17	0.0	1.0	-0.09272994489250505	0.616616473046192	0.1623690410291238	0.9999998960868622	-0.22090313948802337	0.5846568078704224	0.8998212113894458	0.9964323727954205	0	1.0	0.0
5121	3.1267455453438784e-06	2.4401285459605688e-08	-1.1156351047345879e-10	0.9999976904085545	None	0.25	1	0.4	4	0.7692307692307693	10	0.23809523809523808	0.7692307692307693	14	10	0	0	0	0.7777777777777778	7	9	1.0	15	0.0	1.0	0.08417742745228024	0.5000000000000001	0.20051552227349018	0.9205888265216707	2.9014742239148023e-05	0.5027765959170482	0.6946775096473048	0.6943411154027239	0	1.0	0.0
1814	None	None	None	None	None	1.0	1	1.0	4	0.25	1	0.5	0.25	5	1	0	0	0	0.75	3	4	0.4	6	0.0	1.0	1.1800190168501988e-07	0.5000096897941047	-0.19115385965285042	0.7462112915227112	0.0188668112831971	0.6065102874815603	0.7208555300200095	0.6233372354632494	0	1.0	0.0
6036	0.00030237405006340476	0.00010806918643170182	-0.0001053181815252119	0.9998977201452254	None	0.25	1	0.4	4	0.75	9	0.25925925925925924	0.75	13	9	0	0	0	0.6666666666666666	9	6	0.9333333333333333	14	0.0	1.0	0.022443450035075637	0.5	0.08010623287011989	0.6569415415498159	0.09997249750432036	0.500086421989222	0.5881398267717289	0.5539590376366453	0	0.46153846153846156	0.0
6687	0.0004732092597436507	2.5796730672218945e-06	-2.5624818475336557e-06	0.9999973401266798	None	0.25	1	0.4	4	0.7692307692307693	10	0.23809523809523808	0.7692307692307693	14	10	0	0	0	0.7777777777777778	9	7	1.0	15	0.0	1.0	0.008047703956486674	0.6446926469450386	-0.0495315907932596	0.6566429216938662	-0.13612454874088217	0.53650120658003	0.6618604592159203	0.613838213556702	0	0	0.0
997	None	None	None	None	None	0	0	0.5	4	0.4444444444444444	4	0.55	0	0	0	10	0	0	0.8	5	4	0.7333333333333333	11	0.0	0.6666666666666666	0	0	0	0	0	0	0	0	0	0	0
4393	0.005629941087937908	0.0007139357658596777	0.000469593090126664	0.9788648339281651	None	0.25	1	0.4	4	0.7692307692307693	10	0.23809523809523808	0.7692307692307693	14	10	0	0	0	0.7777777777777778	7	9	1.0	15	0.0	1.0	0.001969424751367887	0.510328446289911	4.7266910697878875e-05	0.5002432618590438	0.09781829303549879	0.6271121827030708	0.611180629110407	0.5467084584271178	0	0	0.0
3783	1.9896950772416134e-08	1.832463657671192e-08	-1.8319863192064662e-08	0.9999965787375356	None	0.25	1	0.4	4	0.7692307692307693	10	0.23809523809523808	0.7692307692307693	14	10	0	0	0	0.7777777777777778	9	7	1.0	15	0.0	1.0	1.3772155752891763e-17	0.5000007602319811	0.027978471044320725	0.5758341891901614	1.1039394259266058e-05	0.5002776015346775	0.5329040145761971	0.5255451355562205	0	1.0	0.0
5785	0.00011520739027926245	5.636226783971415e-07	-4.5213261229912726e-07	0.9999986541370541	None	0.25	1	0.36363636363636365	4	0.7857142857142857	11	0.2222222222222222	0.7857142857142857	15	11	0	0	0	0.8888888888888888	9	8	1.0666666666666667	16	0.0	1.0	-0.0724846579400166	0.6483068622679069	0.0001061602174179836	0.5098712721742148	0.033411019253357765	0.5084259569418791	0.6062916169849819	0.5568203527762745	0	1.0	0.0
11	None	None	None	None	None	0	0	0	0	0	0	1.0	0	0	0	0	0	0	1.0	1	1	0.06666666666666667	1	0.0	0	0	0	0	0	0	0	0	0	0	0	0
136	None	None	None	None	None	0.25	1	0.4	4	0.7692307692307693	10	0.234375	0.7692307692307693	14	10	0	0	0	1.0	8	8	1.0	15	0.0	0.8571428571428571	0.02256697675380163	0.5544084085575992	0.04183777780954016	0.6789848319152283	0.02090955795423686	0.5516566664247508	0.5875692303117304	0.5966819075090083	0	0.35714285714285715	0.0
2626	1.0505847271638017e-08	1.0000268232419228e-08	-9.999697915391692e-09	0.999998804548849	None	0.25	1	0.4	4	0.75	9	0.25925925925925924	0.75	13	9	0	0	0	0.6666666666666666	9	6	0.9333333333333333	14	0.0	1.0	0.04111304605705675	0.5707321221553192	0.09999450480276904	0.5001882645850309	3.1077753432899798e-06	0.5003076788347741	0.6038216205018054	0.5238836920530685	0	0.3076923076923077	0.0
7460	0.0045876260174291085	0.000903938238353713	0.0004312686711647417	0.9954289900860929	None	0.25	1	0.4	4	0.7692307692307693	10	0.23809523809523808	0.7692307692307693	14	10	0	0	0	0.7777777777777778	7	9	1.0	15	0.0	1.0	0.09530591035422098	0.5122476219257439	-0.09977398022411137	0.5033637257711873	-0.08881399074368908	0.500699374688189	0.7098503379671294	0.505437526979945	0	1.0	0.0
4821	0.0018324738760544781	0.00026413832188144345	0.00014470292784470146	0.9985037237964298	None	0.25	1	0.4	4	0.7692307692307693	10	0.23809523809523808	0.7692307692307693	14	10	0	0	0	0.7777777777777778	7	9	1.0	15	0.0	1.0	0.04141134495033275	0.5	-0.11734339332260835	1.0	0.0999999695952408	0.5000003317018523	0.7210179507858643	0.9999999988425488	0	0.8571428571428571	0.0
197	None	None	None	None	None	0.3333333333333333	1	0.5	4	0.7	7	0.2857142857142857	0.7	11	7	0	0	0	0.8571428571428571	6	7	0.8	12	0.0	1.0	0.10620979291801172	0.5758169120610561	-0.09344695072025545	0.5813879328497027	0.00974626399241125	0.5233758274202744	0.6954647760172669	0.5603435779827841	0	1.0	0.0
5184	0.011910472305806892	0.003303411340882827	-0.0027869931738775705	0.9943590204459889	None	0.25	1	0.36363636363636365	4	0.7857142857142857	11	0.2222222222222222	0.7857142857142857	15	11	0	0	0	0.8888888888888888	8	9	1.0666666666666667	16	0.0	1.0	-0.089813158648764	0.5620112198970582	0.045752522362645265	0.5157142559586583	0.12965006431299414	0.5750749776227421	0.7006536426759311	0.551054277116435	0	1.0	0.0
6919	0.024389905780015982	0.019243157283696116	-0.01902229564013857	0.9960182453768799	None	0.25	1	0.4	4	0.7692307692307693	10	0.23809523809523808	0.7692307692307693	14	10	0	0	0	0.7777777777777778	7	9	1.0	15	0.0	1.0	0.10302048707764906	0.5064621504204492	0.06957194393557228	0.5709365834821482	0.11788806985474816	0.5000000000000001	0.5503441672574678	0.5259369852023296	0	1.0	0.0
7238	0.0007311635999123905	0.0005763529861772662	0.00015273674479559675	0.9992732679729862	None	0.25	1	0.36363636363636365	4	0.7857142857142857	11	0.2222222222222222	0.7857142857142857	15	11	0	0	0	0.8888888888888888	8	9	1.0666666666666667	16	0.0	1.0	0.09999346861590243	0.5000152103578033	0.17243492182776524	0.5461680496989376	0.028238757447949032	0.5	0.6430624178825172	0.515433477113623	0	1.0	0.0
2902	None	None	None	None	None	0	0	0.4583333333333333	11	0.47058823529411764	16	0.5714285714285714	0.17647058823529413	14	6	21	6	0	0.7777777777777778	9	7	2.4	36	0.15789473684210525	0.5625	0.03229320670840259	0.5403908763318676	0.3390961392807841	0.9999999999999909	0.0014144327879074103	0.5226560505541915	0.8832832304427697	0.999980804987494	0.8928571428571428	1.0	0.47746534706022226
3426	0.003523285848571582	0.0022683373753798687	-0.0019629145901069118	0.9959451444830139	None	0.25	1	0.36363636363636365	4	0.7857142857142857	11	0.2222222222222222	0.7857142857142857	15	11	0	0	0	0.8888888888888888	8	9	1.0666666666666667	16	0.0	1.0	-0.09910107220523205	0.5000000000000001	0.01965410424204845	0.5353598907663305	0.09999698158643308	0.5003082979628845	0.6937779298564427	0.5119068533441938	0	0.9333333333333333	0.0
2453	None	None	None	None	None	0	0	0.75	3	0.5	2	0.75	0	2	0	3	5	0	0.5	4	2	0.4	6	0.625	0.5	0	0	0	0	0	0	0	0	0	0	0
4457	1.873441233345368e-07	2.0120878150092477e-08	2.4027950737527375e-12	0.9999972775931883	None	0.25	1	0.4	4	0.7692307692307693	10	0.23809523809523808	0.7692307692307693	14	10	0	0	0	0.7777777777777778	7	9	1.0	15	0.0	1.0	-0.07508786276872734	0.5613334088531232	-0.09999481876151158	0.5001356715938375	9.299127110732733e-09	0.5016869323247056	0.6056446434473953	0.5211428706291166	0	1.0	0.0
6669	0.005137504612408472	0.001225079845316219	0.0012249055118632073	0.99739288000147	None	0.25	1	0.4	4	0.75	9	0.25	0.75	13	9	0	0	0	0.875	7	8	0.9333333333333333	14	0.0	1.0	6.375278197095969e-05	0.5008822347516598	0.06835138892031845	0.5419832529517477	0.12980479599732436	0.5129986253475196	0.6294622332719902	0.518646724459645	0	1.0	0.0
4455	0.0033084494335917577	0.0004046290336344458	-0.00040260588842056384	0.9959659651441577	None	0.25	1	0.4	4	0.75	9	0.25925925925925924	0.75	13	9	0	0	0	0.6666666666666666	9	6	0.9333333333333333	14	0.0	1.0	-0.028531393045209096	0.5909671840780598	0.08664227794985012	0.5513154761455049	-0.09338885029397209	0.5213684562981004	0.6680690237038712	0.554736273166296	0	0.7692307692307693	0.0
2270	None	None	None	None	None	0	0	1.0	2	0.0	0	0.75	0	2	0	0	2	0	1.0	2	2	0.2	3	1.0	0	0	0	0	0	0	0	0	0	0	0	0
3287	0.00037938457101078214	0.0001326129195494391	0.0001227470024593353	0.9996592828000488	None	0.25	1	0.4	4	0.75	9	0.25925925925925924	0.75	13	9	0	0	0	0.6666666666666666	9	6	0.9333333333333333	14	0.0	1.0	0.043330674416465695	0.5014659640704352	0.05476851423294934	0.5762669072730148	-0.024213100984297787	0.6384158297319802	0.5860377586329577	0.572960927957187	0	0.8461538461538461	0.0
2016	None	None	None	None	None	0	0	0.2777777777777778	5	0.7083333333333334	17	0.7222222222222222	0.125	7	3	18	2	0	1.0	6	6	1.7333333333333334	26	0.05555555555555555	0.2	0.0005965551498525619	0.6657396139881943	-0.050265987322712015	0.6254439032452317	1.3279755116668842e-07	0.5000023511420608	0.6005594440029555	0.5988244249075937	1.0	1.0	0.0
2511	None	None	None	None	None	0	0	0.25	1	1.0	3	1.0	1.0	4	3	0	0	0	0.2	1	5	0.3333333333333333	5	0.0	0	0.007859006398960025	0.549257947939698	0.015551365870886291	0.6353056505638128	0.048015019335403905	0.5944125237191609	0.5854631816909298	0.5934675668134196	0	1.0	0.0
3376	0.000323545937120462	9.143072540181151e-06	5.266905763643593e-06	0.9999699951207165	None	0.25	1	0.36363636363636365	4	0.7857142857142857	11	0.2222222222222222	0.7857142857142857	15	11	0	0	0	0.8888888888888888	8	9	1.0666666666666667	16	0.0	1.0	-0.027075604767468352	0.6281018333263544	-0.06113261804421747	0.6627900422372119	0.0999719978328246	0.5024880827161895	0.6876732024001987	0.5994712302145694	0	0.9333333333333333	0.0
5839	0.0003864083680535579	0.00020077649550091415	0.00020077633338707034	0.9993174094179481	None	0.25	1	0.4	4	0.75	9	0.25925925925925924	0.75	13	9	0	0	0	0.6666666666666666	9	6	0.9333333333333333	14	0.0	1.0	-0.03048106211022167	0.5	0.1450749027129369	0.7130339106448861	0.09853800201521963	0.5076142758026291	0.6779603236002865	0.5777494555034773	0	0	0.0
1199	None	None	None	None	None	0.25	2	0.5	9	0.5	12	0.5306122448979592	0.20833333333333334	12	5	13	7	0	1.0	7	7	1.7333333333333334	26	0.30434782608695654	0.42105263157894735	0.09653316637071169	0.5246970270201001	0.0014062658084952287	0.5289165726317487	1.1451310499477241e-06	0.5001790709327608	0.6091586887819116	0.5179406576227034	1.0	1.0	0.0
1422	None	None	None	None	None	0	0	0.75	3	0.25	1	0.75	0.25	4	1	1	3	0	0.5	2	4	0.4	6	1.0	0	-0.07472629399248576	0.5075767020864301	0.250825597767004	0.5136783672742102	2.1317324876336306e-14	0.5000000000000385	0.8009709769206418	0.5070858799576728	1.0	1.0	0.0
524	None	None	None	None	None	0.16666666666666666	2	0.4230769230769231	11	0.5135135135135135	19	0.48148148148148145	0.32432432432432434	22	12	16	5	0	1.0	9	9	2.6	39	0.19230769230769232	0.5454545454545454	0.05850119243219133	0.6149435780250931	-0.08218389552844599	0.6430755909409117	0.03171125777202861	0.5880234335020099	0.6498486683488115	0.6155951141193318	1.0	1.0	0.5014896998817149
4418	0.003133404938487754	0.0005333437930455203	-0.0005145960341527184	0.9974782357137582	None	0.2	1	0.3333333333333333	4	0.8	12	0.20987654320987653	0.8	16	12	0	0	0	1.0	9	9	1.1333333333333333	17	0.0	1.0	0.0009378261552137612	0.505159993663728	-0.09876073472194494	0.5835126444916772	0.09982805240870739	0.5031179619951188	0.6910860663153258	0.5308211011863545	0	1.0	0.0
3165	0.00222974477972923	0.0008407266075429585	-0.0007402405299868634	0.9972650311014624	None	0.3333333333333333	1	0.5	4	0.7	7	0.2857142857142857	0.7	11	7	0	0	0	0.8571428571428571	7	6	0.8	12	0.0	1.0	-0.10135500505362167	0.5023764026544449	-0.2009149398653713	0.997211758161566	0.08247653989424272	0.6597571360699068	0.7631205008357582	0.8987813327502701	0	1.0	0.0
4401	0.000255374744321458	0.0001733777166159138	-5.6702682989871345e-05	0.9987576080552271	None	0.25	1	0.4	4	0.75	9	0.25925925925925924	0.75	13	9	0	0	0	0.6666666666666666	6	9	0.9333333333333333	14	0.0	1.0	0.7333962286490032	0.9060934870460661	0.07179724517342814	0.5476073752390741	0.006521457283891095	0.5365237476292046	0.9647334114545875	0.7043437063230568	0	0.07692307692307693	0.0
2340	None	None	None	None	None	0	0	0.3076923076923077	8	0.6111111111111112	22	0.6031746031746031	0.08333333333333333	8	3	29	14	0	0.7777777777777778	7	9	2.533333333333333	38	0.24561403508771928	0.875	0.09351280913117348	0.5077570811865288	-0.15869593787612385	0.9452069120629369	-0.6519320156439783	0.9999992378440576	0.9768715200047251	0.9965133744031199	1.0	1.0	0.08539022164614915
6452	0.0013799429624968926	9.784319030965537e-05	5.905720869639886e-05	0.998302646110988	None	0.2	1	0.3333333333333333	4	0.8	12	0.20987654320987653	0.8	16	12	0	0	0	1.0	9	9	1.1333333333333333	17	0.0	1.0	-0.08208597444825488	0.6697682769317509	0.17498244017730274	0.672013583206576	-0.08171071967859012	0.5	0.7509125267899659	0.6165226535293116	0	1.0	0.0
2517	None	None	None	None	None	0	0	0.20454545454545456	9	0.7777777777777778	49	0.8024691358024691	0.4603174603174603	36	29	28	0	0	1.0	9	9	4.333333333333333	65	0.0	0.7142857142857143	0.05277209185680837	0.6408460683733374	0.0737858404249316	0.5973295352781725	0.004024323154245212	0.5852252944756038	0.5960987719107181	0.6080723647670438	0	1.0	0.0
1526	None	None	None	None	None	0	0	0.5	3	0.7142857142857143	5	0.36	0.7142857142857143	8	5	0	1	0	1.0	5	5	0.6	9	1.0	1.0	0.007137740400876241	0.5012553757417076	2.463407865926847e-12	0.5000000000053184	1.2715153607264763e-09	0.5000656665984045	0.50841111377271	0.5004403482140607	0.0	0	0.0
515	None	None	None	None	None	0	0	0.12903225806451613	4	0.8636363636363636	38	0.8518518518518519	0.022727272727272728	1	1	44	1	0	0.6666666666666666	6	9	3.066666666666667	46	0.010869565217391304	0.975609756097561	0.05565850384713937	0.5	0.07514844237889978	0.5	-0.0291587525939405	0.5	0.611308571492462	0.5	1.0	1.0	0.0
4580	0.000352268995622307	1.4594741851946181e-06	7.33923159772769e-07	0.9999985349101874	None	0.25	1	0.36363636363636365	4	0.7857142857142857	11	0.2222222222222222	0.7857142857142857	15	11	0	0	0	0.8888888888888888	8	9	1.0666666666666667	16	0.0	1.0	-0.08462835900082319	0.5487357158805419	-0.06935983125170854	0.6509443608507668	-0.06868726851638178	0.6618947277994437	0.5826103678134567	0.6217153214414527	0	1.0	0.0
701	None	None	None	None	None	0	0	0.35714285714285715	5	0.6111111111111112	11	0.5714285714285714	0.16666666666666666	6	3	13	4	0	0.7142857142857143	5	7	1.3333333333333333	20	0.14814814814814814	0.21052631578947367	0.09344059259709578	0.5399094612047705	0.09973506482143538	0.5006772076733064	0.359548244709572	0.9280572962515177	0.7971475300000622	0.7123114588037935	1.0	1.0	0.0
6822	2.1482930379067227e-08	2.145522097040415e-08	2.144889445184842e-08	0.9999971184342838	None	0.25	1	0.4	4	0.7692307692307693	10	0.23809523809523808	0.7692307692307693	14	10	0	0	0	0.7777777777777778	9	7	1.0	15	0.0	1.0	0.00035769376183579916	0.5007481308694233	-0.29668105892376895	0.9719559375280772	5.643259569775121e-05	0.5	0.8367386715915462	0.7654584219542105	0	0.7857142857142857	0.0
2215	None	None	None	None	None	0	0	0.5833333333333334	7	0.26666666666666666	4	0.7083333333333334	0.13333333333333333	9	2	7	0	0	0.6666666666666666	4	6	1.1333333333333333	17	0.0	0.46153846153846156	-0.11520358538672579	0.579911522457271	-0.07355082669646006	0.6009757887197307	-0.052275768889697996	0.5391906807576997	0.5552160132252381	0.5735481836026287	0	0	0.0
7364	0.014001074708369116	0.004191259428095674	0.0041781229063164995	0.984559292460815	None	0.25	1	0.4	4	0.75	9	0.25925925925925924	0.75	13	9	0	0	0	0.6666666666666666	9	6	0.9333333333333333	14	0.0	1.0	0.22150313779290248	0.5349383816924062	-0.08417553433945474	0.6580264787628544	0.09999999973705584	0.5	0.7784472536150577	0.5658235279725837	0	1.0	0.0
6284	0.0010335226982976149	0.00024352717077442696	2.1225523474021784e-05	0.9980310918141153	None	0.25	1	0.4	4	0.7692307692307693	10	0.23809523809523808	0.7692307692307693	14	10	0	0	0	0.7777777777777778	9	7	1.0	15	0.0	1.0	0.13329115440583483	0.5000000000000001	0	0.5	0.09969052104924715	0.513817435726173	0.637843526426851	0.5046068545421231	0	0.9285714285714286	0.0
3681	0.009562316552216591	0.0086328276802281	0.00035454784213230023	0.9882496730029122	None	0.25	1	0.4	4	0.75	9	0.25925925925925924	0.75	13	9	0	0	0	0.6666666666666666	9	6	0.9333333333333333	14	0.0	1.0	0.09991448406634555	0.5000893216836151	-0.0750777053286623	0.5549232879678335	-0.0999209819262402	0.5001159541709479	0.7087788146488294	0.5184419913194069	0	1.0	0.0
5869	2.3452915184021218e-07	1.9352832815692088e-07	-1.4545686726155633e-07	0.9999335748581946	None	0.25	1	0.4	4	0.75	9	0.25925925925925924	0.75	13	9	0	0	0	0.6666666666666666	6	9	0.9333333333333333	14	0.0	1.0	0.08554838020658148	0.6571280928818498	-0.11814101671351192	0.9838686336353335	0.007429742944011039	0.5	0.7482019451772316	0.83020529748529	0	1.0	0.0
4329	0.005256029402774132	0.0008810204066822964	0.00073574746140755	0.9994854735380873	None	0.16666666666666666	2	0.3076923076923077	8	0.7222222222222222	26	0.4691358024691358	0.7222222222222222	34	26	3	0	0	1.0	9	9	2.533333333333333	38	0.0	0.9655172413793104	0.09999282127491968	0.5000059225061488	0.09999999979293475	0.500000005285394	0.07743441077637143	0.573819421344406	0.5265656890242886	0.5247693174326103	0	1.0	0.0
1098	None	None	None	None	None	0	0	0.23684210526315788	9	0.7037037037037037	38	0.7777777777777778	0.09259259259259259	11	5	44	0	0	0.8888888888888888	8	9	3.7333333333333334	56	0.0	0.6666666666666666	0.00017777710172881643	0.5020194660918748	-0.07354679028338389	0.6452202666968387	0.09999999990346946	0.5000000013973969	0.6706516170604466	0.550343213882778	0	1.0	0.0
6710	0.00694622932223351	0.0003839637818513708	-0.00020440450318275197	0.9978544520383233	None	0.25	1	0.4	4	0.75	9	0.25925925925925924	0.75	13	9	0	0	0	0.6666666666666666	9	6	0.9333333333333333	14	0.0	1.0	0.003805666519361139	0.5344190555644251	-0.025892272516135156	0.5217935296307405	0.15740027176299654	0.5541027575129731	0.6830485423334518	0.5367987853205182	0	1.0	0.0
3269	0.0003504702312461571	9.165626959675176e-05	8.578055799738131e-06	0.9996309048869995	None	0.25	1	0.4	4	0.7692307692307693	10	0.23809523809523808	0.7692307692307693	14	10	0	0	0	0.7777777777777778	9	7	1.0	15	0.0	1.0	-0.047232605599743675	0.5449830460432591	4.926194278015061e-08	0.5	0.04866817513414989	0.5534725715777665	0.6017653002578072	0.5328800955894271	0	1.0	0.0
3078	0.0010889951303907294	3.8728622439377085e-05	1.4878536821111327e-05	0.9976303503529997	None	0.3333333333333333	1	0.5	4	0.7	7	0.2857142857142857	0.7	11	7	0	0	0	0.8571428571428571	7	6	0.8	12	0.0	0.6666666666666666	0.11261474623445977	0.5444010097510115	0.06766861841339421	0.52091839346618	-0.04656585548588059	0.6457847656876333	0.6558014757149545	0.5713723149860681	0	1.0	0.0
4236	0.001807423326720019	0.00037871853562991965	0.0003708491286098355	0.9974575634250278	None	0.25	1	0.4	4	0.7692307692307693	10	0.23809523809523808	0.7692307692307693	14	10	0	0	0	0.7777777777777778	9	7	1.0	15	0.0	1.0	0.045733919693575126	0.5549574329973859	-0.09999999987124411	0.5000000047875153	0.08898336190267737	0.5431637919432915	0.6920063611892175	0.5327702478900066	0	1.0	0.0
6841	0.001068253365346886	0.00017335536725612878	-0.0001554639360220051	0.9969320694001336	None	0.2	1	0.3333333333333333	4	0.8	12	0.20987654320987653	0.8	16	12	0	0	0	1.0	9	9	1.1333333333333333	17	0.0	1.0	0.09513095851970327	0.5049111082732616	0.0006494896627820327	0.676644963360933	0.04082982573246436	0.5643959216954748	0.5984823435302709	0.5839527014710706	0	1.0	0.0
6400	0.00429738860737111	0.0029761149550800686	0.002728019384325368	0.9963456731234608	None	0.25	1	0.36363636363636365	4	0.7857142857142857	11	0.2222222222222222	0.7857142857142857	15	11	0	0	0	0.8888888888888888	8	9	1.0666666666666667	16	0.0	1.0	0.09948922602012088	0.5010848056697722	-0.05619421970216752	0.5303795672034385	0.09749524625134694	0.5270545364504913	0.6726664705829938	0.519517686728298	0	1.0	0.0
2828	0.002059526823116267	0.001450344603930298	0.00025846244779964474	0.9971922008934505	None	0.25	1	0.36363636363636365	4	0.7857142857142857	11	0.2222222222222222	0.7857142857142857	15	11	0	0	0	0.8888888888888888	9	8	1.0666666666666667	16	0.0	1.0	0.09986318116593117	0.5007132411329347	0.07849146506584224	0.6528567044891124	-0.046025639998622206	0.7542718603039327	0.6576164109874076	0.6422936837134646	0	1.0	0.0
603	None	None	None	None	None	0.5	1	0.6666666666666666	4	0.5714285714285714	4	0.375	0.5714285714285714	8	4	0	0	0	0.6666666666666666	4	6	0.6	9	0.0	0.8	0.0057913923048827885	0.5243444753866852	-0.042325794363111444	0.6394950814302313	0.09724836330470273	0.5371472503551594	0.6270076090645293	0.5678694630625902	0	1.0	0.0
4869	0.0003898168184909505	3.7733079502725597e-06	-1.90406872004045e-06	0.9999985462629721	None	0.25	1	0.36363636363636365	4	0.7857142857142857	11	0.2222222222222222	0.7857142857142857	15	11	0	0	0	0.8888888888888888	9	8	1.0666666666666667	16	0.0	1.0	0.07785342458780728	0.6852367431438982	0.044758480342044	0.5721890240428222	-0.09635108267765304	0.6121434436905455	0.67739550144039	0.624420582345789	0	0.9333333333333333	0.0
5886	0.023891849630540907	0.018934843286834504	-0.016078424648227514	0.995839260066029	None	0.25	1	0.4	4	0.75	9	0.25925925925925924	0.75	13	9	0	0	0	0.6666666666666666	6	9	0.9333333333333333	14	0.0	1.0	0.06915319047252813	0.5352529533767445	0.0016722134923676426	0.5359969988489038	-0.18949325260929287	0.994410581076145	0.7560086360534233	0.8608362321809067	0	1.0	0.0
2612	1.4364120791829703e-05	4.537763651055272e-06	-3.2500071019166415e-09	0.998721702031114	None	0	0	0.5	2	0.75	3	0.6	0.75	5	3	0	0	0	0.4	5	2	0.4	6	0.0	0	0.09999596614100978	0.5000023460129583	-0.037929776727926606	0.6616545632776484	4.2191345594089485e-08	0.5000649173956407	0.6414760782822417	0.5556802134532727	0	1.0	0.0
4919	0.00034612114237662255	3.442506028464697e-05	-1.6222116328643805e-05	0.9985531350630482	None	0.25	1	0.4	4	0.75	9	0.25925925925925924	0.75	13	9	0	0	0	0.6666666666666666	6	9	0.9333333333333333	14	0.0	1.0	0.09905598741672263	0.5000000005291128	0.09977548793514426	0.5013107106125106	0.020832357092482427	0.5464587541364601	0.591504682697114	0.5159625297176487	0	0.7692307692307693	0.0
6944	0.00015801297629379176	3.423183581887718e-05	2.484904637183638e-05	0.9998001499031445	None	0.25	1	0.4	4	0.7692307692307693	10	0.23809523809523808	0.7692307692307693	14	10	0	0	0	0.7777777777777778	9	7	1.0	15	0.0	1.0	8.789968693807647e-11	0.5000010448169947	-0.0979675974689368	0.5120941076755702	-0.03131496820255278	0.5	0.6007358294888704	0.5040324165561105	0	1.0	0.0
4333	0.0018464441057551178	0.0007131291579497971	0.0007130098084873354	0.9968273622536993	None	0.3	3	0.36363636363636365	8	0.7096774193548387	22	0.4074074074074074	0.6451612903225806	28	20	4	0	0	1.0	9	9	2.2	33	0.0	1.0	0.078445487060445	0.515207886727132	0.04279918574469046	0.6763689270586585	-0.07087199743509923	0.5660035110291045	0.6653723878972644	0.5877123177649688	0	0.4642857142857143	0.0
4594	5.47199624435741e-05	2.3742355030591707e-07	-5.044602433970261e-08	0.9999999857874469	None	0.2	1	0.3333333333333333	4	0.8	12	0.20987654320987653	0.8	16	12	0	0	0	1.0	9	9	1.1333333333333333	17	0.0	1.0	-0.013305029929516191	0.6216572025115382	0.35015256695204994	0.6378719044343422	0.01336216425405998	0.5029800944367955	0.8359495961021807	0.5886085227137383	0	1.0	0.0
930	None	None	None	None	None	0.38461538461538464	5	0.5172413793103449	15	0.4878048780487805	20	0.5308641975308642	0.43902439024390244	33	18	9	1	0	1.0	9	9	2.8666666666666667	43	0.14285714285714285	0.5142857142857142	0.09991436367603274	0.5000708851683086	0	0.5	0.057167290374750136	0.5906265711591471	0.605115199357705	0.5305319432721839	1.0	1.0	0.0
2543	None	None	None	None	None	0.3333333333333333	2	0.4	6	0.6	12	0.4074074074074074	0.45	14	9	7	0	0	0.6666666666666666	6	9	1.4666666666666666	22	0.0	0.5882352941176471	0.0478301854121081	0.5453103706728015	0.03781620140811143	0.5291344296928088	-0.04993021126063809	0.5242108929095489	0.6110898162836551	0.5328965192081548	0	0.35714285714285715	0.0
6850	0.01519261265493361	0.011664538912013078	0.010872308655551666	0.9972615809044475	None	0.25	1	0.4	4	0.7692307692307693	10	0.23809523809523808	0.7692307692307693	14	10	0	0	0	0.7777777777777778	7	9	1.0	15	0.0	1.0	0.09966362876578543	0.5002457714552598	0.014680115013339051	0.567963200571342	0.10659494352116661	0.5040695185496474	0.6025487797091956	0.5242149898568805	0	1.0	0.0
4614	0.00400448913813169	0.0006526640712976776	0.0006194256466050564	0.9974489874549333	None	0.25	1	0.4	4	0.7692307692307693	10	0.23809523809523808	0.7692307692307693	14	10	0	0	0	0.7777777777777778	9	7	1.0	15	0.0	1.0	4.673111022567109e-06	0.5000322846119255	0.09999999944114116	0.5000001078981219	0.20561150026774708	0.956364077531087	0.7367421442742867	0.7367470333421615	0	1.0	0.0
3731	0.03658252840950264	0.014284830373526947	-0.013676196495841866	0.973906528491929	None	0.2857142857142857	2	0.35294117647058826	6	0.7391304347826086	17	0.30864197530864196	0.7391304347826086	23	17	1	0	0	1.0	9	9	1.6666666666666667	25	0.0	1.0	0.28274058592180396	0.5051942849563094	-0.05711312067228952	0.6522877283155251	0.24791291496546922	0.5559883888213375	0.8326099328155834	0.5723865718850367	0	1.0	0.0
5266	0.00014854300199937718	2.3444952810241795e-05	-1.5561311028324128e-05	0.9999789998959913	None	0.14285714285714285	1	0.29411764705882354	5	0.782608695652174	18	0.30864197530864196	0.782608695652174	23	18	1	0	0	1.0	9	9	1.6666666666666667	25	0.0	1.0	-0.07107943781708938	0.5892974131176714	0.099999960459042	0.5000000618221543	0.010058073076734427	0.5	0.667907633318242	0.5300522271550718	0	1.0	0.0
6918	0.0012887154634569219	0.0002452411469530901	-0.00019602472175362875	0.9979605897832832	None	0.25	1	0.36363636363636365	4	0.7857142857142857	11	0.2222222222222222	0.7857142857142857	15	11	0	0	0	0.8888888888888888	9	8	1.0666666666666667	16	0.0	1.0	-0.08162717880696121	0.573115495790449	0.05831253565324111	0.6693346693422834	-0.06450944681538102	0.5003130804402142	0.6363252101135768	0.5826515483946366	0	1.0	0.0
168	None	None	None	None	None	0.125	1	0.42105263157894735	8	0.5	13	0.4375	0.15384615384615385	9	4	18	8	0	1.0	8	8	1.8666666666666667	28	0.22857142857142856	0.6086956521739131	0.050426359318564304	0.6222801838725884	-0.1869798804186328	0.6963039869052697	0.0017922727380399201	0.6160315623360049	0.7271898127616655	0.6457885843704627	0.0	0	0.0
2689	None	None	None	None	None	0.1111111111111111	2	0.34210526315789475	13	0.5925925925925926	32	0.7777777777777778	0.12962962962962962	16	7	39	3	0	0.8888888888888888	8	9	3.7333333333333334	56	0.0410958904109589	0.9583333333333334	9.583613920778503e-09	0.500000168114186	1.013140296894853	1.0	0.09997527166703116	0.5001484098517476	0.9999851588566208	0.999999999981926	1.0	0.8125	0.15152035758947055
7195	0.0009656319290045719	0.0007320325343112527	0.000731725471398428	0.9994454340585167	None	0.3333333333333333	3	0.4	8	0.6785714285714286	19	0.37037037037037035	0.6785714285714286	26	19	3	1	0	1.0	9	9	2.0	30	0.3333333333333333	1.0	0.05270991316090014	0.6431782050536278	0.04809563805798909	0.5912646276136837	0.05992849960202588	0.6191903790480277	0.5739163655838088	0.6181015675840433	0.9615384615384616	0.9615384615384616	0.0
1083	None	None	None	None	None	0	0	0.25	1	1.0	3	0.5555555555555556	0	1	0	3	4	0	1.0	3	3	0.3333333333333333	5	0.4444444444444444	0	0	0	0	0	0	0	0	0	0	0	0
996	None	None	None	None	None	0	0	1.0	1	0	0	1.0	0	1	0	0	0	0	0.5	1	2	0.13333333333333333	2	0.0	0	0	0	0	0	0	0	0	0	0	0	0
5766	0.018643257378822293	0.0063318199071233485	0.0035410987823495097	0.9552276991692032	None	0.25	1	0.4	4	0.75	9	0.25925925925925924	0.75	13	9	0	0	0	0.6666666666666666	9	6	0.9333333333333333	14	0.0	1.0	0.20063484071481982	0.997817443511625	0.09894630454890982	0.5005852647827153	-0.4842373874286265	1.0	0.9546752713838436	0.9999996534645947	0	0.9230769230769231	0.0
3222	0.005465481597452763	0.00046438904499128533	0.00046307442949509493	0.9699422271498862	None	0.25	1	0.4	4	0.7692307692307693	10	0.23809523809523808	0.7692307692307693	13	10	1	0	0	0.7777777777777778	9	7	1.0	15	0.0	1.0	0.014697591799287401	0.5717892638323914	-0.040802030609286215	0.6491741258198314	0.15500659563314845	1.0	0.7240584990313965	0.9999999997844211	0	0	0.0
710	None	None	None	None	None	0	0	0.6666666666666666	2	0.5	1	0.6666666666666666	0.5	3	1	0	2	0	0.6666666666666666	2	3	0.26666666666666666	4	1.0	0	0.00906751404558621	0.5058380858910332	0.1977395065001601	0.5354185188870222	0.15256585763008107	0.5512074497928081	0.6931653439835295	0.5308620206191239	1.0	1.0	0.0
4330	0.0023822192837610993	0.00018793485029762133	-0.00013981791289692516	0.9960870366034893	None	0.25	2	0.3888888888888889	7	0.68	17	0.5	0.64	23	16	3	1	0	0.6666666666666666	9	6	1.8	27	0.3333333333333333	0.8571428571428571	0.07834271604176338	0.591266391048981	0.09999997833221888	0.5000001356008702	0.08068453194331374	0.5943498789966344	0.5546580193428134	0.5622733714944552	1.0	0.9565217391304348	0.0
1553	None	None	None	None	None	0.125	1	0.3888888888888889	7	0.64	16	0.42857142857142855	0.64	23	16	3	0	0	0.7777777777777778	7	9	1.8	27	0.0	0.4444444444444444	0.09714451297210766	0.5138982302268019	0.03833099572968594	0.5853926936390571	0.09998844703686417	0.5005737832090857	0.5673720174059662	0.5335207645216805	0	1.0	0.0
3283	0.0012615353472879912	0.00042257593594100695	0.00042086019736256326	0.9968623790437664	None	0.25	1	0.4	4	0.75	9	0.25	0.75	13	9	0	0	0	0.875	8	7	0.9333333333333333	14	0.0	0.8571428571428571	0.29333539886814997	0.6288531045779581	0.004258623363843516	0.5158651889027454	0.04009668330160217	0.5475567632973263	0.7827502641692985	0.5647662167358223	0	0	0.0
1235	None	None	None	None	None	0.3333333333333333	1	0.5555555555555556	5	0.5454545454545454	6	0.3611111111111111	0.5454545454545454	11	6	1	1	0	0.4444444444444444	9	4	0.8666666666666667	13	1.0	0.8888888888888888	0.007219963376630859	0.6599880041573739	0.06454680434782827	0.5988333591989968	0.09999992639285522	0.5000006401049659	0.598216951894932	0.5877366411270405	1.0	1.0	0.0
6325	3.157804162417959e-05	1.2694243827439614e-07	2.8154250704202105e-08	0.9999974323234849	None	0.25	1	0.4	4	0.7692307692307693	10	0.23809523809523808	0.7692307692307693	14	10	0	0	0	0.7777777777777778	9	7	1.0	15	0.0	1.0	7.902762784127648e-27	0.5	0.0224386599077939	0.5491516144464512	0.005271273262737498	0.5635335545390893	0.5318636939491552	0.5376584521645528	0	1.0	0.0
959	None	None	None	None	None	0	0	0.25	1	1.0	3	1.0	1.0	4	3	0	3	0	0.2	1	5	0.3333333333333333	5	1.0	0	0.0008910022629144692	0.5000860965356346	0.09999779023687347	0.5000026378722996	0.09972653968676093	0.5032497176380848	0.6145670483964041	0.5011128307648113	0.5	0.75	0.0
870	None	None	None	None	None	0.08333333333333333	1	0.4444444444444444	12	0.47368421052631576	18	0.6349206349206349	0.21052631578947367	17	8	22	0	0	0.7777777777777778	7	9	2.6666666666666665	40	0.0	0.48484848484848486	-0.09953478442630861	0.5125516328758192	0.02684068049576895	0.6565189696345399	0.0811293797360199	0.5807005984016147	0.6939872591125104	0.5844890195077654	0	1.0	0.0
638	None	None	None	None	None	0	0	0.75	3	0.5	2	0.6	0.5	5	2	0	0	0	0.4	2	5	0.4	6	0.0	0.5	0.09846445378115344	0.5006949349324912	0.22043259089935252	0.5296919622977048	0.1276822347550654	0.5294093778568767	0.6269029964139469	0.5199444910921533	0	1.0	0.0
4267	0.002211013759053184	0.0008057654626701088	0.0002466014600341686	0.9952459361693182	None	0.2857142857142857	4	0.41935483870967744	13	0.5454545454545454	24	0.5679012345679012	0.5227272727272727	35	23	10	0	0	1.0	9	9	3.066666666666667	46	0.0	1.0	0.09850020894108089	0.5000065735761497	-0.15839102874322128	0.81691188988547	0.05532185484238443	0.5443453267517507	0.7541880947821761	0.6359463316287346	0	1.0	0.0
721	None	None	None	None	None	0	0	0.375	3	0.7777777777777778	7	0.4074074074074074	0.7777777777777778	10	7	0	1	0	0.3333333333333333	3	9	0.7333333333333333	11	1.0	1.0	0.0006942216629012901	0.5640715922955859	0.05585869655918879	0.5516619551042515	-0.09155780383537859	0.9841109349641604	0.8188659976992056	0.8220647626695192	0.0	0	0.0
6791	0.00432440159451439	0.00322035568867504	0.00020510661611004564	0.9899855262879672	None	0.2	1	0.3333333333333333	4	0.8	12	0.20987654320987653	0.8	16	12	0	0	0	1.0	9	9	1.1333333333333333	17	0.0	1.0	0.22787011953844152	0.5122466836307773	-0.22001349663280445	0.7208291207769953	0.0469885696292909	0.5152121265463736	0.8623506039481749	0.5872997890844478	0	0.9375	0.0
6970	0.0005457519044317065	4.746618215931795e-06	-1.6400493292139828e-06	0.9999984477659396	None	0.25	1	0.36363636363636365	4	0.7857142857142857	11	0.2222222222222222	0.7857142857142857	15	11	0	0	0	0.8888888888888888	9	8	1.0666666666666667	16	0.0	1.0	0.015215538268255316	0.5001230321703565	0.24046636551573847	0.554905725120806	0.11763866350817302	0.5137029960428088	0.7155100347342517	0.5229696512426997	0	0.5333333333333333	0.0
3680	0.005454442919006542	0.0003936329390362167	0.00034096792302797286	0.9945357834064823	None	0.25	1	0.36363636363636365	4	0.7857142857142857	11	0.2222222222222222	0.7857142857142857	15	11	0	0	0	0.8888888888888888	8	9	1.0666666666666667	16	0.0	1.0	-0.14308168473521127	0.6047303893382776	-0.09999999997637597	0.5000000006415837	0.09815635059991328	0.5567955670140416	0.7422100251996747	0.5542342597581399	0	0	0.0
2643	0.002212153201509397	0.0014656270772735723	0.001398786399686757	0.997221341401816	None	0.3333333333333333	1	0.5	4	0.7	7	0.2857142857142857	0.7	11	7	0	0	0	0.8571428571428571	6	7	0.8	12	0.0	0.6666666666666666	-0.09791688694475391	0.5025723139856669	-0.019801450671538122	0.6274460399808026	-0.06240194238576827	0.624079339274671	0.5856694211987298	0.5856848289048332	0	1.0	0.0
262	None	None	None	None	None	0.07142857142857142	1	0.25806451612903225	8	0.7272727272727273	32	0.5679012345679012	0.06818181818181818	7	3	38	6	0	1.0	9	9	3.066666666666667	46	0.07894736842105263	0.6829268292682927	0.10408225147315234	0.5366946118271191	-0.08702324251229451	0.5604382550498171	0.013128981967917073	0.520971192149302	0.6887726645426769	0.5394112162813364	1.0	1.0	0.0
507	None	None	None	None	None	0	0	0.375	3	0.8	8	0.3333333333333333	0.8	10	8	1	4	0	0.4444444444444444	4	9	0.8	12	1.0	1.0	0.07004375110988822	0.5693154725228231	0.06947201463266875	0.5392462355295458	0.03058446069253516	0.5889220183384214	0.5654915781145872	0.5659369172985412	1.0	1.0	0.0
4736	0.010405202199177111	0.004382010969815677	-0.0042419563796628175	0.9950526911603358	None	0.25	1	0.4	4	0.7692307692307693	10	0.23809523809523808	0.7692307692307693	14	10	0	0	0	0.7777777777777778	9	7	1.0	15	0.0	1.0	0.094253467865131	0.5014429202471186	8.145850190051539e-05	0.5000670301655226	0.22793513821076	0.6415159497418081	0.7180500894408676	0.548842884456529	0	1.0	0.0
4297	0.004292872232697311	0.0018285211700634436	-0.001828087073517357	0.9820529006819049	None	0.25	1	0.4	4	0.75	9	0.25	0.75	13	9	0	0	0	0.875	7	8	0.9333333333333333	14	0.0	0.8571428571428571	0.43708529361065124	0.9966067715873445	0.030024477887801344	0.6699369155948858	-0.06630195483219983	0.5185074466398377	0.8943185452151315	0.8961207451977329	0	1.0	0.0
1303	None	None	None	None	None	0	0	0.25	1	1.0	3	1.0	1.0	4	3	0	3	0	0.2	1	5	0.3333333333333333	5	1.0	0	0.07275129107588389	0.5180961867019052	7.902762784127648e-27	0.5	0.0003984912195256031	0.5118988488733079	0.5846814542669014	0.5100003962235112	1.0	0.25	0.0
5051	1.0764254177767821e-06	1.0023002019445639e-08	9.925090121587416e-09	0.9999982150445219	None	0.25	1	0.36363636363636365	4	0.7857142857142857	11	0.2222222222222222	0.7857142857142857	15	11	0	0	0	0.8888888888888888	9	8	1.0666666666666667	16	0.0	1.0	0.005130272884288447	0.5069766284921745	-0.06971840927430303	0.6495838027929063	8.461786040383594e-05	0.5031052829930265	0.6012545820190964	0.5545766774612578	0	1.0	0.0
2806	0.00012983270868216625	2.39111849145249e-07	9.090098576962192e-08	0.9999967578680934	None	0.3333333333333333	1	0.5	4	0.7	7	0.2857142857142857	0.7	11	7	0	0	0	0.8571428571428571	7	6	0.8	12	0.0	1.0	0.0999999999991259	0.5000000000263832	-0.005786820757274396	0.6471585380619209	0.08376653537580853	0.6314370753830149	0.6263997132009347	0.5942717484702196	0	1.0	0.0
3665	3.579229948586155e-06	3.4947281930998523e-06	2.1298373903015867e-09	0.9991404348494405	None	0.25	1	0.36363636363636365	4	0.7857142857142857	11	0.2222222222222222	0.7857142857142857	15	11	0	0	0	0.8888888888888888	8	9	1.0666666666666667	16	0.0	1.0	0	0.5	-0.04445695941406401	0.5	0.11529109269073437	0.5560245170184807	0.6622194250941466	0.5187447980243043	0	0	0.0
241	None	None	None	None	None	0.1	1	0.45454545454545453	10	0.5161290322580645	16	0.6875	0.25806451612903225	18	8	14	0	0	0.75	8	6	2.2	33	0.0	0.5185185185185185	0.004622425615859996	0.581691796870291	0.00285531532904552	0.513813606246434	0.01954581875691803	0.6577176751463034	0.5831860056881011	0.5856578196599161	0	0.8888888888888888	0.0
503	None	None	None	None	None	0.25	2	0.5	9	0.44	11	0.675	0.28	13	7	13	7	0	0.625	5	8	1.8	27	0.2916666666666667	0.6363636363636364	2.9725740671733633e-05	0.5199563191140782	1.1548828404239793e-05	0.5000232398814796	0.23030729155930207	0.5804493994735244	0.7475522814068695	0.5336639241388418	1.0	0.7692307692307693	0.0845973841893605
6577	1.1271938731911278e-05	4.223569966151921e-07	3.7714355052982526e-07	0.9999985304972019	None	0.25	1	0.36363636363636365	4	0.7857142857142857	11	0.2222222222222222	0.7857142857142857	15	11	0	0	0	0.8888888888888888	9	8	1.0666666666666667	16	0.0	1.0	0.31740509310401555	0.7209772493137403	0.0976337022651024	0.5071931588891712	0.010614703318733706	0.5	0.7850718096579747	0.5807930115069437	0	0.5333333333333333	0.0
7056	0.004032332760239478	0.00038276730521745326	-0.00011510669854696842	0.9960356441382154	None	0.3	3	0.36363636363636365	8	0.7096774193548387	22	0.4074074074074074	0.6774193548387096	29	21	3	0	0	1.0	9	9	2.2	33	0.0	1.0	-0.06554119315294901	0.6005583061815636	0.09997587237326219	0.502075959559837	0.19043477223708968	0.5424749716233978	0.7425819369623489	0.5487121799403517	0	0.5862068965517241	0.0
4692	0.0009111404539929512	0.00016464353419233153	-6.963018742962416e-05	0.9980791362562628	None	0.25	1	0.4	4	0.75	9	0.25925925925925924	0.75	13	9	0	0	0	0.6666666666666666	9	6	0.9333333333333333	14	0.0	1.0	-0.09999547231641807	0.500081537819764	1.68889404134372e-10	0.5000000660731405	-0.02936440479907094	0.6603475180376236	0.6118402996784642	0.5552048297946224	0	1.0	0.0
3776	0.0017594841954729368	0.00013141237467962453	-4.943525832444817e-05	0.9976328713323532	None	0.25	1	0.4	4	0.7692307692307693	10	0.234375	0.7692307692307693	14	10	0	0	0	1.0	8	8	1.0	15	0.0	0.8571428571428571	-0.046163611333948314	0.5991248409252653	-0.009953534936935269	0.6791183885474078	0.0999422703757715	0.5038498068911614	0.6583612930082392	0.5960373472777405	0	1.0	0.0
3048	0.0019107024313596943	0.0004963161883401648	0.0004083889124394464	0.9974407721222218	None	0	0	0.3333333333333333	6	0.625	15	0.4126984126984127	0.5	17	12	8	5	0	0.7777777777777778	9	7	1.7333333333333334	26	0.3333333333333333	0.38095238095238093	0.011587944220431908	0.528203526240263	0.09999860533233101	0.5000057203021869	-0.09981944378747847	0.5764015277384691	0.6934124193924568	0.5350238282192377	0.0	0	0.0
2997	0.000537137013209319	3.694561690337973e-05	-2.7353677975112077e-05	0.9991909051318054	None	0.25	1	0.4	4	0.7692307692307693	10	0.23809523809523808	0.7692307692307693	14	10	0	0	0	0.7777777777777778	7	9	1.0	15	0.0	1.0	0.009519163876549793	0.5258158827842162	-0.01746690516701114	0.5311924812895582	-0.057367654351733466	0.5647372804884127	0.5748120989348763	0.5406350510991518	0	1.0	0.0
4177	0.0002789302969172267	1.9092636211016945e-06	1.8959642289681294e-06	0.9999960766779136	None	0.2857142857142857	2	0.35294117647058826	6	0.7391304347826086	17	0.30864197530864196	0.7391304347826086	23	17	1	0	0	1.0	9	9	1.6666666666666667	25	0.0	1.0	-0.08927809671833724	0.5006975762099226	2.0639878740469032e-10	0.5000987586353456	-0.09533325678783551	0.5319626008733456	0.6072660881037656	0.5109324509575037	0	1.0	0.0
3033	0.001573519271843742	0.00010137244330062298	-6.567432133389738e-05	0.997392137142483	None	0.25	1	0.4	4	0.7692307692307693	10	0.23809523809523808	0.7692307692307693	14	10	0	0	0	0.7777777777777778	9	7	1.0	15	0.0	1.0	0.021769999798012425	0.5358477086027646	0.07458670993535374	0.6678637451332179	-0.0757580615503323	0.9999999714542788	0.6406565770765152	0.9976971714917497	0	0	0.0
1165	None	None	None	None	None	0	0	0.2631578947368421	5	0.6923076923076923	18	0.5185185185185185	0	1	0	26	17	0	0.6666666666666666	6	9	1.8666666666666667	28	0.3090909090909091	0.6666666666666666	0	0	0	0	0	0	0	0	0	0	0
737	None	None	None	None	None	0	0	0.5	3	0.7142857142857143	5	0.375	0.7142857142857143	8	5	0	0	0	0.6666666666666666	6	4	0.6	9	0.0	0.8	-0.06035598031827603	0.6742865523970182	0.09997539709508711	0.500009635131478	-0.026630031675410604	0.505793329171759	0.6653538796747036	0.5622462431479381	0	1.0	0.0
7517	0.0017991649566556518	0.001635687008533682	-0.0016356628534133972	0.9813027827734638	None	0.25	1	0.4	4	0.7692307692307693	10	0.23809523809523808	0.7692307692307693	14	10	0	0	0	0.7777777777777778	7	9	1.0	15	0.0	1.0	-0.012699928186923514	0.6313231052474471	0.15941405131015296	0.6482652011433961	-0.05986617603352599	0.5	0.7144887219196567	0.5946221373067905	0	1.0	0.0
7324	0.008378228451885858	0.0011194095116665102	0.0010772549272701423	0.9839046942569942	None	0.25	1	0.4	4	0.75	9	0.25925925925925924	0.75	13	9	0	0	0	0.6666666666666666	9	6	0.9333333333333333	14	0.0	1.0	0.20335385481966123	0.5895287520929462	0.07343929642086135	0.5794764687885553	-0.05102076009635074	0.6771591463725298	0.7126189965222922	0.6164395477899771	0	1.0	0.0
7434	0.000136725771262356	5.321282304792027e-05	5.2639311955560175e-05	0.9998500560555307	None	0.25	1	0.4	4	0.75	9	0.25	0.75	13	9	0	0	0	0.875	8	7	0.9333333333333333	14	0.0	0.8571428571428571	0.05175417781229895	0.5232418707785377	0	0.5	0.037834682633457455	0.5149831362614253	0.5544520784398352	0.5127459899337647	0	0.9230769230769231	0.0
1427	None	None	None	None	None	0	0	0.5	3	0.3333333333333333	2	0.5	0.16666666666666666	4	1	3	1	0	1.0	4	4	0.5333333333333333	8	0.14285714285714285	0.3333333333333333	-0.00011259473551859635	0.5045436874837868	0	0.5	0.21926937098937813	0.5769645870183352	0.7384139267221937	0.5273477004696615	1.0	1.0	0.0
3927	None	None	None	None	None	0.1111111111111111	1	0.3	6	0.7407407407407407	20	0.35802469135802467	0.6666666666666666	24	18	4	1	0	1.0	9	9	1.9333333333333333	29	0.16666666666666666	0.8	0.0038000979595911185	0.5508980786100522	-0.01154551762496512	0.6676291029787019	0.14168533412787826	0.510451610501734	0.6670356732455354	0.5779909024180945	1.0	0.8333333333333334	0.0
4000	0.00016952546176075858	2.5304968034047814e-07	2.4697360945273806e-07	0.9999974265701405	None	0.25	1	0.4	4	0.7692307692307693	10	0.23809523809523808	0.7692307692307693	14	10	0	0	0	0.7777777777777778	7	9	1.0	15	0.0	1.0	-0.06551126930686539	0.607065550255941	0.09986310046265562	0.500840163322598	0.12279619411469697	0.5746517788344083	0.6911926474768452	0.5612910995875228	0	1.0	0.0
3207	1.3203599459054758e-06	2.6813410858108443e-07	-1.2622062665529616e-07	0.999933702466413	None	0.25	1	0.36363636363636365	4	0.7857142857142857	11	0.2222222222222222	0.7857142857142857	15	11	0	0	0	0.8888888888888888	9	8	1.0666666666666667	16	0.0	1.0	0.07561360507320987	0.5632132581814878	0.0003816291775476775	0.5890101698047353	0.0064939189341860475	0.5108204186479804	0.5850929307638422	0.5545632393476948	0	0.9333333333333333	0.0
4090	None	None	None	None	None	0.1111111111111111	1	0.3333333333333333	7	0.6896551724137931	20	0.38271604938271603	0.6896551724137931	27	20	3	0	0	1.0	9	9	2.066666666666667	31	0.0	1.0	0.02143445265283856	0.6532401401162152	0.3271944691298986	0.6626727582971845	0.12248279710165585	0.5658488998354608	0.7951364237574995	0.6281974323551464	0	1.0	0.0
4024	4.2199486422920886e-08	1.276047677031828e-08	-9.189556797439123e-09	0.9999977751699941	None	0.2	2	0.36363636363636365	8	0.6774193548387096	21	0.4074074074074074	0.6451612903225806	28	20	4	0	0	1.0	9	9	2.2	33	0.0	0.75	7.213202576406724e-06	0.5000066253512833	0.09996177153753535	0.5006460353868007	8.049764177357502e-06	0.5000617255954662	0.6156565848241614	0.5002381288797864	0	0.39285714285714285	0.0
2485	None	None	None	None	None	0.1875	3	0.35294117647058826	12	0.6326530612244898	31	0.9444444444444444	0.46938775510204084	34	23	16	0	0	0.6666666666666666	9	6	3.4	51	0.0	0.9333333333333333	0.0271917613457905	0.5855246242204255	0.04503028190955937	0.5501764640053901	-0.03104617233799507	0.6576900749955388	0.5963695292225548	0.598679302972152	0	0	0.0
859	None	None	None	None	None	0	0	1.0	1	0	0	1.0	0	1	0	0	1	0	0.5	1	2	0.13333333333333333	2	0.3333333333333333	0	0	0	0	0	0	0	0	0	0	0	0
6299	0.004452342812376277	0.0032729112493429372	-0.002502613611291952	0.9981073072015006	None	0.25	1	0.36363636363636365	4	0.7857142857142857	11	0.2222222222222222	0.7857142857142857	15	11	0	0	0	0.8888888888888888	9	8	1.0666666666666667	16	0.0	1.0	0.04309711093764752	0.5008266703494427	0.09988457303406727	0.5241805666746715	-0.12918238792870335	0.5	0.7258990734663022	0.5083412645401342	0	1.0	0.0
2317	None	None	None	None	None	0.3333333333333333	1	0.5	4	0.7	7	0.2857142857142857	0.7	11	7	0	0	0	0.8571428571428571	7	6	0.8	12	0.0	0.6666666666666666	-0.08163445965914783	0.6304152816789668	-0.01827020896829536	0.639394707289257	0.014242798367061382	0.539108576657371	0.6087263956538413	0.6037616921247462	0	1.0	0.0
1174	None	None	None	None	None	0.13333333333333333	2	0.30303030303030304	10	0.6808510638297872	32	0.6049382716049383	0.6170212765957447	39	29	9	1	0	1.0	9	9	3.2666666666666666	49	0.08333333333333333	0.8636363636363636	0.009207982633377777	0.6019111163630326	0.06905234101110942	0.5188191151453918	0.09999571885388094	0.5001228326172562	0.5936940547296878	0.5406797047787065	1.0	0.3333333333333333	0.0
3806	0.002066077609330955	0.000916590039770435	-0.0009122078250032282	0.9885480819072914	None	0.25	1	0.36363636363636365	4	0.7857142857142857	11	0.2222222222222222	0.7857142857142857	15	11	0	0	0	0.8888888888888888	9	8	1.0666666666666667	16	0.0	1.0	0.45610919428992747	0.5213864666458478	0.004859962204261139	0.5974657540564037	0.034583801305490394	0.5438373427667526	0.8811606260474262	0.5544758694821942	0	1.0	0.0
3273	None	None	None	None	None	0.1111111111111111	1	0.4	8	0.6071428571428571	17	0.37037037037037035	0.5714285714285714	24	16	5	0	0	1.0	9	9	2.0	30	0.0	0.6086956521739131	0.09919778702419921	0.5895641272849999	0.06232870876330572	0.6514423969688669	0.16887873471959408	0.5813603873305344	0.6167066565549092	0.6079341027516544	0	0.125	0.0
7519	0.005481283944138712	0.004198515021805006	-0.004086090227801975	0.993787944264732	None	0.25	1	0.4	4	0.7692307692307693	10	0.23809523809523808	0.7692307692307693	14	10	0	0	0	0.7777777777777778	7	9	1.0	15	0.0	1.0	0.09999624206841537	0.5000004706113399	0.020051194403105155	0.5270107978948818	0.09434442783441879	0.5	0.5900748012771567	0.5090115540981113	0	1.0	0.0
6163	0.0003366581257636834	7.952807020115684e-06	7.070987491941653e-06	0.9999963508227089	None	0.25	1	0.4	4	0.75	9	0.25925925925925924	0.75	13	9	0	0	0	0.6666666666666666	6	9	0.9333333333333333	14	0.0	1.0	0.09737761674752059	0.5	8.94318001343812e-05	0.5006727201061085	0.1350640311132058	0.6017407113288433	0.6385183775349961	0.5345626455219645	0	1.0	0.0
6513	0.001266755156544309	2.9696652700092872e-05	-4.532771907930648e-06	0.9999971408699384	None	0.25	1	0.4	4	0.7692307692307693	10	0.23809523809523808	0.7692307692307693	14	10	0	0	0	0.7777777777777778	7	9	1.0	15	0.0	1.0	0.06188253776456322	0.5	0.0736893578038768	0.5223915022367778	0.4730212367671375	0.999999985959785	0.9839747325517033	0.9976640284510988	0	0.9285714285714286	0.0
3854	8.427322454745933e-05	1.700168898966824e-05	-3.905780013196121e-06	0.9999834264058197	None	0.25	1	0.4	4	0.75	9	0.25925925925925924	0.75	13	9	0	0	0	0.6666666666666666	9	6	0.9333333333333333	14	0.0	1.0	0.11910700226919615	0.9999896608315645	-0.0677340281905314	0.6728306215560079	0.03949519020667732	0.5473345525211906	0.8599785667887008	0.9841741953409032	0	1.0	0.0
3535	0.0012575261402352153	0.0011469616262221414	0.0006696091664729868	0.9984242184468035	None	0	0	0.3333333333333333	2	0.8333333333333334	5	0.4	0.8333333333333334	7	5	0	0	0	0.8	4	5	0.5333333333333333	8	0.0	0	-0.09983709931728857	0.5027487562125597	0.013067914877553589	0.5319108945241677	-0.09999982309741509	0.5000003910312695	0.630170924669356	0.5115657706330125	0	1.0	0.0
2613	0.015880060018222373	0.0014254643991466044	-0.0013924128997052656	0.9948242465484742	None	0.1	1	0.45454545454545453	10	0.5161290322580645	16	0.6111111111111112	0.3870967741935484	22	12	10	0	0	0.6666666666666666	6	9	2.2	33	0.0	0.5517241379310345	0.0694122238477558	0.5750926673952064	0.08790646277726194	0.5549080605038079	-0.021657051813862023	0.67581333555281	0.6258637006070469	0.6033060884908839	0	1.0	0.0
3042	2.4130173667401438e-05	8.19376896595563e-06	-8.193740301412206e-06	0.9990641680744705	None	0	0	0.5	3	0.7142857142857143	5	0.375	0.7142857142857143	8	5	0	1	0	0.6666666666666666	4	6	0.6	9	1.0	0.4	-0.06616025710099971	0.5203929568736809	5.889337525641426e-14	0.5000000000003243	0.019263320781449034	0.5576754478042658	0.5904549413655918	0.526088816337826	1.0	1.0	0.0
5171	0.0035647455993372576	0.0012486522655941513	-0.0012073786834496398	0.9960452286932813	None	0.25	1	0.36363636363636365	4	0.7857142857142857	11	0.2222222222222222	0.7857142857142857	15	11	0	0	0	0.8888888888888888	9	8	1.0666666666666667	16	0.0	1.0	0.09952000124984292	0.5003894109991097	2.0140802464800003e-05	0.5198177471872236	0.24173821553820135	0.9866089325252115	0.7460925080614061	0.8115610218141771	0	0.13333333333333333	0.0
6254	0.0012749814951902383	0.0004922025763819921	0.0004915043105766892	0.9986174207355228	None	0.25	1	0.4	4	0.75	9	0.25	0.75	13	9	0	0	0	0.875	7	8	0.9333333333333333	14	0.0	0.8571428571428571	0.05653946091875782	0.5650445989865126	-0.056669299073551324	0.9067508860766814	-0.11076295095886564	0.5675025652033153	0.6659986556005391	0.7182857908114291	0	1.0	0.0
7206	0.014099099289380846	0.0018184067659109378	-0.0018099900050318849	0.987851552682279	None	0.25	1	0.4	4	0.75	9	0.25925925925925924	0.75	13	9	0	0	0	0.6666666666666666	9	6	0.9333333333333333	14	0.0	1.0	0.1308256034586897	0.564540372448323	0.09973898272160221	0.60572511625835	-0.13555678243249883	0.5	0.765593218714596	0.5571646047098731	0	1.0	0.0
4877	0.004296280719714917	0.00201967487147104	-0.0020120223390781063	0.9909051192513575	None	0.25	1	0.36363636363636365	4	0.7857142857142857	11	0.2222222222222222	0.7857142857142857	15	11	0	0	0	0.8888888888888888	9	8	1.0666666666666667	16	0.0	1.0	0.01209681712229272	0.5205933507587739	0.011127475546515702	0.6808103790205292	0.09761652208816304	0.5080853822199524	0.6047752239604597	0.5721807839353731	0	1.0	0.0
6723	0.0009626864621653945	0.0002153738640952818	7.313542452434887e-05	0.9990760863833654	None	0.2	1	0.3333333333333333	4	0.8	12	0.20987654320987653	0.8	16	12	0	0	0	1.0	9	9	1.1333333333333333	17	0.0	1.0	0.055209203114567604	0.5119999307796822	0.022258927874601143	0.6664448331965739	-0.08101783537974411	0.6878192913812669	0.6457523042211338	0.6248144424206562	0	1.0	0.0
4287	0.004814817599486041	0.004985804133666058	-3.786002058968519e-05	0.9969286614202842	None	0.25	1	0.36363636363636365	4	0.7857142857142857	11	0.2222222222222222	0.7857142857142857	15	11	0	0	0	0.8888888888888888	9	8	1.0666666666666667	16	0.0	1.0	0.08778896991272678	0.5002348290045552	-0.0487214592326005	0.6341458837277908	0.09999955396875226	0.5000004985694345	0.6624300438747208	0.545786839535637	0	0.13333333333333333	0.0
3412	3.745946501276988e-05	4.767488119038732e-06	-1.3469472567731057e-06	0.9989871614774127	None	0.25	1	0.4	4	0.7692307692307693	10	0.23809523809523808	0.7692307692307693	14	10	0	0	0	0.7777777777777778	9	7	1.0	15	0.0	1.0	0.005423263846911166	0.5679077555212374	0.09597614417824908	0.5429702005595474	0.0304109094772541	0.5689836796084956	0.587867963712097	0.5599873003109953	0	0	0.0
1114	None	None	None	None	None	0.16666666666666666	1	0.42857142857142855	6	0.5555555555555556	10	0.6666666666666666	0.2777777777777778	11	5	8	3	0	0.8333333333333334	6	5	1.3333333333333333	20	0.21428571428571427	0.5333333333333333	1.9101386042834688e-05	0.501557979878159	-0.0360415769095527	0.6585979701358248	0.0002366026342775099	0.5064420533481631	0.5752001933899532	0.5571700624260417	1.0	1.0	0.0
35	None	None	None	None	None	0	0	0.13333333333333333	6	0.8461538461538461	55	0.8271604938271605	0.1076923076923077	10	7	56	8	0	1.0	9	9	4.466666666666667	67	0.07079646017699115	0.8813559322033898	-0.07793552029494781	0.5248404490514109	0.07944882704253826	0.5717890650445654	0.09718043830422476	0.5039484632479014	0.6889565783170584	0.5336484060290602	1.0	1.0	0.0
3941	0.0037433357391241048	0.002418831464413092	-0.0024187550560755594	0.9967506174592616	None	0.25	1	0.4	4	0.7692307692307693	10	0.23809523809523808	0.7692307692307693	14	10	0	0	0	0.7777777777777778	9	7	1.0	15	0.0	1.0	0.060008854831304435	0.5709608457768753	0.09086764128144267	0.558899188169161	-0.0998170030817708	0.500237003752607	0.6966584341102773	0.5435077007815418	0	1.0	0.0
1570	None	None	None	None	None	0.14285714285714285	1	0.5	8	0.42857142857142855	9	0.5111111111111111	0	5	0	17	14	0	0.5555555555555556	9	5	1.5333333333333334	23	0.42424242424242425	0.8181818181818182	0	0	0	0	0	0	0	0	0	0	0
3174	0.001221686073954097	0.000591762965997871	-0.0005913936433201868	0.9974290404257995	None	0.3333333333333333	1	0.5	4	0.6666666666666666	6	0.3055555555555556	0.6666666666666666	10	6	0	0	0	1.0	6	6	0.7333333333333333	11	0.0	0.4	0.0711098743048884	0.5194744306223016	0.08522506658953848	0.5333058731957133	-0.06851789321723312	0.5249567897529676	0.6702195463499829	0.5259157878486029	0	1.0	0.0
1899	None	None	None	None	None	0.2727272727272727	3	0.4	10	0.5714285714285714	20	0.5138888888888888	0.22857142857142856	16	8	20	6	0	0.8888888888888888	9	8	2.466666666666667	37	0.16666666666666666	0.48484848484848486	0.029178085140626243	0.5056625743532228	0	0.5	0.009429170784830913	0.6549108849195489	0.5786022675458804	0.5550548488285576	1.0	1.0	0.0
5258	0.001638236652315321	0.0011824044019547613	-0.000967984315863364	0.9994517351604935	None	0.25	1	0.4	4	0.75	9	0.25925925925925924	0.75	13	9	0	0	0	0.6666666666666666	6	9	0.9333333333333333	14	0.0	1.0	0.04131283689435066	0.5	-0.08869807480158565	0.5254408602474259	0.0933413992228664	0.5091098163427776	0.683116702082539	0.5115225175842788	0	0.9230769230769231	0.0
2961	0.0009814410613230436	0.00024349845137274675	5.782529011180471e-05	0.9988361327002966	None	0.25	1	0.4	4	0.7692307692307693	10	0.23809523809523808	0.7692307692307693	14	10	0	0	0	0.7777777777777778	9	7	1.0	15	0.0	1.0	-0.06756505870147331	0.5716514412660381	-0.03626223586458559	0.5	0.0520609929361898	0.5463587185428691	0.628580167773266	0.5394645054954315	0	1.0	0.0
3750	0.0003042112486007031	2.2111080752814214e-05	-6.184778520902764e-06	0.999499038925654	None	0.25	1	0.4	4	0.75	9	0.25	0.75	13	9	0	0	0	0.875	8	7	0.9333333333333333	14	0.0	0.8571428571428571	-0.09035204136354433	0.5410224231389966	0.05196263550095308	0.5545050340784856	0.047598994108176834	0.6001330628116306	0.6466223207267279	0.5654038285313792	0	1.0	0.0
2411	None	None	None	None	None	0.25	1	0.6	6	0.3333333333333333	4	0.56	0.25	8	3	5	1	0	1.0	5	5	0.9333333333333333	14	0.1111111111111111	0.4444444444444444	-0.06618910309487491	0.5627569786835508	-0.30100021101975194	0.5753867332754262	0.033110166094569224	0.5657062121986156	0.802326295270449	0.5679581616374384	1.0	1.0	0.0
3512	0.009466357482286396	0.0012900868943663227	-0.0011365813226252761	0.9984868818448493	None	0.2	2	0.5	11	0.4666666666666667	14	0.4444444444444444	0.36666666666666664	21	11	10	0	0	0.8888888888888888	8	9	2.1333333333333333	32	0.0	0.35714285714285715	-0.02496317538349347	0.670973550169018	0.09999947760278652	0.5611631341360587	0.07986540682369866	0.5365524081502393	0.6315698651470466	0.5910518751638573	0	1.0	0.0
5567	1.6974748514395035e-05	2.083950275036281e-06	7.522722418462991e-07	0.9994975212133772	None	0.25	1	0.4	4	0.7692307692307693	10	0.23809523809523808	0.7692307692307693	14	10	0	0	0	0.7777777777777778	7	9	1.0	15	0.0	1.0	-0.08633801284183888	0.5651141614750144	0.09602260897242212	0.6519968796464909	0.11902887137532892	0.5000000000000001	0.7158761492458298	0.5736089101769705	0	1.0	0.0
3973	0.0011305292800605062	0.0005910228521131709	-4.061997773682205e-05	0.9989593674850262	None	0.25	1	0.4	4	0.7692307692307693	10	0.23809523809523808	0.7692307692307693	14	10	0	0	0	0.7777777777777778	9	7	1.0	15	0.0	1.0	0.03765396647796977	0.5	0.0048176839166879275	0.5351309798644734	0.06824887895345347	0.5685287735491248	0.5603451425334727	0.5346615608545019	0	0.2857142857142857	0.0
1017	None	None	None	None	None	0	0	1.0	2	0.0	0	0.75	0	2	0	0	2	0	1.0	2	2	0.2	3	1.0	0	0	0	0	0	0	0	0	0	0	0	0
2356	None	None	None	None	None	0	0	0.5	6	0.4666666666666667	7	0.5666666666666667	0.4	11	6	5	3	0	0.8333333333333334	6	5	1.1333333333333333	17	0.3333333333333333	0.16666666666666666	0.03048106211022167	0.6260515394673445	0.09726630680704602	0.50532932414088	-0.07507952988696293	0.6398880110359959	0.6950763316900505	0.5915806712861356	1.0	1.0	0.0
6071	0.003462390378926737	0.0005330834294274247	-0.0005212872560171432	0.9994945648225031	None	0.25	1	0.36363636363636365	4	0.7857142857142857	11	0.2222222222222222	0.7857142857142857	15	11	0	0	0	0.8888888888888888	8	9	1.0666666666666667	16	0.0	1.0	-0.0930446329717424	0.5130988984067292	7.902762784127648e-27	0.5	-0.09987856122885583	0.500942084008341	0.6119772776938577	0.5046811903718764	0	1.0	0.0
3935	0.01003517989583346	0.004625551686077204	0.004605865063446802	0.9824231448413461	None	0.3	3	0.36363636363636365	8	0.7096774193548387	22	0.4074074074074074	0.6129032258064516	26	19	6	0	0	1.0	9	9	2.2	33	0.0	1.0	0.14566672021556729	0.5038365013281135	0.0914280476811122	0.5789307509422844	0.22342749214193316	0.5367102357349443	0.6392299919414931	0.5399842323441898	0	1.0	0.0
2651	1.5244080626257291e-05	1.6570875531037919e-07	-1.63194175602909e-07	0.999985878850347	None	0	0	0.75	3	0.5	2	0.5	0.5	5	2	0	1	0	0.75	4	3	0.4	6	1.0	0.6666666666666666	-0.06725379283475247	0.6793721013040577	3.774804923595968e-18	0.5000000000008711	0.034064008788218636	0.5116240930588871	0.6056981189346339	0.5660609067530379	1.0	1.0	0.0
5823	0.0002821418612327604	3.933263427086849e-06	2.3786447134756334e-06	0.9999959284751755	None	0.25	1	0.4	4	0.75	9	0.25	0.75	13	9	0	0	0	0.875	7	8	0.9333333333333333	14	0.0	0.8571428571428571	0.09998639563359364	0.5000372637518062	0.07688297682943797	0.5657729476406154	0.09040585539201451	0.5000000000000001	0.5379847395220223	0.5220502169150478	0	0.6153846153846154	0.0
3326	0.0031316875753957347	0.0015696985028977634	0.0014205195950531767	0.997718276315532	None	0.2	1	0.3333333333333333	4	0.8	12	0.20987654320987653	0.8	16	12	0	0	0	1.0	9	9	1.1333333333333333	17	0.0	1.0	0.005113338852193309	0.64188160042703	0.043810253353525834	0.585524679744612	0.0889035341783145	0.613605653707489	0.5923504393026616	0.6139254537454906	0	1.0	0.0
2649	None	None	None	None	None	0.18181818181818182	2	0.5	12	0.47058823529411764	16	0.8	0.17647058823529413	18	6	17	0	0	0.5555555555555556	5	9	2.4	36	0.0	0.9375	-0.25216891414538184	0.6376721487938604	-0.10308601338125181	0.6259571891201152	-0.011707380166841995	0.6784601406924645	0.7564003881268461	0.6477043450490327	0	0.9444444444444444	0.0
360	None	None	None	None	None	0	0	0.12121212121212122	4	0.8723404255319149	41	0.7777777777777778	0	0	0	48	6	0	0.7777777777777778	9	7	3.2666666666666666	49	0.06	0.9047619047619048	0	0	0	0	0	0	0	0	0	0	0
7128	0.00029400856326634357	1.2980329480617607e-07	1.0655392681532028e-07	0.9999713290476293	None	0.25	1	0.4	4	0.75	9	0.25925925925925924	0.75	13	9	0	0	0	0.6666666666666666	9	6	0.9333333333333333	14	0.0	1.0	-0.09800877826930329	0.5	0.016452637931851317	0.5756581489607511	0.0594904161423903	0.5340322318794447	0.6630953790170512	0.5367100192019236	0	0.9230769230769231	0.0
3984	0.005337952327134119	0.0005268391267384624	0.0003450165429598083	0.9786151212729658	None	0.25	1	0.4	4	0.7692307692307693	10	0.23809523809523808	0.7692307692307693	14	10	0	0	0	0.7777777777777778	7	9	1.0	15	0.0	1.0	2.378950334776141	0.5	-0.09996699428737958	0.5006911420361537	0.09999996848724928	0.5000001472306226	0.9999869155941112	0.5002304298860086	0	0.9285714285714286	0.0
1958	None	None	None	None	None	0	0	0.42857142857142855	3	0.625	5	0.6666666666666666	0.25	3	2	6	0	0	0.6	3	5	0.6666666666666666	10	0.0	0	0.09991928140114167	0.5002519421035401	0.050822308048093144	0.5123477428363482	-0.5419992670048909	0.7171120953770951	0.9486965405897728	0.5809960010021976	0	1.0	0.0
7329	2.15033154441698e-08	2.1246827244370497e-08	-2.124488954671275e-08	0.999997319006832	None	0.25	1	0.4	4	0.7692307692307693	10	0.23809523809523808	0.7692307692307693	14	10	0	0	0	0.7777777777777778	9	7	1.0	15	0.0	1.0	0.09999884534779124	0.5000029760010788	0.01770969023868767	0.5951810289704735	5.648382170208279e-10	0.5	0.6093082891027631	0.5320756839260824	0	1.0	0.0
5124	0.002280337019111945	0.0001854074647419209	-5.074908481811204e-05	0.9957894530479565	None	0.25	1	0.4	4	0.7692307692307693	10	0.23809523809523808	0.7692307692307693	14	10	0	0	0	0.7777777777777778	7	9	1.0	15	0.0	1.0	-0.09999910398069897	0.5	-0.32894183009026123	0.6709883644546726	-0.09963978354513438	0.5015869625566042	0.7467201702311645	0.5596320410425949	0	0.9285714285714286	0.0
4579	0.0015062373086279898	0.00029791891383347	1.2211566080455803e-05	0.9980062550684724	None	0	0	0.5	3	0.7142857142857143	5	0.36	0.7142857142857143	8	5	0	0	0	1.0	5	5	0.6	9	0.0	1.0	-0.09862651584024149	0.5040321847528948	0.08103702653936362	0.6624797808351482	-0.0999277205253668	0.5005302004649477	0.6998160571179316	0.5574628636683536	0	0.125	0.0
966	None	None	None	None	None	0.3333333333333333	1	0.5	4	0.6666666666666666	6	0.4074074074074074	0.6666666666666666	10	6	0	0	0	0.3333333333333333	3	9	0.7333333333333333	11	0.0	1.0	-0.1778799029506502	0.8186091178914324	-0.08537677070214962	0.5334509861434549	0.035495045889297076	0.6723096671203495	0.7222322959153739	0.6870869541377493	0	1.0	0.0
4206	1.5361858008783272e-07	1.1085373284948332e-07	1.3228132799580264e-08	0.999960109580181	None	0.25	1	0.4	4	0.75	9	0.25	0.75	13	9	0	0	0	0.875	7	8	0.9333333333333333	14	0.0	0.8571428571428571	-0.04054172318501677	0.5949521547740235	-0.014889641103896664	0.6591733938709478	0.007429300559994456	0.5181728209886297	0.6044881112828394	0.5920075266529371	0	1.0	0.0
4263	0.005085290162876655	0.0005752505353824773	0.0002140960741796452	0.9957452912200233	None	0.25	1	0.4	4	0.7692307692307693	10	0.23809523809523808	0.7692307692307693	14	10	0	0	0	0.7777777777777778	7	9	1.0	15	0.0	1.0	0.07119852521278017	0.529937945223311	0.07351155918929932	0.5838174991463851	0.0999999995986018	0.5000000010207891	0.5421245753607726	0.5381225158529116	0	1.0	0.0
6072	0.009836829834808908	0.0006519472625631221	-0.00040824028461152053	0.9922550845088896	None	0.25	1	0.4	4	0.75	9	0.25925925925925924	0.75	13	9	0	0	0	0.6666666666666666	6	9	0.9333333333333333	14	0.0	1.0	-0.0930034763319775	0.5459594466814951	0.07229961689074371	0.6730559711073422	-0.13793860389811963	0.8417460268436421	0.7054982743848435	0.7024986989884348	0	1.0	0.0
6679	5.577224540677259e-06	5.715815349658381e-06	-5.715815349588869e-06	0.9985457108645522	None	0.25	1	0.4	4	0.7692307692307693	10	0.23809523809523808	0.7692307692307693	14	10	0	0	0	0.7777777777777778	9	7	1.0	15	0.0	1.0	0	0.5	0.11008380688326873	0.5779615070393241	0.04148542071745562	0.5465054845802684	0.6116661630386757	0.5416509149457905	0	1.0	0.0
2832	0.01095987767711947	0.010546790759193663	-0.01054676577063004	0.9948573774971053	None	0.3333333333333333	1	0.5	4	0.7	7	0.3333333333333333	0.7	11	7	0	0	0	0.4444444444444444	4	9	0.8	12	0.0	1.0	0.09946057223683483	0.5016570845394903	0.0997510282616338	0.5014914114553761	0.1933764107721866	0.6149422898759086	0.6086700088567432	0.5399752660542032	0	0.9090909090909091	0.0
5703	0.0018503384926135769	0.0005129876269009379	0.00046294258566346666	0.9982393738755164	None	0.2	1	0.3333333333333333	4	0.8	12	0.20987654320987653	0.8	16	12	0	0	0	1.0	9	9	1.1333333333333333	17	0.0	1.0	0.04610307421751966	0.6389082586581755	1.048753305881783e-14	0.500000020226216	0.08517945479483528	0.5304697421516132	0.5990807981699887	0.5574665281151256	0	1.0	0.0
77	None	None	None	None	None	0.2	1	0.3333333333333333	4	0.8	12	0.20987654320987653	0.8	16	12	0	0	0	1.0	9	9	1.1333333333333333	17	0.0	1.0	0.059009363883042176	0.6083691185063297	0.0011215923013116864	0.5153411202844632	0.09978038585306472	0.5011668476747606	0.6023767120135449	0.5421094475914364	0	0.75	0.0
7499	0.005745358521996253	0.0006751446647151916	-0.0006184409127519966	0.990957887730472	None	0.25	1	0.4	4	0.7692307692307693	10	0.23809523809523808	0.7692307692307693	14	10	0	0	0	0.7777777777777778	9	7	1.0	15	0.0	1.0	0.14629984385037836	0.5162560607478448	0.048138945352221615	0.5667389964198979	0.03187010942803279	0.6852562523238277	0.6254430116645565	0.5915910470385077	0	0.07142857142857142	0.0
6218	0.00036142627869294023	3.6963383374246525e-05	3.692863489559479e-05	0.9994632491097039	None	0.25	1	0.4	4	0.75	9	0.25925925925925924	0.75	12	9	1	0	0	0.6666666666666666	9	6	0.9333333333333333	14	0.0	1.0	0.00035401188126271373	0.5790734557745058	0.01783074148518028	0.5788999248649965	0.02477118780246786	0.5263945830818256	0.547471577405425	0.5615944457320716	0	1.0	0.0
3751	0.002341675788304585	0.0004996438588575201	-0.0004867540215505904	0.9971688845023208	None	0.3333333333333333	1	0.4444444444444444	4	0.7272727272727273	8	0.2653061224489796	0.7272727272727273	12	8	0	0	0	1.0	7	7	0.8666666666666667	13	0.0	1.0	0.040588616020654736	0.5263323176902983	0.0999988417099069	0.5000067880538526	0.13046663110249454	0.55620510047598	0.5947665563787871	0.5275743740176636	0	0	0.0
4331	0.005813211249517891	0.00011900817340375901	0.00011386940435411737	0.996625347624854	None	0.2	1	0.3333333333333333	4	0.8	12	0.20987654320987653	0.8	16	12	0	0	0	1.0	9	9	1.1333333333333333	17	0.0	1.0	0.2393769194404995	0.5009902505809567	-0.09984271035386368	0.5508541974218192	0.024590897404172075	0.5779632245725587	0.801455850085936	0.5434320483289419	0	1.0	0.0
1	None	None	None	None	None	0	0	0.36666666666666664	11	0.5714285714285714	24	0.5432098765432098	0.35714285714285715	24	15	19	0	0	1.0	9	9	2.933333333333333	44	0.0	0.5714285714285714	0.001320279655262518	0.5100343448923979	0.09986987671331807	0.5152994803165869	0.0988119409319955	0.5361387394373933	0.6134276475888423	0.520502436701272	0	0.9166666666666666	0.0
172	None	None	None	None	None	0.25	1	0.4	4	0.7692307692307693	10	0.23809523809523808	0.7692307692307693	14	10	0	0	0	0.7777777777777778	9	7	1.0	15	0.0	1.0	7.834202659141554e-05	0.5001491443973521	0.044824131116516314	0.612576117091524	0.038548714996137295	0.5450036162963449	0.5623828745503278	0.5530704586794921	0	0.9285714285714286	0.0
1136	None	None	None	None	None	0	0	0.1875	3	0.8095238095238095	17	0.7666666666666667	0	2	0	20	4	0	0.8333333333333334	6	5	1.5333333333333334	23	0.09523809523809523	0.2	0	0	0	0	0	0	0	0	0	0	0
5000	0.0024151226762249853	0.000754408823633464	-0.0006860323309865472	0.9943791493970479	None	0.25	1	0.36363636363636365	4	0.7857142857142857	11	0.2222222222222222	0.7857142857142857	15	11	0	0	0	0.8888888888888888	9	8	1.0666666666666667	16	0.0	1.0	0.2459607460114582	0.5007303542090162	-0.020219124775089907	0.6509557590792744	-0.014995682107301723	0.6364544294101365	0.7867205760008122	0.5975797631990768	0	1.0	0.0
4367	1.8085516507247626e-06	5.978703157349853e-08	5.305194992609085e-08	0.9999913989593596	None	0.25	1	0.4	4	0.75	9	0.25925925925925924	0.75	13	9	0	0	0	0.6666666666666666	6	9	0.9333333333333333	14	0.0	1.0	3.541579551321307e-08	0.5000000680837806	0.07808269479309206	0.5457659365419256	0.0009890044070307515	0.5007712260526115	0.5902897442762421	0.5155502128196767	0	1.0	0.0
7146	0.0001282301305455685	1.4424880352236013e-06	-1.334336939626508e-06	0.9999967716858784	None	0.25	1	0.4	4	0.75	9	0.25925925925925924	0.75	13	9	0	0	0	0.6666666666666666	9	6	0.9333333333333333	14	0.0	1.0	0.03615468223673747	0.5354546131617649	0.06144802106544352	0.625125377786851	0.02543989333777919	0.5099857746158224	0.5356357219234118	0.5575246498351689	0	1.0	0.0
3291	0.002415413877834012	0.0003695645763846514	-7.02878879519891e-05	0.9945035468096962	None	0.25	1	0.36363636363636365	4	0.7857142857142857	11	0.2222222222222222	0.7857142857142857	15	11	0	0	0	0.8888888888888888	9	8	1.0666666666666667	16	0.0	1.0	0.12214455276750569	0.8809327057807642	-0.09763558130185478	0.5686730688092826	-0.008950224833180465	0.6533467209101604	0.723421061003079	0.7252201191066255	0	0.8666666666666667	0.0
2099	None	None	None	None	None	0.25	1	0.4	4	0.75	9	0.25925925925925924	0.75	13	9	0	0	0	0.6666666666666666	6	9	0.9333333333333333	14	0.0	1.0	0.0999889010697492	0.5001321510824577	-0.03579220189461298	0.6600942715195246	0.08688572299433435	0.5507006092756737	0.6486554583242272	0.5718120860025884	0	0.07692307692307693	0.0
4894	0.004071040667038496	0.0016123964625950602	0.0016036142773021927	0.995644648880667	None	0.2857142857142857	2	0.35294117647058826	6	0.7391304347826086	17	0.30864197530864196	0.7391304347826086	23	17	1	0	0	1.0	9	9	1.6666666666666667	25	0.0	1.0	0.005622201527923672	0.6748199895777317	-0.0639632714928988	0.6763788768621987	0.29221466438839583	0.5239140521453273	0.8244327004862957	0.6273797187409587	0	1.0	0.0
2323	None	None	None	None	None	0.42857142857142855	3	0.75	12	0.13636363636363635	3	0.75	0.045454545454545456	13	1	10	6	0	0.5	8	4	1.6	24	0.5	0.5714285714285714	-0.6681154920758018	1.0	0.031018285547284696	0.5796837348978842	-0.005890883827551341	0.6521604731529552	0.9967348288232313	1.0	0.9230769230769231	0.9230769230769231	0.0
1195	None	None	None	None	None	0	0	0.25	1	1.0	3	1.0	1.0	4	3	0	3	0	0.2	5	1	0.3333333333333333	5	1.0	0	-0.03538678813414885	0.5619078345813688	0.11791632714732155	0.5607416204186467	0.09998295367573477	0.5003209720296133	0.6650693279103751	0.5411040966184306	1.0	1.0	0.05914927798385012
3568	7.463080357769027e-06	5.967207717231951e-07	2.1187910546220142e-07	0.9999975607383267	None	0.25	1	0.4	4	0.7692307692307693	10	0.23809523809523808	0.7692307692307693	14	10	0	0	0	0.7777777777777778	7	9	1.0	15	0.0	1.0	0	0.5	2.204745567670409e-06	0.5003303895940303	0.0044175889065401095	0.518974451546253	0.5052057694288573	0.5064376300902498	0	1.0	0.0
2499	None	None	None	None	None	0.045454545454545456	1	0.2608695652173913	12	0.6865671641791045	46	0.8518518518518519	0.47761194029850745	42	32	26	0	0	1.0	9	9	4.6	69	0.0	0.9032258064516129	3.16891826876469e-05	0.5007923165858188	-0.08918852181470627	0.5559550164375641	0.09999999713587368	0.5002385206765428	0.684033787019941	0.5190644919427404	0	0.11904761904761904	0.0
2470	None	None	None	None	None	0	0	0.047619047619047616	1	1.0	29	0.8611111111111112	0	0	0	30	5	0	1.0	6	6	2.066666666666667	31	0.078125	0.3076923076923077	0	0	0	0	0	0	0	0	0	0	0
4588	0.0003298227524691614	1.9494572295316e-06	1.8974118001710073e-06	0.9999972094159985	None	0.3333333333333333	1	0.4444444444444444	4	0.7272727272727273	8	0.2653061224489796	0.7272727272727273	12	8	0	0	0	1.0	7	7	0.8666666666666667	13	0.0	1.0	-0.060823565702544234	0.5575557926392832	0.020400989086795596	0.5943245417747737	-0.10025737055869921	0.5000000000000001	0.624611521337892	0.5509162539902648	0	0	0.0
3856	0.00034618051766656063	3.169598827509343e-06	3.163745810285402e-06	0.9999985785910841	None	0.25	1	0.36363636363636365	4	0.7857142857142857	11	0.2222222222222222	0.7857142857142857	15	11	0	0	0	0.8888888888888888	8	9	1.0666666666666667	16	0.0	1.0	0.05271995637590813	0.5676591414467641	0.012279662332973456	0.5184585351089476	0.09735749659608019	0.5874548838479362	0.58321508823153	0.5580395584326878	0	1.0	0.0
3635	0.005118808330207933	0.0023099725436136072	0.0006766483077468098	0.9925083450667724	None	0.25	1	0.4	4	0.75	9	0.25925925925925924	0.75	13	9	0	0	0	0.6666666666666666	9	6	0.9333333333333333	14	0.0	1.0	0.09839878575596228	0.5012213695420114	0.022713713984781194	0.6818681483270187	-0.06588663473296126	0.5318182722979713	0.6755953908342065	0.5740106800564577	0	0	0.0
3905	6.076912126157832e-06	5.877830439089562e-06	-5.877830438847769e-06	0.9985531294759933	None	0.25	1	0.4	4	0.7692307692307693	10	0.23809523809523808	0.7692307692307693	14	10	0	0	0	0.7777777777777778	9	7	1.0	15	0.0	1.0	0	0.5	1.0494106919570845e-12	0.500000000013357	0.20227680243119525	0.8655854019098622	0.7218269428699077	0.6504063105984957	0	1.0	0.0
59	None	None	None	None	None	0	0	0.11764705882352941	6	0.8648648648648649	64	0.9382716049382716	0.04054054054054054	7	3	68	0	0	1.0	9	9	5.066666666666666	76	0.0	0.9253731343283582	0.11611047195636515	0.5466570530183387	0.034078415032752385	0.5822224612453619	0.08877201429143237	0.5130822942772824	0.5688895012483102	0.5474746722794332	0	0	0.0
[truncated: 6,418 more rows]
