# Supplementary material for: Constrained by Design: Influence of Genetic Encodings on Evolved Traits of Robots
Source: Front Robot AI. 2021 Jun 15;8:672379. doi: 10.3389/frobt.2021.672379 (PMC8239187; doi:10.3389/frobt.2021.672379)
Supplement: Supplementary file 3 [file DataSheet2.ZIP › hyperplasticodingrep_plane_11_snapshots_ids.tsv]

generation	robot_id	fitness	novelty	novelty_pop	cons_fitness
145	7195	0.000731725471398428	None	0.12068379135853076	0.000731725471398428
145	6992	0.0015464671938790213	None	0.0	0.0015464671938790213
145	7233	0.0012593147610279515	None	0.0	0.0012593147610279515
145	6149	0.0014609193495865908	None	0.0	0.0014609193495865908
145	7334	0.0017619398141288524	None	0.0	0.0017619398141288524
145	7014	7.614425120770146e-07	None	0.0	7.614425120770146e-07
145	7347	0.0010924470640026496	None	0.0	0.0010924470640026496
145	6946	0.00837463688107908	None	0.0	0.00837463688107908
145	7043	1.3681112277047532e-07	None	0.0	1.3681112277047532e-07
145	7264	3.269708259963656e-07	None	0.0	3.269708259963656e-07
145	7169	0.0041720326238996845	None	0.11213904644655344	0.0041720326238996845
145	7319	0.0009519975099193254	None	0.0	0.0009519975099193254
145	7251	0.00879042201114903	None	0.0	0.00879042201114903
145	6981	0.0017262907749823074	None	0.1013908996564139	0.0017262907749823074
145	7257	5.249466503687309e-07	None	0.0	5.249466503687309e-07
145	7312	0.00035405652689715134	None	0.0	0.00035405652689715134
145	7235	0.0020934551208062987	None	0.0	0.0020934551208062987
145	7253	0.0011532645979954825	None	0.0	0.0011532645979954825
145	7026	0.005534110782282915	None	0.0	0.005534110782282915
145	7112	0.0022052134934859623	None	0.0	0.0022052134934859623
145	6408	0.0039973076249532405	None	0.0	0.0039973076249532405
145	7181	0.001197718269029574	None	0.0	0.001197718269029574
145	7326	-6.310516861591829e-05	None	0.0	-6.310516861591829e-05
145	7263	0.0006682362518166535	None	0.0	0.0006682362518166535
145	7116	0.001048118781807914	None	0.0	0.001048118781807914
145	7272	0.000317331390473897	None	0.0	0.000317331390473897
145	6649	0.0023367292832539286	None	0.0	0.0023367292832539286
145	7316	0.0012954474269803702	None	0.0	0.0012954474269803702
145	6572	0.002421571113749427	None	0.0	0.002421571113749427
145	7210	0.000755861343816032	None	0.0	0.000755861343816032
145	7336	0.004350085762697408	None	0.0	0.004350085762697408
145	6984	0.0010554977482971277	None	0.0	0.0010554977482971277
145	7297	0.0022723951980578713	None	0.0	0.0022723951980578713
145	6910	0.0019830228379897736	None	0.0	0.0019830228379897736
145	7339	0.0018860948820430404	None	0.0	0.0018860948820430404
145	7162	0.0008933284736441448	None	0.11082323025421001	0.0008933284736441448
145	6908	0.0039050503221187776	None	0.0	0.0039050503221187776
145	7342	0.009708271353039996	None	0.0	0.009708271353039996
145	7323	-1.1338833305202321e-05	None	0.0	-1.1338833305202321e-05
145	7066	0.012804306103232573	None	0.0	0.012804306103232573
145	7172	0.002144850420910042	None	0.0	0.002144850420910042
145	7015	0.0037123316683367723	None	0.0	0.0037123316683367723
145	6350	0.005664257359159633	None	0.006955458741585307	0.005664257359159633
145	7109	0.003441844033401792	None	0.006955458741585307	0.003441844033401792
145	7310	0.0012378488022340625	None	0.0	0.0012378488022340625
145	6154	0.0046324285650275404	None	0.0	0.0046324285650275404
145	7218	0.0019250106386578217	None	0.0	0.0019250106386578217
145	7249	0.002699435392730445	None	0.0	0.002699435392730445
145	7284	7.445780249340083e-07	None	0.0	7.445780249340083e-07
145	6983	0.0030897594464134436	None	0.10470882992270077	0.0030897594464134436
145	7225	0.003900244026752339	None	0.0	0.003900244026752339
145	7325	0.00022578604980374865	None	0.0	0.00022578604980374865
145	7335	1.2991103993687434e-06	None	0.0	1.2991103993687434e-06
145	7313	0.0011610057414586379	None	0.0	0.0011610057414586379
145	7184	-1.074639949181271e-09	None	0.0	-1.074639949181271e-09
145	7298	0.001537506610818295	None	0.0	0.001537506610818295
145	7296	0.012624192759384744	None	0.0	0.012624192759384744
145	6527	0.0051727737690846235	None	0.0	0.0051727737690846235
145	7105	0.0018353538487309734	None	0.0	0.0018353538487309734
145	6749	0.010058704112588595	None	0.0	0.010058704112588595
145	6629	0.0021226347295328343	None	0.0	0.0021226347295328343
145	7324	0.0010772549272701423	None	0.0	0.0010772549272701423
145	7228	0.005097301059573831	None	0.0	0.005097301059573831
145	6667	0.0024462501542621153	None	0.11082323025421001	0.0024462501542621153
145	7125	0.0015245498353982972	None	0.0	0.0015245498353982972
145	7252	0.0007244571357730618	None	0.006955458741585307	0.0007244571357730618
145	6838	0.003873186106547378	None	0.0	0.003873186106547378
145	5847	0.0026559546817579425	None	0.0	0.0026559546817579425
145	6836	0.009159275184894344	None	0.0	0.009159275184894344
145	7245	0.0081671002941024	None	0.0	0.0081671002941024
145	7303	-6.143283050980714e-05	None	0.0	-6.143283050980714e-05
145	7333	0.001835457317097483	None	0.0	0.001835457317097483
145	7117	0.0015656488788907848	None	0.0	0.0015656488788907848
145	7131	0.0001708449691458434	None	0.0	0.0001708449691458434
145	7346	1.7120572206008014e-06	None	0.15342370155730986	1.7120572206008014e-06
145	7291	0.0002688557162560818	None	0.0	0.0002688557162560818
145	7182	1.5001218140530094e-06	None	0.0	1.5001218140530094e-06
145	7226	0.0011871509600943988	None	0.0	0.0011871509600943988
145	7033	0.001186155721576415	None	0.0	0.001186155721576415
145	7001	0.0008477130976703426	None	0.1013908996564139	0.0008477130976703426
145	6652	0.0027020406985969157	None	0.0	0.0027020406985969157
145	7314	0.0010826796223007632	None	0.006955458741585307	0.0010826796223007632
145	7270	0.000829514609595449	None	0.0	0.000829514609595449
145	6964	0.002890309732040792	None	0.0	0.002890309732040792
145	7271	1.3169566607914357e-05	None	0.0	1.3169566607914357e-05
145	7130	0.002971913558270101	None	0.006955458741585307	0.002971913558270101
145	4706	0.008559443667840805	None	0.0	0.008559443667840805
145	6427	0.0007681414135388832	None	0.0	0.0007681414135388832
145	7343	0.005264593617369187	None	0.0	0.005264593617369187
145	7129	0.0026323162278432347	None	0.0	0.0026323162278432347
145	6695	0.0028390189766263423	None	0.0	0.0028390189766263423
145	7330	0.00021957743096269778	None	0.0	0.00021957743096269778
145	7186	3.215839773357987e-06	None	0.0	3.215839773357987e-06
145	6947	0.003414957152263807	None	0.0	0.003414957152263807
145	7207	0.006667724223137863	None	0.0	0.006667724223137863
145	7230	0.0008093670585459966	None	0.0	0.0008093670585459966
145	7287	0.0009809251797554782	None	0.1013908996564139	0.0009809251797554782
145	6825	0.00048190279456647315	None	0.0	0.00048190279456647315
145	7189	0.0025628542164191368	None	0.0	0.0025628542164191368
145	7247	0.0003686836018260775	None	0.12145941162709402	0.0003686836018260775
143	7195	0.000731725471398428	None	0.08498541009562605	0.000731725471398428
143	6992	0.0015464671938790213	None	0.0	0.0015464671938790213
143	7233	0.0012593147610279515	None	0.0	0.0012593147610279515
143	7144	0.0007123041294527537	None	0.07692307692307698	0.0007123041294527537
143	6149	0.0014609193495865908	None	0.0	0.0014609193495865908
143	7014	7.614425120770146e-07	None	0.0	7.614425120770146e-07
143	7193	-3.247374380975625e-09	None	0.0	-3.247374380975625e-09
143	6946	0.00837463688107908	None	0.0	0.00837463688107908
143	7043	1.3681112277047532e-07	None	0.0	1.3681112277047532e-07
143	7169	0.0041720326238996845	None	0.07312316197633016	0.0041720326238996845
143	7213	2.280020428665935e-05	None	0.0	2.280020428665935e-05
143	6981	0.0017262907749823074	None	0.0818911971726187	0.0017262907749823074
143	7217	-2.572550955299999e-09	None	0.0	-2.572550955299999e-09
143	7235	0.0020934551208062987	None	0.0	0.0020934551208062987
143	7026	0.005534110782282915	None	0.0	0.005534110782282915
143	7112	0.0022052134934859623	None	0.0	0.0022052134934859623
143	6408	0.0039973076249532405	None	0.0	0.0039973076249532405
143	7181	0.001197718269029574	None	0.0	0.001197718269029574
143	7166	-1.203682830115599e-07	None	0.0	-1.203682830115599e-07
143	7116	0.001048118781807914	None	0.0	0.001048118781807914
143	6649	0.0023367292832539286	None	0.0	0.0023367292832539286
143	6572	0.002421571113749427	None	0.0	0.002421571113749427
143	7222	-2.796092013542094e-09	None	0.0	-2.796092013542094e-09
143	7210	0.000755861343816032	None	0.0	0.000755861343816032
143	6984	0.0010554977482971277	None	0.0	0.0010554977482971277
143	7160	0.0007919002745356684	None	0.0	0.0007919002745356684
143	6910	0.0019830228379897736	None	0.0	0.0019830228379897736
143	7238	0.00015273674479559675	None	0.0	0.00015273674479559675
143	7162	0.0008933284736441448	None	0.11082323025421001	0.0008933284736441448
143	6908	0.0039050503221187776	None	0.0	0.0039050503221187776
143	6979	-2.929369336875609e-07	None	0.0	-2.929369336875609e-07
143	7066	0.012804306103232573	None	0.0	0.012804306103232573
143	7107	0.0017301717478168319	None	0.0	0.0017301717478168319
143	7172	0.002144850420910042	None	0.0	0.002144850420910042
143	7015	0.0037123316683367723	None	0.0	0.0037123316683367723
143	6870	0.0004972015089766734	None	0.04567380065869262	0.0004972015089766734
143	6350	0.005664257359159633	None	0.0	0.005664257359159633
143	7109	0.003441844033401792	None	0.0	0.003441844033401792
143	6154	0.0046324285650275404	None	0.0	0.0046324285650275404
143	7218	0.0019250106386578217	None	0.0	0.0019250106386578217
143	7208	0.001958825805375081	None	0.0	0.001958825805375081
143	7202	-3.940505051649059e-05	None	0.0	-3.940505051649059e-05
143	7249	0.002699435392730445	None	0.0	0.002699435392730445
143	7133	0.0024540969265309126	None	0.0	0.0024540969265309126
143	7058	0.0001970062001655608	None	0.0	0.0001970062001655608
143	6983	0.0030897594464134436	None	0.04567380065869262	0.0030897594464134436
143	7225	0.003900244026752339	None	0.0	0.003900244026752339
143	7184	-1.074639949181271e-09	None	0.0	-1.074639949181271e-09
143	6527	0.0051727737690846235	None	0.0	0.0051727737690846235
143	7025	4.1251018841154137e-05	None	0.0	4.1251018841154137e-05
143	7105	0.0018353538487309734	None	0.0	0.0018353538487309734
143	6749	0.010058704112588595	None	0.0	0.010058704112588595
143	6448	0.006584911358590697	None	0.0	0.006584911358590697
143	6629	0.0021226347295328343	None	0.0	0.0021226347295328343
143	6745	0.0002796399236864067	None	0.0	0.0002796399236864067
143	7246	0.0018382700659551005	None	0.0	0.0018382700659551005
143	7228	0.005097301059573831	None	0.0	0.005097301059573831
143	6667	0.0024462501542621153	None	0.11082323025421001	0.0024462501542621153
143	7125	0.0015245498353982972	None	0.0	0.0015245498353982972
143	6838	0.003873186106547378	None	0.0	0.003873186106547378
143	5847	0.0026559546817579425	None	0.0	0.0026559546817579425
143	6140	0.0018141931776792933	None	0.0	0.0018141931776792933
143	6836	0.009159275184894344	None	0.0	0.009159275184894344
143	7077	0.007476701745466087	None	0.0	0.007476701745466087
143	7245	0.0081671002941024	None	0.0	0.0081671002941024
143	6958	0.0006108501530870231	None	0.0	0.0006108501530870231
143	7141	3.544514116538979e-08	None	0.0	3.544514116538979e-08
143	7117	0.0015656488788907848	None	0.0	0.0015656488788907848
143	7131	0.0001708449691458434	None	0.0	0.0001708449691458434
143	7163	1.095154792265324e-11	None	0.0	1.095154792265324e-11
143	7118	3.305274149367639e-08	None	0.0	3.305274149367639e-08
143	7182	1.5001218140530094e-06	None	0.0	1.5001218140530094e-06
143	7226	0.0011871509600943988	None	0.0	0.0011871509600943988
143	7092	0.0035958359086916635	None	0.0	0.0035958359086916635
143	7033	0.001186155721576415	None	0.0	0.001186155721576415
143	7001	0.0008477130976703426	None	0.0818911971726187	0.0008477130976703426
143	7234	0.00019472657388576177	None	0.04567380065869262	0.00019472657388576177
143	6652	0.0027020406985969157	None	0.0	0.0027020406985969157
143	6964	0.002890309732040792	None	0.0	0.002890309732040792
143	7171	0.0005161190471853819	None	0.0	0.0005161190471853819
143	7130	0.002971913558270101	None	0.0	0.002971913558270101
143	4706	0.008559443667840805	None	0.0	0.008559443667840805
143	7203	0.002013485325452873	None	0.0	0.002013485325452873
143	6427	0.0007681414135388832	None	0.0	0.0007681414135388832
143	6803	0.0001658737569648761	None	0.0	0.0001658737569648761
143	7139	5.7278643650229774e-08	None	0.0	5.7278643650229774e-08
143	6783	0.008767223745912617	None	0.07312316197633016	0.008767223745912617
143	6924	0.0003269190605238631	None	0.0	0.0003269190605238631
143	7129	0.0026323162278432347	None	0.0	0.0026323162278432347
143	7242	0.0003170499422344732	None	0.0	0.0003170499422344732
143	6695	0.0028390189766263423	None	0.0	0.0028390189766263423
143	7176	0.00034443036651039973	None	0.0	0.00034443036651039973
143	7186	3.215839773357987e-06	None	0.0	3.215839773357987e-06
143	6947	0.003414957152263807	None	0.0	0.003414957152263807
143	7223	0.00045780388280806375	None	0.0	0.00045780388280806375
143	7207	0.006667724223137863	None	0.0	0.006667724223137863
143	7230	0.0008093670585459966	None	0.0	0.0008093670585459966
143	6825	0.00048190279456647315	None	0.0	0.00048190279456647315
143	7189	0.0025628542164191368	None	0.0	0.0025628542164191368
143	7247	0.0003686836018260775	None	0.060079072184553974	0.0003686836018260775
106	5298	9.033445702112139e-05	None	0.0	9.033445702112139e-05
106	5310	0.0015582254183949186	None	0.1595588593331037	0.0015582254183949186
106	5114	0.0008362640084920694	None	0.0	0.0008362640084920694
106	4998	0.0010375769363928549	None	0.0	0.0010375769363928549
106	5349	0.0005366308983573936	None	0.0	0.0005366308983573936
106	4983	0.007291708652901235	None	0.05564366993268246	0.007291708652901235
106	5140	0.0020214898505915187	None	0.0	0.0020214898505915187
106	5268	0.0041141106918522125	None	0.0	0.0041141106918522125
106	5307	0.0038203292114647814	None	0.0	0.0038203292114647814
106	4125	0.002249586974917436	None	0.06774193548387096	0.002249586974917436
106	5292	0.0040724766369610345	None	0.0	0.0040724766369610345
106	5314	-2.7354117146177454e-09	None	0.1370141889390118	-2.7354117146177454e-09
106	5260	0.00032132001126984415	None	0.1171032524368952	0.00032132001126984415
106	4724	0.00029951156138256877	None	0.1599971592560504	0.00029951156138256877
106	5390	-4.441546941032379e-05	None	0.0	-4.441546941032379e-05
106	5326	7.542175824064202e-06	None	0.0	7.542175824064202e-06
106	4283	0.0022253658107898367	None	0.03870967741935487	0.0022253658107898367
106	4931	0.0012711701889682953	None	0.0	0.0012711701889682953
106	4978	0.0006854124528527981	None	0.0	0.0006854124528527981
106	5363	-0.0008456524904339941	None	0.0	-0.0008456524904339941
106	5316	2.074529798499605e-06	None	0.0	2.074529798499605e-06
106	5295	-2.8552133692699243e-06	None	0.1321881228516635	-2.8552133692699243e-06
106	4896	0.003641682427555681	None	0.0	0.003641682427555681
106	5324	1.1695823219594183e-05	None	0.03870967741935487	1.1695823219594183e-05
106	5366	0.0013835851736747852	None	0.0	0.0013835851736747852
106	5344	0.0019359382828905167	None	0.0	0.0019359382828905167
106	4763	0.003487476839740669	None	0.0	0.003487476839740669
106	4505	0.009033276567485288	None	0.0	0.009033276567485288
106	5262	0.001511480974954056	None	0.0	0.001511480974954056
106	4841	0.001487527949150088	None	0.03259944098747262	0.001487527949150088
106	5378	0.011416204093933598	None	0.0	0.011416204093933598
106	5225	0.0007719167847364339	None	0.0	0.0007719167847364339
106	5323	-4.759901553481715e-08	None	0.0	-4.759901553481715e-08
106	4589	0.0017331989283872525	None	0.03259944098747262	0.0017331989283872525
106	5313	0.002561519962300313	None	0.0	0.002561519962300313
106	5053	0.0024290623544420287	None	0.0	0.0024290623544420287
106	5315	6.397865147766805e-05	None	0.0	6.397865147766805e-05
106	5384	0.004440829176470091	None	0.0	0.004440829176470091
106	5341	0.0010288046115992581	None	0.0	0.0010288046115992581
106	3913	0.0006983138567151221	None	0.0	0.0006983138567151221
106	5104	0.001081655146058362	None	0.24567885060969932	0.001081655146058362
106	5234	-1.973403888551615e-06	None	0.0	-1.973403888551615e-06
106	5350	0.0014701698298822353	None	0.0	0.0014701698298822353
106	5230	0.00192152534853815	None	0.05564366993268246	0.00192152534853815
106	5076	0.004228276345798915	None	0.0	0.004228276345798915
106	5381	2.1025596040688015e-06	None	0.0	2.1025596040688015e-06
106	5353	0.0004884086987379169	None	0.0	0.0004884086987379169
106	5370	0.0004441956926135681	None	0.0	0.0004441956926135681
106	5222	0.00047364734550041447	None	0.03548387096774196	0.00047364734550041447
106	5084	0.0013719103682063819	None	0.03259944098747262	0.0013719103682063819
106	5383	0.0007565597028864212	None	0.0	0.0007565597028864212
106	4375	0.0032237550338449646	None	0.1321881228516635	0.0032237550338449646
106	4770	0.0012521134150826592	None	0.0	0.0012521134150826592
106	5345	0.00027859904534147264	None	0.1370141889390118	0.00027859904534147264
106	5117	0.0028668094730949487	None	0.1297270603918509	0.0028668094730949487
106	4914	0.004605504157649177	None	0.12195772667831808	0.004605504157649177
106	5355	0.0005137758539659026	None	0.0	0.0005137758539659026
106	5210	0.00044112265853555975	None	0.03259944098747262	0.00044112265853555975
106	4949	0.0003651495387857534	None	0.0	0.0003651495387857534
106	5180	0.006561414726302874	None	0.0	0.006561414726302874
106	5388	0.004622713609905256	None	0.0	0.004622713609905256
106	5369	-0.00012595271787910875	None	0.0	-0.00012595271787910875
106	5206	0.0013816678612828192	None	0.0	0.0013816678612828192
106	5283	2.6812374238325206e-08	None	0.0	2.6812374238325206e-08
106	5274	0.007781619814780755	None	0.1370561784132392	0.007781619814780755
106	5372	0.0015852531140965955	None	0.05564366993268246	0.0015852531140965955
106	4423	0.005768936316425012	None	0.0	0.005768936316425012
106	5153	0.00024072619355260645	None	0.1370561784132392	0.00024072619355260645
106	5245	0.006074367105598854	None	0.11082323025421001	0.006074367105598854
106	5364	0.0010234438462233457	None	0.0	0.0010234438462233457
106	5168	0.0017081121228740726	None	0.0	0.0017081121228740726
106	4104	0.009318081869828567	None	0.0	0.009318081869828567
106	5365	0.00017936216883399352	None	0.0	0.00017936216883399352
106	5357	0.00019969119750041443	None	0.03870967741935487	0.00019969119750041443
106	5389	0.0031108610924129327	None	0.0	0.0031108610924129327
106	5280	0.0016645141850527986	None	0.0	0.0016645141850527986
106	5204	0.002337440097822355	None	0.0	0.002337440097822355
106	5282	9.96248753012627e-07	None	0.0	9.96248753012627e-07
106	5043	0.0025581566094258026	None	0.0	0.0025581566094258026
106	4706	0.008559443667840805	None	0.0	0.008559443667840805
106	5360	1.661139112377133e-05	None	0.0	1.661139112377133e-05
106	5397	5.8423845955559265e-05	None	0.0	5.8423845955559265e-05
106	4951	0.004228976792934665	None	0.0	0.004228976792934665
106	5322	8.873001687189325e-09	None	0.0	8.873001687189325e-09
106	5385	0.00021903554502286272	None	0.03870967741935487	0.00021903554502286272
106	5272	0.0008256247721271865	None	0.11082323025421001	0.0008256247721271865
106	5130	0.0021520197957444363	None	0.0	0.0021520197957444363
106	4220	0.002663110346515887	None	0.0	0.002663110346515887
106	4223	0.0021557550054051022	None	0.04516129032258066	0.0021557550054051022
106	5217	0.00042436776094357474	None	0.0	0.00042436776094357474
106	4681	5.732162963539808e-07	None	0.0	5.732162963539808e-07
106	3994	0.0021524697566738184	None	0.17068631468952172	0.0021524697566738184
106	5375	2.84331596826697e-06	None	0.0	2.84331596826697e-06
106	5097	0.007361475298497732	None	0.0	0.007361475298497732
106	5120	0.0001459481325568433	None	0.0	0.0001459481325568433
106	5347	0.0038015171005713745	None	0.03259944098747262	0.0038015171005713745
106	4771	0.0029915379936014614	None	0.0	0.0029915379936014614
106	5356	0.0033988671726555854	None	0.0	0.0033988671726555854
106	4721	0.006602613438619258	None	0.0	0.006602613438619258
106	4922	0.0025304481108784356	None	0.0	0.0025304481108784356
141	7113	-2.9481506153758627e-05	None	0.0	-2.9481506153758627e-05
141	7111	0.0010126168933720838	None	0.0	0.0010126168933720838
141	6992	0.0015464671938790213	None	0.0	0.0015464671938790213
141	7144	0.0007123041294527537	None	0.07692307692307698	0.0007123041294527537
141	6149	0.0014609193495865908	None	0.0	0.0014609193495865908
141	7014	7.614425120770146e-07	None	0.0	7.614425120770146e-07
141	7127	0.00012881615154889336	None	0.0	0.00012881615154889336
141	7128	1.0655392681532028e-07	None	0.0	1.0655392681532028e-07
141	6946	0.00837463688107908	None	0.0	0.00837463688107908
141	7043	1.3681112277047532e-07	None	0.0	1.3681112277047532e-07
141	7137	-1.9255524308288444e-13	None	0.0	-1.9255524308288444e-13
141	7011	6.79399442887951e-07	None	0.0	6.79399442887951e-07
141	6981	0.0017262907749823074	None	0.0829860662996856	0.0017262907749823074
141	6231	0.0062185101156005725	None	0.0	0.0062185101156005725
141	7026	0.005534110782282915	None	0.0	0.005534110782282915
141	7112	0.0022052134934859623	None	0.0	0.0022052134934859623
141	6408	0.0039973076249532405	None	0.0	0.0039973076249532405
141	6722	0.005713372979815444	None	0.05849329849891571	0.005713372979815444
141	7116	0.001048118781807914	None	0.0	0.001048118781807914
141	6788	0.0015572537361816254	None	0.0	0.0015572537361816254
141	6029	0.0015728638288899483	None	0.0	0.0015728638288899483
141	7042	8.512184105456538e-05	None	0.0	8.512184105456538e-05
141	6649	0.0023367292832539286	None	0.0	0.0023367292832539286
141	6572	0.002421571113749427	None	0.0	0.002421571113749427
141	6960	0.0009235277431268869	None	0.0	0.0009235277431268869
141	6984	0.0010554977482971277	None	0.0	0.0010554977482971277
141	6910	0.0019830228379897736	None	0.0	0.0019830228379897736
141	6908	0.0039050503221187776	None	0.0	0.0039050503221187776
141	7115	2.860610992996091e-08	None	0.0	2.860610992996091e-08
141	6979	-2.929369336875609e-07	None	0.0	-2.929369336875609e-07
141	7066	0.012804306103232573	None	0.0	0.012804306103232573
141	7107	0.0017301717478168319	None	0.0	0.0017301717478168319
141	7015	0.0037123316683367723	None	0.0	0.0037123316683367723
141	6870	0.0004972015089766734	None	0.0468878043004302	0.0004972015089766734
141	6951	0.0002137486290504425	None	0.0	0.0002137486290504425
141	6350	0.005664257359159633	None	0.006955458741585307	0.005664257359159633
141	7109	0.003441844033401792	None	0.006955458741585307	0.003441844033401792
141	6962	8.112388058730856e-05	None	0.0	8.112388058730856e-05
141	7008	5.3371194400023505e-05	None	0.0	5.3371194400023505e-05
141	6154	0.0046324285650275404	None	0.0	0.0046324285650275404
141	7072	0.0006734095019701959	None	0.0	0.0006734095019701959
141	7121	3.711723478168162e-05	None	0.0	3.711723478168162e-05
141	7133	0.0024540969265309126	None	0.0	0.0024540969265309126
141	7058	0.0001970062001655608	None	0.0	0.0001970062001655608
141	6983	0.0030897594464134436	None	0.0468878043004302	0.0030897594464134436
141	6331	0.001709164873109593	None	0.0	0.001709164873109593
141	6778	0.00038907246772804875	None	0.0	0.00038907246772804875
141	6527	0.0051727737690846235	None	0.0	0.0051727737690846235
141	7009	0.0018375871365451043	None	0.006955458741585307	0.0018375871365451043
141	7025	4.1251018841154137e-05	None	0.0	4.1251018841154137e-05
141	7105	0.0018353538487309734	None	0.0	0.0018353538487309734
141	6749	0.010058704112588595	None	0.0	0.010058704112588595
141	6448	0.006584911358590697	None	0.0	0.006584911358590697
141	6629	0.0021226347295328343	None	0.0	0.0021226347295328343
141	5388	0.004622713609905256	None	0.0	0.004622713609905256
141	6745	0.0002796399236864067	None	0.0	0.0002796399236864067
141	6985	0.0025020166922610667	None	0.006955458741585307	0.0025020166922610667
141	6915	3.7077173681915103e-07	None	0.0	3.7077173681915103e-07
141	6667	0.0024462501542621153	None	0.12313692250467781	0.0024462501542621153
141	7125	0.0015245498353982972	None	0.0	0.0015245498353982972
141	6838	0.003873186106547378	None	0.0	0.003873186106547378
141	5847	0.0026559546817579425	None	0.0	0.0026559546817579425
141	6140	0.0018141931776792933	None	0.0	0.0018141931776792933
141	6836	0.009159275184894344	None	0.0	0.009159275184894344
141	7077	0.007476701745466087	None	0.0	0.007476701745466087
141	6958	0.0006108501530870231	None	0.0	0.0006108501530870231
141	7110	9.149236552066084e-07	None	0.0	9.149236552066084e-07
141	7138	-3.400948425519942e-07	None	0.0	-3.400948425519942e-07
141	7141	3.544514116538979e-08	None	0.006955458741585307	3.544514116538979e-08
141	7117	0.0015656488788907848	None	0.0	0.0015656488788907848
141	7131	0.0001708449691458434	None	0.0	0.0001708449691458434
141	6766	0.0005190917659856773	None	0.0	0.0005190917659856773
141	7074	-3.731950734170959e-06	None	0.0	-3.731950734170959e-06
141	7075	0.0007056336540296287	None	0.0	0.0007056336540296287
141	6138	0.005839120988241642	None	0.0829860662996856	0.005839120988241642
141	7149	1.9397791644391043e-05	None	0.0	1.9397791644391043e-05
141	7118	3.305274149367639e-08	None	0.0	3.305274149367639e-08
141	7068	1.4007446108346074e-06	None	0.0	1.4007446108346074e-06
141	7092	0.0035958359086916635	None	0.0	0.0035958359086916635
141	7033	0.001186155721576415	None	0.0	0.001186155721576415
141	7102	0.0073622121637070045	None	0.006955458741585307	0.0073622121637070045
141	7001	0.0008477130976703426	None	0.0829860662996856	0.0008477130976703426
141	7059	0.00022630753195393725	None	0.0	0.00022630753195393725
141	6652	0.0027020406985969157	None	0.0	0.0027020406985969157
141	6964	0.002890309732040792	None	0.0	0.002890309732040792
141	6977	2.4172197319002685e-07	None	0.0	2.4172197319002685e-07
141	7130	0.002971913558270101	None	0.006955458741585307	0.002971913558270101
141	4706	0.008559443667840805	None	0.0	0.008559443667840805
141	6427	0.0007681414135388832	None	0.0	0.0007681414135388832
141	7005	0.0023186085055325266	None	0.0	0.0023186085055325266
141	6803	0.0001658737569648761	None	0.0	0.0001658737569648761
141	7139	5.7278643650229774e-08	None	0.0	5.7278643650229774e-08
141	6783	0.008767223745912617	None	0.09707436334633189	0.008767223745912617
141	6924	0.0003269190605238631	None	0.0	0.0003269190605238631
141	7129	0.0026323162278432347	None	0.0	0.0026323162278432347
141	7056	-1.1510669854696842e-05	None	0.0468878043004302	-1.1510669854696842e-05
141	6695	0.0028390189766263423	None	0.0	0.0028390189766263423
141	6947	0.003414957152263807	None	0.0	0.003414957152263807
141	7035	-2.8661921920151e-09	None	0.006955458741585307	-2.8661921920151e-09
141	6825	0.00048190279456647315	None	0.0	0.00048190279456647315
72	3569	0.0024712139548114316	None	0.0	0.0024712139548114316
72	3680	0.00034096792302797286	None	0.0	0.00034096792302797286
72	3070	0.0013635191757864146	None	0.0	0.0013635191757864146
72	3341	0.001644169350605387	None	0.0	0.001644169350605387
72	3668	0.0006362752137145058	None	0.059902948112312115	0.0006362752137145058
72	3550	1.142628315836905e-05	None	0.37136858192022026	1.142628315836905e-05
72	3634	0.00033759243096437286	None	0.0	0.00033759243096437286
72	3667	-2.2394008659820974e-05	None	0.0	-2.2394008659820974e-05
72	3611	0.00047324027812828526	None	0.0	0.00047324027812828526
72	3637	0.001054619553046429	None	0.1522379877100131	0.001054619553046429
72	3685	6.690222814054384e-05	None	0.0	6.690222814054384e-05
72	3561	0.0009647976632351749	None	0.0	0.0009647976632351749
72	3589	0.0003745450446285926	None	0.0	0.0003745450446285926
72	3644	0.0024689565171755784	None	0.0	0.0024689565171755784
72	2905	0.0004886971520704946	None	0.4626543184765201	0.0004886971520704946
72	3692	0.0003121728075019138	None	0.04498324190273627	0.0003121728075019138
72	3676	0.0003182405390667011	None	0.0	0.0003182405390667011
72	3523	0.00011715311890269656	None	0.4112079455449152	0.00011715311890269656
72	3169	0.00022786623072101037	None	0.0	0.00022786623072101037
72	3666	0.0018384393263168714	None	0.059902948112312115	0.0018384393263168714
72	3661	1.8480543737225792e-06	None	0.0	1.8480543737225792e-06
72	3510	0.002076194668061687	None	0.0	0.002076194668061687
72	3264	5.8968982608661716e-05	None	0.06955458741585308	5.8968982608661716e-05
72	3681	0.00035454784213230023	None	0.0	0.00035454784213230023
72	3575	0.0015365123709194853	None	0.059902948112312115	0.0015365123709194853
72	3596	0.0006699572878031992	None	0.0	0.0006699572878031992
72	3621	2.702286921588481e-06	None	0.0	2.702286921588481e-06
72	3460	0.0005245031715890243	None	0.0	0.0005245031715890243
72	3494	0.00233794890912494	None	0.059902948112312115	0.00233794890912494
72	3556	0.001522082411683479	None	0.0	0.001522082411683479
72	3693	1.7374236940949878e-07	None	0.0	1.7374236940949878e-07
72	3101	0.0005936956888689573	None	0.11503515422076208	0.0005936956888689573
72	3534	6.422529337263397e-05	None	0.04498324190273627	6.422529337263397e-05
72	3689	-6.495225516775816e-10	None	0.0	-6.495225516775816e-10
72	3635	0.0006766483077468098	None	0.0	0.0006766483077468098
72	3041	0.0009907232494322153	None	0.19901299609555437	0.0009907232494322153
72	3595	0.00031726470488173495	None	0.0	0.00031726470488173495
72	3254	0.0023129366409873836	None	0.552109736940184	0.0023129366409873836
72	3537	0.0014096956159053535	None	0.0	0.0014096956159053535
72	3633	7.550048683350094e-13	None	0.0	7.550048683350094e-13
72	3641	0.0015321900501529678	None	0.0	0.0015321900501529678
72	3612	0.0003148797119748849	None	0.0	0.0003148797119748849
72	3458	0.0009761480662470888	None	0.0	0.0009761480662470888
72	3642	0.0002515560384665551	None	0.08133423462199209	0.0002515560384665551
72	3482	0.0014880893643315345	None	0.17159950671700946	0.0014880893643315345
72	3445	0.0003510034484418839	None	0.0	0.0003510034484418839
72	3240	0.0017596698576026588	None	0.0	0.0017596698576026588
72	3088	0.00047680986640549435	None	0.0	0.00047680986640549435
72	3687	-1.6049619638097924e-05	None	0.35475917433797943	-1.6049619638097924e-05
72	3352	0.0032078849352836338	None	0.0	0.0032078849352836338
72	3315	0.00018003278082877767	None	0.7700337329808553	0.00018003278082877767
72	3063	0.0006181257587666361	None	0.09440254199460885	0.0006181257587666361
72	2749	0.00020949296011216968	None	0.5926698696601154	0.00020949296011216968
72	3622	0.001505819682981706	None	0.0	0.001505819682981706
72	3246	0.0012470943732931828	None	0.0	0.0012470943732931828
72	3623	0.0013476477753829603	None	0.059902948112312115	0.0013476477753829603
72	3420	0.0006181256868033197	None	0.04498324190273627	0.0006181256868033197
72	3620	0.0001458163680337465	None	0.0	0.0001458163680337465
72	3597	1.2153680631724867e-06	None	0.0	1.2153680631724867e-06
72	3655	0.0029049738300435182	None	0.0	0.0029049738300435182
72	3077	0.0023790870963665113	None	0.08133423462199209	0.0023790870963665113
72	3470	0.0002771858838279963	None	0.0	0.0002771858838279963
72	3517	0.0005035270614512255	None	0.11650420202821095	0.0005035270614512255
72	3675	0.0006097326094674315	None	0.0	0.0006097326094674315
72	3553	-3.4281360597209835e-07	None	0.0	-3.4281360597209835e-07
72	3160	0.00047680686054858766	None	0.09440254199460885	0.00047680686054858766
72	3462	0.0004695924589632049	None	0.0	0.0004695924589632049
72	3682	-4.601263129994057e-05	None	0.2357015165592699	-4.601263129994057e-05
72	3395	9.472468060597366e-05	None	0.11082323025421001	9.472468060597366e-05
72	3587	0.0006227063892880614	None	0.0	0.0006227063892880614
72	3230	0.0006150267367395176	None	0.4020415962664609	0.0006150267367395176
72	3656	-2.025415796169081e-09	None	0.5832542265249907	-2.025415796169081e-09
72	3453	0.0013360635022021303	None	0.4020415962664609	0.0013360635022021303
72	3461	0.00011300803934073546	None	0.2828740149875496	0.00011300803934073546
72	3669	-3.111703457426583e-05	None	0.09440254199460885	-3.111703457426583e-05
72	3638	0.0014662070973502353	None	0.16778293325096688	0.0014662070973502353
72	3442	0.0004539702458641547	None	0.0	0.0004539702458641547
72	3625	-4.80403447343368e-06	None	0.04498324190273627	-4.80403447343368e-06
72	3697	0.0016304650020270647	None	0.0	0.0016304650020270647
72	3238	0.002040259521790486	None	0.0	0.002040259521790486
72	3662	5.365835959135964e-07	None	0.0	5.365835959135964e-07
72	3671	0.0006526404374242904	None	0.0	0.0006526404374242904
72	3630	0.0001351084242512951	None	0.49570375221427804	0.0001351084242512951
72	3568	2.1187910546220142e-07	None	0.0	2.1187910546220142e-07
72	3658	-7.762616793885585e-11	None	0.7700337329808553	-7.762616793885585e-11
72	3224	0.000944521784060688	None	0.17081162647701761	0.000944521784060688
72	3605	0.00026561707314537783	None	0.09440254199460885	0.00026561707314537783
72	3529	0.0004704832878802244	None	0.0	0.0004704832878802244
72	3698	-2.4779597990248935e-08	None	0.0	-2.4779597990248935e-08
72	3511	5.070366368148957e-05	None	0.0	5.070366368148957e-05
72	3258	2.3151468445035538e-05	None	0.0	2.3151468445035538e-05
72	3363	0.0008570468832412746	None	0.325536039491189	0.0008570468832412746
72	3357	0.0030330371867279644	None	0.14986418297547013	0.0030330371867279644
72	3137	0.0005057408374979374	None	0.5320462930820974	0.0005057408374979374
72	3501	0.0005092889842856437	None	0.0	0.0005092889842856437
72	3154	0.0006940457005731909	None	0.36529842692125286	0.0006940457005731909
72	3573	-4.309251583639343e-08	None	0.0	-4.309251583639343e-08
72	3664	-1.5076637809796535e-05	None	0.0	-1.5076637809796535e-05
72	3394	3.175812515388523e-05	None	0.0	3.175812515388523e-05
72	3146	0.0009992447532937852	None	0.1986118181056537	0.0009992447532937852
50	2480	None	None	0.4052085294691321	None
50	2360	None	None	0.42089729937220544	None
50	2579	0.000182763539454151	None	0.33466352886166917	0.000182763539454151
50	2584	0.0003567079344231333	None	0.38876662264012274	0.0003567079344231333
50	2560	4.877465331787661e-05	None	0.38958978533788746	4.877465331787661e-05
50	2554	-2.969066093323611e-06	None	0.3925037570716715	-2.969066093323611e-06
50	2576	None	None	0.3806911849024356	None
50	2498	None	None	0.38989061035008954	None
50	2558	-0.00011173406781492838	None	0.3989425215182748	-0.00011173406781492838
50	2556	-0.1	None	0.41722514082555523	-0.1
50	2559	-6.016818094663341e-06	None	0.49766404291419536	-6.016818094663341e-06
50	1772	None	None	0.49091889357679397	None
50	2541	None	None	0.37920185797193456	None
50	2505	None	None	0.37930006808997546	None
50	2592	None	None	0.41380081661070706	None
50	2566	-0.1	None	0.4820344581637376	-0.1
50	2359	None	None	0.3707753726338177	None
50	2577	-0.1	None	0.48873661509365485	-0.1
50	2422	None	None	0.31361107221409906	None
50	2597	9.632793529590484e-07	None	0.35075509411108546	9.632793529590484e-07
50	2552	-0.1	None	0.3857716491629658	-0.1
50	2571	5.734631248435795e-06	None	0.35947760252048655	5.734631248435795e-06
50	1741	None	None	0.45620482001971646	None
50	2270	None	None	0.377376236225841	None
50	2245	None	None	0.43686911049466975	None
50	2600	4.759463956247163e-10	None	0.377376236225841	4.759463956247163e-10
50	2488	None	None	0.4357168346541025	None
50	2585	None	None	0.49663723512521785	None
50	2581	-1.0552287563779648e-08	None	0.5124487202059104	-1.0552287563779648e-08
50	2431	None	None	0.377376236225841	None
50	2331	None	None	0.418223698456521	None
50	2544	None	None	0.4743517294026057	None
50	2534	None	None	0.33466352886166917	None
50	2596	-2.0886633589343343e-09	None	0.35947760252048655	-2.0886633589343343e-09
50	1929	None	None	0.3841453779049965	None
50	2463	None	None	0.36425059032345014	None
50	1971	None	None	0.5299362586042526	None
50	2516	None	None	0.3685299484719599	None
50	2486	None	None	0.40951253490172085	None
50	2315	None	None	0.6402221654598468	None
50	2476	None	None	0.377376236225841	None
50	2517	None	None	0.4115723815377275	None
50	2587	-6.186032363623718e-10	None	0.47867862413983603	-6.186032363623718e-10
50	2557	None	None	0.309337057608311	None
50	2199	None	None	0.5336269293972664	None
50	2594	-3.678723558715677e-08	None	0.41653880433025864	-3.678723558715677e-08
50	2298	None	None	0.7225769194169214	None
50	2503	None	None	0.4231546275972395	None
50	2548	None	None	0.44992269422977155	None
50	2595	None	None	0.3630819903300952	None
50	1757	None	None	0.5486484342201428	None
50	2578	2.352236595921632e-07	None	0.4246464786779459	2.352236595921632e-07
50	1225	None	None	0.6429208754054427	None
50	2580	-1.0726320585474947e-05	None	0.27833495191928365	-1.0726320585474947e-05
50	1862	None	None	0.47205931805887813	None
50	2569	3.570875404967704e-06	None	0.5629770854872604	3.570875404967704e-06
50	2561	8.400702866455737e-09	None	0.39419438588591926	8.400702866455737e-09
50	2563	-1.6785084087784712e-07	None	0.34090257763660237	-1.6785084087784712e-07
50	2512	None	None	0.3739002889734701	None
50	2438	None	None	0.3492227906661337	None
50	2260	None	None	0.5023119731896353	None
50	2564	-0.1	None	0.4231546275972395	-0.1
50	2538	None	None	0.41880038718060764	None
50	2429	None	None	0.41792949474707325	None
50	2324	None	None	0.41659916535893116	None
50	2555	None	None	0.4351339130492553	None
50	2323	None	None	0.4025221532523188	None
50	1979	None	None	0.5731514936127157	None
50	2506	None	None	0.35211873407589345	None
50	2588	1.7840202975214613e-08	None	0.40715432447817757	1.7840202975214613e-08
50	2475	None	None	0.38517799293299915	None
50	2322	None	None	0.37158193275306617	None
50	2250	None	None	0.34337150640018493	None
50	2599	None	None	0.32420674780519043	None
50	1472	None	None	0.6429208754054427	None
50	2551	-2.3919955369236776e-06	None	0.4496120895291664	-2.3919955369236776e-06
50	2574	6.198350552175633e-09	None	0.6152483760187316	6.198350552175633e-09
50	2425	None	None	0.4149776529505024	None
50	2494	None	None	0.5439367117748947	None
50	2565	-1.3761314596699423e-09	None	0.4227421554881519	-1.3761314596699423e-09
50	2471	None	None	0.42212748224943725	None
50	2527	None	None	0.27833495191928365	None
50	2535	None	None	0.4107888711255533	None
50	2125	None	None	0.3953717228394995	None
50	2539	None	None	0.3953502207864804	None
50	2269	None	None	0.42455766424120245	None
50	2445	None	None	0.34926434294874575	None
50	2397	None	None	0.38054684980634995	None
50	2573	-0.1	None	0.4346140793326884	-0.1
50	2383	None	None	0.4437995382150965	None
50	2593	4.267758919683214e-07	None	0.2943097275870977	4.267758919683214e-07
50	2537	None	None	0.4722122159222861	None
50	1314	None	None	0.5066380254582318	None
50	2590	-0.1	None	0.4235962724955701	-0.1
50	2226	None	None	0.7225769194169214	None
50	2452	None	None	0.3504403498315328	None
50	2562	4.0743528052704264e-05	None	0.4376993426928782	4.0743528052704264e-05
50	2572	None	None	0.4329460852774186	None
50	2583	None	None	0.39061983867761374	None
50	2511	None	None	0.703022916220341	None
74	3569	0.0024712139548114316	None	0.0	0.0024712139548114316
74	3757	0.0026069099137961964	None	0.23102707416185247	0.0026069099137961964
74	3724	-2.3221054561775938e-05	None	0.0	-2.3221054561775938e-05
74	3680	0.00034096792302797286	None	0.0	0.00034096792302797286
74	3070	0.0013635191757864146	None	0.0	0.0013635191757864146
74	3341	0.001644169350605387	None	0.0	0.001644169350605387
74	3762	4.6312636714511905e-05	None	0.0	4.6312636714511905e-05
74	3704	2.935265107171385e-08	None	0.300109853065447	2.935265107171385e-08
74	3729	0.00011670555495662819	None	0.0	0.00011670555495662819
74	3798	0.0005549065625806612	None	0.13187073265270333	0.0005549065625806612
74	3730	-5.76457918945529e-07	None	0.0	-5.76457918945529e-07
74	3765	-3.7464539302504643e-06	None	0.0	-3.7464539302504643e-06
74	3668	0.0006362752137145058	None	0.02596231536997053	0.0006362752137145058
74	3761	8.900554015945701e-07	None	0.0	8.900554015945701e-07
74	3550	1.142628315836905e-05	None	0.37876160128074876	1.142628315836905e-05
74	3783	-1.8319863192064661e-09	None	0.0	-1.8319863192064661e-09
74	3611	0.00047324027812828526	None	0.0	0.00047324027812828526
74	3637	0.001054619553046429	None	0.1370141889390118	0.001054619553046429
74	3685	6.690222814054384e-05	None	0.0	6.690222814054384e-05
74	3767	0.003274967993841366	None	0.0	0.003274967993841366
74	3561	0.0009647976632351749	None	0.0	0.0009647976632351749
74	3644	0.0024689565171755784	None	0.0	0.0024689565171755784
74	2905	0.0004886971520704946	None	0.6556713746862796	0.0004886971520704946
74	3169	0.00022786623072101037	None	0.0	0.00022786623072101037
74	3666	0.0018384393263168714	None	0.02596231536997053	0.0018384393263168714
74	3510	0.002076194668061687	None	0.0	0.002076194668061687
74	3575	0.0015365123709194853	None	0.02596231536997053	0.0015365123709194853
74	3596	0.0006699572878031992	None	0.0	0.0006699572878031992
74	3621	2.702286921588481e-06	None	0.0	2.702286921588481e-06
74	3460	0.0005245031715890243	None	0.0	0.0005245031715890243
74	3494	0.00233794890912494	None	0.02596231536997053	0.00233794890912494
74	3556	0.001522082411683479	None	0.0	0.001522082411683479
74	3787	-1.5302872505376853e-12	None	0.0	-1.5302872505376853e-12
74	3635	0.0006766483077468098	None	0.0	0.0006766483077468098
74	3041	0.0009907232494322153	None	0.25940308312383853	0.0009907232494322153
74	3254	0.0023129366409873836	None	0.5374076719177545	0.0023129366409873836
74	3537	0.0014096956159053535	None	0.0	0.0014096956159053535
74	3641	0.0015321900501529678	None	0.0	0.0015321900501529678
74	3790	0.0024108306500602154	None	0.0	0.0024108306500602154
74	3735	0.0004585492772883254	None	0.0	0.0004585492772883254
74	3752	0.0013655040872097947	None	0.06977316119401426	0.0013655040872097947
74	3708	2.9476903992407113e-06	None	0.0	2.9476903992407113e-06
74	3482	0.0014880893643315345	None	0.1784227301417461	0.0014880893643315345
74	3763	0.0026446530519182473	None	0.0	0.0026446530519182473
74	3756	0.0019260323199623332	None	0.0	0.0019260323199623332
74	3758	0.0004885261716665977	None	0.0	0.0004885261716665977
74	3240	0.0017596698576026588	None	0.0	0.0017596698576026588
74	3768	0.00038040010106499657	None	0.0	0.00038040010106499657
74	3755	1.6084872243296522e-05	None	0.0	1.6084872243296522e-05
74	3088	0.00047680986640549435	None	0.0	0.00047680986640549435
74	3732	1.5539519388012892e-05	None	0.3466821053011916	1.5539519388012892e-05
74	3063	0.0006181257587666361	None	0.13187073265270333	0.0006181257587666361
74	3792	0.0008324061626776107	None	0.0	0.0008324061626776107
74	3788	0.001342962018166268	None	0.02596231536997053	0.001342962018166268
74	3622	0.001505819682981706	None	0.0	0.001505819682981706
74	3246	0.0012470943732931828	None	0.0	0.0012470943732931828
74	3733	0.0010875089303616838	None	0.0	0.0010875089303616838
74	3420	0.0006181256868033197	None	0.07892387464507786	0.0006181256868033197
74	3748	0.0001875633543638216	None	0.0	0.0001875633543638216
74	3796	7.32866519928624e-05	None	0.0	7.32866519928624e-05
74	3077	0.0023790870963665113	None	0.06977316119401426	0.0023790870963665113
74	3702	0.0008372499535164539	None	0.0	0.0008372499535164539
74	3771	7.652738870172635e-06	None	0.0	7.652738870172635e-06
74	3517	0.0005035270614512255	None	0.11350271865154482	0.0005035270614512255
74	3675	0.0006097326094674315	None	0.0	0.0006097326094674315
74	3395	9.472468060597366e-05	None	0.12313692250467781	9.472468060597366e-05
74	3785	0.00026681504537407705	None	0.0	0.00026681504537407705
74	3587	0.0006227063892880614	None	0.0	0.0006227063892880614
74	3230	0.0006150267367395176	None	0.38998449466979357	0.0006150267367395176
74	3656	-2.025415796169081e-09	None	0.6137441294949391	-2.025415796169081e-09
74	3453	0.0013360635022021303	None	0.38998449466979357	0.0013360635022021303
74	3461	0.00011300803934073546	None	0.3441585303962171	0.00011300803934073546
74	3638	0.0014662070973502353	None	0.16569865562794078	0.0014662070973502353
74	3780	0.0006950112051489183	None	0.0	0.0006950112051489183
74	3697	0.0016304650020270647	None	0.0	0.0016304650020270647
74	3723	0.00027663345844610685	None	0.0	0.00027663345844610685
74	3238	0.002040259521790486	None	0.0	0.002040259521790486
74	3778	-7.599746372489747e-07	None	0.1370141889390118	-7.599746372489747e-07
74	3720	0.00019941215058958642	None	0.0	0.00019941215058958642
74	3671	0.0006526404374242904	None	0.0	0.0006526404374242904
74	3707	0.0001749330273957705	None	0.0	0.0001749330273957705
74	3711	-6.157774942185673e-08	None	0.0	-6.157774942185673e-08
74	3224	0.000944521784060688	None	0.17081162647701761	0.000944521784060688
74	3605	0.00026561707314537783	None	0.13187073265270333	0.00026561707314537783
74	3764	0.00025463085453534916	None	0.0	0.00025463085453534916
74	3529	0.0004704832878802244	None	0.0	0.0004704832878802244
74	3741	1.3135157076888311e-08	None	0.5066242476610661	1.3135157076888311e-08
74	3698	-2.4779597990248935e-08	None	0.0	-2.4779597990248935e-08
74	3775	-1.530840152949045e-07	None	0.514061001120157	-1.530840152949045e-07
74	3511	5.070366368148957e-05	None	0.0	5.070366368148957e-05
74	3363	0.0008570468832412746	None	0.2904129842980983	0.0008570468832412746
74	3357	0.0030330371867279644	None	0.14227225946114203	0.0030330371867279644
74	3722	0.0006516939126609446	None	0.0	0.0006516939126609446
74	3137	0.0005057408374979374	None	0.5455877932935549	0.0005057408374979374
74	3501	0.0005092889842856437	None	0.0	0.0005092889842856437
74	3737	0.000490185700324355	None	0.0	0.000490185700324355
74	3800	4.812108228625941e-07	None	0.0	4.812108228625941e-07
74	3713	0.0031286729916951772	None	0.0	0.0031286729916951772
74	3712	6.560450029077403e-07	None	0.0	6.560450029077403e-07
74	3146	0.0009992447532937852	None	0.20556694447701696	0.0009992447532937852
60	2617	-8.082176835225729e-11	None	0.8445707396358182	-8.082176835225729e-11
60	3040	2.9063581107539247e-06	None	0.21664496431763086	2.9063581107539247e-06
60	3049	3.576175164671538e-05	None	0.14114269195811832	3.576175164671538e-05
60	3065	7.563666887020471e-05	None	0.23257581179851577	7.563666887020471e-05
60	3070	0.0013635191757864146	None	0.036079110983429113	0.0013635191757864146
60	2962	-5.635982854067059e-09	None	0.16234929574239637	-5.635982854067059e-09
60	3058	0.0002713556443649193	None	0.1965703985331773	0.0002713556443649193
60	2579	0.000182763539454151	None	0.9505473241371035	0.000182763539454151
60	3094	1.049120774042403e-06	None	0.30582264228284883	1.049120774042403e-06
60	2776	0.000310592552569202	None	0.18208746810041596	0.000310592552569202
60	2986	0.0011511524418155368	None	0.036079110983429113	0.0011511524418155368
60	2710	8.590259823009242e-08	None	0.7201824911398254	8.590259823009242e-08
60	2969	6.457574176657415e-07	None	0.14114269195811832	6.457574176657415e-07
60	3047	1.0138987576422421e-05	None	0.06961162537750876	1.0138987576422421e-05
60	2966	3.962807765183609e-05	None	0.2818575158957535	3.962807765183609e-05
60	3026	0.0002700506147851116	None	0.12289897381595767	0.0002700506147851116
60	3069	-2.9728223922442032e-08	None	0.3040879724887947	-2.9728223922442032e-08
60	3080	9.566422073135103e-08	None	0.0	9.566422073135103e-08
60	2937	4.6311684009401675e-05	None	0.1790436385656884	4.6311684009401675e-05
60	2597	9.632793529590484e-07	None	0.3220776068716965	9.632793529590484e-07
60	2790	2.0497683642671257e-06	None	0.15828054333832575	2.0497683642671257e-06
60	2996	2.1185112137884314e-06	None	0.14661904207749382	2.1185112137884314e-06
60	2999	2.2426985858990294e-05	None	0.0	2.2426985858990294e-05
60	2905	0.0004886971520704946	None	0.062016456012307965	0.0004886971520704946
60	3086	-1.0383739228387256e-06	None	0.06961162537750876	-1.0383739228387256e-06
60	2828	0.00025846244779964474	None	0.036079110983429113	0.00025846244779964474
60	3007	8.47696233418309e-10	None	0.05816622683007518	8.47696233418309e-10
60	3087	4.2062381102546136e-07	None	0.036079110983429113	4.2062381102546136e-07
60	3078	1.4878536821111327e-05	None	0.16234929574239637	1.4878536821111327e-05
60	2608	0.00022311444612253787	None	0.0	0.00022311444612253787
60	3048	0.0004083889124394464	None	0.2528789735104203	0.0004083889124394464
60	2697	0.0003361662622148982	None	0.036079110983429113	0.0003361662622148982
60	3036	1.2557324799530142e-05	None	0.06961162537750876	1.2557324799530142e-05
60	3015	0.0002045536642460348	None	0.12289897381595767	0.0002045536642460348
60	2755	8.536922066456415e-08	None	0.3170622844269077	8.536922066456415e-08
60	2727	4.832826897170796e-06	None	0.3206794629475211	4.832826897170796e-06
60	2909	0.001545409343113449	None	0.1374349460796472	0.001545409343113449
60	2988	0.0019485006277880908	None	0.0	0.0019485006277880908
60	3041	0.0009907232494322153	None	0.18208746810041596	0.0009907232494322153
60	3089	2.372713471780853e-05	None	0.17790407647717563	2.372713471780853e-05
60	3081	-2.2108139721205786e-08	None	0.45893123722888196	-2.2108139721205786e-08
60	3072	6.183695846480734e-05	None	0.12711192899713716	6.183695846480734e-05
60	2817	-2.1325499055300875e-09	None	0.5867540869358007	-2.1325499055300875e-09
60	2998	6.521844377069335e-07	None	0.17790407647717563	6.521844377069335e-07
60	2655	5.648400468954707e-07	None	0.4610377208988855	5.648400468954707e-07
60	3088	0.00047680986640549435	None	0.08943724358231468	0.00047680986640549435
60	3010	7.011350082236853e-07	None	0.036079110983429113	7.011350082236853e-07
60	3056	8.962917393246048e-10	None	0.0	8.962917393246048e-10
60	2950	0.0010329633015688086	None	0.062016456012307965	0.0010329633015688086
60	3083	0.0009162690445169848	None	0.29550919756293054	0.0009162690445169848
60	2871	4.380337767162113e-06	None	0.1790436385656884	4.380337767162113e-06
60	3063	0.0006181257587666361	None	0.1374349460796472	0.0006181257587666361
60	2749	0.00020949296011216968	None	0.4958308570386792	0.00020949296011216968
60	3071	2.5102946596137267e-06	None	0.062016456012307965	2.5102946596137267e-06
60	2961	5.782529011180471e-05	None	0.0	5.782529011180471e-05
60	2889	-8.547583997005361e-10	None	0.12711192899713716	-8.547583997005361e-10
60	2852	0.0002040931287954342	None	0.272005046049228	0.0002040931287954342
60	3003	1.8311421960264066e-06	None	0.2697374869604846	1.8311421960264066e-06
60	3012	1.762187321943803e-05	None	0.0	1.762187321943803e-05
60	2972	3.7206894675070895e-07	None	0.182044378311709	3.7206894675070895e-07
60	3043	1.1036677728610165e-06	None	0.1895494549752984	1.1036677728610165e-06
60	3077	0.0023790870963665113	None	0.1543246515941026	0.0023790870963665113
60	3027	0.000381587479179347	None	0.2995726287083875	0.000381587479179347
60	2940	0.00029533009657462905	None	0.17790407647717563	0.00029533009657462905
60	2971	0.0002916051918118788	None	0.062016456012307965	0.0002916051918118788
60	3068	-0.00010124700232768632	None	0.062016456012307965	-0.00010124700232768632
60	3095	0.0007178114062650397	None	0.0	0.0007178114062650397
60	3046	2.4819700404934482e-06	None	0.08943724358231468	2.4819700404934482e-06
60	2985	-5.505847586016604e-07	None	0.0	-5.505847586016604e-07
60	3038	0.00026435040775180183	None	0.036079110983429113	0.00026435040775180183
60	2820	0.0004468004312494564	None	0.481078571096324	0.0004468004312494564
60	2769	9.972784627465853e-05	None	0.12289897381595767	9.972784627465853e-05
60	2750	0.0001637625465291379	None	0.22186526445672902	0.0001637625465291379
60	2901	0.00014214502710925298	None	0.12289897381595767	0.00014214502710925298
60	2923	5.594127973222464e-06	None	0.6437393648749345	5.594127973222464e-06
60	2678	3.798477846430013e-09	None	0.8445707396358182	3.798477846430013e-09
60	2976	0.001574310194165956	None	0.25495229979791184	0.001574310194165956
60	2654	1.7508668595803717e-05	None	0.14114269195811832	1.7508668595803717e-05
60	2894	1.2871115507073095e-05	None	0.12711192899713716	1.2871115507073095e-05
60	3098	-1.7106653384131117e-08	None	0.3180106644485831	-1.7106653384131117e-08
60	2626	-9.999697915391692e-10	None	0.05816622683007518	-9.999697915391692e-10
60	2995	-2.037915791603586e-08	None	0.16926241315219234	-2.037915791603586e-08
60	2891	0.000345853886503529	None	0.06961162537750876	0.000345853886503529
60	2693	0.00013573493450072286	None	0.23257581179851577	0.00013573493450072286
60	3066	0.00015702747651345073	None	0.16926241315219234	0.00015702747651345073
60	3001	5.054136228761174e-06	None	0.21246677030261196	5.054136228761174e-06
60	3062	5.740698598268413e-05	None	0.05816622683007518	5.740698598268413e-05
60	2913	0.00013753160440183298	None	0.0	0.00013753160440183298
60	2941	0.00027301106426572054	None	0.2697374869604846	0.00027301106426572054
60	2963	0.000381287367688939	None	0.1790436385656884	0.000381287367688939
60	2804	1.1328227958128486e-06	None	0.2646119838853966	1.1328227958128486e-06
60	2722	6.68467887520229e-05	None	0.036079110983429113	6.68467887520229e-05
60	3030	0.00065934413534901	None	0.06961162537750876	0.00065934413534901
60	3033	-6.567432133389738e-06	None	0.0	-6.567432133389738e-06
60	2762	0.00010306670344078016	None	0.0	0.00010306670344078016
60	2981	0.0005080233270919781	None	0.14661904207749382	0.0005080233270919781
60	2877	2.31137205015478e-08	None	0.16234929574239637	2.31137205015478e-08
60	3073	-5.698176451234383e-09	None	0.062016456012307965	-5.698176451234383e-09
60	2910	8.883740336311621e-07	None	0.08943724358231468	8.883740336311621e-07
60	2974	0.00027153472884532386	None	0.0	0.00027153472884532386
109	5298	9.033445702112139e-05	None	0.0	9.033445702112139e-05
109	5310	0.0015582254183949186	None	0.15552829657507727	0.0015582254183949186
109	5469	0.0005530173985349161	None	0.0	0.0005530173985349161
109	5114	0.0008362640084920694	None	0.0	0.0008362640084920694
109	4998	0.0010375769363928549	None	0.0	0.0010375769363928549
109	5433	-1.5181842500858886e-07	None	0.05189010408622961	-1.5181842500858886e-07
109	5268	0.0041141106918522125	None	0.0	0.0041141106918522125
109	5434	4.918069163516951e-07	None	0.0	4.918069163516951e-07
109	5307	0.0038203292114647814	None	0.0	0.0038203292114647814
109	4125	0.002249586974917436	None	0.09049954241357985	0.002249586974917436
109	5448	0.002856663024263505	None	0.02173296065831508	0.002856663024263505
109	5463	0.0008186435014939685	None	0.0	0.0008186435014939685
109	5506	0.0010103262085768088	None	0.12878509948142627	0.0010103262085768088
109	5479	-4.894374013429823e-09	None	0.0	-4.894374013429823e-09
109	4283	0.0022253658107898367	None	0.05189010408622961	0.0022253658107898367
109	4931	0.0012711701889682953	None	0.0	0.0012711701889682953
109	5513	-0.00023263104027302292	None	0.0	-0.00023263104027302292
109	4978	0.0006854124528527981	None	0.0	0.0006854124528527981
109	5453	0.0012231009768692122	None	0.0	0.0012231009768692122
109	5414	0.0003078190689899673	None	0.08491115024084336	0.0003078190689899673
109	5539	-0.0003130154827906069	None	0.0	-0.0003130154827906069
109	4896	0.003641682427555681	None	0.0	0.003641682427555681
109	5529	-0.0001400269518881428	None	0.05189010408622961	-0.0001400269518881428
109	5547	2.3072510213356087e-05	None	0.0	2.3072510213356087e-05
109	4763	0.003487476839740669	None	0.0	0.003487476839740669
109	4505	0.009033276567485288	None	0.0	0.009033276567485288
109	5522	0.0007838066282867463	None	0.0	0.0007838066282867463
109	5262	0.001511480974954056	None	0.0	0.001511480974954056
109	5474	0.0012749600495315888	None	0.0	0.0012749600495315888
109	5503	0.002714122492331638	None	0.0	0.002714122492331638
109	5378	0.011416204093933598	None	0.0	0.011416204093933598
109	5471	0.0008365856120056897	None	0.1341033227591005	0.0008365856120056897
109	5225	0.0007719167847364339	None	0.0	0.0007719167847364339
109	4589	0.0017331989283872525	None	0.02173296065831508	0.0017331989283872525
109	5546	-5.049084861142821e-06	None	0.11082323025421001	-5.049084861142821e-06
109	5525	4.473694375738703e-06	None	0.0	4.473694375738703e-06
109	5535	0.0001627083576055266	None	0.0	0.0001627083576055266
109	5313	0.002561519962300313	None	0.0	0.002561519962300313
109	5053	0.0024290623544420287	None	0.0	0.0024290623544420287
109	5482	0.001772742957064899	None	0.0	0.001772742957064899
109	5384	0.004440829176470091	None	0.0	0.004440829176470091
109	5341	0.0010288046115992581	None	0.0	0.0010288046115992581
109	5502	-0.0001928115385391377	None	0.0	-0.0001928115385391377
109	3913	0.0006983138567151221	None	0.0	0.0006983138567151221
109	5104	0.001081655146058362	None	0.19832317209700623	0.001081655146058362
109	5076	0.004228276345798915	None	0.0	0.004228276345798915
109	5507	-5.707011819741787e-05	None	0.0	-5.707011819741787e-05
109	5531	1.6817815086640406e-05	None	0.0	1.6817815086640406e-05
109	5222	0.00047364734550041447	None	0.052507254478365725	0.00047364734550041447
109	4375	0.0032237550338449646	None	0.12618515609833125	0.0032237550338449646
109	4770	0.0012521134150826592	None	0.0	0.0012521134150826592
109	5117	0.0028668094730949487	None	0.13206139278428924	0.0028668094730949487
109	4914	0.004605504157649177	None	0.10182189822702477	0.004605504157649177
109	5355	0.0005137758539659026	None	0.0	0.0005137758539659026
109	5512	-0.0008640009203439398	None	0.0	-0.0008640009203439398
109	5210	0.00044112265853555975	None	0.02173296065831508	0.00044112265853555975
109	5180	0.006561414726302874	None	0.0	0.006561414726302874
109	5388	0.004622713609905256	None	0.0	0.004622713609905256
109	5206	0.0013816678612828192	None	0.0	0.0013816678612828192
109	5283	2.6812374238325206e-08	None	0.0	2.6812374238325206e-08
109	5274	0.007781619814780755	None	0.10961054505141972	0.007781619814780755
109	5478	0.0006630766484866808	None	0.0	0.0006630766484866808
109	5372	0.0015852531140965955	None	0.05564366993268246	0.0015852531140965955
109	5544	0.00024379075804221358	None	0.0	0.00024379075804221358
109	5405	0.0002919076568606365	None	0.0	0.0002919076568606365
109	5437	2.839894504577356e-09	None	0.0	2.839894504577356e-09
109	5245	0.006074367105598854	None	0.11082323025421001	0.006074367105598854
109	5364	0.0010234438462233457	None	0.0	0.0010234438462233457
109	5168	0.0017081121228740726	None	0.0	0.0017081121228740726
109	4104	0.009318081869828567	None	0.0	0.009318081869828567
109	5436	0.001366350699807922	None	0.0	0.001366350699807922
109	5443	0.0022620627234644563	None	0.0	0.0022620627234644563
109	5460	0.0011791205303835412	None	0.0	0.0011791205303835412
109	5365	0.00017936216883399352	None	0.0	0.00017936216883399352
109	5357	0.00019969119750041443	None	0.05189010408622961	0.00019969119750041443
109	5389	0.0031108610924129327	None	0.0	0.0031108610924129327
109	5516	0.0028917235040385324	None	0.0	0.0028917235040385324
109	5280	0.0016645141850527986	None	0.0	0.0016645141850527986
109	5499	0.0015576558813757445	None	0.0	0.0015576558813757445
109	5496	3.529188503973193e-10	None	0.0	3.529188503973193e-10
109	5204	0.002337440097822355	None	0.0	0.002337440097822355
109	5422	0.004032168264437563	None	0.0	0.004032168264437563
109	5486	0.0013984765913302641	None	0.10961054505141972	0.0013984765913302641
109	5439	0.000514452365198862	None	0.0	0.000514452365198862
109	4706	0.008559443667840805	None	0.0	0.008559443667840805
109	5423	3.467739489685599e-06	None	0.0	3.467739489685599e-06
109	4951	0.004228976792934665	None	0.0	0.004228976792934665
109	5456	1.5034988705761028e-05	None	0.0	1.5034988705761028e-05
109	5442	0.0072602232296737285	None	0.0	0.0072602232296737285
109	5542	0.0023785294240545717	None	0.0	0.0023785294240545717
109	5420	0.0053819979636372675	None	0.0	0.0053819979636372675
109	4220	0.002663110346515887	None	0.0	0.002663110346515887
109	4223	0.0021557550054051022	None	0.06710139223029557	0.0021557550054051022
109	5217	0.00042436776094357474	None	0.0	0.00042436776094357474
109	5538	8.549877544463854e-10	None	0.0	8.549877544463854e-10
109	5097	0.007361475298497732	None	0.0	0.007361475298497732
109	5347	0.0038015171005713745	None	0.02173296065831508	0.0038015171005713745
109	5532	0.0012176348817341366	None	0.0	0.0012176348817341366
109	4721	0.006602613438619258	None	0.0	0.006602613438619258
109	5528	-2.0017922812536488e-08	None	0.10961054505141972	-2.0017922812536488e-08
110	5298	9.033445702112139e-05	None	0.0	9.033445702112139e-05
110	5310	0.0015582254183949186	None	0.1553746562055766	0.0015582254183949186
110	5469	0.0005530173985349161	None	0.0	0.0005530173985349161
110	5114	0.0008362640084920694	None	0.0	0.0008362640084920694
110	4998	0.0010375769363928549	None	0.0	0.0010375769363928549
110	5596	0.001274855124264942	None	0.0	0.001274855124264942
110	5568	3.0373481231176244e-06	None	0.0	3.0373481231176244e-06
110	5268	0.0041141106918522125	None	0.0	0.0041141106918522125
110	5434	4.918069163516951e-07	None	0.0	4.918069163516951e-07
110	5307	0.0038203292114647814	None	0.0	0.0038203292114647814
110	4125	0.002249586974917436	None	0.08802290286989692	0.002249586974917436
110	5448	0.002856663024263505	None	0.054779465564077354	0.002856663024263505
110	5463	0.0008186435014939685	None	0.0	0.0008186435014939685
110	5479	-4.894374013429823e-09	None	0.0	-4.894374013429823e-09
110	4978	0.0006854124528527981	None	0.0	0.0006854124528527981
110	5453	0.0012231009768692122	None	0.0	0.0012231009768692122
110	5414	0.0003078190689899673	None	0.08567565422546676	0.0003078190689899673
110	5566	0.0015416029847478982	None	0.0	0.0015416029847478982
110	4896	0.003641682427555681	None	0.0	0.003641682427555681
110	4763	0.003487476839740669	None	0.0	0.003487476839740669
110	4505	0.009033276567485288	None	0.0	0.009033276567485288
110	5559	0.002698318889769435	None	0.06397130145679078	0.002698318889769435
110	5522	0.0007838066282867463	None	0.0	0.0007838066282867463
110	5578	0.0014197283050043992	None	0.0	0.0014197283050043992
110	5262	0.001511480974954056	None	0.0	0.001511480974954056
110	5474	0.0012749600495315888	None	0.0	0.0012749600495315888
110	5503	0.002714122492331638	None	0.0	0.002714122492331638
110	5378	0.011416204093933598	None	0.0	0.011416204093933598
110	5471	0.0008365856120056897	None	0.15902627543812833	0.0008365856120056897
110	5557	0.0002056926890265914	None	0.0	0.0002056926890265914
110	5600	0.0009434021304352111	None	0.15902627543812833	0.0009434021304352111
110	5525	4.473694375738703e-06	None	0.0	4.473694375738703e-06
110	5590	0.0012204157642621385	None	0.054779465564077354	0.0012204157642621385
110	5535	0.0001627083576055266	None	0.0	0.0001627083576055266
110	5313	0.002561519962300313	None	0.0	0.002561519962300313
110	5053	0.0024290623544420287	None	0.0	0.0024290623544420287
110	5482	0.001772742957064899	None	0.0	0.001772742957064899
110	5384	0.004440829176470091	None	0.0	0.004440829176470091
110	5573	-2.4455238555316236e-08	None	0.0	-2.4455238555316236e-08
110	5341	0.0010288046115992581	None	0.0	0.0010288046115992581
110	3913	0.0006983138567151221	None	0.0	0.0006983138567151221
110	5104	0.001081655146058362	None	0.18636416559290048	0.001081655146058362
110	5561	5.039391933030656e-09	None	0.0	5.039391933030656e-09
110	5577	5.114287399722453e-09	None	0.0	5.114287399722453e-09
110	5076	0.004228276345798915	None	0.0	0.004228276345798915
110	5222	0.00047364734550041447	None	0.05504828571054381	0.00047364734550041447
110	5588	0.002673814299970435	None	0.0	0.002673814299970435
110	5592	0.0003630082237326283	None	0.0	0.0003630082237326283
110	5564	6.991336049385277e-05	None	0.0	6.991336049385277e-05
110	4375	0.0032237550338449646	None	0.1466789074385674	0.0032237550338449646
110	4770	0.0012521134150826592	None	0.0	0.0012521134150826592
110	5117	0.0028668094730949487	None	0.11644262910008332	0.0028668094730949487
110	4914	0.004605504157649177	None	0.12914703635088493	0.004605504157649177
110	5210	0.00044112265853555975	None	0.054779465564077354	0.00044112265853555975
110	5180	0.006561414726302874	None	0.0	0.006561414726302874
110	5593	0.00020877962415041665	None	0.0	0.00020877962415041665
110	5388	0.004622713609905256	None	0.0	0.004622713609905256
110	5206	0.0013816678612828192	None	0.0	0.0013816678612828192
110	5283	2.6812374238325206e-08	None	0.0	2.6812374238325206e-08
110	5599	0.00013587111403054523	None	0.0	0.00013587111403054523
110	5274	0.007781619814780755	None	0.13382002561378065	0.007781619814780755
110	5478	0.0006630766484866808	None	0.0	0.0006630766484866808
110	5372	0.0015852531140965955	None	0.06259912867426777	0.0015852531140965955
110	5544	0.00024379075804221358	None	0.0	0.00024379075804221358
110	5405	0.0002919076568606365	None	0.0	0.0002919076568606365
110	5437	2.839894504577356e-09	None	0.0	2.839894504577356e-09
110	5245	0.006074367105598854	None	0.09850953800374224	0.006074367105598854
110	5364	0.0010234438462233457	None	0.0	0.0010234438462233457
110	5580	1.5799882126720353e-11	None	0.0	1.5799882126720353e-11
110	5168	0.0017081121228740726	None	0.0	0.0017081121228740726
110	4104	0.009318081869828567	None	0.0	0.009318081869828567
110	5436	0.001366350699807922	None	0.0	0.001366350699807922
110	5443	0.0022620627234644563	None	0.0	0.0022620627234644563
110	5365	0.00017936216883399352	None	0.0	0.00017936216883399352
110	5357	0.00019969119750041443	None	0.054476532749118865	0.00019969119750041443
110	5389	0.0031108610924129327	None	0.0	0.0031108610924129327
110	5594	0.005221088440790511	None	0.0	0.005221088440790511
110	5516	0.0028917235040385324	None	0.0	0.0028917235040385324
110	5280	0.0016645141850527986	None	0.0	0.0016645141850527986
110	5204	0.002337440097822355	None	0.0	0.002337440097822355
110	5422	0.004032168264437563	None	0.0	0.004032168264437563
110	5486	0.0013984765913302641	None	0.13382002561378065	0.0013984765913302641
110	5439	0.000514452365198862	None	0.0	0.000514452365198862
110	4706	0.008559443667840805	None	0.0	0.008559443667840805
110	5423	3.467739489685599e-06	None	0.0	3.467739489685599e-06
110	4951	0.004228976792934665	None	0.0	0.004228976792934665
110	5567	7.522722418462991e-07	None	0.0	7.522722418462991e-07
110	5456	1.5034988705761028e-05	None	0.0	1.5034988705761028e-05
110	5442	0.0072602232296737285	None	0.0	0.0072602232296737285
110	5542	0.0023785294240545717	None	0.0	0.0023785294240545717
110	5574	0.0013146390574501194	None	0.25163130318735527	0.0013146390574501194
110	5420	0.0053819979636372675	None	0.0	0.0053819979636372675
110	4220	0.002663110346515887	None	0.0	0.002663110346515887
110	4223	0.0021557550054051022	None	0.06397130145679078	0.0021557550054051022
110	5569	1.051686596013092e-08	None	0.0	1.051686596013092e-08
110	5097	0.007361475298497732	None	0.0	0.007361475298497732
110	5347	0.0038015171005713745	None	0.054779465564077354	0.0038015171005713745
110	5532	0.0012176348817341366	None	0.0	0.0012176348817341366
110	4721	0.006602613438619258	None	0.0	0.006602613438619258
110	5589	0.004263791449707382	None	0.0	0.004263791449707382
76	3877	-2.714220660867135e-07	None	0.0	-2.714220660867135e-07
76	3569	0.0024712139548114316	None	0.0	0.0024712139548114316
76	3876	0.0009676088751042478	None	0.0	0.0009676088751042478
76	3757	0.0026069099137961964	None	0.18417925123533493	0.0026069099137961964
76	3870	0.0002570505772354554	None	0.14250738932183485	0.0002570505772354554
76	3070	0.0013635191757864146	None	0.0	0.0013635191757864146
76	3341	0.001644169350605387	None	0.0	0.001644169350605387
76	3762	4.6312636714511905e-05	None	0.0	4.6312636714511905e-05
76	3808	-2.191725679887022e-05	None	0.17572865857312542	-2.191725679887022e-05
76	3805	0.0002711466129641153	None	0.0	0.0002711466129641153
76	3729	0.00011670555495662819	None	0.0	0.00011670555495662819
76	3878	0.0015980464344415432	None	0.0	0.0015980464344415432
76	3899	0.00012134501994108344	None	0.1823325565324073	0.00012134501994108344
76	3668	0.0006362752137145058	None	0.085295464016307	0.0006362752137145058
76	3823	9.473871228537474e-07	None	0.0	9.473871228537474e-07
76	3637	0.001054619553046429	None	0.1522379877100131	0.001054619553046429
76	3767	0.003274967993841366	None	0.0	0.003274967993841366
76	3561	0.0009647976632351749	None	0.0	0.0009647976632351749
76	3802	0.0035865441075248338	None	0.0	0.0035865441075248338
76	3801	0.0019688930917263897	None	0.0	0.0019688930917263897
76	3644	0.0024689565171755784	None	0.0	0.0024689565171755784
76	3858	2.165257867234979e-06	None	0.0	2.165257867234979e-06
76	3169	0.00022786623072101037	None	0.0	0.00022786623072101037
76	3842	0.00018046844838878715	None	0.0	0.00018046844838878715
76	3666	0.0018384393263168714	None	0.085295464016307	0.0018384393263168714
76	3865	7.653271065093795e-07	None	0.0	7.653271065093795e-07
76	3856	3.163745810285402e-06	None	0.0	3.163745810285402e-06
76	3596	0.0006699572878031992	None	0.0	0.0006699572878031992
76	3831	2.6120827748274987e-05	None	0.0	2.6120827748274987e-05
76	3621	2.702286921588481e-06	None	0.0	2.702286921588481e-06
76	3874	0.0003771491083620933	None	0.0	0.0003771491083620933
76	3867	-4.2379752584617437e-05	None	0.0	-4.2379752584617437e-05
76	3460	0.0005245031715890243	None	0.0	0.0005245031715890243
76	3494	0.00233794890912494	None	0.085295464016307	0.00233794890912494
76	3635	0.0006766483077468098	None	0.0	0.0006766483077468098
76	3041	0.0009907232494322153	None	0.23361585696104276	0.0009907232494322153
76	3537	0.0014096956159053535	None	0.0	0.0014096956159053535
76	3641	0.0015321900501529678	None	0.0	0.0015321900501529678
76	3735	0.0004585492772883254	None	0.0	0.0004585492772883254
76	3752	0.0013655040872097947	None	0.0916064734036894	0.0013655040872097947
76	3482	0.0014880893643315345	None	0.17327163887179436	0.0014880893643315345
76	3851	0.0011042218866664745	None	0.0	0.0011042218866664745
76	3763	0.0026446530519182473	None	0.0	0.0026446530519182473
76	3756	0.0019260323199623332	None	0.0	0.0019260323199623332
76	3869	1.8384798201346733e-05	None	0.11958513589713585	1.8384798201346733e-05
76	3758	0.0004885261716665977	None	0.0	0.0004885261716665977
76	3240	0.0017596698576026588	None	0.0	0.0017596698576026588
76	3768	0.00038040010106499657	None	0.0	0.00038040010106499657
76	3755	1.6084872243296522e-05	None	0.0	1.6084872243296522e-05
76	3088	0.00047680986640549435	None	0.0	0.00047680986640549435
76	3892	0.00017063647082750068	None	0.0	0.00017063647082750068
76	3063	0.0006181257587666361	None	0.11813630868033283	0.0006181257587666361
76	3792	0.0008324061626776107	None	0.0	0.0008324061626776107
76	3896	0.001376854582061892	None	0.1255991928216838	0.001376854582061892
76	3246	0.0012470943732931828	None	0.0	0.0012470943732931828
76	3733	0.0010875089303616838	None	0.0	0.0010875089303616838
76	3866	7.548924916461327e-05	None	0.0	7.548924916461327e-05
76	3420	0.0006181256868033197	None	0.13135818300716232	0.0006181256868033197
76	3883	-0.00011291848556176142	None	0.0	-0.00011291848556176142
76	3748	0.0001875633543638216	None	0.0	0.0001875633543638216
76	3077	0.0023790870963665113	None	0.0916064734036894	0.0023790870963665113
76	3835	-3.618499412765091e-09	None	0.4986901477418269	-3.618499412765091e-09
76	3702	0.0008372499535164539	None	0.0	0.0008372499535164539
76	3517	0.0005035270614512255	None	0.11958513589713585	0.0005035270614512255
76	3675	0.0006097326094674315	None	0.0	0.0006097326094674315
76	3825	0.0002770299700469327	None	0.11813630868033283	0.0002770299700469327
76	3884	0.0003758649133181569	None	0.0	0.0003758649133181569
76	3841	0.0010024074066801642	None	0.0	0.0010024074066801642
76	3846	-1.7424845396752184e-08	None	0.0	-1.7424845396752184e-08
76	3893	0.0029059136129042686	None	0.0	0.0029059136129042686
76	3587	0.0006227063892880614	None	0.0	0.0006227063892880614
76	3230	0.0006150267367395176	None	0.4077166392020898	0.0006150267367395176
76	3453	0.0013360635022021303	None	0.4077166392020898	0.0013360635022021303
76	3811	1.2535851160065992e-06	None	0.0	1.2535851160065992e-06
76	3638	0.0014662070973502353	None	0.1521732398623653	0.0014662070973502353
76	3780	0.0006950112051489183	None	0.0	0.0006950112051489183
76	3697	0.0016304650020270647	None	0.0	0.0016304650020270647
76	3872	3.304190597754302e-05	None	0.0	3.304190597754302e-05
76	3238	0.002040259521790486	None	0.0	0.002040259521790486
76	3837	2.0538959321488635e-06	None	0.4993713052030693	2.0538959321488635e-06
76	3813	0.00013952105067697513	None	0.6166294911340151	0.00013952105067697513
76	3809	-4.1548972049258566e-05	None	0.0	-4.1548972049258566e-05
76	3707	0.0001749330273957705	None	0.0	0.0001749330273957705
76	3224	0.000944521784060688	None	0.160666226535104	0.000944521784060688
76	3605	0.00026561707314537783	None	0.11813630868033283	0.00026561707314537783
76	3834	0.00019689713370954717	None	0.0	0.00019689713370954717
76	3529	0.0004704832878802244	None	0.0	0.0004704832878802244
76	3840	-5.794630587261589e-07	None	0.0	-5.794630587261589e-07
76	3860	8.337291032027091e-06	None	0.0	8.337291032027091e-06
76	3824	0.0005299124710411227	None	0.0	0.0005299124710411227
76	3363	0.0008570468832412746	None	0.2861940947865572	0.0008570468832412746
76	3357	0.0030330371867279644	None	0.14894784262149846	0.0030330371867279644
76	3830	1.0285756060397758e-07	None	0.1990823725121645	1.0285756060397758e-07
76	3722	0.0006516939126609446	None	0.0	0.0006516939126609446
76	3828	0.0023603009125088142	None	0.0	0.0023603009125088142
76	3853	5.873699518312172e-07	None	0.0	5.873699518312172e-07
76	3713	0.0031286729916951772	None	0.0	0.0031286729916951772
76	3900	0.003979143170206271	None	0.18530016495511464	0.003979143170206271
76	3857	0.001066939500289501	None	0.085295464016307	0.001066939500289501
76	3146	0.0009992447532937852	None	0.1735863991511403	0.0009992447532937852
30	1492	0.4050139234855732	0.4050139234855732	0.4332513782189068	0.4050139234855732
30	1564	0.3407703306943106	0.3407703306943106	0.38194785811586895	0.3407703306943106
30	1461	0.3734085373695221	0.3734085373695221	0.5626531241151247	0.3734085373695221
30	1531	0.336703703200293	0.336703703200293	0.3785308094188306	0.336703703200293
30	1600	0.3064159007172754	0.3064159007172754	0.3231933152480716	0.3064159007172754
30	1597	0.3117296466117975	0.3117296466117975	0.3480148219954756	0.3117296466117975
30	1360	0.39451638520125326	0.39451638520125326	0.5059834162345911	0.39451638520125326
30	1562	0.39670690841580425	0.39670690841580425	0.42366012022345884	0.39670690841580425
30	1550	0.4031696908069424	0.4031696908069424	0.4061339046171839	0.4031696908069424
30	1361	0.4840358416555586	0.4840358416555586	0.5305778541819157	0.4840358416555586
30	1497	0.3497381023475337	0.3497381023475337	0.4096493081862246	0.3497381023475337
30	1423	0.43323361434172325	0.43323361434172325	0.4389413105450822	0.43323361434172325
30	1537	0.3259222344201039	0.3259222344201039	0.3847966164798292	0.3259222344201039
30	1551	0.3792470534964754	0.3792470534964754	0.41195941457953894	0.3792470534964754
30	1575	0.3841219476520252	0.3841219476520252	0.3883111536697433	0.3841219476520252
30	1351	0.4621873431898596	0.4621873431898596	0.6198322593217733	0.4621873431898596
30	1197	0.3599668467452747	0.3599668467452747	0.3786918122741204	0.3599668467452747
30	1052	0.483000630007571	0.483000630007571	0.5004414501566068	0.483000630007571
30	1368	0.42594038663120265	0.42594038663120265	0.4695964663046926	0.42594038663120265
30	363	0.45605233842981685	0.45605233842981685	0.4822294755885321	0.45605233842981685
30	1391	0.3841219476520252	0.3841219476520252	0.3883111536697433	0.3841219476520252
30	1553	0.27103442165324	0.27103442165324	0.3088842571002418	0.27103442165324
30	1533	0.32081144544676266	0.32081144544676266	0.3482622477305335	0.32081144544676266
30	1085	0.456218083342849	0.456218083342849	0.45711391715638666	0.456218083342849
30	1576	0.36276396292257324	0.36276396292257324	0.4218424288356514	0.36276396292257324
30	1593	0.41621934051540316	0.41621934051540316	0.441951969666022	0.41621934051540316
30	1544	0.46437778260172824	0.46437778260172824	0.4900616041414173	0.46437778260172824
30	1527	0.43323361434172325	0.43323361434172325	0.4389413105450822	0.43323361434172325
30	1468	0.4532854542219938	0.4532854542219938	0.4738442520073967	0.4532854542219938
30	1588	0.3180399439994576	0.3180399439994576	0.4041436589490843	0.3180399439994576
30	1501	0.483000630007571	0.483000630007571	0.5004414501566068	0.483000630007571
30	1367	0.46221675652612293	0.46221675652612293	0.5281077158275342	0.46221675652612293
30	1455	0.32263955687119805	0.32263955687119805	0.4811416418192532	0.32263955687119805
30	1451	0.44043525139777007	0.44043525139777007	0.46157428554559593	0.44043525139777007
30	1477	0.4982966779531717	0.4982966779531717	0.5182117285923111	0.4982966779531717
30	1348	0.41812831269905315	0.41812831269905315	0.41812831269905315	0.41812831269905315
30	1529	0.4562667738559335	0.4562667738559335	0.6192288231683628	0.4562667738559335
30	1284	0.47198201678828366	0.47198201678828366	0.5336486834549504	0.47198201678828366
30	1305	0.376581522047541	0.376581522047541	0.39992855297158536	0.376581522047541
30	1538	0.3441095376576456	0.3441095376576456	0.387055449205279	0.3441095376576456
30	1532	0.35439604725850016	0.35439604725850016	0.3700977040352037	0.35439604725850016
30	1568	0.33991086903635365	0.33991086903635365	0.3569949289107473	0.33991086903635365
30	1467	0.40629495551447564	0.40629495551447564	0.41513744607120434	0.40629495551447564
30	1552	0.3536106069636481	0.3536106069636481	0.3987951500028345	0.3536106069636481
30	1225	0.41069667011318833	0.41069667011318833	0.41069667011318833	0.41069667011318833
30	1458	0.3035430720452933	0.3035430720452933	0.3222217421120579	0.3035430720452933
30	1372	0.3990754708340222	0.3990754708340222	0.5860012028895348	0.3990754708340222
30	1403	0.40897143314587237	0.40897143314587237	0.42257689892618727	0.40897143314587237
30	1295	0.39451638520125326	0.39451638520125326	0.5059834162345911	0.39451638520125326
30	990	0.4540781602544472	0.4540781602544472	0.46607716602800286	0.4540781602544472
30	1481	0.2820111454463736	0.2820111454463736	0.2919833553998361	0.2820111454463736
30	1409	0.3552779484934391	0.3552779484934391	0.3881149702985748	0.3552779484934391
30	1583	0.38926973691243105	0.38926973691243105	0.4434815793153774	0.38926973691243105
30	1567	0.3499854145550537	0.3499854145550537	0.3845929894911756	0.3499854145550537
30	1582	0.34080856690096306	0.34080856690096306	0.5398418883220597	0.34080856690096306
30	1353	0.42767467766019446	0.42767467766019446	0.4561996005061536	0.42767467766019446
30	1580	0.38926973691243105	0.38926973691243105	0.4434815793153774	0.38926973691243105
30	1589	0.3205614391878814	0.3205614391878814	0.3522997116602617	0.3205614391878814
30	1405	0.3665635731813968	0.3665635731813968	0.3796337661457235	0.3665635731813968
30	1526	0.41717077424995885	0.41717077424995885	0.47602314703056753	0.41717077424995885
30	1566	0.3826159262691826	0.3826159262691826	0.4595740492033246	0.3826159262691826
30	1569	0.42061237027699105	0.42061237027699105	0.4275035431484547	0.42061237027699105
30	1137	0.43959494432242013	0.43959494432242013	0.46314626434342915	0.43959494432242013
30	1554	0.3500327115908327	0.3500327115908327	0.3735079584698798	0.3500327115908327
30	1401	0.3799296430946825	0.3799296430946825	0.39446444272616377	0.3799296430946825
30	1591	0.307242027724259	0.307242027724259	0.3762064648092805	0.307242027724259
30	1558	0.40835917777393266	0.40835917777393266	0.4254549800365616	0.40835917777393266
30	1488	0.3931865170440723	0.3931865170440723	0.45602642433745233	0.3931865170440723
30	337	0.44961474979388605	0.44961474979388605	0.44961474979388605	0.44961474979388605
30	1327	0.4194831694918458	0.4194831694918458	0.4266435666264187	0.4194831694918458
30	1472	0.41069667011318833	0.41069667011318833	0.41069667011318833	0.41069667011318833
30	1466	0.40213121070081603	0.40213121070081603	0.40846350643758667	0.40213121070081603
30	1490	0.3826416602347876	0.3826416602347876	0.41717303974919284	0.3826416602347876
30	1186	0.41069667011318833	0.41069667011318833	0.41069667011318833	0.41069667011318833
30	1264	0.33607350045459417	0.33607350045459417	0.36941953242433445	0.33607350045459417
30	1515	0.3534496803911364	0.3534496803911364	0.37073880804437465	0.3534496803911364
30	921	0.4499678526357811	0.4499678526357811	0.4646382794296987	0.4499678526357811
30	1424	0.3826159262691826	0.3826159262691826	0.4595740492033246	0.3826159262691826
30	1473	0.4493270997093017	0.4493270997093017	0.47781780188961254	0.4493270997093017
30	300	0.48266749165034817	0.48266749165034817	0.6517083897843109	0.48266749165034817
30	1227	0.4462849316502945	0.4462849316502945	0.5338649943185457	0.4462849316502945
30	1508	0.36637361992647743	0.36637361992647743	0.4001344865957302	0.36637361992647743
30	1446	0.3917165465900746	0.3917165465900746	0.48928828696826576	0.3917165465900746
30	1530	0.3353306715956423	0.3353306715956423	0.368907923622407	0.3353306715956423
30	994	0.48266749165034817	0.48266749165034817	0.6517083897843109	0.48266749165034817
30	1596	0.3870749531266212	0.3870749531266212	0.39730915892731866	0.3870749531266212
30	950	0.4167147867897768	0.4167147867897768	0.4442182503449299	0.4167147867897768
30	1595	0.38945245505513765	0.38945245505513765	0.39200084633019533	0.38945245505513765
30	1203	0.43053108551220554	0.43053108551220554	0.4398471068838069	0.43053108551220554
30	1516	0.48266749165034817	0.48266749165034817	0.6517083897843109	0.48266749165034817
30	1323	0.3708411641468154	0.3708411641468154	0.38512035352497515	0.3708411641468154
30	1478	0.3564450597057526	0.3564450597057526	0.43392395956126667	0.3564450597057526
30	718	0.35449784794741	0.35449784794741	0.35449784794741	0.35449784794741
30	1314	0.4801118368569859	0.4801118368569859	0.5397925971472004	0.4801118368569859
30	1565	0.37283485548367085	0.37283485548367085	0.5576880946621477	0.37283485548367085
30	1598	0.4194831694918458	0.4194831694918458	0.4266435666264187	0.4194831694918458
30	1275	0.3802824044556324	0.3802824044556324	0.3981259087253185	0.3802824044556324
30	1592	0.36859706836998285	0.36859706836998285	0.4445280683474335	0.36859706836998285
30	1584	0.33991086903635365	0.33991086903635365	0.3569949289107473	0.33991086903635365
30	1557	0.9092552955835622	0.9092552955835622	0.9483023668559948	0.9092552955835622
139	6995	-1.2018988152545009e-09	None	0.0	-1.2018988152545009e-09
139	6810	0.0003835930431276428	None	0.0	0.0003835930431276428
139	6992	0.0015464671938790213	None	0.0	0.0015464671938790213
139	6149	0.0014609193495865908	None	0.0	0.0014609193495865908
139	7014	7.614425120770146e-07	None	0.0	7.614425120770146e-07
139	7028	0.0012786471100759457	None	0.0	0.0012786471100759457
139	6678	0.0002988629528905619	None	0.0	0.0002988629528905619
139	6946	0.00837463688107908	None	0.0	0.00837463688107908
139	7043	1.3681112277047532e-07	None	0.0	1.3681112277047532e-07
139	7011	6.79399442887951e-07	None	0.0	6.79399442887951e-07
139	6981	0.0017262907749823074	None	0.0320619129212756	0.0017262907749823074
139	6231	0.0062185101156005725	None	0.0	0.0062185101156005725
139	6989	-1.4708096708137366e-06	None	0.0	-1.4708096708137366e-06
139	6920	2.650166731266875e-07	None	0.0	2.650166731266875e-07
139	7026	0.005534110782282915	None	0.0	0.005534110782282915
139	6408	0.0039973076249532405	None	0.0	0.0039973076249532405
139	6523	0.00012052646700473858	None	0.0	0.00012052646700473858
139	6883	1.6054301763123255e-06	None	0.0	1.6054301763123255e-06
139	6722	0.005713372979815444	None	0.036823204862773795	0.005713372979815444
139	7031	2.588424681565917e-07	None	0.0	2.588424681565917e-07
139	7027	0.00045242544564841737	None	0.0	0.00045242544564841737
139	7022	0.00017921328013360108	None	0.0320619129212756	0.00017921328013360108
139	6788	0.0015572537361816254	None	0.0	0.0015572537361816254
139	6029	0.0015728638288899483	None	0.0	0.0015728638288899483
139	7004	0.00011033926127019319	None	0.0	0.00011033926127019319
139	6925	8.521446631868839e-10	None	0.0	8.521446631868839e-10
139	7041	-1.7685707433739e-07	None	0.0	-1.7685707433739e-07
139	7042	8.512184105456538e-05	None	0.0	8.512184105456538e-05
139	6649	0.0023367292832539286	None	0.0	0.0023367292832539286
139	6572	0.002421571113749427	None	0.0	0.002421571113749427
139	7029	0.0016737283852181523	None	0.036823204862773795	0.0016737283852181523
139	6960	0.0009235277431268869	None	0.0	0.0009235277431268869
139	6984	0.0010554977482971277	None	0.0	0.0010554977482971277
139	6961	0.0008171342658864068	None	0.0	0.0008171342658864068
139	6910	0.0019830228379897736	None	0.0	0.0019830228379897736
139	6908	0.0039050503221187776	None	0.0	0.0039050503221187776
139	6979	-2.929369336875609e-07	None	0.0	-2.929369336875609e-07
139	7015	0.0037123316683367723	None	0.0	0.0037123316683367723
139	7032	1.678684492784471e-05	None	0.0	1.678684492784471e-05
139	6421	0.00984580910801671	None	0.0	0.00984580910801671
139	6870	0.0004972015089766734	None	0.022598862994189103	0.0004972015089766734
139	6951	0.0002137486290504425	None	0.0	0.0002137486290504425
139	6350	0.005664257359159633	None	0.03477729370792654	0.005664257359159633
139	6690	0.0019658062326483863	None	0.03477729370792654	0.0019658062326483863
139	6962	8.112388058730856e-05	None	0.0	8.112388058730856e-05
139	7008	5.3371194400023505e-05	None	0.0	5.3371194400023505e-05
139	6154	0.0046324285650275404	None	0.0	0.0046324285650275404
139	6982	0.0003409845059777074	None	0.0	0.0003409845059777074
139	6983	0.0030897594464134436	None	0.022598862994189103	0.0030897594464134436
139	6331	0.001709164873109593	None	0.0	0.001709164873109593
139	6778	0.00038907246772804875	None	0.0	0.00038907246772804875
139	6527	0.0051727737690846235	None	0.0	0.0051727737690846235
139	7009	0.0018375871365451043	None	0.03477729370792654	0.0018375871365451043
139	7025	4.1251018841154137e-05	None	0.0	4.1251018841154137e-05
139	7024	5.036798186144413e-09	None	0.022598862994189103	5.036798186144413e-09
139	6969	0.00026456847943304623	None	0.0	0.00026456847943304623
139	6749	0.010058704112588595	None	0.0	0.010058704112588595
139	7046	1.3960370624895408e-08	None	0.0	1.3960370624895408e-08
139	6448	0.006584911358590697	None	0.0	0.006584911358590697
139	5180	0.006561414726302874	None	0.0	0.006561414726302874
139	6629	0.0021226347295328343	None	0.0	0.0021226347295328343
139	5388	0.004622713609905256	None	0.0	0.004622713609905256
139	6745	0.0002796399236864067	None	0.0	0.0002796399236864067
139	6985	0.0025020166922610667	None	0.03477729370792654	0.0025020166922610667
139	6915	3.7077173681915103e-07	None	0.0	3.7077173681915103e-07
139	6667	0.0024462501542621153	None	0.11082323025421001	0.0024462501542621153
139	6838	0.003873186106547378	None	0.0	0.003873186106547378
139	5847	0.0026559546817579425	None	0.0	0.0026559546817579425
139	6140	0.0018141931776792933	None	0.0	0.0018141931776792933
139	6836	0.009159275184894344	None	0.0	0.009159275184894344
139	6958	0.0006108501530870231	None	0.0	0.0006108501530870231
139	6804	0.0007363567237323561	None	0.0320619129212756	0.0007363567237323561
139	6766	0.0005190917659856773	None	0.0	0.0005190917659856773
139	6956	0.0004559328184141277	None	0.09428090415820646	0.0004559328184141277
139	6138	0.005839120988241642	None	0.0320619129212756	0.005839120988241642
139	7039	0.0003753975628145655	None	0.048061338411418145	0.0003753975628145655
139	6863	0.001811540856127749	None	0.03477729370792654	0.001811540856127749
139	7033	0.001186155721576415	None	0.0	0.001186155721576415
139	7001	0.0008477130976703426	None	0.0320619129212756	0.0008477130976703426
139	6652	0.0027020406985969157	None	0.0	0.0027020406985969157
139	6964	0.002890309732040792	None	0.0	0.002890309732040792
139	7049	1.8404942684127067e-08	None	0.0	1.8404942684127067e-08
139	6977	2.4172197319002685e-07	None	0.0	2.4172197319002685e-07
139	7047	0.001059167499005574	None	0.0	0.001059167499005574
139	6740	0.0023367224116845288	None	0.0	0.0023367224116845288
139	4706	0.008559443667840805	None	0.0	0.008559443667840805
139	6427	0.0007681414135388832	None	0.0	0.0007681414135388832
139	7005	0.0023186085055325266	None	0.0	0.0023186085055325266
139	6803	0.0001658737569648761	None	0.0	0.0001658737569648761
139	6965	1.4798730477050574e-05	None	0.0	1.4798730477050574e-05
139	6966	-4.302179204543353e-08	None	0.0	-4.302179204543353e-08
139	7036	-0.00012075826172181243	None	0.0	-0.00012075826172181243
139	6783	0.008767223745912617	None	0.09489409888669693	0.008767223745912617
139	6924	0.0003269190605238631	None	0.0	0.0003269190605238631
139	6973	-4.039364906720758e-09	None	0.0	-4.039364906720758e-09
139	6971	0.0006597133923632117	None	0.0	0.0006597133923632117
139	6695	0.0028390189766263423	None	0.0	0.0028390189766263423
139	6947	0.003414957152263807	None	0.0	0.003414957152263807
139	7035	-2.8661921920151e-09	None	0.03477729370792654	-2.8661921920151e-09
139	6825	0.00048190279456647315	None	0.0	0.00048190279456647315
71	3569	0.0024712139548114316	None	0.0	0.0024712139548114316
71	3070	0.0013635191757864146	None	0.0	0.0013635191757864146
71	3341	0.001644169350605387	None	0.0	0.001644169350605387
71	3618	0.00011722078011182024	None	0.03366969765528908	0.00011722078011182024
71	3527	1.618674223431706e-06	None	0.0	1.618674223431706e-06
71	3550	1.142628315836905e-05	None	0.33614789874150647	1.142628315836905e-05
71	3629	-1.1324515014143342e-08	None	0.0	-1.1324515014143342e-08
71	3305	0.0003516564611912807	None	0.0	0.0003516564611912807
71	3634	0.00033759243096437286	None	0.0	0.00033759243096437286
71	3611	0.00047324027812828526	None	0.0	0.00047324027812828526
71	3566	0.0015019221860512431	None	0.0	0.0015019221860512431
71	3637	0.001054619553046429	None	0.1522379877100131	0.001054619553046429
71	3626	-7.092261630605942e-06	None	0.09067916737934713	-7.092261630605942e-06
71	3561	0.0009647976632351749	None	0.0	0.0009647976632351749
71	3589	0.0003745450446285926	None	0.0	0.0003745450446285926
71	3644	0.0024689565171755784	None	0.0	0.0024689565171755784
71	2905	0.0004886971520704946	None	0.4313303054126182	0.0004886971520704946
71	3379	0.0001325945035173996	None	0.2876836722637518	0.0001325945035173996
71	3523	0.00011715311890269656	None	0.37224728866700485	0.00011715311890269656
71	3169	0.00022786623072101037	None	0.0	0.00022786623072101037
71	3563	2.861606438120939e-05	None	0.0	2.861606438120939e-05
71	3510	0.002076194668061687	None	0.0	0.002076194668061687
71	3264	5.8968982608661716e-05	None	0.06955458741585308	5.8968982608661716e-05
71	3575	0.0015365123709194853	None	0.059902948112312115	0.0015365123709194853
71	3596	0.0006699572878031992	None	0.0	0.0006699572878031992
71	3621	2.702286921588481e-06	None	0.0	2.702286921588481e-06
71	3526	2.545949677005391e-07	None	0.3989095088852778	2.545949677005391e-07
71	3460	0.0005245031715890243	None	0.0	0.0005245031715890243
71	3494	0.00233794890912494	None	0.059902948112312115	0.00233794890912494
71	3556	0.001522082411683479	None	0.0	0.001522082411683479
71	3645	1.2289749790296187e-07	None	0.0	1.2289749790296187e-07
71	3101	0.0005936956888689573	None	0.09067916737934713	0.0005936956888689573
71	3534	6.422529337263397e-05	None	0.03366969765528908	6.422529337263397e-05
71	3635	0.0006766483077468098	None	0.0	0.0006766483077468098
71	3041	0.0009907232494322153	None	0.2213185884574766	0.0009907232494322153
71	3595	0.00031726470488173495	None	0.0	0.00031726470488173495
71	3254	0.0023129366409873836	None	0.4331231537866965	0.0023129366409873836
71	3537	0.0014096956159053535	None	0.0	0.0014096956159053535
71	3633	7.550048683350094e-13	None	0.0	7.550048683350094e-13
71	3641	0.0015321900501529678	None	0.0	0.0015321900501529678
71	3612	0.0003148797119748849	None	0.0	0.0003148797119748849
71	3458	0.0009761480662470888	None	0.0	0.0009761480662470888
71	3116	0.00014499756713290166	None	0.0	0.00014499756713290166
71	3642	0.0002515560384665551	None	0.07809009103163914	0.0002515560384665551
71	3482	0.0014880893643315345	None	0.15571988514298093	0.0014880893643315345
71	3445	0.0003510034484418839	None	0.0	0.0003510034484418839
71	3549	0.00017808240440849216	None	0.0	0.00017808240440849216
71	3240	0.0017596698576026588	None	0.0	0.0017596698576026588
71	2655	5.648400468954707e-07	None	0.5433812064319719	5.648400468954707e-07
71	3088	0.00047680986640549435	None	0.0	0.00047680986640549435
71	3606	-1.3591307973258187e-05	None	0.40785225571598643	-1.3591307973258187e-05
71	2950	0.0010329633015688086	None	0.4313303054126182	0.0010329633015688086
71	3352	0.0032078849352836338	None	0.0	0.0032078849352836338
71	3315	0.00018003278082877767	None	0.7842379562716888	0.00018003278082877767
71	3063	0.0006181257587666361	None	0.10971486122395506	0.0006181257587666361
71	2749	0.00020949296011216968	None	0.5366542611676395	0.00020949296011216968
71	3622	0.001505819682981706	None	0.0	0.001505819682981706
71	3246	0.0012470943732931828	None	0.0	0.0012470943732931828
71	3623	0.0013476477753829603	None	0.059902948112312115	0.0013476477753829603
71	3420	0.0006181256868033197	None	0.03366969765528908	0.0006181256868033197
71	3603	-8.85081709421639e-07	None	0.03366969765528908	-8.85081709421639e-07
71	3620	0.0001458163680337465	None	0.0	0.0001458163680337465
71	3597	1.2153680631724867e-06	None	0.0	1.2153680631724867e-06
71	3077	0.0023790870963665113	None	0.07809009103163914	0.0023790870963665113
71	3470	0.0002771858838279963	None	0.0	0.0002771858838279963
71	3517	0.0005035270614512255	None	0.11218396260606533	0.0005035270614512255
71	3553	-3.4281360597209835e-07	None	0.0	-3.4281360597209835e-07
71	3160	0.00047680686054858766	None	0.10971486122395506	0.00047680686054858766
71	3547	0.0017476057193831845	None	0.0	0.0017476057193831845
71	3462	0.0004695924589632049	None	0.0	0.0004695924589632049
71	3311	5.809075691927592e-06	None	0.11218396260606533	5.809075691927592e-06
71	3615	0.0006638200478973604	None	0.11218396260606533	0.0006638200478973604
71	3395	9.472468060597366e-05	None	0.11082323025421001	9.472468060597366e-05
71	3587	0.0006227063892880614	None	0.0	0.0006227063892880614
71	3230	0.0006150267367395176	None	0.3279528291865834	0.0006150267367395176
71	3453	0.0013360635022021303	None	0.3279528291865834	0.0013360635022021303
71	3461	0.00011300803934073546	None	0.2876836722637518	0.00011300803934073546
71	3638	0.0014662070973502353	None	0.16750709824770163	0.0014662070973502353
71	3442	0.0004539702458641547	None	0.0	0.0004539702458641547
71	3625	-4.80403447343368e-06	None	0.03366969765528908	-4.80403447343368e-06
71	3576	0.00016901528272827022	None	0.11082323025421001	0.00016901528272827022
71	3238	0.002040259521790486	None	0.0	0.002040259521790486
71	3630	0.0001351084242512951	None	0.4455434699030568	0.0001351084242512951
71	3568	2.1187910546220142e-07	None	0.0	2.1187910546220142e-07
71	3224	0.000944521784060688	None	0.16329593925560454	0.000944521784060688
71	3605	0.00026561707314537783	None	0.10971486122395506	0.00026561707314537783
71	3529	0.0004704832878802244	None	0.0	0.0004704832878802244
71	3643	6.24368992354878e-05	None	0.0	6.24368992354878e-05
71	3555	0.00038580370763505347	None	0.03366969765528908	0.00038580370763505347
71	3511	5.070366368148957e-05	None	0.0	5.070366368148957e-05
71	3258	2.3151468445035538e-05	None	0.0	2.3151468445035538e-05
71	3363	0.0008570468832412746	None	0.30542553029719793	0.0008570468832412746
71	3357	0.0030330371867279644	None	0.14667879082832203	0.0030330371867279644
71	3137	0.0005057408374979374	None	0.4394231966657234	0.0005057408374979374
71	3501	0.0005092889842856437	None	0.0	0.0005092889842856437
71	3154	0.0006940457005731909	None	0.3938689065709899	0.0006940457005731909
71	3573	-4.309251583639343e-08	None	0.0	-4.309251583639343e-08
71	3627	-4.21819756536167e-06	None	0.0	-4.21819756536167e-06
71	3394	3.175812515388523e-05	None	0.0	3.175812515388523e-05
71	3146	0.0009992447532937852	None	0.19824482353649311	0.0009992447532937852
54	2617	-8.082176835225729e-11	None	0.3203638186912046	-8.082176835225729e-11
54	2601	-8.910768781990454e-10	None	0.36863333723733105	-8.910768781990454e-10
54	2579	0.000182763539454151	None	0.6602062091716453	0.000182763539454151
54	2584	0.0003567079344231333	None	0.32521164332344427	0.0003567079344231333
54	2776	0.000310592552569202	None	0.2013270668075117	0.000310592552569202
54	2560	4.877465331787661e-05	None	0.19214909145205034	4.877465331787661e-05
54	2677	1.322618459260892e-06	None	0.32469475146595844	1.322618459260892e-06
54	2710	8.590259823009242e-08	None	0.455663000180485	8.590259823009242e-08
54	2771	0.00016145113402940962	None	0.03489973609804511	0.00016145113402940962
54	2728	1.2779600798423226e-07	None	0.41661038943898	1.2779600798423226e-07
54	2707	-0.1	None	0.40480494565090097	-0.1
54	2681	-2.027015225263587e-07	None	0.8478991987101295	-2.027015225263587e-07
54	2651	-1.63194175602909e-08	None	0.2748387967320526	-1.63194175602909e-08
54	2625	1.4631982986782208e-05	None	0.4497460013228921	1.4631982986782208e-05
54	2676	1.2537974839072625e-06	None	0.39522889957388857	1.2537974839072625e-06
54	2662	-1.2452728179430828e-05	None	0.16314422849918717	-1.2452728179430828e-05
54	2758	8.584991884753935e-06	None	0.1656489561432915	8.584991884753935e-06
54	2622	-1.3177597039449762e-06	None	0.44748505132838845	-1.3177597039449762e-06
54	2597	9.632793529590484e-07	None	0.29563156197276097	9.632793529590484e-07
54	2790	2.0497683642671257e-06	None	0.1713378861506272	2.0497683642671257e-06
54	2768	-5.068966467781695e-10	None	0.6041697428524957	-5.068966467781695e-10
54	2658	3.686756339841744e-05	None	0.28193481057069664	3.686756339841744e-05
54	2581	-1.0552287563779648e-08	None	0.6699050786647408	-1.0552287563779648e-08
54	2641	-3.3320022904235026e-09	None	0.3203638186912046	-3.3320022904235026e-09
54	2715	5.297635101003071e-06	None	0.1814717338627188	5.297635101003071e-06
54	2608	0.00022311444612253787	None	0.03489973609804511	0.00022311444612253787
54	2596	-2.0886633589343343e-09	None	0.31700011787926713	-2.0886633589343343e-09
54	2687	9.89316425796276e-08	None	0.29910867533004587	9.89316425796276e-08
54	2697	0.0003361662622148982	None	0.08418459229466795	0.0003361662622148982
54	2755	8.536922066456415e-08	None	0.35851296443229985	8.536922066456415e-08
54	2767	5.685158444978454e-09	None	0.1656489561432915	5.685158444978454e-09
54	2764	-4.125521111417272e-08	None	0.7768883614021191	-4.125521111417272e-08
54	2727	4.832826897170796e-06	None	0.2771876582303824	4.832826897170796e-06
54	2775	-4.326120921263837e-09	None	0.0697994721960902	-4.326120921263837e-09
54	2765	1.088457005068644e-05	None	0.4252556448996905	1.088457005068644e-05
54	2718	1.6501966994234352e-07	None	0.19214909145205034	1.6501966994234352e-07
54	2587	-6.186032363623718e-10	None	0.36863333723733105	-6.186032363623718e-10
54	2712	-8.590388603593724e-10	None	0.5441054500434614	-8.590388603593724e-10
54	2798	9.113497600153038e-06	None	0.1814717338627188	9.113497600153038e-06
54	2706	0.000653325680106043	None	0.0697994721960902	0.000653325680106043
54	2720	1.1666658556793633e-05	None	0.35899757568617674	1.1666658556793633e-05
54	2655	5.648400468954707e-07	None	0.31700011787926713	5.648400468954707e-07
54	2686	1.2152349534804985e-05	None	0.44099758501757114	1.2152349534804985e-05
54	2786	-2.0156115796368535e-07	None	0.03489973609804511	-2.0156115796368535e-07
54	2733	1.5531224522479576e-07	None	0.27012441436013923	1.5531224522479576e-07
54	2741	1.2977990233922618e-06	None	0.3164678267840161	1.2977990233922618e-06
54	2772	7.925532222071309e-07	None	0.15872433822282742	7.925532222071309e-07
54	2749	0.00020949296011216968	None	0.321526731158604	0.00020949296011216968
54	2614	-1.0841534566991171e-06	None	0.5882760263251381	-1.0841534566991171e-06
54	2794	4.4065715193813424e-08	None	0.2013270668075117	4.4065715193813424e-08
54	2578	2.352236595921632e-07	None	0.26931556984286603	2.352236595921632e-07
54	2783	6.6783623426637954e-06	None	0.1656489561432915	6.6783623426637954e-06
54	2647	1.9745738959154394e-05	None	0.2748387967320526	1.9745738959154394e-05
54	2569	3.570875404967704e-06	None	0.4098619035237447	3.570875404967704e-06
54	2780	None	None	0.31266478126227704	None
54	2633	1.6333418293614126e-06	None	0.2748387967320526	1.6333418293614126e-06
54	2561	8.400702866455737e-09	None	0.4548697617908385	8.400702866455737e-09
54	2725	0.0002812214740293709	None	0.1656489561432915	0.0002812214740293709
54	2770	-3.384084602493483e-07	None	0.28448660786871144	-3.384084602493483e-07
54	2726	-2.510276325509933e-06	None	0.1814717338627188	-2.510276325509933e-06
54	2740	4.368127285626138e-06	None	0.3442981483029828	4.368127285626138e-06
54	2745	-2.3726591620056057e-06	None	0.08418459229466795	-2.3726591620056057e-06
54	2674	1.07214604033792e-05	None	0.28193481057069664	1.07214604033792e-05
54	2700	-2.918725441190441e-10	None	0.36863333723733105	-2.918725441190441e-10
54	2795	2.037574048972809e-08	None	0.19230216447412288	2.037574048972809e-08
54	2744	9.187898773961065e-07	None	0.2221832564300797	9.187898773961065e-07
54	2769	9.972784627465853e-05	None	0.24139253447627432	9.972784627465853e-05
54	2774	9.650290900389577e-07	None	0.25642135906598224	9.650290900389577e-07
54	2750	0.0001637625465291379	None	0.29910867533004587	0.0001637625465291379
54	2678	3.798477846430013e-09	None	0.3203638186912046	3.798477846430013e-09
54	2588	1.7840202975214613e-08	None	0.39270298383911434	1.7840202975214613e-08
54	2654	1.7508668595803717e-05	None	0.16314422849918717	1.7508668595803717e-05
54	2793	9.63378793660316e-10	None	0.28783084623860383	9.63378793660316e-10
54	2673	0.002501896618423077	None	0.24139253447627432	0.002501896618423077
54	2626	-9.999697915391692e-10	None	0.0697994721960902	-9.999697915391692e-10
54	2644	0.0001957270313537122	None	0.3163969780930479	0.0001957270313537122
54	2693	0.00013573493450072286	None	0.2801674733483534	0.00013573493450072286
54	2729	-2.499468035185836e-07	None	0.2443984894159769	-2.499468035185836e-07
54	2788	2.646140726102023e-09	None	0.3203638186912046	2.646140726102023e-09
54	2652	-5.033442277514166e-11	None	0.517570593440327	-5.033442277514166e-11
54	2753	-2.481782743341315e-08	None	0.22734602078514826	-2.481782743341315e-08
54	2773	-2.0243626637377134e-06	None	0.19214909145205034	-2.0243626637377134e-06
54	2694	-0.1	None	0.2900591542127823	-0.1
54	2761	-1.9734729036740747e-05	None	0.0697994721960902	-1.9734729036740747e-05
54	2699	-1.0511168431253958e-06	None	0.45622010079601605	-1.0511168431253958e-06
54	2792	-2.2976659042551986e-09	None	0.6631183328111026	-2.2976659042551986e-09
54	2743	1.884032079940122e-06	None	0.6667613023822268	1.884032079940122e-06
54	2787	4.3347215999347874e-05	None	0.6227735415912801	4.3347215999347874e-05
54	2722	6.68467887520229e-05	None	0.08418459229466795	6.68467887520229e-05
54	2593	4.267758919683214e-07	None	0.517570593440327	4.267758919683214e-07
54	2777	-3.053662835662655e-10	None	0.29910867533004587	-3.053662835662655e-10
54	2668	1.1577984686637992e-08	None	0.26538228360475224	1.1577984686637992e-08
54	2762	0.00010306670344078016	None	0.03489973609804511	0.00010306670344078016
54	2696	-2.878900198095733e-08	None	0.31511164588930907	-2.878900198095733e-08
54	2731	-7.35908742582371e-08	None	0.26931556984286603	-7.35908742582371e-08
54	2760	-0.1	None	0.4481672365361364	-0.1
54	2562	4.0743528052704264e-05	None	0.4909213116226665	4.0743528052704264e-05
54	2691	0.0013362515709589777	None	0.03489973609804511	0.0013362515709589777
54	2702	1.0697470469786253e-07	None	0.32237144993331696	1.0697470469786253e-07
54	2796	-1.530021101169363e-06	None	0.33393908930723937	-1.530021101169363e-06
108	5298	9.033445702112139e-05	None	0.0	9.033445702112139e-05
108	5310	0.0015582254183949186	None	0.15508580174566755	0.0015582254183949186
108	5469	0.0005530173985349161	None	0.0	0.0005530173985349161
108	5114	0.0008362640084920694	None	0.0	0.0008362640084920694
108	4998	0.0010375769363928549	None	0.0	0.0010375769363928549
108	5433	-1.5181842500858886e-07	None	0.05070104311191078	-1.5181842500858886e-07
108	5349	0.0005366308983573936	None	0.0	0.0005366308983573936
108	5268	0.0041141106918522125	None	0.0	0.0041141106918522125
108	5434	4.918069163516951e-07	None	0.0	4.918069163516951e-07
108	5307	0.0038203292114647814	None	0.0	0.0038203292114647814
108	4125	0.002249586974917436	None	0.0784179944077144	0.002249586974917436
108	5448	0.002856663024263505	None	0.03259944098747262	0.002856663024263505
108	5463	0.0008186435014939685	None	0.0	0.0008186435014939685
108	5476	0.0005576590235644679	None	0.0	0.0005576590235644679
108	5479	-4.894374013429823e-09	None	0.0	-4.894374013429823e-09
108	4724	0.00029951156138256877	None	0.15011012055708187	0.00029951156138256877
108	4283	0.0022253658107898367	None	0.05070104311191078	0.0022253658107898367
108	5498	1.1511155427045418e-06	None	0.0	1.1511155427045418e-06
108	4931	0.0012711701889682953	None	0.0	0.0012711701889682953
108	5447	0.000514571498073746	None	0.0	0.000514571498073746
108	4978	0.0006854124528527981	None	0.0	0.0006854124528527981
108	5453	0.0012231009768692122	None	0.0	0.0012231009768692122
108	5414	0.0003078190689899673	None	0.08194179473113204	0.0003078190689899673
108	5475	2.4207365719453395e-07	None	0.08522795647075146	2.4207365719453395e-07
108	5487	2.425881526578322e-06	None	0.0	2.425881526578322e-06
108	4896	0.003641682427555681	None	0.0	0.003641682427555681
108	5366	0.0013835851736747852	None	0.0	0.0013835851736747852
108	5344	0.0019359382828905167	None	0.0	0.0019359382828905167
108	4763	0.003487476839740669	None	0.0	0.003487476839740669
108	4505	0.009033276567485288	None	0.0	0.009033276567485288
108	5262	0.001511480974954056	None	0.0	0.001511480974954056
108	5409	3.842594662702393e-06	None	0.09050835397957756	3.842594662702393e-06
108	5474	0.0012749600495315888	None	0.0	0.0012749600495315888
108	4841	0.001487527949150088	None	0.03259944098747262	0.001487527949150088
108	5378	0.011416204093933598	None	0.0	0.011416204093933598
108	5471	0.0008365856120056897	None	0.12791446540911994	0.0008365856120056897
108	5225	0.0007719167847364339	None	0.0	0.0007719167847364339
108	4589	0.0017331989283872525	None	0.03259944098747262	0.0017331989283872525
108	5313	0.002561519962300313	None	0.0	0.002561519962300313
108	5053	0.0024290623544420287	None	0.0	0.0024290623544420287
108	5482	0.001772742957064899	None	0.0	0.001772742957064899
108	5384	0.004440829176470091	None	0.0	0.004440829176470091
108	5341	0.0010288046115992581	None	0.0	0.0010288046115992581
108	3913	0.0006983138567151221	None	0.0	0.0006983138567151221
108	5104	0.001081655146058362	None	0.23920391579309058	0.001081655146058362
108	5076	0.004228276345798915	None	0.0	0.004228276345798915
108	5222	0.00047364734550041447	None	0.04808619845827813	0.00047364734550041447
108	4375	0.0032237550338449646	None	0.12158039588273728	0.0032237550338449646
108	4770	0.0012521134150826592	None	0.0	0.0012521134150826592
108	5117	0.0028668094730949487	None	0.13278179667828308	0.0028668094730949487
108	4914	0.004605504157649177	None	0.09050835397957756	0.004605504157649177
108	5355	0.0005137758539659026	None	0.0	0.0005137758539659026
108	5210	0.00044112265853555975	None	0.03259944098747262	0.00044112265853555975
108	5180	0.006561414726302874	None	0.0	0.006561414726302874
108	5388	0.004622713609905256	None	0.0	0.004622713609905256
108	5206	0.0013816678612828192	None	0.0	0.0013816678612828192
108	5283	2.6812374238325206e-08	None	0.0	2.6812374238325206e-08
108	5483	4.939265177752363e-06	None	0.0	4.939265177752363e-06
108	5274	0.007781619814780755	None	0.08522795647075146	0.007781619814780755
108	5478	0.0006630766484866808	None	0.0	0.0006630766484866808
108	5372	0.0015852531140965955	None	0.048688211191097154	0.0015852531140965955
108	5464	-2.809839862003137e-07	None	0.04808619845827813	-2.809839862003137e-07
108	5405	0.0002919076568606365	None	0.0	0.0002919076568606365
108	5437	2.839894504577356e-09	None	0.0	2.839894504577356e-09
108	5245	0.006074367105598854	None	0.11082323025421001	0.006074367105598854
108	5364	0.0010234438462233457	None	0.0	0.0010234438462233457
108	5168	0.0017081121228740726	None	0.0	0.0017081121228740726
108	5477	-1.3218074590887104e-06	None	0.0	-1.3218074590887104e-06
108	4104	0.009318081869828567	None	0.0	0.009318081869828567
108	5436	0.001366350699807922	None	0.0	0.001366350699807922
108	5443	0.0022620627234644563	None	0.0	0.0022620627234644563
108	5460	0.0011791205303835412	None	0.0	0.0011791205303835412
108	5365	0.00017936216883399352	None	0.0	0.00017936216883399352
108	5357	0.00019969119750041443	None	0.05070104311191078	0.00019969119750041443
108	5389	0.0031108610924129327	None	0.0	0.0031108610924129327
108	5458	-5.327061751445297e-05	None	0.12791446540911994	-5.327061751445297e-05
108	5280	0.0016645141850527986	None	0.0	0.0016645141850527986
108	5499	0.0015576558813757445	None	0.0	0.0015576558813757445
108	5496	3.529188503973193e-10	None	0.0	3.529188503973193e-10
108	5204	0.002337440097822355	None	0.0	0.002337440097822355
108	5422	0.004032168264437563	None	0.0	0.004032168264437563
108	5486	0.0013984765913302641	None	0.08522795647075146	0.0013984765913302641
108	5439	0.000514452365198862	None	0.0	0.000514452365198862
108	4706	0.008559443667840805	None	0.0	0.008559443667840805
108	5423	3.467739489685599e-06	None	0.0	3.467739489685599e-06
108	5397	5.8423845955559265e-05	None	0.0	5.8423845955559265e-05
108	4951	0.004228976792934665	None	0.0	0.004228976792934665
108	5456	1.5034988705761028e-05	None	0.0	1.5034988705761028e-05
108	5459	0.00024582482925597726	None	0.03259944098747262	0.00024582482925597726
108	5442	0.0072602232296737285	None	0.0	0.0072602232296737285
108	5420	0.0053819979636372675	None	0.0	0.0053819979636372675
108	4220	0.002663110346515887	None	0.0	0.002663110346515887
108	4223	0.0021557550054051022	None	0.059296172501006675	0.0021557550054051022
108	5217	0.00042436776094357474	None	0.0	0.00042436776094357474
108	5407	6.77405095849267e-07	None	0.0	6.77405095849267e-07
108	3994	0.0021524697566738184	None	0.12791446540911994	0.0021524697566738184
108	5097	0.007361475298497732	None	0.0	0.007361475298497732
108	5492	0.00044115310034838846	None	0.0	0.00044115310034838846
108	5347	0.0038015171005713745	None	0.03259944098747262	0.0038015171005713745
108	4721	0.006602613438619258	None	0.0	0.006602613438619258
34	1743	0.31968169449984607	0.31968169449984607	0.351354850474544	0.31968169449984607
34	1492	0.40635412692717976	0.40635412692717976	0.43724034299715236	0.40635412692717976
34	1787	0.3334231926062445	0.3334231926062445	0.3564968230040032	0.3334231926062445
34	1564	0.37072872777154614	0.37072872777154614	0.4127055924820695	0.37072872777154614
34	1783	0.3468885598407524	0.3468885598407524	0.3678912058214666	0.3468885598407524
34	1756	0.5044443445252205	0.5044443445252205	0.5582389697616215	0.5044443445252205
34	1608	0.39532516145330676	0.39532516145330676	0.4059321759472754	0.39532516145330676
34	1360	0.41126516880994474	0.41126516880994474	0.542317863895822	0.41126516880994474
34	1562	0.5365724667902897	0.5365724667902897	0.6264009261257303	0.5365724667902897
34	1772	0.4429409631690574	0.4429409631690574	0.4565487939339004	0.4429409631690574
34	1790	0.40059454044441606	0.40059454044441606	0.4128423102612294	0.40059454044441606
34	1610	0.42287632418933957	0.42287632418933957	0.42287632418933957	0.42287632418933957
34	1793	0.30345848376702317	0.30345848376702317	0.3233928584287801	0.30345848376702317
34	1361	0.4205608274979336	0.4205608274979336	0.44009697377527573	0.4205608274979336
34	1723	0.3522069199538572	0.3522069199538572	0.3776405730104838	0.3522069199538572
34	1718	0.5030910037759442	0.5030910037759442	0.5102850576339869	0.5030910037759442
34	1759	0.4559165477474571	0.4559165477474571	0.46269575976715577	0.4559165477474571
34	1767	0.30702783386818616	0.30702783386818616	0.3771224899097448	0.30702783386818616
34	1696	0.3714979294322221	0.3714979294322221	0.39846968993853116	0.3714979294322221
34	1741	0.4722496219399515	0.4722496219399515	0.4722496219399515	0.4722496219399515
34	1710	0.35731802257383016	0.35731802257383016	0.4054017853837101	0.35731802257383016
34	1688	0.42231244698607817	0.42231244698607817	0.42231244698607817	0.42231244698607817
34	1368	0.41909348589641915	0.41909348589641915	0.4667765825446571	0.41909348589641915
34	1708	0.3938370907858206	0.3938370907858206	0.39422028690051103	0.3938370907858206
34	1650	0.34124016130552265	0.34124016130552265	0.356372944446442	0.34124016130552265
34	1391	0.3582975615310705	0.3582975615310705	0.36248676754878856	0.3582975615310705
34	1085	0.3938370907858206	0.3938370907858206	0.39422028690051103	0.3938370907858206
34	1593	0.48030927447201976	0.48030927447201976	0.5337903109332707	0.48030927447201976
34	1727	0.345731253383157	0.345731253383157	0.4097333990825005	0.345731253383157
34	1754	0.30981777189293636	0.30981777189293636	0.32376451457798705	0.30981777189293636
34	1684	0.3788119415886552	0.3788119415886552	0.41895399146517487	0.3788119415886552
34	1588	0.32932831441653904	0.32932831441653904	0.3850993140886243	0.32932831441653904
34	1770	0.36037064428496635	0.36037064428496635	0.37454472356657154	0.36037064428496635
34	1720	0.46281245506034707	0.46281245506034707	0.46281245506034707	0.46281245506034707
34	1619	0.40755733773524644	0.40755733773524644	0.42851304211437924	0.40755733773524644
34	1501	0.5044443445252205	0.5044443445252205	0.5582389697616215	0.5044443445252205
34	1367	0.47558202148303996	0.47558202148303996	0.5233548526382066	0.47558202148303996
34	1724	0.38590586040390396	0.38590586040390396	0.39098690372823264	0.38590586040390396
34	1348	0.5143680429437942	0.5143680429437942	0.5304510388166574	0.5143680429437942
34	1799	0.3705722732492629	0.3705722732492629	0.38443682381848604	0.3705722732492629
34	1757	0.5548803692221401	0.5548803692221401	0.5548803692221401	0.5548803692221401
34	1674	0.39580302513654825	0.39580302513654825	0.45432549620067775	0.39580302513654825
34	1742	0.35033536630879886	0.35033536630879886	0.4263814104901321	0.35033536630879886
34	1791	0.41786257114207687	0.41786257114207687	0.4534749243989354	0.41786257114207687
34	1467	0.41811673732409294	0.41811673732409294	0.446880444328178	0.41811673732409294
34	1659	0.3832375631876518	0.3832375631876518	0.4588365269821336	0.3832375631876518
34	1690	0.39646489372308413	0.39646489372308413	0.4619470661322073	0.39646489372308413
34	1225	0.5740882194366037	0.5740882194366037	0.5740882194366037	0.5740882194366037
34	1671	0.36441160480420204	0.36441160480420204	0.520375465387484	0.36441160480420204
34	1295	0.41126516880994474	0.41126516880994474	0.542317863895822	0.41126516880994474
34	990	0.4532507562526974	0.4532507562526974	0.46069108141582105	0.4532507562526974
34	1701	0.37061825414366745	0.37061825414366745	0.4417367674839129	0.37061825414366745
34	1353	0.4203460998782357	0.4203460998782357	0.45460971387747173	0.4203460998782357
34	1781	0.3690653462077508	0.3690653462077508	0.4160792190355281	0.3690653462077508
34	1665	0.4125502246375271	0.4125502246375271	0.4132844091937888	0.4125502246375271
34	1766	0.3522069199538572	0.3522069199538572	0.3776405730104838	0.3522069199538572
34	1785	0.4017910988844392	0.4017910988844392	0.4168723986246137	0.4017910988844392
34	1636	0.37394178927377897	0.37394178927377897	0.37394178927377897	0.37394178927377897
34	1618	0.308681866481816	0.308681866481816	0.3701196091639435	0.308681866481816
34	1792	0.3720012836199661	0.3720012836199661	0.3921342711662169	0.3720012836199661
34	1744	0.3328353364007653	0.3328353364007653	0.34583161231575954	0.3328353364007653
34	1782	0.3269706793607961	0.3269706793607961	0.36925205208539164	0.3269706793607961
34	1566	0.4101807192002342	0.4101807192002342	0.5164770504683969	0.4101807192002342
34	1569	0.38052497636138105	0.38052497636138105	0.381357031281924	0.38052497636138105
34	1795	0.3927348352245312	0.3927348352245312	0.4023055920563506	0.3927348352245312
34	1615	0.37387466703321237	0.37387466703321237	0.37387466703321237	0.37387466703321237
34	1558	0.4291577811501286	0.4291577811501286	0.4509089410509274	0.4291577811501286
34	1668	0.4211640775016143	0.4211640775016143	0.4473647197487932	0.4211640775016143
34	1786	0.3582975615310705	0.3582975615310705	0.36248676754878856	0.3582975615310705
34	337	0.46667628758444835	0.46667628758444835	0.513448360650028	0.46667628758444835
34	1794	0.3726070577375137	0.3726070577375137	0.3869022293597647	0.3726070577375137
34	1472	0.5740882194366037	0.5740882194366037	0.5740882194366037	0.5740882194366037
34	1490	0.42843300562212994	0.42843300562212994	0.46453686066700434	0.42843300562212994
34	1788	0.4276495241843369	0.4276495241843369	0.4463241412078647	0.4276495241843369
34	1771	0.29988164285042157	0.29988164285042157	0.38009986185926314	0.29988164285042157
34	1703	0.3390075272704412	0.3390075272704412	0.39954386194202096	0.3390075272704412
34	1713	0.35576682192312803	0.35576682192312803	0.4160034198936476	0.35576682192312803
34	1730	0.3693500588788576	0.3693500588788576	0.4822954009696221	0.3693500588788576
34	1707	0.42287632418933957	0.42287632418933957	0.42287632418933957	0.42287632418933957
34	921	0.428569230683922	0.428569230683922	0.4342448439935554	0.428569230683922
34	1732	0.36790691656983604	0.36790691656983604	0.49754091695117764	0.36790691656983604
34	300	0.47163887626749645	0.47163887626749645	0.6446028008486278	0.47163887626749645
34	1780	0.3547355487621602	0.3547355487621602	0.3593782392110031	0.3547355487621602
34	1695	0.3444866531929514	0.3444866531929514	0.3575733748887741	0.3444866531929514
34	994	0.47163887626749645	0.47163887626749645	0.6446028008486278	0.47163887626749645
34	950	0.4307391133092654	0.4307391133092654	0.46076331401335	0.4307391133092654
34	1595	0.5137548664189954	0.5137548664189954	0.5331614875239081	0.5137548664189954
34	1768	0.3555598586037855	0.3555598586037855	0.5089261854002141	0.3555598586037855
34	1203	0.3576339143942101	0.3576339143942101	0.3590184873840351	0.3576339143942101
34	1516	0.47163887626749645	0.47163887626749645	0.6446028008486278	0.47163887626749645
34	1323	0.37632781814690663	0.37632781814690663	0.39111519744591994	0.37632781814690663
34	718	0.42287632418933957	0.42287632418933957	0.42287632418933957	0.42287632418933957
34	1611	0.4008211349726921	0.4008211349726921	0.40371091907679146	0.4008211349726921
34	1800	0.34490187277892104	0.34490187277892104	0.3497214287965645	0.34490187277892104
34	1777	0.3557814272572279	0.3557814272572279	0.39948543310419726	0.3557814272572279
34	1314	0.45457373773856247	0.45457373773856247	0.4874554825712525	0.45457373773856247
34	1721	0.3283016240459729	0.3283016240459729	0.32840186111854036	0.3283016240459729
34	1598	0.460448310479525	0.460448310479525	0.5354345508383173	0.460448310479525
34	1709	0.36037064428496635	0.36037064428496635	0.37454472356657154	0.36037064428496635
34	1557	0.42231244698607817	0.42231244698607817	0.42231244698607817	0.42231244698607817
0	67	0.6902810215470419	0.6902810215470419	0.6902810215470419	0.6902810215470419
0	78	0.0	0.0	0.0	0.0
0	27	0.6286422787942	0.6286422787942	0.6286422787942	0.6286422787942
0	40	0.21929904155975838	0.21929904155975838	0.21929904155975838	0.21929904155975838
0	44	0.0	0.0	0.0	0.0
0	66	0.1419679135779045	0.1419679135779045	0.1419679135779045	0.1419679135779045
0	95	0.6390800089405465	0.6390800089405465	0.6390800089405465	0.6390800089405465
0	21	0.15347410691541136	0.15347410691541136	0.15347410691541136	0.15347410691541136
0	37	0.25441825548340946	0.25441825548340946	0.25441825548340946	0.25441825548340946
0	58	0.22027038407458993	0.22027038407458993	0.22027038407458993	0.22027038407458993
0	52	0.0	0.0	0.0	0.0
0	15	0.17393389056255731	0.17393389056255731	0.17393389056255731	0.17393389056255731
0	92	0.32745690592432686	0.32745690592432686	0.32745690592432686	0.32745690592432686
0	84	0.11211860385393699	0.11211860385393699	0.11211860385393699	0.11211860385393699
0	53	0.0	0.0	0.0	0.0
0	12	0.0	0.0	0.0	0.0
0	41	0.1037159242603708	0.1037159242603708	0.1037159242603708	0.1037159242603708
0	91	0.5698722646240663	0.5698722646240663	0.5698722646240663	0.5698722646240663
0	77	0.035044999911337624	0.035044999911337624	0.035044999911337624	0.035044999911337624
0	38	0.0	0.0	0.0	0.0
0	64	0.0	0.0	0.0	0.0
0	19	0.4691498270633455	0.4691498270633455	0.4691498270633455	0.4691498270633455
0	85	0.25496698227222964	0.25496698227222964	0.25496698227222964	0.25496698227222964
0	49	0.4059857167247392	0.4059857167247392	0.4059857167247392	0.4059857167247392
0	45	0.10436546600480903	0.10436546600480903	0.10436546600480903	0.10436546600480903
0	86	0.0	0.0	0.0	0.0
0	35	0.18718523022703543	0.18718523022703543	0.18718523022703543	0.18718523022703543
0	88	0.230138237195044	0.230138237195044	0.230138237195044	0.230138237195044
0	70	0.5698722646240663	0.5698722646240663	0.5698722646240663	0.5698722646240663
0	80	0.6286422787942	0.6286422787942	0.6286422787942	0.6286422787942
0	17	0.035044999911337624	0.035044999911337624	0.035044999911337624	0.035044999911337624
0	23	0.6236367839701626	0.6236367839701626	0.6236367839701626	0.6236367839701626
0	57	0.0	0.0	0.0	0.0
0	39	1.0027321622826402	1.0027321622826402	1.0027321622826402	1.0027321622826402
0	62	0.035044999911337624	0.035044999911337624	0.035044999911337624	0.035044999911337624
0	22	0.09628627387025993	0.09628627387025993	0.09628627387025993	0.09628627387025993
0	29	0.3805513392795731	0.3805513392795731	0.3805513392795731	0.3805513392795731
0	4	0.2835474555228853	0.2835474555228853	0.2835474555228853	0.2835474555228853
0	76	0.317481646721233	0.317481646721233	0.317481646721233	0.317481646721233
0	25	0.035044999911337624	0.035044999911337624	0.035044999911337624	0.035044999911337624
0	61	0.0	0.0	0.0	0.0
0	60	0.1255163545657438	0.1255163545657438	0.1255163545657438	0.1255163545657438
0	81	0.46662654487357463	0.46662654487357463	0.46662654487357463	0.46662654487357463
0	73	0.613670802508563	0.613670802508563	0.613670802508563	0.613670802508563
0	72	0.035044999911337624	0.035044999911337624	0.035044999911337624	0.035044999911337624
0	89	0.39186667939916403	0.39186667939916403	0.39186667939916403	0.39186667939916403
0	51	0.0	0.0	0.0	0.0
0	3	0.18852310148820522	0.18852310148820522	0.18852310148820522	0.18852310148820522
0	11	0.0	0.0	0.0	0.0
0	24	0.2646705681979891	0.2646705681979891	0.2646705681979891	0.2646705681979891
0	10	0.2472168381132592	0.2472168381132592	0.2472168381132592	0.2472168381132592
0	33	0.7186136319144831	0.7186136319144831	0.7186136319144831	0.7186136319144831
0	56	0.6454748034399614	0.6454748034399614	0.6454748034399614	0.6454748034399614
0	75	0.0	0.0	0.0	0.0
0	59	0.13933633132740195	0.13933633132740195	0.13933633132740195	0.13933633132740195
0	43	0.0	0.0	0.0	0.0
0	47	0.4091273885075036	0.4091273885075036	0.4091273885075036	0.4091273885075036
0	32	0.4185915700105521	0.4185915700105521	0.4185915700105521	0.4185915700105521
0	74	0.17393389056255731	0.17393389056255731	0.17393389056255731	0.17393389056255731
0	90	0.0	0.0	0.0	0.0
0	99	0.035044999911337624	0.035044999911337624	0.035044999911337624	0.035044999911337624
0	7	0.1037159242603708	0.1037159242603708	0.1037159242603708	0.1037159242603708
0	1	0.3852026085960797	0.3852026085960797	0.3852026085960797	0.3852026085960797
0	5	0.0	0.0	0.0	0.0
0	26	0.035044999911337624	0.035044999911337624	0.035044999911337624	0.035044999911337624
0	13	0.25468483778500317	0.25468483778500317	0.25468483778500317	0.25468483778500317
0	71	0.368614356489395	0.368614356489395	0.368614356489395	0.368614356489395
0	31	0.16711399289163412	0.16711399289163412	0.16711399289163412	0.16711399289163412
0	63	0.2654823526904232	0.2654823526904232	0.2654823526904232	0.2654823526904232
0	54	0.0	0.0	0.0	0.0
0	100	0.33567894782751356	0.33567894782751356	0.33567894782751356	0.33567894782751356
0	6	0.035044999911337624	0.035044999911337624	0.035044999911337624	0.035044999911337624
0	96	0.6746017682017638	0.6746017682017638	0.6746017682017638	0.6746017682017638
0	82	0.0	0.0	0.0	0.0
0	48	0.4430491084814988	0.4430491084814988	0.4430491084814988	0.4430491084814988
0	83	0.2549428553888985	0.2549428553888985	0.2549428553888985	0.2549428553888985
0	79	0.035044999911337624	0.035044999911337624	0.035044999911337624	0.035044999911337624
0	69	0.33696423387960805	0.33696423387960805	0.33696423387960805	0.33696423387960805
0	87	0.2861379902202001	0.2861379902202001	0.2861379902202001	0.2861379902202001
0	46	0.7586277593931752	0.7586277593931752	0.7586277593931752	0.7586277593931752
0	18	0.0	0.0	0.0	0.0
0	20	0.0	0.0	0.0	0.0
0	94	0.1956632079248762	0.1956632079248762	0.1956632079248762	0.1956632079248762
0	16	0.0	0.0	0.0	0.0
0	36	0.4300974702177383	0.4300974702177383	0.4300974702177383	0.4300974702177383
0	14	0.22921430263027748	0.22921430263027748	0.22921430263027748	0.22921430263027748
0	34	0.25685001098520555	0.25685001098520555	0.25685001098520555	0.25685001098520555
0	9	0.30467439358972925	0.30467439358972925	0.30467439358972925	0.30467439358972925
0	28	0.1037159242603708	0.1037159242603708	0.1037159242603708	0.1037159242603708
0	68	0.0	0.0	0.0	0.0
0	98	0.6335812559048476	0.6335812559048476	0.6335812559048476	0.6335812559048476
0	93	0.1037159242603708	0.1037159242603708	0.1037159242603708	0.1037159242603708
0	30	0.0	0.0	0.0	0.0
0	97	0.21929904155975838	0.21929904155975838	0.21929904155975838	0.21929904155975838
0	55	0.16146415473594994	0.16146415473594994	0.16146415473594994	0.16146415473594994
0	65	0.9263697897058047	0.9263697897058047	0.9263697897058047	0.9263697897058047
0	50	0.2558505629518154	0.2558505629518154	0.2558505629518154	0.2558505629518154
0	8	0.35942573144508705	0.35942573144508705	0.35942573144508705	0.35942573144508705
0	42	0.15347410691541136	0.15347410691541136	0.15347410691541136	0.15347410691541136
0	2	0.15347410691541136	0.15347410691541136	0.15347410691541136	0.15347410691541136
87	4385	0.0018628828466365117	None	0.0	0.0018628828466365117
87	4045	0.0048301335755066765	None	0.0	0.0048301335755066765
87	3569	0.0024712139548114316	None	0.0	0.0024712139548114316
87	4179	0.002732527164956432	None	0.0	0.002732527164956432
87	4373	0.00015971243189071224	None	0.007324385561261667	0.00015971243189071224
87	4207	0.0022563860271199135	None	0.03870967741935481	0.0022563860271199135
87	4132	0.0013263250615620581	None	0.0	0.0013263250615620581
87	4240	0.0006839584923846785	None	0.0	0.0006839584923846785
87	4450	0.0009081500347383511	None	0.0	0.0009081500347383511
87	4384	0.006324111858551227	None	0.007324385561261667	0.006324111858551227
87	4125	0.002249586974917436	None	0.03870967741935481	0.002249586974917436
87	3952	0.004009745366583527	None	0.0	0.004009745366583527
87	4037	0.0013484326328381741	None	0.14677124316310652	0.0013484326328381741
87	4283	0.0022253658107898367	None	0.05806451612903231	0.0022253658107898367
87	4416	0.0026212546905938815	None	0.0	0.0026212546905938815
87	4324	1.6692824018236493e-05	None	0.0	1.6692824018236493e-05
87	4408	0.00313001733074971	None	0.0	0.00313001733074971
87	3767	0.003274967993841366	None	0.0	0.003274967993841366
87	4448	0.001158668311441169	None	0.0	0.001158668311441169
87	4267	0.0002466014600341686	None	0.25146800809890363	0.0002466014600341686
87	3644	0.0024689565171755784	None	0.0	0.0024689565171755784
87	4313	0.000793132868302659	None	0.0	0.000793132868302659
87	4263	0.0002140960741796452	None	0.0	0.0002140960741796452
87	4381	-5.2855558114747876e-08	None	0.0	-5.2855558114747876e-08
87	4449	0.0011499309234406676	None	0.0	0.0011499309234406676
87	4331	0.00011386940435411737	None	0.0	0.00011386940435411737
87	4363	0.000601286872653464	None	0.0	0.000601286872653464
87	3460	0.0005245031715890243	None	0.0	0.0005245031715890243
87	3494	0.00233794890912494	None	0.007324385561261667	0.00233794890912494
87	4336	0.0005541551246515448	None	0.0	0.0005541551246515448
87	4426	-3.0703944249601436e-05	None	0.0	-3.0703944249601436e-05
87	4429	1.4215490069514827e-05	None	0.0	1.4215490069514827e-05
87	4275	0.003889133231281765	None	0.0	0.003889133231281765
87	3635	0.0006766483077468098	None	0.0	0.0006766483077468098
87	4403	2.6788215180053287e-06	None	0.0	2.6788215180053287e-06
87	4412	0.0022947795827055312	None	0.007324385561261667	0.0022947795827055312
87	4073	0.0018944095712683756	None	0.0	0.0018944095712683756
87	4442	-1.6231177856794296e-09	None	0.0	-1.6231177856794296e-09
87	3913	0.0006983138567151221	None	0.0	0.0006983138567151221
87	4199	0.002269386625153553	None	0.13936434749072668	0.002269386625153553
87	4260	0.0020254921303789622	None	0.0	0.0020254921303789622
87	3851	0.0011042218866664745	None	0.0	0.0011042218866664745
87	3763	0.0026446530519182473	None	0.0	0.0026446530519182473
87	3990	0.0007490003693683638	None	0.1277345206592097	0.0007490003693683638
87	3768	0.00038040010106499657	None	0.0	0.00038040010106499657
87	4018	0.0013927659309400482	None	0.022580645161290314	0.0013927659309400482
87	4164	0.0006683747531752532	None	0.0	0.0006683747531752532
87	4375	0.0032237550338449646	None	0.1367928830672575	0.0032237550338449646
87	4310	0.006729823760884338	None	0.0	0.006729823760884338
87	4359	0.00042000631463681145	None	0.0	0.00042000631463681145
87	4446	0.0037408521300709447	None	0.0	0.0037408521300709447
87	4290	0.0016204345620285366	None	0.0	0.0016204345620285366
87	3077	0.0023790870963665113	None	0.07324385561261668	0.0023790870963665113
87	4222	0.0014598647729438014	None	0.0	0.0014598647729438014
87	4193	0.00022888267719489786	None	0.0	0.00022888267719489786
87	4344	0.004026359968788242	None	0.0	0.004026359968788242
87	4438	0.0011036860032596276	None	0.12313692250467781	0.0011036860032596276
87	4435	-2.3138726041291016e-07	None	0.23643935636949998	-2.3138726041291016e-07
87	4439	0.0011453046987666058	None	0.0	0.0011453046987666058
87	4315	0.0009360262710272351	None	0.0	0.0009360262710272351
87	3893	0.0029059136129042686	None	0.0	0.0029059136129042686
87	4423	0.005768936316425012	None	0.0	0.005768936316425012
87	4171	0.0005056357144193668	None	0.0	0.0005056357144193668
87	3230	0.0006150267367395176	None	0.5177182485704319	0.0006150267367395176
87	4325	0.0011751355115415473	None	0.0	0.0011751355115415473
87	4424	0.0012428666057891274	None	0.0	0.0012428666057891274
87	4305	0.0019755753647778015	None	0.0	0.0019755753647778015
87	3974	0.0018228648186150629	None	0.20530707349744687	0.0018228648186150629
87	4386	0.0056727596617834304	None	0.0	0.0056727596617834304
87	4358	0.0004993026987492476	None	0.0	0.0004993026987492476
87	4247	0.0004577170578348653	None	0.0	0.0004577170578348653
87	4069	3.2252733165655766e-05	None	0.0	3.2252733165655766e-05
87	4104	0.009318081869828567	None	0.0	0.009318081869828567
87	4422	0.0021361608955604936	None	0.0	0.0021361608955604936
87	3224	0.000944521784060688	None	0.148489245791625	0.000944521784060688
87	4406	0.0015152703837744644	None	0.0	0.0015152703837744644
87	4443	0.0005892536879054993	None	0.0	0.0005892536879054993
87	4401	-5.6702682989871345e-06	None	0.0	-5.6702682989871345e-06
87	4165	0.0030111843871714716	None	0.007324385561261667	0.0030111843871714716
87	4404	3.513120025671855e-05	None	0.0	3.513120025671855e-05
87	4388	0.0007154185756260996	None	0.13936434749072668	0.0007154185756260996
87	4394	2.78255178841607e-06	None	0.20357409757057027	2.78255178841607e-06
87	4289	0.004122478394006342	None	0.15897973787892986	0.004122478394006342
87	4205	0.0029455009190855297	None	0.0	0.0029455009190855297
87	3988	0.0006189216081258701	None	0.0	0.0006189216081258701
87	4334	0.00042241181140736716	None	0.0	0.00042241181140736716
87	4094	0.00310219720362361	None	0.0	0.00310219720362361
87	4382	0.0003990573967023181	None	0.05806451612903231	0.0003990573967023181
87	4220	0.002663110346515887	None	0.0	0.002663110346515887
87	4223	0.0021557550054051022	None	0.022580645161290314	0.0021557550054051022
87	4417	-3.534599726281308e-05	None	0.0	-3.534599726281308e-05
87	4284	0.0021408115682222707	None	0.007324385561261667	0.0021408115682222707
87	4170	0.018222782389674265	None	0.0	0.018222782389674265
87	4418	-5.145960341527184e-05	None	0.0	-5.145960341527184e-05
87	3994	0.0021524697566738184	None	0.17394014082883089	0.0021524697566738184
87	4419	5.068759681673661e-06	None	0.11299997493094568	5.068759681673661e-06
87	3934	0.0014250449129822262	None	0.0	0.0014250449129822262
87	4286	1.4638947581081312e-05	None	0.0	1.4638947581081312e-05
87	3900	0.003979143170206271	None	0.17948804715100022	0.003979143170206271
87	3146	0.0009992447532937852	None	0.14150576508245097	0.0009992447532937852
51	2480	None	None	0.3698617817333807	None
51	2617	-8.082176835225729e-11	None	0.5010004131956822	-8.082176835225729e-11
51	2601	-8.910768781990454e-10	None	0.34963532104227907	-8.910768781990454e-10
51	2640	-0.1	None	0.4050501267872928	-0.1
51	2360	None	None	0.4000830621734407	None
51	2579	0.000182763539454151	None	0.4472881828334711	0.000182763539454151
51	2584	0.0003567079344231333	None	0.34488813445666355	0.0003567079344231333
51	2560	4.877465331787661e-05	None	0.41569578681835184	4.877465331787661e-05
51	2576	None	None	0.27946510496227733	None
51	2498	None	None	0.4159331941960366	None
51	2602	-1.3946094081409634e-07	None	0.4459888313637389	-1.3946094081409634e-07
51	2615	-1.008807128515371e-05	None	0.3459190494565354	-1.008807128515371e-05
51	2558	-0.00011173406781492838	None	0.3246571311636807	-0.00011173406781492838
51	2556	-0.1	None	0.4541840185395637	-0.1
51	2559	-6.016818094663341e-06	None	0.4543414400293252	-6.016818094663341e-06
51	2541	None	None	0.40426140176632563	None
51	2592	None	None	0.3613675816060624	None
51	2566	-0.1	None	0.3602301022045739	-0.1
51	2359	None	None	0.4020114424419267	None
51	2625	1.4631982986782208e-05	None	0.34893734084737427	1.4631982986782208e-05
51	2622	-1.3177597039449762e-06	None	0.4114067873548434	-1.3177597039449762e-06
51	2631	2.513451188453186e-06	None	0.40865480808315297	2.513451188453186e-06
51	2645	3.523516260052795e-09	None	0.34963532104227907	3.523516260052795e-09
51	2597	9.632793529590484e-07	None	0.2696825986432382	9.632793529590484e-07
51	2628	None	None	0.2840351696879989	None
51	2571	5.734631248435795e-06	None	0.3350806805509311	5.734631248435795e-06
51	1741	None	None	0.5356069865162957	None
51	2245	None	None	0.4201323053451983	None
51	2600	4.759463956247163e-10	None	0.433821382829015	4.759463956247163e-10
51	2581	-1.0552287563779648e-08	None	0.5405455240415602	-1.0552287563779648e-08
51	2641	-3.3320022904235026e-09	None	0.5010004131956822	-3.3320022904235026e-09
51	2331	None	None	0.42094470974313103	None
51	2607	-2.563623161113539e-08	None	0.34488813445666355	-2.563623161113539e-08
51	2646	-0.1	None	0.36271664724670283	-0.1
51	2534	None	None	0.4472881828334711	None
51	2608	0.00022311444612253787	None	0.4305434290365674	0.00022311444612253787
51	2596	-2.0886633589343343e-09	None	0.3350806805509311	-2.0886633589343343e-09
51	2463	None	None	0.3668485329821506	None
51	2516	None	None	0.34339588643766583	None
51	2606	-1.718117043440741e-06	None	0.40146642848770375	-1.718117043440741e-06
51	2486	None	None	0.4820712285393249	None
51	2476	None	None	0.433821382829015	None
51	2605	None	None	0.4547454576448223	None
51	2517	None	None	0.3863224000832296	None
51	2636	-1.8357171646100785e-06	None	0.4536502105057174	-1.8357171646100785e-06
51	2587	-6.186032363623718e-10	None	0.34963532104227907	-6.186032363623718e-10
51	2557	None	None	0.30693066469528196	None
51	2199	None	None	0.4383033195160942	None
51	2623	-1.1927600407940186e-09	None	0.4293589036127815	-1.1927600407940186e-09
51	2298	None	None	0.7358717890855437	None
51	2548	None	None	0.3995955142219604	None
51	2611	-7.078928049661683e-06	None	0.33428369391437907	-7.078928049661683e-06
51	2614	-1.0841534566991171e-06	None	0.45131070729175893	-1.0841534566991171e-06
51	2578	2.352236595921632e-07	None	0.3823007257917216	2.352236595921632e-07
51	2612	-3.2500071019166413e-10	None	0.4708098097878355	-3.2500071019166413e-10
51	2603	-2.8694918837658316e-05	None	0.3196217959616678	-2.8694918837658316e-05
51	2642	-0.1	None	0.3480512401923711	-0.1
51	2580	-1.0726320585474947e-05	None	0.45131070729175893	-1.0726320585474947e-05
51	2647	1.9745738959154394e-05	None	0.33667888124884415	1.9745738959154394e-05
51	1862	None	None	0.44690655350062836	None
51	2569	3.570875404967704e-06	None	0.4708098097878355	3.570875404967704e-06
51	2649	None	None	0.3784264363952182	None
51	2633	1.6333418293614126e-06	None	0.33667888124884415	1.6333418293614126e-06
51	2561	8.400702866455737e-09	None	0.3497147738353423	8.400702866455737e-09
51	2563	-1.6785084087784712e-07	None	0.3455745392239804	-1.6785084087784712e-07
51	2627	-3.739559748975577e-06	None	0.5493483350375561	-3.739559748975577e-06
51	2512	None	None	0.36158649774291013	None
51	2438	None	None	0.3437560021393909	None
51	2260	None	None	0.4575743867432382	None
51	2632	None	None	0.4634562861485261	None
51	2324	None	None	0.4462465395615814	None
51	2588	1.7840202975214613e-08	None	0.37424075441952775	1.7840202975214613e-08
51	2475	None	None	0.4015937747365664	None
51	2322	None	None	0.35988515871791155	None
51	2599	None	None	0.30957847072371186	None
51	2648	None	None	0.2973288528104217	None
51	2604	None	None	0.3272859612232088	None
51	2626	-9.999697915391692e-10	None	0.4080881910571665	-9.999697915391692e-10
51	2644	0.0001957270313537122	None	0.5223778683737559	0.0001957270313537122
51	2551	-2.3919955369236776e-06	None	0.5433131124275896	-2.3919955369236776e-06
51	2574	6.198350552175633e-09	None	0.5010004131956822	6.198350552175633e-09
51	2425	None	None	0.45069918721458524	None
51	2494	None	None	0.6062718019013575	None
51	2565	-1.3761314596699423e-09	None	0.44667116546157715	-1.3761314596699423e-09
51	2471	None	None	0.40123833400014064	None
51	2527	None	None	0.45131070729175893	None
51	2643	0.001398786399686757	None	0.379658099761508	0.001398786399686757
51	2125	None	None	0.40859036919761804	None
51	2539	None	None	0.39218005264967315	None
51	2630	-0.1	None	0.7358717890855437	-0.1
51	2638	-5.961514623030583e-07	None	0.2951572410158544	-5.961514623030583e-07
51	2269	None	None	0.4207084080508442	None
51	2573	-0.1	None	0.3797920077284436	-0.1
51	2383	None	None	0.39988534632331824	None
51	2593	4.267758919683214e-07	None	0.42216035284665	4.267758919683214e-07
51	1314	None	None	0.46297232543061295	None
51	2590	-0.1	None	0.3583388530908517	-0.1
51	2562	4.0743528052704264e-05	None	0.3535298698151356	4.0743528052704264e-05
51	2572	None	None	0.46146849879568635	None
[truncated: 13,001 more rows]
