# Supplementary material for: Constrained by Design: Influence of Genetic Encodings on Evolved Traits of Robots
Source: Front Robot AI. 2021 Jun 15;8:672379. doi: 10.3389/frobt.2021.672379 (PMC8239187; doi:10.3389/frobt.2021.672379)
Supplement: Supplementary file 3 [file DataSheet2.ZIP › hyperplasticodingrep_plane_12_all_measures.tsv]

robot_id	velocity	displacement_velocity	displacement_velocity_hill	head_balance	contacts	branching	branching_modules_count	limbs	extremities	length_of_limbs	extensiveness	coverage	joints	hinge_count	active_hinges_count	brick_count	touch_sensor_count	brick_sensor_count	proportion	width	height	size	absolute_size	sensors	symmetry	avg_period	dev_period	avg_phase_offset	dev_phase_offset	avg_amplitude	dev_amplitude	avg_intra_dev_params	avg_inter_dev_params	sensors_reach	recurrence	synaptic_reception
4373	0.0004104168381569921	2.32433356540813e-06	2.271280438906819e-06	0.9999950228677561	None	0	0	0.3333333333333333	3	0.8181818181818182	9	0.28888888888888886	0.8181818181818182	12	9	0	0	0	0.5555555555555556	9	5	0.8666666666666667	13	0.0	1.0	6.181646021945042e-19	0.5000000000001017	0.002568123797999662	0.5004994914150555	0.09997702535350392	0.5000000000000001	0.6142852654597869	0.500166497187618	0	1.0	0.0
2773	None	None	None	None	None	0.16666666666666666	1	0.35714285714285715	5	0.6111111111111112	11	0.37037037037037035	0.6111111111111112	16	11	3	4	0	0.6666666666666666	6	9	1.3333333333333333	20	0.8	0.4444444444444444	0.15349401950285135	0.6354573377111807	0.13033594958420788	0.6396379517814414	0	0.5	0.6625570122578953	0.5930282239476308	1.0	1.0	0.0
4104	0.034022778590694414	0.0022673853184641463	-0.001852197818666416	0.9958241584926805	None	0.09090909090909091	1	0.375	9	0.6176470588235294	21	0.5	0.47058823529411764	24	16	11	0	0	0.8888888888888888	9	8	2.4	36	0.0	0.5714285714285714	7.902762784127648e-27	0.5	0.06396282478766517	0.6298935201815007	0.35794840167960995	0.5798681698095884	0.828851065687071	0.5706893159322787	0	0	0.0
4	None	None	None	None	None	0	0	0	0	0	0	1.0	0	0	0	0	0	0	1.0	1	1	0.06666666666666667	1	0.0	0	0	0	0	0	0	0	0	0	0	0	0
7051	0.015369699289096346	0.0008231901214016943	-0.0007727029519698528	0.9556824443258966	None	0.25	1	0.36363636363636365	4	0.7857142857142857	11	0.2222222222222222	0.7857142857142857	15	11	0	0	0	0.8888888888888888	8	9	1.0666666666666667	16	0.0	1.0	4.181077142134538e-05	0.50027215422807	0.03046815310011176	0.6645443980716359	-23.23595378669963	0.5000000000000213	1.0	0.5568119909360648	0	1.0	0.0
1702	None	None	None	None	None	0	0	1.0	2	0.0	0	0.75	0	2	0	0	2	0	1.0	2	2	0.2	3	1.0	0	0	0	0	0	0	0	0	0	0	0	0
131	None	None	None	None	None	0.058823529411764705	1	0.3611111111111111	13	0.5576923076923077	29	0.6666666666666666	0.07692307692307693	13	4	40	7	0	1.0	9	9	3.6	54	0.09333333333333334	0.7346938775510204	0.01411906244237943	0.5534548830711327	-0.0009727208202135445	0.6576086755880841	6.595465077133225e-05	0.5029576378730533	0.5855587973456614	0.5727407188213355	1.0	1.0	0.0
4445	0.0016965598339699491	8.398365223129638e-05	3.888733142072789e-05	0.9977897232407021	None	0.14285714285714285	2	0.4	12	0.5476190476190477	23	0.5432098765432098	0.42857142857142855	29	18	14	0	0	1.0	9	9	2.933333333333333	44	0.0	0.7368421052631579	0.04028574803133646	0.6415657765411429	0.00427723377694813	0.5256767263173397	-0.02073148934054834	0.6688883639135712	0.6041773205677765	0.6136565082842068	0	0	0.0
1977	None	None	None	None	None	0	0	0.023809523809523808	1	1.0	61	1.0	0	0	0	62	0	0	0.7777777777777778	7	9	4.2	63	0.0	1.0	0	0	0	0	0	0	0	0	0	0	0
784	None	None	None	None	None	0	0	0.3	3	0.6666666666666666	8	0.7777777777777778	0	0	0	13	0	0	0.5	6	3	0.9333333333333333	14	0.0	0.36363636363636365	0	0	0	0	0	0	0	0	0	0	0
4512	0.00038492656446238244	2.6709873591634557e-06	-2.3099241854680463e-06	0.9999965209139554	None	0.25	1	0.4	4	0.75	9	0.25925925925925924	0.75	13	9	0	0	0	0.6666666666666666	9	6	0.9333333333333333	14	0.0	1.0	-0.09066208847485355	0.89287391222896	2.668643899695097e-13	0.5000000186098319	-0.0900736523148685	0.509686801531101	0.6049192968703158	0.6725476299208035	0	1.0	0.0
6386	0.002082027580362142	8.722515137224246e-05	-8.722405952497612e-05	0.9972849643504061	None	0.3333333333333333	1	0.5	4	0.6666666666666666	6	0.4074074074074074	0.6666666666666666	10	6	0	0	0	0.3333333333333333	3	9	0.7333333333333333	11	0.0	1.0	0.012132445379999189	0.5844408469049472	4.261935136831829e-07	0.5	0.09768825752903522	0.5	0.6118377601320969	0.5283886526065542	0	1.0	0.0
3813	None	None	None	None	None	0.06666666666666667	1	0.28125	9	0.6888888888888889	31	0.5802469135802469	0.3111111111111111	22	14	24	0	0	1.0	9	9	3.1333333333333333	47	0.0	0.6666666666666666	0.06108237686789415	0.5273701955144782	-0.038290079993685625	0.6223553671099228	0.13953672290737584	0.5566364702180698	0.6677541221740677	0.5692740954307991	0	0.045454545454545456	0.0
3266	0.0011238052996377658	0.00016496565448050117	-3.5691940011921378e-06	0.9981183269700156	None	0	0	0.5	2	0.75	3	0.6	0.75	5	3	0	0	0	0.4	5	2	0.4	6	0.0	0	0.03139937629686035	0.5629423032095922	0.12143764233168453	0.5718142478019621	0.11470299136645676	0.5708097960577853	0.6000008178451873	0.5685264500582164	0	1.0	0.0
5661	0.0005026467595505219	0.00016027279309292658	0.00014297022761021772	0.9994133468517944	None	0	0	0.42857142857142855	3	0.75	6	0.35714285714285715	0.75	9	6	0	1	0	0.5714285714285714	4	7	0.6666666666666666	10	1.0	0.6666666666666666	0.043804359295016894	0.6276696201013033	0.19157210696442944	1.0	0.1354964569840542	0.5	0.7787848609731746	0.9999999999999498	0.0	0	0.0
7224	0.0019435079412745636	0.00016839668234553413	0.00016474483239101585	0.9968797245403888	None	0.25	1	0.4	4	0.75	9	0.25925925925925924	0.75	13	9	0	0	0	0.6666666666666666	6	9	0.9333333333333333	14	0.0	1.0	0.03584450401209591	0.5799712319449066	0.0026030545582131775	0.5	-0.05065402392206022	0.5000000000000001	0.5881362914767428	0.5268620528471533	0	0	0.0
4161	0.00037471311595719875	9.940310803355585e-07	-8.419909853544453e-07	0.9999498832369308	None	0.07692307692307693	1	0.35714285714285715	10	0.575	23	0.5185185185185185	0.375	23	15	18	2	0	1.0	9	9	2.8	42	0.0625	0.7027027027027027	0.039465526537394297	0.5133932456483699	0.01813080356205366	0.6716082881553074	0.09740689957817725	0.5816713634499148	0.5710039005295083	0.5905478787761606	1.0	1.0	0.0
5138	0.0010043920223926895	0.0006511458008966329	0.000651145492855995	0.9992880101644188	None	0	0	0.375	3	0.7777777777777778	7	0.4074074074074074	0.7777777777777778	10	7	0	1	0	0.3333333333333333	3	9	0.7333333333333333	11	1.0	1.0	0.09995427727828401	0.508576888663007	0.09999447813771983	0.5000177391052745	0.03826311000605385	0.5	0.5722152549139392	0.5028651250307279	1.0	1.0	0.0
2140	None	None	None	None	None	0	0	0.3333333333333333	1	1.0	2	0.6666666666666666	0	0	0	3	0	0	0.6666666666666666	2	3	0.26666666666666666	4	0.0	0	0	0	0	0	0	0	0	0	0	0	0
4456	0.0001380033233678004	4.606575022833852e-07	-4.461858796263446e-07	0.9987049932554249	None	0	0	0.6666666666666666	2	0.5	1	0.6666666666666666	0.5	3	1	0	2	0	0.6666666666666666	3	2	0.26666666666666666	4	1.0	0	-0.012688005248858955	0.6776743643941779	0.09939866656135349	0.5257429406080305	0.06664520699419707	0.5207205822416142	0.6126296896524597	0.5768118112375541	0.0	0	0.0
7473	0.0019005605304390856	0.00045264219348019655	0.0002955006163425933	0.994284863854968	None	0.25	1	0.36363636363636365	4	0.7857142857142857	11	0.2222222222222222	0.7857142857142857	15	11	0	0	0	0.8888888888888888	8	9	1.0666666666666667	16	0.0	1.0	0.2513254074348227	0.5806585201822705	0.31219627283794227	0.6248972599348936	0.04799754229750987	0.5	0.7578774620798834	0.569208238334078	0	0	0.0
6934	0.00030064010133755317	2.7601566114061994e-06	2.759777211204593e-06	0.9999974253371127	None	0.25	1	0.4	4	0.7692307692307693	10	0.23809523809523808	0.7692307692307693	14	10	0	0	0	0.7777777777777778	9	7	1.0	15	0.0	1.0	-0.01420027457709539	0.6707710640650505	0.09999981315874357	0.5000002125048892	0.09703017735238242	0.5000000000000001	0.6298289656830119	0.5590297124591564	0	1.0	0.0
1051	None	None	None	None	None	0	0	0.375	3	0.7	7	0.5	0	0	0	11	17	0	0.375	3	8	0.8	12	0.6538461538461539	0.5454545454545454	0	0	0	0	0	0	0	0	0	0	0
5181	0.002558550598705422	0.00012416797450853678	0.00012408869545648516	0.9971832122549383	None	0.25	1	0.4	4	0.75	9	0.25925925925925924	0.75	13	9	0	0	0	0.6666666666666666	9	6	0.9333333333333333	14	0.0	1.0	0.0005019917669733833	0.5021367048580533	0.0008975129690729109	0.5021310069182349	0.07423646928326288	0.546551723983458	0.5858072022536205	0.5169783607832067	0	1.0	0.0
3494	0.0014170716054297005	4.544954637971098e-05	4.52270261426377e-05	0.9973778058131918	None	0	0	0.25	1	1.0	3	1.0	1.0	4	3	0	0	0	0.2	1	5	0.3333333333333333	5	0.0	0	-0.08940262204043763	0.5134298518867478	0.09821770561408343	0.5438970487623743	0.09999998881145988	0.5000000913160775	0.7087263524280506	0.519138488583936	0	0	0.0
1106	None	None	None	None	None	0	0	0.42857142857142855	3	0.75	6	0.5555555555555556	0.75	9	6	0	1	0	0.2222222222222222	2	9	0.6666666666666666	10	1.0	1.0	0.003202357010772416	0.5606622316035199	0.012493974068356372	0.5	3.338515385501787e-06	0.5000525890046801	0.5146984574053332	0.5203271631597646	0.0	0	0.0
1741	None	None	None	None	None	0.3333333333333333	1	0.5	4	0.6666666666666666	6	0.3142857142857143	0.6666666666666666	10	6	0	0	0	0.7142857142857143	5	7	0.7333333333333333	11	0.0	1.0	0.08161111606826935	0.5235919503660045	0.05652283639134281	0.5560233124289632	-0.07369195176657378	0.5294009540455993	0.6621092758272503	0.5363702928077517	0	0	0.0
5350	0.001551592648401657	0.0001258901254038907	3.052128397612506e-05	0.9986932934132698	None	0.25	1	0.4	4	0.7692307692307693	10	0.23809523809523808	0.7692307692307693	14	10	0	0	0	0.7777777777777778	7	9	1.0	15	0.0	1.0	0.033903699620689856	0.577736603532397	-0.06510083077126283	0.6556044683764847	-0.1448643430893553	0.5	0.6856811934928038	0.5791012958276692	0	1.0	0.0
3302	0.0007782677642376708	1.5859013212828443e-05	1.58212271988294e-05	0.9947178372062924	None	0	0	0.25	1	1.0	3	1.0	1.0	4	3	0	0	0	0.2	1	5	0.3333333333333333	5	0.0	0	1.3378677269689624e-05	0.5000223742338145	0.0951406964274409	0.5180098382922043	0.04390785509251005	0.5089261570883197	0.5961368001973336	0.5089880693035284	0	1.0	0.0
1780	None	None	None	None	None	0.1	1	0.43478260869565216	10	0.46875	15	0.4722222222222222	0.28125	17	9	16	5	0	0.8888888888888888	9	8	2.2666666666666666	34	0.17857142857142858	0.4827586206896552	0.00013386293186838628	0.5015216468887277	-0.09635334809847865	0.535618915836953	0.1845471530865958	0.5501059251644689	0.7669167674757476	0.5291255486338213	0.8235294117647058	0.8235294117647058	0.0
6925	0.013188050694522356	0.0006076356422588528	-0.0003819617378826153	0.9710738197475733	None	0.25	1	0.4	4	0.75	9	0.25925925925925924	0.75	13	9	0	0	0	0.6666666666666666	9	6	0.9333333333333333	14	0.0	1.0	0.31784211999529816	0.5632611082087677	0.02222102016178398	0.668726636342745	0.11290170388103	0.5	0.7843443921617204	0.5790674636103019	0	1.0	0.0
4933	0.00028455307281415493	0.0001657916974619033	0.00016543771247303477	0.9984329828891663	None	0.25	1	0.4	4	0.7692307692307693	10	0.23809523809523808	0.7692307692307693	14	10	0	0	0	0.7777777777777778	9	7	1.0	15	0.0	1.0	-0.09283754889574944	0.5064459130812047	0.20607958050475045	0.6404493093720207	0.04077027024146402	0.5	0.7719528285884718	0.5500897418767782	0	0.9285714285714286	0.0
994	None	None	None	None	None	0	0	0.75	3	0.3333333333333333	1	0.8333333333333334	0	3	0	1	3	0	0.6666666666666666	2	3	0.3333333333333333	5	1.0	0.6666666666666666	0	0	0	0	0	0	0	0	0	0	0
3882	None	None	None	None	None	0.16666666666666666	2	0.4074074074074074	11	0.5789473684210527	22	0.49382716049382713	0.5526315789473685	32	21	7	0	0	1.0	9	9	2.6666666666666665	40	0.0	0.5	-0.03567937787487502	0.6639544555682416	-0.007883085813118793	0.6381569293963546	0.7543599259424167	0.5	0.9753674256864725	0.6025528690720684	0	0.71875	0.0
1542	None	None	None	None	None	0.25	1	0.5	5	0.6153846153846154	8	0.42857142857142855	0.6153846153846154	13	8	1	1	0	0.7142857142857143	7	5	1.0	15	1.0	1.0	0.07313333361446536	0.6586939704621333	0.0012761349198072397	0.5824428531864049	0.0999999902741071	0.5000000104842705	0.614146468705541	0.5817828341025685	0.0	0.9230769230769231	0.0
6211	0.002916226335008934	0.0008711780946964274	0.0007508580929241308	0.9971536265854045	None	0.25	1	0.4	4	0.7692307692307693	10	0.23809523809523808	0.7692307692307693	14	10	0	0	0	0.7777777777777778	9	7	1.0	15	0.0	1.0	-0.02827225318857967	0.6032903909670304	0.1644438334264607	0.5478121286715734	0.14212766058596416	0.6282451517997086	0.7170565462394517	0.5935293321770599	0	0.9285714285714286	0.0
6782	1.0838177376170693e-07	8.500439754838357e-09	-8.500089240712387e-09	0.9999931201461775	None	0.3333333333333333	1	0.5	4	0.7	7	0.3	0.7	9	7	2	6	0	0.625	5	8	0.8	12	1.0	1.0	0.04376777913331743	0.529990702287396	-0.09998456095441353	0.5	0.007126989851917773	0.5	0.6479224498460038	0.5100075788667355	1.0	1.0	0.9029400765113288
6354	0.0022645866552744305	0.0003596353268669622	0.00031190844675331675	0.9975012328420413	None	0.0625	1	0.37142857142857144	13	0.54	27	0.6419753086419753	0.5	38	25	13	0	0	1.0	9	9	3.466666666666667	52	0.0	0.7906976744186046	0.013299982159976187	0.6686117188139712	0.04351195293134186	0.5164864842350675	0.09999756412906305	0.5000265734789172	0.5892629301067316	0.5636518405465177	0	0.8947368421052632	0.0
773	None	None	None	None	None	0.5	1	0.6666666666666666	4	0.5	3	0.4	0.5	7	3	0	0	0	0.8	4	5	0.5333333333333333	8	0.0	0.6666666666666666	-0.09323200126651462	0.5131626580788425	0.005201180302992536	0.6885245656059247	0.04534755082017279	0.5072726637445861	0.6612123840819477	0.5724029718395791	0	1.0	0.0
1161	None	None	None	None	None	0.14285714285714285	1	0.47058823529411764	8	0.43478260869565216	10	0.30864197530864196	0.2608695652173913	12	6	12	0	0	1.0	9	9	1.6666666666666667	25	0.0	0.38095238095238093	0.0005707197471031841	0.5031981470597238	-0.04681357382120083	0.6748320544091213	-0.0577813692065864	0.529006257090616	0.5978731299962324	0.5711039728423967	0	1.0	0.0
3923	0.002595621161620007	0.0011252387904980737	-0.0010976435860868162	0.9956938604510588	None	0.1111111111111111	1	0.3	6	0.75	21	0.6122448979591837	0.6071428571428571	23	17	6	0	0	1.0	7	7	2.0	30	0.0	0.2608695652173913	0.06934158718205477	0.5047329958282667	0.007800238030094735	0.5278796081651221	-0.1106884688314314	0.6049371294350633	0.6755055280437743	0.5462545692957214	0	1.0	0.0
4479	0.007775615867099035	0.0003145396337717257	-0.0002724280856127469	0.9856832258136067	None	0	0	0.3333333333333333	3	0.8181818181818182	9	0.28888888888888886	0.8181818181818182	12	9	0	0	0	0.5555555555555556	5	9	0.8666666666666667	13	0.0	1.0	0.11157094643241891	0.9991431381379917	-0.09344732444600165	0.521428221402872	-0.09486269271101348	0.5	0.735125387950407	0.9154738368891056	0	1.0	0.0
6722	0.006649108228905148	0.005871616152405035	0.005849099233059007	0.9932313552994109	None	0.25	1	0.36363636363636365	4	0.7857142857142857	11	0.2222222222222222	0.7857142857142857	15	11	0	0	0	0.8888888888888888	8	9	1.0666666666666667	16	0.0	1.0	-0.09867822207005554	0.509713833468729	-0.0999943069200255	0.5002827202591213	0.09999977430872113	0.500019200877837	0.719031160577028	0.5033389427074934	0	1.0	0.0
6588	2.2648460573375313e-08	2.0782129509421687e-08	1.3651086796633087e-09	0.9999972099939829	None	0.25	1	0.4	4	0.7692307692307693	10	0.23809523809523808	0.7692307692307693	14	10	0	0	0	0.7777777777777778	7	9	1.0	15	0.0	1.0	0.21737980788598707	0.5715478918776267	-0.07214134284081306	0.5933360792207638	3.426948378599771e-12	0.5	0.7729485127122003	0.5552685038226995	0	1.0	0.0
4918	0.005831549515392567	0.0036970206870673454	0.0022234296748792942	0.9963367927535263	None	0.25	1	0.4	4	0.75	9	0.25925925925925924	0.75	13	9	0	0	0	0.6666666666666666	9	6	0.9333333333333333	14	0.0	1.0	-0.0994963381257741	0.506382846582879	-0.09977103306789799	0.5026691154552907	0.09977466202671223	0.5000501665832585	0.7185770560413282	0.5030341296671608	0	0.9230769230769231	0.0
7145	0.003997461622570235	0.0015735231593637657	0.0015731089498323021	0.9971019055857989	None	0.3333333333333333	1	0.5	4	0.7	7	0.3333333333333333	0.7	11	7	0	0	0	0.4444444444444444	4	9	0.8	12	0.0	1.0	-0.09846217868497704	0.5142978383909117	-0.3078588945362837	0.5000000000000001	-0.1418442216254275	0.5000000000000001	0.7114431353843375	0.5047671013736308	0	1.0	0.0
100	None	None	None	None	None	0	0	0.2564102564102564	10	0.6785714285714286	38	0.8055555555555556	0.16071428571428573	13	9	44	2	0	0.8888888888888888	8	9	3.8666666666666667	58	0.022727272727272728	0.9803921568627451	0.1528037268858063	0.6316420169421797	0.0969355837913827	0.5265347957393276	0.09999859595440005	0.5000090092743922	0.5710389970123222	0.5535886001068524	0.8846153846153846	1.0	0.0
5758	0.01716430661713304	0.00351564159887363	0.002232131255608554	0.986004352254165	None	0.25	1	0.4	4	0.75	9	0.25925925925925924	0.75	13	9	0	0	0	0.6666666666666666	6	9	0.9333333333333333	14	0.0	1.0	-0.0995723835557634	0.5015748648826318	0.009679988009595896	0.5407534623065076	0.09999999850925609	0.5000003955752825	0.6934948714477494	0.5141360106244593	0	0.8461538461538461	0.0
3090	6.933215839084327e-05	1.9222422838562404e-06	-3.2216128151078883e-07	0.9999996350495594	None	0	0	0.42857142857142855	3	0.75	6	0.5555555555555556	0.75	9	6	0	1	0	0.2222222222222222	2	9	0.6666666666666666	10	1.0	1.0	-0.1548755322206248	0.9999996523677924	0.09999457939071016	0.5001404832935666	0.09999993647752756	0.5000000889627492	0.8107999321527284	0.9930190227780552	1.0	1.0	0.0
4098	0.001050702405958419	0.0002308769341419424	1.5314333248664584e-05	0.997925093195541	None	0.25	1	0.4	4	0.75	9	0.25925925925925924	0.75	13	9	0	0	0	0.6666666666666666	9	6	0.9333333333333333	14	0.0	1.0	0.0799668334903399	0.5559675286915507	-0.07854298166826662	0.5614395003356749	0.06488274781390369	0.5773564079548655	0.6815922394176127	0.5649434596600619	0	0.38461538461538464	0.0
6638	0.0024889072617968206	0.00032905527399322153	-4.2031587036435905e-05	0.9983393773510277	None	0	0	0.3333333333333333	3	0.8181818181818182	9	0.28888888888888886	0.8181818181818182	12	9	0	0	0	0.5555555555555556	5	9	0.8666666666666667	13	0.0	1.0	0.09999937823269081	0.5001720135396753	0.07946938602916145	0.5781745030618929	0.38487169615444783	0.5000000000000002	0.8012485330705341	0.5263066917846542	0	1.0	0.0
2916	0.00016606670360551985	2.127893458699995e-05	2.0218745781471106e-05	0.9999944829392724	None	0.3333333333333333	1	0.5	4	0.7	7	0.2857142857142857	0.7	11	7	0	0	0	0.8571428571428571	7	6	0.8	12	0.0	0.6666666666666666	0.1393814956196751	0.8964210991292597	0.07128775735823371	0.5355629288706981	0.09967811526599013	0.5	0.5751909706064093	0.6828404602197512	0	1.0	0.0
3456	None	None	None	None	None	0.1111111111111111	1	0.42857142857142855	9	0.4827586206896552	14	0.4305555555555556	0.13793103448275862	11	4	19	0	0	0.8888888888888888	8	9	2.066666666666667	31	0.0	0.5833333333333334	0.09037378250904185	0.870761446266765	0.004162797437601508	0.6742240738878051	0.08430637968658057	0.5438065544398575	0.6397603151305341	0.7184755720703859	0	1.0	0.0
5667	0.004701761651607526	0.000704863499718432	-0.0006656078845601783	0.9990256318573114	None	0.3333333333333333	1	0.4444444444444444	4	0.7272727272727273	8	0.2708333333333333	0.7272727272727273	12	8	0	0	0	0.75	6	8	0.8666666666666667	13	0.0	0.8571428571428571	-0.06859422438896837	0.5210700468669366	-0.015420942922510252	0.6689036113114474	0.31392525194842424	0.5000000000000001	0.8461237757609088	0.5652557084511958	0	0.9166666666666666	0.0
6812	0.0009250744609334758	0.0002715252280232307	-0.00020507607829691545	0.9981928458098234	None	0	0	0.375	3	0.7777777777777778	7	0.3142857142857143	0.7777777777777778	10	7	0	0	0	0.7142857142857143	5	7	0.7333333333333333	11	0.0	0.6666666666666666	0.09984213741311332	0.5050226426962944	0.020213948065966776	0.6348217163486545	-0.0530648646735898	0.5	0.6602936737718686	0.5476094728611215	0	1.0	0.0
572	None	None	None	None	None	0	0	0.42857142857142855	3	0.75	6	0.3333333333333333	0.75	9	6	0	0	0	0.8333333333333334	6	5	0.6666666666666666	10	0.0	0.4	-0.09995841429360716	0.5026595294544013	0.08440977982483129	0.6583998810930217	-0.045450974681521684	0.6578652165907859	0.6842454111134524	0.6083070976220365	0	1.0	0.0
3500	0.0007635875285595083	3.800864228819441e-05	-2.1228547503083984e-05	0.9994105110002147	None	0	0	0.35714285714285715	5	0.6666666666666666	12	0.31746031746031744	0.6666666666666666	17	12	2	0	0	0.7777777777777778	9	7	1.3333333333333333	20	0.0	0.6153846153846154	-0.03766483918885944	0.6830796742344635	0.03534293098185702	0.845083588746415	0.04862468553553777	0.5	0.6176479013052387	0.6945554305043777	0	1.0	0.0
2294	None	None	None	None	None	0.5	1	0.5	3	0.5714285714285714	4	0.6	0	0	0	8	3	0	0.6	5	3	0.6	9	0.15	1.0	0	0	0	0	0	0	0	0	0	0	0
1045	None	None	None	None	None	0	0	0.5	1	1.0	1	0.75	0	0	0	2	7	0	1.0	2	2	0.2	3	0.875	0	0	0	0	0	0	0	0	0	0	0	0
7183	0.008543933402472665	0.0032258304566728	-0.00100463598013988	0.9947942825597975	None	0.25	1	0.4	4	0.75	9	0.25925925925925924	0.75	13	9	0	0	0	0.6666666666666666	6	9	0.9333333333333333	14	0.0	1.0	-0.0609531604870436	0.5055073843249465	0.0002813375398587544	0.5002542919098112	-0.483817952338686	0.5000000000000002	0.8958837104733613	0.5019206235538461	0	0.6153846153846154	0.0
4950	0.008780384216441107	0.007464926385415077	0.007461121081985678	0.9909762522376587	None	0.25	1	0.36363636363636365	4	0.7857142857142857	11	0.2222222222222222	0.7857142857142857	15	11	0	0	0	0.8888888888888888	8	9	1.0666666666666667	16	0.0	1.0	0.10290783112622244	0.5002592962551469	-0.10892886444698083	0.684066901806664	-0.2215562678627005	0.5	0.793282991791949	0.5641087198156061	0	0.06666666666666667	0.0
2464	None	None	None	None	None	0	0	0.5	2	0.6666666666666666	2	0.5555555555555556	0.6666666666666666	3	2	1	4	0	1.0	3	3	0.3333333333333333	5	0.8	0	-0.09921013377588658	0.5179090342270455	0.018102044932087898	0.5021096572487364	0.057661458232404116	0.5332637487819033	0.6452219984683556	0.5177722837933442	1.0	1.0	0.11430666959910743
2842	0.012190262475161574	0.0009077995650095468	0.0007874857540731027	0.9770939265563817	None	0.2857142857142857	2	0.375	6	0.7272727272727273	16	0.5	0.5909090909090909	17	13	6	5	0	0.75	8	6	1.6	24	0.4166666666666667	0.4444444444444444	0.21855867072415974	0.5739685594427146	0.31070901551021896	0.9913587049962668	0.16650728325476674	0.5	0.6535451956525938	0.8429303703683617	0.0	0.058823529411764705	0.0
5188	0.0003762720160459845	8.883756541546242e-06	-5.828999905784249e-07	0.999997551795463	None	0.25	1	0.4	4	0.7692307692307693	10	0.23809523809523808	0.7692307692307693	14	10	0	0	0	0.7777777777777778	9	7	1.0	15	0.0	1.0	0.06820798027881708	0.6055087257356644	0.04201155792916049	0.5229206521440496	0.09999999090745451	0.5000000000000001	0.5645136709752019	0.5432432667125738	0	0.8571428571428571	0.0
1615	None	None	None	None	None	0	0	0.75	3	0.0	0	0.5	0	2	0	3	6	0	0.75	3	4	0.4	6	0.75	0.5	0	0	0	0	0	0	0	0	0	0	0
7285	0.0016169898449069828	0.0003233018282861088	0.0001921151786636078	0.9981791853083624	None	0.25	1	0.36363636363636365	4	0.7857142857142857	11	0.2222222222222222	0.7857142857142857	15	11	0	0	0	0.8888888888888888	9	8	1.0666666666666667	16	0.0	1.0	-0.06048814035608289	0.5332177740476524	0.025795627182247798	0.5598640709175347	0.0958697340145105	0.5000000000000001	0.654937683953915	0.5310995940704579	0	1.0	0.0
1459	None	None	None	None	None	0.5	1	0.6666666666666666	4	0.5	3	0.4444444444444444	0.5	7	3	0	0	0	0.5	6	3	0.5333333333333333	8	0.0	1.0	0.035878107899658916	0.6445921388317098	5.388248382472461e-07	0.5002446575351216	0.21005627021665121	0.5250472646470297	0.7101994418854612	0.5577908522949578	0	0	0.0
1175	None	None	None	None	None	0	0	0.25	2	0.7777777777777778	7	0.7333333333333333	0	0	0	10	0	0	0.6	5	3	0.7333333333333333	11	0.0	0	0	0	0	0	0	0	0	0	0	0	0
4485	0.0007838617166698844	7.017615205549874e-05	-6.451892871992859e-05	0.9988553219253938	None	0.25	1	0.4	4	0.7692307692307693	10	0.26785714285714285	0.6923076923076923	12	9	2	5	0	0.875	7	8	1.0	15	1.0	0.75	0.026828682505005752	0.6791228964601566	0.006274739684415126	0.5233517103866695	0.06791500694836036	0.5213323530719686	0.5918063779401947	0.5767713489907188	1.0	1.0	0.0
1212	None	None	None	None	None	0.4166666666666667	5	0.6153846153846154	16	0.3783783783783784	14	0.7222222222222222	0.2972972972972973	26	11	12	3	0	0.6666666666666666	9	6	2.6	39	0.23076923076923078	0.7878787878787878	0.09560398033468445	0.5831593424621161	6.1455752717128916e-06	0.5000283202626197	0.010656063228671487	0.6706223378083814	0.6120629616282625	0.5863646195039985	0.9615384615384616	0.9615384615384616	0.0
2860	0.0006539123301953453	0.00019638940404123265	0.0001581186029628261	0.9924823381673366	None	0.25	1	0.45454545454545453	5	0.5	7	0.5	0.42857142857142855	10	6	5	7	0	0.5	4	8	1.0666666666666667	16	0.7	0.3333333333333333	2.727819762218966e-08	0.5000000236023759	7.321330865937548e-05	0.5007471205927571	0.02137783685961603	0.5014470743952185	0.5250752524934849	0.5007314072072038	1.0	1.0	0.19539603424682264
4345	1.0166978492976131e-07	1.0109106649128523e-07	7.987088140875692e-08	0.9999809801683684	None	0	0	0.26666666666666666	4	0.7	14	0.6111111111111112	0.1	4	2	17	8	0	0.4444444444444444	4	9	1.4666666666666666	22	0.2222222222222222	0.7368421052631579	-0.1491338681080318	0.5489695342661597	0.40547545375979366	0.5451902065098154	6.995677451020092e-07	0.5000028017142133	0.9128488227186222	0.5314396913506095	1.0	1.0	0.0
7088	0.0024910688749436583	0.0001249402219170627	-9.196242392245772e-05	0.9975642238889368	None	0	0	0.375	3	0.7777777777777778	7	0.4074074074074074	0.7777777777777778	10	7	0	0	0	0.3333333333333333	3	9	0.7333333333333333	11	0.0	1.0	0.08674750596906933	0.5197562675176918	0.09948570463311333	0.5031256462097132	0.09870127849693636	0.5	0.5140593789228778	0.5076301561253952	0	1.0	0.0
4785	0.0061954680482747115	0.00494659953752873	-0.0007704035805457895	0.9974528250348087	None	0	0	0.35294117647058826	12	0.5416666666666666	26	0.6172839506172839	0.3541666666666667	26	17	23	0	0	1.0	9	9	3.3333333333333335	50	0.0	0.7317073170731707	0.09999984208193398	0.5000020441743062	0.08531140757013383	0.5388223867051913	0.061891562993607006	0.5412832724014774	0.5406671148444712	0.5267345457543068	0	0.9230769230769231	0.0
5925	1.7054403168206476e-07	1.3360799389987077e-07	5.322983531780586e-10	0.9999704456431893	None	0.25	1	0.4	4	0.7692307692307693	10	0.23809523809523808	0.7692307692307693	14	10	0	0	0	0.7777777777777778	7	9	1.0	15	0.0	1.0	0.09985592714880964	0.5201135499175447	0.04056528493027406	0.5217138160376862	-0.004639307480672375	0.5	0.6052619043889637	0.5139470116315279	0	0.21428571428571427	0.0
2424	None	None	None	None	None	0.375	3	0.5789473684210527	11	0.4230769230769231	11	0.6222222222222222	0.3076923076923077	17	8	10	5	0	0.5555555555555556	5	9	1.8666666666666667	28	0.3333333333333333	0.9565217391304348	-0.03956936284218846	0.5117625812169838	0.09951985046728967	0.8785550648724757	1.3711409073182513e-17	0.503725469540876	0.6459417840728496	0.6637966347059217	1.0	0.9411764705882353	0.30558986671607563
2581	1.2277240236999921e-08	1.0984566350454392e-08	-7.833158964097012e-11	0.9999985793173043	None	0.5	1	0.6666666666666666	4	0.5	3	0.4444444444444444	0.5	7	3	0	0	0	0.5	6	3	0.5333333333333333	8	0.0	1.0	0.09923886638541071	0.5423790519858781	0.04246500305924133	0.5545405586183474	7.902762784127648e-27	0.5	0.6010117620670605	0.5323678084106119	0	0	0.0
3820	0.0016165106851041109	0.00016807939994573204	0.0001157506178152864	0.9960929722979196	None	0.25	1	0.4	4	0.75	9	0.25925925925925924	0.75	13	9	0	0	0	0.6666666666666666	9	6	0.9333333333333333	14	0.0	1.0	0.040808553596327894	0.6028252984642771	-0.04467483162734251	0.5052255664929475	-0.06384845485415208	0.5349786986213422	0.6021847030502615	0.5480428195271557	0	0	0.0
4208	0.0006001602510431447	0.00014432693083868943	3.0224043255488974e-05	0.9991464810675655	None	0	0	0.375	3	0.6666666666666666	6	0.36666666666666664	0.3333333333333333	4	3	6	4	0	0.8333333333333334	6	5	0.7333333333333333	11	0.26666666666666666	0.2	0.03127967849904699	0.503393857995483	-0.11039411619082147	0.588942309759512	0.2552674917623919	0.5948472766205586	0.8231410860325257	0.562768028850634	1.0	1.0	0.0
843	None	None	None	None	None	0.09090909090909091	1	0.4583333333333333	11	0.48484848484848486	16	0.4861111111111111	0.21212121212121213	15	7	19	7	0	0.8888888888888888	8	9	2.3333333333333335	35	0.20588235294117646	0.4	0.07826136942247193	0.5226600446406142	6.094672630984072e-05	0.5010947268305566	0.15887661839042666	0.652479917264698	0.6567733722645384	0.5601275458028783	1.0	1.0	0.16526503071701462
4096	1.548341684087298e-05	1.6016610438281936e-07	1.579049702118223e-07	0.999997352371281	None	0.25	1	0.4	4	0.7692307692307693	10	0.23809523809523808	0.7692307692307693	14	10	0	0	0	0.7777777777777778	7	9	1.0	15	0.0	1.0	0.09998771667712344	0.5002937214586151	0.03447375508104179	0.6029890614848916	0.011593049327452908	0.5100386698527696	0.592583072917929	0.5381979421792812	0	1.0	0.0
3377	None	None	None	None	None	0.25	2	0.3888888888888889	7	0.64	16	0.6	0.6	22	15	4	1	0	0.5555555555555556	9	5	1.8	27	0.2	0.8421052631578947	0.03788946901514758	0.6702707547023968	0.06765519876436912	0.9972098948205249	0.17637117353091808	0.5000000000000001	0.7154736099604493	0.8998984984929363	0.0	0	0.0
802	None	None	None	None	None	0.08333333333333333	1	0.25925925925925924	7	0.7368421052631579	28	0.8888888888888888	0.10526315789473684	9	4	30	0	0	0.5555555555555556	9	5	2.6666666666666665	40	0.0	0.8571428571428571	0.057823025620126076	0.5227060214137883	0.09990253276507641	0.500885297829042	0.06358484389353529	0.5496779142109375	0.5493368361729684	0.5244635524082338	0	1.0	0.0
3726	0.005540970207610954	0.003490205269483488	0.0033149043055304556	0.9983202263369085	None	0	0	0.25	1	1.0	3	1.0	1.0	4	3	0	0	0	0.2	1	5	0.3333333333333333	5	0.0	0	-0.09999997218544217	0.5000000008447328	0.025576126637469266	0.5530704529117855	0.09997659341016082	0.5002456240707145	0.6956164037822632	0.5178313451797057	0	0.75	0.0
3775	0.0052954462257632715	0.0008664478193049031	0.0008642404969740176	0.9938768354173778	None	0.25	1	0.4	4	0.75	9	0.25925925925925924	0.75	13	9	0	0	0	0.6666666666666666	9	6	0.9333333333333333	14	0.0	1.0	0.041859107907693135	0.5773820897417653	0.16776460368439045	0.5335233088766098	-0.09910214890268157	0.502254625633529	0.748392406685299	0.5378730704001893	0	1.0	0.0
6057	0.0038295800854602495	0.0019234377595792034	0.0012044624646276084	0.995192240565316	None	0.25	1	0.36363636363636365	4	0.7857142857142857	11	0.2222222222222222	0.7857142857142857	15	11	0	0	0	0.8888888888888888	9	8	1.0666666666666667	16	0.0	1.0	0.09568938156611215	0.5581252942141752	-0.03170854537093591	0.6799486495017516	-0.14562713819229056	0.5000000000000001	0.7385592501905605	0.581523580248853	0	1.0	0.0
855	None	None	None	None	None	0	0	0.25	5	0.75	21	0.5555555555555556	0.17857142857142858	8	5	21	6	0	0.6666666666666666	6	9	2.0	30	0.13953488372093023	0.32	0.16906887084962238	0.8153460689602319	-0.08255156175592791	0.5258958652217535	0.0022365522460369215	0.5197852016487335	0.7396720535116897	0.6355255555858809	1.0	1.0	0.7230943591497032
6870	0.0027826078206901798	0.0014719770233158293	0.00020253729143187665	0.9975212496105871	None	0.25	1	0.36363636363636365	4	0.7857142857142857	11	0.2222222222222222	0.7857142857142857	15	11	0	0	0	0.8888888888888888	8	9	1.0666666666666667	16	0.0	1.0	0.06535046117113144	0.5005524424393744	-0.09999998201486042	0.5000008517585683	0.09863698058522961	0.5000000000000001	0.7044589365817594	0.5001844314658836	0	1.0	0.0
4543	0.002823999120401479	3.909232233967811e-05	1.1555447018172377e-05	0.9962532684544011	None	0.2	1	0.5	6	0.5333333333333333	8	0.40476190476190477	0.5333333333333333	12	8	4	0	0	0.8571428571428571	7	6	1.1333333333333333	17	0.0	0.36363636363636365	-0.07711661282124276	0.589445264024519	1.431591723910262e-09	0.5000004405903281	-0.09999294673894787	0.5000188889063618	0.6091723651078927	0.5301093523642276	0	1.0	0.0
3344	0.00020849316448526826	1.5287494818532073e-05	-1.0103052748375132e-05	0.9999462645283644	None	0	0	0.3	9	0.627906976744186	27	0.7142857142857143	0.20930232558139536	14	9	30	9	0	0.7777777777777778	9	7	3.0	45	0.15254237288135594	0.7894736842105263	0.09999640082420269	0.5001532028674425	0.033517732399643244	0.5658403993626189	-0.31434835210221956	0.9999999999993308	0.8962699063850366	0.9999199413453138	0.0	0	0.0
2610	1.7591219032682692e-05	1.0392480717194263e-07	7.246731226790355e-08	0.9941655385883106	None	0	0	0.25	4	0.7272727272727273	16	0.6857142857142857	0	0	0	23	17	0	0.7142857142857143	5	7	1.6	24	0.34	0.6363636363636364	0	0	0	0	0	0	0	0	0	0	0
7203	9.87453018982591e-06	2.5068981179209475e-06	2.5063624092867153e-06	0.9990445565430373	None	0	0	0.3333333333333333	3	0.8181818181818182	9	0.28888888888888886	0.8181818181818182	12	9	0	0	0	0.5555555555555556	5	9	0.8666666666666667	13	0.0	1.0	0.04389766349051444	0.5947782664659756	1.672738546253855e-18	0.5000000000000017	0.014216120623004789	0.5	0.5456055726031415	0.5319359866585978	0	1.0	0.0
4316	None	None	None	None	None	0.07142857142857142	1	0.36666666666666664	11	0.5581395348837209	24	0.5555555555555556	0.3953488372093023	25	17	19	0	0	1.0	9	9	3.0	45	0.0	0.7619047619047619	0.30381556679038985	0.6164776427223481	0.09999469840643249	0.5006043046554622	0.09153213856850995	0.5712513075247397	0.7271215120899857	0.5633247619852356	0	1.0	0.0
4073	0.0006184538940530232	0.0001682287241698575	-0.00016822359495952195	0.9990913338366043	None	0.3333333333333333	1	0.5	4	0.6666666666666666	6	0.4074074074074074	0.6666666666666666	10	6	0	0	0	0.3333333333333333	3	9	0.7333333333333333	11	0.0	1.0	0.006435100832331788	0.6499937008973016	7.902762784127648e-27	0.5	0.05107512916420699	0.5	0.5798572989933044	0.5514020522996722	0	1.0	0.0
5457	None	None	None	None	None	0.058823529411764705	1	0.35135135135135137	13	0.5660377358490566	30	0.6790123456790124	0.33962264150943394	28	18	26	0	0	1.0	9	9	3.6666666666666665	55	0.0	0.851063829787234	0.01663126459199278	0.6670657488505858	0.09996767628105965	0.5122023440991516	0.09997623980020523	0.5000425413661647	0.596970322829301	0.5616786588533966	0	0.9642857142857143	0.0
795	None	None	None	None	None	0	0	0.5	3	0.6666666666666666	4	0.5714285714285714	0.6666666666666666	7	4	0	0	0	0.2857142857142857	7	2	0.5333333333333333	8	0.0	0.6666666666666666	0.1532212632482481	0.5358477293728239	0.0984372744736874	0.5015722706016507	-0.166452615351189	0.5129603438997625	0.8052694176912407	0.5168086187686012	0	1.0	0.0
1534	None	None	None	None	None	0	0	0.5	3	0.6666666666666666	4	0.4444444444444444	0.6666666666666666	7	4	0	0	0	0.5	3	6	0.5333333333333333	8	0.0	0.4	-0.12368229310072339	0.5593354679909933	0.09127447932219146	0.5742505059051155	0.20793252582041127	0.9589366912033611	0.795197829392509	0.7737246419272992	0	1.0	0.0
3695	0.0012235897148620447	6.910834312596174e-05	-6.875745441390348e-05	0.99393943474575	None	0	0	0.32142857142857145	9	0.5897435897435898	23	0.6507936507936508	0.07692307692307693	8	3	32	3	0	0.7777777777777778	7	9	2.7333333333333334	41	0.047619047619047616	0.7647058823529411	0.003517251913638281	0.5108037034704186	0.18001884274211225	0.6109912851038706	0.09999974318832394	0.5000342890565846	0.6736133734806361	0.5411433958612117	1.0	0.75	0.0
5418	9.865659498586922e-06	9.360851024867434e-08	-1.8277955028101836e-08	0.9999971156135298	None	0	0	0.4	2	0.8	4	1.0	0.8	6	4	0	0	0	0.14285714285714285	1	7	0.4666666666666667	7	0.0	0.6666666666666666	-0.09940090920316906	0.5003901104151727	-0.034088453211282184	0.6559355803852419	0.01350340284433862	0.5180055370186951	0.6242431767878746	0.5596189690450478	0	1.0	0.0
1443	None	None	None	None	None	0.25	1	0.4	4	0.75	9	0.25925925925925924	0.75	13	9	0	0	0	0.6666666666666666	9	6	0.9333333333333333	14	0.0	1.0	0.03876800632537309	0.5955535852974497	-0.03869080065815289	0.662721574011532	-0.1397912648030089	0.5384888204112789	0.7093211987535465	0.6000226734777425	0	1.0	0.0
7113	0.002995321599436982	0.0007343633397828725	0.0007341886354239421	0.9963697776743993	None	0.25	1	0.4	4	0.75	9	0.25925925925925924	0.75	13	9	0	0	0	0.6666666666666666	6	9	0.9333333333333333	14	0.0	1.0	0.0903431516051022	0.5841060741156471	0	0.5	-0.07156274730146889	0.5	0.6598124741361163	0.5282741676589494	0	1.0	0.0
2069	None	None	None	None	None	0	0	0.4166666666666667	5	0.6	9	0.4857142857142857	0.2	7	3	9	4	0	0.7142857142857143	5	7	1.1333333333333333	17	0.2222222222222222	0.16666666666666666	1.8959506191844807e-08	0.5000006012478381	0.08869498573936835	0.5827766355375606	0.00043119210640941855	0.5071080206335628	0.5986528221248535	0.5301814841807645	1.0	1.0	0.0
1010	None	None	None	None	None	0	0	0.4444444444444444	8	0.52	13	0.42857142857142855	0.4	17	10	9	7	0	0.7777777777777778	7	9	1.8	27	0.4666666666666667	0.38095238095238093	-0.008335769399491096	0.6717908530635509	0.06790966621721611	0.5936558315539006	0.09997335464488728	0.5001186367052095	0.6168241355120074	0.5903203716741342	0.11764705882352941	0.35294117647058826	0.0
4698	0.0021575418541820725	1.1778303659697047e-05	-1.1094605347705033e-05	0.9982537272387877	None	0	0	0.3333333333333333	2	0.8571428571428571	6	1.0	0.8571428571428571	8	6	0	0	0	0.1111111111111111	1	9	0.6	9	0.0	1.0	0.09978324704433136	0.5063306394662616	0.025243449667603984	0.5870651583278055	0.08284384878195025	0.5	0.57817254396846	0.5313894910240882	0	1.0	0.0
5162	5.5154778114577785e-09	4.7339438364352205e-09	-4.140555849679727e-09	0.9999982403252587	None	0	0	0.42857142857142855	3	0.75	6	0.5555555555555556	0.75	9	6	0	1	0	0.2222222222222222	2	9	0.6666666666666666	10	1.0	1.0	-0.007751815841486089	0.6618310711819057	4.647975911637138e-05	0.5001515637990979	0.0005945016227450774	0.5	0.5816648549398591	0.5557728605646921	1.0	1.0	0.0
7456	5.465371914713912e-08	5.163781412218348e-08	1.4401551176770745e-08	0.9999794106670217	None	0.25	1	0.4	4	0.75	9	0.25925925925925924	0.75	13	9	0	0	0	0.6666666666666666	9	6	0.9333333333333333	14	0.0	1.0	0.09672327303038111	0.5240083238499617	0.13127626424095282	0.6085226453037608	0.001796434455041984	0.5	0.6296663227405459	0.5446485582733188	0	1.0	0.0
5958	0.004389472861440326	0.0010540863781902726	0.000115033752871807	0.993917421996731	None	0.25	1	0.4	4	0.7692307692307693	10	0.23809523809523808	0.7692307692307693	14	10	0	0	0	0.7777777777777778	9	7	1.0	15	0.0	1.0	-0.05291150196552195	0.6581576739369891	-0.09421998428342623	0.5000000000000001	0.1319985254228047	0.5000000000000001	0.7302046471410728	0.5543753497415567	0	0.14285714285714285	0.0
4379	0.0016096763746625202	0.0010547480596367282	6.45346364464591e-05	0.9986267390353227	None	0	0	0.3333333333333333	1	1.0	2	1.0	1.0	3	2	0	0	0	0.25	1	4	0.26666666666666666	4	0.0	0	-0.09999994470678741	0.5000001250666692	0.007666564144233295	0.5077551127871102	0.09999999887981796	0.500000003063164	0.6936620114796849	0.5025852645883925	0	1.0	0.0
15	None	None	None	None	None	0.2	1	0.3333333333333333	4	0.8	12	0.20987654320987653	0.8	16	12	0	0	0	1.0	9	9	1.1333333333333333	17	0.0	1.0	0.09982468014281891	0.5003663352671497	-0.11947793522641674	0.6050646696686871	-0.03058525835370508	0.6679804786026244	0.7206402680158543	0.592839105218675	0	1.0	0.0
4029	0.00025830432544724885	5.8495760714405044e-05	4.627970485988334e-05	0.9995067512721507	None	0.2857142857142857	2	0.375	6	0.6363636363636364	14	0.42857142857142855	0.2727272727272727	12	6	11	3	0	0.875	7	8	1.6	24	0.15	0.3	0.023646428046454393	0.5029367254281704	-0.04971163906195183	0.9455616871834184	-0.044358927485205854	0.6532366102220882	0.6176036245533637	0.762527166522094	1.0	1.0	0.0
6521	0.002614608957910248	0.0014392881910063732	-0.0014392729563043305	0.9948752363161887	None	0.5	1	0.6666666666666666	4	0.5	3	0.4444444444444444	0.5	7	3	0	0	0	0.5	3	6	0.5333333333333333	8	0.0	1.0	0.09999993546514815	0.5000025858110252	-0.09748624978248255	0.6860187205085001	0.0998886921106791	0.5000000000000001	0.7172152658325343	0.5647659090160951	0	1.0	0.0
6161	0.0009522469191816242	1.623761467012206e-05	-1.6230518243000274e-05	0.9953079782012806	None	0.25	1	0.4	4	0.7692307692307693	10	0.23809523809523808	0.7692307692307693	14	10	0	0	0	0.7777777777777778	7	9	1.0	15	0.0	1.0	0.003902882478622388	0.5326756374227197	0.0003340933602880571	0.5200361660461863	0.028963633046124447	0.5	0.5315236638426543	0.5175824722570516	0	1.0	0.0
3549	3.5335754915747196e-05	1.8246408088307332e-06	1.813970484010632e-06	0.9999983963269116	None	0	0	0.3333333333333333	2	0.8333333333333334	5	1.0	0.8333333333333334	7	5	0	2	0	0.125	8	1	0.5333333333333333	8	1.0	0.8571428571428571	0.2954744999996138	0.5723677215035825	1.2580529739961176e-06	0.5000112325714207	0.09988378267418575	0.5	0.7733240847605722	0.5242778035494255	0.8571428571428571	0.8571428571428571	0.8052105710767874
4942	0.007208941763411001	0.0045294267407534365	-0.00452744632727225	0.9884381284444216	None	0.25	1	0.4	4	0.7692307692307693	10	0.23809523809523808	0.7692307692307693	14	10	0	0	0	0.7777777777777778	7	9	1.0	15	0.0	1.0	-0.10539681473510971	0.545226367178148	-0.08502750083723329	0.5650277518083575	-0.09575412013728254	0.5138871342771695	0.5334086430367933	0.5414510388651922	0	1.0	0.0
3389	None	None	None	None	None	0.4	2	0.5	6	0.625	10	0.5	0.5	14	8	3	4	0	0.4444444444444444	4	9	1.2	18	1.0	0.5333333333333333	0.033964211865746635	0.6641748278341602	0.0999864702412058	0.5681584685663768	0.09988036068619273	0.5000000000000001	0.5766423343323485	0.5790233562147867	0.0	0	0.0
238	None	None	None	None	None	0	0	0.07407407407407407	4	0.9240506329113924	73	1.0	0.1518987341772152	15	12	65	0	0	1.0	9	9	5.4	81	0.0	1.0	0.09995780669042825	0.5010254329400048	5.155278023548383e-07	0.5001373516274862	0.06390337251075451	0.5769746127944481	0.6049145186293052	0.5262273401473004	0	1.0	0.0
2855	0.0014391137646450588	4.9476784538782726e-05	4.091165178898366e-05	0.9965957020033896	None	0	0	0.3333333333333333	2	0.8571428571428571	6	0.36	0.8571428571428571	8	6	0	2	0	1.0	5	5	0.6	9	1.0	0	0.09253731461188666	0.554515342080915	0.049163138936839365	0.6006428998570503	0.08132091190772625	0.5	0.5704625236052461	0.5520669174865435	0.9375	0.875	0.0
2929	None	None	None	None	None	0	0	0.4090909090909091	9	0.5161290322580645	16	0.5238095238095238	0.0967741935483871	6	3	26	0	0	0.7777777777777778	7	9	2.2	33	0.0	0.64	0.0737772497340951	0.5294346239195143	-0.055273978598998165	0.5123485464656529	0.022775517205059204	0.5055777355094105	0.6272330347838936	0.5157939846069082	0	1.0	0.0
7185	1.7493290448951258e-08	3.1054760296802267e-09	9.683706434563485e-10	0.9999964799381048	None	0	0	0.375	3	0.7777777777777778	7	0.4074074074074074	0.7777777777777778	10	7	0	0	0	0.3333333333333333	3	9	0.7333333333333333	11	0.0	1.0	0.06841906920599536	0.5286932878291738	-0.09998708163253749	0.5	0.007400694023296147	0.5	0.667333225340712	0.5095737790590052	0	1.0	0.0
2775	0.000392309003335165	3.0464943033843723e-06	-2.962763360839515e-06	0.999996995511212	None	0.25	1	0.4	4	0.7692307692307693	10	0.234375	0.7692307692307693	14	10	0	0	0	1.0	8	8	1.0	15	0.0	0.8571428571428571	-0.056290516256017886	0.61994734885093	-0.09998198984754411	0.5000734538290622	0.09694961339901331	0.5613596409173679	0.6932416762785093	0.5610522116201236	0	1.0	0.0
1338	None	None	None	None	None	1.0	1	1.0	4	0.25	1	0.5	0.25	5	1	0	0	0	0.75	4	3	0.4	6	0.0	1.0	0.0933124561518441	0.6094689194946356	4.045787968760989e-08	0.5000025126108797	-0.09999836963162335	0.500000454734173	0.6876908242021786	0.5370231345883328	0	1.0	0.0
1749	None	None	None	None	None	0	0	0.5	4	0.4	4	0.6	0.2	6	2	5	0	0	0.8	4	5	0.8	12	0.0	0	-0.06558334729940843	0.5157735292864125	0.09579087278842553	0.5127824617069653	0.034851960128312494	0.5562055457017904	0.6646182859111971	0.5283057404523557	0	0.8333333333333334	0.0
4350	0.0002175778801815838	2.5264631512663124e-06	-1.6521343299299974e-06	0.9999974572677284	None	0.25	1	0.4	4	0.7692307692307693	10	0.23809523809523808	0.7692307692307693	14	10	0	0	0	0.7777777777777778	9	7	1.0	15	0.0	1.0	0.2969347345499466	0.5526101680702169	-0.12039444192071347	0.5470483651983982	0.2385938407310174	0.6350304856776766	0.8679584591680584	0.5788232323055763	0	1.0	0.0
1819	None	None	None	None	None	0	0	0.25	1	1.0	3	1.0	1.0	4	3	0	1	0	0.2	5	1	0.3333333333333333	5	0.3333333333333333	0	0.0001086515493944402	0.5003247654449327	0.1091673538157718	0.5041088749929754	-0.0999999853156858	0.5000000087529208	0.7014442329039207	0.5014779096068649	0.75	1.0	0.0
1214	None	None	None	None	None	0	0	0.5	3	0.7142857142857143	5	0.36	0.7142857142857143	8	5	0	1	0	1.0	5	5	0.6	9	1.0	1.0	0.04862650556056473	0.6790179676237522	0.013736206380573334	0.5356498962187471	0.09999996067066977	0.500000024883184	0.6019916030708418	0.5737990182448615	1.0	1.0	0.0
2872	2.8286886289554888e-08	2.6302739166766434e-08	-2.6276089331925493e-08	0.999995960294475	None	0.5	1	0.6666666666666666	4	0.5	3	0.4444444444444444	0.5	7	3	0	0	0	0.5	3	6	0.5333333333333333	8	0.0	1.0	-0.06679195681653698	0.6510249677708672	0.039498988912098326	0.5805776810283484	1.0432005928090897e-12	0.5000000000008709	0.6093940835518018	0.5784054355626289	0	0	0.0
6551	0.005675037968433167	0.0009621570215494446	0.0009030069560214901	0.9947715025514324	None	0.3333333333333333	1	0.5	4	0.7	7	0.3333333333333333	0.7	11	7	0	0	0	0.4444444444444444	4	9	0.8	12	0.0	1.0	0.020979343410323075	0.6031946042900737	2.076343092666786e-05	0.5	0.7546462127510989	0.5	0.9709422560331844	0.5348429261528592	0	1.0	0.0
5675	0.006765204829016878	0.0055546429240763565	0.005542121901801249	0.9920991176864414	None	0.25	1	0.4	4	0.75	9	0.25925925925925924	0.75	13	9	0	0	0	0.6666666666666666	6	9	0.9333333333333333	14	0.0	1.0	0.08286845408272861	0.5224068346505286	0.11424538082030282	0.5635278293147479	-0.09537518794157007	0.5000000000000001	0.7195104402810473	0.5287332667944025	0	0.9230769230769231	0.0
14	None	None	None	None	None	0	0	0.3333333333333333	2	0.8333333333333334	5	0.4	0.8333333333333334	7	5	0	0	0	0.8	5	4	0.5333333333333333	8	0.0	0	0.09289816625124664	0.5484341148095303	0.04628734876854028	0.5486410319054807	0.003443884066986723	0.5767696304653676	0.6080212374202546	0.557992298951498	0	0.14285714285714285	0.0
5110	3.6643364866987285e-05	9.351925484540654e-08	-6.868679865007316e-08	0.9999945866696971	None	0	0	0.375	3	0.8	8	0.3	0.8	11	8	0	0	0	0.625	8	5	0.8	12	0.0	0.8571428571428571	0.05960062698548076	0.565710570904829	0.027353858980455826	0.5930537025746766	-0.010393206836916748	0.5	0.6008901018860149	0.5532123187441644	0	1.0	0.0
3874	0.0040863667308123726	0.0034974046008356256	-0.0023125729225769768	0.9958405146785348	None	0	0	0.3333333333333333	2	0.8571428571428571	6	0.36	0.8571428571428571	8	6	0	2	0	1.0	5	5	0.6	9	1.0	0	0.09999760332118315	0.5007859671636175	0.06357535879990926	0.5	0.06863011516122977	0.5	0.5401903544664727	0.5002619892463525	0.0	0	0.0
4804	0.00032076633657755104	1.429636536513768e-06	6.498465575492556e-07	0.9999965799589303	None	0.25	1	0.4	4	0.75	9	0.25925925925925924	0.75	13	9	0	0	0	0.6666666666666666	9	6	0.9333333333333333	14	0.0	1.0	0.008307271528441535	0.5867028125755825	-0.12186942266644378	0.560776451302066	-0.07547117305051539	0.5046788617538297	0.6315094847346772	0.5509377833141079	0	0.3076923076923077	0.0
3548	1.5029452341233771e-05	7.792096074625048e-07	7.960186097066086e-08	0.9953080491329218	None	0	0	0.42424242424242425	14	0.44680851063829785	21	0.6805555555555556	0.06382978723404255	9	3	39	6	0	0.8888888888888888	8	9	3.2666666666666666	49	0.07894736842105263	0.8292682926829268	0.040905662683053054	0.6729301542629739	-0.06455149951056464	1.0	9.836080264504076e-09	0.5012331545168695	0.6157070728257986	0.9999999999999842	1.0	1.0	0.0
3023	0.001167277373575883	0.0001505449625041865	-6.534116542073143e-05	0.9966860841407907	None	0.07692307692307693	1	0.39285714285714285	11	0.525	21	0.5185185185185185	0.225	18	9	23	0	0	1.0	9	9	2.8	42	0.0	0.6486486486486487	0.11435993854819385	0.9996672915393275	0.043909861210308807	0.5104772285621655	0.03637473868990195	0.5359893740194296	0.5862166992604448	0.9388510627524497	0	1.0	0.0
70	None	None	None	None	None	0	0	0	0	0	0	1.0	0	0	0	0	4	0	1.0	1	1	0.06666666666666667	1	1.0	0	0	0	0	0	0	0	0	0	0	0	0
4476	0.0025467529572591662	8.217532167640145e-05	-4.501193311233231e-06	0.9972865445038401	None	0	0	0.3333333333333333	3	0.8181818181818182	9	0.28888888888888886	0.8181818181818182	12	9	0	1	0	0.5555555555555556	5	9	0.8666666666666667	13	1.0	1.0	0.0019039277218241314	0.5758141427120625	0.09999999999986085	0.5000000000001562	0.06556031936592724	0.5	0.6002131454513364	0.5254457678805667	1.0	1.0	0.0
1809	None	None	None	None	None	0	0	0.25	1	1.0	3	1.0	0	0	0	4	11	0	0.2	1	5	0.3333333333333333	5	0.9166666666666666	0	0	0	0	0	0	0	0	0	0	0	0
522	None	None	None	None	None	0	0	0.2727272727272727	9	0.6595744680851063	31	0.6805555555555556	0.1276595744680851	14	6	34	7	0	0.8888888888888888	9	8	3.2666666666666666	49	0.109375	0.7317073170731707	0.09996889145059122	0.5002079402518539	-0.037099711140118466	0.5318657953351025	-0.09992890318178255	0.500058566952258	0.6973171956030825	0.5107235391068458	0.0	0	0.0
476	None	None	None	None	None	0.25	1	0.45454545454545453	5	0.5714285714285714	8	0.38095238095238093	0.35714285714285715	9	5	6	1	0	0.8571428571428571	7	6	1.0666666666666667	16	0.08333333333333333	0.2857142857142857	0.0007375601589818296	0.5032615072286933	0.04550321476137954	0.6500902318449329	0.04734715253534342	0.521523218945581	0.5910854211583676	0.5596009584511509	0.0	0.1111111111111111	0.0
5369	0.004682772262461979	0.00043589198803736285	-0.0004056680626808656	0.9940289843525949	None	0	0	0.375	3	0.7777777777777778	7	0.4074074074074074	0.7777777777777778	10	7	0	0	0	0.3333333333333333	3	9	0.7333333333333333	11	0.0	1.0	0.16873989418948535	0.713841823153911	0.09999900783811047	0.5000031088838058	0.09335151506924132	0.5	0.5843898542450763	0.5755934375633674	0	1.0	0.0
1625	None	None	None	None	None	0.3333333333333333	1	0.5	4	0.7	7	0.3	0.7	11	7	0	0	0	0.625	5	8	0.8	12	0.0	0.8571428571428571	9.851817887822427e-07	0.5000658197321036	-0.05851756250875436	0.6651703174761125	-0.09945715766936607	0.5036444385105737	0.6143701512066713	0.5581738862603554	0	1.0	0.0
4803	0.003932033062867968	0.0030806188611386125	0.003067889374661891	0.9966274004012827	None	0	0	0.3333333333333333	3	0.8181818181818182	9	0.28888888888888886	0.8181818181818182	12	9	0	0	0	0.5555555555555556	5	9	0.8666666666666667	13	0.0	1.0	0.0999810081226208	0.5031567152274719	0.2334648684151091	0.5249624330544577	0.09400389296322756	0.5000000000000001	0.6557046770262309	0.5093788867188451	0	0.8333333333333334	0.0
6160	0.00013844384090451692	1.1052497893441701e-06	7.128581317729378e-07	0.9999957372308721	None	0	0	0.3333333333333333	3	0.8181818181818182	9	0.28888888888888886	0.8181818181818182	12	9	0	1	0	0.5555555555555556	9	5	0.8666666666666667	13	1.0	1.0	0.04255889605849633	0.5978429686462094	0.08064014871656888	0.573506995714962	0.0020954138297589317	0.5683429062243507	0.576246954721742	0.5799539522046252	1.0	1.0	0.0
6817	0.0034451549401264075	0.00034224883014514476	0.0003300876398214924	0.9960694522446679	None	0.3333333333333333	1	0.4444444444444444	4	0.7272727272727273	8	0.28888888888888886	0.7272727272727273	12	8	0	0	0	0.5555555555555556	5	9	0.8666666666666667	13	0.0	1.0	-0.03444664613797361	0.6697346621726381	7.655815901256789e-05	0.5	0.17013650461123267	0.5000000000000001	0.710205222011499	0.5586442780990928	0	0.9166666666666666	0.0
2704	2.1875819009023202e-07	4.877224561065815e-09	2.6242069320101793e-09	0.999999538497108	None	0	0	1.0	1	0	0	1.0	0	1	0	0	3	0	0.5	2	1	0.13333333333333333	2	1.0	0	0	0	0	0	0	0	0	0	0	0	0
3683	0.0010555031063007312	0.00015757703001376396	7.927971709859602e-05	0.9967868061248366	None	0	0	0.35294117647058826	6	0.6521739130434783	15	0.5555555555555556	0.6521739130434783	21	15	3	4	0	0.5555555555555556	5	9	1.6666666666666667	25	1.0	0.8	0.19154738989878622	0.6842385402677441	-0.05560774999873863	0.6001614327318485	-0.01162068796078456	0.5	0.763096465242475	0.5970413553852784	0.9047619047619048	1.0	0.0
1762	None	None	None	None	None	0.14285714285714285	1	0.35294117647058826	6	0.6086956521739131	14	0.5555555555555556	0.30434782608695654	10	7	14	0	0	0.5555555555555556	5	9	1.6666666666666667	25	0.0	0.3	0.06870383950179434	0.5652483071735154	0.00625068274662826	0.5679583806547888	0.09999916462699433	0.5	0.5968810440983906	0.5445495712785926	0	0	0.0
4072	0.0016662738166313962	0.00027810760525159427	4.7272412894413535e-05	0.9975399090815035	None	0.07142857142857142	1	0.3333333333333333	10	0.6046511627906976	26	0.5555555555555556	0.18604651162790697	16	8	28	0	0	1.0	9	9	3.0	45	0.0	0.5714285714285714	-0.045630564142683266	0.6667717135170299	-0.016538397403930736	0.6619614023727578	0.2526015617122784	0.6220435761165674	0.7948408853848	0.6505140293537621	0	0	0.0
7034	0.006390154189142249	0.0010541454199422384	-0.0002759860924833035	0.994765134461537	None	0.25	1	0.4	4	0.75	9	0.25925925925925924	0.75	13	9	0	0	0	0.6666666666666666	6	9	0.9333333333333333	14	0.0	1.0	0.09612654667830947	0.5128024830245432	0	0.5	0.24353865029510655	0.5	0.731365941638453	0.5042683236303328	0	1.0	0.0
375	None	None	None	None	None	0	0	0.13725490196078433	7	0.8378378378378378	62	0.9382716049382716	0.6081081081081081	51	45	24	2	0	1.0	9	9	5.066666666666666	76	0.043478260869565216	0.9253731343283582	0.09999370321665113	0.5005602330187704	0.09990622627923443	0.5000712524383645	0.003707498736950615	0.5849066332495403	0.6114572144021778	0.5287577846809022	0.8333333333333333	0.8823529411764706	0.0
3041	0.0003602345214516462	4.319317605015163e-06	-3.480757422988934e-06	0.9999895867865995	None	0	0	0.42857142857142855	3	0.75	6	0.3333333333333333	0.75	9	6	0	1	0	0.8333333333333334	6	5	0.6666666666666666	10	1.0	0.4	4.504379041066055e-10	0.50000131244475	-0.04155479478724924	0.5038830042231003	0.3581758246967485	0.5585855090496092	0.8568745048511762	0.5209012266167312	1.0	1.0	0.0
5010	0.00392796478983364	0.00021828776571837952	-0.00021403015406963241	0.9964301465733175	None	0.25	1	0.4	4	0.75	9	0.25925925925925924	0.75	13	9	0	0	0	0.6666666666666666	6	9	0.9333333333333333	14	0.0	1.0	0.09999994238099436	0.5000013235819389	0.034063032270705416	0.6362617725790383	0.08596021235513696	0.5	0.5704253652763738	0.5464639639348229	0	1.0	0.0
7290	0.010219639704744668	0.004312101782546514	0.004312072768365003	0.9917697972433077	None	0.3333333333333333	1	0.5	4	0.6666666666666666	6	0.4074074074074074	0.6666666666666666	10	6	0	0	0	0.3333333333333333	3	9	0.7333333333333333	11	0.0	1.0	0.09937898550422297	0.5475392312868177	0.03120666804788063	0.5	-1.752207544956543	0.5000000000000009	0.9998107586498757	0.5158890694005398	0	1.0	0.0
2952	7.29821036798825e-05	9.745950190866875e-08	-9.347906702703243e-08	0.9999929385022577	None	0.3333333333333333	1	0.5555555555555556	5	0.36363636363636365	4	0.5416666666666666	0.18181818181818182	6	2	6	9	0	0.6666666666666666	6	4	0.8666666666666667	13	0.75	0.6666666666666666	-0.06465738992187528	0.5813690647769605	-0.20344728712910126	0.9914595076342416	-0.0768146373058308	0.5829009951272821	0.7564093293159898	0.8588554899751795	1.0	1.0	0.0
330	None	None	None	None	None	0	0	0.5	3	0.6666666666666666	4	0.4444444444444444	0.6666666666666666	7	4	0	0	0	0.5	6	3	0.5333333333333333	8	0.0	0.4	0.08286126430958728	0.5641756368797959	-0.1318707605726174	0.9732694320980496	0.032134843237852526	0.6689204966584534	0.7143078203666068	0.8203561134975813	0	0	0.0
7255	2.1946529116593122e-08	2.0576554226578252e-08	-1.3410118479183002e-09	0.9999972038739733	None	0.25	1	0.4	4	0.7692307692307693	10	0.23809523809523808	0.7692307692307693	14	10	0	0	0	0.7777777777777778	7	9	1.0	15	0.0	1.0	0.0012692242860874298	0.5001391078764885	0.09845412103607092	0.5632691071620195	5.321871626731305e-06	0.5	0.6132850343999177	0.5212369432713161	0	1.0	0.0
5709	None	None	None	None	None	0	0	0.3333333333333333	4	0.625	10	0.42857142857142855	0.625	14	10	3	2	0	0.8571428571428571	7	6	1.2	18	0.3333333333333333	0.46153846153846156	3.315106784554721e-13	0.5000000022695495	-0.08524454010213256	0.557945214728769	0.05267889706750708	0.5429418558724836	0.6351361109677146	0.53370037707381	1.0	1.0	0.0
7323	0.00017352030438364755	1.8084241539630722e-06	-4.4128909022090004e-07	0.9999966921340239	None	0.3333333333333333	1	0.4444444444444444	4	0.7272727272727273	8	0.28888888888888886	0.7272727272727273	12	8	0	0	0	0.5555555555555556	5	9	0.8666666666666667	13	0.0	1.0	0.028681453438316528	0.5265990722329176	0.0010324460460760837	0.5	-0.06923883434135192	0.5	0.6016286510364859	0.5088738038392485	0	1.0	0.0
5488	0.0034678421480251816	0.00021897812851069567	-9.870533826100997e-05	0.994055109520639	None	0	0	0.3333333333333333	3	0.8181818181818182	9	0.28888888888888886	0.8181818181818182	12	9	0	1	0	0.5555555555555556	5	9	0.8666666666666667	13	1.0	1.0	0.02537293697130948	0.5672207630715836	0.25759670020902303	0.5540165873256089	0.07798371565069954	0.5	0.7203027255452885	0.5405303502148405	1.0	1.0	0.0
6084	1.2113842397870258e-06	1.1308749403326855e-06	-3.7396516256662833e-07	0.999584074150857	None	0.3333333333333333	2	0.4	6	0.7	14	0.4074074074074074	0.7	20	14	1	0	0	0.6666666666666666	9	6	1.4666666666666666	22	0.0	1.0	-0.04903009838998592	0.5271066926540805	-0.04143075003233522	0.6639698801408165	0.014130064375757529	0.5	0.601766284230494	0.5654202343674816	0	1.0	0.0
3939	None	None	None	None	None	0	0	0.2631578947368421	10	0.6851851851851852	37	0.7777777777777778	0.2962962962962963	23	16	32	6	0	0.8888888888888888	9	8	3.7333333333333334	56	0.09836065573770492	0.8333333333333334	0.04263055115199366	0.5123499960058681	0.038262861555920936	0.6750204740241843	0.06252129886562988	0.6396640098982579	0.5875509829616877	0.6109797319748422	1.0	1.0	0.0
7114	0.005508403594562545	0.0008754132880331766	0.000869786270781052	0.9917861914784938	None	0.25	1	0.4	4	0.7692307692307693	10	0.23809523809523808	0.7692307692307693	14	10	0	0	0	0.7777777777777778	7	9	1.0	15	0.0	1.0	0.09961829960193302	0.5323384795265528	0	0.5	0.09698552527333296	0.5000000000000001	0.6138499029676588	0.5107928848444724	0	1.0	0.0
7064	0.010033142298172485	0.0013388947770925875	0.0011685215502844379	0.9842299166712244	None	0.25	1	0.4	4	0.75	9	0.25	0.75	13	9	0	0	0	0.875	7	8	0.9333333333333333	14	0.0	0.8571428571428571	0.00013391232377552785	0.5004919732127019	-0.1344987758665273	0.6368929488166349	0.09999935000770813	0.5000000000000001	0.7232797146260221	0.5468514658683374	0	1.0	0.0
5467	0.0007215168316465748	0.00017010250365162463	-0.00017005352384074008	0.9989187079273201	None	0	0	0.5	3	0.6666666666666666	4	0.5714285714285714	0.6666666666666666	7	4	0	0	0	0.2857142857142857	2	7	0.5333333333333333	8	0.0	0.6666666666666666	0.023731263915855037	0.5908096774266289	0.09997161022426285	0.5000835720931628	0.08892687704114921	0.5	0.5833341320120643	0.5305990336390749	0	0	0.0
2064	None	None	None	None	None	0	0	0.5	2	0.6666666666666666	2	1.0	0	0	0	4	12	0	0.2	1	5	0.3333333333333333	5	1.0	1.0	0	0	0	0	0	0	0	0	0	0	0
2306	None	None	None	None	None	0	0	0.16666666666666666	1	1.0	6	0.8	0	0	0	7	12	0	0.4	2	5	0.5333333333333333	8	0.6666666666666666	0	0	0	0	0	0	0	0	0	0	0	0
5492	2.2498881915515995e-08	2.191635321495916e-08	2.184966687841712e-08	0.9999974899432366	None	0.25	1	0.4	4	0.7692307692307693	10	0.23809523809523808	0.7692307692307693	14	10	0	0	0	0.7777777777777778	9	7	1.0	15	0.0	1.0	0.0008082529153432081	0.5077673570737584	-0.09998940363126832	0.5000491183878886	2.034800771159951e-16	0.5000002287221783	0.6161552065766106	0.502605752775612	0	0.9285714285714286	0.0
7245	0.0008334919737760955	0.0005273079192138974	-0.0005271985813430759	0.9984163812079268	None	0.25	1	0.4	4	0.7692307692307693	10	0.23809523809523808	0.7692307692307693	14	10	0	0	0	0.7777777777777778	7	9	1.0	15	0.0	1.0	-0.08992328071815615	0.5717934221951565	0.08239535613026872	0.557289109142797	0.03880589260197663	0.5	0.6609828002419417	0.5431705130098974	0	0.9285714285714286	0.0
342	None	None	None	None	None	0	0	0.25	5	0.7037037037037037	19	0.4027777777777778	0.07407407407407407	4	2	24	16	0	0.8888888888888888	8	9	1.9333333333333333	29	0.32	0.23076923076923078	4.6782253934483045e-06	0.5000174642332074	0.12325127985572756	0.524134724834185	0.007016327266231273	0.5239157465108623	0.6378335528847311	0.5160294948909624	1.0	1.0	0.0
7308	0.005264354550822579	0.002420288296216279	0.0024202745081332365	0.9916809527820858	None	0.3333333333333333	1	0.5	4	0.7	7	0.3333333333333333	0.7	11	7	0	0	0	0.4444444444444444	4	9	0.8	12	0.0	1.0	0.09998842679713567	0.636694345446359	0.08499558067201299	0.5	-0.095846835949257	0.5	0.7088788557935041	0.546617975445144	0	1.0	0.0
2223	None	None	None	None	None	0.5	1	0.5714285714285714	4	0.625	5	0.4166666666666667	0.5	7	4	2	1	0	0.6666666666666666	6	4	0.6666666666666666	10	0.2	0.5	0.04106908911497023	0.6503900867020634	0.028734657071222903	0.5231048707833071	0.09158105891475246	0.5134348642837797	0.580157180201648	0.5635701149352604	1.0	1.0	0.0
2423	None	None	None	None	None	0	0	0.125	3	0.8787878787878788	29	0.9722222222222222	0.030303030303030304	1	1	33	0	0	1.0	6	6	2.3333333333333335	35	0.0	0.3448275862068966	0.04135116287673757	0.5	-0.04494993927888588	0.5	0.09974610388687252	0.5	0.6443671577231915	0.5	0	1.0	0.0
7305	0.004823459242230151	0.004129900981853023	-0.004127298144832678	0.9974912344513078	None	0.3333333333333333	1	0.5	4	0.7	7	0.3	0.7	11	7	0	0	0	0.625	5	8	0.8	12	0.0	0.8571428571428571	0.07957381888730514	0.516271919305887	0.09924361751078609	0.5239621701810189	0.09742562523941	0.5	0.5211875509992407	0.5134161814924681	0	1.0	0.0
6056	1.8821198493773435e-05	4.117570262389365e-06	3.630973407612366e-06	0.9994380122333765	None	0.25	1	0.4	4	0.75	9	0.25925925925925924	0.75	13	9	0	0	0	0.6666666666666666	6	9	0.9333333333333333	14	0.0	1.0	0.03515345254020337	0.5224097613626921	0.01913374104930956	0.5998537826812775	0.031123742944396942	0.5	0.5390818669758362	0.541119839679318	0	0.9230769230769231	0.0
5754	0.0014273158823519738	0.000497966323314174	-2.2865130107481154e-05	0.9991819737710775	None	0.25	1	0.4	4	0.7692307692307693	10	0.23809523809523808	0.7692307692307693	14	10	0	0	0	0.7777777777777778	7	9	1.0	15	0.0	1.0	0.09999509089846068	0.5103987321432265	0.01882569236526746	0.6222193298645364	-0.0955348171220608	0.5	0.6925682645095779	0.5449268184269916	0	1.0	0.0
6022	0.01784387662084573	0.0019599244638678144	0.0019581289498969714	0.9896815711601487	None	0.25	1	0.4	4	0.75	9	0.25925925925925924	0.75	13	9	0	0	0	0.6666666666666666	9	6	0.9333333333333333	14	0.0	1.0	0.2829169749569246	0.6813874437207371	0.1659468903864046	0.5000000000000001	-0.309394731409774	0.9999999996838072	0.9563713977826244	0.9994715011914279	0	1.0	0.0
7369	0.005664288674295368	0.0006174780702505224	-0.0005462070654534445	0.994047186350636	None	0.25	1	0.4	4	0.75	9	0.25925925925925924	0.75	13	9	0	0	0	0.6666666666666666	6	9	0.9333333333333333	14	0.0	1.0	0.0020273160056562683	0.6766798354327334	0	0.5	-0.09973298126908467	0.5	0.6165656353623243	0.561237293353516	0	1.0	0.0
4911	0.0030407844966983907	0.0003570885938543887	0.00013144616627578723	0.9959275388944028	None	0	0	0.3333333333333333	3	0.8181818181818182	9	0.28888888888888886	0.8181818181818182	12	9	0	0	0	0.5555555555555556	5	9	0.8666666666666667	13	0.0	1.0	0.09373200472935253	0.5770479583317002	0.10173966745619109	0.5029666003238975	0.05757026184981466	0.5	0.5502401787455399	0.5268519010905399	0	1.0	0.0
5774	0.00706311111114368	0.0030815783737459354	0.0030742957815682284	0.9931919645340501	None	0.25	1	0.4	4	0.7692307692307693	10	0.23809523809523808	0.7692307692307693	14	10	0	0	0	0.7777777777777778	7	9	1.0	15	0.0	1.0	0.09998448338926935	0.5372418952911515	0.0998053144721937	0.5000843100671777	0.17630102071788933	0.5000000000000001	0.5890913493722298	0.5124625202762432	0	1.0	0.0
6351	9.73975386384529e-05	7.53451479083176e-05	1.776076655597022e-06	0.9994054497043673	None	0.3333333333333333	1	0.4444444444444444	4	0.7272727272727273	8	0.2653061224489796	0.7272727272727273	12	8	0	0	0	1.0	7	7	0.8666666666666667	13	0.0	0.6666666666666666	0.022288177832853896	0.513081471301223	-0.1294414549066719	0.6214997803135364	-0.07641912711064094	0.5	0.6517127045067638	0.5455613254225092	0	0	0.0
7526	1.3189651931323047e-06	3.6472221065409385e-07	-3.998222206358316e-08	0.999890437075018	None	0.25	1	0.36363636363636365	4	0.7857142857142857	11	0.2222222222222222	0.7857142857142857	15	11	0	0	0	0.8888888888888888	9	8	1.0666666666666667	16	0.0	1.0	0.07865824216474859	0.5	0.042134338563531895	0.5422908094697869	0.008397937724452803	0.5	0.5729867813008961	0.5141269373674839	0	1.0	0.0
5164	0.0006758199399429496	5.129924962305115e-05	-2.9698622354190602e-05	0.9995803350493738	None	0	0	0.5	3	0.6666666666666666	4	0.5714285714285714	0.6666666666666666	7	4	0	0	0	0.2857142857142857	7	2	0.5333333333333333	8	0.0	0.6666666666666666	-0.0650936244756661	0.5303742639550603	0.05553108995888064	0.5828095550266453	-0.28771698390293016	0.682523328259393	0.805616987646304	0.6003968571234231	0	1.0	0.0
1674	None	None	None	None	None	0	0	0.35714285714285715	5	0.6111111111111112	11	0.4166666666666667	0.3333333333333333	9	6	10	0	0	0.75	6	8	1.3333333333333333	20	0.0	0.26666666666666666	0.0503067655522564	0.5019556960192879	4.3078100499175155e-09	0.5000001327491362	0.000888956015297665	0.5223160915718758	0.5579541102308775	0.5080948813669292	0	1.0	0.0
6042	0.001719389483965635	2.533823303680488e-05	-1.9210600161007376e-05	0.9964710860872207	None	0	0	0.375	3	0.8	8	0.3333333333333333	0.8	11	8	0	0	0	0.4444444444444444	4	9	0.8	12	0.0	1.0	0.18004448689971891	0.7281359384151426	-0.07632936766966993	0.6063733525524301	0.043597810457001895	0.5	0.7308964855727343	0.6159578457015077	0	1.0	0.0
3130	0.0029162644062005623	0.00023031143666311053	0.00019584780233773393	0.9887459370238183	None	0	0	0.3333333333333333	2	0.8571428571428571	6	0.36	0.8571428571428571	8	6	0	0	0	1.0	5	5	0.6	9	0.0	0	0.1997234885419372	0.6341446895161655	0	0.5	0.08433261262957543	0.5	0.6941550490950131	0.5457086283256875	0	0.75	0.0
2324	None	None	None	None	None	0.25	1	0.5454545454545454	6	0.5	7	0.4444444444444444	0.21428571428571427	7	3	8	7	0	1.0	6	6	1.0666666666666667	16	0.4375	0.6	-0.08388180669497333	0.607809586716232	0.09999999704295662	0.5000001245222624	0.0974179305151344	0.5033930409825605	0.7021247198498848	0.5375696423396263	0.0	0	0.0
1287	None	None	None	None	None	0	0	0.6666666666666666	2	0.5	1	0.6666666666666666	0	0	0	3	9	0	0.6666666666666666	2	3	0.26666666666666666	4	0.9	0.6666666666666666	0	0	0	0	0	0	0	0	0	0	0
3214	2.4495889516061586e-05	5.739668890928496e-08	-1.0602936301741601e-08	0.9999985009295225	None	0	0	0.5	1	1.0	1	1.0	1.0	2	1	0	0	0	0.3333333333333333	1	3	0.2	3	0.0	0	0.08287591669187228	0.5119399155003085	2.1640121605835003e-05	0.5000443277636691	0.07398747667315064	0.5222896733766256	0.59283424390786	0.5114283326091391	0	1.0	0.0
1877	None	None	None	None	None	0	0	0.21052631578947367	4	0.7692307692307693	20	0.6222222222222222	0.11538461538461539	6	3	21	0	0	0.5555555555555556	5	9	1.8666666666666667	28	0.0	0.88	-0.09999423014087741	0.5000274170646187	0.00014227798039333244	0.5029563806539039	0.09987775006958044	0.5003961427149434	0.6933783275211142	0.5011266564163352	0	1.0	0.0
4929	1.7214319064980112e-07	7.154198779910282e-08	6.483461320383469e-08	0.9999650534576204	None	0	0	0.4	2	0.8	4	0.4375	0.8	6	4	0	2	0	1.0	4	4	0.4666666666666667	7	1.0	0	0.007815595013423415	0.6385005053895422	0.09998919514721456	0.5016482856814705	0.014481123645648663	0.5	0.6126110764969589	0.5478080836836002	1.0	0.8333333333333334	0.0
1999	None	None	None	None	None	0	0	0.75	3	0.25	1	0.6	0.25	3	1	2	2	0	0.4	2	5	0.4	6	0.3333333333333333	0.4	-0.058679574576538586	0.5652379069632	2.7430255049971828e-05	0.500051761792551	0.10321881534454487	0.5253754569810416	0.6400313180371758	0.5303164251864028	0.6666666666666666	1.0	0.0
835	None	None	None	None	None	0	0	0.2	4	0.7777777777777778	21	0.5370370370370371	0	0	0	28	11	0	0.6666666666666666	6	9	1.9333333333333333	29	0.18333333333333332	0.4444444444444444	0	0	0	0	0	0	0	0	0	0	0
736	None	None	None	None	None	0	0	0.23333333333333334	7	0.7142857142857143	30	0.8148148148148148	0.11904761904761904	9	5	34	0	0	0.6666666666666666	9	6	2.933333333333333	44	0.0	0.9230769230769231	0.207438350477203	0.9999986286502099	-0.07552390894622318	0.5959949836806504	0.08745290214712882	0.523645064413883	0.9072285955063728	0.9906321206608625	0	0.5555555555555556	0.0
5119	1.2766825102674382e-08	1.2319871128818575e-08	1.9201259399141657e-09	0.9999978950382827	None	0.25	1	0.36363636363636365	4	0.7857142857142857	11	0.2222222222222222	0.7857142857142857	15	11	0	0	0	0.8888888888888888	8	9	1.0666666666666667	16	0.0	1.0	3.413483702470217e-07	0.5001101271540261	-0.044398621072109436	0.6524284747093645	1.756010089506586e-05	0.5	0.5596532182729449	0.5523220491117912	0	1.0	0.0
7270	0.0010756216539814	0.0002782784976840377	-0.00027413806996780975	0.9982843847187449	None	0.25	1	0.4	4	0.75	9	0.25925925925925924	0.75	13	9	0	0	0	0.6666666666666666	6	9	0.9333333333333333	14	0.0	1.0	0.05626068558363647	0.6207096989163065	0.05856574322214869	0.6373664640438463	-0.0790902366488507	0.5	0.6555560083230064	0.5871439922114077	0	1.0	0.0
3418	0.007511522505859901	0.00030030627568085094	-0.00016222820777886065	0.9898863358572356	None	0.25	1	0.4	4	0.7692307692307693	10	0.35714285714285715	0.6923076923076923	13	9	1	1	0	0.8571428571428571	7	6	1.0	15	0.5	0.4444444444444444	-0.10008096650307344	0.9894519680659455	0.03927445198085558	0.5202187078495277	-0.08038119028325151	0.5000000000000001	0.6548966618966413	0.8235679573778338	1.0	1.0	0.0
521	None	None	None	None	None	0	0	0.16666666666666666	3	0.8333333333333334	20	0.65	0	0	0	25	0	0	0.625	8	5	1.7333333333333334	26	0.0	0.5714285714285714	0	0	0	0	0	0	0	0	0	0	0
1768	None	None	None	None	None	0.5	1	0.6666666666666666	4	0.5	3	0.4	0.5	7	3	0	0	0	0.8	5	4	0.5333333333333333	8	0.0	0.6666666666666666	0.027330368572459747	0.5706540693871042	0.10990372589906072	0.6360421136669793	5.560114358899077e-11	0.5000000142357163	0.6156400837310947	0.5697706897124215	0	1.0	0.0
2875	9.35699613075963e-09	8.694472355879485e-09	6.889185840356856e-09	0.9999990919456996	None	0	0	0.4	4	0.5	6	0.7	0.08333333333333333	5	1	8	6	0	0.8	5	4	0.9333333333333333	14	0.375	0.6	0.0880519528843727	0.5281218748750314	0.48941672780326184	0.9380235284900376	1.0365684969478347e-16	0.5	0.893798517270198	0.7197473741620651	1.0	1.0	0.2581602930278005
6146	0.0016607926396949209	0.00018821711292908122	0.00018820861428363618	0.9984844934058922	None	0.5	1	0.6666666666666666	4	0.5714285714285714	4	0.42857142857142855	0.5714285714285714	8	4	0	0	0	0.42857142857142855	3	7	0.6	9	0.0	1.0	0.09089952143168438	0.5754369246770262	1.4586036123616277e-05	0.5000076164836774	0.08909188261704246	0.5	0.6045288356243569	0.5253199485800812	0	0.375	0.0
1743	None	None	None	None	None	0	0	0.75	3	0.3333333333333333	1	0.5555555555555556	0.3333333333333333	4	1	0	0	0	1.0	3	3	0.3333333333333333	5	0.0	1.0	-0.1048631574714705	0.5393309242960846	0.14138546520535294	0.5364260093305419	0.07153595842886286	0.5232843764072527	0.7394516216505352	0.5330199502065248	0	1.0	0.0
1252	None	None	None	None	None	0	0	0.4444444444444444	4	0.6363636363636364	7	0.30952380952380953	0.6363636363636364	11	7	1	0	0	0.8571428571428571	7	6	0.8666666666666667	13	0.0	0.2857142857142857	0.348104480277006	0.5683448341804156	0.03565476100278332	0.5074771867400509	5.837976759146499e-06	0.5015388724922141	0.8268873737909331	0.525907425753143	0	1.0	0.0
2284	None	None	None	None	None	0	0	0.5	3	0.7142857142857143	5	0.42857142857142855	0.7142857142857143	8	5	0	1	0	0.42857142857142855	3	7	0.6	9	1.0	0.6666666666666666	-0.04935771303690138	0.5026015914580814	-0.03990030524136966	0.5096089803777643	0.1914878369789796	0.5723983581556695	0.7526617476830083	0.5283437701955975	0.875	1.0	0.0
3830	0.004527806900257524	0.001432089122266367	0.0014085639942842058	0.9907516358033367	None	0.3333333333333333	1	0.5	4	0.6666666666666666	6	0.3055555555555556	0.6666666666666666	10	6	0	0	0	1.0	6	6	0.7333333333333333	11	0.0	0.4	0.09987954375560985	0.5003619238011145	0.2580450044593142	0.5293321137162159	-0.09981090575813209	0.5020031104238357	0.8120623075413977	0.5105753816321038	0	1.0	0.0
7033	0.0039023957020158733	0.003510496570811133	-0.003500692337154519	0.994413767828496	None	0.25	1	0.36363636363636365	4	0.7857142857142857	11	0.2222222222222222	0.7857142857142857	15	11	0	0	0	0.8888888888888888	8	9	1.0666666666666667	16	0.0	1.0	-0.09994569290583591	0.5	0.10279494469020904	0.5797484199714559	0.06148014591152303	0.5	0.7057358811820268	0.5267860572729319	0	0.9333333333333333	0.0
7435	0.000515457115940516	2.1788838789628316e-05	-5.260309727758791e-06	0.9983993885067012	None	0.25	1	0.4	4	0.75	9	0.25925925925925924	0.75	13	9	0	0	0	0.6666666666666666	9	6	0.9333333333333333	14	0.0	1.0	0.003557184741076784	0.5018430853541619	0.23247721546783592	0.6203389357750375	0.014102750517604517	0.5	0.741919973308204	0.541434713113439	0	1.0	0.0
4971	0.00022966432558650527	1.1457960765446787e-06	6.486681434259174e-07	0.9999985216420889	None	0	0	0.375	3	0.7777777777777778	7	0.4074074074074074	0.7777777777777778	10	7	0	0	0	0.3333333333333333	3	9	0.7333333333333333	11	0.0	1.0	0.10783464191997653	0.580686336169195	0.0007708211087223233	0.5406645568039333	0.09999275127092103	0.5000013645622509	0.6172860650379618	0.5406281642892816	0	1.0	0.0
3844	0.0036534253465126463	0.0007136151435684024	-0.0002264437560884721	0.9953257407876878	None	0.18181818181818182	2	0.375	9	0.6470588235294118	22	0.4444444444444444	0.5294117647058824	27	18	8	0	0	1.0	9	9	2.4	36	0.0	0.5185185185185185	-0.09997146629741135	0.530199479383782	0.0259716141726255	0.6712573786209038	0.11742280083445178	0.5	0.7198188790330204	0.5691230729192394	0	1.0	0.0
6290	0.010943057372767127	0.009015191541226597	0.009015155666147493	0.9928176700243555	None	0.3333333333333333	1	0.5	4	0.6666666666666666	6	0.4074074074074074	0.6666666666666666	10	6	0	0	0	0.3333333333333333	3	9	0.7333333333333333	11	0.0	1.0	0.09966381583468073	0.5306440131620068	-0.015248517050126096	0.5	0.6922999443091735	0.5	0.9569036379122046	0.5102260633041753	0	1.0	0.0
3282	None	None	None	None	None	0.1111111111111111	2	0.3684210526315789	14	0.5740740740740741	31	0.691358024691358	0.2962962962962963	26	16	29	0	0	1.0	9	9	3.7333333333333334	56	0.0	0.8235294117647058	0.09994181028388036	0.5002429911616493	0.03245577775258447	0.5944214590018574	0.0999918550028338	0.5000578348132789	0.5788594901174764	0.5319130046845236	0	1.0	0.0
5715	0.0001658541117455126	2.6828775379938834e-06	2.6689140874845494e-06	0.9998546186424014	None	0	0	0.5	3	0.7142857142857143	5	0.375	0.7142857142857143	8	5	0	1	0	0.6666666666666666	4	6	0.6	9	1.0	0.8	0.021253246453993565	0.5087583234761376	0.09429169049600775	0.5372684588612291	0.07841094533660405	0.5	0.5792487585283972	0.5153608071197795	1.0	1.0	0.0
3618	0.002357290392629217	0.00013956408570242533	-0.0001392999723540973	0.9963454674775714	None	0	0	0.4	2	0.8	4	1.0	0.8	6	4	0	1	0	0.14285714285714285	1	7	0.4666666666666667	7	0.5	0.6666666666666666	1.0221912369304822e-08	0.5003897863488017	0.07714210738248392	0.5598637852528124	0.09994023299443425	0.5	0.605309255610946	0.5201697488339898	1.0	0.8333333333333334	0.0
6150	0.0013940346006058846	0.00011241066820885087	-0.00011239516156092867	0.9955001349199848	None	0	0	0.5	3	0.6666666666666666	4	0.5714285714285714	0.6666666666666666	7	4	0	0	0	0.2857142857142857	2	7	0.5333333333333333	8	0.0	0.6666666666666666	0.3108980390717777	0.7289611007234511	0.03225353206584902	0.5057928260341643	0.05310798271652382	0.5	0.7791835287577534	0.5835855749309523	0	1.0	0.0
344	None	None	None	None	None	0.09090909090909091	1	0.4166666666666667	10	0.5588235294117647	19	0.6666666666666666	0.4117647058823529	22	14	13	0	0	0.6666666666666666	9	6	2.4	36	0.0	0.4666666666666667	0.09914193775676013	0.5210555455500281	0.019199012383055405	0.5528235035330542	-0.09348596366846926	0.5887571274575628	0.6867572392170809	0.5543829498880899	0	1.0	0.0
3134	0.008735385039709853	0.0018822063284237773	0.0014654709834390506	0.9804518194625231	None	0.14285714285714285	1	0.375	6	0.6818181818181818	15	0.5	0.36363636363636365	13	8	10	8	0	0.75	8	6	1.6	24	0.42105263157894735	0.3	0.09999999992508049	0.500000091247333	-0.09950718374787317	0.6269912609937984	0.21251766172636827	0.5000000000000001	0.7841864327806729	0.543169840479046	0.0	0	0.0
828	None	None	None	None	None	0	0	0.3333333333333333	1	1.0	2	1.0	1.0	3	2	0	0	0	0.25	1	4	0.26666666666666666	4	0.0	0	7.19507406629318e-05	0.5000441318436857	0.06578663048506037	0.5	0.057731052561685724	0.6609041046921804	0.5823520679557161	0.5553968406142424	0	1.0	0.0
2254	None	None	None	None	None	0	0	0.25	2	0.8	8	0.375	0	0	0	11	0	0	0.5	4	8	0.8	12	0.0	0.2	0	0	0	0	0	0	0	0	0	0	0
5548	0.005077465847091782	0.00034891958851830576	-0.00011770668006832026	0.996472524331191	None	0.0625	1	0.38235294117647056	13	0.5306122448979592	26	0.6296296296296297	0.46938775510204084	36	23	14	0	0	1.0	9	9	3.4	51	0.0	0.8095238095238095	1.6068056371422398e-18	0.5000000000000098	0.03742654970165501	0.6458042528046715	0.09997789112971944	0.5257244655048853	0.6118490655154496	0.5583689584460945	0	1.0	0.0
6433	0.0017151785342440183	0.00036884148035018716	0.00036245971265484766	0.9977613932863485	None	0.25	1	0.4	4	0.7692307692307693	10	0.23809523809523808	0.7692307692307693	14	10	0	0	0	0.7777777777777778	7	9	1.0	15	0.0	1.0	0.09999702912149792	0.5013047024220019	-0.04527654068228669	0.5031773369103308	-0.09996009277730579	0.5	0.6992594924383236	0.5014940239080682	0	1.0	0.0
1159	None	None	None	None	None	0	0	0.3076923076923077	4	0.7647058823529411	13	0.35185185185185186	0.35294117647058826	10	6	8	0	0	0.6666666666666666	9	6	1.2666666666666666	19	0.0	0.11764705882352941	0.013426944064240337	0.534954818409329	3.908472518305097e-14	0.500000000014242	0.1125684437343704	0.6278389694031588	0.6241745858567007	0.5550266162045218	0	0.9	0.0
4521	0.0002647933701847602	0.00013752798183778344	-0.00013622710819408178	0.9994798289406134	None	0.25	2	0.3684210526315789	7	0.6923076923076923	18	0.345679012345679	0.6153846153846154	21	16	6	5	0	1.0	9	9	1.8666666666666667	28	0.45454545454545453	0.7368421052631579	-0.0338762747739	0.6874668995299454	3.4403216781307946e-06	0.5000084105675405	-0.0251914045642952	0.5	0.5966272746448197	0.5653193034709953	1.0	1.0	0.0
1983	None	None	None	None	None	0	0	0.2857142857142857	4	0.6842105263157895	13	0.5833333333333334	0	1	0	19	6	0	1.0	6	6	1.4	21	0.14634146341463414	0.3333333333333333	0	0	0	0	0	0	0	0	0	0	0
3805	0.0009739071278468314	4.864426212740287e-05	-4.842977152631825e-05	0.9970007054140381	None	0	0	0.25	1	1.0	3	1.0	1.0	4	3	0	0	0	0.2	1	5	0.3333333333333333	5	0.0	0	7.610260859231731e-10	0.5000000030744227	0.07234932627538157	0.5044261285197659	-0.025620076146173183	0.6556666663659848	0.6080438588877877	0.5549230941304376	0	0.75	0.0
1917	None	None	None	None	None	0.3333333333333333	1	0.5	4	0.6666666666666666	6	0.3055555555555556	0.6666666666666666	10	6	0	0	0	1.0	6	6	0.7333333333333333	11	0.0	0.4	0.0709640219450451	0.6378636314212456	2.7476701288532793e-11	0.5246374831730098	-0.4407823480466071	0.9833203844421675	0.9096019119299726	0.8292744275256994	0	1.0	0.0
2686	0.0002276669983214838	1.4316140154293427e-06	2.6332853803935925e-07	0.9999906175648619	None	0	0	0.3684210526315789	7	0.5384615384615384	14	0.5	0.2692307692307692	11	7	16	7	0	0.875	8	7	1.8666666666666667	28	0.21875	0.6	3.0284048915184866e-07	0.5000685416299047	-0.09991608991278499	0.5025488168486207	-0.0880806839764063	0.5415931709829036	0.6094511537103438	0.5147646705762546	1.0	1.0	0.0
4953	0.0018595597085831865	0.0017272941654183837	-0.0017272852678999618	0.9972676262695261	None	0	0	0.6	3	0.6	3	0.5833333333333334	0.6	6	3	0	0	0	0.3333333333333333	2	6	0.4666666666666667	7	0.0	0.4	0.09288037361230819	0.5058864872618765	0.080171835003877	0.54507263258139	0.09999995920849944	0.5	0.5202415776412939	0.5170207806561381	0	1.0	0.0
6303	0.014691813102440667	0.0017882870864329835	-0.0017266839064037412	0.9795273148563524	None	0.25	1	0.4	4	0.75	9	0.25925925925925924	0.75	13	9	0	0	0	0.6666666666666666	9	6	0.9333333333333333	14	0.0	1.0	-0.06871678513112184	0.6356794031691977	0.12677843885595935	0.5446420162399411	0.18504173228329998	0.5	0.7439170428566141	0.5610033228039217	0	1.0	0.0
315	None	None	None	None	None	0.14285714285714285	1	0.47058823529411764	8	0.43478260869565216	10	0.8333333333333334	0.30434782608695654	14	7	10	6	0	0.8333333333333334	5	6	1.6666666666666667	25	0.35294117647058826	0.4	-0.09999999735767309	0.5000000074555399	0.0529104197424034	0.6378982340360857	0.037504913604112525	0.6584432091764791	0.6843948142713875	0.6004976954697795	1.0	1.0	0.0
3696	0.0003555652153454149	5.744308287917228e-06	5.714357011130919e-06	0.9999894305085576	None	0	0	0.3333333333333333	2	0.8571428571428571	6	0.36	0.8571428571428571	8	6	0	2	0	1.0	5	5	0.6	9	1.0	0	0.08937127630537872	0.627550799309834	0.09996503538450371	0.5	-0.12227438075608735	0.5	0.7357545516165097	0.5433677512627468	0.0	0	0.0
1411	None	None	None	None	None	0	0	0.25	2	0.7777777777777778	7	0.6111111111111112	0	0	0	10	0	0	0.2222222222222222	2	9	0.7333333333333333	11	0.0	0.8888888888888888	0	0	0	0	0	0	0	0	0	0	0
2128	None	None	None	None	None	0.05	1	0.23809523809523808	10	0.75	45	0.7654320987654321	0.6333333333333333	46	38	15	4	0	1.0	9	9	4.133333333333334	62	0.15384615384615385	0.7924528301886793	0.07622424603579446	0.5705614038963743	-0.06634041097861984	0.5532003538100412	0.09990896398948751	0.5000161296819942	0.6797212594986267	0.5413897782553095	0.7391304347826086	0.5869565217391305	0.0
3470	None	None	None	None	None	0.3333333333333333	3	0.42857142857142855	9	0.6206896551724138	18	0.4305555555555556	0.6206896551724138	27	18	3	0	0	0.8888888888888888	9	8	2.066666666666667	31	0.0	0.64	0.0008409543751193536	0.6745482410881364	-0.09999999995257557	0.5000000007482412	0.06114584111373894	0.5	0.6764203353437086	0.5604387735208798	0	0	0.0
6861	0.003067994538235562	0.0009866065879509819	-0.000605808104621059	0.9985785851121313	None	0	0	0.42857142857142855	3	0.75	6	0.4166666666666667	0.75	9	6	0	0	0	0.375	8	3	0.6666666666666666	10	0.0	0.8571428571428571	0.0999383747990655	0.5014836241866406	0.09999997446376543	0.5000000646177541	-0.601204495766503	0.5	0.9646123843656228	0.500494564224923	0	0.8888888888888888	0.0
1800	None	None	None	None	None	0	0	0.6	3	0.6	3	0.5833333333333334	0.6	6	3	0	1	0	0.3333333333333333	2	6	0.4666666666666667	7	1.0	0.8	0.29865312634822755	0.6277532300958788	0.0013173854206160473	0.5033712725620395	0.020559246141487086	0.5248377370211389	0.7976754392331521	0.5527618616521423	1.0	1.0	0.0
6910	0.0006289154444908704	0.0004326220114322702	0.0004326219574935645	0.9997418532123913	None	0	0	0.375	3	0.7777777777777778	7	0.4074074074074074	0.7777777777777778	10	7	0	1	0	0.3333333333333333	3	9	0.7333333333333333	11	1.0	1.0	0.09999880003315645	0.5028724067738544	0.09441963823542096	0.5024651951519183	0.03150054385020378	0.5	0.577008415533375	0.5017792103240085	1.0	1.0	0.0
1616	None	None	None	None	None	0.5	1	0.6666666666666666	4	0.5714285714285714	4	0.375	0.5714285714285714	8	4	0	0	0	0.6666666666666666	4	6	0.6	9	0.0	0.6666666666666666	-0.08152133994327342	0.6606886424685765	0.012454878675226844	0.693030977461994	0.00039291965988417794	0.506083088327183	0.6285805985402787	0.622852956619103	0	1.0	0.0
7312	0.004756502752667751	0.0015351566255389704	0.0015351421624100554	0.99735846858517	None	0.3333333333333333	1	0.5	4	0.7	7	0.3333333333333333	0.7	11	7	0	0	0	0.4444444444444444	4	9	0.8	12	0.0	1.0	0.09999940547427823	0.5805420759680364	0.06695078158842463	0.5	-0.09141719838941628	0.5	0.69749911194594	0.5270567985449647	0	1.0	0.0
1767	None	None	None	None	None	0	0	0.4166666666666667	5	0.625	10	0.75	0.25	7	4	10	9	0	0.375	8	3	1.2	18	0.42857142857142855	1.0	-0.05010927975807946	0.6469354579635695	0.3085285889914613	0.6097511491789627	-0.12831994917107806	0.9975411542516599	0.9169783322724729	0.9131317664048879	0.0	0	0.0
7420	6.82817769317047e-05	8.086622133065721e-07	-4.442904256597352e-07	0.9999956089238016	None	0.25	1	0.4	4	0.75	9	0.25	0.75	13	9	0	0	0	0.875	8	7	0.9333333333333333	14	0.0	0.8571428571428571	0.09999999605212606	0.5000460615733912	0.09999428276120781	0.5000049443998728	-0.024559828245490734	0.5	0.6427149008787534	0.500017001991125	0	1.0	0.0
5244	0.0020580173294932804	0.0006116402876385769	0.0005985766906256072	0.9932587095220018	None	0	0	0.4	4	0.6153846153846154	8	0.35714285714285715	0.46153846153846156	10	6	4	1	0	0.8571428571428571	6	7	1.0	15	0.125	0.2	0.09999998780057896	0.5000000172672293	-0.03295538052563963	0.621955447077989	0.0228541793499777	0.6062675867847948	0.6438832168678412	0.5768451002188313	0.9	0.9	0.0
4988	2.818795947308092e-05	2.550307714533124e-07	-1.969855425554667e-09	0.9999999978406235	None	0	0	0.5	2	0.6666666666666666	2	1.0	0.6666666666666666	4	2	0	0	0	0.2	1	5	0.3333333333333333	5	0.0	1.0	0.0003231995900911328	0.5008668177690617	-0.09953105758006905	0.5020333805036294	0.04574351696283666	0.5011265029751442	0.6472417877446439	0.5013422351864778	0	1.0	0.0
2835	9.91739701318098e-08	8.402757733366648e-08	-8.345674836838707e-08	0.9999881295418027	None	0	0	0.48	12	0.37142857142857144	13	0.7551020408163265	0.08571428571428572	11	3	25	8	0	1.0	7	7	2.466666666666667	37	0.17391304347826086	0.6	0.09992199095105339	0.5007368786939407	0.0012521475078513056	0.5037120050900172	2.471726592102521e-05	0.5001312464330491	0.6147932470150824	0.5015267282393192	1.0	1.0	0.0
5651	0.00023242743854170436	7.748920150252716e-05	7.748920006178599e-05	0.9997341031634817	None	0.3333333333333333	1	0.5	4	0.7	7	0.3333333333333333	0.7	11	7	0	0	0	0.4444444444444444	4	9	0.8	12	0.0	1.0	0.08201693075173962	0.6062510369181532	-0.022322603313499705	0.5	-0.02889049636609451	0.5	0.6243492397449669	0.5359031507694348	0	1.0	0.0
5037	0.00031880564323779725	1.831700192667286e-05	1.7996481692472346e-05	0.9999798373487844	None	0.0625	1	0.4	14	0.5	25	0.6419753086419753	0.3	25	15	26	6	0	1.0	9	9	3.466666666666667	52	0.13043478260869565	0.6976744186046512	1.140978319427339e-16	0.5000022918652567	-0.0030381821111041566	0.6804159232539401	-0.07265697990871535	0.5324806649448348	0.6036172098510658	0.5732849204488399	1.0	0.96	0.0
2836	None	None	None	None	None	0.14285714285714285	1	0.4375	7	0.5	11	0.5714285714285714	0.22727272727272727	10	5	13	0	0	0.8571428571428571	7	6	1.6	24	0.0	0.7368421052631579	0.01646792271070128	0.5932077133295871	-0.07860636293471597	0.936027114009144	0.09964760856058394	0.5005619142782406	0.6864165763881336	0.7351462278343912	0	1.0	0.0
5433	0.002388208509112549	0.00016134425169810933	-0.0001153883667269913	0.9982107544161455	None	0	0	0.3333333333333333	3	0.8181818181818182	9	0.28888888888888886	0.8181818181818182	12	9	0	1	0	0.5555555555555556	5	9	0.8666666666666667	13	1.0	1.0	0.043778719790138934	0.6022152334870915	5.911380587172242e-18	0.5000000000000437	0.08795648151756602	0.5	0.5902524708654653	0.5345037271287834	1.0	0.8333333333333334	0.0
4294	3.2310671334696203e-08	2.4157657836927467e-08	2.3333059758025657e-08	0.9999935283017928	None	0	0	0.5	2	0.75	3	0.6	0	0	0	5	0	0	0.4	2	5	0.4	6	0.0	0	0	0	0	0	0	0	0	0	0	0	0
2251	None	None	None	None	None	0	0	0.5384615384615384	7	0.29411764705882354	5	0.76	0.17647058823529413	10	3	8	0	0	1.0	5	5	1.2666666666666666	19	0.0	0.8571428571428571	0.08130151881572523	0.599947045540051	0.31106123229244886	0.8903435606492215	0.09687606716355333	0.5479947352211443	0.7506049214827263	0.7104060992197564	0	0.3	0.0
5324	0.002240322229692185	0.00025014652906186384	0.0001264871004434124	0.9946539159264886	None	0.25	1	0.4	4	0.75	9	0.25925925925925924	0.75	13	9	0	0	0	0.6666666666666666	9	6	0.9333333333333333	14	0.0	1.0	-0.10049650694926085	0.5922881309689548	-0.09970952996694242	0.5146543454031342	0.0733427313502335	0.5	0.6936287771974805	0.5359434484309792	0	0.7692307692307693	0.0
4565	None	None	None	None	None	0.08333333333333333	1	0.3076923076923077	8	0.7027027027027027	26	0.48148148148148145	0.5135135135135135	26	19	12	0	0	1.0	9	9	2.6	39	0.0	0.5161290322580645	0.03672985802975352	0.6827043733950734	3.210593476811134e-07	0.500353158519627	0.12060312523304491	0.5000000000000001	0.6287019546628785	0.5636232894415648	0	1.0	0.0
2559	None	None	None	None	None	0.16666666666666666	2	0.4074074074074074	11	0.5526315789473685	21	0.5555555555555556	0.3157894736842105	23	12	16	0	0	0.8888888888888888	8	9	2.6666666666666665	40	0.0	0.5294117647058824	-0.08237179871198785	0.5620581654720722	0.06673757269596237	0.5702939990638214	0.012641511401829125	0.5533528785221294	0.6542814548196138	0.5619136998061149	0	1.0	0.0
3997	0.0009741913690706482	5.193093532624004e-05	-3.823571287006283e-05	0.9987638660896119	None	0.3333333333333333	1	0.5	4	0.6666666666666666	6	0.3142857142857143	0.6666666666666666	10	6	0	0	0	0.7142857142857143	5	7	0.7333333333333333	11	0.0	0.6666666666666666	-0.08029696742483032	0.5560590465174352	0.03222698958605483	0.579462771056527	0.07772698461935128	0.5	0.6633475279608321	0.5453542674247416	0	1.0	0.0
4357	None	None	None	None	None	0.08333333333333333	1	0.3076923076923077	8	0.6388888888888888	23	0.4691358024691358	0.3333333333333333	18	12	19	0	0	1.0	9	9	2.533333333333333	38	0.0	0.6875	0.08361403174028442	0.905105361002352	0.07555198110816586	0.6260382317905194	9.550130610194727e-07	0.5000250194284845	0.6013711535159815	0.7157643541886418	0	1.0	0.0
6498	0.007115638482153384	0.00121656737980428	0.0011920736484894523	0.9920492106774247	None	0.25	1	0.4	4	0.7692307692307693	10	0.23809523809523808	0.7692307692307693	14	10	0	0	0	0.7777777777777778	7	9	1.0	15	0.0	1.0	0.09189262199118767	0.8922101168311855	0.009288482211110723	0.5	1.0397118780238197	0.5000000000000004	0.9907601027543808	0.6691860415029663	0	1.0	0.0
4454	2.595641118252003e-06	2.2137976728087753e-06	-2.164404584723153e-06	0.999228093914323	None	0	0	0.4166666666666667	5	0.6	9	0.4857142857142857	0.6	14	9	2	0	0	0.7142857142857143	5	7	1.1333333333333333	17	0.0	0.5333333333333333	0.027322108266845002	0.500710699614507	0.08791739627689402	0.5357613626819496	0.0024850454258004495	0.5891277353728958	0.5829880719886825	0.542107825186569	0	1.0	0.0
3059	0.005712101742164965	0.0014866355335365247	-5.8655041675042994e-05	0.9974848612975632	None	0.125	1	0.3888888888888889	7	0.625	15	0.4126984126984127	0.5416666666666666	20	13	5	1	0	0.7777777777777778	7	9	1.7333333333333334	26	0.14285714285714285	0.42105263157894735	0.10599657415135244	0.5478390892709478	0.09410288661023676	0.508733341155371	2.158231360452656	0.5000000000000009	0.9999391707966072	0.518897695152508	1.0	1.0	0.0
3649	None	None	None	None	None	0	0	0.4	4	0.5833333333333334	7	0.5	0.16666666666666666	5	2	8	7	0	0.5714285714285714	7	4	0.9333333333333333	14	0.4117647058823529	0.5714285714285714	0.04704941109078208	0.5112973044921291	0.15007827547841085	0.5444158460808359	0.09998901891292081	0.5	0.5993944951604049	0.5186022297845033	1.0	1.0	0.0
6184	0.0028807659349140103	0.00022104339825960594	7.192295728629981e-05	0.998778706868327	None	0.25	1	0.4	4	0.75	9	0.25925925925925924	0.75	13	9	0	0	0	0.6666666666666666	9	6	0.9333333333333333	14	0.0	1.0	0.06132513612118494	0.6715479738382087	-0.09999824278016949	0.5000000000000001	-0.09829637308215	0.5014059304349152	0.6805947252237486	0.5597808758203895	0	1.0	0.0
4151	4.863743969567082e-05	1.4773801687988578e-05	1.4771076172359877e-05	0.9999242246572005	None	0	0	0.5	2	0.6666666666666666	2	1.0	0.6666666666666666	4	2	0	0	0	0.2	1	5	0.3333333333333333	5	0.0	1.0	-0.06425674207422968	0.6140626674829625	-0.009876937448276252	0.6302056942815142	0.09972944321866997	0.5	0.6777009903654875	0.582369269693664	0	0.5	0.0
426	None	None	None	None	None	0	0	0.2727272727272727	3	0.7142857142857143	10	0.8	0.6428571428571429	12	9	3	3	0	0.8	4	5	1.0666666666666667	16	0.42857142857142855	0	1.3804145469660436e-06	0.5000171002426211	0.03823701622869889	0.50362688090303	0.0704304890438436	0.623606602133037	0.5748149913785424	0.5431805861337234	1.0	1.0	0.0
777	None	None	None	None	None	0	0	0.6	3	0.6	3	0.4666666666666667	0.6	6	3	0	0	0	0.6	3	5	0.4666666666666667	7	0.0	1.0	0.00014124302793524455	0.5040148828709133	0.09997959029189779	0.500041198958276	3.903843317820858e-07	0.5000035172061896	0.6156163493587034	0.5013532251386501	0	1.0	0.0
2506	None	None	None	None	None	0	0	0.3333333333333333	4	0.625	10	0.6666666666666666	0	0	0	17	10	0	0.3333333333333333	3	9	1.2	18	0.2631578947368421	0.8	0	0	0	0	0	0	0	0	0	0	0
5842	0.003136975253929087	0.0016412103142875484	-0.001620731165788889	0.9884204565026422	None	0	0	0.42857142857142855	3	0.75	6	0.3333333333333333	0.75	9	6	0	0	0	0.8333333333333334	6	5	0.6666666666666666	10	0.0	0.4	-0.24492806428535868	0.5533700182779504	0.032006203951734424	0.5978817652926022	0.08813805116270053	0.5	0.8109096911565997	0.5507367127789102	0	1.0	0.0
5179	0.005791567514641759	0.0013021479331229988	0.0012970129604332132	0.9877873501411	None	0	0	0.375	3	0.7777777777777778	7	0.4074074074074074	0.7777777777777778	10	7	0	1	0	0.3333333333333333	3	9	0.7333333333333333	11	1.0	1.0	0.005024761389568713	0.6638204643747229	0.0999998317185116	0.5000005533033078	1.8795784761543146	0.5000000000000009	0.9998198695693841	0.5564556140363329	1.0	0.9	0.0
3063	0.00019128191026302017	1.1007153003981588e-06	-8.827430751346362e-07	0.9999905375278528	None	0.25	1	0.4	4	0.75	9	0.25925925925925924	0.75	13	9	0	0	0	0.6666666666666666	6	9	0.9333333333333333	14	0.0	1.0	0.09989916162408372	0.5022959192073555	0.02110139937502455	0.57176406111477	-0.0718266092132838	0.5239688646296338	0.6685996276049908	0.5328015601369235	0	1.0	0.0
2197	None	None	None	None	None	0.6666666666666666	2	0.75	6	0.4	4	0.5	0.4	10	4	1	0	0	0.6666666666666666	6	4	0.8	12	0.0	0.75	0.075212716976422	0.5283399056198348	4.734360596799322e-16	0.5000000002399951	0.027448769094114457	0.5176081485436959	0.5770722018199367	0.5153237815099915	0	0.9	0.0
4314	0.0007763676890398669	0.0006511349559309744	0.0006397606586369476	0.9987504715225392	None	0.25	1	0.4	4	0.7692307692307693	10	0.23809523809523808	0.7692307692307693	14	10	0	0	0	0.7777777777777778	7	9	1.0	15	0.0	1.0	0.09999995999912685	0.50000258738143	0.036679058016458946	0.6812456186576639	0.04683709583545445	0.5	0.5692481383696979	0.5629567901846272	0	1.0	0.0
3729	0.00027960834402851145	3.179239870516997e-05	-3.177361130944228e-05	0.9986959121352735	None	0	0	0.5	1	1.0	1	1.0	1.0	2	1	0	0	0	0.3333333333333333	1	3	0.2	3	0.0	0	3.8371882617734623e-07	0.5000005681100436	0.07766246807742141	0.5117419664567411	0.09999909180186597	0.5000013529910986	0.6056547788130052	0.5039152689118188	0	1.0	0.0
6438	0.0023117327516295203	0.0008452698352382594	0.00015264254906135376	0.9978808036412734	None	0.25	1	0.36363636363636365	4	0.7857142857142857	11	0.2222222222222222	0.7857142857142857	15	11	0	0	0	0.8888888888888888	8	9	1.0666666666666667	16	0.0	1.0	0.002370942170127094	0.500737312503488	0.11445998230946222	0.7265193436783806	-0.09969041702129824	0.5	0.7057034719451054	0.5809467635679407	0	1.0	0.0
3144	None	None	None	None	None	0.125	1	0.3888888888888889	7	0.625	15	0.4126984126984127	0.5833333333333334	21	14	4	4	0	0.7777777777777778	9	7	1.7333333333333334	26	0.8	0.631578947368421	-0.06981715469425265	0.9587842074816435	0.0688283076011349	0.595465733066598	0.01802290434983688	0.5	0.6753252470215217	0.764555123460435	1.0	1.0	0.0
1078	None	None	None	None	None	0.25	1	0.5454545454545454	6	0.5	7	0.5	0.2857142857142857	9	4	6	2	0	0.5	8	4	1.0666666666666667	16	0.18181818181818182	0.5	0.04027109154016712	0.6243797201221453	0.09999916753226576	0.5002891684705606	0.053734080698235785	0.5572487735952276	0.5693499062979916	0.5613017423661812	1.0	1.0	0.0
5961	0.007563847704712432	0.0018347813225341016	-0.001228678321187671	0.9971054280988925	None	0	0	0.3333333333333333	3	0.8181818181818182	9	0.28888888888888886	0.8181818181818182	12	9	0	0	0	0.5555555555555556	9	5	0.8666666666666667	13	0.0	1.0	0.09999957671420534	0.5000030642968797	0.09999663051924118	0.5000185851164156	0.09817115713608479	0.5	0.5021526185539315	0.5000072164711007	0	0	0.0
3328	0.0040486553938060155	0.001591638989249937	-0.00048805022288500436	0.9977964652690101	None	0	0	0.5	3	0.7142857142857143	5	0.42857142857142855	0.7142857142857143	7	5	1	1	0	0.42857142857142855	3	7	0.6	9	0.25	0.6666666666666666	-0.15314967774042026	0.5574108701168123	0.05217628091382735	0.5861950623619818	0.09999083911179407	0.5000000000000001	0.7635379954077647	0.5480940678409513	1.0	1.0	0.0
2720	0.0009144422247908	7.780958656083354e-05	6.815307370200768e-05	0.998958532573592	None	0	0	0.4	2	0.8	4	0.4666666666666667	0.8	6	4	0	0	0	0.6	5	3	0.4666666666666667	7	0.0	0	-0.03712235430008668	0.6694688328920692	0.14839892767009671	0.6922343356328063	0.08949249289815744	0.5	0.678423579281949	0.6237407713738118	0	0	0.0
2091	None	None	None	None	None	0	0	0.5	2	0.6666666666666666	2	1.0	0	0	0	4	12	0	0.2	1	5	0.3333333333333333	5	1.0	1.0	0	0	0	0	0	0	0	0	0	0	0
6554	0.00015168954921559758	1.335604980489049e-06	1.9592437657444265e-07	0.9999903410262753	None	0.25	1	0.4	4	0.7692307692307693	10	0.23809523809523808	0.7692307692307693	14	10	0	0	0	0.7777777777777778	9	7	1.0	15	0.0	1.0	0.0999851155661744	0.6132662492019267	0.09881929096858634	0.5030794324668314	-0.07779124865168487	0.5	0.6972635774755271	0.5393667344646067	0	1.0	0.0
2960	0.005281647678976468	0.0006762806316638262	9.272087264856481e-05	0.9895507778776226	None	0.2	1	0.3333333333333333	4	0.8	12	0.20987654320987653	0.8	16	12	0	0	0	1.0	9	9	1.1333333333333333	17	0.0	1.0	4.714437771761159e-05	0.5031902578192775	-0.007028101303340829	0.6642611548975264	-0.14927720283019147	0.6198610858507978	0.6762753316052028	0.5974105377860632	0	1.0	0.0
3982	None	None	None	None	None	0.08333333333333333	1	0.2962962962962963	8	0.6842105263157895	26	0.7142857142857143	0.5263157894736842	26	20	13	4	0	0.875	7	8	2.6666666666666665	40	0.16666666666666666	0.5625	0.09999999989831294	0.5000000007615908	-0.0999481041730315	0.5005148419978597	0.302024153633647	0.6079772781314755	0.8375069557174522	0.5366737768750511	0.0	0	0.0
840	None	None	None	None	None	0	0	0.4166666666666667	5	0.4666666666666667	7	0.4722222222222222	0.2	5	3	11	7	0	1.0	6	6	1.1333333333333333	17	0.2916666666666667	0.6666666666666666	5.490570657638804e-09	0.5000000126772178	0.15420364153025262	0.5632670059082644	1.0164490253867146e-08	0.5017426421169815	0.6741276330712609	0.5217697620799782	1.0	1.0	0.0
5107	0.0052774697879215465	0.005177041807132739	0.005177041086740718	0.9970214852367246	None	0.3333333333333333	1	0.5	4	0.6666666666666666	6	0.4074074074074074	0.6666666666666666	10	6	0	0	0	0.3333333333333333	3	9	0.7333333333333333	11	0.0	1.0	0.09998659897839947	0.584611144849984	0.2670680816771121	0.5380643546638159	0.09250960733686645	0.5	0.691541888900232	0.5410974399728977	0	1.0	0.0
7190	0.001652920980640779	0.0003778810302779189	-0.0002932589106389864	0.9977278118181664	None	0.3333333333333333	1	0.5	4	0.7	7	0.2857142857142857	0.7	11	7	0	0	0	0.8571428571428571	6	7	0.8	12	0.0	0.6666666666666666	0.08561104177881924	0.5138878487691648	0.013904652778087816	0.5765493794191775	0.0930720602063779	0.5	0.5942095969004028	0.5303119305975524	0	0.9090909090909091	0.0
6148	0.0007841985752914985	2.1036164629576168e-06	2.1021904770242773e-06	0.9999974922624567	None	0.25	1	0.4	4	0.7692307692307693	10	0.23809523809523808	0.7692307692307693	14	10	0	0	0	0.7777777777777778	9	7	1.0	15	0.0	1.0	-0.03645349191615376	0.5268580988066233	0.030738937942934884	0.5684953732831909	0.27578034099441534	0.9998081209501325	0.9485543664501151	0.9516884975174396	0	1.0	0.0
3910	0.0006210996765418447	0.00022399225567908468	-0.00022370495916425976	0.9984449331865891	None	0	0	0.3333333333333333	1	1.0	2	1.0	1.0	3	2	0	2	0	0.25	1	4	0.26666666666666666	4	0.6666666666666666	0	0.00696846070976353	0.5023678549649204	0.09851834254292591	0.5078818135344922	0.09999999990909875	0.5000000004513265	0.6070919457115024	0.5034167266843547	0.8333333333333333	1.0	0.0
780	None	None	None	None	None	0	0	0.5	2	0.5	2	0.6666666666666666	0	0	0	5	1	0	1.0	3	3	0.4	6	0.07142857142857142	0	0	0	0	0	0	0	0	0	0	0	0
3980	2.8357391006187627e-07	6.715218926934175e-08	-5.5702801675637894e-08	0.9999835641768265	None	0	0	0.2777777777777778	5	0.7083333333333334	17	0.5777777777777777	0.125	6	3	19	6	0	0.5555555555555556	5	9	1.7333333333333334	26	0.15384615384615385	0.72	0.09998223767989076	0.5001714536855812	9.493298942069236e-06	0.5001225326142497	1.857085603417356e-05	0.5007387775221361	0.6156548664478239	0.5003442547351913	1.0	1.0	0.0
1753	None	None	None	None	None	0	0	0.5	1	1.0	1	1.0	1.0	2	1	0	3	0	0.3333333333333333	1	3	0.2	3	1.0	0	0.0025777218858619713	0.5001218089213657	0.09113970937247402	0.5026714906280518	-0.04302554942060282	0.5047432322553985	0.6357723134212516	0.5025122120337762	1.0	1.0	0.0
1779	None	None	None	None	None	0.3333333333333333	1	0.625	5	0.3333333333333333	3	0.55	0.1111111111111111	5	1	5	7	0	0.8	4	5	0.7333333333333333	11	0.7	0.5714285714285714	-0.23176488439206194	0.6542384882675417	0.0999996010495826	0.5000043158553894	0.049371883789978456	0.5045083128788209	0.8114307377248701	0.5544312427565578	0.8	1.0	0.0
2063	None	None	None	None	None	0	0	0.2	1	1.0	5	0.7	0	0	0	6	0	0	0.4	2	5	0.4666666666666667	7	0.0	0	0	0	0	0	0	0	0	0	0	0	0
3098	0.0008920879537079134	0.0004152210610443692	-0.00013209998884724963	0.9996441116039094	None	0.3333333333333333	2	0.42857142857142855	6	0.6842105263157895	13	0.2916666666666667	0.6842105263157895	19	13	1	0	0	0.8888888888888888	9	8	1.4	21	0.0	0.7692307692307693	-0.03190869435607181	0.5650747276317817	0.018731906030669817	0.5367952492868386	-0.058825551393955934	0.5953766133897146	0.6098430852542165	0.5659033873374376	0	1.0	0.0
916	None	None	None	None	None	0	0	0.42857142857142855	6	0.4444444444444444	8	0.6666666666666666	0	1	0	18	14	0	0.8333333333333334	6	5	1.3333333333333333	20	0.358974358974359	1.0	0	0	0	0	0	0	0	0	0	0	0
3437	0.006664975426072267	0.00024821224914029855	0.0002352587615623033	0.9957955381135379	None	0.3333333333333333	1	0.375	3	0.7	7	0.4	0.3	5	3	6	0	0	0.8333333333333334	6	5	0.8	12	0.0	0.5714285714285714	0.049899080550703606	0.5765986909794216	0.08416018195304101	0.5081351040657701	-0.10093752566710983	0.6125484119264751	0.6908430848107037	0.5662257980150072	0	1.0	0.0
4634	1.438426546450697e-05	4.634598678639518e-06	-5.923747759514803e-10	0.9987019369328775	None	0	0	0.25	1	1.0	3	1.0	1.0	4	3	0	0	0	0.2	5	1	0.3333333333333333	5	0.0	0	0.09962493453916992	0.5001800956294826	0.07295102391957217	0.5010768911757305	1.0992104763583704e-22	0.5	0.6037441095308627	0.5004189960613091	0	0	0.0
3760	7.976955146871578e-08	7.705518850543543e-08	7.692692690631884e-08	0.9999899845005926	None	0.16666666666666666	2	0.38461538461538464	10	0.5675675675675675	21	0.6190476190476191	0.5135135135135135	28	19	10	0	0	0.7777777777777778	7	9	2.6	39	0.0	0.7058823529411765	-0.019726467644649512	0.662780259389325	-0.060948377681995305	0.5532627860190432	8.153260775301302e-09	0.5000003386776786	0.5990776894382378	0.5735926132138538	0	1.0	0.0
3411	0.0017611312316845736	7.527830714593218e-05	-7.198850353673512e-05	0.9961642975678401	None	0	0	0.3333333333333333	2	0.8571428571428571	6	0.36	0.8571428571428571	8	6	0	2	0	1.0	5	5	0.6	9	1.0	0	0.08454975259242818	0.6742023452241569	0.019441418426395064	0.5944833868043999	0.09999995271985596	0.5000000316880202	0.6027509143358892	0.5914416481448351	0.9375	1.0	0.0
3022	3.9924258576421083e-07	7.333700946679751e-09	-3.457677406275203e-09	0.9999908204916248	None	0	0	0.6666666666666666	2	0.0	0	0.6666666666666666	0	2	0	1	4	0	0.6666666666666666	2	3	0.26666666666666666	4	1.0	0	0	0	0	0	0	0	0	0	0	0	0
2857	2.263134941370034e-08	2.1068396103634608e-08	2.1060515394834284e-08	0.999997155295647	None	0.25	1	0.4	4	0.7692307692307693	10	0.23809523809523808	0.7692307692307693	14	10	0	0	0	0.7777777777777778	9	7	1.0	15	0.0	1.0	2.6956426543810933e-05	0.5139392983060651	0.01496051394425083	0.5783011828646087	1.142488428501835e-11	0.5000000006016769	0.5176152559307561	0.530925067113747	0	1.0	0.0
687	None	None	None	None	None	0	0	0.5	1	1.0	1	1.0	1.0	2	1	0	0	0	0.3333333333333333	1	3	0.2	3	0.0	0	0.0016361069832587533	0.5002224492828821	0.09998095662689485	0.5000111539470641	-0.07697412193982855	0.5387375327874421	0.6737250267651822	0.5130133678387366	0	1.0	0.0
472	None	None	None	None	None	0	0	0.1	2	0.9285714285714286	26	1.0	0.03571428571428571	2	1	27	0	0	0.8333333333333334	6	5	2.0	30	0.0	0.4	0.021380329805435305	0.5047301630866019	0.0007258266128412021	0.5012009364097457	0.17058719262257283	0.5379252837249704	0.6806974863225945	0.5146389852404171	0	0	0.0
452	None	None	None	None	None	0	0	0.07142857142857142	2	0.9487179487179487	37	0.9761904761904762	0	0	0	40	7	0	0.8571428571428571	6	7	2.7333333333333334	41	0.08333333333333333	0.6285714285714286	0	0	0	0	0	0	0	0	0	0	0
2126	None	None	None	None	None	0.5	1	0.6666666666666666	4	0.5714285714285714	4	0.42857142857142855	0.5714285714285714	8	4	0	0	0	0.42857142857142855	3	7	0.6	9	0.0	1.0	1.0969972222278174e-08	0.500004199147804	0.04276375202713617	0.5131396340849438	0.2639273152444154	0.5123821740844656	0.7607905505463746	0.5085097000386243	0	0.875	0.0
2623	3.550151139694413e-06	1.9480676283723443e-08	5.038412864593683e-09	0.9999989085823304	None	0	0	1.0	2	0.0	0	0.75	0	2	0	0	2	0	1.0	2	2	0.2	3	1.0	0	0	0	0	0	0	0	0	0	0	0	0
5821	0.0002967466575214328	2.5412742046653555e-06	-2.535232111860197e-06	0.9999973067734793	None	0.25	1	0.4	4	0.7692307692307693	10	0.23809523809523808	0.7692307692307693	14	10	0	0	0	0.7777777777777778	7	9	1.0	15	0.0	1.0	0.09999961063251708	0.5012288918112624	0.0921625662524575	0.5050044265285644	0.15831797112158622	0.5000000000000001	0.5732569736005902	0.5020778173504085	0	0.9285714285714286	0.0
3920	0.000123416179567827	6.016565849825165e-06	3.102216335346242e-06	0.9987591610461333	None	0	0	0.3333333333333333	2	0.8571428571428571	6	0.36	0.8571428571428571	8	6	0	2	0	1.0	5	5	0.6	9	1.0	0	0.021044699655881908	0.5475339587891314	3.3111237519701615e-07	0.5000008272178764	0.04698722035371057	0.5068126087300244	0.5531992540704866	0.5181559473148583	0.9375	1.0	0.0
4892	1.8185234106124273e-09	1.7080923975360386e-09	-7.321127975096366e-10	0.9999995778480765	None	0	0	0.5	2	0.6666666666666666	2	1.0	0.6666666666666666	4	2	0	0	0	0.2	5	1	0.3333333333333333	5	0.0	1.0	0.013513037909061127	0.5235204073223791	0.03792470556567131	0.5020160400551252	0.0006344543412027083	0.5	0.5397520630509611	0.5085171195076982	0	1.0	0.0
4501	0.00015563107049177435	1.6573631708022167e-05	-5.713911950817024e-06	0.9959677856742053	None	0	0	0.3333333333333333	4	0.7333333333333333	11	0.5666666666666667	0.4	9	6	7	8	0	0.8333333333333334	6	5	1.1333333333333333	17	0.5333333333333333	0.16666666666666666	0.0392344284329195	0.5034176595985087	0.0847756087843484	0.6573769181083028	0.07603457135549888	0.6155595713108667	0.5867691170287356	0.5935547217776738	1.0	1.0	0.0
1439	None	None	None	None	None	0	0	0.5	2	0.5	2	0.75	0	0	0	5	2	0	0.5	4	2	0.4	6	0.14285714285714285	0	0	0	0	0	0	0	0	0	0	0	0
4351	0.0138121963789381	0.0016790233219784634	0.0011277620970625427	0.9946006836638929	None	0.25	1	0.4	4	0.75	9	0.25925925925925924	0.75	13	9	0	0	0	0.6666666666666666	6	9	0.9333333333333333	14	0.0	1.0	-0.26176043171730345	0.7838284051624502	-0.05516744598362468	0.9999691056390437	0.0958359472133001	0.5304194347324597	0.8693873800938502	0.9807653003924863	0	0.9230769230769231	0.0
2593	2.687905896310013e-07	1.920329203544556e-07	8.43677542074016e-08	0.9999310975838023	None	0	0	0.6	3	0.4	2	0.5833333333333334	0	1	0	5	8	0	0.75	3	4	0.4666666666666667	7	0.6153846153846154	0.6666666666666666	0	0	0	0	0	0	0	0	0	0	0
3571	0.0008604602415543906	0.00010194827354429679	-0.0001019022334682806	0.9973683752663264	None	0	0	0.4	2	0.8	4	1.0	0.8	6	4	0	2	0	0.14285714285714285	1	7	0.4666666666666667	7	1.0	0.6666666666666666	0.1441122905411462	0.6754204164029182	0.014004589390393719	0.5101123108351452	-0.06884432225977322	0.5	0.7064756432403393	0.5640838772863288	0.0	0	0.0
3372	None	None	None	None	None	0.1	1	0.36363636363636365	8	0.6451612903225806	20	0.7333333333333333	0.5483870967741935	24	17	8	0	0	0.5555555555555556	9	5	2.2	33	0.0	0.8571428571428571	0.06244557332211631	0.5973068099615502	0.13876034852732616	0.5859368603830365	0.09126554546174918	0.5866565577565909	0.6085501639730664	0.5899769481381891	0	0.9583333333333334	0.0
1577	None	None	None	None	None	0.22727272727272727	5	0.3829787234042553	18	0.6029411764705882	41	0.8641975308641975	0.5735294117647058	57	39	12	0	0	1.0	9	9	4.666666666666667	70	0.0	0.8852459016393442	0.08173555318861446	0.7164201614659329	0.030686464313631014	0.5322000069580443	0.0018685850538087973	0.6554612887463798	0.6159420454754125	0.6379077835249549	0	1.0	0.0
2241	None	None	None	None	None	0	0	0.25	2	0.7777777777777778	7	0.7857142857142857	0	0	0	10	0	0	0.2857142857142857	2	7	0.7333333333333333	11	0.0	0.6666666666666666	0	0	0	0	0	0	0	0	0	0	0
5624	9.588601404867604e-05	2.7585292071465718e-05	2.7584359777977506e-05	0.9997212957682019	None	0	0	0.375	3	0.7777777777777778	7	0.4074074074074074	0.7777777777777778	10	7	0	1	0	0.3333333333333333	3	9	0.7333333333333333	11	1.0	1.0	0.2760256606705361	0.7395510565520786	3.140524070744744e-08	0.5	0.009775177478307617	0.5	0.7822420158199812	0.5861031051101483	1.0	0.9	0.0
6133	0.0026361781896467222	0.0007303502056902229	0.0007258188328457575	0.9970821782962286	None	0.25	1	0.4	4	0.75	9	0.25925925925925924	0.75	13	9	0	0	0	0.6666666666666666	9	6	0.9333333333333333	14	0.0	1.0	0.09572991928796873	0.579116767378464	0.10568755940659655	0.5196631957890232	0.08046713706622834	0.5	0.5328209755134277	0.5331050023509794	0	1.0	0.0
6609	2.245136643003732e-08	2.244050153775061e-08	-2.238284320858069e-08	0.9999975596226789	None	0.25	1	0.4	4	0.7692307692307693	10	0.23809523809523808	0.7692307692307693	14	10	0	0	0	0.7777777777777778	9	7	1.0	15	0.0	1.0	0.02756929727497246	0.5246031162102437	-0.09980146713746514	0.5174335916477681	8.010297788081443e-06	0.5	0.6328779340476499	0.5140175469918705	0	1.0	0.0
350	None	None	None	None	None	0.07692307692307693	1	0.35714285714285715	10	0.575	23	0.75	0.2	15	8	26	0	0	0.875	8	7	2.8	42	0.0	0.5714285714285714	0.051611080178848835	0.5087323198762295	0.14347230723004661	0.9999999999999989	0.00501780793826762	0.5140278859150968	0.8240009590695182	0.9999899700428032	0	0.9333333333333333	0.0
7049	0.0035018420658465173	0.0023427094066680847	-0.002337166274730729	0.9973774003214618	None	0.25	1	0.36363636363636365	4	0.7857142857142857	11	0.2222222222222222	0.7857142857142857	15	11	0	0	0	0.8888888888888888	9	8	1.0666666666666667	16	0.0	1.0	-0.07243872305872531	0.5525030354844813	-0.027139923579212487	0.5080032720420117	-0.09744070818283238	0.5000000000000001	0.5763029844689267	0.5202227118082758	0	1.0	0.0
5930	0.009367790300935529	0.0006963834295715334	-0.0003226166397497014	0.9943854954716473	None	0.25	1	0.4	4	0.7692307692307693	10	0.23809523809523808	0.7692307692307693	14	10	0	0	0	0.7777777777777778	7	9	1.0	15	0.0	1.0	7.902762784127648e-27	0.5000024267493468	0.060665727533412664	0.5110204695669537	0.0989368163952638	0.5000000000000001	0.6004504509687323	0.5036748276392845	0	1.0	0.0
6875	None	None	None	None	None	0.3076923076923077	4	0.35714285714285715	10	0.6666666666666666	26	0.5061728395061729	0.6666666666666666	36	26	4	0	0	1.0	9	9	2.7333333333333334	41	0.0	0.8648648648648649	-0.0911582567651016	0.5168699707883297	0.00040846457049703545	0.5160212744555038	0.08006605023395408	0.5	0.6680843946845524	0.510965953802178	0	1.0	0.0
1773	None	None	None	None	None	0	0	0.16666666666666666	1	1.0	6	0.5333333333333333	0	0	0	7	0	0	0.6	3	5	0.5333333333333333	8	0.0	0	0	0	0	0	0	0	0	0	0	0	0
1372	None	None	None	None	None	0	0	0.375	3	0.7	7	0.6666666666666666	0.5	8	5	3	2	0	0.5	3	6	0.8	12	0.2857142857142857	0.6666666666666666	0.039774537371119356	0.6484102649216055	0.11195406811308088	0.5723308662334441	-0.14804130579842673	0.6798805268265593	0.7740582776170556	0.634649634547135	1.0	1.0	0.0
2431	None	None	None	None	None	0	0	0.3888888888888889	7	0.5	12	0.5416666666666666	0	0	0	25	17	0	0.75	6	8	1.7333333333333334	26	0.3148148148148148	0.8	0	0	0	0	0	0	0	0	0	0	0
1536	None	None	None	None	None	0.5	1	0.5	3	0.5	3	0.5	0	0	0	7	12	0	1.0	4	4	0.5333333333333333	8	0.6666666666666666	0.4	0	0	0	0	0	0	0	0	0	0	0
5009	0.00015659935715524128	1.5893816961728981e-06	-1.3173836256494194e-06	0.9999973098830596	None	0.25	1	0.36363636363636365	4	0.7857142857142857	11	0.2222222222222222	0.7857142857142857	15	11	0	0	0	0.8888888888888888	9	8	1.0666666666666667	16	0.0	1.0	-0.3013893130773568	0.9999999520354922	1.5863589322335334e-06	0.5000207475236625	-0.09999377887680408	0.5000115334266277	0.7778914233168069	0.9963799633767673	0	0	0.0
5862	2.2431296942496074e-08	2.096725241384778e-08	1.2933088197483562e-09	0.9999973253042179	None	0.25	1	0.4	4	0.7692307692307693	10	0.23809523809523808	0.7692307692307693	14	10	0	0	0	0.7777777777777778	7	9	1.0	15	0.0	1.0	0.0847184416207077	0.5675024524699244	0.08622968249810856	0.5414750762439385	0	0.5	0.6015301823410917	0.5364312238039132	0	0.9285714285714286	0.0
1964	None	None	None	None	None	1.0	1	0.8	4	0.4	2	0.4375	0.4	6	2	0	0	0	1.0	4	4	0.4666666666666667	7	0.0	0.6666666666666666	-0.042161739679799165	0.5086538728658593	0.00011583234139257125	0.5003530508292195	0.09185146014100236	0.5026718232403196	0.6355928928242907	0.5038931335532328	0	1.0	0.0
6315	1.568264529540494e-05	1.3414635514912297e-05	-1.1026739509827646e-05	0.9990695415725999	None	0.25	1	0.36363636363636365	4	0.7857142857142857	11	0.2222222222222222	0.7857142857142857	15	11	0	0	0	0.8888888888888888	9	8	1.0666666666666667	16	0.0	1.0	0.2160752249100256	0.5432592403344474	-0.13875219269782196	0.7253560877928359	0.007441061068132309	0.5	0.8109253517633274	0.5942475293790999	0	1.0	0.0
2112	None	None	None	None	None	0.25	1	0.4	4	0.6666666666666666	8	0.5	0.4166666666666667	7	5	6	11	0	0.5714285714285714	7	4	0.9333333333333333	14	0.7857142857142857	0.36363636363636365	-0.09862754608928645	0.6170914530938638	0.13444279447103644	0.578691190823729	0.09989707793638572	0.5000078150947945	0.7321100006633702	0.5658367698834246	1.0	1.0	0.0
5469	0.0008458893164491166	0.0006354047607164291	0.00013864962563745967	0.9996533113454696	None	0.25	1	0.4	4	0.7692307692307693	10	0.23809523809523808	0.7692307692307693	14	10	0	0	0	0.7777777777777778	7	9	1.0	15	0.0	1.0	0.09999983919884343	0.5000003410490544	0.05802188309300989	0.6214502528452969	0.0953428417341922	0.5000000000000001	0.5518555435370366	0.5412154111493892	0	0.8571428571428571	0.0
4868	0.0012864411096732077	0.00020582002857223332	-0.00020578058141460065	0.9975300243372021	None	0	0	0.5	3	0.6666666666666666	4	0.5714285714285714	0.6666666666666666	7	4	0	0	0	0.2857142857142857	2	7	0.5333333333333333	8	0.0	0.6666666666666666	0.0004794689137116189	0.5669937838497989	0.03202379752514274	0.5300183934049082	0.09999999999999999	0.5	0.6005164599699861	0.5324389055151921	0	1.0	0.0
1646	None	None	None	None	None	0	0	0.7142857142857143	5	0.25	2	0.4166666666666667	0.125	6	1	3	3	0	0.6666666666666666	4	6	0.6666666666666666	10	0.6	0.3333333333333333	0.0999999746435521	0.5000002737858875	0.09591477448703958	0.5090228738703163	8.461104627121354e-07	0.5000020602788215	0.6135063531283707	0.5030086928708353	1.0	1.0	0.0
2469	None	None	None	None	None	0	0	0.4	2	0.8	4	0.4666666666666667	0	0	0	6	0	0	0.6	5	3	0.4666666666666667	7	0.0	0	0	0	0	0	0	0	0	0	0	0	0
6086	0.0011912325599403215	0.00033252612360818053	0.00019701498875780094	0.9989637151696	None	0	0	0.3333333333333333	3	0.8181818181818182	9	0.28888888888888886	0.8181818181818182	12	9	0	1	0	0.5555555555555556	5	9	0.8666666666666667	13	1.0	1.0	1.5277437616248414e-05	0.5663793734949317	0.06104647663483662	0.6308287391135561	0.09095838281018954	0.5	0.6046362827081274	0.5665091689172137	0.9166666666666666	0.9166666666666666	0.0
6167	1.3015304620805587e-05	3.987024503405838e-07	-3.000243045015772e-08	0.9998424167856009	None	0.25	1	0.4	4	0.7692307692307693	10	0.23809523809523808	0.7692307692307693	14	10	0	0	0	0.7777777777777778	7	9	1.0	15	0.0	1.0	0.09998921448206606	0.5027993858494492	0.020053287059258813	0.5	0.009498812873003202	0.5	0.5996490561428981	0.5009331372833237	0	1.0	0.0
4317	None	None	None	None	None	0.1	1	0.36363636363636365	8	0.6129032258064516	19	0.6111111111111112	0.41935483870967744	19	13	13	0	0	0.6666666666666666	6	9	2.2	33	0.0	0.5185185185185185	0.09998912587707985	0.5000375392451616	-0.07429211848016044	0.5209889141325342	-0.09999999920619859	0.5000000192477594	0.7085565639103896	0.5070124782061279	0	0.9473684210526315	0.0
2779	0.0004815730761593915	9.622187125506031e-05	5.875003235683987e-05	0.9952256470396196	None	0.14285714285714285	1	0.5	8	0.4090909090909091	9	0.5333333333333333	0.09090909090909091	7	2	16	13	0	0.5555555555555556	5	9	1.6	24	0.41935483870967744	0.7272727272727273	-0.08776277266373651	0.5602002224992926	1.6823076502410152e-06	0.5000707093146711	0.00012701539342593058	0.5454192586621572	0.6020575733585586	0.5353108502513794	1.0	1.0	0.0
4328	1.832978624800498e-08	1.8238141497945708e-08	-1.8200318482023286e-08	0.9999980776534063	None	0	0	0.5	2	0.6666666666666666	2	1.0	0.6666666666666666	4	2	0	0	0	0.2	1	5	0.3333333333333333	5	0.0	0.5	0.07197142741174364	0.5177507457812942	0	0.5	0	0.5	0.5840147806203713	0.5059191264145604	0	1.0	0.0
4462	0.0014224537781450158	0.000704218973656461	-0.000700146478797487	0.9974616538346854	None	0.25	1	0.4	4	0.7692307692307693	10	0.23809523809523808	0.7692307692307693	14	10	0	0	0	0.7777777777777778	9	7	1.0	15	0.0	1.0	0.04233271933488547	0.6060082487724123	-0.09398310118583342	0.5896898275735546	-0.05681061952287504	0.5126551108493304	0.6430979316523637	0.5698631239503005	0	1.0	0.0
1347	None	None	None	None	None	0	0	0.42857142857142855	6	0.47368421052631576	9	0.7	0.15789473684210525	6	3	14	1	0	0.8333333333333334	5	6	1.4	21	0.034482758620689655	0.75	-0.09999999647043782	0.5000000032611454	0.08726276116988421	0.5293428360405507	0.0012844031827405824	0.5003273715017151	0.6825323146786185	0.5099000280476526	1.0	1.0	0.0
744	None	None	None	None	None	0	0	0.5	4	0.3333333333333333	3	0.36666666666666664	0.3333333333333333	6	3	4	0	0	0.8333333333333334	5	6	0.7333333333333333	11	0.0	0	0.0493378339766795	0.5401469448823072	2.07946540779913e-06	0.500123220679689	-0.21808588885701416	1.0	0.877069328733185	0.9999968505797309	0	0.8333333333333334	0.0
761	None	None	None	None	None	0	0	0.3333333333333333	2	0.8571428571428571	6	0.36	0.8571428571428571	8	6	0	0	0	1.0	5	5	0.6	9	0.0	0	0.043802840201225504	0.5130246403509103	0.014892674695207645	0.6519602313877764	0.09784153604874549	0.5453257098723517	0.5824189462749267	0.5713088023116498	0	1.0	0.0
6819	8.640245580401824e-09	8.270476635203972e-09	-3.455424620645978e-10	0.9999991070623594	None	0.3333333333333333	1	0.5	4	0.7	7	0.3333333333333333	0.7	11	7	0	0	0	0.4444444444444444	4	9	0.8	12	0.0	1.0	0.0901114109033232	0.8859179556251118	-0.03328598361576749	0.5	5.307941204242893e-05	0.5	0.6274294786787514	0.6644604421385051	0	1.0	0.0
1860	None	None	None	None	None	0	0	0.5625	9	0.36363636363636365	8	0.5714285714285714	0.22727272727272727	14	5	9	6	0	0.8571428571428571	6	7	1.6	24	0.46153846153846156	0.2	0.05238891144575367	0.6445910043736343	0.006938236154970606	0.532910757317794	0.11338178444097302	0.5631074244286514	0.630475909695815	0.5810262903224224	1.0	1.0	0.0
1053	None	None	None	None	None	0	0	0.5	3	0.7142857142857143	5	0.375	0.7142857142857143	8	5	0	0	0	0.6666666666666666	6	4	0.6	9	0.0	0.4	0.19133356027955123	0.766352646653889	0.00047484448955168666	0.5697936641380624	0.09999934228726946	0.5000000485487414	0.6803725748781906	0.6200152646192488	0	1.0	0.0
2790	None	None	None	None	None	0	0	0.36363636363636365	8	0.5333333333333333	16	0.5079365079365079	0.36666666666666664	16	11	15	8	0	0.7777777777777778	7	9	2.1333333333333333	32	0.27586206896551724	0.46153846153846156	8.583848914882053e-05	0.5001961325416913	-0.13160994101415782	0.5796370751573934	0.03155558680970831	0.5004695740758636	0.6696514998946714	0.5269693459794264	1.0	1.0	0.0
7137	0.0022930035717633815	0.00017502325438799437	-3.79888243642668e-08	0.9983466420665222	None	0.25	1	0.4	4	0.75	9	0.25925925925925924	0.75	13	9	0	0	0	0.6666666666666666	6	9	0.9333333333333333	14	0.0	1.0	-0.09999407337291162	0.500009004037336	0.0001634434710390543	0.5086466123327903	-0.0975545276765144	0.5000000000000001	0.6145558064007305	0.5028854607887299	0	1.0	0.0
2466	None	None	None	None	None	0	0	0.5	2	0.3333333333333333	1	0.625	0	0	0	4	0	0	0.5	2	4	0.3333333333333333	5	0.0	0.6666666666666666	0	0	0	0	0	0	0	0	0	0	0
3507	0.00041568631983113463	6.615213341194528e-05	-5.210378640857534e-05	0.9995111872481137	None	0	0	0.19230769230769232	5	0.7777777777777778	28	0.6031746031746031	0.16666666666666666	10	6	27	0	0	0.7777777777777778	9	7	2.533333333333333	38	0.0	0.6285714285714286	0.05746599369554013	0.546777719053249	0.011394022529049483	0.6353251362577313	-0.09965925884886233	0.5040192028927846	0.6654144358496278	0.5629039015713091	0	1.0	0.0
3028	0.028073498930977256	0.001019093443910103	-0.000974410715767783	0.9801161912352195	None	0.25	2	0.3888888888888889	7	0.6	15	0.3333333333333333	0.6	22	15	4	0	0	1.0	9	9	1.8	27	0.0	0.36363636363636365	-0.1394601451523047	0.9997309316574942	0.06577966167857838	0.6009265210692367	0.09999820058500968	0.5	0.751634582868387	0.9466741823677977	0	1.0	0.0
4223	0.0039589537911550975	0.0036225991611333695	-0.0032707601953878103	0.9979907645541264	None	0	0	0.42857142857142855	3	0.75	6	0.4166666666666667	0.625	7	5	2	1	0	0.6666666666666666	4	6	0.6666666666666666	10	0.16666666666666666	0.6666666666666666	0.09999531618738969	0.5000978443116715	0.3045077942019768	0.5482761823165249	0.09939412450104107	0.5	0.7242486784568876	0.5161693223427276	1.0	1.0	0.0
3735	0.004085707214938708	0.0012000519472265608	-0.001159861199886423	0.9946333439543031	None	0.18181818181818182	2	0.3333333333333333	8	0.696969696969697	23	0.43209876543209874	0.6666666666666666	30	22	4	0	0	1.0	9	9	2.3333333333333335	35	0.0	0.6153846153846154	-0.07714946829568747	0.6595858385342148	-0.0984630853575941	0.513999341275964	0.15998824255796779	0.5000000000000001	0.7626260070158819	0.5595050836270827	0	1.0	0.0
4972	None	None	None	None	None	0.125	1	0.3157894736842105	6	0.7307692307692307	19	0.345679012345679	0.7307692307692307	25	19	2	0	0	1.0	9	9	1.8666666666666667	28	0.0	0.8421052631578947	0.08701204353472043	0.6580003404858463	0.09998740824081598	0.7081869687410149	0.09991552529774529	0.5	0.6492137902009644	0.6256648950729479	0	0.96	0.0
7509	0.009165974955540803	0.0016920758638650064	0.0016920376575795873	0.995200376092691	None	0.3333333333333333	1	0.5	4	0.7	7	0.3333333333333333	0.7	11	7	0	0	0	0.4444444444444444	4	9	0.8	12	0.0	1.0	7.902762784127648e-27	0.5000000117939888	0.004508101203520581	0.5752633749624138	0.09075592773520207	0.5000000000000001	0.6029106258189731	0.5252583773559567	0	1.0	0.0
2684	0.0004994120003992596	4.967207519935139e-06	2.1516524204659394e-07	0.9999960384168928	None	0	0	0.3333333333333333	3	0.8181818181818182	9	0.28888888888888886	0.8181818181818182	12	9	0	1	0	0.5555555555555556	5	9	0.8666666666666667	13	1.0	1.0	1.2198823764935415e-06	0.5001386370089784	0.021572656361359625	0.5770220662897552	-0.09965945870680783	0.5014444523712303	0.6285742875007234	0.5263832120432249	1.0	1.0	0.0
3314	0.0045164738827142715	9.818377572292842e-05	3.768308104111151e-05	0.9983836634797687	None	0	0	0.25	1	1.0	3	1.0	1.0	4	3	0	0	0	0.2	1	5	0.3333333333333333	5	0.0	0	3.1945202386463007e-21	0.5	0.026965511994222213	0.5478507874161491	0.09999999623561093	0.5000000059446262	0.6041069532877303	0.5159937705435559	0	1.0	0.0
7186	0.011755831866157999	0.0013095593147453145	0.0009886221201812395	0.9909895881039885	None	0.25	1	0.4	4	0.75	9	0.25925925925925924	0.75	13	9	0	0	0	0.6666666666666666	6	9	0.9333333333333333	14	0.0	1.0	0.1640763625325815	0.5038661693816066	7.214283924485514e-05	0.5001803289658803	-0.0999176273864706	0.5	0.7480574353468407	0.5013488551976969	0	1.0	0.0
3109	0.0007609702572079111	0.00010505960940768398	8.298539487313268e-05	0.9942966284470766	None	0	0	0.3333333333333333	3	0.6363636363636364	7	0.52	0.45454545454545453	8	5	4	2	0	1.0	5	5	0.8666666666666667	13	0.2222222222222222	0	0.08068711071474852	0.5324044577992947	0.004801368569100079	0.5847269413322669	0.0193634520005591	0.5426694025053433	0.578695157174551	0.5533875631392526	1.0	1.0	0.0
933	None	None	None	None	None	0.25	2	0.3684210526315789	7	0.6538461538461539	17	0.6222222222222222	0.2692307692307692	13	7	14	9	0	0.5555555555555556	9	5	1.8666666666666667	28	0.34615384615384615	0.5217391304347826	0.054466042373373234	0.624826758157992	0.04434708698390233	0.5703781592516886	0.03407835934090334	0.5618513142847085	0.5685048426037616	0.5859836813708881	1.0	1.0	0.0
2031	None	None	None	None	None	0	0	0.3333333333333333	2	0.8571428571428571	6	0.36	0.8571428571428571	8	6	0	2	0	1.0	5	5	0.6	9	1.0	0	-0.06333044327951118	0.6672990508641005	0.030028911354134345	0.5475308373193555	0.10707112808774259	0.568654105633147	0.6631594632910383	0.5957253244601102	1.0	1.0	0.0
2522	None	None	None	None	None	0	0	0.3333333333333333	1	1.0	2	0.6666666666666666	0	0	0	3	0	0	0.6666666666666666	2	3	0.26666666666666666	4	0.0	0	0	0	0	0	0	0	0	0	0	0	0
1423	None	None	None	None	None	0	0	0.3333333333333333	1	1.0	2	1.0	0	0	0	3	3	0	0.25	1	4	0.26666666666666666	4	0.3	0	0	0	0	0	0	0	0	0	0	0	0
1561	None	None	None	None	None	0.1	1	0.2727272727272727	6	0.7666666666666667	23	0.3950617283950617	0.7333333333333333	28	22	3	0	0	1.0	9	9	2.1333333333333333	32	0.0	0.6956521739130435	0.13904701789133106	0.9999999766840625	-0.05723306805737259	0.999946916624622	0.09999999999621133	0.5000000002323468	0.7530154033842068	0.9998926427121381	0	1.0	0.0
5220	2.175050647097618e-05	3.455124619201008e-08	-7.958310172884962e-09	0.9999914903258966	None	0.25	1	0.4	4	0.7692307692307693	10	0.23809523809523808	0.7692307692307693	14	10	0	0	0	0.7777777777777778	7	9	1.0	15	0.0	1.0	0.09999606070684061	0.5009604186771324	0.09999948249232078	0.5000007484307104	0.013165063760508574	0.5	0.6009280084492977	0.5003203893858288	0	1.0	0.0
545	None	None	None	None	None	0	0	0.25	2	0.8	8	0.6	0	0	0	11	6	0	0.8	5	4	0.8	12	0.23076923076923078	0.5714285714285714	0	0	0	0	0	0	0	0	0	0	0
6324	3.5619448053522513e-06	1.7068188239407267e-07	-9.673162350747397e-08	0.9999280844456295	None	0	0	0.375	3	0.7777777777777778	7	0.4074074074074074	0.7777777777777778	10	7	0	0	0	0.3333333333333333	3	9	0.7333333333333333	11	0.0	1.0	0.05354385103459573	0.6037594492957492	0.03135770602651883	0.5430014061356463	0.009753782298819824	0.5	0.5625398369428714	0.5493047484847222	0	0	0.0
2352	None	None	None	None	None	0	0	0.3333333333333333	4	0.75	12	0.5142857142857142	0.4375	10	7	7	2	0	0.7142857142857143	5	7	1.2	18	0.13333333333333333	0.15384615384615385	-0.19238357428447467	0.9884321789974087	0.1766912084519019	0.6174152728331624	-0.007890389006771876	0.5	0.8574326904098131	0.8378288408024783	1.0	1.0	0.0
6398	0.0023486528873769793	0.0005632563827166557	-0.0005632464335210509	0.9953576162903718	None	0.3333333333333333	1	0.5	4	0.6666666666666666	6	0.4074074074074074	0.6666666666666666	10	6	0	0	0	0.3333333333333333	3	9	0.7333333333333333	11	0.0	1.0	-0.01783248344566369	0.6781169027971344	-0.08994921159576487	0.5	0.08640477844233549	0.5	0.6941890292254541	0.5617770070845199	0	0.1	0.0
2018	None	None	None	None	None	0	0	0.6666666666666666	2	0.5	1	0.6666666666666666	0	0	0	3	0	0	0.6666666666666666	2	3	0.26666666666666666	4	0.0	0	0	0	0	0	0	0	0	0	0	0	0
948	None	None	None	None	None	0	0	0.42857142857142855	3	0.75	6	0.5555555555555556	0.75	9	6	0	0	0	0.2222222222222222	9	2	0.6666666666666666	10	0.0	1.0	0.0020595512948602527	0.504216994418314	0.09936833698758199	0.5049424184050609	0.23843449324508334	0.5364382431622218	0.7224614451973362	0.5152161769864019	0	1.0	0.0
5371	0.0024207759592260775	0.0005683773489245294	-0.0005673026800634322	0.9964165004504864	None	0	0	0.375	3	0.7777777777777778	7	0.4074074074074074	0.7777777777777778	10	7	0	0	0	0.3333333333333333	3	9	0.7333333333333333	11	0.0	1.0	0.0238829543739317	0.5972074302831994	0.017082057345356	0.5	0.10022543981584886	0.5	0.5973082286491769	0.5327731766862547	0	1.0	0.0
6414	0.00017510455027331846	7.744260041251426e-05	-7.74363768621945e-05	0.9998683998527895	None	0.25	1	0.4	4	0.7692307692307693	10	0.23809523809523808	0.7692307692307693	14	10	0	0	0	0.7777777777777778	7	9	1.0	15	0.0	1.0	-0.008995958739034785	0.5331997546885314	-0.09996294000074453	0.5003693153730215	0.0032789765245397695	0.606142096586737	0.6135784894305352	0.5469939028171599	0	1.0	0.0
6936	0.004481612927829514	0.0006817118536195625	0.0006305806547525842	0.9965875090266962	None	0	0	0.375	3	0.7777777777777778	7	0.4074074074074074	0.7777777777777778	10	7	0	0	0	0.3333333333333333	3	9	0.7333333333333333	11	0.0	1.0	0.09300737693435863	0.597370022121511	2.5865678833900655e-05	0.5	-0.1416355987535281	0.5	0.7240794976544107	0.5328292642138317	0	1.0	0.0
7281	3.0399839266753643e-08	2.9087729880241852e-08	2.9083160269690732e-08	0.9999967960128424	None	0.25	1	0.4	4	0.75	9	0.25925925925925924	0.75	13	9	0	0	0	0.6666666666666666	9	6	0.9333333333333333	14	0.0	1.0	0.0003540770088702607	0.5008744791798767	0.09622084405449738	0.5080283067656861	6.21548924158076e-05	0.5	0.6112595839147976	0.5029677907739956	0	1.0	0.0
1220	None	None	None	None	None	0.5	1	0.5714285714285714	4	0.625	5	0.3333333333333333	0.625	9	5	0	0	0	0.8333333333333334	6	5	0.6666666666666666	10	0.0	1.0	0.1963933595251409	0.9999992342406243	0.02095306858675388	0.6265579368086032	0.09900759141589936	0.5017312998078103	0.8427134941117318	0.9923770036171912	0	0	0.0
2619	3.5215469932710677e-06	2.391919458285448e-07	2.216051652530713e-07	0.9999825934006104	None	0.25	1	0.6	6	0.3333333333333333	4	0.5833333333333334	0	3	0	10	7	0	0.6666666666666666	4	6	0.9333333333333333	14	0.3333333333333333	0.5454545454545454	0	0	0	0	0	0	0	0	0	0	0
2234	None	None	None	None	None	0	0	0.5	3	0.7142857142857143	5	0.5625	0.7142857142857143	8	5	0	1	0	0.25	2	8	0.6	9	1.0	0.8571428571428571	0.03567341634074738	0.5411632328915387	0.13522973522095477	0.6169161453388792	2.6565142027765658e-05	0.500035921033054	0.6396702150745122	0.5532678656600221	0.75	0.75	0.0
6043	None	None	None	None	None	0.11764705882352941	2	0.3888888888888889	14	0.5294117647058824	27	0.654320987654321	0.49019607843137253	38	25	14	0	0	1.0	9	9	3.533333333333333	53	0.0	0.7659574468085106	0.2304949719793749	0.6799264812624757	0.03302425356764381	0.6618980832444769	0.07907452325572113	0.5823903904143422	0.7434611458906523	0.6424309173001582	0	0.9736842105263158	0.0
519	None	None	None	None	None	0	0	0.4	2	0.8	4	0.5833333333333334	0	0	0	6	5	0	0.3333333333333333	2	6	0.4666666666666667	7	0.3125	0	0	0	0	0	0	0	0	0	0	0	0
740	None	None	None	None	None	0	0	1.0	3	0.0	0	0.6666666666666666	0	3	0	0	1	0	0.6666666666666666	3	2	0.26666666666666666	4	1.0	1.0	0	0	0	0	0	0	0	0	0	0	0
4092	1.228240613091661e-05	4.516626959617198e-06	-4.516626948808124e-06	0.9987346608082074	None	0	0	0.25	1	1.0	3	1.0	1.0	4	3	0	0	0	0.2	1	5	0.3333333333333333	5	0.0	0	-0.09999930739017507	0.5000030623097304	0.044356655309831704	0.6053864438023818	4.078534085031382e-10	0.5000000495748339	0.650010217877665	0.5356040139195632	0	1.0	0.0
898	None	None	None	None	None	0.2	2	0.45454545454545453	10	0.5161290322580645	16	0.4074074074074074	0.3548387096774194	18	11	14	0	0	1.0	9	9	2.2	33	0.0	0.4444444444444444	0.11942052876279592	0.5582127884819361	0.09797098109430669	0.6968992857994925	0.05607542995989582	0.5877119254827464	0.5777613435833895	0.6162514158295872	0	1.0	0.0
5674	0.0003051155163284727	4.410127216379278e-06	-2.2460761525170813e-06	0.9999974606062034	None	0.25	1	0.4	4	0.7692307692307693	10	0.23809523809523808	0.7692307692307693	14	10	0	0	0	0.7777777777777778	7	9	1.0	15	0.0	1.0	3.2284200629737633e-09	0.5503507931428926	0.07229248366812135	0.5458267906021319	-0.07378365159867425	0.5	0.6448268694453159	0.5321149928615201	0	1.0	0.0
615	None	None	None	None	None	0	0	0.18518518518518517	10	0.7721518987341772	61	1.0	0.27848101265822783	30	22	50	0	0	1.0	9	9	5.4	81	0.0	1.0	2.342024980367294e-05	0.5064832571057284	0.09938107103296653	0.5055161452155466	0.055042776070231045	0.5926405882743634	0.6023212934492402	0.5351827775413545	0	0.9666666666666667	0.0
4461	0.004429179630224817	0.00029917679829939334	5.304870188174638e-05	0.9962368384094962	None	0	0	0.3333333333333333	2	0.8333333333333334	5	1.0	0.8333333333333334	7	5	0	0	0	0.125	1	8	0.5333333333333333	8	0.0	0.8571428571428571	0.01206646518120091	0.6897859245896663	-0.06656875646558875	0.5332755702975778	0.09999817718500115	0.5	0.6649349600588295	0.577081982845307	0	1.0	0.0
1996	None	None	None	None	None	0	0	0.2857142857142857	2	0.75	6	1.0	0	0	0	9	0	0	0.4	5	2	0.6666666666666666	10	0.0	0	0	0	0	0	0	0	0	0	0	0	0
7198	2.2095106958874527e-08	2.19072483434021e-08	-4.174895817227713e-11	0.9999975325034358	None	0.25	1	0.4	4	0.7692307692307693	10	0.23809523809523808	0.7692307692307693	14	10	0	0	0	0.7777777777777778	7	9	1.0	15	0.0	1.0	0.0999426931222887	0.5681342025730554	0.16914364356645728	0.5000000000000001	0	0.5	0.6669293074414188	0.5228376632657783	0	1.0	0.0
537	None	None	None	None	None	0.2222222222222222	4	0.34210526315789475	13	0.6545454545454545	36	0.7037037037037037	0.6545454545454545	49	36	7	0	0	1.0	9	9	3.8	57	0.0	0.8627450980392157	0.21970289579173813	0.631312364710981	0.06642425150133971	0.5672532740528471	-0.005484684534699438	0.6670148689218083	0.7268873631373199	0.6227114390214005	0	0.9591836734693877	0.0
5473	0.0071222922208617635	0.0009254471279414395	0.0007879451297320349	0.9885948491456148	None	0	0	0.375	3	0.7777777777777778	7	0.3142857142857143	0.7777777777777778	10	7	0	1	0	0.7142857142857143	5	7	0.7333333333333333	11	1.0	0.6666666666666666	0.09908944746861544	0.5029495464180097	0.005623502762788843	0.5698982027621186	0.15455196759484616	0.5000000000000001	0.6489805126387401	0.5244167430143357	0.0	0	0.0
2995	None	None	None	None	None	0	0	0.3870967741935484	12	0.5	22	0.7301587301587301	0.29545454545454547	23	13	22	0	0	0.7777777777777778	9	7	3.066666666666667	46	0.0	0.6666666666666666	0.028282038008701504	0.6698236776952023	0.0675380841175601	0.847793849901417	0.06965812011581647	0.6696846064373136	0.6544831506103864	0.7395920716663917	0	1.0	0.0
3228	None	None	None	None	None	0.125	1	0.3684210526315789	7	0.6153846153846154	16	0.4444444444444444	0.34615384615384615	15	9	12	8	0	0.7777777777777778	9	7	1.8666666666666667	28	0.36363636363636365	0.43478260869565216	0.0016625043388088377	0.5074384945358814	0.07214202082325895	0.5414362430484828	1.6217714807589627e-16	0.5069464705202835	0.5840043342823064	0.5186305227034371	1.0	0.9333333333333333	0.3971259952116132
1469	None	None	None	None	None	0	0	0.42857142857142855	3	0.75	6	0.3333333333333333	0.75	9	6	0	1	0	0.8333333333333334	6	5	0.6666666666666666	10	1.0	0.8	0.014300324997286246	0.5696706842750473	-0.07231573790762266	0.5346947251090726	0.41088881005295114	0.5510181064958435	0.8911680325439865	0.5518376553438461	0.0	0	0.0
7044	2.779562392875894e-08	2.636255626366226e-08	-2.7142463536164476e-10	0.9999963739976347	None	0.25	1	0.4	4	0.75	9	0.25925925925925924	0.75	13	9	0	0	0	0.6666666666666666	6	9	0.9333333333333333	14	0.0	1.0	0.13974552864783724	0.9950248818333114	0	0.5	9.597752020514676e-05	0.5	0.6655080751265345	0.8539727712755552	0	1.0	0.0
7089	0.003275845199195037	6.323845627367212e-05	-6.210369728288953e-05	0.9959714127002467	None	0.3333333333333333	1	0.5	4	0.7	7	0.3333333333333333	0.7	11	7	0	0	0	0.4444444444444444	4	9	0.8	12	0.0	1.0	0.09816326940984774	0.5898328153146073	0	0.5	-0.0814736491665805	0.5	0.6757742273982029	0.5302359203093795	0	0.7272727272727273	0.0
1119	None	None	None	None	None	0.05	1	0.46511627906976744	20	0.41935483870967744	26	0.7901234567901234	0.3387096774193548	38	21	25	0	0	1.0	9	9	4.266666666666667	64	0.0	0.7719298245614035	0.08616481327232275	0.683251538851332	-0.08517078996305431	0.5227470504869799	0.09998047729365545	0.5002084402262479	0.7035105926156928	0.5712321285841305	0	1.0	0.0
1883	None	None	None	None	None	0	0	0.4444444444444444	4	0.45454545454545453	5	0.52	0.2727272727272727	6	3	6	2	0	1.0	5	5	0.8666666666666667	13	0.15384615384615385	0.6666666666666666	-0.08616408755841425	0.512713693193324	4.0007769374675075e-06	0.5000185281002196	-0.06086697666823142	0.5627124446844385	0.5927997058849561	0.525238331621007	1.0	1.0	0.2520853007891516
4214	0.002290359101303676	0.0009079381896390958	0.0007015498093485348	0.9955260115168302	None	0.25	1	0.4	4	0.7692307692307693	10	0.23809523809523808	0.7692307692307693	14	10	0	0	0	0.7777777777777778	9	7	1.0	15	0.0	1.0	8.875012534619546e-07	0.5000523983264651	0.04023492707811409	0.5577891579003594	0.06384986692560138	0.5418151000241361	0.5751716393230052	0.5332886700801905	0	1.0	0.0
3056	0.009707309061200648	0.001689271221076752	0.0013570948087112027	0.9863246668642915	None	0.125	1	0.3333333333333333	6	0.72	18	0.3333333333333333	0.68	23	17	3	0	0	1.0	9	9	1.8	27	0.0	0.4444444444444444	-0.08599041558451821	0.7044639847072253	-0.09977197111289855	0.5007970163477673	0.33244221580200634	0.5000000000000002	0.8812961980703773	0.5721458371900613	0	1.0	0.0
1048	None	None	None	None	None	0	0	0.5	2	0.3333333333333333	1	0.625	0	0	0	4	10	0	0.5	2	4	0.3333333333333333	5	0.8333333333333334	0.6666666666666666	0	0	0	0	0	0	0	0	0	0	0
5168	0.0050780633340999125	0.00010072944334737005	-1.699659027700157e-05	0.9904947717564134	None	0.25	1	0.36363636363636365	4	0.7142857142857143	10	0.35555555555555557	0.7142857142857143	14	10	1	0	0	0.5555555555555556	9	5	1.0666666666666667	16	0.0	0.7272727272727273	4.4310922601316275e-05	0.5000453817696242	0.0494829236264563	0.6478978137382195	0.04410175469988714	0.5485210080028352	0.5751307363183775	0.5666583061686409	0	0.5714285714285714	0.0
2015	None	None	None	None	None	0.25	2	0.3888888888888889	7	0.68	17	0.42857142857142855	0.64	23	16	3	2	0	0.7777777777777778	9	7	1.8	27	0.6666666666666666	0.8	0.0017753943993422765	0.5328018872221522	0.0017189453258925995	0.6673120248571018	0.09333972171727042	0.5175156283383642	0.60823401185737	0.574242062173804	1.0	1.0	0.0
623	None	None	None	None	None	0.15384615384615385	2	0.42857142857142855	12	0.5	20	0.5185185185185185	0.275	20	11	21	5	0	1.0	9	9	2.8	42	0.13513513513513514	0.4444444444444444	1.8438561409434157e-06	0.5002084811818306	-0.0998215603995688	0.5004153807249655	0.01484150983573988	0.8590128688474216	0.7030988445420937	0.6463888918678974	1.0	1.0	0.0
7336	3.0103747941467485e-05	1.5259794176213e-05	-3.7673917002529995e-06	0.9986965472831992	None	0.3333333333333333	1	0.5	4	0.7	7	0.2857142857142857	0.7	11	7	0	0	0	0.8571428571428571	7	6	0.8	12	0.0	0.6666666666666666	0.08107554954023359	0.527697769303559	0.18417456735304208	0.6799994431959889	0.02776236851953619	0.5	0.6568398466886173	0.5715614348018435	0	0.7272727272727273	0.0
4762	0.00853415164870385	0.0008090890232226786	0.0007854725513274932	0.9821503398280714	None	0.25	1	0.4	4	0.75	9	0.25925925925925924	0.75	13	9	0	0	0	0.6666666666666666	9	6	0.9333333333333333	14	0.0	1.0	7.396141724019923e-06	0.5000474733205444	-0.0487297019410093	0.5184936569422591	0.09999943283422952	0.500149879281299	0.650011181626676	0.5062328271129669	0	1.0	0.0
3032	None	None	None	None	None	0.14285714285714285	1	0.375	6	0.6818181818181818	15	0.42857142857142855	0.6363636363636364	19	14	4	4	0	0.875	8	7	1.6	24	0.5714285714285714	0.5555555555555556	0.1429664388660309	0.9999999872566571	0.0021061432924684605	0.5810992773301817	0.0002935650302904178	0.5	0.736339604182828	0.9979100329502687	0.0	0	0.0
601	None	None	None	None	None	0	0	1.0	3	0.0	0	0.6666666666666666	0	3	0	0	1	0	0.6666666666666666	3	2	0.26666666666666666	4	1.0	1.0	0	0	0	0	0	0	0	0	0	0	0
4729	2.5864660219717064e-05	3.375754561339998e-06	-3.373670768047642e-06	0.99343653390061	None	0.25	1	0.4	4	0.5833333333333334	7	0.4666666666666667	0.5833333333333334	10	7	3	2	0	0.8333333333333334	5	6	0.9333333333333333	14	0.2857142857142857	0.2222222222222222	0.05127277328767732	0.5013015917304756	-0.02315650745724912	0.6533622495564986	2.9640688051502845e-17	0.5000000000001391	0.5825021472117122	0.5530543477893318	1.0	1.0	0.0
6401	0.008451684913787698	0.0023292178152187312	0.0013894806966519224	0.9888988708203006	None	0.3333333333333333	1	0.4444444444444444	4	0.7272727272727273	8	0.2653061224489796	0.7272727272727273	12	8	0	0	0	1.0	7	7	0.8666666666666667	13	0.0	0.6666666666666666	0.19688257859318153	0.5136031787689556	0.24516862186163824	0.6619115786802001	-0.15914840626487156	0.5	0.8589072482388994	0.5602270444577052	0	0.75	0.0
3131	None	None	None	None	None	0	0	0.2857142857142857	6	0.7241379310344828	21	0.49206349206349204	0.6206896551724138	24	18	6	0	0	0.7777777777777778	9	7	2.066666666666667	31	0.0	0.5454545454545454	7.902762784127648e-27	0.5	0.08286968455803448	0.5539573186899879	0.0006779373702613026	0.5032954665143129	0.5955194990812974	0.5191452228845628	0	1.0	0.0
1310	None	None	None	None	None	0	0	0.05555555555555555	3	0.9493670886075949	75	1.0	0.45569620253164556	37	36	43	0	0	1.0	9	9	5.4	81	0.0	1.0	0.09999980208482269	0.5000016895048661	0.001869466263077504	0.5039165228478091	0.016805047566652798	0.5243441348318476	0.6058001334641286	0.5094261133965975	0	1.0	0.0
5986	0.0005320313592137969	7.62519121270879e-05	-7.423355073146429e-05	0.9991211534968732	None	0.25	1	0.36363636363636365	4	0.7857142857142857	11	0.2222222222222222	0.7857142857142857	15	11	0	0	0	0.8888888888888888	9	8	1.0666666666666667	16	0.0	1.0	0.08785414283227833	0.5403113411638293	-0.054351796418216816	0.6589373091745264	0.03572723114266403	0.5	0.6433009720467423	0.5679239893614078	0	1.0	0.0
3160	0.0028772321011545057	0.0004837677336006885	-0.0004707455071794727	0.9967037043146951	None	0.2	2	0.4090909090909091	9	0.6	18	0.4444444444444444	0.6	27	18	4	0	0	0.8888888888888888	8	9	2.1333333333333333	32	0.0	0.5217391304347826	0.099974160656298	0.5004032194482945	0.044911099160012034	0.5706787473249014	0.051311756882964896	0.5	0.5611904133216257	0.5238347411445314	0	0.18518518518518517	0.0
7046	1.777744978074806e-08	1.6609012422485284e-08	8.455809445322963e-10	0.9999979522532657	None	0.3333333333333333	1	0.4444444444444444	4	0.7272727272727273	8	0.28888888888888886	0.7272727272727273	12	8	0	0	0	0.5555555555555556	5	9	0.8666666666666667	13	0.0	1.0	4.101229763471776e-06	0.557710836834511	-0.04618224305811213	0.5	0	0.5	0.5542147341354366	0.5193134468520172	0	1.0	0.0
6579	3.30790231225868e-08	3.2195257294133664e-08	-1.0619444770977316e-08	0.9999942567351482	None	0.25	1	0.4	4	0.75	9	0.25925925925925924	0.75	13	9	0	0	0	0.6666666666666666	6	9	0.9333333333333333	14	0.0	1.0	6.297978927222823e-05	0.5213573971457464	-0.09999999994685257	0.5000000000000001	0.000789631917566581	0.5	0.616193718019841	0.5071229849512847	0	1.0	0.0
1493	None	None	None	None	None	0.14285714285714285	1	0.35294117647058826	6	0.6086956521739131	14	0.5952380952380952	0.30434782608695654	12	7	12	0	0	0.8571428571428571	6	7	1.6666666666666667	25	0.0	0.09523809523809523	0.02590624222434911	0.5891392481690894	7.671655428366133e-14	0.5000026495797296	0.042233089199857944	0.5104290377281301	0.5516130576552614	0.5334616614802363	0	1.0	0.0
6194	0.015069216394353898	0.011664621602701626	-0.00565764109589891	0.9909865364054936	None	0.25	1	0.4	4	0.75	9	0.25925925925925924	0.75	13	9	0	0	0	0.6666666666666666	9	6	0.9333333333333333	14	0.0	1.0	-0.09900699809703777	0.5022918095307602	0.0035329872652103377	0.5120276359302816	0.09277380773483582	0.5125142459339215	0.6872371588654416	0.5089452595346114	0	0.9230769230769231	0.0
1097	None	None	None	None	None	0	0	0.5	2	0.6666666666666666	2	0.625	0.6666666666666666	4	2	0	0	0	0.5	4	2	0.3333333333333333	5	0.0	0	2.0088430903581385e-19	0.5000000000000082	4.148106201500879e-05	0.5001028409883389	-0.009185020664150726	0.6891865871815315	0.5934806674383221	0.5660067143665352	0	1.0	0.0
5781	0.0004513445066096748	1.886468153051398e-05	1.8484647048450977e-05	0.9999975370866556	None	0.25	1	0.4	4	0.7692307692307693	10	0.23809523809523808	0.7692307692307693	14	10	0	0	0	0.7777777777777778	9	7	1.0	15	0.0	1.0	0.026985492540798555	0.6077785644861641	0.06952376569223298	0.5719580177087031	0.28065742860194476	0.5	0.7533369445185414	0.5603566073469396	0	1.0	0.0
3821	0.002600295578702421	0.0005039832927505179	-0.00016622280455055817	0.9973055708237649	None	0	0	0.24242424242424243	8	0.7021276595744681	33	0.6049382716049383	0.2765957446808511	18	13	30	0	0	1.0	9	9	3.2666666666666666	49	0.0	0.6521739130434783	-0.15234928758068758	0.9984259432248528	0.0695857970081225	0.6685029472978307	-0.09857077352131802	0.5298932879948915	0.7383925672085353	0.9186805969231231	0	1.0	0.0
1575	None	None	None	None	None	0.5	1	0.6666666666666666	4	0.5	3	0.4	0.5	7	3	0	0	0	0.8	5	4	0.5333333333333333	8	0.0	1.0	0.07066909356857456	0.5765370400574511	-0.15275633975955832	0.9994354110628909	-0.091490538383485	0.6104373478544086	0.7206771169905998	0.9396600711405295	0	1.0	0.0
4439	None	None	None	None	None	0.1111111111111111	1	0.35	7	0.6666666666666666	18	0.35802469135802467	0.5185185185185185	20	14	8	4	0	1.0	9	9	1.9333333333333333	29	0.2857142857142857	0.4	-0.02340055447245325	0.6712582386578158	0.09968793643125319	0.5000000000000001	0.07957079883075402	0.5	0.6316081142692838	0.5592109770247657	0.0	0.05	0.0
6253	0.0032474056243207306	0.0002532925046560632	0.00025327675270523124	0.9926061641274627	None	0.25	1	0.4	4	0.75	9	0.25925925925925924	0.75	13	9	0	0	0	0.6666666666666666	6	9	0.9333333333333333	14	0.0	1.0	0.26322322697867806	0.6906643876269251	0	0.5	0.04161461323525204	0.5938364608699039	0.7737146183291819	0.5973314601906227	0	1.0	0.0
7388	0.0020029129577033597	0.0005311466924187911	0.0005243159770584193	0.9972515815294098	None	0.3333333333333333	1	0.4444444444444444	4	0.7272727272727273	8	0.28888888888888886	0.7272727272727273	12	8	0	0	0	0.5555555555555556	5	9	0.8666666666666667	13	0.0	1.0	0.0746851659724697	0.6693234584985089	0.06114918799235506	0.5	0.070227046876815	0.5	0.5407362615981308	0.558491531008546	0	1.0	0.0
448	None	None	None	None	None	0	0	0.2631578947368421	10	0.7037037037037037	38	0.7777777777777778	0.5	37	27	18	0	0	0.8888888888888888	8	9	3.7333333333333334	56	0.0	0.8333333333333334	-0.050387210952892246	0.5172419316253895	0.09977074849956126	0.5019730903572386	0.04873515635422641	0.5114827430089407	0.6512875225027915	0.5102341150549843	0	0.972972972972973	0.0
6169	None	None	None	None	None	0.045454545454545456	1	0.3617021276595745	17	0.5588235294117647	38	0.8641975308641975	0.4117647058823529	43	28	26	0	0	1.0	9	9	4.666666666666667	70	0.0	0.9180327868852459	0.0019269204290648287	0.6671515360700893	-0.3792571785529483	0.9999993331925942	0.06005151549291082	0.681067700182881	0.9156456478459748	0.9946480371068208	0	0.046511627906976744	0.0
169	None	None	None	None	None	0	0	0.25	10	0.7068965517241379	41	0.7407407407407407	0.25862068965517243	23	15	36	0	0	1.0	9	9	4.0	60	0.0	0.7843137254901961	-0.40070068442193457	0.9999949148720952	0.09256305266987686	0.6131855097475356	0.23636859564163698	1.0	0.9896587193517339	0.9999999999558995	0	0.9565217391304348	0.0
2396	None	None	None	None	None	0	0	0.4857142857142857	17	0.4	20	0.6419753086419753	0.3	31	15	20	3	0	1.0	9	9	3.466666666666667	52	0.10714285714285714	0.782608695652174	0.013449111101279249	0.6622649014029708	0.042896845255372205	0.661777235830659	1.4855774104492058e-05	0.5237313756322284	0.6006919152103969	0.6177183499570887	0.3548387096774194	0.7741935483870968	0.0
2122	None	None	None	None	None	0	0	0.4	2	0.8	4	0.4666666666666667	0	0	0	6	13	0	0.6	5	3	0.4666666666666667	7	0.8125	0	0	0	0	0	0	0	0	0	0	0	0
866	None	None	None	None	None	0	0	0.6	3	0.6	3	0.4666666666666667	0.6	6	3	0	1	0	0.6	3	5	0.4666666666666667	7	1.0	1.0	0.04613319948831168	0.5696820216862593	0.12683469477902826	0.5483374123829916	0.018575987963699685	0.5778895911349708	0.6132829729866739	0.5653429190069025	0.0	0	0.0
434	None	None	None	None	None	0	0	1.0	2	0.0	0	0.75	0	2	0	0	0	0	1.0	2	2	0.2	3	0.0	0	0	0	0	0	0	0	0	0	0	0	0
2837	0.0003630451193327445	3.3859528845017442e-06	-3.341576427422624e-06	0.9999975154603997	None	0.25	1	0.4	4	0.7692307692307693	10	0.23809523809523808	0.7692307692307693	14	10	0	0	0	0.7777777777777778	9	7	1.0	15	0.0	1.0	0.04287565831946546	0.6793760589510132	0.021299493704852963	0.5575965935709427	0.15878807531319014	0.5537211238495665	0.640249736681898	0.5985304103321092	0	1.0	0.0
1437	None	None	None	None	None	0	0	0.375	3	0.6	6	0.75	0	0	0	11	0	0	1.0	4	4	0.8	12	0.0	0.5	0	0	0	0	0	0	0	0	0	0	0
174	None	None	None	None	None	0.3333333333333333	1	0.5	4	0.7	7	0.2857142857142857	0.7	11	7	0	0	0	0.8571428571428571	7	6	0.8	12	0.0	0.6666666666666666	-0.16402492446294162	0.9939379696924279	-0.09901103994629849	0.5035473587769733	0.04751778824595759	0.5905006097415451	0.7923745867231622	0.8613583790215487	0	0.9090909090909091	0.0
5619	0.0016486012531207062	0.0007030346807914702	0.0007005895126441398	0.9986128738738446	None	0.25	1	0.36363636363636365	4	0.7857142857142857	11	0.2222222222222222	0.7857142857142857	15	11	0	0	0	0.8888888888888888	8	9	1.0666666666666667	16	0.0	1.0	0.0030268682798644934	0.5796381573172399	1.9715279924084894e-10	0.5049215632169218	0.09492294371387018	0.5000000000000001	0.6083805480499407	0.5283840389916965	0	1.0	0.0
6820	0.002217193613939782	0.0010192472218681708	0.0009212191351613852	0.9977130639777783	None	0.25	1	0.4	4	0.75	9	0.25925925925925924	0.75	13	9	0	0	0	0.6666666666666666	6	9	0.9333333333333333	14	0.0	1.0	0.09999035658581996	0.5018754854652536	0.04689726113383762	0.5	0.08548618075910844	0.5000000000000001	0.5557823975309139	0.5006251644279616	0	1.0	0.0
7498	0.0010388370217187396	0.0007453174886876751	0.0007255357945085701	0.9991863467098585	None	0.25	1	0.36363636363636365	4	0.7857142857142857	11	0.2222222222222222	0.7857142857142857	15	11	0	0	0	0.8888888888888888	8	9	1.0666666666666667	16	0.0	1.0	0.037489159435480854	0.5	-0.08730427448706343	0.587634817923767	-0.08383571734583352	0.5000000000000001	0.6411316527188383	0.5294821255618104	0	1.0	0.0
6481	0.008857904047060773	0.0010600114093295004	0.00046622924569277756	0.9849889740345847	None	0.2	1	0.3333333333333333	4	0.8	12	0.20987654320987653	0.8	16	12	0	0	0	1.0	9	9	1.1333333333333333	17	0.0	1.0	0.23995290108437883	0.525603793298411	2.7591634875858226e-07	0.5000055080580006	0.14614164276506075	0.5	0.728561633669147	0.5085430739093525	0	0.9375	0.0
5432	5.568582607618699e-05	2.2089260104319324e-06	-1.945224821980496e-06	0.9999682005248078	None	0.25	1	0.4	4	0.7692307692307693	10	0.23809523809523808	0.7692307692307693	14	10	0	0	0	0.7777777777777778	7	9	1.0	15	0.0	1.0	0.10548938621536001	0.5683302855416905	0.10866928612339008	0.5105654377324186	0.01461156851002057	0.5	0.6071391134837159	0.5264178788030133	0	1.0	0.0
1349	None	None	None	None	None	0	0	0.4375	7	0.47619047619047616	10	0.6388888888888888	0.14285714285714285	7	3	15	5	0	1.0	6	6	1.5333333333333334	23	0.16666666666666666	0.21052631578947367	-0.05628196640504722	0.5092171069500175	1.18389913924092e-06	0.5000009985435068	0.09789856225720626	0.5053911269632165	0.6540830779110876	0.5048700078741363	0.0	0	0.0
379	None	None	None	None	None	0.1	1	0.2608695652173913	6	0.71875	23	0.4722222222222222	0.09375	6	3	27	5	0	0.8888888888888888	8	9	2.2666666666666666	34	0.09090909090909091	0.3225806451612903	0.001048116328867865	0.5903865162088571	0.2590687643291953	0.6008507233680825	0.09993385002404134	0.500378202064166	0.7431242365391254	0.5643156553784917	1.0	1.0	0.0
6436	1.1083463321243071e-05	3.1370813369949603e-07	3.1350628074623974e-07	0.9998160276371207	None	0.3333333333333333	1	0.4444444444444444	4	0.7272727272727273	8	0.28888888888888886	0.7272727272727273	12	8	0	0	0	0.5555555555555556	5	9	0.8666666666666667	13	0.0	1.0	-0.00539405386559519	0.6284389616013086	9.13227619768328e-05	0.5	0.027686729439277646	0.5	0.5560813980090934	0.5436821658780864	0	1.0	0.0
5549	0.00041513384507056223	8.702278600675051e-05	8.702171190390884e-05	0.9994737550423223	None	0	0	0.42857142857142855	3	0.625	5	0.3333333333333333	0.625	7	5	2	0	0	0.8333333333333334	5	6	0.6666666666666666	10	0.0	0	-0.00735568708001368	0.6015941222304757	-0.079126798096844	0.5750050985016116	0.05535117625913473	0.5486311701961928	0.6516734483632362	0.5752209348604513	0	1.0	0.0
715	None	None	None	None	None	0	0	0.5	2	0.75	3	0.6	0.75	5	3	0	2	0	0.4	2	5	0.4	6	1.0	0	0.0007816261806212704	0.502890089960516	1.2656078619034401e-05	0.5000168939892783	0.09922092494498862	0.5065501515277487	0.6137595990780677	0.5031524723633158	1.0	1.0	0.0
4717	0.005434161805477856	0.001302091589413719	0.0012832556653858374	0.9950655783410249	None	0.06666666666666667	1	0.36363636363636365	12	0.5531914893617021	26	0.6049382716049383	0.48936170212765956	34	23	14	0	0	1.0	9	9	3.2666666666666666	49	0.0	0.75	0.2273714085892538	0.5939723240955296	0.02473394478052645	0.5378729878409237	0.09746646551078926	0.5436987574457349	0.6999037393112422	0.5586813429312419	0	0.6764705882352942	0.0
5016	None	None	None	None	None	0.1111111111111111	1	0.3333333333333333	7	0.6896551724137931	20	0.38271604938271603	0.6896551724137931	27	20	3	0	0	1.0	9	9	2.066666666666667	31	0.0	0.7272727272727273	0.6413695561434052	0.6700524684781948	-0.14600382962449016	0.6379281072513999	0.00813521545441061	0.6863341533822632	0.9676077777522657	0.6650647520764827	0	0.9629629629629629	0.0
6608	1.1140302906518137e-06	3.7857837929111526e-07	-1.9483066067542337e-07	0.9999658696163454	None	0.25	1	0.4	4	0.7692307692307693	10	0.23809523809523808	0.7692307692307693	14	10	0	0	0	0.7777777777777778	7	9	1.0	15	0.0	1.0	0.15906254756008012	0.5796337616795899	-0.09950832266719807	0.5055315157656657	-0.007812450996343917	0.5	0.7448469196719805	0.5285852203405265	0	1.0	0.0
3241	0.00016003724766125804	9.003136005091158e-07	-8.769672289069126e-07	0.9999989175375392	None	0.25	1	0.36363636363636365	4	0.7857142857142857	11	0.2222222222222222	0.7857142857142857	15	11	0	0	0	0.8888888888888888	8	9	1.0666666666666667	16	0.0	1.0	-0.2515879490011536	0.9999995964864846	-0.09950625798928411	0.5004391108036428	0.2688735326816455	0.5338470978030047	0.9725095588268715	0.992990600893767	0	1.0	0.0
4986	0.0089676191250013	0.0015272111753129951	0.001252024708700096	0.9953945429277937	None	0.25	1	0.4	4	0.7692307692307693	10	0.23809523809523808	0.7692307692307693	14	10	0	0	0	0.7777777777777778	9	7	1.0	15	0.0	1.0	0.10591553060965937	0.5393516128138393	-0.04208406452793053	0.5088978180146078	0.09940647356925449	0.5	0.6665677854127151	0.5161050682800462	0	0	0.0
2620	0.000597741474369242	0.00020604873392695257	9.835467066745724e-06	0.9995566173058225	None	0	0	0.42857142857142855	3	0.75	6	0.5555555555555556	0.75	9	6	0	0	0	0.2222222222222222	9	2	0.6666666666666666	10	0.0	1.0	8.182540344129454e-06	0.5005859250728395	0.012979376956141108	0.5368022852815338	0.01817956512798371	0.6631982594435207	0.584467262425989	0.5685161634783547	0	1.0	0.0
6328	1.8892953613039908e-07	2.4967105345451963e-08	2.981624997437596e-09	0.9999959609241407	None	0.25	1	0.4	4	0.75	9	0.25925925925925924	0.75	13	9	0	0	0	0.6666666666666666	6	9	0.9333333333333333	14	0.0	1.0	0.07538022860052371	0.5919194643766648	-0.09913081947606107	0.5	-0.00046623487513388316	0.5	0.6713871315378885	0.5309525396253326	0	1.0	0.0
4025	0.0031390852271913684	2.3275279075487305e-05	-1.0068530669863183e-05	0.9873039053284628	None	0	0	0.3333333333333333	3	0.7272727272727273	8	0.52	0.09090909090909091	2	1	10	8	0	1.0	5	5	0.8666666666666667	13	0.34782608695652173	0.5	0.02395415161179744	0.5239520087571098	-0.09929656073904909	0.5001241377589287	-0.09807865727969492	0.5024335497184563	0.6406462734214466	0.5088417656556704	1.0	1.0	0.0
5947	9.778017823398253e-05	1.917267997128949e-07	-7.351732101538631e-08	0.9999971888352457	None	0.25	1	0.4	4	0.7692307692307693	10	0.23809523809523808	0.7692307692307693	14	10	0	0	0	0.7777777777777778	7	9	1.0	15	0.0	1.0	0.022764411438113946	0.5385679255160928	0.014858767192656367	0.5	0.023750776549694968	0.5	0.5145070433240568	0.5128787147691151	0	1.0	0.0
1848	None	None	None	None	None	0	0	0.2	2	0.8333333333333334	10	0.5185185185185185	0	0	0	13	0	0	0.3333333333333333	3	9	0.9333333333333333	14	0.0	0.6666666666666666	0	0	0	0	0	0	0	0	0	0	0
4937	0.003113166214781241	0.0032746678090461007	0.0032746664055830718	0.9972037278193384	None	0	0	0.375	3	0.7777777777777778	7	0.4074074074074074	0.7777777777777778	10	7	0	0	0	0.3333333333333333	3	9	0.7333333333333333	11	0.0	1.0	0.09999978917467622	0.5000034442939514	-0.04841028017153215	0.5474657080775919	0.04557491147762273	0.5	0.6486334001137327	0.515865510321834	0	1.0	0.0
7532	0.00015785275766835594	4.480010459096407e-07	3.798876529980571e-07	0.9999973657243966	None	0.25	1	0.4	4	0.7692307692307693	10	0.23809523809523808	0.7692307692307693	14	10	0	0	0	0.7777777777777778	7	9	1.0	15	0.0	1.0	-0.10269488415111463	0.5167185372684627	0.00011656181597160186	0.5020018372102731	-0.08712216206630045	0.5711356795148305	0.611159251108968	0.5300796899507532	0	1.0	0.0
6552	0.00035941533010586167	8.23392575292035e-05	7.908340121393142e-05	0.9990034250020999	None	0.25	1	0.4	4	0.7692307692307693	10	0.23809523809523808	0.7692307692307693	14	10	0	0	0	0.7777777777777778	7	9	1.0	15	0.0	1.0	-0.072253898945516	0.5344088699787923	0.020334085299682825	0.5790032401920149	-0.041069001981219225	0.5	0.6121661547884052	0.5379714411036182	0	0.07142857142857142	0.0
6027	0.0035396190611979095	0.0002639273708379005	-4.0497026505714306e-05	0.9935452402272151	None	0.25	1	0.4	4	0.7692307692307693	10	0.23809523809523808	0.7692307692307693	14	10	0	0	0	0.7777777777777778	9	7	1.0	15	0.0	1.0	4.2372093245084994e-10	0.5005492504670108	-0.09866561092213585	0.5000000000000001	0.08603481694752202	0.5000000000000001	0.6801853717120909	0.5001830835544637	0	1.0	0.0
7444	0.0013467555652459497	0.00013667193140727294	0.00013649234755827008	0.9977868527177829	None	0.25	1	0.4	4	0.75	9	0.25925925925925924	0.75	13	9	0	0	0	0.6666666666666666	6	9	0.9333333333333333	14	0.0	1.0	0.09272885988905023	0.5947756354052625	0.058907012824624724	0.5	0.052931639239838166	0.5	0.5513085625285689	0.5319350806631409	0	1.0	0.0
2236	None	None	None	None	None	0	0	0.6666666666666666	2	0.5	1	1.0	0	0	0	3	3	0	0.25	1	4	0.26666666666666666	4	0.3	0.6666666666666666	0	0	0	0	0	0	0	0	0	0	0
1647	None	None	None	None	None	0	0	0.5	3	0.6666666666666666	4	0.5714285714285714	0.6666666666666666	7	4	0	0	0	0.2857142857142857	2	7	0.5333333333333333	8	0.0	0.6666666666666666	0.0001535027794497976	0.506510679636707	0.19435563411738904	0.5277265004911053	0.0998095745077088	0.5001128643435199	0.6885733299706785	0.5114576222117516	0	1.0	0.0
7367	0.004669889021570092	0.0004299435861014166	0.0003596215904516496	0.9952928259815278	None	0.25	1	0.4	4	0.75	9	0.25925925925925924	0.75	13	9	0	0	0	0.6666666666666666	9	6	0.9333333333333333	14	0.0	1.0	0.0037919814583071837	0.6572695406003141	0.09336742654409354	0.5630915347728052	-0.30954095265082204	0.5	0.8562679278655954	0.5748391737902087	0	1.0	0.0
5904	0.002282059751200378	0.0006064823168449629	0.0002207290099766118	0.99868537525561	None	0	0	0.3333333333333333	3	0.8181818181818182	9	0.28888888888888886	0.8181818181818182	12	9	0	1	0	0.5555555555555556	5	9	0.8666666666666667	13	1.0	1.0	0.09999954398964446	0.5017814672228214	0.09999999892459711	0.500000005339331	-0.07246414018803563	0.5	0.6927489870439821	0.5005938264209617	0.9166666666666666	0.9166666666666666	0.0
2632	9.436217034617127e-05	8.310335868736798e-05	-7.141068414672402e-08	0.9989475182472165	None	0	0	0.5	2	0.6666666666666666	2	0.625	0.6666666666666666	4	2	0	2	0	0.5	4	2	0.3333333333333333	5	1.0	0	0.003162972224937285	0.5048843292102351	0.01772005355547409	0.5299197908015494	0.09239926582290882	0.5143350213298132	0.5967639726474043	0.516387133872551	1.0	1.0	0.0
3520	9.267341158906586e-05	2.235632059952889e-05	-2.2356277038237478e-05	0.9996427410295801	None	0	0	0.5	2	0.75	3	1.0	0.5	4	2	1	4	0	0.16666666666666666	1	6	0.4	6	1.0	0.4	0.011321472463614885	0.711202991086246	0.16828395416274158	0.5704979162964191	0.036463582811525244	0.5	0.6813637030311723	0.5974951262261039	0.0	0	0.0
3204	0.002914178508883888	0.0001797253801938589	2.7767797690475164e-05	0.9939999862498604	None	0	0	0.375	6	0.5909090909090909	13	0.96	0.5454545454545454	17	12	6	6	0	1.0	5	5	1.6	24	0.5454545454545454	0	8.523714749697427e-05	0.5030981671252386	0.08465934158455166	0.5468121258148068	0.045246277874857285	0.6542214523601451	0.6041334718186369	0.5693695918191932	1.0	1.0	0.0
1872	None	None	None	None	None	0	0	0.6	3	0.4	2	0.5833333333333334	0	2	0	4	6	0	0.75	3	4	0.4666666666666667	7	0.6	0.5	0	0	0	0	0	0	0	0	0	0	0
2576	None	None	None	None	None	0	0	0.6666666666666666	4	0.42857142857142855	3	0.6	0.2857142857142857	4	2	4	8	0	0.6	5	3	0.6	9	0.8	0.5	1.4208640055875719	0.9999999999999487	-0.06055069816497229	0.5150672813193959	2.3229137313113908e-11	0.5000000004735872	0.9995145296893361	0.9999635704243501	1.0	1.0	0.0
5712	0.0003746712359430784	2.1443808519266895e-06	-6.090945163035885e-07	0.999998486011282	None	0.25	1	0.36363636363636365	4	0.7857142857142857	11	0.2222222222222222	0.7857142857142857	15	11	0	0	0	0.8888888888888888	9	8	1.0666666666666667	16	0.0	1.0	-0.05921941902337894	0.522778503430746	-0.1064450924697719	0.9990684831923083	0.0802098323737939	0.5118588339261176	0.8369418100209156	0.9146771275924225	0	1.0	0.0
1076	None	None	None	None	None	0	0	0.6	3	0.6	3	0.5833333333333334	0	0	0	6	10	0	0.75	3	4	0.4666666666666667	7	0.625	0.6666666666666666	0	0	0	0	0	0	0	0	0	0	0
3068	None	None	None	None	None	0.058823529411764705	1	0.35135135135135137	13	0.5660377358490566	30	0.6790123456790124	0.3018867924528302	26	16	28	6	0	1.0	9	9	3.6666666666666665	55	0.12	0.7391304347826086	0.001961684212726278	0.6754345527752285	0.05330757405478452	0.5663831265052054	0.0999046062445081	0.5011237604895296	0.6101283639743021	0.5829327868751769	1.0	1.0	0.0
1322	None	None	None	None	None	0.25	1	0.36363636363636365	4	0.7857142857142857	11	0.2222222222222222	0.7857142857142857	15	11	0	0	0	0.8888888888888888	9	8	1.0666666666666667	16	0.0	1.0	0.02049268783397727	0.6364754195984912	0.041883995442391776	0.5569363661937827	0.30358721477696793	0.5000000000000001	0.7853329480214493	0.565360220136715	0	0.9333333333333333	0.0
3687	0.02567026290388085	0.009849200759337304	-0.009846370665197451	0.9921192828006284	None	0.1	1	0.391304347826087	9	0.59375	19	0.41975308641975306	0.59375	28	19	5	0	0	1.0	9	9	2.2666666666666666	34	0.0	0.56	0.09983824087427018	0.5007541411641918	0.09927096168861316	0.5046844079887971	0.4719265694578959	0.5000000000000002	0.8526267694984392	0.5018128876522479	0	1.0	0.0
7283	1.2324642321574148e-09	1.2103491148685806e-09	-5.705991425218889e-10	0.9999998033482933	None	0.3333333333333333	1	0.5	4	0.6666666666666666	6	0.4074074074074074	0.6666666666666666	10	6	0	0	0	0.3333333333333333	3	9	0.7333333333333333	11	0.0	1.0	0.00020811328466852118	0.5002723402352678	0.09991418501748617	0.5010932472270304	0.00027731174804743116	0.5	0.6153387043778529	0.5004551962847151	0	1.0	0.0
947	None	None	None	None	None	0	0	0.6666666666666666	2	0.0	0	0.6666666666666666	0	0	0	3	7	0	0.6666666666666666	2	3	0.26666666666666666	4	0.7	1.0	0	0	0	0	0	0	0	0	0	0	0
892	None	None	None	None	None	0	0	0.375	3	0.8	8	0.6	0.6	9	6	2	0	0	0.8	4	5	0.8	12	0.0	0.2857142857142857	0.011555035544150442	0.516837588628968	0.06463959515034155	0.510650745698866	0.04228377127149884	0.5821262524510803	0.5621717379990389	0.5367248489722484	0	1.0	0.0
6219	1.1132259910913412e-05	3.7295199449201814e-06	3.7294840311160162e-06	0.9999728559885804	None	0.3333333333333333	1	0.5	4	0.6666666666666666	6	0.4074074074074074	0.6666666666666666	10	6	0	0	0	0.3333333333333333	3	9	0.7333333333333333	11	0.0	1.0	0.09995015331242747	0.5282231544265331	0.09999999740993257	0.5000000160126016	0.010376892502529947	0.5	0.6040502127223931	0.5094166206364558	0	0	0.0
4538	0.002769080201948639	0.0007856372548110804	0.00044778529267262596	0.9971275767625661	None	0.25	1	0.4	4	0.7692307692307693	10	0.23809523809523808	0.7692307692307693	14	10	0	0	0	0.7777777777777778	9	7	1.0	15	0.0	1.0	0.019249167091960374	0.6445031900509547	-0.0987648860262638	0.5142499079472282	0.09916033847872774	0.5	0.6945157226902392	0.5541187095638996	0	1.0	0.0
2883	0.0027285745650157127	0.0003201170292383809	0.00023877255282003286	0.9966431749141571	None	0.16666666666666666	1	0.35714285714285715	5	0.7222222222222222	13	0.31746031746031744	0.7222222222222222	17	13	2	3	0	0.7777777777777778	9	7	1.3333333333333333	20	0.75	0.6153846153846154	-0.03994369206552209	0.6088775529736501	0.0053819057310842055	0.6977476595941083	0.034265422214279	0.6721261312859637	0.6363899213914715	0.6605328350550739	1.0	1.0	0.0
1939	None	None	None	None	None	0.2	1	0.6666666666666666	8	0.3125	5	0.75	0.125	10	2	7	5	0	0.6666666666666666	4	6	1.2	18	0.5	0.7692307692307693	0.03382919147265309	0.515486743512539	0.08534162667951713	0.5172699845525153	0.09999705172105347	0.5000178617002246	0.5686664383420228	0.5109270658105582	1.0	1.0	0.0
2801	0.0010057835361076725	2.4635512563223677e-05	-1.583234467117701e-05	0.9939550966909744	None	0.2	2	0.30434782608695654	7	0.6875	22	0.5396825396825397	0.40625	19	13	14	0	0	0.7777777777777778	7	9	2.2666666666666666	34	0.0	0.3448275862068966	-0.07413243178576398	0.9999987481311792	0.09786005361159336	0.503260547196292	0.021950357413955502	0.5018758523987652	0.7001105737739753	0.9894093772280638	0	0.8421052631578947	0.0
2634	0.00289500908861347	0.00013602042838929213	5.369659025650841e-05	0.9962473026166936	None	0.3333333333333333	3	0.65	13	0.32142857142857145	9	0.5555555555555556	0.17857142857142858	15	5	14	1	0	0.6666666666666666	6	9	2.0	30	0.045454545454545456	0.7857142857142857	0.06870725213192354	0.5776171582385038	-7.884876833663864e-05	0.6271598454217023	0.0999704200339322	0.5000479093315399	0.6049978151797156	0.5689939053900156	1.0	1.0	0.0
7053	0.0003840520316849302	2.9135044789832e-05	2.7397446875967436e-05	0.999360617513503	None	0	0	0.42857142857142855	3	0.75	6	0.5555555555555556	0.75	9	6	0	0	0	0.2222222222222222	2	9	0.6666666666666666	10	0.0	1.0	0.00035463221075631563	0.5889836937147923	0.0823616432775274	0.5197552676235858	-0.05834405725708387	0.5	0.6452200347163801	0.5365039212833576	0	0	0.0
1993	None	None	None	None	None	0	0	0.3333333333333333	2	0.8571428571428571	6	1.0	0	0	0	8	0	0	0.1111111111111111	1	9	0.6	9	0.0	1.0	0	0	0	0	0	0	0	0	0	0	0
5078	8.918810630670996e-06	1.2962081462881645e-06	-1.2956250667120737e-06	0.9996313615489314	None	0	0	0.5	2	0.6666666666666666	2	1.0	0.6666666666666666	4	2	0	2	0	0.2	1	5	0.3333333333333333	5	1.0	1.0	0.09999964688159986	0.5000387694623888	0.03382614041871281	0.5293623399531333	0.0613875328510816	0.5	0.5678146309479476	0.5098103848925443	1.0	1.0	0.0
277	None	None	None	None	None	0	0	0.25	11	0.71875	46	0.8148148148148148	0.5625	44	36	21	0	0	1.0	9	9	4.4	66	0.0	0.8421052631578947	0.09993134835798334	0.5007021201746221	0.0748563600132102	0.5522570561168088	2.456784919934359e-07	0.5009517154468864	0.604459481039206	0.5180263242721981	0	0.9318181818181818	0.0
331	None	None	None	None	None	0	0	0.3333333333333333	3	0.8181818181818182	9	0.28888888888888886	0.8181818181818182	12	9	0	0	0	0.5555555555555556	5	9	0.8666666666666667	13	0.0	1.0	-0.09694811966936126	0.5093434087236938	0.297307075166719	0.5950520574075168	0.09690219596979015	0.5103466488418335	0.8331782180303706	0.5385616760096431	0	0.5833333333333334	0.0
640	None	None	None	None	None	0.25	1	0.45454545454545453	5	0.6428571428571429	9	0.38095238095238093	0.6428571428571429	14	9	1	1	0	0.8571428571428571	7	6	1.0666666666666667	16	1.0	0.4	0.0998440778003517	0.5593045064786831	-0.0906602208632862	0.5737740358795806	-0.09999375411985259	0.500687377029614	0.7133744053669375	0.5447429463266523	1.0	1.0	0.0
6231	0.0016050201770830626	0.00028831083055941975	4.7796815075123796e-05	0.9995051822343269	None	0	0	0.375	3	0.8	8	0.3	0.8	11	8	0	0	0	0.625	5	8	0.8	12	0.0	0.8571428571428571	0.058905137122225525	0.6240970347025164	0.09999422060216609	0.500026962543283	0.09135624470153211	0.5	0.561714720252894	0.5421565682003733	0	1.0	0.0
2477	None	None	None	None	None	0.5	3	0.7857142857142857	11	0.21052631578947367	4	0.42857142857142855	0.21052631578947367	13	4	7	6	0	1.0	7	7	1.4	21	0.6666666666666666	1.0	0.06218391435220953	0.5555985866498566	0.012878823160012834	0.6653997249295839	-0.09660853768051834	0.9494477032449847	0.7180814802252004	0.7826563120867722	1.0	1.0	0.4266434267689497
3578	0.0021595250917873085	0.00034530584273787164	0.0003438665453195178	0.9963000405091611	None	0.125	1	0.3684210526315789	7	0.5769230769230769	15	0.9333333333333333	0.23076923076923078	12	6	15	0	0	0.8333333333333334	6	5	1.8666666666666667	28	0.0	0.2608695652173913	5.6449773898979535e-08	0.5001229226134705	-0.017798638540242627	0.6119127723589661	-0.09999861429522991	0.5000113148957251	0.6072094845921057	0.5379184360341138	0	1.0	0.0
3501	None	None	None	None	None	0.125	1	0.2777777777777778	5	0.8	20	0.5625	0.72	23	18	3	0	0	0.75	6	8	1.8	27	0.0	0.8571428571428571	0.0006493138409405532	0.5118822178266083	6.002940026295243e-11	0.5000000011474577	0.027177638904883582	0.5345359998818289	0.5319613170611875	0.5154868903243945	0	1.0	0.0
6050	0.004473285822454227	0.00028399081115241056	0.00027361172684729074	0.9979049603469466	None	0	0	0.5	3	0.7142857142857143	5	0.5625	0.7142857142857143	8	5	0	0	0	0.25	2	8	0.6	9	0.0	0.8571428571428571	0.09999994406177008	0.5000372405120947	0.09999694788414461	0.5000175732759303	0.09959574717114235	0.5	0.5004685597542654	0.5000182712626923	0	0	0.0
1759	None	None	None	None	None	1.0	1	1.0	4	0.0	0	0.5555555555555556	0	3	0	1	3	0	1.0	3	3	0.3333333333333333	5	1.0	1.0	0	0	0	0	0	0	0	0	0	0	0
2944	3.1932876243594715e-06	4.007647316673854e-08	-3.9373049789856506e-08	0.9999954456710529	None	0.25	1	0.4	4	0.75	9	0.25	0.75	13	9	0	0	0	0.875	8	7	0.9333333333333333	14	0.0	0.8571428571428571	-0.11265455993183551	0.7415532450046478	-0.08037844078698698	0.6405637302169516	0.0016215349568390886	0.527811416738168	0.6347717479483502	0.6413150796585638	0	0	0.0
7187	0.009295963868339217	0.004150223742870335	0.004057993855232809	0.9926244885216077	None	0.3333333333333333	1	0.4444444444444444	4	0.7272727272727273	8	0.28888888888888886	0.7272727272727273	12	8	0	0	0	0.5555555555555556	5	9	0.8666666666666667	13	0.0	1.0	0.09642023383414897	0.5080950356903916	0.00034169177594530343	0.5	-0.547674356473854	0.5000000000000002	0.9446474110121943	0.5026985548268651	0	1.0	0.0
2732	7.94745614116703e-06	2.842413307936543e-06	-2.033344885799036e-06	0.9951030701897184	None	0	0	0.18181818181818182	4	0.8	24	0.5714285714285714	0	0	0	31	3	0	0.875	8	7	2.1333333333333333	32	0.045454545454545456	0.37037037037037035	0	0	0	0	0	0	0	0	0	0	0
2295	None	None	None	None	None	0.6	3	0.6153846153846154	8	0.47058823529411764	8	0.3877551020408163	0.47058823529411764	16	8	2	0	0	1.0	7	7	1.2666666666666666	19	0.0	0.6666666666666666	0.0019641617130416126	0.5569492474217769	0.09999999993198969	0.5000001471096723	0.02638771817748071	0.5269273029408074	0.6022809255741717	0.528020934650006	0	1.0	0.0
153	None	None	None	None	None	0.05555555555555555	1	0.2564102564102564	10	0.6964285714285714	39	0.7160493827160493	0.10714285714285714	13	6	44	0	0	1.0	9	9	3.8666666666666667	58	0.0	0.76	4.468164133882856e-06	0.5146902934982638	9.336020827520676e-15	0.5003922514029867	0.1244431328783651	0.5899976619507173	0.6425892467641721	0.535299743330559	0	0	0.0
3559	0.00017126165709209048	1.3727837149337206e-06	1.367855974855904e-06	0.9999973574972393	None	0.25	1	0.4	4	0.7692307692307693	10	0.23809523809523808	0.7692307692307693	14	10	0	0	0	0.7777777777777778	7	9	1.0	15	0.0	1.0	0.09999004390031149	0.5004833305629063	-0.23372726835264174	0.9999927238913162	0.3009778866976053	0.7603582456862309	0.9449619104231435	0.9869928252666273	0	0	0.0
4577	0.0036754758841763017	0.0008711657670542714	0.00018412619539723234	0.9964223588935583	None	0	0	0.25	1	1.0	3	1.0	1.0	4	3	0	0	0	0.2	1	5	0.3333333333333333	5	0.0	0	-0.09999985926184211	0.5000009456837505	-0.07666262559854689	0.5175284510187537	0.09927588854734523	0.5023250623917443	0.7088082257417209	0.5066201670717957	0	1.0	0.0
6664	0.007927424485553293	0.002181510903076721	7.571689795091135e-05	0.9898162888363338	None	0.2	1	0.3333333333333333	4	0.8	12	0.20987654320987653	0.8	16	12	0	0	0	1.0	9	9	1.1333333333333333	17	0.0	1.0	0.2069158678988745	0.5062661551901928	-0.09999999930801698	0.5000000474328098	0.11181714938099327	0.5	0.7829302861580159	0.5020888314163514	0	0.875	0.0
2789	3.8896379833878476e-05	2.017553590105603e-06	-4.553223320830669e-09	0.9940040780179882	None	0.4	2	0.6153846153846154	8	0.4117647058823529	7	0.475	0	3	0	15	10	0	0.625	5	8	1.2666666666666666	19	0.3225806451612903	0.7142857142857143	0	0	0	0	0	0	0	0	0	0	0
2361	None	None	None	None	None	0.5	1	0.5714285714285714	4	0.625	5	0.3333333333333333	0.625	9	5	0	0	0	0.8333333333333334	5	6	0.6666666666666666	10	0.0	1.0	0.06403361799340641	0.5937182825116717	0.060011837539450864	0.5539103667764395	0.3777148809784044	0.526976582879205	0.8144996115201003	0.5583867792011484	0	1.0	0.0
2959	0.0008686877962224615	0.0006106966956296748	-0.0006100512248618112	0.9987092641326598	None	0.3333333333333333	1	0.5	4	0.6666666666666666	6	0.3142857142857143	0.6666666666666666	10	6	0	0	0	0.7142857142857143	7	5	0.7333333333333333	11	0.0	0.6666666666666666	0.09999728923828961	0.5000053017149372	-0.49803623798149343	0.9661102897084414	0.09770276444804667	0.5105691859807128	0.9433696471096279	0.755990860234556	0	1.0	0.0
1884	None	None	None	None	None	0	0	1.0	2	0.0	0	0.75	0	0	0	2	5	0	1.0	2	2	0.2	3	0.625	0	0	0	0	0	0	0	0	0	0	0	0
3804	0.001805228881682063	0.00014387611342498815	-7.449757346156209e-05	0.9942593820295835	None	0	0	0.16666666666666666	3	0.84	21	0.6	0.04	2	1	24	9	0	0.5555555555555556	5	9	1.8	27	0.17647058823529413	0.9166666666666666	0.11166780939632037	0.5350011652534243	0.07697410280604011	0.5493698444531631	0.05790058893677771	0.598443899968104	0.5811280206228095	0.5611379131317931	0.5	1.0	0.0
3262	None	None	None	None	None	0.058823529411764705	1	0.21621621621621623	8	0.7735849056603774	41	0.873015873015873	0.5660377358490566	37	30	17	4	0	0.7777777777777778	9	7	3.6666666666666665	55	0.12903225806451613	1.0	-0.09516182603817165	0.5638142969143564	-0.14479278931271028	0.7127191447118304	0.09998957934539518	0.5000363956607687	0.7497309733332285	0.5959158980647489	0.36486486486486486	0.8378378378378378	0.0
3472	0.0022586036254031963	0.0012865666144254299	0.0009444836454376467	0.9997623444705951	None	0	0	0.42857142857142855	3	0.75	6	0.7142857142857143	0.5	7	4	2	4	0	0.2857142857142857	7	2	0.6666666666666666	10	0.8	0.5	0.0999988953208884	0.500016422868471	0.18107046645365016	0.5733813745017309	0.09981120128425583	0.5	0.5945046611084276	0.5246239218052063	1.0	1.0	0.0
1270	None	None	None	None	None	0	0	0.4444444444444444	4	0.45454545454545453	5	0.4642857142857143	0.09090909090909091	2	1	10	0	0	0.5714285714285714	7	4	0.8666666666666667	13	0.0	0.6666666666666666	0.1418154938928185	0.6498584276273083	-0.41151193337843006	0.6336577990703237	0.11234443590331136	0.5009301639162493	0.927907699709796	0.5962890238984413	0	1.0	0.0
5251	0.010520784286621506	0.000691969553021044	0.0006862514919920887	0.9746818882719568	None	0.25	1	0.4	4	0.75	9	0.25925925925925924	0.75	13	9	0	0	0	0.6666666666666666	6	9	0.9333333333333333	14	0.0	1.0	3.127788106384382e-05	0.5000563091153305	-0.09995436529954764	0.5006129054783526	0.0998150494459207	0.5387110378007925	0.6932920462699239	0.5131495934562517	0	0.9230769230769231	0.0
5730	0.0021145555549433037	0.0006251485487507155	0.00025018259687448706	0.9955990346782154	None	0.25	1	0.36363636363636365	4	0.7857142857142857	11	0.2222222222222222	0.7857142857142857	15	11	0	0	0	0.8888888888888888	8	9	1.0666666666666667	16	0.0	1.0	3.033954488509306e-05	0.5019107857877947	-0.022422981567523977	0.6693733299243527	0.09610668907478567	0.5	0.6257064459454887	0.5591381676494535	0	1.0	0.0
6980	0.008058029485219985	0.0035711967989134606	-0.0004964931465750436	0.9942103636062557	None	0.3333333333333333	1	0.4444444444444444	4	0.7272727272727273	8	0.2708333333333333	0.7272727272727273	12	8	0	0	0	0.75	6	8	0.8666666666666667	13	0.0	0.8571428571428571	0.11282743435969884	0.5269287610545841	0.1422744932165117	0.5274277192850811	-0.09853112016531733	0.5	0.7443701049172455	0.5181287574725165	0	1.0	0.0
4315	2.3802492549160148e-08	2.0186429091796025e-08	1.9962421465959613e-08	0.999998053336709	None	0	0	0.5	2	0.75	3	1.0	0.75	5	3	0	0	0	0.16666666666666666	1	6	0.4	6	0.0	0.8	0.0999997565943101	0.5000061464895538	0.014668523151322197	0.6254285645869987	0.000586222931286481	0.5	0.6150543401295067	0.5426195912306221	0	1.0	0.0
5495	0.004348031633305298	0.002015249391111207	-0.00022305592341501283	0.9935305480177227	None	0.25	1	0.4	4	0.7692307692307693	10	0.23809523809523808	0.7692307692307693	14	10	0	0	0	0.7777777777777778	7	9	1.0	15	0.0	1.0	0.09999999992817701	0.5000005570779061	0.24237364870388572	0.5605492725343163	-0.1921328809102134	0.5000000000000002	0.8592008142901634	0.5202716962802469	0	0.07142857142857142	0.0
4002	0.001877483665546564	0.0002859921193279022	-0.00028582727638039486	0.9980622101362192	None	0	0	0.3333333333333333	2	0.8571428571428571	6	1.0	0.8571428571428571	8	6	0	1	0	0.1111111111111111	1	9	0.6	9	0.5	1.0	0.01194314044953275	0.6746787637713104	-0.028759058900351527	0.6370269149661971	0.08184564982332715	0.5	0.6653982615384834	0.6060254320737701	1.0	1.0	0.0
1831	None	None	None	None	None	0.3333333333333333	1	0.625	5	0.4444444444444444	4	0.44	0.1111111111111111	5	1	5	4	0	1.0	5	5	0.7333333333333333	11	0.4	0.5	0.02288831457832053	0.5868937931179715	0.09999999996412365	0.5000000001829288	0.03909790567125858	0.5070951413231745	0.5822372495732749	0.531584689554869	0.0	0	0.0
308	None	None	None	None	None	0.3333333333333333	1	0.5	4	0.6666666666666666	6	0.3055555555555556	0.6666666666666666	10	6	0	0	0	1.0	6	6	0.7333333333333333	11	0.0	0.4	0.03164686501602461	0.6535748812126841	0.07306084115242784	0.5256673858771349	0.1261698095034152	0.5657807780958516	0.5839943335370303	0.5827491335539265	0	1.0	0.0
3577	0.002659368141732238	0.0010135059212324018	-0.0009828220227860297	0.9972848175886152	None	0	0	0.4	10	0.4857142857142857	17	0.6607142857142857	0.17142857142857143	12	6	24	4	0	0.875	7	8	2.466666666666667	37	0.08695652173913043	0.8	0.09629457292178792	0.5386916168160116	0.08429210545543117	0.6220032272042706	0.09975380921886903	0.5003861305111887	0.5560238273865663	0.5543412342045562	1.0	1.0	0.0
2192	None	None	None	None	None	0	0	0.34782608695652173	8	0.5625	18	0.7555555555555555	0.15625	12	5	21	0	0	0.5555555555555556	9	5	2.2666666666666666	34	0.0	0.8	-0.07482716815926387	0.5661200775197999	-0.09542419017244942	0.5430855395371748	-0.03755635140542267	0.5148784628165803	0.5653698264503288	0.5414331406557247	0	1.0	0.0
6526	0.004573146048657529	0.004084889291747696	0.004084889291744631	0.9973969822428366	None	0.3333333333333333	1	0.5	4	0.6666666666666666	6	0.4074074074074074	0.6666666666666666	10	6	0	0	0	0.3333333333333333	3	9	0.7333333333333333	11	0.0	1.0	0.09999713365180184	0.5124042752152305	0.0956997986369336	0.5487929093840952	-0.09743661540097934	0.5	0.7151948694196436	0.520440436972552	0	1.0	0.0
4047	None	None	None	None	None	0.16666666666666666	1	0.3333333333333333	5	0.75	15	0.4489795918367347	0.65	18	13	3	0	0	1.0	7	7	1.4666666666666666	22	0.0	0.26666666666666666	0.04783620243475363	0.5088567009426873	-0.14584285598220595	0.9999703505173694	0.08200381914471315	0.685782203446539	0.7412093285821338	0.97696224214386	0	1.0	0.0
6355	0.0016973624379592923	0.00022723140434529102	0.000211435224068223	0.9969769194813963	None	0.25	1	0.4	4	0.7692307692307693	10	0.23809523809523808	0.7692307692307693	14	10	0	0	0	0.7777777777777778	7	9	1.0	15	0.0	1.0	0.028161956822699046	0.5162456920726155	0.03938796414610819	0.5541318994681829	-1.4043775892379844	0.5000000000000004	0.998864641762692	0.5235147425815543	0	0.9285714285714286	0.0
2256	None	None	None	None	None	1.0	1	0.8	4	0.4	2	0.4666666666666667	0.4	6	2	0	0	0	0.6	5	3	0.4666666666666667	7	0.0	1.0	0.06357194585521589	0.5350250431151865	0.09304807630906764	0.5198997977858217	-0.034195070705355365	0.5010355354912883	0.6344585527473431	0.5186674371853413	0	1.0	0.0
3603	None	None	None	None	None	0	0	0.2972972972972973	11	0.6415094339622641	34	0.6790123456790124	0.20754716981132076	17	11	37	0	0	1.0	9	9	3.6666666666666665	55	0.0	0.7755102040816326	0.09999999958770432	0.5000000030463269	0.047382443264777634	0.580011829025961	0.004854424633685116	0.6725540354288009	0.6064667892630119	0.5860177849560868	0	0.11764705882352941	0.0
915	None	None	None	None	None	0	0	0.6666666666666666	4	0.14285714285714285	1	0.5	0.14285714285714285	4	1	4	7	0	0.5	3	6	0.6	9	0.7777777777777778	0.8571428571428571	0.0019716411109391993	0.5191186265769723	0.022483216374056227	0.543980571077191	0.09919733867503921	0.5003698407283466	0.6036037902508461	0.5211847502550363	0.75	1.0	0.0
3608	0.0011230581468693079	0.00014569919570402002	-0.0001289047534458758	0.9984552830151132	None	0.25	1	0.4	4	0.7692307692307693	10	0.23809523809523808	0.7692307692307693	14	10	0	0	0	0.7777777777777778	7	9	1.0	15	0.0	1.0	0.008606484415373188	0.5561954812226492	0.009573899870132638	0.629161668475355	0.040636731639348736	0.6287178872485937	0.5857877713538294	0.6051632919272653	0	1.0	0.0
2010	None	None	None	None	None	0	0	0.3333333333333333	2	0.8571428571428571	6	0.36	0.8571428571428571	8	6	0	0	0	1.0	5	5	0.6	9	0.0	0	-0.18146799721073115	0.6178611780602964	0.053661533354218194	0.5878934842764395	0.03969063783209402	0.5493146287997936	0.7490395246631801	0.5852949980060834	0	1.0	0.0
4697	9.808537738369852e-05	2.5056751040992752e-05	-2.5045057041894416e-05	0.9998939570196989	None	0	0	0.5	2	0.75	3	1.0	0.75	5	3	0	0	0	0.16666666666666666	1	6	0.4	6	0.0	0.4	0.03371187197043503	0.5903481583764585	0.1414012393873426	0.5128544577044405	0.0595650952069242	0.5	0.6127805214886297	0.53468039016784	0	1.0	0.0
7359	0.0012232218776904145	0.00010610810380907064	0.00010097241658464815	0.9989664774004017	None	0.25	1	0.4	4	0.7692307692307693	10	0.23809523809523808	0.7692307692307693	14	10	0	0	0	0.7777777777777778	7	9	1.0	15	0.0	1.0	0.04403090351125982	0.5448859330219739	0.06942974957032282	0.5377779576387287	0.06924365036591948	0.5	0.5327382936506188	0.5275910067968613	0	1.0	0.0
535	None	None	None	None	None	0	0	0.3333333333333333	10	0.627906976744186	27	1.0	0.37209302325581395	26	16	18	0	0	0.5555555555555556	9	5	3.0	45	0.0	1.0	-0.22579118718208657	0.9999999998700333	0.0975454496871955	0.5851660336168911	0.3002742274924243	0.9999999847677266	0.9578647978558623	0.999998880398315	0	0.9615384615384616	0.0
976	None	None	None	None	None	0.2857142857142857	4	0.41935483870967744	13	0.5454545454545454	24	0.6388888888888888	0.4318181818181818	30	19	15	1	0	0.8888888888888888	9	8	3.066666666666667	46	0.043478260869565216	0.75	0.09293455356535761	0.9999999999994755	0.047672312723143276	0.5820802176516036	0.011252863237208914	0.5587447001122317	0.7288357469965953	0.9999332572156742	0.6666666666666666	0.5	0.0
6569	0.011779898303285656	0.0006804118610487353	0.00014629096436306608	0.9789302525620857	None	0.25	1	0.4	4	0.75	9	0.25925925925925924	0.75	13	9	0	0	0	0.6666666666666666	6	9	0.9333333333333333	14	0.0	1.0	0.24887406965424538	0.6917366231859468	-0.05409859241983338	0.5	0.09823348446965333	0.5	0.7750217110124421	0.5669497527491004	0	1.0	0.0
2359	None	None	None	None	None	0	0	0.6666666666666666	2	0.0	0	0.6666666666666666	0	0	0	3	8	0	0.6666666666666666	2	3	0.26666666666666666	4	0.8	1.0	0	0	0	0	0	0	0	0	0	0	0
207	None	None	None	None	None	0.23529411764705882	4	0.3888888888888889	14	0.5686274509803921	29	0.654320987654321	0.5294117647058824	41	27	11	0	0	1.0	9	9	3.533333333333333	53	0.0	0.6956521739130435	-0.00021743179558690045	0.6673540215737457	0.06339057250499666	0.5481851057839491	0.0011239669378588324	0.5090819831509866	0.5987738033194623	0.5765527978307988	0	1.0	0.0
3766	5.972470403715559e-08	9.242145142132222e-09	-1.6169401284876313e-09	0.9999976773936748	None	0.25	1	0.36363636363636365	4	0.7857142857142857	11	0.2222222222222222	0.7857142857142857	15	11	0	0	0	0.8888888888888888	8	9	1.0666666666666667	16	0.0	1.0	0.01534605805378301	0.5901847586274322	0.0015116222091421483	0.5213554308628422	4.370210024526917e-05	0.5000875942152856	0.5172274402105115	0.5374756958497069	0	0.13333333333333333	0.0
4851	None	None	None	None	None	0.125	1	0.3888888888888889	7	0.5416666666666666	13	0.4642857142857143	0.2916666666666667	11	7	14	3	0	0.875	7	8	1.7333333333333334	26	0.10714285714285714	0.5	7.902762784127648e-27	0.5	0.01558208018073653	0.5407666716534624	0.07480927574388971	0.5406037243197944	0.5849197401050067	0.5271568164633872	1.0	1.0	0.0
143	None	None	None	None	None	0	0	0.06818181818181818	3	0.9375	60	0.9166666666666666	0	0	0	65	7	0	0.8888888888888888	8	9	4.4	66	0.05223880597014925	0.896551724137931	0	0	0	0	0	0	0	0	0	0	0
6257	0.0008537426788888835	0.0002095035436003616	-0.00020411539322531615	0.9980046617144791	None	0.25	1	0.4	4	0.7692307692307693	10	0.23809523809523808	0.7692307692307693	14	10	0	0	0	0.7777777777777778	7	9	1.0	15	0.0	1.0	0.00794720440392443	0.5081649469642072	0.019957398282762624	0.5292490786663644	0.046730231280396925	0.5	0.5409279918594568	0.5124801352505218	0	1.0	0.0
6082	0.00036149423940076307	2.7545006966147922e-06	-2.7533995723713214e-06	0.999998579264889	None	0.25	1	0.4	4	0.75	9	0.25	0.75	13	9	0	0	0	0.875	7	8	0.9333333333333333	14	0.0	1.0	0.04388870561872747	0.6381211476314779	0.004704571719057643	0.511161028755818	0.15582527544328337	0.5000000000000001	0.6569740451006632	0.5508131592364501	0	1.0	0.0
7513	0.0018577288134463312	5.0333081121298556e-05	-3.6512841380675525e-05	0.9969793878252166	None	0.3333333333333333	1	0.4444444444444444	4	0.7272727272727273	8	0.28888888888888886	0.7272727272727273	12	8	0	0	0	0.5555555555555556	9	5	0.8666666666666667	13	0.0	1.0	0.006145194910506431	0.5856594253178445	0.09857932263028467	0.5000000000000001	0.04405234733554855	0.5	0.5937301453218169	0.5288055803172457	0	1.0	0.0
4707	0.0017939703230971291	0.00021832598254720355	4.166656721516967e-05	0.9960272232556645	None	0.25	1	0.36363636363636365	4	0.7857142857142857	11	0.2222222222222222	0.7857142857142857	15	11	0	0	0	0.8888888888888888	8	9	1.0666666666666667	16	0.0	1.0	-0.024498036982576583	0.6688208387779916	0.0003502574321506915	0.5024236649248841	0.052200425955614624	0.5380398239987788	0.5961970077610951	0.5715884927791184	0	0.4666666666666667	0.0
461	None	None	None	None	None	0.125	1	0.5555555555555556	10	0.4	10	0.42857142857142855	0.28	12	7	14	7	0	0.7777777777777778	9	7	1.8	27	0.25925925925925924	0.4	-0.30362135161341214	0.9859143049861697	2.633303398425638e-07	0.5000021690441369	0.06835061660265669	0.5271288372729274	0.8867742278392509	0.8103593457644273	1.0	1.0	0.0
5858	None	None	None	None	None	0.3333333333333333	2	0.42857142857142855	6	0.631578947368421	12	0.3333333333333333	0.5789473684210527	17	11	3	1	0	0.7777777777777778	9	7	1.4	21	0.25	0.5	0.023047892464427913	0.5030415920357584	-0.09723429228369988	0.6398201632676094	0.09467559512667557	0.552806949636662	0.6799486687983402	0.5661735833836649	1.0	0.9411764705882353	0.0
659	None	None	None	None	None	0	0	0.0625	1	1.0	22	0.96	0	0	0	23	11	0	1.0	5	5	1.6	24	0.22	0	0	0	0	0	0	0	0	0	0	0	0
2259	None	None	None	None	None	0	0	0.5454545454545454	6	0.2857142857142857	4	0.45714285714285713	0.21428571428571427	9	3	6	5	0	0.7142857142857143	5	7	1.0666666666666667	16	0.5	0.7142857142857143	7.902762784127648e-27	0.5	0.04697290089604005	0.5865662508941466	0.25750268844798757	0.5	0.7539343091423645	0.5291160505573513	1.0	1.0	0.8437850924073221
6997	0.0052979354643826	0.006060796432038599	0.006060796409868773	0.9970731399922259	None	0	0	0.3333333333333333	2	0.8571428571428571	6	1.0	0.8571428571428571	8	6	0	0	0	0.1111111111111111	1	9	0.6	9	0.0	1.0	-0.09970777184345633	0.5014544386324779	0.0007828897430525606	0.5023158379580647	0.09999951023486506	0.5	0.6932547401849113	0.5012567631043795	0	1.0	0.0
1116	None	None	None	None	None	0	0	0.5555555555555556	5	0.45454545454545453	5	0.4642857142857143	0.18181818181818182	6	2	6	0	0	0.5714285714285714	4	7	0.8666666666666667	13	0.0	0.6666666666666666	0.03980790214664433	0.5433143560491863	-0.03582175885096831	0.5034561271055082	0.04555618436053378	0.5047565057280585	0.5930662570906242	0.517205214160368	0	1.0	0.0
6421	0.00032347513337298235	1.857938882378569e-06	1.3421008116719937e-06	0.9999972260142835	None	0.25	1	0.4	4	0.7692307692307693	10	0.23809523809523808	0.7692307692307693	14	10	0	0	0	0.7777777777777778	9	7	1.0	15	0.0	1.0	0.051017867187199736	0.6650274014564523	0.0999943161700507	0.5000207279637365	0.0784804542937654	0.5	0.5499860793596636	0.556907549813935	0	1.0	0.0
861	None	None	None	None	None	0	0	0.16326530612244897	8	0.8169014084507042	58	0.9012345679012346	0.36619718309859156	33	26	39	0	0	1.0	9	9	4.866666666666666	73	0.0	0.875	0.04559382650972725	0.5524936175834122	0.07501232457202316	0.549465223918069	1.5962121948331217e-06	0.5001134091597126	0.576521573586448	0.5340899410835661	0	0.5454545454545454	0.0
932	None	None	None	None	None	0	0	0.2916666666666667	7	0.6363636363636364	21	0.9722222222222222	0.18181818181818182	10	6	24	9	0	1.0	6	6	2.3333333333333335	35	0.1875	0.3448275862068966	-0.037646411995327436	0.6561675395388933	0.0463644820267238	0.5220424888996565	-0.03185541713186478	0.6635016932776705	0.621372500485414	0.6156541017705649	1.0	1.0	0.5077243661952554
6728	0.0009223621210384038	0.00013820429612661225	9.845764487480477e-05	0.9988727386933071	None	0.3333333333333333	1	0.4444444444444444	4	0.7272727272727273	8	0.28888888888888886	0.7272727272727273	12	8	0	0	0	0.5555555555555556	5	9	0.8666666666666667	13	0.0	1.0	-0.0028501937070115405	0.6595103604345458	-0.08303157028569788	0.5	0.05920589895221627	0.5	0.6572402455538678	0.5548708686064563	0	0	0.0
963	None	None	None	None	None	0	0	0.041666666666666664	1	1.0	33	0.8333333333333334	0	0	0	34	10	0	0.8571428571428571	7	6	2.3333333333333335	35	0.1388888888888889	0.4	0	0	0	0	0	0	0	0	0	0	0
178	None	None	None	None	None	0.25	1	0.4	4	0.7692307692307693	10	0.23809523809523808	0.7692307692307693	14	10	0	0	0	0.7777777777777778	7	9	1.0	15	0.0	1.0	1.4284106925436808e-05	0.5002194664289887	0.006530540621832945	0.5330786156286869	0.09309418273108114	0.550457821035113	0.6015715102379321	0.5279630019498776	0	0.2857142857142857	0.0
4872	0.0002441491648740836	3.397489038659593e-07	2.9308356778202306e-07	0.9999969797126876	None	0	0	0.4	2	0.8	4	1.0	0.8	6	4	0	0	0	0.14285714285714285	1	7	0.4666666666666667	7	0.0	0.6666666666666666	0.028683594849253823	0.6477804929210217	-0.15510847924194957	0.5845323423802841	0.09528895081308214	0.5	0.7516850888450453	0.5785689514112682	0	1.0	0.0
351	None	None	None	None	None	0.4	2	0.46153846153846156	6	0.6470588235294118	11	0.35185185185185186	0.6470588235294118	17	11	1	0	0	0.6666666666666666	9	6	1.2666666666666666	19	0.0	0.7692307692307693	6.602606499132338e-06	0.5212120754212478	-0.08856555364762755	0.5647348423600731	0.02629825254433616	0.6524810807231374	0.6273338812437704	0.5805636695838653	0	1.0	0.0
3099	0.001453750310069931	0.00012926503210600646	0.0001256565449045001	0.995913040981689	None	0.16666666666666666	1	0.35714285714285715	5	0.7222222222222222	13	0.47619047619047616	0.6666666666666666	16	12	3	0	0	0.8571428571428571	7	6	1.3333333333333333	20	0.0	0.2857142857142857	0.22893496025142954	0.6456309153230358	0	0.5	0.024063995671130774	0.5	0.7363727008509642	0.5498248408262666	0	0	0.0
5099	0.004310104304431854	0.00018179813044116348	0.00012847194173544878	0.9940930952834279	None	0.25	1	0.4	4	0.7692307692307693	10	0.23809523809523808	0.7692307692307693	14	10	0	0	0	0.7777777777777778	9	7	1.0	15	0.0	1.0	2.369824115410309e-10	0.5000000007525454	-0.08767799377598343	0.5653597813934093	0.13980175665617084	0.5665385562704744	0.707377070470321	0.5441088718358656	0	1.0	0.0
7349	0.013096733717996169	0.0007787303803481846	-0.00028492799102156297	0.9960098552889369	None	0.3333333333333333	1	0.5	4	0.7	7	0.2857142857142857	0.7	11	7	0	0	0	0.8571428571428571	7	6	0.8	12	0.0	0.8	-0.3626558431104566	0.5000000000000001	4.929941851882579e-07	0.5000348067785192	-0.09690981343473624	0.5	0.8224576151649141	0.5000116022595231	0	1.0	0.0
2697	None	None	None	None	None	0	0	0.21875	7	0.7608695652173914	35	0.8888888888888888	0.41304347826086957	24	19	23	3	0	0.6666666666666666	9	6	3.2	48	0.06666666666666667	0.9047619047619048	1.4173206523551056e-11	0.5000022081083227	5.1599894588743046e-08	0.50000512197703	0.0987720044083356	0.5193401094908363	0.6143455169257654	0.5064520063617831	0.9166666666666666	0.9583333333333334	0.0
2166	None	None	None	None	None	1.0	1	0.8	4	0.4	2	0.4375	0.4	6	2	0	0	0	1.0	4	4	0.4666666666666667	7	0.0	0.6666666666666666	0.021402714416104175	0.543387437060103	-0.017630406352951565	0.6427700911874972	-0.046540891057294025	0.526043493149324	0.5955437653929748	0.5716421887651011	0	1.0	0.0
3019	0.0003906624986751518	3.88905708595938e-06	3.015903851612292e-06	0.9999904771065933	None	0	0	0.3333333333333333	2	0.8333333333333334	5	0.4	0.8333333333333334	7	5	0	0	0	0.8	4	5	0.5333333333333333	8	0.0	0	-0.09999827373279391	0.5000542319408512	0.040262239129380636	0.5759469400832217	0.09999999833571187	0.5000000198367835	0.6980985306441704	0.5255089965420413	0	1.0	0.0
1446	None	None	None	None	None	0.4	2	0.6666666666666666	8	0.3333333333333333	5	0.40476190476190477	0.3333333333333333	10	5	6	4	0	0.8571428571428571	6	7	1.1333333333333333	17	0.36363636363636365	0.7272727272727273	-0.09538100904405597	0.5384800678082833	0.05980146098011818	0.5809754820305575	0.0832978091020247	0.5516024392441584	0.6769400825120073	0.5570958415911801	0.0	0	0.0
6956	0.0028815161955435815	0.002039891764932223	-0.0018987935179214073	0.9964631709877839	None	0.25	1	0.4	4	0.7692307692307693	10	0.23809523809523808	0.7692307692307693	14	10	0	0	0	0.7777777777777778	7	9	1.0	15	0.0	1.0	-0.09998125158299961	0.5000043516337072	0.009039853347017145	0.6790084252113308	0.07394281853420383	0.5	0.6908888023791616	0.5621138231835915	0	1.0	0.0
5370	3.5062303872498563e-06	3.052608872382653e-07	-3.5127255907534015e-08	0.9999053365143256	None	0.3333333333333333	2	0.42857142857142855	6	0.6842105263157895	13	0.3333333333333333	0.6842105263157895	19	13	1	0	0	0.7777777777777778	7	9	1.4	21	0.0	0.6666666666666666	0.1744695163280247	0.5808247666453998	-0.05244483646664355	0.6208512437034502	0.00027999957322953834	0.5182581886358241	0.7217265977122279	0.5738221425622422	0	1.0	0.0
1388	None	None	None	None	None	0	0	0.6	3	0.6	3	0.7	0.4	4	2	2	5	0	0.4	5	2	0.4666666666666667	7	0.8333333333333334	0.4	2.3359595834857807e-07	0.5003209200130864	0.003186569563867277	0.5116398735159351	6.676857889670037e-05	0.5004472362100467	0.5037164993675405	0.5041366167227814	1.0	1.0	0.4232045984375713
4777	0.004206445704834528	0.0007338218629206545	-9.288927743675807e-05	0.9951785953270303	None	0.2	1	0.3333333333333333	4	0.8	12	0.20987654320987653	0.8	16	12	0	0	0	1.0	9	9	1.1333333333333333	17	0.0	1.0	0.06837725404098156	0.6504285907568035	0.05247357802749394	0.585690808461395	0.19380900777984877	0.9992354973878819	0.6674427335407849	0.9378598275417476	0	1.0	0.0
6309	0.0029178952579660446	0.0008899418979492863	-0.0006631754463377199	0.9939864029139458	None	0.2	1	0.3333333333333333	4	0.8	12	0.20987654320987653	0.8	16	12	0	0	0	1.0	9	9	1.1333333333333333	17	0.0	1.0	0.007283796081973493	0.5516527582808288	0.005656979695389919	0.6352479421030947	0.09999700213806482	0.5	0.6114886285212607	0.5631729534521269	0	1.0	0.0
904	None	None	None	None	None	0	0	0.4	2	0.8	4	0.4666666666666667	0.8	6	4	0	0	0	0.6	5	3	0.4666666666666667	7	0.0	0	0.029734841916515726	0.5167935817624244	0.21592029760379194	0.5658169996813402	3.240741661321809e-07	0.5000015288101274	0.7222232947012226	0.5276393220154617	0	1.0	0.0
7320	0.005027896145490626	0.00020586925064502065	-0.0001720422457281162	0.9936248505421047	None	0.3333333333333333	1	0.5	4	0.7	7	0.3333333333333333	0.7	11	7	0	0	0	0.4444444444444444	4	9	0.8	12	0.0	1.0	0.08623740104668318	0.5641270704025838	0	0.5	-3.258866361957059	0.5	0.9999998269504684	0.5214808340232707	0	0.9090909090909091	0.0
5393	0.0017658216639869608	0.0006522261202358073	0.0006520803912036236	0.9973153382927971	None	0.3333333333333333	1	0.5	4	0.6666666666666666	6	0.3055555555555556	0.6666666666666666	10	6	0	0	0	1.0	6	6	0.7333333333333333	11	0.0	0.4	-0.06590994868345093	0.506367149902274	-0.012221915184633258	0.6437908462269641	0.2783425017137195	0.5	0.8194608828364416	0.5512630569145026	0	0	0.0
5224	0.0072337545510489315	0.0023904102635871716	-0.0012212428364668905	0.9824483207719913	None	0.2	1	0.3333333333333333	4	0.8	12	0.20987654320987653	0.8	16	12	0	0	0	1.0	9	9	1.1333333333333333	17	0.0	1.0	-0.566541052412003	0.9996327699333796	0.09685353433062878	0.6016523455433433	-0.07160149167140437	0.5	0.9435078219635787	0.9412455114078622	0	0.75	0.0
90	None	None	None	None	None	0.08333333333333333	1	0.3333333333333333	9	0.631578947368421	24	0.7407407407407407	0.5	28	19	11	0	0	0.6666666666666666	6	9	2.6666666666666665	40	0.0	0.5882352941176471	0.02951868297884632	0.5878787674171534	0.19726699743370077	0.5957816320259525	0.002816974977956591	0.5043780654499758	0.7033018945873148	0.5630488417174516	0	1.0	0.0
4371	0.004147094361575655	0.0002803405377056406	0.00028031375802796643	0.9945905974662241	None	0	0	0.4	2	0.8	4	1.0	0.8	6	4	0	0	0	0.14285714285714285	1	7	0.4666666666666667	7	0.0	1.0	0.018625346156119788	0.6724483365946372	0.017879673217077896	0.5460480413477851	1.5620328650640456	0.5000000000000004	0.9992956043539442	0.5747680277799467	0	1.0	0.0
5924	7.991556312722253e-06	4.07424970449474e-07	-3.886058520307044e-07	0.9998730836846911	None	0.3333333333333333	1	0.5	4	0.7	7	0.3	0.7	11	7	0	0	0	0.625	5	8	0.8	12	0.0	0.8571428571428571	0.09996337827183877	0.5019809822995192	0.030252288106671365	0.5140950546047696	0.006347303475605785	0.5	0.5970045544398632	0.5053597222793942	0	0.6363636363636364	0.0
4593	0.002297738069105988	0.0005737738372450089	0.0001512601302038091	0.9976020885222129	None	0.25	1	0.4	4	0.7692307692307693	10	0.23809523809523808	0.7692307692307693	14	10	0	0	0	0.7777777777777778	9	7	1.0	15	0.0	1.0	8.614740456281276e-08	0.5000012378025567	0.11638521312375279	0.6511685906647489	-0.12402289164828195	0.5569337648879681	0.7274309478011233	0.5706010763598229	0	1.0	0.0
6537	2.66699168400454e-08	2.4776436319060387e-08	-1.2715521973191895e-08	0.9999955598765666	None	0.25	1	0.4	4	0.75	9	0.25	0.75	13	9	0	0	0	0.875	7	8	0.9333333333333333	14	0.0	0.8571428571428571	0.016043799149609673	0.5342882870354926	0.08725864914033607	0.6075493323392211	0	0.5	0.5932138960751343	0.5477202510304375	0	0.8461538461538461	0.0
5232	0.0020568932687961205	0.00021564803102272782	2.0919962160416005e-05	0.9979578894972576	None	0.25	1	0.4	4	0.7692307692307693	10	0.23809523809523808	0.7692307692307693	14	10	0	0	0	0.7777777777777778	9	7	1.0	15	0.0	1.0	0.010057407195247472	0.5297910924125588	-0.03984830640273995	0.5138405982353229	0.09999972131056557	0.5000493546465663	0.6401056240716523	0.514569178098925	0	1.0	0.0
2826	6.177213673407752e-06	3.136848306522456e-08	2.290292789059186e-09	0.9999988183717765	None	0	0	1.0	2	0.0	0	0.75	0	1	0	1	0	0	1.0	2	2	0.2	3	0.0	0	0	0	0	0	0	0	0	0	0	0	0
7160	7.312198783039355e-05	1.3768933912415945e-05	-1.376110668956415e-05	0.9998387893743089	None	0.3333333333333333	1	0.4444444444444444	4	0.7272727272727273	8	0.28888888888888886	0.7272727272727273	12	8	0	0	0	0.5555555555555556	5	9	0.8666666666666667	13	0.0	1.0	0.028473455697002076	0.5279677254215434	0.09967815024989288	0.5000000000000001	-0.047748553361535565	0.5	0.6462210204776309	0.509331232635187	0	0.08333333333333333	0.0
5870	2.1997730342806284e-08	2.1259572686744802e-08	-1.650128268109651e-09	0.9999973456285881	None	0.25	1	0.4	4	0.7692307692307693	10	0.23809523809523808	0.7692307692307693	14	10	0	0	0	0.7777777777777778	7	9	1.0	15	0.0	1.0	0.23112049851360156	0.7574083851931089	0.08962982721388528	0.5205966368052211	0	0.5	0.7214902865365226	0.6003648264609334	0	1.0	0.0
5632	None	None	None	None	None	0.14285714285714285	2	0.36666666666666664	11	0.6046511627906976	26	0.5555555555555556	0.5813953488372093	36	25	8	0	0	1.0	9	9	3.0	45	0.0	0.7777777777777778	0.09999937535910741	0.5000044774437525	0.0033261524286009986	0.5680268643526386	0.09999993851647425	0.5000004454609736	0.6119986824341903	0.5228029214725328	0	1.0	0.0
5404	3.7950439607443924e-08	3.583466699827285e-08	-8.139144288625159e-09	0.999995847806476	None	0.25	1	0.4	4	0.75	9	0.25925925925925924	0.75	13	9	0	0	0	0.6666666666666666	6	9	0.9333333333333333	14	0.0	1.0	5.2108406198684226e-11	0.500000000127533	0.05998848663865325	0.5601416742252094	9.218177333147266e-05	0.5	0.5701765272547069	0.5201338615970491	0	1.0	0.0
27	None	None	None	None	None	0	0	0	0	0	0	1.0	0	0	0	0	0	0	1.0	1	1	0.06666666666666667	1	0.0	0	0	0	0	0	0	0	0	0	0	0	0
7417	0.01771358714791583	0.007040714323438187	-0.006858352582068188	0.9893781340695059	None	0.25	1	0.4	4	0.75	9	0.25925925925925924	0.75	13	9	0	0	0	0.6666666666666666	6	9	0.9333333333333333	14	0.0	1.0	-0.09707796649313533	0.5000062563136569	0.03597389977770094	0.5694504431705915	-0.2690461353255417	0.5	0.7770596523639242	0.5232860055115811	0	1.0	0.0
6996	0.0007184305156390957	1.6188518946512097e-05	8.83382727234621e-06	0.9974450238842287	None	0.25	1	0.4	4	0.7692307692307693	10	0.23809523809523808	0.7692307692307693	14	10	0	0	0	0.7777777777777778	7	9	1.0	15	0.0	1.0	0.09765660608168339	0.5687366771087448	0.05366595353419853	0.6407410374447051	-0.052391871832736456	0.5	0.6502809845145845	0.5707945256667111	0	1.0	0.0
4531	None	None	None	None	None	0.14285714285714285	2	0.3333333333333333	10	0.6428571428571429	27	0.5432098765432098	0.5	30	21	13	0	0	1.0	9	9	2.933333333333333	44	0.0	0.8108108108108109	0.1215534592665993	0.5487141635312278	0.07578185794121861	0.5592556541769352	0.09999713291122082	0.5465107963637148	0.5428219020412196	0.5515001303408691	0	0.3	0.0
5937	2.8393236185055276e-08	2.6671873507399018e-08	-2.6653067901107516e-08	0.9999963115731645	None	0.25	1	0.4	4	0.75	9	0.25925925925925924	0.75	13	9	0	0	0	0.6666666666666666	9	6	0.9333333333333333	14	0.0	1.0	5.745288654604616e-13	0.5002956320388953	0.060397679691194736	0.5051360798478719	0	0.5	0.5707023434407142	0.5018106229457906	0	1.0	0.0
5639	0.003339946661067732	0.0010580708676767375	-0.0009885308477212832	0.9932765534287115	None	0.25	1	0.4	4	0.7692307692307693	10	0.23809523809523808	0.7692307692307693	14	10	0	0	0	0.7777777777777778	9	7	1.0	15	0.0	1.0	1.1225028873097847e-05	0.5000497044279402	-0.09999019172625304	0.5000282672867083	0.10880046078424144	0.6266843933137154	0.7011183294113251	0.5430870964840713	0	0	0.0
4390	0.005436007427190842	0.0010964890227880728	0.0001754056534445431	0.9890459152073379	None	0.16666666666666666	1	0.42857142857142855	6	0.5555555555555556	10	0.31746031746031744	0.4444444444444444	12	8	7	8	0	0.7777777777777778	9	7	1.3333333333333333	20	0.5714285714285714	0.3076923076923077	0.24347548498575122	0.5290992270487006	0.03886539464329615	0.5135086259793862	0.1432651811619635	0.5514922425448376	0.6995144614016983	0.5313984660847287	1.0	1.0	0.0
954	None	None	None	None	None	0.5	1	0.5714285714285714	4	0.625	5	0.3333333333333333	0.625	9	5	0	0	0	0.8333333333333334	5	6	0.6666666666666666	10	0.0	0.5	0.0168014985575557	0.5843287305416808	-0.05714587550770237	0.5224714824090966	0.42217255086946875	0.7147094884326396	0.884742820749921	0.6105507571633544	0	1.0	0.0
1596	None	None	None	None	None	0	0	0.07407407407407407	4	0.9240506329113924	73	1.0	0.4936708860759494	41	39	39	0	0	1.0	9	9	5.4	81	0.0	1.0	0.036785714082978246	0.5102870910836416	0.017314066918846426	0.5048903956566838	0.09375683628431819	0.5175608218730468	0.5801371814016023	0.5109139802738549	0	0.926829268292683	0.0
5636	0.008170849296187816	0.004431952973370541	-0.004391931004889985	0.9839749262845481	None	0.3333333333333333	1	0.4444444444444444	4	0.7272727272727273	8	0.2653061224489796	0.7272727272727273	12	8	0	0	0	1.0	7	7	0.8666666666666667	13	0.0	0.6666666666666666	0.19927621611396398	0.550516702577415	0.0020957378031930783	0.6505068588581079	0.09999999949065509	0.5	0.6876687177065267	0.5682403718894106	0	1.0	0.0
4398	0.001154428032383331	0.0007193076051403171	0.0007182428627345962	0.997184188141623	None	0	0	0.3333333333333333	2	0.8571428571428571	6	0.36	0.8571428571428571	8	6	0	2	0	1.0	5	5	0.6	9	1.0	0	0.09715231475470872	0.5055454389823858	-0.07309870714213243	0.5266318176001933	-0.04772966785255451	0.5	0.6808197762882555	0.5107325884795528	0.0	0	0.0
6356	0.0017071364041855873	0.00044502501783482643	-0.00019297342591863384	0.9981447454748024	None	0.3333333333333333	1	0.5	4	0.7	7	0.3333333333333333	0.7	11	7	0	0	0	0.4444444444444444	4	9	0.8	12	0.0	1.0	-0.028556764735280016	0.6860414189234241	0.09999979913357912	0.5	0.10298593257205654	0.5	0.6486660971679206	0.5647736959704903	0	1.0	0.0
6957	0.0026170187686831575	0.0008871689384426069	0.0008806979946431838	0.9967638301937569	None	0.25	1	0.36363636363636365	4	0.7857142857142857	11	0.2222222222222222	0.7857142857142857	15	11	0	0	0	0.8888888888888888	8	9	1.0666666666666667	16	0.0	1.0	0.060988218651845505	0.5609167372934438	0.0005487681674930002	0.5720607511907378	0.08675185474213806	0.5000000000000001	0.5899467961764734	0.5444777351937348	0	1.0	0.0
940	None	None	None	None	None	0	0	0.5	2	0.5	2	0.6	0	0	0	5	9	0	0.4	2	5	0.4	6	0.6428571428571429	0.5	0	0	0	0	0	0	0	0	0	0	0
6798	0.012046136383860952	0.008249981003545504	0.008243100912666567	0.9822499860232307	None	0.25	1	0.36363636363636365	4	0.7857142857142857	11	0.2222222222222222	0.7857142857142857	15	11	0	0	0	0.8888888888888888	9	8	1.0666666666666667	16	0.0	1.0	0.1639417716466004	0.6309430367372586	0.15975576312211148	0.5589760530550529	-0.10832767715187112	0.5000000000000001	0.7882149478580067	0.5640849180543848	0	1.0	0.0
2776	0.002619106919424746	7.45166598767461e-05	-7.412492702616935e-05	0.9978979793364398	None	0	0	0.5	3	0.6666666666666666	4	0.4444444444444444	0.6666666666666666	7	4	0	0	0	0.5	6	3	0.5333333333333333	8	0.0	0.8	6.5004656437585135e-09	0.5000071165061389	0.0003050650195513075	0.5034683331502244	0.15564796255006028	0.5073548765245097	0.6756075316653053	0.5036102413760509	0	0.8571428571428571	0.0
7504	0.00471520667054364	0.0009915405869044371	0.0009203599115283708	0.994779871796229	None	0.25	1	0.4	4	0.7692307692307693	10	0.23809523809523808	0.7692307692307693	14	10	0	0	0	0.7777777777777778	9	7	1.0	15	0.0	1.0	-0.07360866822436155	0.681974206405533	0.09482497108041059	0.513674632168126	0.11956513135048082	0.5000000000000001	0.6992771175737744	0.5677123985991988	0	1.0	0.0
1040	None	None	None	None	None	0	0	0.5	2	0.3333333333333333	1	0.5555555555555556	0	0	0	4	9	0	1.0	3	3	0.3333333333333333	5	0.75	1.0	0	0	0	0	0	0	0	0	0	0	0
1030	None	None	None	None	None	0	0	0.6666666666666666	4	0.3333333333333333	2	0.6666666666666666	0	2	0	5	7	0	0.75	3	4	0.5333333333333333	8	0.5833333333333334	1.0	0	0	0	0	0	0	0	0	0	0	0
2368	None	None	None	None	None	0	0	0.3333333333333333	2	0.7142857142857143	5	0.6	0	0	0	8	12	0	0.6	5	3	0.6	9	0.6	1.0	0	0	0	0	0	0	0	0	0	0	0
2385	None	None	None	None	None	0.5	1	0.5	3	0.5	3	0.6666666666666666	0	2	0	5	7	0	0.75	3	4	0.5333333333333333	8	0.5833333333333334	0.8	0	0	0	0	0	0	0	0	0	0	0
1766	None	None	None	None	None	0	0	0.6666666666666666	2	0.5	1	0.6666666666666666	0.5	3	1	0	2	0	0.6666666666666666	2	3	0.26666666666666666	4	1.0	0	1.8114849763313494e-06	0.5002066389974443	0.09999995352961466	0.5000000691959123	0.03799193756008519	0.5644536275284462	0.6057989850038032	0.5216600848130224	0.0	0	0.0
5590	0.00027476858191792996	2.1413031346221413e-06	2.1379436750954534e-06	0.9999545352890986	None	0	0	0.3333333333333333	3	0.8181818181818182	9	0.28888888888888886	0.8181818181818182	12	9	0	1	0	0.5555555555555556	9	5	0.8666666666666667	13	1.0	1.0	0.02554196892419951	0.5079645725917805	0.08356684750892085	0.503216989515941	0.09688686656625656	0.5	0.5768232246210754	0.5037273576974897	0.9166666666666666	1.0	0.0
3542	0.000358567607532273	1.1689349945961687e-05	-1.0726811017962955e-05	0.9995586001472148	None	0	0	0.42857142857142855	3	0.75	6	0.3333333333333333	0.75	9	6	0	0	0	0.8333333333333334	6	5	0.6666666666666666	10	0.0	0.4	0.0029486609811638443	0.5895397355418044	-0.09999764020178221	0.5000069975815485	0.05084482280942515	0.5	0.6523384798429156	0.5301376712739186	0	1.0	0.0
544	None	None	None	None	None	0.07692307692307693	1	0.35714285714285715	10	0.6153846153846154	24	0.5061728395061729	0.5897435897435898	33	23	7	2	0	1.0	9	9	2.7333333333333334	41	0.25	0.7272727272727273	-0.004631831602330057	0.6623702044486096	0.024371226997245775	0.5929360201867916	0.13218284748435272	0.5475238528133372	0.6502351178333633	0.6019397315888309	1.0	1.0	0.0
7497	0.0002907868299723761	0.00017333746802715642	0.00017333728026725084	0.9997118535786441	None	0.3333333333333333	1	0.4444444444444444	4	0.7272727272727273	8	0.28888888888888886	0.7272727272727273	12	8	0	0	0	0.5555555555555556	5	9	0.8666666666666667	13	0.0	1.0	0.09998365138994883	0.5378333080687685	-0.008138418637327376	0.5	0.022805548174353044	0.5	0.6117464910971193	0.5126325648016287	0	1.0	0.0
5448	2.9541027851914383e-08	2.8085735475511243e-08	-2.126352664965601e-09	0.9999963610147619	None	0.25	1	0.4	4	0.75	9	0.25925925925925924	0.75	13	9	0	0	0	0.6666666666666666	6	9	0.9333333333333333	14	0.0	1.0	0.19803978686920826	0.5710016895857264	0.04352510661893102	0.5425831904611272	4.901587474302137e-11	0.5000000495911326	0.7005177454814718	0.5379838246232762	0	1.0	0.0
3441	0.0004197676452648319	0.00035351726107536117	2.8233448560029233e-06	0.9986981559050084	None	0	0	0.6666666666666666	2	0.5	1	0.6666666666666666	0.5	3	1	0	2	0	0.6666666666666666	3	2	0.26666666666666666	4	1.0	0	0.09944071735039166	0.5006784266838962	0.006329187707389107	0.5	0.08491460137975373	0.5	0.6008517943498233	0.5002261423513253	0.0	0	0.0
2627	0.0024053938148796594	0.00048799551784160897	0.00048677397662527324	0.9965372994992345	None	0	0	0.3333333333333333	1	1.0	2	1.0	1.0	3	2	0	0	0	0.25	1	4	0.26666666666666666	4	0.0	0	1.3011674962934182e-07	0.5000001334392361	0.042951406216362537	0.5263690052762602	0.2631891479113047	0.532213346188024	0.7600330762049432	0.5195405938911896	0	1.0	0.0
1886	None	None	None	None	None	0	0	0.7	7	0.23076923076923078	3	0.5	0.07692307692307693	6	1	8	4	0	0.8333333333333334	6	5	1.0	15	0.26666666666666666	0.5454545454545454	-0.09999236403606919	0.5000082066267733	-0.08641596824154385	0.6811680024319459	0.05001739963831549	0.607545569926875	0.6929713066598792	0.59838202990659	1.0	1.0	0.5336686451372556
3938	None	None	None	None	None	0.09090909090909091	1	0.2916666666666667	7	0.7058823529411765	24	0.4444444444444444	0.2647058823529412	13	9	22	6	0	1.0	9	9	2.4	36	0.13636363636363635	0.4666666666666667	0.016808407116200595	0.5311239984152978	-0.07894526250470754	0.6720309871484392	0.008475560339977413	0.6636437383251055	0.6171367900598266	0.6241511936586208	1.0	1.0	0.0
3333	None	None	None	None	None	0	0	0.36363636363636365	8	0.6	18	0.6666666666666666	0.2	11	6	20	3	0	0.75	8	6	2.1333333333333333	32	0.07692307692307693	0.6923076923076923	-0.0917200616946476	0.7282113343044091	0.2086841012851269	0.5894612932464197	6.940562681761907e-05	0.5004342789819174	0.7704059943316265	0.6105633432221222	0.0	0	0.0
2770	0.0015802188114652721	0.0002427270284548887	9.488945658923885e-05	0.975424596719501	None	0	0	0.6	3	0.6	3	0.4666666666666667	0.6	6	3	0	1	0	0.6	5	3	0.4666666666666667	7	1.0	1.0	-0.7550518414312352	0.9999999970953648	0.09992328664305176	0.5001108126780506	0.09969933629749753	0.5077525017501132	0.9825337419606949	0.9985900704310974	1.0	1.0	0.0
1635	None	None	None	None	None	0.11764705882352941	2	0.40540540540540543	15	0.5094339622641509	27	0.6790123456790124	0.3584905660377358	34	19	20	0	0	1.0	9	9	3.6666666666666665	55	0.0	0.8333333333333334	-0.021202367569652245	0.6620057597569334	0.032524860052423575	0.5846602367977418	0.09999999930539069	0.5000000021946116	0.6263421286961638	0.583719148754925	0	1.0	0.0
4156	0.004115509883621372	0.00026708941209492115	0.00023895290363019542	0.9897962495903984	None	0.25	1	0.36363636363636365	4	0.7857142857142857	11	0.2222222222222222	0.7857142857142857	15	11	0	0	0	0.8888888888888888	9	8	1.0666666666666667	16	0.0	1.0	2.700290521611424e-05	0.5114641389359933	-0.0999633665772504	0.50027335729383	0.09994462704609126	0.5010633868516327	0.6934137258329672	0.5042675277922949	0	0.9333333333333333	0.0
4034	None	None	None	None	None	0.16666666666666666	1	0.4	6	0.6	12	0.4888888888888889	0.55	16	11	5	5	0	0.5555555555555556	9	5	1.4666666666666666	22	0.5555555555555556	0.7058823529411765	0.023574526146057106	0.5253194514319658	0.06806890363335891	0.5809462245925819	-0.09969250234859277	0.503106192202937	0.6684997529944845	0.5366382438152292	1.0	1.0	0.0
2366	None	None	None	None	None	0	0	0.25	1	1.0	4	0.6	0.25	1	1	4	4	0	0.4	2	5	0.4	6	0.3333333333333333	0	5.325681054580231e-07	0.5	-0.14722726916666581	0.5	0.044402874987400344	0.5	0.694025777908058	0.5	1.0	1.0	0.0
173	None	None	None	None	None	0.10526315789473684	2	0.35	14	0.5964912280701754	34	0.7283950617283951	0.21052631578947367	21	12	37	0	0	1.0	9	9	3.933333333333333	59	0.0	0.7692307692307693	0.0012199297040155208	0.5643691052233992	-0.0005843318936306102	0.6592779326125962	1.7608926705111463e-07	0.5003931134485263	0.5688242245535067	0.5761173132061955	0	0.9047619047619048	0.0
5028	0.005404072778665026	0.0012815743014560788	-0.0011983447824218312	0.9972560780201174	None	0.25	1	0.4	4	0.7692307692307693	10	0.234375	0.7692307692307693	14	10	0	0	0	1.0	8	8	1.0	15	0.0	0.8571428571428571	-0.07282327170054627	0.6005757896027061	0.15489162376928173	0.6167395009697252	0.09686233690541159	0.8805637918227539	0.7208214307635143	0.7232136682772861	0	0	0.0
3769	0.00024145136552959515	2.3486357730492244e-06	2.301429471112411e-06	0.9999846633807149	None	0	0	0.34375	11	0.5652173913043478	26	0.6666666666666666	0.2391304347826087	19	11	28	5	0	0.8888888888888888	9	8	3.2	48	0.09615384615384616	0.7692307692307693	0.0426314177800325	0.6543844312541608	0.312062586443557	0.7705574434810619	0.09997793522538105	0.5158446554840399	0.7622260752733554	0.65424310463813	0.5789473684210527	0.3157894736842105	0.0
7536	0.003198830064515029	0.00010058352598486406	-8.348994973656684e-05	0.9961849212174724	None	0.3333333333333333	1	0.5	4	0.7	7	0.3333333333333333	0.7	11	7	0	0	0	0.4444444444444444	4	9	0.8	12	0.0	1.0	-0.07447735912725806	0.556579759150177	2.4035024074957505e-05	0.5	-0.1140696123057687	0.5	0.6164065664571964	0.5189319895602144	0	1.0	0.0
7317	0.0003453158183341201	8.515359620789672e-05	7.823167462159382e-05	0.9996631832094605	None	0.25	1	0.4	4	0.75	9	0.25925925925925924	0.75	13	9	0	0	0	0.6666666666666666	6	9	0.9333333333333333	14	0.0	1.0	0.09981854711442775	0.5154539686788054	0	0.5	0.020639600338706043	0.5	0.6059293114023351	0.5051527817596638	0	1.0	0.0
1353	None	None	None	None	None	0.25	2	0.4444444444444444	8	0.52	13	0.6	0.24	12	6	14	8	0	0.5555555555555556	5	9	1.8	27	0.3076923076923077	0.5217391304347826	2.531404651167459e-08	0.5009553991743012	0.003986386857771257	0.5255795954348473	0.030535267225048658	0.5869897557361003	0.5395838369431512	0.5380731866271588	0.0	0	0.0
6884	0.01171886136377926	0.0009542199126893474	0.0007997683523152772	0.9796467416582609	None	0.3333333333333333	1	0.5	4	0.7	7	0.3333333333333333	0.7	11	7	0	0	0	0.4444444444444444	4	9	0.8	12	0.0	1.0	0.06532575096226846	0.9999655916499272	0.10086742995180568	0.5000000000000001	-6.503628811838371	0.5	0.9999999999999674	0.9684989227370406	0	1.0	0.0
76	None	None	None	None	None	0.25	1	0.36363636363636365	4	0.7857142857142857	11	0.2222222222222222	0.7857142857142857	15	11	0	0	0	0.8888888888888888	9	8	1.0666666666666667	16	0.0	1.0	0.04585908453551636	0.6597406520639855	0.10748829022777831	1.0	-0.14754764431169148	0.9999600641760318	0.8515110344535795	0.9999999672586177	0	1.0	0.0
3069	0.005469038070213264	8.008117013426e-05	-1.2185144847925645e-05	0.9902082878276987	None	0	0	0.42857142857142855	3	0.75	6	0.3333333333333333	0.75	9	6	0	1	0	0.8333333333333334	5	6	0.6666666666666666	10	1.0	0.4	-0.09999971905157842	0.5088551542522709	0.09931279905875989	0.5021653840910367	0.09999999261951117	0.5000001662766316	0.7190274814971531	0.5036738152686903	0.3333333333333333	0.4444444444444444	0.0
219	None	None	None	None	None	0	0	0.20833333333333334	5	0.7647058823529411	26	0.6428571428571429	0	0	0	35	2	0	0.875	8	7	2.4	36	0.02702702702702703	0.6206896551724138	0	0	0	0	0	0	0	0	0	0	0
4691	3.0188593826728943e-05	5.575367439609511e-07	2.6559239512937575e-07	0.999934661618986	None	0	0	0.5	1	1.0	1	1.0	1.0	2	1	0	0	0	0.3333333333333333	1	3	0.2	3	0.0	0	-0.09999999997888248	0.5000000000217681	0.09388833627238916	0.5109293354825936	0.09999976265303281	0.500000252539882	0.7168551340197971	0.5036437119055328	0	0	0.0
563	None	None	None	None	None	0	0	1.0	2	0.0	0	0.75	0	2	0	0	0	0	1.0	2	2	0.2	3	0.0	0	0	0	0	0	0	0	0	0	0	0	0
5768	0.0018603379744397354	0.0011904088437797193	-0.0007020165327732896	0.9968871340366434	None	0.3333333333333333	1	0.5	4	0.6666666666666666	6	0.3055555555555556	0.6666666666666666	10	6	0	0	0	1.0	6	6	0.7333333333333333	11	0.0	0.4	0.09999999544487839	0.50000000700174	0.06627087730512081	0.5531711569534631	-0.03966831340744033	0.6670979427923033	0.6503157718601744	0.5751415524741409	0	1.0	0.0
7508	0.0035427410410579525	0.00019039491114168788	0.00018563110426474044	0.995984399235296	None	0.3333333333333333	1	0.4444444444444444	4	0.7272727272727273	8	0.28888888888888886	0.7272727272727273	12	8	0	0	0	0.5555555555555556	5	9	0.8666666666666667	13	0.0	1.0	0.10841236348917867	0.6907200247663922	-0.09792157898155227	0.5	0.09335461592171268	0.5	0.7189361905207997	0.5665599019521921	0	1.0	0.0
6336	1.26178136322721e-08	1.218656167567409e-08	8.545342285036632e-10	0.9999984291126099	None	0.25	1	0.36363636363636365	4	0.7857142857142857	11	0.2222222222222222	0.7857142857142857	15	11	0	0	0	0.8888888888888888	8	9	1.0666666666666667	16	0.0	1.0	0.16453911040015967	0.5298685249503183	-0.013178791449933381	0.6719311566350277	0	0.5	0.6988354546551777	0.5692641765540879	0	1.0	0.0
5248	9.85866286932456e-06	1.293354834696663e-07	2.80485573176846e-09	0.9999999998035085	None	0.3333333333333333	1	0.4444444444444444	4	0.7272727272727273	8	0.28888888888888886	0.7272727272727273	12	8	0	0	0	0.5555555555555556	5	9	0.8666666666666667	13	0.0	1.0	0.09999255165795835	0.5001341206861667	-0.09997235674273316	0.5002206957736529	0.056134622190964614	0.5	0.7022724516118226	0.5001182721569171	0	1.0	0.0
2558	1.2805310850676998e-07	1.0036559982296967e-07	-6.869444096568524e-08	0.9999675630582954	None	0	0	0.125	1	1.0	9	0.7333333333333333	0	0	0	10	2	0	0.6	3	5	0.7333333333333333	11	0.08333333333333333	0	0	0	0	0	0	0	0	0	0	0	0
2736	None	None	None	None	None	0.1111111111111111	1	0.4	8	0.5555555555555556	15	0.6041666666666666	0.25925925925925924	13	7	15	8	0	0.75	8	6	1.9333333333333333	29	0.2857142857142857	0.782608695652174	0.09792562240928711	0.5521993201533116	0.47726166758008703	1.0	0.032958604874007036	0.5007460107012238	0.9904613174163855	0.9999999731290264	1.0	1.0	0.0
6921	None	None	None	None	None	0.23076923076923078	3	0.35714285714285715	10	0.6666666666666666	26	0.5061728395061729	0.6666666666666666	36	26	4	0	0	1.0	9	9	2.7333333333333334	41	0.0	0.7647058823529411	-0.1700408757458683	0.6180610360263905	-0.060988803165759164	0.6707512720996707	0.0975030930848716	0.5000000000000001	0.7581586930868095	0.5981198166115131	0	1.0	0.0
5361	0.0037814826950696963	0.0002858267797418782	-0.0002810325899238482	0.9949489075090999	None	0.25	1	0.4	4	0.75	9	0.25925925925925924	0.75	13	9	0	0	0	0.6666666666666666	6	9	0.9333333333333333	14	0.0	1.0	2.7869454147462828e-05	0.513947950937699	0.0014783712043088112	0.5136850310771808	0.08402961847124049	0.5000000000000001	0.5954145142219711	0.5092122975341002	0	0.9230769230769231	0.0
2674	2.032799691808886e-06	4.219866621764794e-09	-2.3313345595927017e-09	0.9999992991387946	None	0	0	1.0	1	0	0	1.0	0	1	0	0	0	0	0.5	2	1	0.13333333333333333	2	0.0	0	0	0	0	0	0	0	0	0	0	0	0
1600	None	None	None	None	None	0.4	2	0.6666666666666666	8	0.3333333333333333	5	0.4722222222222222	0.26666666666666666	11	4	5	5	0	1.0	6	6	1.1333333333333333	17	0.7142857142857143	0.5454545454545454	3.3557930569459032e-06	0.5006745942758535	0.055917385343832934	0.6503655448262777	-0.032815255293305215	0.5126631313809628	0.5955164173068656	0.5559322701243955	1.0	1.0	0.0
1896	None	None	None	None	None	0	0	0.4	6	0.6	12	0.4074074074074074	0.35	12	7	9	0	0	0.6666666666666666	9	6	1.4666666666666666	22	0.0	0.5263157894736842	-0.0998611969919834	0.50037117709228	0.099893757021145	0.5004333340539924	2.0467383605554344e-26	0.5000000000022622	0.6932014394327358	0.5002681704160236	0	1.0	0.0
874	None	None	None	None	None	0	0	0.5	5	0.4166666666666667	5	0.5833333333333334	0	0	0	13	10	0	0.6666666666666666	6	4	0.9333333333333333	14	0.3333333333333333	0.6666666666666666	0	0	0	0	0	0	0	0	0	0	0
7117	1.0478286681348255e-08	9.701623444524716e-09	3.905514481308817e-09	0.9999947847383666	None	0.3333333333333333	1	0.4444444444444444	4	0.7272727272727273	8	0.28888888888888886	0.7272727272727273	12	8	0	0	0	0.5555555555555556	5	9	0.8666666666666667	13	0.0	1.0	0.0008594570431694608	0.5934292890053715	-0.0015976241569931246	0.5	0.0007061169475816337	0.5	0.5028225708270395	0.5314716886826119	0	1.0	0.0
1196	None	None	None	None	None	0.13043478260869565	3	0.3333333333333333	16	0.6285714285714286	44	0.8888888888888888	0.6	58	42	13	0	0	1.0	9	9	4.8	72	0.0	0.8571428571428571	0.03560902748054773	0.5964075834428764	0.3642104804296554	0.7608502971446504	-0.01728437477394898	0.661939435451272	0.8259277112886394	0.6769823488157776	0	1.0	0.0
292	None	None	None	None	None	0	0	0.35714285714285715	5	0.631578947368421	12	0.7	0.2631578947368421	8	5	12	4	0	0.8333333333333334	6	5	1.4	21	0.16	0.75	0.00011977764267342246	0.501330606662253	-0.04646479935546293	0.5335255815473512	0.17625180932625198	0.5763661540045749	0.7229761882106195	0.5372226655152303	1.0	1.0	0.0
3420	2.1003613809488345e-07	1.9816647225723133e-07	1.4940319572807484e-07	0.9999578176682257	None	0	0	0.3	6	0.6428571428571429	18	0.625	0.10714285714285714	7	3	22	3	0	0.75	8	6	2.0	30	0.06818181818181818	0.6666666666666666	0.09999998869188267	0.5000011251937586	0.07720109348032025	0.5809052327425271	4.934112453919108e-08	0.5000035829238965	0.6053719957429353	0.5271822896113226	1.0	1.0	0.0
1122	None	None	None	None	None	0	0	0.16666666666666666	1	1.0	7	0.36	0.8571428571428571	7	6	1	2	0	1.0	5	5	0.6	9	0.4	0	0.033608958556435906	0.5695300437504911	0.06809865748428372	0.5728951470954275	-0.01084347231405178	0.6655380441881689	0.5631914923064594	0.6036172321776482	1.0	1.0	0.0
565	None	None	None	None	None	0.25	1	0.4	4	0.75	9	0.4666666666666667	0.6666666666666666	12	8	1	2	0	0.8333333333333334	5	6	0.9333333333333333	14	1.0	0.25	0.060091138346673234	0.6546175299495413	0.004474975602759904	0.5497946612272373	0.08713260931600701	0.6618188475314192	0.6000490875674528	0.6232932291091928	1.0	1.0	0.0
5036	5.5738438899597595e-05	4.970927009230665e-07	-1.1213152648471757e-07	0.999990591979068	None	0	0	0.3793103448275862	11	0.5121951219512195	21	0.5308641975308642	0.2926829268292683	21	12	21	0	0	1.0	9	9	2.8666666666666667	43	0.0	0.8235294117647058	0.09144564578793463	0.5726546255199372	0.09999946176017253	0.5000290500138089	0.005671760741486667	0.5812867821516223	0.6028630781144678	0.5515548268524622	0	1.0	0.0
5573	1.3010368219425942e-05	4.5909452118223936e-07	-4.5298455546067843e-07	0.9999625422480918	None	0.2	1	0.3333333333333333	4	0.8	12	0.20987654320987653	0.8	16	12	0	0	0	1.0	9	9	1.1333333333333333	17	0.0	1.0	-0.09993717014844099	0.5004386954619253	-0.1397070616814186	0.7580616064325559	0.02631489278121063	0.5118513813051303	0.6724183335544375	0.5979867563468048	0	1.0	0.0
6077	0.004146187537634547	0.00026679224904221856	5.693789187182548e-05	0.9971213922133185	None	0.25	1	0.4	4	0.7692307692307693	10	0.23809523809523808	0.7692307692307693	14	10	0	0	0	0.7777777777777778	9	7	1.0	15	0.0	1.0	0.03332571783392639	0.5147366895512016	-0.09882316825027442	0.5060452879945857	0.162798348322868	0.5000000000000001	0.7442395895816533	0.5069284036801115	0	0.9285714285714286	0.0
525	None	None	None	None	None	0.125	1	0.42105263157894735	8	0.5769230769230769	15	0.5185185185185185	0.4230769230769231	19	11	8	0	0	0.6666666666666666	9	6	1.8666666666666667	28	0.0	0.34782608695652173	-0.1601396328910893	0.9999982402023868	-0.06168770214759424	0.5424448871064189	-0.13235520424602348	0.7125567201478392	0.7105883131085217	0.9916417351204528	0	1.0	0.0
5167	0.0001242221180864178	9.785372050232631e-07	-5.992959609957861e-09	0.9999989009775392	None	0.25	1	0.4	4	0.75	9	0.25925925925925924	0.75	13	9	0	0	0	0.6666666666666666	9	6	0.9333333333333333	14	0.0	1.0	0.09999974786194678	0.5000063471976323	-0.09543421583075341	0.6806527395732185	0.09999991176403668	0.5000000000000001	0.7153038459390568	0.5627342058967012	0	1.0	0.0
5782	0.002614636257118753	0.00012833906731989642	1.5338466509001545e-05	0.9966874536394775	None	0.25	1	0.4	4	0.7692307692307693	10	0.23809523809523808	0.7692307692307693	14	10	0	0	0	0.7777777777777778	9	7	1.0	15	0.0	1.0	-0.07039291487450813	0.5167695708916523	4.603562411006684e-10	0.5000463651191401	0.08836193555394072	0.5	0.6568969589771063	0.5056071743075379	0	1.0	0.0
2792	1.4779273833295324e-08	2.477592077350172e-09	2.912986366614711e-10	0.9999992827314799	None	0.2	1	0.3333333333333333	4	0.8	12	0.20987654320987653	0.8	16	12	0	0	0	1.0	9	9	1.1333333333333333	17	0.0	1.0	-0.08172094034976032	0.6291229310998194	3.851377018429984e-07	0.5034106416261602	0.0008843118284310033	0.503647078515372	0.5959049806425919	0.5462579553275637	0	1.0	0.0
441	None	None	None	None	None	0.14285714285714285	2	0.3333333333333333	10	0.627906976744186	27	0.8333333333333334	0.32558139534883723	23	14	21	0	0	0.6666666666666666	9	6	3.0	45	0.0	0.9230769230769231	0.1072445842819892	0.5896919494194366	0.09999982136625303	0.5000014954084369	0.008517978493377074	0.508913485853724	0.6080688378882096	0.5331476232077639	0	0.9130434782608695	0.0
5319	0.0018270464706806224	0.000297323883060015	3.442945166208049e-05	0.9971022845997458	None	0.25	1	0.36363636363636365	4	0.7857142857142857	11	0.2222222222222222	0.7857142857142857	15	11	0	0	0	0.8888888888888888	8	9	1.0666666666666667	16	0.0	1.0	0.011053404331969196	0.5025835675421964	-0.09992843278022444	0.5032540937027222	-0.07355271238369514	0.5000000000000001	0.6161913977260026	0.5019459002368372	0	1.0	0.0
1299	None	None	None	None	None	0	0	0.5714285714285714	4	0.25	2	0.47619047619047616	0.125	4	1	5	9	0	0.42857142857142855	3	7	0.6666666666666666	10	0.8181818181818182	0.75	0.010923058221280134	0.5249469879147386	-0.07718073816652278	0.5556696212909797	-0.096114423835964	0.5301468502244171	0.623622963124449	0.5369500358618752	1.0	1.0	0.05809257802289447
3876	4.143738450846623e-05	1.1115104454362226e-06	1.0585207041260781e-06	0.9997973931629125	None	0.25	1	0.45454545454545453	5	0.6428571428571429	9	0.5333333333333333	0.5714285714285714	12	8	3	0	0	0.8333333333333334	5	6	1.0666666666666667	16	0.0	0.4	0.09845421704925325	0.5203965542820337	0.14114314051593727	0.6053989036066176	0.019845615743019466	0.5	0.6229135794694132	0.5423684650272472	0	0.9166666666666666	0.0
2698	2.216386372742024e-05	1.1508072164298713e-07	1.668299488257817e-08	0.9999973737840312	None	0	0	0.5	4	0.5555555555555556	5	0.7333333333333333	0.2222222222222222	4	2	6	7	0	0.6	3	5	0.7333333333333333	11	0.5	0.5714285714285714	0.037166896831433885	0.5836394234974822	0.14662892627387983	0.5391366478597514	0.0368543711161093	0.5003435083845535	0.6292772206964135	0.5412372194102164	1.0	1.0	0.0
1071	None	None	None	None	None	0	0	1.0	2	0.0	0	0.75	0	0	0	2	7	0	1.0	2	2	0.2	3	0.875	0	0	0	0	0	0	0	0	0	0	0	0
6178	1.227901343235793e-05	3.657748653186302e-06	-3.6577486515470797e-06	0.9989867490870025	None	0.3333333333333333	1	0.5	4	0.6666666666666666	6	0.4074074074074074	0.6666666666666666	10	6	0	0	0	0.3333333333333333	3	9	0.7333333333333333	11	0.0	1.0	0.04281637897087818	0.5637577396814105	2.0238394722095158e-06	0.5	0.018481804347035218	0.5	0.5437216263073084	0.521355906553696	0	0	0.0
366	None	None	None	None	None	0	0	0.35714285714285715	5	0.5789473684210527	11	0.5833333333333334	0	1	0	19	17	0	0.4444444444444444	4	9	1.4	21	0.4146341463414634	0.7058823529411765	0	0	0	0	0	0	0	0	0	0	0
2443	None	None	None	None	None	0	0	0.4	2	0.8	4	0.4666666666666667	0.8	6	4	0	2	0	0.6	5	3	0.4666666666666667	7	1.0	0	-0.03857063493017846	0.6488208537033414	-0.06820327844262211	0.5382570750937894	0.2957572033807611	0.5037286893988968	0.8450911067842253	0.5648086201393643	1.0	1.0	0.0
1271	None	None	None	None	None	0	0	0.3333333333333333	2	0.8571428571428571	6	0.36	0.8571428571428571	8	6	0	0	0	1.0	5	5	0.6	9	0.0	0	-0.057102201767777735	0.6578747767550814	0.09979144206872913	0.5115995378514857	-0.07168806722709266	0.5241690176209339	0.6834885645630386	0.5660284210312008	0	1.0	0.0
6583	0.0018535404263095943	0.00025345578222547914	-0.00024019761554380987	0.9972246212835285	None	0.25	1	0.4	4	0.75	9	0.25925925925925924	0.75	13	9	0	0	0	0.6666666666666666	9	6	0.9333333333333333	14	0.0	1.0	0.05806421749894488	0.51618222670046	0.04467921906685631	0.5334608649133953	-0.08400870539490982	0.5	0.6574367523782912	0.5165602178895732	0	0.9230769230769231	0.0
7267	0.0039010321970335575	0.0010308846914325077	8.457737998379214e-06	0.9990291343638493	None	0.3333333333333333	1	0.4444444444444444	4	0.7272727272727273	8	0.28888888888888886	0.7272727272727273	12	8	0	0	0	0.5555555555555556	9	5	0.8666666666666667	13	0.0	1.0	0.09999996115117775	0.500007695300247	0.027043933716726393	0.5	0.39616705420344017	0.5000000000000002	0.8314780814284322	0.5000025651000826	0	1.0	0.0
681	None	None	None	None	None	0	0	0.6666666666666666	2	0.5	1	0.6666666666666666	0	0	0	3	5	0	0.6666666666666666	3	2	0.26666666666666666	4	0.5	0	0	0	0	0	0	0	0	0	0	0	0
3867	None	None	None	None	None	0.125	1	0.3684210526315789	7	0.6153846153846154	16	0.5833333333333334	0.11538461538461539	10	3	17	0	0	0.75	8	6	1.8666666666666667	28	0.0	0.2608695652173913	0.026027308897099345	0.5288511078758332	0.08089638954430305	0.5341798752443556	-0.09991333436866813	0.5015411295034038	0.6834182437839148	0.5215391924626448	0	1.0	0.0
6144	0.004260874079259371	0.00041089644810969795	0.00040073705760465084	0.9954611539178698	None	0	0	0.375	3	0.8	8	0.3333333333333333	0.8	11	8	0	1	0	0.4444444444444444	4	9	0.8	12	1.0	1.0	0.06046539039739716	0.5987214058235445	0.08251190147563467	0.5012031873228446	0.09608665144830938	0.5	0.5366311766170648	0.5336949543958829	1.0	1.0	0.0
6783	0.00253038007653309	0.0019220444335274463	0.0019220419221684896	0.9985276345898635	None	0.3333333333333333	1	0.4444444444444444	4	0.7272727272727273	8	0.28888888888888886	0.7272727272727273	12	8	0	0	0	0.5555555555555556	5	9	0.8666666666666667	13	0.0	1.0	0.0999969132152764	0.5009225840975982	-0.09031630950868011	0.5000000000000001	0.08977798026506484	0.5	0.7055887708327537	0.5003075283427626	0	1.0	0.0
6928	0.0029193065791093997	0.0013626734164043151	0.001361216351242886	0.9983941601107075	None	0	0	0.375	3	0.7777777777777778	7	0.4074074074074074	0.7777777777777778	10	7	0	0	0	0.3333333333333333	3	9	0.7333333333333333	11	0.0	1.0	0.09999398240381055	0.5005006128681427	7.902762784127648e-27	0.5	0.09838199487920474	0.5	0.6148209916292715	0.5001668710056122	0	1.0	0.0
7012	1.4176390772671038e-06	1.4508865396340701e-08	3.3725137137565507e-09	0.9999976730563646	None	0.3333333333333333	1	0.4444444444444444	4	0.7272727272727273	8	0.28888888888888886	0.7272727272727273	12	8	0	0	0	0.5555555555555556	5	9	0.8666666666666667	13	0.0	1.0	0.09998304024421183	0.5356569591444255	1.06217781719339e-09	0.5	-0.00374577171411198	0.5	0.6178415898965687	0.5119036139191878	0	0	0.0
1219	None	None	None	None	None	0	0	0.5	6	0.375	6	0.72	0.125	6	2	11	0	0	1.0	5	5	1.2	18	0.0	0.6153846153846154	0.2793546745407266	0.5255091383222902	0.007254273350958686	0.5071526716217698	0.09997275255628923	0.500132818781931	0.7559903501986324	0.5109373495192556	0	1.0	0.0
6596	0.006319593868489492	0.0022884100278611832	-0.00012309643643570816	0.9934150592610845	None	0.25	1	0.4	4	0.75	9	0.25925925925925924	0.75	13	9	0	0	0	0.6666666666666666	9	6	0.9333333333333333	14	0.0	1.0	0.0967004636151441	0.5787740138711753	0.05882133511306427	0.5716266232196586	-0.09614665757199703	0.5000000000000001	0.691942431028879	0.5503482382752819	0	1.0	0.0
5733	0.003483407510684444	0.0009007903451421515	-0.0006566130493489591	0.9958752923976341	None	0.25	1	0.4	4	0.7692307692307693	10	0.234375	0.7692307692307693	14	10	0	0	0	1.0	8	8	1.0	15	0.0	0.8571428571428571	0.07552432790104083	0.617058448389488	5.431926936777325e-07	0.5000305818813231	0.09999993317879444	0.5000000000000001	0.6149443492267826	0.5396833364857028	0	1.0	0.0
2288	None	None	None	None	None	0	0	0.375	3	0.7777777777777778	7	0.4074074074074074	0.7777777777777778	10	7	0	1	0	0.3333333333333333	9	3	0.7333333333333333	11	1.0	1.0	0.25372275705681446	0.5443306976438151	0.576314626828719	0.9999999999999918	0.09993045038675967	0.5019141574073587	0.9634980053734272	0.9999810142089106	0.8	0.7	0.0
4149	0.0014192388033838126	0.0001552805443482906	0.00015415109343568087	0.9977813820992332	None	0	0	0.3333333333333333	2	0.8333333333333334	5	0.4	0.8333333333333334	7	5	0	2	0	0.8	4	5	0.5333333333333333	8	1.0	0	-0.02304804062974808	0.6735000746447038	0.09110757000351885	0.5	-0.09390977207307785	0.5	0.6977429651921472	0.5600469974805715	0.0	0	0.0
756	None	None	None	None	None	0.07692307692307693	1	0.42857142857142855	12	0.475	19	0.5833333333333334	0.275	20	11	21	2	0	0.8888888888888888	9	8	2.8	42	0.05405405405405406	0.5882352941176471	0.021648085608051156	0.6493310582509624	0.10487219813900998	0.5951348608170125	-0.09805616487434816	0.54084880417516	0.697846422623721	0.595888989916879	0.0	0.2	0.0
1611	None	None	None	None	None	0	0	0.36363636363636365	4	0.6428571428571429	9	0.35555555555555557	0	0	0	15	17	0	0.5555555555555556	5	9	1.0666666666666667	16	0.5	0.13333333333333333	0	0	0	0	0	0	0	0	0	0	0
6937	0.003588571345653004	0.0023819818152727833	0.0023585130074553875	0.996513128775652	None	0.3333333333333333	1	0.4444444444444444	4	0.7272727272727273	8	0.28888888888888886	0.7272727272727273	12	8	0	0	0	0.5555555555555556	5	9	0.8666666666666667	13	0.0	1.0	0.09994361388467081	0.5532596021981697	0	0.5	-0.0814736491665805	0.5	0.6774136485796253	0.517813263963686	0	1.0	0.0
7392	0.005366087948592886	0.0021168404271782577	-0.0008430517056950675	0.9946072657440735	None	0.2	1	0.3333333333333333	4	0.8	12	0.20987654320987653	0.8	16	12	0	0	0	1.0	9	9	1.1333333333333333	17	0.0	1.0	0.06448345233241407	0.500184212570312	0.07325090418899968	0.5420037208138476	-0.09740156171034996	0.5	0.6867468398138447	0.514091988349179	0	0.5625	0.0
1818	None	None	None	None	None	0	0	1.0	2	0.0	0	0.75	0	2	0	0	1	0	1.0	2	2	0.2	3	0.5	0	0	0	0	0	0	0	0	0	0	0	0
5227	0.0014439593405776727	9.005851710355524e-05	8.988840580826064e-05	0.9983105817584164	None	0	0	0.3333333333333333	2	0.8571428571428571	6	1.0	0.8571428571428571	8	6	0	0	0	0.1111111111111111	1	9	0.6	9	0.0	1.0	0.05891307047672197	0.6246657420822643	0.07174955970568024	0.6225581035407463	0.09999991580143745	0.5	0.5648564735880975	0.5833660096452983	0	1.0	0.0
5004	None	None	None	None	None	0	0	0.3170731707317073	13	0.5932203389830508	35	0.7530864197530864	0.288135593220339	28	17	32	4	0	1.0	9	9	4.066666666666666	61	0.07017543859649122	0.8461538461538461	0.09910577382639332	0.5045849113887757	0.18145146309250232	0.6640419490653642	0.10166050895428058	0.9999999707568339	0.6787472034952308	0.9975659774372734	1.0	1.0	0.0
5536	0.0032237363622955404	0.0010949538095754306	0.0010849345884098088	0.9961378565607812	None	0	0	0.375	3	0.7777777777777778	7	0.4074074074074074	0.7777777777777778	10	7	0	0	0	0.3333333333333333	3	9	0.7333333333333333	11	0.0	1.0	0.01036858356178463	0.686325430726249	0.09999762929460622	0.5000075149232199	0.2251913952059322	0.5	0.7077263053659161	0.5648842215781902	0	1.0	0.0
370	None	None	None	None	None	0	0	0.23529411764705882	4	0.7391304347826086	17	0.7142857142857143	0.13043478260869565	5	3	19	7	0	0.7142857142857143	5	7	1.6666666666666667	25	0.175	0.38095238095238093	0.20563085276535742	0.5235775418085464	0.11529146879272985	0.5380233435284456	2.2785778672731797e-10	0.5000002786259052	0.6983574046551493	0.5205524849557556	1.0	1.0	0.4117900471382746
6587	0.0022851523391216105	0.00044319993869216206	-0.0004411887987253334	0.9976996746173697	None	0.25	1	0.36363636363636365	4	0.7857142857142857	11	0.2222222222222222	0.7857142857142857	15	11	0	0	0	0.8888888888888888	8	9	1.0666666666666667	16	0.0	1.0	0.048431239557363066	0.5473144205217361	0.0999980008859461	0.5003216074824458	0.1046980859826395	0.5000000000000001	0.5633672444939123	0.5159206226818797	0	1.0	0.0
7258	0.0023499029156357535	0.00026068200881841256	-0.0002576308481869202	0.993896137514336	None	0.25	1	0.36363636363636365	4	0.7857142857142857	11	0.2222222222222222	0.7857142857142857	15	11	0	0	0	0.8888888888888888	8	9	1.0666666666666667	16	0.0	1.0	0.21189326017949206	0.5005524424393744	-0.007929907384438674	0.674944412113165	0.03994806738992316	0.5	0.7197586636432662	0.5607684369458616	0	1.0	0.0
4055	5.5179239144296285e-08	5.138421804952886e-08	-8.806895355892019e-09	0.9999920079747626	None	0.2	1	0.4166666666666667	5	0.625	10	0.32142857142857145	0.375	10	6	7	4	0	0.875	7	8	1.2	18	0.2857142857142857	0	0.07816033364904887	0.5541596181970148	-0.01317185449086146	0.6861424892831143	7.122678467872667e-08	0.5000001839768055	0.6084214351505521	0.5825409207250788	1.0	1.0	0.0
4370	1.8203773529815068e-08	1.411238009778486e-08	9.956297269486712e-09	0.9999961730835709	None	0	0	0.5	2	0.6666666666666666	2	0.5555555555555556	0.6666666666666666	4	2	0	2	0	1.0	3	3	0.3333333333333333	5	1.0	0	-0.04765027166079265	0.6057090157134666	0.09915030587215096	0.5	0	0.5	0.6487217395116505	0.5357149483350924	1.0	1.0	0.0
3095	0.0020757238953715666	0.0005397490994793092	0.0005387503071576655	0.9944412814744736	None	0.3333333333333333	2	0.4	6	0.6	12	0.7333333333333333	0.2	9	4	12	0	0	0.8333333333333334	6	5	1.4666666666666666	22	0.0	0.11764705882352941	0.00014475956520637102	0.5011404223972995	0.06793388668889196	0.6278854457642846	-0.09999937129939789	0.5000070380763643	0.6659177961167061	0.5438657551576431	0	1.0	0.0
2849	0.00015968534346514452	6.628316655300126e-05	-1.8342492558721562e-06	0.9999953773007794	None	0	0	0.25	1	1.0	3	1.0	1.0	4	3	0	0	0	0.2	5	1	0.3333333333333333	5	0.0	0	1.4119172966151412e-06	0.5000001942547424	-0.0832446165365259	0.5651762752536951	0.26482130280008837	0.5409236880808869	0.812350719141705	0.535461983762815	0	1.0	0.0
1771	None	None	None	None	None	0.2857142857142857	2	0.5625	9	0.4090909090909091	9	0.5333333333333333	0.36363636363636365	17	8	6	2	0	0.5555555555555556	5	9	1.6	24	0.2857142857142857	0.5263157894736842	-0.11050544064663717	0.9999942003512458	7.902762784127648e-27	0.5130550312187108	0.11864078976790664	0.5390043722255182	0.7586061493799128	0.983516234777103	1.0	0.8235294117647058	0.0
1413	None	None	None	None	None	0.6666666666666666	2	0.75	6	0.4	4	0.4	0.4	10	4	1	0	0	0.8333333333333334	6	5	0.8	12	0.0	0.6666666666666666	0.09999444064181498	0.5000484547817129	-0.16961621064982416	0.9999367808628469	7.063393307554344e-11	0.5000000593266049	0.7527462445009127	0.9616911144750662	0	1.0	0.0
6952	2.6647792392879876e-08	2.5275915490789184e-08	-2.170307276232974e-08	0.999995753491759	None	0.25	1	0.4	4	0.75	9	0.25	0.75	13	9	0	0	0	0.875	8	7	0.9333333333333333	14	0.0	0.8571428571428571	0.03160804117071021	0.6541468866464599	-0.09709474969790008	0.5315656895074232	0	0.5	0.6104258520452794	0.5633041829983948	0	1.0	0.0
7124	1.5251325637982553e-09	1.2667565012143495e-10	9.657487443314292e-11	0.9999999997334319	None	0.3333333333333333	1	0.5	4	0.6666666666666666	6	0.3142857142857143	0.6666666666666666	10	6	0	0	0	0.7142857142857143	5	7	0.7333333333333333	11	0.0	1.0	0.0007917691571316237	0.5016978985358086	0.12696031901004684	0.5613244156738262	1.4835483607748998e-07	0.5	0.6448869734377736	0.5210983382950104	0	1.0	0.0
4205	8.31283914297582e-06	1.479956006425967e-06	3.794768429983917e-09	0.9955058750263344	None	0	0	0.06451612903225806	2	0.9772727272727273	43	0.8518518518518519	0	0	0	45	9	0	0.6666666666666666	6	9	3.066666666666667	46	0.09574468085106383	1.0	0	0	0	0	0	0	0	0	0	0	0
3434	None	None	None	None	None	0.25	3	0.4444444444444444	12	0.5526315789473685	21	0.49382716049382713	0.4473684210526316	28	17	11	0	0	1.0	9	9	2.6666666666666665	40	0.0	0.5806451612903226	0.09999985887889085	0.5000779796358622	3.874972581633743e-06	0.5006657040552288	0.010276667915677046	0.5191994551077703	0.6104358632476119	0.5066504690793588	0	1.0	0.0
3318	0.00034629368507572224	6.467020600912205e-05	4.882923519249246e-05	0.9994232135195036	None	0.3333333333333333	1	0.5	4	0.7	7	0.2857142857142857	0.7	11	7	0	0	0	0.8571428571428571	6	7	0.8	12	0.0	0.6666666666666666	-0.0482353798233843	0.5324351357486055	0.00047292667960308673	0.5064581293441306	0.06292638069103167	0.5	0.6118451682443722	0.5129768307281765	0	1.0	0.0
6651	0.00013515590728311225	2.88348129794019e-05	2.4417862098087173e-06	0.9998327957531712	None	0	0	0.3333333333333333	3	0.8181818181818182	9	0.28888888888888886	0.8181818181818182	12	9	0	0	0	0.5555555555555556	9	5	0.8666666666666667	13	0.0	1.0	0.09999995656851043	0.500001101224223	0.09999550395880988	0.500009824232457	0.018827548403686382	0.5	0.5945094855080001	0.5000036418188937	0	1.0	0.0
1226	None	None	None	None	None	0	0	0.4166666666666667	10	0.5	17	0.8	0.2647058823529412	18	9	17	6	0	0.5555555555555556	9	5	2.4	36	0.20689655172413793	0.7096774193548387	5.389734875103682e-24	0.5000000257187527	0.11857776906804085	0.5880636752307989	0.012565096641485909	0.5411149295940714	0.6303471288623592	0.5432912046271595	1.0	1.0	0.0
5600	8.411738973394939e-05	4.9810348007307934e-05	4.9805576761408186e-05	0.9998313228579561	None	0	0	0.375	3	0.7777777777777778	7	0.4074074074074074	0.7777777777777778	10	7	0	0	0	0.3333333333333333	3	9	0.7333333333333333	11	0.0	1.0	0.0001147903575378128	0.5865354776336809	-0.04261250909575601	0.5	-0.030973511114351364	0.5	0.5449673674858362	0.5291055117892384	0	1.0	0.0
468	None	None	None	None	None	0	0	0.5	2	0.75	3	0.6	0.75	5	3	0	0	0	0.4	2	5	0.4	6	0.0	0	0.08442992622458165	0.5327309182649669	0.04303247683676001	0.6502748661728677	-0.09417065940222938	0.5604446530262257	0.6870487387589913	0.5821101679003965	0	1.0	0.0
1707	None	None	None	None	None	0.6666666666666666	2	0.6666666666666666	6	0.45454545454545453	5	0.37142857142857144	0.36363636363636365	10	4	2	2	0	0.7142857142857143	7	5	0.8666666666666667	13	1.0	1.0	-0.04950675381049975	0.686021934560579	0.09344548252052354	0.594789101242735	-0.06459389094725264	0.5511187489132979	0.6834868208511342	0.6122688285514148	1.0	1.0	0.3300563595499652
3667	0.008981638121898654	0.0006741366854136698	-0.0006697566393340609	0.9730207489796715	None	0.25	1	0.4	4	0.75	9	0.25925925925925924	0.75	13	9	0	0	0	0.6666666666666666	6	9	0.9333333333333333	14	0.0	1.0	-0.36916969219516926	0.999999688706373	3.5845837104223095e-11	0.5000117495661635	0.09968119555249032	0.5009739018236748	0.8824348736592962	0.9932771029439218	0	1.0	0.0
5629	0.005868795604668092	0.005046758465793052	0.004868815135962389	0.9983345042688219	None	0.25	1	0.4	4	0.75	9	0.25925925925925924	0.75	13	9	0	0	0	0.6666666666666666	6	9	0.9333333333333333	14	0.0	1.0	0.09999855547658629	0.504953381863456	0.09995602307577692	0.500014951938921	0.1707965239860819	0.5	0.5826971211485439	0.5016561592298379	0	1.0	0.0
3385	0.0005450070082128545	8.507944284946386e-05	5.0455280052108325e-05	0.9993841392197513	None	0.3333333333333333	1	0.5	4	0.6666666666666666	6	0.3055555555555556	0.6666666666666666	10	6	0	0	0	1.0	6	6	0.7333333333333333	11	0.0	0.4	0.02892538423520925	0.5552281191908663	-0.0874029483547851	0.5206833540916633	0.09930281647419185	0.5	0.6824329933610689	0.5253613987158293	0	0.8	0.0
2892	None	None	None	None	None	0	0	0.45	9	0.48148148148148145	13	0.6904761904761905	0.1111111111111111	9	3	19	4	0	0.8571428571428571	6	7	1.9333333333333333	29	0.1111111111111111	0.43478260869565216	0.06371521927757298	0.9930778395821687	0.18961387419494136	0.5642786618818701	0.02879950702456018	0.5047190557824839	0.707967050033079	0.8516794490137245	0.2777777777777778	0	0.0
1284	None	None	None	None	None	0	0	0.5	2	0.75	3	1.0	0	0	0	5	8	0	0.16666666666666666	1	6	0.4	6	0.5714285714285714	0.4	0	0	0	0	0	0	0	0	0	0	0
2246	None	None	None	None	None	0	0	0.45454545454545453	5	0.42857142857142855	6	0.6666666666666666	0.21428571428571427	6	3	9	5	0	0.6666666666666666	6	4	1.0666666666666667	16	0.2631578947368421	0.15384615384615385	8.120410466135066e-05	0.5003386074552972	0.04717464312594616	0.5135715239216883	0.09975130546667865	0.501775071488431	0.6006262764917554	0.5052293242426464	1.0	1.0	0.0
2606	0.0014217909287667907	0.00020046360096796656	-8.491362208713778e-05	0.9965493880088642	None	0	0	0.42857142857142855	3	0.75	6	0.3333333333333333	0.75	9	6	0	1	0	0.8333333333333334	6	5	0.6666666666666666	10	1.0	0.4	-0.08459654024445266	0.5452493399504676	2.2205995461463734e-06	0.5000254900630018	-0.029002023420402985	0.6490424682905268	0.6100916933101497	0.5659820008260961	1.0	0.6666666666666666	0.0
2940	None	None	None	None	None	0.16666666666666666	1	0.42857142857142855	6	0.5555555555555556	10	0.5555555555555556	0.16666666666666666	9	3	10	2	0	1.0	6	6	1.3333333333333333	20	0.1111111111111111	0.5333333333333333	0.1523001608416236	0.5358481693331567	0.005403536812334438	0.5120169228413122	0.09819593736845937	0.5	0.6420615985739964	0.51597090544683	0.0	0	0.0
1875	None	None	None	None	None	1.0	1	1.0	4	0.25	1	0.5	0.25	5	1	0	0	0	0.75	3	4	0.4	6	0.0	1.0	0.1288442730778028	0.5499897440894368	0.022881083561055424	0.629350056593327	0.05517520568753427	0.5138344895881731	0.6053214926840168	0.5650796135441257	0	1.0	0.0
2780	0.00851497816478723	0.00043945901340069864	0.00043937346517579736	0.9951021030261056	None	0.25	1	0.5	5	0.5384615384615384	7	0.5	0.46153846153846156	11	6	3	1	0	0.8333333333333334	6	5	1.0	15	0.2	0.18181818181818182	-0.11730141165353777	0.6258965813638712	0.0010059300400282827	0.5103439470749476	0.040813584583348377	0.5	0.6620584650044641	0.5462040199536725	1.0	0.9090909090909091	0.0
2239	None	None	None	None	None	0	0	0.34615384615384615	9	0.5945945945945946	22	0.8666666666666667	0.24324324324324326	14	9	24	5	0	0.5555555555555556	5	9	2.6	39	0.10638297872340426	0.8235294117647058	0.00040393503353752715	0.5009991749834383	0.0037028530099078062	0.5226361415152349	0.03429472280758254	0.688891962121542	0.6007307974998699	0.5735905567792949	0.35714285714285715	0.5	0.0
7252	6.3662281285615106e-09	5.930354003160484e-09	-1.6324114346222518e-10	0.9999994703926353	None	0	0	0.42857142857142855	3	0.75	6	0.5555555555555556	0.75	9	6	0	0	0	0.2222222222222222	2	9	0.6666666666666666	10	0.0	1.0	0.3809818840220304	0.832595728978452	6.542365088777658e-10	0.5	0.00012615018706478898	0.5	0.8576208531511308	0.6305814804289929	0	1.0	0.0
2185	None	None	None	None	None	0	0	0.6666666666666666	2	0.0	0	0.6666666666666666	0	0	0	3	0	0	0.6666666666666666	3	2	0.26666666666666666	4	0.0	0	0	0	0	0	0	0	0	0	0	0	0
4136	1.399432137566943e-07	1.1012356069150334e-07	1.1012313110200558e-07	0.9999620594002679	None	0	0	0.5	2	0.6666666666666666	2	1.0	0.6666666666666666	4	2	0	0	0	0.2	1	5	0.3333333333333333	5	0.0	0.5	0.0005434869081751227	0.5405331400907917	-0.0007835048477132373	0.5659509077159406	-0.0029625890016050987	0.5	0.5193152548663836	0.5355929306176189	0	0	0.0
1942	None	None	None	None	None	0.42857142857142855	3	0.5882352941176471	10	0.34782608695652173	8	0.7142857142857143	0.21739130434782608	14	5	10	0	0	0.7142857142857143	7	5	1.6666666666666667	25	0.0	0.5555555555555556	-0.030050822415947576	0.6766376083473519	1.9758219625596953e-08	0.5000090805303825	0.09999996834386944	0.5000004609039084	0.6357558419209366	0.5612245838931705	0	1.0	0.0
6955	2.5917419490584636e-08	2.420043970936542e-08	-2.0795454408853322e-08	0.9999954038061022	None	0.25	1	0.4	4	0.75	9	0.25	0.75	13	9	0	0	0	0.875	8	7	0.9333333333333333	14	0.0	0.8571428571428571	-0.08524898352401403	0.5369004371287872	-0.03231515257186673	0.5034279641275597	0	0.5	0.5868433973331428	0.513461968513475	0	1.0	0.0
4902	0.0025224776885132143	0.0008776447343014207	0.0008776288114129292	0.9974228624260131	None	0	0	0.3333333333333333	2	0.8571428571428571	6	1.0	0.8571428571428571	8	6	0	0	0	0.1111111111111111	1	9	0.6	9	0.0	1.0	7.902762784127648e-27	0.5000000000467141	-0.03091851649089896	0.6751554833460892	0.09999999116192261	0.5	0.6388401026873863	0.5606660078652945	0	1.0	0.0
767	None	None	None	None	None	0	0	0.75	3	0.5	2	0.6	0.5	5	2	0	0	0	0.4	2	5	0.4	6	0.0	0.5	0.05460546750983616	0.6898848546839605	0.205987025983579	0.9937034907920614	0.059028757008040514	0.5247060123032088	0.882651902248114	0.879387534245828	0	1.0	0.0
788	None	None	None	None	None	0	0	0.25	2	0.8	8	0.6	0	0	0	11	1	0	0.8	4	5	0.8	12	0.038461538461538464	0.2857142857142857	0	0	0	0	0	0	0	0	0	0	0
1298	None	None	None	None	None	0.5	1	0.5714285714285714	4	0.375	3	0.4	0.25	5	2	4	4	0	1.0	5	5	0.6666666666666666	10	0.4444444444444444	0.4	0.09999999018266856	0.5000000653752285	-0.06647432641786585	0.5808622059966453	4.9178170572750595e-15	0.5000000000022187	0.6646770221574583	0.527166062451902	1.0	1.0	0.0
220	None	None	None	None	None	0.16666666666666666	1	0.5333333333333333	8	0.35	7	0.7333333333333333	0.15	10	3	11	1	0	0.8333333333333334	6	5	1.4666666666666666	22	0.05263157894736842	0.1111111111111111	0.054061800688727166	0.5378103810256647	4.3886929812306833e-05	0.5005048998117518	0.0015802940654162702	0.5120352937375519	0.5622208082575928	0.5168020782326869	1.0	1.0	0.0
1155	None	None	None	None	None	0	0	0.10714285714285714	3	0.9	36	0.8571428571428571	0.1	5	4	36	11	0	1.0	7	7	2.8	42	0.14666666666666667	0.6285714285714286	0.2398050806356445	0.5391117000059744	0.008169041784894842	0.565969603288395	2.1178462457815253e-18	0.5000000000000119	0.7436833064640396	0.5351247874131783	1.0	1.0	0.29557995090627937
978	None	None	None	None	None	0.1111111111111111	1	0.4	8	0.5185185185185185	14	0.6444444444444445	0.4074074074074074	19	11	9	7	0	0.5555555555555556	5	9	1.9333333333333333	29	0.5	0.8333333333333334	4.776351224516056e-24	0.5	0.04991237710674537	0.5747923658347093	0.05545097880493617	0.5449102311901004	0.5747042034361026	0.5400438585162827	0.0	0.21052631578947367	0.0
2206	None	None	None	None	None	0	0	1.0	2	0.0	0	0.75	0	2	0	0	2	0	1.0	2	2	0.2	3	1.0	0	0	0	0	0	0	0	0	0	0	0	0
458	None	None	None	None	None	0.25	1	0.4	4	0.7692307692307693	10	0.23809523809523808	0.7692307692307693	14	10	0	0	0	0.7777777777777778	7	9	1.0	15	0.0	1.0	-0.014297044952696996	0.6719112669583351	6.667254660879278e-13	0.5000000650252109	0.09806152981158037	0.6204873893577141	0.6409837531081947	0.599364998817534	0	1.0	0.0
4130	0.006690648196161379	0.003677614893978273	-0.003365229226530055	0.9953005923302471	None	0	0	0.3333333333333333	2	0.8571428571428571	6	1.0	0.8571428571428571	8	6	0	0	0	0.1111111111111111	1	9	0.6	9	0.0	1.0	0.0999999746816487	0.5002617037195456	0.0430778767756264	0.5507647629375766	0.08065575597237	0.5	0.5587998031905771	0.517060702749515	0	1.0	0.0
4552	0.004413688029881897	0.00044864364746685474	0.0001636826727541117	0.9991389802478575	None	0	0	0.358974358974359	14	0.5357142857142857	30	0.7160493827160493	0.4107142857142857	36	23	21	0	0	1.0	9	9	3.8666666666666667	58	0.0	0.7755102040816326	0.022750035974419814	0.5095501381733182	0.09998958865948607	0.5035033431225674	0.09997447414858569	0.5015065863803739	0.5899595872094991	0.5048536112673989	0	0.9444444444444444	0.0
2161	None	None	None	None	None	0	0	0.5	3	0.7142857142857143	5	0.36	0.7142857142857143	8	5	0	1	0	1.0	5	5	0.6	9	1.0	1.0	-0.03451174974521161	0.672538596937418	0.18277902587154599	0.5295119512129599	-0.07511451908510414	0.556035219234306	0.7702829363495945	0.587664845717857	1.0	1.0	0.0
1833	None	None	None	None	None	0	0	0.3333333333333333	2	0.6666666666666666	4	0.8	0	0	0	7	0	0	0.4	5	2	0.5333333333333333	8	0.0	0	0	0	0	0	0	0	0	0	0	0	0
6680	0.0013357881575643505	0.0004688052937129745	0.00046181454330499264	0.9989002198505084	None	0.25	1	0.4	4	0.7692307692307693	10	0.23809523809523808	0.7692307692307693	14	10	0	0	0	0.7777777777777778	9	7	1.0	15	0.0	1.0	0.028007173172371808	0.5276576213474908	-0.09999707829317725	0.5000460256570676	-0.09996681688772761	0.5001317239354751	0.6464347947018276	0.5092868090444473	0	1.0	0.0
7413	3.613843525786688e-05	2.117349998281947e-06	-1.8393616296383689e-06	0.999720709943617	None	0.3333333333333333	1	0.4444444444444444	4	0.7272727272727273	8	0.28888888888888886	0.7272727272727273	12	8	0	0	0	0.5555555555555556	5	9	0.8666666666666667	13	0.0	1.0	-0.02455649336219486	0.6484846912117324	0.021177458147723125	0.5	0.02473806754994064	0.5	0.5720640558197725	0.5508556276492966	0	1.0	0.0
1620	None	None	None	None	None	0	0	0.6666666666666666	2	0.5	1	1.0	0.5	3	1	0	2	0	0.25	4	1	0.26666666666666666	4	1.0	0.6666666666666666	0.09604278552162951	0.5152010784111838	-0.0985081053490318	0.5028597781936356	0.08719162519925666	0.5355419669283378	0.7103300274464062	0.5178815661312116	0.0	0	0.0
6858	0.001930146452066856	0.0006339512136885021	0.00016550056065935516	0.9984334328522477	None	0.25	1	0.36363636363636365	4	0.7857142857142857	11	0.2222222222222222	0.7857142857142857	15	11	0	0	0	0.8888888888888888	8	9	1.0666666666666667	16	0.0	1.0	0.17571637734257206	0.5017856816350852	3.328347075803446e-06	0.5000101535183455	0.04638928762573419	0.5	0.6777631875786784	0.5005986139624565	0	0.3333333333333333	0.0
6559	0.0005091873632273959	0.00022441920277012955	0.00021479021040212944	0.9993772690580395	None	0.25	1	0.4	4	0.75	9	0.25	0.75	13	9	0	0	0	0.875	7	8	0.9333333333333333	14	0.0	0.8571428571428571	0.051132391304366774	0.5184269017355297	0.036613450932029945	0.5466360343012111	-0.05997445852176221	0.5	0.6193516443883833	0.5217220635451361	0	1.0	0.0
356	None	None	None	None	None	0	0	0.4	2	0.8	4	0.4375	0.8	6	4	0	0	0	1.0	4	4	0.4666666666666667	7	0.0	0	0.009262073042800027	0.566280366089077	-0.07646479371320454	0.6300817931407375	0.08917168168975118	0.5519570648663005	0.6634022408240022	0.5832055770379034	0	1.0	0.0
4428	0.003125987483541087	0.0005989834968728449	4.933300423590349e-05	0.9972431678895619	None	0	0	0.42857142857142855	3	0.75	6	0.5555555555555556	0.75	9	6	0	0	0	0.2222222222222222	9	2	0.6666666666666666	10	0.0	1.0	0.09999279411229148	0.5000242409527842	0.04936647674177791	0.5110003014782237	0.09970346715918607	0.5	0.5592173409533187	0.5036753730532111	0	0.8888888888888888	0.0
7199	5.7624209909536275e-05	1.2027308645911052e-05	3.758478136365756e-08	0.9999430163880909	None	0.25	1	0.36363636363636365	4	0.7857142857142857	11	0.2222222222222222	0.7857142857142857	15	11	0	0	0	0.8888888888888888	9	8	1.0666666666666667	16	0.0	1.0	0.10680708998939537	0.5656664548158639	-0.021480475757878297	0.6560872538359408	0.01931687048426739	0.5	0.6580632102061907	0.5752651268122475	0	0.8666666666666667	0.0
4833	None	None	None	None	None	0	0	0.3611111111111111	13	0.5294117647058824	27	0.654320987654321	0.27450980392156865	25	14	27	0	0	1.0	9	9	3.533333333333333	53	0.0	0.7272727272727273	0.09926800504477837	0.5032626395838528	0.0999729230404899	0.5003021028645662	0.0632863033855653	0.5880532572382546	0.5397421778691498	0.5308094672293899	0	0.92	0.0
3161	0.0009335586735104909	5.719068507726164e-05	-7.240593497839069e-08	0.9989791596918896	None	0	0	0.25	1	1.0	3	1.0	1.0	4	3	0	3	0	0.2	5	1	0.3333333333333333	5	1.0	0	0.08096462208199331	0.50275898095997	0.01028499047813065	0.9901186085162668	0.09987159195934417	0.5	0.8799716438744488	0.8233778465161341	1.0	1.0	0.0
7136	0.0035019444548766688	0.003167069030970775	-1.4663821542393368e-05	0.9975298114147029	None	0.25	1	0.4	4	0.7692307692307693	10	0.23809523809523808	0.7692307692307693	14	10	0	0	0	0.7777777777777778	9	7	1.0	15	0.0	1.0	-0.09994690318820254	0.5005500073401313	0.03723034394032677	0.5887720922053764	-0.11559399292819195	0.5000000000000001	0.6651143940671685	0.5300546922244949	0	1.0	0.0
2809	0.0007920483062490685	0.00011508153932183036	6.601469942858343e-05	0.9937225319132565	None	0.5	2	0.8181818181818182	9	0.14285714285714285	2	0.45714285714285713	0.14285714285714285	9	2	6	1	0	0.7142857142857143	5	7	1.0666666666666667	16	0.1111111111111111	0.6666666666666666	0.04152588557983729	0.5485430194855668	0.053154412426276644	0.5969867243895842	-0.0739004727878497	0.5398096041589306	0.6391791591768741	0.5619539157301578	1.0	1.0	0.0
5008	0.0017806227898705764	0.00021665010546010333	0.00017177982791167313	0.9993685827382256	None	0.25	1	0.4	4	0.75	9	0.25925925925925924	0.75	13	9	0	0	0	0.6666666666666666	9	6	0.9333333333333333	14	0.0	1.0	0.07735748316011519	0.5917395165484487	4.4120860059565e-13	0.5000079695613026	0.09463884250807394	0.5445303478246357	0.6041765405673829	0.5456878343370175	0	1.0	0.0
4665	0.0007442010504136518	0.00011118017584330787	-0.00011105658100634476	0.9978660921387871	None	0	0	0.5	3	0.7142857142857143	5	0.42857142857142855	0.7142857142857143	8	5	0	0	0	0.42857142857142855	3	7	0.6	9	0.0	0.6666666666666666	6.473032472091136e-06	0.5057384658791148	0.17801387136717317	0.5371205370882698	-0.046203172968693904	0.5	0.7244270168500542	0.5143053217584566	0	1.0	0.0
2060	None	None	None	None	None	0.5	2	0.5454545454545454	6	0.42857142857142855	6	0.38095238095238093	0.35714285714285715	11	5	4	5	0	0.8571428571428571	6	7	1.0666666666666667	16	0.8333333333333334	0.3333333333333333	0.000970935374439123	0.5481482279802183	0.016223881469034716	0.5237518796973761	0.2343286219667445	0.5000000000000001	0.7438216786037215	0.5240040857021966	0.0	0.09090909090909091	0.0
5288	0.009726843559370285	0.0052417775383754705	-0.00131582780089711	0.9976552560052846	None	0	0	0.375	3	0.7777777777777778	7	0.34375	0.7777777777777778	10	7	0	1	0	0.5	4	8	0.7333333333333333	11	1.0	0.8571428571428571	0.09999020507092835	0.5107581441283457	0.09873546785515666	0.5018361189212845	0.11646233781676099	0.5	0.5205512406226819	0.5041985452903871	1.0	1.0	0.0
154	None	None	None	None	None	0.08333333333333333	1	0.4074074074074074	11	0.5526315789473685	21	0.49382716049382713	0.5263157894736842	31	20	8	1	0	1.0	9	9	2.6666666666666665	40	0.1111111111111111	0.5806451612903226	-0.09358926426796241	0.6273593677773446	9.453858595834459e-08	0.5080774575277291	0.0748374260171644	0.517866390649767	0.6622065625535205	0.5518721635097869	1.0	1.0	0.0
6535	0.0060663949969544054	0.002192626140937062	0.0020926293927769632	0.992060510595392	None	0.25	1	0.4	4	0.7692307692307693	10	0.23809523809523808	0.7692307692307693	14	10	0	0	0	0.7777777777777778	7	9	1.0	15	0.0	1.0	-0.09134995385097373	0.5079908105737231	0.11409125584370247	0.597417686337376	0.2617915853717378	0.5	0.8097832714828834	0.53549708957763	0	1.0	0.0
549	None	None	None	None	None	0.08333333333333333	1	0.3333333333333333	9	0.631578947368421	24	0.7407407407407407	0.5263157894736842	28	20	11	5	0	0.6666666666666666	6	9	2.6666666666666665	40	0.2777777777777778	0.5882352941176471	0.11452123617621038	0.9826397665044913	0.05379872821708431	0.5629220161982392	0.0980048749963067	0.6139217576071339	0.6227494323920606	0.8298134574280798	1.0	1.0	0.0
3815	None	None	None	None	None	0	0	0.45454545454545453	5	0.5714285714285714	8	0.45714285714285713	0.42857142857142855	8	6	7	7	0	0.7142857142857143	7	5	1.0666666666666667	16	0.4375	0.6666666666666666	0.01152065915270807	0.5558788364500237	1.0852370346071459e-09	0.5000000075514354	-0.0005955458752600724	0.6286853733725558	0.5650931695406662	0.5622613448806002	1.0	1.0	0.0
2542	None	None	None	None	None	1.0	1	1.0	4	0.0	0	0.5555555555555556	0	4	0	0	0	0	1.0	3	3	0.3333333333333333	5	0.0	1.0	0	0	0	0	0	0	0	0	0	0	0
6122	0.004377200136282377	0.0005380434700268452	-0.0004254908731245576	0.9947864250275932	None	0.3333333333333333	1	0.4444444444444444	4	0.7272727272727273	8	0.28888888888888886	0.7272727272727273	12	8	0	0	0	0.5555555555555556	5	9	0.8666666666666667	13	0.0	1.0	0.1224876149827205	0.6597890497548056	0.00010878872955486548	0.5	0.09936438560316987	0.5000000000000001	0.6299940652335928	0.5549730631390326	0	0.8333333333333334	0.0
2548	None	None	None	None	None	0	0	0.023809523809523808	1	1.0	61	1.0	0.01639344262295082	1	1	61	0	0	0.7777777777777778	7	9	4.2	63	0.0	1.0	0.29487836384383875	0.5	0.09936245111696806	0.5	-0.1406213664441026	0.5	0.8558211600229859	0.5	0	1.0	0.0
670	None	None	None	None	None	0	0	0.46153846153846156	6	0.4117647058823529	7	0.6333333333333333	0	3	0	15	5	0	0.8333333333333334	5	6	1.2666666666666666	19	0.16129032258064516	0.25	0	0	0	0	0	0	0	0	0	0	0
1334	None	None	None	None	None	0	0	0.5	3	0.7142857142857143	5	0.5625	0.7142857142857143	8	5	0	1	0	0.25	2	8	0.6	9	1.0	0.8571428571428571	9.44521773688443e-06	0.5070700018093041	0.08615405306600554	0.5	-0.09998163923435374	0.5000136997020017	0.681484465025882	0.5023613733632081	1.0	1.0	0.0
2682	0.003217476366705559	0.002377883742059092	0.00043448630819679164	0.9975748041416626	None	0.14285714285714285	1	0.4375	7	0.47619047619047616	10	0.5476190476190477	0.19047619047619047	9	4	13	9	0	0.8571428571428571	6	7	1.5333333333333334	23	0.36	0.7058823529411765	0.09999481034557559	0.5000365731846669	0.19529971618156777	0.5842321777827917	0.2394171123716143	0.9641607823568469	0.6385950727578891	0.7704483150242737	1.0	1.0	0.0
2108	None	None	None	None	None	0	0	0.75	3	0.3333333333333333	1	0.5555555555555556	0.3333333333333333	4	1	0	1	0	1.0	3	3	0.3333333333333333	5	1.0	1.0	0.05188561935707179	0.5114057819696841	-0.09865397780696519	0.5277228209099296	1.2521270444212323e-07	0.500000267582014	0.6496008997982017	0.5130501389869675	0.25	0.75	0.0
6984	0.005981590263003697	0.002138051435403425	0.002128499504479903	0.9937697859364658	None	0.25	1	0.4	4	0.7692307692307693	10	0.23809523809523808	0.7692307692307693	14	10	0	0	0	0.7777777777777778	9	7	1.0	15	0.0	1.0	-0.016489806622474384	0.6464474973755704	-0.12453297110564199	0.539911411336851	-0.2051982143655391	0.5	0.6839785095564869	0.5632793651335956	0	1.0	0.0
4828	None	None	None	None	None	0.0625	1	0.2647058823529412	9	0.6938775510204082	34	0.6296296296296297	0.3673469387755102	25	18	25	0	0	1.0	9	9	3.4	51	0.0	0.6666666666666666	0.09990671900397488	0.5010318465192958	5.216255127964148e-13	0.5000047499379416	-0.005230304248096247	0.6512615908936571	0.618362055452972	0.5522037008387028	0	0.92	0.0
244	None	None	None	None	None	0	0	0.42857142857142855	3	0.75	6	0.3333333333333333	0.75	9	6	0	0	0	0.8333333333333334	6	5	0.6666666666666666	10	0.0	0.8	0.00017286508649259455	0.5145308707100876	1.7706275808129824e-05	0.5001456817510259	3.6931570879563702e-09	0.500335774651028	0.5002037234042239	0.505005306156083	0	1.0	0.0
5088	0.00585050496070926	0.00030671224529362173	-0.00013942938963344478	0.9988216927749661	None	0.25	1	0.4	4	0.7692307692307693	10	0.23809523809523808	0.7692307692307693	14	10	0	0	0	0.7777777777777778	9	7	1.0	15	0.0	1.0	0.10511538507674381	1.0	0.032643342435541255	0.5491267930830744	0.183128400464625	0.5	0.6867438423795834	0.9999987112185099	0	1.0	0.0
7381	0.00012724583398863372	8.783747805321086e-07	-1.541560869909278e-07	0.9999663965200563	None	0.25	1	0.4	4	0.75	9	0.25925925925925924	0.75	13	9	0	0	0	0.6666666666666666	9	6	0.9333333333333333	14	0.0	1.0	1.3255598839778885e-08	0.5000004024842248	-0.0287468078709243	0.5062173190129521	0.032642961392242285	0.5	0.5623711519948043	0.50207266878375	0	1.0	0.0
1257	None	None	None	None	None	0.6666666666666666	2	0.75	6	0.3333333333333333	3	0.44	0.3333333333333333	7	3	3	4	0	1.0	5	5	0.7333333333333333	11	0.6666666666666666	1.0	-0.010846895038508495	0.6319721528859685	0.09541967708967893	0.5498233375442672	0.22576067937780317	0.543103969210772	0.727379974113929	0.5755412782019178	1.0	0.8571428571428571	0.0
1653	None	None	None	None	None	0.2	2	0.5	11	0.4	12	0.5925925925925926	0.23333333333333334	17	7	14	16	0	0.6666666666666666	6	9	2.1333333333333333	32	0.7272727272727273	0.7586206896551724	0.14371992997982613	0.7417267684981218	0.06997171316913527	0.6075203681587512	0.09967183095983392	0.5194231425633536	0.5893917693519594	0.6278953875202544	0.0	0	0.0
6860	0.0012683061883153994	0.0005196941353993456	0.0005171437282885448	0.9976791516754259	None	0.25	1	0.4	4	0.7692307692307693	10	0.23809523809523808	0.7692307692307693	14	10	0	0	0	0.7777777777777778	7	9	1.0	15	0.0	1.0	-0.06978338743605988	0.510437716794405	-0.09972802107907013	0.9999969191261194	-0.06587124251206902	0.5	0.6093482686445196	0.9858531725682392	0	0	0.0
3708	None	None	None	None	None	0.16666666666666666	2	0.34615384615384615	9	0.6666666666666666	24	0.4691358024691358	0.6111111111111112	31	22	6	0	0	1.0	9	9	2.533333333333333	38	0.0	0.5517241379310345	0.18472634932117932	0.7043682403962885	0.18162445560640755	0.538011199532302	0.08724436679069587	0.5000000000000001	0.6256228853737988	0.5842330635794398	0	0.25806451612903225	0.0
2907	6.496507280516397e-09	5.578002635063689e-09	5.5570984249928235e-09	0.9999993628440919	None	0	0	0.5	3	0.6666666666666666	4	0.5714285714285714	0.6666666666666666	7	4	0	0	0	0.2857142857142857	7	2	0.5333333333333333	8	0.0	1.0	0.005249509522049344	0.5352195401544079	0.04825339169201527	0.6585126826612849	2.670210104226831e-10	0.5000000441830457	0.5753907865953161	0.566093067151153	0	1.0	0.0
324	None	None	None	None	None	0.5	9	0.6052631578947368	23	0.4	22	0.7037037037037037	0.4	45	22	11	0	0	1.0	9	9	3.8	57	0.0	0.5	0.02605724150552079	0.5785284801974911	3.5666604741232186e-07	0.5000039789462045	-0.05148778504005429	0.9999999999900677	0.8485277585046271	0.9998066197441309	0	0.9555555555555556	0.0
5946	4.110279428286008e-06	1.3549868318685261e-06	-3.57685528972122e-07	0.9995124724101487	None	0.3333333333333333	1	0.5	4	0.7	7	0.2857142857142857	0.7	11	7	0	0	0	0.8571428571428571	6	7	0.8	12	0.0	0.6666666666666666	0.0011226395817359584	0.5022261204026759	-0.08849127290108783	0.5625860677403075	-0.024423948998613866	0.5	0.5926598005721094	0.5217004187040347	0	0.9090909090909091	0.0
3247	0.002035824399271731	0.00025586159934153736	0.00024971504205330357	0.9979398293823779	None	0.25	1	0.4	4	0.6666666666666666	8	0.4666666666666667	0.6666666666666666	12	8	1	0	0	0.8333333333333334	5	6	0.9333333333333333	14	0.0	0.2222222222222222	0.06281287826043241	0.5541833406345689	0.010928434477247987	0.5566886523122212	0.08230713532286298	0.5987916316972561	0.5770926797889808	0.5700164102073754	0	0.8333333333333334	0.0
5173	0.013295330044882455	0.0003446248777081801	-0.00016674316749947464	0.9890102328778452	None	0.25	1	0.4	4	0.75	9	0.25925925925925924	0.75	13	9	0	0	0	0.6666666666666666	6	9	0.9333333333333333	14	0.0	1.0	0.15421409583764809	0.5524847801786615	0.07672668635973975	0.5485490201607648	-0.09789115298185806	0.511619213987144	0.7395185448999643	0.5375964368528282	0	1.0	0.0
5314	0.0009319403636930268	0.0005014762980004154	0.000501238348230128	0.9989537368395434	None	0	0	0.5	3	0.6666666666666666	4	0.4444444444444444	0.6666666666666666	7	4	0	1	0	0.5	3	6	0.5333333333333333	8	1.0	0.8	0.07949448011904918	0.5760310961187163	0.09998912605192221	0.5000221698215118	0.08935353647648014	0.5	0.5208937710770465	0.5255269708746301	0.0	0	0.0
5816	0.0005671272761546393	0.000399651910792346	0.0003905067621595652	0.9996439784659271	None	0.3333333333333333	1	0.5	4	0.6666666666666666	6	0.3055555555555556	0.6666666666666666	10	6	0	0	0	1.0	6	6	0.7333333333333333	11	0.0	0.8	0.07168316428504513	0.5802495020455614	-0.04248170286968424	0.6277872876710948	-0.09985139800597477	0.5	0.6741484080291875	0.5700800760383706	0	1.0	0.0
4671	3.922773845129203e-05	1.5293804664070632e-05	1.5103062044984951e-05	0.9998566129476847	None	0.25	1	0.4	4	0.75	9	0.25925925925925924	0.75	13	9	0	0	0	0.6666666666666666	6	9	0.9333333333333333	14	0.0	1.0	0.018773247386702892	0.670234661143354	0.0011618798413916159	0.5796088220603446	0.016984530525324375	0.5363024565471605	0.5915859467936264	0.5967544526286614	0	1.0	0.0
2727	None	None	None	None	None	0	0	0.5384615384615384	7	0.4117647058823529	7	0.5428571428571428	0.29411764705882354	11	5	7	0	0	0.7142857142857143	7	5	1.2666666666666666	19	0.0	0.8	0.1991169904139877	0.6031643230815575	3.867858926797883e-13	0.5000000006225827	-0.13400006033853307	0.5916986975120774	0.8083016624750508	0.5654276367482081	0	1.0	0.0
4935	0.0012553304794621987	7.045796241969322e-05	-7.027579637566908e-05	0.9996327089357202	None	0	0	0.5	3	0.7142857142857143	5	0.42857142857142855	0.7142857142857143	8	5	0	1	0	0.42857142857142855	3	7	0.6	9	1.0	1.0	0.0999999976438066	0.5000182069363306	0.0102606417162477	0.5024111122172161	0.09999999625982449	0.5	0.6042093612360784	0.5008097785730012	0.5	0.5	0.0
3264	0.0019073663191662136	0.00032413737962944724	-0.0003235155811969109	0.9979531770553351	None	0.25	2	0.3888888888888889	7	0.6666666666666666	16	0.7222222222222222	0.625	22	15	3	3	0	0.4444444444444444	4	9	1.7333333333333334	26	1.0	0.5454545454545454	0.001032983449248142	0.5028272468384029	0.12126497010620847	0.5718401747702956	0.09519064047197927	0.5168865646188213	0.6251816703665312	0.5306485321693231	0.9090909090909091	1.0	0.11208552297727822
4289	None	None	None	None	None	0.14285714285714285	1	0.375	6	0.5714285714285714	12	0.5111111111111111	0.47619047619047616	16	10	6	0	0	0.5555555555555556	9	5	1.5333333333333334	23	0.0	0.6666666666666666	0.03565798076945491	0.5590077922285059	0.038182833563431384	0.6670354522246154	-0.09999739851357428	0.5000148380024245	0.6694025826036917	0.5770482009721547	0	1.0	0.0
2817	0.00013835596348978334	3.92966190228432e-05	-4.157678995968816e-08	0.9997610689293498	None	0	0	0.375	3	0.7777777777777778	7	0.4074074074074074	0.7777777777777778	10	7	0	0	0	0.3333333333333333	9	3	0.7333333333333333	11	0.0	1.0	1.840600302313659e-05	0.5002920321959058	0.0029068766650428746	0.5033610782719469	-0.045527385914810266	0.6022632953483662	0.5556198247087717	0.5357320769902076	0	0.8	0.0
1676	None	None	None	None	None	0	0	0.5	2	0.75	3	0.6	0.75	5	3	0	2	0	0.4	2	5	0.4	6	1.0	0	5.961111904372916e-07	0.5003321709312241	0.09999971563081918	0.5000002037356175	0.016358683096560928	0.5614705095038042	0.6077741226597859	0.5206933136473597	1.0	1.0	0.0
854	None	None	None	None	None	0	0	0.5	3	0.7142857142857143	5	0.5625	0.7142857142857143	8	5	0	0	0	0.25	2	8	0.6	9	0.0	0.8571428571428571	0.01186807614731117	0.5227006082714071	0.07455072003045923	0.550098652685522	0.2657562189107333	0.5468352219092703	0.7403037862220332	0.5399004694289136	0	1.0	0.0
1556	None	None	None	None	None	0.6666666666666666	2	0.875	7	0.2	2	0.48	0.2	9	2	2	0	0	1.0	5	5	0.8	12	0.0	0.75	0.0874757703582782	0.6618075385195854	0.09849870128079623	0.5070767146182563	-0.09993443854108716	0.5014960121456067	0.7127699827307987	0.5585347392428756	0	1.0	0.0
7428	0.0157707745240358	0.00035008675317785374	6.906625996471523e-05	0.9702288030271017	None	0.3333333333333333	1	0.5	4	0.6666666666666666	6	0.3055555555555556	0.6666666666666666	10	6	0	0	0	1.0	6	6	0.7333333333333333	11	0.0	0.4	-0.20950887215067188	0.579092821639947	-0.09996260572796213	0.5002968777943789	0.2931876045670086	0.5000000000000001	0.8964390854159104	0.5266611850549527	0	1.0	0.0
4048	4.487461723054185e-06	1.1197901753389679e-06	-2.040951185647838e-07	0.9996246987876407	None	0	0	0.3333333333333333	2	0.8333333333333334	5	0.4	0.8333333333333334	7	5	0	0	0	0.8	5	4	0.5333333333333333	8	0.0	0	0.034539853214557256	0.5153297773346681	0.3855899830733355	0.9997210223165379	0.008742539523393345	0.5	0.9473233013579289	0.9398274123934337	0	1.0	0.0
2838	0.0017877134549238122	0.00013218586082516906	6.562175772368115e-05	0.9960674560111573	None	0.3333333333333333	1	0.625	5	0.4444444444444444	4	0.36666666666666664	0.4444444444444444	6	4	4	6	0	0.8333333333333334	5	6	0.7333333333333333	11	0.6	0.4	0.02537657326768461	0.5818275823295964	0.1123053797733264	0.5608168828166001	0.14308346294119395	0.5	0.6199165392702296	0.5477505575039058	1.0	1.0	0.2
709	None	None	None	None	None	0	0	0.5	2	0.6666666666666666	2	0.8333333333333334	0	1	0	3	7	0	0.6666666666666666	2	3	0.3333333333333333	5	0.7777777777777778	0.6666666666666666	0	0	0	0	0	0	0	0	0	0	0
2337	None	None	None	None	None	0	0	0.5	3	0.7142857142857143	5	0.36	0.7142857142857143	8	5	0	1	0	1.0	5	5	0.6	9	1.0	1.0	0.05408054444479771	0.5396963696471376	0.09999868112666856	0.5000047406622877	0.09932847611272282	0.5037090790760892	0.5536399780019909	0.5144939312515262	1.0	1.0	0.0
4152	1.8329217819007036e-05	3.817255923700793e-06	-2.5868052524887986e-07	0.9950608405932976	None	0.25	1	0.4	4	0.6923076923076923	9	0.42857142857142855	0.6923076923076923	13	9	1	0	0	0.7142857142857143	5	7	1.0	15	0.0	0.4	0.12085554054221974	0.9998741240678437	0.033256295207778064	0.5258489093637393	3.0818380473379245e-05	0.5	0.78480404980216	0.9538169357550652	0	1.0	0.0
5239	0.01530038462964295	0.0009435650149002023	-0.0008505546101126749	0.9893812863261778	None	0.25	1	0.36363636363636365	4	0.7857142857142857	11	0.38095238095238093	0.7142857142857143	14	10	1	0	0	0.8571428571428571	7	6	1.0666666666666667	16	0.0	0.4	0.0018011429161275728	0.509212071874524	0.09638945483376497	0.9964816271994105	0.18814062035146586	0.6087314999505187	0.753010758520142	0.8851051683210001	0	0.07142857142857142	0.0
6659	1.5409264833072826e-08	1.53568652220345e-08	-5.862674914968195e-09	0.9999975040347142	None	0.25	1	0.36363636363636365	4	0.7857142857142857	11	0.2222222222222222	0.7857142857142857	15	11	0	0	0	0.8888888888888888	8	9	1.0666666666666667	16	0.0	1.0	3.942283791245374e-07	0.5000494686015956	-0.08670442646087521	0.7102549079307403	8.601425033279298e-05	0.5	0.6008316662183051	0.5741833919038115	0	0.8666666666666667	0.0
2600	2.8270989415434394e-05	4.091509306228925e-06	1.1122348455822716e-06	0.9927455852135731	None	0.25	1	0.3	3	0.7692307692307693	10	0.625	0	0	0	14	0	0	0.6666666666666666	4	6	1.0	15	0.0	0.18181818181818182	0	0	0	0	0	0	0	0	0	0	0
2519	None	None	None	None	None	0	0	0.6666666666666666	2	0.5	1	0.6666666666666666	0.5	3	1	0	2	0	0.6666666666666666	2	3	0.26666666666666666	4	1.0	0	0.003858750093448508	0.5362310581756611	7.902762784127648e-27	0.5	0.2802773206366532	0.5322587702647743	0.7888195194390806	0.522850176930328	1.0	1.0	0.2881280138578951
3759	0.0011319514980766107	0.0005086926576218099	7.640499948684128e-05	0.9993505470820209	None	0	0	0.5	3	0.6666666666666666	4	0.6666666666666666	0.3333333333333333	4	2	3	3	0	0.75	3	4	0.5333333333333333	8	0.375	0.6666666666666666	-0.08394779939298529	0.5748416537540403	0.0999999999793511	0.5000000000617474	0.09997356793906526	0.5	0.7041368995270065	0.5251149242844576	1.0	1.0	0.0
486	None	None	None	None	None	0	0	0.42857142857142855	6	0.4444444444444444	8	0.5555555555555556	0	0	0	19	9	0	1.0	6	6	1.3333333333333333	20	0.21428571428571427	0.8	0	0	0	0	0	0	0	0	0	0	0
1892	None	None	None	None	None	0	0	0.75	3	0.5	2	0.6	0.5	5	2	0	1	0	0.4	5	2	0.4	6	1.0	1.0	0.044103597762749316	0.567301633355922	-0.10983699507452527	0.5437400950333738	1.4063307908422992e-05	0.5000063010151534	0.6651798176511114	0.5371219186293209	1.0	1.0	0.0
852	None	None	None	None	None	0	0	1.0	2	0.0	0	0.75	0	2	0	0	0	0	1.0	2	2	0.2	3	0.0	0	0	0	0	0	0	0	0	0	0	0	0
5506	0.0022921257364214805	0.0001551838317475276	-0.00014206050170738398	0.9973295022462143	None	0	0	0.375	3	0.7777777777777778	7	0.4074074074074074	0.7777777777777778	10	7	0	1	0	0.3333333333333333	3	9	0.7333333333333333	11	1.0	1.0	3.799177710139553e-07	0.5522642727327842	1.9251939991308287e-05	0.5	0.09847846120591708	0.5	0.6140066581581376	0.517478169218229	1.0	1.0	0.0
7335	0.0004723251850058864	1.2003715628641688e-05	4.7347847636302474e-06	0.9999962372772471	None	0.25	1	0.4	4	0.75	9	0.25	0.75	13	9	0	0	0	0.875	8	7	0.9333333333333333	14	0.0	0.8571428571428571	0.043366357296413256	0.5953272579398808	0.04127904535615613	0.634040409889982	0.09328565123929153	0.5	0.5863875809854954	0.5773426452367318	0	1.0	0.0
2983	5.8719468358967575e-08	3.94860234375414e-08	-3.948596576376939e-08	0.9999970569033029	None	0.25	1	0.4	4	0.7692307692307693	10	0.23809523809523808	0.7692307692307693	14	10	0	0	0	0.7777777777777778	9	7	1.0	15	0.0	1.0	0.049592721506347436	0.5	6.608463079172969e-16	0.5000000000001966	0.005033049439256239	0.5023527455761374	0.5554876457929252	0.500784253670561	0	0	0.0
6138	1.754027428797071e-08	1.6968019649959257e-08	1.693448311549561e-08	0.9999952274126988	None	0.3333333333333333	1	0.5	4	0.6666666666666666	6	0.4074074074074074	0.6666666666666666	10	6	0	0	0	0.3333333333333333	3	9	0.7333333333333333	11	0.0	1.0	-0.004950433803535591	0.6601689040249128	-0.05939263183470437	0.5720826496857895	0.00023417894530476383	0.5	0.6022386529334629	0.5788692966902682	0	1.0	0.0
4609	None	None	None	None	None	0	0	0.358974358974359	14	0.5357142857142857	30	0.7160493827160493	0.375	34	21	23	0	0	1.0	9	9	3.8666666666666667	58	0.0	0.7755102040816326	0.020883749485212152	0.5068126405460971	0.09841494295293521	0.5631237231348225	0.09999994122444973	0.5000067841027226	0.5903004699955546	0.5234102636290878	0	0.9117647058823529	0.0
5696	0.0014267909047463116	0.0009650323827936984	0.0008437458574978855	0.998932415755618	None	0.25	1	0.4	4	0.7692307692307693	10	0.23809523809523808	0.7692307692307693	14	10	0	0	0	0.7777777777777778	7	9	1.0	15	0.0	1.0	0.035520589679749914	0.542180793407789	-0.04967898144036067	0.6552452405994009	-0.09873276193717656	0.5000000000000001	0.6469306427491334	0.567199399867041	0	0.9285714285714286	0.0
6814	0.015297315165506933	0.003140655486222837	-0.0006108583304391738	0.9953266693924506	None	0.25	1	0.36363636363636365	4	0.7857142857142857	11	0.2222222222222222	0.7857142857142857	15	11	0	0	0	0.8888888888888888	9	8	1.0666666666666667	16	0.0	1.0	0.09999999976765843	0.5000001001440311	0.09964108823138759	0.5005386323995861	-0.3855089948875786	0.5	0.9078670961881306	0.5001795775762713	0	0.8	0.0
7031	0.0033039704451835253	0.0011155933578158844	0.0002518875114801246	0.9978237975221733	None	0	0	0.3333333333333333	3	0.8181818181818182	9	0.28888888888888886	0.8181818181818182	12	9	0	1	0	0.5555555555555556	5	9	0.8666666666666667	13	1.0	1.0	0.0999923542408114	0.5001732375801968	0.0999999303062257	0.5000002112945854	-0.5654782728085939	0.5	0.9583964681208584	0.5000578162936471	0.9166666666666666	0.9166666666666666	0.0
1516	None	None	None	None	None	0.2	3	0.40625	13	0.5652173913043478	26	0.5925925925925926	0.4782608695652174	35	22	12	1	0	1.0	9	9	3.2	48	0.06666666666666667	0.717948717948718	0.042053561482374394	0.6369273179696977	0.03111984534832547	0.5692471377795051	0.0999992822201994	0.5000002241203064	0.5960398719639517	0.5696143421977733	1.0	1.0	0.0
4120	0.0004694255386691094	0.00011365459107922564	-5.479606711422162e-05	0.9992557453622344	None	0.25	1	0.4	4	0.75	9	0.25925925925925924	0.75	13	9	0	0	0	0.6666666666666666	9	6	0.9333333333333333	14	0.0	1.0	0.03170835162131054	0.5768328212380265	0.0043297585517439365	0.5584827816573069	0.09999999999999905	0.5000000000000017	0.6022539648719822	0.545274974519113	0	0.9230769230769231	0.0
4873	0.006584237888633394	0.006495188956610876	0.006405195664030222	0.9915999105470551	None	0	0	0.375	3	0.8	8	0.3333333333333333	0.8	11	8	0	0	0	0.4444444444444444	4	9	0.8	12	0.0	1.0	0.09999989658704145	0.5000031642941779	-0.005017494795835164	0.5565342938758389	0.09039693337109714	0.5	0.6163409909071159	0.5189177132956613	0	1.0	0.0
6081	0.0002971459534170833	0.0001446947335336386	-0.000144694724157536	0.9997256510723836	None	0	0	0.42857142857142855	3	0.75	6	0.5555555555555556	0.75	9	6	0	0	0	0.2222222222222222	2	9	0.6666666666666666	10	0.0	1.0	0.09998077430721994	0.5015870863896806	-0.021740797575971228	0.5930851679450602	0.03591670822019466	0.5	0.6218094306963988	0.5318802317200388	0	1.0	0.0
2700	9.905822620928046e-09	9.512055430052203e-09	-3.6148577717392497e-09	0.9999985874019975	None	0.25	1	0.36363636363636365	4	0.7857142857142857	11	0.25396825396825395	0.7142857142857143	14	10	1	2	0	0.7777777777777778	7	9	1.0666666666666667	16	1.0	0.4	-0.09998761452106374	0.655915491858497	0.012323797445987833	0.5674929069202186	4.5095534709120344e-24	0.5000000000000002	0.6234293067805402	0.5758088080118882	0.9642857142857143	0.9285714285714286	0.0
1305	None	None	None	None	None	0.5	1	0.8333333333333334	5	0.2857142857142857	2	0.5625	0.2857142857142857	6	2	2	3	0	1.0	4	4	0.6	9	0.75	0.8	-0.03325231505935083	0.6085009840289057	0.006693109334894694	0.5299069839627495	0.040771072094558394	0.5436592642553678	0.584694892569199	0.5610168206242492	0.0	0	0.0
5325	2.2120440713424442e-07	1.1850184002493552e-08	8.723300961564756e-10	0.9999991680358505	None	0	0	0.375	3	0.7777777777777778	7	0.4074074074074074	0.7777777777777778	10	7	0	1	0	0.3333333333333333	3	9	0.7333333333333333	11	1.0	1.0	0.09996069031406626	0.504270254112321	0.09999373310894648	0.5000076290587354	-0.007930373722839189	0.5	0.6244961545500425	0.5014259918004361	1.0	1.0	0.0
7488	0.009579014315575332	0.007751350136637331	0.007748084802099872	0.9856035736097298	None	0.25	1	0.36363636363636365	4	0.7857142857142857	11	0.2222222222222222	0.7857142857142857	15	11	0	0	0	0.8888888888888888	9	8	1.0666666666666667	16	0.0	1.0	0.17715525952593794	0.5659686839988226	-0.09423179669803963	0.5415853814855451	0.08739000103484651	0.5000000000000001	0.7581024281862144	0.5359502512169786	0	1.0	0.0
7483	0.002911268198974194	0.0001558705536638197	0.00015587051198417165	0.9988258219549513	None	0.3333333333333333	1	0.5	4	0.6666666666666666	6	0.4074074074074074	0.6666666666666666	10	6	0	0	0	0.3333333333333333	3	9	0.7333333333333333	11	0.0	1.0	7.902762784127648e-27	0.5000000000010201	0.0003300495151657845	0.5	0.05549555088667076	0.5	0.5648413165290115	0.5000000000003401	0	1.0	0.0
7326	0.017963537265830092	0.0006515673939708927	-0.0003809060939314454	0.9734453614830981	None	0.25	1	0.4	4	0.75	9	0.25925925925925924	0.75	13	9	0	0	0	0.6666666666666666	9	6	0.9333333333333333	14	0.0	1.0	0.20033223769682537	0.5815960888617389	0.29288540776066724	0.5906885589505834	0.13504402453100023	0.5000000000000001	0.6568671735804595	0.5577528785533538	0	1.0	0.0
7396	0.004007180667020387	0.0006048722761335076	0.0005468795766255067	0.9932831554955891	None	0.25	1	0.4	4	0.7692307692307693	10	0.23809523809523808	0.7692307692307693	14	10	0	0	0	0.7777777777777778	7	9	1.0	15	0.0	1.0	0.0997588923993081	0.5586814326674954	0	0.5	-0.08724344393669979	0.5	0.6822223171603036	0.5196409243419811	0	1.0	0.0
7197	0.006892455890429894	0.002279814877508209	-0.0022661613532133835	0.983323198221305	None	0.25	1	0.36363636363636365	4	0.7857142857142857	11	0.2222222222222222	0.7857142857142857	15	11	0	0	0	0.8888888888888888	9	8	1.0666666666666667	16	0.0	1.0	0.2159559304087936	0.5797424917335073	-0.05693060875543231	0.6740849919923378	-0.09969313206602132	0.5	0.8019775594694963	0.5864911475949717	0	1.0	0.0
103	None	None	None	None	None	0	0	0.2857142857142857	6	0.6896551724137931	20	0.5740740740740741	0.27586206896551724	13	8	17	6	0	0.6666666666666666	6	9	2.066666666666667	31	0.18181818181818182	0.3076923076923077	0.15164464600963642	0.6233382701743594	0.11497592919851181	0.9995311828431613	0.12535975329369892	0.6107235135338404	0.6595050089083805	0.946494212812878	1.0	1.0	0.0
91	None	None	None	None	None	0.2727272727272727	6	0.3617021276595745	17	0.6470588235294118	44	0.8641975308641975	0.6029411764705882	58	41	11	0	0	1.0	9	9	4.666666666666667	70	0.0	0.8524590163934426	-0.054941433811344774	0.6483635163688571	-0.050457891988042236	0.6703519093184903	0.1062604415651919	0.9999999999999998	0.7318547370503841	0.999996741582797	0	1.0	0.0
5276	0.0033559274002989917	0.0008972956178437227	0.0006042959091156202	0.9974238334811231	None	0	0	0.375	3	0.7777777777777778	7	0.34375	0.7777777777777778	10	7	0	1	0	0.5	4	8	0.7333333333333333	11	1.0	0.8571428571428571	0.03541350909764233	0.5340231503416096	0.3512848097557035	0.5	-0.4557450928457505	0.5	0.9651251234140715	0.5113566495091023	1.0	0.9	0.0
1801	None	None	None	None	None	0	0	0.6	3	0.6	3	0.5833333333333334	0.6	6	3	0	0	0	0.3333333333333333	2	6	0.4666666666666667	7	0.0	0.8	0.09868249271385927	0.5146575958748862	-0.0294091395458288	0.5	3.95351890263992e-05	0.5001209354656996	0.6336194699301079	0.5049274179195593	0	0	0.0
6887	0.0013668841539143768	0.00040866066844747444	0.00034894637070026317	0.9978647390503619	None	0.25	1	0.4	4	0.7692307692307693	10	0.23809523809523808	0.7692307692307693	14	10	0	0	0	0.7777777777777778	7	9	1.0	15	0.0	1.0	0.09999999809634601	0.5000011069539531	0.09504584247613634	0.5068859380654093	0.11193666860646825	0.5000000000000001	0.517715912626218	0.5022958106684172	0	1.0	0.0
628	None	None	None	None	None	0	0	0.22727272727272727	5	0.7419354838709677	23	0.5238095238095238	0	0	0	32	0	0	0.7777777777777778	9	7	2.2	33	0.0	0.8571428571428571	0	0	0	0	0	0	0	0	0	0	0
2708	1.3098890713499193e-05	9.874147334830607e-08	9.865990496168665e-08	0.9999931355770394	None	0	0	0.5	5	0.4166666666666667	5	0.5	0	4	0	9	11	0	0.5714285714285714	4	7	0.9333333333333333	14	0.6111111111111112	0.5	0	0	0	0	0	0	0	0	0	0	0
1383	None	None	None	None	None	0	0	0.6666666666666666	2	0.5	1	0.6666666666666666	0.5	2	1	1	5	0	0.6666666666666666	2	3	0.26666666666666666	4	1.0	0	3.5075757267445333e-09	0.5000000045337916	0.0317073579555873	0.5106537666104304	5.872526701767822e-11	0.5	0.5372980629891264	0.5035517348897081	1.0	1.0	0.0
3206	None	None	None	None	None	0	0	0.2777777777777778	5	0.72	18	0.42857142857142855	0.56	19	14	7	1	0	0.7777777777777778	9	7	1.8	27	0.07692307692307693	0.4	-0.05219393344907549	0.6777734447870563	0.03963911905675017	0.6572575895184785	0.09811097117750675	0.5000000000000001	0.6793341152313915	0.614172394556292	1.0	1.0	0.0
5669	8.191619186586645e-09	7.941192448177773e-10	-1.436100183195276e-10	0.9999999980782187	None	0.3333333333333333	1	0.5	4	0.6666666666666666	6	0.4074074074074074	0.6666666666666666	10	6	0	0	0	0.3333333333333333	3	9	0.7333333333333333	11	0.0	1.0	0.09995084634391185	0.5031441836901288	-0.007042128082380679	0.5613247000950106	0.001646527164834225	0.5	0.6186327727734756	0.521579662913355	0	1.0	0.0
1931	None	None	None	None	None	0	0	0.25	5	0.7142857142857143	20	0.5357142857142857	0	1	0	28	1	0	0.875	7	8	2.0	30	0.01694915254237288	0.56	0	0	0	0	0	0	0	0	0	0	0
3366	0.00026612348544965926	1.7455030149039588e-06	1.4329595115619713e-07	0.9999901540962745	None	0	0	0.42857142857142855	3	0.75	6	0.5555555555555556	0.75	9	6	0	1	0	0.2222222222222222	2	9	0.6666666666666666	10	1.0	1.0	1.1042529617466994e-15	0.5000000000557039	0.0011037346140435691	0.5028959533528427	0.09153444363688173	0.5	0.6056156606680589	0.5009653273979097	1.0	1.0	0.0
3933	1.6807409006509971e-06	6.621493336743783e-07	-4.680969908039662e-07	0.999704655591011	None	0	0	0.3333333333333333	2	0.8571428571428571	6	0.36	0.8571428571428571	8	6	0	0	0	1.0	5	5	0.6	9	0.0	0	4.1575959725484764e-10	0.5000000020821807	0.05639995004148433	0.6464592262955079	0	0.5	0.5805921997002333	0.5501236832363401	0	1.0	0.0
3720	None	None	None	None	None	0.09090909090909091	1	0.375	9	0.5757575757575758	19	0.5555555555555556	0.36363636363636365	20	12	14	2	0	0.7777777777777778	7	9	2.3333333333333335	35	0.08333333333333333	0.5	7.902762784127648e-27	0.5	0.09997402837965744	0.5013478843900417	0.12115731974653654	0.8467893100312206	0.6291167536101382	0.6391499235682507	1.0	1.0	0.0
4374	None	None	None	None	None	0	0	0.28205128205128205	11	0.6607142857142857	37	0.8055555555555556	0.125	17	7	40	19	0	0.8888888888888888	8	9	3.8666666666666667	58	0.25675675675675674	0.8235294117647058	0.03735791173223896	0.5777484190531853	0.09998754614780997	0.5003613202803162	9.146406014745808e-09	0.5094331805479841	0.6075928967021283	0.5293594948243234	1.0	1.0	0.0
2274	None	None	None	None	None	0	0	0.5	2	0.75	3	0.5	0	1	0	4	0	0	0.75	3	4	0.4	6	0.0	0	0	0	0	0	0	0	0	0	0	0	0
104	None	None	None	None	None	0.25	1	0.4	4	0.7692307692307693	10	0.234375	0.7692307692307693	14	10	0	0	0	1.0	8	8	1.0	15	0.0	0.8571428571428571	4.943918296193815e-06	0.5000710880637668	-0.041525142160994157	0.5140887885619626	0.04273496446195566	0.517701962692335	0.5894627959655068	0.51062272513896	0	0.7857142857142857	0.0
6685	0.013260218201006032	0.001748135699970499	-0.0003985094797562168	0.9509425057054013	None	0.25	1	0.4	4	0.75	9	0.25925925925925924	0.75	13	9	0	0	0	0.6666666666666666	6	9	0.9333333333333333	14	0.0	1.0	0.2853708554506027	0.9900712850020149	1.1767771005861759e-07	0.5	-0.46863194996452995	0.5	0.9572363848962113	0.8226076331469647	0	0.9230769230769231	0.0
3525	0.002147982816982915	0.0004114340597090601	-0.0003994454499293853	0.9975693877653391	None	0.25	1	0.4	4	0.75	9	0.25925925925925924	0.75	13	9	0	0	0	0.6666666666666666	6	9	0.9333333333333333	14	0.0	1.0	-0.01870719673127635	0.6608848372750039	-0.06931969635818401	0.5235969787160701	0.1	0.5	0.6736319613181667	0.5631360194211844	0	1.0	0.0
6964	0.007806410696278442	0.0019520320757019046	0.001925543147645794	0.9935645142801564	None	0.3333333333333333	1	0.5	4	0.7	7	0.3333333333333333	0.7	11	7	0	0	0	0.4444444444444444	4	9	0.8	12	0.0	1.0	0.09965434528228635	0.5223282794059648	8.366418085377024e-06	0.5	-0.1959583187103196	0.5000000000000001	0.7734687717000059	0.507447162432777	0	0	0.0
1834	None	None	None	None	None	0	0	0.75	3	0.0	0	0.625	0	1	0	3	7	0	0.5	4	2	0.3333333333333333	5	0.7777777777777778	0.5	0	0	0	0	0	0	0	0	0	0	0
1399	None	None	None	None	None	0	0	0.4	4	0.6923076923076923	9	0.42857142857142855	0.6923076923076923	13	9	1	2	0	0.7142857142857143	7	5	1.0	15	1.0	0.4	0.22563645620145337	0.5856938528628405	0.099999989464799	0.5000000721895246	0.09182679868640424	0.6015915866641284	0.6461870158837224	0.5628568182628323	1.0	1.0	0.0
6871	0.0002676593918063806	5.04326810733524e-06	4.579004932724928e-06	0.9997578661836397	None	0.3333333333333333	1	0.4444444444444444	4	0.7272727272727273	8	0.28888888888888886	0.7272727272727273	12	8	0	0	0	0.5555555555555556	5	9	0.8666666666666667	13	0.0	1.0	0.04115020558372211	0.5235032576110932	0	0.5	0.05636733090085731	0.5	0.5592459941649257	0.5078395547036884	0	1.0	0.0
4337	0.001914680459570168	0.0006453465597625182	-0.0006453444404542922	0.9988943042923548	None	0.3333333333333333	1	0.5	4	0.6666666666666666	6	0.4074074074074074	0.6666666666666666	10	6	0	0	0	0.3333333333333333	3	9	0.7333333333333333	11	0.0	1.0	0.09999855711862055	0.5000374702230463	0.09999928571412112	0.5000016519566225	0.0999999637130985	0.5	0.5000023711500693	0.5000130407265767	0	0	0.0
1900	None	None	None	None	None	0	0	0.375	3	0.6	6	0.6	0	0	0	11	0	0	0.8	5	4	0.8	12	0.0	0	0	0	0	0	0	0	0	0	0	0	0
1313	None	None	None	None	None	0	0	0.3333333333333333	2	0.6666666666666666	4	0.6666666666666666	0	0	0	7	2	0	0.3333333333333333	2	6	0.5333333333333333	8	0.1111111111111111	0.3333333333333333	0	0	0	0	0	0	0	0	0	0	0
599	None	None	None	None	None	0	0	0.15	3	0.8571428571428571	24	0.8333333333333334	0	0	0	29	12	0	1.0	6	6	2.0	30	0.1935483870967742	0.4166666666666667	0	0	0	0	0	0	0	0	0	0	0
2475	None	None	None	None	None	0	0	0.3157894736842105	6	0.6153846153846154	16	0.7777777777777778	0.23076923076923078	12	6	15	4	0	0.4444444444444444	4	9	1.8666666666666667	28	0.14285714285714285	1.0	-0.04037289056164295	0.6538637265050081	-0.09556155654319783	0.583011172031635	-0.06201176377263336	0.6099725661716423	0.6050174599888887	0.6160470710227605	1.0	1.0	0.0
6880	0.0034470971955885363	0.0017097356184589442	0.0008540076305612534	0.9970642750726861	None	0.25	1	0.4	4	0.75	9	0.25925925925925924	0.75	13	9	0	0	0	0.6666666666666666	6	9	0.9333333333333333	14	0.0	1.0	-0.0485260165955423	0.5022959677800967	4.4947164915508585e-05	0.5155804861610108	0.11745956552591859	0.5	0.6674867700413021	0.5059602229776194	0	1.0	0.0
1085	None	None	None	None	None	0	0	1.0	3	0.0	0	0.6666666666666666	0	3	0	0	1	0	0.6666666666666666	2	3	0.26666666666666666	4	1.0	1.0	0	0	0	0	0	0	0	0	0	0	0
1696	None	None	None	None	None	0	0	0.6	3	0.6	3	0.4666666666666667	0.6	6	3	0	1	0	0.6	5	3	0.4666666666666667	7	1.0	1.0	0.059458141811042475	0.5268207516264267	-0.11642830124417206	0.5169209337153446	0.08451352844056863	0.5407426733163485	0.7065234304193592	0.5281725055202483	1.0	1.0	0.0
2601	4.158790153346243e-07	2.2771645855072075e-07	-3.261808388180904e-08	0.9999312591376754	None	0	0	0.3333333333333333	6	0.5833333333333334	14	0.48148148148148145	0	2	0	23	17	0	0.6666666666666666	6	9	1.7333333333333334	26	0.3541666666666667	0.7	0	0	0	0	0	0	0	0	0	0	0
2084	None	None	None	None	None	0	0	0.5	3	0.5	3	0.4444444444444444	0.3333333333333333	4	2	3	8	0	0.5	3	6	0.5333333333333333	8	1.0	0.5714285714285714	-0.09319315885343829	0.5089142076223148	-0.13942756610176002	0.5368638862401021	0.08220253833341742	0.5143453463843458	0.7236568349620888	0.5200543478826773	1.0	1.0	0.0
1908	None	None	None	None	None	0.3333333333333333	3	0.5	10	0.5357142857142857	15	0.47619047619047616	0.42857142857142855	21	12	8	7	0	0.7777777777777778	9	7	2.0	30	0.6363636363636364	0.43478260869565216	-0.09632418028205082	0.6006907141574057	-0.021399369029801232	0.666829049019068	0.1671808768607778	0.514821036285598	0.7503646851092493	0.5956023268035125	1.0	1.0	0.0
1178	None	None	None	None	None	0.05263157894736842	1	0.4146341463414634	17	0.4745762711864407	28	0.8472222222222222	0.4067796610169492	40	24	20	0	0	0.8888888888888888	9	8	4.066666666666666	61	0.0	0.8727272727272727	0.03475758172583478	0.5881133422534572	6.792103103384346e-07	0.5000127661179472	0.09990591771650978	0.500204429331778	0.6086399467375991	0.5297182854105768	0	0.975	0.0
2003	None	None	None	None	None	0	0	0.75	3	0.5	2	0.6	0.5	5	2	0	0	0	0.4	5	2	0.4	6	0.0	0.5	0.007830544036658697	0.5932510605342523	0.009030603922326703	0.5223782941386027	0.011436474044478184	0.538938688009523	0.5289171614736121	0.5517362773333767	0	0.6	0.0
4180	None	None	None	None	None	0.14285714285714285	1	0.4375	7	0.5	11	0.5333333333333333	0.13636363636363635	9	3	14	8	0	0.5555555555555556	5	9	1.6	24	0.3076923076923077	0.8	0.09999368579008502	0.5000216130410713	-0.09971338832070034	0.5007238187844051	0.10174874021768734	0.5154371413692972	0.7203275072114008	0.5053956177147078	1.0	1.0	0.0
446	None	None	None	None	None	0	0	0.26666666666666666	4	0.7	14	0.7333333333333333	0	1	0	20	6	0	0.8333333333333334	5	6	1.4666666666666666	22	0.13953488372093023	0.2222222222222222	0	0	0	0	0	0	0	0	0	0	0
2375	None	None	None	None	None	0	0	0.3333333333333333	2	0.8333333333333334	5	1.0	0.8333333333333334	7	5	0	1	0	0.125	8	1	0.5333333333333333	8	0.5	0.8571428571428571	0.0290777872674735	0.5439962242430161	-0.12630584227846456	0.5671978964214988	0.09998404287536405	0.5000336797894396	0.7201212729680878	0.5371815365703422	0.8571428571428571	1.0	0.0
5515	0.0007243675380520218	0.0001492070340233234	-4.1571245334176455e-05	0.9970755610681508	None	0.25	1	0.4	4	0.7692307692307693	10	0.23809523809523808	0.7692307692307693	14	10	0	0	0	0.7777777777777778	7	9	1.0	15	0.0	1.0	0.08745675241694356	0.5209090250582545	0.09999975065781144	0.5000004382750405	0.07812282801079203	0.5	0.5241479906773995	0.5069734359181131	0	1.0	0.0
3786	None	None	None	None	None	0	0	0.4230769230769231	11	0.4864864864864865	18	0.7222222222222222	0.02702702702702703	10	1	28	9	0	0.6666666666666666	6	9	2.6	39	0.17647058823529413	0.8484848484848485	0.06588093859599027	0.5974733136126474	0.055047663312336494	0.5877492588724496	0.0656372792008064	0.9858421527462635	0.7674392624077424	0.8408118886129041	1.0	1.0	0.0
5132	0.007307670789794832	0.004009087494143653	0.0008175055653121797	0.9957781188710486	None	0	0	0.5	3	0.7142857142857143	5	0.5625	0.7142857142857143	8	5	0	0	0	0.25	8	2	0.6	9	0.0	0.8571428571428571	-0.09823600125121965	0.502607128220018	0.05663412441987088	0.6074530699224006	-0.9198464573916322	1.0	0.9862146806711439	0.999995933317407	0	1.0	0.0
7373	0.0031017568856616085	0.0017656862017944328	-0.0017441172160263833	0.9945894775113783	None	0.25	1	0.36363636363636365	4	0.7857142857142857	11	0.2222222222222222	0.7857142857142857	15	11	0	0	0	0.8888888888888888	8	9	1.0666666666666667	16	0.0	1.0	0.2727504120501384	0.5018213530286324	0.006316951553568281	0.6660381053761155	-0.05900895338501586	0.5	0.8073621099582757	0.5578732408662253	0	1.0	0.0
6327	0.004313870878587205	0.0013444757281496447	-0.0013285874133716561	0.9957526175819212	None	0.25	1	0.36363636363636365	4	0.7857142857142857	11	0.2222222222222222	0.7857142857142857	15	11	0	0	0	0.8888888888888888	8	9	1.0666666666666667	16	0.0	1.0	-0.07942684450227297	0.6524348423738724	0.17767246023061228	0.7686058356916161	1.457068485356686	0.5	0.9985600615155934	0.6479571348159754	0	1.0	0.0
7115	0.0011879256642057402	0.0003699907631713592	-0.0003698116707513241	0.9982796576625061	None	0.25	1	0.4	4	0.7692307692307693	10	0.23809523809523808	0.7692307692307693	14	10	0	0	0	0.7777777777777778	9	7	1.0	15	0.0	1.0	-0.09186956356207732	0.6863877599631382	1.139226998418978e-08	0.5000020398829443	-0.09756925266586404	0.5	0.6122037222871686	0.5649061490375006	0	1.0	0.0
897	None	None	None	None	None	0	0	0.3333333333333333	4	0.625	10	0.6428571428571429	0	0	0	17	9	0	0.5714285714285714	7	4	1.2	18	0.23684210526315788	0.4	0	0	0	0	0	0	0	0	0	0	0
5874	0.0001127025798019887	6.939910691583694e-07	6.137061850436997e-07	0.999998407387932	None	0.25	1	0.36363636363636365	4	0.7857142857142857	11	0.2222222222222222	0.7857142857142857	15	11	0	0	0	0.8888888888888888	9	8	1.0666666666666667	16	0.0	1.0	0.17205086617361331	0.6967356602655164	0.0918105661509854	0.5397351469518982	0.05709742551818685	0.6564216826223116	0.6675223441524187	0.6332431412470273	0	1.0	0.0
7418	2.1350931658292965e-08	2.0705750148374288e-08	-1.7704572152174529e-10	0.9999970803864882	None	0.25	1	0.4	4	0.7692307692307693	10	0.23809523809523808	0.7692307692307693	14	10	0	0	0	0.7777777777777778	7	9	1.0	15	0.0	1.0	0.019799970857565387	0.6506610874899973	0.2096697256115255	0.512394928720892	1.636700062436074e-05	0.5	0.7242368391843683	0.5557288473577223	0	1.0	0.0
3837	None	None	None	None	None	0.2	1	0.3076923076923077	4	0.7058823529411765	12	0.6333333333333333	0.4117647058823529	11	7	7	0	0	0.8333333333333334	6	5	1.2666666666666666	19	0.0	0.5714285714285714	0.09999999999120952	0.5000000001448119	-0.09999771070854985	0.5000318336720722	1.0116338118298912e-06	0.5000099545045467	0.6934901694284967	0.5000139294404881	0	0.5454545454545454	0.0
1580	None	None	None	None	None	0	0	0.3333333333333333	3	0.8181818181818182	9	0.28888888888888886	0.8181818181818182	12	9	0	1	0	0.5555555555555556	9	5	0.8666666666666667	13	1.0	1.0	1.2363412518963187e-05	0.5001289305159817	0.09810322757721276	0.5366967019223009	0.0010536505955017334	0.5064924061103829	0.6107902228164518	0.5144574712394864	1.0	1.0	0.0
158	None	None	None	None	None	0.25	1	0.4	4	0.7692307692307693	10	0.234375	0.7692307692307693	14	10	0	0	0	1.0	8	8	1.0	15	0.0	0.8571428571428571	-0.0858715449790823	0.533124116836908	3.228196397162334e-07	0.5000131681825241	0.000991775319380888	0.5147172182025329	0.6050400415641914	0.5159636865784559	0	1.0	0.0
396	None	None	None	None	None	0	0	1.0	2	0.0	0	0.75	0	0	0	2	7	0	1.0	2	2	0.2	3	0.875	0	0	0	0	0	0	0	0	0	0	0	0
7075	0.00025598912890678236	4.662177835393974e-05	-1.5457159153373333e-06	0.9993760078579308	None	0.25	1	0.4	4	0.7692307692307693	10	0.23809523809523808	0.7692307692307693	14	10	0	0	0	0.7777777777777778	9	7	1.0	15	0.0	1.0	0.08333458152772669	0.5744621243975253	0.08107536380166155	0.6363538542282375	0.04104643377880798	0.5	0.5601748034998573	0.5711516108669216	0	1.0	0.0
1361	None	None	None	None	None	0	0	0.6666666666666666	2	0.5	1	0.6666666666666666	0.5	3	1	0	2	0	0.6666666666666666	2	3	0.26666666666666666	4	1.0	0	0.03457663026864542	0.5360527241007099	0.1555352334463221	0.5144448768874681	0.010354873910134042	0.6481930848607431	0.6628867247961425	0.567368115100464	0.6666666666666666	0.3333333333333333	0.0
400	None	None	None	None	None	0.3333333333333333	2	0.4666666666666667	7	0.55	11	0.5238095238095238	0.15	7	3	14	5	0	0.8571428571428571	7	6	1.4666666666666666	22	0.17857142857142858	0.75	0.00011856982836431322	0.5018892472540798	-0.08300205785703184	0.5897984962803717	0.00035276202635844115	0.5104073211780754	0.5968314142055225	0.5343064089968276	0.0	0.14285714285714285	0.0
1828	None	None	None	None	None	1.0	1	0.8	4	0.4	2	0.4375	0.4	6	2	0	0	0	1.0	4	4	0.4666666666666667	7	0.0	0.6666666666666666	-0.07075466576910028	0.592153433751617	7.235535058615393e-13	0.5000003835284559	0.05010656975116172	0.5021196499168197	0.6214947523341378	0.5317368520154904	0	0.6666666666666666	0.0
7334	0.007934563131840686	0.003221852231661579	0.0024284995224357225	0.9973440650143136	None	0.25	1	0.4	4	0.7692307692307693	10	0.23809523809523808	0.7692307692307693	14	10	0	0	0	0.7777777777777778	9	7	1.0	15	0.0	1.0	0.09994459357501982	0.5055185255022896	0.2787978039996698	0.5000000000000001	0.10551649057072168	0.5000000000000001	0.6964185045673906	0.5018395749000653	0	0.9285714285714286	0.0
7300	0.000741819993552284	0.0005482407485314719	-0.0002679696773603207	0.9994228971528328	None	0.25	1	0.4	4	0.7692307692307693	10	0.23809523809523808	0.7692307692307693	14	10	0	0	0	0.7777777777777778	7	9	1.0	15	0.0	1.0	2.6334248362047344e-05	0.5000298178965404	6.793950938372173e-09	0.5002768649069381	0.09257180553027992	0.5000000000000001	0.607383150168654	0.5001022276091792	0	1.0	0.0
2005	None	None	None	None	None	0	0	0.32142857142857145	9	0.6153846153846154	24	0.5061728395061729	0.5641025641025641	31	22	9	0	0	1.0	9	9	2.7333333333333334	41	0.0	1.0	0.01011026122489917	0.5461571037880601	0.0927255014501147	0.507586959075545	0.09999709090095057	0.5000062352050847	0.6002211311479309	0.5179531687518637	0	1.0	0.0
2264	None	None	None	None	None	0.5	1	0.8333333333333334	5	0.2857142857142857	2	0.6	0	4	0	4	4	0	0.6	3	5	0.6	9	0.5	1.0	0	0	0	0	0	0	0	0	0	0	0
1953	None	None	None	None	None	0	0	0.5	2	0.6666666666666666	2	0.5555555555555556	0.6666666666666666	4	2	0	2	0	1.0	3	3	0.3333333333333333	5	1.0	0	-0.08537798286032286	0.5203771606894361	0.016097952570080926	0.5323682883606677	0.0420617732148064	0.5382949926545498	0.6379730797474812	0.5303533667174466	1.0	1.0	0.1571317564759186
3173	0.0009761348156330894	2.8907999365171684e-06	-2.0973808375836414e-07	0.9999966488216839	None	0	0	0.23076923076923078	3	0.8823529411764706	15	0.3392857142857143	0.6470588235294118	12	11	6	0	0	0.875	8	7	1.2666666666666666	19	0.0	0.375	0.14528973228282185	0.5363088615677694	-0.08529814501621663	0.9999999920106152	0.09947243617133264	0.5000000000000001	0.866697017382113	0.9980991431843719	0	1.0	0.0
5581	0.003165944893677464	0.0009566301494038876	-0.0009556705871533207	0.9979414028209688	None	0	0	0.375	3	0.7777777777777778	7	0.4074074074074074	0.7777777777777778	10	7	0	1	0	0.3333333333333333	3	9	0.7333333333333333	11	1.0	1.0	0.09999961721479403	0.5001807930614609	0.05249181493518921	0.5142380685522709	0.15217539018374762	0.5	0.6003937887375349	0.5048074225171381	0.0	0	0.0
5773	0.0014563151178555746	0.00012658809455896137	-4.1373539514322505e-05	0.9982370364370663	None	0	0	0.5	3	0.7142857142857143	5	0.375	0.7142857142857143	8	5	0	0	0	0.6666666666666666	6	4	0.6	9	0.0	0.4	0.06641523234737116	0.5879365120476977	0.015996900624139027	0.5162091729723838	0.09934793330015784	0.5017838355648853	0.5916777332362116	0.53555955874422	0	0.75	0.0
352	None	None	None	None	None	0.25	1	0.4	4	0.75	9	0.25925925925925924	0.75	13	9	0	0	0	0.6666666666666666	6	9	0.9333333333333333	14	0.0	1.0	2.4615272891431357e-12	0.5000016290886268	0.07613831283849913	0.5507254974998128	-0.00551609172954845	0.6449470845435681	0.5976754061222775	0.5663161785215515	0	1.0	0.0
2529	None	None	None	None	None	0.1	1	0.2727272727272727	6	0.7096774193548387	22	0.7333333333333333	0.22580645161290322	12	7	20	7	0	0.5555555555555556	5	9	2.2	33	0.1794871794871795	0.6428571428571429	0.02188602725055956	0.5290655616903197	-0.09998485509372021	0.5012449766465273	0.0317041080934239	0.5807715124274945	0.6485383295306095	0.5372073181280805	1.0	1.0	0.7744709517831799
5866	0.00043778205276281794	6.266171256179423e-05	6.139328697342186e-05	0.9993165616648296	None	0.2857142857142857	2	0.5	8	0.5454545454545454	12	0.5333333333333333	0.5	19	11	4	0	0	0.5555555555555556	5	9	1.6	24	0.0	0.8235294117647058	0.09986436567188162	0.5076699529008741	0.13440602132125543	0.5211058445413246	0.05018240249323459	0.5	0.5855877728038975	0.5095951379534186	0	1.0	0.0
3070	0.005546200051153689	0.0025800330578135936	-0.0006089242396612348	0.9910945615871569	None	0.1111111111111111	1	0.3333333333333333	7	0.6896551724137931	20	0.4305555555555556	0.5172413793103449	20	15	10	5	0	0.8888888888888888	8	9	2.066666666666667	31	0.2631578947368421	0.5454545454545454	7.902762784127648e-27	0.5000000000001302	0.12949012979455615	0.5078955066186722	0.119136376717802	0.5000000000000001	0.6428006770274548	0.5026320300152073	0.85	1.0	0.0
1701	None	None	None	None	None	1.0	1	1.0	4	0.25	1	0.5	0.25	5	1	0	0	0	0.75	3	4	0.4	6	0.0	1.0	0.16516454327584074	0.5523989237472635	0.008853796656031174	0.6692517499578196	-0.09999990759978464	0.5000000289735022	0.7542510474389996	0.5756782741043417	0	1.0	0.0
7157	0.002389730500372087	0.0017351137044511404	-0.0015562485630404505	0.9975226574405859	None	0.25	1	0.4	4	0.7692307692307693	10	0.23809523809523808	0.7692307692307693	14	10	0	0	0	0.7777777777777778	9	7	1.0	15	0.0	1.0	-0.09992415051885328	0.5059850954612095	-0.09690436411116174	0.5146583240653344	0.04533190920742438	0.5	0.6620104028617555	0.5068822009928645	0	1.0	0.0
4987	0.0015396780603974343	6.715945415570265e-05	5.223284802471864e-05	0.9987789046267281	None	0	0	0.2894736842105263	11	0.6296296296296297	34	0.691358024691358	0.1111111111111111	12	6	43	7	0	1.0	9	9	3.7333333333333334	56	0.08333333333333333	0.7659574468085106	0.09791017803721641	0.517265909743982	0.07019981381738226	0.6177803081984502	0.09985562325749806	0.5253599256273913	0.5415452786571621	0.5540179613610892	1.0	1.0	0.4293357897244681
5672	0.006198603647612236	0.0019141681412063617	-0.0009583343509086265	0.9981173028189614	None	0.25	1	0.36363636363636365	4	0.7857142857142857	11	0.2222222222222222	0.7857142857142857	15	11	0	0	0	0.8888888888888888	9	8	1.0666666666666667	16	0.0	1.0	0.018650704449809246	0.5278782892182342	2.6450335550522547e-06	0.5001946553516763	0.09989381450579606	0.5000000000000001	0.6067494325630178	0.5093662001910186	0	1.0	0.0
1857	None	None	None	None	None	0.1111111111111111	1	0.55	11	0.32142857142857145	9	0.75	0.10714285714285714	9	3	20	0	0	0.625	5	8	2.0	30	0.0	0.5925925925925926	-0.09107939959933502	0.5159919580789687	0.039700435735468595	0.6676116071457426	0.05917744373912959	0.509797989994798	0.6690194739424493	0.5663226203364752	0	1.0	0.0
2521	None	None	None	None	None	0.75	3	0.7272727272727273	8	0.35714285714285715	5	0.45714285714285713	0.35714285714285715	13	5	2	0	0	0.7142857142857143	7	5	1.0666666666666667	16	0.0	0.8888888888888888	0.09999982170111713	0.5000063218714508	-0.36280353434035184	0.9999404582284509	6.872644597341486e-09	0.5000019432695441	0.9643612090624065	0.9624184219742005	0	1.0	0.0
384	None	None	None	None	None	0	0	0	0	0	0	1.0	0	0	0	0	2	0	1.0	1	1	0.06666666666666667	1	0.5	0	0	0	0	0	0	0	0	0	0	0	0
3369	0.0007288451841272275	3.894277186540117e-05	6.425186388578518e-06	0.9976794041952005	None	0	0	0.4	2	0.8	4	0.4666666666666667	0.8	6	4	0	1	0	0.6	3	5	0.4666666666666667	7	0.5	0	0.09978617711320101	0.5055083962418062	-0.0998199474629227	0.5019384433470331	0.09992387592202666	0.5	0.7193575546205396	0.5024823369940777	1.0	1.0	0.0
5585	2.9319042706042768e-05	4.425928275548458e-06	2.69136462731563e-06	0.9999567818828125	None	0	0	0.375	3	0.7777777777777778	7	0.3142857142857143	0.7777777777777778	10	7	0	1	0	0.7142857142857143	7	5	0.7333333333333333	11	1.0	0.6666666666666666	0.09956865732817631	0.5002972556783786	0.04012907801986174	0.5674649435359216	0.019403903503173836	0.5	0.5865767784355103	0.5227097492866254	1.0	1.0	0.0
5980	0.002648461091438722	0.0006064044904885072	-0.0005855118157654186	0.9962810677723399	None	0.25	1	0.4	4	0.7692307692307693	10	0.23809523809523808	0.7692307692307693	14	10	0	0	0	0.7777777777777778	7	9	1.0	15	0.0	1.0	1.7404857723316588e-05	0.5025095439597019	-0.12629678736250852	0.5	0.12446661020657054	0.5	0.7357017725420721	0.500836520897127	0	1.0	0.0
5194	None	None	None	None	None	0	0	0.26666666666666666	4	0.7	14	0.6285714285714286	0.6	16	12	5	5	0	0.7142857142857143	5	7	1.4666666666666666	22	0.5	0.23529411764705882	0.0999996377425059	0.5000005746310859	0.17884699222946593	0.9999962111460291	0.0004304671579511636	0.5135246577527606	0.6688915283190096	0.9849199214610451	1.0	0.9375	0.0
6719	0.009671913771160449	0.00658476677057132	0.006275806774572084	0.9907091180608034	None	0.25	1	0.4	4	0.75	9	0.25925925925925924	0.75	13	9	0	0	0	0.6666666666666666	6	9	0.9333333333333333	14	0.0	1.0	0.09991556001665829	0.5096226651320005	0	0.5	-0.8084703432607435	0.5000000000000004	0.9831626565054776	0.5032079071232698	0	1.0	0.0
2402	None	None	None	None	None	0	0	1.0	1	0	0	1.0	0	1	0	0	3	0	0.5	2	1	0.13333333333333333	2	1.0	0	0	0	0	0	0	0	0	0	0	0	0
3004	9.460363812791256e-06	6.732989122201039e-08	3.5623977414564796e-08	0.9999973340965642	None	0.25	1	0.4	4	0.7692307692307693	10	0.23809523809523808	0.7692307692307693	14	10	0	0	0	0.7777777777777778	9	7	1.0	15	0.0	1.0	-0.0956911801345494	0.9363888551735634	1.286443715532302e-08	0.5000502395647285	0.0014714881584130708	0.5028314322691692	0.61173273382717	0.7110021732083476	0	0	0.0
5538	None	None	None	None	None	0.1111111111111111	1	0.4	8	0.5925925925925926	16	0.4603174603174603	0.5555555555555556	23	15	5	3	0	0.7777777777777778	9	7	1.9333333333333333	29	0.5	0.48	0.037349389358680395	0.5049624128650952	0.12015427784791095	0.6626536908650524	-0.09999714888443995	0.5000597473469772	0.7129212994866823	0.5576780780956271	0.5217391304347826	0.4782608695652174	0.0
466	None	None	None	None	None	0.09090909090909091	1	0.32	8	0.6571428571428571	23	0.4567901234567901	0.05714285714285714	8	2	28	11	0	1.0	9	9	2.466666666666667	37	0.2037037037037037	0.3225806451612903	-0.19496691158543128	0.9990257428526049	-0.06216888642352986	0.6468380605552226	0.09978237902731683	0.5479555230001867	0.771838322636343	0.9293544084989314	1.0	1.0	0.0
38	None	None	None	None	None	0	0	0.018518518518518517	1	1.0	79	1.0	0	0	0	80	0	0	1.0	9	9	5.4	81	0.0	1.0	0	0	0	0	0	0	0	0	0	0	0
7235	0.003657363386585056	0.00030806888061078795	0.00029934126114467165	0.9912114456415986	None	0	0	0.375	3	0.8	8	0.3333333333333333	0.8	11	8	0	1	0	0.4444444444444444	4	9	0.8	12	1.0	1.0	1.2704120385416005e-10	0.5288239857266755	0.08926042394702675	0.5	0.08994932943750086	0.5	0.6040599894039345	0.5096174735311954	1.0	1.0	0.0
3678	9.301877398119899e-05	1.5090830922145231e-06	-1.5046758849188325e-06	0.9999999802153241	None	0	0	0.3333333333333333	2	0.8571428571428571	6	1.0	0.8571428571428571	8	6	0	2	0	0.1111111111111111	9	1	0.6	9	1.0	1.0	0.09999984857782498	0.5000014714270368	0.0984007732343311	0.5125723099466485	-0.039802935082489145	0.6174855943984313	0.6582069568688231	0.543985599107256	1.0	1.0	0.0
1797	None	None	None	None	None	0	0	0.75	3	0.3333333333333333	1	0.625	0.3333333333333333	4	1	0	1	0	0.5	2	4	0.3333333333333333	5	1.0	0.6666666666666666	-0.014662944842148274	0.669875053359579	0.069107253810906	0.5257095128291913	-0.007245411818687109	0.6361729348427358	0.65411048524948	0.6121709366731594	1.0	1.0	0.0
3271	0.0005000319260792298	0.0003853367066503773	0.0003853353160229686	0.9984435998104085	None	0	0	0.6666666666666666	2	0.5	1	0.6666666666666666	0.5	3	1	0	2	0	0.6666666666666666	2	3	0.26666666666666666	4	1.0	0	0.09864428062625044	0.5055776685671313	0.09098691082736354	0.5020883624139915	0.09996377287505846	0.5	0.5098926051371506	0.5025554025859795	0.0	0	0.0
5725	0.010104566459608215	0.000130099705327595	0.00012682465209016067	0.9895237019219246	None	0.25	1	0.4	4	0.75	9	0.25925925925925924	0.75	13	9	0	0	0	0.6666666666666666	9	6	0.9333333333333333	14	0.0	1.0	0.0955710218995132	0.6500078705530793	-0.0663099860978625	0.670760609493564	0.3789227439063138	0.587356181416658	0.8620554287934962	0.6367415330248335	0	0.9230769230769231	0.0
4931	0.001684435003852655	0.0014618529034248074	0.0014617674377581118	0.9971451915879322	None	0	0	0.6	3	0.6	3	0.5833333333333334	0.6	6	3	0	0	0	0.3333333333333333	2	6	0.4666666666666667	7	0.0	0.4	-0.08069539734772975	0.5063686820573916	0.059034446120763404	0.5398259014962383	0.09999998762225187	0.5	0.6829150854702981	0.5154215983446631	0	1.0	0.0
4591	0.0031802045346269164	0.0012742040553789203	-0.0003379472903929946	0.9952374549983501	None	0.25	1	0.4	4	0.7692307692307693	10	0.23809523809523808	0.7692307692307693	14	10	0	0	0	0.7777777777777778	9	7	1.0	15	0.0	1.0	0.098869066697776	0.5217271297886716	0.0482790715881249	0.6733026464074077	0.0897497840831895	0.572081355569788	0.5703012685276639	0.5906913312523946	0	0.9285714285714286	0.0
5962	0.00585171152565015	0.0009824411159243375	-0.0004879962076990656	0.9969250545567548	None	0	0	0.3333333333333333	3	0.7272727272727273	8	0.28888888888888886	0.7272727272727273	11	8	1	0	0	0.5555555555555556	9	5	0.8666666666666667	13	0.0	0.6666666666666666	0.0870626229742196	0.5159968943146291	0.09993291814867117	0.5003507167666982	0.11007333498358451	0.5000000000000001	0.5235209891343353	0.5054508082661285	0	1.0	0.0
983	None	None	None	None	None	0	0	0.21428571428571427	3	0.7894736842105263	15	0.7	0.05263157894736842	1	1	19	9	0	0.8333333333333334	5	6	1.4	21	0.21428571428571427	0.125	0.14473967681447303	0.5	-0.055557747759253893	0.5	0.1180979180846469	0.5	0.7084981652690137	0.5	1.0	1.0	0.8332091043356752
2002	None	None	None	None	None	0	0	0.20833333333333334	5	0.7575757575757576	25	0.6481481481481481	0	0	0	34	0	0	0.6666666666666666	9	6	2.3333333333333335	35	0.0	0.8484848484848485	0	0	0	0	0	0	0	0	0	0	0
1426	None	None	None	None	None	0.3333333333333333	1	0.75	6	0.2222222222222222	2	0.7333333333333333	0.1111111111111111	4	1	6	8	0	0.6	5	3	0.7333333333333333	11	0.6153846153846154	1.0	0.004356423797581705	0.5489809454168044	0.09999998384009773	0.5000000409452344	-0.09804428207472421	0.5513455135877409	0.6935029280312214	0.5335049578750533	1.0	1.0	0.0
3431	None	None	None	None	None	0.2857142857142857	2	0.4375	7	0.5454545454545454	12	0.5714285714285714	0.36363636363636365	13	8	10	0	0	0.8571428571428571	7	6	1.6	24	0.0	0.3157894736842105	-0.09244684065090147	0.5848288637106022	-0.09506528898020997	0.5739123280446143	0.1839937306405695	0.6969164774150327	0.7842059732939999	0.6203511732544273	0	1.0	0.0
4836	0.00025185855638826124	8.575999841241728e-06	8.044006079271487e-06	0.9999930293368312	None	0.05263157894736842	1	0.375	15	0.5263157894736842	30	0.7283950617283951	0.38596491228070173	36	22	22	0	0	1.0	9	9	3.933333333333333	59	0.0	0.8235294117647058	0.03596879671549706	0.5101256509073583	0.06207946030174216	0.548218954534438	0.06431651302185962	0.5370849838333622	0.5343929272900304	0.531840031536138	0	1.0	0.0
1618	None	None	None	None	None	0	0	0.5	4	0.3333333333333333	3	0.55	0.1111111111111111	2	1	8	0	0	0.8	5	4	0.7333333333333333	11	0.0	0	0.019835485092224887	0.5245360168498923	0.055249457956888806	0.5073318458490461	0.08720393291043842	0.5169068818760721	0.569578909212109	0.516261410097355	0	1.0	0.0
10	None	None	None	None	None	0	0	0	0	0	0	1.0	0	0	0	0	4	0	1.0	1	1	0.06666666666666667	1	1.0	0	0	0	0	0	0	0	0	0	0	0	0
6742	0.006988660058846739	0.0054782365621235726	0.00547751574017692	0.9950085817116631	None	0.3333333333333333	1	0.4444444444444444	4	0.7272727272727273	8	0.28888888888888886	0.7272727272727273	12	8	0	0	0	0.5555555555555556	5	9	0.8666666666666667	13	0.0	1.0	0.09987122048233596	0.5394838996597223	0.09935692530077621	0.5000000000000001	0.16133472234203283	0.5000000000000001	0.572231581748747	0.5131857023335612	0	1.0	0.0
4985	0.017800617834788583	0.002790262295280049	0.0027621049927586913	0.9952118084552852	None	0.25	1	0.4	4	0.7692307692307693	10	0.23809523809523808	0.7692307692307693	14	10	0	0	0	0.7777777777777778	9	7	1.0	15	0.0	1.0	0.07748992129532255	0.698083451861208	0.11577279000354239	0.5349034688159455	0.18280458743646316	0.5000000000000001	0.613380698353986	0.5807881781718907	0	1.0	0.0
2081	None	None	None	None	None	0	0	0.5	4	0.5	5	0.5	0	3	0	8	0	0	0.375	3	8	0.8	12	0.0	0.6666666666666666	0	0	0	0	0	0	0	0	0	0	0
973	None	None	None	None	None	0	0	0.25	1	1.0	4	0.6	0.75	4	3	1	2	0	0.4	5	2	0.4	6	0.4	0	0.045711890606331816	0.5091805230667426	0.0999918503909916	0.500041024107635	1.721601679015059e-21	0.5	0.6007970438145869	0.5030741542809404	1.0	1.0	0.0
3251	None	None	None	None	None	0.2857142857142857	2	0.35294117647058826	6	0.6521739130434783	15	0.3968253968253968	0.43478260869565216	16	10	8	6	0	0.7777777777777778	7	9	1.6666666666666667	25	0.42857142857142855	0.1	0.003267186469513457	0.5470738475428384	0.14316942884683317	0.6892158822772576	-0.07232277511147467	0.6000827548013592	0.7197756513944543	0.613893184177269	1.0	1.0	0.0
5622	0.00139476439555058	0.0006571114029129941	0.0006313701407175624	0.9980036480571685	None	0.3333333333333333	1	0.5	4	0.7	7	0.2857142857142857	0.7	11	7	0	0	0	0.8571428571428571	6	7	0.8	12	0.0	0.6666666666666666	0.0801476870608592	0.5727863549111134	0.03675035024807194	0.5479450002136163	-0.09228158328292894	0.5	0.6699017091120699	0.5403785119153217	0	1.0	0.0
980	None	None	None	None	None	0	0	0.5	2	0.6666666666666666	2	1.0	0	0	0	4	8	0	0.2	1	5	0.3333333333333333	5	0.6666666666666666	1.0	0	0	0	0	0	0	0	0	0	0	0
7159	0.003991147557876045	0.0008926010660244456	-0.0008857015956502722	0.997444040747044	None	0.25	1	0.36363636363636365	4	0.7857142857142857	11	0.2222222222222222	0.7857142857142857	15	11	0	0	0	0.8888888888888888	9	8	1.0666666666666667	16	0.0	1.0	0.09325322001278964	0.5822916108228833	0.09998737111568387	0.5000225634933821	-0.106925459018301	0.5000000000000001	0.7231103741714057	0.52766156646548	0	1.0	0.0
5502	0.008547822396904561	0.005714046801337014	-0.0008236013942435686	0.9926515402550741	None	0.3333333333333333	1	0.4444444444444444	4	0.7272727272727273	8	0.2653061224489796	0.7272727272727273	12	8	0	0	0	1.0	7	7	0.8666666666666667	13	0.0	0.6666666666666666	0.09999999999877532	0.500000000001616	0.0390853894852584	0.60186560043643	0.09999644493568108	0.500069812736205	0.571283087624175	0.5344058557460584	0	1.0	0.0
5121	0.00105036391947203	6.365460597509471e-05	3.0378731792317888e-05	0.995108719328681	None	0.25	1	0.4	4	0.75	9	0.25925925925925924	0.75	13	9	0	0	0	0.6666666666666666	6	9	0.9333333333333333	14	0.0	1.0	-0.6117215244610034	0.620886149587328	-0.09983910434957838	0.5409991224409162	0.010964242640529028	0.5	0.937733147291514	0.5545879433077018	0	1.0	0.0
1814	None	None	None	None	None	0	0	0.25	1	1.0	3	1.0	1.0	4	3	0	0	0	0.2	1	5	0.3333333333333333	5	0.0	0	5.004151078444856e-12	0.5000000006666342	-0.03713088909339116	0.6433101746148717	1.715318843121298e-07	0.5000005321326042	0.5652560010132825	0.5489892089592919	0	1.0	0.0
6036	0.0012016432702346004	0.00027323656344183317	-0.00017514426987881704	0.9980693844813802	None	0.25	1	0.4	4	0.7692307692307693	10	0.23809523809523808	0.7692307692307693	14	10	0	0	0	0.7777777777777778	7	9	1.0	15	0.0	1.0	0.01729494701436209	0.5602210711220346	0.0813654669870386	0.5484490220254254	0.08446070445667027	0.5000000000000001	0.5850493385100753	0.5363080925949595	0	1.0	0.0
6687	0.003666843689830205	0.0009888266937282352	-0.0009888266916473305	0.989672063188388	None	0.3333333333333333	1	0.4444444444444444	4	0.7272727272727273	8	0.2708333333333333	0.7272727272727273	12	8	0	0	0	0.75	6	8	0.8666666666666667	13	0.0	0.8571428571428571	0.18018055390086865	0.9382519363658943	0.038321828882402376	0.6544768916838553	-0.0655316669525722	0.5	0.7324543548341437	0.7539721851181154	0	1.0	0.0
997	None	None	None	None	None	0	0	0.6666666666666666	2	0.5	1	0.6666666666666666	0.5	3	1	0	0	0	0.6666666666666666	3	2	0.26666666666666666	4	0.0	0	-0.08144185846654439	0.5500870336591986	0.05399287719102398	0.5876384938676494	0.03177968554385916	0.5399847350173274	0.6358460557471834	0.559345205047541	0	1.0	0.0
4393	0.0031107307094634393	0.0002179878351606114	0.00015802988485535233	0.9950318366398521	None	0.2	1	0.3333333333333333	4	0.8	12	0.3541666666666667	0.7333333333333333	15	11	1	0	0	0.75	8	6	1.1333333333333333	17	0.0	0.5454545454545454	-0.042585771320597675	0.681030863048792	0.0514251038540011	0.5816468868598732	0.08385774022667244	0.5000000000000001	0.6330076307417342	0.5896899162674992	0	1.0	0.0
3783	None	None	None	None	None	0.07142857142857142	1	0.36666666666666664	11	0.5714285714285714	24	0.8148148148148148	0.5238095238095238	32	22	11	6	0	0.6666666666666666	6	9	2.933333333333333	44	0.375	0.8947368421052632	5.7824476805907155e-11	0.5363329571753271	-0.04331838389370184	0.5388590716091989	0.04904580240240082	0.5	0.5968096455809409	0.5250904760052941	0.65625	1.0	0.0
5785	0.0009242610509863904	5.1489252439695356e-05	3.260525776081888e-05	0.999032730957177	None	0.25	1	0.36363636363636365	4	0.7857142857142857	11	0.2222222222222222	0.7857142857142857	15	11	0	0	0	0.8888888888888888	8	9	1.0666666666666667	16	0.0	1.0	0.09534892699652148	0.6020190343717308	-0.10604764841464528	0.6064122740944483	-0.07666987664880218	0.6434888015020703	0.7078988526257473	0.6174865137040988	0	1.0	0.0
11	None	None	None	None	None	0.05	1	0.2619047619047619	11	0.6885245901639344	42	0.7777777777777778	0.22950819672131148	23	14	39	0	0	1.0	9	9	4.2	63	0.0	0.8214285714285714	0.018928598697311224	0.6648436110917699	0.07100745684038105	0.6279140391659206	-0.025816298182703694	0.6908235021964407	0.6135755203599415	0.6616677200414987	0	1.0	0.0
136	None	None	None	None	None	0	0	0.2777777777777778	10	0.6538461538461539	34	0.6666666666666666	0.17307692307692307	16	9	37	5	0	1.0	9	9	3.6	54	0.07042253521126761	0.7391304347826086	0.029986427355270885	0.6674166010914061	-0.04148881212672808	0.6486552152512125	0.09986896824322318	0.5027557777394704	0.675206425162581	0.6083130631002182	0.125	0.625	0.0
2626	None	None	None	None	None	0.09523809523809523	2	0.35555555555555557	16	0.5692307692307692	37	0.8271604938271605	0.23076923076923078	29	15	37	0	0	1.0	9	9	4.466666666666667	67	0.0	0.8524590163934426	-0.01829454847163466	0.6699565019137335	0.06264599849679887	0.9999174128682625	0.06496901967814425	0.6541121013547531	0.6345093432801387	0.9729393773971836	0	1.0	0.0
7460	0.0004907274245047854	1.864696444534931e-06	3.0611016145572123e-07	0.9999969742910984	None	0.25	1	0.4	4	0.7692307692307693	10	0.23809523809523808	0.7692307692307693	14	10	0	0	0	0.7777777777777778	7	9	1.0	15	0.0	1.0	0.06522910499364239	0.6420191513340275	0.03257632686315694	0.5613968476201294	0.4160643005602657	0.5	0.8540067849432875	0.5688082648957946	0	1.0	0.0
4821	0.0019077382515824413	0.0005560649703482104	8.125291050009394e-05	0.9969089132559787	None	0.1111111111111111	1	0.3	6	0.7142857142857143	20	0.47619047619047616	0.5357142857142857	21	15	8	0	0	0.7777777777777778	9	7	2.0	30	0.0	0.5	0.09999993564870475	0.5000001736016255	0.07828649077311814	0.7076692992712836	0.06258165640110441	0.5697254118522794	0.5702744736716769	0.5958671966841338	0	1.0	0.0
197	None	None	None	None	None	0.16666666666666666	1	0.35714285714285715	5	0.7368421052631579	14	0.2916666666666667	0.7368421052631579	19	14	1	0	0	0.8888888888888888	9	8	1.4	21	0.0	0.6666666666666666	0.031099493833141062	0.6743225108945303	0.2702226255396997	0.5635150121113052	0.09802793951830337	0.7099264643906729	0.7513398706197574	0.6516021893779497	0	1.0	0.0
5184	0.016808322443076097	0.009114602366758415	-0.009114435392007141	0.9840506133585911	None	0.25	1	0.4	4	0.7692307692307693	10	0.23809523809523808	0.7692307692307693	14	10	0	0	0	0.7777777777777778	7	9	1.0	15	0.0	1.0	-0.18746426448532102	0.596326134599995	-0.07163273941434527	0.5294440535800436	0.10214381117488376	0.5	0.7657356106027844	0.5422401687415321	0	1.0	0.0
6919	0.0005603300218739877	0.0001194404999834577	-0.00011806737786565278	0.9993207490907703	None	0.3333333333333333	1	0.4444444444444444	4	0.7272727272727273	8	0.28888888888888886	0.7272727272727273	12	8	0	0	0	0.5555555555555556	5	9	0.8666666666666667	13	0.0	1.0	0.03467288122094111	0.5891158679564791	-0.036733198980320764	0.5	0.05954729480264841	0.5	0.6010259232218953	0.5299899272961369	0	1.0	0.0
7238	0.0031629636924646798	0.0006748538332194882	-5.306763022175614e-05	0.9966110133141695	None	0.25	1	0.4	4	0.75	9	0.25	0.75	13	9	0	0	0	0.875	7	8	0.9333333333333333	14	0.0	1.0	0.09982479803137236	0.5066780807720205	0	0.5	0.08250647937448782	0.5	0.6071948027490685	0.5022261445932623	0	1.0	0.0
2902	1.3671890421590553e-09	1.5168251583698063e-10	1.3751102625801786e-10	0.999999999999952	None	0.3333333333333333	1	0.4444444444444444	4	0.7272727272727273	8	0.28888888888888886	0.7272727272727273	12	8	0	0	0	0.5555555555555556	9	5	0.8666666666666667	13	0.0	1.0	0.08884298941212813	0.5772554940839663	-0.04776739335408206	0.6374879789363787	1.4489413547393911e-07	0.5000000498788408	0.6500376953329635	0.5724852841129577	0	1.0	0.0
3426	0.0023191539816535592	0.0002678054232194418	0.0001327706328085759	0.9967749949016784	None	0.058823529411764705	1	0.3611111111111111	13	0.5769230769230769	30	0.75	0.3269230769230769	28	17	25	2	0	0.8888888888888888	8	9	3.6	54	0.046511627906976744	0.8085106382978723	0.09999992357180608	0.5000003499514406	0.12346837527998286	0.6415584240331467	0.03115896978817041	0.6575260126865814	0.6251938388088611	0.6014414711055659	1.0	1.0	0.0
2453	None	None	None	None	None	1.0	1	1.0	4	0.25	1	0.5	0.25	5	1	0	0	0	0.75	3	4	0.4	6	0.0	1.0	0.09173486185417959	0.5521839378096951	0.09997889811026568	0.5005559950014205	0.5859637205107433	0.5592228613976774	0.914526203872191	0.5374075790075682	0	0.8	0.0
4457	0.00044471789017970335	0.00020785066558565003	1.0322494937065881e-07	0.9990555230078002	None	0	0	0.6666666666666666	2	0.5	1	1.0	0.5	3	1	0	2	0	0.25	4	1	0.26666666666666666	4	1.0	0.6666666666666666	0.09999960513711659	0.5000038514570392	0.01173961991165247	0.5099376747172648	0.0999973335468763	0.5	0.6025391505956292	0.5033142298077994	1.0	1.0	0.0
6669	0.008312090944453374	0.005795157404427912	0.005783333143455164	0.9912308643646978	None	0.3333333333333333	1	0.4444444444444444	4	0.7272727272727273	8	0.28888888888888886	0.7272727272727273	12	8	0	0	0	0.5555555555555556	5	9	0.8666666666666667	13	0.0	1.0	0.09991030619165818	0.5184976582050037	0.0016182872542850227	0.5	0.29322301589294675	0.5	0.7705387452694955	0.506168388404262	0	1.0	0.0
4455	0.0004268881035974329	5.116180463658358e-05	4.841959225345292e-05	0.9996233094450414	None	0	0	0.42857142857142855	3	0.75	6	0.5555555555555556	0.75	9	6	0	1	0	0.2222222222222222	2	9	0.6666666666666666	10	1.0	1.0	0.03388336219074345	0.5367821274478153	0.099988913609808	0.5000279804598871	0.07099342014516027	0.5	0.5672060427310803	0.5122897492988518	1.0	1.0	0.0
2270	None	None	None	None	None	0	0	0.25	1	1.0	3	1.0	0	0	0	4	0	0	0.2	1	5	0.3333333333333333	5	0.0	0	0	0	0	0	0	0	0	0	0	0	0
3287	None	None	None	None	None	0.045454545454545456	1	0.3695652173913043	17	0.5303030303030303	35	0.8395061728395061	0.22727272727272727	30	15	37	0	0	1.0	9	9	4.533333333333333	68	0.0	0.8813559322033898	0.0994620879406114	0.5096269622635291	-0.09546691092348256	0.961144215873871	0.09999875601091401	0.5000537644176501	0.7430698932764854	0.7469349874949359	0	1.0	0.0
2016	None	None	None	None	None	0	0	0.6	3	0.6	3	0.4666666666666667	0.6	6	3	0	1	0	0.6	5	3	0.4666666666666667	7	1.0	1.0	0.03098302706430551	0.5488763430943923	0.0002474154097592138	0.5002222859879373	0.09999236786672235	0.500004132822471	0.6030743982963691	0.5164138804323919	1.0	1.0	0.0
2511	None	None	None	None	None	0	0	0.375	3	0.7777777777777778	7	0.3142857142857143	0.7777777777777778	10	7	0	0	0	0.7142857142857143	7	5	0.7333333333333333	11	0.0	0.6666666666666666	0.01306167110299998	0.598650297285217	-0.09975524542734918	0.5015347832436146	1.380768780134363e-07	0.5003701346300174	0.623499646331469	0.5339032456395933	0	1.0	0.0
3376	0.00030542510952534334	3.922518644534187e-06	3.922150037512641e-06	0.9999965327186009	None	0.25	1	0.4	4	0.75	9	0.25925925925925924	0.75	13	9	0	0	0	0.6666666666666666	9	6	0.9333333333333333	14	0.0	1.0	0.06407237486391201	0.5825477933920131	0.0250783857704479	0.6579504956074411	0.09342083708270935	0.5129328619176864	0.5678146584203356	0.5857409501816756	0	1.0	0.0
5839	2.2515893434772357e-08	2.2387501112563907e-08	1.1147918715399345e-09	0.9999974986026743	None	0.25	1	0.4	4	0.7692307692307693	10	0.23809523809523808	0.7692307692307693	14	10	0	0	0	0.7777777777777778	7	9	1.0	15	0.0	1.0	0.21898282465044402	0.5	0.030620487069684933	0.6789915024770038	9.773655233127576e-16	0.5000000000015836	0.7247656681889889	0.5621060247087836	0	1.0	0.0
1199	None	None	None	None	None	0.15384615384615385	2	0.4482758620689655	13	0.4634146341463415	19	0.5308641975308642	0.21951219512195122	20	9	22	0	0	1.0	9	9	2.8666666666666667	43	0.0	0.3684210526315789	-0.08332125521874331	0.6406754758270906	-0.09989084465269148	0.5141890725953696	-0.11389480989101038	0.9963840145601512	0.6008771425993797	0.8893985570730252	0	0.5	0.0
1422	None	None	None	None	None	0	0	0.42857142857142855	3	0.75	6	0.5555555555555556	0.75	9	6	0	1	0	0.2222222222222222	2	9	0.6666666666666666	10	1.0	1.0	0.19124184080055928	0.7800558438244254	-0.09852593651673978	0.5	-0.09987326049080984	0.5004670172826502	0.7970865232662658	0.6041100148175435	1.0	1.0	0.0
524	None	None	None	None	None	0	0	0.0625	1	1.0	21	0.92	0	0	0	22	6	0	1.0	5	5	1.5333333333333334	23	0.125	0	0	0	0	0	0	0	0	0	0	0	0
4418	0.0002901189251818295	1.4850240667594364e-06	-7.928672406014984e-09	0.9999999985885145	None	0	0	0.3333333333333333	2	0.8571428571428571	6	1.0	0.8571428571428571	8	6	0	2	0	0.1111111111111111	1	9	0.6	9	1.0	1.0	-0.04482497210315637	0.6387931815081594	0.4167189929517109	0.5268007649238882	0.0940775911281013	0.5	0.8751993522678025	0.5562143296039113	0.0	0	0.0
3165	4.2990257941055945e-06	1.4186052631854435e-06	-1.4183964965545e-06	0.9995878848245804	None	0	0	0.3333333333333333	2	0.8333333333333334	5	0.4	0.8333333333333334	7	5	0	2	0	0.8	4	5	0.5333333333333333	8	1.0	0	0.1185533404159547	0.608923579456425	0.08971566054906252	0.6414479741696985	0.00033558922652576946	0.5	0.6314494818759018	0.5845503192505455	0.21428571428571427	0.7142857142857143	0.0
4401	0.0004092278158462011	5.18791081325734e-07	3.341104282071771e-08	0.9999965906862566	None	0.25	1	0.4	4	0.75	9	0.25925925925925924	0.75	13	9	0	0	0	0.6666666666666666	9	6	0.9333333333333333	14	0.0	1.0	0.05570179676216978	0.5500764928054374	-0.05967122951110095	0.5354317434431508	0.09984469375939553	0.5002579261501813	0.6609318546437336	0.5286333368202006	0	1.0	0.0
2340	None	None	None	None	None	0.2857142857142857	2	0.4375	7	0.5238095238095238	11	0.575	0.2857142857142857	10	6	12	9	0	0.625	8	5	1.5333333333333334	23	0.375	0.47619047619047616	0.03549556044538554	0.6122896871157286	-0.1568607632000281	0.5990338710011848	0.09890181259954656	0.5089987803552494	0.7454817312354751	0.573985093298449	0.3	0	0.0
6452	0.0024050040626382033	0.00017558680090011783	-0.00017541801579430442	0.9967899607469036	None	0.25	1	0.4	4	0.75	9	0.25925925925925924	0.75	13	9	0	0	0	0.6666666666666666	6	9	0.9333333333333333	14	0.0	1.0	0.08719181950684318	0.676816857475446	1.8657373626959657e-11	0.5	0.05626147957473514	0.5	0.5892659577656828	0.5612887062300987	0	1.0	0.0
2517	None	None	None	None	None	0	0	0.4	2	0.8	4	1.0	0.8	6	4	0	0	0	0.14285714285714285	1	7	0.4666666666666667	7	0.0	0.6666666666666666	0.26748377527907696	0.5780320976650051	-0.052496280673125804	0.5820077316782549	0.0999997928735066	0.5000012531400782	0.7909519360089293	0.5536037051518456	0	0.8333333333333334	0.0
1526	None	None	None	None	None	0	0	0.6666666666666666	2	0.5	1	0.6666666666666666	0	0	0	3	8	0	0.6666666666666666	3	2	0.26666666666666666	4	0.8	0	0	0	0	0	0	0	0	0	0	0	0
515	None	None	None	None	None	0	0	0.25	2	0.7777777777777778	7	0.7333333333333333	0	0	0	10	13	0	0.6	3	5	0.7333333333333333	11	0.5416666666666666	0	0	0	0	0	0	0	0	0	0	0	0
4580	0.0007595223693619349	8.344116087379543e-06	7.2736698428677836e-06	0.9999566020214058	None	0	0	0.34375	11	0.5555555555555556	25	0.5802469135802469	0.35555555555555557	27	16	19	0	0	1.0	9	9	3.1333333333333333	47	0.0	0.65	0.03907648535881087	0.5035228486630758	-0.011593200302974244	0.6703269708405819	0.09989015859986954	0.5110477266023372	0.6118917471224219	0.5636489785874199	0	1.0	0.0
701	None	None	None	None	None	0.16666666666666666	1	0.3333333333333333	5	0.75	15	0.4074074074074074	0.75	20	15	1	0	0	0.6666666666666666	6	9	1.4666666666666666	22	0.0	1.0	0.06649054038453703	0.581825704754873	0.04080142245439848	0.5180514737561728	0.030617054687882884	0.5374773672201552	0.553145974274112	0.5459285857249269	0	1.0	0.0
6822	0.002298565536971272	0.002330842716190433	0.002330821057233896	0.9982032795380723	None	0.3333333333333333	1	0.5	4	0.6666666666666666	6	0.34375	0.6666666666666666	10	6	0	0	0	0.5	4	8	0.7333333333333333	11	0.0	0.8571428571428571	-0.09183057954949203	0.5005651589547842	0.09453403200874094	0.524834446940477	0.05095626336911714	0.5	0.6889501357310981	0.5084725418046226	0	1.0	0.0
2215	None	None	None	None	None	0	0	0.3	3	0.6923076923076923	9	0.4166666666666667	0	0	0	14	0	0	0.4444444444444444	4	9	1.0	15	0.0	0.15384615384615385	0	0	0	0	0	0	0	0	0	0	0
7364	1.715891738950402e-08	1.6352060971234354e-08	1.4699268028186282e-09	0.9999978672532096	None	0.3333333333333333	1	0.4444444444444444	4	0.7272727272727273	8	0.28888888888888886	0.7272727272727273	12	8	0	0	0	0.5555555555555556	5	9	0.8666666666666667	13	0.0	1.0	0.09999999912804775	0.522845268059378	-0.07477112366823033	0.5	0	0.5	0.6717198096591354	0.5076198051798879	0	1.0	0.0
6284	0.007135765395174508	0.0026974356656461903	0.0026538467993537595	0.9916121464627033	None	0.3333333333333333	1	0.5	4	0.7	7	0.3333333333333333	0.7	11	7	0	0	0	0.4444444444444444	4	9	0.8	12	0.0	1.0	0.09507726903138432	0.5875706073335539	5.807409694569861e-08	0.5	-1.238356685729761	0.5	0.9977037597049103	0.5294601209162992	0	1.0	0.0
3681	None	None	None	None	None	0.25	2	0.3888888888888889	7	0.64	16	0.5625	0.32	13	8	13	6	0	0.75	8	6	1.8	27	0.24	0.5	0.2138075337779053	0.8844607083628483	0.006507666386100272	0.6851509744234261	-0.06382328406178028	0.5656188305306035	0.7772672720732705	0.7360691888357285	1.0	1.0	0.5160902800782875
5869	7.07008334243498e-05	5.883553706035976e-07	5.880444831762282e-07	0.9999958515198419	None	0	0	0.3333333333333333	3	0.8181818181818182	9	0.28888888888888886	0.8181818181818182	12	9	0	0	0	0.5555555555555556	5	9	0.8666666666666667	13	0.0	1.0	0.1871657329980236	0.5829581218654037	0.09999432194873467	0.500037209377638	0.05963914461127358	0.5	0.6299929459118726	0.5278941360095921	0	0	0.0
4329	0.00023942267734559713	6.874462711439587e-07	6.713532508450383e-07	0.9999970449159693	None	0.25	1	0.4	4	0.75	9	0.25925925925925924	0.75	13	9	0	0	0	0.6666666666666666	9	6	0.9333333333333333	14	0.0	1.0	0.0118730422760368	0.6515173426016868	4.37513794254273e-07	0.500111269962549	0.07197611576600961	0.5790100969192613	0.5857964725751005	0.5780948017460488	0	1.0	0.0
1098	None	None	None	None	None	0.2	1	0.4166666666666667	5	0.6666666666666666	10	0.2698412698412698	0.6666666666666666	15	10	1	0	0	0.7777777777777778	9	7	1.1333333333333333	17	0.0	1.0	0.1472823882082837	1.0	0.002397769411193621	0.5155149187970777	0.09999998658432409	0.5000000296514064	0.7400399339415428	0.9999994780091308	0	0.8666666666666667	0.0
6710	0.000626659865002371	5.697517639928295e-05	3.6703015996456693e-06	0.9981844496023456	None	0.25	1	0.4	4	0.75	9	0.25925925925925924	0.75	13	9	0	0	0	0.6666666666666666	6	9	0.9333333333333333	14	0.0	1.0	0.09889731456840568	0.5281667161141982	0.11666276276067924	0.5890995970216936	0.07665212556651077	0.5	0.5415813821257083	0.5393377558733345	0	1.0	0.0
3269	6.550808508392565e-07	9.30610153209334e-08	6.282849822861874e-08	0.9999511974903889	None	0	0	0.2222222222222222	6	0.7368421052631579	28	0.49382716049382713	0	2	0	37	7	0	1.0	9	9	2.6666666666666665	40	0.09210526315789473	0.4	0	0	0	0	0	0	0	0	0	0	0
3078	0.0005127031227654119	0.0004140696146458917	-0.00041405858429444835	0.9987370663711085	None	0	0	0.75	3	0.3333333333333333	1	0.625	0.3333333333333333	4	1	0	0	0	0.5	2	4	0.3333333333333333	5	0.0	0.6666666666666666	0.09990344074309548	0.5002006326110953	0.04457039652574324	0.5090063930621516	0.0988812455438292	0.5	0.5642176925692105	0.5030692947619559	0	1.0	0.0
4236	0.0009550635625338022	0.00010134332263408974	5.323672118610582e-05	0.998970667751193	None	0	0	0.3333333333333333	2	0.8571428571428571	6	0.36	0.8571428571428571	8	6	0	0	0	1.0	5	5	0.6	9	0.0	0	0.03930395634374138	0.5152781611239797	0.2469240386487476	0.5341668299917328	-0.09999999999995221	0.5000000000043261	0.8060624109755431	0.5164950382719014	0	0.125	0.0
6841	0.020538014857194333	0.0016895970429976928	-0.0009799270576776827	0.9771870385606279	None	0.3333333333333333	1	0.4444444444444444	4	0.7272727272727273	8	0.2653061224489796	0.7272727272727273	12	8	0	0	0	1.0	7	7	0.8666666666666667	13	0.0	0.6666666666666666	0.22199313352180297	0.5273332086603977	-0.09932646407705888	0.503966063274824	-0.8031428388038238	0.5	0.9863959860747885	0.5104406926832716	0	0.9166666666666666	0.0
6400	0.0035321435108365985	0.00011266127661249509	8.850148531553212e-06	0.9958273906823552	None	0	0	0.42857142857142855	3	0.75	6	0.4166666666666667	0.75	9	6	0	0	0	0.375	3	8	0.6666666666666666	10	0.0	0.8571428571428571	0.07056914614233492	0.6061047165434419	0.09999512516104045	0.5000291785980064	-0.1891653323624319	0.5	0.7857210478467003	0.5358620131704943	0	1.0	0.0
2828	0.00038577565296417035	4.987466205214374e-06	4.94907871439944e-06	0.9999553456095541	None	0.2	1	0.5	6	0.5625	9	0.2857142857142857	0.5625	15	9	2	0	0	0.7777777777777778	9	7	1.2	18	0.0	0.5	0.09999279466064388	0.5013135088939725	0.10650406096285439	0.9999999996309745	0.20399105738642556	0.5000000000000001	0.7093270586775343	0.9992844928425472	0	1.0	0.0
603	None	None	None	None	None	0	0	0.25	1	1.0	3	1.0	1.0	4	3	0	0	0	0.2	5	1	0.3333333333333333	5	0.0	0	-0.36138784169675797	0.5546563583872843	0.037912740851931914	0.6662291557593983	-0.03883216348188341	0.5101382503182754	0.844859410161632	0.5786124713497142	0	1.0	0.0
4869	5.484270234637838e-06	1.6100291151222591e-06	-1.6100291151052488e-06	0.9995481040767457	None	0	0	0.6666666666666666	2	0.5	1	1.0	0.5	3	1	0	0	0	0.25	1	4	0.26666666666666666	4	0.0	0.6666666666666666	0.0008352991750968727	0.5	0.1215434112985313	0.5454989507008637	0.09999999291770972	0.5	0.6284691842160708	0.5152036998523755	0	1.0	0.0
5886	0.0007698612640620464	5.6428147439217765e-05	5.641919245911365e-05	0.9981449202102883	None	0	0	0.42857142857142855	3	0.75	6	0.5555555555555556	0.75	9	6	0	1	0	0.2222222222222222	2	9	0.6666666666666666	10	1.0	1.0	-0.14215110062558645	0.9946620051902689	0.09999948867523364	0.5000011702015339	-0.030550753915688907	0.5	0.7345659822700084	0.8510067675770551	1.0	1.0	0.0
2612	None	None	None	None	None	0.2	2	0.43478260869565216	10	0.5625	18	0.4722222222222222	0.4375	24	14	9	0	0	0.8888888888888888	9	8	2.2666666666666666	34	0.0	0.7692307692307693	0.020536666399490616	0.5563025828621384	-0.10658523271349418	0.9999959744270353	0.09769955955160027	0.5	0.7295152562616544	0.9854618798273377	0	0.041666666666666664	0.0
4919	0.005749574676876309	0.0003752419094025199	0.00011062630003808248	0.9956795206994583	None	0.2	1	0.3333333333333333	4	0.8	12	0.20987654320987653	0.8	16	12	0	0	0	1.0	9	9	1.1333333333333333	17	0.0	1.0	-0.1191666806214214	0.990644079076103	-0.05657770819422866	0.5763240973255773	-0.09726986886856745	0.5086734655631784	0.5735723444241874	0.8413421232556845	0	1.0	0.0
6944	0.0044938511765469265	3.7085590578199546e-05	-3.66634269038332e-05	0.9954831344391672	None	0	0	0.3333333333333333	2	0.8333333333333334	5	1.0	0.8333333333333334	7	5	0	0	0	0.125	1	8	0.5333333333333333	8	0.0	0.8571428571428571	3.2956144228350676e-20	0.5049023087042955	-0.09283044887746641	0.51331160549717	0.09999374216540045	0.5	0.6872690283290259	0.5060721073661618	0	0	0.0
4333	None	None	None	None	None	0	0	0.3076923076923077	4	0.6470588235294118	11	0.5428571428571428	0.5882352941176471	13	10	5	3	0	0.7142857142857143	7	5	1.2666666666666666	19	0.2727272727272727	0.7142857142857143	0.1537584892796699	0.6753114106809235	-0.013628054272071302	0.5702190048560596	0.06788402852648653	0.5	0.6645038196863645	0.5837898357878899	1.0	1.0	0.0
4594	0.006055937833521875	0.0005063181809746967	6.81792240278733e-05	0.9962936389175847	None	0.09090909090909091	1	0.4583333333333333	11	0.5	17	0.5714285714285714	0.4117647058823529	23	14	12	0	0	0.7777777777777778	9	7	2.4	36	0.0	0.4666666666666667	-0.020710703394181854	0.6832156600253017	3.651548926157307e-13	0.5005033187149022	-0.09717187789353368	0.6388679572897815	0.6090179553730118	0.6099302209704227	0	0.6086956521739131	0.0
930	None	None	None	None	None	0	0	0.35714285714285715	5	0.631578947368421	12	0.2916666666666667	0.21052631578947367	7	4	13	0	0	0.8888888888888888	9	8	1.4	21	0.0	0	-0.08359627154059901	0.5247321026663919	3.0674832101291154e-12	0.5000000106762359	0.0653225812665181	0.509966321286254	0.6478227408840067	0.5115712519946146	0	1.0	0.0
2543	None	None	None	None	None	0	0	0.25	4	0.7619047619047619	16	0.7666666666666667	0.14285714285714285	5	3	17	5	0	0.8333333333333334	5	6	1.5333333333333334	23	0.1388888888888889	0.1111111111111111	0.22113550795750164	0.5444369273112405	0.09288283786684919	0.5285616327238105	0.02814977252462455	0.5355648128824504	0.6986418256675434	0.5361939866026489	0.0	0	0.0
6850	1.2009520788525984e-10	2.303448000740508e-12	8.388112558778059e-13	0.9999999999999994	None	0.3333333333333333	1	0.4444444444444444	4	0.7272727272727273	8	0.28888888888888886	0.7272727272727273	12	8	0	0	0	0.5555555555555556	5	9	0.8666666666666667	13	0.0	1.0	0.09999991630378322	0.500281510006254	-0.08770146578086015	0.5	0	0.5	0.6828360106732546	0.5000938366775648	0	1.0	0.0
4614	2.2373972594482848e-08	2.1665087550562198e-08	1.187173041230808e-09	0.9999975325045052	None	0.25	1	0.4	4	0.7692307692307693	10	0.23809523809523808	0.7692307692307693	14	10	0	0	0	0.7777777777777778	7	9	1.0	15	0.0	1.0	0.09976782294340544	0.607158172506976	0.09549591414336502	0.5447379517432243	0	0.5	0.6116443192137069	0.5510559272368654	0	1.0	0.0
3731	0.003407266727025442	0.0018015102898006699	0.0018015006961441622	0.9963731845758076	None	0	0	0.3333333333333333	2	0.8571428571428571	6	1.0	0.8571428571428571	8	6	0	0	0	0.1111111111111111	1	9	0.6	9	0.0	1.0	0.0999983073596783	0.5010820695883853	0.03654159659791434	0.6140163683612868	0.09968895209843086	0.5	0.5736240194986636	0.5389670618055119	0	1.0	0.0
5266	0.004962203672560254	0.0019963700069608264	-0.0016414494144294106	0.994922470841068	None	0.25	1	0.36363636363636365	4	0.7857142857142857	11	0.2222222222222222	0.7857142857142857	15	11	0	0	0	0.8888888888888888	9	8	1.0666666666666667	16	0.0	1.0	0.056989217625805035	0.653666285393531	-0.09991616164237622	0.5033428230275521	0.21674015015640874	0.5000000000000001	0.7865704113459656	0.5538376137750397	0	1.0	0.0
6918	0.001372805181426226	0.00015198450030108574	0.00012021996140247832	0.9987329431945521	None	0.25	1	0.4	4	0.75	9	0.25925925925925924	0.75	13	9	0	0	0	0.6666666666666666	6	9	0.9333333333333333	14	0.0	1.0	0.010304487208308864	0.6688525785677927	0.07416324728258357	0.5291624239049821	0.05311671389319047	0.5	0.5582718563695518	0.5678932389881108	0	1.0	0.0
168	None	None	None	None	None	0	0	0.20408163265306123	10	0.7605633802816901	54	0.9012345679012346	0.6197183098591549	53	44	19	0	0	1.0	9	9	4.866666666666666	73	0.0	0.9846153846153847	0.09859967952576736	0.5540915737214593	0.09943139273003185	0.5097841232168945	0.03472996499593952	0.589796480470517	0.5795836535753028	0.5514408403753643	0	0.7924528301886793	0.0
2689	0.0006547544084263358	0.00030910829700553475	0.0002698804451364575	0.9998043626519766	None	0	0	0.3333333333333333	2	0.8333333333333334	5	1.0	0.8333333333333334	7	5	0	0	0	0.125	1	8	0.5333333333333333	8	0.0	0.8571428571428571	0.00011454882821106539	0.5009328103948488	0.00012823960674305596	0.5010944914399235	0.09999868466112229	0.5000053237591005	0.6154567518164862	0.5006775423933684	0	1.0	0.0
7195	0.003458162916793393	1.875734631144497e-05	-1.6877640527671486e-05	0.9963513720279126	None	0.3333333333333333	1	0.5	4	0.7	7	0.3333333333333333	0.7	11	7	0	0	0	0.4444444444444444	4	9	0.8	12	0.0	1.0	0.002666466745701218	0.6558194556857114	0.09815986213843594	0.5	0.3240804345617003	0.5	0.7937529849890979	0.5535207691785415	0	1.0	0.0
1083	None	None	None	None	None	0	0	0.5	2	0.75	3	0.6	0.75	5	3	0	0	0	0.4	5	2	0.4	6	0.0	0	0.09996088501128367	0.5000158033162552	0.0639527366322016	0.5057729247084871	0.05348988204679776	0.503697185485705	0.5489556454338536	0.5031620369914369	0	1.0	0.0
996	None	None	None	None	None	0	0	0.375	3	0.7777777777777778	7	0.4074074074074074	0.7777777777777778	10	7	0	1	0	0.3333333333333333	3	9	0.7333333333333333	11	1.0	1.0	-0.07626510514470115	0.578501811040826	0.007751102907258334	0.5104572927909425	2.4513009886498823e-05	0.5042240080307964	0.5914128936873282	0.531239082249533	0.0	0	0.0
5766	0.004713779988210493	0.0018027493481306916	0.0014585866863674945	0.9962910317980076	None	0.3333333333333333	1	0.4444444444444444	4	0.7272727272727273	8	0.28888888888888886	0.7272727272727273	12	8	0	0	0	0.5555555555555556	5	9	0.8666666666666667	13	0.0	1.0	-0.08197340357674199	0.5160577049032286	1.2341261035309606e-06	0.5001217786966545	0.27828798670817095	0.5	0.8237306219773548	0.5053947931926863	0	1.0	0.0
3222	0.002253756328333396	0.00026901452427220094	2.4265088107423588e-05	0.9866653468193426	None	0	0	0.3333333333333333	2	0.8571428571428571	6	0.36	0.8571428571428571	8	6	0	0	0	1.0	5	5	0.6	9	0.0	0	7.914461309298055e-11	0.5000049754714343	-0.05257641205997273	0.5835979917234986	-0.19369603757578752	0.5	0.6941367892000282	0.5281021128650544	0	1.0	0.0
710	None	None	None	None	None	0	0	0.75	3	0.3333333333333333	1	0.625	0.3333333333333333	4	1	0	0	0	0.5	2	4	0.3333333333333333	5	0.0	0.6666666666666666	-0.021386487256606107	0.6591184597811469	0.09999969474195126	0.500000172953194	1.1006787983412015e-08	0.5000000671355284	0.634030116878673	0.5547272994649822	0	1.0	0.0
4330	0.004409016417874118	0.000728087484301942	0.00022344553834010414	0.9914828686100293	None	0.25	1	0.4	4	0.75	9	0.25925925925925924	0.75	13	9	0	0	0	0.6666666666666666	9	6	0.9333333333333333	14	0.0	1.0	0.002334454169006721	0.5385988708268047	-0.09920315226246125	0.529777513131403	0.072568108447092	0.5290766799071089	0.6691414716203397	0.532486881692598	0	1.0	0.0
1553	None	None	None	None	None	0.3333333333333333	2	0.42857142857142855	6	0.6842105263157895	13	0.3333333333333333	0.6842105263157895	19	13	1	0	0	0.7777777777777778	9	7	1.4	21	0.0	0.6666666666666666	-0.09985401630346269	0.5007735244094481	0.1621563687016422	0.678596656395462	0.06702490837425351	0.5985941436634863	0.7445935181096655	0.594679618616326	0	1.0	0.0
3283	0.003368413493149684	7.335985763616842e-05	6.669582487183732e-05	0.9884417385955964	None	0	0	0.42857142857142855	3	0.75	6	0.3333333333333333	0.75	9	6	0	0	0	0.8333333333333334	6	5	0.6666666666666666	10	0.0	0.4	0.23501455192097556	0.6689080628197586	0	0.5	0.08906463241191981	0.5027470846972741	0.7247669049967489	0.5592403577494423	0	1.0	0.0
1235	None	None	None	None	None	0	0	0.25	6	0.7647058823529411	26	0.6666666666666666	0.11764705882352941	8	4	27	1	0	0.6666666666666666	6	9	2.4	36	0.018518518518518517	0.6666666666666666	0.006930437505113357	0.5259267196485087	0.08164150998899923	0.6344275253342726	0.9309437962981006	0.9999995892923096	0.9847813134102766	0.9940603481031409	1.0	1.0	0.0
6325	0.002493534009570364	0.00012765362846214697	-2.7662563438914274e-06	0.9982625153831735	None	0.25	1	0.36363636363636365	4	0.7857142857142857	11	0.2222222222222222	0.7857142857142857	15	11	0	0	0	0.8888888888888888	8	9	1.0666666666666667	16	0.0	1.0	0.023433872472247663	0.5003784808122309	0.07103833100957598	0.5456112127926742	0.17932949317820715	0.5	0.6575324658668124	0.5153674409001958	0	1.0	0.0
959	None	None	None	None	None	0	0	0.5	2	0.6666666666666666	2	1.0	0.6666666666666666	4	2	0	0	0	0.2	5	1	0.3333333333333333	5	0.0	0.5	0.11145858871235892	0.5374723431757173	0.09876744926542932	0.5066413954164692	0.16286567040141406	0.5111515670471269	0.5710429948396342	0.518437616220177	0	1.0	0.0
870	None	None	None	None	None	0	0	0.5	3	0.7142857142857143	5	0.42857142857142855	0.7142857142857143	8	5	0	1	0	0.42857142857142855	7	3	0.6	9	1.0	0.6666666666666666	0.04508832156851357	0.618230179326482	0.0976624570217095	0.505859432057834	0.06819199251283554	0.6093888154991491	0.5739430201491689	0.5785300192103995	1.0	1.0	0.0
638	None	None	None	None	None	0	0	1.0	2	0.0	0	0.75	0	2	0	0	2	0	1.0	2	2	0.2	3	1.0	0	0	0	0	0	0	0	0	0	0	0	0
4267	0.0002161021050859279	1.3611748359426425e-06	-1.0403654888459902e-06	0.9999088454174045	None	0.25	1	0.4	4	0.75	9	0.25925925925925924	0.75	13	9	0	0	0	0.6666666666666666	9	6	0.9333333333333333	14	0.0	1.0	0.0036184251523081307	0.5915117523440704	-0.09999438325199642	0.5000771567163504	0.058847537493194005	0.5103445651980036	0.6629580959165999	0.5342721079101933	0	1.0	0.0
721	None	None	None	None	None	0	0	0.5	2	0.75	3	0.6	0.75	5	3	0	2	0	0.4	2	5	0.4	6	1.0	0	0.19165713479058522	0.5766874476443188	2.4265348250872225e-14	0.5000000000000748	2.7408383333758075e-06	0.5000906510419567	0.7116628743900467	0.5257731567606817	1.0	1.0	0.0
6791	0.009502318100090171	0.006052578949738531	0.005845383389884518	0.9896100508943578	None	0.25	1	0.4	4	0.75	9	0.25925925925925924	0.75	13	9	0	0	0	0.6666666666666666	6	9	0.9333333333333333	14	0.0	1.0	0.09991165042004707	0.509280336853661	0	0.5	0.6295942551269096	0.5000000000000002	0.9406276042598555	0.5030937614376554	0	1.0	0.0
6970	2.0803523043007558e-06	8.548621001528242e-08	-8.523506369696961e-08	0.9999749904520594	None	0	0	0.42857142857142855	3	0.75	6	0.5555555555555556	0.75	9	6	0	0	0	0.2222222222222222	2	9	0.6666666666666666	10	0.0	1.0	0.09990028582083807	0.5016994527987422	7.902762784127648e-27	0.5	0.012280424772189637	0.5	0.6094077746411396	0.5005664862053245	0	1.0	0.0
3680	None	None	None	None	None	0	0	0.23333333333333334	7	0.7209302325581395	31	0.5555555555555556	0.16279069767441862	11	7	33	0	0	1.0	9	9	3.0	45	0.0	0.5	0.23381655263260165	0.5297058917675899	-0.056073666083403015	0.5298843867203666	0.14100358841114616	0.5334478197689941	0.7714993744192478	0.5310130741864666	0	0.09090909090909091	0.0
2643	None	None	None	None	None	0	0	0.4	6	0.5	10	0.6285714285714286	0.2	7	4	14	9	0	0.7142857142857143	5	7	1.4666666666666666	22	0.3103448275862069	0.5555555555555556	-0.07634778319567277	0.6288867967151286	0.17976034505434027	1.0	0.09893715515343159	0.5152990027977276	0.8035207655559422	0.9999979888755591	1.0	1.0	0.7033336220236531
262	None	None	None	None	None	0.14285714285714285	1	0.5	8	0.5	11	0.6857142857142857	0.4090909090909091	16	9	7	4	0	0.7142857142857143	7	5	1.6	24	0.36363636363636365	0.5	0.003696479113722933	0.5172945753624029	-0.0729917202783634	0.5426549355457112	0.06853495896798609	0.5609587674536656	0.6383955580187239	0.5403533289450222	0.25	0.25	0.0
507	None	None	None	None	None	0	0	0.21428571428571427	6	0.7948717948717948	31	0.5061728395061729	0.1282051282051282	8	5	32	13	0	1.0	9	9	2.7333333333333334	41	0.2	0.7368421052631579	0.14650742161440178	0.6133146730777926	0.044786722750488915	0.5273617135462013	0.09625374229979214	0.6542916305969886	0.6201936713270955	0.5993906837307897	0.625	0.75	0.0
4736	0.0009134405226434143	0.00016172624807343037	-0.00016141558540178888	0.9960473469494475	None	0.14285714285714285	2	0.4	12	0.5348837209302325	23	0.5555555555555556	0.11627906976744186	12	5	32	5	0	1.0	9	9	3.0	45	0.08196721311475409	0.6486486486486487	0.00020206446171931925	0.5014058582990386	-0.001804868664255544	0.6659403526598896	0.09854819615890824	0.7018561341854026	0.6114032330949232	0.6264971910530663	1.0	0.9166666666666666	0.13079571893633854
4297	0.0007651708129483082	0.0003306483684622313	0.00033064028616935253	0.999251861066271	None	0	0	0.5	2	0.6666666666666666	2	1.0	0.6666666666666666	4	2	0	1	0	0.2	1	5	0.3333333333333333	5	0.5	1.0	0.09984669543977714	0.5011271976453618	0.009892071002189135	0.6946881417781411	0.09999970932030142	0.5	0.6045383539180635	0.5684539369914895	1.0	1.0	0.0
1303	None	None	None	None	None	0	0	0.5	3	0.6666666666666666	4	0.5714285714285714	0.6666666666666666	7	4	0	0	0	0.2857142857142857	7	2	0.5333333333333333	8	0.0	0.6666666666666666	-0.061245048353983686	0.6602547400235729	0.05495119543163849	0.5582363455732974	-0.09999228873027664	0.5000357074619258	0.6835865777990314	0.5743267918108047	0	1.0	0.0
5051	None	None	None	None	None	0.14285714285714285	2	0.3870967741935484	12	0.5909090909090909	26	0.5679012345679012	0.4090909090909091	29	18	16	0	0	1.0	9	9	3.066666666666667	46	0.0	0.918918918918919	0.09998655932727671	0.5000273941934165	0.09999954935629993	0.5009897060960805	0.09961035431633145	0.5029204278213819	0.5004433812284966	0.5013125178568426	0	1.0	0.0
2806	None	None	None	None	None	0	0	0.3333333333333333	8	0.5882352941176471	20	0.9	0.3235294117647059	16	11	19	6	0	0.625	5	8	2.4	36	0.16216216216216217	0.75	-0.09999780845553034	0.5000138807779417	0.09353771379989757	0.5458752336568718	0.000575999508821539	0.5	0.6878977876800799	0.5153346882058809	1.0	1.0	0.0
3665	0.0017157546005892577	7.85231674057038e-05	5.690032980065488e-05	0.9966497036186711	None	0	0	0.3333333333333333	2	0.8571428571428571	6	0.36	0.8571428571428571	8	6	0	2	0	1.0	5	5	0.6	9	1.0	0	0.07027620570396945	0.554713167326588	0.062049658252556095	0.5	0.0952357736896956	0.5	0.5386600398491309	0.5183028617872147	0.0	0	0.0
241	None	None	None	None	None	0	0	0.25	11	0.7142857142857143	45	0.8024691358024691	0.5238095238095238	43	33	21	0	0	1.0	9	9	4.333333333333333	65	0.0	0.7142857142857143	0.06881756056672235	0.6092446633173706	0.012836964127474784	0.6499099885627949	-0.011529985210261506	0.6507469373606641	0.6585525420820749	0.6368462551421942	0	0.9534883720930233	0.0
503	None	None	None	None	None	0.1	1	0.34782608695652173	8	0.59375	19	0.8095238095238095	0.15625	11	5	22	8	0	0.8571428571428571	7	6	2.2666666666666666	34	0.19047619047619047	0.35714285714285715	-0.06727362807260671	0.5390378272543943	0.011638120585142037	0.5049352192498517	2.7020730768411805e-06	0.5001882712069076	0.5859530358817181	0.5147427559270061	0.0	0	0.0
6577	0.002815408280018695	0.0003219680319633761	0.00010494951534805728	0.9923211771956376	None	0	0	0.3333333333333333	3	0.8181818181818182	9	0.28888888888888886	0.8181818181818182	12	9	0	1	0	0.5555555555555556	9	5	0.8666666666666667	13	1.0	1.0	-0.13303783258840965	0.5857858822479218	-0.09993319318263369	0.5051286729124029	0.06518868813457489	0.5	0.7041249437711363	0.5305524483006053	1.0	1.0	0.0
7056	0.008995746262558849	0.00020413229784306528	-2.871133613608359e-05	0.990375326071914	None	0.3333333333333333	1	0.4444444444444444	4	0.7272727272727273	8	0.2708333333333333	0.7272727272727273	12	8	0	0	0	0.75	8	6	0.8666666666666667	13	0.0	0.8571428571428571	0.11982921844922041	0.5591494675939672	0.050292748785038185	0.5738599828731773	0.6954116498919845	0.5	0.9490899278685411	0.5444927014628421	0	1.0	0.0
4692	0.00045122457147561543	1.4759134275883385e-05	1.4739074058158371e-05	0.999836740429303	None	0	0	0.5	2	0.6666666666666666	2	1.0	0.6666666666666666	4	2	0	2	0	0.2	1	5	0.3333333333333333	5	1.0	1.0	0.09999854486127635	0.5000190296710624	-0.0977428040851768	0.5038119381739427	0.09639708689119035	0.5	0.7158144024897688	0.5012770111239867	0.75	0.5	0.0
3776	0.009645372647859538	0.0006514826448881371	-0.0006463357642353495	0.9914387438105757	None	0.25	1	0.36363636363636365	4	0.7857142857142857	11	0.2222222222222222	0.7857142857142857	15	11	0	0	0	0.8888888888888888	8	9	1.0666666666666667	16	0.0	1.0	0.00020520839762493338	0.510593738004096	0.0412264353958373	0.6596787562158097	0.1272866439027996	0.6369876678176862	0.6294697975642071	0.6040062028857868	0	1.0	0.0
3048	0.00023649198563170895	2.6807304827336684e-05	3.512890585346406e-07	0.9997490246771286	None	0.25	1	0.4	4	0.7692307692307693	10	0.23809523809523808	0.7692307692307693	14	10	0	0	0	0.7777777777777778	9	7	1.0	15	0.0	1.0	0.07825088870191224	0.529879291371744	2.9505927866796516e-18	0.502877625135346	-0.020855326074224176	0.599830639213492	0.6102027839590621	0.5445424258047682	0	1.0	0.0
2997	0.00323840354442574	0.0004107136220079813	0.00031636915084464195	0.9935036251097927	None	0.16666666666666666	1	0.42857142857142855	6	0.6111111111111112	11	0.40816326530612246	0.5555555555555556	15	10	4	4	0	1.0	7	7	1.3333333333333333	20	0.5714285714285714	0.46153846153846156	0.05251431628706852	0.5845336943634983	0.03282444542762555	0.5456614623686399	0.16650728325476674	0.5000000000000001	0.6512121040749046	0.5436030490340951	0.5333333333333333	0.26666666666666666	0.0
4177	0.008400710154190465	0.0025834268526987365	0.002404400685763821	0.9887904861297331	None	0.2	1	0.3076923076923077	4	0.8235294117647058	14	0.30158730158730157	0.7647058823529411	17	13	1	0	0	0.7777777777777778	9	7	1.2666666666666666	19	0.0	0.6666666666666666	0.09949177859724609	0.5510425094552974	0.020506447179110786	0.5435520439841242	0.09578900209557602	0.5	0.5853265647820232	0.5315857600087375	0	1.0	0.0
3033	0.0007383362489121058	0.00011647290480015072	0.0001163997817988521	0.9989898481993998	None	0	0	0.5	2	0.75	3	1.0	0.75	5	3	0	0	0	0.16666666666666666	1	6	0.4	6	0.0	0.4	0.048785938021526344	0.5753719856404967	0.19162241251297582	0.6158924752555267	0.09981100892422155	0.5	0.6324316473151064	0.5643046576447179	0	1.0	0.0
1165	None	None	None	None	None	0.2	1	0.5	6	0.5	8	0.6	0.375	12	6	5	7	0	0.8333333333333334	5	6	1.2	18	0.875	0.23529411764705882	0.007860086018861281	0.6602654257407166	0.16044343968215308	0.6375747283186808	0.02590971907064531	0.5108781188918327	0.6618583522257464	0.6045077417731463	1.0	0.9166666666666666	0.5744620252706687
737	None	None	None	None	None	0.08	2	0.23076923076923078	12	0.7333333333333333	55	0.9506172839506173	0.21333333333333335	26	16	50	0	0	1.0	9	9	5.133333333333334	77	0.0	0.9411764705882353	0.0001570723267836518	0.5753882665738261	0.08160076828537415	0.5742585929753512	0.05999195885922346	0.5196947381983973	0.5768166990248186	0.5565846675495996	0	0.9615384615384616	0.0
7517	0.008305107687202735	8.560334238347639e-05	-2.848776296598074e-05	0.9892444916885792	None	0.25	1	0.4	4	0.75	9	0.25925925925925924	0.75	13	9	0	0	0	0.6666666666666666	6	9	0.9333333333333333	14	0.0	1.0	0.15127620468169228	0.8096194289102684	-0.04207616125906628	0.5464069254411527	-0.323497902986224	0.5000000000000002	0.8753747846245387	0.6328743105426894	0	0.15384615384615385	0.0
7324	0.006698173916974885	0.00028835008091109005	0.00028179492311621127	0.9856925166255026	None	0	0	0.375	3	0.7777777777777778	7	0.4074074074074074	0.7777777777777778	10	7	0	0	0	0.3333333333333333	3	9	0.7333333333333333	11	0.0	1.0	0.2307638926553389	0.825451496164227	7.902762784127648e-27	0.5	-0.1976592567797514	0.5	0.8520737300988268	0.6266587564510362	0	1.0	0.0
7434	0.0006651506450510179	0.00012050931216224944	-6.76796387685691e-05	0.9994299119757852	None	0.25	1	0.4	4	0.7692307692307693	10	0.23809523809523808	0.7692307692307693	14	10	0	0	0	0.7777777777777778	9	7	1.0	15	0.0	1.0	-0.022123375759698118	0.509357778999341	0.010412117970809284	0.6451066718106334	-0.09934419765887356	0.5	0.6138984849083157	0.5527227746635002	0	1.0	0.0
1427	None	None	None	None	None	0	0	0.6666666666666666	2	0.5	1	1.0	0	0	0	3	10	0	0.25	1	4	0.26666666666666666	4	1.0	0.6666666666666666	0	0	0	0	0	0	0	0	0	0	0
3927	0.000541613076359704	6.954842124554465e-06	-5.737805792425158e-06	0.99999621907801	None	0.25	1	0.4	4	0.75	9	0.25925925925925924	0.75	13	9	0	0	0	0.6666666666666666	9	6	0.9333333333333333	14	0.0	1.0	0.09999985296615474	0.5000022401074643	0.010302665079624932	0.5786958140826023	0.0974562440515539	0.5119091094301553	0.6027581736604631	0.5303855343890004	0	1.0	0.0
4000	0.0003020132856470044	5.339625422308874e-06	3.2069772327310817e-06	0.9999881226152345	None	0	0	0.3333333333333333	2	0.8571428571428571	6	0.36	0.8571428571428571	8	6	0	0	0	1.0	5	5	0.6	9	0.0	0	0.04785755232888419	0.52650761597697	0.0034305450786023955	0.5232191479743158	-0.09930919460571185	0.5	0.6516819859255688	0.5165833661029153	0	1.0	0.0
3207	0.0021457938743523687	5.806053764969187e-05	3.258073849836389e-05	0.996836157485101	None	0	0	0.42857142857142855	3	0.75	6	0.3333333333333333	0.75	9	6	0	1	0	0.8333333333333334	5	6	0.6666666666666666	10	1.0	0.4	0.009590344810941431	0.5399389956679302	-0.0971418867491167	0.5076222276927902	0.4719265694578959	0.5	0.9226199948597696	0.5158770217581611	1.0	0.6666666666666666	0.0
4090	4.167289743711257e-05	4.466984579512436e-07	-3.7402993874340737e-07	0.9999879399954865	None	0	0	0.375	12	0.5111111111111111	23	0.5802469135802469	0.4222222222222222	30	19	16	3	0	1.0	9	9	3.1333333333333333	47	0.12	0.7692307692307693	0.14694811487315187	0.6664752690077161	0.00012347513980363032	0.5055685924629015	0.017914538283820593	0.5351424961414162	0.6505113528706025	0.5708012923111332	1.0	1.0	0.0
4024	7.399332059402569e-08	6.716903514403534e-08	-4.2478485811475157e-08	0.9999748258188486	None	0.14285714285714285	1	0.375	6	0.5714285714285714	12	0.2839506172839506	0.2857142857142857	9	6	13	0	0	1.0	9	9	1.5333333333333334	23	0.0	0.1111111111111111	0.03222522945822998	0.501485674421761	0.060799615866264645	0.6015993634473193	0.0006278259166130136	0.5010977312765424	0.5611572952894385	0.5351475382926572	0	1.0	0.0
2485	None	None	None	None	None	0	0	0.5	2	0.3333333333333333	1	0.625	0	0	0	4	4	0	0.5	2	4	0.3333333333333333	5	0.3333333333333333	0.6666666666666666	0	0	0	0	0	0	0	0	0	0	0
859	None	None	None	None	None	0	0	0.2037037037037037	11	0.7468354430379747	59	1.0	0.10126582278481013	15	8	65	0	0	1.0	9	9	5.4	81	0.0	1.0	-0.03279572081892911	0.5072933084268858	0.09998043320632016	0.5000706696412582	0.04673472751565731	0.585187339212966	0.6358941081514099	0.5310900895630752	0	1.0	0.0
6299	0.004554819532910951	0.000785960743813766	0.0007169654018570213	0.9967582743458058	None	0.25	1	0.4	4	0.75	9	0.25925925925925924	0.75	13	9	0	0	0	0.6666666666666666	6	9	0.9333333333333333	14	0.0	1.0	0.0999999979233831	0.5000018865577518	0.06765987032672492	0.5031237199562842	-0.05973285971207378	0.5	0.6658600921478847	0.5010418808770621	0	1.0	0.0
2317	None	None	None	None	None	0	0	0.75	3	0.3333333333333333	1	0.625	0.3333333333333333	4	1	0	1	0	0.5	4	2	0.3333333333333333	5	1.0	0.6666666666666666	3.272313175696846e-05	0.5000841267277318	-0.09314871048463817	0.5724777383761153	7.902762784127648e-27	0.5	0.6080646683967871	0.524339413803819	0.0	0	0.0
1174	None	None	None	None	None	0	0	0.5714285714285714	4	0.25	2	0.5	0	0	0	9	7	0	0.8	4	5	0.6666666666666666	10	0.3181818181818182	0.2857142857142857	0	0	0	0	0	0	0	0	0	0	0
3806	0.0005905390799713127	0.0005405493045173941	0.0005389490933436389	0.9996470413135151	None	0.25	1	0.36363636363636365	4	0.7857142857142857	11	0.2222222222222222	0.7857142857142857	15	11	0	0	0	0.8888888888888888	8	9	1.0666666666666667	16	0.0	1.0	0.004915907449813536	0.5231431065305411	0.010942157082367657	0.5850389393041746	0.06817618652955815	0.5651139661561768	0.5754917656569638	0.5579119093961079	0	0.9333333333333333	0.0
3273	None	None	None	None	None	0.1	1	0.4090909090909091	9	0.5333333333333333	16	0.5925925925925926	0.26666666666666666	14	8	17	11	0	0.6666666666666666	6	9	2.1333333333333333	32	0.34375	0.5384615384615384	-0.0999921126800874	0.5001116432913996	9.123936875265806e-11	0.5000000077001643	0.27812682816591894	0.5	0.8319828989989447	0.5000372169977376	0.9285714285714286	1.0	0.0
7519	0.0022629454554388214	0.00034941650694218925	0.00034058876054787285	0.9947358715131984	None	0.25	1	0.4	4	0.7692307692307693	10	0.23809523809523808	0.7692307692307693	14	10	0	0	0	0.7777777777777778	9	7	1.0	15	0.0	1.0	0.17042875725258627	0.5379213833493715	0.07894236970394544	0.5382218615413312	0.05803784528037799	0.5	0.6214117622275757	0.5254084016605041	0	1.0	0.0
6163	6.026925052419063e-08	5.913322571656593e-08	-1.0858590338148954e-09	0.9999927586745986	None	0.3333333333333333	2	0.4	6	0.7	14	0.4074074074074074	0.7	20	14	1	0	0	0.6666666666666666	6	9	1.4666666666666666	22	0.0	1.0	-0.15024540502700046	0.5186373038962239	-0.09992733956734905	0.5007497746858994	2.352534752428929e-12	0.5	0.6511892100420049	0.5064648789943178	0	1.0	0.0
6513	0.0080335269913097	0.002479379313450834	-0.0002894463075559806	0.9942714318264437	None	0.25	1	0.4	4	0.75	9	0.25925925925925924	0.75	13	9	0	0	0	0.6666666666666666	6	9	0.9333333333333333	14	0.0	1.0	0.01106092152111952	0.5174369062781792	0.07347985022458406	0.5205461295551254	0.09991216311105774	0.5	0.5939265955215483	0.5126645193065694	0	0.07692307692307693	0.0
3854	None	None	None	None	None	0	0	0.1794871794871795	7	0.8214285714285714	46	0.9206349206349206	0.5178571428571429	35	29	22	0	0	0.7777777777777778	9	7	3.8666666666666667	58	0.0	0.9803921568627451	0.09999103818752546	0.5000857008737712	0.011419530743139037	0.652962178756454	0.05206051506015621	0.5	0.5895312018757117	0.5525080400161022	0	1.0	0.0
3535	0.0004535678762826489	0.00028402592504966315	-3.9900994805505314e-05	0.9987614951414688	None	0.25	1	0.4	4	0.7692307692307693	10	0.23809523809523808	0.7692307692307693	14	10	0	0	0	0.7777777777777778	9	7	1.0	15	0.0	1.0	-0.09927085289053772	0.5090889429813084	0.0003018899314076912	0.5019153472465439	0.032383838317040683	0.5206356291280613	0.6363246530879854	0.5105493203467514	0	0.9285714285714286	0.0
2613	0.002363864815598613	0.00013337489160799882	0.0001319577285838105	0.9956096813252567	None	0	0	0.375	3	0.7777777777777778	7	0.7333333333333333	0.6666666666666666	9	6	1	0	0	0.6	3	5	0.7333333333333333	11	0.0	0.3333333333333333	0.15100697662888246	0.8591077727073495	2.816869863117498e-10	0.5000000025721537	-0.002132610083295934	0.6820963760536304	0.6719313275639901	0.7020559273695255	0	1.0	0.0
3042	1.7235726574423281e-06	6.879134868269605e-07	-6.324488599270015e-07	0.9997439544888953	None	0	0	0.3333333333333333	2	0.8571428571428571	6	0.36	0.8571428571428571	8	6	0	0	0	1.0	5	5	0.6	9	0.0	0	0.08521337667745227	0.5812028675826049	0.07781490217758262	0.6106766277494607	0.006745913761467115	0.5	0.5913923637766558	0.5644617920791473	0	1.0	0.0
5171	0.0029548601602349092	9.227457583552152e-05	7.835116941179271e-05	0.9909236081526077	None	0.25	1	0.4	4	0.7692307692307693	10	0.23809523809523808	0.7692307692307693	14	10	0	0	0	0.7777777777777778	9	7	1.0	15	0.0	1.0	0.03216122068772085	0.5383966348734769	0.004994987456348774	0.6431757878070758	0.09999680949451112	0.5012848184140121	0.6038944917383083	0.5620291122727783	0	0.21428571428571427	0.0
6254	0.000728434884677173	0.0003398419856460524	0.00033983519764020734	0.9987196707730265	None	0.3333333333333333	1	0.4444444444444444	4	0.7272727272727273	8	0.28888888888888886	0.7272727272727273	12	8	0	0	0	0.5555555555555556	5	9	0.8666666666666667	13	0.0	1.0	0.09605457135351483	0.6400349715644584	-0.09231770500155148	0.5	0.03915938176693136	0.5	0.6875903974853249	0.5478131159460026	0	0	0.0
7206	0.0004916681594011121	0.0002726597379553466	-0.0002591262663446035	0.9995904443211666	None	0.25	1	0.4	4	0.7692307692307693	10	0.23809523809523808	0.7692307692307693	14	10	0	0	0	0.7777777777777778	7	9	1.0	15	0.0	1.0	0.04271970228958396	0.5203891515848917	0.00903727021912128	0.6437839202879029	0.08372252613608368	0.5	0.577888035941194	0.555884488663485	0	1.0	0.0
4877	9.805805468636189e-05	1.5963028837435628e-06	1.2897543043319277e-07	0.9999478537038725	None	0	0	0.5	2	0.6666666666666666	2	0.625	0.6666666666666666	4	2	0	0	0	0.5	2	4	0.3333333333333333	5	0.0	0	-0.09999989260337476	0.5000017736364387	0.08493014977546567	0.530994945164494	0.0652094471316951	0.6730058951187035	0.7004513987915167	0.5700330505885616	0	1.0	0.0
6723	0.004794897667710477	0.0005853492061812987	-0.0005587319655989735	0.9965776076687799	None	0.5	1	0.5714285714285714	4	0.625	5	0.35714285714285715	0.625	9	5	0	0	0	0.5714285714285714	4	7	0.6666666666666666	10	0.0	1.0	0.09539709414413909	0.6655778783326111	-0.05896557054627951	0.5	-0.8023143242871787	0.5	0.9805261139718535	0.5571040615477525	0	1.0	0.0
4287	0.0005750117931769204	3.276168988041844e-05	3.884268510127663e-06	0.9999664898798806	None	0	0	0.35714285714285715	15	0.5333333333333333	32	0.7654320987654321	0.36666666666666664	36	22	25	2	0	1.0	9	9	4.133333333333334	62	0.05	0.7924528301886793	7.208076965814423e-11	0.5000001690055392	0.0027148593444445797	0.6649664379033217	0.09994073260691563	0.5001201481535885	0.6158987505510007	0.5569178070715828	0.9166666666666667	0.8333333333333334	0.0
3412	0.004504918746188909	0.0006827481073116428	-0.0003736908518656068	0.9956988874058837	None	0	0	0.3888888888888889	7	0.52	13	0.6428571428571429	0.32	12	8	14	5	0	0.8571428571428571	7	6	1.8	27	0.17857142857142858	0.47619047619047616	0.0999595884134916	0.5002279586766171	0.05878066317096355	0.5752344575519682	0.09999156987796183	0.5000216892526612	0.5484078708853326	0.5253315391609235	1.0	0.9166666666666666	0.0
1114	None	None	None	None	None	0	0	1.0	2	0.0	0	0.75	0	2	0	0	2	0	1.0	2	2	0.2	3	1.0	0	0	0	0	0	0	0	0	0	0	0	0
35	None	None	None	None	None	0	0	0.3333333333333333	2	0.8333333333333334	5	1.0	0.8333333333333334	7	5	0	0	0	0.125	1	8	0.5333333333333333	8	0.0	0.8571428571428571	0.07263913312865722	0.5730007673348367	0.1884565082006226	0.9999999999435789	0.06406506778146699	0.6392429251896815	0.7048562618649714	0.9997127260574528	0	1.0	0.0
3941	0.0023253809021701924	0.00023824681205040466	0.00020542141791280648	0.9926932873901583	None	0	0	0.3333333333333333	2	0.8333333333333334	5	0.4	0.8333333333333334	7	5	0	0	0	0.8	5	4	0.5333333333333333	8	0.0	0	0.15700536979421237	0.7409710032493004	0.22788853595272474	0.5701940248198915	-0.09995816273308837	0.500032351219806	0.8153512871813232	0.6093540709962131	0	1.0	0.0
1570	None	None	None	None	None	0	0	1.0	2	0.0	0	0.75	0	2	0	0	2	0	1.0	2	2	0.2	3	1.0	0	0	0	0	0	0	0	0	0	0	0	0
3174	0.00467372588035978	0.0006759599569911779	-0.0006748047896507019	0.9935415792361347	None	0	0	0.3055555555555556	11	0.6153846153846154	32	0.8571428571428571	0.23076923076923078	21	12	32	0	0	0.7777777777777778	7	9	3.6	54	0.0	0.8085106382978723	0.13552777622266282	0.6033378691556489	0.02968774055629087	0.5937000186432895	0.09489693630911886	0.5346371333015343	0.6216412326183021	0.5774909495347609	0	0.9047619047619048	0.0
1899	None	None	None	None	None	0	0	0.7142857142857143	5	0.25	2	0.625	0.125	4	1	5	8	0	1.0	4	4	0.6666666666666666	10	0.7272727272727273	0.6666666666666666	0.027332160774608833	0.5790866980113004	3.0685228597240944e-05	0.5001119256614158	0.09998468191147433	0.5	0.6092676833314083	0.5265976215509917	0.0	0	0.0
5258	0.0061415614204305725	0.00045719715957151557	0.0004215273378842342	0.9906503632744682	None	0.25	1	0.4	4	0.75	9	0.25925925925925924	0.75	13	9	0	0	0	0.6666666666666666	9	6	0.9333333333333333	14	0.0	1.0	0.01905446582511768	0.5190741655947894	0.014672191767792947	0.5156336550152288	0.2182652331974225	0.5	0.7200057628316964	0.5115719929309653	0	1.0	0.0
2961	0.022447254693212657	0.0003435117562422872	0.00012065577971927966	0.9954434606399221	None	0	0	0.4	4	0.5833333333333334	7	0.4	0.4166666666666667	9	5	4	1	0	0.7142857142857143	7	5	0.9333333333333333	14	0.125	0.4	-0.0999979506693415	0.5000993315422101	1.6897684920469734e-05	0.5001104310316202	0.05677765958603916	0.5	0.6565815489873165	0.5000699208585218	1.0	1.0	0.0
3750	0.0033311454216811125	0.0029097383567929305	-0.002909240398483451	0.9949077443440474	None	0.3333333333333333	1	0.4444444444444444	4	0.7272727272727273	8	0.28888888888888886	0.7272727272727273	12	8	0	0	0	0.5555555555555556	5	9	0.8666666666666667	13	0.0	1.0	0.09999594433585864	0.5000083157205844	-0.01371996784677702	0.678254754164638	0.09830717315358581	0.5	0.629980316515907	0.5618315675841056	0	0.9166666666666666	0.0
2411	None	None	None	None	None	0.0625	1	0.2647058823529412	9	0.6938775510204082	34	0.6296296296296297	0.08163265306122448	10	4	40	8	0	1.0	9	9	3.4	51	0.10256410256410256	0.6086956521739131	-0.03736229613036895	0.5241142651298536	0.09715545000593245	0.52099000874401	0.06301889501168992	0.5323393227711373	0.638683814200131	0.5258169771781848	1.0	0.9	0.0
3512	None	None	None	None	None	0	0	0.2777777777777778	5	0.76	19	0.5625	0.64	21	16	5	0	0	0.75	8	6	1.8	27	0.0	0.7619047619047619	0.09999972220187309	0.5000384013908565	-0.015579022666254544	0.6549330021698314	-0.09956819298465629	0.5000000000000001	0.7065072726501808	0.5532100809311004	0	1.0	0.0
5567	5.465022750945536e-09	5.464192813793938e-09	3.7019595702821113e-10	0.9999994947122853	None	0	0	0.42857142857142855	3	0.75	6	0.5555555555555556	0.75	9	6	0	0	0	0.2222222222222222	2	9	0.6666666666666666	10	0.0	1.0	0.09999998050631223	0.5000138527556462	0.008461103871500565	0.6596140270765594	0	0.5	0.6141599762840408	0.5549134405557747	0	1.0	0.0
3973	0.0021179785480655196	0.0004915397344846893	0.00037459970609332886	0.9948998650674121	None	0	0	0.3333333333333333	5	0.6	12	0.3492063492063492	0.25	8	5	13	5	0	0.7777777777777778	7	9	1.4666666666666666	22	0.18518518518518517	0.2222222222222222	0.031021948510348774	0.502117818015118	0.019065644099300828	0.5620095150614974	0.19797510176496905	0.5588951427833962	0.6949929629747893	0.5411129803443432	1.0	1.0	0.0
1017	None	None	None	None	None	0.09090909090909091	1	0.48	12	0.4	14	0.6851851851851852	0.34285714285714286	22	12	14	0	0	0.6666666666666666	6	9	2.466666666666667	37	0.0	0.6451612903225806	0.09046401913948995	0.5591472062671323	0.0014229996764793629	0.5165764788006579	0.015392076871946294	0.5758665854680537	0.59636790360396	0.5506473621457856	0	1.0	0.0
2356	None	None	None	None	None	1.0	1	1.0	4	0.0	0	0.5555555555555556	0	4	0	0	0	0	1.0	3	3	0.3333333333333333	5	0.0	1.0	0	0	0	0	0	0	0	0	0	0	0
6071	0.003239572241054516	0.0017466676238080275	-3.00594526851857e-05	0.9940462610700871	None	0.25	1	0.4	4	0.75	9	0.25925925925925924	0.75	13	9	0	0	0	0.6666666666666666	9	6	0.9333333333333333	14	0.0	1.0	-0.09999168529203367	0.5001218646225162	-0.01568315421959174	0.6585920691862109	0.14967923818079557	0.5000000000000001	0.7408859154692612	0.5545745248865097	0	1.0	0.0
3935	0.00036481184382247374	2.463596780647076e-05	2.4516909398310694e-05	0.9996322518693933	None	0.05555555555555555	1	0.3684210526315789	14	0.5454545454545454	30	0.7037037037037037	0.36363636363636365	32	20	24	2	0	1.0	9	9	3.8	57	0.05	0.75	0.11958748462115279	0.9903879150242773	0.0055792573831795755	0.653496672897955	0.2835203661622834	1.0	0.9925323365045474	0.9999999999999594	1.0	1.0	0.0
2651	3.168086556036547e-07	2.9131305466426877e-08	1.7029225316944827e-11	0.9999937322388784	None	0	0	1.0	1	0	0	1.0	0	1	0	0	3	0	0.5	2	1	0.13333333333333333	2	1.0	0	0	0	0	0	0	0	0	0	0	0	0
5823	0.0003562865990555477	0.0002204285074941284	0.00022041514899918575	0.9997723255848053	None	0.3333333333333333	1	0.4444444444444444	4	0.7272727272727273	8	0.2653061224489796	0.7272727272727273	12	8	0	0	0	1.0	7	7	0.8666666666666667	13	0.0	0.6666666666666666	-0.0734075564617662	0.5406695020334619	0.14611279034158947	0.5937550284816894	0.09999999999401024	0.5	0.723759140591569	0.5450895622803721	0	0.9166666666666666	0.0
3326	4.728913584248688e-05	2.12796629425991e-07	-2.1007386009702638e-07	0.9999953422896813	None	0	0	0.25	1	1.0	3	1.0	1.0	4	3	0	3	0	0.2	5	1	0.3333333333333333	5	1.0	0	0.06461316737801329	0.5283037498986116	0.013354388268676664	0.5085581106529498	0.02438805749192009	0.5	0.5548497520732169	0.5122951831796597	0.0	0	0.0
2649	0.005497607722167513	0.00036268748398192896	-1.6659357986152539e-06	0.9901022528900092	None	0	0	0.3793103448275862	11	0.5121951219512195	21	0.5972222222222222	0.24390243902439024	17	10	25	8	0	0.8888888888888888	9	8	2.8666666666666667	43	0.1702127659574468	0.7222222222222222	0.01217034114775285	0.653196997412727	0.07357291083550946	0.5505841486599974	-0.2806274217565653	0.9999748182899653	0.8985030611739765	0.9783000575851495	1.0	1.0	0.0
360	None	None	None	None	None	0	0	0.5	1	1.0	1	1.0	1.0	2	1	0	0	0	0.3333333333333333	1	3	0.2	3	0.0	0	-0.07159957622259219	0.514235146788675	0.0008921606477494062	0.5002432313301037	-0.08422867499381366	0.5165272164437746	0.5926804155255087	0.5103370154636399	0	1.0	0.0
7128	0.0028686767198472774	0.001473409436210742	0.0007491980693350594	0.9961959420119074	None	0.25	1	0.4	4	0.7692307692307693	10	0.23809523809523808	0.7692307692307693	14	10	0	0	0	0.7777777777777778	7	9	1.0	15	0.0	1.0	-0.09993428054664262	0.5005525909754353	-0.09851926925964577	0.5384574247405937	0.0999998762690296	0.5000008186680109	0.7188840493138967	0.5130260323730224	0	1.0	0.0
3984	0.001405201941435741	0.00031427990885262905	-0.0003142389589376221	0.9991475684833135	None	0.3333333333333333	1	0.5	4	0.7	7	0.3333333333333333	0.7	11	7	0	0	0	0.4444444444444444	4	9	0.8	12	0.0	1.0	0.09999906262969029	0.5000052116618274	7.902762784127648e-27	0.5	0.07769330933396454	0.5	0.6055417672890566	0.5000017372206091	0	1.0	0.0
1958	None	None	None	None	None	0.5	1	0.6666666666666666	4	0.16666666666666666	1	0.5333333333333333	0	3	0	4	8	0	0.6	3	5	0.5333333333333333	8	0.8888888888888888	0.4	0	0	0	0	0	0	0	0	0	0	0
7329	0.0003644801853627043	5.106836276946711e-07	4.800026177011324e-07	0.9999615321358525	None	0.25	1	0.4	4	0.75	9	0.25	0.75	13	9	0	0	0	0.875	8	7	0.9333333333333333	14	0.0	1.0	0.060151956235529304	0.5515862970901281	0.14655675231987855	0.6228025115867578	0.09999888626744272	0.5000000000000001	0.5873692580487859	0.5587722731175896	0	0	0.0
5124	0.00030698686839786363	0.00025037209162086807	-0.0002498696650495373	0.9990916238072376	None	0.25	1	0.4	4	0.75	9	0.25	0.75	13	9	0	0	0	0.875	8	7	0.9333333333333333	14	0.0	0.8571428571428571	0.07942984092855418	0.9449729562920642	0.10728221024539272	0.6327135173435189	0.05280031561935459	0.5518518755255846	0.5936042055627658	0.7682497031355174	0	0.8461538461538461	0.0
4579	0.0036148692347692025	0.0020725588484510967	0.0015986826837605971	0.9935976465249493	None	0.25	1	0.4	4	0.7692307692307693	10	0.23809523809523808	0.7692307692307693	14	10	0	0	0	0.7777777777777778	7	9	1.0	15	0.0	1.0	0.09945458048232762	0.5004707951694383	0.2976590768479352	0.6544960411630464	0.09996620760128255	0.5	0.7177121696331699	0.5531933279484571	0	0.07142857142857142	0.0
966	None	None	None	None	None	0.07142857142857142	1	0.2903225806451613	9	0.7045454545454546	31	0.5679012345679012	0.3409090909090909	22	15	23	0	0	1.0	9	9	3.066666666666667	46	0.0	0.6486486486486487	0.15802811635207523	0.531344667314808	0.006330595647595544	0.6740275889176551	0.09995810272722437	0.5013103618046049	0.65881448384137	0.5709547785657688	0	1.0	0.0
4206	1.9033120092135869e-06	3.658429529569041e-07	3.0822830246098374e-07	0.9998572196706775	None	0.25	1	0.4	4	0.75	9	0.25925925925925924	0.75	13	9	0	0	0	0.6666666666666666	6	9	0.9333333333333333	14	0.0	1.0	0.04837766795467839	0.5383808326437928	0.09918854703331073	0.5030624943276041	0.010378579188339742	0.5240302517868931	0.5907818992823387	0.5218420226052	0	1.0	0.0
4263	0.0004368333760457084	0.00018355447861331304	-0.00018340052206968898	0.9992180742097871	None	0.2	1	0.3333333333333333	4	0.8	12	0.20987654320987653	0.8	16	12	0	0	0	1.0	9	9	1.1333333333333333	17	0.0	1.0	-0.03704728928513977	0.5506637102813752	0.08506003490134527	0.6575082263764307	0.04395293594519958	0.5	0.6187285008275467	0.570817535013951	0	1.0	0.0
6072	0.0005143580484262321	1.776974910750955e-05	1.7708249811526558e-05	0.9994890633968138	None	0	0	0.2857142857142857	2	0.875	7	0.5555555555555556	0.75	7	6	2	5	0	0.2222222222222222	2	9	0.6666666666666666	10	0.7142857142857143	0.8888888888888888	0.02951784456432639	0.5599544630936005	0.09268664727278014	0.5170373345441742	0.05783107739142028	0.5	0.5491772211420664	0.5257399737305435	1.0	1.0	0.0
6679	3.309368617492248e-07	3.1674174435562995e-07	9.064169835134093e-08	0.9998797238433795	None	0.25	1	0.4	4	0.7692307692307693	10	0.23809523809523808	0.7692307692307693	14	10	0	0	0	0.7777777777777778	9	7	1.0	15	0.0	1.0	-0.038800107973689935	0.5133177278146868	-0.06564565675286393	0.6429404479924398	0.0071384235926205295	0.5	0.585463377428096	0.5532500464213301	0	1.0	0.0
2832	0.00044143029699258675	5.209358959222038e-05	-3.159259365588759e-05	0.999154097225964	None	0	0	0.4	2	0.8	4	0.4666666666666667	0.8	6	4	0	0	0	0.6	5	3	0.4666666666666667	7	0.0	0	-0.0716364265174462	0.5096418284953076	0.09867239530079423	0.5057716382167421	0.08112803865439236	0.5653319151571196	0.6796618922300587	0.527014498942982	0	1.0	0.0
5703	2.205228874953398e-08	2.0795184610109545e-08	2.077624229211342e-08	0.9999970780894951	None	0.25	1	0.4	4	0.7692307692307693	10	0.23809523809523808	0.7692307692307693	14	10	0	0	0	0.7777777777777778	9	7	1.0	15	0.0	1.0	-0.06972122170100212	0.5159062028733925	-0.07988867784613297	0.5818818121271395	7.114424952561765e-06	0.5	0.5916171831266019	0.5327986260449055	0	1.0	0.0
77	None	None	None	None	None	0.25	1	0.4	4	0.75	9	0.25	0.75	13	9	0	0	0	0.875	7	8	0.9333333333333333	14	0.0	0.8571428571428571	0.0008321030757504731	0.5052924233425231	-0.03249606095434489	0.508949421199027	0.07007208522127235	0.6347769101811078	0.6053458197213608	0.5506372423736043	0	0.15384615384615385	0.0
7499	0.0012174903075376862	0.0002781500180034408	-0.00027446232260811346	0.9944024066326822	None	0.25	1	0.4	4	0.7692307692307693	10	0.23809523809523808	0.7692307692307693	14	10	0	0	0	0.7777777777777778	7	9	1.0	15	0.0	1.0	-0.31720677383907236	0.9563117238386468	0	0.5	0.03289626648874646	0.5	0.8290045255989449	0.7366575877349982	0	1.0	0.0
6218	0.004751287437381976	0.001648777116243015	0.001647868748330527	0.9948800571584142	None	0.25	1	0.4	4	0.75	9	0.25925925925925924	0.75	13	9	0	0	0	0.6666666666666666	9	6	0.9333333333333333	14	0.0	1.0	-0.07381453056952303	0.553198182403706	-0.041873305730643025	0.6401925390487452	0.0999576757496584	0.5	0.6803164798797374	0.5654392302523414	0	0	0.0
3751	0.00487999588564682	0.0013982013482365175	0.0001492025200107316	0.9952340747601578	None	0.1111111111111111	2	0.3684210526315789	14	0.6	33	0.7037037037037037	0.5636363636363636	44	31	12	0	0	1.0	9	9	3.8	57	0.0	0.8333333333333334	-0.09824800882611702	0.5808326062249198	0.00872335798346197	0.5608571101542686	0.09999608303781146	0.5	0.692435535585455	0.5474264584181678	0	1.0	0.0
4331	0.004779725275825973	1.980114909638741e-05	1.9306003914803463e-05	0.9904498959202329	None	0	0	0.4	2	0.8	4	0.4666666666666667	0.8	6	4	0	0	0	0.6	3	5	0.4666666666666667	7	0.0	0	0.15993819383341568	0.6417099763322223	0.04066136536049397	0.6046405287750698	0.17360154403543904	0.5651249893753364	0.6729859682249549	0.6042503735828618	0	1.0	0.0
1	None	None	None	None	None	0	0	0.13333333333333333	6	0.8461538461538461	55	0.8271604938271605	0.015384615384615385	2	1	64	0	0	1.0	9	9	4.466666666666667	67	0.0	0.9508196721311475	0.05691965373121392	0.512804512889711	0.029381606958264767	0.5027041883609451	0.35136687513860176	0.5223474932860698	0.8111447604839032	0.5126219577681923	0	1.0	0.0
172	None	None	None	None	None	0	0	0.5	2	0.75	3	0.6	0.75	5	3	0	2	0	0.4	5	2	0.4	6	1.0	0	0.007607133209393794	0.5070814407372286	-0.1817465519158346	0.5511899115947698	-0.09642105988844209	0.554383970780374	0.6823497345993478	0.537612735912578	1.0	1.0	0.0
1136	None	None	None	None	None	0.1111111111111111	1	0.45	9	0.4642857142857143	13	0.6666666666666666	0.21428571428571427	14	6	15	3	0	0.5555555555555556	5	9	2.0	30	0.11538461538461539	0.96	-0.028839193270686635	0.6771068027106887	0.004255191119924116	0.5914145467535609	8.479547494224755e-10	0.500000015783474	0.5983198454627315	0.5914850422735284	0.0	0.21428571428571427	0.0
5000	0.007643923408585796	0.00138241424891763	0.0013668566484038938	0.9699448934393011	None	0.2	2	0.3181818181818182	7	0.7333333333333333	22	0.5079365079365079	0.5666666666666667	24	17	7	2	0	0.7777777777777778	7	9	2.1333333333333333	32	0.18181818181818182	0.6086956521739131	0.5077379209364971	0.6792883628689479	-0.012941014533004358	0.650276080753319	-0.030998812284554013	0.6690043394795454	0.9159361669994057	0.666296196691139	1.0	0.9583333333333334	0.0
4367	2.2063474095594364e-08	2.190136644714514e-08	1.086138603187291e-09	0.9999973471430277	None	0.25	1	0.4	4	0.7692307692307693	10	0.23809523809523808	0.7692307692307693	14	10	0	0	0	0.7777777777777778	7	9	1.0	15	0.0	1.0	0.017874177941247717	0.5281445555420802	-0.002365399444314822	0.6070943551849524	8.343070137600781e-13	0.5000000000959118	0.5375533278701798	0.5455245783827641	0	1.0	0.0
7146	0.0038951775703432645	0.0009290842137156354	-0.0008791143240740896	0.9971906060863126	None	0.25	1	0.4	4	0.7692307692307693	10	0.23809523809523808	0.7692307692307693	14	10	0	0	0	0.7777777777777778	7	9	1.0	15	0.0	1.0	-0.05556986976594771	0.5168908041933771	5.5072138292286704e-05	0.504328907183398	0.24645274887485616	0.5	0.7878884642059496	0.5070749441603248	0	1.0	0.0
3291	1.3399461975741726e-05	1.258385981630622e-05	-1.2583769649127235e-05	0.999625816685626	None	0	0	0.5	2	0.75	3	1.0	0.75	5	3	0	1	0	0.16666666666666666	1	6	0.4	6	0.5	0.8	0.09989735524672025	0.5004339536429289	-0.14253212002863674	0.5592700698707099	0.05744911968182059	0.5	0.7420625133096226	0.5199840167865284	1.0	1.0	0.0
2099	None	None	None	None	None	0.2	1	0.75	9	0.1875	3	0.6	0.0625	8	1	9	8	0	0.8333333333333334	6	5	1.2	18	0.5333333333333333	1.0	0.016093996388308253	0.5914012103983781	0.09791697968123132	0.6983595050885283	-0.09999306190483342	0.5154501660394138	0.683685386065691	0.6043666460577416	0.625	0.5	0.0
4894	0.00021143024648146306	1.7895751866907543e-07	-6.275829119537896e-08	0.9999962688380846	None	0	0	0.3333333333333333	3	0.8181818181818182	9	0.28888888888888886	0.8181818181818182	12	9	0	0	0	0.5555555555555556	9	5	0.8666666666666667	13	0.0	1.0	-0.08414001135592526	0.5201946361598997	4.604967079355588e-06	0.500126250456595	0.048174654774549894	0.5	0.633407420244278	0.5067768778086724	0	1.0	0.0
2323	None	None	None	None	None	0	0	0.75	3	0.3333333333333333	1	0.625	0.3333333333333333	3	1	1	1	0	0.5	2	4	0.3333333333333333	5	0.25	0.6666666666666666	0.00028784155727941223	0.5002616786484376	3.7091579439382777e-22	0.5	0.14349194128544387	0.57013618472939	0.6627871855869659	0.5236035693659927	1.0	1.0	0.0
1195	None	None	None	None	None	0	0	0.5	5	0.4166666666666667	5	0.5833333333333334	0.25	7	3	6	9	0	0.6666666666666666	4	6	0.9333333333333333	14	0.75	0.6	-0.08778106425222501	0.5845798014376192	0.00011066524374780368	0.503681500954311	4.232824997518203e-13	0.5000000000025278	0.60200836176791	0.5296592256377146	1.0	1.0	0.0
3568	7.776243622686412e-07	1.7799135045775738e-08	-6.089759149001518e-09	0.9999878987999409	None	0.14285714285714285	2	0.36666666666666664	11	0.5714285714285714	24	0.6111111111111112	0	5	0	38	0	0	0.8888888888888888	8	9	2.933333333333333	44	0.0	0.717948717948718	0	0	0	0	0	0	0	0	0	0	0
2499	None	None	None	None	None	0.14285714285714285	1	0.25	4	0.8181818181818182	18	0.375	0.22727272727272727	8	5	15	0	0	1.0	8	8	1.6	24	0.0	0.3333333333333333	-0.08473404835266943	0.5972913963110358	0.07849304550789438	0.8947325105612701	0.09775475874538722	0.5	0.6975014781358029	0.6994620166452411	0	0.625	0.0
2470	None	None	None	None	None	0	0	0.46153846153846156	6	0.47058823529411764	8	0.3392857142857143	0.23529411764705882	10	4	8	6	0	0.875	8	7	1.2666666666666666	19	0.42857142857142855	0.5714285714285714	0.03983490058099777	0.5153450631992944	0.09775268001677505	0.5600474699331793	0.25304114912546877	0.9998656084899371	0.7641474720666642	0.9557422478725656	1.0	1.0	0.0
4588	0.0004556729910033824	3.7434133399898645e-05	-3.703080166854921e-05	0.9992475775864843	None	0	0	0.3333333333333333	2	0.8571428571428571	6	0.36	0.8571428571428571	8	6	0	2	0	1.0	5	5	0.6	9	1.0	0	0.03861676019257125	0.6622531679345469	0.03694417935988907	0.6623866659622203	-0.060449287733570146	0.5	0.6452347378810314	0.6104251922501513	1.0	1.0	0.0
3856	0.00010857126209506881	1.7061848299042013e-06	1.4710657254098552e-07	0.9999827221473544	None	0	0	0.23076923076923078	6	0.7222222222222222	26	0.8444444444444444	0.1111111111111111	8	4	29	13	0	0.5555555555555556	5	9	2.533333333333333	38	0.22413793103448276	0.9411764705882353	0.09999604102474521	0.5000171754086976	4.877784580926337e-13	0.5000000015712244	0.04525370906471997	0.5300697604305971	0.601566220290226	0.5100397397158989	0.5	0.5	0.0
3635	0.00016062346973899036	6.6994493457443306e-06	-6.467473668004353e-06	0.9997517797763185	None	0.14285714285714285	1	0.5	8	0.45454545454545453	10	0.5714285714285714	0.3181818181818182	14	7	9	1	0	0.8571428571428571	7	6	1.6	24	0.06666666666666667	0.7058823529411765	-0.08460163655188706	0.6028260314589815	0.15785164426232173	0.5537128112593975	0.07730464721929156	0.5400062231070766	0.730818174316078	0.5657262361334044	0.8571428571428571	1.0	0.0
3905	0.0021115427547577664	0.0002925560880916074	0.0002860897859670355	0.9976886495230672	None	0.25	1	0.4	4	0.75	9	0.25925925925925924	0.75	13	9	0	0	0	0.6666666666666666	9	6	0.9333333333333333	14	0.0	1.0	-0.09998723578226135	0.5003352194272965	-0.0998046592514277	0.500932427315483	0.09998664912985229	0.5011998574696107	0.7195491483685413	0.5008225018069923	0	0	0.0
59	None	None	None	None	None	0	0	0	0	0	0	1.0	0	0	0	0	0	0	1.0	1	1	0.06666666666666667	1	0.0	0	0	0	0	0	0	0	0	0	0	0	0
1841	None	None	None	None	None	0	0	1.0	3	0.0	0	0.6666666666666666	0	3	0	0	0	0	0.6666666666666666	3	2	0.26666666666666666	4	0.0	1.0	0	0	0	0	0	0	0	0	0	0	0
2399	None	None	None	None	None	0	0	0.6666666666666666	2	0.5	1	1.0	0	1	0	2	7	0	0.25	1	4	0.26666666666666666	4	1.0	0.6666666666666666	0	0	0	0	0	0	0	0	0	0	0
5847	0.0019730462473287204	0.0003249409293814407	-0.0003220210375446481	0.9975845809261392	None	0.3333333333333333	1	0.5	4	0.7	7	0.2857142857142857	0.7	11	7	0	0	0	0.8571428571428571	7	6	0.8	12	0.0	0.6666666666666666	0.06943910978932513	0.5552465073078601	0.010863019653166493	0.5123685842877705	0.09982786092551113	0.5	0.5919369546059544	0.5225992937506124	0	1.0	0.0
3306	2.942658259254342e-06	2.6379259019274593e-08	-6.497984484413756e-10	0.9999984654903927	None	0	0	0.375	3	0.7777777777777778	7	0.4074074074074074	0.7777777777777778	10	7	0	1	0	0.3333333333333333	3	9	0.7333333333333333	11	1.0	1.0	-0.05881467018834632	0.6862204529119148	0.0009957637520300905	0.5022552410036564	0.0011054629411456688	0.5	0.5982591151690628	0.565580775231445	1.0	1.0	0.0
5517	0.0065983869746202945	0.0019350330389096935	0.0018444406003453463	0.9887365755542359	None	0.25	1	0.4	4	0.75	9	0.25925925925925924	0.75	13	9	0	0	0	0.6666666666666666	6	9	0.9333333333333333	14	0.0	1.0	3.474290098076887e-18	0.5035238766458646	0.09971513732560314	0.5372356631792207	-0.08786708852850159	0.5	0.6827221858092576	0.5136061947146728	0	1.0	0.0
3936	0.014300858121308687	0.0030418265440122017	-0.002826710540533289	0.9890379783894623	None	0.25	1	0.4	4	0.75	9	0.25925925925925924	0.75	13	9	0	0	0	0.6666666666666666	6	9	0.9333333333333333	14	0.0	1.0	0.09845149902933147	0.5053380783669348	-0.004096912710970175	0.682283916262443	0.1516907253916518	0.5	0.6563126118280809	0.5650984491469421	0	1.0	0.0
1641	None	None	None	None	None	0	0	0.5	2	0.75	3	0.6	0	0	0	5	9	0	0.4	2	5	0.4	6	0.6428571428571429	0	0	0	0	0	0	0	0	0	0	0	0
2954	0.004659573368970105	0.0003976320981932465	0.00016642967745376255	0.994217162521506	None	0.25	2	0.42105263157894735	8	0.6153846153846154	16	0.5185185185185185	0.46153846153846156	18	12	9	7	0	0.6666666666666666	6	9	1.8666666666666667	28	0.4375	0.36363636363636365	0.0006282531050426485	0.5134672237641069	0.1545349645906839	0.700627977566516	0.05209289371889998	0.9887165448486688	0.8489442784232677	0.8572229901216871	1.0	1.0	0.16816006653237564
5746	0.000322592131092997	1.9938512548933083e-05	-1.754806701608246e-05	0.9999963699594799	None	0	0	0.3333333333333333	3	0.8181818181818182	9	0.28888888888888886	0.8181818181818182	12	9	0	1	0	0.5555555555555556	9	5	0.8666666666666667	13	1.0	1.0	-0.04854534038563476	0.6599444902893001	-0.03177590292182425	0.6513843225196543	-0.08707882466065027	0.5356952130737164	0.611368223366683	0.6170550302929536	1.0	1.0	0.0
3627	0.0001711626554315694	6.068791033605087e-07	-5.485940287839254e-07	0.9999954772887445	None	0	0	0.5	2	0.75	3	0.6	0.5	4	2	1	1	0	0.4	5	2	0.4	6	0.25	0.4	1.0776016027336204e-12	0.5000000003199968	0.03735243513492205	0.5456563254561823	0.19913231562873718	0.5611368146025574	0.6984403296103417	0.5356819465279598	0.0	0.75	0.0
6834	0.004271859060343368	0.0012787462039991623	-0.0012766338643488073	0.996925534959523	None	0.25	1	0.4	4	0.7692307692307693	10	0.234375	0.7692307692307693	14	10	0	0	0	1.0	8	8	1.0	15	0.0	0.8571428571428571	0.11036818827118014	0.508158842835285	-0.09995752043323065	0.5185688567779905	-0.08512635417463173	0.5	0.7228097453740517	0.5089113788270504	0	0.9285714285714286	0.0
6838	3.241896211745405e-08	3.054255980681012e-08	-6.61118545789767e-11	0.9999955620708152	None	0	0	0.3333333333333333	3	0.8181818181818182	9	0.28888888888888886	0.8181818181818182	12	9	0	0	0	0.5555555555555556	5	9	0.8666666666666667	13	0.0	1.0	0.09999997279447556	0.500137972032067	0.09998696371470703	0.5000711724664768	0	0.5	0.6157006696732753	0.5000697148337238	0	0	0.0
4349	None	None	None	None	None	0	0	0.3888888888888889	7	0.52	13	0.48214285714285715	0.28	11	7	15	11	0	0.875	7	8	1.8	27	0.36666666666666664	0.47619047619047616	2.4508380529935672e-12	0.5000000000349911	3.702989586614381e-11	0.5000010438029879	-0.09999349456302188	0.5003711333841119	0.6157088775880383	0.5001240590942044	1.0	1.0	0.0
2913	0.0002450911156931933	2.4833458522100708e-05	-1.843301266615945e-05	0.9991507444126466	None	0.25	1	0.4	4	0.7692307692307693	10	0.23809523809523808	0.7692307692307693	14	10	0	0	0	0.7777777777777778	7	9	1.0	15	0.0	1.0	0.038509645265366446	0.5451116696793409	-0.09998363828471406	0.5000490263015048	0.06734868779519548	0.5005514104637753	0.6746889979078718	0.5152736181595754	0	0.9285714285714286	0.0
1189	None	None	None	None	None	0	0	0.5	2	0.6666666666666666	2	0.5555555555555556	0	0	0	4	10	0	1.0	3	3	0.3333333333333333	5	0.8333333333333334	0	0	0	0	0	0	0	0	0	0	0	0
3466	5.655394876552888e-05	6.802561628496133e-08	1.3910281361798758e-08	0.9999964273633001	None	0	0	0.5	2	0.6666666666666666	2	0.625	0.6666666666666666	4	2	0	0	0	0.5	2	4	0.3333333333333333	5	0.0	0	0.09936007041889129	0.5008403208954806	-0.007475751433707337	0.6743007184085875	-0.04948056676274	0.5	0.6676126442458542	0.5606222124749645	0	1.0	0.0
6661	0.001829116221127676	0.00031601709020319944	0.00028410152229369515	0.99426166251785	None	0.25	1	0.4	4	0.7692307692307693	10	0.23809523809523808	0.7692307692307693	14	10	0	0	0	0.7777777777777778	7	9	1.0	15	0.0	1.0	8.428695578081306e-16	0.5000000000001162	0.017168313436728855	0.6707656885556863	-0.05202506721934539	0.5	0.5902045734547354	0.5590276424333447	0	1.0	0.0
2984	None	None	None	None	None	0.1	1	0.45454545454545453	10	0.45161290322580644	14	0.5238095238095238	0.3870967741935484	20	12	12	0	0	0.7777777777777778	9	7	2.2	33	0.0	0.7692307692307693	0.09999622190658689	0.5001356360431558	0.13650942326103946	0.5581648291394191	0.09081076044322381	0.6205722384570607	0.5785394235999775	0.5602259839744441	0	1.0	0.0
2695	0.0002437431733554301	5.017542252892057e-05	-4.384747274221542e-05	0.999988831043855	None	0.25	1	0.5	5	0.5833333333333334	7	0.5833333333333334	0.4166666666666667	8	5	5	0	0	0.6666666666666666	6	4	0.9333333333333333	14	0.0	0.5	0.00010578787269045085	0.5004869563848557	0.0004796133136715561	0.5036262454434439	0.45770268303208744	0.5	0.8962504528668073	0.5013710850842855	0	1.0	0.0
3021	0.007485926807802674	0.0027831603314976334	0.002124439370289059	0.9993802906578684	None	0	0	0.25	1	1.0	3	1.0	1.0	4	3	0	0	0	0.2	1	5	0.3333333333333333	5	0.0	0	-0.09999988676504101	0.5000001288680181	-0.06498325559337968	0.5364225112829243	0.09999989471653761	0.500000693594173	0.7052721196494203	0.5121602561853329	0	1.0	0.0
5682	4.668825908084918e-05	2.1309043293590138e-06	8.794459188051777e-07	0.9999246724935721	None	0.0625	1	0.37142857142857144	13	0.54	27	0.6419753086419753	0.38	31	19	20	0	0	1.0	9	9	3.466666666666667	52	0.0	0.8372093023255814	0.48130323688111537	0.6772993900799811	0.01629871184203835	0.5411862676743213	0.008139242676243188	0.5436780867025779	0.8999594913687348	0.5891748927717424	0	0.7096774193548387	0.0
2693	0.00029950543582687365	2.788581831504649e-07	-2.787942395867924e-07	0.9999999898710403	None	0	0	0.3333333333333333	2	0.8571428571428571	6	1.0	0.8571428571428571	8	6	0	0	0	0.1111111111111111	9	1	0.6	9	0.0	1.0	0.05943343498832756	0.5490577121246117	2.027868129753642e-11	0.5000000009241969	0.09981437227238255	0.5009480092109283	0.6015311477783736	0.5167151220541961	0	0.125	0.0
1770	None	None	None	None	None	0	0	0.25	2	0.9	9	0.2857142857142857	0	0	0	11	0	0	0.8571428571428571	6	7	0.8	12	0.0	0	0	0	0	0	0	0	0	0	0	0	0
1806	None	None	None	None	None	0	0	1.0	3	0.0	0	0.6666666666666666	0	3	0	0	0	0	0.6666666666666666	2	3	0.26666666666666666	4	0.0	1.0	0	0	0	0	0	0	0	0	0	0	0
4131	0.0038535969167916525	0.0031072779440884015	-0.00022804364757608256	0.9984270714459761	None	0	0	0.5	2	0.75	3	1.0	0.75	5	3	0	0	0	0.16666666666666666	6	1	0.4	6	0.0	0.4	0.09999999319418595	0.5000000601866492	0.17171687388834206	0.5308456140199797	0.08692375393580072	0.5	0.5921209378008166	0.5102935102893769	0	1.0	0.0
1344	None	None	None	None	None	0	0	0.1	2	0.9285714285714286	26	0.8333333333333334	0	0	0	29	6	0	1.0	6	6	2.0	30	0.0967741935483871	0.24	0	0	0	0	0	0	0	0	0	0	0
7171	0.0037689957736434278	0.0011983734057379252	0.0011275981769949793	0.995964701547432	None	0.25	1	0.4	4	0.75	9	0.25925925925925924	0.75	13	9	0	0	0	0.6666666666666666	6	9	0.9333333333333333	14	0.0	1.0	0.09991966375341191	0.5130715547926953	0	0.5	-0.1775360249237577	0.5000000000000001	0.7590332429900659	0.504358067627896	0	1.0	0.0
1718	None	None	None	None	None	0	0	0.6666666666666666	2	0.5	1	0.6666666666666666	0.5	3	1	0	0	0	0.6666666666666666	2	3	0.26666666666666666	4	0.0	0	0.003114098965006906	0.503144987861924	-0.14261147403278102	0.5297610092157344	0.03845051908233226	0.5263557147200438	0.6951465865787215	0.5197635059934578	0	1.0	0.0
5430	0.000953535182603772	0.00012463604389022256	0.00012417338935579085	0.9990977255904598	None	0	0	0.42857142857142855	3	0.75	6	0.5555555555555556	0.75	9	6	0	1	0	0.2222222222222222	2	9	0.6666666666666666	10	1.0	1.0	-0.010558413466985668	0.6513242937518302	0.0547358456585116	0.5757842843281354	0.07479986188342837	0.5	0.599064009766752	0.5769142568453542	1.0	1.0	0.0
3319	0.00018307725406639186	4.312028782760939e-06	-4.166597487411674e-06	0.999996352038374	None	0.25	1	0.4	4	0.75	9	0.25925925925925924	0.75	13	9	0	0	0	0.6666666666666666	6	9	0.9333333333333333	14	0.0	1.0	7.902762784127648e-27	0.5	-0.09996944519423027	0.5001973354869622	0.08219956384111302	0.5325834186515289	0.67803226573723	0.5109405855047244	0	0.15384615384615385	0.0
4602	0.001841843751132512	6.0377042223834334e-05	-2.2989204290381567e-05	0.9965006519131191	None	0.25	1	0.4	4	0.75	9	0.25925925925925924	0.75	13	9	0	0	0	0.6666666666666666	6	9	0.9333333333333333	14	0.0	1.0	0.16465508746584234	0.65953537357324	-0.08089653203415399	0.5752453246447222	0.03480033613176177	0.5	0.7061580445953461	0.5796905179400332	0	1.0	0.0
3084	0.0005217887413499037	0.00024374402107740553	0.00024373883919634272	0.9994377180804127	None	0	0	0.5	2	0.75	3	1.0	0.75	5	3	0	0	0	0.16666666666666666	1	6	0.4	6	0.0	0.8	-0.07030256401140529	0.5162392017249612	0.053720692302841586	0.5575556781367611	0.09999879442567369	0.5000020792256218	0.6705765607374119	0.5246662704079991	0	1.0	0.0
418	None	None	None	None	None	0	0	0.24074074074074073	13	0.6962025316455697	55	1.0	0.24050632911392406	30	19	50	0	0	1.0	9	9	5.4	81	0.0	1.0	4.536903172678553e-06	0.5000614372884413	0.09994449515738682	0.5020367701358934	-0.050039052831442256	0.6465800834204957	0.6503415739225733	0.5508595770492922	0	1.0	0.0
410	None	None	None	None	None	0	0	0.2857142857142857	6	0.7241379310344828	21	0.5535714285714286	0.20689655172413793	10	6	20	8	0	0.875	7	8	2.066666666666667	31	0.2	0.4166666666666667	-0.027355977116760903	0.6511854693566606	-0.05787487584171238	0.537879104278286	0.05153495448445901	0.7113241977111969	0.6407449346106878	0.6362894374205498	1.0	1.0	0.49267864056432176
4582	0.0009271505070264651	0.0005831524876115438	-0.0005714513036709795	0.9985313949659695	None	0.15384615384615385	2	0.32142857142857145	9	0.675	27	0.5185185185185185	0.325	21	13	20	0	0	1.0	9	9	2.8	42	0.0	0.5789473684210527	0.09999916294774222	0.5000022976932262	0.05605729249182288	0.5314597415507977	0.014336392089952655	0.5862557052888796	0.5867906528428015	0.5394613043910563	0	0.8095238095238095	0.0
[truncated: 6,383 more rows]
