# Supplementary material for: Constrained by Design: Influence of Genetic Encodings on Evolved Traits of Robots
Source: Front Robot AI. 2021 Jun 15;8:672379. doi: 10.3389/frobt.2021.672379 (PMC8239187; doi:10.3389/frobt.2021.672379)
Supplement: Supplementary file 3 [file DataSheet2.ZIP › hyperplasticodingrep_plane_12_snapshots_ids.tsv]

generation	robot_id	fitness	novelty	novelty_pop	cons_fitness
145	7266	-3.81469351551162e-09	None	0.18379012518124047	-3.81469351551162e-09
145	6810	0.014513128350031676	None	0.0	0.014513128350031676
145	6822	0.002330821057233896	None	0.15868978597768985	0.002330821057233896
145	7340	1.2926432493994067e-08	None	0.0	1.2926432493994067e-08
145	6571	0.004094101987830371	None	0.0	0.004094101987830371
145	7334	0.0024284995224357225	None	0.0	0.0024284995224357225
145	7329	4.800026177011324e-07	None	0.06955458741585308	4.800026177011324e-07
145	7028	0.0020624113416652275	None	0.0	0.0020624113416652275
145	6948	0.0017577173069784511	None	0.0	0.0017577173069784511
145	7311	0.00036693464456073933	None	0.0	0.00036693464456073933
145	7269	0.0004354127033366716	None	0.15613274297299323	0.0004354127033366716
145	7264	0.0022895703582127506	None	0.028323043398970606	0.0022895703582127506
145	7169	0.0008965213687814869	None	0.0	0.0008965213687814869
145	7217	5.906365442224478e-06	None	0.0	5.906365442224478e-06
145	7257	0.0008923041334869446	None	0.0	0.0008923041334869446
145	7304	1.6465873220448705e-08	None	0.0	1.6465873220448705e-08
145	7312	0.0015351421624100554	None	0.0	0.0015351421624100554
145	7235	0.00029934126114467165	None	0.10501687759157996	0.00029934126114467165
145	7253	0.0012552098751695607	None	0.18052745201745513	0.0012552098751695607
145	7275	2.8137723801199947e-05	None	0.0	2.8137723801199947e-05
145	7286	0.0014227867567122123	None	0.4792417844936276	0.0014227867567122123
145	6886	0.0035319588907675044	None	0.0	0.0035319588907675044
145	7326	-3.809060939314454e-05	None	0.0	-3.809060939314454e-05
145	6889	9.193563573742557e-05	None	0.0	9.193563573742557e-05
145	7031	0.0002518875114801246	None	0.09110815309987191	0.0002518875114801246
145	7166	0.00027592762896160884	None	0.0	0.00027592762896160884
145	6672	0.0020532999795630853	None	0.0	0.0020532999795630853
145	7281	2.9083160269690732e-08	None	0.0	2.9083160269690732e-08
145	7308	0.0024202745081332365	None	0.0	0.0024202745081332365
145	5873	0.008759912134088122	None	0.10501687759157996	0.008759912134088122
145	7279	3.5590643281721274e-06	None	0.09110815309987191	3.5590643281721274e-06
145	6568	0.007347244708518799	None	0.0	0.007347244708518799
145	7316	1.0086849848152054e-05	None	0.0	1.0086849848152054e-05
145	7336	-3.7673917002529995e-07	None	0.18891154621210982	-3.7673917002529995e-07
145	6960	0.0011624483247161016	None	0.0	0.0011624483247161016
145	7274	0.004171119188750039	None	0.223984342479597	0.004171119188750039
145	7339	0.0012351396568413581	None	0.0	0.0012351396568413581
145	6757	0.0021852674877805133	None	0.05110699633275125	0.0021852674877805133
145	7342	0.0045292149437982975	None	0.0	0.0045292149437982975
145	7321	2.643808110060329e-06	None	0.0	2.643808110060329e-06
145	7283	-5.705991425218889e-11	None	0.028323043398970606	-5.705991425218889e-11
145	7086	0.0046412277361663435	None	0.0	0.0046412277361663435
145	6258	0.0025513524217577544	None	0.0	0.0025513524217577544
145	7309	0.003970618153046266	None	0.0	0.003970618153046266
145	7109	1.4305208924077026e-05	None	0.0	1.4305208924077026e-05
145	6085	0.003855145259454677	None	0.18891154621210982	0.003855145259454677
145	6876	0.0018196248569838462	None	0.15618496192491108	0.0018196248569838462
145	7310	0.0018327378749709875	None	0.15613274297299323	0.0018327378749709875
145	7218	0.003689827204101791	None	0.0	0.003689827204101791
145	6657	0.0014039054785880557	None	0.0	0.0014039054785880557
145	6669	0.005783333143455164	None	0.0	0.005783333143455164
145	7313	-4.3723503815107624e-10	None	0.0	-4.3723503815107624e-10
145	7184	0.00018005314679825373	None	0.028323043398970606	0.00018005314679825373
145	7296	0.00032507467093292826	None	0.09110815309987191	0.00032507467093292826
145	7105	0.0006137011527355209	None	0.0	0.0006137011527355209
145	7289	0.004392953489430717	None	0.0	0.004392953489430717
145	7154	0.001128803787801598	None	0.19186263474872076	0.001128803787801598
145	7324	0.00028179492311621127	None	0.09682686746821724	0.00028179492311621127
145	7188	0.007644478223759666	None	0.0	0.007644478223759666
145	7228	0.0023733475676788736	None	0.0	0.0023733475676788736
145	7344	0.00041505188559888177	None	0.0	0.00041505188559888177
145	7252	-1.6324114346222518e-11	None	0.15613274297299323	-1.6324114346222518e-11
145	5599	0.003672371641510569	None	0.0	0.003672371641510569
145	6401	0.0013894806966519224	None	0.23460260545676817	0.0013894806966519224
145	6958	0.0024468747031765057	None	0.0	0.0024468747031765057
145	7280	0.002869815883185935	None	0.0	0.002869815883185935
145	7141	0.001303237999724993	None	0.0	0.001303237999724993
145	6798	0.008243100912666567	None	0.0	0.008243100912666567
145	7276	0.0034524869996244256	None	0.028323043398970606	0.0034524869996244256
145	7135	0.0001023219683700031	None	0.0	0.0001023219683700031
145	7131	0.002245666509704288	None	0.0	0.002245666509704288
145	7180	0.00680718381697441	None	0.0	0.00680718381697441
145	6606	0.0002473758367691064	None	0.0	0.0002473758367691064
145	7120	0.0002498685507370723	None	0.0	0.0002498685507370723
145	6470	0.00394273248044089	None	0.0	0.00394273248044089
145	7143	0.009622806838252469	None	0.0	0.009622806838252469
145	6808	0.007898426335531252	None	0.05110699633275125	0.007898426335531252
145	7291	4.53368559299916e-05	None	0.15613274297299323	4.53368559299916e-05
145	7182	0.0017347817419911943	None	0.05110699633275125	0.0017347817419911943
145	7001	0.0015191098857987627	None	0.0	0.0015191098857987627
145	7175	0.0008939562543891463	None	0.0	0.0008939562543891463
145	7224	0.00016474483239101585	None	0.0	0.00016474483239101585
145	6964	0.001925543147645794	None	0.0	0.001925543147645794
145	7315	3.597862583995998e-06	None	0.0	3.597862583995998e-06
145	7268	0.0018560504168582655	None	0.0	0.0018560504168582655
145	6673	0.0007107923674418345	None	0.0	0.0007107923674418345
145	6965	0.008831093475477426	None	0.028323043398970606	0.008831093475477426
145	6681	0.004181132649920244	None	0.0	0.004181132649920244
145	7320	-1.720422457281162e-05	None	0.0	-1.720422457281162e-05
145	4563	0.005133786577382122	None	0.05110699633275125	0.005133786577382122
145	6924	0.0027735318523349297	None	0.15618496192491108	0.0027735318523349297
145	7261	1.2772064500407402e-09	None	0.0	1.2772064500407402e-09
145	7305	-0.00041272981448326775	None	0.1641728540667689	-0.00041272981448326775
145	7330	0.0007555976624534559	None	0.0	0.0007555976624534559
145	6933	0.0003420233269935173	None	0.0	0.0003420233269935173
145	7223	0.0004195905196710752	None	0.0	0.0004195905196710752
145	7207	0.0003171700472095806	None	0.028323043398970606	0.0003171700472095806
145	7345	0.0026330441240037163	None	0.05110699633275125	0.0026330441240037163
145	6451	0.01255406880881548	None	0.0	0.01255406880881548
145	7287	0.0002376294220783034	None	0.09682686746821724	0.0002376294220783034
143	6810	0.014513128350031676	None	0.0	0.014513128350031676
143	6822	0.002330821057233896	None	0.1607025581161023	0.002330821057233896
143	6869	0.005469716033588628	None	0.0	0.005469716033588628
143	7233	-7.677890224657838e-05	None	0.0	-7.677890224657838e-05
143	7144	0.0034820372691583006	None	0.0	0.0034820372691583006
143	6571	0.004094101987830371	None	0.0	0.004094101987830371
143	7028	0.0020624113416652275	None	0.0	0.0020624113416652275
143	7185	9.683706434563485e-10	None	0.07715285906936821	9.683706434563485e-10
143	6948	0.0017577173069784511	None	0.0	0.0017577173069784511
143	6998	0.0001625021699941119	None	0.0	0.0001625021699941119
143	7220	-3.4620701002675834e-06	None	0.0	-3.4620701002675834e-06
143	7169	0.0008965213687814869	None	0.0	0.0008965213687814869
143	6967	0.004017446291194491	None	0.0	0.004017446291194491
143	7217	5.906365442224478e-06	None	0.0	5.906365442224478e-06
143	7235	0.00029934126114467165	None	0.10501687759157996	0.00029934126114467165
143	7181	0.0007753864172679967	None	0.17580675137184226	0.0007753864172679967
143	6886	0.0035319588907675044	None	0.0	0.0035319588907675044
143	6889	9.193563573742557e-05	None	0.0	9.193563573742557e-05
143	7031	0.0002518875114801246	None	0.09110815309987191	0.0002518875114801246
143	7166	0.00027592762896160884	None	0.0	0.00027592762896160884
143	6672	0.0020532999795630853	None	0.0	0.0020532999795630853
143	7104	2.737384048376774e-06	None	0.09110815309987191	2.737384048376774e-06
143	7174	0.0002169523249132264	None	0.0	0.0002169523249132264
143	5873	0.008759912134088122	None	0.10501687759157996	0.008759912134088122
143	6568	0.007347244708518799	None	0.0	0.007347244708518799
143	7152	-6.578497682755662e-10	None	0.09110815309987191	-6.578497682755662e-10
143	7029	0.0011644311387648783	None	0.0	0.0011644311387648783
143	7210	5.048048911879243e-10	None	0.0	5.048048911879243e-10
143	6960	0.0011624483247161016	None	0.0	0.0011624483247161016
143	7160	-1.376110668956415e-06	None	0.0	-1.376110668956415e-06
143	6757	0.0021852674877805133	None	0.06388374541593907	0.0021852674877805133
143	7087	0.0019139823533781553	None	0.07715285906936821	0.0019139823533781553
143	7211	-1.5878118432449409e-09	None	0.0	-1.5878118432449409e-09
143	7066	0.0005095626884088094	None	0.0	0.0005095626884088094
143	6913	0.0004731007184197689	None	0.0	0.0004731007184197689
143	7172	0.004650408707542957	None	0.0	0.004650408707542957
143	7086	0.0046412277361663435	None	0.0	0.0046412277361663435
143	6258	0.0025513524217577544	None	0.0	0.0025513524217577544
143	7109	1.4305208924077026e-05	None	0.0	1.4305208924077026e-05
143	6085	0.003855145259454677	None	0.2430885849459612	0.003855145259454677
143	6876	0.0018196248569838462	None	0.14435969133581672	0.0018196248569838462
143	7218	0.003689827204101791	None	0.0	0.003689827204101791
143	7148	0.00013595666592253268	None	0.366081780554235	0.00013595666592253268
143	7121	8.360629132799882e-06	None	0.0	8.360629132799882e-06
143	7249	0.0001234606859319748	None	0.0	0.0001234606859319748
143	6657	0.0014039054785880557	None	0.0	0.0014039054785880557
143	7225	-4.111580268387499e-09	None	0.0	-4.111580268387499e-09
143	7158	0.00034968514871269816	None	0.0	0.00034968514871269816
143	6669	0.005783333143455164	None	0.0	0.005783333143455164
143	7184	0.00018005314679825373	None	0.09913065189639711	0.00018005314679825373
143	6990	0.003503280389201237	None	0.0	0.003503280389201237
143	7105	0.0006137011527355209	None	0.0	0.0006137011527355209
143	7204	7.258852662659448e-10	None	0.09110815309987191	7.258852662659448e-10
143	7215	-5.572253529876139e-06	None	0.2443419572162902	-5.572253529876139e-06
143	7205	9.990440129635818e-09	None	0.0	9.990440129635818e-09
143	7151	0.0017454144812971831	None	0.06388374541593907	0.0017454144812971831
143	7046	8.455809445322963e-10	None	0.0	8.455809445322963e-10
143	7154	0.001128803787801598	None	0.17963707660610798	0.001128803787801598
143	6519	0.001132601041759005	None	0.09110815309987191	0.001132601041759005
143	7188	0.007644478223759666	None	0.0	0.007644478223759666
143	7228	0.0023733475676788736	None	0.0	0.0023733475676788736
143	6928	0.001361216351242886	None	0.07715285906936821	0.001361216351242886
143	5599	0.003672371641510569	None	0.0	0.003672371641510569
143	6401	0.0013894806966519224	None	0.2443419572162902	0.0013894806966519224
143	6958	0.0024468747031765057	None	0.0	0.0024468747031765057
143	7141	0.001303237999724993	None	0.0	0.001303237999724993
143	6798	0.008243100912666567	None	0.0	0.008243100912666567
143	7135	0.0001023219683700031	None	0.0	0.0001023219683700031
143	7131	0.002245666509704288	None	0.0	0.002245666509704288
143	7180	0.00680718381697441	None	0.0	0.00680718381697441
143	6606	0.0002473758367691064	None	0.0	0.0002473758367691064
143	7120	0.0002498685507370723	None	0.0	0.0002498685507370723
143	7200	2.17070695196268e-08	None	0.0	2.17070695196268e-08
143	6470	0.00394273248044089	None	0.0	0.00394273248044089
143	7143	0.009622806838252469	None	0.0	0.009622806838252469
143	6808	0.007898426335531252	None	0.06388374541593907	0.007898426335531252
143	7182	0.0017347817419911943	None	0.06388374541593907	0.0017347817419911943
143	7226	9.159881856026039e-09	None	0.0	9.159881856026039e-09
143	7001	0.0015191098857987627	None	0.0	0.0015191098857987627
143	7175	0.0008939562543891463	None	0.0	0.0008939562543891463
143	7234	0.000629283299064886	None	0.0	0.000629283299064886
143	7224	0.00016474483239101585	None	0.0	0.00016474483239101585
143	6964	0.001925543147645794	None	0.0	0.001925543147645794
143	6673	0.0007107923674418345	None	0.0	0.0007107923674418345
143	6965	0.008831093475477426	None	0.09913065189639711	0.008831093475477426
143	6681	0.004181132649920244	None	0.0	0.004181132649920244
143	7187	0.004057993855232809	None	0.0	0.004057993855232809
143	6966	0.003202035813623446	None	0.0	0.003202035813623446
143	4563	0.005133786577382122	None	0.06388374541593907	0.005133786577382122
143	6924	0.0027735318523349297	None	0.14435969133581672	0.0027735318523349297
143	7165	0.0016895709522276754	None	0.10501687759157996	0.0016895709522276754
143	7236	-7.3855199160446535e-09	None	0.17580675137184226	-7.3855199160446535e-09
143	6251	0.0008677295461728898	None	0.0	0.0008677295461728898
143	7100	0.002366707078819633	None	0.0	0.002366707078819633
143	6933	0.0003420233269935173	None	0.0	0.0003420233269935173
143	7223	0.0004195905196710752	None	0.0	0.0004195905196710752
143	7207	0.0003171700472095806	None	0.09913065189639711	0.0003171700472095806
143	6451	0.01255406880881548	None	0.0	0.01255406880881548
143	5927	0.002463397454990717	None	0.17580675137184226	0.002463397454990717
143	7247	-1.6569901731456855e-05	None	0.0	-1.6569901731456855e-05
106	5179	0.0012970129604332132	None	0.04115613150544919	0.0012970129604332132
106	5136	0.0006964867213978141	None	0.24978091522824447	0.0006964867213978141
106	5039	0.0021279587388185078	None	0.32068144815658134	0.0021279587388185078
106	5095	0.002235061791702069	None	0.0	0.002235061791702069
106	4917	0.00020389609635946014	None	0.23317157817843884	0.00020389609635946014
106	5328	0.004805045189818752	None	0.04115613150544919	0.004805045189818752
106	5135	0.0006435293453860373	None	0.0	0.0006435293453860373
106	5292	5.271804520132364e-05	None	0.0	5.271804520132364e-05
106	5390	0.00013134624599135406	None	0.0	0.00013134624599135406
106	5382	0.00028338118597418975	None	0.0	0.00028338118597418975
106	5373	0.000328428000321831	None	0.06013185163904853	0.000328428000321831
106	5169	0.00021669500099463326	None	0.0	0.00021669500099463326
106	5228	0.0018442152452442446	None	0.3570931729832614	0.0018442152452442446
106	5368	-2.5222186134663976e-07	None	0.28271721177484405	-2.5222186134663976e-07
106	4722	0.001053559941899806	None	0.20862362031194612	0.001053559941899806
106	4703	0.00025295842101116496	None	0.0	0.00025295842101116496
106	5295	8.163784015294517e-05	None	0.0	8.163784015294517e-05
106	4177	0.002404400685763821	None	0.21436680417677087	0.002404400685763821
106	5398	0.00013043994028595003	None	0.3113132036945032	0.00013043994028595003
106	5376	0.000256726768276204	None	0.24592836046479527	0.000256726768276204
106	4807	0.002538263734256657	None	0.36740462190593376	0.002538263734256657
106	5344	1.527194967182834e-05	None	0.07757945658794717	1.527194967182834e-05
106	4502	0.0009182102829657094	None	0.0	0.0009182102829657094
106	4801	0.002930494155349637	None	0.04115613150544919	0.002930494155349637
106	5232	2.0919962160416005e-05	None	0.0	2.0919962160416005e-05
106	5386	-8.465416950021382e-10	None	0.3644628628373387	-8.465416950021382e-10
106	5290	0.0037150039933968792	None	0.20350839321107567	0.0037150039933968792
106	5244	0.0005985766906256072	None	0.3110738047854441	0.0005985766906256072
106	5378	0.0007612768811857037	None	0.0	0.0007612768811857037
106	5387	-0.00011530208764491989	None	0.03878972829397359	-0.00011530208764491989
106	5313	0.0017891267799002412	None	0.0	0.0017891267799002412
106	4803	0.003067889374661891	None	0.03878972829397359	0.003067889374661891
106	5251	0.0006862514919920887	None	0.0	0.0006862514919920887
106	5318	0.0027505265631059465	None	0.13337492342509924	0.0027505265631059465
106	5384	-0.00013424206803190532	None	0.2734997818609998	-0.00013424206803190532
106	5399	-7.100635898016631e-06	None	0.1359554156019321	-7.100635898016631e-06
106	5329	0.00040625136149069783	None	0.06013185163904853	0.00040625136149069783
106	5354	2.1772046220260618e-05	None	0.30635310167069063	2.1772046220260618e-05
106	5353	0.00033344383778205965	None	0.0	0.00033344383778205965
106	5370	-3.5127255907534016e-09	None	0.279052133491369	-3.5127255907534016e-09
106	4765	0.000913947794619093	None	0.22191496790759388	0.000913947794619093
106	5380	0.0005449937599691848	None	0.03878972829397359	0.0005449937599691848
106	4701	0.004591931112255847	None	0.0	0.004591931112255847
106	5383	-2.279386775638723e-05	None	0.0	-2.279386775638723e-05
106	5333	0.0007783259279897418	None	0.0	0.0007783259279897418
106	5335	0.00013895015106821606	None	0.050983280850724545	0.00013895015106821606
106	5294	0.0003330970958807068	None	0.050983280850724545	0.0003330970958807068
106	5019	0.002038542997617356	None	0.1305817533205599	0.002038542997617356
106	4930	0.0036714378833171395	None	0.1305817533205599	0.0036714378833171395
106	5091	0.00024170228208814082	None	0.3291471949283158	0.00024170228208814082
106	4690	0.001113364765625689	None	0.03878972829397359	0.001113364765625689
106	4859	0.0001717590373074338	None	0.12001964710449457	0.0001717590373074338
106	4509	0.0005656746214535338	None	0.0	0.0005656746214535338
106	4974	0.00927947002754506	None	0.0	0.00927947002754506
106	5393	0.0006520803912036236	None	0.32068144815658134	0.0006520803912036236
106	5165	5.7461688206886584e-05	None	0.14954070561518265	5.7461688206886584e-05
106	5377	4.14412426093556e-06	None	0.33152159467955045	4.14412426093556e-06
106	5058	3.2978543796384384e-06	None	0.20350839321107567	3.2978543796384384e-06
106	5391	0.0004923347572214689	None	0.03878972829397359	0.0004923347572214689
106	5372	1.379815767949608e-05	None	0.06013185163904853	1.379815767949608e-05
106	5301	0.0005676793433751846	None	0.0	0.0005676793433751846
106	5199	0.0004339982478981233	None	0.0	0.0004339982478981233
106	5287	0.0033457679632432967	None	0.050983280850724545	0.0033457679632432967
106	5138	0.000651145492855995	None	0.04115613150544919	0.000651145492855995
106	5332	0.00018996325310089985	None	0.28231091830766425	0.00018996325310089985
106	5022	0.002258895764586252	None	0.0	0.002258895764586252
106	5364	0.008472012544563153	None	0.06013185163904853	0.008472012544563153
106	5305	0.002972549844846432	None	0.050983280850724545	0.002972549844846432
106	4124	0.0029232290736261996	None	0.23061625408267128	0.0029232290736261996
106	5342	3.452422587600014e-05	None	0.0	3.452422587600014e-05
106	5367	0.0002262087474073431	None	0.2527913112278787	0.0002262087474073431
106	5041	0.00015362719214638744	None	0.04115613150544919	0.00015362719214638744
106	4495	0.0007807902638922072	None	0.0	0.0007807902638922072
106	5365	0.0003513972100350255	None	0.2860351130217898	0.0003513972100350255
106	5357	0.000927453963743812	None	0.0	0.000927453963743812
106	5389	0.000775386674392875	None	0.22191496790759388	0.000775386674392875
106	5023	9.697239591798707e-05	None	0.07757945658794717	9.697239591798707e-05
106	4989	0.0004380319789347316	None	0.050983280850724545	0.0004380319789347316
106	4165	0.0037460736403323995	None	0.13110468061109468	0.0037460736403323995
106	5148	0.00657887183323869	None	0.04115613150544919	0.00657887183323869
106	5204	0.0002294598740417606	None	0.31491544052496007	0.0002294598740417606
106	5279	0.0005883923189299392	None	0.0	0.0005883923189299392
106	5397	0.0007614414040697855	None	0.131721913588645	0.0007614414040697855
106	5258	0.0004215273378842342	None	0.0	0.0004215273378842342
106	5359	1.973665444591368e-05	None	0.0	1.973665444591368e-05
106	5134	0.0010357626132689922	None	0.0	0.0010357626132689922
106	5302	2.0072026010457996e-07	None	0.0	2.0072026010457996e-07
106	4563	0.005133786577382122	None	0.14954070561518265	0.005133786577382122
106	4410	0.0009052865667650549	None	0.1510972439475049	0.0009052865667650549
106	5250	8.617486319137037e-07	None	0.050983280850724545	8.617486319137037e-07
106	5130	0.00045539751759040507	None	0.07757945658794717	0.00045539751759040507
106	5400	0.0018504909509222134	None	0.355247474456733	0.0018504909509222134
106	5296	0.0004417576399980612	None	0.07757945658794717	0.0004417576399980612
106	4762	0.0007854725513274932	None	0.0	0.0007854725513274932
106	5336	0.0007972474310462044	None	0.20862362031194612	0.0007972474310462044
106	5107	0.005177041086740718	None	0.32789637909677444	0.005177041086740718
106	5351	1.1316064103098805e-05	None	0.06013185163904853	1.1316064103098805e-05
106	5183	0.0006423314300782814	None	0.0	0.0006423314300782814
106	5347	2.3234908073557565e-08	None	0.20918711783858984	2.3234908073557565e-08
106	5356	0.0006215434483664506	None	0.20076783906021642	0.0006215434483664506
141	6995	9.670635702648987e-05	None	0.0	9.670635702648987e-05
141	7119	0.002210044767199345	None	0.0	0.002210044767199345
141	6810	0.014513128350031676	None	0.0	0.014513128350031676
141	7111	0.0010100196431578464	None	0.0797568677326218	0.0010100196431578464
141	6822	0.002330821057233896	None	0.1607025581161023	0.002330821057233896
141	6869	0.005469716033588628	None	0.0	0.005469716033588628
141	7144	0.0034820372691583006	None	0.0	0.0034820372691583006
141	6571	0.004094101987830371	None	0.0	0.004094101987830371
141	7028	0.0020624113416652275	None	0.0	0.0020624113416652275
141	7099	0.001090206788972392	None	0.0	0.001090206788972392
141	6948	0.0017577173069784511	None	0.0	0.0017577173069784511
141	6998	0.0001625021699941119	None	0.0	0.0001625021699941119
141	7128	0.0007491980693350594	None	0.0	0.0007491980693350594
141	7108	0.0003782941628596864	None	0.0	0.0003782941628596864
141	6967	0.004017446291194491	None	0.0	0.004017446291194491
141	6981	0.0010827875109511928	None	0.0	0.0010827875109511928
141	7112	-1.1239904107532056e-05	None	0.07619743766640684	-1.1239904107532056e-05
141	7103	0.0003017586198214123	None	0.0	0.0003017586198214123
141	6886	0.0035319588907675044	None	0.0	0.0035319588907675044
141	6889	9.193563573742557e-05	None	0.0	9.193563573742557e-05
141	7031	0.0002518875114801246	None	0.182815093280344	0.0002518875114801246
141	6672	0.0020532999795630853	None	0.0	0.0020532999795630853
141	7116	-6.02029857051195e-11	None	0.0	-6.02029857051195e-11
141	7004	0.0012026930288747792	None	0.0	0.0012026930288747792
141	7104	2.737384048376774e-06	None	0.182815093280344	2.737384048376774e-06
141	5873	0.008759912134088122	None	0.12110199130487198	0.008759912134088122
141	6568	0.007347244708518799	None	0.0	0.007347244708518799
141	7029	0.0011644311387648783	None	0.0	0.0011644311387648783
141	6960	0.0011624483247161016	None	0.0	0.0011624483247161016
141	6961	0.0007304914053868153	None	0.200914386884732	0.0007304914053868153
141	7095	0.0003697860994251172	None	0.09913065189639711	0.0003697860994251172
141	6757	0.0021852674877805133	None	0.07619743766640684	0.0021852674877805133
141	7087	0.0019139823533781553	None	0.0797568677326218	0.0019139823533781553
141	7066	0.0005095626884088094	None	0.0	0.0005095626884088094
141	7126	0.009462731366580022	None	0.0797568677326218	0.009462731366580022
141	7007	0.006162538512317242	None	0.0	0.006162538512317242
141	6913	0.0004731007184197689	None	0.0	0.0004731007184197689
141	7145	0.0015731089498323021	None	0.0	0.0015731089498323021
141	7086	0.0046412277361663435	None	0.0	0.0046412277361663435
141	6258	0.0025513524217577544	None	0.0	0.0025513524217577544
141	7109	1.4305208924077026e-05	None	0.0	1.4305208924077026e-05
141	6085	0.003855145259454677	None	0.27432099900139867	0.003855145259454677
141	7082	3.7242911091341836e-05	None	0.0	3.7242911091341836e-05
141	7085	8.815111768696252e-11	None	0.0	8.815111768696252e-11
141	7060	1.0796226499952109e-06	None	0.0	1.0796226499952109e-06
141	6876	0.0018196248569838462	None	0.16476389383437615	0.0018196248569838462
141	7148	0.00013595666592253268	None	0.32830590770303425	0.00013595666592253268
141	7121	8.360629132799882e-06	None	0.0	8.360629132799882e-06
141	6657	0.0014039054785880557	None	0.0	0.0014039054785880557
141	7052	0.0004086505494022383	None	0.0	0.0004086505494022383
141	6778	0.00033627974482679804	None	0.0975705422409476	0.00033627974482679804
141	6669	0.005783333143455164	None	0.0	0.005783333143455164
141	7067	9.096935407417225e-07	None	0.0	9.096935407417225e-07
141	6990	0.003503280389201237	None	0.0	0.003503280389201237
141	7105	0.0006137011527355209	None	0.0	0.0006137011527355209
141	7046	8.455809445322963e-10	None	0.0	8.455809445322963e-10
141	6943	0.0018004418095978604	None	0.15962582064024422	0.0018004418095978604
141	6519	0.001132601041759005	None	0.182815093280344	0.001132601041759005
141	4974	0.00927947002754506	None	0.0	0.00927947002754506
141	6991	0.0020459135386520803	None	0.0	0.0020459135386520803
141	7125	2.954829887220693e-10	None	0.0	2.954829887220693e-10
141	6928	0.001361216351242886	None	0.0797568677326218	0.001361216351242886
141	5599	0.003672371641510569	None	0.0	0.003672371641510569
141	7000	0.0005064547274898962	None	0.0	0.0005064547274898962
141	6401	0.0013894806966519224	None	0.3104608997704226	0.0013894806966519224
141	7064	0.0011685215502844379	None	0.15888991124642146	0.0011685215502844379
141	6958	0.0024468747031765057	None	0.0	0.0024468747031765057
141	6922	0.0013526633801004325	None	0.0	0.0013526633801004325
141	7141	0.001303237999724993	None	0.0	0.001303237999724993
141	6798	0.008243100912666567	None	0.0	0.008243100912666567
141	7135	0.0001023219683700031	None	0.0	0.0001023219683700031
141	7091	0.00020489924395622152	None	0.0	0.00020489924395622152
141	7131	0.002245666509704288	None	0.0	0.002245666509704288
141	6606	0.0002473758367691064	None	0.0	0.0002473758367691064
141	7120	0.0002498685507370723	None	0.0	0.0002498685507370723
141	7055	5.045428484038593e-09	None	0.16112322959252257	5.045428484038593e-09
141	6470	0.00394273248044089	None	0.0	0.00394273248044089
141	7143	0.009622806838252469	None	0.0	0.009622806838252469
141	7149	3.5655716782190997e-06	None	0.0	3.5655716782190997e-06
141	6892	0.009620836899342074	None	0.0	0.009620836899342074
141	6808	0.007898426335531252	None	0.07619743766640684	0.007898426335531252
141	7001	0.0015191098857987627	None	0.0	0.0015191098857987627
141	6813	0.0039424749784875745	None	0.0	0.0039424749784875745
141	7098	-1.3714364139014323e-10	None	0.0	-1.3714364139014323e-10
141	6964	0.001925543147645794	None	0.0	0.001925543147645794
141	7130	-7.810005158762098e-05	None	0.0	-7.810005158762098e-05
141	6673	0.0007107923674418345	None	0.0	0.0007107923674418345
141	6965	0.008831093475477426	None	0.09913065189639711	0.008831093475477426
141	7134	9.600043787218685e-10	None	0.0	9.600043787218685e-10
141	7139	-1.49508630973199e-07	None	0.0	-1.49508630973199e-07
141	6681	0.004181132649920244	None	0.0	0.004181132649920244
141	6966	0.003202035813623446	None	0.0	0.003202035813623446
141	4563	0.005133786577382122	None	0.07619743766640684	0.005133786577382122
141	6924	0.0027735318523349297	None	0.16476389383437615	0.0027735318523349297
141	6251	0.0008677295461728898	None	0.0	0.0008677295461728898
141	7100	0.002366707078819633	None	0.0	0.002366707078819633
141	6933	0.0003420233269935173	None	0.0	0.0003420233269935173
141	6711	0.004954027799967948	None	0.15962582064024422	0.004954027799967948
141	6451	0.01255406880881548	None	0.0	0.01255406880881548
141	5927	0.002463397454990717	None	0.200914386884732	0.002463397454990717
72	3569	0.000364753452305677	None	0.3441829082241775	0.000364753452305677
72	3488	0.0018233874896745974	None	0.2887273514923073	0.0018233874896745974
72	2962	0.0011259734154011746	None	0.23236497620977264	0.0011259734154011746
72	3582	0.003095582891650611	None	0.3126700630716062	0.003095582891650611
72	3179	0.00017082737449978017	None	0.2852017097849975	0.00017082737449978017
72	3558	0.00036789609759569904	None	0.12863836708099918	0.00036789609759569904
72	3668	9.847742112709852e-05	None	0.29363041947899615	9.847742112709852e-05
72	3457	0.0005516220705884224	None	0.25269889469163037	0.0005516220705884224
72	3665	5.690032980065488e-05	None	0.12863836708099918	5.690032980065488e-05
72	3031	0.0005988109441112288	None	0.18426392048232654	0.0005988109441112288
72	3634	0.0014146215140193542	None	0.23156510891089982	0.0014146215140193542
72	3611	0.0007543057795773785	None	0.3313017029477249	0.0007543057795773785
72	3551	6.167580146105102e-09	None	0.02326649073203007	6.167580146105102e-09
72	3670	-0.00016864766180645454	None	0.2882680997526742	-0.00016864766180645454
72	3626	-9.094629835821317e-09	None	0.1818216735029456	-9.094629835821317e-09
72	3572	0.000203706694927952	None	0.3047394628040616	0.000203706694927952
72	3472	0.0009444836454376467	None	0.42493917286530075	0.0009444836454376467
72	3589	1.2515127936477633e-06	None	0.3910929077045969	1.2515127936477633e-06
72	3519	-3.4772873903132275e-09	None	0.3734038079017351	-3.4772873903132275e-09
72	3657	0.0002748679015299752	None	0.24271828359337805	0.0002748679015299752
72	3473	8.909514350299301e-06	None	0.2885233501905764	8.909514350299301e-06
72	3601	6.564740132695053e-08	None	0.048591265790377494	6.564740132695053e-08
72	3676	-1.641649869601072e-07	None	0.3047394628040616	-1.641649869601072e-07
72	2810	0.00027335045671180656	None	0.19030296259740856	0.00027335045671180656
72	3563	2.2934755278254134e-05	None	0.26144726396980256	2.2934755278254134e-05
72	3666	-3.4238124058873917e-06	None	0.22233057722805077	-3.4238124058873917e-06
72	3437	0.0002352587615623033	None	0.3507026401524699	0.0002352587615623033
72	3247	0.00024971504205330357	None	0.2722672305664329	0.00024971504205330357
72	3510	0.0005182843351397945	None	0.048591265790377494	0.0005182843351397945
72	3583	1.261918452213364e-07	None	0.2596340959397596	1.261918452213364e-07
72	3393	5.498603282570716e-05	None	0.22835393326205972	5.498603282570716e-05
72	3613	4.492391372176558e-05	None	0.2360997987275059	4.492391372176558e-05
72	3645	-8.451802638726888e-06	None	0.2796651702516812	-8.451802638726888e-06
72	3651	1.3810135352156408e-05	None	0.21606287309231517	1.3810135352156408e-05
72	3581	0.000820597526180364	None	0.21879983040315043	0.000820597526180364
72	3633	0.0015432178924091465	None	0.18511836206672336	0.0015432178924091465
72	3641	0.00046482972875803525	None	0.24094045919723714	0.00046482972875803525
72	3642	-6.426845362845193e-08	None	0.0	-6.426845362845193e-08
72	3445	0.0003485655430302829	None	0.33675672572880183	0.0003485655430302829
72	3096	0.00020805001643451896	None	0.23619920241494813	0.00020805001643451896
72	3111	0.0010465601929146278	None	0.0	0.0010465601929146278
72	3652	0.00024296960792094785	None	0.2796651702516812	0.00024296960792094785
72	3056	0.0013570948087112027	None	0.24975823629599114	0.0013570948087112027
72	3153	9.13093154270725e-05	None	0.21879983040315043	9.13093154270725e-05
72	3019	3.015903851612292e-06	None	0.21444771551327074	3.015903851612292e-06
72	3021	0.002124439370289059	None	0.048591265790377494	0.002124439370289059
72	3246	0.0002352956899565925	None	0.3343812274960363	0.0002352956899565925
72	3163	0.0021703405077307366	None	0.29516517317406266	0.0021703405077307366
72	3043	0.004522111936462089	None	0.0	0.004522111936462089
72	3620	-4.246334940348054e-08	None	0.29460079609783824	-4.246334940348054e-08
72	3077	0.0004034462445944964	None	0.26933550452717214	0.0004034462445944964
72	3465	0.0006162384740915105	None	0.315575225059065	0.0006162384740915105
72	3640	4.145399552182823e-05	None	0.2360997987275059	4.145399552182823e-05
72	3079	0.0007469757194735752	None	0.35442270620261285	0.0007469757194735752
72	3604	4.7611360100529455e-06	None	0.22233057722805077	4.7611360100529455e-06
72	3578	0.0003438665453195178	None	0.43753368754844546	0.0003438665453195178
72	3219	0.006565708703170539	None	0.2951447709817939	0.006565708703170539
72	2627	0.00048677397662527324	None	0.048591265790377494	0.00048677397662527324
72	3675	0.0007180233808854849	None	0.3048980684857713	0.0007180233808854849
72	3095	0.0005387503071576655	None	0.43337289300087134	0.0005387503071576655
72	3677	6.253056438814267e-05	None	0.0	6.253056438814267e-05
72	3415	0.0026802351048269093	None	0.21084247959260263	0.0026802351048269093
72	3663	-1.681904459506361e-06	None	0.3939749706547448	-1.681904459506361e-06
72	3682	1.493792310753986e-08	None	0.02326649073203007	1.493792310753986e-08
72	3580	0.0015665429798745925	None	0.21606287309231517	0.0015665429798745925
72	3453	0.0003639504659303779	None	0.02326649073203007	0.0003639504659303779
72	2967	0.003973473009046944	None	0.18702147468347527	0.003973473009046944
72	3616	-1.2726985403569095e-08	None	0.048591265790377494	-1.2726985403569095e-08
72	3631	0.0003694996545418667	None	0.0	0.0003694996545418667
72	3308	0.0003757299705769181	None	0.02326649073203007	0.0003757299705769181
72	3530	7.905257095049611e-05	None	0.28018592091322836	7.905257095049611e-05
72	3650	1.635508930547518e-05	None	0.2882680997526742	1.635508930547518e-05
72	3662	-4.338045175623056e-05	None	0.19680339887498946	-4.338045175623056e-05
72	3659	-3.752277314858069e-06	None	0.048591265790377494	-3.752277314858069e-06
72	3671	9.803716279160532e-05	None	0.2296624622780393	9.803716279160532e-05
72	3683	7.927971709859602e-05	None	0.3522755646791312	7.927971709859602e-05
72	3658	0.0015254574495441602	None	0.048591265790377494	0.0015254574495441602
72	3605	-2.7735163710884443e-09	None	0.0	-2.7735163710884443e-09
72	3540	8.255004499306967e-05	None	0.048591265790377494	8.255004499306967e-05
72	3698	1.481239272771464e-06	None	0.3822322511600954	1.481239272771464e-06
72	3610	0.00019814563206079473	None	0.02326649073203007	0.00019814563206079473
72	3404	0.00014812378889424253	None	0.238635573338484	0.00014812378889424253
72	3617	0.00017495440090736317	None	0.048591265790377494	0.00017495440090736317
72	3489	0.0004081856690628029	None	0.3223870853933731	0.0004081856690628029
72	3660	-1.57488349744942e-05	None	0.02326649073203007	-1.57488349744942e-05
72	3598	0.0006197065951031365	None	0.2701444806508907	0.0006197065951031365
72	3451	6.934848517787879e-05	None	0.21287673084471342	6.934848517787879e-05
72	3686	-4.0882712403771376e-07	None	0.048591265790377494	-4.0882712403771376e-07
72	3443	0.0005159010703638323	None	0.3522554675338837	0.0005159010703638323
72	3181	0.0005257647518754039	None	0.4712935137685933	0.0005257647518754039
72	2762	0.0006714271028060817	None	0.0	0.0006714271028060817
72	2912	0.0002782256946187072	None	0.29898425835509856	0.0002782256946187072
72	3573	0.0005904977779242963	None	0.2695165843661655	0.0005904977779242963
72	3548	7.960186097066086e-08	None	0.26757613557678217	7.960186097066086e-08
72	3552	1.0442579995552452e-06	None	0.35968667302563107	1.0442579995552452e-06
72	3619	4.64409830703283e-05	None	0.0	4.64409830703283e-05
72	3289	0.0008784871244030421	None	0.3241183435812509	0.0008784871244030421
72	3193	0.0002947335935935073	None	0.048591265790377494	0.0002947335935935073
72	3146	0.00040023394154955767	None	0.41848869352294205	0.00040023394154955767
72	3416	0.0006360867267805762	None	0.048591265790377494	0.0006360867267805762
50	2598	5.2099711513624464e-05	None	0.43496579363894927	5.2099711513624464e-05
50	2507	None	None	0.3449912257877114	None
50	2202	None	None	0.7714469169874493	None
50	2584	2.8822151890018847e-08	None	0.4690463164869887	2.8822151890018847e-08
50	2311	None	None	0.5133381607939382	None
50	2560	-0.1	None	0.35897428303937273	-0.1
50	2554	-1.2344090828599422e-05	None	0.32959120198025105	-1.2344090828599422e-05
50	2576	None	None	0.34148750189173904	None
50	2332	None	None	0.3909711047374985	None
50	2116	None	None	0.4103162088470237	None
50	2558	-0.1	None	0.4090158064302252	-0.1
50	2556	-6.843244796991659e-09	None	0.496862939310503	-6.843244796991659e-09
50	2520	None	None	0.3041410282892748	None
50	2568	0.00031079679689751197	None	0.4189945165695252	0.00031079679689751197
50	2592	0.00024267060852663686	None	0.3901502804619497	0.00024267060852663686
50	2447	None	None	0.3629255683733264	None
50	2464	None	None	0.3696748140586098	None
50	2566	-0.1	None	0.3358736703705171	-0.1
50	2428	None	None	0.36376602706255334	None
50	2577	-9.849308248396029e-07	None	0.3004880916026237	-9.849308248396029e-07
50	2341	None	None	0.3311628912365868	None
50	2597	-7.33776116378106e-07	None	0.4095476128525778	-7.33776116378106e-07
50	2354	None	None	0.40578883665337895	None
50	2552	None	None	0.32669933721280964	None
50	2571	-0.1	None	0.44911573997818416	-0.1
50	2256	None	None	0.5130064445156886	None
50	2600	-0.1	None	0.40221194845108615	-0.1
50	2581	-7.833158964097012e-12	None	0.4011238912312368	-7.833158964097012e-12
50	2307	None	None	0.5109005705663361	None
50	2534	None	None	0.39775654978490643	None
50	2596	None	None	0.2870600487600874	None
50	2345	None	None	0.4196738159906993	None
50	2553	-1.7656473906983602e-09	None	0.47647845152645135	-1.7656473906983602e-09
50	2319	None	None	0.35223439868591877	None
50	2483	None	None	0.35928640207367885	None
50	2486	None	None	0.49247546465984887	None
50	2458	None	None	0.4023531548265695	None
50	1536	None	None	0.45255641204838	None
50	2587	2.0416325689723395e-08	None	0.47683403344545283	2.0416325689723395e-08
50	2474	None	None	0.438784759538537	None
50	2417	None	None	0.4073909115779686	None
50	2557	-0.1	None	0.34489587024043844	-0.1
50	2403	None	None	0.42680304056257806	None
50	2375	None	None	0.4780658745714749	None
50	2594	-3.849655333122837e-06	None	0.3288281204726592	-3.849655333122837e-06
50	2083	None	None	0.4661098507035707	None
50	2570	None	None	0.37144489483782994	None
50	2524	None	None	0.37208193671286305	None
50	2595	-2.8819325455028053e-09	None	0.33515472989811557	-2.8819325455028053e-09
50	2221	None	None	0.4095476128525778	None
50	2578	-0.1	None	0.32382481136995217	-0.1
50	2342	None	None	0.6398511473145321	None
50	2492	None	None	0.5761089024722487	None
50	2580	5.382656533030802e-05	None	0.3288281204726592	5.382656533030802e-05
50	2243	None	None	0.4011238912312368	None
50	2550	None	None	0.5019104791979394	None
50	2561	-1.1645805782531778e-08	None	0.32408282241159203	-1.1645805782531778e-08
50	2563	8.306230162073309e-06	None	0.4012180937002424	8.306230162073309e-06
50	2545	None	None	0.34489587024043844	None
50	2512	None	None	0.3959113449031914	None
50	2575	-1.897669902488864e-10	None	0.29294311902978726	-1.897669902488864e-10
50	2564	-9.81463042508319e-07	None	0.3175110354283864	-9.81463042508319e-07
50	2091	None	None	0.43646231267371266	None
50	2499	None	None	0.44574057010347456	None
50	2538	None	None	0.38888238235611183	None
50	2495	None	None	0.3745655690975584	None
50	2555	-0.1	None	0.39765958817295866	-0.1
50	2462	None	None	0.3498713812291773	None
50	2500	None	None	0.3737976880935991	None
50	2588	-0.1	None	0.363127206593728	-0.1
50	2421	None	None	0.28869303441641225	None
50	2220	None	None	0.42329305520806004	None
50	2300	None	None	0.3376994636768434	None
50	1912	None	None	0.46961367656073855	None
50	2551	-1.344598416902191e-06	None	0.297969859005985	-1.344598416902191e-06
50	2574	-7.751611737705775e-09	None	0.496862939310503	-7.751611737705775e-09
50	1863	None	None	0.3516850478870595	None
50	2547	None	None	0.34394662358804917	None
50	2303	None	None	0.40245547270432125	None
50	2493	None	None	0.28869303441641225	None
50	2471	None	None	0.4608264854391768	None
50	2530	None	None	0.31916088370610296	None
50	2567	-0.1	None	0.4608264854391768	-0.1
50	1571	None	None	0.5908802024796975	None
50	2402	None	None	0.5761089024722487	None
50	2125	None	None	0.4823504062516862	None
50	2369	None	None	0.6398511473145321	None
50	2539	None	None	0.6178790487111699	None
50	2445	None	None	0.32985203058682305	None
50	2591	0.0001527492366637172	None	0.35132537319069	0.0001527492366637172
50	2573	1.6322655710955377e-06	None	0.4086018535790818	1.6322655710955377e-06
50	2593	8.43677542074016e-08	None	0.31146365888852784	8.43677542074016e-08
50	2543	None	None	0.34951860663597956	None
50	2268	None	None	0.491497866997444	None
50	2590	None	None	0.3786564138415561	None
50	2126	None	None	0.45602018781643416	None
50	2387	None	None	0.4265388410774886	None
50	2562	5.077037272080295e-05	None	0.4272602238520385	5.077037272080295e-05
50	2572	5.5654617951667626e-05	None	0.4111922628279937	5.5654617951667626e-05
50	2511	None	None	0.4272602238520385	None
74	3569	0.000364753452305677	None	0.32046137875250036	0.000364753452305677
74	3488	0.0018233874896745974	None	0.33647861446726524	0.0018233874896745974
74	3757	0.0019153435259090012	None	0.3100353487619742	0.0019153435259090012
74	3734	2.219577484389884e-08	None	0.038873012632301994	2.219577484389884e-08
74	2962	0.0011259734154011746	None	0.22966710919228608	0.0011259734154011746
74	3582	0.003095582891650611	None	0.3104916396504108	0.003095582891650611
74	3704	3.299375968386554e-05	None	0.2758659243867131	3.299375968386554e-05
74	3731	0.0018015006961441622	None	0.27260621942677243	0.0018015006961441622
74	3769	2.301429471112411e-06	None	0.18147863932544656	2.301429471112411e-06
74	3179	0.00017082737449978017	None	0.2293364853465107	0.00017082737449978017
74	3558	0.00036789609759569904	None	0.21625921818398872	0.00036789609759569904
74	3765	-4.059163274621773e-08	None	0.038873012632301994	-4.059163274621773e-08
74	3668	9.847742112709852e-05	None	0.31010030760362234	9.847742112709852e-05
74	3753	-3.2902410609045664e-07	None	0.2827816559825376	-3.2902410609045664e-07
74	3761	4.542460277412439e-07	None	0.21625921818398872	4.542460277412439e-07
74	3665	5.690032980065488e-05	None	0.21625921818398872	5.690032980065488e-05
74	3781	None	None	0.2057678083146351	None
74	3031	0.0005988109441112288	None	0.19250343694390218	0.0005988109441112288
74	3710	0.00012575029036039436	None	0.49608675378772793	0.00012575029036039436
74	3634	0.0014146215140193542	None	0.2023643707417521	0.0014146215140193542
74	3611	0.0007543057795773785	None	0.35386167189557277	0.0007543057795773785
74	3726	0.0033149043055304556	None	0.038873012632301994	0.0033149043055304556
74	3767	0.0013860618974329663	None	0.26939355058634	0.0013860618974329663
74	3572	0.000203706694927952	None	0.25691027658475896	0.000203706694927952
74	3472	0.0009444836454376467	None	0.4408305768624704	0.0009444836454376467
74	3519	-3.4772873903132275e-09	None	0.3741483203326172	-3.4772873903132275e-09
74	3657	0.0002748679015299752	None	0.2232667274887608	0.0002748679015299752
74	2810	0.00027335045671180656	None	0.1929144593512404	0.00027335045671180656
74	3799	3.845775121071053e-05	None	0.2306213629478968	3.845775121071053e-05
74	3437	0.0002352587615623033	None	0.3519782739177358	0.0002352587615623033
74	3773	0.00011124438593494774	None	0.25049286842389845	0.00011124438593494774
74	3746	0.00043812669888957317	None	0.26887268574496936	0.00043812669888957317
74	3613	4.492391372176558e-05	None	0.30600709071981136	4.492391372176558e-05
74	3651	1.3810135352156408e-05	None	0.19835354816668538	1.3810135352156408e-05
74	3751	0.0001492025200107316	None	0.31633269627443394	0.0001492025200107316
74	3739	5.904896537177694e-06	None	0.20851726446265456	5.904896537177694e-06
74	3581	0.000820597526180364	None	0.13752647597609374	0.000820597526180364
74	3754	-1.0264456845722443e-05	None	0.04653298146406014	-1.0264456845722443e-05
74	3633	0.0015432178924091465	None	0.19092256713194905	0.0015432178924091465
74	3641	0.00046482972875803525	None	0.25343273742951433	0.00046482972875803525
74	3445	0.0003485655430302829	None	0.3354517672392001	0.0003485655430302829
74	3096	0.00020805001643451896	None	0.25876044478400717	0.00020805001643451896
74	3111	0.0010465601929146278	None	0.05816622683007518	0.0010465601929146278
74	3758	0.00011085817761023251	None	0.22719236866568834	0.00011085817761023251
74	3652	0.00024296960792094785	None	0.2425039023662837	0.00024296960792094785
74	3056	0.0013570948087112027	None	0.22425702420026142	0.0013570948087112027
74	3732	0.00047423818598227904	None	0.05816622683007518	0.00047423818598227904
74	3153	9.13093154270725e-05	None	0.13752647597609374	9.13093154270725e-05
74	3021	0.002124439370289059	None	0.038873012632301994	0.002124439370289059
74	3792	4.791167372446442e-06	None	0.13752647597609374	4.791167372446442e-06
74	3163	0.0021703405077307366	None	0.2583871420967464	0.0021703405077307366
74	3706	-2.2082981517788277e-09	None	0.22205375168162114	-2.2082981517788277e-09
74	3043	0.004522111936462089	None	0.05816622683007518	0.004522111936462089
74	3077	0.0004034462445944964	None	0.21443466745928483	0.0004034462445944964
74	3736	0.00019492646126554125	None	0.27070571865157544	0.00019492646126554125
74	3465	0.0006162384740915105	None	0.32413006349637047	0.0006162384740915105
74	3079	0.0007469757194735752	None	0.38681653373879366	0.0007469757194735752
74	3771	0.00018955153297126425	None	0.192435038904995	0.00018955153297126425
74	3578	0.0003438665453195178	None	0.44972213785274084	0.0003438665453195178
74	3219	0.006565708703170539	None	0.2589250889196234	0.006565708703170539
74	3725	3.630940746034126e-05	None	0.1891521794872648	3.630940746034126e-05
74	3675	0.0007180233808854849	None	0.2811889441729336	0.0007180233808854849
74	3793	-9.154299256188347e-10	None	0.27260621942677243	-9.154299256188347e-10
74	3744	0.0001219556049363692	None	0.13752647597609374	0.0001219556049363692
74	3415	0.0026802351048269093	None	0.21364574079180243	0.0026802351048269093
74	3784	-4.761712042171011e-05	None	0.25013160711732574	-4.761712042171011e-05
74	3785	1.9248390926583548e-06	None	0.2892846369007135	1.9248390926583548e-06
74	3740	5.741616896519272e-06	None	0.13752647597609374	5.741616896519272e-06
74	3580	0.0015665429798745925	None	0.19835354816668538	0.0015665429798745925
74	2967	0.003973473009046944	None	0.18604228051863375	0.003973473009046944
74	3738	0.0008490446486730364	None	0.22537591447309085	0.0008490446486730364
74	3616	-1.2726985403569095e-08	None	0.038873012632301994	-1.2726985403569095e-08
74	3631	0.0003694996545418667	None	0.05816622683007518	0.0003694996545418667
74	3308	0.0003757299705769181	None	0.04653298146406014	0.0003757299705769181
74	3723	2.040911404539723e-05	None	0.2316689871431032	2.040911404539723e-05
74	3650	1.635508930547518e-05	None	0.39998431895931014	1.635508930547518e-05
74	3778	0.00015617602100926958	None	0.5033626967539263	0.00015617602100926958
74	3659	-3.752277314858069e-06	None	0.038873012632301994	-3.752277314858069e-06
74	3671	9.803716279160532e-05	None	0.22366997128861166	9.803716279160532e-05
74	3683	7.927971709859602e-05	None	0.3080844435927665	7.927971709859602e-05
74	3658	0.0015254574495441602	None	0.038873012632301994	0.0015254574495441602
74	3540	8.255004499306967e-05	None	0.038873012632301994	8.255004499306967e-05
74	3777	3.075246496664246e-05	None	0.1666763160593589	3.075246496664246e-05
74	3698	1.481239272771464e-06	None	0.38534946566548267	1.481239272771464e-06
74	3727	1.3576392806878348e-05	None	0.2677527844132676	1.3576392806878348e-05
74	3775	0.0008642404969740176	None	0.04653298146406014	0.0008642404969740176
74	3759	7.640499948684128e-05	None	0.2770447746703303	7.640499948684128e-05
74	3181	0.0005257647518754039	None	0.46287305227139725	0.0005257647518754039
74	2762	0.0006714271028060817	None	0.05816622683007518	0.0006714271028060817
74	3737	0.00015972538103471742	None	0.19172195573106246	0.00015972538103471742
74	3573	0.0005904977779242963	None	0.2464415553509693	0.0005904977779242963
74	3548	7.960186097066086e-08	None	0.27211925286672944	7.960186097066086e-08
74	3713	0.00015511487184646948	None	0.095530811172938	0.00015511487184646948
74	3289	0.0008784871244030421	None	0.3472726644866859	0.0008784871244030421
74	3193	0.0002947335935935073	None	0.038873012632301994	0.0002947335935935073
74	3774	1.0784108757998064e-05	None	0.2942147731366091	1.0784108757998064e-05
74	3718	-1.5319200648706864e-08	None	0.04653298146406014	-1.5319200648706864e-08
74	3146	0.00040023394154955767	None	0.4457309614660542	0.00040023394154955767
74	3416	0.0006360867267805762	None	0.038873012632301994	0.0006360867267805762
74	3782	None	None	0.24016609424753424	None
60	3040	7.772798557106334e-08	None	0.3210827993558508	7.772798557106334e-08
60	3049	3.377804668781697e-05	None	0.4722346286251011	3.377804668781697e-05
60	2962	0.0011259734154011746	None	0.20430819520005095	0.0011259734154011746
60	3097	1.9206754544927633e-06	None	0.25720894627077584	1.9206754544927633e-06
60	2689	0.0002698804451364575	None	0.44113516881802023	0.0002698804451364575
60	3094	-3.230784658043e-08	None	0.20810001839669662	-3.230784658043e-08
60	2723	2.650275934264794e-06	None	0.06013185163904853	2.650275934264794e-06
60	2960	9.272087264856481e-05	None	0.14751555273798056	9.272087264856481e-05
60	2970	2.31128568061655e-06	None	0.07097884708147421	2.31128568061655e-06
60	2701	2.2847241714641066e-07	None	0.22678792595588546	2.2847241714641066e-07
60	2968	3.0303896471461136e-05	None	0.263923712510757	3.0303896471461136e-05
60	3026	1.6854404292724263e-05	None	0.22478321880308721	1.6854404292724263e-05
60	3031	0.0005988109441112288	None	0.21203375876819702	0.0005988109441112288
60	2991	1.9811527180077846e-06	None	0.12426066306729924	1.9811527180077846e-06
60	3069	-1.2185144847925646e-06	None	0.21496310439528182	-1.2185144847925646e-06
60	3008	0.00015928729013111557	None	0.2818930594435708	0.00015928729013111557
60	2682	0.00043448630819679164	None	0.21352171837057304	0.00043448630819679164
60	2870	1.1384637342313206e-06	None	0.06013185163904853	1.1384637342313206e-06
60	2824	0.00015662012834391956	None	0.48727497760894967	0.00015662012834391956
60	2996	3.168999041403903e-05	None	0.21217498057330456	3.168999041403903e-05
60	3074	0.0014761915162686179	None	0.2833335560554014	0.0014761915162686179
60	2810	0.00027335045671180656	None	0.18572604967270245	0.00027335045671180656
60	3064	0.0019569599388890324	None	0.35751977992860634	0.0019569599388890324
60	3017	-4.944946637129038e-08	None	0.3210827993558508	-4.944946637129038e-08
60	2942	0.0007512379385223656	None	0.3191132470972734	0.0007512379385223656
60	2867	0.0002706267465298126	None	0.3210827993558508	0.0002706267465298126
60	2830	4.509532834944228e-06	None	0.07097884708147421	4.509532834944228e-06
60	2825	-2.0066030339910374e-09	None	0.3206553824093187	-2.0066030339910374e-09
60	3054	-1.3577568631578605e-06	None	0.19440367932564367	-1.3577568631578605e-06
60	2932	0.00024345830601061659	None	0.25720894627077584	0.00024345830601061659
60	2613	0.0001319577285838105	None	0.32965982196658683	0.0001319577285838105
60	2842	0.0007874857540731027	None	0.2650776271292334	0.0007874857540731027
60	3057	-3.9550112807022213e-07	None	0.2031864379915608	-3.9550112807022213e-07
60	2636	1.7580155452969682e-06	None	0.16267645272012846	1.7580155452969682e-06
60	3025	0.0008300435521278641	None	0.20810001839669662	0.0008300435521278641
60	3011	3.217522782720911e-08	None	0.45096877029265486	3.217522782720911e-08
60	2993	2.254595904293458e-06	None	0.15420541088604903	2.254595904293458e-06
60	3096	0.00020805001643451896	None	0.25532810519360416	0.00020805001643451896
60	3100	5.5436893432904484e-05	None	0.7122920880291811	5.5436893432904484e-05
60	2903	3.474502897808819e-09	None	0.5366196823430184	3.474502897808819e-09
60	2751	-6.918256332708927e-10	None	0.3372517691116675	-6.918256332708927e-10
60	2957	0.00022142178249722125	None	0.24533492271195428	0.00022142178249722125
60	2782	0.0007859874592135833	None	0.19440367932564367	0.0007859874592135833
60	3056	0.0013570948087112027	None	0.24223036152474636	0.0013570948087112027
60	3091	-3.824359444548318e-10	None	0.5366196823430184	-3.824359444548318e-10
60	3083	-8.280673062171586e-09	None	0.32106904782731094	-8.280673062171586e-09
60	2871	0.00017679525780382103	None	0.26577913216828664	0.00017679525780382103
60	3019	3.015903851612292e-06	None	0.21217498057330456	3.015903851612292e-06
60	3063	-8.827430751346362e-08	None	0.12426066306729924	-8.827430751346362e-08
60	2799	9.343004894616421e-07	None	0.29566451216172107	9.343004894616421e-07
60	3021	0.002124439370289059	None	0.5032350188566336	0.002124439370289059
60	2924	0.00021976048598443485	None	0.14751555273798056	0.00021976048598443485
60	3059	-5.865504167504299e-06	None	0.20998044272060637	-5.865504167504299e-06
60	2961	0.00012065577971927966	None	0.2688693769550746	0.00012065577971927966
60	3061	None	None	0.24837466463220115	None
60	3012	0.0002160412206357472	None	0.28881479428279827	0.0002160412206357472
60	3043	0.004522111936462089	None	0.07097884708147421	0.004522111936462089
60	3077	0.0004034462445944964	None	0.2202936343645033	0.0004034462445944964
60	3079	0.0007469757194735752	None	0.42163010106173004	0.0007469757194735752
60	2856	1.4328123191966952e-05	None	0.5366196823430184	1.4328123191966952e-05
60	2627	0.00048677397662527324	None	0.48138711189763733	0.00048677397662527324
60	2740	0.0006217061676356857	None	0.243877198134948	0.0006217061676356857
60	2745	-1.59129744719928e-09	None	0.21496310439528182	-1.59129744719928e-09
60	3095	0.0005387503071576655	None	0.48097366235348316	0.0005387503071576655
60	3038	0.0009322807427268895	None	0.35169422748864126	0.0009322807427268895
60	2795	6.0224197833750295e-05	None	0.5032350188566336	6.0224197833750295e-05
60	2854	9.578927912265734e-08	None	0.5366196823430184	9.578927912265734e-08
60	2936	9.773000687756724e-06	None	0.22678792595588546	9.773000687756724e-06
60	3055	7.513324718675525e-05	None	0.3369153345771146	7.513324718675525e-05
60	2967	0.003973473009046944	None	0.21831262035188131	0.003973473009046944
60	2916	2.0218745781471106e-05	None	0.15420541088604903	2.0218745781471106e-05
60	3016	7.883080614472484e-09	None	0.268542362145584	7.883080614472484e-09
60	3098	-1.3209998884724963e-05	None	0.18700995157067765	-1.3209998884724963e-05
60	2878	0.00015158078332673953	None	0.4899056078433569	0.00015158078332673953
60	2644	2.4887065217210197e-05	None	0.34128801030763256	2.4887065217210197e-05
60	2891	0.00020277253849530782	None	0.24089838391618948	0.00020277253849530782
60	3006	2.7170814168193746e-05	None	0.20058166338482925	2.7170814168193746e-05
60	3090	-3.2216128151078884e-08	None	0.2031864379915608	-3.2216128151078884e-08
60	3099	0.0001256565449045001	None	0.2586820788893315	0.0001256565449045001
60	3066	2.5772795366445233e-08	None	0.3841067233990322	2.5772795366445233e-08
60	2788	0.00031347932099832793	None	0.6057304431116209	0.00031347932099832793
60	2907	5.5570984249928235e-09	None	0.22004239877422918	5.5570984249928235e-09
60	3085	6.361247769216497e-07	None	0.4136199253887901	6.361247769216497e-07
60	3051	3.432662588380411e-06	None	0.06013185163904853	3.432662588380411e-06
60	2735	1.0702027887514191e-08	None	0.06013185163904853	1.0702027887514191e-08
60	2862	7.665942375575836e-05	None	0.28306169045512697	7.665942375575836e-05
60	2630	3.026189852970294e-06	None	0.21496310439528182	3.026189852970294e-06
60	3044	1.3091017135226886e-08	None	0.37061102480710495	1.3091017135226886e-08
60	2573	1.6322655710955377e-06	None	0.3522958970404746	1.6322655710955377e-06
60	2593	8.43677542074016e-08	None	0.30264491916763286	8.43677542074016e-08
60	2809	6.601469942858343e-05	None	0.5522473783257758	6.601469942858343e-05
60	3084	0.00024373883919634272	None	0.3873392105469561	0.00024373883919634272
60	3033	0.0001163997817988521	None	0.4590895794808774	0.0001163997817988521
60	2762	0.0006714271028060817	None	0.07097884708147421	0.0006714271028060817
60	2954	0.00016642967745376255	None	0.26942108027787015	0.00016642967745376255
60	2912	0.0002782256946187072	None	0.2663860687757136	0.0002782256946187072
60	3073	0.00018924455018234308	None	0.3427839302031076	0.00018924455018234308
60	3075	-3.537239232600875e-08	None	0.12426066306729924	-3.537239232600875e-08
60	3082	0.0007573615420492005	None	0.19717407086855243	0.0007573615420492005
60	2928	4.948511382079243e-06	None	0.20810001839669662	4.948511382079243e-06
109	5179	0.0012970129604332132	None	0.05487484200726559	0.0012970129604332132
109	5136	0.0006964867213978141	None	0.22569258775872086	0.0006964867213978141
109	5039	0.0021279587388185078	None	0.3089032574324186	0.0021279587388185078
109	5095	0.002235061791702069	None	0.0	0.002235061791702069
109	5451	0.0010458550391453242	None	0.05634244374793958	0.0010458550391453242
109	5328	0.004805045189818752	None	0.05487484200726559	0.004805045189818752
109	5292	5.271804520132364e-05	None	0.0	5.271804520132364e-05
109	5461	0.00040185901652358113	None	0.20894000680595295	0.00040185901652358113
109	5382	0.00028338118597418975	None	0.0	0.00028338118597418975
109	5513	3.314438497339807e-05	None	0.0905093660192717	3.314438497339807e-05
109	5453	7.156879825522245e-05	None	0.6217034549829573	7.156879825522245e-05
109	5414	0.004485428418767053	None	0.0	0.004485428418767053
109	5524	-1.0679683445504704e-05	None	0.18045369355298263	-1.0679683445504704e-05
109	5373	0.000328428000321831	None	0.013910917483170615	0.000328428000321831
109	5169	0.00021669500099463326	None	0.0	0.00021669500099463326
109	5228	0.0018442152452442446	None	0.3668244085958336	0.0018442152452442446
109	4722	0.001053559941899806	None	0.21789717486630797	0.001053559941899806
109	4703	0.00025295842101116496	None	0.0	0.00025295842101116496
109	5455	0.0002764152620937062	None	0.17866947303732092	0.0002764152620937062
109	5526	-2.439436651507475e-08	None	0.0	-2.439436651507475e-08
109	4177	0.002404400685763821	None	0.2866569675475607	0.002404400685763821
109	5529	0.0030547306113010452	None	0.05634244374793958	0.0030547306113010452
109	5527	0.00026776995626421777	None	0.0	0.00026776995626421777
109	5501	0.00045155691735053157	None	0.0	0.00045155691735053157
109	4807	0.002538263734256657	None	0.3688556374988612	0.002538263734256657
109	4801	0.002930494155349637	None	0.05487484200726559	0.002930494155349637
109	5232	2.0919962160416005e-05	None	0.0	2.0919962160416005e-05
109	5540	8.11226442710143e-06	None	0.0	8.11226442710143e-06
109	5503	0.0002631742696565657	None	0.0	0.0002631742696565657
109	5290	0.0037150039933968792	None	0.21964163204069317	0.0037150039933968792
109	5244	0.0005985766906256072	None	0.3073547424685762	0.0005985766906256072
109	5378	0.0007612768811857037	None	0.0	0.0007612768811857037
109	5546	0.0024352896276913145	None	0.17816698858167354	0.0024352896276913145
109	5525	0.00018196348155696772	None	0.2680277331515599	0.00018196348155696772
109	5313	0.0017891267799002412	None	0.0	0.0017891267799002412
109	5251	0.0006862514919920887	None	0.0	0.0006862514919920887
109	5454	0.0009447063271271491	None	0.03878972829397359	0.0009447063271271491
109	5318	0.0027505265631059465	None	0.164982213849388	0.0027505265631059465
109	5466	0.0003430760953684232	None	0.27423342690206554	0.0003430760953684232
109	5550	0.00010380878831462241	None	0.013910917483170615	0.00010380878831462241
109	5533	2.3625339714453312e-08	None	0.03878972829397359	2.3625339714453312e-08
109	5329	0.00040625136149069783	None	0.013910917483170615	0.00040625136149069783
109	5354	2.1772046220260618e-05	None	0.25613954804834543	2.1772046220260618e-05
109	5353	0.00033344383778205965	None	0.0	0.00033344383778205965
109	5534	0.004110885038692332	None	0.15458785602127975	0.004110885038692332
109	4765	0.000913947794619093	None	0.18045369355298263	0.000913947794619093
109	5380	0.0005449937599691848	None	0.03878972829397359	0.0005449937599691848
109	5294	0.0003330970958807068	None	0.05634244374793958	0.0003330970958807068
109	5403	0.0018469663689639547	None	0.0	0.0018469663689639547
109	5019	0.002038542997617356	None	0.13427029012135366	0.002038542997617356
109	4930	0.0036714378833171395	None	0.13427029012135366	0.0036714378833171395
109	5517	0.0018444406003453463	None	0.0	0.0018444406003453463
109	4690	0.001113364765625689	None	0.03878972829397359	0.001113364765625689
109	4859	0.0001717590373074338	None	0.1511367103086286	0.0001717590373074338
109	5504	-3.826604866020539e-08	None	0.0	-3.826604866020539e-08
109	5472	0.00045208966809654236	None	0.0	0.00045208966809654236
109	4509	0.0005656746214535338	None	0.0	0.0005656746214535338
109	4974	0.00927947002754506	None	0.0	0.00927947002754506
109	5393	0.0006520803912036236	None	0.3089032574324186	0.0006520803912036236
109	5391	0.0004923347572214689	None	0.03878972829397359	0.0004923347572214689
109	5425	0.000475071936030673	None	0.0	0.000475071936030673
109	5509	0.0048202177248881616	None	0.0	0.0048202177248881616
109	5301	0.0005676793433751846	None	0.0	0.0005676793433751846
109	5544	0.0006202945817296481	None	0.335553707048742	0.0006202945817296481
109	5138	0.000651145492855995	None	0.05487484200726559	0.000651145492855995
109	5462	2.9103305242619923e-08	None	0.0	2.9103305242619923e-08
109	5022	0.002258895764586252	None	0.0	0.002258895764586252
109	5305	0.002972549844846432	None	0.05634244374793958	0.002972549844846432
109	4124	0.0029232290736261996	None	0.23467635407785958	0.0029232290736261996
109	5342	3.452422587600014e-05	None	0.0	3.452422587600014e-05
109	5541	0.00017737219505657467	None	0.2853430396045421	0.00017737219505657467
109	5365	0.0003513972100350255	None	0.279121502990663	0.0003513972100350255
109	5520	0.00036325941798959904	None	0.013910917483170615	0.00036325941798959904
109	5505	-7.706624368204967e-08	None	0.0	-7.706624368204967e-08
109	4989	0.0004380319789347316	None	0.05634244374793958	0.0004380319789347316
109	5499	1.0437298729972081e-08	None	0.13427029012135366	1.0437298729972081e-08
109	5549	8.702171190390884e-05	None	0.4080868847723681	8.702171190390884e-05
109	5496	0.0013614309821036656	None	0.0	0.0013614309821036656
109	5468	0.00019146484284824933	None	0.0	0.00019146484284824933
109	5204	0.0002294598740417606	None	0.31372112948226766	0.0002294598740417606
109	5543	0.0006380302324628124	None	0.0	0.0006380302324628124
109	5397	0.0007614414040697855	None	0.16915811145468845	0.0007614414040697855
109	5258	0.0004215273378842342	None	0.0	0.0004215273378842342
109	5134	0.0010357626132689922	None	0.0	0.0010357626132689922
109	5542	-1.6484516389466503e-05	None	0.013910917483170615	-1.6484516389466503e-05
109	4563	0.005133786577382122	None	0.13207270189067444	0.005133786577382122
109	4410	0.0009052865667650549	None	0.17385899335880425	0.0009052865667650549
109	5536	0.0010849345884098088	None	0.05487484200726559	0.0010849345884098088
109	5250	8.617486319137037e-07	None	0.05634244374793958	8.617486319137037e-07
109	5296	0.0004417576399980612	None	0.0905093660192717	0.0004417576399980612
109	4762	0.0007854725513274932	None	0.0	0.0007854725513274932
109	5489	0.00015574193923919568	None	0.0	0.00015574193923919568
109	5407	0.0007098897828895755	None	0.22088954755193707	0.0007098897828895755
109	5336	0.0007972474310462044	None	0.21789717486630797	0.0007972474310462044
109	5107	0.005177041086740718	None	0.2901281822333062	0.005177041086740718
109	5351	1.1316064103098805e-05	None	0.013910917483170615	1.1316064103098805e-05
109	5183	0.0006423314300782814	None	0.0	0.0006423314300782814
109	5356	0.0006215434483664506	None	0.2116051733398971	0.0006215434483664506
109	5528	0.00030544707661166556	None	0.0	0.00030544707661166556
109	5473	0.0007879451297320349	None	0.21964163204069317	0.0007879451297320349
110	5179	0.0012970129604332132	None	0.0	0.0012970129604332132
110	5136	0.0006964867213978141	None	0.2563753762492108	0.0006964867213978141
110	5039	0.0021279587388185078	None	0.2946783880366232	0.0021279587388185078
110	5095	0.002235061791702069	None	0.0	0.002235061791702069
110	5451	0.0010458550391453242	None	0.016994426950241514	0.0010458550391453242
110	5328	0.004805045189818752	None	0.0	0.004805045189818752
110	5292	5.271804520132364e-05	None	0.0	5.271804520132364e-05
110	5461	0.00040185901652358113	None	0.26432635088055334	0.00040185901652358113
110	5382	0.00028338118597418975	None	0.0	0.00028338118597418975
110	5513	3.314438497339807e-05	None	0.07757945658794717	3.314438497339807e-05
110	5414	0.004485428418767053	None	0.0	0.004485428418767053
110	5373	0.000328428000321831	None	0.02405274065561941	0.000328428000321831
110	5169	0.00021669500099463326	None	0.0	0.00021669500099463326
110	5228	0.0018442152452442446	None	0.419160914153282	0.0018442152452442446
110	4722	0.001053559941899806	None	0.20542554659661594	0.001053559941899806
110	5455	0.0002764152620937062	None	0.19507798281627825	0.0002764152620937062
110	5566	0.0016082227866274987	None	0.2946783880366232	0.0016082227866274987
110	4177	0.002404400685763821	None	0.26501601947250214	0.002404400685763821
110	5529	0.0030547306113010452	None	0.016994426950241514	0.0030547306113010452
110	5527	0.00026776995626421777	None	0.0	0.00026776995626421777
110	4807	0.002538263734256657	None	0.43157398812360287	0.002538263734256657
110	5559	0.002119333860801127	None	0.0	0.002119333860801127
110	5540	8.11226442710143e-06	None	0.0	8.11226442710143e-06
110	5290	0.0037150039933968792	None	0.18648181157452068	0.0037150039933968792
110	5244	0.0005985766906256072	None	0.32711537651059686	0.0005985766906256072
110	5378	0.0007612768811857037	None	0.0	0.0007612768811857037
110	5557	0.0004025453025666705	None	0.0	0.0004025453025666705
110	5546	0.0024352896276913145	None	0.16994426950241515	0.0024352896276913145
110	5525	0.00018196348155696772	None	0.33505216448220676	0.00018196348155696772
110	5313	0.0017891267799002412	None	0.0	0.0017891267799002412
110	5251	0.0006862514919920887	None	0.0	0.0006862514919920887
110	5454	0.0009447063271271491	None	0.02585981886264906	0.0009447063271271491
110	5318	0.0027505265631059465	None	0.16952191890059926	0.0027505265631059465
110	5573	-4.529845554606784e-08	None	0.11499074174869033	-4.529845554606784e-08
110	5551	-3.6186965168522175e-06	None	0.0	-3.6186965168522175e-06
110	5550	0.00010380878831462241	None	0.02405274065561941	0.00010380878831462241
110	5533	2.3625339714453312e-08	None	0.02585981886264906	2.3625339714453312e-08
110	5577	0.0009954183441785267	None	0.0	0.0009954183441785267
110	5329	0.00040625136149069783	None	0.02405274065561941	0.00040625136149069783
110	5560	0.001203308061398173	None	0.0	0.001203308061398173
110	5562	0.0017228202590581013	None	0.2543307367034898	0.0017228202590581013
110	5534	0.004110885038692332	None	0.14992881455871188	0.004110885038692332
110	4765	0.000913947794619093	None	0.20877673695195323	0.000913947794619093
110	5380	0.0005449937599691848	None	0.02585981886264906	0.0005449937599691848
110	5294	0.0003330970958807068	None	0.016994426950241514	0.0003330970958807068
110	5403	0.0018469663689639547	None	0.0	0.0018469663689639547
110	5019	0.002038542997617356	None	0.11425903415548992	0.002038542997617356
110	4930	0.0036714378833171395	None	0.11425903415548992	0.0036714378833171395
110	5517	0.0018444406003453463	None	0.0	0.0018444406003453463
110	4690	0.001113364765625689	None	0.02585981886264906	0.001113364765625689
110	4859	0.0001717590373074338	None	0.16367045421200016	0.0001717590373074338
110	5472	0.00045208966809654236	None	0.0	0.00045208966809654236
110	4509	0.0005656746214535338	None	0.0	0.0005656746214535338
110	4974	0.00927947002754506	None	0.0	0.00927947002754506
110	5393	0.0006520803912036236	None	0.2946783880366232	0.0006520803912036236
110	5599	0.003672371641510569	None	0.0	0.003672371641510569
110	5391	0.0004923347572214689	None	0.02585981886264906	0.0004923347572214689
110	5585	2.69136462731563e-06	None	0.18648181157452068	2.69136462731563e-06
110	5425	0.000475071936030673	None	0.0	0.000475071936030673
110	5509	0.0048202177248881616	None	0.0	0.0048202177248881616
110	5301	0.0005676793433751846	None	0.0	0.0005676793433751846
110	5544	0.0006202945817296481	None	0.3937946073296231	0.0006202945817296481
110	5138	0.000651145492855995	None	0.0	0.000651145492855995
110	5022	0.002258895764586252	None	0.0	0.002258895764586252
110	5595	3.553260294097047e-08	None	0.02405274065561941	3.553260294097047e-08
110	5305	0.002972549844846432	None	0.016994426950241514	0.002972549844846432
110	5580	0.002975449771900109	None	0.0	0.002975449771900109
110	4124	0.0029232290736261996	None	0.28316285710485845	0.0029232290736261996
110	5342	3.452422587600014e-05	None	0.0	3.452422587600014e-05
110	5541	0.00017737219505657467	None	0.2983428109201448	0.00017737219505657467
110	5570	0.0007465505108684712	None	0.19399928224495197	0.0007465505108684712
110	5575	0.0004714478248591973	None	0.0	0.0004714478248591973
110	5594	0.00045567768647288844	None	0.14992881455871188	0.00045567768647288844
110	5553	6.332443826811159e-05	None	0.02405274065561941	6.332443826811159e-05
110	5520	0.00036325941798959904	None	0.02405274065561941	0.00036325941798959904
110	4989	0.0004380319789347316	None	0.016994426950241514	0.0004380319789347316
110	5499	1.0437298729972081e-08	None	0.11425903415548992	1.0437298729972081e-08
110	5549	8.702171190390884e-05	None	0.4163209596816289	8.702171190390884e-05
110	5496	0.0013614309821036656	None	0.0	0.0013614309821036656
110	5543	0.0006380302324628124	None	0.0	0.0006380302324628124
110	5397	0.0007614414040697855	None	0.1710810358720382	0.0007614414040697855
110	5258	0.0004215273378842342	None	0.0	0.0004215273378842342
110	5134	0.0010357626132689922	None	0.0	0.0010357626132689922
110	5542	-1.6484516389466503e-05	None	0.02405274065561941	-1.6484516389466503e-05
110	5574	-2.0700515437835508e-07	None	0.11425903415548992	-2.0700515437835508e-07
110	4563	0.005133786577382122	None	0.11499074174869033	0.005133786577382122
110	4410	0.0009052865667650549	None	0.21295032539212197	0.0009052865667650549
110	5536	0.0010849345884098088	None	0.0	0.0010849345884098088
110	5250	8.617486319137037e-07	None	0.016994426950241514	8.617486319137037e-07
110	5296	0.0004417576399980612	None	0.07757945658794717	0.0004417576399980612
110	4762	0.0007854725513274932	None	0.0	0.0007854725513274932
110	5489	0.00015574193923919568	None	0.0	0.00015574193923919568
110	5336	0.0007972474310462044	None	0.20542554659661594	0.0007972474310462044
110	5107	0.005177041086740718	None	0.2618051388343356	0.005177041086740718
110	5351	1.1316064103098805e-05	None	0.02405274065561941	1.1316064103098805e-05
110	5587	5.861599654638724e-05	None	0.0	5.861599654638724e-05
110	5565	0.0001745557252127102	None	0.0	0.0001745557252127102
110	5356	0.0006215434483664506	None	0.2430566071353802	0.0006215434483664506
110	5528	0.00030544707661166556	None	0.0	0.00030544707661166556
110	5473	0.0007879451297320349	None	0.18648181157452068	0.0007879451297320349
76	3877	0.00046491493303319896	None	0.0	0.00046491493303319896
76	3569	0.000364753452305677	None	0.30784526785697064	0.000364753452305677
76	3876	1.0585207041260781e-06	None	0.23426913407516475	1.0585207041260781e-06
76	3488	0.0018233874896745974	None	0.2925070720671754	0.0018233874896745974
76	3757	0.0019153435259090012	None	0.31983153423046046	0.0019153435259090012
76	3734	2.219577484389884e-08	None	0.07694341876095123	2.219577484389884e-08
76	3814	2.8658006938512654e-08	None	0.02326649073203007	2.8658006938512654e-08
76	3885	-4.853121768587297e-06	None	0.0	-4.853121768587297e-06
76	3582	0.003095582891650611	None	0.3203647928803625	0.003095582891650611
76	3731	0.0018015006961441622	None	0.41313946145096125	0.0018015006961441622
76	3878	8.0190868603498e-08	None	0.02326649073203007	8.0190868603498e-08
76	3558	0.00036789609759569904	None	0.18955257804542044	0.00036789609759569904
76	3806	0.0005389490933436389	None	0.09621096262247766	0.0005389490933436389
76	3899	-5.243820954762096e-08	None	0.2431830330282539	-5.243820954762096e-08
76	3668	9.847742112709852e-05	None	0.28725977764948957	9.847742112709852e-05
76	3031	0.0005988109441112288	None	0.19178288230373491	0.0005988109441112288
76	3843	0.00024441774101735373	None	0.18786893258332632	0.00024441774101735373
76	3710	0.00012575029036039436	None	0.48108922737620957	0.00012575029036039436
76	3634	0.0014146215140193542	None	0.22589468152781125	0.0014146215140193542
76	3611	0.0007543057795773785	None	0.33867006605740124	0.0007543057795773785
76	3726	0.0033149043055304556	None	0.06720634596563532	0.0033149043055304556
76	3888	-1.5892081964173895e-07	None	0.2063313523052955	-1.5892081964173895e-07
76	3889	1.6688521139739924e-06	None	0.22732493585326546	1.6688521139739924e-06
76	3572	0.000203706694927952	None	0.35439008947555534	0.000203706694927952
76	3472	0.0009444836454376467	None	0.46324778460343063	0.0009444836454376467
76	3850	2.168121404196893e-05	None	0.15752647597609373	2.168121404196893e-05
76	3519	-3.4772873903132275e-09	None	0.3550613409388958	-3.4772873903132275e-09
76	3657	0.0002748679015299752	None	0.2208372343941781	0.0002748679015299752
76	3852	-1.3859744245303306e-06	None	0.0	-1.3859744245303306e-06
76	2810	0.00027335045671180656	None	0.1972157675942806	0.00027335045671180656
76	3858	1.3736814746201505e-05	None	0.2268268825952712	1.3736814746201505e-05
76	3856	1.4710657254098552e-07	None	0.43081311592933247	1.4710657254098552e-07
76	3746	0.00043812669888957317	None	0.28073465129634306	0.00043812669888957317
76	3862	0.0018118524337365745	None	0.2148386141393633	0.0018118524337365745
76	3613	4.492391372176558e-05	None	0.2268268825952712	4.492391372176558e-05
76	3868	0.0006620490456270245	None	0.0	0.0006620490456270245
76	3651	1.3810135352156408e-05	None	0.20291356970632263	1.3810135352156408e-05
76	3751	0.0001492025200107316	None	0.35890034221099737	0.0001492025200107316
76	3739	5.904896537177694e-06	None	0.208017437147958	5.904896537177694e-06
76	3581	0.000820597526180364	None	0.15752647597609373	0.000820597526180364
76	3633	0.0015432178924091465	None	0.19702724640281605	0.0015432178924091465
76	3898	0.0012366801747411731	None	0.44846119768941495	0.0012366801747411731
76	3890	0.00037021178654791367	None	0.36286293069933473	0.00037021178654791367
76	3445	0.0003485655430302829	None	0.3173715169722759	0.0003485655430302829
76	3096	0.00020805001643451896	None	0.26539150807446565	0.00020805001643451896
76	3111	0.0010465601929146278	None	0.0	0.0010465601929146278
76	3758	0.00011085817761023251	None	0.23819510284157813	0.00011085817761023251
76	3652	0.00024296960792094785	None	0.2431830330282539	0.00024296960792094785
76	3056	0.0013570948087112027	None	0.215082836398138	0.0013570948087112027
76	3732	0.00047423818598227904	None	0.0	0.00047423818598227904
76	3021	0.002124439370289059	None	0.06720634596563532	0.002124439370289059
76	3706	-2.2082981517788277e-09	None	0.21425067830573435	-2.2082981517788277e-09
76	3866	-0.1	None	0.31267149768957875	-0.1
76	3839	0.004874722355516954	None	0.4147921380859384	0.004874722355516954
76	3873	0.000306645531612255	None	0.0	0.000306645531612255
76	3043	0.004522111936462089	None	0.0	0.004522111936462089
76	3077	0.0004034462445944964	None	0.2206900272562094	0.0004034462445944964
76	3736	0.00019492646126554125	None	0.2891536131964094	0.00019492646126554125
76	3465	0.0006162384740915105	None	0.3138241701122473	0.0006162384740915105
76	3835	0.00018950083467738659	None	0.216054326705297	0.00018950083467738659
76	3771	0.00018955153297126425	None	0.20207109463911962	0.00018955153297126425
76	3578	0.0003438665453195178	None	0.45036551416846776	0.0003438665453195178
76	3725	3.630940746034126e-05	None	0.18625858031167777	3.630940746034126e-05
76	3825	-3.242844382330969e-07	None	0.09621096262247766	-3.242844382330969e-07
76	3875	4.784560971265748e-06	None	0.2970973623373461	4.784560971265748e-06
76	3820	0.0001157506178152864	None	0.02326649073203007	0.0001157506178152864
76	3832	0.0006395604540732558	None	0.30469613935307294	0.0006395604540732558
76	3415	0.0026802351048269093	None	0.21707801325766424	0.0026802351048269093
76	3580	0.0015665429798745925	None	0.20291356970632263	0.0015665429798745925
76	3880	9.481374386443135e-08	None	0.18786893258332632	9.481374386443135e-08
76	2967	0.003973473009046944	None	0.16955067541639918	0.003973473009046944
76	3738	0.0008490446486730364	None	0.22545757718830367	0.0008490446486730364
76	3811	0.000232557693230355	None	0.09621096262247766	0.000232557693230355
76	3897	3.323358430519085e-08	None	0.3453481073700999	3.323358430519085e-08
76	3631	0.0003694996545418667	None	0.0	0.0003694996545418667
76	3308	0.0003757299705769181	None	0.02326649073203007	0.0003757299705769181
76	3723	2.040911404539723e-05	None	0.23367985709544709	2.040911404539723e-05
76	3778	0.00015617602100926958	None	0.48775490525558796	0.00015617602100926958
76	3671	9.803716279160532e-05	None	0.22226248346431002	9.803716279160532e-05
76	3809	0.0018483820325316783	None	0.41313946145096125	0.0018483820325316783
76	3683	7.927971709859602e-05	None	0.3448443148586652	7.927971709859602e-05
76	3658	0.0015254574495441602	None	0.07694341876095123	0.0015254574495441602
76	3834	0.0001425345467057187	None	0.18955257804542044	0.0001425345467057187
76	3887	4.471040809918352e-05	None	0.2821440904718437	4.471040809918352e-05
76	3540	8.255004499306967e-05	None	0.07694341876095123	8.255004499306967e-05
76	3895	0.0007293658580391601	None	0.02326649073203007	0.0007293658580391601
76	3777	3.075246496664246e-05	None	0.24963032988317674	3.075246496664246e-05
76	3855	0.00015916682441918299	None	0.18178761042780517	0.00015916682441918299
76	3840	0.0008107474370857873	None	0.25476154136386364	0.0008107474370857873
76	3727	1.3576392806878348e-05	None	0.2674765438936511	1.3576392806878348e-05
76	3775	0.0008642404969740176	None	0.02326649073203007	0.0008642404969740176
76	3181	0.0005257647518754039	None	0.5338805161735718	0.0005257647518754039
76	2762	0.0006714271028060817	None	0.0	0.0006714271028060817
76	3737	0.00015972538103471742	None	0.18978634112474754	0.00015972538103471742
76	3573	0.0005904977779242963	None	0.25344081965557946	0.0005904977779242963
76	3289	0.0008784871244030421	None	0.34759527456896444	0.0008784871244030421
76	3193	0.0002947335935935073	None	0.06720634596563532	0.0002947335935935073
76	3774	1.0784108757998064e-05	None	0.27817731497692877	1.0784108757998064e-05
76	3146	0.00040023394154955767	None	0.4602666298418578	0.00040023394154955767
76	3416	0.0006360867267805762	None	0.06720634596563532	0.0006360867267805762
30	1492	0.34904253849289285	0.34904253849289285	0.3585082193088621	0.34904253849289285
30	1564	0.35983330315505097	0.35983330315505097	0.4241273004090241	0.35983330315505097
30	1461	0.34016867897313063	0.34016867897313063	0.3509993179358505	0.34016867897313063
30	1521	0.5323074504272709	0.5323074504272709	0.5511823152137939	0.5323074504272709
30	1531	0.5617998050634503	0.5617998050634503	0.7363115361761534	0.5617998050634503
30	1597	0.35983330315505097	0.35983330315505097	0.4241273004090241	0.35983330315505097
30	1499	0.335128260666789	0.335128260666789	0.39362201499085603	0.335128260666789
30	1559	0.43368642287250136	0.43368642287250136	0.45885598826602153	0.43368642287250136
30	1550	0.36647641211946164	0.36647641211946164	0.4441587761191769	0.36647641211946164
30	1479	0.3695807417797684	0.3695807417797684	0.38391835367892363	0.3695807417797684
30	1497	0.4105750881422058	0.4105750881422058	0.48588972398354835	0.4105750881422058
30	1415	0.36107365605504393	0.36107365605504393	0.3972651053227903	0.36107365605504393
30	1549	0.4135895556875931	0.4135895556875931	0.5971161483073526	0.4135895556875931
30	1148	0.3720117250787279	0.3720117250787279	0.37213366092875577	0.3720117250787279
30	1575	0.34493056482497997	0.34493056482497997	0.36343226218818403	0.34493056482497997
30	1209	0.5295576444246699	0.5295576444246699	0.5455652328125262	0.5295576444246699
30	903	0.47883000438322565	0.47883000438322565	0.5132203204726514	0.47883000438322565
30	1234	0.38064333309550563	0.38064333309550563	0.40807451340793055	0.38064333309550563
30	1243	0.32590438204149785	0.32590438204149785	0.3489531963053423	0.32590438204149785
30	1068	0.4428296236334339	0.4428296236334339	0.46377247281085143	0.4428296236334339
30	1576	0.35939877526254144	0.35939877526254144	0.37513368397207436	0.35939877526254144
30	1570	0.3329318959042052	0.3329318959042052	0.5595232233384353	0.3329318959042052
30	1540	0.4031019736337228	0.4031019736337228	0.5002842974928956	0.4031019736337228
30	1593	0.32419228520490634	0.32419228520490634	0.42072269226343606	0.32419228520490634
30	1390	0.4880908735475781	0.4880908735475781	0.49186367482902116	0.4880908735475781
30	1408	0.3940574520007024	0.3940574520007024	0.40408862338630974	0.3940574520007024
30	1210	0.34640085664259435	0.34640085664259435	0.3574061499072035	0.34640085664259435
30	1588	0.30931835005564634	0.30931835005564634	0.33284948559618716	0.30931835005564634
30	1384	0.3672026143189953	0.3672026143189953	0.3695244138915458	0.3672026143189953
30	1563	0.4458075567479808	0.4458075567479808	0.4630667895225481	0.4458075567479808
30	1512	0.3538484939045194	0.3538484939045194	0.37898083053880377	0.3538484939045194
30	1367	0.35983330315505097	0.35983330315505097	0.4241273004090241	0.35983330315505097
30	1536	0.4600812034954842	0.4600812034954842	0.4661697308655416	0.4600812034954842
30	1451	0.32563513651420767	0.32563513651420767	0.3575185741369491	0.32563513651420767
30	1574	0.34854023953900926	0.34854023953900926	0.4919745995113149	0.34854023953900926
30	450	0.44712413614630775	0.44712413614630775	0.44991926919870745	0.44712413614630775
30	1529	0.32607491266330635	0.32607491266330635	0.3674399449060404	0.32607491266330635
30	1579	0.34854023953900926	0.34854023953900926	0.4919745995113149	0.34854023953900926
30	1305	0.4140384657826111	0.4140384657826111	0.43675689456509614	0.4140384657826111
30	1485	0.3700537832912259	0.3700537832912259	0.40874620607798384	0.3700537832912259
30	1117	0.405651807920112	0.405651807920112	0.42412840660845397	0.405651807920112
30	1342	0.4167610820016061	0.4167610820016061	0.43855153446057094	0.4167610820016061
30	1539	0.39742850906205196	0.39742850906205196	0.5507731718432444	0.39742850906205196
30	1467	0.5332875421093839	0.5332875421093839	0.5729197674315982	0.5332875421093839
30	1552	0.4103808704607834	0.4103808704607834	0.4103808704607834	0.4103808704607834
30	1225	0.4723076976239107	0.4723076976239107	0.5178299365570304	0.4723076976239107
30	1458	0.38799472327503276	0.38799472327503276	0.4045339080708075	0.38799472327503276
30	1309	0.4910023672649051	0.4910023672649051	0.5507477359247067	0.4910023672649051
30	1239	0.6306064276624459	0.6306064276624459	0.7639317087663877	0.6306064276624459
30	1249	0.39521656359618396	0.39521656359618396	0.39521656359618396	0.39521656359618396
30	1121	0.48466327718884356	0.48466327718884356	0.527826677422669	0.48466327718884356
30	1426	0.3884470371936591	0.3884470371936591	0.3910248396428978	0.3884470371936591
30	1464	0.394058219624264	0.394058219624264	0.4754495719206755	0.394058219624264
30	980	0.36855555157577	0.36855555157577	0.38788438400539343	0.36855555157577
30	1400	0.5358569643458865	0.5358569643458865	0.5618461634502833	0.5358569643458865
30	1580	0.3463009281531456	0.3463009281531456	0.36916739614330046	0.3463009281531456
30	1129	0.37587566950808504	0.37587566950808504	0.3812473712774372	0.37587566950808504
30	1589	0.31843588541796564	0.31843588541796564	0.3566239734723003	0.31843588541796564
30	1222	0.37345309745298044	0.37345309745298044	0.41227090419140006	0.37345309745298044
30	1503	0.3644391841537199	0.3644391841537199	0.3875966338222403	0.3644391841537199
30	1369	0.44386213886079207	0.44386213886079207	0.4502655469156152	0.44386213886079207
30	1585	0.361293777450267	0.361293777450267	0.40016448653058656	0.361293777450267
30	1421	0.4599791554928606	0.4599791554928606	0.4633280707730128	0.4599791554928606
30	1566	0.3700537832912259	0.3700537832912259	0.40874620607798384	0.3700537832912259
30	1419	0.361293777450267	0.361293777450267	0.40016448653058656	0.361293777450267
30	1554	0.40748982909203246	0.40748982909203246	0.42512126493571917	0.40748982909203246
30	1590	0.2957673495778328	0.2957673495778328	0.3149608460529281	0.2957673495778328
30	1591	0.33998356314910183	0.33998356314910183	0.42498521088419017	0.33998356314910183
30	1558	0.5082471381779671	0.5082471381779671	0.5667307484357688	0.5082471381779671
30	913	0.40188883301077255	0.40188883301077255	0.4108271307374308	0.40188883301077255
30	1524	0.35360606421121155	0.35360606421121155	0.36569643316742584	0.35360606421121155
30	1560	0.29842646827682523	0.29842646827682523	0.33811593314120775	0.29842646827682523
30	1374	0.4880908735475781	0.4880908735475781	0.49186367482902116	0.4880908735475781
30	1339	0.394058219624264	0.394058219624264	0.4754495719206755	0.394058219624264
30	1304	0.36855555157577	0.36855555157577	0.38788438400539343	0.36855555157577
30	1515	0.3967825188458519	0.3967825188458519	0.4121514637297632	0.3967825188458519
30	1587	0.3917190831823715	0.3917190831823715	0.3987114052783962	0.3917190831823715
30	1182	0.5137840370604864	0.5137840370604864	0.5529089352306473	0.5137840370604864
30	1520	0.46597549099538826	0.46597549099538826	0.5435900863054768	0.46597549099538826
30	1571	0.5414034255853821	0.5414034255853821	0.5667173145732336	0.5414034255853821
30	1424	0.45086276560048316	0.45086276560048316	0.4960478591158778	0.45086276560048316
30	1473	0.394058219624264	0.394058219624264	0.4754495719206755	0.394058219624264
30	1508	0.394058219624264	0.394058219624264	0.4754495719206755	0.394058219624264
30	1530	0.5193651378370707	0.5193651378370707	0.5373260518405296	0.5193651378370707
30	1395	0.34493056482497997	0.34493056482497997	0.36343226218818403	0.34493056482497997
30	1595	0.3935395585183611	0.3935395585183611	0.43575517003880815	0.3935395585183611
30	1561	0.3632377033098293	0.3632377033098293	0.4171934883571614	0.3632377033098293
30	597	0.4910023672649051	0.4910023672649051	0.5507477359247067	0.4910023672649051
30	1565	0.4448316733682155	0.4448316733682155	0.4575419611729058	0.4448316733682155
30	1298	0.3612124851996389	0.3612124851996389	0.3767521273401077	0.3612124851996389
30	1273	0.49120770601556113	0.49120770601556113	0.5251669138304363	0.49120770601556113
30	1598	0.3711259666775201	0.3711259666775201	0.4160509447188046	0.3711259666775201
30	1573	0.5283619082992289	0.5283619082992289	0.531297686013761	0.5283619082992289
30	592	0.5617998050634503	0.5617998050634503	0.7363115361761534	0.5617998050634503
30	1356	0.4910023672649051	0.4910023672649051	0.5507477359247067	0.4910023672649051
30	1427	0.3672026143189953	0.3672026143189953	0.3695244138915458	0.3672026143189953
30	1592	0.42149364632221076	0.42149364632221076	0.4522474509426674	0.42149364632221076
30	482	0.4265731860544264	0.4265731860544264	0.4265731860544264	0.4265731860544264
30	1318	0.37710373178890627	0.37710373178890627	0.42322835974631917	0.37710373178890627
30	947	0.47752883092046616	0.47752883092046616	0.5263322180917247	0.47752883092046616
139	6995	9.670635702648987e-05	None	0.0	9.670635702648987e-05
139	6810	0.014513128350031676	None	0.0	0.014513128350031676
139	6822	0.002330821057233896	None	0.1607025581161023	0.002330821057233896
139	6869	0.005469716033588628	None	0.0	0.005469716033588628
139	6902	0.0033933425350793412	None	0.0	0.0033933425350793412
139	6637	0.0032031985113887963	None	0.07080760849742651	0.0032031985113887963
139	6571	0.004094101987830371	None	0.0	0.004094101987830371
139	7014	-1.717820951925942e-13	None	0.05110699633275125	-1.717820951925942e-13
139	7028	0.0020624113416652275	None	0.0	0.0020624113416652275
139	6994	0.004522099666099892	None	0.0	0.004522099666099892
139	6948	0.0017577173069784511	None	0.0	0.0017577173069784511
139	6998	0.0001625021699941119	None	0.0	0.0001625021699941119
139	6406	0.002941350042287692	None	0.0	0.002941350042287692
139	7038	-3.84961527656154e-07	None	0.05487484200726559	-3.84961527656154e-07
139	7019	0.0005004179233278782	None	0.47548881636444873	0.0005004179233278782
139	7011	0.0007672770410256645	None	0.0	0.0007672770410256645
139	6967	0.004017446291194491	None	0.0	0.004017446291194491
139	6981	0.0010827875109511928	None	0.0	0.0010827875109511928
139	6748	0.001701644241603492	None	0.0	0.001701644241603492
139	6886	0.0035319588907675044	None	0.0	0.0035319588907675044
139	6883	0.0062198231985038	None	0.0	0.0062198231985038
139	6889	9.193563573742557e-05	None	0.0	9.193563573742557e-05
139	6722	0.005849099233059007	None	0.0	0.005849099233059007
139	7031	0.0002518875114801246	None	0.18251569974004392	0.0002518875114801246
139	7027	0.0005149519973962856	None	0.05110699633275125	0.0005149519973962856
139	6672	0.0020532999795630853	None	0.0	0.0020532999795630853
139	7004	0.0012026930288747792	None	0.0	0.0012026930288747792
139	5873	0.008759912134088122	None	0.09445337137173106	0.008759912134088122
139	7042	0.0009409863986793593	None	0.0	0.0009409863986793593
139	6568	0.007347244708518799	None	0.0	0.007347244708518799
139	7029	0.0011644311387648783	None	0.0	0.0011644311387648783
139	6960	0.0011624483247161016	None	0.0	0.0011624483247161016
139	6961	0.0007304914053868153	None	0.162825694304833	0.0007304914053868153
139	6910	0.0004326219574935645	None	0.05487484200726559	0.0004326219574935645
139	6757	0.0021852674877805133	None	0.05110699633275125	0.0021852674877805133
139	6931	-8.337248388157655e-11	None	0.0	-8.337248388157655e-11
139	7007	0.006162538512317242	None	0.0	0.006162538512317242
139	6913	0.0004731007184197689	None	0.0	0.0004731007184197689
139	6693	0.0008714031247284211	None	0.0	0.0008714031247284211
139	7016	-3.0127058540318135e-09	None	0.0	-3.0127058540318135e-09
139	6844	0.0003120191044647925	None	0.0	0.0003120191044647925
139	6258	0.0025513524217577544	None	0.0	0.0025513524217577544
139	6085	0.003855145259454677	None	0.23456103617249605	0.003855145259454677
139	6876	0.0018196248569838462	None	0.14151384848170717	0.0018196248569838462
139	7008	8.147064785637581e-09	None	0.7056912866877878	8.147064785637581e-09
139	6835	0.0012194622636205056	None	0.35989090753749153	0.0012194622636205056
139	6761	0.000929239406588844	None	0.0	0.000929239406588844
139	6657	0.0014039054785880557	None	0.0	0.0014039054785880557
139	6986	8.711275168535642e-05	None	0.0	8.711275168535642e-05
139	7010	-3.3857765982055113e-08	None	0.0	-3.3857765982055113e-08
139	6778	0.00033627974482679804	None	0.0975705422409476	0.00033627974482679804
139	6787	0.007888274294605785	None	0.0	0.007888274294605785
139	6669	0.005783333143455164	None	0.0	0.005783333143455164
139	7024	0.000521318337913897	None	0.0	0.000521318337913897
139	6990	0.003503280389201237	None	0.0	0.003503280389201237
139	6688	0.0006790744653070428	None	0.0	0.0006790744653070428
139	7046	8.455809445322963e-10	None	0.0	8.455809445322963e-10
139	6943	0.0018004418095978604	None	0.15428154608721742	0.0018004418095978604
139	6519	0.001132601041759005	None	0.18251569974004392	0.001132601041759005
139	4974	0.00927947002754506	None	0.0	0.00927947002754506
139	6923	0.0006606496704165839	None	0.0	0.0006606496704165839
139	6991	0.0020459135386520803	None	0.0	0.0020459135386520803
139	6915	0.0022717479817802016	None	0.0	0.0022717479817802016
139	6928	0.001361216351242886	None	0.05487484200726559	0.001361216351242886
139	6744	0.0007127820178058028	None	0.05110699633275125	0.0007127820178058028
139	5599	0.003672371641510569	None	0.0	0.003672371641510569
139	7000	0.0005064547274898962	None	0.0	0.0005064547274898962
139	6401	0.0013894806966519224	None	0.2772524021780359	0.0013894806966519224
139	6958	0.0024468747031765057	None	0.0	0.0024468747031765057
139	6922	0.0013526633801004325	None	0.0	0.0013526633801004325
139	6798	0.008243100912666567	None	0.0	0.008243100912666567
139	6290	0.009015155666147493	None	0.07080760849742651	0.009015155666147493
139	6606	0.0002473758367691064	None	0.0	0.0002473758367691064
139	6470	0.00394273248044089	None	0.0	0.00394273248044089
139	6892	0.009620836899342074	None	0.0	0.009620836899342074
139	6808	0.007898426335531252	None	0.05110699633275125	0.007898426335531252
139	6820	0.0009212191351613852	None	0.0	0.0009212191351613852
139	7001	0.0015191098857987627	None	0.0	0.0015191098857987627
139	6813	0.0039424749784875745	None	0.0	0.0039424749784875745
139	6964	0.001925543147645794	None	0.0	0.001925543147645794
139	7047	-1.3869860165435487e-05	None	0.0	-1.3869860165435487e-05
139	7005	-7.453777951412619e-05	None	0.14151384848170717	-7.453777951412619e-05
139	6673	0.0007107923674418345	None	0.0	0.0007107923674418345
139	6965	0.008831093475477426	None	0.07080760849742651	0.008831093475477426
139	6681	0.004181132649920244	None	0.0	0.004181132649920244
139	6543	0.0013033359130639956	None	0.0	0.0013033359130639956
139	6936	0.0006305806547525842	None	0.05487484200726559	0.0006305806547525842
139	6966	0.003202035813623446	None	0.0	0.003202035813623446
139	4563	0.005133786577382122	None	0.05110699633275125	0.005133786577382122
139	6924	0.0027735318523349297	None	0.14151384848170717	0.0027735318523349297
139	6829	0.00022688714028193182	None	0.23456103617249605	0.00022688714028193182
139	6251	0.0008677295461728898	None	0.0	0.0008677295461728898
139	6963	0.0027764659931249344	None	0.0	0.0027764659931249344
139	6933	0.0003420233269935173	None	0.0	0.0003420233269935173
139	6711	0.004954027799967948	None	0.15428154608721742	0.004954027799967948
139	6937	0.0023585130074553875	None	0.0	0.0023585130074553875
139	6451	0.01255406880881548	None	0.0	0.01255406880881548
139	6944	-3.6663426903833197e-06	None	0.5035852322293956	-3.6663426903833197e-06
139	5927	0.002463397454990717	None	0.162825694304833	0.002463397454990717
139	6397	0.0017119487957030772	None	0.0	0.0017119487957030772
71	3569	0.000364753452305677	None	0.3530667851881527	0.000364753452305677
71	3488	0.0018233874896745974	None	0.2997321455461393	0.0018233874896745974
71	2962	0.0011259734154011746	None	0.22995732333433788	0.0011259734154011746
71	3582	0.003095582891650611	None	0.31289564825574206	0.003095582891650611
71	3559	1.367855974855904e-06	None	0.011633245366015035	1.367855974855904e-06
71	3179	0.00017082737449978017	None	0.2677443160952506	0.00017082737449978017
71	3558	0.00036789609759569904	None	0.15240009282309797	0.00036789609759569904
71	3457	0.0005516220705884224	None	0.22272992013224407	0.0005516220705884224
71	3509	7.463954139753748e-09	None	0.3419274443847195	7.463954139753748e-09
71	3031	0.0005988109441112288	None	0.1788741807733207	0.0005988109441112288
71	3629	2.1334859209911087e-05	None	0.25275922499189657	2.1334859209911087e-05
71	3634	0.0014146215140193542	None	0.25053594814467145	0.0014146215140193542
71	3608	-1.2890475344587582e-05	None	0.011633245366015035	-1.2890475344587582e-05
71	3611	0.0007543057795773785	None	0.3542590726938159	0.0007543057795773785
71	3551	6.167580146105102e-09	None	0.02326649073203007	6.167580146105102e-09
71	3626	-9.094629835821317e-09	None	0.15703168185218513	-9.094629835821317e-09
71	3572	0.000203706694927952	None	0.3582391150168436	0.000203706694927952
71	3472	0.0009444836454376467	None	0.3932273061779624	0.0009444836454376467
71	3589	1.2515127936477633e-06	None	0.3786264976294822	1.2515127936477633e-06
71	3519	-3.4772873903132275e-09	None	0.3559005156401809	-3.4772873903132275e-09
71	3473	8.909514350299301e-06	None	0.3069011913241495	8.909514350299301e-06
71	3601	6.564740132695053e-08	None	0.048591265790377494	6.564740132695053e-08
71	2810	0.00027335045671180656	None	0.1870279116390663	0.00027335045671180656
71	3563	2.2934755278254134e-05	None	0.22570524770317396	2.2934755278254134e-05
71	3437	0.0002352587615623033	None	0.3546918244454563	0.0002352587615623033
71	3247	0.00024971504205330357	None	0.24594548507444144	0.00024971504205330357
71	3510	0.0005182843351397945	None	0.048591265790377494	0.0005182843351397945
71	3583	1.261918452213364e-07	None	0.2921911030596382	1.261918452213364e-07
71	3497	6.497733416315443e-06	None	0.4348194502299725	6.497733416315443e-06
71	3621	6.613498205656163e-09	None	0.44575460956469853	6.613498205656163e-09
71	3393	5.498603282570716e-05	None	0.2488875954553084	5.498603282570716e-05
71	3613	4.492391372176558e-05	None	0.25275922499189657	4.492391372176558e-05
71	3645	-8.451802638726888e-06	None	0.2729544504997478	-8.451802638726888e-06
71	2613	0.0001319577285838105	None	0.3789453501808967	0.0001319577285838105
71	3639	1.0013909803639577e-06	None	0.36899551513009576	1.0013909803639577e-06
71	3581	0.000820597526180364	None	0.24629008670885705	0.000820597526180364
71	3633	0.0015432178924091465	None	0.1964090160886376	0.0015432178924091465
71	3641	0.00046482972875803525	None	0.2253361334423379	0.00046482972875803525
71	3642	-6.426845362845193e-08	None	0.011633245366015035	-6.426845362845193e-08
71	3445	0.0003485655430302829	None	0.3060841520910447	0.0003485655430302829
71	3096	0.00020805001643451896	None	0.2517082889074294	0.00020805001643451896
71	3111	0.0010465601929146278	None	0.011633245366015035	0.0010465601929146278
71	3452	3.538065550875401e-07	None	0.02326649073203007	3.538065550875401e-07
71	3056	0.0013570948087112027	None	0.2551932045050326	0.0013570948087112027
71	3153	9.13093154270725e-05	None	0.24629008670885705	9.13093154270725e-05
71	3019	3.015903851612292e-06	None	0.22025261397393522	3.015903851612292e-06
71	3021	0.002124439370289059	None	0.05830951894845299	0.002124439370289059
71	3246	0.0002352956899565925	None	0.39406882159043166	0.0002352956899565925
71	3163	0.0021703405077307366	None	0.3063908135570919	0.0021703405077307366
71	3043	0.004522111936462089	None	0.011633245366015035	0.004522111936462089
71	3646	2.4954292078016175e-08	None	0.29177885372229495	2.4954292078016175e-08
71	3620	-4.246334940348054e-08	None	0.23908887601137985	-4.246334940348054e-08
71	3077	0.0004034462445944964	None	0.2708523919175093	0.0004034462445944964
71	3465	0.0006162384740915105	None	0.2981852033600219	0.0006162384740915105
71	3640	4.145399552182823e-05	None	0.25275922499189657	4.145399552182823e-05
71	3079	0.0007469757194735752	None	0.36711571043041086	0.0007469757194735752
71	3604	4.7611360100529455e-06	None	0.24963032988317674	4.7611360100529455e-06
71	3578	0.0003438665453195178	None	0.4274886395629964	0.0003438665453195178
71	3219	0.006565708703170539	None	0.2793690190414645	0.006565708703170539
71	2627	0.00048677397662527324	None	0.048591265790377494	0.00048677397662527324
71	3095	0.0005387503071576655	None	0.4634720479055778	0.0005387503071576655
71	3455	1.7360145160461893e-06	None	0.15240009282309797	1.7360145160461893e-06
71	3415	0.0026802351048269093	None	0.20903729512284172	0.0026802351048269093
71	3615	0.00027397474946937536	None	0.011633245366015035	0.00027397474946937536
71	3412	-3.736908518656068e-05	None	0.23634452897898012	-3.736908518656068e-05
71	3506	5.383660829522923e-05	None	0.30419414909767495	5.383660829522923e-05
71	3580	0.0015665429798745925	None	0.2958959491933275	0.0015665429798745925
71	3453	0.0003639504659303779	None	0.02326649073203007	0.0003639504659303779
71	2967	0.003973473009046944	None	0.19087995343038805	0.003973473009046944
71	3616	-1.2726985403569095e-08	None	0.048591265790377494	-1.2726985403569095e-08
71	3631	0.0003694996545418667	None	0.011633245366015035	0.0003694996545418667
71	3308	0.0003757299705769181	None	0.02326649073203007	0.0003757299705769181
71	3530	7.905257095049611e-05	None	0.32255530699725965	7.905257095049611e-05
71	3650	1.635508930547518e-05	None	0.3676370172073433	1.635508930547518e-05
71	3466	1.3910281361798758e-08	None	0.2488875954553084	1.3910281361798758e-08
71	3630	None	None	0.33008790570593005	None
71	3605	-2.7735163710884443e-09	None	0.011633245366015035	-2.7735163710884443e-09
71	3426	0.0001327706328085759	None	0.20112678379102475	0.0001327706328085759
71	3540	8.255004499306967e-05	None	0.048591265790377494	8.255004499306967e-05
71	3643	-5.511810416932057e-05	None	0.36711571043041086	-5.511810416932057e-05
71	3610	0.00019814563206079473	None	0.02326649073203007	0.00019814563206079473
71	3592	-3.669188572966449e-09	None	0.3140827169572722	-3.669188572966449e-09
71	3404	0.00014812378889424253	None	0.23788477682943374	0.00014812378889424253
71	3617	0.00017495440090736317	None	0.05830951894845299	0.00017495440090736317
71	3489	0.0004081856690628029	None	0.2742571808872954	0.0004081856690628029
71	3598	0.0006197065951031365	None	0.2596740699859823	0.0006197065951031365
71	3451	6.934848517787879e-05	None	0.2006463801412551	6.934848517787879e-05
71	3443	0.0005159010703638323	None	0.34549502116977016	0.0005159010703638323
71	3181	0.0005257647518754039	None	0.43094820380966475	0.0005257647518754039
71	3628	-2.0090521694229154e-07	None	0.15240009282309797	-2.0090521694229154e-07
71	2762	0.0006714271028060817	None	0.011633245366015035	0.0006714271028060817
71	2912	0.0002782256946187072	None	0.29930372252409815	0.0002782256946187072
71	3573	0.0005904977779242963	None	0.2897725061710932	0.0005904977779242963
71	3548	7.960186097066086e-08	None	0.25178159418638874	7.960186097066086e-08
71	3552	1.0442579995552452e-06	None	0.30974737609783426	1.0442579995552452e-06
71	3619	4.64409830703283e-05	None	0.011633245366015035	4.64409830703283e-05
71	3289	0.0008784871244030421	None	0.3143659527963116	0.0008784871244030421
71	3193	0.0002947335935935073	None	0.05830951894845299	0.0002947335935935073
71	3146	0.00040023394154955767	None	0.4125230798173945	0.00040023394154955767
71	3416	0.0006360867267805762	None	0.05830951894845299	0.0006360867267805762
54	2671	2.5813941154597942e-05	None	0.2307809863168105	2.5813941154597942e-05
54	2689	0.0002698804451364575	None	0.5139636204144413	0.0002698804451364575
54	2800	5.0043972205922035e-06	None	0.19892033960187047	5.0043972205922035e-06
54	2675	1.804676293086938e-06	None	0.12744533295337196	1.804676293086938e-06
54	2785	-3.3486946723965782e-06	None	0.21990355276942614	-3.3486946723965782e-06
54	2723	2.650275934264794e-06	None	0.12744533295337196	2.650275934264794e-06
54	2602	-2.231265873260362e-06	None	0.4018932393763627	-2.231265873260362e-06
54	2710	7.584642224351406e-07	None	0.2968341733745297	7.584642224351406e-07
54	2771	-0.1	None	0.24820884757474798	-0.1
54	2556	-6.843244796991659e-09	None	0.3220003264674136	-6.843244796991659e-09
54	2728	1.4763358223309506e-09	None	0.4004664241731959	1.4763358223309506e-09
54	2568	0.00031079679689751197	None	0.4413569840051178	0.00031079679689751197
54	2701	2.2847241714641066e-07	None	0.3609744832138892	2.2847241714641066e-07
54	2707	-5.412718507641126e-08	None	0.09026091298430858	-5.412718507641126e-08
54	2681	2.2801043597420196e-05	None	0.31316408415271424	2.2801043597420196e-05
54	2651	1.7029225316944827e-11	None	0.09026091298430858	1.7029225316944827e-11
54	2724	-0.00011199575305175572	None	0.26999125802179236	-0.00011199575305175572
54	2758	-2.4123272538434043e-08	None	0.4018932393763627	-2.4123272538434043e-08
54	2577	-9.849308248396029e-07	None	0.329963813556462	-9.849308248396029e-07
54	2682	0.00043448630819679164	None	0.23433813333533654	0.00043448630819679164
54	2628	0.0005876335700537689	None	0.24591649327690784	0.0005876335700537689
54	2768	4.5784465488231454e-07	None	0.16438509013618824	4.5784465488231454e-07
54	2581	-7.833158964097012e-12	None	0.35018061915118837	-7.833158964097012e-12
54	2664	-0.000385360995504933	None	0.31196332394972776	-0.000385360995504933
54	2641	1.4389177114436278e-07	None	0.09026091298430858	1.4389177114436278e-07
54	2715	-0.00016114090324582567	None	0.24080460027603207	-0.00016114090324582567
54	2687	-8.558802448195283e-10	None	0.37632159848545194	-8.558802448195283e-10
54	2613	0.0001319577285838105	None	0.38313767407357885	0.0001319577285838105
54	2755	2.285546036505375e-05	None	0.4987975348730787	2.285546036505375e-05
54	2764	4.556279492263688e-06	None	0.3235285029279239	4.556279492263688e-06
54	2781	None	None	0.2564708768474606	None
54	2660	0.000247547367795187	None	0.30459281632441426	0.000247547367795187
54	2752	-4.4522590629729815e-05	None	0.4007495504728819	-4.4522590629729815e-05
54	2775	-2.962763360839515e-07	None	0.20902966277805848	-2.962763360839515e-07
54	2766	1.6563808024286712e-10	None	0.09026091298430858	1.6563808024286712e-10
54	2765	-5.6504766849946395e-06	None	0.3797973588966038	-5.6504766849946395e-06
54	2778	-1.3562194169707984e-07	None	0.31466482715821426	-1.3562194169707984e-07
54	2636	1.7580155452969682e-06	None	0.19696317589367784	1.7580155452969682e-06
54	2587	2.0416325689723395e-08	None	0.5193780793286573	2.0416325689723395e-08
54	2639	-4.9892349642037884e-09	None	0.3598330939339338	-4.9892349642037884e-09
54	2791	-0.1	None	0.23573175523754958	-0.1
54	2712	-1.011599641070701e-06	None	0.31418961574372073	-1.011599641070701e-06
54	2720	6.815307370200768e-05	None	0.19892033960187047	6.815307370200768e-05
54	2594	-3.849655333122837e-06	None	0.3598330939339338	-3.849655333122837e-06
54	2623	5.038412864593683e-09	None	0.3220003264674136	5.038412864593683e-09
54	2619	2.216051652530713e-07	None	0.3093329293703218	2.216051652530713e-07
54	2686	2.6332853803935925e-07	None	0.25125490487939606	2.6332853803935925e-07
54	2751	-6.918256332708927e-10	None	0.3375078648759806	-6.918256332708927e-10
54	2782	0.0007859874592135833	None	0.2977396746298476	0.0007859874592135833
54	2741	7.32382626963495e-07	None	0.12744533295337196	7.32382626963495e-07
54	2661	-1.3129018920029657e-05	None	0.2899102369283118	-1.3129018920029657e-05
54	2799	9.343004894616421e-07	None	0.39361413992263605	9.343004894616421e-07
54	2614	8.831687709988502e-06	None	0.2553113485578286	8.831687709988502e-06
54	2642	6.504690662972546e-09	None	0.30661330976210077	6.504690662972546e-09
54	2780	0.00043937346517579736	None	0.33862417958270036	0.00043937346517579736
54	2633	-2.684494434798669e-07	None	0.33143914272212716	-2.684494434798669e-07
54	2563	8.306230162073309e-06	None	0.47564563924253866	8.306230162073309e-06
54	2627	0.00048677397662527324	None	0.5194976202708842	0.00048677397662527324
54	2620	9.835467066745724e-06	None	0.4005965867481695	9.835467066745724e-06
54	2770	9.488945658923885e-05	None	0.3436008537673317	9.488945658923885e-05
54	2740	0.0006217061676356857	None	0.26710318627250923	0.0006217061676356857
54	2745	-1.59129744719928e-09	None	0.2510986456433132	-1.59129744719928e-09
54	2674	-2.331334559592702e-10	None	0.09026091298430858	-2.331334559592702e-10
54	2575	-1.897669902488864e-10	None	0.3052901325944114	-1.897669902488864e-10
54	2795	6.0224197833750295e-05	None	0.5226697532179903	6.0224197833750295e-05
54	2692	-2.96924435228426e-05	None	0.5226697532179903	-2.96924435228426e-05
54	2744	-5.087176683222061e-08	None	0.3703505760662654	-5.087176683222061e-08
54	2769	None	None	0.35943641721244407	None
54	2588	-0.1	None	0.42052601376473603	-0.1
54	2779	5.875003235683987e-05	None	0.24929156154204427	5.875003235683987e-05
54	2698	1.668299488257817e-08	None	0.3318659408025534	1.668299488257817e-08
54	2793	7.808047819315306e-06	None	0.45089033173723897	7.808047819315306e-06
54	2704	2.6242069320101793e-09	None	0.09026091298430858	2.6242069320101793e-09
54	2644	2.4887065217210197e-05	None	0.3728614554817834	2.4887065217210197e-05
54	2734	-1.1555999455541007e-07	None	0.35018061915118837	-1.1555999455541007e-07
54	2693	-2.787942395867924e-08	None	0.5666365486809966	-2.787942395867924e-08
54	2788	0.00031347932099832793	None	0.09026091298430858	0.00031347932099832793
54	2652	-5.317699459727691e-09	None	0.3436008537673317	-5.317699459727691e-09
54	2735	1.0702027887514191e-08	None	0.12744533295337196	1.0702027887514191e-08
54	2753	-2.5368086668529475e-05	None	0.19800022970669082	-2.5368086668529475e-05
54	2634	5.369659025650841e-05	None	0.30435588767425353	5.369659025650841e-05
54	2789	-4.553223320830669e-10	None	0.32801238811809535	-4.553223320830669e-10
54	2761	1.0124649246931587e-06	None	0.22981390905189106	1.0124649246931587e-06
54	2630	3.026189852970294e-06	None	0.2510986456433132	3.026189852970294e-06
54	2591	0.0001527492366637172	None	0.23198839924181006	0.0001527492366637172
54	2573	1.6322655710955377e-06	None	0.35556023647985396	1.6322655710955377e-06
54	2743	-6.238232855990992e-09	None	0.4197442734323813	-6.238232855990992e-09
54	2787	-1.5264402296395277e-08	None	0.19800022970669082	-1.5264402296395277e-08
54	2722	-2.625858904421812e-05	None	0.31009497099915817	-2.625858904421812e-05
54	2593	8.43677542074016e-08	None	0.24365838780038626	8.43677542074016e-08
54	2777	-0.1	None	0.19843384060161587	-0.1
54	2762	0.0006714271028060817	None	0.2001105331807691	0.0006714271028060817
54	2696	8.787629141540918e-09	None	0.3336732736892131	8.787629141540918e-09
54	2731	-3.9797085783620167e-07	None	0.4237837936939595	-3.9797085783620167e-07
54	2760	None	None	0.28120004608499294	None
54	2562	5.077037272080295e-05	None	0.33617891221037477	5.077037272080295e-05
54	2572	5.5654617951667626e-05	None	0.45808194707187655	5.5654617951667626e-05
54	2702	-1.7622226497369405e-07	None	0.2974842792002463	-1.7622226497369405e-07
54	2738	-1.5826751734003168e-07	None	0.27406651573387425	-1.5826751734003168e-07
54	2667	3.5367807434053614e-05	None	0.42050069113250466	3.5367807434053614e-05
108	5179	0.0012970129604332132	None	0.06859355250908199	0.0012970129604332132
108	5469	0.00013864962563745967	None	0.0	0.00013864962563745967
108	5136	0.0006964867213978141	None	0.22775667169355898	0.0006964867213978141
108	5039	0.0021279587388185078	None	0.3078248462745647	0.0021279587388185078
108	5095	0.002235061791702069	None	0.0	0.002235061791702069
108	5451	0.0010458550391453242	None	0.059022025196547104	0.0010458550391453242
108	4917	0.00020389609635946014	None	0.24930752649657006	0.00020389609635946014
108	5490	0.0004747122576089767	None	0.0	0.0004747122576089767
108	5328	0.004805045189818752	None	0.06859355250908199	0.004805045189818752
108	5135	0.0006435293453860373	None	0.0	0.0006435293453860373
108	5292	5.271804520132364e-05	None	0.0	5.271804520132364e-05
108	5428	8.030704891200104e-08	None	0.1873627130495052	8.030704891200104e-08
108	5461	0.00040185901652358113	None	0.2043719596967264	0.00040185901652358113
108	5498	-2.802264345366732e-05	None	0.02585981886264906	-2.802264345366732e-05
108	5382	0.00028338118597418975	None	0.0	0.00028338118597418975
108	5453	7.156879825522245e-05	None	0.6210105044195084	7.156879825522245e-05
108	5414	0.004485428418767053	None	0.0	0.004485428418767053
108	5373	0.000328428000321831	None	0.04810548131123882	0.000328428000321831
108	5169	0.00021669500099463326	None	0.0	0.00021669500099463326
108	5228	0.0018442152452442446	None	0.38877783657243514	0.0018442152452442446
108	4722	0.001053559941899806	None	0.21800965136097988	0.001053559941899806
108	4703	0.00025295842101116496	None	0.0	0.00025295842101116496
108	5455	0.0002764152620937062	None	0.11285945994679394	0.0002764152620937062
108	4177	0.002404400685763821	None	0.2796675516124676	0.002404400685763821
108	4807	0.002538263734256657	None	0.3853751987449009	0.002538263734256657
108	4502	0.0009182102829657094	None	0.0	0.0009182102829657094
108	4801	0.002930494155349637	None	0.06859355250908199	0.002930494155349637
108	5411	-6.152367054626074e-06	None	0.16057715106462112	-6.152367054626074e-06
108	5232	2.0919962160416005e-05	None	0.0	2.0919962160416005e-05
108	5290	0.0037150039933968792	None	0.21013792632025888	0.0037150039933968792
108	5244	0.0005985766906256072	None	0.3113394553295811	0.0005985766906256072
108	5378	0.0007612768811857037	None	0.0	0.0007612768811857037
108	5313	0.0017891267799002412	None	0.0	0.0017891267799002412
108	5251	0.0006862514919920887	None	0.0	0.0006862514919920887
108	5454	0.0009447063271271491	None	0.02585981886264906	0.0009447063271271491
108	5482	-3.487604005834156e-07	None	0.27261057172624537	-3.487604005834156e-07
108	5318	0.0027505265631059465	None	0.1186820282678251	0.0027505265631059465
108	5466	0.0003430760953684232	None	0.3114023842596325	0.0003430760953684232
108	5329	0.00040625136149069783	None	0.04810548131123882	0.00040625136149069783
108	5354	2.1772046220260618e-05	None	0.2584531928867423	2.1772046220260618e-05
108	5353	0.00033344383778205965	None	0.0	0.00033344383778205965
108	4765	0.000913947794619093	None	0.2081690555285655	0.000913947794619093
108	5380	0.0005449937599691848	None	0.02585981886264906	0.0005449937599691848
108	4701	0.004591931112255847	None	0.0	0.004591931112255847
108	5333	0.0007783259279897418	None	0.0	0.0007783259279897418
108	5294	0.0003330970958807068	None	0.059022025196547104	0.0003330970958807068
108	5403	0.0018469663689639547	None	0.0	0.0018469663689639547
108	5019	0.002038542997617356	None	0.13795882692214745	0.002038542997617356
108	4930	0.0036714378833171395	None	0.13795882692214745	0.0036714378833171395
108	4690	0.001113364765625689	None	0.02585981886264906	0.001113364765625689
108	4859	0.0001717590373074338	None	0.09984671940034234	0.0001717590373074338
108	5415	2.406085903152096e-08	None	0.04810548131123882	2.406085903152096e-08
108	5472	0.00045208966809654236	None	0.0	0.00045208966809654236
108	4509	0.0005656746214535338	None	0.0	0.0005656746214535338
108	4974	0.00927947002754506	None	0.0	0.00927947002754506
108	5393	0.0006520803912036236	None	0.3078248462745647	0.0006520803912036236
108	5488	-9.870533826100996e-06	None	0.02585981886264906	-9.870533826100996e-06
108	5391	0.0004923347572214689	None	0.02585981886264906	0.0004923347572214689
108	5425	0.000475071936030673	None	0.0	0.000475071936030673
108	5301	0.0005676793433751846	None	0.0	0.0005676793433751846
108	5199	0.0004339982478981233	None	0.0	0.0004339982478981233
108	5138	0.000651145492855995	None	0.06859355250908199	0.000651145492855995
108	5405	2.2420071493914496e-05	None	0.45695923887116824	2.2420071493914496e-05
108	5462	2.9103305242619923e-08	None	0.0	2.9103305242619923e-08
108	5022	0.002258895764586252	None	0.0	0.002258895764586252
108	5305	0.002972549844846432	None	0.059022025196547104	0.002972549844846432
108	4124	0.0029232290736261996	None	0.22449445634191587	0.0029232290736261996
108	5412	2.2641850803664366e-05	None	0.3690904478734396	2.2641850803664366e-05
108	5342	3.452422587600014e-05	None	0.0	3.452422587600014e-05
108	5443	0.00015893708253981718	None	0.1962036954282828	0.00015893708253981718
108	5365	0.0003513972100350255	None	0.29254963266372624	0.0003513972100350255
108	5357	0.000927453963743812	None	0.0	0.000927453963743812
108	5389	0.000775386674392875	None	0.2081690555285655	0.000775386674392875
108	5458	6.687243681088596e-08	None	0.04810548131123882	6.687243681088596e-08
108	5023	9.697239591798707e-05	None	0.05171963772529812	9.697239591798707e-05
108	4989	0.0004380319789347316	None	0.059022025196547104	0.0004380319789347316
108	5499	1.0437298729972081e-08	None	0.13795882692214745	1.0437298729972081e-08
108	5496	0.0013614309821036656	None	0.0	0.0013614309821036656
108	5468	0.00019146484284824933	None	0.0	0.00019146484284824933
108	5204	0.0002294598740417606	None	0.31063511490772394	0.0002294598740417606
108	5486	-5.5382513905108836e-05	None	0.21800965136097988	-5.5382513905108836e-05
108	5397	0.0007614414040697855	None	0.11482548661102694	0.0007614414040697855
108	5258	0.0004215273378842342	None	0.0	0.0004215273378842342
108	5134	0.0010357626132689922	None	0.0	0.0010357626132689922
108	5494	0.00019607696998747985	None	0.35764915039754236	0.00019607696998747985
108	4563	0.005133786577382122	None	0.13100672126849586	0.005133786577382122
108	4410	0.0009052865667650549	None	0.13427082900807175	0.0009052865667650549
108	5250	8.617486319137037e-07	None	0.059022025196547104	8.617486319137037e-07
108	5296	0.0004417576399980612	None	0.05171963772529812	0.0004417576399980612
108	4762	0.0007854725513274932	None	0.0	0.0007854725513274932
108	5489	0.00015574193923919568	None	0.0	0.00015574193923919568
108	5407	0.0007098897828895755	None	0.1962036954282828	0.0007098897828895755
108	5336	0.0007972474310462044	None	0.21800965136097988	0.0007972474310462044
108	5107	0.005177041086740718	None	0.3149963990769849	0.005177041086740718
108	5351	1.1316064103098805e-05	None	0.04810548131123882	1.1316064103098805e-05
108	5406	0.0004319073891247124	None	0.06859355250908199	0.0004319073891247124
108	5183	0.0006423314300782814	None	0.0	0.0006423314300782814
108	5481	-1.1834188197291085e-05	None	0.25747325668959276	-1.1834188197291085e-05
108	5356	0.0006215434483664506	None	0.18872213139938218	0.0006215434483664506
108	5473	0.0007879451297320349	None	0.21013792632025888	0.0007879451297320349
34	1743	0.43448331584168737	0.43448331584168737	0.46242280093279	0.43448331584168737
34	1492	0.4009986728319596	0.4009986728319596	0.43913144090014866	0.4009986728319596
34	1787	0.39245759567728083	0.39245759567728083	0.5068733131029285	0.39245759567728083
34	1676	0.4344415104617352	0.4344415104617352	0.4843496210407319	0.4344415104617352
34	1521	0.4163703723732063	0.4163703723732063	0.42095015302373556	0.4163703723732063
34	1756	0.401831086861145	0.401831086861145	0.42027859237456233	0.401831086861145
34	1784	0.4558630010623951	0.4558630010623951	0.7228119310645325	0.4558630010623951
34	1772	0.3452903500552574	0.3452903500552574	0.3633757703132429	0.3452903500552574
34	1790	0.4163703723732063	0.4163703723732063	0.42095015302373556	0.4163703723732063
34	1549	0.4678447920939023	0.4678447920939023	0.6773387000760027	0.4678447920939023
34	1759	0.45548202687773537	0.45548202687773537	0.4814712259821322	0.45548202687773537
34	1148	0.33322843944428965	0.33322843944428965	0.33322843944428965	0.33322843944428965
34	1767	0.38436797492497077	0.38436797492497077	0.42495954389955715	0.38436797492497077
34	1775	0.41971781186722545	0.41971781186722545	0.4556065347585651	0.41971781186722545
34	1605	0.3368443947212259	0.3368443947212259	0.35530456251302595	0.3368443947212259
34	1755	0.34067581450407053	0.34067581450407053	0.3764874821679033	0.34067581450407053
34	1209	0.47496741813516563	0.47496741813516563	0.48492511972620234	0.47496741813516563
34	1714	0.4561648573498617	0.4561648573498617	0.45778705573173506	0.4561648573498617
34	1650	0.37429666962657565	0.37429666962657565	0.43370781377068895	0.37429666962657565
34	1068	0.33629596938373096	0.33629596938373096	0.37685764376594394	0.33629596938373096
34	1645	0.5265998273099736	0.5265998273099736	0.55526577431248	0.5265998273099736
34	1761	0.35157815121725194	0.35157815121725194	0.3735495813308295	0.35157815121725194
34	1717	0.3564191385105232	0.3564191385105232	0.3805365526501333	0.3564191385105232
34	1390	0.4067061039766736	0.4067061039766736	0.4319470133593407	0.4067061039766736
34	1754	0.43655334585509314	0.43655334585509314	0.46842029627793275	0.43655334585509314
34	1687	0.45548202687773537	0.45548202687773537	0.4814712259821322	0.45548202687773537
34	1210	0.3422837490954623	0.3422837490954623	0.34938113302166995	0.3422837490954623
34	1693	0.5185115300382924	0.5185115300382924	0.521061082185913	0.5185115300382924
34	1773	0.38485691835237784	0.38485691835237784	0.3987394672868533	0.38485691835237784
34	1720	0.5491706705450248	0.5491706705450248	0.6232643891614525	0.5491706705450248
34	1613	0.35350798482190615	0.35350798482190615	0.4055558911991251	0.35350798482190615
34	1536	0.4725215201053568	0.4725215201053568	0.4778896254164377	0.4725215201053568
34	1724	0.3609529055542715	0.3609529055542715	0.40958105182061455	0.3609529055542715
34	1722	0.37048116244617	0.37048116244617	0.37567811104694193	0.37048116244617
34	1702	0.39231260867342793	0.39231260867342793	0.6033440171654659	0.39231260867342793
34	450	0.3963469752656607	0.3963469752656607	0.3963469752656607	0.3963469752656607
34	1305	0.4057934651092516	0.4057934651092516	0.41073888270305126	0.4057934651092516
34	1799	0.39041429786289134	0.39041429786289134	0.4035175015094542	0.39041429786289134
34	1117	0.3742163718573073	0.3742163718573073	0.4002566920702476	0.3742163718573073
34	1342	0.37915170788425034	0.37915170788425034	0.39043495265296924	0.37915170788425034
34	1656	0.38311537627414416	0.38311537627414416	0.40044560988568634	0.38311537627414416
34	1757	0.33197764089433723	0.33197764089433723	0.42333565038370347	0.33197764089433723
34	1742	0.3763791566569701	0.3763791566569701	0.40434112373486525	0.3763791566569701
34	1791	0.40346814560188315	0.40346814560188315	0.42234712531684504	0.40346814560188315
34	1682	0.43655334585509314	0.43655334585509314	0.46842029627793275	0.43655334585509314
34	1659	0.37544062314402027	0.37544062314402027	0.39500751660945455	0.37544062314402027
34	1638	0.36165867536468355	0.36165867536468355	0.39258534015645113	0.36165867536468355
34	1552	0.3893712373407714	0.3893712373407714	0.3957073353599935	0.3893712373407714
34	1764	0.46539048843776964	0.46539048843776964	0.47618137300093066	0.46539048843776964
34	1633	0.40105634097544957	0.40105634097544957	0.5098361636830163	0.40105634097544957
34	1683	0.4236029284383111	0.4236029284383111	0.4236029284383111	0.4236029284383111
34	1239	0.513748786396483	0.513748786396483	0.5911788768914957	0.513748786396483
34	1249	0.38578746403658304	0.38578746403658304	0.38578746403658304	0.38578746403658304
34	1701	0.39795523935394883	0.39795523935394883	0.44919168742669396	0.39795523935394883
34	1426	0.3896204485206057	0.3896204485206057	0.4261760080072568	0.3896204485206057
34	1464	0.4906032532883122	0.4906032532883122	0.5609447796942553	0.4906032532883122
34	1758	0.35700853597258775	0.35700853597258775	0.4270507574818316	0.35700853597258775
34	1789	0.4163703723732063	0.4163703723732063	0.42095015302373556	0.4163703723732063
34	1740	0.43280223616489477	0.43280223616489477	0.5995907516650968	0.43280223616489477
34	1400	0.45548202687773537	0.45548202687773537	0.4814712259821322	0.45548202687773537
34	1781	0.36269968869279007	0.36269968869279007	0.42452769649046296	0.36269968869279007
34	1776	0.3893519405893304	0.3893519405893304	0.4222585410779961	0.3893519405893304
34	1785	0.3529169118048405	0.3529169118048405	0.3687211083587636	0.3529169118048405
34	1503	0.3895234244412097	0.3895234244412097	0.4097057170716675	0.3895234244412097
34	1774	0.3007030443170592	0.3007030443170592	0.3258492082071564	0.3007030443170592
34	1421	0.3763459674608777	0.3763459674608777	0.41140896575221725	0.3763459674608777
34	1782	0.41204072165405775	0.41204072165405775	0.42832021269745574	0.41204072165405775
34	1554	0.36590467202106003	0.36590467202106003	0.4270145930546976	0.36590467202106003
34	1591	0.30464648081388124	0.30464648081388124	0.386454026283224	0.30464648081388124
34	1615	0.48136955012808	0.48136955012808	0.48728592135440413	0.48136955012808
34	1558	0.4093442860769021	0.4093442860769021	0.48974450651312457	0.4093442860769021
34	1786	0.4566868466922201	0.4566868466922201	0.5262966324094149	0.4566868466922201
34	1794	0.34000926148180655	0.34000926148180655	0.37304536503744445	0.34000926148180655
34	1739	0.3736048644324392	0.3736048644324392	0.38356868163210633	0.3736048644324392
34	1691	0.33559499082337296	0.33559499082337296	0.34430084584246357	0.33559499082337296
34	1643	0.5592064138374389	0.5592064138374389	0.7306821647050744	0.5592064138374389
34	1374	0.4067061039766736	0.4067061039766736	0.4319470133593407	0.4067061039766736
34	1339	0.4906032532883122	0.4906032532883122	0.5609447796942553	0.4906032532883122
34	1788	0.4154171118550625	0.4154171118550625	0.4402435939604369	0.4154171118550625
34	1182	0.4400127461482163	0.4400127461482163	0.4748802430123559	0.4400127461482163
34	1571	0.49866962425790884	0.49866962425790884	0.5159848254601508	0.49866962425790884
34	1753	0.46615917113063776	0.46615917113063776	0.6846539847740154	0.46615917113063776
34	1473	0.4906032532883122	0.4906032532883122	0.5609447796942553	0.4906032532883122
34	1644	0.4107347292838008	0.4107347292838008	0.41764723122422087	0.4107347292838008
34	1620	0.4236029284383111	0.4236029284383111	0.4236029284383111	0.4236029284383111
34	1711	0.4031231794517686	0.4031231794517686	0.46216160506398773	0.4031231794517686
34	1595	0.4238916449002018	0.4238916449002018	0.5393738035473918	0.4238916449002018
34	1712	0.33988711224024104	0.33988711224024104	0.3553280309223853	0.33988711224024104
34	1800	0.3246333457954035	0.3246333457954035	0.35938992940981906	0.3246333457954035
34	1721	0.41457683703713855	0.41457683703713855	0.42998025732780176	0.41457683703713855
34	1565	0.39098011483282347	0.39098011483282347	0.39419823566659423	0.39098011483282347
34	1745	0.4400127461482163	0.4400127461482163	0.4748802430123559	0.4400127461482163
34	1273	0.4574379374683389	0.4574379374683389	0.4759309931231597	0.4574379374683389
34	1598	0.34991953042803725	0.34991953042803725	0.3944427537109743	0.34991953042803725
34	592	0.5592064138374389	0.5592064138374389	0.7306821647050744	0.5592064138374389
34	1356	0.5491706705450248	0.5491706705450248	0.6232643891614525	0.5491706705450248
34	1427	0.28176599567815164	0.28176599567815164	0.28176599567815164	0.28176599567815164
34	1592	0.4059743930911307	0.4059743930911307	0.47667427000680285	0.4059743930911307
34	1749	0.32616866427804186	0.32616866427804186	0.32616866427804186	0.32616866427804186
34	1762	0.29752864616277014	0.29752864616277014	0.33716913901694306	0.29752864616277014
0	67	0.0	0.0	0.0	0.0
0	78	0.0	0.0	0.0	0.0
0	27	0.0	0.0	0.0	0.0
0	40	0.0	0.0	0.0	0.0
0	44	0.1507860347012079	0.1507860347012079	0.1507860347012079	0.1507860347012079
0	66	0.0	0.0	0.0	0.0
0	95	0.0	0.0	0.0	0.0
0	21	0.6123857936541574	0.6123857936541574	0.6123857936541574	0.6123857936541574
0	37	0.3137128763385954	0.3137128763385954	0.3137128763385954	0.3137128763385954
0	58	0.0	0.0	0.0	0.0
0	52	0.0	0.0	0.0	0.0
0	15	0.1091853054884171	0.1091853054884171	0.1091853054884171	0.1091853054884171
0	92	0.36263961198160266	0.36263961198160266	0.36263961198160266	0.36263961198160266
0	84	0.10229319357341318	0.10229319357341318	0.10229319357341318	0.10229319357341318
0	53	0.29229597982004596	0.29229597982004596	0.29229597982004596	0.29229597982004596
0	12	0.21391554957985096	0.21391554957985096	0.21391554957985096	0.21391554957985096
0	41	0.37883442666518913	0.37883442666518913	0.37883442666518913	0.37883442666518913
0	91	0.4174786783189578	0.4174786783189578	0.4174786783189578	0.4174786783189578
0	77	0.18344362198369182	0.18344362198369182	0.18344362198369182	0.18344362198369182
0	38	0.12156078423239632	0.12156078423239632	0.12156078423239632	0.12156078423239632
0	64	0.09996285639936817	0.09996285639936817	0.09996285639936817	0.09996285639936817
0	19	0.1507860347012079	0.1507860347012079	0.1507860347012079	0.1507860347012079
0	85	0.12156078423239632	0.12156078423239632	0.12156078423239632	0.12156078423239632
0	49	0.24460892849655988	0.24460892849655988	0.24460892849655988	0.24460892849655988
0	45	0.0	0.0	0.0	0.0
0	86	0.1507860347012079	0.1507860347012079	0.1507860347012079	0.1507860347012079
0	35	0.8347368032053254	0.8347368032053254	0.8347368032053254	0.8347368032053254
0	88	0.2858005323740108	0.2858005323740108	0.2858005323740108	0.2858005323740108
0	70	0.0	0.0	0.0	0.0
0	80	0.2951730672906331	0.2951730672906331	0.2951730672906331	0.2951730672906331
0	17	0.34452238274261854	0.34452238274261854	0.34452238274261854	0.34452238274261854
0	23	0.3137128763385954	0.3137128763385954	0.3137128763385954	0.3137128763385954
0	57	0.0	0.0	0.0	0.0
0	39	0.30879344625248717	0.30879344625248717	0.30879344625248717	0.30879344625248717
0	62	0.0	0.0	0.0	0.0
0	22	0.0	0.0	0.0	0.0
0	29	0.27960503617984356	0.27960503617984356	0.27960503617984356	0.27960503617984356
0	4	0.0	0.0	0.0	0.0
0	76	0.09996285639936817	0.09996285639936817	0.09996285639936817	0.09996285639936817
0	25	0.24095212053359366	0.24095212053359366	0.24095212053359366	0.24095212053359366
0	61	0.4819466498504653	0.4819466498504653	0.4819466498504653	0.4819466498504653
0	60	0.0	0.0	0.0	0.0
0	81	0.7457111760129698	0.7457111760129698	0.7457111760129698	0.7457111760129698
0	73	0.34315552514000414	0.34315552514000414	0.34315552514000414	0.34315552514000414
0	72	0.7457111760129698	0.7457111760129698	0.7457111760129698	0.7457111760129698
0	89	0.4683873938625388	0.4683873938625388	0.4683873938625388	0.4683873938625388
0	51	0.10289863645517361	0.10289863645517361	0.10289863645517361	0.10289863645517361
0	3	0.33747645373789564	0.33747645373789564	0.33747645373789564	0.33747645373789564
0	11	0.1940266910293756	0.1940266910293756	0.1940266910293756	0.1940266910293756
0	24	0.24934327346237745	0.24934327346237745	0.24934327346237745	0.24934327346237745
0	10	0.0	0.0	0.0	0.0
0	33	0.22721137294094224	0.22721137294094224	0.22721137294094224	0.22721137294094224
0	56	0.0	0.0	0.0	0.0
0	75	0.14596020690321104	0.14596020690321104	0.14596020690321104	0.14596020690321104
0	59	0.0	0.0	0.0	0.0
0	43	0.3268422535397128	0.3268422535397128	0.3268422535397128	0.3268422535397128
0	47	0.33052119803591296	0.33052119803591296	0.33052119803591296	0.33052119803591296
0	32	0.0	0.0	0.0	0.0
0	74	0.43592723179841847	0.43592723179841847	0.43592723179841847	0.43592723179841847
0	90	0.42244574372919175	0.42244574372919175	0.42244574372919175	0.42244574372919175
0	99	0.15447078454934862	0.15447078454934862	0.15447078454934862	0.15447078454934862
0	7	0.9141585131142961	0.9141585131142961	0.9141585131142961	0.9141585131142961
0	1	0.20154117768439317	0.20154117768439317	0.20154117768439317	0.20154117768439317
0	5	0.40554289487724465	0.40554289487724465	0.40554289487724465	0.40554289487724465
0	26	0.0	0.0	0.0	0.0
0	13	0.0	0.0	0.0	0.0
0	71	0.1091853054884171	0.1091853054884171	0.1091853054884171	0.1091853054884171
0	31	0.43124155238002204	0.43124155238002204	0.43124155238002204	0.43124155238002204
0	63	0.0	0.0	0.0	0.0
0	54	0.0	0.0	0.0	0.0
0	100	0.2501806388069452	0.2501806388069452	0.2501806388069452	0.2501806388069452
0	6	0.0	0.0	0.0	0.0
0	96	0.09996285639936817	0.09996285639936817	0.09996285639936817	0.09996285639936817
0	82	0.1831213293336556	0.1831213293336556	0.1831213293336556	0.1831213293336556
0	48	0.21005661480440957	0.21005661480440957	0.21005661480440957	0.21005661480440957
0	83	0.12507343743914645	0.12507343743914645	0.12507343743914645	0.12507343743914645
0	79	0.1091853054884171	0.1091853054884171	0.1091853054884171	0.1091853054884171
0	69	0.33052119803591296	0.33052119803591296	0.33052119803591296	0.33052119803591296
0	87	0.7457111760129698	0.7457111760129698	0.7457111760129698	0.7457111760129698
0	46	0.0	0.0	0.0	0.0
0	18	0.5502428208563861	0.5502428208563861	0.5502428208563861	0.5502428208563861
0	20	0.0	0.0	0.0	0.0
0	94	0.6157635294014385	0.6157635294014385	0.6157635294014385	0.6157635294014385
0	16	0.0	0.0	0.0	0.0
0	36	0.4597616881595883	0.4597616881595883	0.4597616881595883	0.4597616881595883
0	14	0.547067607994012	0.547067607994012	0.547067607994012	0.547067607994012
0	34	0.10190543318385907	0.10190543318385907	0.10190543318385907	0.10190543318385907
0	9	1.0058163295709042	1.0058163295709042	1.0058163295709042	1.0058163295709042
0	28	0.0	0.0	0.0	0.0
0	68	0.0	0.0	0.0	0.0
0	98	1.0058163295709042	1.0058163295709042	1.0058163295709042	1.0058163295709042
0	93	0.0	0.0	0.0	0.0
0	30	0.37883442666518913	0.37883442666518913	0.37883442666518913	0.37883442666518913
0	97	0.0	0.0	0.0	0.0
0	55	0.1091853054884171	0.1091853054884171	0.1091853054884171	0.1091853054884171
0	65	0.2341481163125303	0.2341481163125303	0.2341481163125303	0.2341481163125303
0	50	0.11112419157542575	0.11112419157542575	0.11112419157542575	0.11112419157542575
0	8	0.1091853054884171	0.1091853054884171	0.1091853054884171	0.1091853054884171
0	42	0.27210606551878164	0.27210606551878164	0.27210606551878164	0.27210606551878164
0	2	0.0	0.0	0.0	0.0
87	4385	0.0009055739834282472	None	0.3485542475832292	0.0009055739834282472
87	4089	7.107470336000083e-05	None	0.0	7.107470336000083e-05
87	4411	0.0003819712391188577	None	0.0	0.0003819712391188577
87	4361	0.000703477004694134	None	0.32383170936334205	0.000703477004694134
87	3558	0.00036789609759569904	None	0.34599761541794627	0.00036789609759569904
87	4342	1.521245166187671e-05	None	0.27895412615115156	1.521245166187671e-05
87	4042	0.0007473401604970699	None	0.13449300000484932	0.0007473401604970699
87	4384	-1.75763778121529e-05	None	0.18824725123988295	-1.75763778121529e-05
87	4433	-6.39149095631499e-05	None	0.0	-6.39149095631499e-05
87	4295	0.0007370633926599287	None	0.3483943550705634	0.0007370633926599287
87	4416	1.830545038630763e-05	None	0.15741330970747505	1.830545038630763e-05
87	4272	5.287695960061995e-09	None	0.14548147139672699	5.287695960061995e-09
87	4324	0.00036443523071753533	None	0.0	0.00036443523071753533
87	4039	0.0012557537117431922	None	0.048591265790377494	0.0012557537117431922
87	4408	0.0015166606509805845	None	0.0	0.0015166606509805845
87	4389	3.6973683432298953e-06	None	0.048591265790377494	3.6973683432298953e-06
87	4216	0.00012847162822053607	None	0.22132654700362564	0.00012847162822053607
87	4321	0.0003730859799604856	None	0.0	0.0003730859799604856
87	3955	2.005707069541282e-05	None	0.0	2.005707069541282e-05
87	4267	-1.0403654888459903e-07	None	0.0	-1.0403654888459903e-07
87	4177	0.002404400685763821	None	0.2690455006095749	0.002404400685763821
87	4081	0.0013253230397180077	None	0.0361789709835767	0.0013253230397180077
87	4449	0.0024502294894095263	None	0.47162646537113384	0.0024502294894095263
87	4428	4.933300423590349e-05	None	0.116068339018049	4.933300423590349e-05
87	3856	1.4710657254098552e-07	None	0.5145644356377058	1.4710657254098552e-07
87	4285	0.0004051384037270339	None	0.18294159539800928	0.0004051384037270339
87	4363	0.0005592360861072281	None	0.24666051338944364	0.0005592360861072281
87	4415	0.0049560352720066534	None	0.0361789709835767	0.0049560352720066534
87	4296	0.0008847678961672114	None	0.18294159539800928	0.0008847678961672114
87	4233	0.0008323258862945056	None	0.048591265790377494	0.0008323258862945056
87	4163	0.0021473948601458057	None	0.19406983771989733	0.0021473948601458057
87	4365	2.7422201901451093e-05	None	0.0	2.7422201901451093e-05
87	4429	-2.9926688449396455e-07	None	0.18294159539800928	-2.9926688449396455e-07
87	4395	9.13884691141128e-06	None	0.3642725868599646	9.13884691141128e-06
87	3581	0.000820597526180364	None	0.3642725868599646	0.000820597526180364
87	4432	0.00026007642188846794	None	0.048591265790377494	0.00026007642188846794
87	3633	0.0015432178924091465	None	0.2574090672425554	0.0015432178924091465
87	4442	0.0011507538531000166	None	0.0	0.0011507538531000166
87	3968	0.00209318735027718	None	0.19046577401665546	0.00209318735027718
87	4430	-9.21815666601998e-07	None	0.2720294303925849	-9.21815666601998e-07
87	3898	0.0012366801747411731	None	0.20759200867224087	0.0012366801747411731
87	4392	0.0006974069762949714	None	0.0361789709835767	0.0006974069762949714
87	3890	0.00037021178654791367	None	0.43588638384987083	0.00037021178654791367
87	3111	0.0010465601929146278	None	0.0	0.0010465601929146278
87	3056	0.0013570948087112027	None	0.22522400188335098	0.0013570948087112027
87	4128	0.002624325808486562	None	0.10823733295028737	0.002624325808486562
87	4379	6.45346364464591e-05	None	0.048591265790377494	6.45346364464591e-05
87	4444	0.0017508474341910866	None	0.116068339018049	0.0017508474341910866
87	3021	0.002124439370289059	None	0.048591265790377494	0.002124439370289059
87	4440	6.300322537660242e-07	None	0.0	6.300322537660242e-07
87	4258	0.0011315048601737382	None	0.18410854844647978	0.0011315048601737382
87	4399	0.0009409777910675409	None	0.22400311351130497	0.0009409777910675409
87	4330	0.00022344553834010414	None	0.0	0.00022344553834010414
87	3839	0.004874722355516954	None	0.13449300000484932	0.004874722355516954
87	4366	0.00011720093432212412	None	0.19406983771989733	0.00011720093432212412
87	4446	-5.682574271129886e-09	None	0.048591265790377494	-5.682574271129886e-09
87	4409	-7.457122496856826e-06	None	0.3562937327935968	-7.457122496856826e-06
87	4371	0.00028031375802796643	None	0.10024760760267326	0.00028031375802796643
87	4217	0.00012283272820277666	None	0.1779110561969977	0.00012283272820277666
87	4438	6.588510670924103e-07	None	0.10823733295028737	6.588510670924103e-07
87	4297	0.00033064028616935253	None	0.20759200867224087	0.00033064028616935253
87	4315	1.9962421465959613e-08	None	0.16834340040145435	1.9962421465959613e-08
87	4364	2.1497450971297384e-08	None	0.0	2.1497450971297384e-08
87	4420	8.983588718032988e-07	None	0.0	8.983588718032988e-07
87	4423	-2.762377098934131e-05	None	0.14548147139672699	-2.762377098934131e-05
87	4135	0.00016166160764564705	None	0.0	0.00016166160764564705
87	4269	0.0003043638728446492	None	0.47826206168586066	0.0003043638728446492
87	2967	0.003973473009046944	None	0.15887696564540957	0.003973473009046944
87	4124	0.0029232290736261996	None	0.2788195413478363	0.0029232290736261996
87	4445	3.888733142072789e-05	None	0.17594414386337504	3.888733142072789e-05
87	4311	0.00018537254244592986	None	0.32418729989679074	0.00018537254244592986
87	3631	0.0003694996545418667	None	0.0	0.0003694996545418667
87	3308	0.0003757299705769181	None	0.0	0.0003757299705769181
87	3912	0.002030213022872371	None	0.1779110561969977	0.002030213022872371
87	4249	0.0007024091472217329	None	0.2898505375935206	0.0007024091472217329
87	4422	0.00047965449671655616	None	0.0	0.00047965449671655616
87	4213	0.0002932765720533635	None	0.0361789709835767	0.0002932765720533635
87	4008	0.0011217581093606837	None	0.3388281008096293	0.0011217581093606837
87	4414	-3.8361754969713645e-05	None	0.10024760760267326	-3.8361754969713645e-05
87	4133	0.0009577018215867356	None	0.048591265790377494	0.0009577018215867356
87	4165	0.0037460736403323995	None	0.14285324100143787	0.0037460736403323995
87	4434	0.0006127265511559382	None	0.27437244578010883	0.0006127265511559382
87	3895	0.0007293658580391601	None	0.0	0.0007293658580391601
87	4402	1.8686638184433534e-08	None	0.22513673220832278	1.8686638184433534e-08
87	4421	2.303445715353493e-05	None	0.31383524115496947	2.303445715353493e-05
87	4404	1.1613116212684028e-05	None	0.116068339018049	1.1613116212684028e-05
87	4394	1.956294972377667e-06	None	0.13536534391903382	1.956294972377667e-06
87	4314	0.0006397606586369476	None	0.0	0.0006397606586369476
87	4013	0.005073331727540146	None	0.116068339018049	0.005073331727540146
87	4410	0.0009052865667650549	None	0.17443284161096176	0.0009052865667650549
87	4160	8.958604969379687e-06	None	0.48701282708329074	8.958604969379687e-06
87	4169	0.0005401185981647869	None	0.0361789709835767	0.0005401185981647869
87	4220	0.00017265760975478442	None	0.0	0.00017265760975478442
87	4391	6.680197250355575e-09	None	0.19674971052225124	6.680197250355575e-09
87	3973	0.00037459970609332886	None	0.3557129701463224	0.00037459970609332886
87	4418	-7.928672406014983e-10	None	0.0361789709835767	-7.928672406014983e-10
87	4419	6.795740723420034e-05	None	0.048591265790377494	6.795740723420034e-05
87	4369	8.195875649375423e-05	None	0.23538238930537111	8.195875649375423e-05
87	4057	0.000423726987097357	None	0.2776927871777038	0.000423726987097357
87	4195	0.00017102832146128534	None	0.0	0.00017102832146128534
51	2617	-5.82837517010239e-06	None	0.44432673773842063	-5.82837517010239e-06
51	2598	5.2099711513624464e-05	None	0.3372340180473468	5.2099711513624464e-05
51	2601	-3.261808388180904e-09	None	0.29585672822799836	-3.261808388180904e-09
51	2640	None	None	0.32165828029251553	None
51	2584	2.8822151890018847e-08	None	0.45487914948162456	2.8822151890018847e-08
51	2560	-0.1	None	0.3146306158700087	-0.1
51	2629	2.8243120578500056e-08	None	0.3934167685520052	2.8243120578500056e-08
51	2554	-1.2344090828599422e-05	None	0.3084761875740347	-1.2344090828599422e-05
51	2602	-2.231265873260362e-06	None	0.48002970408011947	-2.231265873260362e-06
51	2615	-1.259102295255341e-05	None	0.3212271507788616	-1.259102295255341e-05
51	2116	None	None	0.4046152375114209	None
51	2556	-6.843244796991659e-09	None	0.47654560034118437	-6.843244796991659e-09
51	2520	None	None	0.23050081030646513	None
51	2568	0.00031079679689751197	None	0.46707246379083606	0.00031079679689751197
51	2592	0.00024267060852663686	None	0.31484128756705	0.00024267060852663686
51	2566	-0.1	None	0.31125990688954186	-0.1
51	2621	None	None	0.3102405484625773	None
51	2428	None	None	0.37012443786982163	None
51	2624	None	None	0.2849560865771465	None
51	2622	-0.1	None	0.49032545117322046	-0.1
51	2577	-9.849308248396029e-07	None	0.2913354279960675	-9.849308248396029e-07
51	2631	-2.735554714840928e-06	None	0.30849697608505167	-2.735554714840928e-06
51	2645	None	None	0.31691910275433116	None
51	2597	-7.33776116378106e-07	None	0.4825579566783625	-7.33776116378106e-07
51	2628	0.0005876335700537689	None	0.2712524354073239	0.0005876335700537689
51	2552	None	None	0.25232754427427334	None
51	2571	-0.1	None	0.44625989232422886	-0.1
51	2256	None	None	0.5926273729896232	None
51	2600	-0.1	None	0.4097806888750533	-0.1
51	2581	-7.833158964097012e-12	None	0.3864698784029197	-7.833158964097012e-12
51	2641	1.4389177114436278e-07	None	0.5118719329946296	1.4389177114436278e-07
51	2646	6.699674921238121e-06	None	0.3023203493780661	6.699674921238121e-06
51	2307	None	None	0.5186347602881015	None
51	2635	1.3379821099884633e-06	None	0.26762539565724175	1.3379821099884633e-06
51	2608	None	None	0.31261848965016104	None
51	2613	0.0001319577285838105	None	0.4248664395983983	0.0001319577285838105
51	2553	-1.7656473906983602e-09	None	0.6227799491472452	-1.7656473906983602e-09
51	2319	None	None	0.3595060049168408	None
51	2605	None	None	0.31684077502599606	None
51	2636	1.7580155452969682e-06	None	0.4209996283788353	1.7580155452969682e-06
51	1536	None	None	0.4617576187428667	None
51	2587	2.0416325689723395e-08	None	0.49174426200775356	2.0416325689723395e-08
51	2639	-4.9892349642037884e-09	None	0.2928097873953138	-4.9892349642037884e-09
51	2403	None	None	0.43060761185079677	None
51	2594	-3.849655333122837e-06	None	0.2928097873953138	-3.849655333122837e-06
51	2623	5.038412864593683e-09	None	0.47654560034118437	5.038412864593683e-09
51	2619	2.216051652530713e-07	None	0.3327432564973938	2.216051652530713e-07
51	2595	-2.8819325455028053e-09	None	0.3180723912045296	-2.8819325455028053e-09
51	2614	8.831687709988502e-06	None	0.3005197252108835	8.831687709988502e-06
51	2578	-0.1	None	0.2937271552125095	-0.1
51	2642	6.504690662972546e-09	None	0.31055544900689525	6.504690662972546e-09
51	2492	None	None	0.5118719329946296	None
51	2580	5.382656533030802e-05	None	0.2928097873953138	5.382656533030802e-05
51	2243	None	None	0.3864698784029197	None
51	2649	-1.665935798615254e-07	None	0.27167737036015094	-1.665935798615254e-07
51	2633	-2.684494434798669e-07	None	0.3211427474637478	-2.684494434798669e-07
51	2561	-1.1645805782531778e-08	None	0.3055758636529348	-1.1645805782531778e-08
51	2563	8.306230162073309e-06	None	0.4569855127248156	8.306230162073309e-06
51	2627	0.00048677397662527324	None	0.5805045509981893	0.00048677397662527324
51	2620	9.835467066745724e-06	None	0.5392044013483005	9.835467066745724e-06
51	2545	None	None	0.3060480994761647	None
51	2512	None	None	0.4253803101081325	None
51	2610	-0.1	None	0.31976165627114084	-0.1
51	2632	-7.141068414672402e-09	None	0.30516358636687724	-7.141068414672402e-09
51	2575	-1.897669902488864e-10	None	0.30516358636687724	-1.897669902488864e-10
51	2564	-9.81463042508319e-07	None	0.26159291551380226	-9.81463042508319e-07
51	2616	-6.632111568989639e-06	None	0.3470139368193208	-6.632111568989639e-06
51	2538	None	None	0.369027856755904	None
51	2495	None	None	0.4362112496410978	None
51	2609	-0.1	None	0.3610654237851195	-0.1
51	2462	None	None	0.41407342969006916	None
51	2588	-0.1	None	0.3567950594247727	-0.1
51	2421	None	None	0.3147298411956837	None
51	2648	-2.0379757521736446e-05	None	0.2389100844404072	-2.0379757521736446e-05
51	2604	-0.1	None	0.3399421831662485	-0.1
51	2220	None	None	0.46434030515659347	None
51	2644	2.4887065217210197e-05	None	0.3801159837368279	2.4887065217210197e-05
51	2551	-1.344598416902191e-06	None	0.2846948820327303	-1.344598416902191e-06
51	2574	-7.751611737705775e-09	None	0.47654560034118437	-7.751611737705775e-09
51	1863	None	None	0.41190320313873857	None
51	2547	None	None	0.44958993264990016	None
51	2493	None	None	0.3147298411956837	None
51	2471	None	None	0.4871340002572847	None
51	2530	None	None	0.2810787967141105	None
51	2567	-0.1	None	0.4871340002572847	-0.1
51	1571	None	None	0.7315364602573379	None
51	2402	None	None	0.5118719329946296	None
51	2634	5.369659025650841e-05	None	0.33121814067809474	5.369659025650841e-05
51	2630	3.026189852970294e-06	None	0.31595070258326086	3.026189852970294e-06
51	2638	-0.1	None	0.4465848212861844	-0.1
51	2591	0.0001527492366637172	None	0.28433420648661867	0.0001527492366637172
51	2573	1.6322655710955377e-06	None	0.42145194990093965	1.6322655710955377e-06
51	2593	8.43677542074016e-08	None	0.2845791220239449	8.43677542074016e-08
51	2543	None	None	0.34194360753364944	None
51	2268	None	None	0.4981166231704828	None
51	2590	None	None	0.37256042087236974	None
51	2387	None	None	0.4749526859244093	None
51	2562	5.077037272080295e-05	None	0.34816034066317875	5.077037272080295e-05
51	2572	5.5654617951667626e-05	None	0.3834615641030533	5.5654617951667626e-05
[truncated: 13,001 more rows]
