# Supplementary material for: Constrained by Design: Influence of Genetic Encodings on Evolved Traits of Robots
Source: Front Robot AI. 2021 Jun 15;8:672379. doi: 10.3389/frobt.2021.672379 (PMC8239187; doi:10.3389/frobt.2021.672379)
Supplement: Supplementary file 3 [file DataSheet2.ZIP › hyperplasticodingrep_plane_13_all_measures.tsv]

robot_id	velocity	displacement_velocity	displacement_velocity_hill	head_balance	contacts	branching	branching_modules_count	limbs	extremities	length_of_limbs	extensiveness	coverage	joints	hinge_count	active_hinges_count	brick_count	touch_sensor_count	brick_sensor_count	proportion	width	height	size	absolute_size	sensors	symmetry	avg_period	dev_period	avg_phase_offset	dev_phase_offset	avg_amplitude	dev_amplitude	avg_intra_dev_params	avg_inter_dev_params	sensors_reach	recurrence	synaptic_reception
4373	None	None	None	None	None	0.09090909090909091	1	0.4166666666666667	10	0.5588235294117647	19	0.6428571428571429	0.38235294117647056	20	13	15	1	0	0.875	8	7	2.4	36	0.037037037037037035	0.5333333333333333	0.022481236622763322	0.6668691769839359	-0.0214798292560265	0.5033458349440879	0.4099826259237365	0.5402206944075235	0.8761126372328314	0.571887863487615	1.0	0.95	0.0
2773	3.27706933376738e-08	2.7631581898646868e-08	2.0710015203203257e-08	0.9999934933212343	None	0	0	0.36363636363636365	4	0.6428571428571429	9	0.38095238095238093	0	0	0	15	5	0	0.8571428571428571	7	6	1.0666666666666667	16	0.14705882352941177	0	0	0	0	0	0	0	0	0	0	0	0
4104	0.000450735580509667	0.00020437931994699498	0.00018880140894437416	0.9996846633712643	None	0.25	1	0.36363636363636365	4	0.7857142857142857	11	0.2222222222222222	0.7857142857142857	15	11	0	0	0	0.8888888888888888	8	9	1.0666666666666667	16	0.0	1.0	0.030959130648200755	0.5041719117072506	0.09999999954151359	0.5000022646336167	0.09657284793115845	0.6362314540351698	0.579567306918447	0.5478317583425203	0	1.0	0.0
4	None	None	None	None	None	0.2	2	0.3181818181818182	7	0.6666666666666666	20	0.7619047619047619	0.23333333333333334	12	7	19	0	0	0.8571428571428571	6	7	2.1333333333333333	32	0.0	0.5	0.06104121692791085	0.5791310318861558	0.09935681390795302	0.5285223537543645	-0.1159372981369795	0.9999948633427678	0.7184093294747596	0.9852866085070692	0	1.0	0.0
7051	0.004926201908436362	0.00013310908083290123	7.041584481343738e-05	0.9934034219149807	None	0.25	1	0.4	4	0.7692307692307693	10	0.234375	0.7692307692307693	14	10	0	0	0	1.0	8	8	1.0	15	0.0	0.8571428571428571	3.629681698457485e-18	0.5000000000008098	-0.09999671450982174	0.5000720803616322	0.0989684253082059	0.5017390854595865	0.6925969128853348	0.5006037239851175	0	1.0	0.0
1702	None	None	None	None	None	0	0	0.25	1	1.0	3	1.0	0	0	0	4	0	0	0.2	1	5	0.3333333333333333	5	0.0	0	0	0	0	0	0	0	0	0	0	0	0
131	None	None	None	None	None	0	0	0.4	4	0.5	6	0.7	0.08333333333333333	3	1	10	10	0	0.8	5	4	0.9333333333333333	14	0.45454545454545453	0	0.26405313389852364	0.6884929356214277	0.051656366100821506	0.5156717345055974	-0.004075593873896178	0.6202148051233004	0.7604661108071945	0.6103420402367798	1.0	1.0	0.0
4445	0.006371203726221161	0.004837766410719823	-0.003913761849065478	0.9921608221475365	None	0.25	1	0.4	4	0.75	9	0.25925925925925924	0.75	13	9	0	0	0	0.6666666666666666	6	9	0.9333333333333333	14	0.0	1.0	0.09955099396499657	0.530813872148386	0.030793910329171358	0.5687984728674516	-0.09812547185111581	0.520742938100624	0.6930839728017831	0.5401949025785826	0	0	0.0
1977	None	None	None	None	None	0	0	0.6666666666666666	2	0.5	1	1.0	0.5	3	1	0	0	0	0.25	4	1	0.26666666666666666	4	0.0	0.6666666666666666	0.09998753291135984	0.5000093541458382	0.22319815913365854	0.5480534351871067	0.09999999997238487	0.50000000000528	0.6412508770179031	0.516064989658322	0	1.0	0.0
784	None	None	None	None	None	0	0	0.16666666666666666	7	0.8032786885245902	49	0.875	0.14754098360655737	13	9	49	7	0	0.8888888888888888	8	9	4.2	63	0.07142857142857142	0.9824561403508771	1.3909334519800527e-20	0.5	0.046206575322237875	0.6755105297486944	3.4504603878757614e-05	0.5005802892390327	0.5815268570968163	0.5609895199431723	1.0	1.0	0.0
4512	0.0066454019293377764	0.001181197720578027	0.0011689096030742968	0.9927012150249541	None	0.25	1	0.4	4	0.7692307692307693	10	0.23809523809523808	0.7692307692307693	14	10	0	0	0	0.7777777777777778	7	9	1.0	15	0.0	1.0	0.09135648973353096	0.6047372268028843	0.009917074547348276	0.5711438540291123	0.25464138940687603	0.8822039879066044	0.7225461141852313	0.712674805375886	0	0	0.0
6386	0.001090934646121779	0.00012141165021369497	7.495038461010275e-05	0.9976748658160194	None	0.25	1	0.4	4	0.7692307692307693	10	0.23809523809523808	0.7692307692307693	14	10	0	0	0	0.7777777777777778	7	9	1.0	15	0.0	1.0	0.3590366417035323	0.6241532150872852	0.045637404374742244	0.5825426583054077	0.013217629661435465	0.5096766969692342	0.8374192064643066	0.5727423306697262	0	1.0	0.0
3813	0.0017578219449102556	0.0014708046705339266	0.0006662376806462315	0.9980930123991603	None	0.25	1	0.4	4	0.75	9	0.25925925925925924	0.75	13	9	0	0	0	0.6666666666666666	9	6	0.9333333333333333	14	0.0	1.0	0.09994859085829938	0.5000176650342045	0.03571500684095515	0.5470693981534555	0.04403385653518145	0.619589090509479	0.5828157905317941	0.556154753967055	0	1.0	0.0
3266	0.005714220148506173	0.0004474046701171337	0.00030455232654851623	0.9930832264890621	None	0.25	1	0.4	4	0.75	9	0.25925925925925924	0.75	13	9	0	0	0	0.6666666666666666	9	6	0.9333333333333333	14	0.0	1.0	0.16294481602270222	0.5304510810650778	0.03724321801871734	0.6067439762751785	0.09882729893536131	0.503206088274215	0.6154348069532581	0.547227611724787	0	1.0	0.0
5661	1.7274808874609623e-08	1.7033025236220286e-08	-1.313123500675897e-09	0.9999966071651436	None	0.25	1	0.4	4	0.7692307692307693	10	0.23809523809523808	0.7692307692307693	14	10	0	0	0	0.7777777777777778	7	9	1.0	15	0.0	1.0	0.09999999974451246	0.5000000016820504	-0.15768537518221454	0.9990860579480427	1.767087428344805e-12	0.5008638309925728	0.8035069782521509	0.9116079609806484	0	1.0	0.0
7224	0.004712832917085074	0.00362871212049411	-0.0036221814233809058	0.9973817604012633	None	0.3333333333333333	1	0.5	4	0.7	7	0.3333333333333333	0.7	11	7	0	0	0	0.4444444444444444	4	9	0.8	12	0.0	1.0	0.09337633763292535	0.5443213703072933	0.00347856498151596	0.5093162759973067	0.09999788626837648	0.5000067509129258	0.6101503874266523	0.5179130340957855	0	1.0	0.0
4161	0.006628180758586486	0.0008857214993761827	-0.0007559900668169176	0.9907896350109341	None	0.25	1	0.4	4	0.75	9	0.25925925925925924	0.75	13	9	0	0	0	0.6666666666666666	6	9	0.9333333333333333	14	0.0	1.0	0.0995402034605129	0.5016740114209775	-0.019444948333992775	0.6487734608900966	0.09999014402897143	0.5000637836721861	0.6366164528833023	0.5515333014341693	0	0.8461538461538461	0.0
5138	0.012557413151042215	0.004391833190379702	0.001976867362018672	0.989801219421365	None	0.3333333333333333	1	0.5	4	0.6666666666666666	6	0.3055555555555556	0.6666666666666666	10	6	0	0	0	1.0	6	6	0.7333333333333333	11	0.0	0.8	0.37412293756683557	0.5551248285492402	0.016493018370395306	0.6351433857454962	0.14278845787996503	0.5653031891991935	0.8298516082351386	0.5856843831181622	0	0	0.0
2140	None	None	None	None	None	0	0	0.6666666666666666	2	0.5	1	0.6666666666666666	0.5	3	1	0	2	0	0.6666666666666666	2	3	0.26666666666666666	4	1.0	0	0.06537534850029635	0.5708612981873694	0.040508797886769886	0.6741930074395824	3.720381443132544e-23	0.5	0.5965329354696605	0.5835893821265632	0.0	0	0.0
4456	0.00973024571813398	0.0005670541645440779	-0.0005525011982186412	0.9916825533109853	None	0.25	1	0.4	4	0.75	9	0.25925925925925924	0.75	13	9	0	0	0	0.6666666666666666	6	9	0.9333333333333333	14	0.0	1.0	0.02332791597659429	0.6842384099535218	0.05544416283074338	0.6492198611801678	0.09993022530032285	0.5002014573329929	0.6349172844590839	0.6137838205868366	0	0.9230769230769231	0.0
7473	0.008939076462831316	0.0088165993822925	0.008813832613595687	0.9955084175361677	None	0.3333333333333333	1	0.5	4	0.7	7	0.3333333333333333	0.7	11	7	0	0	0	0.4444444444444444	4	9	0.8	12	0.0	1.0	-0.07281173120768296	0.5397648443797627	-0.07529868007988931	0.5295068357574042	0.09922242342881897	0.5011787934130495	0.6981759407972659	0.5235056466568331	0	0.7272727272727273	0.0
6934	0.009498628358161402	0.00408381851436224	-0.0018434396376907005	0.9738572922563713	None	0.3333333333333333	1	0.4444444444444444	4	0.7272727272727273	8	0.2708333333333333	0.7272727272727273	12	8	0	0	0	0.75	8	6	0.8666666666666667	13	0.0	0.8571428571428571	0.5463732555986323	0.5883186335207072	0.1305617912744367	0.5839541545686034	-0.09999933519055795	0.5000006691471998	0.9357495609633021	0.5577452492756977	0	0.9166666666666666	0.0
1051	None	None	None	None	None	0	0	0.42857142857142855	3	0.75	6	0.5555555555555556	0.75	9	6	0	0	0	0.2222222222222222	2	9	0.6666666666666666	10	0.0	1.0	5.219633433975542e-06	0.5006888628921177	0.027213592491782557	0.5644771386376166	3.479951870274044e-09	0.500000015461665	0.5315656769252017	0.5218284588130625	0	0.2222222222222222	0.0
5181	0.011265731990042578	0.002404480142332899	-0.00199877889380985	0.9684002135702245	None	0.25	1	0.4	4	0.7692307692307693	10	0.23809523809523808	0.7692307692307693	14	10	0	0	0	0.7777777777777778	7	9	1.0	15	0.0	1.0	0.4905166923600953	0.6205524859845707	0.09008908684746407	0.617015344581623	0.0999292012806507	0.5000000000000001	0.8712781830613946	0.5800383824035265	0	1.0	0.0
3494	0.00038418555618402537	3.0506782463325675e-06	2.61244877399556e-06	0.9999972154769712	None	0.25	1	0.4	4	0.7692307692307693	10	0.23809523809523808	0.7692307692307693	14	10	0	0	0	0.7777777777777778	9	7	1.0	15	0.0	1.0	0.02419061646740691	0.5225526281166389	0.0983579250614297	0.5539176101494628	0.11533269108968261	0.6482887051070141	0.6036630738177047	0.5759338070729313	0	1.0	0.0
1106	None	None	None	None	None	0.5	1	0.6666666666666666	4	0.5714285714285714	4	0.36	0.5714285714285714	8	4	0	0	0	1.0	5	5	0.6	9	0.0	0.5	0.0403402905451597	0.5573660962684988	0.03757239030454357	0.5171480232253086	0.053479770758659353	0.5538296595606634	0.5479361829234575	0.5428326452402852	0	1.0	0.0
1741	None	None	None	None	None	0.16666666666666666	1	0.35714285714285715	5	0.7222222222222222	13	0.6666666666666666	0	0	0	19	4	0	0.8333333333333334	6	5	1.3333333333333333	20	0.09523809523809523	0.8	0	0	0	0	0	0	0	0	0	0	0
5350	0.004174204557239848	0.001550555196209648	-0.001523687915732328	0.9967265584438046	None	0.25	1	0.4	4	0.75	9	0.25925925925925924	0.75	13	9	0	0	0	0.6666666666666666	6	9	0.9333333333333333	14	0.0	1.0	0.0668130167485578	0.5425372665402439	-0.08249477587807906	0.5245473697805599	0.09999604364224582	0.50000196557745	0.7025900992911743	0.5223881612302015	0	0	0.0
3302	0.0052985137715213446	0.001783027623680165	-0.0017037764038848073	0.9971062730991344	None	0.25	1	0.4	4	0.7692307692307693	10	0.23809523809523808	0.7692307692307693	14	10	0	0	0	0.7777777777777778	7	9	1.0	15	0.0	1.0	0.09999999882683529	0.5000001165945536	0.3848630904370215	0.7163298604140691	0.10201117431161486	0.582688129372203	0.7963309658220389	0.603495007943429	0	1.0	0.0
1780	None	None	None	None	None	0	0	0.3333333333333333	1	1.0	2	1.0	0	0	0	3	4	0	0.25	4	1	0.26666666666666666	4	0.4	0	0	0	0	0	0	0	0	0	0	0	0
6925	0.011711531644113022	0.0034011419143007778	-0.0027130337209217707	0.9682575504310805	None	0.3333333333333333	1	0.5	4	0.7	7	0.2857142857142857	0.7	11	7	0	0	0	0.8571428571428571	7	6	0.8	12	0.0	0.8	0.480326537697381	0.6630345654203457	-0.09993707856376385	0.5004116882403297	0.13904181429071846	0.5329432386233185	0.9155553922091382	0.5671303553291697	0	0	0.0
4933	0.0023345531332699425	0.0014980744569143892	0.0014979012968084698	0.9900682985405723	None	0	0	0.42857142857142855	3	0.75	6	0.4166666666666667	0.75	9	6	0	1	0	0.375	3	8	0.6666666666666666	10	1.0	0.8571428571428571	0.48782260981862635	0.5985304849928669	-0.08997047966875334	0.9767434719520584	0.06449008641755657	0.5409795534973318	0.9211635123289328	0.8074860129657918	1.0	1.0	0.0
994	None	None	None	None	None	0.1111111111111111	1	0.35	7	0.6666666666666666	18	0.8285714285714286	0.25925925925925924	13	7	15	0	0	0.7142857142857143	5	7	1.9333333333333333	29	0.0	0.4166666666666667	0.0062368246459754886	0.5735635006783385	0.06038020687081765	0.6426359307153428	0.09999927515956478	0.5001568725835774	0.6016822690541924	0.5731264789439094	0	1.0	0.0
3882	0.0004662239130279095	0.0001349683224837893	-6.993444668017169e-06	0.9993844745529514	None	0	0	0.375	3	0.7777777777777778	7	0.34375	0.7777777777777778	10	7	0	1	0	0.5	4	8	0.7333333333333333	11	1.0	0.8571428571428571	0.0981754975023773	0.5064697950963197	1.1605218838489982e-08	0.5000001101977106	0.03963567549645829	0.5411408766691389	0.6003198051442318	0.5158960968743542	1.0	1.0	0.0
1542	None	None	None	None	None	0	0	0.5	4	0.3333333333333333	3	0.44	0	2	0	8	6	0	1.0	5	5	0.7333333333333333	11	0.3333333333333333	0.25	0	0	0	0	0	0	0	0	0	0	0
6211	0.00022001634464668873	2.47328855728022e-06	2.4357758854295886e-06	0.9999985088345215	None	0.25	1	0.36363636363636365	4	0.7857142857142857	11	0.2222222222222222	0.7857142857142857	15	11	0	0	0	0.8888888888888888	8	9	1.0666666666666667	16	0.0	1.0	0.0999988415603937	0.5001059612139532	-0.041695772934641266	0.5186442051168993	0.10752466250475298	0.5116633035557893	0.6658728645534693	0.5101400209855631	0	0.8666666666666667	0.0
6782	0.0068490699531230746	0.0034740215042694637	0.001885125817267981	0.9693055199978485	None	0.25	1	0.4	4	0.7692307692307693	10	0.23809523809523808	0.7692307692307693	14	10	0	0	0	0.7777777777777778	9	7	1.0	15	0.0	1.0	0.5258220345199863	0.5932575014262339	-0.07002464998304266	0.5712934183969565	0.04528994613515129	0.6466931824288366	0.9343209969289921	0.6042099533440085	0	1.0	0.0
6354	0.00031220697082707654	2.013272523729166e-06	-6.722070836068523e-07	0.9999964638664574	None	0.25	1	0.4	4	0.75	9	0.25925925925925924	0.75	13	9	0	0	0	0.6666666666666666	6	9	0.9333333333333333	14	0.0	1.0	0.09999999999985049	0.5000000026890646	0.1524021655040269	0.6710050888406687	0.08950140886771396	0.5057397986218208	0.5698274256633136	0.561002477103336	0	0.9230769230769231	0.0
773	None	None	None	None	None	0.1	1	0.4782608695652174	11	0.46875	15	0.41975308641975306	0.40625	24	13	9	3	0	1.0	9	9	2.2666666666666666	34	0.2727272727272727	0.1935483870967742	0.09999946933325053	0.5000417195848582	-0.09840458175485647	0.5018098210125035	-0.05720817738666202	0.5363471648106677	0.7005238185090875	0.5127515484172354	0.0	0	0.0
1161	None	None	None	None	None	0	0	0.2727272727272727	3	0.7857142857142857	11	0.4	0	0	0	15	0	0	0.625	8	5	1.0666666666666667	16	0.0	0.26666666666666666	0	0	0	0	0	0	0	0	0	0	0
3923	0.007219121937465336	0.0014153976369002388	0.0011335163095956	0.9933000678467838	None	0.3333333333333333	1	0.4444444444444444	4	0.7272727272727273	8	0.2708333333333333	0.7272727272727273	11	8	1	3	0	0.75	6	8	0.8666666666666667	13	1.0	0.8571428571428571	0.06804508935210016	0.6582097965710885	0.05424125652118622	0.5170070170864877	-0.184959217543587	0.6454723632010364	0.7639452693682299	0.6084636962192581	0.9090909090909091	1.0	0.0
4479	0.0034926110131045128	0.00040283232200910693	0.00020849914146314104	0.9952982978924193	None	0.25	1	0.36363636363636365	4	0.7857142857142857	11	0.2222222222222222	0.7857142857142857	15	11	0	0	0	0.8888888888888888	8	9	1.0666666666666667	16	0.0	1.0	0.12956914834667213	0.5500806619850407	0.09999287964613152	0.5543426269281366	-0.09996807416080368	0.5000529664595232	0.7345473517578445	0.5348965885726578	0	0.06666666666666667	0.0
6722	1.80673923205444e-05	1.6692077498926178e-06	1.6692057636427367e-06	0.9994348366195748	None	0.25	1	0.4	4	0.75	9	0.25925925925925924	0.75	13	9	0	0	0	0.6666666666666666	9	6	0.9333333333333333	14	0.0	1.0	0	0.5	0.019821777225826807	0.5	0.009583639451888629	0.5137266472139147	0.5210983489882299	0.504576571281657	0	1.0	0.0
6588	0.014409984231779652	0.0026700034619429372	-0.0026660054474978803	0.9524095458134968	None	0.3333333333333333	1	0.4444444444444444	4	0.7272727272727273	8	0.2708333333333333	0.7272727272727273	12	8	0	0	0	0.75	8	6	0.8666666666666667	13	0.0	0.8571428571428571	0.5032029376204251	0.742674587263386	7.374000315433174e-07	0.5190020347760576	0.09998863695179418	0.5000080177972668	0.8960370747324216	0.5935509426568762	0	1.0	0.0
4918	0.005862968165167951	0.005077030627711786	-0.0027239426540524164	0.9947078228344951	None	0.25	1	0.4	4	0.7692307692307693	10	0.23809523809523808	0.7692307692307693	14	10	0	0	0	0.7777777777777778	7	9	1.0	15	0.0	1.0	0.09999999999999998	0.5000000000000006	0.028222010276039284	0.6763954127502002	-0.09997010235726546	0.5000414450792503	0.7111187128259442	0.5611442139676799	0	0.5714285714285714	0.0
7145	0.015639453753649744	0.0006512930053574327	-0.0001856994435220028	0.9679971951385343	None	0.25	1	0.4	4	0.75	9	0.25925925925925924	0.75	13	9	0	0	0	0.6666666666666666	6	9	0.9333333333333333	14	0.0	1.0	-0.5114065469975302	0.5	0.09195076532187349	0.6711426261470681	-0.18863289290684646	0.8225523347185393	0.9240109240268105	0.6789675888916358	0	0.9230769230769231	0.0
100	None	None	None	None	None	0	0	0	0	0	0	1.0	0	0	0	0	0	0	1.0	1	1	0.06666666666666667	1	0.0	0	0	0	0	0	0	0	0	0	0	0	0
5758	0.005011411370465007	0.0004141517248320986	-5.621121019326388e-05	0.9928829221989423	None	0.25	1	0.4	4	0.7692307692307693	10	0.23809523809523808	0.7692307692307693	14	10	0	0	0	0.7777777777777778	7	9	1.0	15	0.0	1.0	0.13547346984047928	0.5727468976329942	0.04247891905542879	0.5701223710458897	0.08719190183548678	0.5059274152066601	0.625814801569745	0.5497620953955449	0	0.07142857142857142	0.0
3090	2.3565578980631244e-08	2.0914845237229248e-08	-1.7149417082725838e-08	0.9999959017911859	None	0	0	0.5	3	0.6666666666666666	4	0.6666666666666666	0	0	0	7	7	0	0.75	3	4	0.5333333333333333	8	0.3888888888888889	0.5	0	0	0	0	0	0	0	0	0	0	0
4098	0.0012228179763486863	0.00016480895873934002	-7.977360307411847e-05	0.9979744055844203	None	0.25	1	0.4	4	0.7692307692307693	10	0.23809523809523808	0.7692307692307693	14	10	0	0	0	0.7777777777777778	9	7	1.0	15	0.0	1.0	0.09999999999987513	0.5000000085358581	-0.09904320376082806	0.5105596531194622	-0.09955086038314147	0.5012866429787035	0.7187012878593186	0.503949210490037	0	1.0	0.0
6638	0.003739785373559694	0.0005277823903951807	-0.00048675350919154096	0.9949449958006846	None	0.25	1	0.4	4	0.7692307692307693	10	0.23809523809523808	0.7692307692307693	14	10	0	0	0	0.7777777777777778	7	9	1.0	15	0.0	1.0	0.23408199448439543	0.5618988043699604	0.09420291491521568	0.5547362215321693	0.07487255603082678	0.5273858149464907	0.6738152271182251	0.5480471757669171	0	0.5714285714285714	0.0
2916	0.00020383253272634856	5.175217845470886e-06	-6.194910951912433e-07	0.9999999856338407	None	0.2	1	0.3333333333333333	4	0.8	12	0.20987654320987653	0.8	16	12	0	0	0	1.0	9	9	1.1333333333333333	17	0.0	1.0	0.09982517474448797	0.5014121670773616	0.09478153161622689	0.5632191768882177	0.09999774394241767	0.5000032811445031	0.5289765610012079	0.5216447260159475	0	1.0	0.0
3456	0.0015814602292526386	8.97507461293074e-05	2.3626107972444425e-05	0.9948269934928196	None	0.08333333333333333	1	0.38461538461538464	10	0.5405405405405406	20	0.7222222222222222	0.4594594594594595	25	17	13	0	0	0.6666666666666666	9	6	2.6	39	0.0	0.7647058823529411	0.44417544081690935	0.743926690775173	0.1612043670406273	0.6127742545719443	0.012675895202437917	0.5605037879733139	0.8581434154134807	0.6432637538643547	0	1.0	0.0
5667	0.01248950580669355	0.0016198179354750871	-0.0011087526294937347	0.9980799170243061	None	0.25	1	0.4	4	0.75	9	0.25925925925925924	0.75	13	9	0	0	0	0.6666666666666666	9	6	0.9333333333333333	14	0.0	1.0	0.1917543481336494	0.5516056283293422	-0.09382044770349943	0.9999985046846405	0.23630705441352035	0.6414224950506376	0.8761692340219419	0.9912850186260941	0	1.0	0.0
6812	0.002434591951663805	0.00031474925536856876	0.0003029109534608362	0.9977956778489533	None	0.25	1	0.36363636363636365	4	0.7857142857142857	11	0.2222222222222222	0.7857142857142857	15	11	0	0	0	0.8888888888888888	8	9	1.0666666666666667	16	0.0	1.0	0.018804268771768565	0.505905845113079	0.03674411728017405	0.5423574605693288	0.17432648388342675	0.5	0.6671470304415099	0.5161161975630725	0	1.0	0.0
572	None	None	None	None	None	0	0	0.75	3	0.5	2	0.6	0.5	5	2	0	0	0	0.4	2	5	0.4	6	0.0	0.5	0.07117984396734342	0.5196790888479498	-0.08487254938406454	0.5322070917109397	0.09884801813838166	0.5053177657812775	0.6896246646194041	0.5190770592995191	0	1.0	0.0
3500	None	None	None	None	None	0	0	0.2916666666666667	7	0.6764705882352942	23	0.8	0.5294117647058824	25	18	10	0	0	0.5555555555555556	9	5	2.4	36	0.0	0.9032258064516129	0.08661086654908282	0.5516103770816712	3.759199487556011e-05	0.5062200211753575	-0.09999938752654972	0.5001404555658254	0.6818924637411159	0.5193755096050214	0	0.36	0.0
2294	None	None	None	None	None	0	0	0.45454545454545453	5	0.5	7	0.5333333333333333	0	0	0	15	0	0	0.8333333333333334	6	5	1.0666666666666667	16	0.0	1.0	0	0	0	0	0	0	0	0	0	0	0
1045	None	None	None	None	None	0.3333333333333333	1	0.5	4	0.6666666666666666	6	0.34375	0.6666666666666666	10	6	0	0	0	0.5	4	8	0.7333333333333333	11	0.0	0.8571428571428571	0.00091558155153591	0.5578665522185955	0.01075010695649988	0.6521129652584977	0.011986026786942567	0.6553985648551016	0.5970382053478192	0.6227493661549871	0	0	0.0
7183	2.45775654179629e-06	2.9462784554430492e-08	-2.81585104804683e-08	0.9999851228489264	None	0.3333333333333333	1	0.4444444444444444	4	0.7272727272727273	8	0.2708333333333333	0.7272727272727273	12	8	0	0	0	0.75	6	8	0.8666666666666667	13	0.0	0.8571428571428571	0.027762623901447243	0.5649395549010628	0.00439211348641495	0.5063033438033692	4.199317787568883e-08	0.5215655202067023	0.5310467990415165	0.5310237708074134	0	1.0	0.0
4950	0.0030999671456796475	0.0006585675561419482	9.466819337487659e-05	0.9960820110721789	None	0.25	1	0.36363636363636365	4	0.7857142857142857	11	0.2222222222222222	0.7857142857142857	15	11	0	0	0	0.8888888888888888	9	8	1.0666666666666667	16	0.0	1.0	-0.09151188418961827	0.508220590043992	0.060804019886515945	0.5419297522062082	0.0972947551370846	0.5453480590681761	0.6899353368260935	0.5318643593357346	0	0.4666666666666667	0.0
2464	None	None	None	None	None	0	0	0.043478260869565216	2	0.9701492537313433	65	0.9583333333333334	0	0	0	68	0	0	0.8888888888888888	9	8	4.6	69	0.0	0.9508196721311475	0	0	0	0	0	0	0	0	0	0	0
2842	2.2846189687980313e-07	1.3317297076362878e-07	5.5832198392538166e-08	0.9999782978735308	None	0.1111111111111111	1	0.42857142857142855	9	0.5517241379310345	16	0.4305555555555556	0.034482758620689655	2	1	28	21	0	0.8888888888888888	9	8	2.066666666666667	31	0.3559322033898305	0.6666666666666666	0.0005869250128270674	0.5006031972652971	0.09642725386139964	0.5063955582780074	0.015085727460707143	0.6325675908573197	0.6197166831293048	0.5474603623415284	1.0	1.0	0.0
5188	0.0005690754936691033	0.0005076277735346598	0.0002247473468687359	0.9998470898446806	None	0.25	1	0.4	4	0.7692307692307693	10	0.234375	0.7692307692307693	14	10	0	0	0	1.0	8	8	1.0	15	0.0	0.8571428571428571	0.09999999886465791	0.5000000017040097	0.09874336963729288	0.5177407085534417	0.03365301084072235	0.5088248860762075	0.5767539686695812	0.5088570611624577	0	1.0	0.0
1615	None	None	None	None	None	0	0	0.375	3	0.8	8	0.3333333333333333	0.8	11	8	0	0	0	0.4444444444444444	4	9	0.8	12	0.0	1.0	0.04296317697725554	0.6567053528722574	0.08848280426036366	0.5659836169076228	-0.0034187925680359216	0.6563237335908163	0.6363353912959916	0.6272321935845003	0	0.09090909090909091	0.0
7285	0.0002137536123096755	2.2857592598440843e-06	-2.284376113195318e-06	0.9999963181138574	None	0.25	1	0.4	4	0.75	9	0.25925925925925924	0.75	13	9	0	0	0	0.6666666666666666	6	9	0.9333333333333333	14	0.0	1.0	0.09999997870199619	0.500000116325716	2.288576649629978e-08	0.534102879528196	0.017222443889208933	0.6025010913192087	0.6074272603475653	0.5459137400039706	0	1.0	0.0
1459	None	None	None	None	None	0.25	2	0.631578947368421	12	0.3076923076923077	8	0.7777777777777778	0.11538461538461539	14	3	13	0	0	1.0	6	6	1.8666666666666667	28	0.0	0.45454545454545453	8.553312716680347e-12	0.5133990186046188	0.16469634000745154	0.709812447788198	0.025073683933464867	0.509388964167031	0.673033790564211	0.5814059203486736	0	1.0	0.0
1175	None	None	None	None	None	0	0	0.25	2	0.8	8	0.4444444444444444	0	0	0	11	0	0	0.3333333333333333	3	9	0.8	12	0.0	0.4444444444444444	0	0	0	0	0	0	0	0	0	0	0
4485	0.010909766333149681	0.00425591240282542	-0.0019947705125036995	0.9742468685247602	None	0.3333333333333333	1	0.4444444444444444	4	0.7272727272727273	8	0.2708333333333333	0.7272727272727273	12	8	0	0	0	0.75	6	8	0.8666666666666667	13	0.0	0.8571428571428571	0.2697367335061906	0.553950251584877	-0.018664957556539685	0.6754504584414193	0.09999999970967396	0.5000000000274669	0.7506674318545178	0.5784780305946695	0	1.0	0.0
1212	None	None	None	None	None	0	0	0.6666666666666666	2	0.5	1	1.0	0.5	3	1	0	1	0	0.25	1	4	0.26666666666666666	4	0.5	0.6666666666666666	0.09994376188532247	0.5002967659186128	3.338138634383584e-07	0.5000006339741694	0.022806473738688098	0.5058149739629684	0.6053101752589494	0.5020375340817724	1.0	1.0	0.0
2860	0.000109851891240213	1.5126080127444627e-05	2.398400346189252e-07	0.9993939693330743	None	0.3333333333333333	1	0.5	4	0.7	7	0.2857142857142857	0.7	11	7	0	0	0	0.8571428571428571	6	7	0.8	12	0.0	1.0	0.2512145656210168	0.5618873885939285	-0.09703964724552802	0.5048861497714776	-0.09892656552810211	0.5080027262754957	0.8367543931637524	0.5250111351830035	0	1.0	0.0
4345	0.0128868201175788	0.0017190894590220851	-0.0015161971004081871	0.9900673621928077	None	0.2	1	0.3333333333333333	4	0.8	12	0.20987654320987653	0.8	16	12	0	0	0	1.0	9	9	1.1333333333333333	17	0.0	1.0	7.902762784127648e-27	0.5	0.18700130114453434	0.6885362078619282	-0.09704938722249953	0.5527879732616968	0.7576565556597904	0.5829938103435996	0	1.0	0.0
7088	0.006205938733387477	0.0011175475173479795	-0.001013257059187836	0.9934046752563717	None	0.25	1	0.36363636363636365	4	0.7857142857142857	11	0.2222222222222222	0.7857142857142857	15	11	0	0	0	0.8888888888888888	9	8	1.0666666666666667	16	0.0	1.0	0.01949208435206659	0.6460506755633952	1.2619724743322177e-07	0.5000062587761729	0.24675843703305378	0.9999999151891535	0.7761825599786902	0.9964178273756514	0	0.8	0.0
4785	0.0005368949898856051	3.737783283857918e-06	-2.681149580302081e-06	0.9999985685526269	None	0.25	1	0.36363636363636365	4	0.7857142857142857	11	0.2222222222222222	0.7857142857142857	15	11	0	0	0	0.8888888888888888	8	9	1.0666666666666667	16	0.0	1.0	-0.045983590125628034	0.6553623636136547	0.05124436570100144	0.6652504877679516	-0.20993230530670132	0.5818037500586043	0.7637190122166277	0.6348821980969024	0	1.0	0.0
5925	0.006205295605284063	0.0008438709618092038	1.2922380806587079e-05	0.9900804859891137	None	0.25	1	0.4	4	0.75	9	0.25925925925925924	0.75	13	9	0	0	0	0.6666666666666666	9	6	0.9333333333333333	14	0.0	1.0	3.6115346978454653e-10	0.5050068592464005	0.09999999642013638	0.5000000332505887	0.12071585187728648	0.5826957471714913	0.6287969400039766	0.5294556727908432	0	0	0.0
2424	None	None	None	None	None	0	0	0.375	6	0.5238095238095238	11	0.6571428571428571	0.2857142857142857	12	6	10	3	0	0.7142857142857143	5	7	1.5333333333333334	23	0.16666666666666666	0.6666666666666666	0.09999972352721227	0.5000018941104178	-0.04858427736633457	0.5416985867547736	0.13321455022089457	0.6116680588744022	0.6997100885775782	0.5516088321166608	1.0	1.0	0.0
2581	3.908189291904996e-07	3.700503674048054e-07	1.3109628763752069e-09	0.9998911165997761	None	1.0	1	1.0	4	0.25	1	0.5	0.25	5	1	0	0	0	0.75	4	3	0.4	6	0.0	1.0	0.17815568492294337	0.5596492112875173	0.1313462422389186	0.5480087636823439	0.015398492726078022	0.5175599697543057	0.6588103806444378	0.5417886060341932	0	1.0	0.0
3820	8.957523161860713e-05	9.330041412983223e-06	7.874009496425401e-06	0.9997104221087286	None	0.25	1	0.4	4	0.75	9	0.25925925925925924	0.75	13	9	0	0	0	0.6666666666666666	6	9	0.9333333333333333	14	0.0	1.0	-0.026028031754747365	0.5065961102420427	0.09578835191556842	0.5156529446933688	0.03358750145674906	0.512869136520213	0.6202480973150027	0.5117067046868471	0	1.0	0.0
4208	0.0002505267105270498	4.2167358763376014e-07	-2.399502488076908e-07	0.9999970382247401	None	0.25	1	0.4	4	0.7692307692307693	10	0.23809523809523808	0.7692307692307693	14	10	0	0	0	0.7777777777777778	7	9	1.0	15	0.0	1.0	0.028152700791707896	0.5847091549164122	0.0003440177837246527	0.5507635710245911	0.081260931344975	0.6570528780903733	0.5819419938611632	0.5983736776164773	0	0.7857142857142857	0.0
843	None	None	None	None	None	1.0	1	0.8	4	0.4	2	0.4666666666666667	0.4	6	2	0	0	0	0.6	5	3	0.4666666666666667	7	0.0	1.0	-0.19848539584391833	0.5621527266621544	0.028654060777997238	0.5091910007373016	0.21775205706949938	0.5461974317874382	0.8457568517928891	0.5392515540211245	0	0.16666666666666666	0.0
4096	1.4506437641270833e-07	1.4068383220616283e-07	-1.0550116191380007e-07	0.9999746608072834	None	0	0	0.16	4	0.8285714285714286	29	0.5138888888888888	0	0	0	36	17	0	0.8888888888888888	8	9	2.466666666666667	37	0.2236842105263158	0.375	0	0	0	0	0	0	0	0	0	0	0
3377	0.001544020684724005	0.00046617094155805013	0.00046600947634378893	0.998953500918667	None	0	0	0.32142857142857145	9	0.625	25	0.5185185185185185	0.125	8	5	33	5	0	1.0	9	9	2.8	42	0.07462686567164178	0.3783783783783784	0.0011057151218463767	0.5226902101900583	0.09604968046150335	0.5997680963406595	0.2586945636225817	0.57952916981164	0.7538262045162376	0.567597175032838	1.0	1.0	0.0
802	None	None	None	None	None	0	0	0.6	3	0.6	3	0.5833333333333334	0.6	6	3	0	1	0	0.3333333333333333	2	6	0.4666666666666667	7	1.0	0.4	0.09989187274075419	0.5073799793861826	-0.09895231418101849	0.5036121019522245	0.3320439839511657	0.5828112743140639	0.8533795517072446	0.5314829140971196	1.0	1.0	0.0
3726	0.005886384847607895	0.0037769700623951656	-0.0037104178011239217	0.9958446201996324	None	0.25	1	0.36363636363636365	4	0.7857142857142857	11	0.2222222222222222	0.7857142857142857	15	11	0	0	0	0.8888888888888888	8	9	1.0666666666666667	16	0.0	1.0	0.09887873053755689	0.5096289456081775	-0.03052973176528518	0.9999561113725518	0.09135436727621912	0.5430155122576428	0.6995963769123098	0.968168203040655	0	0.2	0.0
3775	0.0014369970131630368	0.0010203642902110266	-0.00019026610008690312	0.99829549727138	None	0.25	1	0.4	4	0.75	9	0.25925925925925924	0.75	13	9	0	0	0	0.6666666666666666	6	9	0.9333333333333333	14	0.0	1.0	0.24662093159636694	0.5359938973757051	9.025576900741808e-05	0.5878459996463187	-0.0030210007805855942	0.5648292880659712	0.7522132284265155	0.5630031868069824	0	0	0.0
6057	9.097516246915766e-09	7.595974018719227e-09	4.2534358293527746e-09	0.9999886430560354	None	0.25	1	0.4	4	0.7692307692307693	10	0.23809523809523808	0.7692307692307693	14	10	0	0	0	0.7777777777777778	9	7	1.0	15	0.0	1.0	0.09999999992101502	0.5000000597999457	-0.08088452777234878	0.5346997272056572	0.00043014220140511936	0.50025124619058	0.6769312002610055	0.5116668494822542	0	1.0	0.0
855	None	None	None	None	None	1.0	1	1.0	4	0.25	1	0.5	0.25	5	1	0	0	0	0.75	3	4	0.4	6	0.0	1.0	2.1197246903723775e-10	0.5000002706820135	0.03318578594955223	0.508399213175351	0.04572053109174771	0.5048211522390758	0.5477510946487953	0.5044070777678649	0	1.0	0.0
6870	0.005869772789347661	0.002558156107579862	-0.00039198069891927304	0.9835082548055715	None	0.25	1	0.4	4	0.75	9	0.25	0.75	13	9	0	0	0	0.875	8	7	0.9333333333333333	14	0.0	1.0	0.4242146588964255	0.5613126512326735	0.028923314461609645	0.6397290529870019	-0.028181121741581494	0.7008602729345764	0.8898750275064217	0.6358412598913363	0	0.07692307692307693	0.0
4543	0.0018094685085756604	0.00017192624322327554	0.00011329978000472856	0.9978406223489826	None	0.25	1	0.4	4	0.75	9	0.25925925925925924	0.75	13	9	0	0	0	0.6666666666666666	6	9	0.9333333333333333	14	0.0	1.0	0.04351811562002156	0.5753652493783968	0.0003103426150861097	0.5021190283269942	-0.0997554952158328	0.5071172570645724	0.6450273169353251	0.5283630834754374	0	1.0	0.0
3344	0.00028645957495731215	2.5602992994927584e-06	-8.35612368091137e-07	0.9999967109070971	None	0.25	1	0.4	4	0.75	9	0.25925925925925924	0.75	13	9	0	0	0	0.6666666666666666	6	9	0.9333333333333333	14	0.0	1.0	0.09999277981254276	0.500033886754434	-0.019382882420586854	0.6231953821636239	-0.09826539571833595	0.5455855552673596	0.6928677420049263	0.5569286384130249	0	1.0	0.0
2610	3.846199342270974e-08	3.686284568247447e-08	-2.0185970686632809e-10	0.9999949485616298	None	0	0	0.47058823529411764	8	0.391304347826087	9	0.5102040816326531	0	0	0	24	0	0	1.0	7	7	1.6666666666666667	25	0.0	1.0	0	0	0	0	0	0	0	0	0	0	0
7203	0.006078714251238388	0.0009164213053817552	-0.0009125354012631652	0.9857256972559264	None	0.25	1	0.4	4	0.7692307692307693	10	0.23809523809523808	0.7692307692307693	14	10	0	0	0	0.7777777777777778	7	9	1.0	15	0.0	1.0	0.27846951745991017	0.6812767850932626	-0.08923641137187072	0.5000000000000001	0.08067825675749851	0.5261298634883199	0.8177740940120847	0.5715276824081393	0	0	0.0
4316	6.050682163313822e-08	2.060553057431496e-09	-1.6189116753495035e-09	0.9999990872064317	None	0.25	1	0.4	4	0.7692307692307693	10	0.23809523809523808	0.7692307692307693	14	10	0	0	0	0.7777777777777778	7	9	1.0	15	0.0	1.0	-0.03597674416061059	0.6546396332499039	-0.020702756273645574	0.6479682870066076	2.8140479427816974e-05	0.5000332260423711	0.6047430130040143	0.602665374148922	0	1.0	0.0
4073	0.002075082964940453	0.0002903825306781386	0.0002903494796731746	0.998003241504142	None	0.25	1	0.4	4	0.75	9	0.25925925925925924	0.75	13	9	0	0	0	0.6666666666666666	6	9	0.9333333333333333	14	0.0	1.0	0.01033616464972519	0.6492496250476882	0.22451390974975632	0.5905580502886316	0.08064946162279954	0.5758179206411326	0.7236978967792618	0.6056861220041494	0	0.6923076923076923	0.0
5457	6.256419887013959e-05	3.521278284206804e-05	-3.5210295676920715e-05	0.9995130953258794	None	0.25	1	0.4	4	0.75	9	0.25925925925925924	0.75	13	9	0	0	0	0.6666666666666666	6	9	0.9333333333333333	14	0.0	1.0	0.025592020177863217	0.5038738476946881	-0.041299317541539475	0.6707572385868047	-0.05217874948154681	0.5081341961822362	0.60621656146346	0.5629678502916935	0	1.0	0.0
795	None	None	None	None	None	0	0	0.5	3	0.6666666666666666	4	0.4444444444444444	0.6666666666666666	7	4	0	0	0	0.5	3	6	0.5333333333333333	8	0.0	0.4	0.07222750737314469	0.6120902225280375	1.0518521093601332e-22	0.5	-0.0336048942780104	0.6082833012892046	0.637296810632566	0.5741335554005809	0	1.0	0.0
1534	None	None	None	None	None	0.3333333333333333	1	0.4444444444444444	4	0.7272727272727273	8	0.2653061224489796	0.7272727272727273	11	8	1	3	0	1.0	7	7	0.8666666666666667	13	1.0	1.0	0.0609476831960233	0.6425251334371679	0.0699576323499383	0.5335196030648169	0.31501606479186206	0.7683132536671043	0.756991599462996	0.6547106602002722	0.7272727272727273	0.2727272727272727	0.0
3695	0.010053227273438253	0.004799341690745468	-0.003237470757932296	0.9908499189843295	None	0.25	1	0.4	4	0.7692307692307693	10	0.23809523809523808	0.7692307692307693	14	10	0	0	0	0.7777777777777778	7	9	1.0	15	0.0	1.0	0.20494420836523153	0.6863290221121916	0.0838804449880748	0.914072197041594	0.09765805950368292	0.504814216984968	0.6661647778136024	0.7418406386038965	0	1.0	0.0
5418	0.005193624380613404	0.0001806278675205282	1.0934158159890162e-05	0.9841490816823117	None	0.2	1	0.3333333333333333	4	0.8	12	0.20987654320987653	0.8	16	12	0	0	0	1.0	9	9	1.1333333333333333	17	0.0	1.0	7.902762784127648e-27	0.5002758931863245	0.04467762258496834	0.5035746127618669	0.09999804570348156	0.5000006308403744	0.6008505437018639	0.5012837297524777	0	1.0	0.0
1443	None	None	None	None	None	0.3333333333333333	1	0.5555555555555556	5	0.5454545454545454	6	0.5416666666666666	0.36363636363636365	9	4	3	0	0	0.6666666666666666	6	4	0.8666666666666667	13	0.0	0.2857142857142857	0.09833948939896589	0.5031156717580766	-0.024221494539173206	0.6064878809023903	-0.11802419775272621	0.5202523391276213	0.7154329529558672	0.5437287801923832	0	1.0	0.0
7113	0.01623455239707156	0.0007809032438343506	0.0006899623403275499	0.9685164363116264	None	0.25	1	0.4	4	0.7692307692307693	10	0.23809523809523808	0.7692307692307693	14	10	0	0	0	0.7777777777777778	7	9	1.0	15	0.0	1.0	0.40593903964512473	0.5645452424500226	1.9799955820507005e-18	0.5000000000309381	0.08376138281055753	0.6593962760216079	0.8555637449274995	0.5760905220735649	0	1.0	0.0
2069	None	None	None	None	None	0	0	0.17391304347826086	4	0.84375	27	0.8095238095238095	0	1	0	32	0	0	0.8571428571428571	7	6	2.2666666666666666	34	0.0	0.5714285714285714	0	0	0	0	0	0	0	0	0	0	0
1010	None	None	None	None	None	0	0	0.16666666666666666	2	0.9333333333333333	14	0.68	0	0	0	16	0	0	1.0	5	5	1.1333333333333333	17	0.0	0.16666666666666666	0	0	0	0	0	0	0	0	0	0	0
4698	0.00561775135428808	0.002063579928662595	0.0020395931081855427	0.9918056717190309	None	0.25	1	0.4	4	0.7692307692307693	10	0.23809523809523808	0.7692307692307693	14	10	0	0	0	0.7777777777777778	7	9	1.0	15	0.0	1.0	0.2026496301386566	0.6664302463940106	0.036091836389698755	0.5470488902615886	0.09515986727472915	0.5064795252876986	0.6485018334375964	0.5749930269553006	0	1.0	0.0
5162	0.001999568820097388	0.00041306972309982406	0.00040916191107261737	0.9960702712718938	None	0.3333333333333333	1	0.4444444444444444	4	0.7272727272727273	8	0.2708333333333333	0.7272727272727273	12	8	0	0	0	0.75	8	6	0.8666666666666667	13	0.0	0.8571428571428571	0.44251762633387637	0.7258366209010093	-0.09996246781263861	0.5000076171074388	0.025201644299155175	0.5068465312302135	0.9104593680071017	0.5826528092194985	0	1.0	0.0
7456	0.011317657465501622	0.0010698247011211256	0.0010642026325634155	0.9728870805375774	None	0.25	1	0.4	4	0.7692307692307693	10	0.23809523809523808	0.7692307692307693	14	10	0	0	0	0.7777777777777778	7	9	1.0	15	0.0	1.0	0.424558778211883	0.711274057085649	1.8678905871200465e-14	0.5	0.32057721055415006	0.8699970525511076	0.8941053272833378	0.7179206949432289	0	0.07142857142857142	0.0
5958	0.0031012709717332153	0.000749271217942412	0.0006743995618404039	0.99554517307403	None	0.25	1	0.36363636363636365	4	0.7857142857142857	11	0.2222222222222222	0.7857142857142857	15	11	0	0	0	0.8888888888888888	9	8	1.0666666666666667	16	0.0	1.0	-0.02538537206333722	0.5445073262791421	0.020845295340595524	0.5499897188402157	0.09999999740875727	0.5000000057279188	0.6299021461070222	0.5315522626390469	0	1.0	0.0
4379	0.000287205927695147	5.328796749873226e-06	3.2022674316925396e-06	0.9999975498954536	None	0.25	1	0.4	4	0.7692307692307693	10	0.23809523809523808	0.7692307692307693	14	10	0	0	0	0.7777777777777778	7	9	1.0	15	0.0	1.0	-0.09722832009450807	0.500563577810895	0.09993158358676733	0.5409521162447364	0.12280263937214911	0.5487894165240494	0.7281436370940653	0.5301476514476495	0	0	0.0
15	None	None	None	None	None	0	0	0.018518518518518517	1	1.0	79	1.0	0	0	0	80	0	0	1.0	9	9	5.4	81	0.0	1.0	0	0	0	0	0	0	0	0	0	0	0
4029	0.0028964359413339536	0.0021339458078892693	0.0018906462637274242	0.9982277587492385	None	0	0	0.3333333333333333	3	0.8181818181818182	9	0.28888888888888886	0.8181818181818182	12	9	0	0	0	0.5555555555555556	5	9	0.8666666666666667	13	0.0	1.0	0.09999999998213632	0.5000000000619115	-0.10008435369410869	0.9699772366646523	0.13605796412480461	0.6622816693809604	0.7650865309191974	0.7994614513829786	0	1.0	0.0
6521	9.448677712522973e-05	2.5033486283220483e-06	1.1860301380651671e-06	0.9999976109046215	None	0.25	1	0.4	4	0.7692307692307693	10	0.23809523809523808	0.7692307692307693	14	10	0	0	0	0.7777777777777778	9	7	1.0	15	0.0	1.0	0.2896418198866651	0.5982888972745573	1.343874201594819e-10	0.5491163150995111	0.07468578844970306	0.668029274267444	0.778975105836306	0.6062498327560676	0	1.0	0.0
6161	0.00375427117112319	0.0012489401005291686	0.0012346680725689083	0.9967565369597466	None	0.25	1	0.4	4	0.75	9	0.25925925925925924	0.75	13	9	0	0	0	0.6666666666666666	6	9	0.9333333333333333	14	0.0	1.0	0.057617287005537365	0.5000000000000001	-0.09293240558760181	0.5504715686798962	0.09987120242001185	0.5005849368879505	0.6958861341944437	0.5170696933115313	0	0.8461538461538461	0.0
3549	0.0004788265026903844	1.3089060681640064e-06	-9.862908033565693e-07	0.999999973315034	None	0.2	1	0.3333333333333333	4	0.8	12	0.20987654320987653	0.8	16	12	0	0	0	1.0	9	9	1.1333333333333333	17	0.0	1.0	0.06990342429600721	0.5531705214584582	0.045341281855332524	0.571797734989358	0.09968426775528996	0.5044577258406839	0.5620546316680429	0.5432673711680858	0	1.0	0.0
4942	2.7641759549372903e-05	2.281032542770279e-06	2.6763412293127082e-08	0.9993549206539033	None	0.25	1	0.4	4	0.7692307692307693	10	0.23809523809523808	0.7692307692307693	14	10	0	0	0	0.7777777777777778	9	7	1.0	15	0.0	1.0	0.09999976729288003	0.5000001785366208	6.032761136983725e-06	0.5000984493685434	0.004625122002778898	0.5438102712097924	0.613217078375138	0.5146696333710221	0	1.0	0.0
3389	0.0005021074745036938	5.9608187791791265e-06	4.596470996102299e-06	0.9999974316529188	None	0.25	1	0.4	4	0.7692307692307693	10	0.23809523809523808	0.7692307692307693	14	10	0	0	0	0.7777777777777778	7	9	1.0	15	0.0	1.0	-0.0009907885937442047	0.6924752424416039	0.009330250712476985	0.6660945220563643	0.2626894961203393	0.6396037338722428	0.8084780698358194	0.6664068853158401	0	1.0	0.0
238	None	None	None	None	None	0	0	0.75	3	0.3333333333333333	1	0.625	0.3333333333333333	4	1	0	0	0	0.5	4	2	0.3333333333333333	5	0.0	0.6666666666666666	-0.09999986638078699	0.5000012802907778	-0.030193567073008843	0.6449656745594391	-0.019665945497276797	0.6680960089779818	0.5883128269155005	0.6063968081382771	0	1.0	0.0
2855	0.000127575105073922	5.767807033492026e-06	5.755763221276652e-06	0.998412735828182	None	0	0	0.375	3	0.8	8	0.3	0.8	11	8	0	1	0	0.625	5	8	0.8	12	1.0	0.8571428571428571	0.0999999999617979	0.5000007055246708	0.08421454423551916	0.6892538704531598	0.056058721954606004	0.6237882982728337	0.6308371206169846	0.6068519055414618	1.0	1.0	0.0
2929	None	None	None	None	None	0	0	0.4166666666666667	5	0.625	10	0.75	0.4375	11	7	6	0	0	0.6666666666666666	4	6	1.2	18	0.0	0.13333333333333333	3.871618905235067e-16	0.5000000003412512	0.01521745848329734	0.5409677387139094	0.0029751356327150534	0.6664463049538207	0.5826054390281824	0.5708855184176264	0	1.0	0.0
7185	0.004528462978196723	0.001340835377312191	-4.5394785287996406e-05	0.9973269098361217	None	0.25	1	0.4	4	0.75	9	0.25	0.75	13	9	0	0	0	0.875	8	7	0.9333333333333333	14	0.0	0.8571428571428571	0.3473262892023147	0.5859802200560461	0.3788209800911575	0.9974186859012985	0.044391577991189826	0.6503110555008673	0.8337494856260752	0.9095552866905131	0	1.0	0.0
2775	1.3899282710361342e-08	1.235714903425751e-08	-1.203316523167295e-08	0.9999984273889451	None	1.0	1	1.0	4	0.25	1	0.5	0	0	0	5	10	0	0.75	3	4	0.4	6	0.7142857142857143	1.0	0	0	0	0	0	0	0	0	0	0	0
1338	None	None	None	None	None	0.06666666666666667	1	0.34375	11	0.6	27	0.5802469135802469	0.26666666666666666	19	12	27	13	0	1.0	9	9	3.1333333333333333	47	0.2549019607843137	0.6829268292682927	7.086459835266595e-20	0.5001682190956659	-0.027975960354280266	0.5136304404777107	-0.05705854761174445	0.6992015362027498	0.6018754528975416	0.5743371263785172	1.0	1.0	0.4077527609537006
1749	None	None	None	None	None	0	0	0.1111111111111111	2	0.9166666666666666	22	0.8666666666666667	0	0	0	25	10	0	0.8333333333333334	5	6	1.7333333333333334	26	0.18518518518518517	0.09523809523809523	0	0	0	0	0	0	0	0	0	0	0
4350	0.00940021545956278	0.0017270613673905158	-0.0006317091941489173	0.9701484638187432	None	0	0	0.3333333333333333	3	0.8181818181818182	9	0.28888888888888886	0.8181818181818182	12	9	0	1	0	0.5555555555555556	9	5	0.8666666666666667	13	1.0	1.0	0.4848856462002809	0.7142733046699428	7.902762784127648e-27	0.5	0.0863260253050013	0.5343874633789714	0.8920702509306095	0.5869406504849828	1.0	1.0	0.0
1819	None	None	None	None	None	0.5	1	0.6666666666666666	4	0.5	3	0.4	0.5	7	3	0	0	0	0.8	5	4	0.5333333333333333	8	0.0	0.6666666666666666	0.09999991629030515	0.5000002098772683	0.44598809612286694	0.9999999972537863	9.257981736057456e-05	0.5009598894204192	0.9034379114301925	0.9986033684537444	0	1.0	0.0
1214	None	None	None	None	None	0	0	0.16666666666666666	9	0.810126582278481	64	1.0	0.6708860759493671	62	53	18	0	0	1.0	9	9	5.4	81	0.0	1.0	-0.08834569432616682	0.9999886718867814	0.0008662008709753267	0.6703268197152836	1.2188459646879495e-09	0.5000008811344491	0.6348499612699935	0.9825810864344052	0	1.0	0.0
2872	0.0030671120550200812	0.0009840170001666807	0.0009421507729951271	0.9934495942927442	None	0.25	1	0.4	4	0.7692307692307693	10	0.23809523809523808	0.7692307692307693	14	10	0	0	0	0.7777777777777778	9	7	1.0	15	0.0	1.0	0.09987109960254494	0.5002232275629362	0.06527744320750099	0.6173577735721354	0.09787618124554345	0.5036922122396982	0.5587667592533264	0.5410747529615064	0	1.0	0.0
6551	0.006287052822657723	0.0015970860863302994	-0.0015952109762035229	0.9920289323780456	None	0.25	1	0.4	4	0.7692307692307693	10	0.23809523809523808	0.7692307692307693	14	10	0	0	0	0.7777777777777778	7	9	1.0	15	0.0	1.0	0.07258482644374091	0.5183253712917678	0.49266007899744935	0.7330111428102246	0.19351367255908128	0.999995831800247	0.9306264117082836	0.9889086542598006	0	1.0	0.0
5675	0.003280297984896781	0.001159716701660599	-0.001122848279497129	0.9973253413499199	None	0.25	1	0.4	4	0.7692307692307693	10	0.23809523809523808	0.7692307692307693	14	10	0	0	0	0.7777777777777778	9	7	1.0	15	0.0	1.0	7.902762784127648e-27	0.5	0.04988498671252416	0.5262533743105964	0.4277611263743303	0.5602951356069578	0.8684979598477994	0.5289235144239633	0	1.0	0.0
14	None	None	None	None	None	0.2	1	0.3333333333333333	4	0.8	12	0.20987654320987653	0.8	16	12	0	0	0	1.0	9	9	1.1333333333333333	17	0.0	1.0	-0.027579090835028398	0.6771395662587062	0.09256717935866975	0.5235137116387478	-0.0018398861970390131	0.6704164300736445	0.6556037108355157	0.6259662021951317	0	1.0	0.0
5110	0.00033176500130100827	0.00028404590945147216	0.00016228597341819983	0.9995898955842027	None	0.3333333333333333	1	0.4444444444444444	4	0.7272727272727273	8	0.2653061224489796	0.7272727272727273	12	8	0	0	0	1.0	7	7	0.8666666666666667	13	0.0	0.6666666666666666	0.09999999159255155	0.5000000264392388	-0.07302091363296309	0.6087250696682396	0.030532041711546082	0.5552940119118956	0.6706957469738248	0.5551118961095937	0	0	0.0
3874	7.557742038171179e-05	5.6324177472013185e-05	1.7288904740856053e-05	0.999431107728645	None	0.25	1	0.4	4	0.75	9	0.25925925925925924	0.75	13	9	0	0	0	0.6666666666666666	6	9	0.9333333333333333	14	0.0	1.0	0.02912330498860133	0.5054135195548829	0.09994091787698824	0.5613893573953008	-0.042427738966952	0.6436984285960364	0.6358389861580092	0.5711725660374052	0	0.8461538461538461	0.0
4804	0.004620333338495096	0.0013065462912268042	-0.0009008352346183861	0.9919268925648754	None	0.25	1	0.4	4	0.75	9	0.25925925925925924	0.75	13	9	0	0	0	0.6666666666666666	9	6	0.9333333333333333	14	0.0	1.0	0.09999999999992656	0.5000000462172934	0.016539451556167605	0.5513730327012241	0.05337654076318139	0.653477583283024	0.5961455156348376	0.5695936835971551	0	0.9230769230769231	0.0
3548	9.271635145334721e-06	3.7081288852575374e-08	-2.6523827069387937e-08	0.9999972141113056	None	0.25	1	0.4	4	0.7692307692307693	10	0.23809523809523808	0.7692307692307693	14	10	0	0	0	0.7777777777777778	7	9	1.0	15	0.0	1.0	0.09963396537152351	0.51281186042494	0.001965416302308025	0.5534096847677729	2.4778821597526316e-05	0.5042482889392174	0.6114725857074771	0.5235416758338732	0	1.0	0.0
3023	0.0003597239556050615	7.20575516405874e-06	1.7613251002200886e-06	0.9999960137351533	None	0	0	0.3333333333333333	3	0.8181818181818182	9	0.28888888888888886	0.8181818181818182	12	9	0	0	0	0.5555555555555556	5	9	0.8666666666666667	13	0.0	1.0	0.026755802236030735	0.5068373021018419	-0.05509322866325879	0.6465175276943868	0.09999406939487235	0.5000725570641916	0.6532928261092008	0.5524239188406521	0	0.9166666666666666	0.0
70	None	None	None	None	None	0.25	1	0.36363636363636365	4	0.7857142857142857	11	0.2222222222222222	0.7857142857142857	15	11	0	0	0	0.8888888888888888	9	8	1.0666666666666667	16	0.0	1.0	0.09599516513929052	0.9938110913274807	0.08607888453483772	0.5286843714954463	0.14847595799376076	0.588600229369565	0.5680842570558131	0.8641988562541625	0	1.0	0.0
4476	0.001617460393403783	0.00018468394352376345	-0.00018389134434024994	0.9981557968869083	None	0.25	1	0.4	4	0.7692307692307693	10	0.23809523809523808	0.7692307692307693	14	10	0	0	0	0.7777777777777778	9	7	1.0	15	0.0	1.0	0.04153605058113843	0.5567485231665893	0.15153026995559737	0.6766757594426266	-0.0808648407740307	0.7016179274615367	0.7728238182050114	0.6472962754109173	0	1.0	0.0
1809	None	None	None	None	None	0.5	1	0.6666666666666666	4	0.5	3	0.4	0.5	7	3	0	0	0	0.8	4	5	0.5333333333333333	8	0.0	0.6666666666666666	0.09983984015485099	0.500146354921251	0.20899754158277867	0.5052219354826806	-0.09113265827427511	0.5438120160258207	0.7744278584283125	0.5164251361089635	0	1.0	0.0
522	None	None	None	None	None	0	0	0.5	2	0.75	3	0.6	0	0	0	5	0	0	0.4	2	5	0.4	6	0.0	0	0	0	0	0	0	0	0	0	0	0	0
476	None	None	None	None	None	0	0	0.4	4	0.5833333333333334	7	0.4666666666666667	0.5833333333333334	11	7	2	0	0	0.8333333333333334	6	5	0.9333333333333333	14	0.0	0.2222222222222222	0.10021033274318303	0.6065267207470142	0.025305849111773204	0.5490211521187877	-0.13500068705790325	0.9999996781949926	0.7438336258093604	0.9944749573974412	0	0.36363636363636365	0.0
5369	0.00012440659266422927	6.961476498533897e-07	6.577929717113059e-07	0.9999971253913886	None	0.25	1	0.4	4	0.7692307692307693	10	0.23809523809523808	0.7692307692307693	14	10	0	0	0	0.7777777777777778	7	9	1.0	15	0.0	1.0	0.1025112626857817	0.5291873394840723	0.09950459543450216	0.6637454596714913	0.04385384245799704	0.5430426170433786	0.5689652593318447	0.5800966275209645	0	0.14285714285714285	0.0
1625	None	None	None	None	None	0	0	0.4	6	0.55	11	0.4074074074074074	0	0	0	21	0	0	0.6666666666666666	6	9	1.4666666666666666	22	0.0	0.3333333333333333	0	0	0	0	0	0	0	0	0	0	0
4803	0.003124682188886585	0.000418835898497096	3.844317287916055e-05	0.9959307613850941	None	0.25	1	0.4	4	0.7692307692307693	10	0.23809523809523808	0.7692307692307693	14	10	0	0	0	0.7777777777777778	7	9	1.0	15	0.0	1.0	-0.07294534132808704	0.5422658290388769	0.09904637129159286	0.6665631625965414	0.18771785868368515	0.537222223823181	0.7559286982011878	0.5834870445850833	0	0.35714285714285715	0.0
6160	0.0037937841751844344	0.0011806558858940411	-0.0011804469023096104	0.996337942157393	None	0.25	1	0.4	4	0.75	9	0.25	0.75	13	9	0	0	0	0.875	8	7	0.9333333333333333	14	0.0	0.8571428571428571	-0.057742137307363425	0.6619321436826247	0.22680256172583535	0.6098187092279381	0.09997213435075222	0.5007507558086873	0.755496205723058	0.5923824804400252	0	0.9230769230769231	0.0
6817	0.0009892287540164812	0.0001466091341291693	-0.00014660720364569312	0.9988547072769908	None	0.25	1	0.4	4	0.75	9	0.25	0.75	13	9	0	0	0	0.875	7	8	0.9333333333333333	14	0.0	1.0	0.09999999999778546	0.5000000003040774	0.00041902599191607294	0.5017667148489057	0.05917042227946778	0.5007900776710865	0.6007445436476678	0.5008522661193511	0	0.8461538461538461	0.0
2704	2.723976794931976e-05	7.598823038536761e-07	9.703468252022592e-10	0.999888403927342	None	0	0	0.4	8	0.48148148148148145	13	0.453125	0.14814814814814814	7	4	21	14	0	1.0	8	8	1.9333333333333333	29	0.32558139534883723	0.36363636363636365	-0.09999918396667302	0.500005238451166	-0.061287930467395765	0.63819057217521	0.05693773879129245	0.536873224590644	0.6768135906714174	0.5593276495604907	1.0	1.0	0.0
3683	9.924886201282374e-08	9.513020241649048e-08	-1.5014261213083883e-09	0.9999620947329524	None	0.25	1	0.4	4	0.75	9	0.25925925925925924	0.75	13	9	0	0	0	0.6666666666666666	6	9	0.9333333333333333	14	0.0	1.0	0.4523905396027505	0.5614742092706306	0.12662057966303825	0.568173875454313	0.0004954400184464943	0.5131185278326659	0.867598353919831	0.5476910653335755	0	0	0.0
1762	None	None	None	None	None	0.125	1	0.2777777777777778	5	0.72	18	0.5510204081632653	0	0	0	26	3	0	1.0	7	7	1.8	27	0.05357142857142857	0.36363636363636365	0	0	0	0	0	0	0	0	0	0	0
4072	0.0013104325260031324	0.0004417962525704259	-0.000179113245024546	0.9995892116009584	None	0.25	1	0.4	4	0.75	9	0.25925925925925924	0.75	13	9	0	0	0	0.6666666666666666	6	9	0.9333333333333333	14	0.0	1.0	0.09871046410216341	0.5123330539559499	0.0999609364969073	0.5031252656770184	0.05597761469328957	0.5261721073791832	0.5509578962915591	0.5138820688123368	0	1.0	0.0
7034	0.001032402138690872	0.0004550746267605695	0.00045381354064036105	0.9992643063332141	None	0.25	1	0.4	4	0.75	9	0.25925925925925924	0.75	13	9	0	0	0	0.6666666666666666	6	9	0.9333333333333333	14	0.0	1.0	0.02631143657933329	0.5063678935632085	-0.10646042699091844	0.993876568098337	0.1786941000812371	0.5634955996423628	0.7446668846820187	0.856940530780852	0	1.0	0.0
375	None	None	None	None	None	0.5	1	0.6666666666666666	4	0.5714285714285714	4	0.42857142857142855	0.5714285714285714	8	4	0	0	0	0.42857142857142855	7	3	0.6	9	0.0	1.0	0.09620507233839144	0.5087074637197572	0.01720035849967466	0.6196790935487263	-0.02258345918619596	0.6078159943583071	0.6395274954510639	0.5794185483652144	0	0	0.0
3041	1.3114304228483786e-08	1.1617025581300658e-08	1.1611985610358672e-08	0.9999982660198916	None	0	0	0.5	1	1.0	1	1.0	1.0	2	1	0	3	0	0.3333333333333333	1	3	0.2	3	1.0	0	-0.6827766584517869	0.9999977977492582	-0.09999999894818261	0.5000000002082137	1.997121601767555e-18	0.5	0.9978884820228228	0.9871567376384629	1.0	1.0	0.3854484751515441
5010	4.427316075086086e-11	1.4863859467422208e-12	-6.534786005310391e-14	0.9999999995447222	None	0.25	1	0.4	4	0.7692307692307693	10	0.23809523809523808	0.7692307692307693	14	10	0	0	0	0.7777777777777778	9	7	1.0	15	0.0	1.0	-0.09999934291151517	0.5078143999947203	0.09872855224018107	0.5265061731321821	5.746080402782438e-20	0.5000011891933943	0.6903085015741814	0.5114470896619988	0	1.0	0.0
7290	0.0003347072442745234	4.050038619848943e-05	-2.5969595354832436e-07	0.9989957579458975	None	0.25	1	0.4	4	0.75	9	0.25925925925925924	0.75	13	9	0	0	0	0.6666666666666666	6	9	0.9333333333333333	14	0.0	1.0	0.634214687725885	0.6907587751867252	-0.011957017522241644	0.5	-0.01774770629824847	0.5049302044285335	0.9550408489567271	0.56818835695987	0	1.0	0.0
2952	0.007578629779524814	0.0005715712794677633	-0.00042954609328669716	0.9724311977468847	None	0.1111111111111111	1	0.25	5	0.8148148148148148	22	0.5370370370370371	0.25925925925925924	9	7	19	1	0	0.6666666666666666	6	9	1.9333333333333333	29	0.025	0.34782608695652173	1.0603102072325136e-06	0.5000656803849809	2.9640549540899418e-06	0.5000806396902907	0.09999997298418702	0.5001871889555889	0.6157100554152887	0.5001111696783958	1.0	1.0	0.0
330	None	None	None	None	None	0	0	0.375	3	0.8	8	0.6	0.6	9	6	2	0	0	0.8	5	4	0.8	12	0.0	0.5	7.534557562011039e-05	0.5006893800582413	0.09605543087315396	0.5069683484515202	-0.06533650716232903	0.573864205003197	0.6539293351379791	0.5273283587024304	0	0.8888888888888888	0.0
7255	0.002816579983596282	0.00026138702062380764	3.35449450710142e-05	0.9969604354601808	None	0.25	1	0.4	4	0.7692307692307693	10	0.23809523809523808	0.7692307692307693	14	10	0	0	0	0.7777777777777778	7	9	1.0	15	0.0	1.0	0.21874466091398564	0.5000000000000002	-0.09999825784824387	0.5000594285638272	0.19068210247638534	0.5137491703745485	0.8086072740316084	0.5046038918924463	0	1.0	0.0
5709	0.00043740330933050907	2.297420733740975e-05	-9.31175290932276e-06	0.9999967412892713	None	0.25	1	0.4	4	0.75	9	0.25925925925925924	0.75	13	9	0	0	0	0.6666666666666666	6	9	0.9333333333333333	14	0.0	1.0	-0.09999999985544208	0.5000000005913559	0.04825049774128629	0.6007454948760079	-0.15053358743980721	0.9661895983310486	0.7306086207684699	0.777943371024678	0	1.0	0.0
7323	0.015141003535301603	0.0019383887923142492	0.0013506814386476786	0.9900145816867671	None	0.25	1	0.4	4	0.75	9	0.25925925925925924	0.75	13	9	0	0	0	0.6666666666666666	9	6	0.9333333333333333	14	0.0	1.0	0.0999999997564597	0.5000000439552309	0.0993869350305345	0.6519591200190394	-0.09999997681922543	0.5000000464497593	0.7193757268387755	0.5521152236688265	0	1.0	0.0
5488	0.006830751718948173	0.0020919303988170125	0.002051442111239738	0.9939607297231247	None	0.25	1	0.4	4	0.7692307692307693	10	0.23809523809523808	0.7692307692307693	14	10	0	0	0	0.7777777777777778	7	9	1.0	15	0.0	1.0	-0.09982425755253518	0.5001338935286866	-0.05040153100786744	0.6513241441425709	-0.17314643933774465	0.7505878775120404	0.7043603761491187	0.6400812474414549	0	1.0	0.0
6084	0.0011474463430731568	0.00015570597893114208	-0.0001239450961808061	0.9990960860898546	None	0.25	1	0.4	4	0.7692307692307693	10	0.23809523809523808	0.7692307692307693	14	10	0	0	0	0.7777777777777778	9	7	1.0	15	0.0	1.0	0.0332077580927848	0.5783630578811693	0.0009977845620118809	0.5712459998137754	0.09999837644725365	0.5000009044704304	0.6025197506363056	0.5500812879886293	0	1.0	0.0
3939	0.013785847532960506	0.00069482900403486	6.848354612380982e-05	0.9814050860778952	None	0.25	1	0.4	4	0.75	9	0.25925925925925924	0.75	13	9	0	0	0	0.6666666666666666	6	9	0.9333333333333333	14	0.0	1.0	0.25745344420573224	0.5318557702678703	0.09539891666943777	0.6966358760737118	0.08334492061854289	0.5142562579159142	0.707068083826282	0.5838638058394602	0	0	0.0
7114	0.000895889634719413	0.0003697575502776394	-0.0001533002147892265	0.9992918163626687	None	0.25	1	0.4	4	0.7692307692307693	10	0.23809523809523808	0.7692307692307693	14	10	0	0	0	0.7777777777777778	7	9	1.0	15	0.0	1.0	0.0999999985338204	0.5000031433850493	-0.4675669559730709	0.5000000000000002	0.05342927025519315	0.5089139239393986	0.9290901155679681	0.5029726356026886	0	0.8571428571428571	0.0
7064	0.000681943942927447	0.000677491845489222	-0.0006774890911864808	0.9998904991692699	None	0.3333333333333333	1	0.5	4	0.6666666666666666	6	0.4074074074074074	0.6666666666666666	10	6	0	0	0	0.3333333333333333	3	9	0.7333333333333333	11	0.0	1.0	-0.09307059785657998	0.5	-0.040995277387988874	0.6735399385586357	0.09693915896279845	0.501443702306951	0.7027203013702549	0.5605361233747452	0	1.0	0.0
5467	0.001250619178545427	7.640138206930228e-05	-7.01936541688861e-05	0.9976566646647906	None	0.25	1	0.36363636363636365	4	0.7857142857142857	11	0.2222222222222222	0.7857142857142857	15	11	0	0	0	0.8888888888888888	8	9	1.0666666666666667	16	0.0	1.0	0.02018607405162292	0.5139364677106517	9.619165337578288e-08	0.5050601988163169	0.09256935740287249	0.5578028448056472	0.5978545679965505	0.5256650520787503	0	0.9333333333333333	0.0
2064	None	None	None	None	None	0	0	0.45454545454545453	5	0.42857142857142855	6	0.5333333333333333	0	0	0	15	0	0	0.8333333333333334	5	6	1.0666666666666667	16	0.0	1.0	0	0	0	0	0	0	0	0	0	0	0
2306	None	None	None	None	None	1.0	1	1.0	4	0.0	0	0.5555555555555556	0	4	0	0	0	0	1.0	3	3	0.3333333333333333	5	0.0	1.0	0	0	0	0	0	0	0	0	0	0	0
5492	0.00022464834491205574	3.4521713894655154e-06	3.1764095406831804e-06	0.9999999867091455	None	0.2	1	0.3333333333333333	4	0.8	12	0.20987654320987653	0.8	16	12	0	0	0	1.0	9	9	1.1333333333333333	17	0.0	1.0	0.00011538559073403536	0.5028206746705428	0.000926101603962497	0.5559904018918244	-0.060628424979160746	0.607930604623517	0.5861057971226138	0.5559982192748187	0	1.0	0.0
7245	0.002323962029274748	0.0008218965554724784	-0.0007079164889910321	0.9985405750390568	None	0.25	1	0.4	4	0.75	9	0.25925925925925924	0.75	13	9	0	0	0	0.6666666666666666	9	6	0.9333333333333333	14	0.0	1.0	0.0998562178610214	0.5139970390087132	0.09900918513442228	0.5	0.059011660932125884	0.5066553470396774	0.5473180689236732	0.5068850438501861	0	1.0	0.0
342	None	None	None	None	None	0	0	0.21052631578947367	4	0.8076923076923077	21	0.7777777777777778	0.7692307692307693	24	20	3	1	0	0.4444444444444444	9	4	1.8666666666666667	28	0.16666666666666666	0.96	0.007589147837774604	0.5834683540445402	-0.04493302255381292	0.6332636834655869	0.047133707595227246	0.5831593794061463	0.6050522328625386	0.6002106075535266	1.0	1.0	0.0
7308	0.0004971278083163949	0.0003126120234814438	-1.5245259377231264e-06	0.998827576955155	None	0.25	1	0.36363636363636365	4	0.7857142857142857	11	0.2222222222222222	0.7857142857142857	15	11	0	0	0	0.8888888888888888	9	8	1.0666666666666667	16	0.0	1.0	0.0999999996196002	0.5000000076294933	-0.03100341027459219	0.5074694764058665	0.0005852802869736942	0.5593312578117381	0.6350446756320588	0.5223458218079217	0	0.13333333333333333	0.0
2223	None	None	None	None	None	0	0	0.3333333333333333	2	0.8571428571428571	6	1.0	0.8571428571428571	8	6	0	2	0	0.1111111111111111	9	1	0.6	9	1.0	1.0	-0.0914557743783645	0.5945154937375579	0.04915034038691292	0.5287531161513579	0.008296930132816025	0.6694618206081775	0.6732835926467602	0.5989723818389311	0.9375	1.0	0.3175128225539591
2423	None	None	None	None	None	1.0	1	1.0	4	0.25	1	0.5	0	0	0	5	8	0	0.75	4	3	0.4	6	0.5714285714285714	1.0	0	0	0	0	0	0	0	0	0	0	0
7305	0.006019093899199205	0.0024826387992218286	-0.001987311690379589	0.9952578850741185	None	0.25	1	0.36363636363636365	4	0.7857142857142857	11	0.2222222222222222	0.7857142857142857	15	11	0	0	0	0.8888888888888888	8	9	1.0666666666666667	16	0.0	1.0	0.09999424315082392	0.5005456485656892	0.012705379619237785	0.579286587765394	-0.09996915687061744	0.5000481997250493	0.6939292521823675	0.5268259530869389	0	1.0	0.0
6056	8.062946934015112e-05	1.0217659425139678e-07	-1.0054186316195909e-07	0.9999094291570292	None	0.3333333333333333	1	0.4444444444444444	4	0.7272727272727273	8	0.28888888888888886	0.7272727272727273	12	8	0	0	0	0.5555555555555556	5	9	0.8666666666666667	13	0.0	1.0	0.050107465670191774	0.5	0.01727582399817598	0.6589488424342895	0.00944758754356807	0.6212863655905165	0.5791656716892993	0.5949680441659316	0	1.0	0.0
5754	0.001443019384227578	0.00019419454122190303	-0.0001198174454950515	0.9993697900121584	None	0.25	1	0.36363636363636365	4	0.7857142857142857	11	0.2222222222222222	0.7857142857142857	15	11	0	0	0	0.8888888888888888	8	9	1.0666666666666667	16	0.0	1.0	0.09999705551184258	0.5035668541491807	0.0009351871986405696	0.5013405352040143	-0.04968833644533622	0.5391043102339613	0.6502205992191276	0.5146930303023002	0	1.0	0.0
6022	0.0008673969292789907	0.00018576177393910727	0.00018034417783882335	0.9994563386792924	None	0.2857142857142857	2	0.35294117647058826	6	0.7391304347826086	17	0.30864197530864196	0.7391304347826086	23	17	1	0	0	1.0	9	9	1.6666666666666667	25	0.0	1.0	-0.03466676562137179	0.5112681729660823	0.09461770513538967	0.564322827636613	0.09999923401745978	0.5000056930607337	0.647236668556932	0.5252973840701897	0	0.4782608695652174	0.0
7369	0.00356105791081839	0.0035052657045894406	-0.0035051479880795137	0.9965578586961199	None	0.3333333333333333	1	0.4444444444444444	4	0.7272727272727273	8	0.28888888888888886	0.7272727272727273	12	8	0	0	0	0.5555555555555556	5	9	0.8666666666666667	13	0.0	1.0	0.12353439979590033	0.5300449425767567	0.07252203957510828	0.5287565040551495	-0.04935346669963771	0.5109619280394501	0.6748691168268738	0.5232609109820956	0	0.8333333333333334	0.0
4911	8.922681885633379e-06	6.917146981397659e-09	6.719069208710141e-09	0.9999971200905055	None	0.25	1	0.4	4	0.7692307692307693	10	0.23809523809523808	0.7692307692307693	14	10	0	0	0	0.7777777777777778	9	7	1.0	15	0.0	1.0	2.0262336205368132e-10	0.5000000206607518	0.20174561014967596	0.625150056409751	9.608108743635483e-05	0.5274512654055653	0.7212718791723914	0.5515974626300878	0	0.9285714285714286	0.0
5774	0.009581540814389214	0.0027084766001868555	-0.0016775841986390967	0.9925249274927214	None	0.3333333333333333	1	0.5	4	0.7	7	0.2857142857142857	0.7	11	7	0	0	0	0.8571428571428571	6	7	0.8	12	0.0	0.6666666666666666	0.21756231919399188	0.5880013042233095	0.01951730201216187	0.635845032535118	0.0972988028290799	0.5026816663515792	0.693108481064691	0.5763816357051829	0	0.18181818181818182	0.0
6351	0.006268801047365282	0.0037067911475776234	-0.003631315918694417	0.9834804928557848	None	0.25	1	0.4	4	0.7692307692307693	10	0.234375	0.7692307692307693	14	10	0	0	0	1.0	8	8	1.0	15	0.0	0.8571428571428571	0.4641941892899279	0.619299601595413	-0.003908147211171425	0.6304473708664813	0.07595262524835429	0.5459945542435137	0.8871574152422596	0.5991050638796919	0	0.5	0.0
7526	0.012717127367730435	0.0008387452887879866	-0.0007918877081725633	0.9865112399412735	None	0.14285714285714285	1	0.29411764705882354	5	0.782608695652174	18	0.30864197530864196	0.782608695652174	23	18	1	0	0	1.0	9	9	1.6666666666666667	25	0.0	1.0	1.190839801915479e-23	0.5008954700051228	4.684033287776839e-17	0.5000000000054375	0.13935715046926317	0.5399149966547916	0.6585717470319582	0.513628484697146	0	0.9565217391304348	0.0
5164	0.002121800574132272	0.0003145432575351609	8.236335604767815e-05	0.9976973571852997	None	0.3333333333333333	1	0.4444444444444444	4	0.7272727272727273	8	0.2708333333333333	0.7272727272727273	12	8	0	0	0	0.75	8	6	0.8666666666666667	13	0.0	0.8571428571428571	0.024361660901326496	0.6308879939162004	0.09999078985214585	0.5006533759903703	0.19775814876949474	0.6446794121280034	0.6767227493245326	0.593420749643279	0	1.0	0.0
1674	None	None	None	None	None	0	0	0.75	3	0.3333333333333333	1	0.5555555555555556	0	0	0	4	10	0	1.0	3	3	0.3333333333333333	5	0.8333333333333334	1.0	0	0	0	0	0	0	0	0	0	0	0
6042	0.011683070030443813	0.011608356007711351	0.011601586743355272	0.992250696465625	None	0.3333333333333333	1	0.5	4	0.7	7	0.3333333333333333	0.7	11	7	0	0	0	0.4444444444444444	4	9	0.8	12	0.0	1.0	0.09999995634392816	0.5	0.1877869664587085	0.6744743275004061	0.10099255625479295	0.5475123954283854	0.6098478278406921	0.5759995440690234	0	1.0	0.0
3130	0.0001272811146481813	1.672603356270104e-05	-1.0761250563937206e-05	0.9999937713466911	None	0	0	0.4	2	0.8	4	0.4666666666666667	0.8	6	4	0	0	0	0.6	5	3	0.4666666666666667	7	0.0	0	0.16838188953363867	0.6237747307316863	-0.07642726928820179	0.5140138968404352	-0.09999445807840664	0.5000041717004966	0.7709027778760728	0.5466710897507181	0	0	0.0
2324	None	None	None	None	None	0	0	0.6	3	0.6	3	0.4375	0.6	6	3	0	0	0	1.0	4	4	0.4666666666666667	7	0.0	0.6666666666666666	1.3920170095900021e-11	0.5000000011438143	0.1392292882851807	0.5491171135665759	1.6611306958006453e-10	0.50000000031938	0.6584362028486915	0.5164194369636141	0	1.0	0.0
1287	None	None	None	None	None	0	0	0.4	2	0.8	4	0.4666666666666667	0.8	6	4	0	2	0	0.6	5	3	0.4666666666666667	7	1.0	0	-0.07129532057948758	0.6612143618612658	0.05439013150810457	0.5143095513808716	-0.05756977539174415	0.5097343537321101	0.6469585767150685	0.5633991355363651	1.0	1.0	0.0
3214	0.00020753290761103536	5.208507002387177e-06	-2.247786234574593e-06	0.9999999605287698	None	0.2	1	0.3333333333333333	4	0.8	12	0.20987654320987653	0.8	16	12	0	0	0	1.0	9	9	1.1333333333333333	17	0.0	1.0	-0.13279240574639695	0.5677575650997118	8.045949022384586e-06	0.500083672957341	0.09469667636632258	0.5987731306584141	0.7206647409092659	0.5558820890492844	0	1.0	0.0
1877	None	None	None	None	None	0	0	0.5	1	1.0	1	1.0	1.0	2	1	0	1	0	0.3333333333333333	1	3	0.2	3	0.3333333333333333	0	2.191192630031363e-22	0.5	8.649971886547675	1.0	-0.012273218242663638	0.5919535298530073	1.0	0.9999989159108873	1.0	1.0	0.0
4929	0.010065767287129	0.0003307281172847356	0.00021539319009020375	0.983162644661066	None	0.25	1	0.4	4	0.75	9	0.25925925925925924	0.75	13	9	0	0	0	0.6666666666666666	6	9	0.9333333333333333	14	0.0	1.0	0.7923676277185019	0.6160859431239073	0.09999534572773593	0.5270588910478008	-0.08689613547830362	0.5968521644883682	0.9781312587089614	0.5804347729157885	0	1.0	0.0
1999	None	None	None	None	None	0	0	0.5714285714285714	4	0.25	2	0.625	0.125	3	1	6	5	0	1.0	4	4	0.6666666666666666	10	0.35714285714285715	0	0.23675813289840236	0.5281586936067147	-0.26641147138761895	0.9277706507477458	-0.0999986043124174	0.5000010644603805	0.8902260682273385	0.7085940489456757	1.0	1.0	0.0
835	None	None	None	None	None	0.16666666666666666	1	0.42857142857142855	6	0.5789473684210527	11	0.3888888888888889	0.47368421052631576	14	9	6	5	0	0.6666666666666666	9	6	1.4	21	0.45454545454545453	0.3157894736842105	0.10139200679796605	0.6696702513926635	-0.09987814555461079	0.5270628040920209	3.1781072866824376e-06	0.5000259769283878	0.6847093129052568	0.5675147091356696	0.07142857142857142	0	0.0
736	None	None	None	None	None	0	0	0.14285714285714285	2	0.8888888888888888	16	0.8	0	0	0	19	5	0	1.0	5	5	1.3333333333333333	20	0.11904761904761904	0.5333333333333333	0	0	0	0	0	0	0	0	0	0	0
5119	0.010043581048881603	0.003408283742634839	0.003341315957579649	0.969967613060827	None	0.25	1	0.4	4	0.7692307692307693	10	0.23809523809523808	0.7692307692307693	14	10	0	0	0	0.7777777777777778	7	9	1.0	15	0.0	1.0	0.4960850551407212	0.7010908771184591	4.4568160701878614e-05	0.5	0.09156558716455478	0.5142073808723383	0.8974270120587157	0.5752036442956374	0	1.0	0.0
7270	0.004370072980623211	0.0005493937362100424	-0.0001360121473346864	0.9867373416374554	None	0.25	1	0.4	4	0.75	9	0.25	0.75	13	9	0	0	0	0.875	7	8	0.9333333333333333	14	0.0	0.8571428571428571	0.39483441289869925	0.5707551445841288	0.12632387633901246	0.5047066449845244	0.05174754168137839	0.6365172896792824	0.8257238695748387	0.5715096758803123	0	0.9230769230769231	0.0
3418	0.004648018996017342	0.0023024896720666528	0.0022082245243767533	0.9989023180754498	None	0.25	1	0.4	4	0.75	9	0.25925925925925924	0.75	13	9	0	0	0	0.6666666666666666	9	6	0.9333333333333333	14	0.0	1.0	0.4755049935972527	0.7325431312356296	0.09989890112973827	0.5006615764350367	0.03292271692190077	0.6975066123596645	0.875185029161693	0.6491308448524384	0	1.0	0.0
521	None	None	None	None	None	0	0	0.32142857142857145	9	0.6153846153846154	24	0.9111111111111111	0.3333333333333333	20	13	20	0	0	0.5555555555555556	9	5	2.7333333333333334	41	0.0	0.8888888888888888	0.05644012986412582	0.556903555824276	-1.2426031711201007	1.0	0.005722496015835599	0.5170496530288524	0.9991732347369192	0.9999966257727583	0	0.9	0.0
1768	None	None	None	None	None	0	0	0.29411764705882354	5	0.6521739130434783	15	0.5555555555555556	0	0	0	24	0	0	0.5555555555555556	5	9	1.6666666666666667	25	0.0	0.47619047619047616	0	0	0	0	0	0	0	0	0	0	0
2875	None	None	None	None	None	0.16666666666666666	2	0.4074074074074074	11	0.5789473684210527	22	0.6349206349206349	0.23684210526315788	19	9	20	2	0	0.7777777777777778	9	7	2.6666666666666665	40	0.058823529411764705	0.47058823529411764	0.05019109669373016	0.5777097311859117	0.07445509502899965	0.5629180327159805	0.08884183906349565	0.5802296865358133	0.5643355433616984	0.5736362801375917	1.0	1.0	0.0
6146	0.012016707484129637	0.011864914063206413	-0.011846490516771072	0.9873706218042099	None	0.3333333333333333	1	0.5	4	0.7	7	0.3333333333333333	0.7	11	7	0	0	0	0.4444444444444444	4	9	0.8	12	0.0	1.0	0.09995949052764666	0.5000000000000001	0.03511609197405223	0.7569502674433003	0.12161436500770714	0.5441331829875159	0.5952995571043724	0.6077048755325863	0	1.0	0.0
1743	None	None	None	None	None	0	0	0.375	3	0.7777777777777778	7	0.4074074074074074	0.7777777777777778	10	7	0	0	0	0.3333333333333333	3	9	0.7333333333333333	11	0.0	1.0	-0.039019751469951375	0.648606529852119	0.008272757719218354	0.6460312709109579	-0.034349259415649834	0.6428575191366661	0.5803162010158514	0.6458352948683498	0	1.0	0.0
1252	None	None	None	None	None	0	0	0.45454545454545453	5	0.42857142857142855	6	0.5714285714285714	0.21428571428571427	6	3	9	5	0	0.5714285714285714	4	7	1.0666666666666667	16	0.2631578947368421	0.7692307692307693	0.0999954642945428	0.5000179111371146	0.05962070500425596	0.5715279589112087	-0.05398956180821137	0.5351485613285852	0.6588766431156297	0.5356880497692592	0.0	0	0.0
2284	None	None	None	None	None	0	0	0.5	2	0.6666666666666666	2	1.0	0.6666666666666666	4	2	0	0	0	0.2	1	5	0.3333333333333333	5	0.0	1.0	0.09999010409114746	0.5002413721549174	0.0003272361896172797	0.5006369263674717	0.09999980713828924	0.5000018224441002	0.615286851963801	0.5002933737429175	0	1.0	0.0
3830	0.001631708584346939	0.0002443715048087351	-6.872321441865987e-05	0.9984094436253519	None	0.2	1	0.3333333333333333	4	0.8	12	0.20987654320987653	0.8	16	12	0	0	0	1.0	9	9	1.1333333333333333	17	0.0	1.0	0.07328816266706235	0.5131910089891881	0.06249344726034528	0.6533395021983225	-0.01590403280228476	0.6646436998121832	0.6384803320272753	0.6122693998584084	0	1.0	0.0
7033	0.003139904988176055	0.0011257012818478521	-0.0010988274775092853	0.9951928726883698	None	0.25	1	0.4	4	0.75	9	0.25925925925925924	0.75	13	9	0	0	0	0.6666666666666666	6	9	0.9333333333333333	14	0.0	1.0	0.09999942971551586	0.5000270186406518	0.002947681042443153	0.6095660669655929	0.05703111109072197	0.5374567672732986	0.6005657355063719	0.5494796057960484	0	1.0	0.0
7435	0.0010229033887190514	0.0005332387887013088	0.0005332229640541728	0.9986795162533831	None	0.25	1	0.36363636363636365	4	0.7857142857142857	11	0.2222222222222222	0.7857142857142857	15	11	0	0	0	0.8888888888888888	8	9	1.0666666666666667	16	0.0	1.0	0.010168779505650118	0.5977178337067701	0.0529644707172683	0.6219213352792771	0.07005470933061386	0.5405793010738502	0.5820706703397067	0.5871308818992762	0	0.8666666666666667	0.0
4971	0.011301572141645316	0.0016795062106206714	-0.0014613870105575871	0.9913125970403437	None	0.25	1	0.4	4	0.75	9	0.25925925925925924	0.75	13	9	0	0	0	0.6666666666666666	6	9	0.9333333333333333	14	0.0	1.0	0.09999999992943369	0.5000000002108208	0.03695014338937243	0.6899753082400203	0.09218101457037672	0.6558300604295847	0.5865710896623318	0.6181232615575691	0	0	0.0
3844	0.0012786965189492928	0.000542301296959348	0.0005231493218897467	0.9991003281795782	None	0.25	1	0.4	4	0.7692307692307693	10	0.23809523809523808	0.7692307692307693	14	10	0	0	0	0.7777777777777778	9	7	1.0	15	0.0	1.0	5.820665662662201e-06	0.5000088227502456	-0.01805711418310777	0.6817045706430264	0.21373163557742209	0.5499379728417197	0.7400046843745269	0.5794925460781344	0	1.0	0.0
6290	0.0019235748511758368	0.0004728087344049221	-0.00037389403851099094	0.9991474511020215	None	0.25	1	0.36363636363636365	4	0.7857142857142857	11	0.2222222222222222	0.7857142857142857	15	11	0	0	0	0.8888888888888888	8	9	1.0666666666666667	16	0.0	1.0	7.902762784127648e-27	0.5	0.0694495864153587	0.5473965522876867	0.0869495507905837	0.5097875156729271	0.5949997876317675	0.51910005227597	0	1.0	0.0
3282	0.002104045728565251	7.367966135352466e-05	6.83965845775572e-05	0.9950843213091338	None	0.2222222222222222	2	0.45	9	0.48148148148148145	13	0.5370370370370371	0.37037037037037035	17	10	11	6	0	0.6666666666666666	9	6	1.9333333333333333	29	0.3157894736842105	0.3333333333333333	0.018784081511807688	0.5321708635169563	0.04915467730645826	0.5466336181349468	-0.03224828493859088	0.5072683235178869	0.5851346331170115	0.528719603063591	1.0	1.0	0.5
5715	0.009579942532064428	0.0006308091681549256	-0.0004287289057625395	0.9743008187709667	None	0.3333333333333333	1	0.4444444444444444	4	0.7272727272727273	8	0.2708333333333333	0.7272727272727273	12	8	0	0	0	0.75	8	6	0.8666666666666667	13	0.0	0.8571428571428571	0.34517391464672975	0.6069112081525572	1.7758606829861608e-08	0.5681547945632525	0.09609919329488728	0.5941720292937348	0.8029200464191624	0.5898401018338404	0	1.0	0.0
3618	2.971902826314427e-05	4.266841153863522e-06	-6.568682934330839e-07	0.9984072251041752	None	0	0	0.23333333333333334	7	0.7674418604651163	33	0.5555555555555556	0.09302325581395349	8	4	36	6	0	1.0	9	9	3.0	45	0.08333333333333333	0.25	0.026414684556330024	0.5805694993468518	0.022433754336406327	0.6703852954744655	0.03345665682779857	0.6534862592040986	0.5864364959015123	0.6356376058317103	1.0	1.0	0.0
6150	9.666843362933749e-05	1.2744112151096681e-05	8.973274908187303e-06	0.9999954528605475	None	0	0	0.375	3	0.8	8	0.3	0.8	11	8	0	1	0	0.625	8	5	0.8	12	1.0	0.8571428571428571	0.4398012062733924	0.7240152710347689	0.07285538334831526	0.5305293574920258	-0.09722751199798826	0.5094396266034517	0.9019313426825665	0.592626321375534	1.0	1.0	0.0
344	None	None	None	None	None	0	0	0.20833333333333334	5	0.7575757575757576	25	0.7777777777777778	0.09090909090909091	6	3	28	0	0	0.5555555555555556	9	5	2.3333333333333335	35	0.0	0.8666666666666667	-0.004025923600569864	0.5303485787864576	-0.09513491617705372	0.5133046364985326	0.178838935250848	0.5282856330984385	0.7568131478445913	0.5239847690589396	0	1.0	0.0
3134	0.00466286751286459	8.367936198537671e-05	7.267950395320112e-05	0.9904749334221616	None	0.18181818181818182	2	0.375	9	0.6470588235294118	22	0.6666666666666666	0.35294117647058826	19	12	16	0	0	0.6666666666666666	6	9	2.4	36	0.0	0.5333333333333333	0.16394577382114095	0.9997368728358261	0.09999999999981482	0.5000000000115435	0.09986330763063504	0.5065929632181854	0.7629737804991698	0.9402697260099928	0	0.8421052631578947	0.0
828	None	None	None	None	None	0	0	0.05	1	1.0	28	1.0	0	0	0	29	0	0	0.8333333333333334	6	5	2.0	30	0.0	0.4	0	0	0	0	0	0	0	0	0	0	0
2254	None	None	None	None	None	0	0	0.42857142857142855	3	0.75	6	0.3333333333333333	0.75	9	6	0	1	0	0.8333333333333334	6	5	0.6666666666666666	10	1.0	0.4	0.09223523787408197	0.5361803451362971	0.054705946535255214	0.5697673553948677	0.04339022350918109	0.6818849948816944	0.5992971541747608	0.5977522749690423	1.0	1.0	0.0
5548	0.0002696997850159382	1.2307561526568324e-06	-1.1576451238592207e-06	0.9997146936761914	None	0.3333333333333333	1	0.5	4	0.6666666666666666	6	0.4074074074074074	0.6666666666666666	10	6	0	0	0	0.3333333333333333	3	9	0.7333333333333333	11	0.0	1.0	0.09999999998990981	0.5000000000538455	0.02122067496309803	0.6271880652072732	-0.030846886176979633	0.6532573415045085	0.6325836284977446	0.5949628559682548	0	0.2	0.0
6433	0.001111460294475012	0.00012230693753288821	-0.00011688213149098463	0.9998297044672699	None	0.2	1	0.3333333333333333	4	0.8	12	0.20987654320987653	0.8	16	12	0	0	0	1.0	9	9	1.1333333333333333	17	0.0	1.0	0.09999999997525096	0.5000000559709118	1.877435463337402e-07	0.500155740210178	0.2109338301714641	0.5173370715631113	0.7029609399628562	0.5058330089834341	0	0.4375	0.0
1159	None	None	None	None	None	0	0	0.25	2	0.9	9	0.5714285714285714	0.2	2	2	9	0	0	0.42857142857142855	3	7	0.8	12	0.0	0	0.11919660245301744	0.5039970636324351	-0.2557883877991136	0.5399825667238766	0.16935367016594388	0.5410486138132037	0.8696736302182876	0.5283716494324474	0	1.0	0.0
4521	0.0006037320178460207	2.013434004324446e-05	6.438162010268901e-06	0.9999986069603511	None	0.25	1	0.36363636363636365	4	0.7857142857142857	11	0.2222222222222222	0.7857142857142857	15	11	0	0	0	0.8888888888888888	8	9	1.0666666666666667	16	0.0	1.0	0.0999999996535262	0.5000000046508178	0.07179283180996901	0.5626067300625363	0.20469243581549823	0.5025226621104979	0.6391615697316982	0.5218060664791293	0	1.0	0.0
1983	None	None	None	None	None	0	0	0.6666666666666666	2	0.5	1	0.6666666666666666	0.5	2	1	1	5	0	0.6666666666666666	3	2	0.26666666666666666	4	1.0	0	0.09981423654259051	0.5001270463558901	0.0016899263921094335	0.5017196103919604	0.0898022942368013	0.504332115202698	0.608479089782428	0.5020596173974732	1.0	1.0	0.0
3805	3.398005843203157e-05	3.8725459938299805e-07	-3.854194789417498e-07	0.9999962422959708	None	0.25	1	0.4	4	0.75	9	0.25925925925925924	0.75	13	9	0	0	0	0.6666666666666666	6	9	0.9333333333333333	14	0.0	1.0	0.41957774428401456	0.6715731605229334	0.24012276043270528	0.6909679634623124	0.03837223431886997	0.5901996418790704	0.8186024855117248	0.6520924066539965	0	1.0	0.0
1917	None	None	None	None	None	0.3333333333333333	1	0.5555555555555556	5	0.5454545454545454	6	0.3611111111111111	0.5454545454545454	11	6	1	0	0	1.0	6	6	0.8666666666666667	13	0.0	0.8571428571428571	0.004208606566941688	0.5177478205055558	0.05596653305081063	0.6531429325231635	1.2815369315407752e-21	0.5000000000000011	0.5944797549456972	0.558391053348553	0	0.9090909090909091	0.0
2686	0.000700253920105563	0.0001686643849862443	1.1681970819453038e-07	0.9987520579387211	None	0.25	1	0.4	4	0.7692307692307693	10	0.23809523809523808	0.7692307692307693	14	10	0	0	0	0.7777777777777778	9	7	1.0	15	0.0	1.0	0.04523267639296821	0.6770882561070656	7.902762784127648e-27	0.514181375605957	-0.027295202143425578	0.6283596368576803	0.6041877589884189	0.6084456161988822	0	1.0	0.0
4953	0.002516173349257192	0.00028608436083568347	0.00023870743738762677	0.9966027829750218	None	0.25	1	0.4	4	0.7692307692307693	10	0.23809523809523808	0.7692307692307693	14	10	0	0	0	0.7777777777777778	7	9	1.0	15	0.0	1.0	0.004538447358896387	0.5187622526041341	0	0.5	0.09433732256438868	0.6621386746716492	0.6073876158480573	0.5620061479847716	0	0	0.0
6303	0.008124939496835166	0.0014086237161616394	0.0013956815408758768	0.9862481841612442	None	0.25	1	0.4	4	0.7692307692307693	10	0.23809523809523808	0.7692307692307693	14	10	0	0	0	0.7777777777777778	9	7	1.0	15	0.0	1.0	0.22991852341028393	0.5948738035943392	4.0704824240345575e-13	0.5056072675180485	0.07142117122204047	0.9998176921323065	0.7272774748607003	0.9528176664553305	0	1.0	0.0
315	None	None	None	None	None	0	0	0.42105263157894735	8	0.5384615384615384	14	0.6222222222222222	0.5	21	13	6	3	0	0.5555555555555556	9	5	1.8666666666666667	28	0.375	0.43478260869565216	0.03622175624974814	0.5654612862448273	0.06172394957171855	0.5724758054298292	0.4047473432830867	0.6711384267780659	0.8424936396801983	0.6041733895262424	1.0	1.0	0.0
3696	0.0030187576653497167	0.001696591260739212	0.0008565499293106901	0.9971812251779679	None	0.25	1	0.4	4	0.7692307692307693	10	0.23809523809523808	0.7692307692307693	14	10	0	0	0	0.7777777777777778	9	7	1.0	15	0.0	1.0	0.1	0.5000000002056959	0.09349654280321187	0.5914199157546816	0.09716395627910443	0.5077849476198194	0.5076476070886873	0.5333653961261731	0	1.0	0.0
1411	None	None	None	None	None	0	0	0.3333333333333333	2	0.8571428571428571	6	0.375	0	0	0	8	0	0	0.6666666666666666	4	6	0.6	9	0.0	0	0	0	0	0	0	0	0	0	0	0	0
2128	None	None	None	None	None	0.5	1	0.6666666666666666	4	0.42857142857142855	3	0.6	0.2857142857142857	4	2	4	2	0	0.6	5	3	0.6	9	0.2	0.3333333333333333	0.0002039493642055471	0.5005229973733725	0.10767641114426015	0.5319837504439929	-0.060776425091003096	0.9536926146671565	0.7745513584550855	0.7411102857752322	0.75	1.0	0.0
3470	0.006667537687041086	0.0008748244406228244	0.000749656625309725	0.9904556102003221	None	0.25	1	0.4	4	0.75	9	0.25925925925925924	0.75	13	9	0	0	0	0.6666666666666666	6	9	0.9333333333333333	14	0.0	1.0	0.09995959243253227	0.5016078590126054	0.008362709508933917	0.6708910465606139	0.2122864736527446	0.7404256438875242	0.7029757111737597	0.6431227648992361	0	1.0	0.0
6861	0.02427901661928162	0.010894948445415706	-0.010589396248712092	0.9874967473150633	None	0.25	1	0.4	4	0.7692307692307693	10	0.234375	0.7692307692307693	14	10	0	0	0	1.0	8	8	1.0	15	0.0	0.8571428571428571	0.3286099932083505	0.6191348763760283	0.09667187180458733	0.5528163382102482	-0.1577298064511689	0.5953845368137968	0.8837686298462645	0.5893796643434563	0	0.7857142857142857	0.0
1800	None	None	None	None	None	0	0	0.375	9	0.5294117647058824	18	0.5714285714285714	0.38235294117647056	21	13	14	5	0	0.7777777777777778	7	9	2.4	36	0.20833333333333334	0.3870967741935484	0.0002830188524297352	0.5614096445687728	-0.1114027135257905	0.9999999999999907	0.09913843915828319	0.5127062175459982	0.7248342800502533	0.9999809860852878	1.0	1.0	0.0
6910	0.010781703144831721	0.0017203513707508356	-0.0009161558316956109	0.9720766019879424	None	0.25	1	0.4	4	0.7692307692307693	10	0.23809523809523808	0.7692307692307693	14	10	0	0	0	0.7777777777777778	9	7	1.0	15	0.0	1.0	0.405176804770736	0.7625181353996562	0.09470343491924792	0.5374575822825439	0.0999996261640935	0.5000003474247098	0.8129690791181627	0.6079927599635656	0	0.5714285714285714	0.0
1616	None	None	None	None	None	0	0	0.5	3	0.6666666666666666	4	0.4444444444444444	0.6666666666666666	7	4	0	1	0	0.5	3	6	0.5333333333333333	8	1.0	0.4	0.003214559983256296	0.5478497080576392	0.09805672882979369	0.5066892103312937	-0.09999774603247694	0.5006650315873789	0.6927785570265387	0.5184420410018454	1.0	1.0	0.0
7312	0.0002945508187177948	9.553281799292682e-07	9.411547671843186e-07	0.9999685495053917	None	0.25	1	0.4	4	0.7692307692307693	10	0.23809523809523808	0.7692307692307693	14	10	0	0	0	0.7777777777777778	9	7	1.0	15	0.0	1.0	0.04687361478868139	0.5452470327068732	-0.09855599036614379	0.5098059819461958	0.011484842803049186	0.6435139206699132	0.6625052732250369	0.5672043617488117	0	1.0	0.0
1767	None	None	None	None	None	0	0	0.5	3	0.3333333333333333	2	0.6666666666666666	0	0	0	7	11	0	0.75	4	3	0.5333333333333333	8	0.6111111111111112	0.8	0	0	0	0	0	0	0	0	0	0	0
7420	0.011963636748334274	0.0007109228010910361	0.0006431069453697639	0.9868445604594537	None	0.25	1	0.4	4	0.75	9	0.25925925925925924	0.75	13	9	0	0	0	0.6666666666666666	6	9	0.9333333333333333	14	0.0	1.0	0.11954948477326517	0.6225257939132708	0.1206018962517416	0.5447451608962576	0.09998812129521423	0.5000462713396676	0.5327399452411783	0.5564194195976626	0	1.0	0.0
5244	5.962272322754895e-05	3.6655759008940466e-06	1.6374865756250446e-07	0.9999961993454107	None	0.2857142857142857	2	0.35294117647058826	6	0.7391304347826086	17	0.30864197530864196	0.7391304347826086	23	17	1	0	0	1.0	9	9	1.6666666666666667	25	0.0	1.0	0.5354594575837022	0.7797471438061611	0.027418955607997376	0.6359051283801304	0.06918638694466915	0.5346780096430347	0.9167489942714724	0.6578185143293064	0	0.43478260869565216	0.0
4988	0.009535158981626046	0.00029701327585985134	0.00012390854472044247	0.9798474731636407	None	0.25	1	0.36363636363636365	4	0.7857142857142857	11	0.2222222222222222	0.7857142857142857	15	11	0	0	0	0.8888888888888888	8	9	1.0666666666666667	16	0.0	1.0	0.07141446717131932	0.5882988869681911	0.08466906505457682	0.5770247608699252	0.33731505220290176	0.9999812746628456	0.9376851547039683	0.979184885834065	0	1.0	0.0
2835	0.0005085146861944673	2.64655169740561e-05	3.7951095402611917e-07	0.9989848474133725	None	0.25	1	0.4	4	0.7692307692307693	10	0.23809523809523808	0.7692307692307693	14	10	0	0	0	0.7777777777777778	9	7	1.0	15	0.0	1.0	0.0999999135730028	0.5000028186892451	0.0002811071576702599	0.5387846450206314	0.0185556810763822	0.5731653136542626	0.6069883977472593	0.5374496944890617	0	1.0	0.0
5651	0.002336652867325654	2.690584821533917e-05	-2.0966330326281718e-05	0.9852721438221209	None	0.25	1	0.4	4	0.75	9	0.25	0.75	13	9	0	0	0	0.875	7	8	0.9333333333333333	14	0.0	0.8571428571428571	-0.023273184940113482	0.6556935286003966	0.04840166345252217	0.594169001266624	0.08120977000774945	0.5386064610703643	0.6095405805515843	0.597094668181383	0	0.9230769230769231	0.0
5037	0.003449953768023583	0.0010924802653292341	0.001065380498070177	0.9985294935210063	None	0.3333333333333333	1	0.4444444444444444	4	0.7272727272727273	8	0.2708333333333333	0.7272727272727273	12	8	0	0	0	0.75	6	8	0.8666666666666667	13	0.0	0.8571428571428571	0.2602122326767854	0.6390786730028978	0.03129883849069638	0.6032766812989844	0.10654259464818769	0.5114350816748034	0.7091202912227189	0.5855059107578563	0	1.0	0.0
2836	None	None	None	None	None	0	0	0.4375	7	0.45454545454545453	10	0.6	0.045454545454545456	6	1	17	9	0	0.625	5	8	1.6	24	0.2727272727272727	0.7368421052631579	-0.13354842783483192	0.9480212161585719	0.09999953874730219	0.500004295609035	0.06755595360452275	0.6712594865683399	0.7645730330704131	0.7695576526144734	1.0	1.0	0.0
5433	0.0002714144869252476	2.90847785061655e-06	2.700937121143979e-06	0.9999959892228752	None	0.3333333333333333	1	0.5	4	0.7	7	0.2857142857142857	0.7	11	7	0	0	0	0.8571428571428571	7	6	0.8	12	0.0	0.8	-0.009912315166605923	0.6480931327900922	-0.08195622125435618	0.6771083343209908	0.18445714335544078	0.6850518754814218	0.7521160419794242	0.6702736432769439	0	1.0	0.0
4294	7.426533897647385e-05	2.0229435387721628e-06	1.9726669156242672e-06	0.9999972697474575	None	0.25	1	0.4	4	0.7692307692307693	10	0.23809523809523808	0.7692307692307693	14	10	0	0	0	0.7777777777777778	7	9	1.0	15	0.0	1.0	0.16087677020449254	0.6192328427394302	7.187879528898766e-08	0.500002527192725	0.09999145982385586	0.500171721336052	0.6599798137389046	0.5404936434120662	0	0.9285714285714286	0.0
2251	None	None	None	None	None	0	0	1.0	2	0.0	0	0.75	0	0	0	2	7	0	1.0	2	2	0.2	3	0.875	0	0	0	0	0	0	0	0	0	0	0	0
5324	0.010285990095051017	0.0006664322614693805	0.00011470299167246116	0.9884508493219426	None	0.25	1	0.4	4	0.75	9	0.25925925925925924	0.75	13	9	0	0	0	0.6666666666666666	6	9	0.9333333333333333	14	0.0	1.0	0.1535355586280942	0.5134557744821486	0.009355121654439167	0.5968428904342954	0.0756033239365522	0.5456297394596125	0.6491774834752866	0.5522413015174656	0	1.0	0.0
4565	0.002587179479083405	0.00039315908905768876	0.0003836156152869277	0.9978629290751896	None	0.25	1	0.4	4	0.75	9	0.25925925925925924	0.75	13	9	0	0	0	0.6666666666666666	6	9	0.9333333333333333	14	0.0	1.0	-0.13697727234288087	0.5920746684902141	1.1528267922248618e-06	0.5001564883489206	0.16237889921089238	0.7056212457340607	0.7811006006589962	0.6024766703187551	0	0.15384615384615385	0.0
2559	None	None	None	None	None	0.23076923076923078	3	0.41379310344827586	12	0.5853658536585366	24	0.5308641975308642	0.36585365853658536	25	15	17	0	0	1.0	9	9	2.8666666666666667	43	0.0	0.9411764705882353	0.053891706946805416	0.5508041901731578	0.12866828422634105	0.9999998327410276	0.09985411495204143	0.5026848797694523	0.615167521152482	0.9948969163826725	0	1.0	0.0
3997	0.00017473848785869075	2.885706345577869e-06	-1.0252347092856496e-07	0.9999964505095668	None	0	0	0.5	3	0.6666666666666666	4	0.5714285714285714	0.6666666666666666	7	4	0	0	0	0.2857142857142857	2	7	0.5333333333333333	8	0.0	0.6666666666666666	0.09999999988712552	0.5000000002118897	0.00037636280037142103	0.5008392024717436	0.0681818960753385	0.5222214620853284	0.6021204670285237	0.5076911644077307	0	1.0	0.0
4357	0.0007000425423495892	0.00038996561427371624	0.0002547700059029117	0.9966341537238849	None	0	0	0.3333333333333333	3	0.8181818181818182	9	0.28888888888888886	0.8181818181818182	12	9	0	0	0	0.5555555555555556	5	9	0.8666666666666667	13	0.0	1.0	0.2041334301885648	0.6749501632404571	3.426157714692056e-20	0.5000000003649191	0.060863785261652634	0.5712962092043438	0.7107849483486403	0.5840125350009906	0	1.0	0.0
6498	2.934798925548847e-07	2.0235633552522406e-08	-6.170761171124283e-09	0.9999881881530142	None	0.25	1	0.36363636363636365	4	0.7857142857142857	11	0.2222222222222222	0.7857142857142857	15	11	0	0	0	0.8888888888888888	9	8	1.0666666666666667	16	0.0	1.0	0.016441011840571847	0.5129515300739624	-0.09511947687002191	0.5	0.0016105499515101213	0.5156406605312981	0.6249564035884903	0.5095322425792352	0	1.0	0.0
4454	0.008719980851401936	0.0002590614892978779	4.798370981021532e-05	0.993047027366096	None	0.25	1	0.4	4	0.75	9	0.25925925925925924	0.75	13	9	0	0	0	0.6666666666666666	9	6	0.9333333333333333	14	0.0	1.0	-0.09961664389039245	0.6262735038314562	0.006319186327378344	0.5830563635868579	-0.06599283087081023	0.5618515005353485	0.6126361342343427	0.5906754818766656	0	0.46153846153846156	0.0
3059	4.397624288799512e-05	9.371433081912992e-07	-9.964692103753269e-08	0.9996850542490336	None	0.25	1	0.45454545454545453	5	0.6428571428571429	9	0.38095238095238093	0.5714285714285714	11	8	4	0	0	0.8571428571428571	6	7	1.0666666666666667	16	0.0	0.4	0.10179680991682183	0.5361829479947204	0.09999833390839324	0.5001448097607613	0.00032813353270814467	0.5815838181888295	0.6150749763322305	0.539487843092201	0	1.0	0.0
3649	5.852122025258892e-05	6.534007775332282e-07	-6.011495268261862e-07	0.9999985998067198	None	0.25	1	0.36363636363636365	4	0.7857142857142857	11	0.2222222222222222	0.7857142857142857	15	11	0	0	0	0.8888888888888888	9	8	1.0666666666666667	16	0.0	1.0	0.013691499839557081	0.5055636238105976	0.012751306632883472	0.6537415714042826	0.026429597196557898	0.5750706412905728	0.5599150829454209	0.5793528537422961	0	0.2	0.0
6184	0.010552858519690532	0.0018018124986162877	0.0007990861541821491	0.9765847301414954	None	0.25	1	0.4	4	0.7692307692307693	10	0.23809523809523808	0.7692307692307693	14	10	0	0	0	0.7777777777777778	7	9	1.0	15	0.0	1.0	0.566040832120645	0.8082156490395482	0.00043164112444940615	0.5494292428807693	0.13255859945742499	0.5419351465244372	0.9175292227917387	0.646034302490752	0	0.5	0.0
4151	0.0002456279101097405	8.753719172660538e-07	-8.706288474959151e-07	0.9999974151738217	None	0.25	1	0.4	4	0.7692307692307693	10	0.23809523809523808	0.7692307692307693	14	10	0	0	0	0.7777777777777778	7	9	1.0	15	0.0	1.0	0.016988286588080194	0.643471293148372	0.09751359334552559	0.5073619441047954	0.2645945367728386	0.5494117554589253	0.732098634564864	0.5677643663549778	0	1.0	0.0
426	None	None	None	None	None	0	0	0.1794871794871795	7	0.8035714285714286	45	0.8055555555555556	0.25	18	14	39	0	0	0.8888888888888888	9	8	3.8666666666666667	58	0.0	0.9230769230769231	0.2093836025566739	0.6096299425570642	0.12340855083435684	0.6437195091247365	-0.09999999155736763	0.5000047424858999	0.7882782068615714	0.5855923066049273	0	1.0	0.0
777	None	None	None	None	None	0	0	0.2857142857142857	2	0.75	6	0.5555555555555556	0	0	0	9	0	0	0.5	3	6	0.6666666666666666	10	0.0	0.25	0	0	0	0	0	0	0	0	0	0	0
2506	None	None	None	None	None	0	0	0.75	3	0.3333333333333333	1	0.625	0.3333333333333333	4	1	0	0	0	0.5	4	2	0.3333333333333333	5	0.0	0.6666666666666666	0.05061394666215524	0.6063046299468575	0.06764608767605014	0.5278262800507839	1.708542973625558e-23	0.5000000000000001	0.5860667768456624	0.5451454938669047	0	1.0	0.0
5842	0.00016328708637316472	8.090740308747215e-07	-7.916813421800483e-07	0.9999985586440925	None	0.25	1	0.36363636363636365	4	0.7857142857142857	11	0.2222222222222222	0.7857142857142857	15	11	0	0	0	0.8888888888888888	9	8	1.0666666666666667	16	0.0	1.0	0.09917294140365998	0.503252993391862	0.021396409263274387	0.5544880517353408	0.0369895207206762	0.5178682101977788	0.5797378355790979	0.5252565390495731	0	1.0	0.0
5179	0.003076153659707646	0.00010944521079171937	5.4634540002524954e-05	0.9960023580112439	None	0.25	1	0.4	4	0.7692307692307693	10	0.23809523809523808	0.7692307692307693	14	10	0	0	0	0.7777777777777778	7	9	1.0	15	0.0	1.0	7.902762784127648e-27	0.5	0.003483833883585427	0.6431191049819118	-0.09999740621510407	0.5000020421167016	0.6180238458623435	0.5489209902603253	0	1.0	0.0
3063	0.0028675905267232663	0.001037347669333644	-0.0009845889182319787	0.9958277065883173	None	0.25	1	0.4	4	0.7692307692307693	10	0.23809523809523808	0.7692307692307693	14	10	0	0	0	0.7777777777777778	7	9	1.0	15	0.0	1.0	0.09997677217588294	0.50124417002445	0.09754352494417118	0.559288101399704	0.16327431072684456	0.6467281176716178	0.59160644745611	0.570194811908051	0	1.0	0.0
2197	None	None	None	None	None	1.0	1	1.0	4	0.0	0	0.5555555555555556	0	0	0	4	0	0	1.0	3	3	0.3333333333333333	5	0.0	1.0	0	0	0	0	0	0	0	0	0	0	0
4314	0.00419834694109663	0.002981618430806949	-0.0028336827849850172	0.9978300455469463	None	0	0	0.42857142857142855	3	0.75	6	0.5555555555555556	0.75	9	6	0	0	0	0.2222222222222222	9	2	0.6666666666666666	10	0.0	1.0	-0.09974986918462364	0.5004524995043271	0.09999616616739354	0.5000694807558789	0.09113656342206503	0.5561480312443051	0.7150691585765357	0.518960180901011	0	1.0	0.0
3729	0.006583452331202673	0.0019152668506598114	-0.0017397976119122418	0.9808811572604638	None	0.25	1	0.4	4	0.75	9	0.25925925925925924	0.75	13	9	0	0	0	0.6666666666666666	6	9	0.9333333333333333	14	0.0	1.0	0.40496324313091375	0.6652190913714653	0.23307334870141597	0.7066138773220032	-0.008020558723690615	0.6803780973895694	0.857025589898849	0.6843239648643635	0	1.0	0.0
6438	0.004430663955527176	0.0031215069016823746	-0.0012012513500458714	0.9989607260969061	None	0.25	1	0.36363636363636365	4	0.7857142857142857	11	0.2222222222222222	0.7857142857142857	15	11	0	0	0	0.8888888888888888	8	9	1.0666666666666667	16	0.0	1.0	0.09999999998857347	0.5000000003588125	0.043935928312769074	0.6357589926010789	-0.09973558798050094	0.5011437752495735	0.7006695151917388	0.5466620634841042	0	1.0	0.0
3144	6.346165547047593e-05	1.3459091590911172e-05	-1.2358704059092503e-05	0.9999930266654735	None	0	0	0.3333333333333333	2	0.8333333333333334	5	0.4	0.8333333333333334	7	5	0	2	0	0.8	4	5	0.5333333333333333	8	1.0	0	-0.5090470729833798	0.9999944665081946	-0.18146615943872135	0.9999999999837035	0.5085518662357046	0.5140652814220555	0.9993298411423761	0.9999955990189924	1.0	0.8571428571428571	0.0
1078	None	None	None	None	None	0.2857142857142857	2	0.4375	7	0.6363636363636364	14	0.3333333333333333	0.6363636363636364	21	14	2	0	0	0.8888888888888888	9	8	1.6	24	0.0	0.75	0.10392696257630234	0.9275235488916037	0.09970481659166647	0.5020088990031099	0.06588217675178648	0.5671355292847161	0.5996580847751577	0.7196020655772971	0	0.047619047619047616	0.0
5961	0.0016930745958581102	0.0003678612909152175	0.00016874858973711773	0.9985637392864258	None	0.25	1	0.4	4	0.75	9	0.25925925925925924	0.75	13	9	0	0	0	0.6666666666666666	6	9	0.9333333333333333	14	0.0	1.0	-0.01862292286088226	0.6584652935287452	-0.02977635632809107	0.661004007214249	0.0673704243752984	0.6179895627636997	0.6495032743815001	0.6460571683390203	0	1.0	0.0
3328	0.002925288253980376	0.0009052826397939537	-0.0006053899575720827	0.9954026483520406	None	0.25	1	0.4	4	0.7692307692307693	10	0.23809523809523808	0.7692307692307693	14	10	0	0	0	0.7777777777777778	7	9	1.0	15	0.0	1.0	-0.056994743917720046	0.6508739863582464	0.0995991858637292	0.6023856917678126	0.0999718871299449	0.50016514584609	0.6556359970016252	0.5857248381121659	0	1.0	0.0
2720	0.008437216360324889	5.885335381843156e-05	5.880202140273557e-05	0.9956197035048008	None	0	0	0.35	7	0.6296296296296297	17	0.6444444444444445	0.6296296296296297	24	17	4	5	0	0.5555555555555556	9	5	1.9333333333333333	29	1.0	1.0	0.2371776304880285	0.659103787175033	0.07451509957596256	0.6256902708777234	0.1864537506836444	0.5900645318720209	0.6799787835182872	0.6253772750639336	1.0	1.0	0.0
2091	None	None	None	None	None	0.09090909090909091	1	0.375	9	0.6176470588235294	21	0.5	0.5294117647058824	26	18	9	0	0	0.8888888888888888	9	8	2.4	36	0.0	0.5714285714285714	9.197331261092666e-07	0.5000162435696542	0.0004998867469526737	0.5026778695540051	0.05156340584118282	0.5251523851845049	0.5602432691820232	0.5092881889863967	0	0	0.0
6554	0.00027984029280680984	0.00025413941965522215	0.00025046948997329004	0.999681269895412	None	0.3333333333333333	1	0.5	4	0.7	7	0.3333333333333333	0.7	11	7	0	0	0	0.4444444444444444	4	9	0.8	12	0.0	1.0	-0.053587378621411295	0.5	0.00028669390742768093	0.5701862431890329	0.040844149978340585	0.6162467284481059	0.5974976806313573	0.5626899232245124	0	1.0	0.0
2960	0.0004761544002569477	4.999419721542265e-06	-4.9767026177774236e-06	0.9999940598888317	None	0.2857142857142857	2	0.35294117647058826	6	0.7391304347826086	17	0.30864197530864196	0.7391304347826086	23	17	1	0	0	1.0	9	9	1.6666666666666667	25	0.0	1.0	-0.10500375650375393	0.5631625223744424	-0.03163780374198451	0.6512032171072607	0.16647175956202845	0.6166012659430103	0.7537537806464263	0.6109155031183164	0	1.0	0.0
3982	0.003452990077217892	8.944276736582582e-05	8.31433717838118e-05	0.9961479741325737	None	0.25	1	0.4	4	0.7692307692307693	10	0.23809523809523808	0.7692307692307693	14	10	0	0	0	0.7777777777777778	7	9	1.0	15	0.0	1.0	0.03912353508261736	0.6629021423018043	-0.01829681826312248	0.6741981927376071	0.19058869110040058	0.672389617932406	0.7369087867938799	0.669848656933896	0	1.0	0.0
840	None	None	None	None	None	0	0	0.25	1	1.0	4	0.6	0	0	0	5	10	0	0.4	5	2	0.4	6	0.7142857142857143	0	0	0	0	0	0	0	0	0	0	0	0
5107	0.007485315780833706	0.0029891653760565407	0.0016225497530419407	0.976299915505772	None	0.25	1	0.36363636363636365	4	0.7857142857142857	11	0.2222222222222222	0.7857142857142857	15	11	0	0	0	0.8888888888888888	9	8	1.0666666666666667	16	0.0	1.0	0.46169358333927396	0.7860045866806116	-0.08870982816294791	0.6480418166840591	0.13436495155693767	0.5601631560261895	0.8789445552208673	0.6721132064653519	0	1.0	0.0
7190	0.007281222479844346	0.0006271499684854957	-6.126844264127728e-05	0.9927788327649912	None	0.25	1	0.4	4	0.75	9	0.25925925925925924	0.75	13	9	0	0	0	0.6666666666666666	6	9	0.9333333333333333	14	0.0	1.0	0.08892724708124562	0.5366709775256493	0.038709080313622156	0.5549288739948941	0.1855099769278298	0.5422612265703269	0.6347473016230966	0.544631127800806	0	0.15384615384615385	0.0
6148	0.0025836615993390308	0.0008180968917215281	0.0007761285805866845	0.9944367939273392	None	0.25	1	0.4	4	0.75	9	0.25925925925925924	0.75	13	9	0	0	0	0.6666666666666666	6	9	0.9333333333333333	14	0.0	1.0	0.455093940204752	0.6408896387372361	-0.027528252341644223	0.665197514098988	0.03290520073924204	0.5226016831047906	0.8889699540342133	0.6111335912450275	0	0.3076923076923077	0.0
3910	0.0009338650235929654	0.00022409087811978758	0.00021433215663098948	0.9989603228334257	None	0.25	1	0.4	4	0.7692307692307693	10	0.23809523809523808	0.7692307692307693	14	10	0	0	0	0.7777777777777778	7	9	1.0	15	0.0	1.0	0.01882978910808971	0.6364175375107173	0.09778152018532581	0.5486602216618781	0.05509650740362933	0.508273854392332	0.5645986973252952	0.5653085833972993	0	1.0	0.0
780	None	None	None	None	None	1.0	1	1.0	4	0.25	1	0.5	0.25	5	1	0	0	0	0.75	4	3	0.4	6	0.0	1.0	0.13162948439581817	0.5155503400078719	0.21306383243946053	0.5677869595582734	0.042647311805278046	0.526750970624829	0.6672892142090633	0.5367797159013606	0	1.0	0.0
3980	0.0006101224616145701	0.00024732532244751824	0.00022588384115283187	0.9984386331419738	None	0.25	1	0.4	4	0.7692307692307693	10	0.23809523809523808	0.7692307692307693	14	10	0	0	0	0.7777777777777778	7	9	1.0	15	0.0	1.0	0.02465235412102331	0.5110042959136954	-0.09901426503456688	0.5542693870476905	0.2918282557665642	0.9999999999999563	0.9835303537024245	0.9999677019314211	0	1.0	0.0
1753	None	None	None	None	None	0.5	1	0.6666666666666666	4	0.5	3	0.4	0.5	7	3	0	0	0	0.8	5	4	0.5333333333333333	8	0.0	0.6666666666666666	0.010919420150281916	0.5220930117446615	0.09576568803098864	0.503841021397471	1.6196787521002658e-13	0.5000081138271317	0.6051713483282708	0.5086513423445185	0	1.0	0.0
1779	None	None	None	None	None	0	0	0.47058823529411764	8	0.391304347826087	9	0.5102040816326531	0	0	0	24	0	0	1.0	7	7	1.6666666666666667	25	0.0	1.0	0	0	0	0	0	0	0	0	0	0	0
2063	None	None	None	None	None	0.25	1	0.6363636363636364	7	0.35714285714285715	5	0.4444444444444444	0.21428571428571427	9	3	6	2	0	1.0	6	6	1.0666666666666667	16	0.2	0.6	0.02389547824187114	0.6659311249259545	0.09999999993555703	0.5000000113687671	0.033231916103672356	0.5008060877479721	0.5841473150305092	0.5574997818612669	1.0	1.0	0.0
3098	3.9122414732126996e-08	3.8147883076887633e-08	-5.063609011187861e-09	0.9999954641028853	None	0	0	0.3	3	0.6923076923076923	9	0.625	0	0	0	14	6	0	0.6666666666666666	4	6	1.0	15	0.1875	0.6666666666666666	0	0	0	0	0	0	0	0	0	0	0
916	None	None	None	None	None	0	0	0.14285714285714285	1	1.0	8	1.0	0	0	0	9	0	0	0.4	5	2	0.6666666666666666	10	0.0	0	0	0	0	0	0	0	0	0	0	0	0
3437	0.0009511520608130382	8.913163654484546e-05	4.4838622233939524e-05	0.9983307523298296	None	0.3333333333333333	1	0.5	4	0.6666666666666666	6	0.3055555555555556	0.6666666666666666	10	6	0	0	0	1.0	6	6	0.7333333333333333	11	0.0	0.8	0.0975357147135137	0.5060567604360421	0.09485987383226936	0.5427236146714974	0.0677581238663612	0.551489468213701	0.5352439082384487	0.5334691271970036	0	1.0	0.0
4634	0.0012700738431343863	0.00037400871180229224	-0.00035308453188604365	0.9988680107966172	None	0.25	1	0.4	4	0.7692307692307693	10	0.23809523809523808	0.7692307692307693	14	10	0	0	0	0.7777777777777778	7	9	1.0	15	0.0	1.0	-0.03728114324018851	0.6599670089124127	0.0032206771686602203	0.5275032209485527	0.06575806138932008	0.5006106013992933	0.604701965425204	0.564285032823141	0	0	0.0
3760	0.00011639840267923686	9.377996568447499e-06	6.406523950161818e-06	0.9997196740816907	None	0.25	1	0.4	4	0.7692307692307693	10	0.23809523809523808	0.7692307692307693	14	10	0	0	0	0.7777777777777778	7	9	1.0	15	0.0	1.0	0.019431485208628398	0.5409970717748407	0.3403437231405554	0.5160799294210862	0.049664560551923184	0.5698243446884135	0.8116892281998725	0.5423841822650775	0	0.14285714285714285	0.0
3411	0.01031671373193036	0.0001927456222185719	-0.00010219997129887303	0.976954108707903	None	0.25	1	0.4	4	0.75	9	0.25925925925925924	0.75	13	9	0	0	0	0.6666666666666666	6	9	0.9333333333333333	14	0.0	1.0	0.34686093707647764	0.6144371228234509	0.05436833212621941	0.5490653358079676	-0.050834065724568035	0.5374339623753636	0.8384712504140477	0.5673313388634319	0	0.9230769230769231	0.0
3022	5.179162196758726e-05	3.6742464087448723e-07	3.658396329323353e-08	0.9999964342758488	None	0	0	0.5	2	0.6666666666666666	2	0.625	0.6666666666666666	4	2	0	2	0	0.5	2	4	0.3333333333333333	5	1.0	0	0.09462441971658368	0.5048403011806107	-0.21337315107893734	0.8195261804493512	-0.018601457057731037	0.6339369259866721	0.7874629658753195	0.6668299578396015	1.0	1.0	0.0
2857	0.0074045560177809595	5.267289121190853e-05	2.9570745269858803e-05	0.9961348309715078	None	0.125	1	0.3888888888888889	7	0.625	15	0.4642857142857143	0.25	10	6	15	2	0	0.875	8	7	1.7333333333333334	26	0.06666666666666667	0.21052631578947367	-0.03980399979032449	0.6776994755540618	0.09999992351638315	0.5000002079026692	0.0630934624574004	0.6691247617443881	0.6546138522535658	0.6183340671846668	1.0	1.0	0.0
687	None	None	None	None	None	1.0	1	1.0	4	0.25	1	0.5	0.25	5	1	0	0	0	0.75	4	3	0.4	6	0.0	1.0	-0.09999999999999833	0.5000004090727035	0.09016591215373788	0.5406890829361887	0.001444573565731564	0.5137866618693184	0.686036098861249	0.5181819221014392	0	1.0	0.0
472	None	None	None	None	None	0.14285714285714285	1	0.1875	3	0.8636363636363636	19	0.5714285714285714	0	0	0	23	7	0	0.8571428571428571	7	6	1.6	24	0.14	0.4	0	0	0	0	0	0	0	0	0	0	0
452	None	None	None	None	None	0.15384615384615385	2	0.4482758620689655	13	0.4634146341463415	19	0.5972222222222222	0.2926829268292683	23	12	19	0	0	0.8888888888888888	8	9	2.8666666666666667	43	0.0	0.5945945945945946	-0.09991310300917557	0.501647097829979	0.16206683058109578	0.7175202972798087	0.07766614222135657	0.5605188859198381	0.7460224469395276	0.5972493466460463	0	1.0	0.0
2126	None	None	None	None	None	0	0	0.23076923076923078	3	0.7647058823529411	13	0.7037037037037037	0.23529411764705882	6	4	12	13	0	0.3333333333333333	9	3	1.2666666666666666	19	0.5	1.0	0.016730211611505185	0.6460331109341027	0.0007904784045412406	0.5044308386170545	-0.021672594006453116	0.6565337072068458	0.5989608830332419	0.6040618911164635	1.0	1.0	0.0
2623	1.4757555669469684e-05	7.660018457697169e-07	-1.077354499605837e-08	0.9952939917946372	None	0	0	0.3	3	0.7692307692307693	10	1.0	0	1	0	13	11	0	0.6	5	3	1.0	15	0.3793103448275862	1.0	0	0	0	0	0	0	0	0	0	0	0
5821	0.001719125977655311	0.0006100512494771647	0.0004231843589676599	0.998044978826892	None	0.25	1	0.4	4	0.7692307692307693	10	0.23809523809523808	0.7692307692307693	14	10	0	0	0	0.7777777777777778	9	7	1.0	15	0.0	1.0	-0.03991543049822517	0.6160357460943731	0.03048106211022167	0.5951082607689544	0.09354966913765464	0.541382187279409	0.6412231639388484	0.5844971597663225	0	1.0	0.0
3920	0.0018835186562477597	0.0015731943755414957	0.001317960200157666	0.9966511883975208	None	0	0	0.375	3	0.8	8	0.3333333333333333	0.8	11	8	0	0	0	0.4444444444444444	4	9	0.8	12	0.0	1.0	0.09999999999919519	0.5000000000008827	0.021491911390974602	0.6002404090691386	0.08508865956715964	0.5509288087463368	0.5879768518896981	0.5507324080358459	0	1.0	0.0
4892	0.007310683944111091	0.0002575598328464076	-0.00018637700088597545	0.9986994035454678	None	0.25	1	0.4	4	0.75	9	0.25	0.75	13	9	0	0	0	0.875	7	8	0.9333333333333333	14	0.0	0.8571428571428571	0.0999999983076518	0.5000000048445573	0.09999343023297022	0.5002222226872258	0.3894195993041439	0.5533558336684233	0.7964682162604262	0.5179196497659689	0	1.0	0.0
4501	0.0031047157650856776	0.0009252748326774583	-0.0008991924469125261	0.9949775952040147	None	0.25	1	0.4	4	0.75	9	0.25925925925925924	0.75	13	9	0	0	0	0.6666666666666666	6	9	0.9333333333333333	14	0.0	1.0	7.602958276476648e-25	0.5	0.05891592293759529	0.5106996789213983	0.014432756988184036	0.9980280726559612	0.5634835981229186	0.8899135556397308	0	1.0	0.0
1439	None	None	None	None	None	0.4	2	0.5	6	0.4666666666666667	7	0.4857142857142857	0.3333333333333333	11	5	5	6	0	0.7142857142857143	5	7	1.1333333333333333	17	0.75	0.3076923076923077	0.09998555658144508	0.5001506127590508	0.025734383197916925	0.6321326029944478	2.930582628461234e-05	0.5000346474911203	0.6146351745509545	0.5450539391489381	0.8181818181818182	0.5454545454545454	0.0
4351	0.002499719528851077	0.00044886498148644495	0.00023220231374160616	0.9970915494327767	None	0	0	0.3333333333333333	3	0.8181818181818182	9	0.28888888888888886	0.8181818181818182	12	9	0	1	0	0.5555555555555556	5	9	0.8666666666666667	13	1.0	1.0	0.033522191434694856	0.5426011904292269	0.050873374345264434	0.6068376554819845	0.12767453715163546	0.5498402079176077	0.594841359248146	0.5666740931956179	1.0	1.0	0.0
2593	3.102853945130136e-08	2.6557472900793267e-08	2.655447346777487e-08	0.9999949676215303	None	0	0	0.25	1	1.0	3	1.0	0	0	0	4	0	0	0.2	1	5	0.3333333333333333	5	0.0	0	0	0	0	0	0	0	0	0	0	0	0
3571	0.0002216895545620707	5.75531419464861e-06	5.468887755399966e-06	0.999996600052915	None	0.25	1	0.4	4	0.75	9	0.25925925925925924	0.75	13	9	0	0	0	0.6666666666666666	6	9	0.9333333333333333	14	0.0	1.0	-0.034923757047511064	0.5073571831575379	0.00016515336189924443	0.5005192165525835	0.1796724937396219	0.5866792735603484	0.7190906106849657	0.5317706500696523	0	1.0	0.0
3372	0.0024632609497920476	0.0006290347015404835	0.0006274990121380911	0.9984042495482762	None	0.25	1	0.4	4	0.7692307692307693	10	0.23809523809523808	0.7692307692307693	14	10	0	0	0	0.7777777777777778	7	9	1.0	15	0.0	1.0	0.09999999999787731	0.5000000007054335	0.25069207672005644	0.7100110734592743	0.07024842257782064	0.5500858781229263	0.6976663027575154	0.5903675879350523	0	1.0	0.0
1577	None	None	None	None	None	0	0	0.20689655172413793	6	0.7560975609756098	31	0.5972222222222222	0	0	0	42	17	0	0.8888888888888888	9	8	2.8666666666666667	43	0.19318181818181818	0.9142857142857143	0	0	0	0	0	0	0	0	0	0	0
2241	None	None	None	None	None	0	0	0.05263157894736842	2	0.9629629629629629	52	0.8888888888888888	0	0	0	55	9	0	0.7777777777777778	9	7	3.7333333333333334	56	0.07894736842105263	0.96	0	0	0	0	0	0	0	0	0	0	0
5624	0.004822715056404931	0.0036507952839917577	0.0036336973500369738	0.997047206023443	None	0.3333333333333333	1	0.4444444444444444	4	0.7272727272727273	8	0.28888888888888886	0.7272727272727273	11	8	1	0	0	0.5555555555555556	9	5	0.8666666666666667	13	0.0	1.0	0.09896296022646493	0.5	0.030018931518998333	0.6347751925987818	0.09355186254015385	0.506960241608856	0.5759603967677156	0.5482329292076241	0	1.0	0.0
6133	0.0005193717271145776	0.0001355119139016737	-0.00013464351915294686	0.9995203852293616	None	0.25	1	0.4	4	0.7692307692307693	10	0.23809523809523808	0.7692307692307693	14	10	0	0	0	0.7777777777777778	9	7	1.0	15	0.0	1.0	0.023926515983752707	0.5178082631403593	0.08245102100888217	0.6697470389018816	0.07957834029176643	0.5074978155073957	0.5727537169738486	0.5669536106746877	0	1.0	0.0
6609	2.975401586281018e-05	5.7596018532497796e-06	8.50538024384203e-09	0.9983889110716877	None	0.25	1	0.4	4	0.75	9	0.25925925925925924	0.75	13	9	0	0	0	0.6666666666666666	6	9	0.9333333333333333	14	0.0	1.0	0.09999999944632307	0.5000000482745968	-0.09955467690672336	0.5024358830753379	0.029738023664552048	0.5280017504380923	0.6942680276912032	0.5101542806840468	0	1.0	0.0
350	None	None	None	None	None	0	0	0.5	2	0.6666666666666666	2	0.625	0	1	0	3	0	0	0.5	4	2	0.3333333333333333	5	0.0	0	0	0	0	0	0	0	0	0	0	0	0
7049	0.0007584190159195378	0.00020979046797060694	-0.0001369977866124457	0.9993739535845096	None	0.25	1	0.4	4	0.7692307692307693	10	0.23809523809523808	0.7692307692307693	14	10	0	0	0	0.7777777777777778	7	9	1.0	15	0.0	1.0	0.016932613043406076	0.5039256168178153	0.08571421447097659	0.5934278632677952	-0.04309136475935235	0.6391052835055266	0.6307873441187228	0.5797579914531941	0	1.0	0.0
5930	0.002819433489388506	0.0007529681696359017	2.8863699924066064e-05	0.9979281480401258	None	0.25	1	0.4	4	0.75	9	0.25	0.75	13	9	0	0	0	0.875	7	8	0.9333333333333333	14	0.0	1.0	0.09999999949756858	0.5000000020721096	-0.052654002811553455	0.5070256614124424	-0.07890963051560616	0.5256943979090821	0.6870668706465988	0.510912659352336	0	1.0	0.0
6875	0.0036000487181024245	0.0021648136621698526	0.0018521937146677402	0.9940662251455007	None	0.25	1	0.4	4	0.7692307692307693	10	0.23809523809523808	0.7692307692307693	14	10	0	0	0	0.7777777777777778	7	9	1.0	15	0.0	1.0	0.09988021831708811	0.5664456570145361	1.9186365003976116e-05	0.5	0.08830444797656631	0.5249517266757066	0.6060132838059249	0.5305663271723307	0	1.0	0.0
1773	None	None	None	None	None	0.3333333333333333	3	0.45	9	0.5357142857142857	15	0.5555555555555556	0.5	23	14	6	1	0	0.6666666666666666	9	6	2.0	30	0.14285714285714285	0.5	7.581900268891232e-10	0.5001701140026886	0.09189807046228768	0.5248139746897393	0.0558314048236662	0.6677876557545074	0.6088417049541635	0.5661281576253978	1.0	1.0	0.0
1372	None	None	None	None	None	0	0	0.5	10	0.3333333333333333	9	0.5178571428571429	0	4	0	24	12	0	0.875	8	7	1.9333333333333333	29	0.25	0.9523809523809523	0	0	0	0	0	0	0	0	0	0	0
2431	None	None	None	None	None	0.2	1	0.3333333333333333	4	0.8	12	0.20987654320987653	0.8	16	12	0	0	0	1.0	9	9	1.1333333333333333	17	0.0	1.0	0.09999589277282354	0.5000530098875314	0.27397364067295243	0.5829682884002062	5.394507969579931e-05	0.5153269580897177	0.756164273745553	0.5329944502166724	0	0.875	0.0
1536	None	None	None	None	None	0	0	0.25	2	0.7777777777777778	7	0.7333333333333333	0	0	0	10	0	0	0.6	3	5	0.7333333333333333	11	0.0	0	0	0	0	0	0	0	0	0	0	0	0
5009	0.00430443757095889	0.000877933899646378	-0.0008717924407518359	0.9940067487302773	None	0.3333333333333333	2	0.4	6	0.7	14	0.3492063492063492	0.7	20	14	1	0	0	0.7777777777777778	7	9	1.4666666666666666	22	0.0	0.9333333333333333	-0.015224016059510615	0.668199474273782	0.016530941017875174	0.6536990620947287	0.13205349812947248	0.5320176707835352	0.6807349557188815	0.6196067213013918	0	1.0	0.0
5862	0.002809735758112632	0.0006655305221986724	-0.0005274729077749916	0.9926185974804278	None	0.3333333333333333	1	0.5	4	0.6666666666666666	6	0.3055555555555556	0.6666666666666666	10	6	0	0	0	1.0	6	6	0.7333333333333333	11	0.0	0.8	0.0999999726625886	0.5000009448226543	0.09947622347212913	0.5034351614782969	0.11269342929644774	0.5557905661529771	0.5153204770683818	0.5198096282684305	0	0.4	0.0
1964	None	None	None	None	None	0	0	0.3333333333333333	2	0.8333333333333334	5	0.4444444444444444	0	0	0	7	0	0	0.5	6	3	0.5333333333333333	8	0.0	0.2857142857142857	0	0	0	0	0	0	0	0	0	0	0
6315	0.00024853660218071214	2.0359664893247443e-06	4.4805947656762336e-07	0.9999564591818667	None	0.25	1	0.4	4	0.75	9	0.25	0.75	13	9	0	0	0	0.875	7	8	0.9333333333333333	14	0.0	1.0	0.02634386935616226	0.5122319754478838	0.027559215528309505	0.6526276996543642	-0.24692845359587232	0.5000000000000001	0.7840598789809863	0.5563880509913686	0	1.0	0.0
2112	None	None	None	None	None	0.2	1	0.3333333333333333	4	0.8	12	0.20987654320987653	0.8	16	12	0	0	0	1.0	9	9	1.1333333333333333	17	0.0	1.0	0.09998280547070522	0.5000549642802812	-0.04139923246505239	0.6671803062576155	-0.07635727487503914	0.5887297421802344	0.6936349299012355	0.5869728719958903	0	0.25	0.0
5469	0.00916769899481346	0.001926379178025634	-0.001515685929801772	0.9804500366541469	None	0.25	1	0.4	4	0.7692307692307693	10	0.23809523809523808	0.7692307692307693	14	10	0	0	0	0.7777777777777778	9	7	1.0	15	0.0	1.0	0.4590772611074083	0.6626970353020024	-0.058446630405639965	0.6570713030372298	-0.09999986652722812	0.5000002251800175	0.9194691007623296	0.6087043088719735	0	1.0	0.0
4868	0.00036622454896012715	3.3072490675819634e-06	6.757466528241135e-07	0.9999962173948884	None	0.25	1	0.4	4	0.75	9	0.25925925925925924	0.75	13	9	0	0	0	0.6666666666666666	6	9	0.9333333333333333	14	0.0	1.0	0.09991723013362157	0.6651892213103874	0.007725828992272086	0.676525483306954	0.0905777814653222	0.576986095409735	0.6055200805764323	0.6406660830170139	0	1.0	0.0
1646	None	None	None	None	None	0	0	0.25	1	1.0	3	1.0	1.0	4	3	0	0	0	0.2	1	5	0.3333333333333333	5	0.0	0	0.0990386253466995	0.5395586535490628	0.0042622116922872546	0.501220991008139	7.902762784127648e-27	0.5	0.6123399832568172	0.5136174643358291	0	1.0	0.0
2469	None	None	None	None	None	0.125	1	0.3888888888888889	7	0.64	16	0.6	0.56	21	14	5	0	0	0.5555555555555556	9	5	1.8	27	0.0	0.5454545454545454	1.7908016158005189e-06	0.5462693514749037	0.06594751031506241	0.6218570822211987	2.0695962154048482e-05	0.5006352370681758	0.5770999327224351	0.5568849333736999	0	1.0	0.0
6086	0.004871364935609656	0.0006612904360674167	0.00044642621764777007	0.976956159924399	None	0.25	1	0.4	4	0.75	9	0.25925925925925924	0.75	13	9	0	0	0	0.6666666666666666	6	9	0.9333333333333333	14	0.0	1.0	0.48456869314308737	0.6750937600618292	0.06719138062910116	0.6498046868052685	0.19629792049413936	0.5863227610250241	0.8371448164489742	0.6378612526583629	0	0.15384615384615385	0.0
6167	0.0009817608249368377	0.0002075205978687554	-0.00012951798881616423	0.9994564565586749	None	0.25	1	0.4	4	0.7692307692307693	10	0.23809523809523808	0.7692307692307693	14	10	0	0	0	0.7777777777777778	7	9	1.0	15	0.0	1.0	0.028812136810676098	0.5128401722610227	0.012914125361100717	0.666494175609365	-0.09999999986000889	0.5000000011838573	0.6450644989876002	0.561663085753014	0	1.0	0.0
4317	0.0003366548763839823	0.0002383011629002078	4.203735854349926e-05	0.998285100748555	None	0	0	0.5	3	0.6666666666666666	4	0.5714285714285714	0.6666666666666666	7	4	0	0	0	0.2857142857142857	7	2	0.5333333333333333	8	0.0	0.6666666666666666	0.09999999993889308	0.5000024602386641	0.01598614345361671	0.5630758415207832	0.0838857183746345	0.5595156210741359	0.5859653957112068	0.5409796210624749	0	0	0.0
2779	0.001228468601663261	0.0010036521748322696	-0.0010032821914945326	0.9992047135274158	None	0.25	1	0.4	4	0.75	9	0.25925925925925924	0.75	13	9	0	0	0	0.6666666666666666	6	9	0.9333333333333333	14	0.0	1.0	0.03855708560423375	0.5078983723770412	0.09419892750837425	0.5093839532347338	0.06242177293373989	0.5942249649372523	0.5628188743864171	0.537479184433148	0	1.0	0.0
4328	0.0022033320710732325	0.00033884461153187905	-0.0003354963205052107	0.9910624973717442	None	0.25	1	0.4	4	0.7692307692307693	10	0.23809523809523808	0.7692307692307693	14	10	0	0	0	0.7777777777777778	7	9	1.0	15	0.0	1.0	0.0031907664677222904	0.5095970603403913	2.6309114104569037e-06	0.5000094373133378	-0.05656540327690446	0.5471967052824195	0.5681951894628264	0.5189726568832054	0	1.0	0.0
4462	0.011964659940882421	0.007426100753686037	0.007365113182144095	0.9869296802691034	None	0.25	1	0.4	4	0.75	9	0.25925925925925924	0.75	13	9	0	0	0	0.6666666666666666	6	9	0.9333333333333333	14	0.0	1.0	0.09992429943968864	0.5039776283837643	-0.09509076905322027	0.5417155288068543	0.09970336670749501	0.6220738693051038	0.7148695377107451	0.5565504909712109	0	1.0	0.0
1347	None	None	None	None	None	0	0	0.35714285714285715	5	0.5789473684210527	11	0.4666666666666667	0.5789473684210527	16	11	4	1	0	0.5555555555555556	5	9	1.4	21	0.14285714285714285	0.5	0.052054951065097846	0.5859293662102588	0.012852297411798146	0.6589876801956898	7.902762784127648e-27	0.5000000000743992	0.5993153258168727	0.5830523502407611	1.0	0.875	0.0
744	None	None	None	None	None	0.1111111111111111	1	0.5	10	0.42857142857142855	12	0.6666666666666666	0.35714285714285715	16	10	13	0	0	0.5555555555555556	9	5	2.0	30	0.0	0.8	0.06275361658574743	0.6019002450781176	0.16557061390917782	0.7297495196357341	0.07766834938173847	0.5510294192844808	0.6443419750803951	0.6311586586054904	0	1.0	0.0
761	None	None	None	None	None	0.07692307692307693	1	0.25	7	0.7692307692307693	30	0.5061728395061729	0.6666666666666666	33	26	7	0	0	1.0	9	9	2.7333333333333334	41	0.0	0.75	-0.0381060358327533	0.5120265670595652	0.007650451113941139	0.6721867955344516	0.11663067429770053	0.6245553175800748	0.6872231119747539	0.6046899717696049	0	1.0	0.0
6819	0.002641096108482462	0.0011075760220107251	0.0009102064401135865	0.9979441738020813	None	0.3333333333333333	1	0.4444444444444444	4	0.7272727272727273	8	0.28888888888888886	0.7272727272727273	12	8	0	0	0	0.5555555555555556	5	9	0.8666666666666667	13	0.0	1.0	0.45888670796480396	0.5	0.12535835003847196	0.6426674830831541	0.057320962660341236	0.5320993585377997	0.8490843456176261	0.559346836759183	0	1.0	0.0
1860	None	None	None	None	None	0	0	1.0	2	0.0	0	0.75	0	2	0	0	2	0	1.0	2	2	0.2	3	1.0	0	0	0	0	0	0	0	0	0	0	0	0
1053	None	None	None	None	None	0.3333333333333333	1	0.4444444444444444	4	0.7272727272727273	8	0.2653061224489796	0.7272727272727273	12	8	0	0	0	1.0	7	7	0.8666666666666667	13	0.0	1.0	0.04355161953762576	0.5500171582229687	0.02728836328909958	0.5142191430886509	0.08849729420629068	0.5274573186954584	0.5671941071191581	0.5305927219804222	0	1.0	0.0
2790	None	None	None	None	None	0	0	0.4375	7	0.42857142857142855	9	0.5476190476190477	0.09523809523809523	3	2	19	8	0	0.8571428571428571	6	7	1.5333333333333334	23	0.1951219512195122	0.7058823529411765	0.06927766418424278	0.5832164557463723	-0.014502147577436088	0.6433882162878906	2.5794934357987527e-05	0.5050569666214632	0.6089801634503732	0.5782125852241536	1.0	1.0	0.0
7137	0.00015032518151302768	1.6542135194768668e-06	-1.0616482338984795e-07	0.999997409984145	None	0.3333333333333333	1	0.5	4	0.6666666666666666	6	0.34375	0.6666666666666666	10	6	0	0	0	0.5	4	8	0.7333333333333333	11	0.0	0.8571428571428571	0.09999988959425653	0.5	2.8659033500507125e-05	0.5753118571713671	0.05781198274875789	0.5123930860596215	0.6009325163053622	0.529394369133863	0	1.0	0.0
2466	None	None	None	None	None	0	0	0.5	5	0.46153846153846156	6	0.5	0	0	0	14	15	0	0.8333333333333334	6	5	1.0	15	0.46875	0.8888888888888888	0	0	0	0	0	0	0	0	0	0	0
3507	1.6342188128409732e-05	1.8123384847492437e-06	1.812163457638652e-06	0.995579988454927	None	0	0	0.3333333333333333	4	0.625	10	0.42857142857142855	0	0	0	17	2	0	0.8571428571428571	7	6	1.2	18	0.05263157894736842	0.2857142857142857	0	0	0	0	0	0	0	0	0	0	0
3028	None	None	None	None	None	0.07142857142857142	1	0.3548387096774194	11	0.6136363636363636	27	0.5679012345679012	0.2727272727272727	19	12	26	6	0	1.0	9	9	3.066666666666667	46	0.12244897959183673	0.5789473684210527	-0.09997665235061189	0.5005005307494238	1.15796976546847	0.5837468460707558	0.02724684048948456	0.6786694910213291	0.9966428914370995	0.5896728964546214	0.0	0	0.0
4223	0.013609078649332073	0.009686996659388042	0.0010016851528727156	0.9868682559594051	None	0.2	1	0.38461538461538464	5	0.7058823529411765	12	0.2638888888888889	0.7058823529411765	17	12	1	0	0	0.8888888888888888	8	9	1.2666666666666666	19	0.0	0.5454545454545454	0.5815893344070947	0.622514255137521	0.09999806096820434	0.5004483138788288	0.03708337565342261	0.6504157515774283	0.9147185570522189	0.5924971305465558	0	0	0.0
3735	0.013557204617271843	0.0005310583956199538	0.0005103010479938701	0.9963113645902527	None	0.1	1	0.3181818181818182	7	0.7	21	0.5925925925925926	0.1	6	3	25	3	0	0.6666666666666666	6	9	2.1333333333333333	32	0.058823529411764705	0.46153846153846156	1.3233081674618175e-17	0.5000000000020344	0.0836181908538606	0.6927153997323464	0.049166088218075575	0.6522621856551315	0.5910788812268155	0.6178929064507545	1.0	1.0	0.0
4972	0.000130557766275076	1.8115260020981813e-06	-1.8065584022012843e-06	0.9999981791047032	None	0.25	1	0.4	4	0.7692307692307693	10	0.23809523809523808	0.7692307692307693	14	10	0	0	0	0.7777777777777778	7	9	1.0	15	0.0	1.0	0.09999999988094685	0.5000059900196699	0.09997277482487785	0.637561813259587	0.021103031001193186	0.6361797208244233	0.614144269702398	0.5925573439756763	0	0.6428571428571429	0.0
7509	0.0005058711601493669	0.00011016152515416408	-0.0001091591985018457	0.9997866382134674	None	0.25	1	0.4	4	0.7692307692307693	10	0.23809523809523808	0.7692307692307693	14	10	0	0	0	0.7777777777777778	7	9	1.0	15	0.0	1.0	0.025849708497527546	0.5129945530072393	4.088699494683266e-06	0.5000158880853425	0.08404464260911687	0.5229589034343858	0.5863440605725109	0.5119938413081272	0	0.7142857142857143	0.0
2684	0.0002728355191780479	6.006807187929897e-06	1.1862913069523774e-06	0.9999999905224479	None	0.3333333333333333	1	0.4444444444444444	4	0.7272727272727273	8	0.28888888888888886	0.7272727272727273	12	8	0	0	0	0.5555555555555556	5	9	0.8666666666666667	13	0.0	1.0	-0.04027939941211778	0.5069498606699059	0.020727894151284613	0.5969361281089779	0.06094151476770622	0.5820417272052474	0.6199649862779628	0.5623140729135463	0	1.0	0.0
3314	2.286633408606742e-08	2.1502137251670886e-08	-5.302680897789289e-11	0.9999973277061821	None	0.25	1	0.4	4	0.7692307692307693	10	0.23809523809523808	0.7692307692307693	14	10	0	0	0	0.7777777777777778	7	9	1.0	15	0.0	1.0	0.07297900789452208	0.5225834777948294	0.08967796013761009	0.5832694613101148	1.574913764698865e-13	0.5003245985957833	0.5944325180468617	0.5355982731623629	0	1.0	0.0
7186	0.0018529491161074748	0.00024398001065775848	-0.00020289791988107762	0.9981603633996586	None	0.25	1	0.4	4	0.7692307692307693	10	0.23809523809523808	0.7692307692307693	14	10	0	0	0	0.7777777777777778	7	9	1.0	15	0.0	1.0	-0.09777165608325565	0.5012661798005129	0.10397495500825464	0.5159320407865182	-0.07461473973213056	0.5526906926323345	0.7113959754134456	0.5233465669326058	0	0.9285714285714286	0.0
3109	2.600348450700488e-06	2.313733142878834e-08	-1.2162008823695576e-08	0.9999970611210208	None	0	0	0.34615384615384615	9	0.5555555555555556	20	0.5277777777777778	0	1	0	36	18	0	0.8888888888888888	8	9	2.533333333333333	38	0.24	0.5161290322580645	0	0	0	0	0	0	0	0	0	0	0
933	None	None	None	None	None	0	0	0.1	2	0.9285714285714286	26	0.8571428571428571	0	0	0	29	0	0	0.7142857142857143	7	5	2.0	30	0.0	0.4	0	0	0	0	0	0	0	0	0	0	0
2031	None	None	None	None	None	0.3333333333333333	1	0.4444444444444444	4	0.5454545454545454	6	0.5416666666666666	0.2727272727272727	7	3	5	5	0	0.6666666666666666	4	6	0.8666666666666667	13	0.5	0.4444444444444444	0.09999991732333618	0.5000016993587085	0.08958592840907667	0.5353574759339365	0.02890441557842156	0.5584905271615376	0.5777385249334875	0.5313514266567766	0.5714285714285714	0.42857142857142855	0.0
2522	None	None	None	None	None	0.125	2	0.47058823529411764	16	0.42857142857142855	21	0.7083333333333334	0.3469387755102041	32	17	18	7	0	0.8888888888888888	9	8	3.4	51	0.28	0.6818181818181818	0.031218610695825745	0.6438845103242117	0.11030130804105218	0.6260482589000336	0.025356737905997972	0.5034122902461796	0.6337454782657755	0.592361930908617	0.84375	0.53125	0.0
1423	None	None	None	None	None	0	0	0.5	2	0.75	3	0.6	0.75	5	3	0	2	0	0.4	5	2	0.4	6	1.0	0	0.05898816362294027	0.5270667383920531	-0.0462428546213454	0.516701511233183	0.09908595528342534	0.5100167567713798	0.6485890025157179	0.5179319886181009	1.0	1.0	0.0
1561	None	None	None	None	None	0.5	1	0.6666666666666666	4	0.5714285714285714	4	0.36	0.5714285714285714	8	4	0	0	0	1.0	5	5	0.6	9	0.0	0.5	0.06846438238447042	0.6797253704731954	0.09999988701128035	0.5000008949098103	0.008923949044113283	0.5286457383429306	0.6002405186485106	0.5717694300121813	0	1.0	0.0
5220	0.0018644981567810044	0.0012879882065185214	-0.001282845390021039	0.9984680179603586	None	0.25	1	0.4	4	0.7692307692307693	10	0.23809523809523808	0.7692307692307693	14	10	0	0	0	0.7777777777777778	7	9	1.0	15	0.0	1.0	0.05732121070131174	0.5	0.11707920621843908	0.7012227352836417	0.09995671133760886	0.5002454633994281	0.5744594698426998	0.5706988534680825	0	1.0	0.0
545	None	None	None	None	None	0	0	0.15	3	0.8518518518518519	23	0.8285714285714286	0	0	0	28	0	0	0.7142857142857143	5	7	1.9333333333333333	29	0.0	0.3333333333333333	0	0	0	0	0	0	0	0	0	0	0
6324	0.0037457150300072733	0.0005209095377573269	-0.00048074322654343283	0.9989350140502467	None	0.25	1	0.4	4	0.75	9	0.25925925925925924	0.75	13	9	0	0	0	0.6666666666666666	9	6	0.9333333333333333	14	0.0	1.0	0.04816150080769355	0.5869593589512481	0.05354171848941212	0.5927215744437354	-0.09923146759867044	0.5014712211167276	0.676847431657499	0.5607420258544937	0	0.7692307692307693	0.0
2352	None	None	None	None	None	0.5	1	0.5714285714285714	4	0.5	4	0.5	0	0	0	9	0	0	0.8	5	4	0.6666666666666666	10	0.0	0.8	0	0	0	0	0	0	0	0	0	0	0
6398	0.0012622567471871884	0.00030070700137355073	0.00016144147068629483	0.9989962618199195	None	0.25	1	0.36363636363636365	4	0.7857142857142857	11	0.2222222222222222	0.7857142857142857	15	11	0	0	0	0.8888888888888888	9	8	1.0666666666666667	16	0.0	1.0	0.09999995509755069	0.5000547620347909	0.0462508755463859	0.5	0.06471254344786874	0.6256550695897966	0.5608318115915059	0.5427156733852379	0	1.0	0.0
2018	None	None	None	None	None	0	0	0.47058823529411764	8	0.43478260869565216	10	0.5102040816326531	0.30434782608695654	13	7	11	0	0	1.0	7	7	1.6666666666666667	25	0.0	0.7777777777777778	0.25126192276281156	0.5657364455933688	0.019932351846889056	0.5045436424156454	-0.08896015102333156	0.5060906239181654	0.8028427848550311	0.525562317246603	0	1.0	0.0
948	None	None	None	None	None	0.2222222222222222	2	0.55	11	0.35714285714285715	10	0.6666666666666666	0.21428571428571427	14	6	15	2	0	0.5555555555555556	9	5	2.0	30	0.07692307692307693	0.8	0.09999843207361517	0.5021491692381441	1.1879465705952207e-14	0.5000000305759831	0.03875537231458268	0.6576016488667061	0.6141630332852672	0.5548797924021504	1.0	1.0	0.0
5371	0.004084656559702326	0.001387980860177886	0.000775968370522761	0.9952617640297856	None	0.25	1	0.36363636363636365	4	0.7857142857142857	11	0.2222222222222222	0.7857142857142857	15	11	0	0	0	0.8888888888888888	8	9	1.0666666666666667	16	0.0	1.0	0.09783505413324683	0.5252007897595139	0.022489909500852872	0.6451746450261002	0.09716191968446915	0.5036965692088127	0.5882974669119412	0.5591854346038818	0	1.0	0.0
6414	0.0002489174441364544	0.00010790585000017814	6.733605603494203e-05	0.9995271086234407	None	0.25	1	0.36363636363636365	4	0.7857142857142857	11	0.2222222222222222	0.7857142857142857	15	11	0	0	0	0.8888888888888888	8	9	1.0666666666666667	16	0.0	1.0	0.03089109977795663	0.5030757433122138	5.248309907801366e-08	0.5000005793644032	0.10904360804979522	0.5878459643245297	0.612751902663517	0.5305762364951618	0	1.0	0.0
6936	0.003647273031609177	0.001614253792705714	0.0014895940043774146	0.9953460235726944	None	0.25	1	0.4	4	0.75	9	0.25925925925925924	0.75	13	9	0	0	0	0.6666666666666666	6	9	0.9333333333333333	14	0.0	1.0	0.14024673784124267	0.5393653472273553	0.09933834057103555	0.5411980035937725	-0.02021336688395336	0.6760970007604402	0.6527332643570155	0.5873325116959796	0	0.6153846153846154	0.0
7281	5.44068060820773e-05	1.0029384789046068e-05	1.0029344767196846e-05	0.9999986000206179	None	0.25	1	0.36363636363636365	4	0.7857142857142857	11	0.2222222222222222	0.7857142857142857	15	11	0	0	0	0.8888888888888888	9	8	1.0666666666666667	16	0.0	1.0	0.6003735761810786	0.5970275126965741	0.0021581572944007377	0.5461840371621859	0.0999986426073885	0.5000021376937863	0.9321827866268967	0.5480485787118023	0	1.0	0.0
1220	None	None	None	None	None	0	0	0.42857142857142855	3	0.75	6	0.5555555555555556	0.75	9	6	0	1	0	0.2222222222222222	9	2	0.6666666666666666	10	1.0	1.0	0.01158383234138297	0.5737542746555664	0.04211099294987326	0.5798213269126873	0.12285232326998488	0.9999796225274593	0.6948730728945223	0.9782629811283932	0.7777777777777778	0.4444444444444444	0.0
2619	None	None	None	None	None	0.1111111111111111	1	0.42857142857142855	9	0.5172413793103449	15	0.775	0.13793103448275862	8	4	22	7	0	0.625	5	8	2.066666666666667	31	0.1590909090909091	0.6666666666666666	0.07015218548404797	0.6643356698031465	0.0019836876502060665	0.5120560635310235	0.09994243979915962	0.5024232116323103	0.6092995521455444	0.5614053306235905	1.0	1.0	0.4127503458765408
2234	None	None	None	None	None	0.16666666666666666	1	0.4666666666666667	7	0.55	11	0.5238095238095238	0.35	14	7	7	5	0	0.8571428571428571	6	7	1.4666666666666666	22	0.45454545454545453	0.8235294117647058	0.09995606280684191	0.5010963151150857	0.31734590555546666	0.6642197899139197	4.590492197781822e-05	0.5001830348587559	0.7899711760133923	0.5570236297047179	0.0	0	0.0
6043	0.001869402157876398	0.0007326247724270594	-0.0006754346573011138	0.9975334718072448	None	0.25	1	0.4	4	0.75	9	0.25925925925925924	0.75	13	9	0	0	0	0.6666666666666666	6	9	0.9333333333333333	14	0.0	1.0	-0.01543788682498927	0.6563993122226509	0.21418763351604664	0.6732152553241552	-0.0999998711303646	0.5000006040339758	0.7904190141778983	0.6122274702230651	0	1.0	0.0
519	None	None	None	None	None	0	0	0.5	3	0.6666666666666666	4	0.4	0.6666666666666666	7	4	0	1	0	0.8	5	4	0.5333333333333333	8	1.0	0.6666666666666666	0.16320151173322378	0.6044406793025885	1.0336032534330786e-07	0.5000024516771187	0.09999900487120997	0.500009143648324	0.6619259103779449	0.5352787103898804	1.0	1.0	0.0
740	None	None	None	None	None	0.25	1	0.4	4	0.7692307692307693	10	0.23809523809523808	0.7692307692307693	14	10	0	0	0	0.7777777777777778	7	9	1.0	15	0.0	1.0	0.027776475692629764	0.6388027257522102	0.03332383493703193	0.5327598126307354	0.1871410570545418	0.6577275810359602	0.6948021593253577	0.6110023509764457	0	1.0	0.0
4092	0.004191888525628495	0.0003759822085223845	0.0002739790482325343	0.9933522556442899	None	0.25	1	0.36363636363636365	4	0.7857142857142857	11	0.2222222222222222	0.7857142857142857	15	11	0	0	0	0.8888888888888888	8	9	1.0666666666666667	16	0.0	1.0	2.418900039196985e-05	0.5000411706666452	0.002283912672332698	0.5074612418772931	0.33029111148492984	0.6977990392363492	0.8254008107176011	0.5717391205011361	0	1.0	0.0
898	None	None	None	None	None	0.05555555555555555	1	0.21052631578947367	8	0.7592592592592593	41	0.8888888888888888	0.2222222222222222	18	12	37	5	0	0.7777777777777778	7	9	3.7333333333333334	56	0.06944444444444445	0.92	-0.10763318249412687	0.5768046765969104	0.025271838964278766	0.6742131635890277	0.02640625153164967	0.5242267726431062	0.6700073892728936	0.5933870928597359	0.0	0	0.0
5674	0.0002832287062676441	2.336558559927193e-06	1.6291513738005124e-07	0.9999369147030599	None	0.3333333333333333	1	0.5	4	0.7	7	0.2857142857142857	0.7	11	7	0	0	0	0.8571428571428571	6	7	0.8	12	0.0	0.8	0.05003041372842125	0.6438868792794613	0.0878929355849634	0.6135595720155939	0.09953605640630091	0.5012925112201359	0.5907197837678186	0.5874050137476561	0	1.0	0.0
615	None	None	None	None	None	0.2	1	0.5	6	0.4375	7	0.72	0.25	8	4	9	8	0	1.0	5	5	1.2	18	0.4444444444444444	0	-0.0018471055737463173	0.6631025233493304	-0.09296173148067995	0.545324662006353	0.09782621148177714	0.5035481190256	0.6932011487631009	0.5722524670081933	1.0	1.0	0.0
4461	0.00926903579986344	0.0002965838208125688	0.0002963898645792217	0.9804270598625157	None	0.25	1	0.4	4	0.7692307692307693	10	0.23809523809523808	0.7692307692307693	14	10	0	0	0	0.7777777777777778	7	9	1.0	15	0.0	1.0	1.4037516841372237e-06	0.500007135072306	0.19114145144013633	0.7434566513899659	0.2261612554321335	0.7810069037104008	0.7301521447238076	0.6853628590809157	0	1.0	0.0
1996	None	None	None	None	None	0	0	0.25	1	1.0	3	0.5555555555555556	0	0	0	4	0	0	1.0	3	3	0.3333333333333333	5	0.0	0	0	0	0	0	0	0	0	0	0	0	0
7198	0.016936213494819986	0.004094197880940693	0.003926454013279873	0.9533027792363239	None	0.25	1	0.4	4	0.75	9	0.25925925925925924	0.75	13	9	0	0	0	0.6666666666666666	6	9	0.9333333333333333	14	0.0	1.0	0.7009802694205275	0.690697977152067	0.00892860543511059	0.5445191048687926	0.09842974026695595	0.50398817575901	0.9558877229461614	0.5823988928766277	0	1.0	0.0
537	None	None	None	None	None	0	0	0.48	12	0.4	14	0.8809523809523809	0.34285714285714286	22	12	14	0	0	0.8571428571428571	7	6	2.466666666666667	37	0.0	0.5806451612903226	0.0785107296992564	0.5889246807103751	0.12320553413128374	0.6032860712859482	-0.009513826709745588	0.5624591970458477	0.6427822232225727	0.5849875818750986	0	0.36363636363636365	0.0
5473	0.005482492490301935	0.002608379553732801	-0.002599794674237061	0.9962625844345765	None	0.25	1	0.4	4	0.7692307692307693	10	0.234375	0.7692307692307693	14	10	0	0	0	1.0	8	8	1.0	15	0.0	0.8571428571428571	0.09999996513710367	0.5000001930283358	0.1631933430833295	0.5958655245783178	-0.09738539398969563	0.5285685947322394	0.7520991136149698	0.5417911953787025	0	1.0	0.0
2995	1.0202769172766304e-06	2.3691896595011295e-07	1.5242725544884034e-07	0.999957833322322	None	0	0	0.3076923076923077	8	0.6111111111111112	22	0.4691358024691358	0.027777777777777776	3	1	34	7	0	1.0	9	9	2.533333333333333	38	0.1	0.42424242424242425	-0.06913043476647324	0.5571313262163886	0.09999545151148086	0.5000056864121344	0.04582483190575493	0.7288978263505502	0.6693311272674458	0.6001754208422198	1.0	1.0	0.0
3228	0.0005119748128740984	2.319658201303324e-06	-1.9067783870907568e-06	0.9999999858456301	None	0.2	1	0.3333333333333333	4	0.8	12	0.20987654320987653	0.8	16	12	0	0	0	1.0	9	9	1.1333333333333333	17	0.0	1.0	0.052108172371099104	0.5479523765378059	0.0006411237753104482	0.5013657787666341	0.09981172067057113	0.5022360336863507	0.6013692893051449	0.5172271921596114	0	1.0	0.0
1469	None	None	None	None	None	0	0	0.5	7	0.4444444444444444	8	0.35714285714285715	0.2777777777777778	10	5	9	4	0	0.875	8	7	1.3333333333333333	20	0.23529411764705882	0.5	1.9637394676733793e-21	0.5000000000000018	-0.02111707138334372	0.6486028526193437	0.09672523301583355	0.5333084868196479	0.6183009817657428	0.5618757922645331	1.0	1.0	0.0
7044	0.022219686241459227	0.004807097113265	0.0037309413861627235	0.9454138783701438	None	0.2	1	0.3333333333333333	4	0.8	12	0.20987654320987653	0.8	16	12	0	0	0	1.0	9	9	1.1333333333333333	17	0.0	1.0	0.4564977530914699	0.6224054225845548	-0.08899804703321391	0.6834041603296214	0.2984867341845623	0.5564096026790417	0.8943991856396916	0.6221329451127474	0	1.0	0.0
7089	2.191781303016294e-08	2.10150187439284e-08	-1.3368067592679262e-09	0.9999970925098255	None	0.25	1	0.4	4	0.7692307692307693	10	0.23809523809523808	0.7692307692307693	14	10	0	0	0	0.7777777777777778	7	9	1.0	15	0.0	1.0	7.902762784127648e-27	0.5	0.08729063266501247	0.6810418709043148	1.1946617475804781e-09	0.500314148526676	0.6130375783572636	0.5629820598638741	0	1.0	0.0
1119	None	None	None	None	None	0.2	1	0.3076923076923077	4	0.8235294117647058	14	0.30158730158730157	0.7647058823529411	17	13	1	1	0	0.7777777777777778	9	7	1.2666666666666666	19	0.5	0.6666666666666666	0.0915821413200504	0.59920265063122	0.027261640811866567	0.6002347465964565	7.902762784127648e-27	0.5	0.6104784283094412	0.5669772906581747	0.9411764705882353	0.8823529411764706	0.0
1883	None	None	None	None	None	0.5	1	0.8333333333333334	5	0.2857142857142857	2	0.45	0.2857142857142857	4	2	4	0	0	0.8	5	4	0.6	9	0.0	0.5	7.902762784127648e-27	0.5	-0.0838226897360307	0.6370079276356351	0.1973948429538886	0.528183638722002	0.7661535434972371	0.5560348972049172	0	1.0	0.0
4214	0.004517249152799648	4.747100699160326e-05	-1.1824710945662078e-05	0.9970316752411993	None	0.25	1	0.4	4	0.7692307692307693	10	0.23809523809523808	0.7692307692307693	14	10	0	0	0	0.7777777777777778	7	9	1.0	15	0.0	1.0	0.3627702027477184	0.6578639466264959	0.04729300488985659	0.5735963279302105	0.0315968174729107	0.5851764344907456	0.836585596230348	0.60622297968874	0	0.07142857142857142	0.0
3056	None	None	None	None	None	0	0	0.25	4	0.7142857142857143	15	0.5476190476190477	0.14285714285714285	5	3	17	5	0	0.8571428571428571	6	7	1.5333333333333334	23	0.1388888888888889	0.5	0.03498199881283687	0.5095401172105909	0.07339409580200743	0.5225420659012856	0.09999968002764012	0.5000003295083596	0.5708114279602	0.5106980210932958	1.0	1.0	0.0
1048	None	None	None	None	None	0	0	0.6	3	0.6	3	0.5833333333333334	0.4	5	2	1	3	0	0.75	3	4	0.4666666666666667	7	1.0	0.5	0.16468673633628378	0.5775008710639193	0.478998932722441	0.8453711310220233	0.018122203540834245	0.5288889817486907	0.874647673434747	0.6701768596732856	1.0	1.0	0.0
5168	0.00012520011043107353	1.4751216864995122e-06	1.46715352094992e-06	0.9995889644380181	None	0.3333333333333333	1	0.5	4	0.7	7	0.2857142857142857	0.7	11	7	0	0	0	0.8571428571428571	7	6	0.8	12	0.0	0.8	-0.023699082843626446	0.6641989997419101	-0.024603739130579734	0.6414271766142784	0.04217078622477459	0.5599335752150381	0.6543433888556486	0.6228132945272926	0	0.45454545454545453	0.0
2015	None	None	None	None	None	0	0	0.75	3	0.5	2	0.5	0.5	5	2	0	1	0	0.75	4	3	0.4	6	1.0	0.6666666666666666	2.699140838394728e-08	0.5000002536846766	0.03281855313230293	0.5339927632484007	0.06718884648672174	0.5533341124937052	0.5687149977423684	0.5291613079434571	1.0	0.4	0.0
623	None	None	None	None	None	0	0	0.3333333333333333	2	0.8333333333333334	5	0.4	0.8333333333333334	7	5	0	2	0	0.8	5	4	0.5333333333333333	8	1.0	0	0.05722501448581124	0.5609970538917074	0.0821566062849829	0.5520773723554084	-0.036193089431083035	0.6293519180306552	0.6027980820524803	0.5812495248179791	1.0	1.0	0.0
7336	0.0007068854431924037	6.219377007931692e-05	3.018757961556789e-06	0.9986035904055514	None	0.25	1	0.4	4	0.7692307692307693	10	0.23809523809523808	0.7692307692307693	14	10	0	0	0	0.7777777777777778	9	7	1.0	15	0.0	1.0	0.017249636368946823	0.5105787595292585	0.08030725689934158	0.569510679975712	0.023013092843005477	0.530916850370172	0.5657775021174843	0.5370985084372302	0	1.0	0.0
4762	0.00019801916883111883	0.00013288778930188423	-4.511135088620576e-06	0.9996944385895044	None	0.3333333333333333	1	0.4444444444444444	4	0.7272727272727273	8	0.2653061224489796	0.7272727272727273	12	8	0	0	0	1.0	7	7	0.8666666666666667	13	0.0	0.6666666666666666	0.026340799582730463	0.50528127806745	0.03549432337275256	0.5504397175850418	0.09217973325419886	0.5195412585543138	0.5733931078956933	0.5251270034907294	0	1.0	0.0
3032	0.0001855397968412284	1.5792337430840773e-06	-6.401789874285478e-07	0.999995694703886	None	0.5	1	0.6666666666666666	4	0.5714285714285714	4	0.375	0.5714285714285714	7	4	1	0	0	0.6666666666666666	6	4	0.6	9	0.0	0.6666666666666666	0.0017290346342367893	0.5076067492294516	0.04568359974478191	0.5665957943940007	-0.07032273960344705	0.6698757943589716	0.5932326305316601	0.5830587646113542	0	1.0	0.0
601	None	None	None	None	None	0	0	0.3333333333333333	1	1.0	2	0.6666666666666666	0	0	0	3	3	0	0.6666666666666666	2	3	0.26666666666666666	4	0.3	0	0	0	0	0	0	0	0	0	0	0	0
4729	0.0004089635680014891	8.265631538663897e-05	8.20754899314634e-05	0.9996892368050923	None	0.25	1	0.4	4	0.75	9	0.25	0.75	13	9	0	0	0	0.875	7	8	0.9333333333333333	14	0.0	1.0	0.024703928483057382	0.6326436279371367	0.08606604220162173	0.50896318233895	-0.06270808296245234	0.6324935135784417	0.6480465201075215	0.5924541734074041	0	1.0	0.0
6401	7.4892762854659866e-06	1.7273668541842275e-07	1.198081749593166e-07	0.9999603876198573	None	0.25	1	0.4	4	0.7692307692307693	10	0.23809523809523808	0.7692307692307693	14	10	0	0	0	0.7777777777777778	9	7	1.0	15	0.0	1.0	0	0.5	-0.03102965235246119	0.6500869540308702	0.006068941617427185	0.5	0.5607603889280262	0.5514358515049759	0	1.0	0.0
3131	None	None	None	None	None	0.13333333333333333	2	0.40625	13	0.5333333333333333	24	0.5802469135802469	0.35555555555555557	27	16	19	0	0	1.0	9	9	3.1333333333333333	47	0.0	0.6190476190476191	-0.026223456016966795	0.6650617259283744	0.09999840129727852	0.5000166242941725	0.06786430191026208	0.6596698963714316	0.6669555869156457	0.6104667346551188	0	1.0	0.0
1310	None	None	None	None	None	0	0	0.3333333333333333	3	0.7272727272727273	8	0.30952380952380953	0.2727272727272727	5	3	7	13	0	0.8571428571428571	6	7	0.8666666666666667	13	0.8125	0.2857142857142857	0.06710173348771313	0.5238975556927962	0.10351483423998713	0.5416704486183621	5.240600398740719e-07	0.5000004482715011	0.6076757150267419	0.5218805351222662	1.0	0.6	0.0
5986	0.0015531419663341079	0.00016163598666797457	-0.00016163153521855822	0.9996656740561934	None	0.25	1	0.36363636363636365	4	0.7857142857142857	11	0.2222222222222222	0.7857142857142857	15	11	0	0	0	0.8888888888888888	9	8	1.0666666666666667	16	0.0	1.0	0.021387632878842915	0.5160311830581306	0.013261968811074526	0.5061985372134481	0.08523596009936998	0.5154474102667594	0.57710705809369	0.5125599779819535	0	1.0	0.0
3160	1.4745309490970973e-05	1.4744034035780853e-05	-5.181243695827446e-07	0.9957930747857288	None	0	0	0.15384615384615385	4	0.8378378378378378	31	0.48148148148148145	0	0	0	38	0	0	1.0	9	9	2.6	39	0.0	0.35294117647058826	0	0	0	0	0	0	0	0	0	0	0
7046	7.155437784638696e-05	1.4003334636276534e-06	1.2150297918877517e-06	0.9999947577921279	None	0.3333333333333333	1	0.4444444444444444	4	0.7272727272727273	8	0.2653061224489796	0.7272727272727273	12	8	0	0	0	1.0	7	7	0.8666666666666667	13	0.0	0.6666666666666666	0.4396851631466706	0.6060941320146954	0.08745557182910736	0.537113914820568	-0.09176188952485916	0.5423167269897211	0.8992985671638907	0.5621211489400197	0	0.3333333333333333	0.0
6579	0.0027067326198254964	0.00013152077227358987	4.074835358006197e-05	0.9956409800890568	None	0.3333333333333333	1	0.3333333333333333	3	0.7272727272727273	8	0.28888888888888886	0.7272727272727273	11	8	1	3	0	0.5555555555555556	5	9	0.8666666666666667	13	1.0	1.0	0.09999999999939546	0.5000000000071748	-0.09997925464144361	0.5001048227729102	0.23280435760676865	0.9298170800843742	0.797032360089166	0.7029601844816986	1.0	1.0	0.0
1493	None	None	None	None	None	0.5	1	0.6666666666666666	4	0.42857142857142855	3	0.6	0	0	0	8	0	0	0.6	5	3	0.6	9	0.0	1.0	0	0	0	0	0	0	0	0	0	0	0
6194	0.00017312703568076406	1.8797036820901495e-05	-1.0963460656838555e-05	0.9986535354285331	None	0.25	1	0.4	4	0.75	9	0.25925925925925924	0.75	13	9	0	0	0	0.6666666666666666	6	9	0.9333333333333333	14	0.0	1.0	-0.029434062123591516	0.6339071295627695	0.06904820844560304	0.6533421048173582	0.07218984235200211	0.655636629544823	0.6582342989689087	0.6476888636271394	0	1.0	0.0
1097	None	None	None	None	None	0.5	1	0.6666666666666666	4	0.5	3	0.4	0.5	7	3	0	0	0	0.8	4	5	0.5333333333333333	8	0.0	0.6666666666666666	-0.0728395762904325	0.5206470752368039	0.046733864648806744	0.5141721396932855	0.10706352818743028	0.5346116102423489	0.6859577462351888	0.523150706449359	0	1.0	0.0
5781	0.0003149268525470623	2.2509944182873525e-06	2.1113943148426323e-06	0.9999986175560944	None	0.25	1	0.36363636363636365	4	0.7857142857142857	11	0.2222222222222222	0.7857142857142857	15	11	0	0	0	0.8888888888888888	8	9	1.0666666666666667	16	0.0	1.0	0.06520078417054079	0.5210306434906264	0.03081279937864569	0.5280165462245241	-0.09999773642059923	0.5000152886620443	0.6737235472997471	0.5163622456117893	0	1.0	0.0
3821	0.008798937987661407	0.0008773519408460305	-7.612873568231649e-05	0.9945311161065593	None	0	0	0.3333333333333333	3	0.8181818181818182	9	0.28888888888888886	0.8181818181818182	12	9	0	0	0	0.5555555555555556	5	9	0.8666666666666667	13	0.0	1.0	0.09999999068741272	0.5000002065428583	3.7172445118271244e-05	0.5008775296520634	0.026539487813491764	0.6668553321540064	0.6150247355886683	0.5578651682888406	0	1.0	0.0
1575	None	None	None	None	None	0.5	1	0.6666666666666666	4	0.5	3	0.4	0.5	7	3	0	0	0	0.8	4	5	0.5333333333333333	8	0.0	0.6666666666666666	0.11363870825845679	0.5312498693450217	-0.0004052809723283573	0.6886848035790033	2.331083832809485e-26	0.5	0.6277489887014623	0.5760014495967841	0	0.8571428571428571	0.0
4439	0.00021336707628341332	2.483785366513218e-06	1.2036986035634668e-06	0.9999973352837965	None	0.25	1	0.4	4	0.7692307692307693	10	0.23809523809523808	0.7692307692307693	14	10	0	0	0	0.7777777777777778	7	9	1.0	15	0.0	1.0	0.15857849459909562	0.6207442332584991	-0.004839736511592059	0.6582704316490987	-0.09992412857757746	0.5023818782520639	0.7555493018435372	0.5953059233275232	0	1.0	0.0
6253	0.01264162903379108	0.001491433870321332	-0.0006381939804304397	0.9694356866244725	None	0.25	1	0.4	4	0.75	9	0.25925925925925924	0.75	13	9	0	0	0	0.6666666666666666	6	9	0.9333333333333333	14	0.0	1.0	0.48792492532187176	0.6558779181391576	0.2973260507714099	0.6754353706862867	-0.09999997556344034	0.5000000770022197	0.917484513291317	0.6128442511544876	0	1.0	0.0
7388	0.020640099430633968	0.0008835613981736636	-0.0008828712797057463	0.9944457874188686	None	0.25	1	0.4	4	0.75	9	0.25	0.75	13	9	0	0	0	0.875	7	8	0.9333333333333333	14	0.0	1.0	0.23809503897918938	0.5000000000000001	2.968398894315594e-05	0.5005744246655309	0.15962999916592907	0.5066922929030292	0.7291933311268596	0.5024223535476553	0	1.0	0.0
448	None	None	None	None	None	0	0	0.1	1	1.0	12	0.7	0	0	0	13	9	0	0.8	4	5	0.9333333333333333	14	0.3	0	0	0	0	0	0	0	0	0	0	0	0
6169	0.002478253568105773	0.0009486297789941241	0.0009484551708942235	0.9980706735850524	None	0.25	1	0.36363636363636365	4	0.7857142857142857	11	0.2222222222222222	0.7857142857142857	15	11	0	0	0	0.8888888888888888	9	8	1.0666666666666667	16	0.0	1.0	-0.022183663060305413	0.5717486505918391	0.09391351884759716	0.5354294979827104	0.09999997921256204	0.5000001613286844	0.6365001536682249	0.5358505174566014	0	0.5333333333333333	0.0
169	None	None	None	None	None	0	0	0.35294117647058826	6	0.6521739130434783	15	0.5952380952380952	0.391304347826087	15	9	9	4	0	0.8571428571428571	7	6	1.6666666666666667	25	0.25	0.4444444444444444	5.994702445089593e-12	0.5009806118648751	0.07779441912254573	0.6854392020615844	-0.13994305732842943	0.9879989399174707	0.7325250813264954	0.8495612276683844	0.5666666666666667	0.6666666666666666	0.0
2396	None	None	None	None	None	0	0	0.12903225806451613	4	0.8636363636363636	38	0.7301587301587301	0	0	0	45	0	0	0.7777777777777778	9	7	3.066666666666667	46	0.0	0.6	0	0	0	0	0	0	0	0	0	0	0
2122	None	None	None	None	None	0	0	0.6666666666666666	2	0.0	0	0.6666666666666666	0	0	0	3	8	0	0.6666666666666666	2	3	0.26666666666666666	4	0.8	0	0	0	0	0	0	0	0	0	0	0	0
866	None	None	None	None	None	0	0	0.2	2	0.8461538461538461	11	0.375	0	0	0	14	16	0	0.625	8	5	1.0	15	0.5	0.16666666666666666	0	0	0	0	0	0	0	0	0	0	0
434	None	None	None	None	None	0	0	0.3333333333333333	1	1.0	2	0.6666666666666666	0	0	0	3	3	0	0.6666666666666666	3	2	0.26666666666666666	4	0.3	0	0	0	0	0	0	0	0	0	0	0	0
2837	0.0038206868712678224	0.00013782583577038728	0.00011377238226465277	0.9949614071228672	None	0	0	0.3333333333333333	3	0.6363636363636364	7	0.5416666666666666	0.09090909090909091	2	1	10	3	0	0.6666666666666666	4	6	0.8666666666666667	13	0.13043478260869565	0.6	0.42735786014324295	0.5665501710972812	0.11027191892734614	0.5416708494512483	0.0999997154362811	0.5000003502903329	0.8206821785972709	0.5361751737519915	1.0	1.0	0.0
1437	None	None	None	None	None	0	0	0.45	9	0.5	14	0.7142857142857143	0.4642857142857143	20	13	9	0	0	0.8571428571428571	6	7	2.0	30	0.0	0.4166666666666667	-0.0335321798669985	0.6481406781029654	0.001343313412944508	0.5144332730950297	0.02672642710564684	0.5500957208426777	0.5784834385275035	0.5719702569904745	0	1.0	0.0
174	None	None	None	None	None	0.05555555555555555	1	0.3333333333333333	13	0.5892857142857143	33	0.7160493827160493	0.26785714285714285	25	15	32	1	0	1.0	9	9	3.8666666666666667	58	0.017241379310344827	0.64	0.0339789050766949	0.5353447887821919	0.01585964841075409	0.6527769457230513	0.5020882085747236	0.9999999402754438	0.9335021457667694	0.9969880027058308	1.0	1.0	0.0
5619	0.003988752360951635	0.0005820885211646725	-0.0005437029007911917	0.9971980771791017	None	0.25	1	0.4	4	0.7692307692307693	10	0.23809523809523808	0.7692307692307693	14	10	0	0	0	0.7777777777777778	9	7	1.0	15	0.0	1.0	0.09471891982526617	0.5080475959931446	-0.046354370035323576	0.6736950857468628	0.08269882303982132	0.5312715145492539	0.6519355553385008	0.5730067644873025	0	0.7142857142857143	0.0
6820	0.00039471766776336874	2.4770261576114134e-05	2.466502042731977e-05	0.9993234298890875	None	0.25	1	0.36363636363636365	4	0.7857142857142857	11	0.2222222222222222	0.7857142857142857	15	11	0	0	0	0.8888888888888888	8	9	1.0666666666666667	16	0.0	1.0	2.715765604716112e-20	0.500000000001325	-0.0351780877112045	0.5177630942482798	0.020880513916397357	0.5131947813282081	0.5598761058221503	0.5103213397492347	0	0.26666666666666666	0.0
7498	0.006605129163136015	0.0019304031859465796	5.4300558671770526e-05	0.9807616195401538	None	0.3333333333333333	1	0.5	4	0.7	7	0.3	0.7	11	7	0	0	0	0.625	8	5	0.8	12	0.0	0.8571428571428571	0.6557362990042206	0.7557045194089663	0.06334377457537685	0.5575690995300473	0.08262148608738754	0.5461568837893627	0.9403992988629107	0.6260347345093655	0	1.0	0.0
6481	0.0024069515703302805	0.00019313990880232218	-4.048614178680973e-05	0.9980074097192144	None	0.25	1	0.4	4	0.75	9	0.25	0.75	13	9	0	0	0	0.875	8	7	0.9333333333333333	14	0.0	0.8571428571428571	0.05065355528196887	0.5580078252938412	0.06926222252288097	0.5456038573637515	0.09997517029478026	0.5000387728233203	0.5534818874718055	0.5346244687847203	0	1.0	0.0
5432	0.002121210022075382	9.984845645237545e-05	8.312106929016287e-05	0.9950641846790229	None	0.25	1	0.4	4	0.7692307692307693	10	0.23809523809523808	0.7692307692307693	14	10	0	0	0	0.7777777777777778	7	9	1.0	15	0.0	1.0	0.2966452949750239	0.5948954896513374	0.04062704405514645	0.5477490727252984	-0.03225973846229813	0.57870292485093	0.8083472713039884	0.573894171144602	0	1.0	0.0
1349	None	None	None	None	None	0.2857142857142857	4	0.5483870967741935	17	0.38636363636363635	17	0.6388888888888888	0.3181818181818182	31	14	14	0	0	0.8888888888888888	8	9	3.066666666666667	46	0.0	0.7142857142857143	0.1280122978100536	0.5524715516582427	0.09938880862280644	0.5087097846990783	3.4493532390136457e-13	0.5000015039819947	0.6319742494787123	0.5204477987155719	0	1.0	0.0
379	None	None	None	None	None	0	0	0.25	1	1.0	3	1.0	1.0	4	3	0	0	0	0.2	5	1	0.3333333333333333	5	0.0	0	0.07409983377968558	0.551452711348645	-0.043657005139047814	0.5168211203654818	-0.15027191743914978	0.7881048523078645	0.7149934663670797	0.6292802870570462	0	1.0	0.0
6436	5.4993696138412106e-05	1.0997974749528858e-06	1.993347018517097e-07	0.9999998159471537	None	0.2	1	0.3333333333333333	4	0.8	12	0.20987654320987653	0.8	16	12	0	0	0	1.0	9	9	1.1333333333333333	17	0.0	1.0	0.4894823749498074	0.6468878968623074	0.06183674688117656	0.5324295439269007	0.056029331577259575	0.5560155126238113	0.8812613811314015	0.5793481788944422	0	1.0	0.0
5549	0.006260390678429617	0.0003272465587887715	-0.000322918676293055	0.9917744876892536	None	0.2	1	0.3333333333333333	4	0.8	12	0.20987654320987653	0.8	16	12	0	0	0	1.0	9	9	1.1333333333333333	17	0.0	1.0	0.09999999999999541	0.5000000019035167	0.2776018773071749	0.5538533539654258	0.09999249350919058	0.5000067924949044	0.697883814890337	0.5180154832150795	0	1.0	0.0
715	None	None	None	None	None	0	0	0.6	3	0.6	3	0.5833333333333334	0.6	6	3	0	0	0	0.3333333333333333	2	6	0.4666666666666667	7	0.0	0.8	0.12856087243570272	0.6191105499111866	0.036951390118425076	0.5330057780404407	0.0037623443525271576	0.5161093253942048	0.6266895814668878	0.5566268192915131	0	0.16666666666666666	0.0
4717	2.229608231459866e-05	2.711857847372233e-07	-8.258305844871505e-08	0.9999968213100168	None	0.25	1	0.36363636363636365	4	0.7857142857142857	11	0.2222222222222222	0.7857142857142857	15	11	0	0	0	0.8888888888888888	8	9	1.0666666666666667	16	0.0	1.0	0.09999999985335667	0.5000002148825878	6.175143979528992e-06	0.5644089840851585	0.012338310222295219	0.503259776607232	0.6094888661230371	0.5226607590045919	0	1.0	0.0
5016	0.004934475751623736	0.0008288535966350728	0.0007926399200360275	0.9838735843969724	None	0.25	1	0.4	4	0.75	9	0.25925925925925924	0.75	13	9	0	0	0	0.6666666666666666	6	9	0.9333333333333333	14	0.0	1.0	0.4176219461050918	0.5804847332168789	0.06802102453127795	0.5310250544152956	-0.029617921004388925	0.5161131352347862	0.8740370089041658	0.5426873559085539	0	1.0	0.0
6608	0.0033601960725899655	0.0003965824989310566	-0.00030174283910264135	0.9966691186106762	None	0.25	1	0.36363636363636365	4	0.7857142857142857	11	0.2222222222222222	0.7857142857142857	15	11	0	0	0	0.8888888888888888	8	9	1.0666666666666667	16	0.0	1.0	0.035613951840630834	0.5228033159584972	0.0008881545156147211	0.5240582859877253	0.5607932335935191	0.9999908641113295	0.9289852600185007	0.9807402776960269	0	0.8	0.0
3241	None	None	None	None	None	0	0	0.38461538461538464	10	0.5555555555555556	20	0.4691358024691358	0.2777777777777778	16	10	21	9	0	1.0	9	9	2.533333333333333	38	0.225	0.5517241379310345	-0.04759215642322211	0.5571253780562253	0.011596033816798754	0.667681434647204	0.17683177924579782	0.6429228995502201	0.7335347754932481	0.6236566149123387	1.0	1.0	0.0
4986	0.0018840740646196336	0.0006527992502016871	0.0005923535893567658	0.9988752402373618	None	0.25	1	0.4	4	0.75	9	0.25925925925925924	0.75	13	9	0	0	0	0.6666666666666666	6	9	0.9333333333333333	14	0.0	1.0	0.09999997324077302	0.500000007235378	1.2955373202079873e-05	0.5002337453948607	-0.09635339097817915	0.5448026321217985	0.690327957487368	0.5150477457807645	0	0.15384615384615385	0.0
2620	9.772750366999717e-05	6.005534216333237e-05	5.900688560107632e-05	0.9938007272789109	None	0	0	0.3157894736842105	6	0.6153846153846154	16	0.4444444444444444	0.07692307692307693	6	2	21	12	0	0.7777777777777778	7	9	1.8666666666666667	28	0.2857142857142857	0.4166666666666667	0.06791745424965612	0.5537112372363213	0.038726337940796635	0.5062998124760022	0.09999925077164179	0.5004079440013868	0.5668466334372242	0.5201981262140598	0.0	0	0.0
6328	0.0004479350889233919	0.00041245945900553654	2.0202236905729308e-05	0.9992331355170802	None	0.25	1	0.4	4	0.75	9	0.25925925925925924	0.75	13	9	0	0	0	0.6666666666666666	6	9	0.9333333333333333	14	0.0	1.0	0.09999657858974796	0.5001769305829025	0.1782602094863378	0.5841327583635072	-0.00029407519705943743	0.585350766684646	0.6738505497841224	0.5568570313586306	0	1.0	0.0
4025	0.017633691664984377	0.0005493707476150652	0.00013973246029078086	0.9857807019055594	None	0	0	0.3333333333333333	3	0.8181818181818182	9	0.28888888888888886	0.8181818181818182	12	9	0	1	0	0.5555555555555556	5	9	0.8666666666666667	13	1.0	1.0	0.0999999999883442	0.5000000000137756	0.02179359607900554	0.5758049930354592	0.09998544344397597	0.5001104435868267	0.5911342946548415	0.5254793733826172	1.0	1.0	0.0
5947	0.0029678028701515917	0.0008979142953023306	0.0003119129078896302	0.9945591497463044	None	0.3333333333333333	1	0.5	4	0.7	7	0.3	0.7	11	7	0	0	0	0.625	5	8	0.8	12	0.0	1.0	0.10287923502200262	0.5	-0.03019045524630192	0.6550687632920107	0.09974225762048058	0.5007957282440229	0.6502264819546759	0.5535091431841153	0	1.0	0.0
1848	None	None	None	None	None	0	0	0.5	6	0.3333333333333333	5	0.4722222222222222	0	0	0	16	15	0	1.0	6	6	1.1333333333333333	17	0.4166666666666667	0.7272727272727273	0	0	0	0	0	0	0	0	0	0	0
4937	7.189788131214768e-05	3.488865398601146e-06	4.815771350322479e-07	0.9995878348064375	None	0.25	1	0.4	4	0.75	9	0.25925925925925924	0.75	13	9	0	0	0	0.6666666666666666	6	9	0.9333333333333333	14	0.0	1.0	0.02418157256073921	0.5039355656270339	-0.027684839602452806	0.6622881065684975	-0.05670967011393022	0.5401486055917036	0.6091082510219489	0.5703788482876777	0	0	0.0
7532	0.001704088902849429	0.000108401174533685	6.665878446221755e-05	0.9982662077945732	None	0.25	1	0.4	4	0.7692307692307693	10	0.23809523809523808	0.7692307692307693	14	10	0	0	0	0.7777777777777778	9	7	1.0	15	0.0	1.0	0.07446491788467288	0.7305047412328398	9.428539759499236e-11	0.5	-0.00968987371427953	0.610451692053844	0.621058604515251	0.6182512049389672	0	1.0	0.0
6552	0.0026127570662088373	0.000388076769260671	-0.00033446461563564476	0.9973142106834924	None	0.25	1	0.4	4	0.7692307692307693	10	0.23809523809523808	0.7692307692307693	14	10	0	0	0	0.7777777777777778	7	9	1.0	15	0.0	1.0	0.033284963251094216	0.5443560209492693	0.030054973392898855	0.5560807275883064	0.20161858992335802	0.6169561700886635	0.6837233671167087	0.572796578729778	0	0.8571428571428571	0.0
6027	0.01205153659172352	0.002035383549249141	0.002024383016502895	0.9869853045005543	None	0.25	1	0.4	4	0.75	9	0.25925925925925924	0.75	13	9	0	0	0	0.6666666666666666	6	9	0.9333333333333333	14	0.0	1.0	0.5804625393592346	0.6193414988851191	0.18391982581304395	0.9966306386800428	0.372656040518924	0.5114246334501272	0.8921411330474885	0.8883542047314799	0	1.0	0.0
7444	0.0003520345281116641	0.000268141690167962	-0.00025833905899140183	0.9997730584226162	None	0.25	1	0.4	4	0.7692307692307693	10	0.23809523809523808	0.7692307692307693	14	10	0	0	0	0.7777777777777778	7	9	1.0	15	0.0	1.0	0.0344723755478963	0.5132321149845519	0.1675050753086135	0.576062380348272	0.06547995047189212	0.5590573866678271	0.6467137819814834	0.5495788642288083	0	1.0	0.0
2236	None	None	None	None	None	0.18181818181818182	2	0.625	15	0.2647058823529412	9	0.4444444444444444	0.11764705882352941	17	4	18	9	0	1.0	9	9	2.4	36	0.3333333333333333	0.5806451612903226	0.09971714445835038	0.5055227909095074	0.3790636440396026	0.6585141535536203	1.933952692111136e-06	0.5000199810364293	0.8325871429232473	0.556330819990807	1.0	1.0	0.0
1647	None	None	None	None	None	0	0	0.4	2	0.8	4	0.4666666666666667	0.8	6	4	0	1	0	0.6	5	3	0.4666666666666667	7	0.5	0	0.21352761939605616	0.6777497800348212	0.05539011482540186	0.9999999996721072	0.08823823266417773	0.5711912160417688	0.9995853191130576	0.9995110847869646	1.0	1.0	0.0
7367	0.0005791543156938084	0.00031392066072956045	0.00023810157479664502	0.9990136497865482	None	0.25	1	0.4	4	0.75	9	0.25	0.75	13	9	0	0	0	0.875	7	8	0.9333333333333333	14	0.0	0.8571428571428571	0.2921869610921907	0.5991713098256934	0.08460710956430899	0.5534947870006186	-0.08144284833910256	0.6485073979517096	0.8226497716651149	0.6010318827239043	0	0.15384615384615385	0.0
5904	0.0026437720520624155	0.0014992209473237064	-0.001490579557732906	0.9973013924745272	None	0.25	1	0.4	4	0.75	9	0.25925925925925924	0.75	13	9	0	0	0	0.6666666666666666	9	6	0.9333333333333333	14	0.0	1.0	0.11381723724007822	0.5070544583977593	0.15179640344324605	0.5547833724253594	0.3287101861527726	0.7507163708437702	0.711315825593931	0.6106925736232899	0	0.8461538461538461	0.0
2632	4.282824214178549e-05	3.3207549457133395e-07	2.776662773775341e-07	0.9999990673046254	None	0.5	1	0.6666666666666666	4	0.5	3	0.4	0.5	7	3	0	0	0	0.8	5	4	0.5333333333333333	8	0.0	1.0	0.09944284055958258	0.5004671001950863	0.02500594354672118	0.5097337035710018	0.09985712024530045	0.5001498667100437	0.5870300185431906	0.5034505787268156	0	0.8571428571428571	0.0
3520	1.1469751073897853e-06	3.554774248836516e-08	-1.0003713531602756e-08	0.9999965051224179	None	0.25	1	0.4	4	0.75	9	0.25925925925925924	0.75	13	9	0	0	0	0.6666666666666666	6	9	0.9333333333333333	14	0.0	1.0	0.09999996437707756	0.5000000310149211	0.025265598371993964	0.5877495463201265	4.668030489773517e-05	0.5005121318034396	0.6093654962010601	0.5296915670830988	0	1.0	0.0
3204	2.4148796429193035e-05	1.8226757733195237e-07	-7.741324695291478e-08	0.9999941189330886	None	0	0	0.3076923076923077	8	0.6756756756756757	25	0.5416666666666666	0.13513513513513514	9	5	29	8	0	0.8888888888888888	8	9	2.6	39	0.13793103448275862	0.35294117647058826	0.0999110343261494	0.5081841976430741	0.07721759640147437	0.5882871871871636	0.04108667349341357	0.6023886638153226	0.572516670021556	0.5666883424799994	1.0	1.0	0.0
1872	None	None	None	None	None	0	0	0.25	1	1.0	3	1.0	0	0	0	4	0	0	0.2	1	5	0.3333333333333333	5	0.0	0	0	0	0	0	0	0	0	0	0	0	0
2576	1.4183855817087065e-05	4.679461628154027e-06	-4.678952082084636e-06	0.9986339252252394	None	0	0	0.5714285714285714	4	0.25	2	0.5555555555555556	0.125	3	1	6	9	0	0.5	3	6	0.6666666666666666	10	0.6428571428571429	0.25	0.07110787804931157	0.6234712258182898	0.09751754633149692	0.5306565604994449	0.000625733990565741	0.5025819354835708	0.6082254525436621	0.552919085589162	1.0	1.0	0.0
5712	0.004913862969634756	0.0009815434350221321	-0.00047892744350694116	0.996103423825313	None	0.25	1	0.4	4	0.7692307692307693	10	0.23809523809523808	0.7692307692307693	14	10	0	0	0	0.7777777777777778	7	9	1.0	15	0.0	1.0	0.06299393221846797	0.6164926023248567	0.37944543680802095	0.5611784830903775	0.09963290486097112	0.5140964520456872	0.8108996047266827	0.5643932737813311	0	1.0	0.0
1076	None	None	None	None	None	0	0	0.6666666666666666	4	0.42857142857142855	3	0.75	0.42857142857142855	7	3	1	0	0	0.3333333333333333	6	2	0.6	9	0.0	0.5714285714285714	0.09999998651247499	0.5000000833319884	0.0020357781597969446	0.5044447278916596	0.014874888148212927	0.5265730598882915	0.6056332427854981	0.5103462060567711	0	1.0	0.0
3068	0.00014092065512623755	9.227160560377085e-07	-1.3120248456216112e-07	0.9999973558896762	None	0.25	1	0.4	4	0.7692307692307693	10	0.23809523809523808	0.7692307692307693	14	10	0	0	0	0.7777777777777778	7	9	1.0	15	0.0	1.0	-0.02787489199944342	0.6734044904515691	4.950140055860819e-05	0.5088384340931434	0.03144806557344683	0.6014939116981668	0.6092911337922855	0.5963368462786865	0	0.9285714285714286	0.0
1322	None	None	None	None	None	0	0	0.3333333333333333	1	1.0	2	0.6666666666666666	0	0	0	3	0	0	0.6666666666666666	2	3	0.26666666666666666	4	0.0	0	0	0	0	0	0	0	0	0	0	0	0
3687	None	None	None	None	None	0.18181818181818182	2	0.375	9	0.6363636363636364	21	0.6481481481481481	0.36363636363636365	19	12	15	1	0	0.6666666666666666	9	6	2.3333333333333335	35	0.037037037037037035	0.7586206896551724	2.4797610035515616e-05	0.5019766931608635	0.09683048656941899	0.5183601753802675	7.890905232368876e-05	0.5713538786254493	0.6068536201919584	0.5306911695092771	0.0	0	0.0
7283	0.0005401795789016065	2.850804152164104e-05	-1.1044179504250849e-05	0.9987718182156663	None	0.25	1	0.4	4	0.75	9	0.25925925925925924	0.75	13	9	0	0	0	0.6666666666666666	9	6	0.9333333333333333	14	0.0	1.0	0.08353092167488574	0.5285597601547877	-0.07240693446207169	0.5236313164599685	0.09999999966337844	0.5000001050434054	0.6822297348844203	0.5174062705294656	0	1.0	0.0
947	None	None	None	None	None	0	0	0.6666666666666666	2	0.5	1	0.6666666666666666	0.5	3	1	0	2	0	0.6666666666666666	3	2	0.26666666666666666	4	1.0	0	0.099740194651515	0.5013648688327347	2.821139998784471e-05	0.5001027346279439	0.44733051100556087	0.5599683765513349	0.8718361778680725	0.5205637391811643	1.0	1.0	0.0
892	None	None	None	None	None	0.25	2	0.42105263157894735	8	0.5769230769230769	15	0.4444444444444444	0.5769230769230769	21	15	6	0	0	0.7777777777777778	9	7	1.8666666666666667	28	0.0	0.9523809523809523	-0.04487275775968263	0.6576576817133145	0.16450306798280684	0.6627789028343184	-0.03773662979991969	0.5101914496943519	0.7361691303536065	0.6121714823945613	0	1.0	0.0
6219	0.0014673034513004858	0.00029188411264839773	-0.00029188142077151064	0.9983912304966124	None	0.25	1	0.4	4	0.7692307692307693	10	0.23809523809523808	0.7692307692307693	14	10	0	0	0	0.7777777777777778	7	9	1.0	15	0.0	1.0	-0.08757709865062484	0.5274775476710095	0.139286346559292	0.6307657348752219	-0.03774253763229621	0.6836862714184097	0.7312835630868368	0.6158798003303754	0	1.0	0.0
4538	0.00017178974990128754	1.292903230890649e-06	7.638101934856436e-07	0.9999988443860072	None	0.25	1	0.4	4	0.75	9	0.25925925925925924	0.75	13	9	0	0	0	0.6666666666666666	6	9	0.9333333333333333	14	0.0	1.0	0.027539964812383067	0.5082127158675498	0.40351703602822375	0.7013731164286743	0.09377506912253689	0.5335923614230959	0.839344930874415	0.5842934394701298	0	0.6153846153846154	0.0
2883	0.00027551197173773974	4.376922185165531e-06	-2.7400891871705925e-06	0.9999940736597481	None	0.3333333333333333	1	0.5	4	0.7	7	0.2857142857142857	0.7	11	7	0	0	0	0.8571428571428571	6	7	0.8	12	0.0	0.6666666666666666	0.048774502250375856	0.5213002823424269	0.00029011031554498207	0.5013760670813505	-0.10052739002670179	0.5788667211502845	0.6447150103891933	0.5340206786435714	0	0	0.0
1939	None	None	None	None	None	0	0	0.6666666666666666	2	0.5	1	0.6666666666666666	0.5	3	1	0	0	0	0.6666666666666666	3	2	0.26666666666666666	4	0.0	0	0.08157571620447548	0.53629392903718	0.0038773745627116245	0.5033392108145615	-0.02315722720220702	0.6086591014249966	0.5904517216619806	0.5498725966972317	0	1.0	0.0
2801	0.0003682673827738379	1.856085863839705e-06	1.7726079040094123e-06	0.9999962339823804	None	0.25	1	0.4	4	0.75	9	0.25925925925925924	0.75	13	9	0	0	0	0.6666666666666666	6	9	0.9333333333333333	14	0.0	1.0	0.022781961401172113	0.6294022977286112	0.019412780471296597	0.5491063938213087	-0.09898112532773332	0.5083458458640149	0.6410905446634036	0.5630050452586389	0	1.0	0.0
2634	4.055260839950699e-08	3.8355419954088276e-08	3.633929743063677e-08	0.9999944675274488	None	0	0	0.5	3	0.42857142857142855	3	0.5625	0	0	0	8	0	0	1.0	4	4	0.6	9	0.0	0.4	0	0	0	0	0	0	0	0	0	0	0
7053	0.002356149892640354	0.0012340142359085757	-0.001158402145119187	0.9973021795500034	None	0.3333333333333333	1	0.5	4	0.7	7	0.3333333333333333	0.7	11	7	0	0	0	0.4444444444444444	4	9	0.8	12	0.0	1.0	-0.06795703792686246	0.5905206226640557	5.2040970660314295e-05	0.5005929503128153	0.09999472889885469	0.5000127265065829	0.665915645667281	0.5306731618856423	0	1.0	0.0
1993	None	None	None	None	None	0	0	0.5	7	0.47368421052631576	9	0.5	0.3157894736842105	9	6	11	6	0	0.8571428571428571	6	7	1.4	21	0.2608695652173913	0.5333333333333333	0.012809672334226908	0.5233809711026303	3.5547557333893626e-05	0.5003504199983727	0.12188632076637033	0.5231043889313451	0.6331281187098611	0.515618021030379	1.0	1.0	0.0
5078	0.0051869666382578315	0.004264489101908114	-0.0037685362882780233	0.9948393123273207	None	0.25	1	0.36363636363636365	4	0.7857142857142857	11	0.2222222222222222	0.7857142857142857	15	11	0	0	0	0.8888888888888888	8	9	1.0666666666666667	16	0.0	1.0	0.09999999978194257	0.500000001435575	-0.04703093678904432	0.6589711762042365	0.13690811409051085	0.602238364633025	0.6904966779364041	0.5885169097916085	0	1.0	0.0
277	None	None	None	None	None	0.125	1	0.3157894736842105	6	0.6923076923076923	18	0.5714285714285714	0.2692307692307692	12	7	15	11	0	1.0	7	7	1.8666666666666667	28	0.3793103448275862	0.36363636363636365	0.033409716088600584	0.5736819414631225	0.058370881102911054	0.5715516746098517	0.0999999913130261	0.5000000244744003	0.5799330733719495	0.5486022425425551	0.0	0	0.0
331	None	None	None	None	None	0	0	0.6666666666666666	2	0.5	1	1.0	0.5	3	1	0	2	0	0.25	4	1	0.26666666666666666	4	1.0	0.6666666666666666	0.08577584074985846	0.511620977555093	-0.24023616184686306	0.6510694135500337	0.09522053532295606	0.533385706080035	0.8262921284332566	0.5665999886406724	0.0	0	0.0
640	None	None	None	None	None	0	0	0.23333333333333334	7	0.7674418604651163	33	0.5555555555555556	0.7674418604651163	40	33	4	0	0	1.0	9	9	3.0	45	0.0	0.8648648648648649	-0.034287144855018735	0.515699299135814	-0.04335811531311997	0.6565071948304901	0.1524717719458945	0.568275767979092	0.721745225036781	0.5813866609054331	0	0.95	0.0
6231	0.0020269307539042547	0.0016549633534307317	-0.00047715720984416773	0.9975373042939241	None	0.25	1	0.4	4	0.75	9	0.25925925925925924	0.75	13	9	0	0	0	0.6666666666666666	6	9	0.9333333333333333	14	0.0	1.0	0.09998688566354304	0.5003311466887644	0.2410716863642522	0.7886797980581017	0.04180276039544713	0.5489395405912014	0.6767381555029393	0.6236099520969907	0	0.9230769230769231	0.0
2477	None	None	None	None	None	0	0	0.5	4	0.4444444444444444	4	0.5238095238095238	0.2222222222222222	4	2	6	7	0	0.42857142857142855	3	7	0.7333333333333333	11	0.5	0.25	0.022500043803382656	0.5021350528315862	0.005905432697904682	0.5121355583025488	0.09949656554515575	0.5041566017450277	0.5987588374015544	0.5061429260374651	0.75	1.0	0.0
3578	0.0008510593822579665	5.31688041566622e-05	-5.2907348178281454e-05	0.9987267630801284	None	0.25	1	0.4	4	0.7692307692307693	10	0.23809523809523808	0.7692307692307693	14	10	0	0	0	0.7777777777777778	9	7	1.0	15	0.0	1.0	0.00029418320176165046	0.5003798797161214	7.20061317386937e-05	0.5000046862940837	0.09202660388010189	0.5680516781310165	0.6065791704953564	0.5229376141146834	0	1.0	0.0
3501	0.00017416321263542762	6.1433531202819075e-06	-6.142528950937332e-06	0.9999962037558768	None	0	0	0.6	3	0.6	3	0.4666666666666667	0.6	6	3	0	0	0	0.6	3	5	0.4666666666666667	7	0.0	1.0	0.11738729766604679	0.589286557843605	0.0028910954336113363	0.6684758709317027	-0.09998982832169043	0.5001886956382819	0.728252138772362	0.5876737656990108	0	1.0	0.0
6050	0.02437239956669563	0.011879631808118395	-0.011507679314279914	0.9373333513623576	None	0.25	1	0.4	4	0.75	9	0.25925925925925924	0.75	13	9	0	0	0	0.6666666666666666	6	9	0.9333333333333333	14	0.0	1.0	0.3574612537394438	0.5493056960340011	0.09191900874928827	0.5788582395357876	-0.14781396041609596	0.995753166017287	0.897311430633154	0.8798587437521487	0	1.0	0.0
1759	None	None	None	None	None	0	0	0.2727272727272727	3	0.7142857142857143	10	0.5925925925925926	0	0	0	15	0	0	0.3333333333333333	3	9	1.0666666666666667	16	0.0	0.6153846153846154	0	0	0	0	0	0	0	0	0	0	0
2944	0.0003352195590625012	1.4719623415153595e-06	-6.916853339877986e-07	0.9999999869081544	None	0.2	1	0.3333333333333333	4	0.8	12	0.20987654320987653	0.8	16	12	0	0	0	1.0	9	9	1.1333333333333333	17	0.0	1.0	-0.02040762779403613	0.6592340377658947	-0.00971932461805104	0.6669589193464828	0.06840034293709148	0.5939370567873714	0.6517346058082036	0.6406539249667338	0	0.9375	0.0
7187	0.0011005247691284587	0.00014217266419691124	-0.00014207712332320218	0.9967126497415811	None	0.3333333333333333	1	0.5	4	0.7	7	0.3333333333333333	0.7	11	7	0	0	0	0.4444444444444444	4	9	0.8	12	0.0	1.0	-0.007763062084229312	0.5	0.41113086396485576	0.7812395748822275	0.12917908944358478	0.5157159363978712	0.8515333914894313	0.6095123920115862	0	1.0	0.0
2732	1.1673350405402005e-07	1.0647106574320869e-07	9.975510434875636e-09	0.9999823843099043	None	0	0	0.13793103448275862	4	0.8536585365853658	35	0.7962962962962963	0	0	0	42	12	0	0.6666666666666666	6	9	2.8666666666666667	43	0.13636363636363635	0.972972972972973	0	0	0	0	0	0	0	0	0	0	0
2295	None	None	None	None	None	0	0	0.75	3	0.3333333333333333	1	0.625	0.3333333333333333	4	1	0	1	0	0.5	2	4	0.3333333333333333	5	1.0	0.6666666666666666	0.0987690094766076	0.5011913003930722	0.09052845351323571	0.5103763405083347	0.0999987298010562	0.5000007825605738	0.5105622960301399	0.5038565620877646	1.0	1.0	0.0
153	None	None	None	None	None	0.25	1	0.4	4	0.7692307692307693	10	0.234375	0.7692307692307693	14	10	0	0	0	1.0	8	8	1.0	15	0.0	0.8571428571428571	0.03986382800715592	0.6042635382271967	0.02676777020645766	0.5772077209965439	0.0017953868962307321	0.5089559796372827	0.5752527771175697	0.5638503921265439	0	0.7857142857142857	0.0
3559	0.000247125348604657	8.1254310451709e-05	3.128015935117163e-05	0.9987668313103466	None	0.25	1	0.4	4	0.7692307692307693	10	0.23809523809523808	0.7692307692307693	14	10	0	0	0	0.7777777777777778	7	9	1.0	15	0.0	1.0	0.0999998666221591	0.5000066565555635	-0.023623216354822583	0.672502565409559	0.03149719355746461	0.5111765702630152	0.6240848568428207	0.5633466072449436	0	1.0	0.0
4577	2.820482389632338e-08	1.1159286247330245e-08	8.330649080739314e-10	0.9999986330707513	None	0.25	1	0.36363636363636365	4	0.7857142857142857	11	0.2222222222222222	0.7857142857142857	15	11	0	0	0	0.8888888888888888	8	9	1.0666666666666667	16	0.0	1.0	0.16830765445106471	0.5172089220440079	0.08058103364847433	0.6651483356565514	3.2012067332907844e-08	0.5004200383687811	0.6748009091858338	0.5627396965611723	0	0.8666666666666667	0.0
6664	0.002357793857743779	0.0022399210321813147	0.0022368642266494955	0.9966090476568845	None	0.2	1	0.3333333333333333	4	0.8	12	0.20987654320987653	0.8	16	12	0	0	0	1.0	9	9	1.1333333333333333	17	0.0	1.0	0.09999999416241842	0.500000379277919	0.11655003477433853	0.6751898599399645	0.061469292505546516	0.5	0.5771948390820711	0.5606790022149072	0	0	0.0
2789	0.0003206053204930087	6.773978960766107e-07	-6.722123397185267e-07	0.9999964053997717	None	0.25	1	0.4	4	0.75	9	0.25925925925925924	0.75	13	9	0	0	0	0.6666666666666666	6	9	0.9333333333333333	14	0.0	1.0	0.09743201958587329	0.5621691694359879	-0.014789296286932185	0.6635724616369552	0.07498962129667705	0.665186233948024	0.6531984340829734	0.6314803276737634	0	1.0	0.0
2361	None	None	None	None	None	0.2222222222222222	2	0.4	8	0.6428571428571429	18	0.37037037037037035	0.5714285714285714	24	16	5	0	0	1.0	9	9	2.0	30	0.0	0.34782608695652173	0.033096432679740016	0.6648088264660322	0.14835909754352664	0.618620602022033	0.021049610958703106	0.6563739247405681	0.6919008900532597	0.6468506041122314	0	1.0	0.0
2959	0.0007108001835301679	3.4535497818692037e-06	-9.103529671378875e-07	0.9999938518286154	None	0.2857142857142857	2	0.35294117647058826	6	0.7391304347826086	17	0.30864197530864196	0.7391304347826086	23	17	1	0	0	1.0	9	9	1.6666666666666667	25	0.0	1.0	0.03632147840456142	0.660566310285381	0.0996387236191021	0.5029418100689987	0.12399421689066537	0.562181360358249	0.5953576733897383	0.576690468219622	0	0.9565217391304348	0.0
1884	None	None	None	None	None	0.3	3	0.45454545454545453	10	0.5666666666666667	17	0.5925925925925926	0.5	24	15	7	4	0	0.6666666666666666	9	6	2.1333333333333333	32	0.4444444444444444	0.38461538461538464	0.13952350081877266	0.588979592796819	3.6566954716452835e-14	0.5000000000307587	-0.037091434126026	0.6732392365916223	0.6712998527890515	0.5892519174765533	1.0	1.0	0.0
3804	0.00105733287920609	6.126433411284114e-05	5.41411348489776e-06	0.9985726550661073	None	0.25	1	0.4	4	0.7692307692307693	10	0.23809523809523808	0.7692307692307693	14	10	0	0	0	0.7777777777777778	7	9	1.0	15	0.0	1.0	9.393984419526968e-09	0.5000000416203941	0.016325281733055634	0.5365946710149958	0.03216307740989144	0.6000099327584723	0.5361180473712243	0.5458828494090909	0	1.0	0.0
3262	0.01636590708034176	0.006944259004922963	-0.0065980273377853815	0.9888832850459573	None	0.25	1	0.4	4	0.7692307692307693	10	0.23809523809523808	0.7692307692307693	14	10	0	0	0	0.7777777777777778	9	7	1.0	15	0.0	1.0	0.20362705369200346	0.5267504888455881	0.00023247072496686313	0.5004372940856747	0.1857489483398609	0.6049188251412531	0.7149986561054645	0.5444536818697929	0	0.9285714285714286	0.0
3472	0.0004743585169457618	0.00010346675936557781	0.00010172963154525839	0.9993694730239685	None	0.25	1	0.4	4	0.7692307692307693	10	0.23809523809523808	0.7692307692307693	14	10	0	0	0	0.7777777777777778	9	7	1.0	15	0.0	1.0	-0.05635526522424248	0.5315876279019827	0.01597877183108496	0.6103574791435206	0.05115118935386494	0.5504074372336507	0.6266148327492737	0.5644438166069973	0	1.0	0.0
1270	None	None	None	None	None	0.3333333333333333	1	0.5	4	0.7	7	0.2857142857142857	0.7	11	7	0	0	0	0.8571428571428571	6	7	0.8	12	0.0	0.8	0.06650326316886376	0.5886782833521823	0.035886217571969345	0.679047285218431	0.1020054259391936	0.574800369502963	0.6395258481850914	0.6153336667828132	0	1.0	0.0
5251	0.005943408690697217	0.0025139548623346946	0.0012573717430183695	0.9916821534990018	None	0.3333333333333333	1	0.4444444444444444	4	0.7272727272727273	8	0.2708333333333333	0.7272727272727273	12	8	0	0	0	0.75	8	6	0.8666666666666667	13	0.0	0.8571428571428571	7.902762784127648e-27	0.5000000035456603	6.573999347937158e-06	0.5002624305208732	0.19725605937715915	0.7699345602366533	0.7170465746426868	0.5994075458782215	0	1.0	0.0
5730	0.00015852362224637513	1.1559287499150294e-05	1.3532677735164952e-06	0.9993282469228342	None	0.25	1	0.4	4	0.7692307692307693	10	0.234375	0.7692307692307693	14	10	0	0	0	1.0	8	8	1.0	15	0.0	0.8571428571428571	-0.04554478845485983	0.6505094639172221	0.0022048248217243333	0.5451056476044239	0.03255759671193452	0.5209612843738641	0.5878617264878317	0.5733085006423205	0	1.0	0.0
6980	0.001462329585928879	5.50273453446385e-05	4.141898724568526e-05	0.9994837712003434	None	0.25	1	0.36363636363636365	4	0.7857142857142857	11	0.2222222222222222	0.7857142857142857	15	11	0	0	0	0.8888888888888888	9	8	1.0666666666666667	16	0.0	1.0	0.018475591215690132	0.5038359004356358	0.044990609290932335	0.678239619988765	0.09999999776747874	0.5000000225320321	0.596044838298085	0.5630818637881638	0	1.0	0.0
4315	0.00019247601352524987	3.553839410531089e-07	-1.4592888038896224e-07	0.9999974165212516	None	0.25	1	0.4	4	0.7692307692307693	10	0.23809523809523808	0.7692307692307693	14	10	0	0	0	0.7777777777777778	7	9	1.0	15	0.0	1.0	0.0999999999999242	0.5000000192052455	0.09988474181984819	0.6005343943427212	-0.06591964360924726	0.6351834491156738	0.6836385321719596	0.5795038989720873	0	1.0	0.0
5495	0.012231659324868941	0.0016082235152581872	0.0011228860147675312	0.968484858777305	None	0.25	1	0.4	4	0.7692307692307693	10	0.23809523809523808	0.7692307692307693	14	10	0	0	0	0.7777777777777778	7	9	1.0	15	0.0	1.0	0.5668891870140834	0.8225163892127599	0.08898298767416726	0.5351546220907146	0.09168679923956435	0.5084645797600591	0.9042852997284557	0.6386249152576453	0	1.0	0.0
4002	0.006520721806912792	0.0005482792361511132	-0.00035822132343603494	0.9860369142360271	None	0.25	1	0.4	4	0.75	9	0.25925925925925924	0.75	13	9	0	0	0	0.6666666666666666	9	6	0.9333333333333333	14	0.0	1.0	0.22704665382667533	0.6363367516858999	0.009655377957976184	0.6286619755405923	0.0639905958419466	0.5079126358279415	0.7112796221348667	0.5920736955197791	0	1.0	0.0
1831	None	None	None	None	None	0.25	1	0.5	5	0.5	6	0.4	0.3333333333333333	9	4	4	6	0	0.7142857142857143	5	7	0.9333333333333333	14	0.8571428571428571	0.18181818181818182	0.23718701094938135	0.6804112205899717	0.04474034752914166	0.5209633952302584	-0.09916495733242392	0.5279595020005886	0.7989260186802515	0.5786352024008404	1.0	1.0	0.0
308	None	None	None	None	None	0.07142857142857142	1	0.43333333333333335	13	0.5	21	0.5432098765432098	0.4523809523809524	32	19	11	0	0	1.0	9	9	2.933333333333333	44	0.0	0.6153846153846154	0.07684753849115786	0.5772260463366704	0.061394125752944895	0.543678883706963	4.860149951656192e-10	0.5000002843930246	0.5937347229700708	0.5404579752891954	0	0.15625	0.0
3577	None	None	None	None	None	0	0	0.4	4	0.6153846153846154	8	0.625	0.3076923076923077	6	4	8	12	0	0.6666666666666666	4	6	1.0	15	0.6666666666666666	0.7272727272727273	-0.017772794664802798	0.6818561049893738	1.50276191875313e-24	0.5	0.09884726203568124	0.5007209129869626	0.6335569669533948	0.5634230634260297	1.0	1.0	0.0
2192	None	None	None	None	None	0	0	0.42857142857142855	3	0.75	6	0.5555555555555556	0.75	9	6	0	1	0	0.2222222222222222	9	2	0.6666666666666666	10	1.0	1.0	0.013296156235441359	0.5942319862561939	0.008545896703627032	0.5644678008248531	0.2984565039190573	0.7088060069768939	0.8347290210744013	0.6248373388636795	1.0	1.0	0.0
6526	0.012490006870912156	0.003986035325037845	0.0039592730022174885	0.950476863991932	None	0.3333333333333333	1	0.4444444444444444	4	0.7272727272727273	8	0.2708333333333333	0.7272727272727273	12	8	0	0	0	0.75	6	8	0.8666666666666667	13	0.0	0.8571428571428571	0.4832164709165488	0.5965872456933411	0.05780943897459947	0.5641037110038142	-0.09999998710346972	0.5000000071855264	0.9210319446705633	0.5538815489532736	0	0	0.0
4047	0.005229176121513522	0.0021533342426464804	0.0020422313186791584	0.9879627509362862	None	0	0	0.3333333333333333	3	0.8181818181818182	9	0.28888888888888886	0.8181818181818182	12	9	0	1	0	0.5555555555555556	9	5	0.8666666666666667	13	1.0	1.0	0.4766609024190018	0.7577703475228086	0.08769393645701114	0.6742099445001499	0.06622235326710231	0.5622671749188444	0.9054187282096305	0.6695278335879348	1.0	1.0	0.0
6355	0.0051169584057533	0.0010249333203000604	0.0006948504994417187	0.9883590817052197	None	0.25	1	0.4	4	0.7692307692307693	10	0.23809523809523808	0.7692307692307693	14	10	0	0	0	0.7777777777777778	7	9	1.0	15	0.0	1.0	0.2630513560849911	1.0	0.23327701786455152	0.7686793390831683	0.14072593649000478	0.6453990946628239	0.7517498715151874	0.9999999955782755	0	1.0	0.0
2256	None	None	None	None	None	0.3333333333333333	1	0.75	6	0.3	3	0.6	0.2	6	2	5	4	0	0.8	5	4	0.8	12	0.4	0.75	0.0999999917166611	0.5000000440384158	7.902762784127648e-27	0.5	-0.05829815238905265	0.5144265817119485	0.6578893930210234	0.5048100619904765	0.0	0	0.0
3603	None	None	None	None	None	0	0	0.3076923076923077	12	0.6428571428571429	36	0.7160493827160493	0.48214285714285715	39	27	18	0	0	1.0	9	9	3.8666666666666667	58	0.0	0.6938775510204082	0.012821093237800429	0.6679127472510484	0.31464042082570226	0.7152939222695585	-0.04717145738176964	0.5328656390554511	0.840124553630147	0.6419603468618904	0	1.0	0.0
915	None	None	None	None	None	0	0	0.5	1	1.0	1	1.0	1.0	2	1	0	3	0	0.3333333333333333	3	1	0.2	3	1.0	0	0.029259888992630566	0.5012386096523348	0.20423206391592852	0.5301401993675038	-0.03946413400607825	0.5032302960243961	0.7361703703395662	0.5115465265986043	1.0	1.0	0.0
3608	0.0003813152774539134	3.885878807413305e-06	3.5784273225947773e-06	0.9999999850320022	None	0.2	1	0.3333333333333333	4	0.8	12	0.20987654320987653	0.8	16	12	0	0	0	1.0	9	9	1.1333333333333333	17	0.0	1.0	-0.09961575052069946	0.558706595027825	9.231024450668038e-09	0.5000206364158362	0.09992820657120624	0.5001739905462103	0.6930940978540007	0.5197141909920014	0	1.0	0.0
2010	None	None	None	None	None	0.5	1	0.6666666666666666	4	0.5714285714285714	4	0.36	0.5714285714285714	8	4	0	0	0	1.0	5	5	0.6	9	0.0	1.0	0.09733203969885253	0.5739236811595508	0.09990172508179888	0.5000577480828523	-0.04389589486466618	0.6502822206200184	0.6635929358821758	0.5759402691061862	0	0.5	0.0
4697	0.003878914612389456	0.0032780740760465377	-0.0032691473850961893	0.9958469311603204	None	0.25	1	0.4	4	0.7692307692307693	10	0.23809523809523808	0.7692307692307693	14	10	0	0	0	0.7777777777777778	7	9	1.0	15	0.0	1.0	0.09996150463123657	0.5235276415204559	0.04109033744767367	0.5937426263778727	-0.08891093201628515	0.6144082313822748	0.6880523107082206	0.5776596083673179	0	0.35714285714285715	0.0
7359	0.0043399276203046405	0.003057915463568896	0.0017590517044833794	0.9921661172850276	None	0.25	1	0.36363636363636365	4	0.7857142857142857	11	0.2222222222222222	0.7857142857142857	15	11	0	0	0	0.8888888888888888	9	8	1.0666666666666667	16	0.0	1.0	0.09994771035898024	0.5004306886313302	-0.027523027434643667	0.6571189065199308	0.09644152193011223	0.5426924744258291	0.640225482925198	0.568188378058352	0	0.9333333333333333	0.0
535	None	None	None	None	None	0	0	0.5	2	0.75	3	0.5	0	0	0	5	1	0	0.75	3	4	0.4	6	0.07142857142857142	0	0	0	0	0	0	0	0	0	0	0	0
976	None	None	None	None	None	0	0	0.75	3	0.5	2	0.6	0.5	5	2	0	0	0	0.4	5	2	0.4	6	0.0	0.5	0.03309218788477095	0.6513444557406317	-0.09995342005354986	0.5004548482238906	0.15975860156976213	0.6882293649952415	0.744903110255378	0.6160642365126381	0	1.0	0.0
6569	0.0005366438224670113	1.501084713320045e-05	1.5006612751857517e-05	0.9999644645522638	None	0.3333333333333333	2	0.42857142857142855	6	0.6842105263157895	13	0.328125	0.6842105263157895	19	13	1	0	0	1.0	8	8	1.4	21	0.0	0.7692307692307693	0.03337114231116121	0.5169213238176166	-0.09524137681194655	0.5330988925216398	0.32497102090612245	1.0	0.9929410914127175	0.999999999999003	0	0.9473684210526315	0.0
2359	None	None	None	None	None	0.3333333333333333	1	0.5	4	0.7	7	0.2857142857142857	0.7	11	7	0	0	0	0.8571428571428571	6	7	0.8	12	0.0	0.6666666666666666	6.58193679460692e-09	0.5000000386624779	0.18145860703139677	0.5857713995983054	6.667627847374959e-08	0.5000009526336097	0.701699490272114	0.5288442367391967	0	1.0	0.0
207	None	None	None	None	None	0	0	0.25	1	1.0	3	1.0	1.0	4	3	0	3	0	0.2	1	5	0.3333333333333333	5	1.0	0	0.054562834451249285	0.6516496011846629	0.09110482475001974	0.514625100567074	0.03469401086614123	0.5053369330993257	0.5699401864003152	0.558576764177422	1.0	1.0	0.224043924624806
3766	0.003048038106828346	0.0011536250428909995	-0.0011507550379122053	0.9947029294594586	None	0.25	1	0.4	4	0.7692307692307693	10	0.23809523809523808	0.7692307692307693	14	10	0	0	0	0.7777777777777778	7	9	1.0	15	0.0	1.0	0.0998641664624566	0.5007955390829703	0.08125709524462357	0.5763734070658072	-0.02011320876011093	0.6849208462366225	0.633221276650394	0.589650711844913	0	1.0	0.0
4851	0.00017662571345768437	8.204674250742079e-07	-5.662737764988444e-07	0.9999974199150212	None	0.25	1	0.4	4	0.7692307692307693	10	0.23809523809523808	0.7692307692307693	14	10	0	0	0	0.7777777777777778	9	7	1.0	15	0.0	1.0	0.09999849558652234	0.5791267902555403	0.171366931952393	0.9149750613447648	0.1215180501313474	0.5820084328620797	0.6143794726056545	0.7327699479051498	0	1.0	0.0
143	None	None	None	None	None	0.2	1	0.3333333333333333	4	0.8	12	0.20987654320987653	0.8	16	12	0	0	0	1.0	9	9	1.1333333333333333	17	0.0	1.0	-0.055284602974456296	0.5812922240677684	0.0023254914330842805	0.5053136398419925	0.026749916447973764	0.666676559887952	0.5896713710293884	0.586013421280288	0	0.875	0.0
6257	0.005117885820469607	0.004277406038485978	-0.004276379989211692	0.9972935886217562	None	0.3333333333333333	1	0.5	4	0.7	7	0.3333333333333333	0.7	11	7	0	0	0	0.4444444444444444	4	9	0.8	12	0.0	1.0	0.0999987045222325	0.5	0.06432228678383506	0.5329115578811389	0.15656645385876958	0.5536817137587602	0.5866929613358062	0.5289172364628131	0	1.0	0.0
6082	0.001434666192312651	0.0010002931240931314	0.00010201425187242011	0.9987656366137295	None	0.25	1	0.36363636363636365	4	0.7857142857142857	11	0.2222222222222222	0.7857142857142857	15	11	0	0	0	0.8888888888888888	9	8	1.0666666666666667	16	0.0	1.0	0.09994604318636874	0.5009249025956296	0.0670997246797099	0.6357426672312875	0.02218067712464846	0.6569097005104	0.5892771149682697	0.5995031353351254	0	1.0	0.0
7513	0.0157185184276387	0.007218178545543003	0.007209971169554154	0.9811394517658812	None	0.25	1	0.4	4	0.75	9	0.25925925925925924	0.75	13	9	0	0	0	0.6666666666666666	6	9	0.9333333333333333	14	0.0	1.0	0.13397310127384177	0.6499602910308301	0.20111425944191336	0.547569705659172	0.09996975905943398	0.5001109344475089	0.6154255660487701	0.5671063639720788	0	1.0	0.0
4707	0.005540656293338808	0.0013336471688004778	-0.00104468449341548	0.9916084012617677	None	0.25	1	0.4	4	0.75	9	0.25	0.75	13	9	0	0	0	0.875	7	8	0.9333333333333333	14	0.0	0.8571428571428571	0.18252864802819796	0.5280831545405413	0.003076579809948955	0.6809730623130292	0.18030520936664426	0.6083297804318087	0.7109199129406967	0.6075435696167613	0	0	0.0
461	None	None	None	None	None	0	0	0.2222222222222222	2	0.9090909090909091	10	0.7222222222222222	0	0	0	12	0	0	0.5	3	6	0.8666666666666667	13	0.0	0.18181818181818182	0	0	0	0	0	0	0	0	0	0	0
5858	0.001656061549805047	0.00017586883371868415	-9.216011992300764e-05	0.9974325908657432	None	0.18181818181818182	2	0.375	9	0.6470588235294118	22	0.4444444444444444	0.6176470588235294	30	21	5	0	0	1.0	9	9	2.4	36	0.0	0.8888888888888888	0.008748319555876903	0.5192882136186848	0.057430984235182045	0.6005549538518581	0.01920257439775446	0.6346927871766079	0.5991093449404854	0.5855964165483222	0	1.0	0.0
659	None	None	None	None	None	0	0	0.16666666666666666	3	0.8333333333333334	20	0.7428571428571429	0.041666666666666664	2	1	23	1	0	0.7142857142857143	5	7	1.7333333333333334	26	0.02040816326530612	0.19047619047619047	0.03656451588212591	0.5255149962392082	0.009084854404884962	0.5203089078864633	-0.06775261765593783	0.5553065360498344	0.6091912530554354	0.5337456334763234	1.0	1.0	0.0
2259	None	None	None	None	None	0.14285714285714285	1	0.5	8	0.45454545454545453	10	0.8	0.2727272727272727	14	6	9	3	0	0.8333333333333334	6	5	1.6	24	0.21428571428571427	0.42105263157894735	-0.07133846017859286	0.5559493692686609	-0.011416109123325515	0.6537518087033283	0.008791772763396221	0.5740589484363046	0.6089289025763405	0.5953789728740875	1.0	0.9285714285714286	0.0
6997	0.013246906931294117	0.004185020825873369	0.003980578315459416	0.9742824851258514	None	0.25	1	0.4	4	0.75	9	0.25925925925925924	0.75	13	9	0	0	0	0.6666666666666666	9	6	0.9333333333333333	14	0.0	1.0	0.3680400868398225	0.7158048943399549	0.09709218754767802	0.5	0.21992075122791274	0.5322689425120953	0.752573224084828	0.5868602223598475	0	1.0	0.0
1116	None	None	None	None	None	0	0	1.0	1	0	0	1.0	0	1	0	0	3	0	0.5	1	2	0.13333333333333333	2	1.0	0	0	0	0	0	0	0	0	0	0	0	0
6421	0.009456388933694335	0.009379756514261279	-0.009353013093121424	0.9915570588099448	None	0.25	1	0.36363636363636365	4	0.7857142857142857	11	0.2222222222222222	0.7857142857142857	15	11	0	0	0	0.8888888888888888	8	9	1.0666666666666667	16	0.0	1.0	0.09999999999999995	0.5000000000000038	-0.059692264964330166	0.6307828313723396	0.0806983641403434	0.5	0.6707718296454971	0.5445132241073679	0	0	0.0
861	None	None	None	None	None	0	0	0.375	6	0.6190476190476191	13	0.6571428571428571	0.6190476190476191	18	13	4	2	0	0.7142857142857143	7	5	1.5333333333333334	23	0.2857142857142857	0.4444444444444444	-0.04542874254593167	0.6734634825886943	0.0875623374367572	0.5686577181621629	0.0699109743194934	0.5456350623529653	0.6277109176702235	0.5973509540083145	0.2222222222222222	0.4444444444444444	0.0
932	None	None	None	None	None	0.3333333333333333	1	0.5	4	0.6666666666666666	6	0.3055555555555556	0.6666666666666666	10	6	0	0	0	1.0	6	6	0.7333333333333333	11	0.0	0.8	0.1965948670955929	0.581118829332453	0.12760253883688844	0.5989685142322417	0.09981610239994998	0.5006382784926772	0.6090559598324098	0.5606244481595056	0	0.8	0.0
6728	0.008343208608521665	0.0003603129648402866	-0.0002825153657369816	0.9953018326284243	None	0.3333333333333333	1	0.3333333333333333	3	0.7272727272727273	8	0.28888888888888886	0.7272727272727273	10	8	2	0	0	0.5555555555555556	9	5	0.8666666666666667	13	0.0	1.0	0.06519222110697814	0.5172326533242623	0.07464594893669581	0.535437276819676	0.15913779354243254	0.6433787780920851	0.605648027145569	0.5663566309020847	0	1.0	0.0
963	None	None	None	None	None	0	0	0.5	3	0.42857142857142855	3	0.6	0.42857142857142855	6	3	2	2	0	0.6	3	5	0.6	9	0.4	0	0.0997744137671015	0.5004575328227483	-0.09999295307389432	0.5000029198647581	0.09941186141414671	0.5008273420392823	0.7192061334676862	0.5004292650977252	1.0	1.0	0.0
178	None	None	None	None	None	0.3333333333333333	1	0.4444444444444444	4	0.7272727272727273	8	0.2708333333333333	0.7272727272727273	12	8	0	0	0	0.75	8	6	0.8666666666666667	13	0.0	0.8571428571428571	-0.06156067491764181	0.5495539088969678	0.09999603590980015	0.5007329465173049	1.1158695031564522e-05	0.5002656130592333	0.6605512749498389	0.5168987870269001	0	1.0	0.0
4872	0.004380510615158615	0.0010888338591003499	-0.0005203041891877925	0.9970171060703423	None	0.25	1	0.4	4	0.75	9	0.25925925925925924	0.75	13	9	0	0	0	0.6666666666666666	6	9	0.9333333333333333	14	0.0	1.0	-0.09999997720483073	0.5000004979232782	0.19260714665815687	0.988898832216032	0.07527942848330858	0.5778962572393667	0.7890175350649317	0.8321900830559542	0	0	0.0
351	None	None	None	None	None	0	0	0.3333333333333333	3	0.8181818181818182	9	0.28888888888888886	0.8181818181818182	12	9	0	1	0	0.5555555555555556	9	5	0.8666666666666667	13	1.0	1.0	0.03237422998988842	0.5672034504701211	0.2443539759544282	0.9999998018269451	0.0999901752040487	0.5003465359920437	0.8851481875525661	0.9947030890272136	1.0	1.0	0.0
3099	0.004863694003860807	0.001326845814785382	0.00039701916466632173	0.9963210863670632	None	0.25	1	0.4	4	0.75	9	0.25925925925925924	0.75	13	9	0	0	0	0.6666666666666666	6	9	0.9333333333333333	14	0.0	1.0	0.09861812650025618	0.5014166136613841	-0.023583575562441426	0.6507911729247673	0.07482700265146065	0.686219215356179	0.6734228067629088	0.6154380120877917	0	0.9230769230769231	0.0
5099	0.003519366352715486	0.0018543719875433182	0.0014792996221753602	0.9987718033590023	None	0.25	1	0.4	4	0.75	9	0.25	0.75	13	9	0	0	0	0.875	8	7	0.9333333333333333	14	0.0	0.8571428571428571	0.3487421302908278	0.6413118863751198	4.0908231540006274e-06	0.5010575849204231	0.042107521576516774	0.5116718581052105	0.8255284815388594	0.5524718328987342	0	0.07692307692307693	0.0
7349	0.013516669484197916	0.005593301619264721	0.0038958947102215365	0.9598639329595638	None	0.25	1	0.4	4	0.7692307692307693	10	0.23809523809523808	0.7692307692307693	14	10	0	0	0	0.7777777777777778	7	9	1.0	15	0.0	1.0	0.5438938114794357	0.6566586809559429	-0.09901347207275754	0.506652553352367	0.09316062362231482	0.5109908968100373	0.9372428111357274	0.559633291606928	0	0.6428571428571429	0.0
2697	None	None	None	None	None	0	0	0.625	5	0.3	3	0.8	0.3	7	3	4	2	0	0.6	5	3	0.8	12	0.25	0.5714285714285714	0.013558516643316986	0.5647695162528378	-0.009278309504336574	0.6679646051676766	0.03156093574888576	0.5426272264187442	0.5699601486846515	0.5931058494772865	1.0	1.0	0.0
2166	None	None	None	None	None	0	0	0.36363636363636365	4	0.7142857142857143	10	0.5	0.5714285714285714	12	8	3	3	0	0.5	8	4	1.0666666666666667	16	0.5	0.42857142857142855	0.0955385692763269	0.5431346058062355	0.07631322311911357	0.5896316490542034	6.314851658249536e-07	0.5000097644548859	0.6028982741554609	0.5445027780321245	1.0	1.0	0.0
3019	4.920392114404693e-05	1.2283805731338326e-06	-5.004916627115068e-07	0.9997660422559745	None	0.25	1	0.4	4	0.7692307692307693	10	0.23809523809523808	0.7692307692307693	13	10	1	2	0	0.7777777777777778	9	7	1.0	15	0.6666666666666666	1.0	0.0219762490445895	0.6909474208575912	0.0350729243442444	0.5760845896776896	0.025795554246971008	0.5599659198113037	0.5980751759983557	0.6108212332458042	1.0	1.0	0.0
1446	None	None	None	None	None	0	0	1.0	1	0	0	1.0	0	1	0	0	3	0	0.5	2	1	0.13333333333333333	2	1.0	0	0	0	0	0	0	0	0	0	0	0	0
6956	0.018458222538910333	0.0016127730309282334	0.0007628988231434011	0.9829311061944443	None	0.25	1	0.4	4	0.7692307692307693	10	0.23809523809523808	0.7692307692307693	14	10	0	0	0	0.7777777777777778	7	9	1.0	15	0.0	1.0	0.2728768875142019	0.5751938557045534	1.2516290412137375e-05	0.5000297570486035	-0.42573187849034533	0.9999999738387442	0.9752105066829487	0.9973239304745111	0	1.0	0.0
5370	0.0005425093665369095	1.3740048261163687e-05	-4.024059987875974e-06	0.998959393153196	None	0.2	1	0.3333333333333333	4	0.8	12	0.20987654320987653	0.8	16	12	0	0	0	1.0	9	9	1.1333333333333333	17	0.0	1.0	-0.07034981311784028	0.5461938136461556	1.0855450966212387e-05	0.5513798802551432	-0.02124940429199727	0.6713502104865344	0.6082205336494323	0.5911246278672674	0	1.0	0.0
1388	None	None	None	None	None	0	0	0.5	4	0.6	6	0.75	0.2	6	2	5	2	0	1.0	4	4	0.8	12	0.2	0.5	0.007850096746167476	0.5233389353030872	7.902762784127648e-27	0.5	0.33123966507868846	0.6082475653399319	0.824316880818812	0.5443312453796508	0.0	0	0.0
4777	0.0008419392191786194	5.037271738967113e-05	-5.037193084458327e-05	0.9992040452567011	None	0.25	1	0.36363636363636365	4	0.7857142857142857	11	0.2222222222222222	0.7857142857142857	15	11	0	0	0	0.8888888888888888	8	9	1.0666666666666667	16	0.0	1.0	-0.029689461246297587	0.507954388250326	0.02922787825027303	0.5433508027589764	0.14017398914830242	0.5929156353616768	0.6765776900947055	0.5483229977187036	0	1.0	0.0
6309	0.00507210409258066	0.004207074306731375	0.004114562170247955	0.9962886386604827	None	0.25	1	0.36363636363636365	4	0.7857142857142857	11	0.2222222222222222	0.7857142857142857	15	11	0	0	0	0.8888888888888888	9	8	1.0666666666666667	16	0.0	1.0	0.09999999997953275	0.5000000104610468	-0.039258229749665176	0.5177167032602797	0.07483962665277762	0.5165809893008921	0.6484519181611222	0.5114350741440116	0	1.0	0.0
904	None	None	None	None	None	0.16666666666666666	2	0.2962962962962963	8	0.7368421052631579	28	0.5555555555555556	0.6578947368421053	32	25	7	0	0	0.8888888888888888	9	8	2.6666666666666665	40	0.0	0.9696969696969697	0.035044653957164586	0.6938662222907183	0.0183283847641409	0.5377363809689925	-0.06659672595940239	0.504918211764239	0.6107851846710443	0.5816915374463242	0	1.0	0.0
7320	0.0034763878088573705	0.0008298970362343729	0.0006707166883996606	0.9929638660190089	None	0.25	1	0.4	4	0.75	9	0.25925925925925924	0.75	13	9	0	0	0	0.6666666666666666	6	9	0.9333333333333333	14	0.0	1.0	0.09999999971403947	0.5000000118745298	0.09104373871851872	0.5766362592674188	0.06017433367761865	0.6390644133072901	0.5676647246039184	0.5728352980372747	0	0.9230769230769231	0.0
5393	0.000990409010743245	8.116772776711855e-05	1.4493419344453786e-05	0.9990486728139912	None	0.25	1	0.36363636363636365	4	0.7857142857142857	11	0.2222222222222222	0.7857142857142857	15	11	0	0	0	0.8888888888888888	9	8	1.0666666666666667	16	0.0	1.0	0.020732872794204896	0.6181142028258947	0.00011233465595789682	0.5647883724280859	-0.005572135451373176	0.6695584292191362	0.5915179260285213	0.6184056025598861	0	1.0	0.0
5224	0.003250140743439952	0.002448203553966194	0.002446121410950599	0.9974096653986927	None	0.3333333333333333	1	0.5	4	0.6666666666666666	6	0.34375	0.6666666666666666	10	6	0	0	0	0.5	4	8	0.7333333333333333	11	0.0	0.8571428571428571	0.09999711803931935	0.5	0.0007946414336434653	0.5751822256288558	0.09999592440060033	0.5000228064300718	0.6148132878107715	0.5252383505676201	0	1.0	0.0
90	None	None	None	None	None	0.3333333333333333	1	0.5	4	0.7	7	0.2857142857142857	0.7	11	7	0	0	0	0.8571428571428571	6	7	0.8	12	0.0	0.6666666666666666	7.057158930009944e-06	0.6823936730863522	0.030918026550459297	0.5259748881466899	0.14032092064601231	0.6447713831963507	0.6568933666034421	0.6197075616566745	0	1.0	0.0
4371	0.00505001731508301	0.0005478134186343151	0.0004874860172607076	0.9937731932494787	None	0.25	1	0.4	4	0.75	9	0.25925925925925924	0.75	13	9	0	0	0	0.6666666666666666	6	9	0.9333333333333333	14	0.0	1.0	0.10989594953441537	0.5162689359332333	0.004010965469299413	0.6343310814696215	0.14837051677293062	0.5640995723806655	0.6334823653756142	0.5723028085658747	0	1.0	0.0
5924	0.0001745540803600232	3.233505716305955e-06	1.006530916201706e-06	0.9999942168538255	None	0.3333333333333333	1	0.5	4	0.7	7	0.2857142857142857	0.7	11	7	0	0	0	0.8571428571428571	7	6	0.8	12	0.0	0.6666666666666666	0.09999999990432729	0.5000000209746723	0.09996443414189728	0.5000933753949983	0.053806406073551395	0.5134901806968055	0.5542233626663642	0.504528826758919	0	1.0	0.0
4593	2.6069268175456757e-08	1.9314088991478516e-08	-4.3796236525043e-11	0.9999972528942875	None	0.25	1	0.4	4	0.7692307692307693	10	0.23809523809523808	0.7692307692307693	14	10	0	0	0	0.7777777777777778	7	9	1.0	15	0.0	1.0	0.11122882850086864	0.5659375808865748	0.24726665798015937	0.5518766982442833	2.9433480076401456e-06	0.5000044698335248	0.735545315296596	0.5393823834129728	0	1.0	0.0
6537	0.001115994642386903	0.00018454716460009784	6.518752012514907e-05	0.9976762005733024	None	0.25	1	0.4	4	0.7692307692307693	10	0.23809523809523808	0.7692307692307693	14	10	0	0	0	0.7777777777777778	7	9	1.0	15	0.0	1.0	0.09999999980184936	0.5000003288052541	1.4851852795012905e-10	0.5000133698962214	0.0999075668480705	0.5000470634655426	0.6156645597890307	0.5000202540557089	0	1.0	0.0
5232	0.0002658512586224295	1.8710096435068955e-06	1.8466330276987658e-06	0.9999984263475472	None	0.25	1	0.36363636363636365	4	0.7857142857142857	11	0.2222222222222222	0.7857142857142857	15	11	0	0	0	0.8888888888888888	8	9	1.0666666666666667	16	0.0	1.0	0.07307909302853668	0.6020089961071692	0.00011787481333071082	0.555663193365528	0.09999949955256125	0.5000022171032769	0.6125166074416962	0.5529203314399569	0	0	0.0
2826	7.195832271253506e-05	1.7015827291083237e-06	3.610030790616762e-07	0.9999787306768131	None	0	0	0.3125	5	0.6666666666666666	14	0.36507936507936506	0.14285714285714285	5	3	17	15	0	0.7777777777777778	7	9	1.5333333333333334	23	0.4166666666666667	0.2	0.09728754298594347	0.9933703573081031	0.09998909328339375	0.5000423681231515	0.09945306977694425	0.5797667530655634	0.7068937980906503	0.8553482249024857	1.0	1.0	0.0
7160	0.012255490738766311	0.0037742589122278076	-0.0003608885922715806	0.9781503629470003	None	0.25	1	0.4	4	0.7692307692307693	10	0.23809523809523808	0.7692307692307693	14	10	0	0	0	0.7777777777777778	9	7	1.0	15	0.0	1.0	0.5388729751554195	0.5912214925590742	0.07113438921356845	0.5711829427575741	-0.09999985802119635	0.5000002553576592	0.9389936509712594	0.5544249645105962	0	1.0	0.0
5870	8.03433251002348e-05	5.259875400911585e-07	-4.902321811470045e-07	0.9999657626372535	None	0.25	1	0.4	4	0.75	9	0.25925925925925924	0.75	13	9	0	0	0	0.6666666666666666	6	9	0.9333333333333333	14	0.0	1.0	0.21550577927390685	0.5728383478221929	0.051076579542312574	0.982631165264379	0.09180823241434886	0.5313103066669245	0.6785179246843717	0.8152966336085539	0	1.0	0.0
5632	0.0037078372114532593	0.0014887894122934736	0.0013777355300551438	0.9965143347952302	None	0.25	1	0.36363636363636365	4	0.7857142857142857	11	0.2222222222222222	0.7857142857142857	15	11	0	0	0	0.8888888888888888	9	8	1.0666666666666667	16	0.0	1.0	0.0925578690377784	0.5399040273232012	0.31975232864282627	0.6522847796117701	0.08919404624937637	0.5792436971902246	0.7614176076912427	0.5913561340275916	0	0.9333333333333333	0.0
5404	0.00047232478953209995	1.9795966558088713e-05	1.808581700668511e-05	0.9997298121372417	None	0.3333333333333333	1	0.4444444444444444	4	0.7272727272727273	8	0.28888888888888886	0.7272727272727273	12	8	0	0	0	0.5555555555555556	5	9	0.8666666666666667	13	0.0	1.0	-0.007870371581153949	0.5	-0.0992155835670457	0.527959270246277	0.045932876779131916	0.5220596507850764	0.6406702764527971	0.5166812892584559	0	1.0	0.0
27	None	None	None	None	None	0	0	0.1875	6	0.8043478260869565	37	0.6666666666666666	0.7391304347826086	39	34	8	0	0	0.8888888888888888	9	8	3.2	48	0.0	0.9302325581395349	0.09806306853179851	0.5456773495339052	0.036081732761930274	0.5596609741045909	2.646192785393634e-07	0.5008517686653853	0.599640458993504	0.5354747588883214	0	0.3333333333333333	0.0
7417	0.004320842139377551	0.00020841802042856502	-2.357449847082151e-05	0.995612553867177	None	0.25	1	0.4	4	0.7692307692307693	10	0.23809523809523808	0.7692307692307693	14	10	0	0	0	0.7777777777777778	7	9	1.0	15	0.0	1.0	3.319606044749838e-15	0.5000001340267582	3.273848484875027e-10	0.5000009023330665	0.0790669485744386	0.5369300543095534	0.5921173028470827	0.5123303216618358	0	1.0	0.0
6996	0.0010508611615431787	0.00012516575286005313	6.448864692912088e-05	0.9994376368190954	None	0.25	1	0.4	4	0.75	9	0.25925925925925924	0.75	13	9	0	0	0	0.6666666666666666	6	9	0.9333333333333333	14	0.0	1.0	9.642399979411817e-07	0.5000028325085321	0.09991127710055095	0.520290996876133	-0.060431843697235844	0.6055980908397437	0.6593782742032486	0.5424034015628209	0	1.0	0.0
4531	0.002668377695729711	0.0012818825191113965	-0.00036510006995232473	0.9975530494194665	None	0.25	1	0.4	4	0.75	9	0.25925925925925924	0.75	13	9	0	0	0	0.6666666666666666	9	6	0.9333333333333333	14	0.0	1.0	-0.09917800317739767	0.5005958064551974	0.00013552764040551885	0.5292286203954086	0.056679831934654555	0.537768735866521	0.6573541649388628	0.5225508929156043	0	0	0.0
5937	9.246659506189476e-05	8.32167086702901e-06	7.582961910846521e-06	0.9989022622874069	None	0.25	1	0.4	4	0.7692307692307693	10	0.23809523809523808	0.7692307692307693	14	10	0	0	0	0.7777777777777778	9	7	1.0	15	0.0	1.0	0.09831228662381283	0.6392391359282614	2.9395478857070773e-10	0.5004008034226735	-0.01972613409877063	0.6027237029899875	0.6261511146288159	0.581799394182066	0	1.0	0.0
5639	0.003890527093657944	0.0005860023402468804	-0.00014473833027274684	0.9966266143566531	None	0.25	1	0.4	4	0.7692307692307693	10	0.23809523809523808	0.7692307692307693	14	10	0	0	0	0.7777777777777778	7	9	1.0	15	0.0	1.0	0.04990917556565942	0.5414684802588519	-0.05757075457491486	0.5313412549770267	0.5086306990548409	0.9718966926429065	0.9175374304330863	0.7821743258319136	0	1.0	0.0
4390	0.0027704721944032023	0.0008696477452937313	0.0008696476185401583	0.9963337374109751	None	0.25	1	0.4	4	0.75	9	0.25925925925925924	0.75	13	9	0	0	0	0.6666666666666666	6	9	0.9333333333333333	14	0.0	1.0	0.07326319241181853	0.6760536410054206	0.04354643277916541	0.653407276324428	-0.09998810627035498	0.5000136449554119	0.6846350816383587	0.6122072378781579	0	1.0	0.0
954	None	None	None	None	None	0	0	0.21739130434782608	10	0.7611940298507462	51	0.8518518518518519	0.6865671641791045	55	46	13	0	0	1.0	9	9	4.6	69	0.0	0.9333333333333333	-0.030252376975074526	0.6652767462788596	-0.07984080357702833	0.6053952008983411	9.262396852858725e-07	0.5006763942538716	0.6068441836852031	0.5920710855781507	0	1.0	0.0
1596	None	None	None	None	None	0.5	2	0.7	7	0.3333333333333333	4	0.4666666666666667	0.3333333333333333	11	4	2	0	0	0.8333333333333334	5	6	0.9333333333333333	14	0.0	0.75	-0.002328472326946402	0.6619838492945896	-0.035134728915444155	0.6659453322812433	0.06568104044089226	0.5063780261119672	0.6584041873528189	0.6136121277059747	0	1.0	0.0
5636	0.0050751692688128045	0.00046679852257833714	-6.114903301985773e-05	0.996954580895779	None	0.25	1	0.4	4	0.75	9	0.25	0.75	13	9	0	0	0	0.875	8	7	0.9333333333333333	14	0.0	0.8571428571428571	0.09659640177090112	0.5091801994870674	0.09950911233147493	0.5752198101635738	0.09999761172069671	0.5000204307571259	0.5078199111681133	0.5283019701647921	0	1.0	0.0
4398	0.0067836820213761865	0.0005145269431958972	-0.0001581928330305426	0.987362310093155	None	0.25	1	0.4	4	0.7692307692307693	10	0.23809523809523808	0.7692307692307693	14	10	0	0	0	0.7777777777777778	7	9	1.0	15	0.0	1.0	0.3560659932093636	0.9999589952048827	1.9127328095261512e-05	0.5000264470400086	0.03009289874280009	0.6755527679757993	0.9584829656371575	0.9737059043040786	0	1.0	0.0
6356	7.263374785899808e-05	4.4545903154707544e-05	-1.4229249447887285e-05	0.9990853948604772	None	0.3333333333333333	1	0.4444444444444444	4	0.7272727272727273	8	0.2708333333333333	0.7272727272727273	12	8	0	0	0	0.75	6	8	0.8666666666666667	13	0.0	0.8571428571428571	7.902762784127648e-27	0.5	-0.043038856008057506	0.6433893726874276	-0.015718399926619393	0.5881201771469791	0.5809817141647856	0.5782113488184185	0	0	0.0
6957	0.0074335410244333695	0.007282814875587238	0.007280996499633327	0.9957162184305025	None	0.25	1	0.4	4	0.7692307692307693	10	0.23809523809523808	0.7692307692307693	14	10	0	0	0	0.7777777777777778	7	9	1.0	15	0.0	1.0	0.09391731513425723	0.6590891997627674	0.09126984107926181	0.5270766244973885	0.0881441329364133	0.5246800627586453	0.5262396841862003	0.5717065002283443	0	1.0	0.0
940	None	None	None	None	None	0.3333333333333333	1	0.5	4	0.5	5	0.42857142857142855	0.4	7	4	4	6	0	0.5714285714285714	7	4	0.8	12	0.6666666666666666	0.5	0.02816889862855897	0.5083306537656209	-0.057823755271053365	0.6616644717988779	0.0995746770692714	0.5018821167180172	0.6555755740447273	0.5590214392785934	1.0	1.0	0.0
6798	0.019843882472251675	0.004094437441073043	-0.00370811250862738	0.9746096177196629	None	0.25	1	0.4	4	0.75	9	0.25925925925925924	0.75	13	9	0	0	0	0.6666666666666666	9	6	0.9333333333333333	14	0.0	1.0	0.15928181564206975	0.5316903052553604	0.009354463580122877	0.5205259807129412	0.25655264901503255	0.6762657484242874	0.7248648288414055	0.5781657684294512	0	1.0	0.0
2776	1.057203113229077e-06	2.8295011175371465e-08	-2.7887310206090567e-08	0.9999950108984751	None	0	0	0.5	2	0.75	3	0.6	0.75	5	3	0	2	0	0.4	2	5	0.4	6	1.0	0	0.046185456253771504	0.5130500067685113	2.9221946821919725e-06	0.5000062473593317	0.000693172157841848	0.5047033551421735	0.5538155754812268	0.5059206274173651	1.0	1.0	0.0
7504	0.004666884101694013	0.0016631817752999919	0.0004778215133380105	0.992572050459398	None	0.25	1	0.4	4	0.7692307692307693	10	0.23809523809523808	0.7692307692307693	14	10	0	0	0	0.7777777777777778	7	9	1.0	15	0.0	1.0	0.09999999999999995	0.5000000000000011	0.06667781641887657	0.5606045149416616	0.09290381126547584	0.5087344499656681	0.534910753958185	0.5231964334481719	0	0	0.0
1040	None	None	None	None	None	0	0	1.0	1	0	0	1.0	0	1	0	0	0	0	0.5	1	2	0.13333333333333333	2	0.0	0	0	0	0	0	0	0	0	0	0	0	0
1030	None	None	None	None	None	0	0	0.3333333333333333	4	0.7333333333333333	11	0.5666666666666667	0.13333333333333333	4	2	12	0	0	0.8333333333333334	5	6	1.1333333333333333	17	0.0	0.3076923076923077	0.08463383387562794	0.5500010444985243	-0.09994138501712743	0.500769033473668	-0.027662950852688106	0.5043807184815254	0.6812706147848036	0.5184311760814141	0	1.0	0.0
2368	None	None	None	None	None	0	0	0.2777777777777778	5	0.68	17	0.75	0	1	0	25	0	0	1.0	6	6	1.8	27	0.0	0.2857142857142857	0	0	0	0	0	0	0	0	0	0	0
2385	None	None	None	None	None	0	0	0.4	2	0.6	3	0.7	0	0	0	6	0	0	0.4	2	5	0.4666666666666667	7	0.0	0	0	0	0	0	0	0	0	0	0	0	0
1766	None	None	None	None	None	0.4	2	0.46153846153846156	6	0.6470588235294118	11	0.5428571428571428	0.4117647058823529	12	7	6	0	0	0.7142857142857143	5	7	1.2666666666666666	19	0.0	0.6153846153846154	0.09382556954730628	0.5096768840836893	-0.08424796660979039	0.5469065751102534	-0.04743819638244238	0.5057323508886624	0.6799777321369667	0.5208065136103714	0	1.0	0.0
5590	0.012058953679934365	0.0013927183602496238	-0.0008037493215658551	0.9872450730747703	None	0.25	1	0.4	4	0.7692307692307693	10	0.23809523809523808	0.7692307692307693	14	10	0	0	0	0.7777777777777778	7	9	1.0	15	0.0	1.0	0.2422419284523968	0.6296214404686075	0.09967062703673397	0.5033746220043652	-0.0822258900864672	0.5000000000000001	0.79047763349724	0.5452171100778076	0	1.0	0.0
3542	0.003091274157376341	0.0012629502553411838	0.000731855816273809	0.9954271486496015	None	0.25	1	0.36363636363636365	4	0.7857142857142857	11	0.2222222222222222	0.7857142857142857	15	11	0	0	0	0.8888888888888888	9	8	1.0666666666666667	16	0.0	1.0	0.10585842114986695	0.5416123919025864	0.07544819693727137	0.6552954861522885	0.049579932552113834	0.6673838383315654	0.6196049703270078	0.622898714922425	0	0	0.0
544	None	None	None	None	None	0	0	0.4	2	0.8	4	0.4666666666666667	0.8	6	4	0	0	0	0.6	3	5	0.4666666666666667	7	0.0	0	-0.11694189135247454	0.9990637362674365	0.13133207675208597	0.5570937737925251	0.08646213145466233	0.6146748773642835	0.7693981705831571	0.9279991390765533	0	1.0	0.0
7497	6.845748211137082e-05	2.5630178622031114e-05	9.507691005295168e-07	0.9986517762243583	None	0.25	1	0.4	4	0.7692307692307693	10	0.23809523809523808	0.7692307692307693	14	10	0	0	0	0.7777777777777778	7	9	1.0	15	0.0	1.0	0.09967389455130038	0.5456513534222666	0.2163546846688375	0.9999999530495396	-0.03082939616089398	0.5234484751068467	0.7751732774008514	0.9967213853358083	0	1.0	0.0
5448	0.006915035738065437	0.0005389771955910214	0.0003008533427685634	0.9777579496334272	None	0.25	1	0.4	4	0.7692307692307693	10	0.23809523809523808	0.7692307692307693	14	10	0	0	0	0.7777777777777778	9	7	1.0	15	0.0	1.0	0.4652958975063588	0.7166141150732501	-0.0999963474519966	0.5000014340297878	0.07310152919872567	0.9925762072562403	0.9145708126389942	0.8744746758117204	0	0	0.0
3441	0.0003621692355673654	1.4866364114074505e-06	4.3319381185254193e-07	0.9999964894473119	None	0.25	1	0.4	4	0.75	9	0.25925925925925924	0.75	13	9	0	0	0	0.6666666666666666	6	9	0.9333333333333333	14	0.0	1.0	0.03236160980057306	0.6652170147076308	0.04495845251371736	0.656728582283842	-0.09745970058806422	0.551355642603153	0.6747199804817361	0.6257069880612158	0	0.9230769230769231	0.0
2627	1.1932424335112943e-07	1.0779603564081658e-07	-9.108584293872124e-08	0.9999734212149313	None	0	0	0.2857142857142857	4	0.7368421052631579	14	0.7	0	0	0	20	0	0	0.8333333333333334	5	6	1.4	21	0.0	0.9333333333333333	0	0	0	0	0	0	0	0	0	0	0
1886	None	None	None	None	None	0.18181818181818182	2	0.3333333333333333	8	0.7058823529411765	24	0.4444444444444444	0.6470588235294118	30	22	5	1	0	1.0	9	9	2.4	36	0.16666666666666666	0.5714285714285714	0.07223676048821992	0.6588540745377394	1.6101942948405936e-05	0.5000967541199238	0.0690334965046833	0.5451157238741805	0.5978731027060497	0.5695081278613587	1.0	0.9666666666666667	0.0
3938	0.0011242373915996712	0.0004095902477765086	-0.0001450945457644994	0.9979195112522118	None	0	0	0.375	3	0.8	8	0.3333333333333333	0.8	11	8	0	0	0	0.4444444444444444	4	9	0.8	12	0.0	1.0	0.09999999738686301	0.5000422342896939	0.08321713555616708	0.6140716733573419	-0.04172048777227275	0.6283919691389088	0.6422350288411127	0.5817555996540431	0	1.0	0.0
3333	0.0002620510172973814	1.5948392793388047e-06	7.618399502055218e-08	0.999999983289069	None	0.3333333333333333	1	0.4444444444444444	4	0.7272727272727273	8	0.28888888888888886	0.7272727272727273	12	8	0	0	0	0.5555555555555556	5	9	0.8666666666666667	13	0.0	1.0	-0.03208157913673908	0.6316499104566646	-0.1825585136771642	0.9998990254132981	0.02382174921111213	0.6485255833111856	0.7965491033734527	0.969255056177703	0	1.0	0.0
2770	0.00040125196690580324	7.49201549391429e-07	-1.9563051723662234e-07	0.9999971795236694	None	0.25	1	0.4	4	0.7692307692307693	10	0.23809523809523808	0.7692307692307693	14	10	0	0	0	0.7777777777777778	7	9	1.0	15	0.0	1.0	1.8326049438344268e-06	0.5030658162777097	0.0677302358759189	0.6461782211309847	-0.0930213206601349	0.5281795575648982	0.661970736681773	0.5603200538457864	0	0.8571428571428571	0.0
1635	None	None	None	None	None	0.25	1	0.4	4	0.75	9	0.25925925925925924	0.75	13	9	0	0	0	0.6666666666666666	6	9	0.9333333333333333	14	0.0	1.0	-0.07604163856952087	0.6213341770343359	0.007829650951287874	0.6721418716536468	2.3526295655089916e-05	0.5001905426133643	0.6041918966275237	0.5997976057927089	0	0	0.0
4156	2.6548187409904244e-08	2.4125390668356096e-08	2.0603877589536295e-08	0.9999953981485964	None	0.25	1	0.4	4	0.75	9	0.25	0.75	13	9	0	0	0	0.875	8	7	0.9333333333333333	14	0.0	0.8571428571428571	0.5005453341774462	0.5990058357935664	-0.010101807595493945	0.6652060782172139	2.442203029838027e-13	0.5000010259014809	0.9087746156366916	0.5896785683980129	0	1.0	0.0
4034	0.001990667838707808	0.0010211858658550582	5.618050317102866e-05	0.9987004134571854	None	0.25	1	0.4	4	0.75	9	0.25	0.75	13	9	0	0	0	0.875	8	7	0.9333333333333333	14	0.0	1.0	-0.05078184443430679	0.5060194823321613	6.045498953121375e-07	0.5000486530468529	0.37819421022977856	0.6498359190944366	0.8714432424979888	0.553345509115205	0	1.0	0.0
2366	None	None	None	None	None	0	0	0.42857142857142855	3	0.75	6	0.3333333333333333	0.75	9	6	0	1	0	0.8333333333333334	5	6	0.6666666666666666	10	1.0	0.4	1.2464526472202027e-09	0.5000022329732846	0.21983074096531868	0.6019950583911916	9.247221981563914e-15	0.5000000000000883	0.7381339214477434	0.5344282463666561	1.0	1.0	0.0
173	None	None	None	None	None	0.14285714285714285	1	0.47058823529411764	8	0.5217391304347826	12	0.5102040816326531	0.391304347826087	16	9	8	1	0	1.0	7	7	1.6666666666666667	25	0.07692307692307693	0.47619047619047616	0.0008566639240406038	0.5605427904986309	0.021315807715362865	0.646770800168809	-0.013907073070338147	0.659292791022959	0.6088359661072701	0.6231158885319659	0.0	0.1875	0.0
5028	0.0047412555974707705	0.001957409220265078	-0.0005804202637915883	0.9908587827457428	None	0.2	1	0.3333333333333333	4	0.8	12	0.20987654320987653	0.7333333333333333	14	11	2	0	0	1.0	9	9	1.1333333333333333	17	0.0	1.0	0.24633156181558796	0.5480814240407268	0.09999317484342102	0.5001121340191889	0.09993846279072212	0.50331710058888	0.6664621835083971	0.5172131092972244	0	1.0	0.0
3769	0.0021467476889047354	0.0001745264791369365	0.00017414980888512527	0.9992601240777117	None	0.25	1	0.4	4	0.75	9	0.25925925925925924	0.75	13	9	0	0	0	0.6666666666666666	6	9	0.9333333333333333	14	0.0	1.0	-0.05139280661789279	0.5126421614462338	0.011081563054704315	0.6692266513186134	0.13278213159540164	0.5482456977177432	0.6976492878069097	0.5784185240098125	0	0.5384615384615384	0.0
7536	2.964130478764676e-08	2.7076709808337847e-08	7.006882179213942e-10	0.9999962761000556	None	0.25	1	0.4	4	0.75	9	0.25925925925925924	0.75	13	9	0	0	0	0.6666666666666666	6	9	0.9333333333333333	14	0.0	1.0	0.09999999999921336	0.5000000000902785	0.07697532462719107	0.5938524150068457	3.4831028677162104e-09	0.5000000103090911	0.6114464705243287	0.5316172791493144	0	1.0	0.0
7317	0.012658976735806324	0.0020070136744595106	4.475323298366557e-05	0.9855233970992231	None	0.25	1	0.4	4	0.7692307692307693	10	0.23809523809523808	0.7692307692307693	14	10	0	0	0	0.7777777777777778	7	9	1.0	15	0.0	1.0	0.09999999999999867	0.500000000000013	0.028647980445183546	0.5688987704448049	0.3732865161918849	0.5893219608413443	0.8231178123039494	0.5530102555356405	0	1.0	0.0
1353	None	None	None	None	None	0	0	1.0	1	0	0	1.0	0	1	0	0	0	0	0.5	2	1	0.13333333333333333	2	0.0	0	0	0	0	0	0	0	0	0	0	0	0
6884	0.009269089189715403	0.004383572289905617	0.004153701190381484	0.9773549901891264	None	0.25	1	0.4	4	0.7692307692307693	10	0.23809523809523808	0.7692307692307693	14	10	0	0	0	0.7777777777777778	7	9	1.0	15	0.0	1.0	0.42575751209312573	0.6288083422467212	0.013080351070939356	0.6409516070512479	-0.09999999999884526	0.500000000015365	0.9039165915202265	0.5911854802927846	0	1.0	0.0
76	None	None	None	None	None	0	0	0	0	0	0	1.0	0	0	0	0	0	0	1.0	1	1	0.06666666666666667	1	0.0	0	0	0	0	0	0	0	0	0	0	0	0
3069	0.00013085772259472842	1.4803964010380125e-06	-1.3537015871311915e-07	0.9950115690953882	None	0	0	0.5	6	0.4375	7	0.5142857142857142	0.0625	6	1	11	1	0	0.7142857142857143	7	5	1.2	18	0.047619047619047616	0.5454545454545454	-0.0218058512824821	0.5161903330268907	0.06824715465689726	0.6325136973672993	0.09999999380810509	0.5000017155252082	0.6438451374429783	0.5504780070646285	0.0	0.16666666666666666	0.0
219	None	None	None	None	None	0.5	1	0.6666666666666666	4	0.5	3	0.4	0.5	7	3	0	0	0	0.8	4	5	0.5333333333333333	8	0.0	0.6666666666666666	-0.08462728642351341	0.5438861459749499	2.2767645223715333e-11	0.5000000302381602	0.07238523612024875	0.5121476796079681	0.6551263642005928	0.5187077528293469	0	1.0	0.0
4691	0.007800374723747806	0.0007473656970789627	0.00034654223081441546	0.9962683805490367	None	0.25	1	0.4	4	0.7692307692307693	10	0.23809523809523808	0.7692307692307693	14	10	0	0	0	0.7777777777777778	7	9	1.0	15	0.0	1.0	0.003879252179359018	0.6617719500337299	0.035088764654444465	0.6694333984188013	0.14821193635643778	0.7368266618786431	0.6999023086194752	0.6904280674510049	0	0	0.0
563	None	None	None	None	None	0.2	1	0.46153846153846156	6	0.47058823529411764	8	0.76	0.4117647058823529	11	7	7	7	0	1.0	5	5	1.2666666666666666	19	0.5	0	-0.060768310140000316	0.6400370510787698	0.11535056549519958	0.5320824313728285	0.011972056517065333	0.5143136992403534	0.6495631086398029	0.5631035258845718	1.0	1.0	0.0
5768	0.0015501833336383855	0.0008821985583019018	0.000872539633988266	0.9985101641149824	None	0.25	1	0.4	4	0.7692307692307693	10	0.23809523809523808	0.7692307692307693	14	10	0	0	0	0.7777777777777778	9	7	1.0	15	0.0	1.0	0.3353793907273389	0.5252572405722129	-0.04221692137946272	0.5699319042935049	0.04235218369836895	0.5372894194184354	0.8340356690672127	0.5442277289471067	0	1.0	0.0
7508	2.135842294888846e-05	3.0188782772568893e-07	2.0553662495861165e-08	0.9999971392780936	None	0.25	1	0.4	4	0.7692307692307693	10	0.23809523809523808	0.7692307692307693	14	10	0	0	0	0.7777777777777778	7	9	1.0	15	0.0	1.0	0.5766815023531737	0.6276436921014974	-0.09988435920883404	0.5135213988186028	0.09456703497622287	0.6499181839901494	0.9470978471655151	0.5982791328611563	0	0.9285714285714286	0.0
6336	0.03553349656117426	0.009645841204872952	0.00907893704117591	0.982914797530821	None	0.375	3	0.4444444444444444	8	0.625	15	0.32098765432098764	0.625	23	15	2	0	0	1.0	9	9	1.7333333333333334	26	0.0	0.7058823529411765	0.45061201177588217	0.6248831543272583	0.011009674096898677	0.6735792465021814	-0.22845415406710834	0.6931917156279581	0.9459283590196422	0.6644695555417819	0	0.7391304347826086	0.0
5248	5.207340943748593e-05	1.0557941694205695e-06	8.160884705382827e-07	0.9999164697977336	None	0.3333333333333333	1	0.5	4	0.6666666666666666	6	0.4074074074074074	0.6666666666666666	10	6	0	0	0	0.3333333333333333	3	9	0.7333333333333333	11	0.0	1.0	0.04301161055279512	0.5	0.14629854110574403	0.6734794448648485	0.09332920901280936	0.509302435323226	0.6042687507309361	0.5630934328824891	0	1.0	0.0
2558	6.497409303074711e-07	1.0292784133468939e-08	5.621150809847221e-11	0.9999991237137026	None	0.3333333333333333	1	0.5	4	0.7	7	0.3333333333333333	0.7	11	7	0	0	0	0.4444444444444444	4	9	0.8	12	0.0	1.0	-0.0062906115779720415	0.640109795603629	-0.022827509171325398	0.6638459984449032	5.396408579667676e-06	0.5002297924706554	0.5970583641056803	0.6032631360212329	0	0.7272727272727273	0.0
2736	4.8674754655239355e-08	4.5853231889169565e-08	-2.2663060396424676e-08	0.9999926074006886	None	0	0	0.2857142857142857	4	0.6842105263157895	13	0.3888888888888889	0	0	0	20	18	0	0.6666666666666666	9	6	1.4	21	0.4090909090909091	0.21052631578947367	0	0	0	0	0	0	0	0	0	0	0
6921	0.0014276100463447834	0.00025858094221487877	2.1922815363492623e-05	0.999439723609394	None	0.2	1	0.3333333333333333	4	0.8	12	0.20987654320987653	0.8	16	12	0	0	0	1.0	9	9	1.1333333333333333	17	0.0	1.0	7.902762784127648e-27	0.5	0.01243089416627204	0.5184148800695221	0.12143014433913694	0.5486875636979389	0.6314788174776746	0.5224068296072174	0	0.9375	0.0
5361	2.109582106863925e-07	1.9431398446955692e-07	-3.446324975382032e-08	0.9999296591289594	None	0.25	1	0.4	4	0.7692307692307693	10	0.23809523809523808	0.7692307692307693	14	10	0	0	0	0.7777777777777778	7	9	1.0	15	0.0	1.0	0.09999873107525788	0.5005291052234474	0.2941930281174237	0.7503746251547303	0.015893324332401034	0.5243915807792351	0.7625152985691827	0.5987174152548564	0	1.0	0.0
2674	1.4278931840717394e-07	1.6830924328126311e-09	-1.0553835689021488e-09	0.9999999999824332	None	0	0	0.5	2	0.6666666666666666	2	1.0	0.6666666666666666	4	2	0	2	0	0.2	1	5	0.3333333333333333	5	1.0	1.0	-0.09999945450991896	0.500001134744407	-0.0968533605712707	0.5007642401389494	0.0006176928232231304	0.5016024627236225	0.6146916145691234	0.5007892805739935	0.875	0.75	0.0
1600	None	None	None	None	None	0	0	0.42857142857142855	3	0.75	6	0.5555555555555556	0.75	9	6	0	1	0	0.2222222222222222	9	2	0.6666666666666666	10	1.0	1.0	-0.008499731201439056	0.6486975650582425	-0.0999987654670795	0.5000042498950168	-0.09999997742254153	0.5000002131928647	0.6061900405681717	0.5509341253517723	1.0	1.0	0.0
1896	None	None	None	None	None	0	0	0.42857142857142855	6	0.5263157894736842	10	0.7777777777777778	0.42105263157894735	14	8	6	2	0	0.3333333333333333	3	9	1.4	21	0.2	0.6666666666666666	0.41578587296295966	0.573712743683898	2.041109217293116e-06	0.5000451517032748	9.018167649753562e-07	0.5001565760064521	0.8765364357556458	0.5247981626144824	1.0	1.0	0.0
874	None	None	None	None	None	0	0	0.5	1	1.0	1	1.0	0	0	0	2	0	0	0.3333333333333333	1	3	0.2	3	0.0	0	0	0	0	0	0	0	0	0	0	0	0
7117	8.746840899174485e-05	9.770918941676591e-06	-9.17904779591149e-06	0.9995989309010059	None	0.25	1	0.4	4	0.75	9	0.25925925925925924	0.75	13	9	0	0	0	0.6666666666666666	6	9	0.9333333333333333	14	0.0	1.0	0.044007680818210715	0.5192086690947376	0.09989724497025401	0.5019360280761905	0.040053277812014614	0.5388089733482165	0.5674548842095178	0.520003103758674	0	0.3076923076923077	0.0
1196	None	None	None	None	None	0	0	1.0	2	0.0	0	0.75	0	1	0	1	0	0	1.0	2	2	0.2	3	0.0	0	0	0	0	0	0	0	0	0	0	0	0
292	None	None	None	None	None	0	0	0.1875	6	0.8	36	0.746031746031746	0.7555555555555555	39	34	7	0	0	0.7777777777777778	9	7	3.1333333333333333	47	0.0	0.9523809523809523	-0.3640343813161721	0.9999999958608219	0.019608511316508224	0.5418156220231194	0.15265819171845077	0.6930888615511325	0.9242758859830057	0.9988440477754915	0	0.41025641025641024	0.0
3420	2.0119559592131206e-08	2.0280906576542916e-08	2.4070999007788764e-11	0.9999974888382006	None	0.25	1	0.4	4	0.7692307692307693	10	0.23809523809523808	0.7692307692307693	14	10	0	0	0	0.7777777777777778	7	9	1.0	15	0.0	1.0	-0.049074279413549436	0.6906837142451576	-0.003882757924228211	0.6731565692097281	6.385449523013743e-08	0.5000238532557197	0.6041767100446256	0.6244868052488172	0	1.0	0.0
1122	None	None	None	None	None	0	0	0.5	3	0.7142857142857143	5	0.375	0.7142857142857143	8	5	0	1	0	0.6666666666666666	4	6	0.6	9	1.0	0.4	-0.04031597844978494	0.6582281603506537	0.047577698699233714	0.5092486570812959	1.1997200677109637e-07	0.5000289359134369	0.5948040920566133	0.5574553246130358	1.0	1.0	0.0
565	None	None	None	None	None	0	0	0.5	2	0.6666666666666666	2	0.625	0.6666666666666666	4	2	0	0	0	0.5	4	2	0.3333333333333333	5	0.0	0	0.0834585894111847	0.5165914139517573	0.005299978797334996	0.5098611402349764	-0.08139054348585328	0.627591730499126	0.6624903520517502	0.552121531200264	0	1.0	0.0
5036	0.008071597750769917	0.00043585205386121033	-0.0002441980000044276	0.9857085024628915	None	0.25	1	0.4	4	0.75	9	0.25925925925925924	0.75	13	9	0	0	0	0.6666666666666666	6	9	0.9333333333333333	14	0.0	1.0	0.1937455876342709	0.6386590117824705	7.540188849852067e-07	0.5019284927319299	-0.09999912544927061	0.5000103767489309	0.7719574118758572	0.54796076471163	0	0.9230769230769231	0.0
5573	0.0036341767328528125	0.002595320332648164	0.00010299218171716195	0.9891291602200678	None	0.3333333333333333	1	0.4444444444444444	4	0.7272727272727273	8	0.2708333333333333	0.7272727272727273	12	8	0	0	0	0.75	6	8	0.8666666666666667	13	0.0	0.8571428571428571	0.4680173926422738	0.5	0.022813745338685427	0.6839260012433316	0.013134912545330033	0.5951165194568881	0.895593232956877	0.5952416143012852	0	1.0	0.0
6077	0.0024139121537663025	0.00029497143104176645	-9.434857370446357e-05	0.9966990716877564	None	0.25	1	0.4	4	0.7692307692307693	10	0.23809523809523808	0.7692307692307693	14	10	0	0	0	0.7777777777777778	7	9	1.0	15	0.0	1.0	0.09999651636800501	0.5003262356387334	6.793238999585908e-08	0.5545042387933858	0.09968066214808462	0.5023825870664396	0.6153750936646923	0.5191341581950882	0	1.0	0.0
525	None	None	None	None	None	0.5	1	0.6666666666666666	4	0.5714285714285714	4	0.375	0.5714285714285714	8	4	0	0	0	0.6666666666666666	6	4	0.6	9	0.0	0.8	0.01075023924146587	0.5958016563827302	0.042699161822266095	0.538112907329464	-0.03206419403244331	0.6282060778463304	0.6078007113037873	0.5878520367612927	0	0	0.0
5167	0.00645580635465332	0.002562013388981443	-0.002465662851589336	0.9711101427541903	None	0.3333333333333333	1	0.5	4	0.6666666666666666	6	0.3142857142857143	0.6666666666666666	10	6	0	0	0	0.7142857142857143	5	7	0.7333333333333333	11	0.0	0.6666666666666666	0.6483346996879796	0.7406891074842691	0.09543098039479561	0.5246929244132444	0.09553690588326995	0.5082715689832479	0.9303904099967626	0.5972047289201793	0	1.0	0.0
5782	0.00016849346329897758	1.901719243928003e-06	-1.9014407406988802e-06	0.9999985308801319	None	0.25	1	0.36363636363636365	4	0.7857142857142857	11	0.2222222222222222	0.7857142857142857	15	11	0	0	0	0.8888888888888888	8	9	1.0666666666666667	16	0.0	1.0	0.045948872662422036	0.6092242320203916	0.09999999920911765	0.5000000068470912	-0.031812247463751504	0.5952507336269374	0.6376711778102059	0.5687098110383251	0	1.0	0.0
2792	2.148450563763755e-08	1.6147858449201707e-08	6.265972252305296e-09	0.9999970775522068	None	0.5	1	0.6666666666666666	4	0.5	3	0.4	0.5	7	3	0	0	0	0.8	5	4	0.5333333333333333	8	0.0	0.6666666666666666	0.0814919471070473	0.5211062894864545	0.09902919613234923	0.5215558493229888	1.6955500062885583e-06	0.5000969562103241	0.6046615461663526	0.5142578050826955	0	1.0	0.0
441	None	None	None	None	None	0	0	0.14285714285714285	1	1.0	8	1.0	0	0	0	9	0	0	0.4	2	5	0.6666666666666666	10	0.0	0	0	0	0	0	0	0	0	0	0	0	0
5319	0.0024107233710962844	0.0006028759310089926	-0.000532601437736771	0.997603686346288	None	0.25	1	0.4	4	0.75	9	0.25	0.75	13	9	0	0	0	0.875	7	8	0.9333333333333333	14	0.0	0.8571428571428571	7.902762784127648e-27	0.5	0.0030661807596857283	0.5779910781640232	0.17348804652763838	0.7356767508220551	0.692258667491688	0.6096996782079349	0	0.9230769230769231	0.0
1299	None	None	None	None	None	0	0	1.0	1	0	0	1.0	0	1	0	0	3	0	0.5	1	2	0.13333333333333333	2	1.0	0	0	0	0	0	0	0	0	0	0	0	0
3876	0.026942580887229353	0.001265768070355875	0.0007738692903267405	0.9961342470834909	None	0	0	0.2916666666666667	7	0.6764705882352942	23	0.5714285714285714	0.2647058823529412	14	9	21	3	0	0.7777777777777778	7	9	2.4	36	0.07317073170731707	0.3870967741935484	0.09973733301247549	0.5423357665678441	0.09999999750995156	0.5000000184302343	0.0728008309648978	0.5126214789295991	0.5312969940775488	0.5183456125689785	1.0	1.0	0.0
2698	None	None	None	None	None	0	0	0.2972972972972973	11	0.6226415094339622	33	0.6790123456790124	0.07547169811320754	7	4	47	21	0	1.0	9	9	3.6666666666666665	55	0.22105263157894736	0.6530612244897959	1.647047937296194e-10	0.5010213353278551	2.0344965968186098e-10	0.5000005611057755	0.09977660508465862	0.5004323718528345	0.6154665731333933	0.5004847564530336	1.0	1.0	0.7643324463938351
1071	None	None	None	None	None	0.5	1	0.6666666666666666	4	0.5	3	0.4	0.5	7	3	0	0	0	0.8	5	4	0.5333333333333333	8	0.0	1.0	0.06268330482732427	0.5219060553493878	0.08717964704410877	0.5582958640705352	0.027815445119601268	0.531338934639528	0.562534662468659	0.5372184792186063	0	1.0	0.0
6178	0.0015032434876634576	0.0013786214664362369	0.0013785406312579744	0.9991375816631971	None	0.25	1	0.4	4	0.7692307692307693	10	0.23809523809523808	0.7692307692307693	14	10	0	0	0	0.7777777777777778	7	9	1.0	15	0.0	1.0	0.09999999997284538	0.5000000007656862	0.0771858283471104	0.5823700718684877	-0.038278047321033445	0.5	0.6468798815929716	0.5276808688171057	0	0	0.0
366	None	None	None	None	None	0	0	0.25	1	1.0	3	1.0	1.0	4	3	0	3	0	0.2	5	1	0.3333333333333333	5	1.0	0	-0.12319300459374294	0.6882237643178001	-0.052770414842333954	0.6173904938113374	0.1915410776755197	0.6019905683846193	0.8164814966192461	0.6367672501238734	1.0	1.0	0.15639387478257838
2443	None	None	None	None	None	0	0	0.5	3	0.6666666666666666	4	0.4444444444444444	0.6666666666666666	7	4	0	1	0	0.5	6	3	0.5333333333333333	8	1.0	0.4	0.09072927241905068	0.587215766171111	-0.09999999129188017	0.5000000327241001	-0.09999180714796747	0.5001394743175718	0.7107180395654494	0.529384876955866	1.0	1.0	0.0
1271	None	None	None	None	None	0	0	0.4	8	0.5357142857142857	15	0.625	0.2857142857142857	13	8	16	2	0	0.75	6	8	2.0	30	0.06451612903225806	0.56	-0.16071052555456844	0.6042201333276699	4.024053199862103e-26	0.5	0.5294164738382049	0.7261774117227722	0.9577286025322788	0.6144677164240985	1.0	1.0	0.0
6583	0.0032058809110861223	0.00016668832174357502	-0.00016279801776941498	0.9985022718390526	None	0.25	1	0.4	4	0.75	9	0.25	0.75	13	9	0	0	0	0.875	7	8	0.9333333333333333	14	0.0	0.8571428571428571	0.09999999992030177	0.5000000031398367	0.03721717898547127	0.5187294590835625	0.09062650531627396	0.5005885919540098	0.5687927023137025	0.5064419175397806	0	0	0.0
7267	0.0164472206921159	0.0027242387250298347	5.0610846453205e-05	0.9826290599143404	None	0.25	1	0.4	4	0.7692307692307693	10	0.23809523809523808	0.7692307692307693	14	10	0	0	0	0.7777777777777778	7	9	1.0	15	0.0	1.0	-0.27420866032132685	0.570017049161251	0.012146468453419535	0.5	0.09961757808704684	0.5010201454154799	0.8316410589724844	0.5238154071360402	0	0.9285714285714286	0.0
681	None	None	None	None	None	0	0	0.5	2	0.75	3	0.5	0	0	0	5	1	0	0.75	3	4	0.4	6	0.07142857142857142	0	0	0	0	0	0	0	0	0	0	0	0
3867	0.0010048272604042089	0.0009081328094601156	-0.0009016442872768111	0.9993775583150194	None	0.25	1	0.4	4	0.7692307692307693	10	0.23809523809523808	0.7692307692307693	14	10	0	0	0	0.7777777777777778	7	9	1.0	15	0.0	1.0	0.003967370004235101	0.6703595002983372	-0.09140496293751652	0.5344312898558008	-0.012804942772828959	0.6491818672068782	0.646939996835308	0.6195723110837574	0	1.0	0.0
6144	2.068991708330494e-06	1.6412160419674613e-08	-1.5702830504650524e-08	0.9999959669224345	None	0.25	1	0.4	4	0.7692307692307693	10	0.234375	0.7692307692307693	14	10	0	0	0	1.0	8	8	1.0	15	0.0	0.8571428571428571	0.0036390752040777893	0.6550314682220062	-0.09797885869748305	0.5017037655216663	0.0015912712651939582	0.5078517365704728	0.6183246807746342	0.55638042551586	0	0.21428571428571427	0.0
6783	0.00036025169449970554	1.2155702128113807e-06	5.91427929644081e-08	0.9999734846192454	None	0.3333333333333333	1	0.4444444444444444	4	0.7272727272727273	8	0.2653061224489796	0.7272727272727273	12	8	0	0	0	1.0	7	7	0.8666666666666667	13	0.0	0.6666666666666666	0.03251257164263052	0.6559783806864941	0.003951159268052766	0.5973067549020049	0.20909176903446774	0.9999994560225923	0.763847945475907	0.9942607951802762	0	0	0.0
6928	0.024901385423794872	0.0011806309337706131	-0.0008969832605678786	0.9293350923150572	None	0.25	1	0.4	4	0.75	9	0.25925925925925924	0.75	13	9	0	0	0	0.6666666666666666	6	9	0.9333333333333333	14	0.0	1.0	0.9801433587058337	0.9924672916413749	-0.09680141474098578	0.5454594449579988	0.1572506893247322	0.5298856020636681	0.9894176355886048	0.8491122571614464	0	1.0	0.0
7012	0.004824511464430629	0.004216387991483813	0.004191513784268637	0.9983102448250447	None	0.25	1	0.4	4	0.75	9	0.25925925925925924	0.75	13	9	0	0	0	0.6666666666666666	6	9	0.9333333333333333	14	0.0	1.0	0.0999999999999997	0.5000000000000014	0.0996772407553494	0.5119979201870792	0.1300728867676399	0.8863372555286503	0.540546680689072	0.6683254223416762	0	0.7692307692307693	0.0
1219	None	None	None	None	None	1.0	1	1.0	4	0.25	1	0.5	0.25	5	1	0	0	0	0.75	3	4	0.4	6	0.0	1.0	0.02004387981916518	0.6562954524549045	0.2503212305233539	0.5818856747123659	0.02848522346368172	0.5023084985723333	0.7606012328395523	0.5814821182836901	0	1.0	0.0
6596	0.001805119782025043	0.00010130873883596177	-8.106693098300381e-05	0.9977820158322841	None	0.25	1	0.4	4	0.75	9	0.25925925925925924	0.75	13	9	0	0	0	0.6666666666666666	6	9	0.9333333333333333	14	0.0	1.0	0.06681170533892591	0.6365044771752575	0.21025901853727116	0.6424781683795695	-0.0999999440643212	0.5000001155862721	0.7831389893882088	0.5943844272040033	0	1.0	0.0
5733	0.0027302507752582743	0.0009633764844578133	-0.0009626166684947189	0.9981459976450983	None	0.25	1	0.36363636363636365	4	0.7857142857142857	11	0.2222222222222222	0.7857142857142857	15	11	0	0	0	0.8888888888888888	8	9	1.0666666666666667	16	0.0	1.0	0.06862371069005203	0.6699372985915366	-0.016277702126326385	0.6429436698827694	-0.09999999999974622	0.5000000000029431	0.6669823315686475	0.6063563236032494	0	0	0.0
2288	None	None	None	None	None	0	0	1.0	3	0.0	0	0.6666666666666666	0	0	0	3	0	0	0.6666666666666666	2	3	0.26666666666666666	4	0.0	1.0	0	0	0	0	0	0	0	0	0	0	0
4149	8.952611168977606e-07	2.7420283971595264e-08	-4.4687248135605014e-11	0.9999999996303279	None	0.2	1	0.3333333333333333	4	0.8	12	0.20987654320987653	0.8	16	12	0	0	0	1.0	9	9	1.1333333333333333	17	0.0	1.0	0.18441370059384976	0.5589337623064117	0.09993021046142499	0.5232741719228721	3.565593763513006e-05	0.5007175444806623	0.6799665702076074	0.5277107513512024	0	1.0	0.0
756	None	None	None	None	None	0	0	0.25	1	1.0	3	1.0	1.0	4	3	0	3	0	0.2	5	1	0.3333333333333333	5	1.0	0	0.05066010994986454	0.5009324220927277	0.12640025403940436	0.6014587836070644	0.08573631594901565	0.5147696778322967	0.5770976029518191	0.5394488953782102	1.0	1.0	0.0
1611	None	None	None	None	None	0	0	0.19047619047619047	8	0.7868852459016393	48	0.875	0.39344262295081966	31	24	31	0	0	0.8888888888888888	9	8	4.2	63	0.0	0.9285714285714286	-0.14769937804368366	1.0	0.14162540262025775	0.9999999998028839	-0.0999967984254824	0.5002328288116762	0.8319726419732228	0.9999999998081333	0	0.967741935483871	0.0
6937	0.00936286157979339	0.0029971293107683337	-0.0002697833893509997	0.9749636619599857	None	0.25	1	0.4	4	0.75	9	0.25925925925925924	0.75	13	9	0	0	0	0.6666666666666666	9	6	0.9333333333333333	14	0.0	1.0	0.4603266930760439	0.6132722582813087	-0.046352532399994144	0.5340288006345836	-0.020808707478193522	0.6825225284401439	0.9097115379074906	0.6116534026449737	0	1.0	0.0
7392	0.015267648638148033	0.003354182092519483	-0.0031705754428627587	0.9674050101813808	None	0.25	1	0.4	4	0.75	9	0.25925925925925924	0.75	13	9	0	0	0	0.6666666666666666	6	9	0.9333333333333333	14	0.0	1.0	0.28922062179188424	0.5766444229026421	0.22820406881443683	0.6957022953933217	-0.0999999999998928	0.5000000000100718	0.8408104816469538	0.5935457460690047	0	1.0	0.0
1818	None	None	None	None	None	0	0	0.4	4	0.5384615384615384	7	0.5	0	0	0	14	0	0	0.8333333333333334	5	6	1.0	15	0.0	0.4444444444444444	0	0	0	0	0	0	0	0	0	0	0
5227	0.00011879459903723517	4.227898685725703e-06	-2.7018111888382133e-06	0.99957080491976	None	0.3333333333333333	2	0.42857142857142855	6	0.6842105263157895	13	0.3888888888888889	0.6842105263157895	19	13	1	0	0	0.6666666666666666	9	6	1.4	21	0.0	0.9333333333333333	0.05568046929011724	0.6105467405408194	-0.09998900979867667	0.500006101661797	0.026454835550257832	0.5056748448918035	0.6627506142042218	0.5392802033958556	0	0.15789473684210525	0.0
5004	0.021597941082781097	0.004518304984267746	0.004456132568878775	0.9528255997458637	None	0.25	1	0.4	4	0.75	9	0.25925925925925924	0.75	13	9	0	0	0	0.6666666666666666	6	9	0.9333333333333333	14	0.0	1.0	0.38121503268454016	0.5746907046053423	0.08995889163906813	0.557920986098153	0.0999314851324318	0.5	0.8062749631118742	0.5443617152863005	0	1.0	0.0
5536	0.021311162523097955	0.0041625120528289705	0.003027109275516218	0.9430260649384874	None	0.25	1	0.4	4	0.7692307692307693	10	0.234375	0.7692307692307693	14	10	0	0	0	1.0	8	8	1.0	15	0.0	0.8571428571428571	0.5003997142134367	0.6328601251270018	-0.049210092480359555	0.579194087140452	0.1270993055271524	0.5346033785494213	0.904774275825426	0.5827815629527626	0	1.0	0.0
370	None	None	None	None	None	0.08333333333333333	1	0.4230769230769231	11	0.5135135135135135	19	0.6190476190476191	0.35135135135135137	23	13	15	6	0	0.7777777777777778	7	9	2.6	39	0.25	0.6060606060606061	0.09171972777698552	0.5185169565351679	0.09379249185242286	0.5538882274735734	-0.09998463755910122	0.5001211147228805	0.708779390419003	0.5242293040038156	1.0	1.0	0.0
6587	0.006011409814843747	0.0011875826802460337	-0.0005369320664410751	0.9921320908848065	None	0.25	1	0.4	4	0.75	9	0.25925925925925924	0.75	13	9	0	0	0	0.6666666666666666	6	9	0.9333333333333333	14	0.0	1.0	0.15029836591369952	0.5000000000000001	-0.03333296526194608	0.7026850256691619	-0.009017504695351997	0.6678039268110696	0.7109990476816962	0.6270219461963644	0	1.0	0.0
7258	0.0034571445558934295	0.0011665502228988753	0.0011591729250846974	0.9978063637463492	None	0.25	1	0.4	4	0.7692307692307693	10	0.23809523809523808	0.7692307692307693	14	10	0	0	0	0.7777777777777778	9	7	1.0	15	0.0	1.0	0.41915599616774896	0.8067939683305735	0.07354441618163922	0.5	0.09691819165427637	0.5032667858344606	0.8290318801201272	0.6179350747605177	0	1.0	0.0
4055	0.0002937031823639923	1.0192202628073723e-05	-2.276191429787545e-07	0.998053611190024	None	0.25	1	0.4	4	0.7692307692307693	10	0.23809523809523808	0.7692307692307693	14	10	0	0	0	0.7777777777777778	7	9	1.0	15	0.0	1.0	0.021003815374464777	0.5084375758593678	0.0708652352739733	0.5885488084178002	0.03795057124261042	0.5763577145558567	0.5710841613890564	0.5580341006335684	0	1.0	0.0
4370	0.0003753203344079543	2.5291001698622234e-07	-1.845889627901145e-07	0.9999967472128983	None	0.25	1	0.4	4	0.75	9	0.25925925925925924	0.75	13	9	0	0	0	0.6666666666666666	6	9	0.9333333333333333	14	0.0	1.0	0.057842680944561034	0.5461872009516752	0.092301265313624	0.5754398798000662	-0.09996100024014261	0.5000884611473368	0.6972218734378457	0.5407189538673671	0	1.0	0.0
3095	0.0008405167147489577	0.0004685568606374691	-0.00046577976636689625	0.9993215928622531	None	0.09523809523809523	2	0.37777777777777777	17	0.5384615384615384	35	0.8271604938271605	0.3076923076923077	33	20	33	0	0	1.0	9	9	4.466666666666667	67	0.0	0.8135593220338984	0.011691042799284098	0.667088099192983	0.09999999999800117	0.5000000003930817	0.1991074525227488	0.9997890836513316	0.7447672087536751	0.9549101784945936	0	0.9090909090909091	0.0
2849	0.00013216650622963172	3.522527939959232e-05	1.3260012380094537e-05	0.9995785255894211	None	0.25	1	0.4	4	0.75	9	0.25925925925925924	0.75	13	9	0	0	0	0.6666666666666666	6	9	0.9333333333333333	14	0.0	1.0	-0.07498271702865332	0.8651693180854203	0.0651700579410886	0.5653673992608956	0.0510588100754162	0.5647410904345368	0.6662028164540977	0.6887114648092707	0	1.0	0.0
1771	None	None	None	None	None	0	0	0.6	3	0.6	3	0.4666666666666667	0.6	6	3	0	1	0	0.6	3	5	0.4666666666666667	7	1.0	1.0	-0.08254557411447035	0.5862870593411339	0.020145579292528203	0.5562800226072682	0.08281743537511084	0.5006848872499978	0.6644945044019939	0.5479732100037249	1.0	0.8333333333333334	0.0
1413	None	None	None	None	None	0.09090909090909091	1	0.4166666666666667	10	0.5294117647058824	18	0.6428571428571429	0.3235294117647059	20	11	15	10	0	0.875	7	8	2.4	36	0.4	0.7333333333333333	-0.05038905974213006	0.5108506255167486	-0.09998420666528013	0.5000622152709537	0.4273966197097943	0.5589584867710794	0.9152339188431443	0.5233658335428624	1.0	1.0	0.0
6952	0.010251127021743614	0.007868038743068295	0.007867949969582013	0.9918481440710382	None	0.25	1	0.4	4	0.7692307692307693	10	0.23809523809523808	0.7692307692307693	14	10	0	0	0	0.7777777777777778	7	9	1.0	15	0.0	1.0	0.0999999016834765	0.5000027029295013	-0.21357947924036366	0.9937017396299999	0.244897366603147	0.6051828044529914	0.921187010602763	0.8616934979927792	0	1.0	0.0
7124	0.004195197379930328	0.003039917082509317	-0.0008135023115420082	0.9983714855443422	None	0.25	1	0.4	4	0.75	9	0.25925925925925924	0.75	13	9	0	0	0	0.6666666666666666	6	9	0.9333333333333333	14	0.0	1.0	0.09999830658004273	0.5000280936193191	0.0638586365323205	0.5887005040711014	0.1980254347707925	0.5377987428348691	0.6315088366661306	0.5424138493066575	0	1.0	0.0
4205	0.00023067977800167477	1.5505962750687877e-06	-5.724511032798634e-07	0.9998855537932687	None	0.3333333333333333	1	0.5	4	0.6666666666666666	6	0.4074074074074074	0.6666666666666666	10	6	0	0	0	0.3333333333333333	3	9	0.7333333333333333	11	0.0	1.0	0.09999984833597016	0.5000007414421662	0.090599390000025	0.597745637525283	-0.03368490271636014	0.6703937818885036	0.6468676585369666	0.5911408074856757	0	1.0	0.0
3434	0.00036163715370029906	2.3621771457218737e-06	-7.479684794213764e-07	0.9999999593728979	None	0.2	1	0.3333333333333333	4	0.8	12	0.20987654320987653	0.8	16	12	0	0	0	1.0	9	9	1.1333333333333333	17	0.0	1.0	0.09929562861453718	0.5032899100514494	0.013217412176528342	0.5690549592757009	0.0996272342612545	0.5029635549421829	0.599419235848949	0.5252294417745632	0	0	0.0
3318	0.00023719685853660393	2.1746270155435734e-06	-2.1730164930470016e-06	0.9999971939979362	None	0.25	1	0.4	4	0.7692307692307693	10	0.23809523809523808	0.7692307692307693	14	10	0	0	0	0.7777777777777778	7	9	1.0	15	0.0	1.0	0.16619365719939685	0.5696824360065796	-0.021932789735308454	0.5609056692656553	0.0999921351211405	0.5008217939025997	0.6912659237517598	0.543943107006454	0	1.0	0.0
6651	0.0006369235075005336	0.0004503562272729488	0.0003817146088752227	0.999717317297956	None	0.25	1	0.4	4	0.7692307692307693	10	0.234375	0.7692307692307693	14	10	0	0	0	1.0	8	8	1.0	15	0.0	0.8571428571428571	0.09999999999982714	0.500000000029373	2.4449017476896277e-06	0.5014223207496132	-1.5859051289902473	1.0	0.9999988450824555	0.9999959743873129	0	1.0	0.0
1226	None	None	None	None	None	1.0	1	0.8	4	0.4	2	0.4666666666666667	0.4	6	2	0	0	0	0.6	3	5	0.4666666666666667	7	0.0	1.0	-0.08234276951894902	0.6064974827527094	0.13825526902248858	0.5067915778920558	-0.06735570078137855	0.6588202820837894	0.731531574684227	0.592088892530686	0	1.0	0.0
5600	4.09845094307108e-07	3.344227513706159e-08	-7.341310081552266e-09	0.9999865194246931	None	0.25	1	0.36363636363636365	4	0.7857142857142857	11	0.2222222222222222	0.7857142857142857	15	11	0	0	0	0.8888888888888888	8	9	1.0666666666666667	16	0.0	1.0	0.36789734503780414	0.6151645525744082	0.2215861957809438	0.6034578880824083	6.1106010662520286e-06	0.5189079945332418	0.8209646740022699	0.5797008186710673	0	1.0	0.0
468	None	None	None	None	None	0	0	0.1875	3	0.8181818181818182	18	0.5714285714285714	0	0	0	23	0	0	0.8571428571428571	6	7	1.6	24	0.0	0.5263157894736842	0	0	0	0	0	0	0	0	0	0	0
1707	None	None	None	None	None	0	0	0.4	2	0.8	4	1.0	0.8	6	4	0	0	0	0.14285714285714285	1	7	0.4666666666666667	7	0.0	0.6666666666666666	-0.003965340592937611	0.6725209824201022	0.06626873758410501	0.507389932835232	9.85917547084643e-11	0.500000005224872	0.6013104222657649	0.5621085036976796	0	1.0	0.0
3667	0.00014045750845097506	1.1705682536646324e-05	-1.1632315706669176e-05	0.9997726565135776	None	0.25	1	0.4	4	0.7692307692307693	10	0.23809523809523808	0.7692307692307693	14	10	0	0	0	0.7777777777777778	7	9	1.0	15	0.0	1.0	-0.030910308843861412	0.6382438440091245	0.060472244919168486	0.6006333581590603	0.031066716081123137	0.5073312028636916	0.5920395120495497	0.5829901820489972	0	0	0.0
5629	0.012051676759323273	0.0051359788184722885	0.0016585011557418163	0.9844283989372545	None	0.25	1	0.4	4	0.7692307692307693	10	0.23809523809523808	0.7692307692307693	14	10	0	0	0	0.7777777777777778	9	7	1.0	15	0.0	1.0	0.34649771168636045	0.5536886279624327	0.0999989847439557	0.500004941840155	-0.09629097343762971	0.5046185861466256	0.8592888452518483	0.5194967985734796	0	1.0	0.0
3385	6.523763999130381e-08	6.522978932331978e-08	-6.156343523151983e-08	0.9999903334585362	None	0	0	0.38461538461538464	10	0.5	18	0.6031746031746031	0.4722222222222222	25	17	12	4	0	0.7777777777777778	9	7	2.533333333333333	38	0.2	0.45161290322580644	0.03568903498690805	0.5617621498843584	0.035934441773471514	0.6833107012419831	5.495267317419766e-14	0.5000000000190344	0.6021010116770982	0.5839755492376357	1.0	1.0	0.3333333333333333
2892	0.00010867787635317112	8.284567927529218e-07	9.635677482560746e-08	0.9999977050779039	None	0	0	0.3333333333333333	1	1.0	2	1.0	1.0	3	2	0	3	0	0.25	1	4	0.26666666666666666	4	1.0	0	0.019128201783377465	0.530289275357374	-0.09999999797123559	0.5000000016195839	0.10810116190081034	0.527420245928034	0.7005718885663652	0.5192485474129361	1.0	1.0	0.0
1284	None	None	None	None	None	0.041666666666666664	1	0.22	11	0.7534246575342466	55	0.9259259259259259	0.547945205479452	49	40	25	0	0	1.0	9	9	5.0	75	0.0	0.9552238805970149	5.5909671621830636e-05	0.5009113205495092	0.058899191924548025	0.5648878338632933	4.215998815503498e-06	0.5015352463890167	0.5689672746710275	0.5225521568885757	0	1.0	0.0
2246	None	None	None	None	None	0	0	0.6	3	0.6	3	0.4666666666666667	0.6	6	3	0	1	0	0.6	3	5	0.4666666666666667	7	1.0	1.0	0.028969879843489622	0.6024275468291013	0.19128585316196023	0.5982022199328136	0.0976823236822776	0.5061575586246783	0.6813446635328464	0.5693992525279462	1.0	1.0	0.0
2606	2.116149744207943e-08	1.8785098719111494e-08	1.0425552006785091e-08	0.9999960247341554	None	0.5	1	0.5714285714285714	4	0.625	5	0.3333333333333333	0.625	9	5	0	0	0	0.8333333333333334	5	6	0.6666666666666666	10	0.0	0.8	8.093301062471371e-05	0.5016024215486818	0.0999999533202258	0.500000073547585	1.4070220506368013e-14	0.5000000000015021	0.6156709565350849	0.5005341666581021	0	1.0	0.0
2940	5.1782382298945904e-05	7.558682673616812e-07	-2.26734468355227e-07	0.9999979450734161	None	0.25	1	0.4	4	0.7692307692307693	10	0.23809523809523808	0.7692307692307693	14	10	0	0	0	0.7777777777777778	7	9	1.0	15	0.0	1.0	-0.11305574845560544	0.5617788166519021	0.06717169785033222	0.5381143865331047	0.008871844363295356	0.564964357958428	0.6837710618514058	0.5549828359233784	0	0.9285714285714286	0.0
1875	None	None	None	None	None	0	0	0.07692307692307693	2	0.9459459459459459	35	0.8666666666666667	0	0	0	38	3	0	0.5555555555555556	5	9	2.6	39	0.0375	0.8235294117647058	0	0	0	0	0	0	0	0	0	0	0
2780	0.0009283733537956963	4.583302946293786e-05	-4.0834956287011345e-05	0.9991479570506294	None	0	0	0.3333333333333333	2	0.6666666666666666	4	0.4	0.6666666666666666	6	4	1	4	0	0.8	5	4	0.5333333333333333	8	1.0	0	0.06717175970516417	0.6197402129058789	0.07243208570047407	0.669265301214484	0.11474848456331735	0.5828445387982747	0.6135438950925817	0.6246323011266712	1.0	1.0	0.7232886487486485
2239	None	None	None	None	None	0.2857142857142857	2	0.5625	9	0.38095238095238093	8	0.5476190476190477	0.14285714285714285	10	3	12	5	0	0.8571428571428571	6	7	1.5333333333333334	23	0.23809523809523808	0.47058823529411764	0.1683552225677179	0.6449539917002406	-0.05446665797651131	0.6230498423659891	0.16783345657713744	0.6124244599413835	0.737230380354681	0.6269107832030683	0.5	0.7	0.0
7252	0.0032652841711288756	0.001810199025879897	0.0018091081471678602	0.9964123205436762	None	0.25	1	0.4	4	0.7692307692307693	10	0.23809523809523808	0.7692307692307693	14	10	0	0	0	0.7777777777777778	9	7	1.0	15	0.0	1.0	-0.09550149008817149	0.5974951250831159	0.03526348323053026	0.542048087570484	0.07186997989370272	0.5104558844509852	0.6737143542414672	0.5502843613064096	0	0.21428571428571427	0.0
2185	None	None	None	None	None	0	0	0.2857142857142857	4	0.6842105263157895	13	0.2916666666666667	0	1	0	19	11	0	0.8888888888888888	8	9	1.4	21	0.2682926829268293	0.1111111111111111	0	0	0	0	0	0	0	0	0	0	0
4136	0.0009302709079363223	4.173108973418876e-05	2.654651258594961e-05	0.9991523478726134	None	0.25	1	0.4	4	0.75	9	0.25	0.75	13	9	0	0	0	0.875	7	8	0.9333333333333333	14	0.0	0.8571428571428571	-0.0171669279767022	0.6000978557604827	0.08172487017252462	0.5539219794547193	-0.09994342162713296	0.5002321558326688	0.6812884648861496	0.5517582158028739	0	1.0	0.0
1942	None	None	None	None	None	0	0	0.2857142857142857	4	0.7222222222222222	13	0.5555555555555556	0	0	0	19	14	0	1.0	6	6	1.3333333333333333	20	0.3333333333333333	0.11764705882352941	0	0	0	0	0	0	0	0	0	0	0
6955	0.01862744771788474	0.0039241523924073585	0.0022431822869723624	0.9626262522485867	None	0.25	1	0.4	4	0.75	9	0.25925925925925924	0.75	13	9	0	0	0	0.6666666666666666	9	6	0.9333333333333333	14	0.0	1.0	0.48025669599988347	0.6298845925702402	0.05494332896831637	0.6554689963678499	0.08427049914716292	0.5342426042519323	0.8776480620622723	0.6076293018963753	0	1.0	0.0
4902	0.0054678067553359175	0.0006856511131521776	-0.0006255835400009808	0.9967586052923627	None	0.25	1	0.4	4	0.75	9	0.25925925925925924	0.75	13	9	0	0	0	0.6666666666666666	6	9	0.9333333333333333	14	0.0	1.0	0.09999935587679314	0.5927935509377574	0.09996386926160163	0.5002834655889158	0.09162923402549958	0.5211380019873253	0.5097962417695812	0.5383629694566483	0	0.7692307692307693	0.0
767	None	None	None	None	None	0	0	0.16666666666666666	9	0.810126582278481	64	1.0	0.7848101265822784	71	62	9	0	0	1.0	9	9	5.4	81	0.0	1.0	0.0010680361067131653	0.6623614087672985	0.04299898807612418	0.6048133186271136	2.59661548139362e-06	0.5000316270397738	0.6001503999993841	0.5906148682249373	0	1.0	0.0
788	None	None	None	None	None	0	0	0.42857142857142855	3	0.75	6	0.5555555555555556	0.75	9	6	0	0	0	0.2222222222222222	2	9	0.6666666666666666	10	0.0	1.0	3.9129564411108986e-05	0.5002011617055381	0.04474099847446751	0.605096668221459	3.1435563692662002e-09	0.5000000230307082	0.552430312528335	0.5355691461703994	0	1.0	0.0
1298	None	None	None	None	None	0.16666666666666666	1	0.5714285714285714	8	0.3684210526315789	7	0.42857142857142855	0.2631578947368421	10	5	10	0	0	1.0	7	7	1.4	21	0.0	0.5714285714285714	1.5704621747793865e-05	0.505240341709128	1.2078866502536991e-18	0.5000000000000171	0.4283953076252033	0.6767902485955777	0.8824191773487919	0.562998584314296	0	1.0	0.0
220	None	None	None	None	None	0	0	0.6	3	0.6	3	0.4666666666666667	0.6	6	3	0	1	0	0.6	3	5	0.4666666666666667	7	1.0	0.5	0.03705103697510466	0.6594792119885267	1.6627938062746164e-09	0.5000000169493137	0.0560896200929891	0.5080673215596239	0.5969472287607106	0.5575148273647099	1.0	1.0	0.0
1155	None	None	None	None	None	0	0	0.25	1	1.0	4	0.6	0	0	0	5	0	0	0.4	5	2	0.4	6	0.0	0	0	0	0	0	0	0	0	0	0	0	0
978	None	None	None	None	None	0	0	0.35714285714285715	5	0.6666666666666666	12	0.6666666666666666	0.16666666666666666	7	3	12	8	0	0.8333333333333334	5	6	1.3333333333333333	20	0.3333333333333333	0.7142857142857143	0.09999999977039173	0.5000000008551171	-0.050590904468290454	0.6332863904128663	-0.05471954349595879	0.5050460224533369	0.6715302038677375	0.5470707279332675	1.0	1.0	0.0
2206	None	None	None	None	None	0	0	0.23076923076923078	3	0.7647058823529411	13	0.3877551020408163	0	0	0	18	0	0	1.0	7	7	1.2666666666666666	19	0.0	0.13333333333333333	0	0	0	0	0	0	0	0	0	0	0
458	None	None	None	None	None	0	0	0.3333333333333333	2	0.6666666666666666	4	0.8	0	0	0	7	4	0	0.4	2	5	0.5333333333333333	8	0.2222222222222222	0	0	0	0	0	0	0	0	0	0	0	0
4130	0.0015017981009241188	7.928535419754835e-05	-6.200126490917308e-05	0.9970954524426692	None	0.25	1	0.4	4	0.7692307692307693	10	0.23809523809523808	0.7692307692307693	14	10	0	0	0	0.7777777777777778	7	9	1.0	15	0.0	1.0	5.25224858228185e-16	0.5000000000000897	2.509097264172664e-13	0.5136509168179717	0.05119989448408735	0.6419486038111585	0.5739506456967073	0.5530041794089842	0	0.7142857142857143	0.0
4552	0.00037715291286284864	0.00033305343166901627	-0.0003330530446596563	0.9982752051811465	None	0.25	1	0.4	4	0.7692307692307693	10	0.23809523809523808	0.7692307692307693	14	10	0	0	0	0.7777777777777778	7	9	1.0	15	0.0	1.0	0.09999847258649394	0.5000276099524983	0.05006337365321737	0.6203764767749358	0.05533142861347358	0.5312100185495969	0.5693880929313058	0.5511751313362533	0	0.9285714285714286	0.0
2161	None	None	None	None	None	0	0	0.6	3	0.6	3	0.5833333333333334	0.6	6	3	0	0	0	0.3333333333333333	2	6	0.4666666666666667	7	0.0	0.4	-0.09999999999999273	0.5000000000000908	0.2758977517929887	0.5270126057389061	-0.0715904155697305	0.5247975122723828	0.8467108532029449	0.5172787189460436	0	1.0	0.0
1833	None	None	None	None	None	0	0	0.4	2	0.8	4	0.4666666666666667	0.8	5	4	1	1	0	0.6	3	5	0.4666666666666667	7	0.2	0	0.3738514564823213	0.515216189961345	0.09999995582880221	0.5000004828467732	0.007020248059153207	0.6562353821166115	0.8220719155756511	0.5586823003360578	1.0	1.0	0.0
6680	None	None	None	None	None	0.375	3	0.42105263157894735	8	0.6538461538461539	17	0.345679012345679	0.6153846153846154	24	16	3	1	0	1.0	9	9	1.8666666666666667	28	0.5	0.5263157894736842	0.09999998017610223	0.5000002479830913	-0.05671199529760629	0.6759407348901125	-0.5569850205128846	0.9995034557644572	0.9475776030215424	0.9416316529568293	1.0	1.0	0.0
7413	0.00035870086368574195	1.4818564725913011e-05	-5.537440348452538e-07	0.9995945449230592	None	0.25	1	0.4	4	0.75	9	0.25925925925925924	0.75	13	9	0	0	0	0.6666666666666666	6	9	0.9333333333333333	14	0.0	1.0	0.035274952985601106	0.5	0.0569789863561222	0.6702347318835705	0.0641985684613662	0.5527593634529973	0.556297867613354	0.5761587589906365	0	0.9230769230769231	0.0
1620	None	None	None	None	None	0	0	0.75	3	0.0	0	0.75	0	0	0	5	6	0	0.5	2	4	0.4	6	0.42857142857142855	0.5	0	0	0	0	0	0	0	0	0	0	0
6858	2.7271091836123816e-05	6.734375165937541e-07	-1.682560959297762e-07	0.9999959938498849	None	0.25	1	0.4	4	0.75	9	0.25	0.75	13	9	0	0	0	0.875	8	7	0.9333333333333333	14	0.0	0.8571428571428571	0.3191561776079254	0.6514720851398018	0.09521319771584404	0.512521627457746	0.027990913149683057	0.5046726843096896	0.7758883642583986	0.5576018303685074	0	1.0	0.0
6559	0.0007975057996053808	7.058143513570958e-05	6.843312618632322e-05	0.9991481639364201	None	0.3333333333333333	1	0.5	4	0.6666666666666666	6	0.3142857142857143	0.6666666666666666	10	6	0	0	0	0.7142857142857143	5	7	0.7333333333333333	11	0.0	1.0	-0.009864674234572005	0.6795694206784817	0.09848449640394426	0.503670988357755	-0.07555980649724997	0.5193575183226078	0.6911598573483343	0.569868727319792	0	0.2	0.0
356	None	None	None	None	None	0	0	0.3684210526315789	14	0.5272727272727272	29	0.7037037037037037	0.21818181818181817	23	12	33	0	0	1.0	9	9	3.8	57	0.0	0.56	0.00013022712132671925	0.5063892838559592	0.08683538560047448	0.5875071026679859	-0.06783561141321952	0.5246559618927097	0.64933426755863	0.5397436265189023	0	1.0	0.0
4428	0.0030534803938153726	0.00021455159901370905	0.0001750308297088147	0.9978769848418189	None	0.25	1	0.4	4	0.7692307692307693	10	0.23809523809523808	0.7692307692307693	14	10	0	0	0	0.7777777777777778	7	9	1.0	15	0.0	1.0	0.13961169415089664	0.6504574753141942	0.09964294942863802	0.5172263248085336	0.08126955144842597	0.6165889859942316	0.5767986258874974	0.5958877098735047	0	1.0	0.0
7199	0.007434864979020485	0.001378400774206375	0.0012154919006378156	0.9870804614520231	None	0.25	1	0.36363636363636365	4	0.7857142857142857	11	0.2222222222222222	0.7857142857142857	15	11	0	0	0	0.8888888888888888	9	8	1.0666666666666667	16	0.0	1.0	0.18607249530851047	0.7183008568273899	0.1694937372602862	0.5	0.11268630857230155	0.5044225836814609	0.6094471382645563	0.5788156042471297	0	1.0	0.0
4833	6.309831404153664e-08	1.6034926558229564e-08	1.3129939802739321e-08	0.999985373633778	None	0.3333333333333333	1	0.4444444444444444	4	0.7272727272727273	8	0.2708333333333333	0.7272727272727273	12	8	0	0	0	0.75	6	8	0.8666666666666667	13	0.0	0.8571428571428571	0.31054417525820044	0.5054905373306743	0.08917492973294537	0.9999999902512183	2.2863513376033953e-08	0.5000048676766172	0.791636864249579	0.9978838433388048	0	0	0.0
3161	7.234027821240165e-05	3.179808112610096e-05	-1.048820630300208e-05	0.9993166657028092	None	0.25	1	0.4	4	0.75	9	0.25925925925925924	0.75	13	9	0	0	0	0.6666666666666666	6	9	0.9333333333333333	14	0.0	1.0	0.07914943373206593	0.5647673841563614	0.05376970576613667	0.6413272148045057	0.022703525206132426	0.5097616792062067	0.5928189942288874	0.572870250794037	0	0.8461538461538461	0.0
7136	0.002711071164674309	0.0007581275530649317	-0.0007515852425816964	0.9843475901035527	None	0.25	1	0.4	4	0.75	9	0.25925925925925924	0.75	13	9	0	0	0	0.6666666666666666	6	9	0.9333333333333333	14	0.0	1.0	0.02430625640491273	0.5268726505259502	0.018831200396527237	0.5365462474422046	0.09865733447647057	0.5031876612886216	0.5898765354297246	0.5222179638561408	0	1.0	0.0
2809	0.0003979573310557096	4.7291358542699984e-05	-4.6710831853475986e-05	0.9998365944552401	None	0	0	0.4	2	0.8	4	0.4666666666666667	0.8	6	4	0	0	0	0.6	3	5	0.4666666666666667	7	0.0	0	-0.0347365182719936	0.5722532782459085	0.08117127329680332	0.5212779083813023	-0.09942893425582353	0.500281023326405	0.6804525169980642	0.5314034097293929	0	1.0	0.0
5008	0.006585122014343772	0.0022766128757256703	-0.0010649190243487365	0.98215442552618	None	0.25	1	0.4	4	0.75	9	0.25925925925925924	0.75	13	9	0	0	0	0.6666666666666666	9	6	0.9333333333333333	14	0.0	1.0	0.4791537313882118	0.6763018709519415	0.07114932024377331	0.6716980488557365	0.06411290941051331	0.5542048553319474	0.9007266980032699	0.6357101128002998	0	1.0	0.0
4665	0.0023155291247753665	0.0007467685360884144	0.00015935467348189195	0.9909307422407945	None	0.25	1	0.4	4	0.7692307692307693	10	0.23809523809523808	0.7692307692307693	14	10	0	0	0	0.7777777777777778	9	7	1.0	15	0.0	1.0	0.46221998545604154	0.7472378805660926	-0.20822244063790757	0.6722564317378996	0.04246474158145002	0.5149362164546544	0.9482967869252652	0.6503781744542425	0	1.0	0.0
2060	None	None	None	None	None	0.5	1	0.6666666666666666	4	0.5714285714285714	4	0.375	0.5714285714285714	8	4	0	0	0	0.6666666666666666	4	6	0.6	9	0.0	0.6666666666666666	1.1394777655126812e-20	0.5	-0.044718579090017314	0.6550571021374004	0.16750652836806532	0.5542226477168659	0.7111818927844402	0.5711056172514984	0	1.0	0.0
5288	0.00012323299542775642	4.6961540701636295e-06	4.679751540480979e-06	0.9999987999846214	None	0.25	1	0.4	4	0.75	9	0.25925925925925924	0.75	13	9	0	0	0	0.6666666666666666	9	6	0.9333333333333333	14	0.0	1.0	0.22324073997188254	0.6296179281545707	0.0999999810291915	0.5000005572796986	-0.09999980235208542	0.5000001466875509	0.7911660105748605	0.5441001810605838	0	1.0	0.0
154	None	None	None	None	None	0.07142857142857142	1	0.43333333333333335	13	0.5	21	0.5432098765432098	0.19047619047619047	19	8	24	9	0	1.0	9	9	2.933333333333333	44	0.21951219512195122	0.46153846153846156	-0.03665266240296444	0.5281203178622702	0.09059173951865887	0.5893928856312353	-0.08347509767284297	0.5474261704002775	0.6792631766030558	0.5551359522205451	1.0	0.8421052631578947	0.0
6535	1.82702651968351e-05	2.9469045530994396e-06	-9.086906211118899e-08	0.9991667989981604	None	0.3333333333333333	1	0.4444444444444444	4	0.7272727272727273	8	0.28888888888888886	0.7272727272727273	12	8	0	0	0	0.5555555555555556	5	9	0.8666666666666667	13	0.0	1.0	0.0451406993681638	0.5	0.2782477408990057	0.7808051279988344	0.023755378710692877	0.5642007105281535	0.7528484354187241	0.624696500655933	0	1.0	0.0
549	None	None	None	None	None	0	0	0.21428571428571427	6	0.7435897435897436	29	0.7592592592592593	0.20512820512820512	12	8	28	9	0	0.6666666666666666	6	9	2.7333333333333334	41	0.16071428571428573	0.6285714285714286	0.04529553021729996	0.5006023238151118	-0.09962261768670508	0.5037513970193493	-0.09994217975397476	0.5000802743107158	0.6645481823077007	0.5014780176385053	1.0	0.3333333333333333	0.0
3815	0.0005788809331876933	0.0001651231880760726	5.202260755643339e-05	0.9993077594550559	None	0.25	1	0.4	4	0.75	9	0.25925925925925924	0.75	13	9	0	0	0	0.6666666666666666	6	9	0.9333333333333333	14	0.0	1.0	-0.09717242801085547	0.5172127776438998	0.09994219810916982	0.6701854287903564	0.048326522528667065	0.5803769959137707	0.6911360261720313	0.5908324599320095	0	1.0	0.0
2542	None	None	None	None	None	0	0	0.5555555555555556	5	0.2727272727272727	3	0.52	0	0	0	12	0	0	1.0	5	5	0.8666666666666667	13	0.0	1.0	0	0	0	0	0	0	0	0	0	0	0
6122	0.005727414382220029	0.0006298360856009833	-0.0005399745869876158	0.9879513808336788	None	0.25	1	0.4	4	0.7692307692307693	10	0.234375	0.7692307692307693	14	10	0	0	0	1.0	8	8	1.0	15	0.0	0.8571428571428571	-0.024623243684096963	0.6479462013317256	2.741807343511184e-20	0.50000000000179	-0.19976540337432322	0.972073024998011	0.7440211058363027	0.8000521788101873	0	1.0	0.0
2548	None	None	None	None	None	0.2857142857142857	4	0.4666666666666667	14	0.47619047619047616	20	0.5432098765432098	0.30952380952380953	26	13	17	0	0	1.0	9	9	2.933333333333333	44	0.0	0.5789473684210527	0.09999879505256566	0.500111891496968	0.09616953293941218	0.6294470101189572	0.0985583650731954	0.5057382180758553	0.5474144195217807	0.5459736686451045	0	0.07692307692307693	0.0
670	None	None	None	None	None	0	0	0.25	2	0.7777777777777778	7	0.7333333333333333	0	0	0	10	5	0	0.6	3	5	0.7333333333333333	11	0.20833333333333334	0.3333333333333333	0	0	0	0	0	0	0	0	0	0	0
1334	None	None	None	None	None	0	0	0.6	3	0.6	3	0.5833333333333334	0.6	5	3	1	1	0	0.3333333333333333	2	6	0.4666666666666667	7	0.25	0.8	0.08562514021295242	0.5933521621134356	3.172137101145971e-08	0.5000006483212329	0.06822776369814841	0.6342417331291781	0.6019953072769586	0.576746991560834	1.0	1.0	0.0
2682	7.524358209623295e-05	1.0767848378159296e-06	1.0525755342175349e-06	0.9999837471907953	None	0	0	0.3684210526315789	7	0.5384615384615384	14	0.5185185185185185	0.07692307692307693	5	2	22	11	0	0.6666666666666666	6	9	1.8666666666666667	28	0.24444444444444444	0.631578947368421	0.027369219593414672	0.5069843208599611	0.004010133176236715	0.503437690606819	0.09999770085255247	0.5000019591105502	0.601191732796142	0.5034747704146371	1.0	1.0	0.0
2108	None	None	None	None	None	0.5	1	0.6666666666666666	4	0.5	3	0.4444444444444444	0.5	7	3	0	0	0	0.5	3	6	0.5333333333333333	8	0.0	1.0	0.09999979725923878	0.5000003069398563	0.3018300986868037	0.6113653699826045	0.09773527143891388	0.5202649725706491	0.723147113905768	0.5443961595899213	0	1.0	0.0
6984	2.314767557835897e-08	2.117662246358323e-08	9.1369487545476e-10	0.9999970542734978	None	0.25	1	0.4	4	0.7692307692307693	10	0.23809523809523808	0.7692307692307693	14	10	0	0	0	0.7777777777777778	7	9	1.0	15	0.0	1.0	0.04296543400310592	0.6413062208813366	0.047833863436197006	0.6777353483246008	1.981622712100625e-10	0.5000000559173357	0.6212085783736414	0.6086102002220584	0	1.0	0.0
4828	0.00523643482379496	0.0017095697906894395	0.00020077511965596966	0.9916526698166177	None	0.25	1	0.4	4	0.75	9	0.25925925925925924	0.75	13	9	0	0	0	0.6666666666666666	6	9	0.9333333333333333	14	0.0	1.0	0.09999999999999942	0.5000000000000052	0.026169342688339682	0.6530476763628144	-0.17873575960520244	0.9891603079248996	0.7825990428330167	0.8475312680589101	0	0	0.0
244	None	None	None	None	None	0	0	0.3333333333333333	2	0.8571428571428571	6	0.36	0.8571428571428571	8	6	0	0	0	1.0	5	5	0.6	9	0.0	0	0.07612133591612803	0.5732961381209094	0.053071575731501244	0.5653514798540805	0.010607638687567329	0.516106056069192	0.5824992666160731	0.5517035695477807	0	1.0	0.0
5088	2.7782400873468436e-05	1.9562540471696928e-05	-7.416444445768368e-07	0.9986381900719334	None	0.25	1	0.4	4	0.7692307692307693	10	0.23809523809523808	0.7692307692307693	14	10	0	0	0	0.7777777777777778	7	9	1.0	15	0.0	1.0	0.020855984938939594	0.5189893096783499	-0.019830025057793743	0.7023108866796703	-0.0019786782514016666	0.5772436719058083	0.615594461899531	0.602349156445609	0	0.42857142857142855	0.0
7381	0.005889538442518914	0.0036988765481876123	0.0036785805690550386	0.9917894717808491	None	0.2857142857142857	2	0.375	6	0.7142857142857143	15	0.36507936507936506	0.7142857142857143	21	15	1	0	0	0.7777777777777778	7	9	1.5333333333333334	23	0.0	1.0	0.08947028754819394	0.6512299557009982	0.06086861728786157	0.5846220337184719	0.09990794586983298	0.5387860353398168	0.5638127416522862	0.5923996618447498	0	1.0	0.0
1257	None	None	None	None	None	0.08333333333333333	1	0.3333333333333333	9	0.6578947368421053	25	0.6349206349206349	0.3684210526315789	21	14	18	2	0	0.7777777777777778	9	7	2.6666666666666665	40	0.06060606060606061	0.5294117647058824	0.047668958828734787	0.6598919413677525	-0.03724684198136411	0.6578240284541423	0.039873731434857174	0.521598658524354	0.6204643223251977	0.6148213505142034	0.9285714285714286	0.8571428571428571	0.0
1653	None	None	None	None	None	0	0	0.5	4	0.6	6	0.5714285714285714	0.2	5	2	6	3	0	0.42857142857142855	3	7	0.8	12	0.23076923076923078	0.4	-0.07467457809915444	0.5325468648562232	0.16422879547789204	0.538890974156864	-0.02133185708653696	0.5068199837891796	0.7258102237222162	0.5261039272023441	1.0	1.0	0.0
6860	0.00441170088642909	0.00427726142847461	-0.004274806573903752	0.9940674092888468	None	0.2	1	0.3333333333333333	4	0.8	12	0.20987654320987653	0.8	16	12	0	0	0	1.0	9	9	1.1333333333333333	17	0.0	1.0	0.09999743892138199	0.5000241064044633	0.2204638917105295	0.723208244737565	0.1117511454629387	0.9959299745723975	0.8674192624748168	0.8959971223665942	0	1.0	0.0
3708	None	None	None	None	None	0	0	0.375	9	0.5294117647058824	18	0.5714285714285714	0.2647058823529412	15	9	20	14	0	0.7777777777777778	7	9	2.4	36	0.3684210526315789	0.4666666666666667	0.0814043027710503	0.6576940694872391	0.09999993227047158	0.5000049938536857	0.09999077292858752	0.500852887417509	0.5219006229335305	0.5544882957911559	1.0	1.0	0.0
2907	None	None	None	None	None	0	0	0.3888888888888889	7	0.56	14	0.42857142857142855	0.2	10	5	16	6	0	0.7777777777777778	7	9	1.8	27	0.1935483870967742	0.7272727272727273	0.09999999945984206	0.5000000036527991	3.1048452511262404e-10	0.5000000121062176	0.22849305839807918	0.5836291620442896	0.718157869509766	0.5281111200998125	1.0	1.0	0.0
324	None	None	None	None	None	0	0	0.42857142857142855	3	0.75	6	0.3333333333333333	0.75	9	6	0	0	0	0.8333333333333334	6	5	0.6666666666666666	10	0.0	0.4	0.0986918996704389	0.507422973758893	0.09735200304718775	0.51477975980376	0.07016057943567504	0.5446673211714026	0.5333647430234992	0.5223165979691613	0	0.8888888888888888	0.0
5946	0.007155454153319831	0.0015222927801376283	0.0007160731251421785	0.9914477530153101	None	0.25	1	0.4	4	0.7692307692307693	10	0.23809523809523808	0.7692307692307693	14	10	0	0	0	0.7777777777777778	9	7	1.0	15	0.0	1.0	-0.030814330523053747	0.6828415095885029	-0.057027846461276475	0.5128690197003322	-0.3237596571874596	0.5935550473318562	0.7911159595466024	0.5984497844944549	0	1.0	0.0
3247	0.0010479125045576793	0.00016476192100314436	7.527683867073222e-05	0.9993975856416973	None	0.25	1	0.4	4	0.75	9	0.25925925925925924	0.75	13	9	0	0	0	0.6666666666666666	6	9	0.9333333333333333	14	0.0	1.0	0.05737579662514475	0.5320710157073203	0	0.5	0.06695145376255905	0.5202737119771428	0.5708975351457513	0.5174595452024193	0	1.0	0.0
5173	0.00750349345937687	0.0005916770599453216	-4.829693792512905e-05	0.9935531631517273	None	0.25	1	0.4	4	0.75	9	0.25925925925925924	0.75	12	9	1	2	0	0.6666666666666666	6	9	0.9333333333333333	14	0.6666666666666666	1.0	0.018451053904693936	0.5204639717511065	0.09644175651693072	0.5076359742586202	0.09833040011184471	0.5016902113464313	0.5921176389279383	0.5099327582080695	1.0	1.0	0.0
5314	2.6558284782088277e-08	2.6277021448931857e-08	2.627701073238218e-08	0.9999966754482085	None	0.25	1	0.4	4	0.75	9	0.25925925925925924	0.75	13	9	0	0	0	0.6666666666666666	9	6	0.9333333333333333	14	0.0	1.0	0.09999615578770424	0.500108972980389	1.2879232070508146e-09	0.5000011949606068	1.4253659599757231e-08	0.5000001316083195	0.6157118369547153	0.5000367665169473	0	1.0	0.0
5816	0.0033334441629693777	0.0009561700737696087	-7.455924328354826e-05	0.9895968886027474	None	0.25	1	0.4	4	0.7692307692307693	10	0.23809523809523808	0.7692307692307693	14	10	0	0	0	0.7777777777777778	7	9	1.0	15	0.0	1.0	0.009063613379803184	0.5227953026247986	0.0032059215438145134	0.584849112340086	0.10732995136371701	0.5843765474339565	0.6121440006220383	0.5642037735715806	0	1.0	0.0
4671	6.846193901721081e-08	6.251691220687152e-08	-5.621309111581594e-10	0.9999927434569423	None	0.25	1	0.4	4	0.75	9	0.25925925925925924	0.75	13	9	0	0	0	0.6666666666666666	6	9	0.9333333333333333	14	0.0	1.0	2.3942284655718983e-10	0.5000000052953226	0.09972720728361399	0.5387558274184245	0.00047829425878178223	0.5052445541671337	0.6138393195779961	0.5146885976163691	0	0	0.0
2727	0.0013894650453938958	0.0002736642456057774	-4.229869259998289e-05	0.9954894343041817	None	0.125	1	0.4444444444444444	8	0.52	13	0.375	0.12	8	3	18	16	0	0.8888888888888888	8	9	1.8	27	0.45714285714285713	0.2727272727272727	0.04061577326688151	0.6277456472561441	0.0633375620288586	0.5059284087469883	-0.01680220884264195	0.6368897484685239	0.5954427044245328	0.5913109682133852	0.0	0	0.0
4935	0.004354973215298295	0.0005743961492116697	-4.039595849362629e-06	0.9953309858445795	None	0.25	1	0.4	4	0.7692307692307693	10	0.23809523809523808	0.7692307692307693	14	10	0	0	0	0.7777777777777778	9	7	1.0	15	0.0	1.0	-0.052895867981093136	0.5736464912508814	0.25805495403562084	0.9999192798002152	0.24403079712818485	0.6788098514747363	0.8279773915736955	0.9703970435312668	0	1.0	0.0
3264	0.0034490264089530784	0.0006944847123656285	-0.0006781222540994444	0.9920870924137113	None	0.25	1	0.4	4	0.7692307692307693	10	0.23809523809523808	0.7692307692307693	14	10	0	0	0	0.7777777777777778	7	9	1.0	15	0.0	1.0	4.550108940545076e-10	0.5003759311237282	0.34835085843609725	0.7311312770752241	0.07319562533708746	0.5555464559162807	0.8194083947371774	0.6006865939272116	0	1.0	0.0
4289	0.000512926055636336	2.285702489971203e-06	-1.0986674725923394e-06	0.9999966075397178	None	0.25	1	0.4	4	0.75	9	0.25925925925925924	0.75	13	9	0	0	0	0.6666666666666666	6	9	0.9333333333333333	14	0.0	1.0	0.09884702935661345	0.5048450542734895	-0.04375050916288413	0.6701599393443844	0.13329539851852273	0.5599535422713406	0.6743956240818879	0.5800765442550666	0	1.0	0.0
2817	0.0026736089561114067	0.0013089694416224644	-4.33523245334165e-05	0.9939920810041981	None	0.5	1	0.5714285714285714	4	0.625	5	0.3333333333333333	0.625	9	5	0	0	0	0.8333333333333334	5	6	0.6666666666666666	10	0.0	0.5	0.09946808405273017	0.5039483029771614	0.05765532448194912	0.582055156248072	0.15069716246248294	0.5528465388712086	0.586798009299986	0.5464645404298696	0	1.0	0.0
1676	None	None	None	None	None	0	0	1.0	2	0.0	0	0.75	0	2	0	0	2	0	1.0	2	2	0.2	3	1.0	0	0	0	0	0	0	0	0	0	0	0	0
854	None	None	None	None	None	0	0	0.17391304347826086	4	0.8125	26	0.7555555555555555	0.03125	2	1	31	0	0	0.5555555555555556	9	5	2.2666666666666666	34	0.0	0.8275862068965517	-0.04364159622245215	0.5964751269940015	0.09773738288760686	0.5013867328471492	-0.09999906759088517	0.5000008293000316	0.7007702567460372	0.5329811803558432	0	1.0	0.0
1556	None	None	None	None	None	1.0	1	1.0	4	0.25	1	0.5	0	2	0	3	7	0	0.75	3	4	0.4	6	0.875	1.0	0	0	0	0	0	0	0	0	0	0	0
7428	0.0014849665008583248	0.0012830975842870627	-0.0012830553632845543	0.9994502387019859	None	0.3333333333333333	1	0.5	4	0.7	7	0.3333333333333333	0.7	11	7	0	0	0	0.4444444444444444	4	9	0.8	12	0.0	1.0	0.06483990530162019	0.5499918855004975	0.06967864589810134	0.5293417700403282	0.043271208299972067	0.5519559882516715	0.5425163854176777	0.5437806639074378	0	0.9090909090909091	0.0
4048	0.006467789645589867	0.001831688135966254	0.0016956315578845378	0.9922468017077924	None	0.25	1	0.4	4	0.7692307692307693	10	0.23809523809523808	0.7692307692307693	14	10	0	0	0	0.7777777777777778	7	9	1.0	15	0.0	1.0	-0.09280167455269278	0.5132554890617862	-0.03672055830828366	0.6219293495106516	0.26907929028295985	0.557397432889838	0.8299301044026686	0.5647498649019469	0	0.5	0.0
2838	2.4242682766732803e-08	2.017311857217912e-08	2.0037312253459253e-08	0.9999962812251355	None	1.0	1	0.75	3	0.0	0	0.5555555555555556	0	0	0	4	6	0	1.0	3	3	0.3333333333333333	5	0.5	1.0	0	0	0	0	0	0	0	0	0	0	0
709	None	None	None	None	None	0	0	0.375	3	0.5555555555555556	5	0.55	0	2	0	8	10	0	0.8	5	4	0.7333333333333333	11	0.5555555555555556	0	0	0	0	0	0	0	0	0	0	0	0
2337	None	None	None	None	None	0	0	0.25	1	1.0	4	0.6	0	0	0	5	5	0	0.4	5	2	0.4	6	0.35714285714285715	0	0	0	0	0	0	0	0	0	0	0	0
4152	0.005333246079366153	0.0024863613676710423	0.0006581164783170887	0.9957519688236348	None	0.25	1	0.4	4	0.75	9	0.25925925925925924	0.75	13	9	0	0	0	0.6666666666666666	6	9	0.9333333333333333	14	0.0	1.0	0.06519023931280275	0.5730466470308909	0.048684427552234115	0.7546750286454007	0.13811318242468182	0.607200194252709	0.6147943784271578	0.6497297336480059	0	0.9230769230769231	0.0
5239	0.004387357609641551	0.0020254378924464173	-0.0020248118054923352	0.9691164147461008	None	0.3333333333333333	1	0.4444444444444444	4	0.7272727272727273	8	0.2708333333333333	0.7272727272727273	12	8	0	0	0	0.75	6	8	0.8666666666666667	13	0.0	0.8571428571428571	1.1610531945868185	0.8238554960362489	4.762649135530811e-06	0.5003873362245786	0.062316892160667936	0.5529527802472727	0.9953329212952121	0.6423586346098601	0	0.9166666666666666	0.0
6659	0.013826456574034059	0.009366743695853625	-0.008312652104689587	0.9933226487419458	None	0.25	1	0.4	4	0.75	9	0.25925925925925924	0.75	13	9	0	0	0	0.6666666666666666	9	6	0.9333333333333333	14	0.0	1.0	0.0999999999808423	0.5000000069658043	-0.08860258430034672	0.5433873612590074	0.10994449471700392	0.5084823649251714	0.7137001384899847	0.5173197150382592	0	1.0	0.0
2600	0.0014699907908831402	0.000225404840412672	7.037827809625213e-05	0.9979226340525627	None	0	0	0.4	2	0.8	4	0.4666666666666667	0.8	6	4	0	2	0	0.6	5	3	0.4666666666666667	7	1.0	0	0.08108405165950502	0.568856338859207	-0.07833089950838887	0.576885107606435	-0.09388692103919963	0.5144696249930533	0.6836001111352339	0.5535505430811568	1.0	1.0	0.0
2519	None	None	None	None	None	0	0	0.10526315789473684	2	0.9230769230769231	24	0.7777777777777778	0	0	0	27	18	0	0.4444444444444444	9	4	1.8666666666666667	28	0.3103448275862069	1.0	0	0	0	0	0	0	0	0	0	0	0
3759	0.0008701940922160575	9.732536328717945e-05	-9.469992966143117e-05	0.9994747417675891	None	0.25	1	0.4	4	0.75	9	0.25925925925925924	0.75	13	9	0	0	0	0.6666666666666666	6	9	0.9333333333333333	14	0.0	1.0	0.052991434039447595	0.5368034777564775	0.09391652767505024	0.5178269541345312	0.09192040920130007	0.517778778501365	0.5469509082060098	0.5241448567055244	0	1.0	0.0
486	None	None	None	None	None	0	0	0.5	3	0.6666666666666666	4	0.4	0.6666666666666666	7	4	0	0	0	0.8	5	4	0.5333333333333333	8	0.0	0.6666666666666666	-0.054238132761878353	0.5993973152655173	0.03940094124518918	0.6754921164326568	0.04224428340990656	0.5122849785725752	0.6375585381836228	0.5975046858070048	0	1.0	0.0
1892	None	None	None	None	None	0	0	0.1	2	0.9259259259259259	25	0.8285714285714286	0	0	0	28	7	0	0.7142857142857143	7	5	1.9333333333333333	29	0.11666666666666667	0.4166666666666667	0	0	0	0	0	0	0	0	0	0	0
852	None	None	None	None	None	0	0	0.4166666666666667	5	0.5625	9	0.6	0.25	7	4	10	9	0	0.8333333333333334	5	6	1.2	18	0.42857142857142855	0.5714285714285714	0.08736774532076316	0.526267376620915	-0.06885793182341346	0.6299425743054908	0.0011135509311021826	0.5009451380826332	0.6567425027514217	0.5532075593884631	0.14285714285714285	0.14285714285714285	0.0
5506	0.004183247751325336	0.00028117030764534433	0.00027514368897237936	0.9986228216384903	None	0.2	1	0.3333333333333333	4	0.8	12	0.20987654320987653	0.8	16	12	0	0	0	1.0	9	9	1.1333333333333333	17	0.0	1.0	-0.09394043755766811	0.6923317060820937	0.08784143783263576	0.6564514297474439	-0.11361086378639602	0.5152025091569192	0.7100060744199542	0.623977183995166	0	0.9375	0.0
7335	0.0004838433361257064	5.662838585813222e-06	-5.472211242406846e-06	0.9999963447023067	None	0.25	1	0.4	4	0.75	9	0.25925925925925924	0.75	13	9	0	0	0	0.6666666666666666	9	6	0.9333333333333333	14	0.0	1.0	0.03295699426947423	0.570027875696838	0.09891193286303981	0.5	0.24903464902529696	0.51221079899945	0.7122034964739583	0.5275402476576715	0	1.0	0.0
2983	0.0018625332793501996	0.000513127413409051	0.0003862691636542753	0.9949245276282466	None	0	0	0.3333333333333333	3	0.8181818181818182	9	0.28888888888888886	0.8181818181818182	12	9	0	1	0	0.5555555555555556	5	9	0.8666666666666667	13	1.0	1.0	0.09999999999999999	0.5000000000000003	0.07767046156980384	0.9959290930742388	-0.0650655759589938	0.6269035791856257	0.7396830802716635	0.8814522890926101	1.0	1.0	0.0
6138	0.000516038983296597	0.00027574407857622064	-0.00025778498169155134	0.9996051286760521	None	0.25	1	0.4	4	0.7692307692307693	10	0.23809523809523808	0.7692307692307693	14	10	0	0	0	0.7777777777777778	7	9	1.0	15	0.0	1.0	0.030253361706578108	0.5014976514936486	0.0008606606715130926	0.5887052544302919	0.09994115980355103	0.5001644251826164	0.6023627819195637	0.5304011088081191	0	0.9285714285714286	0.0
4609	0.004691478012734023	0.002610734371957539	-0.0020838871663229268	0.9884846269567066	None	0.25	1	0.4	4	0.7692307692307693	10	0.23809523809523808	0.7692307692307693	14	10	0	0	0	0.7777777777777778	7	9	1.0	15	0.0	1.0	0.19748468946475803	0.9996974780366554	0.042698435617955055	0.6316556675323117	-0.0447540633561381	0.6686925968784537	0.7848959803950918	0.9575026206865088	0	1.0	0.0
5696	0.008831463319196538	0.004812588435961572	0.0042540402524756426	0.9759263813236222	None	0.25	1	0.36363636363636365	4	0.7857142857142857	11	0.2222222222222222	0.7857142857142857	15	11	0	0	0	0.8888888888888888	8	9	1.0666666666666667	16	0.0	1.0	0.45649819439300054	0.7456805132162153	0.09548267737862057	0.5	0.09739162418323202	0.50347229504382	0.8457828817222158	0.5898144672597414	0	0.9333333333333333	0.0
6814	0.00281949368316116	0.0010438015804314952	-0.0010155405040772544	0.9941607122466939	None	0.25	1	0.36363636363636365	4	0.7857142857142857	11	0.2222222222222222	0.7857142857142857	15	11	0	0	0	0.8888888888888888	9	8	1.0666666666666667	16	0.0	1.0	0.5638950036103163	0.6457195744092982	-0.09999091520382122	0.500123777797559	0.060526480904620025	0.5161837898020474	0.9441982489690481	0.5552344451162177	0	1.0	0.0
7031	0.0031881016472775046	0.0003540785210178574	0.00025727695579369817	0.9973861499518113	None	0.25	1	0.4	4	0.75	9	0.25925925925925924	0.75	13	9	0	0	0	0.6666666666666666	9	6	0.9333333333333333	14	0.0	1.0	0.09999999999845852	0.5000000721542914	0.08354331917682192	0.6548582797000285	-0.03309172992434756	0.5078141833035588	0.6439232976726412	0.5557442423692286	0	1.0	0.0
1516	None	None	None	None	None	0	0	0.25	2	0.8	8	0.5	0	0	0	11	0	0	0.375	3	8	0.8	12	0.0	0.6666666666666666	0	0	0	0	0	0	0	0	0	0	0
4120	0.006219462884244809	0.0018464719069127165	0.0015612886886184	0.9961223301242967	None	0.25	1	0.36363636363636365	4	0.7857142857142857	11	0.2222222222222222	0.7857142857142857	15	11	0	0	0	0.8888888888888888	8	9	1.0666666666666667	16	0.0	1.0	0.022348942567233163	0.6683727991789518	0.07008525612635029	0.6670870526270086	0.10802823012879648	0.5840286252303495	0.6437863264463967	0.6406997554278997	0	0	0.0
4873	0.0003316371051421396	3.4139684773534183e-06	-3.0632188334253844e-06	0.9999986007634069	None	0.25	1	0.36363636363636365	4	0.7857142857142857	11	0.2222222222222222	0.7857142857142857	15	11	0	0	0	0.8888888888888888	9	8	1.0666666666666667	16	0.0	1.0	-0.09142199222034178	0.5082383995450143	3.959073173757234e-05	0.5185731825360858	-0.020944617299953092	0.6572651565305703	0.6091250614539968	0.5628666989661075	0	0	0.0
6081	0.0011183725488030838	8.498809033643334e-06	-1.0603751554133843e-06	0.9996271827157243	None	0.25	1	0.4	4	0.7692307692307693	10	0.23809523809523808	0.7692307692307693	14	10	0	0	0	0.7777777777777778	7	9	1.0	15	0.0	1.0	0.09818255065279846	0.5	0.04173843062101968	0.6794637480852174	0.14927060787312615	0.5536569871005239	0.6088677981489315	0.5798738033582269	0	1.0	0.0
2700	None	None	None	None	None	0.07692307692307693	1	0.32142857142857145	9	0.6410256410256411	25	0.5694444444444444	0.20512820512820512	15	8	25	4	0	0.8888888888888888	8	9	2.7333333333333334	41	0.0851063829787234	0.5294117647058824	5.531200216856418e-12	0.5000043178718068	0.0008436935841886822	0.5250207203413977	0.09999998879568404	0.5008886178065516	0.6149248442313455	0.5086439965443779	1.0	1.0	0.0
1305	None	None	None	None	None	0.2	2	0.5	11	0.45161290322580644	14	0.9166666666666666	0.1935483870967742	16	6	16	0	0	1.0	6	6	2.2	33	0.0	0.37037037037037035	0.00025818579466571417	0.5576807884210051	0.0006247970817943058	0.5704822645033035	-0.043130533493906054	0.6400829511822809	0.5835769759417789	0.5899517824375351	0	0	0.0
5325	0.0047636958241143515	0.00032049854937149486	0.00031411868836802177	0.9958072513579835	None	0.25	1	0.4	4	0.75	9	0.25925925925925924	0.75	13	9	0	0	0	0.6666666666666666	9	6	0.9333333333333333	14	0.0	1.0	5.568232249233248e-07	0.501344059059968	-0.0999997939112243	0.500008236891315	0.20788094500278426	0.6137187982401993	0.7828547686711432	0.5389526102903491	0	1.0	0.0
7488	5.516392470530038e-07	4.366999356602743e-07	3.6700523085155484e-07	0.9998196742883615	None	0.25	1	0.4	4	0.7692307692307693	10	0.23809523809523808	0.7692307692307693	14	10	0	0	0	0.7777777777777778	7	9	1.0	15	0.0	1.0	0.12699567603730613	0.5727948868091567	-0.05776802235114529	0.5401725980184725	0.004942975255688519	0.5098668097963357	0.6819027580223438	0.5410551344136867	0	0	0.0
7483	0.002434523188382412	0.0002505124095658024	0.0002449845935174504	0.9986853446324206	None	0.2	1	0.3333333333333333	4	0.8	12	0.20987654320987653	0.8	16	12	0	0	0	1.0	9	9	1.1333333333333333	17	0.0	1.0	0.09994156769479191	0.5137110275339594	-0.09608862521420025	0.5064655959385237	0.09493766653959919	0.5824925992521318	0.7140394738928743	0.5344234484969393	0	1.0	0.0
7326	0.000985766329210165	0.00037449445034777763	0.0003664315370038969	0.9960678905513639	None	0.25	1	0.4	4	0.75	9	0.25925925925925924	0.75	13	9	0	0	0	0.6666666666666666	6	9	0.9333333333333333	14	0.0	1.0	0.14206994872583362	0.642132235496621	0.11380253158833856	0.5840307797351376	0.0407591445879905	0.5170056201306732	0.6182198301067673	0.5819233508332987	0	0.9230769230769231	0.0
7396	2.920654018444202e-08	2.920673263668847e-08	-1.6291296586869255e-10	0.9999967830432946	None	0.25	1	0.4	4	0.75	9	0.25925925925925924	0.75	13	9	0	0	0	0.6666666666666666	6	9	0.9333333333333333	14	0.0	1.0	7.902762784127648e-27	0.5000000000000475	0.08650354988650973	0.5	5.535499903118599e-15	0.5000000000000108	0.6005558397974752	0.5000000000000194	0	1.0	0.0
7197	0.004161363508764976	0.0004035974746759828	0.00018409660503641156	0.9948500922216876	None	0.25	1	0.4	4	0.7692307692307693	10	0.23809523809523808	0.7692307692307693	14	10	0	0	0	0.7777777777777778	7	9	1.0	15	0.0	1.0	0.0999999999999999	0.5000000000000021	0.09498685196970542	0.5779581534876765	0.1653952805315214	0.9999701455291786	0.651662463528583	0.972823438115662	0	0.14285714285714285	0.0
103	None	None	None	None	None	0	0	0.5	4	0.4	4	0.48	0.2	4	2	7	4	0	1.0	5	5	0.8	12	0.25	0.6	-0.07277558433427904	0.6649713765127889	-0.04575734375106404	0.5159695087810076	0.07140987550005289	0.503153358623922	0.6540064344349845	0.563164185747773	1.0	0.75	0.0
91	None	None	None	None	None	0.2	1	0.3333333333333333	4	0.8	12	0.20987654320987653	0.8	16	12	0	0	0	1.0	9	9	1.1333333333333333	17	0.0	1.0	0.04840948320859086	0.580417676869068	0.09992832853509921	0.5005153426554286	0.03577229319949362	0.6624237104945486	0.5817220139868267	0.5826239868390433	0	1.0	0.0
5276	0.013266992928711878	0.0015404153965264012	-0.001527717542711959	0.974730316114596	None	0.25	1	0.4	4	0.75	9	0.25925925925925924	0.75	13	9	0	0	0	0.6666666666666666	6	9	0.9333333333333333	14	0.0	1.0	0.4429046111497611	0.5241820559528354	-0.08414354357393682	0.5326849993963733	-0.06643613040352196	0.5562519152049022	0.9196492987302087	0.5377359977997418	0	1.0	0.0
1801	None	None	None	None	None	0	0	0.5	1	1.0	1	1.0	0	0	0	2	0	0	0.3333333333333333	1	3	0.2	3	0.0	0	0	0	0	0	0	0	0	0	0	0	0
6887	0.0037803857576943416	0.0018665183965255168	-0.0018568395498640648	0.9917529577429389	None	0.25	1	0.4	4	0.7692307692307693	10	0.23809523809523808	0.7692307692307693	14	10	0	0	0	0.7777777777777778	7	9	1.0	15	0.0	1.0	0.0999999999936994	0.5000000595795064	0.1104671262067308	0.9774728123030039	0.08847265866468927	0.6491329825351269	0.550387841826101	0.8118118034603315	0	0.5714285714285714	0.0
628	None	None	None	None	None	0	0	0.6	3	0.6	3	0.5833333333333334	0.6	6	3	0	1	0	0.3333333333333333	6	2	0.4666666666666667	7	1.0	0.4	0.02271863000829697	0.5068956802520233	0.16828397159212843	0.5278987849675522	0.13608821709030333	0.5271229634643699	0.6538074574208098	0.5206460952956753	1.0	1.0	0.0
2708	2.638376083676718e-08	2.5210504491391557e-08	-7.87866429938447e-09	0.9999967032996978	None	0	0	0.5	2	0.3333333333333333	1	0.8333333333333334	0	0	0	4	7	0	0.6666666666666666	3	2	0.3333333333333333	5	0.5833333333333334	0	0	0	0	0	0	0	0	0	0	0	0
1383	None	None	None	None	None	0	0	0.07692307692307693	2	0.9444444444444444	34	0.9047619047619048	0	0	0	37	0	0	0.8571428571428571	7	6	2.533333333333333	38	0.0	0.625	0	0	0	0	0	0	0	0	0	0	0
3206	0.006496103987686721	0.00012905179326421252	3.731807591091083e-05	0.9981410208742365	None	0.25	1	0.4	4	0.75	9	0.25925925925925924	0.75	13	9	0	0	0	0.6666666666666666	6	9	0.9333333333333333	14	0.0	1.0	0.09999998988543099	0.500001202944631	5.830416007840393e-13	0.5000181152961118	0.052414815779101676	0.6426760943231605	0.6034115948775086	0.5487674240024745	0	0	0.0
5669	0.00021736996358383027	7.681450478082177e-07	7.150320994683068e-07	0.999996252538386	None	0.25	1	0.4	4	0.75	9	0.25925925925925924	0.75	13	9	0	0	0	0.6666666666666666	6	9	0.9333333333333333	14	0.0	1.0	2.8458654918474215e-12	0.5004729978790737	0.07357159359559622	0.5331992895448397	-0.0996570953336137	0.5044204691724772	0.6698473275546434	0.512711190781054	0	1.0	0.0
1931	None	None	None	None	None	0	0	0.4166666666666667	5	0.5	8	0.6	0.5	12	8	5	0	0	0.8333333333333334	6	5	1.2	18	0.0	0.15384615384615385	0.12666395480293108	0.5922235478446047	0.019848285429190694	0.517625639566134	0.04308063386036361	0.5151675278833177	0.61038418733268	0.541933399889473	0	1.0	0.0
3366	0.005398371073660441	0.0014435863375275042	0.0009120517581514366	0.9936926809487558	None	0	0	0.375	3	0.8	8	0.3	0.8	11	8	0	0	0	0.625	8	5	0.8	12	0.0	0.8571428571428571	0.3097170565533561	0.7715039289167792	0.08278539453331997	0.5409122850203053	0.07979291614606168	0.5450997694783573	0.7370170669296756	0.6272825463868711	0	1.0	0.0
3933	0.0001570865948195117	6.774394006412203e-07	-3.415338172592828e-07	0.9999973980324891	None	0.25	1	0.4	4	0.7692307692307693	10	0.23809523809523808	0.7692307692307693	14	10	0	0	0	0.7777777777777778	7	9	1.0	15	0.0	1.0	0.0999889808084757	0.5000240029958457	0.09912586424354887	0.6095015140010689	0.05598162567190289	0.5042268881510168	0.5514860319415238	0.5384424245637943	0	1.0	0.0
3720	0.000989613626135473	0.00012402916681998673	-6.465848129832195e-05	0.9959672736784987	None	0	0	0.25	5	0.7142857142857143	20	0.47619047619047616	0.07142857142857142	4	2	25	19	0	0.7777777777777778	7	9	2.0	30	0.36538461538461536	0.42857142857142855	0.050768782387686895	0.5308341847228805	0.05071544618591066	0.5266981450111808	0.09994199242987348	0.5000107096794139	0.5577309934918563	0.5191931090563282	0.0	0.25	0.0
4374	0.0039093389885573055	0.000469381290406404	-0.0003264181541145315	0.9945867791948563	None	0.25	1	0.4	4	0.75	9	0.25925925925925924	0.75	13	9	0	0	0	0.6666666666666666	6	9	0.9333333333333333	14	0.0	1.0	0.2881803707923038	0.5120390839282755	4.951857277234875e-08	0.5000011314202948	0.08034904202681871	0.5464932893028347	0.7728117168495856	0.5195468772279848	0	1.0	0.0
2274	None	None	None	None	None	0	0	1.0	2	0.0	0	1.0	0	0	0	2	8	0	0.3333333333333333	1	3	0.2	3	1.0	1.0	0	0	0	0	0	0	0	0	0	0	0
104	None	None	None	None	None	0	0	0.037037037037037035	2	0.9743589743589743	76	0.9876543209876543	0.02564102564102564	2	2	77	0	0	1.0	9	9	5.333333333333333	80	0.0	1.0	0.039622249638557594	0.5021182060447644	0.05905174384049999	0.5185875076829355	-0.047305199223382506	0.6029974522443974	0.6148167821717039	0.5416389605828071	0	1.0	0.0
6685	0.0013725723223163618	0.0001225203181127438	-0.00011339381686609537	0.9995317288865896	None	0.25	1	0.36363636363636365	4	0.7857142857142857	11	0.2222222222222222	0.7857142857142857	15	11	0	0	0	0.8888888888888888	9	8	1.0666666666666667	16	0.0	1.0	-0.09808987226892499	0.513106418327711	-0.09999791761688563	0.5000181012431645	0.09982198627901258	0.5007007075132287	0.7183191675126104	0.5046092796395396	0	1.0	0.0
3525	0.0003351728544077518	2.0077869988885237e-06	-1.345213450900204e-07	0.9999967181468755	None	0.25	1	0.4	4	0.75	9	0.25925925925925924	0.75	13	9	0	0	0	0.6666666666666666	6	9	0.9333333333333333	14	0.0	1.0	0.0821655439192574	0.5045542011785694	0.16548891651538475	0.7492542144701815	-0.07521767554005851	0.6424338068078607	0.7410988447125778	0.6379012290783597	0	1.0	0.0
6964	0.004714852879926089	0.000819600625977963	0.0006006317850431476	0.9965073039042407	None	0.25	1	0.4	4	0.75	9	0.25925925925925924	0.75	13	9	0	0	0	0.6666666666666666	6	9	0.9333333333333333	14	0.0	1.0	0.051260716859976074	0.5107321070128777	0.019575343800090156	0.525172708842048	0.20356167982039394	0.5911219471053597	0.6854017966094402	0.5425895834714262	0	1.0	0.0
1834	None	None	None	None	None	0	0	0.25	1	1.0	3	1.0	1.0	4	3	0	3	0	0.2	1	5	0.3333333333333333	5	1.0	0	0.09902712980256582	0.5008887980612258	0.05737137837795144	0.5257319573097922	9.760664630343582e-06	0.5000049919004133	0.6004548334797691	0.5088818994884665	1.0	1.0	0.0
1399	None	None	None	None	None	0	0	0.5	3	0.7142857142857143	5	0.375	0.7142857142857143	8	5	0	0	0	0.6666666666666666	4	6	0.6	9	0.0	0.4	-0.16871862352205302	0.6513890123865969	0.17698004582803845	0.5708796919580021	-0.09999999999993761	0.500000000000269	0.8207325461473274	0.5753053529283773	0	1.0	0.0
6871	2.6653522981927295e-06	2.0035715481585344e-06	5.90247872872137e-09	0.9997343058305826	None	0.25	1	0.36363636363636365	4	0.7857142857142857	11	0.2222222222222222	0.7857142857142857	15	11	0	0	0	0.8888888888888888	8	9	1.0666666666666667	16	0.0	1.0	0.026037315968497315	0.5047362028724132	-0.09880932987197727	0.5092013442013794	-0.012425671247028936	0.5953988221714547	0.6287728423665585	0.5367738562026332	0	1.0	0.0
4337	0.0004155883548201412	5.788932256055317e-06	1.6439755594193326e-06	0.9984326379085523	None	0.25	1	0.36363636363636365	4	0.7857142857142857	11	0.2222222222222222	0.7142857142857143	13	10	2	4	0	0.8888888888888888	8	9	1.0666666666666667	16	0.8	1.0	-0.06302871224240993	0.5795253176017474	0.0407235581496387	0.5457843494751637	-0.023612990572896297	0.6813213581607406	0.6430428219947315	0.6038284007435368	0.8846153846153846	0.5384615384615384	0.0
1900	None	None	None	None	None	0	0	0.5	3	0.6666666666666666	4	0.5714285714285714	0.6666666666666666	7	4	0	1	0	0.2857142857142857	2	7	0.5333333333333333	8	1.0	0.6666666666666666	0.019397404350429616	0.5210088224685381	1.0501504247984079e-19	0.5000000002113152	0.3773911831091446	0.7051860241323139	0.8496430941468294	0.5790156761141515	1.0	1.0	0.0
1313	None	None	None	None	None	0	0	0.5	6	0.3333333333333333	5	0.5666666666666667	0	0	0	16	0	0	0.8333333333333334	6	5	1.1333333333333333	17	0.0	0.9090909090909091	0	0	0	0	0	0	0	0	0	0	0
599	None	None	None	None	None	0.5	1	0.6666666666666666	4	0.5714285714285714	4	0.36	0.5714285714285714	8	4	0	0	0	1.0	5	5	0.6	9	0.0	1.0	0.006184077869183298	0.5174126557896491	0.08637722827922145	0.5300905973524336	0.12808228009007894	0.6642316761652328	0.6225499295830845	0.5721916815037624	0	0	0.0
2475	None	None	None	None	None	0	0	0.5555555555555556	5	0.36363636363636365	4	0.52	0	3	0	9	10	0	1.0	5	5	0.8666666666666667	13	0.5263157894736842	0.75	0	0	0	0	0	0	0	0	0	0	0
6880	0.0015895860525622662	0.001099333028452148	0.00015066306463838025	0.9963972157831972	None	0.3333333333333333	1	0.5	4	0.7	7	0.3333333333333333	0.7	11	7	0	0	0	0.4444444444444444	4	9	0.8	12	0.0	1.0	0.41253313246242856	0.5000000000000002	0.20576868246807262	0.6433677773639866	0.05956057353528812	0.542742485309369	0.8087400726040651	0.563111564647695	0	1.0	0.0
1085	None	None	None	None	None	0	0	0.6666666666666666	2	0.5	1	0.6666666666666666	0.5	3	1	0	2	0	0.6666666666666666	3	2	0.26666666666666666	4	1.0	0	0.09999526373185276	0.5000063926706321	0.0001461954078650891	0.5002479309610033	1.2220035048214905e-05	0.5001296501128102	0.6156184612967928	0.500127991253095	1.0	1.0	0.0
1696	None	None	None	None	None	0	0	0.3333333333333333	4	0.625	10	1.0	0.1875	5	3	12	13	0	0.2222222222222222	9	2	1.2	18	0.5	1.0	-0.008933170472697028	0.6639004379333552	4.089778842687403e-06	0.501190214646954	-0.05156641394648568	0.7004772433712186	0.6048647286745362	0.6252015597357488	1.0	1.0	0.3
2601	0.01574766431528154	0.00046427849976437614	0.00014665630314787716	0.9959961809927617	None	0	0	0.5	4	0.5	5	0.6	0.3	7	3	4	3	0	0.8	4	5	0.8	12	0.375	0.5714285714285714	-0.0042277704394082846	0.6464272195964613	0.0751847703348152	0.5173656462106363	0.27201217033521174	0.500748420135557	0.7612817785292162	0.5560842850791858	1.0	1.0	0.42308830597814234
2084	None	None	None	None	None	0	0	0.3333333333333333	2	0.8571428571428571	6	1.0	0.8571428571428571	8	6	0	0	0	0.1111111111111111	1	9	0.6	9	0.0	1.0	0.09580126817992393	0.5951788611690848	0.19912075056720888	0.7100178945160248	0.09999999999635598	0.500000021435926	0.648306580965806	0.6051481225216135	0	1.0	0.0
1908	None	None	None	None	None	0	0	0.5	4	0.6	6	0.4	0.6	9	6	2	0	0	0.8333333333333334	6	5	0.8	12	0.0	0.2857142857142857	0.09535591909931318	0.5449363726092105	0.010596993542615753	0.5522649923387051	8.518786066324241e-14	0.5000000000006443	0.6066597839504664	0.5324591379229134	0	1.0	0.0
1178	None	None	None	None	None	0.3333333333333333	1	0.5	4	0.7	7	0.3333333333333333	0.7	11	7	0	0	0	0.4444444444444444	9	4	0.8	12	0.0	1.0	0.08941578291711047	0.6031478486697321	0.0914862776627384	0.5813842144437086	2.0749702929294965e-05	0.5648880126172845	0.5847623816943923	0.5832251071694706	0	1.0	0.0
2003	None	None	None	None	None	0	0	0.5	2	0.6666666666666666	2	0.625	0.6666666666666666	4	2	0	0	0	0.5	2	4	0.3333333333333333	5	0.0	0	0.022397063581785025	0.5114665781689803	1.1918951174066192e-08	0.500000267860575	0.09999997320405404	0.5000004169557285	0.6055308015047449	0.5038230167719944	0	1.0	0.0
4180	0.004847743561200923	0.000214935254377314	1.2245195765073362e-05	0.9944273768219385	None	0.25	1	0.4	4	0.75	9	0.25925925925925924	0.75	13	9	0	0	0	0.6666666666666666	6	9	0.9333333333333333	14	0.0	1.0	0.07739094580019319	0.591770716960985	-0.09998884508538572	0.5581634908563488	0.33039182983070736	0.7348905343898069	0.8541703082802405	0.6321675651845529	0	0.38461538461538464	0.0
446	None	None	None	None	None	0	0	0.4	2	0.6	3	0.5833333333333334	0	0	0	6	12	0	0.75	3	4	0.4666666666666667	7	0.75	0	0	0	0	0	0	0	0	0	0	0	0
2375	None	None	None	None	None	0.1	1	0.391304347826087	9	0.59375	19	0.41975308641975306	0.375	21	12	12	0	0	1.0	9	9	2.2666666666666666	34	0.0	0.64	0.06242300394241893	0.6135855672271422	0.1820824762075384	0.6215849976707194	4.757586306127348e-17	0.5000000000000427	0.6833018123392873	0.5792178664464362	0	0.47619047619047616	0.0
5515	0.0010304293013336378	0.00033406411391061094	0.0003340569476804477	0.998353695687438	None	0.3333333333333333	1	0.5	4	0.6666666666666666	6	0.4074074074074074	0.6666666666666666	10	6	0	0	0	0.3333333333333333	3	9	0.7333333333333333	11	0.0	1.0	0.09998974363514294	0.5000000000000001	0.11654634767664981	0.7085804503942256	0.09994679466282129	0.5001692710678197	0.5636494777851102	0.5735603328796732	0	1.0	0.0
3786	0.005953023541434328	0.0008175396761401117	-0.0008174172822645354	0.9946304928270117	None	0.25	1	0.4	4	0.7692307692307693	10	0.23809523809523808	0.7692307692307693	14	10	0	0	0	0.7777777777777778	9	7	1.0	15	0.0	1.0	0.33605150866843025	0.5373060813662095	0.0006485432623926014	0.5086076825108017	0.19128257011649596	0.6839179038117579	0.8007587161113275	0.5789807650734486	0	1.0	0.0
5132	0.002445507377680276	0.0006157260998663299	0.0006127209343095813	0.9975582406812565	None	0.25	1	0.4	4	0.7692307692307693	10	0.23809523809523808	0.7692307692307693	14	10	0	0	0	0.7777777777777778	7	9	1.0	15	0.0	1.0	0.056030779836818534	0.5753529697550858	0.012224518013054186	0.578645180969966	0.09937801647343063	0.5055440904163094	0.588791160135605	0.5533887703541627	0	1.0	0.0
7373	1.088591278309043e-08	1.0406437499359103e-08	-1.0264237153944363e-08	0.9999988158452622	None	0.25	1	0.4	4	0.75	9	0.25925925925925924	0.75	13	9	0	0	0	0.6666666666666666	9	6	0.9333333333333333	14	0.0	1.0	0.5098504776444096	0.5538222503467694	-0.002636034517510538	0.6293570146881001	3.1817097127769065e-10	0.500000001994228	0.9208943279645241	0.5618143038357161	0	1.0	0.0
6327	0.0245830460688135	0.00840440163004868	-0.0062193065360929885	0.9426170804688148	None	0.25	1	0.4	4	0.7692307692307693	10	0.23809523809523808	0.7692307692307693	14	10	0	0	0	0.7777777777777778	7	9	1.0	15	0.0	1.0	-0.2628507982740492	0.8464127733150763	0.318465117235272	0.6794894968346806	-0.4318197408330725	0.9983861709241534	0.9714478707546045	0.9508228446749013	0	1.0	0.0
7115	7.926300064349039e-07	4.2434908661956493e-07	3.714098420508274e-07	0.9998439460048557	None	0.25	1	0.4	4	0.7692307692307693	10	0.23809523809523808	0.7692307692307693	14	10	0	0	0	0.7777777777777778	7	9	1.0	15	0.0	1.0	0.09999997282030403	0.5	0.09593890642653102	0.6937790423892041	0.01069977224323215	0.5384405772864073	0.6051161724700342	0.5802917042558988	0	1.0	0.0
897	None	None	None	None	None	0	0	0.3793103448275862	11	0.5609756097560976	23	0.9555555555555556	0.14634146341463414	15	6	27	0	0	0.5555555555555556	9	5	2.8666666666666667	43	0.0	0.9473684210526315	0.09999970679859452	0.5000030060672663	-0.05292858921097895	0.5487050870497033	0.5655099947600887	1.0	0.9759935188334306	0.9999999999999933	0	1.0	0.0
5874	0.009216513805760764	0.001744438811859581	-0.0015915804134005737	0.9639432745555158	None	0	0	0.375	3	0.8	8	0.3333333333333333	0.8	11	8	0	1	0	0.4444444444444444	4	9	0.8	12	1.0	1.0	0.48764685524339696	0.6810561787330279	-0.002124795270216133	0.669810189738756	-0.09444787514420003	0.5316497020243932	0.9252277590928559	0.6296949275480366	1.0	1.0	0.0
7418	0.005693896189458256	0.00048426916590453475	0.0003555973940881657	0.9941317738546132	None	0.3333333333333333	1	0.5	4	0.7	7	0.2857142857142857	0.7	11	7	0	0	0	0.8571428571428571	6	7	0.8	12	0.0	1.0	-0.06829299209478554	0.8018922327021956	0.09969246105157814	0.5005294810103595	0.09237069786704645	0.5176227027764837	0.6847357269307266	0.6201693295077199	0	1.0	0.0
3837	0.00014234912416361285	1.1506981137091498e-06	1.0167537376645924e-06	0.9999962868840455	None	0	0	0.3333333333333333	3	0.8181818181818182	9	0.28888888888888886	0.8181818181818182	12	9	0	0	0	0.5555555555555556	5	9	0.8666666666666667	13	0.0	1.0	0.04884815523105678	0.6578277533435377	2.7212045785628362e-06	0.5024852188281342	0.017096356987103378	0.6710155390156433	0.601958498821133	0.6127256360323443	0	1.0	0.0
1580	None	None	None	None	None	0	0	0.3333333333333333	2	0.6666666666666666	4	0.8	0	0	0	7	4	0	0.4	2	5	0.5333333333333333	8	0.2222222222222222	0	0	0	0	0	0	0	0	0	0	0	0
158	None	None	None	None	None	0.23076923076923078	3	0.3793103448275862	11	0.6341463414634146	26	0.6825396825396826	0.5121951219512195	32	21	10	2	0	0.7777777777777778	7	9	2.8666666666666667	43	0.15384615384615385	0.6666666666666666	0.04581604784751988	0.5423132165228037	-0.022868538535345064	0.6853516360904043	0.15984651703683067	0.6244182708328186	0.7072767071134115	0.6190441514073156	1.0	1.0	0.0
396	None	None	None	None	None	0	0	0.3125	5	0.6818181818181818	15	0.75	0.6363636363636364	18	14	5	2	0	0.5	8	4	1.6	24	0.2	0.875	0.0023993349942760082	0.5779338483166647	-0.05675304957910908	0.6964119235548957	0.04789402394620246	0.5427877516407056	0.5996862497030425	0.6079522067725462	0.8333333333333334	0.9444444444444444	0.0
7075	0.004544302481640756	0.000198037090510074	6.276775361255516e-05	0.9973957268912897	None	0.25	1	0.4	4	0.75	9	0.25925925925925924	0.75	13	9	0	0	0	0.6666666666666666	6	9	0.9333333333333333	14	0.0	1.0	0.02002899392731606	0.5196427020466976	3.356317624734644e-08	0.5	0.2716605257682104	0.522471368474455	0.7754352841167911	0.5140427502955521	0	0.9230769230769231	0.0
1361	None	None	None	None	None	0	0	0.5	2	0.75	3	0.6	0	1	0	4	0	0	0.4	2	5	0.4	6	0.0	0	0	0	0	0	0	0	0	0	0	0	0
400	None	None	None	None	None	0	0	0.26666666666666666	4	0.7	14	0.4888888888888889	0	0	0	21	6	0	0.5555555555555556	9	5	1.4666666666666666	22	0.13043478260869565	0.21052631578947367	0	0	0	0	0	0	0	0	0	0	0
1828	None	None	None	None	None	0	0	0.6363636363636364	7	0.2857142857142857	4	0.45714285714285713	0.21428571428571427	8	3	7	6	0	0.7142857142857143	5	7	1.0666666666666667	16	0.46153846153846156	0.5	-0.09996673664836157	0.5000746301437695	-0.16430559761933966	0.636130097040055	-0.04599032728128379	0.5089627433136467	0.6213428259003599	0.5494016339520238	1.0	1.0	0.6668115377873955
7334	0.0005883660466410702	0.00020259629833032744	-0.0001948342421980948	0.9983943856752752	None	0.3333333333333333	1	0.4444444444444444	4	0.7272727272727273	8	0.28888888888888886	0.7272727272727273	12	8	0	0	0	0.5555555555555556	5	9	0.8666666666666667	13	0.0	1.0	0.0027251297048690596	0.6202607961116835	0.1577177345659742	0.5492861718145867	-0.03975488448967335	0.6454872726415158	0.696749733344301	0.6056908606785577	0	0.9166666666666666	0.0
7300	0.013705219892792395	0.0008664273102609467	-0.0008655884583556379	0.984281335593828	None	0.25	1	0.5	5	0.6153846153846154	8	0.2777777777777778	0.6153846153846154	11	8	3	5	0	0.6666666666666666	6	9	1.0	15	0.7142857142857143	0.8888888888888888	0.14153134525373745	0.9999847099880265	2.840221567556209e-05	0.5011901373339323	0.0963214777523326	0.5976115276296099	0.6434139244969509	0.9787418241187115	1.0	1.0	0.0
2005	None	None	None	None	None	0.6	3	0.6153846153846154	8	0.47058823529411764	8	0.3392857142857143	0.47058823529411764	15	8	3	2	0	0.875	8	7	1.2666666666666666	19	0.6666666666666666	0.8333333333333334	0.0999197889700557	0.5003565560374644	0.033184925744610586	0.5841165974353043	-0.012189719586334573	0.5018944455123593	0.6205723119172665	0.5290256389278631	0.9333333333333333	1.0	0.0
2264	None	None	None	None	None	0.5	1	0.6666666666666666	4	0.5	3	0.4	0.5	7	3	0	0	0	0.8	4	5	0.5333333333333333	8	0.0	0.6666666666666666	0.09999969753462948	0.5000010539405452	0.28475825138994004	0.5824508797207962	0.09063396123508831	0.5160501001641085	0.7134511487845517	0.5330408913957693	0	0.8571428571428571	0.0
1953	None	None	None	None	None	0	0	0.625	5	0.3333333333333333	3	0.55	0	0	0	10	7	0	0.8	4	5	0.7333333333333333	11	0.2916666666666667	0.3333333333333333	0	0	0	0	0	0	0	0	0	0	0
3173	1.2162939402711442e-05	8.485737797473634e-08	5.856925446575776e-09	0.9999959695414126	None	0	0	0.3125	5	0.7142857142857143	15	0.46938775510204084	0	2	0	20	14	0	1.0	7	7	1.5333333333333334	23	0.3333333333333333	0.21052631578947367	0	0	0	0	0	0	0	0	0	0	0
5581	0.014146554939787639	0.01223886395007409	-0.01035671581591186	0.9965233454877217	None	0.25	1	0.4	4	0.75	9	0.25	0.75	13	9	0	0	0	0.875	8	7	0.9333333333333333	14	0.0	1.0	0.09999999880041734	0.5000007152315398	0.1331873091154367	0.999999999999996	0.1992560560843482	0.5000000000000001	0.833995619299981	0.9999840683247259	0	0.3076923076923077	0.0
5773	0.012264121454954362	0.0012304136861872544	-0.001160884011166058	0.9786415936381705	None	0.25	1	0.4	4	0.75	9	0.25925925925925924	0.75	13	9	0	0	0	0.6666666666666666	9	6	0.9333333333333333	14	0.0	1.0	0.277122007929103	0.6292735995382345	0.04172456825663316	0.564710701227587	0.185834149614525	0.992293177539014	0.7658682749722627	0.8678910296279118	0	1.0	0.0
352	None	None	None	None	None	0	0	0.5	2	0.75	3	0.6	0.75	5	3	0	0	0	0.4	5	2	0.4	6	0.0	0	0.06374957963528827	0.5938780543626426	0.09978817086758533	0.5004961053688823	-0.06391552317829916	0.5171132063611399	0.6748986927992321	0.5374699959441617	0	1.0	0.0
2529	None	None	None	None	None	0	0	0.4	4	0.6666666666666666	8	0.7777777777777778	0.5	10	6	3	0	0	0.2222222222222222	2	9	0.9333333333333333	14	0.0	0.8333333333333334	-0.04153278655368964	0.6148416642729976	0.08058214115224216	0.5530980937273873	-0.030609123183769744	0.6690871788724679	0.6477335173703164	0.6134067872965564	0	1.0	0.0
5866	9.495002751309447e-05	7.51679970501868e-05	-3.9385159865308125e-06	0.9999479438597846	None	0.3333333333333333	1	0.4444444444444444	4	0.7272727272727273	8	0.2708333333333333	0.7272727272727273	12	8	0	0	0	0.75	8	6	0.8666666666666667	13	0.0	0.8571428571428571	0.09999988944193057	0.5000009182206323	0.014173649430062964	0.5678331943816987	-0.0999999940188235	0.5000000109337382	0.6940897678148896	0.5227359587281465	0	1.0	0.0
3070	0.0005417691753989818	0.00020671883117428003	0.00010920021968043264	0.9989589505572155	None	0.25	1	0.36363636363636365	4	0.7857142857142857	11	0.2222222222222222	0.7857142857142857	15	11	0	0	0	0.8888888888888888	9	8	1.0666666666666667	16	0.0	1.0	0.008994865731610313	0.5037069019492525	0.038669208226536966	0.6437767366417777	0.060474751740307586	0.5635826940833786	0.5863155432262626	0.5713707036439787	0	1.0	0.0
1701	None	None	None	None	None	0	0	0.6666666666666666	4	0.3333333333333333	2	0.5	0	0	0	7	0	0	1.0	4	4	0.5333333333333333	8	0.0	0.5	0	0	0	0	0	0	0	0	0	0	0
7157	0.000451335148630804	4.48593729750485e-06	2.0710048382287977e-06	0.999997554705811	None	0.25	1	0.4	4	0.7692307692307693	10	0.23809523809523808	0.7692307692307693	14	10	0	0	0	0.7777777777777778	9	7	1.0	15	0.0	1.0	0.016537948766180848	0.6354223633162807	0.09973079221871603	0.5005124374732305	-0.1	0.5	0.697331874894326	0.5463333676539346	0	1.0	0.0
4987	2.5551212919122627e-05	6.816415454469126e-07	2.0356755923980061e-07	0.9999971118630457	None	0	0	0.375	3	0.8	8	0.3333333333333333	0.8	11	8	0	0	0	0.4444444444444444	4	9	0.8	12	0.0	1.0	0.45178591579416594	0.6020871247879719	0.09988102551637815	0.5585448828611613	0.06223492329154519	0.5761781467123382	0.8511922031248318	0.5790424511211394	0	1.0	0.0
5672	0.00842385805266696	0.004248702095747869	-0.004161760151008558	0.9799346712932555	None	0.3333333333333333	1	0.5	4	0.7	7	0.2857142857142857	0.7	11	7	0	0	0	0.8571428571428571	6	7	0.8	12	0.0	0.6666666666666666	0.34322126283156773	0.5684167037833815	0.07799542478081706	0.5312128378331401	0.09978230563594459	0.5002773552389016	0.7744166520555088	0.5334099411915659	0	1.0	0.0
1857	None	None	None	None	None	0.12	3	0.39622641509433965	21	0.5324675324675324	41	0.9753086419753086	0.38961038961038963	49	30	29	0	0	1.0	9	9	5.266666666666667	79	0.0	0.9859154929577465	0.08899238367758305	0.576282402183168	2.67480607917869e-20	0.5246733406954817	-0.09988086095816275	0.5031775738283386	0.6820692218944486	0.5348612358608418	0	0.8775510204081632	0.0
2521	None	None	None	None	None	0.2	1	0.3333333333333333	4	0.8	12	0.20987654320987653	0.8	16	12	0	0	0	1.0	9	9	1.1333333333333333	17	0.0	1.0	0.11917417072139311	0.546244557237571	-0.09935797388757879	0.5058349434540254	2.149411638972699e-07	0.5000029449693509	0.7086349524298864	0.5173980578157444	0	0.9375	0.0
384	None	None	None	None	None	0	0	0.3333333333333333	2	0.8571428571428571	6	0.36	0.8571428571428571	8	6	0	2	0	1.0	5	5	0.6	9	1.0	0	0.09926634467105305	0.5001299869149473	0.1801389534218083	0.5686491200384854	0.04980489195625237	0.53546160724454	0.6464801722376012	0.5348555935287934	0.0	0	0.0
3369	8.168135494735832e-05	3.542668067118032e-05	-6.398658100844706e-06	0.9999750818522823	None	0	0	0.4	4	0.5833333333333334	7	0.4666666666666667	0.5833333333333334	11	7	2	3	0	0.8333333333333334	6	5	0.9333333333333333	14	0.75	0.2222222222222222	0.09997324113205017	0.5000935335170331	0.11466051667526278	0.5102717088929889	-0.05857975106652856	0.6741646418913029	0.6834105767382976	0.5636977492813935	1.0	1.0	0.0
5585	0.013632075575158536	0.0008851160099263666	0.00014994043467971693	0.9770614479633222	None	0.25	1	0.36363636363636365	4	0.7857142857142857	11	0.2222222222222222	0.7857142857142857	15	11	0	0	0	0.8888888888888888	8	9	1.0666666666666667	16	0.0	1.0	0.5907091883621826	0.6527897320562491	0.020521761046007763	0.6612549404289411	-0.35133934296012936	0.6119086514059723	0.9799146122528692	0.6422598641385466	0	1.0	0.0
5980	6.821416491360605e-05	3.575996829582378e-05	-1.5691333605561608e-05	0.998968720977499	None	0.2	1	0.3333333333333333	4	0.8	12	0.20987654320987653	0.8	16	12	0	0	0	1.0	9	9	1.1333333333333333	17	0.0	1.0	0.1830444842494549	0.5831215476124485	0.2844223500922074	0.999980106370327	-0.01768653677899487	0.5454892794873206	0.8751919556885986	0.9777094830577824	0	1.0	0.0
5194	0.0001269433158356491	1.1854509708836681e-06	2.6873757130844513e-07	0.9999753670754665	None	0.25	1	0.36363636363636365	4	0.7857142857142857	11	0.2222222222222222	0.7857142857142857	15	11	0	0	0	0.8888888888888888	9	8	1.0666666666666667	16	0.0	1.0	0.09999996703260502	0.5000001523258384	0.1811348267648726	0.5774671781966649	-0.022596963254396994	0.6626130880024853	0.6963369743917509	0.5815441042698848	0	1.0	0.0
6719	0.00398968463072222	0.0013065071514831135	0.0011951954310039099	0.9828883183695566	None	0.25	1	0.4	4	0.7692307692307693	10	0.23809523809523808	0.7692307692307693	14	10	0	0	0	0.7777777777777778	9	7	1.0	15	0.0	1.0	0.4255936242586683	0.7494296070514251	0.09699277271296082	0.5	0.05558368117402042	0.5147211920239062	0.8384328869568288	0.5950362484591929	0	1.0	0.0
2402	None	None	None	None	None	0.5	1	0.6666666666666666	4	0.5714285714285714	4	0.375	0.5714285714285714	8	4	0	0	0	0.6666666666666666	4	6	0.6	9	0.0	0.8	0.2224116026394974	0.5489156313838501	7.902762784127648e-27	0.5	0.04883143774257389	0.5187871184094288	0.7206120324977251	0.5226074274750588	0	1.0	0.0
3004	0.006423730847001944	0.00023701526503664327	-1.590497998465008e-05	0.9926395351219046	None	0.14285714285714285	1	0.3125	5	0.7727272727272727	17	0.3333333333333333	0.7727272727272727	22	17	1	0	0	0.8888888888888888	9	8	1.6	24	0.0	1.0	0.09999701866463565	0.5239902087957479	0.06527543043406628	0.7174173575905802	0.01108580255937713	0.6461951734612408	0.6712892423160298	0.6325934949156035	0	0.9545454545454546	0.0
5538	0.001025729895319631	0.0006664675635108452	-0.000405663140322041	0.9973166606995	None	0.25	1	0.36363636363636365	4	0.7857142857142857	11	0.2222222222222222	0.7857142857142857	15	11	0	0	0	0.8888888888888888	9	8	1.0666666666666667	16	0.0	1.0	-0.09999674352898574	0.5000106075436554	0.0486465236861683	0.6486454450754119	0.04161693585058411	0.6315485380851771	0.6674557236636169	0.5948373833895217	0	1.0	0.0
466	None	None	None	None	None	0.5	1	0.6666666666666666	4	0.5	3	0.4	0.5	7	3	0	0	0	0.8	5	4	0.5333333333333333	8	0.0	1.0	0.021966683540946132	0.5276834386001504	0.02950994756522708	0.5112171264625354	0.04014098370107959	0.6516338525274787	0.5532969264120666	0.5647962254289468	0	0	0.0
38	None	None	None	None	None	0.04	1	0.19230769230769232	10	0.7763157894736842	59	0.9629629629629629	0.06578947368421052	14	5	63	0	0	1.0	9	9	5.2	78	0.0	0.9565217391304348	0.0177677432852888	0.5667862731433417	0.030786814262702168	0.5587351948032631	-0.09995449943888524	0.5051585025347882	0.6433311125148453	0.5436731159211907	0	1.0	0.0
7235	0.003799233587908265	0.0023292944528007903	-0.0021560001030200664	0.9945266989022039	None	0.25	1	0.4	4	0.7692307692307693	10	0.23809523809523808	0.7692307692307693	14	10	0	0	0	0.7777777777777778	7	9	1.0	15	0.0	1.0	0.09999999999999998	0.5000000000000002	0.19952607822783947	0.6571278870232853	0.09732560116104781	0.549617277912094	0.6152806980570108	0.5703342950317835	0	0.9285714285714286	0.0
3678	9.228703178411392e-05	5.834690095357433e-07	5.67394959496982e-07	0.9999997493613354	None	0.2	1	0.3333333333333333	4	0.8	12	0.20987654320987653	0.8	16	12	0	0	0	1.0	9	9	1.1333333333333333	17	0.0	1.0	-0.3390294852671615	0.8618097736682175	0.0006308077356820981	0.5048924438212697	0.09997236408765434	0.50037127093609	0.8677115335522938	0.6495707558281957	0	1.0	0.0
1797	None	None	None	None	None	0.5	1	0.8333333333333334	5	0.16666666666666666	1	0.6666666666666666	0	3	0	4	0	0	0.75	4	3	0.5333333333333333	8	0.0	1.0	0	0	0	0	0	0	0	0	0	0	0
3271	None	None	None	None	None	0.07692307692307693	1	0.4642857142857143	13	0.4358974358974359	17	0.5061728395061729	0.23076923076923078	20	9	20	4	0	1.0	9	9	2.7333333333333334	41	0.12121212121212122	0.6285714285714286	0.01590281893238455	0.6533790646334231	0.00742232204457838	0.6841653872455457	0.09999936855737104	0.500010289724045	0.684935376081337	0.6151429249987513	0.975	0.95	0.0
5725	0.002016157526125484	0.0003608483778251048	-0.0003605834667746802	0.9960726667030343	None	0.25	1	0.4	4	0.75	9	0.25	0.75	13	9	0	0	0	0.875	8	7	0.9333333333333333	14	0.0	0.8571428571428571	0.09999989384699363	0.5000020669461156	0.09975509898318585	0.5006378561335921	0.0875470186052569	0.6013515338860436	0.5146265526869783	0.5344171022500708	0	1.0	0.0
4931	5.087552185849152e-08	5.068808128255448e-08	-2.010313383058362e-09	0.999993674679021	None	0.25	1	0.4	4	0.7692307692307693	10	0.23809523809523808	0.7692307692307693	14	10	0	0	0	0.7777777777777778	7	9	1.0	15	0.0	1.0	0.026385783647250204	0.5028231044059586	0.04928982348735056	0.6720970879031711	0.0005663358605731455	0.5139202831216432	0.5805949534458192	0.5650191870652802	0	1.0	0.0
4591	0.007301039838000654	0.0024978467609328677	0.0006711214085132136	0.9899625318710925	None	0.14285714285714285	1	0.29411764705882354	5	0.782608695652174	18	0.30864197530864196	0.782608695652174	23	18	1	0	0	1.0	9	9	1.6666666666666667	25	0.0	1.0	0.08199129454138546	0.7021179294871209	0.02517977475645029	0.570610118024031	0.09989324040358058	0.5019650657367966	0.604296783400695	0.5946450621828554	0	0	0.0
5962	0.0025554289448925277	0.0006203231566441278	-0.0006115936407783777	0.9971754852152646	None	0.25	1	0.4	4	0.7692307692307693	10	0.23809523809523808	0.7692307692307693	14	10	0	0	0	0.7777777777777778	7	9	1.0	15	0.0	1.0	0.09999999946507127	0.5000002558094567	1.3479892154194309e-05	0.5155999592288627	0.1811142888865331	0.5319846119009706	0.6771440600045663	0.5158725405365377	0	0.5	0.0
983	None	None	None	None	None	0	0	0.05555555555555555	1	1.0	25	0.9	0	0	0	26	10	0	0.8333333333333334	5	6	1.8	27	0.17857142857142858	0.18181818181818182	0	0	0	0	0	0	0	0	0	0	0
2002	None	None	None	None	None	0.3333333333333333	3	0.45	9	0.5925925925925926	16	0.4603174603174603	0.5925925925925926	25	16	3	0	0	0.7777777777777778	9	7	1.9333333333333333	29	0.0	0.5454545454545454	0.07184830225816478	0.6901298715591365	0.06503327306877106	0.570750505107136	-0.04737683164982603	0.5188615618106928	0.6404480127350602	0.5955701330914037	0	1.0	0.0
1426	None	None	None	None	None	0.5	1	0.5714285714285714	4	0.625	5	0.3333333333333333	0.625	9	5	0	0	0	0.8333333333333334	6	5	0.6666666666666666	10	0.0	1.0	-0.07779247697260727	0.5436439730524882	0.09999990934890422	0.5000023691899026	0.06137137539369427	0.5487823547775076	0.6820366619390618	0.5308593021869299	0	1.0	0.0
3431	0.00011015340109666117	3.387718206076428e-05	2.232739286304683e-05	0.9997470373437866	None	0.25	1	0.36363636363636365	4	0.7857142857142857	11	0.2222222222222222	0.7857142857142857	15	11	0	0	0	0.8888888888888888	8	9	1.0666666666666667	16	0.0	1.0	0.06036187149035397	0.5831191491430766	0.01416563053251485	0.5471288496618572	0.008531788769501034	0.5891331754606082	0.5666326937510884	0.5732239231868945	0	1.0	0.0
4836	0.0010861435471290514	0.0009284203492119837	-2.1870059446968323e-05	0.9991580555022646	None	0.25	1	0.4	4	0.75	9	0.25925925925925924	0.75	13	9	0	0	0	0.6666666666666666	6	9	0.9333333333333333	14	0.0	1.0	0.09999999984910027	0.5000000007407789	0.1179653057054427	0.6670104216207318	0.08051060986824773	0.6670763445145516	0.5910386841890287	0.6137798080403294	0	0	0.0
1618	None	None	None	None	None	0.125	1	0.5	9	0.4166666666666667	10	0.4126984126984127	0.20833333333333334	10	5	15	0	0	0.7777777777777778	9	7	1.7333333333333334	26	0.0	0.9411764705882353	0.004038238348923602	0.6680519036102938	0.15959675959701042	0.6163729749754733	0.19883742867259074	0.5662807474602806	0.6793904364838697	0.617768438163899	0	1.0	0.0
10	None	None	None	None	None	0.2	1	0.3333333333333333	4	0.8	12	0.20987654320987653	0.8	16	12	0	0	0	1.0	9	9	1.1333333333333333	17	0.0	1.0	0.06770365793345015	0.5780820764089167	0.0033348072522340092	0.5109922929490214	-0.00020523356044709062	0.6661715371351807	0.5983849991633401	0.5866015125222764	0	0.9375	0.0
6742	0.017207062797069413	0.0031010681101626713	8.634901957461034e-06	0.966031111755957	None	0.25	1	0.4	4	0.75	9	0.25925925925925924	0.75	13	9	0	0	0	0.6666666666666666	6	9	0.9333333333333333	14	0.0	1.0	0.5620081874302982	0.6224361537753063	-0.09998125575656369	0.5000589379037605	0.18247066822512253	0.6144674267192031	0.9387228317118284	0.5798333022566932	0	1.0	0.0
4985	0.0037277630826338137	0.0004101481853839663	0.00033307473705539864	0.9953256268542807	None	0.2857142857142857	2	0.35294117647058826	6	0.7391304347826086	17	0.30864197530864196	0.7391304347826086	23	17	1	0	0	1.0	9	9	1.6666666666666667	25	0.0	1.0	0.04675996219726778	0.667335377580714	0.08813686575893535	0.5567559408135988	-0.09997362601188974	0.500816043769546	0.697002477784194	0.576676023060027	0	1.0	0.0
2081	None	None	None	None	None	0.5	1	0.5714285714285714	4	0.625	5	0.3333333333333333	0.625	9	5	0	0	0	0.8333333333333334	6	5	0.6666666666666666	10	0.0	0.5	-0.03903427074708159	0.6572991355644192	-0.17557716194400363	1.0	0.0457195240811195	0.549113617611872	0.7849906007281962	1.0	0	1.0	0.0
973	None	None	None	None	None	0	0	0.20833333333333334	5	0.7647058823529411	26	0.6666666666666666	0	1	0	34	5	0	0.6666666666666666	9	6	2.4	36	0.07042253521126761	0.6	0	0	0	0	0	0	0	0	0	0	0
3251	0.00025476218514698375	1.3018748859846818e-06	1.280647278514646e-06	0.9999961789595911	None	0.25	1	0.4	4	0.75	9	0.25925925925925924	0.75	13	9	0	0	0	0.6666666666666666	6	9	0.9333333333333333	14	0.0	1.0	-0.08933342213925446	0.6539499019424861	0.000857826774826217	0.5079738710749456	-0.01761680491019765	0.6542808551815051	0.6027909356322259	0.60716679960092	0	1.0	0.0
5622	0.001382749481801293	0.0002156609031221449	1.324085182591814e-05	0.9984920450062829	None	0.25	1	0.4	4	0.75	9	0.25	0.75	13	9	0	0	0	0.875	8	7	0.9333333333333333	14	0.0	0.8571428571428571	1.8907579109300813e-06	0.5000419590831837	0.06686931939440753	0.5843950616338625	-0.005028645403972201	0.6743604531580265	0.5991224738759863	0.5881512247091647	0	1.0	0.0
980	None	None	None	None	None	0	0	0.1	2	0.9259259259259259	25	0.9666666666666667	0	0	0	28	0	0	0.8333333333333334	5	6	1.9333333333333333	29	0.0	0.4166666666666667	0	0	0	0	0	0	0	0	0	0	0
7159	0.006209659235077836	0.004624343235496971	-9.435968119136354e-05	0.9955767318541723	None	0.25	1	0.4	4	0.7692307692307693	10	0.234375	0.7692307692307693	14	10	0	0	0	1.0	8	8	1.0	15	0.0	0.8571428571428571	0.11407927920918466	0.521925002630944	0.0024082501404341953	0.6745937698531073	0.08876801868663474	0.5553343690748905	0.6183667029060854	0.585731409877644	0	0.21428571428571427	0.0
5502	1.1724124233534103e-08	1.067938381315353e-08	-1.1506961150447393e-11	0.9999984515139505	None	0.25	1	0.36363636363636365	4	0.7857142857142857	11	0.2222222222222222	0.7857142857142857	15	11	0	0	0	0.8888888888888888	8	9	1.0666666666666667	16	0.0	1.0	6.227287208586801e-16	0.5000000000022528	0.06760085750749922	0.6547077599185396	3.0689021788510238e-06	0.5000150542330734	0.5835469323733353	0.5531202827598654	0	1.0	0.0
5121	0.000918074689475906	0.00037616834961878696	-2.5334168551608375e-05	0.999678161772923	None	0.25	1	0.36363636363636365	4	0.7857142857142857	11	0.2222222222222222	0.7857142857142857	15	11	0	0	0	0.8888888888888888	9	8	1.0666666666666667	16	0.0	1.0	0.09999267005580564	0.500027920036169	0.032794205812189496	0.506475202459433	0.03665878353435292	0.5116576069039878	0.5765270107123233	0.5060541056030872	0	1.0	0.0
1814	None	None	None	None	None	0.3333333333333333	1	0.4444444444444444	4	0.5454545454545454	6	0.43333333333333335	0.09090909090909091	3	1	9	9	0	0.8333333333333334	6	5	0.8666666666666667	13	0.45	0.2	-0.32806849404525057	0.74914778814558	0.05664470187111895	0.5449024187174886	-0.0997755504267875	0.5000836261219266	0.8291599252692855	0.60463937784479	1.0	1.0	0.0
6036	0.010971992667706524	0.0018801801204987084	-0.0018521565862308494	0.9900120999892903	None	0.25	1	0.4	4	0.75	9	0.25925925925925924	0.75	13	9	0	0	0	0.6666666666666666	6	9	0.9333333333333333	14	0.0	1.0	0.09999999998292398	0.5000000011963598	-0.03383122578996744	0.6812906780077053	-0.09999891216639346	0.5000052498469006	0.7151777667234124	0.5629746823457451	0	1.0	0.0
6687	7.476019295690953e-05	6.048100129204325e-07	2.5450575965034516e-07	0.9999964454384787	None	0.25	1	0.4	4	0.75	9	0.25925925925925924	0.75	13	9	0	0	0	0.6666666666666666	6	9	0.9333333333333333	14	0.0	1.0	-0.09999998806644686	0.5000000305886612	-0.0008955075857804669	0.6613233060833161	0.0217598564360033	0.5345676777348244	0.6349886463479841	0.5669037512097178	0	1.0	0.0
997	None	None	None	None	None	0	0	0.75	3	0.3333333333333333	1	0.625	0.3333333333333333	4	1	0	1	0	0.5	2	4	0.3333333333333333	5	1.0	0.6666666666666666	0.0947377875314114	0.5046624664905158	0.0019464537155242864	0.5018151099565626	-0.08955405523413021	0.512556619152721	0.6784162675709905	0.5063453191358341	1.0	1.0	0.0
4393	0.0011134696576393381	0.00032012328655270546	0.00011207901851540443	0.9985909550203137	None	0.25	1	0.4	4	0.7692307692307693	10	0.23809523809523808	0.7692307692307693	14	10	0	0	0	0.7777777777777778	7	9	1.0	15	0.0	1.0	-0.08675672483258315	0.6456288784769615	0.06439464378173215	0.6657844585950823	0.033203826940257905	0.6535737389427922	0.6689392299684881	0.6550431527156524	0	1.0	0.0
3783	0.00021527995198172584	2.1114676281488223e-06	2.111179172573885e-06	0.9999988560073287	None	0.25	1	0.4	4	0.75	9	0.25925925925925924	0.75	13	9	0	0	0	0.6666666666666666	6	9	0.9333333333333333	14	0.0	1.0	0.09999957346630386	0.5000170319446801	-0.1849731393958967	0.7746418463274467	0.22641949207459514	0.9988581399701211	0.8691368669541722	0.9352074291599777	0	1.0	0.0
5785	2.2062012800150018e-08	2.1576017677817727e-08	-2.155130956457672e-08	0.9999971723279238	None	0.25	1	0.4	4	0.7692307692307693	10	0.23809523809523808	0.7692307692307693	14	10	0	0	0	0.7777777777777778	9	7	1.0	15	0.0	1.0	0.013397040058329793	0.6655929825652548	-0.02520718883447689	0.5110263501354362	3.288204535635016e-15	0.5004313930847832	0.5780038979856746	0.5608762925810179	0	0	0.0
11	None	None	None	None	None	1.0	1	0.8	4	0.4	2	0.4375	0.4	6	2	0	0	0	1.0	4	4	0.4666666666666667	7	0.0	0.6666666666666666	-0.160177187844801	0.6344183651087503	0.23857817124879568	0.5810962262520438	0.706575839466119	0.7834682414978004	0.9741742500999969	0.6729363203557867	0	1.0	0.0
136	None	None	None	None	None	0.125	1	0.3333333333333333	6	0.7083333333333334	17	0.3611111111111111	0.20833333333333334	9	5	16	0	0	0.8888888888888888	9	8	1.7333333333333334	26	0.0	0.19047619047619047	0.061479553249381716	0.604065375859763	-0.09937375317377804	0.5116629688905314	-0.04861144668010515	0.6129702661457195	0.6697206447391097	0.5767964567663169	0	0.4444444444444444	0.0
2626	0.0043098204905704235	0.0017978146390544702	0.0017912394094385979	0.9954858632765471	None	0	0	0.36363636363636365	4	0.5714285714285714	8	0.5333333333333333	0.14285714285714285	4	2	11	11	0	0.8333333333333334	6	5	1.0666666666666667	16	0.4583333333333333	0.15384615384615385	0.12284435134570423	0.5523349404681103	0.09999895291515812	0.5000039227842439	0.09982426439345468	0.5002599089896922	0.5270009327747455	0.5175897921994037	1.0	1.0	0.0
7460	0.00450169981710824	0.0034436874334634673	0.0034383157258802612	0.9967385740561262	None	0.25	1	0.4	4	0.75	9	0.25925925925925924	0.75	13	9	0	0	0	0.6666666666666666	6	9	0.9333333333333333	14	0.0	1.0	0.03449673673182375	0.5	-0.024494213920116695	0.8768584179405455	-0.24280186060172157	0.8251892833266429	0.7898183838735263	0.7634413133367512	0	1.0	0.0
4821	0.002173983765752692	0.00025283531510426134	0.0001881746328334847	0.995990017257272	None	0.3333333333333333	1	0.5	4	0.6666666666666666	6	0.34375	0.6666666666666666	10	6	0	0	0	0.5	4	8	0.7333333333333333	11	0.0	0.8571428571428571	0.09998977015611508	0.5000330723595955	0.05092366984417953	0.7436438556992493	0.11916565232124714	0.5365263589185438	0.5746257149189744	0.5996077526655488	0	1.0	0.0
197	None	None	None	None	None	0	0	0.45	9	0.5	14	0.8333333333333334	0.42857142857142855	21	12	8	0	0	1.0	6	6	2.0	30	0.0	0.64	0.06689011854309948	0.5164146140421947	-0.08894115368695713	0.5848667522582269	0.19567400653913292	0.6279689105688857	0.7642775337904661	0.5770463347427759	0	1.0	0.0
5184	0.000357347202670985	2.2996912757838023e-06	1.7426445973272543e-07	0.9999972543235224	None	0.25	1	0.4	4	0.7692307692307693	10	0.23809523809523808	0.7692307692307693	14	10	0	0	0	0.7777777777777778	7	9	1.0	15	0.0	1.0	0.058440717225958075	0.573355104614912	-0.09999999751190702	0.5000004072564593	-0.09999979986571364	0.5002821371519833	0.678389731193892	0.5247034856065961	0	0	0.0
6919	0.0007647256392822205	0.0002216907321886825	-0.00016872524497662996	0.9999005995519642	None	0.2	1	0.3333333333333333	4	0.8	12	0.20987654320987653	0.8	16	12	0	0	0	1.0	9	9	1.1333333333333333	17	0.0	1.0	0.09999999999527708	0.5000000007549921	4.5756124720300023e-07	0.5000004054712024	0.09991354258396268	0.5000393596684678	0.6156673725584203	0.5000132552982448	0	1.0	0.0
7238	0.0071873527648026085	0.0031086689317486467	-0.0026356190429561903	0.992646016560341	None	0.2	1	0.3333333333333333	4	0.8	12	0.20987654320987653	0.8	16	12	0	0	0	1.0	9	9	1.1333333333333333	17	0.0	1.0	0.09999874899323158	0.5003263194727436	-0.08429816839679599	0.5837426876786833	0.17035245095825866	0.5173084613148807	0.7453138500652572	0.5340077023712487	0	0.3125	0.0
2902	2.2437404636415197e-05	1.3263247174350577e-05	-1.307529219411224e-05	0.9991543370065488	None	0	0	0.6666666666666666	4	0.2857142857142857	2	0.75	0.14285714285714285	5	1	3	2	0	0.3333333333333333	2	6	0.6	9	0.3333333333333333	0.2857142857142857	0.001164327946462545	0.6364035449072808	-0.06527747778443303	0.6576244473465248	0.08739131172514675	0.5562342494171342	0.6432720927901959	0.617622456564643	1.0	1.0	0.0
3426	0.0001351206295283765	8.522810013906442e-07	2.4783838787460316e-08	0.9999966552948505	None	0	0	0.5	2	0.6666666666666666	2	0.625	0.6666666666666666	4	2	0	2	0	0.5	2	4	0.3333333333333333	5	1.0	0	-0.04156876535989377	0.5214471505050842	1.3474153258470007e-07	0.5002435134027268	0.09185831198681549	0.5361928181695648	0.6374580396152099	0.5193104113795294	1.0	0.75	0.0
2453	None	None	None	None	None	0	0	0.6666666666666666	2	0.5	1	0.6666666666666666	0	0	0	3	5	0	0.6666666666666666	3	2	0.26666666666666666	4	0.5	0	0	0	0	0	0	0	0	0	0	0	0
4457	6.035563224663392e-05	1.1032445596817875e-06	-7.607655513936622e-07	0.9999951792308246	None	0	0	0.375	3	0.8	8	0.3	0.8	11	8	0	1	0	0.625	5	8	0.8	12	1.0	0.8571428571428571	0.4938357616746966	0.6843401245953483	0.08575809004794559	0.6673212226342901	0.07373070379145209	0.5238390053354799	0.8739650012465499	0.6275617349357604	1.0	1.0	0.0
6669	0.0008079350888070691	0.0007855273336011914	0.0007853353200611851	0.9995866285187437	None	0.3333333333333333	1	0.5	4	0.7	7	0.3333333333333333	0.7	11	7	0	0	0	0.4444444444444444	4	9	0.8	12	0.0	1.0	0.02187420904408581	0.5	0.09978981414399321	0.6757271783010556	0.054766760981060855	0.5523198332028452	0.5806854436950868	0.5780444544351218	0	1.0	0.0
4455	0.0005847578550939082	3.167824281647484e-06	6.740843534799039e-07	0.997992714595142	None	0.25	1	0.4	4	0.75	9	0.25	0.75	13	9	0	0	0	0.875	8	7	0.9333333333333333	14	0.0	1.0	0.01583604486950973	0.5603532788201336	0.048128518413738844	0.5177067654752767	0.03276112620835274	0.5094135978409308	0.5359640427486674	0.5292259366048507	0	1.0	0.0
2270	None	None	None	None	None	0	0	0.07692307692307693	1	1.0	17	0.7037037037037037	0	0	0	18	13	0	0.3333333333333333	9	3	1.2666666666666666	19	0.325	1.0	0	0	0	0	0	0	0	0	0	0	0
3287	0.0019988015157817226	0.00020982639779538938	0.00019089277652923738	0.9983443161282383	None	0.25	1	0.4	4	0.75	9	0.25925925925925924	0.75	13	9	0	0	0	0.6666666666666666	6	9	0.9333333333333333	14	0.0	1.0	2.869100291122407e-17	0.5000000000000121	0.07270884114290355	0.8597319389170162	0.1399991523513876	0.5892012781497752	0.6695017631272363	0.6736140194500484	0	1.0	0.0
2016	None	None	None	None	None	0	0	0.36363636363636365	4	0.6428571428571429	9	0.5333333333333333	0	0	0	15	7	0	0.8333333333333334	6	5	1.0666666666666667	16	0.20588235294117646	0.8	0	0	0	0	0	0	0	0	0	0	0
2511	None	None	None	None	None	0	0	0.125	3	0.9117647058823529	31	0.8	0	0	0	35	20	0	0.5555555555555556	9	5	2.4	36	0.2702702702702703	0.9714285714285714	0	0	0	0	0	0	0	0	0	0	0
3376	None	None	None	None	None	0	0	0.25	6	0.7272727272727273	24	0.7777777777777778	0.24242424242424243	11	8	23	0	0	0.5555555555555556	9	5	2.3333333333333335	35	0.0	0.7741935483870968	-0.05988537721413837	0.6342551959681484	0.0711907151160404	0.5209129791502871	0.09959087611779258	0.500047956494297	0.6676404145065257	0.5526712055019871	0	1.0	0.0
5839	0.0016492500351010916	0.0006438480036128488	-0.00010609712618208283	0.9968425286364391	None	0.14285714285714285	1	0.29411764705882354	5	0.782608695652174	18	0.30864197530864196	0.782608695652174	23	18	1	0	0	1.0	9	9	1.6666666666666667	25	0.0	1.0	0.09999925942191869	0.5000055650754459	-0.06590911114469776	0.6637412120159243	0.045255510010450396	0.5538094290864327	0.6659293433021054	0.5741253434470508	0	1.0	0.0
1199	None	None	None	None	None	0	0	0.22	11	0.7534246575342466	55	0.9259259259259259	0.6712328767123288	59	49	15	0	0	1.0	9	9	5.0	75	0.0	0.9696969696969697	0.001261835142619064	0.5203178711743898	-0.0539243899732207	0.6228549069254056	9.545314574994558e-08	0.500000278929001	0.571545283093638	0.5484310935248352	0	1.0	0.0
1422	None	None	None	None	None	0.5	1	0.6666666666666666	4	0.5714285714285714	4	0.375	0.5714285714285714	8	4	0	0	0	0.6666666666666666	6	4	0.6	9	0.0	0.6666666666666666	7.689223619580739e-06	0.5000745837958412	0.027018878082889154	0.584056410101752	0.07432694831442081	0.606050626658241	0.5850723151559303	0.5638566612822186	0	0.125	0.0
524	None	None	None	None	None	0.14285714285714285	2	0.4	12	0.5813953488372093	25	0.5555555555555556	0.3953488372093023	27	17	17	3	0	1.0	9	9	3.0	45	0.10714285714285714	0.7567567567567568	0.09669989051627532	0.5864202731633549	0.07052086971984775	0.5820104677519427	0.14975189968900682	0.594013313713003	0.6210132136919797	0.5874902824342539	1.0	1.0	0.5
4418	0.023968815747486504	0.016332620578238182	-0.016129387762110207	0.9921283935416814	None	0.25	1	0.36363636363636365	4	0.7857142857142857	11	0.2222222222222222	0.7857142857142857	15	11	0	0	0	0.8888888888888888	8	9	1.0666666666666667	16	0.0	1.0	0.09986790200425325	0.500319654968334	0.0064635529841572574	0.5927563627773755	0.1654970638468269	0.7099886869240032	0.6601803376607605	0.6044383883107836	0	1.0	0.0
3165	3.68050129749429e-08	3.585945407296583e-08	-3.515590693585414e-08	0.9999801456834598	None	0.25	1	0.4	4	0.7692307692307693	10	0.23809523809523808	0.7692307692307693	14	10	0	0	0	0.7777777777777778	7	9	1.0	15	0.0	1.0	0.03950380670729482	0.6331631379148583	-0.0772468439995893	0.9021880510577636	0.00010850044935889422	0.5007056710094479	0.6430053376115195	0.7157486005634491	0	1.0	0.0
4401	0.025641815224308636	0.0023184433425189254	-0.0012391637064573004	0.9773014437685097	None	0.25	1	0.4	4	0.75	9	0.25925925925925924	0.75	13	9	0	0	0	0.6666666666666666	9	6	0.9333333333333333	14	0.0	1.0	0.409565828087967	0.7437475100352581	-0.09974833339536822	0.6549193283199716	0.11247922854872346	0.6229859033208085	0.8587728701468221	0.676158030444774	0	1.0	0.0
2340	None	None	None	None	None	0.23076923076923078	3	0.39285714285714285	11	0.6153846153846154	24	0.5061728395061729	0.358974358974359	23	14	17	0	0	1.0	9	9	2.7333333333333334	41	0.0	0.5625	-0.05348434433673531	0.6763312335511394	0.034770251912252206	0.5247970549650476	0.13937323150411968	0.6053316031060629	0.6847153447431921	0.6037992657507436	0	1.0	0.0
6452	0.017592592586997184	0.0005758914545673425	-0.00011169175710968957	0.9754598230132852	None	0.25	1	0.4	4	0.75	9	0.25925925925925924	0.75	13	9	0	0	0	0.6666666666666666	6	9	0.9333333333333333	14	0.0	1.0	0.46155082072042497	0.588200275308503	3.554842586612681e-13	0.5000000000565348	-0.0999999788075201	0.5000000771120637	0.9202527820747793	0.5296759698518198	0	1.0	0.0
2517	None	None	None	None	None	0	0	0.5	2	0.75	3	1.0	0.75	5	3	0	0	0	0.16666666666666666	1	6	0.4	6	0.0	0.4	0.09539621230868991	0.6028549209150162	0.000659709025811229	0.5232440597822168	0.03888007189769554	0.6625371125390146	0.6041676438919403	0.5974889129909836	0	1.0	0.0
1526	None	None	None	None	None	0	0	0.4	2	0.6	3	0.5833333333333334	0.2	3	1	3	5	0	0.75	4	3	0.4666666666666667	7	0.625	0	0.05455396141571175	0.5520724078725395	0.09138750193949649	0.5483183514644007	0.04070509479554357	0.5038139807962281	0.559871990292305	0.5347922045521464	1.0	0.6666666666666666	0.0
515	None	None	None	None	None	0	0	0.5	2	0.75	3	0.75	0.5	4	2	1	0	0	0.5	2	4	0.4	6	0.0	0	0.08921737760370917	0.5025772609589776	0.0008919896699902138	0.5089439435730202	-0.0630719847072636	0.5344759108836302	0.6513216296515595	0.5153461403893957	0	1.0	0.0
4580	3.34421888616969e-05	3.5625286083091674e-07	3.560266942345165e-07	0.9999972225640938	None	0.25	1	0.4	4	0.7692307692307693	10	0.234375	0.7692307692307693	14	10	0	0	0	1.0	8	8	1.0	15	0.0	0.8571428571428571	0.41751007340263857	0.5842748429325082	0.003351933353625286	0.5118315734551672	-0.09994189448625763	0.5002138395736562	0.9035697124359081	0.5323329529270789	0	1.0	0.0
701	None	None	None	None	None	0	0	0.5	3	0.7142857142857143	5	0.45	0.2857142857142857	4	2	4	1	0	0.8	5	4	0.6	9	0.1	0.5	0.06240908064384726	0.5730744079700263	2.930371001099289e-06	0.5000490408336342	0.1105019729259625	0.5322179754276809	0.6134654328819535	0.5352458367158796	1.0	1.0	0.0
6822	0.0005713787010809388	0.00015125517668672156	0.00010366350341115449	0.9996369880633448	None	0.25	1	0.4	4	0.7692307692307693	10	0.23809523809523808	0.7692307692307693	14	10	0	0	0	0.7777777777777778	7	9	1.0	15	0.0	1.0	7.902762784127648e-27	0.5	-0.09318426001219712	0.6591401399338552	-0.05055283971940065	0.5096970636454599	0.5940455261371713	0.5579268810352609	0	0	0.0
2215	None	None	None	None	None	0.1111111111111111	1	0.45	9	0.5	14	0.7142857142857143	0.2857142857142857	14	8	15	9	0	0.8571428571428571	6	7	2.0	30	0.32142857142857145	0.6666666666666666	0.007747044682242335	0.6426074346104559	0.23376923796543955	0.5754300757819301	0.04260279367214501	0.5046958864147988	0.7298725487738454	0.5752184324391593	1.0	1.0	0.0
7364	0.0003334139339142833	0.0002795722899091098	-9.411958493810113e-07	0.9983597719282805	None	0.25	1	0.36363636363636365	4	0.7857142857142857	11	0.2222222222222222	0.7857142857142857	15	11	0	0	0	0.8888888888888888	8	9	1.0666666666666667	16	0.0	1.0	0.09999999988058447	0.5000000010852474	-0.06291648368727829	0.6633942844864913	0.0006336630433397097	0.5653374221323387	0.6616873251233966	0.5778052049214848	0	0.8666666666666667	0.0
6284	0.003289220588632939	0.0010123097502785043	0.0003138323512422239	0.9868803754714849	None	0.25	1	0.36363636363636365	4	0.7857142857142857	11	0.2222222222222222	0.7857142857142857	15	11	0	0	0	0.8888888888888888	9	8	1.0666666666666667	16	0.0	1.0	0.5865411115094966	0.760071737923612	0.11337563023325373	0.5	0.006100306123991045	0.642687942478318	0.921585787210666	0.6410768120764806	0	0.13333333333333333	0.0
3681	4.280543359741947e-05	2.9088364283920657e-07	1.899752354842345e-07	0.9999826501025603	None	0.16666666666666666	1	0.42857142857142855	6	0.5263157894736842	10	0.5833333333333334	0.10526315789473684	5	2	15	7	0	1.0	6	6	1.4	21	0.22580645161290322	0.25	1.5555243360564332e-05	0.5000786974923734	0.064147604899907	0.5536917563243435	0.06347054002437341	0.6647719146465881	0.5989511083999981	0.574487001681816	1.0	1.0	0.0
5869	0.0005731339160527661	1.952138769903652e-06	-7.900612797444478e-07	0.9999985477547333	None	0.25	1	0.36363636363636365	4	0.7857142857142857	11	0.2222222222222222	0.7857142857142857	13	11	2	0	0	0.8888888888888888	8	9	1.0666666666666667	16	0.0	1.0	-0.019074918194581826	0.6449208935133985	0.01793037057210181	0.6015449364527498	-0.18483221254928936	0.5000000000000001	0.7432848839566181	0.5832747449064216	0	0	0.0
4329	0.00011599828985334877	2.739251210239029e-06	-2.303140184819453e-07	0.9999961065829263	None	0.25	1	0.4	4	0.75	9	0.25925925925925924	0.75	13	9	0	0	0	0.6666666666666666	6	9	0.9333333333333333	14	0.0	1.0	0.18656565066958244	0.6359075677148368	0.3298230533843225	0.5904664074385974	0.02502706045914719	0.570144091307411	0.789572655036856	0.5991663514666183	0	1.0	0.0
1098	None	None	None	None	None	0	0	0.3333333333333333	1	1.0	2	1.0	0	0	0	3	0	0	0.25	1	4	0.26666666666666666	4	0.0	0	0	0	0	0	0	0	0	0	0	0	0
6710	0.0010200005667800832	4.611770900507315e-05	-4.179627145510909e-05	0.9994650272241523	None	0.3333333333333333	1	0.5	4	0.7	7	0.3333333333333333	0.7	11	7	0	0	0	0.4444444444444444	4	9	0.8	12	0.0	1.0	0.28646319261653247	0.5377097279518884	-0.0988493673902822	0.5018214476941172	0.03359370083556868	0.5057587954057949	0.8319346440495993	0.5151160514212896	0	0.7272727272727273	0.0
3269	0.003334774613795388	0.001057880933696672	-0.0010285483271089948	0.9948453379946728	None	0	0	0.4444444444444444	8	0.44	11	0.6428571428571429	0.4	17	10	9	4	0	0.8571428571428571	7	6	1.8	27	0.26666666666666666	0.47619047619047616	0.0995658619492633	0.5010480223013223	0.0006715783287436316	0.5013721580683752	0.252895497418869	0.9999766168601701	0.8104823957116413	0.9722861416976558	0.0	0	0.0
3078	0.0002185345146044407	1.4232127293182e-06	1.2561191428496968e-06	0.9999950786605987	None	0.3333333333333333	1	0.4444444444444444	4	0.7272727272727273	8	0.2708333333333333	0.7272727272727273	12	8	0	0	0	0.75	6	8	0.8666666666666667	13	0.0	0.8571428571428571	-0.08725833764082676	0.5916677133791934	0.15314158258772728	0.6727106112743004	0.07102906338328631	0.5713902272689251	0.7501903612045366	0.6129240171920548	0	1.0	0.0
4236	0.004611118622619478	0.0017049108144527026	-0.0011659302299721593	0.9975310225493815	None	0.25	1	0.4	4	0.75	9	0.25	0.75	13	9	0	0	0	0.875	8	7	0.9333333333333333	14	0.0	1.0	0.09999981353236101	0.5000002291249825	0.03343049070291195	0.6225897598285173	-0.07723043345054467	0.5760996470375115	0.6859401777582027	0.5668750688440903	0	1.0	0.0
6841	0.00892376918930802	0.004022245295283804	0.003911759670016026	0.9880398608087516	None	0.25	1	0.4	4	0.75	9	0.25925925925925924	0.75	13	9	0	0	0	0.6666666666666666	6	9	0.9333333333333333	14	0.0	1.0	0.09898846591490691	0.5449924942585463	0.00016345426324144825	0.5	0.1395204900819203	0.5076329879956751	0.6423270115601643	0.5175754586057637	0	1.0	0.0
6400	0.00023529179026249164	1.3047880285653195e-06	1.1780141311034122e-06	0.9999984612103657	None	0.3333333333333333	1	0.5	4	0.6666666666666666	6	0.3142857142857143	0.6666666666666666	10	6	0	0	0	0.7142857142857143	7	5	0.7333333333333333	11	0.0	1.0	-0.012218494499465797	0.6392505933977701	0.09969480554767948	0.6172773477277897	0.08705168012029359	0.5	0.6394096205229487	0.5866273467860467	0	0.7	0.0
2828	1.0449513991354426e-07	9.706945393448887e-08	5.567331100671511e-08	0.9999769204723885	None	0	0	0.4	6	0.5	10	0.5238095238095238	0	0	0	21	14	0	0.8571428571428571	6	7	1.4666666666666666	22	0.30434782608695654	0.5	0	0	0	0	0	0	0	0	0	0	0
603	None	None	None	None	None	1.0	1	0.8	4	0.4	2	0.4375	0.4	6	2	0	0	0	1.0	4	4	0.4666666666666667	7	0.0	0.6666666666666666	0.030803931499585095	0.5466640694136935	2.1953950844763626e-06	0.5000373364810087	0.06293689317910905	0.5332389722410755	0.565068774388557	0.52668318198118	0	0	0.0
4869	4.301333760725439e-05	1.277071543293151e-06	-1.0140572576133849e-06	0.9999985303699238	None	0.25	1	0.36363636363636365	4	0.7857142857142857	11	0.2222222222222222	0.7857142857142857	15	11	0	0	0	0.8888888888888888	8	9	1.0666666666666667	16	0.0	1.0	0.4529928590534215	0.6136224497589525	0.18294982499672857	0.607880161289757	0.02094873452185366	0.643226495963052	0.8620124566667436	0.6217047410035539	0	1.0	0.0
5886	0.0006494022467239513	5.328006163910645e-05	-4.263098716442825e-05	0.9991158396487486	None	0.2	1	0.3333333333333333	4	0.8	12	0.20987654320987653	0.8	16	12	0	0	0	1.0	9	9	1.1333333333333333	17	0.0	1.0	0.06903264748809905	0.5991763675315085	0.05520994062766077	0.5831667588163041	0.19093367127645589	0.9743788626392387	0.6992707888289255	0.811339065782415	0	0.9375	0.0
2612	1.8783238551255924e-05	2.9691256253164356e-06	4.8531446215633614e-08	0.9958813105971477	None	0	0	0.375	3	0.5555555555555556	5	0.55	0	0	0	10	14	0	0.8	5	4	0.7333333333333333	11	0.5833333333333334	0	0	0	0	0	0	0	0	0	0	0	0
4919	0.0030432938707031206	0.0009737895239350317	-0.0008263727473520889	0.9973348855615155	None	0.25	1	0.4	4	0.7692307692307693	10	0.23809523809523808	0.7692307692307693	14	10	0	0	0	0.7777777777777778	7	9	1.0	15	0.0	1.0	-0.09705475913647152	0.5056503056840241	7.902762784127648e-27	0.5000598924732569	-0.09949001708890275	0.5004863174633265	0.6136960565542726	0.5020655736874416	0	1.0	0.0
6944	1.7259911142006538e-08	1.609706914362955e-08	-4.846047572546197e-09	0.9999898279782339	None	0.25	1	0.36363636363636365	4	0.7857142857142857	11	0.2222222222222222	0.7857142857142857	15	11	0	0	0	0.8888888888888888	9	8	1.0666666666666667	16	0.0	1.0	0.34620777849213635	0.6137453253892988	0.04269482373464528	0.5761069679974697	0.00016579733678603789	0.5005415140433016	0.8215617843909582	0.5639856863569143	0	1.0	0.0
4333	0.0034482874208696624	0.00010613428395806675	0.00010574158164186965	0.995430878406891	None	0.25	1	0.4	4	0.7692307692307693	10	0.23809523809523808	0.7692307692307693	14	10	0	0	0	0.7777777777777778	7	9	1.0	15	0.0	1.0	0.01922111261758271	0.6252581804612634	0.06176076098645624	0.5777607850257852	0.3418584810145531	0.5032204986882565	0.8160299552801386	0.569415254558667	0	0	0.0
4594	0.0004340056749419194	5.140837072775523e-06	-7.680638377904273e-07	0.9999965550717662	None	0.25	1	0.4	4	0.75	9	0.25925925925925924	0.75	13	9	0	0	0	0.6666666666666666	6	9	0.9333333333333333	14	0.0	1.0	-0.02505567457513838	0.6507500258968002	3.146811179688026e-07	0.5607165963831966	-0.09993730662501817	0.5091625096544418	0.6091268309284329	0.5746920598192455	0	0	0.0
930	None	None	None	None	None	0	0	0.3333333333333333	3	0.7272727272727273	8	0.2653061224489796	0	2	0	10	1	0	1.0	7	7	0.8666666666666667	13	0.045454545454545456	0	0	0	0	0	0	0	0	0	0	0	0
2543	None	None	None	None	None	0.1	2	0.47619047619047616	20	0.43333333333333335	26	0.7654320987654321	0.3333333333333333	39	20	22	0	0	1.0	9	9	4.133333333333334	62	0.0	0.7547169811320755	0.02940259073506436	0.507820048574538	0.026847540948388714	0.5183350994731873	-0.09585301036383281	0.5057912089219625	0.6413189437227564	0.5106502151113482	0	0.9743589743589743	0.0
6850	0.005567640986774264	0.000829740388553275	0.00015219787713872373	0.984321201590257	None	0.25	1	0.4	4	0.75	9	0.25925925925925924	0.75	13	9	0	0	0	0.6666666666666666	9	6	0.9333333333333333	14	0.0	1.0	0.3240066671156954	0.7770925826353655	0.02130721230425986	0.5	0.06806664297368265	0.5409880154310737	0.7921074933421707	0.615630179579656	0	1.0	0.0
4614	0.002392047347553799	0.0006166624543452012	-0.00022998956407900786	0.9978715474259046	None	0.25	1	0.36363636363636365	4	0.7857142857142857	11	0.2222222222222222	0.7857142857142857	15	11	0	0	0	0.8888888888888888	8	9	1.0666666666666667	16	0.0	1.0	-0.09310138586647375	0.5550499982463825	1.2228224602544372e-21	0.5000000005485085	0.09007549441182021	0.5343980093497045	0.6787101517958195	0.5298732118445518	0	0	0.0
3731	0.0012168041752372181	0.00021267240139198742	2.0912351398098173e-05	0.9986516336115123	None	0.25	1	0.4	4	0.7692307692307693	10	0.23809523809523808	0.7692307692307693	14	10	0	0	0	0.7777777777777778	7	9	1.0	15	0.0	1.0	0.09999999999946815	0.5000005509564686	0.09999712110958393	0.5002661777464124	-0.051450614991447166	0.5249175193649042	0.6712355157206544	0.5084008449211675	0	1.0	0.0
5266	1.3836435884327995e-08	1.265947636861499e-08	2.7922868453272848e-09	0.9999982585651026	None	0.25	1	0.36363636363636365	4	0.7857142857142857	11	0.2222222222222222	0.7142857142857143	13	10	2	0	0	0.8888888888888888	8	9	1.0666666666666667	16	0.0	1.0	0.03213329953584414	0.5034481828839307	4.378039620466355e-08	0.5000085991627835	1.795805136732553e-16	0.5005672925357673	0.5374449610578732	0.5013413732794729	0	1.0	0.0
6918	0.007096528784171278	0.0007226925931977683	0.0006413835004879501	0.9903071917254989	None	0.25	1	0.36363636363636365	4	0.7857142857142857	11	0.2222222222222222	0.7857142857142857	15	11	0	0	0	0.8888888888888888	9	8	1.0666666666666667	16	0.0	1.0	0.03756693551963834	0.516769483802199	0.19573410209696435	0.9433148231751545	0.6692128226811183	0.9999999994296214	0.9991758965017173	0.9996824540546061	0	0.6666666666666666	0.0
168	None	None	None	None	None	0.07692307692307693	1	0.32142857142857145	9	0.6410256410256411	25	0.5061728395061729	0.20512820512820512	13	8	27	3	0	1.0	9	9	2.7333333333333334	41	0.05660377358490566	0.4444444444444444	-0.09600180632488003	0.6642678349726752	1.629907458189809e-05	0.5177005733970317	-0.0999611644269485	0.5006437672208904	0.6154893120573428	0.5626505542830764	1.0	0.9230769230769231	0.0
2689	1.2770510807964044e-08	1.1191020809157509e-08	-3.1404726157184425e-09	0.9999980389963029	None	0	0	0.5	3	0.7142857142857143	5	0.5625	0.7142857142857143	8	5	0	1	0	0.25	8	2	0.6	9	1.0	0.8571428571428571	2.5493180225625887e-08	0.500000165628955	2.0212503507012655e-06	0.5036856813827286	1.4523153933134906e-06	0.500008623129405	0.5000077235365311	0.5012315098095343	1.0	1.0	0.0
7195	0.0006007721059803243	0.00019849205270996726	1.9853123303528796e-05	0.9998161917554232	None	0.25	1	0.4	4	0.75	9	0.25925925925925924	0.75	13	9	0	0	0	0.6666666666666666	6	9	0.9333333333333333	14	0.0	1.0	0.09999972490065001	0.5000023072388917	0.025207887053793905	0.5	-0.026976100523737917	0.5052884411372857	0.6274070322755658	0.5017636412177541	0	1.0	0.0
1083	None	None	None	None	None	0	0	0.23529411764705882	4	0.782608695652174	18	0.7142857142857143	0	0	0	24	2	0	0.7142857142857143	5	7	1.6666666666666667	25	0.038461538461538464	0.3	0	0	0	0	0	0	0	0	0	0	0
996	None	None	None	None	None	0.16666666666666666	1	0.4	6	0.55	11	0.55	0.35	12	7	9	1	0	0.625	5	8	1.4666666666666666	22	0.058823529411764705	0.5555555555555556	0.03097685007055049	0.6677741174916231	0.17173855559935555	0.9984930500982905	0.09999243445175349	0.5001496810523561	0.7808408142301428	0.9166974025725028	1.0	1.0	0.0
5766	1.1616110767598814e-08	1.1495054412070495e-08	-1.149322384506753e-08	0.999998312848682	None	0.25	1	0.36363636363636365	4	0.7857142857142857	11	0.2222222222222222	0.7857142857142857	15	11	0	0	0	0.8888888888888888	9	8	1.0666666666666667	16	0.0	1.0	-0.05051750044172885	0.658477390237759	3.731195123034785e-05	0.5000327589694319	0.000130154628105913	0.5017721650429713	0.5759329432709629	0.5550868126929259	0	1.0	0.0
3222	0.009535153926041678	0.0006259840689520237	-0.00016364304167286011	0.9872455806276006	None	0.125	1	0.4444444444444444	8	0.48	12	0.5625	0.44	17	11	9	5	0	0.75	8	6	1.8	27	0.3125	0.38095238095238093	0.1585936642778703	0.6256152873361754	0	0.5	0.3707865079154123	0.54035509649122	0.8206848106938754	0.5560323212223025	1.0	1.0	0.0
710	None	None	None	None	None	0.041666666666666664	1	0.28	14	0.684931506849315	50	0.9259259259259259	0.4246575342465753	43	31	31	0	0	1.0	9	9	5.0	75	0.0	0.9090909090909091	1.2726805054626215e-05	0.5717094386824548	0.005006489845900829	0.6527579650995997	0.09951185462181036	0.5101484718073601	0.6119246817399471	0.5793740384092131	0	0.9767441860465116	0.0
4330	0.0038413539129042865	0.0009817360446211754	-0.0001645708936798458	0.99573642836059	None	0.25	1	0.4	4	0.7692307692307693	10	0.23809523809523808	0.7692307692307693	14	10	0	0	0	0.7777777777777778	7	9	1.0	15	0.0	1.0	0.041236230884697925	0.6679178785879045	0.07863541195973198	0.6627037217709982	0.17822667757588342	0.5948296550501839	0.670990283058461	0.6424557726355634	0	0.35714285714285715	0.0
1553	None	None	None	None	None	0	0	0.16666666666666666	3	0.84	21	0.7714285714285715	0.04	3	1	23	9	0	0.7142857142857143	7	5	1.8	27	0.1875	0.18181818181818182	0.06918068506440259	0.5418025921239435	0.0188563075102702	0.534581305647242	0.17428459477779748	0.6438084401434476	0.6446560066873429	0.5742861024920553	1.0	1.0	0.0
3283	0.00025832544808615694	2.0026863339333534e-06	8.561422001593626e-08	0.9999969427187729	None	0.25	1	0.4	4	0.7692307692307693	10	0.234375	0.7692307692307693	14	10	0	0	0	1.0	8	8	1.0	15	0.0	0.8571428571428571	0.1572253067481181	0.5870478004615376	-0.07462204189419194	0.6038708573473285	0.14171395967787964	0.5445898199503427	0.7317679292210583	0.5786928279819896	0	1.0	0.0
1235	None	None	None	None	None	0	0	0.5	2	0.6666666666666666	2	0.625	0.3333333333333333	3	1	1	0	0	0.5	2	4	0.3333333333333333	5	0.0	0	0.041812129150981564	0.5056536481295599	-0.08840930498161365	0.5177066341784736	0.1550702186750907	0.5441082138328865	0.7228282102159189	0.5225151301731279	0	1.0	0.0
6325	0.016244432170280064	0.0013362717173232808	0.0011478797349492086	0.9727626718607996	None	0.25	1	0.36363636363636365	4	0.7857142857142857	11	0.2222222222222222	0.7857142857142857	15	11	0	0	0	0.8888888888888888	8	9	1.0666666666666667	16	0.0	1.0	0.36114716533701935	0.6397136615572979	-0.002242998295961771	0.626565869035331	0.09995946852501188	0.5000667090915285	0.8362805867339319	0.5900003669963436	0	0.3333333333333333	0.0
959	None	None	None	None	None	0	0	0.25	3	0.75	12	0.8571428571428571	0.125	4	2	13	2	0	0.42857142857142855	7	3	1.2	18	0.07142857142857142	0.4	0.09735526301024167	0.5114033755352785	0.05750703376106871	0.5665410049281975	1.6111188529991346e-07	0.5000256407775994	0.6024629809253693	0.5260992766783934	1.0	1.0	0.0
870	None	None	None	None	None	0.1111111111111111	1	0.45	9	0.5185185185185185	14	0.35802469135802467	0.48148148148148145	22	13	6	3	0	1.0	9	9	1.9333333333333333	29	0.42857142857142855	0.4	-0.0019015150746201227	0.6754106779977795	-0.07695639567022257	0.5365063224090124	0.030680727871929138	0.5040897487712408	0.6311618758413611	0.5740680554167404	1.0	1.0	0.0
638	None	None	None	None	None	0.5	1	0.5714285714285714	4	0.625	5	0.3333333333333333	0.625	9	5	0	0	0	0.8333333333333334	6	5	0.6666666666666666	10	0.0	0.8	-0.04824767879073983	0.6392982775133671	0.03739523511433808	0.519340379539632	0.18963590649572745	0.5986058025838915	0.7267552961453838	0.5865673983827595	0	1.0	0.0
4267	None	None	None	None	None	0	0	0.4375	7	0.5	11	0.6857142857142857	0.45454545454545453	16	10	7	2	0	0.7142857142857143	5	7	1.6	24	0.16666666666666666	0.4	0.05929583131285945	0.5803398796035603	0.0999999999971566	0.5003470889222219	0.03716219737362512	0.5188646011561862	0.5728759124195488	0.5333712640406919	1.0	1.0	0.0
721	None	None	None	None	None	0.2	1	0.4166666666666667	5	0.6875	11	0.3333333333333333	0.6875	16	11	1	0	0	0.6666666666666666	9	6	1.2	18	0.0	0.6666666666666666	0.0014404391941913114	0.5471064123975211	0.09803505596505593	0.5039240835931343	-0.09999921450018491	0.5000049667024982	0.6924180950049323	0.517051938927089	0	0.0625	0.0
6791	0.0012128836243192498	0.0008558796691671397	0.0008558040525114563	0.999375714910291	None	0.3333333333333333	1	0.5	4	0.7	7	0.3333333333333333	0.7	11	7	0	0	0	0.4444444444444444	4	9	0.8	12	0.0	1.0	0.02772880205445451	0.5	2.97703458865222e-07	0.5704912202557759	0.08831399887149563	0.5243110799623368	0.5911602412566986	0.5317220563094502	0	1.0	0.0
6970	0.0009305758054760906	0.0009658270445264778	-0.0009658245992924384	0.999523757435854	None	0.25	1	0.4	4	0.75	9	0.25925925925925924	0.75	13	9	0	0	0	0.6666666666666666	6	9	0.9333333333333333	14	0.0	1.0	0.09999999999999604	0.5000000000001634	0.0929425548696203	0.5176084187533697	-0.02683393523855552	0.5043463546373419	0.6429762523370874	0.507320199513474	0	1.0	0.0
3680	0.003461299590165042	0.000154573494735005	2.536356272172797e-05	0.9960067522845057	None	0.15384615384615385	2	0.5172413793103449	15	0.3902439024390244	16	0.5972222222222222	0.21951219512195122	22	9	20	0	0	0.8888888888888888	9	8	2.8666666666666667	43	0.0	0.6486486486486487	-0.09979500314829512	0.5660535941920066	0.0011964276038811754	0.6719944615700426	0.06276046215657313	0.5885154605049102	0.6801440609681618	0.6099113727173053	0	1.0	0.0
2643	3.9698116270293055e-07	3.7564164997155774e-07	-3.348125241773492e-07	0.9998589937663639	None	0	0	0.75	3	0.3333333333333333	1	0.625	0.3333333333333333	4	1	0	1	0	0.5	2	4	0.3333333333333333	5	1.0	0.6666666666666666	1.153752910137148e-09	0.5000000076703092	-0.02595923699109004	0.6337952254323105	-0.012933452021679129	0.5525116039073887	0.5782332950566715	0.5629440520854612	1.0	1.0	0.0
262	None	None	None	None	None	0	0	0.391304347826087	9	0.5625	18	0.6296296296296297	0.28125	17	9	16	0	0	0.6666666666666666	9	6	2.2666666666666666	34	0.0	0.8571428571428571	-0.0999994405289665	0.5000963074916589	0.049947849326093495	0.5210338296440884	0.011232127102908808	0.6580992231206767	0.6704228681918825	0.5613070784001214	0	0.35294117647058826	0.0
507	None	None	None	None	None	0	0	0.5	3	0.6666666666666666	4	0.4	0.6666666666666666	7	4	0	0	0	0.8	5	4	0.5333333333333333	8	0.0	0.6666666666666666	0.06865022629801747	0.5998458185958142	8.180767106460456e-14	0.5000000000056606	-0.1704573927078314	0.9998651236461266	0.8789517486675438	0.9571100143856652	0	1.0	0.0
4736	2.421015835745549e-06	8.325690711900178e-07	-3.350293031862997e-08	0.9997525492188939	None	0.2	1	0.3333333333333333	4	0.8	12	0.20987654320987653	0.8	16	12	0	0	0	1.0	9	9	1.1333333333333333	17	0.0	1.0	-0.09978028557705187	0.5007147049265558	-0.049300817181905064	0.5660202913664321	0.0006015236188538192	0.5528757476044388	0.6078292973005884	0.5399801100183838	0	0	0.0
4297	0.000226962426944755	7.04154530849387e-05	-7.033506355689988e-05	0.9993852343220597	None	0.25	1	0.4	4	0.7692307692307693	10	0.23809523809523808	0.7692307692307693	14	10	0	0	0	0.7777777777777778	7	9	1.0	15	0.0	1.0	0.06624660089250886	0.5348628575361438	-0.10236386482390944	0.9545284538762968	0.000528142385649435	0.570364051629297	0.7059883860570427	0.7605532599481671	0	1.0	0.0
1303	None	None	None	None	None	0.42857142857142855	3	0.5625	9	0.38095238095238093	8	0.5111111111111111	0.3333333333333333	16	7	6	2	0	0.5555555555555556	5	9	1.5333333333333334	23	0.2857142857142857	0.4444444444444444	0.05995774506675209	0.5415531703022414	0.0687467731521634	0.5464470280357934	0.000221386559046064	0.5006434587290082	0.5800111264097937	0.5295900557223208	0.0	0.375	0.0
5051	0.0013704774123627019	0.00012239352646306126	-1.7927849313496742e-05	0.9974406048531885	None	0	0	0.6	3	0.6	3	0.5833333333333334	0.6	6	3	0	0	0	0.3333333333333333	2	6	0.4666666666666667	7	0.0	0.8	0.09999999999966613	0.5000000000072204	0.0001428611248349728	0.500633396698847	0.09915950162740121	0.502789446869392	0.6148661532853725	0.5011409556377802	0	1.0	0.0
2806	0.004479018970498737	0.0017041991792942995	0.00018666105866956706	0.9978165507642347	None	0.3333333333333333	1	0.5	4	0.7	7	0.3333333333333333	0.7	11	7	0	0	0	0.4444444444444444	4	9	0.8	12	0.0	1.0	-0.23962616876441448	0.9252101161409835	0.09598893429480479	0.635392020372173	0.06526780709742773	0.5403053833900496	0.8037477359181958	0.7460098378331341	0	1.0	0.0
3665	0.0002897084759619175	1.002780726532629e-06	6.790809793733041e-07	0.9999983419155094	None	0.25	1	0.4	4	0.75	9	0.25925925925925924	0.75	13	9	0	0	0	0.6666666666666666	6	9	0.9333333333333333	14	0.0	1.0	0.07556392557334414	0.653777920184943	0.000131813173720461	0.5487310342479498	0.09986815928348057	0.512290636752704	0.6060750268194918	0.572844994567131	0	1.0	0.0
241	None	None	None	None	None	0.3333333333333333	1	0.5	4	0.7	7	0.2857142857142857	0.7	11	7	0	0	0	0.8571428571428571	7	6	0.8	12	0.0	0.6666666666666666	0.00950853181962016	0.649734785483138	0.05114424004203037	0.5326620628873185	0.09546419244469413	0.5470087394984638	0.5882240295511773	0.5774791106228335	0	1.0	0.0
503	None	None	None	None	None	0	0	0.5	3	0.5714285714285714	4	0.5	0	1	0	7	0	0	0.5	6	3	0.6	9	0.0	0	0	0	0	0	0	0	0	0	0	0	0
6577	0.000224438070305606	0.00018661088495626238	0.00018659558889200814	0.9996598325368568	None	0.3333333333333333	1	0.5	4	0.7	7	0.3333333333333333	0.7	11	7	0	0	0	0.4444444444444444	4	9	0.8	12	0.0	1.0	0.06841928306738652	0.5	0.02259132032256855	0.632812750469496	0.032644188009785455	0.5237118786879325	0.5511574548062728	0.5530678220808793	0	1.0	0.0
7056	0.002587399965064905	0.0007088983104926112	0.00042371905283628285	0.9966645125826837	None	0.25	1	0.4	4	0.7692307692307693	10	0.23809523809523808	0.7692307692307693	14	10	0	0	0	0.7777777777777778	7	9	1.0	15	0.0	1.0	0.09999999999359509	0.5000000500014954	-0.09801977850482661	0.5102220019147856	0.1217951652230977	0.5242785227770852	0.728043727100762	0.5115050046735424	0	0.7142857142857143	0.0
4692	0.0004466923851440782	6.148764985142884e-06	-2.4983934252962225e-06	0.9999962924082514	None	0.25	1	0.4	4	0.75	9	0.25925925925925924	0.75	13	9	0	0	0	0.6666666666666666	6	9	0.9333333333333333	14	0.0	1.0	-0.060278691687517025	0.64274779414888	1.2011960318358866e-05	0.5678453547460994	-0.6490945253599822	0.9999992961195187	0.9548061912906821	0.99336678833055	0	0	0.0
3776	0.00014220901707046269	1.5460063559593508e-06	1.5458151487137512e-06	0.9999646280637837	None	0.2	1	0.3333333333333333	4	0.8	12	0.20987654320987653	0.8	16	12	0	0	0	1.0	9	9	1.1333333333333333	17	0.0	1.0	0.021509317156600396	0.545331764538762	-0.02998168747090533	0.5163672503687824	0.09060648171243654	0.5590464789110371	0.6226170032204827	0.5402967362605087	0	1.0	0.0
3048	0.005299134997279994	0.0005607901976351965	0.00040022397480862066	0.9920617997533272	None	0.5	1	0.6666666666666666	4	0.5	3	0.4444444444444444	0.5	7	3	0	0	0	0.5	6	3	0.5333333333333333	8	0.0	1.0	-0.3319080723335881	0.7624931078243038	0.09908565800179318	0.5033094118551759	0.10386307789217566	0.5353359255299086	0.8845373136086387	0.608355481582596	0	1.0	0.0
2997	0.0003941487031968959	8.540224793084123e-05	-4.933266017291705e-05	0.9994778626467625	None	0.25	1	0.36363636363636365	4	0.7857142857142857	11	0.2222222222222222	0.7857142857142857	15	11	0	0	0	0.8888888888888888	8	9	1.0666666666666667	16	0.0	1.0	0.09996211697640842	0.5056600667928539	5.843935867380783e-06	0.5000004749798659	0.24091453402194887	0.568164831408785	0.7287370952911925	0.5247306985199531	0	1.0	0.0
4177	0.01828717393911029	0.002850435465466667	-0.0022708492907556974	0.9813338586584597	None	0.25	1	0.4	4	0.75	9	0.25925925925925924	0.75	13	9	0	0	0	0.6666666666666666	6	9	0.9333333333333333	14	0.0	1.0	0.09558971080507392	0.583098432255159	2.488388411594518e-06	0.5730991185311844	0.6693523879347145	0.9686853445442701	0.9501845250794546	0.7947755415491105	0	1.0	0.0
3033	0.00211163836209492	0.000358306925243032	0.00034117662150086065	0.9986369386023702	None	0	0	0.3333333333333333	1	1.0	2	1.0	1.0	3	2	0	3	0	0.25	1	4	0.26666666666666666	4	1.0	0	0.06756396020418706	0.5116914142465333	-0.06689598384974438	0.517947723481698	0.4925259685910106	0.5150233525672613	0.9156195962535056	0.5148878843739417	1.0	1.0	0.0
1165	None	None	None	None	None	0	0	0.19047619047619047	8	0.7868852459016393	48	1.0	0.5081967213114754	38	31	24	1	0	0.7777777777777778	9	7	4.2	63	0.022222222222222223	1.0	1.1554541764229854e-07	0.5245413062782536	0.04554502849031287	0.6759254994272395	-0.03103423181417015	0.6676046873725111	0.6094273969296433	0.6248631136308579	0.5263157894736842	0.13157894736842105	0.0
737	None	None	None	None	None	0.08695652173913043	2	0.3673469387755102	18	0.5492957746478874	39	0.9012345679012346	0.28169014084507044	37	20	35	0	0	1.0	9	9	4.866666666666666	73	0.0	0.9375	8.858649413749834e-05	0.5283663986381171	0.09874995973800574	0.5329624867045704	-0.24104895496793813	0.999987777796469	0.9215682473064317	0.97921713102297	0	0.972972972972973	0.0
7517	0.004261030594743258	0.0007340937126102348	-0.00024592092800008287	0.9959606598019254	None	0.25	1	0.4	4	0.7692307692307693	10	0.23809523809523808	0.7692307692307693	14	10	0	0	0	0.7777777777777778	7	9	1.0	15	0.0	1.0	0.08757107894797365	0.576493329082839	-0.09999498158243052	0.5001798042276624	0.06301892732337139	0.5956123758666655	0.6938881377206323	0.5577683694116121	0	1.0	0.0
7324	0.0036878424026968054	0.000299999029277664	0.00016194368819956602	0.9963694439368951	None	0.25	1	0.4	4	0.75	9	0.25925925925925924	0.75	13	9	0	0	0	0.6666666666666666	6	9	0.9333333333333333	14	0.0	1.0	-0.09324439579293772	0.5047142385565435	0.030193252322776552	0.5239241667190746	0.008131196278853399	0.6340590768655245	0.6406260169307324	0.5551330365543716	0	1.0	0.0
7434	0.022852187027051	0.00048379839057777283	-0.00010488038794687474	0.981376503751259	None	0.25	1	0.4	4	0.75	9	0.25925925925925924	0.75	13	9	0	0	0	0.6666666666666666	9	6	0.9333333333333333	14	0.0	1.0	0.18763069478252556	0.5432277167226564	0.007518037263609695	0.5	0.21754376840202796	0.5324159026077868	0.716595921324933	0.5252442966448063	0	1.0	0.0
1427	None	None	None	None	None	0.08333333333333333	1	0.4074074074074074	11	0.5	19	0.5555555555555556	0.23684210526315788	20	9	19	1	0	0.8888888888888888	8	9	2.6666666666666665	40	0.03225806451612903	0.7647058823529411	0.09999999521572978	0.5000000882702623	8.122283264852622e-14	0.5000000034347942	0.0998910566592464	0.5001961529179771	0.6156554239860507	0.5000654148773257	0.35	0.25	0.0
3927	0.0026761772445066533	0.0014933232311712442	-0.001487352736606751	0.9977527754326482	None	0.25	1	0.4	4	0.75	9	0.25925925925925924	0.75	13	9	0	0	0	0.6666666666666666	9	6	0.9333333333333333	14	0.0	1.0	2.5357120170426418e-06	0.5	0.08291893008056214	0.6821844193932872	0.09876548444743886	0.5539583425510929	0.6121186205319922	0.58098915725053	0	0.23076923076923078	0.0
4000	1.796517962004626e-05	1.2342933698716672e-05	1.2262101580881892e-05	0.9994107612402824	None	0.25	1	0.4	4	0.75	9	0.25925925925925924	0.75	13	9	0	0	0	0.6666666666666666	6	9	0.9333333333333333	14	0.0	1.0	0.04534029421314514	0.5055824247252124	0.13159289786254152	0.6803783751049315	0.02771586520076798	0.5440745689491966	0.608427371115315	0.578885424429832	0	0	0.0
3207	0.007533851733525451	6.984096278346319e-05	6.394466116122201e-05	0.9960061011948531	None	0.14285714285714285	1	0.29411764705882354	5	0.782608695652174	18	0.5102040816326531	0.21739130434782608	8	5	16	4	0	1.0	7	7	1.6666666666666667	25	0.12121212121212122	0.4444444444444444	0.11224674584232117	0.9999947979355949	0.42401648397227343	0.557555483619809	0.07042344286053756	0.6565901154796483	0.859185839933073	0.9872401608153399	0.0	0	0.0
4090	0.006029383061873405	0.001092383991484732	0.001092230457721281	0.9911433290167266	None	0.25	1	0.4	4	0.75	9	0.25925925925925924	0.75	13	9	0	0	0	0.6666666666666666	6	9	0.9333333333333333	14	0.0	1.0	0.0003908328731754003	0.5002869151905688	0.22142217689651417	0.7392691027540748	0.0923649564221682	0.6494099797350201	0.71231639428335	0.6348906426354064	0	0.6153846153846154	0.0
4024	0.002614563386331875	0.0007957382037606966	0.0007387784695154275	0.9976388733477236	None	0.25	1	0.4	4	0.7692307692307693	10	0.23809523809523808	0.7692307692307693	14	10	0	0	0	0.7777777777777778	7	9	1.0	15	0.0	1.0	0.09958657843659732	0.6728465009310098	0.10071369219462126	0.6422759598807484	0.09459340171449729	0.5096878135207306	0.585817167890585	0.6102508284341179	0	1.0	0.0
2485	None	None	None	None	None	0	0	0.75	3	0.0	0	0.8333333333333334	0	2	0	2	0	0	0.6666666666666666	3	2	0.3333333333333333	5	0.0	0.6666666666666666	0	0	0	0	0	0	0	0	0	0	0
859	None	None	None	None	None	0	0	0.5	3	0.5714285714285714	4	0.75	0	0	0	8	2	0	0.3333333333333333	2	6	0.6	9	0.1	0.2857142857142857	0	0	0	0	0	0	0	0	0	0	0
6299	0.00025009527849954605	5.294965511987136e-05	-4.3641436712304124e-06	0.999747266222983	None	0.25	1	0.4	4	0.7692307692307693	10	0.23809523809523808	0.7692307692307693	14	10	0	0	0	0.7777777777777778	7	9	1.0	15	0.0	1.0	0.06110936474159852	0.5848082049122951	0.09988462509340368	0.5879447622360812	-0.03672431502997249	0.6009661935932341	0.6138900035928779	0.5912585267104218	0	1.0	0.0
2317	None	None	None	None	None	0	0	0.4	2	0.6	3	0.7	0	0	0	6	2	0	0.4	2	5	0.4666666666666667	7	0.125	0	0	0	0	0	0	0	0	0	0	0	0
1174	None	None	None	None	None	0	0	0.3	6	0.6428571428571429	18	0.6666666666666666	0.14285714285714285	7	4	22	0	0	0.5555555555555556	9	5	2.0	30	0.0	0.5384615384615384	-0.09993800861461664	0.5010903212879473	0.07888095053650034	0.5675532281997091	-0.014930906234556621	0.6266399273131492	0.6799505972777711	0.5657884681862472	0	1.0	0.0
3806	0.00038265358616745826	4.899324474894735e-06	-2.296729283779753e-06	0.9999943334188156	None	0.09090909090909091	1	0.4	10	0.5142857142857142	18	0.4567901234567901	0.37142857142857144	23	13	13	5	0	1.0	9	9	2.466666666666667	37	0.25	0.5161290322580645	0.09999905327273946	0.5000124505940803	0.1479229383113676	0.5590873989984415	0.09947080258894944	0.5067004552513976	0.5566057865106421	0.5220117937282616	1.0	1.0	0.0
3273	0.004411560353001527	0.0008283192875391019	0.0008020001072623987	0.9950915341570898	None	0.25	1	0.4	4	0.7692307692307693	10	0.23809523809523808	0.7692307692307693	14	10	0	0	0	0.7777777777777778	7	9	1.0	15	0.0	1.0	-0.051464088330074556	0.6564634005877934	0.04565718315178382	0.6291933142013275	0.23645847585452257	0.7652177802781845	0.7545586008107833	0.6869598435564256	0	0	0.0
7519	2.4476824506839516e-08	4.647542585285187e-09	4.646577966629488e-09	0.9999986310447144	None	0.2	1	0.3333333333333333	4	0.8	12	0.20987654320987653	0.8	16	12	0	0	0	1.0	9	9	1.1333333333333333	17	0.0	1.0	-0.09597327949103288	0.5147545938432816	-0.05828821824443429	0.5300221104425704	8.106018986132196e-05	0.5000701916963899	0.5994472630816406	0.5149579815979464	0	1.0	0.0
6163	0.001290541316925594	0.00016672926400250154	0.00010526769283629344	0.9982529360979074	None	0.3333333333333333	1	0.5	4	0.7	7	0.2857142857142857	0.7	11	7	0	0	0	0.8571428571428571	7	6	0.8	12	0.0	1.0	0.049733005845957835	0.6428162190524869	0.09461957740184546	0.5271752959006487	0.09519021293853498	0.5023420733502907	0.5483706427947583	0.5585456490791969	0	0.18181818181818182	0.0
6513	0.004857557245690932	0.0005622034311604315	-0.0005256945417463075	0.9908007546078482	None	0.25	1	0.4	4	0.7692307692307693	10	0.23809523809523808	0.7692307692307693	14	10	0	0	0	0.7777777777777778	7	9	1.0	15	0.0	1.0	0.11713924892611154	0.9999999999999674	0.044786334057633624	0.7051761925325581	0.10839593890993111	0.5942811883388613	0.6151112022546099	0.9999789531451095	0	1.0	0.0
3854	0.010442891089243997	0.0019758949756039433	-0.0019758946894267116	0.9883875818985413	None	0.25	1	0.4	4	0.7692307692307693	10	0.23809523809523808	0.7692307692307693	14	10	0	0	0	0.7777777777777778	9	7	1.0	15	0.0	1.0	2.448919292225838e-13	0.5000000000197871	0.22150322165699093	0.6634182571008168	0.09983489469199529	0.5008207291052842	0.712157151901702	0.5565772839001344	0	1.0	0.0
3535	0.003989130349699077	0.0006331533660869936	-0.0004180143045738759	0.9959875946062522	None	0.25	1	0.4	4	0.7692307692307693	10	0.23809523809523808	0.7692307692307693	14	10	0	0	0	0.7777777777777778	7	9	1.0	15	0.0	1.0	0.192356825922583	0.5135266558569567	-0.05786586073416515	0.6622174473089255	0.05941802119525528	0.694586045369437	0.7640235621901474	0.6262868116165696	0	0.14285714285714285	0.0
2613	0.0002746022547495452	0.00013374147670984255	0.00013116075147019687	0.9977486798196228	None	0	0	0.5	4	0.5555555555555556	5	0.55	0.1111111111111111	3	1	7	7	0	0.8	5	4	0.7333333333333333	11	0.4375	0.6666666666666666	0.09075235981680892	0.5837660840076311	0.04017197359184606	0.6346940518700042	-0.0986386796923781	0.5453784485552025	0.6901166225588083	0.5884492840120189	1.0	0.6666666666666666	0.0
3042	3.1765513717806316e-05	1.587563776911528e-07	-3.9994673025466286e-09	0.9999988281681688	None	0.25	1	0.4	4	0.75	9	0.25925925925925924	0.75	13	9	0	0	0	0.6666666666666666	6	9	0.9333333333333333	14	0.0	1.0	0.054813572559798775	0.5812910262012404	1.0464372370365872e-16	0.5000000069090493	0.0003630490988659778	0.5757507953405433	0.5569460603236737	0.552590544118935	0	1.0	0.0
5171	0.01592600183294382	0.0016320979235872727	-0.0015092830055544804	0.9714502071542641	None	0.25	1	0.4	4	0.75	9	0.25925925925925924	0.75	13	9	0	0	0	0.6666666666666666	6	9	0.9333333333333333	14	0.0	1.0	0.4256494484228515	0.6300269787799265	3.7845968321364967e-05	0.5	0.09197508221274595	0.5145829448336723	0.8615935067202619	0.5490650001974656	0	1.0	0.0
6254	0.008014617203458392	0.0024647994683348958	-0.0023479874810332286	0.9807217017737431	None	0.25	1	0.4	4	0.75	9	0.25925925925925924	0.75	13	9	0	0	0	0.6666666666666666	6	9	0.9333333333333333	14	0.0	1.0	0.4135872790512747	0.9848531887194752	0.01798360824426786	0.5445936825409989	0.09958039821218637	0.5031066791817284	0.8507039722370018	0.8108168281174862	0	1.0	0.0
7206	0.009354270677134673	0.006976866472226955	0.006976379815418979	0.9878551399830128	None	0.25	1	0.4	4	0.7692307692307693	10	0.23809523809523808	0.7692307692307693	14	10	0	0	0	0.7777777777777778	7	9	1.0	15	0.0	1.0	0.12865397712343607	0.62757498512735	0.08736327537266333	0.5515180066046115	0.09998863975973962	0.5004093321119331	0.5537699654308624	0.5605571628073605	0	1.0	0.0
4877	0.0013499519744802665	8.792717128674011e-05	2.37097119237913e-05	0.9945814602994608	None	0.25	1	0.4	4	0.75	9	0.25	0.75	13	9	0	0	0	0.875	8	7	0.9333333333333333	14	0.0	0.8571428571428571	3.020948641270261e-22	0.5	1.8939378512156018e-11	0.5000005214676073	0.04541766047096592	0.5099406693979451	0.5533216963033024	0.5033141184377126	0	1.0	0.0
6723	0.00010736988237006561	3.5569418064093804e-06	2.032764820014316e-06	0.9999948981887865	None	0.3333333333333333	1	0.4444444444444444	4	0.7272727272727273	8	0.2653061224489796	0.7272727272727273	12	8	0	0	0	1.0	7	7	0.8666666666666667	13	0.0	0.6666666666666666	0.4647523217556667	0.6486723866983963	-0.09998545810022942	0.5000484611366166	0.1843532366876655	0.999991735565067	0.9637864026366316	0.9837878259235482	0	1.0	0.0
4287	None	None	None	None	None	0.18181818181818182	2	0.36	9	0.6571428571428571	23	0.4567901234567901	0.6571428571428571	32	23	4	0	0	1.0	9	9	2.466666666666667	37	0.0	0.6451612903225806	0.6595015240621773	0.690730355800188	0.07884826624326528	1.0	0.02596361627399161	0.5064881430883135	0.9441739998212245	0.9999999230766102	0	1.0	0.0
3412	0.003766578097821648	0.0015411622935379745	0.001061912892062903	0.9950376783786657	None	0.25	1	0.4	4	0.7692307692307693	10	0.23809523809523808	0.7692307692307693	14	10	0	0	0	0.7777777777777778	7	9	1.0	15	0.0	1.0	0.099228527878547	0.5078891065486145	0.09999519479169619	0.5000190191719653	0.05027037136336461	0.6957768707611192	0.5836511577148212	0.5710902944861064	0	0.2857142857142857	0.0
1114	None	None	None	None	None	0.1	1	0.5	11	0.4	12	0.8	0.1	13	3	18	3	0	0.625	5	8	2.1333333333333333	32	0.1	0.5925925925925926	0.09989273735104212	0.5003270005699413	0.025522630899696495	0.5670809567336053	-0.10602214824207154	0.5505050459569292	0.7024175236311416	0.539415615518867	1.0	1.0	0.0
35	None	None	None	None	None	0.2	2	0.36363636363636365	8	0.6774193548387096	21	0.4074074074074074	0.6774193548387096	29	21	3	0	0	1.0	9	9	2.2	33	0.0	0.6666666666666666	0.0062684528841357254	0.5141448157482227	0.07290698304855325	0.5923886887121613	0.09932171680738681	0.5058059331101621	0.6030884875770555	0.5377337914438183	0	0.9310344827586207	0.0
3941	0.00032469489006762794	5.748612117972412e-06	-5.645745493058476e-06	0.9986231120094461	None	0.25	1	0.4	4	0.7692307692307693	10	0.23809523809523808	0.7692307692307693	14	10	0	0	0	0.7777777777777778	7	9	1.0	15	0.0	1.0	0.0668657947321748	0.5319632558382215	0.08460311939772057	0.5922460227672532	0.04884833361471198	0.5596021301150418	0.5526507524229923	0.5614242734048951	0	0	0.0
1570	None	None	None	None	None	0	0	0.6666666666666666	2	0.5	1	1.0	0.5	3	1	0	1	0	0.25	4	1	0.26666666666666666	4	0.5	0.6666666666666666	0.11511477027735537	0.5406086489164564	0.07384480318795433	0.5289973140343577	2.862041551993319e-07	0.5000004101825013	0.6158535427931016	0.5232261363937587	1.0	0.6666666666666666	0.0
3174	2.0475853826686895e-06	7.577311529280144e-07	2.844131542311393e-08	0.9997772295068258	None	0.5	1	0.5714285714285714	4	0.625	5	0.3333333333333333	0.625	9	5	0	0	0	0.8333333333333334	6	5	0.6666666666666666	10	0.0	0.5	0.09243544961879699	0.5116926698904326	0.0010698784550624172	0.5518878469863139	0.0038915027231774223	0.5321511898508705	0.6007991953772298	0.5319450080467295	0	1.0	0.0
1899	None	None	None	None	None	0	0	0.25	1	1.0	3	1.0	0.6666666666666666	3	2	1	5	0	0.2	1	5	0.3333333333333333	5	1.0	0	0.051094104208241384	0.5557490039393451	-0.23998146003784487	0.9999102660454073	0.059171984065426154	0.5700749571509311	0.9496149480309437	0.9635571038513759	1.0	1.0	0.0
5258	0.000938607881053996	9.979003012147951e-05	-3.686967624040051e-05	0.9990298678428464	None	0.2	1	0.3333333333333333	4	0.8	12	0.20987654320987653	0.8	16	12	0	0	0	1.0	9	9	1.1333333333333333	17	0.0	1.0	0.040735361816594616	0.5538884256905701	0.0022791456171731917	0.5157969070632992	0.08074390338666534	0.6719127667782487	0.5849298062657583	0.5822825619240206	0	1.0	0.0
2961	0.002931928119901293	0.00020909747894308492	5.2529528532535715e-05	0.9970637155193866	None	0.25	1	0.4	4	0.75	9	0.25925925925925924	0.75	13	9	0	0	0	0.6666666666666666	6	9	0.9333333333333333	14	0.0	1.0	3.6687498005950146e-26	0.5000000004105437	0.031920575676852844	0.5861372359178914	0.09999590657851296	0.5002159971528588	0.6119204711491186	0.5290409033063268	0	1.0	0.0
3750	0.0030722091792635257	0.00010514619619559753	0.00010513128380508929	0.9944653839380506	None	0.13333333333333333	2	0.28125	9	0.6888888888888889	31	0.8703703703703703	0.17777777777777778	14	8	32	0	0	0.6666666666666666	9	6	3.1333333333333333	47	0.0	0.8571428571428571	0.10000727610212845	0.5	3.872650956295874e-06	0.5019282167708907	0.014139731637856878	0.6640855296396265	0.6106768146462735	0.5571875943017793	0	1.0	0.0
2411	None	None	None	None	None	0.2	1	0.5833333333333334	7	0.3333333333333333	5	0.53125	0.2	6	3	10	10	0	0.5	4	8	1.1333333333333333	17	0.47619047619047616	0.36363636363636365	0.03191548464864992	0.50233902862371	-0.0999077162601781	0.5004636504698075	-0.24353537011736615	0.9750480371208559	0.7565257236358941	0.7730443290383355	1.0	1.0	0.0
3512	0.0014630254039079906	0.0004948660801934363	0.0003921297926202869	0.9955343052050303	None	0.25	1	0.4	4	0.75	9	0.25925925925925924	0.75	13	9	0	0	0	0.6666666666666666	6	9	0.9333333333333333	14	0.0	1.0	0.3043919784122415	0.5936150135475539	0.020405572766821513	0.6501115615756347	0.029229787347393576	0.5079350775328804	0.7961656243059121	0.5850163993892171	0	0	0.0
5567	0.0009040463034795805	0.0004073972007107111	0.00040739628153963885	0.9970000408513771	None	0.3333333333333333	1	0.5	4	0.6666666666666666	6	0.4074074074074074	0.6666666666666666	10	6	0	0	0	0.3333333333333333	3	9	0.7333333333333333	11	0.0	1.0	0.09999999999982578	0.5000000000063565	-0.05139734699657862	0.6364613354889886	0.09826458795457207	0.5051149594354704	0.668866573144793	0.5482245053573966	0	0.2	0.0
3973	0.013213920651278768	0.0064873813498729045	0.0015273367694241316	0.9883244538857513	None	0.3333333333333333	1	0.4444444444444444	4	0.7272727272727273	8	0.28888888888888886	0.7272727272727273	12	8	0	0	0	0.5555555555555556	5	9	0.8666666666666667	13	0.0	1.0	0.4522857693078288	0.5785075547011331	-0.05458636206630942	0.663516028789263	-0.0435399790149434	0.6612105946392838	0.9025423482504719	0.6352443341651698	0	0.25	0.0
1017	None	None	None	None	None	0.5	1	0.8333333333333334	5	0.2857142857142857	2	0.75	0.2857142857142857	6	2	2	0	0	0.75	3	4	0.6	9	0.0	0.6666666666666666	0.09998252621782817	0.5000505604208529	0.09791575092783289	0.5014486479366589	0.05003426517589513	0.5539849259747452	0.5574693888253163	0.5185566044629237	0	0.6666666666666666	0.0
2356	None	None	None	None	None	0	0	1.0	2	0.0	0	0.75	0	0	0	2	6	0	1.0	2	2	0.2	3	0.75	0	0	0	0	0	0	0	0	0	0	0	0
6071	0.0022793031716971846	0.00011338736027361785	6.667178581991154e-05	0.997049282561686	None	0.25	1	0.4	4	0.75	9	0.25925925925925924	0.75	13	9	0	0	0	0.6666666666666666	6	9	0.9333333333333333	14	0.0	1.0	-0.033422983938160414	0.6439380200715705	0.1443457836537822	0.5	-0.09154769882182583	0.5320752693429259	0.7358161478138787	0.5597937532062074	0	1.0	0.0
3935	0.004424481704511389	0.0006011125435859781	-0.0005569031317778153	0.9948798071488999	None	0.25	1	0.4	4	0.75	9	0.25925925925925924	0.75	13	9	0	0	0	0.6666666666666666	6	9	0.9333333333333333	14	0.0	1.0	0.040260770209244554	0.5159702794926293	0.06030781056097789	0.8410758057503576	0.6191448513474613	0.9939541785614948	0.9491979547518308	0.9069958442360173	0	0.6153846153846154	0.0
2651	6.242620807411347e-06	1.2006872771489602e-07	-1.1936688137694306e-07	0.999968374875273	None	0	0	0.7142857142857143	5	0.125	1	0.5555555555555556	0	4	0	5	2	0	0.5	3	6	0.6666666666666666	10	0.2	0.2857142857142857	0	0	0	0	0	0	0	0	0	0	0
5823	1.701849078262124e-06	5.537452354246487e-08	-1.0860294749906639e-09	0.9999796346831314	None	0.25	1	0.4	4	0.75	9	0.25	0.75	13	9	0	0	0	0.875	8	7	0.9333333333333333	14	0.0	1.0	0.03924979201421247	0.5107164540512694	-0.08606569998198507	0.6372633328275759	0.0001295978342967732	0.5009394263206416	0.6232036757446228	0.5506701251905628	0	1.0	0.0
3326	4.207505648253092e-07	1.1062709856297194e-08	-2.852729168057994e-09	0.999998521628017	None	0.25	1	0.36363636363636365	4	0.7857142857142857	11	0.2222222222222222	0.7857142857142857	15	11	0	0	0	0.8888888888888888	8	9	1.0666666666666667	16	0.0	1.0	0.09999974367637351	0.5045859988950309	-0.09995120952473394	0.500225810255487	3.1043101067752178e-06	0.500139970043004	0.6934198996566162	0.5016506299432331	0	1.0	0.0
2649	6.386392681592544e-08	6.38638530531034e-08	5.1430273301232937e-08	0.9999903383222624	None	0	0	0.42857142857142855	3	0.5	4	0.625	0	0	0	9	0	0	1.0	4	4	0.6666666666666666	10	0.0	0	0	0	0	0	0	0	0	0	0	0	0
360	None	None	None	None	None	0.1	1	0.3181818181818182	7	0.7096774193548387	22	0.4583333333333333	0.6451612903225806	27	20	5	0	0	0.8888888888888888	9	8	2.2	33	0.0	0.5384615384615384	1.4746858003682588e-06	0.5037370983473795	0.001344724609236216	0.5501085685472069	1.5876103529934607e-06	0.5053796351826731	0.5017665082771475	0.5197877769786697	0	0	0.0
7128	6.527880268798455e-08	2.174950482199048e-08	1.536641191273735e-08	0.9999982802779105	None	0.25	1	0.4	4	0.7692307692307693	10	0.234375	0.7692307692307693	14	10	0	0	0	1.0	8	8	1.0	15	0.0	0.8571428571428571	0.09999998326664937	0.500002450241408	1.574496626780388e-06	0.5000423477549719	0.0019855176227056856	0.5061435504673917	0.614624493517399	0.5020628741824884	0	1.0	0.0
3984	6.0155171664725406e-05	7.373068538723985e-07	7.249717432415314e-07	0.999580460384187	None	0	0	0.375	3	0.7777777777777778	7	0.4074074074074074	0.7777777777777778	10	7	0	0	0	0.3333333333333333	3	9	0.7333333333333333	11	0.0	1.0	7.902762784127648e-27	0.5	0.09583470863505165	0.5079817779572257	-0.029779457307745106	0.6519261206469591	0.6314249838687805	0.5547336479467644	0	1.0	0.0
1958	None	None	None	None	None	0	0	0.6	3	0.6	3	0.4375	0.6	6	3	0	1	0	1.0	4	4	0.4666666666666667	7	1.0	0.6666666666666666	-0.001109787013836558	0.6592462796927514	0.056619346414636895	0.547091589180154	0.09999966787904861	0.5000002112197051	0.6032759003849538	0.5702704786257043	1.0	1.0	0.0
7329	0.01400709751427923	0.002978380675491356	-0.002844609707603848	0.9742403742793228	None	0.2	1	0.3333333333333333	4	0.8	12	0.20987654320987653	0.8	16	12	0	0	0	1.0	9	9	1.1333333333333333	17	0.0	1.0	0.36995303968791726	0.7122709642987087	-0.0999995495699296	0.5000027741490258	0.09438444043650743	0.5148059057780641	0.8734773624429323	0.5797865167552113	0	1.0	0.0
5124	0.013193771409131253	0.008114020631942402	0.002507738059267763	0.9948072796236961	None	0.25	1	0.36363636363636365	4	0.7857142857142857	11	0.2222222222222222	0.7857142857142857	15	11	0	0	0	0.8888888888888888	8	9	1.0666666666666667	16	0.0	1.0	-0.09992325558356295	0.5004973641755163	0.05040965537602391	0.6514951650119205	0.29179684535079986	0.9997438018203133	0.8364500175689983	0.9509973450008287	0	0.8666666666666667	0.0
4579	0.015241446113096534	0.003992862869336986	-0.002091832955662573	0.9537585718477042	None	0.25	1	0.4	4	0.7692307692307693	10	0.23809523809523808	0.7692307692307693	14	10	0	0	0	0.7777777777777778	9	7	1.0	15	0.0	1.0	0.581442718782184	0.6432259359854091	-0.024191042147090506	0.6757876885305334	0.09256511322858706	0.5560070411015725	0.9314205299237118	0.626277960252123	0	0.14285714285714285	0.0
966	None	None	None	None	None	0.09090909090909091	1	0.4166666666666667	10	0.5588235294117647	19	0.5	0.3235294117647059	21	11	14	2	0	0.8888888888888888	8	9	2.4	36	0.09090909090909091	0.26666666666666666	-0.03785627419903219	0.6510299267105081	0.15034700009136862	0.5652071070334277	-0.034492435488574856	0.6586455267086386	0.7185988724993184	0.6258339274816288	1.0	1.0	0.0
4206	0.0017063055409256612	0.0011051628953136188	0.0009470515635566941	0.999504101970998	None	0.25	1	0.36363636363636365	4	0.7857142857142857	11	0.2222222222222222	0.7857142857142857	15	11	0	0	0	0.8888888888888888	9	8	1.0666666666666667	16	0.0	1.0	0.09999999997963165	0.5000000000524311	0.2062839289089443	0.6633600649619177	-0.07835213920617702	0.6536834961251022	0.7727963952153718	0.6077485315903833	0	1.0	0.0
4263	0.004999883628276298	0.0008709109379907982	-0.0002706611927113124	0.9974157007680252	None	0	0	0.375	3	0.8	8	0.3	0.8	11	8	0	0	0	0.625	5	8	0.8	12	0.0	0.8571428571428571	7.2906845910922275e-06	0.500015369072837	0.09825256955085435	0.6332877912581433	-0.12637315442199135	0.5593615020291144	0.7088006553676031	0.5650443311384779	0	0.9090909090909091	0.0
6072	0.004221445380389047	0.0008077719164884266	-0.0008057469446743805	0.9943237376201619	None	0.25	1	0.36363636363636365	4	0.7857142857142857	11	0.2222222222222222	0.7857142857142857	15	11	0	0	0	0.8888888888888888	8	9	1.0666666666666667	16	0.0	1.0	0.06570014172413899	0.6560920064342005	0.09995504935913241	0.5004964312325708	0.25852505056429986	0.6051581506192074	0.7280760269187658	0.5886302319419489	0	1.0	0.0
6679	0.0017965027454398895	0.0003705061685266333	-0.0003366899402773573	0.9982705224245424	None	0.25	1	0.4	4	0.75	9	0.25925925925925924	0.75	13	9	0	0	0	0.6666666666666666	6	9	0.9333333333333333	14	0.0	1.0	0.09999985896264743	0.5000000000000001	0.04759253546733581	0.6138979130617299	0.04654886522355947	0.5133804377476501	0.5773477215076963	0.5429986423092977	0	1.0	0.0
2832	0.000235095681493112	3.403793739550706e-07	-3.164722642356668e-07	0.9999999922612482	None	0.2	1	0.3333333333333333	4	0.8	12	0.20987654320987653	0.8	16	12	0	0	0	1.0	9	9	1.1333333333333333	17	0.0	1.0	0.09942943476400096	0.6000862999521388	0.017753967439444667	0.5937908664707112	0.07336981319184124	0.532433823847084	0.5902678476783465	0.5756970407289975	0	0	0.0
5703	0.0026429987432007493	0.000614430796980119	-0.000586263893473323	0.9958610030873106	None	0.25	1	0.36363636363636365	4	0.7857142857142857	11	0.2222222222222222	0.7857142857142857	15	11	0	0	0	0.8888888888888888	9	8	1.0666666666666667	16	0.0	1.0	-0.09523489816355625	0.5429776406424907	-0.04354300942385977	0.6425922899863739	0.08560335903924639	0.5224264123225003	0.6885277350009457	0.5702599109041584	0	0.2	0.0
77	None	None	None	None	None	0	0	0.5	2	0.6666666666666666	2	1.0	0.6666666666666666	4	2	0	0	0	0.2	1	5	0.3333333333333333	5	0.0	0.5	-0.09060249072837226	0.6250255822569347	0.09984875834466578	0.5008778633503658	0.14745165598196724	0.5403619045245671	0.736693589911639	0.5561164110367043	0	1.0	0.0
7499	0.007425003974704783	0.006922085811750557	0.006883134570679442	0.9922839092049567	None	0.25	1	0.4	4	0.75	9	0.25925925925925924	0.75	13	9	0	0	0	0.6666666666666666	6	9	0.9333333333333333	14	0.0	1.0	0.09987737681996454	0.5009152140200244	0.012859629650231791	0.5320717998228393	0.0999259655188782	0.5002990515625564	0.6012745351970357	0.5111082254892862	0	1.0	0.0
6218	0.0027298881721323793	0.0006172832555838124	0.000617064288426948	0.996627150357343	None	0.3333333333333333	1	0.5	4	0.7	7	0.3333333333333333	0.7	11	7	0	0	0	0.4444444444444444	4	9	0.8	12	0.0	1.0	0.10849763407730088	0.5	0.09330569499750063	0.6036275749504444	0.09963345792402849	0.5106191351912693	0.5168972851354984	0.5385140639606459	0	0	0.0
3751	0.018955627150458905	0.0011486074592831302	0.0010992543063581982	0.9888964658813022	None	0.25	1	0.4	4	0.75	9	0.25925925925925924	0.75	13	9	0	0	0	0.6666666666666666	9	6	0.9333333333333333	14	0.0	1.0	0.43691293990581015	0.7448386879365839	0.09777341567455508	0.5925711836403829	0.1057541784285186	0.6135181341620933	0.8434770099859062	0.653848800001496	0	0	0.0
4331	0.0015278133574029196	0.00025331407894387887	0.00024121537622771345	0.9967243843875141	None	0.25	1	0.4	4	0.7692307692307693	10	0.23809523809523808	0.7692307692307693	14	10	0	0	0	0.7777777777777778	9	7	1.0	15	0.0	1.0	0.08506433614056347	0.5360841947162743	0.3065915894308372	0.638340800604203	-0.07100316990410707	0.588203095879018	0.8306255029586047	0.5881767825951242	0	1.0	0.0
1	None	None	None	None	None	0	0	0.25	1	1.0	3	1.0	1.0	4	3	0	3	0	0.2	1	5	0.3333333333333333	5	1.0	0	0.2843600414292021	0.5881185818248222	-0.20209689087301866	0.6765912207608339	0.060173194940591035	0.5223858033245804	0.879529275677323	0.597401301494766	0.0	0.5	0.0
172	None	None	None	None	None	0.045454545454545456	1	0.2826086956521739	13	0.6716417910447762	45	0.8518518518518519	0.40298507462686567	38	27	30	0	0	1.0	9	9	4.6	69	0.0	0.8	0.0998762933697144	0.5055037698596622	0.0017157326166267832	0.5649599358288399	0.0458105437471175	0.5658706922157342	0.6004654972977018	0.5455695139116037	0	0.9473684210526315	0.0
1136	None	None	None	None	None	0	0	1.0	1	0	0	1.0	0	1	0	0	3	0	0.5	1	2	0.13333333333333333	2	1.0	0	0	0	0	0	0	0	0	0	0	0	0
5000	0.0013973901070170704	0.00014040902284852697	-6.461992904042036e-05	0.999075219550214	None	0.3333333333333333	1	0.5	4	0.7	7	0.2857142857142857	0.7	11	7	0	0	0	0.8571428571428571	6	7	0.8	12	0.0	0.6666666666666666	7.902762784127648e-27	0.5000000012449116	0.1128020118063053	0.6433565049560854	0.09999495806994979	0.5000708885864336	0.6234328355108489	0.5490291005096696	0	0.2727272727272727	0.0
4367	0.015393777371229149	0.0029920478791574372	-0.0015065219125894305	0.9588390390618328	None	0.25	1	0.4	4	0.75	9	0.25925925925925924	0.75	13	9	0	0	0	0.6666666666666666	6	9	0.9333333333333333	14	0.0	1.0	0.4114109648617858	0.6385758679570918	0.01934981545476256	0.643089469112617	0.3047139477238089	0.9999973746554385	0.9306905970308829	0.9907094874345767	0	0.5384615384615384	0.0
7146	2.9605376690741598e-08	2.8959534385590497e-08	1.961207722678793e-09	0.9999965621960561	None	0.25	1	0.4	4	0.75	9	0.25925925925925924	0.75	13	9	0	0	0	0.6666666666666666	6	9	0.9333333333333333	14	0.0	1.0	0.09999999969071979	0.5000000052964225	0.09999998864612084	0.5000018875489557	1.5772063933082373e-06	0.5000025083137773	0.6157136152751433	0.5000014670530518	0	1.0	0.0
3291	0.00028073600355797717	8.505565730232628e-07	-8.358573384600174e-07	0.9999968028617156	None	0.25	1	0.4	4	0.75	9	0.25925925925925924	0.75	13	9	0	0	0	0.6666666666666666	6	9	0.9333333333333333	14	0.0	1.0	0.09999999990197639	0.5000000006985184	9.364485831872926e-11	0.5001593708760361	0.09998618657194315	0.5003075644101004	0.6156969252007853	0.5001556453379207	0	1.0	0.0
2099	None	None	None	None	None	1.0	1	1.0	4	0.0	0	0.5555555555555556	0	3	0	1	3	0	1.0	3	3	0.3333333333333333	5	1.0	1.0	0	0	0	0	0	0	0	0	0	0	0
4894	2.6811664582984823e-08	2.4298588236730484e-08	-1.244188078297338e-08	0.9999956023628689	None	0.25	1	0.4	4	0.75	9	0.25	0.75	13	9	0	0	0	0.875	7	8	0.9333333333333333	14	0.0	0.8571428571428571	0.34278151309164995	0.5470320480556224	0.2707472254026706	0.6524384401802048	7.902762784127648e-27	0.5	0.8081635919838094	0.5677851614876096	0	1.0	0.0
2323	None	None	None	None	None	0.25	1	0.6	6	0.3076923076923077	4	0.42857142857142855	0.3076923076923077	10	4	4	2	0	0.7142857142857143	5	7	1.0	15	0.3333333333333333	0.4	0.1314345186312214	0.5757694327109094	0.07095749040972084	0.5328089653314353	0.0748027068454344	0.5523174705072871	0.5627599089788192	0.5536998852068838	0.6	0.5	0.0
1195	None	None	None	None	None	0	0	0.3333333333333333	6	0.6666666666666666	16	0.3611111111111111	0.5833333333333334	19	14	6	0	0	0.8888888888888888	9	8	1.7333333333333334	26	0.0	0.5555555555555556	1.7099343764069186e-07	0.5000087176144081	0.09951905766775809	0.5555970122385984	7.902762784127648e-27	0.5000000000015353	0.6151794948431788	0.5186036016450306	0	1.0	0.0
3568	0.0011537580417382896	8.661374169913999e-05	8.542863817035373e-05	0.9991432510995226	None	0	0	0.4	12	0.47619047619047616	20	0.6111111111111112	0.4523809523809524	31	19	12	0	0	0.8888888888888888	9	8	2.933333333333333	44	0.0	0.7222222222222222	0.06782793620182583	0.572828756242812	1.642136021638093e-15	0.500000000011669	0.07376439498717778	0.6008449645974031	0.5970368447877364	0.5582664851379121	0	0.5161290322580645	0.0
2499	None	None	None	None	None	0	0	1.0	2	0.0	0	0.75	0	0	0	2	7	0	1.0	2	2	0.2	3	0.875	0	0	0	0	0	0	0	0	0	0	0	0
2470	None	None	None	None	None	0	0	0.5	2	0.6666666666666666	2	0.625	0.6666666666666666	4	2	0	2	0	0.5	4	2	0.3333333333333333	5	1.0	0	0.014355428304651318	0.5964254078430574	0.0949791630146913	0.5012918835878111	-0.0526530508688801	0.5053581630027238	0.6470656538980346	0.5347102354141235	0.0	0	0.0
4588	0.0032671534014314463	0.0010700873380734461	0.0003661761482339956	0.9964072079789673	None	0.25	1	0.4	4	0.7692307692307693	10	0.23809523809523808	0.7692307692307693	14	10	0	0	0	0.7777777777777778	7	9	1.0	15	0.0	1.0	0.063015467694224	0.5857343160086459	-0.021551556826257368	0.6766021751755719	0.13903501616969755	0.743326696263602	0.696487371330067	0.6717175408423012	0	1.0	0.0
3856	0.001641721958250391	0.0001332758529449804	0.00012550818462977976	0.9973148987582733	None	0.25	1	0.4	4	0.75	9	0.25925925925925924	0.75	13	9	0	0	0	0.6666666666666666	6	9	0.9333333333333333	14	0.0	1.0	-0.021518136767351394	0.6408376522797817	0.12616211343617248	0.6697363386614628	0.09999850792718898	0.7156406438968783	0.7058720168778418	0.6761887068913943	0	0.9230769230769231	0.0
3635	0.0009977221251250047	0.0006293908904808518	0.0006275072143058709	0.9977504815408271	None	0.3333333333333333	1	0.5	4	0.7	7	0.3333333333333333	0.7	11	7	0	0	0	0.4444444444444444	4	9	0.8	12	0.0	1.0	0.41927503013495215	0.5868590136932489	0.030894132983607603	0.6002332064348416	0.03434315010653302	0.513380374455455	0.863934596086273	0.5671720257668813	0	0.18181818181818182	0.0
3905	0.0048117652757799405	0.004097142169209256	-0.0004343818188206956	0.9961646831519209	None	0.25	1	0.4	4	0.75	9	0.25925925925925924	0.75	13	9	0	0	0	0.6666666666666666	6	9	0.9333333333333333	14	0.0	1.0	0.1	0.5	-0.07365200891842646	0.670006019262952	0.1217326687197865	0.5372853964342235	0.6955401762915351	0.5709864758271664	0	1.0	0.0
59	None	None	None	None	None	0	0	0.5	2	0.75	3	0.6	0	0	0	5	6	0	0.4	5	2	0.4	6	0.42857142857142855	0.4	0	0	0	0	0	0	0	0	0	0	0
1841	None	None	None	None	None	0	0	0.4	2	0.6	3	0.875	0	0	0	6	5	0	0.5	2	4	0.4666666666666667	7	0.3125	0.8	0	0	0	0	0	0	0	0	0	0	0
2399	None	None	None	None	None	0	0	0.6	3	0.6	3	0.5833333333333334	0.6	6	3	0	1	0	0.3333333333333333	6	2	0.4666666666666667	7	1.0	0.4	0.26166253038093973	0.6656806379811254	-0.09999997504378373	0.5000002001847521	0.3199850531998895	0.6629818610824723	0.8650727201202292	0.6118530973752832	1.0	1.0	0.0
5847	0.008463206138398896	0.0007830044905253982	-0.0004381916181810386	0.9894675025392916	None	0.25	1	0.4	4	0.7692307692307693	10	0.23809523809523808	0.7692307692307693	14	10	0	0	0	0.7777777777777778	9	7	1.0	15	0.0	1.0	7.902762784127648e-27	0.5	-0.09999305646171394	0.5000016441180085	0.19567795605640315	0.9937256191693351	0.7906735619444902	0.8440045396412507	0	0	0.0
3306	8.28542810271381e-05	7.538564055359338e-07	-7.396587755010503e-07	0.9999977884832485	None	0	0	0.2916666666666667	7	0.6363636363636364	21	0.43209876543209874	0.09090909090909091	6	3	28	15	0	1.0	9	9	2.3333333333333335	35	0.2631578947368421	0.3870967741935484	0.09791920182361313	0.5081123946689884	7.902762784127648e-27	0.5	0.04550950236903374	0.5938073256013469	0.6000071000373861	0.5342943785863474	1.0	1.0	0.0
5517	2.254664380713979e-08	2.23992239914357e-08	2.2311097560679075e-08	0.9999975547669782	None	0.25	1	0.4	4	0.7692307692307693	10	0.23809523809523808	0.7692307692307693	14	10	0	0	0	0.7777777777777778	9	7	1.0	15	0.0	1.0	0.19935593528598394	0.6752447340406936	-0.046271658502095483	0.502162486933652	0	0.5	0.7437977630003924	0.5614095078305097	0	0.9285714285714286	0.0
3936	0.00011756904558818374	1.993652517630319e-06	1.7208945451347262e-06	0.999997331302205	None	0.25	1	0.4	4	0.7692307692307693	10	0.23809523809523808	0.7692307692307693	14	10	0	0	0	0.7777777777777778	7	9	1.0	15	0.0	1.0	0.0999823393416311	0.5004436203274951	-0.14171070959196297	0.6535141176112399	0.09962933840349034	0.5341550469763806	0.7575053951628974	0.5640732620873649	0	0.7857142857142857	0.0
1641	None	None	None	None	None	0	0	0.42857142857142855	3	0.75	6	0.3333333333333333	0.75	9	6	0	0	0	0.8333333333333334	6	5	0.6666666666666666	10	0.0	0.4	1.589157818434405e-05	0.5019963298431273	0.028463273941918277	0.6617626077025769	7.902762784127648e-27	0.5	0.5756815977627722	0.5563548849672784	0	1.0	0.0
2954	0.008703655821307539	0.0016343217934828016	0.001509509160409035	0.9933495469362471	None	0.25	1	0.4	4	0.75	9	0.25925925925925924	0.75	13	9	0	0	0	0.6666666666666666	9	6	0.9333333333333333	14	0.0	1.0	7.902762784127648e-27	0.5000000009841762	0.09087962882833511	0.6429360930907443	0.0999999718931204	0.5000822394522797	0.6109829020468749	0.5488816622124659	0	1.0	0.0
5746	0.0026891019608908753	0.000811895297232392	-0.0008112329382700159	0.9965316584626445	None	0.25	1	0.36363636363636365	4	0.7857142857142857	11	0.2222222222222222	0.7857142857142857	15	11	0	0	0	0.8888888888888888	9	8	1.0666666666666667	16	0.0	1.0	-0.01679898965681747	0.6559070890936932	0.19236954807426482	0.6278906905739693	0.09999999693424143	0.5000000256413483	0.694738200923664	0.5961451529651708	0	1.0	0.0
3627	0.0011946173840016146	0.00023126233430839781	8.900794294341088e-05	0.9989214157460963	None	0.25	1	0.4	4	0.7692307692307693	10	0.23809523809523808	0.7692307692307693	14	10	0	0	0	0.7777777777777778	7	9	1.0	15	0.0	1.0	0.06738475254053021	0.5673744436094686	0.09702909683077296	0.686077984252204	0.09348293375684855	0.5165416034736018	0.5664659188241727	0.5921985101363078	0	1.0	0.0
6834	7.068287625080787e-07	2.730198570473469e-07	-2.7190991274824927e-07	0.9999151557075829	None	0.3333333333333333	1	0.5	4	0.6666666666666666	6	0.3142857142857143	0.6666666666666666	10	6	0	0	0	0.7142857142857143	5	7	0.7333333333333333	11	0.0	0.6666666666666666	0.5390170727689897	0.5971914002655954	0.04760021071831122	0.5977631051210492	2.0675050764812175e-05	0.5002418068494681	0.9218230607566879	0.565528965210468	0	1.0	0.0
6838	0.006602569517659964	0.003435158102843739	0.0031209113762414665	0.9973510264554473	None	0.25	1	0.36363636363636365	4	0.7857142857142857	11	0.2222222222222222	0.7857142857142857	15	11	0	0	0	0.8888888888888888	8	9	1.0666666666666667	16	0.0	1.0	0.09999999999998983	0.5000000000996346	0.07044327631389241	0.6127570900891174	0.12852107192876722	0.9974500608871548	0.584172006838252	0.8949830494826064	0	0.13333333333333333	0.0
4349	0.00041521017241981546	6.2441925819443e-05	-4.135936657778442e-06	0.9989035820738467	None	0.25	1	0.4	4	0.75	9	0.25925925925925924	0.75	13	9	0	0	0	0.6666666666666666	6	9	0.9333333333333333	14	0.0	1.0	0.09981599707252643	0.500385746271548	0.009661343967254417	0.5783346670845316	0.09739365384541923	0.5723036511550755	0.6034760558018322	0.5505549884757373	0	1.0	0.0
2913	0.0001204878283066635	4.354020969545267e-05	2.0601558025408062e-05	0.9994661244389691	None	0.07142857142857142	1	0.36666666666666664	11	0.5476190476190477	23	0.6984126984126984	0.21428571428571427	18	9	25	0	0	0.7777777777777778	7	9	2.933333333333333	44	0.0	0.5945945945945946	0.07428048942488162	0.8209314583208959	0.09999999981625868	0.50000000138199	0.015206532090663005	0.5542275658255063	0.5972522057295453	0.6411009822518964	0	0.9444444444444444	0.0
1189	None	None	None	None	None	0.5	1	0.6666666666666666	4	0.5714285714285714	4	0.375	0.5714285714285714	8	4	0	0	0	0.6666666666666666	4	6	0.6	9	0.0	0.8	0.08570250173394878	0.5348470475522107	0.09999980725618728	0.5000000584075781	0.09996695119970679	0.5002393718176271	0.5167529848028168	0.5117122115396211	0	1.0	0.0
3466	None	None	None	None	None	0.06666666666666667	1	0.42424242424242425	14	0.46808510638297873	22	0.6049382716049383	0.14893617021276595	17	7	31	0	0	1.0	9	9	3.2666666666666666	49	0.0	0.5714285714285714	0.3916598131141671	0.6907687340624193	-0.010659396142490616	0.6671240792562142	0.3332648553435607	0.8109976993756065	0.8562303141176557	0.7281274364511117	0	1.0	0.0
6661	0.0008956024641464417	0.00012097757851704454	-0.00012087663088060114	0.9975346746048462	None	0.3333333333333333	1	0.4444444444444444	4	0.7272727272727273	8	0.28888888888888886	0.7272727272727273	12	8	0	0	0	0.5555555555555556	5	9	0.8666666666666667	13	0.0	1.0	0.09883045559367551	0.5000006031061355	0.060306110249884616	0.6611487434709449	0.045407894376430114	0.517982017080518	0.5623080447920816	0.5613870018484654	0	0.8333333333333334	0.0
2984	0.0002964845054393194	2.1430955503432733e-06	2.1419157558535706e-06	0.9999970230328249	None	0.3333333333333333	1	0.4444444444444444	4	0.7272727272727273	8	0.2653061224489796	0.7272727272727273	12	8	0	0	0	1.0	7	7	0.8666666666666667	13	0.0	1.0	0.001982456662234293	0.5926021940944889	-0.029236794179874202	0.6069970721963797	0.1573528949379312	0.6251349695842378	0.6899961613441059	0.6083258790252695	0	1.0	0.0
[truncated: 6,400 more rows]
