# Supplementary material for: Constrained by Design: Influence of Genetic Encodings on Evolved Traits of Robots
Source: Front Robot AI. 2021 Jun 15;8:672379. doi: 10.3389/frobt.2021.672379 (PMC8239187; doi:10.3389/frobt.2021.672379)
Supplement: Supplementary file 3 [file DataSheet2.ZIP › hyperplasticodingrep_plane_13_snapshots_ids.tsv]

generation	robot_id	fitness	novelty	novelty_pop	cons_fitness
145	7317	4.475323298366557e-05	None	0.0	4.475323298366557e-05
145	6810	0.001240542586849447	None	0.0	0.001240542586849447
145	7240	0.002846079924362587	None	0.18306118606825633	0.002846079924362587
145	7307	4.903378602857117e-10	None	0.038330247249563444	4.903378602857117e-10
145	6279	0.002481560485338817	None	0.0	0.002481560485338817
145	6566	0.0039278957178365305	None	0.0	0.0039278957178365305
145	7282	0.0017224791310518352	None	0.0	0.0017224791310518352
145	7311	6.7129722432441405e-06	None	0.0	6.7129722432441405e-06
145	6402	0.01249888311331787	None	0.057939422300059364	0.01249888311331787
145	7269	-8.07005364132509e-08	None	0.0	-8.07005364132509e-08
145	6747	0.0030728480596709114	None	0.0	0.0030728480596709114
145	7257	0.0015548001404708143	None	0.0	0.0015548001404708143
145	6682	0.0030665985530511637	None	0.0	0.0030665985530511637
145	7312	9.411547671843186e-07	None	0.0	9.411547671843186e-07
145	6069	0.010160932645508523	None	0.0	0.010160932645508523
145	6754	0.0036332393668149637	None	0.0	0.0036332393668149637
145	7259	-1.3026492578201342e-05	None	0.0	-1.3026492578201342e-05
145	6819	0.0009102064401135865	None	0.057939422300059364	0.0009102064401135865
145	7326	0.0003664315370038969	None	0.0	0.0003664315370038969
145	6734	0.006285970128212223	None	0.0	0.006285970128212223
145	6483	0.0009291671524222671	None	0.0	0.0009291671524222671
145	7256	-2.3156638922751883e-06	None	0.0	-2.3156638922751883e-06
145	7104	0.0002560501767466478	None	0.0	0.0002560501767466478
145	7279	0.00013741700551700163	None	0.0	0.00013741700551700163
145	7272	0.004625345955420496	None	0.06955458741585308	0.004625345955420496
145	7316	0.0009207535345451309	None	0.0	0.0009207535345451309
145	7302	0.0002543929775935865	None	0.13914292752122143	0.0002543929775935865
145	7222	2.199689335264955e-09	None	0.0	2.199689335264955e-09
145	6075	0.004291454920361601	None	0.038330247249563444	0.004291454920361601
145	7254	0.00027125867244172266	None	0.10933134085119778	0.00027125867244172266
145	7336	3.018757961556789e-06	None	0.0	3.018757961556789e-06
145	7274	9.724700805984605e-08	None	0.16183265067662392	9.724700805984605e-08
145	7168	0.01197146578046784	None	0.0	0.01197146578046784
145	7095	0.00908351924311115	None	0.057939422300059364	0.00908351924311115
145	7339	0.002371104659966103	None	0.0	0.002371104659966103
145	7197	0.00018409660503641156	None	0.0	0.00018409660503641156
145	7342	-0.0001493130769973287	None	0.0	-0.0001493130769973287
145	7338	0.0008290068489806236	None	0.0	0.0008290068489806236
145	7323	0.0013506814386476786	None	0.0	0.0013506814386476786
145	6952	0.007867949969582013	None	0.0	0.007867949969582013
145	7209	-1.3750531458602284e-06	None	0.0	-1.3750531458602284e-06
145	6601	0.0026668735607934635	None	0.038330247249563444	0.0026668735607934635
145	7293	0.0004867573548570808	None	0.0	0.0004867573548570808
145	7194	0.005204497982665868	None	0.0	0.005204497982665868
145	7273	-6.677594162338099e-08	None	0.0	-6.677594162338099e-08
145	7285	-2.2843761131953179e-07	None	0.0	-2.2843761131953179e-07
145	7309	0.00012386047916819202	None	0.0	0.00012386047916819202
145	7227	0.0012763825928836397	None	0.0	0.0012763825928836397
145	6949	7.924881127036355e-05	None	0.057939422300059364	7.924881127036355e-05
145	6514	0.008157523855488052	None	0.15959504110973272	0.008157523855488052
145	7278	0.00523174762957711	None	0.10933134085119778	0.00523174762957711
145	7133	0.000962074378039852	None	0.10933134085119778	0.000962074378039852
145	7284	3.5748140064209307e-06	None	0.0	3.5748140064209307e-06
145	7299	0.005845809301944682	None	0.038330247249563444	0.005845809301944682
145	7325	1.1010562002000317e-08	None	0.07692307692307698	1.1010562002000317e-08
145	7335	-5.472211242406846e-07	None	0.0	-5.472211242406846e-07
145	7158	0.001317544756481826	None	0.0	0.001317544756481826
145	7198	0.003926454013279873	None	0.0	0.003926454013279873
145	7349	0.0038958947102215365	None	0.0	0.0038958947102215365
145	7313	-8.961820708807979e-08	None	0.0	-8.961820708807979e-08
145	7212	0.00026054978503516047	None	0.0	0.00026054978503516047
145	7021	0.0036487342733972864	None	0.0	0.0036487342733972864
145	6839	0.006301510426127136	None	0.0	0.006301510426127136
145	7151	0.00017538672310182435	None	0.0	0.00017538672310182435
145	7012	0.004191513784268637	None	0.0	0.004191513784268637
145	7324	0.00016194368819956602	None	0.0	0.00016194368819956602
145	6923	0.004926714555226582	None	0.0	0.004926714555226582
145	7344	-0.00014168817141409104	None	0.0	-0.00014168817141409104
145	7252	0.0018091081471678602	None	0.0	0.0018091081471678602
145	7206	0.006976379815418979	None	0.0	0.006976379815418979
145	6141	0.002156819920599388	None	0.0	0.002156819920599388
145	6758	0.0012263761500934491	None	0.12250716878154319	0.0012263761500934491
145	7255	3.35449450710142e-05	None	0.0	3.35449450710142e-05
145	7328	0.002041076920919011	None	0.0	0.002041076920919011
145	7120	0.008508814728865397	None	0.0	0.008508814728865397
145	7200	0.004254709075624387	None	0.0	0.004254709075624387
145	7331	1.3269889686554818e-09	None	0.0	1.3269889686554818e-09
145	6816	0.0038058322811770013	None	0.0	0.0038058322811770013
145	7248	0.002251009836764742	None	0.0	0.002251009836764742
145	6957	0.007280996499633327	None	0.0	0.007280996499633327
145	7175	0.00010116412009989167	None	0.10933134085119778	0.00010116412009989167
145	7314	6.291614621663638e-07	None	0.2991079388280027	6.291614621663638e-07
145	7061	0.001748778434723486	None	0.0	0.001748778434723486
145	6977	0.0003461434187771698	None	0.038330247249563444	0.0003461434187771698
145	5919	0.00519457964652069	None	0.0	0.00519457964652069
145	7315	6.170329655246346e-05	None	0.0	6.170329655246346e-05
145	6906	0.004569894541066419	None	0.0	0.004569894541066419
145	6662	0.008826187029872751	None	0.057939422300059364	0.008826187029872751
145	7343	0.0009273600312297924	None	0.0	0.0009273600312297924
145	7221	0.006210811593684892	None	0.0	0.006210811593684892
145	7139	0.003337233184812111	None	0.12250716878154319	0.003337233184812111
145	7187	-1.4207712332320218e-05	None	0.14720036464572794	-1.4207712332320218e-05
145	7320	0.0006707166883996606	None	0.0	0.0006707166883996606
145	6941	0.0026603320039670234	None	0.24884211658030475	0.0026603320039670234
145	7345	-9.494884488112864e-10	None	0.038330247249563444	-9.494884488112864e-10
145	7260	0.004200794500156973	None	0.0	0.004200794500156973
145	5795	0.004282449249388808	None	0.0	0.004282449249388808
145	6782	0.001885125817267981	None	0.0	0.001885125817267981
145	7018	0.017080136981308797	None	0.0	0.017080136981308797
145	7341	0.0002558497485640098	None	0.0	0.0002558497485640098
143	7119	0.0019090951524884264	None	0.09622138665319864	0.0019090951524884264
143	6810	0.001240542586849447	None	0.0	0.001240542586849447
143	7111	1.4920609511049652e-05	None	0.08933097999452062	1.4920609511049652e-05
143	7240	0.002846079924362587	None	0.18538134585116284	0.002846079924362587
143	6992	5.7730991900048775e-05	None	0.012776749083187813	5.7730991900048775e-05
143	6279	0.002481560485338817	None	0.0	0.002481560485338817
143	7156	0.0008953932221500364	None	0.0	0.0008953932221500364
143	6566	0.0039278957178365305	None	0.0	0.0039278957178365305
143	7220	1.2291279923524862e-08	None	0.0	1.2291279923524862e-08
143	6402	0.01249888311331787	None	0.054983649516113495	0.01249888311331787
143	7169	0.0005797482919135718	None	0.0	0.0005797482919135718
143	6843	0.002583618650512555	None	0.0	0.002583618650512555
143	6747	0.0030728480596709114	None	0.0	0.0030728480596709114
143	7217	-8.252128501010532e-08	None	0.0	-8.252128501010532e-08
143	6682	0.0030665985530511637	None	0.0	0.0030665985530511637
143	7235	-0.00021560001030200663	None	0.0	-0.00021560001030200663
143	6069	0.010160932645508523	None	0.0	0.010160932645508523
143	6754	0.0036332393668149637	None	0.0	0.0036332393668149637
143	6052	0.0018834173009217871	None	0.0	0.0018834173009217871
143	6819	0.0009102064401135865	None	0.054983649516113495	0.0009102064401135865
143	7177	-2.067492535118036e-07	None	0.0	-2.067492535118036e-07
143	7097	0.004761093608557852	None	0.0	0.004761093608557852
143	6841	0.003911759670016026	None	0.0	0.003911759670016026
143	6734	0.006285970128212223	None	0.0	0.006285970128212223
143	6483	0.0009291671524222671	None	0.0	0.0009291671524222671
143	7104	0.0002560501767466478	None	0.0	0.0002560501767466478
143	7152	0.0006164711706651918	None	0.054983649516113495	0.0006164711706651918
143	7222	2.199689335264955e-09	None	0.0	2.199689335264955e-09
143	6075	0.004291454920361601	None	0.012776749083187813	0.004291454920361601
143	7210	0.0025507790509963807	None	0.0	0.0025507790509963807
143	7168	0.01197146578046784	None	0.0	0.01197146578046784
143	7219	5.0494504662582036e-05	None	0.0	5.0494504662582036e-05
143	7095	0.00908351924311115	None	0.054983649516113495	0.00908351924311115
143	7238	-0.000263561904295619	None	0.012776749083187813	-0.000263561904295619
143	7197	0.00018409660503641156	None	0.0	0.00018409660503641156
143	6952	0.007867949969582013	None	0.0	0.007867949969582013
143	7209	-1.3750531458602284e-06	None	0.0	-1.3750531458602284e-06
143	6601	0.0026668735607934635	None	0.012776749083187813	0.0026668735607934635
143	7199	0.0012154919006378156	None	0.0	0.0012154919006378156
143	7126	4.898045149876352e-07	None	0.0	4.898045149876352e-07
143	7194	0.005204497982665868	None	0.0	0.005204497982665868
143	7107	0.0015634050458087545	None	0.0	0.0015634050458087545
143	7227	0.0012763825928836397	None	0.0	0.0012763825928836397
143	6949	7.924881127036355e-05	None	0.054983649516113495	7.924881127036355e-05
143	6514	0.008157523855488052	None	0.13354183466319708	0.008157523855488052
143	5560	0.003980339257179651	None	0.22585215349901294	0.003980339257179651
143	7249	1.1856668309311917e-06	None	0.0	1.1856668309311917e-06
143	7133	0.000962074378039852	None	0.08064093054311376	0.000962074378039852
143	7225	0.002442562748211623	None	0.24208954813937794	0.002442562748211623
143	7158	0.001317544756481826	None	0.0	0.001317544756481826
143	7198	0.003926454013279873	None	0.0	0.003926454013279873
143	7212	0.00026054978503516047	None	0.0	0.00026054978503516047
143	7024	0.001603180000294963	None	0.0	0.001603180000294963
143	7067	0.001701228088971087	None	0.0	0.001701228088971087
143	7021	0.0036487342733972864	None	0.0	0.0036487342733972864
143	6839	0.006301510426127136	None	0.0	0.006301510426127136
143	7205	0.006142867792317681	None	0.0	0.006142867792317681
143	7151	0.00017538672310182435	None	0.0	0.00017538672310182435
143	7012	0.004191513784268637	None	0.0	0.004191513784268637
143	6923	0.004926714555226582	None	0.0	0.004926714555226582
143	7246	-7.372858216633362e-05	None	0.0	-7.372858216633362e-05
143	7125	0.0006504469381409029	None	0.0	0.0006504469381409029
143	7206	0.006976379815418979	None	0.0	0.006976379815418979
143	6141	0.002156819920599388	None	0.0	0.002156819920599388
143	6758	0.0012263761500934491	None	0.08933097999452062	0.0012263761500934491
143	7237	3.889715904373877e-06	None	0.012776749083187813	3.889715904373877e-06
143	7106	7.629639321182587e-07	None	0.012776749083187813	7.629639321182587e-07
143	7101	0.0003284893254171977	None	0.0	0.0003284893254171977
143	7120	0.008508814728865397	None	0.0	0.008508814728865397
143	7200	0.004254709075624387	None	0.0	0.004254709075624387
143	7229	0.002597201952404076	None	0.0	0.002597201952404076
143	6458	0.005950529879552259	None	0.0	0.005950529879552259
143	7232	0.0016994494043424309	None	0.0	0.0016994494043424309
143	6816	0.0038058322811770013	None	0.0	0.0038058322811770013
143	7039	0.006751821964162259	None	0.0	0.006751821964162259
143	7248	0.002251009836764742	None	0.0	0.002251009836764742
143	7073	0.0005591161091532813	None	0.0	0.0005591161091532813
143	6957	0.007280996499633327	None	0.0	0.007280996499633327
143	7182	2.2234206245408753e-05	None	0.0	2.2234206245408753e-05
143	7175	0.00010116412009989167	None	0.08064093054311376	0.00010116412009989167
143	7061	0.001748778434723486	None	0.0	0.001748778434723486
143	6977	0.0003461434187771698	None	0.012776749083187813	0.0003461434187771698
143	5919	0.00519457964652069	None	0.0	0.00519457964652069
143	6906	0.004569894541066419	None	0.0	0.004569894541066419
143	6662	0.008826187029872751	None	0.054983649516113495	0.008826187029872751
143	7221	0.006210811593684892	None	0.0	0.006210811593684892
143	7139	0.003337233184812111	None	0.08933097999452062	0.003337233184812111
143	7187	-1.4207712332320218e-05	None	0.09622138665319864	-1.4207712332320218e-05
143	7165	9.765268531294436e-07	None	0.0	9.765268531294436e-07
143	6973	0.013320964403155002	None	0.0	0.013320964403155002
143	7176	-1.9638536266436975e-05	None	0.0	-1.9638536266436975e-05
143	6916	9.838371904973169e-08	None	0.0	9.838371904973169e-08
143	7236	0.0036780360425193994	None	0.0	0.0036780360425193994
143	6941	0.0026603320039670234	None	0.24931015286513825	0.0026603320039670234
143	7223	1.1008231449514792e-09	None	0.0	1.1008231449514792e-09
143	7207	0.001951432117654682	None	0.0	0.001951432117654682
143	5795	0.004282449249388808	None	0.0	0.004282449249388808
143	6782	0.001885125817267981	None	0.0	0.001885125817267981
143	7018	0.017080136981308797	None	0.0	0.017080136981308797
143	7247	-6.105603978299635e-05	None	0.0	-6.105603978299635e-05
106	5202	0.0002438707990437163	None	0.0	0.0002438707990437163
106	4672	0.0025997284437396582	None	0.0	0.0025997284437396582
106	4998	0.0010771655848977684	None	0.0	0.0010771655848977684
106	4184	0.0033095687069277235	None	0.09021255423583216	0.0033095687069277235
106	5158	0.0014862727451467215	None	0.0	0.0014862727451467215
106	5095	0.00011402765174658384	None	0.0	0.00011402765174658384
106	5307	0.0005060693893671743	None	0.0	0.0005060693893671743
106	5339	0.0026840904132714016	None	0.0	0.0026840904132714016
106	5343	0.00023287070467248585	None	0.0	0.00023287070467248585
106	5371	0.000775968370522761	None	0.0	0.000775968370522761
106	5390	0.000930856145153554	None	0.18408275268753901	0.000930856145153554
106	5382	4.969727531262349e-06	None	0.0	4.969727531262349e-06
106	5223	0.0010561795911666952	None	0.0	0.0010561795911666952
106	5115	0.001102544009841399	None	0.09021255423583216	0.001102544009841399
106	5228	4.6567525361124805e-05	None	0.0	4.6567525361124805e-05
106	5368	0.0003901454507625884	None	0.0	0.0003901454507625884
106	5299	0.006007734340565318	None	0.0	0.006007734340565318
106	5257	0.0004259822895143249	None	0.0	0.0004259822895143249
106	5394	-2.8649078114560136e-08	None	0.34909174460114295	-2.8649078114560136e-08
106	5155	0.003616971732952116	None	0.02795737023528456	0.003616971732952116
106	3799	0.007110914802178336	None	0.0	0.007110914802178336
106	5211	3.4742339311350134e-08	None	0.0	3.4742339311350134e-08
106	5398	-5.392229046707651e-05	None	0.0	-5.392229046707651e-05
106	5376	6.679574317756488e-07	None	0.0	6.679574317756488e-07
106	5324	0.00011470299167246116	None	0.0	0.00011470299167246116
106	5352	0.00020831882582913832	None	0.16913434432921615	0.00020831882582913832
106	5366	0.0003394372584961381	None	0.02795737023528456	0.0003394372584961381
106	5327	0.0002266223727070468	None	0.0	0.0002266223727070468
106	5286	0.00034479440720845537	None	0.0	0.00034479440720845537
106	5290	-4.770566332147327e-07	None	0.0	-4.770566332147327e-07
106	5275	0.001969191136953724	None	0.05564366993268246	0.001969191136953724
106	5387	0.0007648122420471421	None	0.20966266344866327	0.0007648122420471421
106	5208	0.006068959898066939	None	0.0	0.006068959898066939
106	5053	0.0012918079895456955	None	0.0	0.0012918079895456955
106	5251	0.0012573717430183695	None	0.02795737023528456	0.0012573717430183695
106	5374	0.0005583317248384496	None	0.02795737023528456	0.0005583317248384496
106	5318	0.000838171422423168	None	0.0	0.000838171422423168
106	4992	0.00047721281898417033	None	0.0	0.00047721281898417033
106	5384	3.9363730731530396e-10	None	0.0	3.9363730731530396e-10
106	5341	0.0008344960615815379	None	0.0	0.0008344960615815379
106	3894	0.0050802492991150455	None	0.45073772750053526	0.0050802492991150455
106	5218	0.0037943565570088766	None	0.0	0.0037943565570088766
106	5288	4.679751540480979e-06	None	0.0	4.679751540480979e-06
106	5399	0.0031176924324814574	None	0.05564366993268246	0.0031176924324814574
106	4162	0.00245004068116831	None	0.0	0.00245004068116831
106	5116	0.010445682397095368	None	0.0	0.010445682397095368
106	4047	0.0020422313186791584	None	0.2783754728966758	0.0020422313186791584
106	4791	0.002722753117376153	None	0.12580816605878056	0.002722753117376153
106	5354	0.001944818107078697	None	0.0	0.001944818107078697
106	5381	6.065300932900769e-05	None	0.14640567679364555	6.065300932900769e-05
106	4864	0.0015012740899871932	None	0.0	0.0015012740899871932
106	5353	0.002554325723845538	None	0.0	0.002554325723845538
106	5123	0.0007680065125177037	None	0.17263247318990013	0.0007680065125177037
106	5016	0.0007926399200360275	None	0.0	0.0007926399200360275
106	5308	0.0005548828990878007	None	0.0	0.0005548828990878007
106	5383	1.2519779225054375e-06	None	0.0	1.2519779225054375e-06
106	5335	0.000885502953409119	None	0.0	0.000885502953409119
106	5294	5.410020544636048e-05	None	0.02795737023528456	5.410020544636048e-05
106	4675	0.0032078984801173073	None	0.0	0.0032078984801173073
106	5046	0.003935918178277	None	0.0	0.003935918178277
106	5197	0.000405493837719435	None	0.0	0.000405493837719435
106	4274	0.0028541623683286934	None	0.0	0.0028541623683286934
106	5210	2.541699268028641e-06	None	0.0	2.541699268028641e-06
106	5066	0.0024823045333170384	None	0.0	0.0024823045333170384
106	5278	0.0017769677288030118	None	0.0	0.0017769677288030118
106	5346	3.909100631641515e-05	None	0.0	3.909100631641515e-05
106	4720	0.0026197568123218556	None	0.1423375839871877	0.0026197568123218556
106	5255	1.0314168588613843e-05	None	0.0	1.0314168588613843e-05
106	5393	1.4493419344453786e-05	None	0.0	1.4493419344453786e-05
106	4387	0.00328125716275766	None	0.0	0.00328125716275766
106	5377	2.5467577158275625e-07	None	0.0	2.5467577158275625e-07
106	5058	0.002061845820472514	None	0.0	0.002061845820472514
106	5138	0.001976867362018672	None	0.19146549897885892	0.001976867362018672
106	5300	4.395033085743462e-05	None	0.11785113019775798	4.395033085743462e-05
106	5332	0.0010482003135834496	None	0.0	0.0010482003135834496
106	4830	0.0042600260078295045	None	0.18408275268753901	0.0042600260078295045
106	5044	0.00015174958441009837	None	0.0	0.00015174958441009837
106	4011	0.0011204851693844698	None	0.22616594275310947	0.0011204851693844698
106	5124	0.002507738059267763	None	0.0	0.002507738059267763
106	5389	9.812121873167916e-05	None	0.0	9.812121873167916e-05
106	5004	0.004456132568878775	None	0.0	0.004456132568878775
106	5119	0.003341315957579649	None	0.0	0.003341315957579649
106	5263	0.0012194208245522016	None	0.18408275268753901	0.0012194208245522016
106	4839	0.0005746522675500087	None	0.0	0.0005746522675500087
106	5397	0.00014801271224086125	None	0.0	0.00014801271224086125
106	5317	-1.1609105763878823e-10	None	0.0	-1.1609105763878823e-10
106	5325	0.00031411868836802177	None	0.0	0.00031411868836802177
106	5125	0.0026240083641580515	None	0.0	0.0026240083641580515
106	5162	0.00040916191107261737	None	0.02795737023528456	0.00040916191107261737
106	4229	0.0031393102690192797	None	0.1612147968866999	0.0031393102690192797
106	5270	1.0257155645206672e-07	None	0.0	1.0257155645206672e-07
106	5400	0.0005623546931782265	None	0.0	0.0005623546931782265
106	5217	0.006195505005845792	None	0.0	0.006195505005845792
106	5196	0.00013206789827864752	None	0.02795737023528456	0.00013206789827864752
106	4915	0.0015527546644132618	None	0.0	0.0015527546644132618
106	5336	0.003915097452907214	None	0.2989271176183533	0.003915097452907214
106	4952	0.001477108060546486	None	0.0	0.001477108060546486
106	5193	3.906383337167018e-05	None	0.0	3.906383337167018e-05
106	5356	0.00661634621014047	None	0.0	0.00661634621014047
106	5254	1.7879907671396221e-07	None	0.30479787149036863	1.7879907671396221e-07
141	7119	0.0019090951524884264	None	0.11923074337354093	0.0019090951524884264
141	6810	0.001240542586849447	None	0.0	0.001240542586849447
141	7113	0.0006899623403275499	None	0.0	0.0006899623403275499
141	7111	1.4920609511049652e-05	None	0.1102961649736891	1.4920609511049652e-05
141	6992	5.7730991900048775e-05	None	0.0	5.7730991900048775e-05
141	7124	-8.135023115420083e-05	None	0.0	-8.135023115420083e-05
141	6279	0.002481560485338817	None	0.0	0.002481560485338817
141	7028	-5.643792103921513e-11	None	0.0	-5.643792103921513e-11
141	6566	0.0039278957178365305	None	0.0	0.0039278957178365305
141	7128	1.536641191273735e-08	None	0.107766819167245	1.536641191273735e-08
141	6402	0.01249888311331787	None	0.08144238890318249	0.01249888311331787
141	6843	0.002583618650512555	None	0.0	0.002583618650512555
141	6747	0.0030728480596709114	None	0.0	0.0030728480596709114
141	6682	0.0030665985530511637	None	0.0	0.0030665985530511637
141	6989	0.0007894137658487038	None	0.0	0.0007894137658487038
141	6069	0.010160932645508523	None	0.0	0.010160932645508523
141	6754	0.0036332393668149637	None	0.0	0.0036332393668149637
141	7062	0.00043019841322543186	None	0.0	0.00043019841322543186
141	7112	0.00017069296315906716	None	0.0	0.00017069296315906716
141	7103	0.0032290580038033504	None	0.0	0.0032290580038033504
141	6052	0.0018834173009217871	None	0.0	0.0018834173009217871
141	6819	0.0009102064401135865	None	0.08144238890318249	0.0009102064401135865
141	7097	0.004761093608557852	None	0.0	0.004761093608557852
141	6841	0.003911759670016026	None	0.0	0.003911759670016026
141	6791	0.0008558040525114563	None	0.11923074337354093	0.0008558040525114563
141	6734	0.006285970128212223	None	0.0	0.006285970128212223
141	7022	0.00023486126489724287	None	0.0	0.00023486126489724287
141	6483	0.0009291671524222671	None	0.0	0.0009291671524222671
141	7004	0.001567550130755983	None	0.0	0.001567550130755983
141	6854	0.008305779561946117	None	0.0	0.008305779561946117
141	7104	0.0002560501767466478	None	0.0	0.0002560501767466478
141	7041	1.864055625704349e-05	None	0.107766819167245	1.864055625704349e-05
141	7146	1.961207722678793e-09	None	0.0	1.961207722678793e-09
141	6075	0.004291454920361601	None	0.0	0.004291454920361601
141	7095	0.00908351924311115	None	0.08144238890318249	0.00908351924311115
141	7087	0.0043221962588354665	None	0.0	0.0043221962588354665
141	6952	0.007867949969582013	None	0.0	0.007867949969582013
141	6601	0.0026668735607934635	None	0.0	0.0026668735607934635
141	7126	4.898045149876352e-07	None	0.0	4.898045149876352e-07
141	7107	0.0015634050458087545	None	0.0	0.0015634050458087545
141	7142	4.341400642275943e-05	None	0.0	4.341400642275943e-05
141	6949	7.924881127036355e-05	None	0.08144238890318249	7.924881127036355e-05
141	6514	0.008157523855488052	None	0.107766819167245	0.008157523855488052
141	5560	0.003980339257179651	None	0.22293321359581036	0.003980339257179651
141	7148	8.776507641519535e-10	None	0.0	8.776507641519535e-10
141	7133	0.000962074378039852	None	0.16013970651287496	0.000962074378039852
141	7050	1.2162488594836696e-06	None	0.0	1.2162488594836696e-06
141	7024	0.001603180000294963	None	0.0	0.001603180000294963
141	7067	0.001701228088971087	None	0.0	0.001701228088971087
141	7021	0.0036487342733972864	None	0.0	0.0036487342733972864
141	7105	0.0003021210503208113	None	0.0	0.0003021210503208113
141	6839	0.006301510426127136	None	0.0	0.006301510426127136
141	7012	0.004191513784268637	None	0.0	0.004191513784268637
141	6975	0.0032552947972838185	None	0.16434800316576126	0.0032552947972838185
141	6923	0.004926714555226582	None	0.0	0.004926714555226582
141	6930	0.001664439117987752	None	0.0	0.001664439117987752
141	7125	0.0006504469381409029	None	0.0	0.0006504469381409029
141	6838	0.0031209113762414665	None	0.0	0.0031209113762414665
141	6141	0.002156819920599388	None	0.0	0.002156819920599388
141	6758	0.0012263761500934491	None	0.1102961649736891	0.0012263761500934491
141	7106	7.629639321182587e-07	None	0.0	7.629639321182587e-07
141	7141	-7.478571912630727e-07	None	0.0	-7.478571912630727e-07
141	7091	0.0004329388469166921	None	0.16013970651287496	0.0004329388469166921
141	7044	0.0037309413861627235	None	0.0	0.0037309413861627235
141	7101	0.0003284893254171977	None	0.0	0.0003284893254171977
141	7131	0.0004888277301549397	None	0.0	0.0004888277301549397
141	6875	0.0018521937146677402	None	0.0	0.0018521937146677402
141	7120	0.008508814728865397	None	0.0	0.008508814728865397
141	6458	0.005950529879552259	None	0.0	0.005950529879552259
141	7143	5.051783720361793e-07	None	0.0	5.051783720361793e-07
141	6921	2.1922815363492623e-05	None	0.0	2.1922815363492623e-05
141	6816	0.0038058322811770013	None	0.0	0.0038058322811770013
141	7149	0.0005921626278768413	None	0.0	0.0005921626278768413
141	7039	0.006751821964162259	None	0.0	0.006751821964162259
141	7118	-0.00017523549674933599	None	0.05564366993268246	-0.00017523549674933599
141	7073	0.0005591161091532813	None	0.0	0.0005591161091532813
141	6957	0.007280996499633327	None	0.0	0.007280996499633327
141	7092	0.003024031141919193	None	0.0	0.003024031141919193
141	7102	0.001238849103231286	None	0.0	0.001238849103231286
141	7059	0.00018931408355483937	None	0.0	0.00018931408355483937
141	6628	0.004926259222667814	None	0.0	0.004926259222667814
141	7061	0.001748778434723486	None	0.0	0.001748778434723486
141	6977	0.0003461434187771698	None	0.0	0.0003461434187771698
141	7094	-0.00010908956432511478	None	0.0	-0.00010908956432511478
141	5919	0.00519457964652069	None	0.0	0.00519457964652069
141	6906	0.004569894541066419	None	0.0	0.004569894541066419
141	6662	0.008826187029872751	None	0.08144238890318249	0.008826187029872751
141	7139	0.003337233184812111	None	0.1102961649736891	0.003337233184812111
141	7036	0.002909175510331682	None	0.0	0.002909175510331682
141	6872	0.0032835923610861945	None	0.0	0.0032835923610861945
141	7129	-2.265760905626977e-06	None	0.0	-2.265760905626977e-06
141	6973	0.013320964403155002	None	0.0	0.013320964403155002
141	6916	9.838371904973169e-08	None	0.0	9.838371904973169e-08
141	6941	0.0026603320039670234	None	0.24405051429011645	0.0026603320039670234
141	6963	0.00018091250847078962	None	0.0	0.00018091250847078962
141	6884	0.004153701190381484	None	0.0	0.004153701190381484
141	5795	0.004282449249388808	None	0.0	0.004282449249388808
141	6782	0.001885125817267981	None	0.0	0.001885125817267981
141	6731	0.009724292793777579	None	0.0	0.009724292793777579
141	7018	0.017080136981308797	None	0.0	0.017080136981308797
72	3479	0.0010065759845641746	None	0.0	0.0010065759845641746
72	3680	2.536356272172797e-05	None	0.33412201372928896	2.536356272172797e-05
72	3070	0.00010920021968043264	None	0.0	0.00010920021968043264
72	3559	3.128015935117163e-05	None	0.0	3.128015935117163e-05
72	3448	0.0005646018819107573	None	0.0	0.0005646018819107573
72	3457	0.00040030610782202606	None	0.25689849380789237	0.00040030610782202606
72	3209	9.327356866693438e-05	None	0.2895392641240494	9.327356866693438e-05
72	2728	0.00010546461140065025	None	0.4515010639878413	0.00010546461140065025
72	3665	6.790809793733041e-07	None	0.0	6.790809793733041e-07
72	3629	1.9626877567250428e-06	None	0.0	1.9626877567250428e-06
72	3667	-1.1632315706669176e-06	None	0.0	-1.1632315706669176e-06
72	3611	1.2648306106588407e-06	None	0.0	1.2648306106588407e-06
72	3542	0.000731855816273809	None	0.0	0.000731855816273809
72	3355	0.0002649557455494965	None	0.32472282387196866	0.0002649557455494965
72	3626	0.00026692132591112837	None	0.0	0.00026692132591112837
72	3533	0.001779024184852027	None	0.0	0.001779024184852027
72	3691	0.00040632443038289963	None	0.0	0.00040632443038289963
72	3531	0.00038077528214760457	None	0.0	0.00038077528214760457
72	3657	-6.401791841811928e-08	None	0.0	-6.401791841811928e-08
72	3601	0.0006636673762998889	None	0.0	0.0006636673762998889
72	3692	0.00010602135066211036	None	0.0	0.00010602135066211036
72	3676	5.065898678648955e-07	None	0.0	5.065898678648955e-07
72	3523	0.0007348272187790036	None	0.0	0.0007348272187790036
72	3681	1.899752354842345e-07	None	0.29684137915820646	1.899752354842345e-07
72	3136	0.00014367112189413753	None	0.0	0.00014367112189413753
72	3596	9.667708358693571e-05	None	0.2159832875085992	9.667708358693571e-05
72	2920	0.0003930124234581972	None	0.34495941635720895	0.0003930124234581972
72	2983	0.0003862691636542753	None	0.20215718818615364	0.0003862691636542753
72	3237	0.0004919355747811046	None	0.2266652120850324	0.0004919355747811046
72	3393	0.00013954067707512175	None	0.22256096307160247	0.00013954067707512175
72	3613	5.0967821237605794e-05	None	0.0	5.0967821237605794e-05
72	3651	0.0001887235595969439	None	0.0	0.0001887235595969439
72	3635	0.0006275072143058709	None	0.2437799611400857	0.0006275072143058709
72	3414	0.0016895938253744444	None	0.2266652120850324	0.0016895938253744444
72	3564	0.0005725041032946129	None	0.0	0.0005725041032946129
72	3537	0.000312318938367644	None	0.0	0.000312318938367644
72	3039	0.0013433761204534784	None	0.20215718818615364	0.0013433761204534784
72	3684	0.00010985167936934122	None	0.0	0.00010985167936934122
72	3653	0.0012595510799706282	None	0.0	0.0012595510799706282
72	3514	0.0006872971434417179	None	0.0	0.0006872971434417179
72	3652	-9.076805815241844e-11	None	0.2378396708187184	-9.076805815241844e-11
72	2957	0.0029306173578638713	None	0.0	0.0029306173578638713
72	3648	0.0008621729792918256	None	0.0	0.0008621729792918256
72	2924	0.0001457916078650339	None	0.17581097422094547	0.0001457916078650339
72	3622	1.6391428986883396e-05	None	0.0	1.6391428986883396e-05
72	3623	0.0015952909435286995	None	0.0	0.0015952909435286995
72	2578	1.7683349922513145e-05	None	0.655169938035052	1.7683349922513145e-05
72	3163	0.00015765368734905615	None	0.27611531046854	0.00015765368734905615
72	3495	0.0002619109830511311	None	0.0	0.0002619109830511311
72	3674	0.0008178007344678318	None	0.42898039126281634	0.0008178007344678318
72	3655	0.0003613715699330382	None	0.211457026535976	0.0003613715699330382
72	3470	0.000749656625309725	None	0.0	0.000749656625309725
72	3602	0.0014219053271043427	None	0.0	0.0014219053271043427
72	3384	0.0002854019164364965	None	0.0	0.0002854019164364965
72	3517	1.3304591601256012e-08	None	0.0	1.3304591601256012e-08
72	3675	-2.9532866442132896e-05	None	0.0	-2.9532866442132896e-05
72	3223	0.00028446454297876276	None	0.0	0.00028446454297876276
72	3553	0.00016777014567060695	None	0.0	0.00016777014567060695
72	3677	0.00013304944925696702	None	0.2522244039672181	0.00013304944925696702
72	3663	0.000677064498049509	None	0.0	0.000677064498049509
72	3506	0.00030106104533439497	None	0.0	0.00030106104533439497
72	3477	0.0007655737454228412	None	0.21721580354384135	0.0007655737454228412
72	3002	0.0010924967825838498	None	0.0	0.0010924967825838498
72	3593	3.8444621700223475e-11	None	0.0	3.8444621700223475e-11
72	3638	-2.8847550666483488e-05	None	0.0	-2.8847550666483488e-05
72	3625	0.00020355940311656513	None	0.1626944701755051	0.00020355940311656513
72	3591	6.024823555308083e-08	None	0.0	6.024823555308083e-08
72	3673	-4.5510958667812784e-07	None	0.0	-4.5510958667812784e-07
72	3699	-1.1071540943188968e-05	None	0.0	-1.1071540943188968e-05
72	3476	2.2395895652520417e-06	None	0.0	2.2395895652520417e-06
72	3662	-9.843423063649818e-05	None	0.32472282387196866	-9.843423063649818e-05
72	3659	0.003610920400409734	None	0.0	0.003610920400409734
72	3565	0.00016956734595008783	None	0.0	0.00016956734595008783
72	3630	0.0015103125588309075	None	0.0	0.0015103125588309075
72	3696	0.0008565499293106901	None	0.0	0.0008565499293106901
72	3632	0.0006303071069384932	None	0.0	0.0006303071069384932
72	3540	-1.0400827668230207e-08	None	0.24105573657218785	-1.0400827668230207e-08
72	3287	0.00019089277652923738	None	0.0	0.00019089277652923738
72	3196	-7.492850926151485e-10	None	0.5570169907485092	-7.492850926151485e-10
72	3694	0.00011271033890037976	None	0.0	0.00011271033890037976
72	3013	0.00010608589335770834	None	0.22079525395701846	0.00010608589335770834
72	3560	0.0027003614944557225	None	0.3210202085318259	0.0027003614944557225
72	3598	-3.398824525592473e-07	None	0.2673737322648048	-3.398824525592473e-07
72	3286	8.994811148277497e-05	None	0.24498014038872312	8.994811148277497e-05
72	3586	0.00011595335590171532	None	0.28142119179398134	0.00011595335590171532
72	3686	0.00047980879997679593	None	0.2897516424272341	0.00047980879997679593
72	3443	0.00023273127446165798	None	0.445141976116488	0.00023273127446165798
72	3422	6.923637009480587e-05	None	0.29552475932552286	6.923637009480587e-05
72	3137	0.0011979644274010513	None	0.3821036222165381	0.0011979644274010513
72	3354	0.0009098537988457522	None	0.0	0.0009098537988457522
72	2872	0.0009421507729951271	None	0.0	0.0009421507729951271
72	3672	2.6104480638746792e-06	None	0.0	2.6104480638746792e-06
72	3627	8.900794294341088e-05	None	0.0	8.900794294341088e-05
72	3548	-2.6523827069387937e-09	None	0.0	-2.6523827069387937e-09
72	3552	0.0004379045815196589	None	0.20215718818615364	0.0004379045815196589
72	3574	0.00220696747619864	None	0.0	0.00220696747619864
72	3619	0.00031277753933010117	None	0.0	0.00031277753933010117
72	3664	0.00036250858400146166	None	0.0	0.00036250858400146166
72	2884	0.000213647720437739	None	0.0	0.000213647720437739
72	3512	0.0003921297926202869	None	0.0	0.0003921297926202869
50	2598	-1.6848904992332258e-08	None	0.325618759482083	-1.6848904992332258e-08
50	2579	-4.744229270346529e-08	None	0.4305168152872823	-4.744229270346529e-08
50	2584	5.6034748647996825e-08	None	0.31731440537054884	5.6034748647996825e-08
50	1301	None	None	0.4305168152872823	None
50	2560	-0.1	None	0.3015970519311601	-0.1
50	2576	-4.6789520820846363e-07	None	0.4230917714649854	-4.6789520820846363e-07
50	2498	None	None	0.5201929580241073	None
50	2558	5.621150809847221e-11	None	0.3259297262308806	5.621150809847221e-11
50	2559	None	None	0.387001761660876	None
50	2321	None	None	0.4418583808909543	None
50	2568	-0.1	None	0.40327574527632787	-0.1
50	2505	None	None	0.39476249478288594	None
50	2162	None	None	0.42586805344936296	None
50	2592	-0.1	None	0.30760094038969965	-0.1
50	2566	-0.1	None	0.40327574527632787	-0.1
50	1307	None	None	0.4523011577903205	None
50	2577	-0.1	None	0.455157209395359	-0.1
50	2235	None	None	0.4487105306587713	None
50	2542	None	None	0.32141305662908937	None
50	2597	-0.1	None	0.40008844618600437	-0.1
50	2487	None	None	0.4996709284038814	None
50	2373	None	None	0.41758028728807906	None
50	2571	-0.1	None	0.3015970519311601	-0.1
50	2508	None	None	0.4305168152872823	None
50	2484	None	None	0.30423095376067716	None
50	2600	7.037827809625213e-05	None	0.39339559719440176	7.037827809625213e-05
50	2367	None	None	0.37372399965864267	None
50	2585	0.00014121412177291772	None	0.35923510873757264	0.00014121412177291772
50	2581	1.3109628763752069e-09	None	0.41876127695469895	1.3109628763752069e-09
50	2544	None	None	0.4468556193135682	None
50	2596	-0.1	None	0.71103973936901	-0.1
50	2292	None	None	0.43650580090175195	None
50	1977	None	None	0.41758028728807906	None
50	2553	-5.360728660300466e-09	None	0.3625033821442284	-5.360728660300466e-09
50	1985	None	None	0.4836825639180825	None
50	2416	None	None	0.3873430945967598	None
50	2526	None	None	0.638818226573562	None
50	2046	None	None	0.36351240416890784	None
50	2458	None	None	0.5677839129247297	None
50	2478	None	None	0.3382473160007902	None
50	2557	6.061599600016584e-10	None	0.3259297262308806	6.061599600016584e-10
50	2594	-5.957051516584535e-07	None	0.4398711718176059	-5.957051516584535e-07
50	2570	7.526791959597266e-05	None	0.5456667264896218	7.526791959597266e-05
50	2524	None	None	0.415739205999361	None
50	2503	None	None	0.43181879817923124	None
50	2231	None	None	0.4478742068242256	None
50	2398	None	None	0.43087989899620355	None
50	2399	None	None	0.47148443511260185	None
50	2595	0.002527727262858349	None	0.33940864016026123	0.002527727262858349
50	2589	-9.884279976832177e-10	None	0.41876127695469895	-9.884279976832177e-10
50	2582	-8.678805059907676e-10	None	0.39339559719440176	-8.678805059907676e-10
50	2578	1.7683349922513145e-05	None	0.46011062037868083	1.7683349922513145e-05
50	2481	None	None	0.4272320120844399	None
50	2407	None	None	0.4468556193135682	None
50	2353	None	None	0.43024332093140255	None
50	2492	None	None	0.71103973936901	None
50	2550	None	None	0.3538798126964495	None
50	2434	None	None	0.38621302602758545	None
50	2569	-2.8446166678855158e-05	None	0.33511793269926954	-2.8446166678855158e-05
50	2563	-2.4201048189719207e-09	None	0.38971972911894254	-2.4201048189719207e-09
50	1797	None	None	0.473472328614515	None
50	2358	None	None	0.43874209280151727	None
50	2131	None	None	0.4647522244818546	None
50	2012	None	None	0.3483603737893203	None
50	1731	None	None	0.5399198878256967	None
50	2532	None	None	0.40327574527632787	None
50	2523	None	None	0.3903517554455423	None
50	2266	None	None	0.4389352825557986	None
50	2575	None	None	0.31733768520460004	None
50	2538	None	None	0.416123394776057	None
50	2429	None	None	0.3132418235108587	None
50	2509	None	None	0.382994763656564	None
50	2440	None	None	0.487965987097879	None
50	2555	-2.7191017692463494e-08	None	0.33173091174051733	-2.7191017692463494e-08
50	2500	None	None	0.4590781292020593	None
50	2588	-8.845520131967668e-09	None	0.3867242848951017	-8.845520131967668e-09
50	2521	None	None	0.49372638696446575	None
50	2525	None	None	0.40820383907443814	None
50	2218	None	None	0.3976580971499795	None
50	2599	-6.803175774738837e-10	None	0.5738934417267527	-6.803175774738837e-10
50	2122	None	None	0.4522805319236306	None
50	2044	None	None	0.47652095353860596	None
50	2095	None	None	0.455527257660596	None
50	2551	-1.187171754351565e-07	None	0.36407367299277354	-1.187171754351565e-07
50	2574	-5.915879363098913e-07	None	0.3185922520277347	-5.915879363098913e-07
50	2565	1.3154969453467223e-06	None	0.45513089751694913	1.3154969453467223e-06
50	2257	None	None	0.36632828803163947	None
50	1788	None	None	0.39666660483845056	None
50	2143	None	None	0.33850763197308853	None
50	2527	None	None	0.35268714824376635	None
50	2519	None	None	0.36361557037249825	None
50	2591	-7.200274840738529e-06	None	0.32708436831401577	-7.200274840738529e-06
50	2573	-0.1	None	0.71103973936901	-0.1
50	2446	None	None	0.41384050253943033	None
50	2593	-0.1	None	0.6522447359498702	-0.1
50	2452	None	None	0.3645400022690003	None
50	2572	2.1466889003838827e-05	None	0.46676218956170795	2.1466889003838827e-05
50	2583	-9.793460754021692e-06	None	0.3625033821442284	-9.793460754021692e-06
50	1888	None	None	0.48785050137411234	None
50	2489	None	None	0.48551981884425766	None
74	3479	0.0010065759845641746	None	0.0	0.0010065759845641746
74	3070	0.00010920021968043264	None	0.0	0.00010920021968043264
74	3704	0.0009083791544907239	None	0.0	0.0009083791544907239
74	3731	2.0912351398098173e-05	None	0.0	2.0912351398098173e-05
74	3769	0.00017414980888512527	None	0.0	0.00017414980888512527
74	3798	0.0022308749371572185	None	0.2928868330617807	0.0022308749371572185
74	3448	0.0005646018819107573	None	0.0	0.0005646018819107573
74	3753	0.0011732797879743428	None	0.0	0.0011732797879743428
74	3209	9.327356866693438e-05	None	0.3233165976053793	9.327356866693438e-05
74	2728	0.00010546461140065025	None	0.46679916027674456	0.00010546461140065025
74	3783	2.111179172573885e-06	None	0.0	2.111179172573885e-06
74	3781	0.0007377975812899036	None	0.2557707506362185	0.0007377975812899036
74	3629	1.9626877567250428e-06	None	0.0	1.9626877567250428e-06
74	3611	1.2648306106588407e-06	None	0.0	1.2648306106588407e-06
74	3542	0.000731855816273809	None	0.0	0.000731855816273809
74	3355	0.0002649557455494965	None	0.2557707506362185	0.0002649557455494965
74	3626	0.00026692132591112837	None	0.0	0.00026692132591112837
74	3760	6.406523950161818e-06	None	0.0	6.406523950161818e-06
74	3767	0.001826420178673182	None	0.0	0.001826420178673182
74	3533	0.001779024184852027	None	0.0	0.001779024184852027
74	3531	0.00038077528214760457	None	0.0	0.00038077528214760457
74	3692	0.00010602135066211036	None	0.0	0.00010602135066211036
74	3523	0.0007348272187790036	None	0.0	0.0007348272187790036
74	3799	0.007110914802178336	None	0.0	0.007110914802178336
74	3773	0.0007041653258108071	None	0.0	0.0007041653258108071
74	3136	0.00014367112189413753	None	0.0	0.00014367112189413753
74	3596	9.667708358693571e-05	None	0.27376515483655206	9.667708358693571e-05
74	2920	0.0003930124234581972	None	0.37665099629138477	0.0003930124234581972
74	2983	0.0003862691636542753	None	0.16759186560794023	0.0003862691636542753
74	3237	0.0004919355747811046	None	0.1740262960763811	0.0004919355747811046
74	3651	0.0001887235595969439	None	0.0	0.0001887235595969439
74	3751	0.0010992543063581982	None	0.0	0.0010992543063581982
74	3635	0.0006275072143058709	None	0.24858679071916673	0.0006275072143058709
74	3414	0.0016895938253744444	None	0.1740262960763811	0.0016895938253744444
74	3564	0.0005725041032946129	None	0.0	0.0005725041032946129
74	3537	0.000312318938367644	None	0.0	0.000312318938367644
74	3790	0.0007015711192819715	None	0.06955458741585308	0.0007015711192819715
74	3039	0.0013433761204534784	None	0.16759186560794023	0.0013433761204534784
74	3684	0.00010985167936934122	None	0.0	0.00010985167936934122
74	3752	-8.650087784859938e-07	None	0.0	-8.650087784859938e-07
74	3653	0.0012595510799706282	None	0.0	0.0012595510799706282
74	3514	0.0006872971434417179	None	0.0	0.0006872971434417179
74	3768	8.706659214019716e-05	None	0.0	8.706659214019716e-05
74	2957	0.0029306173578638713	None	0.0	0.0029306173578638713
74	3648	0.0008621729792918256	None	0.0	0.0008621729792918256
74	2924	0.0001457916078650339	None	0.27075841567163395	0.0001457916078650339
74	3788	-3.5835563523358626e-07	None	0.0	-3.5835563523358626e-07
74	3623	0.0015952909435286995	None	0.0	0.0015952909435286995
74	3733	1.8273175430075188e-06	None	0.2812213347487188	1.8273175430075188e-06
74	3163	0.00015765368734905615	None	0.24978119445294888	0.00015765368734905615
74	3748	0.0003277571723146816	None	0.23748331587272867	0.0003277571723146816
74	3495	0.0002619109830511311	None	0.0	0.0002619109830511311
74	3674	0.0008178007344678318	None	0.4562072385946764	0.0008178007344678318
74	3655	0.0003613715699330382	None	0.2445207234369131	0.0003613715699330382
74	3470	0.000749656625309725	None	0.0	0.000749656625309725
74	3602	0.0014219053271043427	None	0.0	0.0014219053271043427
74	3384	0.0002854019164364965	None	0.0	0.0002854019164364965
74	3517	1.3304591601256012e-08	None	0.0	1.3304591601256012e-08
74	3795	3.987592768484792e-11	None	0.0	3.987592768484792e-11
74	3223	0.00028446454297876276	None	0.0	0.00028446454297876276
74	3553	0.00016777014567060695	None	0.0	0.00016777014567060695
74	3776	1.5458151487137512e-06	None	0.11499074174869033	1.5458151487137512e-06
74	3785	-1.961820451406177e-08	None	0.0	-1.961820451406177e-08
74	3738	2.578280310340302e-06	None	0.11499074174869033	2.578280310340302e-06
74	3477	0.0007655737454228412	None	0.24172672047538346	0.0007655737454228412
74	3002	0.0010924967825838498	None	0.0	0.0010924967825838498
74	3745	0.0017441028367361014	None	0.0	0.0017441028367361014
74	3476	2.2395895652520417e-06	None	0.0	2.2395895652520417e-06
74	3659	0.003610920400409734	None	0.0	0.003610920400409734
74	3565	0.00016956734595008783	None	0.0	0.00016956734595008783
74	3711	0.00016260896695026762	None	0.0	0.00016260896695026762
74	3630	0.0015103125588309075	None	0.0	0.0015103125588309075
74	3696	0.0008565499293106901	None	0.0	0.0008565499293106901
74	3764	1.3938345821745826e-06	None	0.0	1.3938345821745826e-06
74	3741	0.0021745489139449823	None	0.16759186560794023	0.0021745489139449823
74	3287	0.00019089277652923738	None	0.0	0.00019089277652923738
74	3791	-4.595981869751891e-08	None	0.0	-4.595981869751891e-08
74	3777	0.0003237403996029109	None	0.3711613152725218	0.0003237403996029109
74	3794	6.000930890111528e-08	None	0.0	6.000930890111528e-08
74	3013	0.00010608589335770834	None	0.3176686535735248	0.00010608589335770834
74	3759	-9.469992966143117e-06	None	0.0	-9.469992966143117e-06
74	3560	0.0027003614944557225	None	0.32061580923120003	0.0027003614944557225
74	3686	0.00047980879997679593	None	0.2788489751667228	0.00047980879997679593
74	3779	-2.2861723283656377e-05	None	0.0	-2.2861723283656377e-05
74	3422	6.923637009480587e-05	None	0.3529933897430365	6.923637009480587e-05
74	3722	-1.0842211571204031e-05	None	0.0	-1.0842211571204031e-05
74	3137	0.0011979644274010513	None	0.37843082400826256	0.0011979644274010513
74	3354	0.0009098537988457522	None	0.0	0.0009098537988457522
74	2872	0.0009421507729951271	None	0.0	0.0009421507729951271
74	3672	2.6104480638746792e-06	None	0.0	2.6104480638746792e-06
74	3789	0.0004975214803238146	None	0.0	0.0004975214803238146
74	3800	0.0002991894934630136	None	0.0	0.0002991894934630136
74	3627	8.900794294341088e-05	None	0.0	8.900794294341088e-05
74	3552	0.0004379045815196589	None	0.16759186560794023	0.0004379045815196589
74	3574	0.00220696747619864	None	0.0	0.00220696747619864
74	3713	-9.998047761362067e-06	None	0.0	-9.998047761362067e-06
74	3619	0.00031277753933010117	None	0.0	0.00031277753933010117
74	3719	-3.0861848367494906e-09	None	0.2346723851237394	-3.0861848367494906e-09
74	2884	0.000213647720437739	None	0.0	0.000213647720437739
74	3774	3.5595147905469665e-05	None	0.2214752736589475	3.5595147905469665e-05
60	2601	0.00014665630314787716	None	0.2270822000279745	0.00014665630314787716
60	3040	4.249695922844314e-06	None	0.25212539351401925	4.249695922844314e-06
60	3049	0.0001447471938127761	None	0.27838560688616515	0.0001447471938127761
60	3070	0.00010920021968043264	None	0.06013185163904853	0.00010920021968043264
60	2982	1.5691026724027457e-05	None	0.19534419344895515	1.5691026724027457e-05
60	2930	2.6845458337535688e-05	None	0.5590246897596105	2.6845458337535688e-05
60	2803	2.7999526722399603e-06	None	0.13765477012523064	2.7999526722399603e-06
60	2728	0.00010546461140065025	None	0.4051900851474032	0.00010546461140065025
60	2966	9.407117386481179e-05	None	0.06013185163904853	9.407117386481179e-05
60	2917	3.752740377347135e-07	None	0.0	3.752740377347135e-07
60	3026	0.00041911680149984623	None	0.0	0.00041911680149984623
60	3031	-5.4954869027668844e-06	None	0.2287790244550041	-5.4954869027668844e-06
60	2991	7.653281260268481e-05	None	0.0	7.653281260268481e-05
60	3008	3.925703016459449e-08	None	0.4652615266345693	3.925703016459449e-08
60	2880	0.00011644371569222903	None	0.17981454701499955	0.00011644371569222903
60	2758	3.6402307725345715e-05	None	0.2235354282005681	3.6402307725345715e-05
60	2682	1.0525755342175349e-06	None	0.24739040707466012	1.0525755342175349e-06
60	2937	0.0002757928038874099	None	0.23582837376944393	0.0002757928038874099
60	3022	3.658396329323353e-08	None	0.4652615266345693	3.658396329323353e-08
60	2996	1.5139996348687035e-07	None	0.50468764660258	1.5139996348687035e-07
60	3074	0.0002965647468121821	None	0.08563593915227874	0.0002965647468121821
60	3086	4.5357831177712275e-05	None	0.0	4.5357831177712275e-05
60	2585	0.00014121412177291772	None	0.1772509183946787	0.00014121412177291772
60	3064	1.715860145779351e-06	None	0.11735673099209168	1.715860145779351e-06
60	3087	2.4132643126398216e-06	None	0.32079265502257676	2.4132643126398216e-06
60	3078	1.2561191428496968e-06	None	0.18625858031167777	1.2561191428496968e-06
60	2942	0.00014424342775649037	None	0.3068788129914561	0.00014424342775649037
60	2867	0.00021657078859680227	None	0.0	0.00021657078859680227
60	2947	3.567010717520696e-06	None	0.2514221767639361	3.567010717520696e-06
60	3060	1.2087116035390537e-07	None	0.34013969202696237	1.2087116035390537e-07
60	2946	0.00011006769047657727	None	0.0	0.00011006769047657727
60	2715	2.0141544838165008e-05	None	0.21310350664190789	2.0141544838165008e-05
60	2932	1.0824021117090728e-06	None	0.0	1.0824021117090728e-06
60	2920	0.0003930124234581972	None	0.219934397997145	0.0003930124234581972
60	2983	0.0003862691636542753	None	0.08563593915227874	0.0003862691636542753
60	3048	0.00040022397480862066	None	0.44838591134856215	0.00040022397480862066
60	2613	0.00013116075147019687	None	0.2152384087297629	0.00013116075147019687
60	2984	2.1419157558535706e-06	None	0.1755663632697542	2.1419157558535706e-06
60	2881	-1.5584488319928207e-12	None	0.0	-1.5584488319928207e-12
60	2660	9.083570804953848e-05	None	0.2039790495088893	9.083570804953848e-05
60	2909	1.8398648104869162e-08	None	0.4440175887254691	1.8398648104869162e-08
60	3072	1.2113635157756237e-07	None	0.25181721258803097	1.2113635157756237e-07
60	2855	5.755763221276652e-06	None	0.1772509183946787	5.755763221276652e-06
60	3039	0.0013433761204534784	None	0.08563593915227874	0.0013433761204534784
60	2839	2.1437405920011951e-07	None	0.0	2.1437405920011951e-07
60	2639	5.79909526283324e-06	None	0.41248127139984125	5.79909526283324e-06
60	2720	5.880202140273557e-05	None	0.43363548044913597	5.880202140273557e-05
60	3096	-2.1634282820897993e-06	None	0.31512923808535753	-2.1634282820897993e-06
60	2957	0.0029306173578638713	None	0.0	0.0029306173578638713
60	3014	-1.2480289251815053e-08	None	0.0	-1.2480289251815053e-08
60	3091	-2.3891403483410807e-08	None	0.0	-2.3891403483410807e-08
60	3083	6.495062941697028e-05	None	0.0	6.495062941697028e-05
60	2973	0.0003850527574599558	None	0.0	0.0003850527574599558
60	2924	0.0001457916078650339	None	0.1805403761143748	0.0001457916078650339
60	2961	5.2529528532535715e-05	None	0.0	5.2529528532535715e-05
60	2578	1.7683349922513145e-05	None	0.5527511311558684	1.7683349922513145e-05
60	3003	0.00025448433842548135	None	0.32497913921604726	0.00025448433842548135
60	2931	2.6658410271236166e-06	None	0.0	2.6658410271236166e-06
60	3012	1.866646865975861e-05	None	0.2375529750039751	1.866646865975861e-05
60	3043	7.708998240827786e-08	None	0.19341879339465917	7.708998240827786e-08
60	3077	2.4414449556581994e-05	None	0.21374475189965655	2.4414449556581994e-05
60	3079	0.00010840475833911744	None	0.08563593915227874	0.00010840475833911744
60	2971	1.1634924964879005e-05	None	0.0	1.1634924964879005e-05
60	2739	6.0887042415880455e-05	None	0.39440280931530997	6.0887042415880455e-05
60	2744	-1.1846845972996272e-11	None	0.610426175167891	-1.1846845972996272e-11
60	3055	-1.931693561820861e-05	None	0.17981454701499955	-1.931693561820861e-05
60	2678	5.182626798191589e-05	None	0.20659942231479209	5.182626798191589e-05
60	3002	0.0010924967825838498	None	0.0	0.0010924967825838498
60	2588	-8.845520131967668e-09	None	0.2260468382360698	-8.845520131967668e-09
60	2793	3.4593811173228613e-06	None	0.6951430536807658	3.4593811173228613e-06
60	3093	3.4640537319831285e-07	None	0.5590246897596105	3.4640537319831285e-07
60	2806	0.00018666105866956706	None	0.17981454701499955	0.00018666105866956706
60	3035	0.00037163234318718163	None	0.0	0.00037163234318718163
60	2873	1.777024014701241e-08	None	0.16958040742431485	1.777024014701241e-08
60	2626	0.0017912394094385979	None	0.21455045112806626	0.0017912394094385979
60	2995	1.5242725544884034e-07	None	0.22497369622344326	1.5242725544884034e-07
60	3090	-0.1	None	0.2913087658106903	-0.1
60	3099	0.00039701916466632173	None	0.0	0.00039701916466632173
60	3001	2.966708651864873e-07	None	0.2094299237806015	2.966708651864873e-07
60	2921	6.706470208863889e-05	None	0.08563593915227874	6.706470208863889e-05
60	3023	1.7613251002200886e-06	None	0.08563593915227874	1.7613251002200886e-06
60	3062	-2.3098589091027117e-05	None	0.0	-2.3098589091027117e-05
60	2913	2.0601558025408062e-05	None	0.22800617346669508	2.0601558025408062e-05
60	3085	3.6502535428572675e-06	None	0.0	3.6502535428572675e-06
60	3013	0.00010608589335770834	None	0.2337202832553967	0.00010608589335770834
60	2862	6.749493457597519e-05	None	0.0	6.749493457597519e-05
60	2804	0.00019659130387360543	None	0.0	0.00019659130387360543
60	3030	1.485484105000845e-07	None	0.20453871894512718	1.485484105000845e-07
60	3084	5.26010537250879e-07	None	0.0	5.26010537250879e-07
60	2757	5.521069244879498e-05	None	0.19596594824978106	5.521069244879498e-05
60	2892	9.635677482560746e-08	None	0.5312311233549039	9.635677482560746e-08
60	2872	0.0009421507729951271	None	0.0	0.0009421507729951271
60	3073	None	None	0.3554938232888384	None
60	3075	4.4195754825489884e-08	None	0.5413435934578469	4.4195754825489884e-08
60	2934	0.0005806218946214936	None	0.0	0.0005806218946214936
60	2848	1.2112086398107966e-08	None	0.11735673099209168	1.2112086398107966e-08
60	2572	2.1466889003838827e-05	None	0.5247673110476744	2.1466889003838827e-05
60	2884	0.000213647720437739	None	0.06013185163904853	0.000213647720437739
60	2691	0.0003243769257496651	None	0.2362360259722716	0.0003243769257496651
60	2974	7.184351990855579e-08	None	0.29233491275427664	7.184351990855579e-08
109	5202	0.0002438707990437163	None	0.0	0.0002438707990437163
109	5441	3.728224639607888e-05	None	0.0	3.728224639607888e-05
109	4672	0.0025997284437396582	None	0.0	0.0025997284437396582
109	5521	2.3478602877770746e-09	None	0.0	2.3478602877770746e-09
109	4998	0.0010771655848977684	None	0.0	0.0010771655848977684
109	4184	0.0033095687069277235	None	0.07732504648785614	0.0033095687069277235
109	5158	0.0014862727451467215	None	0.0	0.0014862727451467215
109	5307	0.0005060693893671743	None	0.0	0.0005060693893671743
109	5339	0.0026840904132714016	None	0.0	0.0026840904132714016
109	5515	0.0003340569476804477	None	0.2018614161260724	0.0003340569476804477
109	5448	0.0003008533427685634	None	0.0	0.0003008533427685634
109	5506	0.00027514368897237936	None	0.0	0.00027514368897237936
109	5447	0.0016150742341947072	None	0.0	0.0016150742341947072
109	5545	-5.752664175874571e-06	None	0.0	-5.752664175874571e-06
109	5539	-1.61494596846211e-09	None	0.07732504648785614	-1.61494596846211e-09
109	5368	0.0003901454507625884	None	0.0	0.0003901454507625884
109	5299	0.006007734340565318	None	0.0	0.006007734340565318
109	5257	0.0004259822895143249	None	0.0	0.0004259822895143249
109	5394	-2.8649078114560136e-08	None	0.3504265593468314	-2.8649078114560136e-08
109	5155	0.003616971732952116	None	0.0929999503255671	0.003616971732952116
109	3799	0.007110914802178336	None	0.0	0.007110914802178336
109	5527	0.00045308841301072125	None	0.0	0.00045308841301072125
109	5501	0.000578178492103547	None	0.0	0.000578178492103547
109	5366	0.0003394372584961381	None	0.0929999503255671	0.0003394372584961381
109	5500	6.556605004861037e-05	None	0.0	6.556605004861037e-05
109	5286	0.00034479440720845537	None	0.0	0.00034479440720845537
109	5522	0.0026044065007980446	None	0.0	0.0026044065007980446
109	5474	1.7872952717124133e-05	None	0.0	1.7872952717124133e-05
109	5540	0.0012173022317968185	None	0.0	0.0012173022317968185
109	5503	0.0013008246788287926	None	0.0	0.0013008246788287926
109	5417	0.002738242381412199	None	0.2892832226026162	0.002738242381412199
109	5471	0.0004862900577857942	None	0.0	0.0004862900577857942
109	5387	0.0007648122420471421	None	0.14863190148842326	0.0007648122420471421
109	5208	0.006068959898066939	None	0.0	0.006068959898066939
109	5535	0.0005066241982859803	None	0.0	0.0005066241982859803
109	5053	0.0012918079895456955	None	0.0	0.0012918079895456955
109	5454	1.6793346560332476e-06	None	0.0	1.6793346560332476e-06
109	5374	0.0005583317248384496	None	0.0929999503255671	0.0005583317248384496
109	5424	-8.20512247529271e-12	None	0.0	-8.20512247529271e-12
109	5482	0.0017060993488340272	None	0.14863190148842326	0.0017060993488340272
109	5318	0.000838171422423168	None	0.0	0.000838171422423168
109	5530	-1.2849356463824113e-06	None	0.05564366993268246	-1.2849356463824113e-06
109	5341	0.0008344960615815379	None	0.0	0.0008344960615815379
109	3894	0.0050802492991150455	None	0.4258701267865515	0.0050802492991150455
109	5502	-1.1506961150447393e-12	None	0.0	-1.1506961150447393e-12
109	5218	0.0037943565570088766	None	0.0	0.0037943565570088766
109	5399	0.0031176924324814574	None	0.05564366993268246	0.0031176924324814574
109	4162	0.00245004068116831	None	0.0	0.00245004068116831
109	5116	0.010445682397095368	None	0.0	0.010445682397095368
109	4047	0.0020422313186791584	None	0.2654455634653513	0.0020422313186791584
109	5531	0.0035696533961963074	None	0.0	0.0035696533961963074
109	5354	0.001944818107078697	None	0.0	0.001944818107078697
109	4864	0.0015012740899871932	None	0.0	0.0015012740899871932
109	5353	0.002554325723845538	None	0.0	0.002554325723845538
109	5123	0.0007680065125177037	None	0.18578348103190295	0.0007680065125177037
109	5534	0.0005594296899498714	None	0.0	0.0005594296899498714
109	5016	0.0007926399200360275	None	0.0	0.0007926399200360275
109	5335	0.000885502953409119	None	0.0	0.000885502953409119
109	5519	0.002457892746639456	None	0.0	0.002457892746639456
109	4675	0.0032078984801173073	None	0.0	0.0032078984801173073
109	5046	0.003935918178277	None	0.0	0.003935918178277
109	4274	0.0028541623683286934	None	0.0	0.0028541623683286934
109	5504	-1.9010209225572275e-07	None	0.17039883131736983	-1.9010209225572275e-07
109	5066	0.0024823045333170384	None	0.0	0.0024823045333170384
109	5278	0.0017769677288030118	None	0.0	0.0017769677288030118
109	5415	0.0002501270333501075	None	0.0	0.0002501270333501075
109	5488	0.002051442111239738	None	0.0	0.002051442111239738
109	5377	2.5467577158275625e-07	None	0.0	2.5467577158275625e-07
109	5509	4.393941402963426e-07	None	0.0	4.393941402963426e-07
109	5544	-7.640179912982976e-05	None	0.0	-7.640179912982976e-05
109	5138	0.001976867362018672	None	0.18391725519215169	0.001976867362018672
109	5462	0.0005221585714784858	None	0.0	0.0005221585714784858
109	5332	0.0010482003135834496	None	0.0	0.0010482003135834496
109	5511	-6.9413751734839664e-06	None	0.0	-6.9413751734839664e-06
109	4830	0.0042600260078295045	None	0.15831089943081314	0.0042600260078295045
109	5510	-1.0704707055967392e-05	None	0.0	-1.0704707055967392e-05
109	5044	0.00015174958441009837	None	0.0	0.00015174958441009837
109	4011	0.0011204851693844698	None	0.23974045898170945	0.0011204851693844698
109	5124	0.002507738059267763	None	0.0	0.002507738059267763
109	5520	-4.770213668028057e-05	None	0.0	-4.770213668028057e-05
109	5505	0.0003285772140030599	None	0.15831089943081314	0.0003285772140030599
109	5549	-3.22918676293055e-05	None	0.0	-3.22918676293055e-05
109	5004	0.004456132568878775	None	0.0	0.004456132568878775
109	5496	0.0001471957124426635	None	0.0	0.0001471957124426635
109	5119	0.003341315957579649	None	0.0	0.003341315957579649
109	5486	0.008611674811027063	None	0.0	0.008611674811027063
109	5543	0.0007697173448523259	None	0.0	0.0007697173448523259
109	5325	0.00031411868836802177	None	0.0	0.00031411868836802177
109	5125	0.0026240083641580515	None	0.0	0.0026240083641580515
109	5459	0.0031414814205095063	None	0.14863190148842326	0.0031414814205095063
109	4229	0.0031393102690192797	None	0.1453251121906754	0.0031393102690192797
109	5432	8.312106929016287e-05	None	0.0	8.312106929016287e-05
109	5536	0.003027109275516218	None	0.07732504648785614	0.003027109275516218
109	5400	0.0005623546931782265	None	0.0	0.0005623546931782265
109	5420	1.1664592911149053e-07	None	0.0	1.1664592911149053e-07
109	5217	0.006195505005845792	None	0.0	0.006195505005845792
109	5538	-4.05663140322041e-05	None	0.0	-4.05663140322041e-05
109	4915	0.0015527546644132618	None	0.0	0.0015527546644132618
109	4952	0.001477108060546486	None	0.0	0.001477108060546486
109	5492	3.1764095406831804e-06	None	0.0	3.1764095406831804e-06
110	5202	0.0002438707990437163	None	0.03866252324392807	0.0002438707990437163
110	5441	3.728224639607888e-05	None	0.0	3.728224639607888e-05
110	4998	0.0010771655848977684	None	0.0	0.0010771655848977684
110	4184	0.0033095687069277235	None	0.09021255423583216	0.0033095687069277235
110	5596	1.8635414060783744e-06	None	0.012776749083187813	1.8635414060783744e-06
110	5568	0.0011054510816591407	None	0.0	0.0011054510816591407
110	5158	0.0014862727451467215	None	0.03866252324392807	0.0014862727451467215
110	5307	0.0005060693893671743	None	0.0	0.0005060693893671743
110	5339	0.0026840904132714016	None	0.0	0.0026840904132714016
110	5515	0.0003340569476804477	None	0.2702982720782407	0.0003340569476804477
110	5506	0.00027514368897237936	None	0.012776749083187813	0.00027514368897237936
110	5582	-2.1304067295009603e-08	None	0.4304154104290056	-2.1304067295009603e-08
110	5447	0.0016150742341947072	None	0.0	0.0016150742341947072
110	5586	6.315821143979561e-05	None	0.09021255423583216	6.315821143979561e-05
110	5368	0.0003901454507625884	None	0.0	0.0003901454507625884
110	5299	0.006007734340565318	None	0.0	0.006007734340565318
110	5566	-3.73700643368295e-05	None	0.0	-3.73700643368295e-05
110	5257	0.0004259822895143249	None	0.0	0.0004259822895143249
110	5155	0.003616971732952116	None	0.11289730276035928	0.003616971732952116
110	3799	0.007110914802178336	None	0.0	0.007110914802178336
110	5527	0.00045308841301072125	None	0.0	0.00045308841301072125
110	5501	0.000578178492103547	None	0.0	0.000578178492103547
110	5366	0.0003394372584961381	None	0.11289730276035928	0.0003394372584961381
110	5559	0.0002994009691023208	None	0.0	0.0002994009691023208
110	5500	6.556605004861037e-05	None	0.0	6.556605004861037e-05
110	5286	0.00034479440720845537	None	0.0	0.00034479440720845537
110	5522	0.0026044065007980446	None	0.0	0.0026044065007980446
110	5474	1.7872952717124133e-05	None	0.0	1.7872952717124133e-05
110	5540	0.0012173022317968185	None	0.0	0.0012173022317968185
110	5503	0.0013008246788287926	None	0.0	0.0013008246788287926
110	5417	0.002738242381412199	None	0.3346348860938978	0.002738242381412199
110	5471	0.0004862900577857942	None	0.0	0.0004862900577857942
110	5557	-7.584083105876246e-06	None	0.0	-7.584083105876246e-06
110	5208	0.006068959898066939	None	0.0	0.006068959898066939
110	5053	0.0012918079895456955	None	0.0	0.0012918079895456955
110	5454	1.6793346560332476e-06	None	0.0	1.6793346560332476e-06
110	5374	0.0005583317248384496	None	0.11289730276035928	0.0005583317248384496
110	5424	-8.20512247529271e-12	None	0.0	-8.20512247529271e-12
110	5482	0.0017060993488340272	None	0.10188155089623592	0.0017060993488340272
110	5318	0.000838171422423168	None	0.0	0.000838171422423168
110	5573	0.00010299218171716195	None	0.11289730276035928	0.00010299218171716195
110	5341	0.0008344960615815379	None	0.03866252324392807	0.0008344960615815379
110	3894	0.0050802492991150455	None	0.46832855624735237	0.0050802492991150455
110	5502	-1.1506961150447393e-12	None	0.0	-1.1506961150447393e-12
110	5399	0.0031176924324814574	None	0.048688211191097154	0.0031176924324814574
110	4162	0.00245004068116831	None	0.0	0.00245004068116831
110	5577	0.0012506895917782168	None	0.0	0.0012506895917782168
110	5116	0.010445682397095368	None	0.0	0.010445682397095368
110	4047	0.0020422313186791584	None	0.2953563573481516	0.0020422313186791584
110	5531	0.0035696533961963074	None	0.0	0.0035696533961963074
110	5555	5.206971898020068e-05	None	0.0	5.206971898020068e-05
110	5560	0.003980339257179651	None	0.14004513044270195	0.003980339257179651
110	5572	0.005224304708105215	None	0.0	0.005224304708105215
110	5354	0.001944818107078697	None	0.0	0.001944818107078697
110	4864	0.0015012740899871932	None	0.0	0.0015012740899871932
110	5353	0.002554325723845538	None	0.0	0.002554325723845538
110	5123	0.0007680065125177037	None	0.18780661176182753	0.0007680065125177037
110	5597	5.432540913745898e-07	None	0.14004513044270195	5.432540913745898e-07
110	5534	0.0005594296899498714	None	0.03866252324392807	0.0005594296899498714
110	5016	0.0007926399200360275	None	0.0	0.0007926399200360275
110	5588	0.0011179980157615106	None	0.0	0.0011179980157615106
110	5335	0.000885502953409119	None	0.0	0.000885502953409119
110	5519	0.002457892746639456	None	0.03866252324392807	0.002457892746639456
110	5564	-6.969638005959914e-08	None	0.0	-6.969638005959914e-08
110	5046	0.003935918178277	None	0.012776749083187813	0.003935918178277
110	4274	0.0028541623683286934	None	0.0	0.0028541623683286934
110	5066	0.0024823045333170384	None	0.0	0.0024823045333170384
110	5278	0.0017769677288030118	None	0.0	0.0017769677288030118
110	5598	-4.113672272913902e-05	None	0.0	-4.113672272913902e-05
110	5593	9.873341892125128e-07	None	0.0	9.873341892125128e-07
110	5599	-5.973693462118066e-08	None	0.0	-5.973693462118066e-08
110	5563	0.012628588601233103	None	0.0	0.012628588601233103
110	5585	0.00014994043467971693	None	0.0	0.00014994043467971693
110	5138	0.001976867362018672	None	0.14004513044270195	0.001976867362018672
110	5462	0.0005221585714784858	None	0.0	0.0005221585714784858
110	5332	0.0010482003135834496	None	0.0	0.0010482003135834496
110	4830	0.0042600260078295045	None	0.20635619107371195	0.0042600260078295045
110	5044	0.00015174958441009837	None	0.0	0.00015174958441009837
110	4011	0.0011204851693844698	None	0.24494613527929815	0.0011204851693844698
110	5124	0.002507738059267763	None	0.0	0.002507738059267763
110	5594	9.921966628612103e-05	None	0.0	9.921966628612103e-05
110	5505	0.0003285772140030599	None	0.20635619107371195	0.0003285772140030599
110	5004	0.004456132568878775	None	0.0	0.004456132568878775
110	5119	0.003341315957579649	None	0.0	0.003341315957579649
110	5486	0.008611674811027063	None	0.0	0.008611674811027063
110	5543	0.0007697173448523259	None	0.0	0.0007697173448523259
110	5125	0.0026240083641580515	None	0.03866252324392807	0.0026240083641580515
110	5459	0.0031414814205095063	None	0.10188155089623592	0.0031414814205095063
110	5574	5.06546918444806e-09	None	0.0	5.06546918444806e-09
110	4229	0.0031393102690192797	None	0.12713712391073492	0.0031393102690192797
110	5432	8.312106929016287e-05	None	0.0	8.312106929016287e-05
110	5536	0.003027109275516218	None	0.09021255423583216	0.003027109275516218
110	5400	0.0005623546931782265	None	0.0	0.0005623546931782265
110	5420	1.1664592911149053e-07	None	0.0	1.1664592911149053e-07
110	5217	0.006195505005845792	None	0.0	0.006195505005845792
110	4915	0.0015527546644132618	None	0.012776749083187813	0.0015527546644132618
110	4952	0.001477108060546486	None	0.0	0.001477108060546486
110	5587	0.00011071531074128271	None	0.0	0.00011071531074128271
110	5492	3.1764095406831804e-06	None	0.012776749083187813	3.1764095406831804e-06
110	5565	0.009734893578425814	None	0.0	0.009734893578425814
76	3847	2.663507283449535e-06	None	0.0	2.663507283449535e-06
76	3876	0.0007738692903267405	None	0.31469548141852943	0.0007738692903267405
76	3870	0.000887036643576014	None	0.0	0.000887036643576014
76	3070	0.00010920021968043264	None	0.0	0.00010920021968043264
76	3814	1.4977782127669974e-05	None	0.0	1.4977782127669974e-05
76	3704	0.0009083791544907239	None	0.0	0.0009083791544907239
76	3769	0.00017414980888512527	None	0.0	0.00017414980888512527
76	3798	0.0022308749371572185	None	0.3480539162859095	0.0022308749371572185
76	3448	0.0005646018819107573	None	0.0	0.0005646018819107573
76	3899	-1.4130088833145216e-09	None	0.0	-1.4130088833145216e-09
76	3753	0.0011732797879743428	None	0.0	0.0011732797879743428
76	3823	4.286756483433232e-06	None	0.0	4.286756483433232e-06
76	3209	9.327356866693438e-05	None	0.40298230570319593	9.327356866693438e-05
76	3783	2.111179172573885e-06	None	0.0	2.111179172573885e-06
76	3542	0.000731855816273809	None	0.0	0.000731855816273809
76	3355	0.0002649557455494965	None	0.2852307922154666	0.0002649557455494965
76	3767	0.001826420178673182	None	0.0	0.001826420178673182
76	3889	2.7924245523141584e-05	None	0.0	2.7924245523141584e-05
76	3533	0.001779024184852027	None	0.0	0.001779024184852027
76	3802	0.004218538976985393	None	0.0	0.004218538976985393
76	3531	0.00038077528214760457	None	0.0	0.00038077528214760457
76	3852	0.0005332154277142393	None	0.0	0.0005332154277142393
76	3523	0.0007348272187790036	None	0.0	0.0007348272187790036
76	3858	1.1853299441370731e-06	None	0.0	1.1853299441370731e-06
76	3886	0.00040863397708412757	None	0.0	0.00040863397708412757
76	3799	0.007110914802178336	None	0.0	0.007110914802178336
76	3773	0.0007041653258108071	None	0.0	0.0007041653258108071
76	3136	0.00014367112189413753	None	0.0	0.00014367112189413753
76	3596	9.667708358693571e-05	None	0.4450522772217672	9.667708358693571e-05
76	3874	1.7288904740856053e-05	None	0.0	1.7288904740856053e-05
76	2983	0.0003862691636542753	None	0.11290889110542437	0.0003862691636542753
76	3237	0.0004919355747811046	None	0.20023326437706093	0.0004919355747811046
76	3862	-8.774591374561194e-05	None	0.0	-8.774591374561194e-05
76	3651	0.0001887235595969439	None	0.0	0.0001887235595969439
76	3751	0.0010992543063581982	None	0.0	0.0010992543063581982
76	3815	5.202260755643339e-05	None	0.0	5.202260755643339e-05
76	3414	0.0016895938253744444	None	0.20023326437706093	0.0016895938253744444
76	3818	0.0004877260193599343	None	0.0	0.0004877260193599343
76	3537	0.000312318938367644	None	0.0	0.000312318938367644
76	3844	0.0005231493218897467	None	0.0	0.0005231493218897467
76	3894	0.0050802492991150455	None	0.2852307922154666	0.0050802492991150455
76	3790	0.0007015711192819715	None	0.06955458741585308	0.0007015711192819715
76	3838	0.00010516724173683092	None	0.0	0.00010516724173683092
76	3039	0.0013433761204534784	None	0.11290889110542437	0.0013433761204534784
76	3890	0.0004736532085992495	None	0.0	0.0004736532085992495
76	3851	9.912081499208033e-08	None	0.0	9.912081499208033e-08
76	3653	0.0012595510799706282	None	0.0	0.0012595510799706282
76	3869	0.00047565584378842017	None	0.0	0.00047565584378842017
76	3514	0.0006872971434417179	None	0.0	0.0006872971434417179
76	2957	0.0029306173578638713	None	0.0	0.0029306173578638713
76	3623	0.0015952909435286995	None	0.0	0.0015952909435286995
76	3883	2.6317009998904962e-05	None	0.0	2.6317009998904962e-05
76	3748	0.0003277571723146816	None	0.3006616835876054	0.0003277571723146816
76	3873	0.001743245877145087	None	0.18625858031167777	0.001743245877145087
76	3861	0.0006169282308521978	None	0.0	0.0006169282308521978
76	3495	0.0002619109830511311	None	0.0	0.0002619109830511311
76	3674	0.0008178007344678318	None	0.5452545955771014	0.0008178007344678318
76	3470	0.000749656625309725	None	0.0	0.000749656625309725
76	3602	0.0014219053271043427	None	0.0	0.0014219053271043427
76	3384	0.0002854019164364965	None	0.0	0.0002854019164364965
76	3517	1.3304591601256012e-08	None	0.0	1.3304591601256012e-08
76	3223	0.00028446454297876276	None	0.0	0.00028446454297876276
76	3553	0.00016777014567060695	None	0.0	0.00016777014567060695
76	3884	-6.085252805242989e-08	None	0.0	-6.085252805242989e-08
76	3832	0.0009361545333422612	None	0.0	0.0009361545333422612
76	3841	0.00043249614311342106	None	0.0	0.00043249614311342106
76	3776	1.5458151487137512e-06	None	0.07666049449912687	1.5458151487137512e-06
76	3859	-1.4753500407216135e-05	None	0.15335337930665494	-1.4753500407216135e-05
76	3880	0.0002391737587963624	None	0.0	0.0002391737587963624
76	3477	0.0007655737454228412	None	0.37822881282762627	0.0007655737454228412
76	3002	0.0010924967825838498	None	0.0	0.0010924967825838498
76	3897	9.573649893111788e-07	None	0.07666049449912687	9.573649893111788e-07
76	3837	1.0167537376645924e-06	None	0.11290889110542437	1.0167537376645924e-06
76	3745	0.0017441028367361014	None	0.0	0.0017441028367361014
76	3659	0.003610920400409734	None	0.0	0.003610920400409734
76	3630	0.0015103125588309075	None	0.0	0.0015103125588309075
76	3696	0.0008565499293106901	None	0.0	0.0008565499293106901
76	3741	0.0021745489139449823	None	0.11290889110542437	0.0021745489139449823
76	3287	0.00019089277652923738	None	0.0	0.00019089277652923738
76	3791	-4.595981869751891e-08	None	0.0	-4.595981869751891e-08
76	3840	0.0002234830876913984	None	0.07666049449912687	0.0002234830876913984
76	3821	-7.6128735682316485e-06	None	0.11290889110542437	-7.6128735682316485e-06
76	3759	-9.469992966143117e-06	None	0.0	-9.469992966143117e-06
76	3560	0.0027003614944557225	None	0.3222025432016379	0.0027003614944557225
76	3686	0.00047980879997679593	None	0.4143740052796213	0.00047980879997679593
76	3863	5.960082081883955e-07	None	0.0	5.960082081883955e-07
76	3816	0.00020170408155729055	None	0.2018741923636751	0.00020170408155729055
76	3354	0.0009098537988457522	None	0.0	0.0009098537988457522
76	3864	2.0236490654752038e-05	None	0.3753179961026733	2.0236490654752038e-05
76	2872	0.0009421507729951271	None	0.0	0.0009421507729951271
76	3672	2.6104480638746792e-06	None	0.0	2.6104480638746792e-06
76	3789	0.0004975214803238146	None	0.0	0.0004975214803238146
76	3800	0.0002991894934630136	None	0.0	0.0002991894934630136
76	3627	8.900794294341088e-05	None	0.0	8.900794294341088e-05
76	3828	0.0006103591776020586	None	0.0	0.0006103591776020586
76	3853	0.00412003897077254	None	0.0	0.00412003897077254
76	3552	0.0004379045815196589	None	0.11290889110542437	0.0004379045815196589
76	3574	0.00220696747619864	None	0.0	0.00220696747619864
76	2884	0.000213647720437739	None	0.0	0.000213647720437739
76	3774	3.5595147905469665e-05	None	0.32921355144981296	3.5595147905469665e-05
30	935	0.4347595170465072	0.4347595170465072	0.4499683690104274	0.4347595170465072
30	1492	0.37846983395390354	0.37846983395390354	0.4122391085048931	0.37846983395390354
30	1429	0.39796025303172095	0.39796025303172095	0.4356381867239154	0.39796025303172095
30	1599	0.3554750349979033	0.3554750349979033	0.36145363745450887	0.3554750349979033
30	1301	0.411932921414481	0.411932921414481	0.41807103458430905	0.411932921414481
30	1600	0.32486731598350416	0.32486731598350416	0.37442682685565887	0.32486731598350416
30	1326	0.3576759746273229	0.3576759746273229	0.39614318096081286	0.3576759746273229
30	1543	0.33084011219906634	0.33084011219906634	0.3515919669530182	0.33084011219906634
30	1452	0.3966447088629364	0.3966447088629364	0.4374237179017782	0.3966447088629364
30	1562	0.3609163387345769	0.3609163387345769	0.3609163387345769	0.3609163387345769
30	1397	0.3283817194868601	0.3283817194868601	0.3790089921616268	0.3283817194868601
30	1550	0.2990050098711985	0.2990050098711985	0.30783886375121894	0.2990050098711985
30	1479	0.4619306343222962	0.4619306343222962	0.4869634844055196	0.4619306343222962
30	1577	0.3374317460119093	0.3374317460119093	0.41578299464837504	0.3374317460119093
30	1307	0.4493674918724736	0.4493674918724736	0.45804191744973044	0.4493674918724736
30	1549	0.29553231613049763	0.29553231613049763	0.3425917581009429	0.29553231613049763
30	1551	0.34675817502990547	0.34675817502990547	0.38825888269685116	0.34675817502990547
30	1351	0.3994423811416084	0.3994423811416084	0.6700750997194644	0.3994423811416084
30	1417	0.3523837950407419	0.3523837950407419	0.3549942456952597	0.3523837950407419
30	1292	0.3823857779365183	0.3823857779365183	0.40731068856363495	0.3823857779365183
30	1581	0.39679501248926907	0.39679501248926907	0.4020909889835084	0.39679501248926907
30	1533	0.37098582596515495	0.37098582596515495	0.44050149491274027	0.37098582596515495
30	1482	0.39101226321613824	0.39101226321613824	0.4171903254637165	0.39101226321613824
30	1576	0.4140391447464734	0.4140391447464734	0.5064074563209866	0.4140391447464734
30	1570	0.4095148827843147	0.4095148827843147	0.4132657410944282	0.4095148827843147
30	1556	0.39402808429853264	0.39402808429853264	0.4597327725783821	0.39402808429853264
30	1509	0.35525699646093417	0.35525699646093417	0.5708357945635376	0.35525699646093417
30	1277	0.33810560464156464	0.33810560464156464	0.40696799132314465	0.33810560464156464
30	901	0.3627864037811576	0.3627864037811576	0.38316546870481233	0.3627864037811576
30	1408	0.4253223166453789	0.4253223166453789	0.4318464741097004	0.4253223166453789
30	984	0.478559590765464	0.478559590765464	0.47992008598640074	0.478559590765464
30	347	0.47286289736796955	0.47286289736796955	0.5371601422715108	0.47286289736796955
30	1588	0.4095148827843147	0.4095148827843147	0.4132657410944282	0.4095148827843147
30	1141	0.3971791768166696	0.3971791768166696	0.5164384413937635	0.3971791768166696
30	1283	0.33182981594744	0.33182981594744	0.35068082158304886	0.33182981594744
30	1563	0.39946312363555864	0.39946312363555864	0.628939454443503	0.39946312363555864
30	1451	0.44534198154987026	0.44534198154987026	0.5731297688767699	0.44534198154987026
30	1348	0.3737732754689157	0.3737732754689157	0.37664087760354886	0.3737732754689157
30	1130	0.45142799966815794	0.45142799966815794	0.5166468252470127	0.45142799966815794
30	1532	0.3249360920433258	0.3249360920433258	0.32544442893372655	0.3249360920433258
30	1001	0.4004378467669213	0.4004378467669213	0.4305442365400964	0.4004378467669213
30	1337	0.4219469734832323	0.4219469734832323	0.43900466403975297	0.4219469734832323
30	1568	0.3638196878754555	0.3638196878754555	0.5744118768593482	0.3638196878754555
30	1467	0.4043716726272052	0.4043716726272052	0.4670072275149796	0.4043716726272052
30	1552	0.3633123433663628	0.3633123433663628	0.4254900209149145	0.3633123433663628
30	1225	0.37846687264377776	0.37846687264377776	0.40801348443918456	0.37846687264377776
30	1491	0.38358596996240685	0.38358596996240685	0.5164791964548645	0.38358596996240685
30	1101	0.46123112839684033	0.46123112839684033	0.4624811342880834	0.46123112839684033
30	1334	0.3075718332646012	0.3075718332646012	0.3192452713882856	0.3075718332646012
30	1138	0.4493674918724736	0.4493674918724736	0.45804191744973044	0.4493674918724736
30	1121	0.3721799382440598	0.3721799382440598	0.42382025478452956	0.3721799382440598
30	1583	0.3073822671557074	0.3073822671557074	0.3444564447585627	0.3073822671557074
30	1464	0.41855467089802145	0.41855467089802145	0.49753440653089365	0.41855467089802145
30	1431	0.384870092914235	0.384870092914235	0.4759726795769711	0.384870092914235
30	1567	0.3280625867103656	0.3280625867103656	0.3868792782850178	0.3280625867103656
30	1493	0.5298711444368562	0.5298711444368562	0.529948482722212	0.5298711444368562
30	1158	0.45909010642393666	0.45909010642393666	0.48991542209656114	0.45909010642393666
30	1331	0.3540444038700695	0.3540444038700695	0.43276657057148765	0.3540444038700695
30	1572	0.4140391447464734	0.4140391447464734	0.5064074563209866	0.4140391447464734
30	1580	0.3166085722045699	0.3166085722045699	0.41918629560261217	0.3166085722045699
30	1129	0.3671966713254388	0.3671966713254388	0.43125202854025335	0.3671966713254388
30	1589	0.3389651160000114	0.3389651160000114	0.357672271878244	0.3389651160000114
30	1222	0.3638196878754555	0.3638196878754555	0.5744118768593482	0.3638196878754555
30	1507	0.411932921414481	0.411932921414481	0.41807103458430905	0.411932921414481
30	1585	0.30717080709406147	0.30717080709406147	0.400618372505415	0.30717080709406147
30	1506	0.4053146464898493	0.4053146464898493	0.43364236050393234	0.4053146464898493
30	1412	0.38806776479851907	0.38806776479851907	0.41325973392874615	0.38806776479851907
30	1569	0.3195435792716915	0.3195435792716915	0.32031494596507054	0.3195435792716915
30	1590	0.4140391447464734	0.4140391447464734	0.5064074563209866	0.4140391447464734
30	1236	0.38048430765623015	0.38048430765623015	0.38805361928383386	0.38048430765623015
30	1547	0.4253223166453789	0.4253223166453789	0.4318464741097004	0.4253223166453789
30	1558	0.35072856431555943	0.35072856431555943	0.40697718734924704	0.35072856431555943
30	789	0.46146866563727107	0.46146866563727107	0.5882442039709567	0.46146866563727107
30	1377	0.411932921414481	0.411932921414481	0.41807103458430905	0.411932921414481
30	929	0.3928556901292358	0.3928556901292358	0.4197245023332318	0.3928556901292358
30	1560	0.36816733853241196	0.36816733853241196	0.45383504086171306	0.36816733853241196
30	1465	0.3230511289064585	0.3230511289064585	0.3230511289064585	0.3230511289064585
30	1374	0.3854775826082536	0.3854775826082536	0.4019561981492279	0.3854775826082536
30	1440	0.4980676314436409	0.4980676314436409	0.5997250510885522	0.4980676314436409
30	1520	0.34123244032270306	0.34123244032270306	0.3420998889825	0.34123244032270306
30	1088	0.43908919620188475	0.43908919620188475	0.4571698261256955	0.43908919620188475
30	1453	0.40527655839185417	0.40527655839185417	0.42457188479347463	0.40527655839185417
30	1508	0.35949625973909277	0.35949625973909277	0.38989502896373035	0.35949625973909277
30	1530	0.3692062329469734	0.3692062329469734	0.3910152534426842	0.3692062329469734
30	1595	0.351082052959493	0.351082052959493	0.36457155384629025	0.351082052959493
30	1594	0.3994423811416084	0.3994423811416084	0.6700750997194644	0.3994423811416084
30	1541	0.32604928232807506	0.32604928232807506	0.3730872494267902	0.32604928232807506
30	1203	0.32486731598350416	0.32486731598350416	0.37442682685565887	0.32486731598350416
30	1478	0.4169616466882986	0.4169616466882986	0.43885069864865567	0.4169616466882986
30	1226	0.41496993688904577	0.41496993688904577	0.43744136749462337	0.41496993688904577
30	1314	0.41496993688904577	0.41496993688904577	0.43744136749462337	0.41496993688904577
30	1555	0.34231943951122673	0.34231943951122673	0.36652876869484535	0.34231943951122673
30	1598	0.5304176130389918	0.5304176130389918	0.5627713088080073	0.5304176130389918
30	1573	0.3075718332646012	0.3075718332646012	0.3192452713882856	0.3075718332646012
30	1584	0.34717103170384706	0.34717103170384706	0.34717103170384706	0.34717103170384706
30	1546	0.4853090374366734	0.4853090374366734	0.5920578672403408	0.4853090374366734
30	1406	0.3068848882436463	0.3068848882436463	0.36420702432160523	0.3068848882436463
30	1248	0.3068848882436463	0.3068848882436463	0.36420702432160523	0.3068848882436463
30	1474	0.3994423811416084	0.3994423811416084	0.6700750997194644	0.3994423811416084
30	1557	0.3203053932658948	0.3203053932658948	0.34851976942302254	0.3203053932658948
139	6810	0.001240542586849447	None	0.0	0.001240542586849447
139	6992	5.7730991900048775e-05	None	0.012776749083187813	5.7730991900048775e-05
139	7040	-4.989350306465397e-05	None	0.0	-4.989350306465397e-05
139	6279	0.002481560485338817	None	0.0	0.002481560485338817
139	6571	0.002050704309577661	None	0.0	0.002050704309577661
139	7028	-5.643792103921513e-11	None	0.0	-5.643792103921513e-11
139	6566	0.0039278957178365305	None	0.0	0.0039278957178365305
139	6998	0.0036520704727109146	None	0.13239319315285308	0.0036520704727109146
139	7038	0.0011918793498782306	None	0.12943145938092745	0.0011918793498782306
139	6402	0.01249888311331787	None	0.053950564145125744	0.01249888311331787
139	6843	0.002583618650512555	None	0.0	0.002583618650512555
139	6747	0.0030728480596709114	None	0.0	0.0030728480596709114
139	6981	0.0005196656320837986	None	0.0	0.0005196656320837986
139	6682	0.0030665985530511637	None	0.0	0.0030665985530511637
139	6989	0.0007894137658487038	None	0.0	0.0007894137658487038
139	6069	0.010160932645508523	None	0.0	0.010160932645508523
139	6754	0.0036332393668149637	None	0.0	0.0036332393668149637
139	6052	0.0018834173009217871	None	0.0	0.0018834173009217871
139	6819	0.0009102064401135865	None	0.053950564145125744	0.0009102064401135865
139	7045	0.000265052993443466	None	0.0	0.000265052993443466
139	6841	0.003911759670016026	None	0.0	0.003911759670016026
139	7031	0.00025727695579369817	None	0.0	0.00025727695579369817
139	6791	0.0008558040525114563	None	0.15391592833693388	0.0008558040525114563
139	6734	0.006285970128212223	None	0.0	0.006285970128212223
139	7022	0.00023486126489724287	None	0.0	0.00023486126489724287
139	6483	0.0009291671524222671	None	0.0	0.0009291671524222671
139	7004	0.001567550130755983	None	0.0	0.001567550130755983
139	6854	0.008305779561946117	None	0.0	0.008305779561946117
139	7041	1.864055625704349e-05	None	0.12943145938092745	1.864055625704349e-05
139	6289	0.0026504514278317373	None	0.0	0.0026504514278317373
139	7002	0.0003216372345139027	None	0.0	0.0003216372345139027
139	6075	0.004291454920361601	None	0.012776749083187813	0.004291454920361601
139	6960	-4.6630811784348286e-08	None	0.0	-4.6630811784348286e-08
139	6984	9.1369487545476e-10	None	0.0	9.1369487545476e-10
139	6952	0.007867949969582013	None	0.0	0.007867949969582013
139	6909	5.6165353103661526e-05	None	0.0	5.6165353103661526e-05
139	6601	0.0026668735607934635	None	0.012776749083187813	0.0026668735607934635
139	6988	-2.5146007584155303e-06	None	0.0	-2.5146007584155303e-06
139	6725	0.004133619542211648	None	0.0	0.004133619542211648
139	7015	0.000570308337432216	None	0.0	0.000570308337432216
139	7032	-4.593182339656822e-05	None	0.11442240750465897	-4.593182339656822e-05
139	6949	7.924881127036355e-05	None	0.053950564145125744	7.924881127036355e-05
139	6514	0.008157523855488052	None	0.12943145938092745	0.008157523855488052
139	5560	0.003980339257179651	None	0.19585142642431982	0.003980339257179651
139	7050	1.2162488594836696e-06	None	0.0	1.2162488594836696e-06
139	6595	0.0033708403384845502	None	0.18004247138751533	0.0033708403384845502
139	6131	0.000789624339683972	None	0.053950564145125744	0.000789624339683972
139	7025	-1.4002113341718485e-13	None	0.0	-1.4002113341718485e-13
139	7024	0.001603180000294963	None	0.0	0.001603180000294963
139	7021	0.0036487342733972864	None	0.0	0.0036487342733972864
139	6727	0.0016286098453751302	None	0.0	0.0016286098453751302
139	5608	0.005199113011579821	None	0.0	0.005199113011579821
139	6839	0.006301510426127136	None	0.0	0.006301510426127136
139	6845	0.0038941814576119744	None	0.16395004757904938	0.0038941814576119744
139	7012	0.004191513784268637	None	0.0	0.004191513784268637
139	6975	0.0032552947972838185	None	0.18470294261683595	0.0032552947972838185
139	6923	0.004926714555226582	None	0.0	0.004926714555226582
139	6930	0.001664439117987752	None	0.0	0.001664439117987752
139	6838	0.0031209113762414665	None	0.0	0.0031209113762414665
139	6938	-5.016275406951097e-07	None	0.0	-5.016275406951097e-07
139	6141	0.002156819920599388	None	0.0	0.002156819920599388
139	6758	0.0012263761500934491	None	0.13239319315285308	0.0012263761500934491
139	7044	0.0037309413861627235	None	0.012776749083187813	0.0037309413861627235
139	6630	0.0012307642256315899	None	0.0	0.0012307642256315899
139	6875	0.0018521937146677402	None	0.0	0.0018521937146677402
139	6978	0.00015909759008542098	None	0.0	0.00015909759008542098
139	6458	0.005950529879552259	None	0.0	0.005950529879552259
139	6921	2.1922815363492623e-05	None	0.012776749083187813	2.1922815363492623e-05
139	6816	0.0038058322811770013	None	0.0	0.0038058322811770013
139	7039	0.006751821964162259	None	0.0	0.006751821964162259
139	6957	0.007280996499633327	None	0.0	0.007280996499633327
139	6628	0.004926259222667814	None	0.0	0.004926259222667814
139	7034	0.00045381354064036105	None	0.0	0.00045381354064036105
139	6977	0.0003461434187771698	None	0.012776749083187813	0.0003461434187771698
139	5919	0.00519457964652069	None	0.0	0.00519457964652069
139	6906	0.004569894541066419	None	0.0	0.004569894541066419
139	6363	0.0014039417897251261	None	0.0	0.0014039417897251261
139	6662	0.008826187029872751	None	0.053950564145125744	0.008826187029872751
139	6997	0.003980578315459416	None	0.0	0.003980578315459416
139	6980	4.141898724568526e-05	None	0.0	4.141898724568526e-05
139	6512	0.012978869359427101	None	0.0	0.012978869359427101
139	6966	8.325013144313238e-06	None	0.0	8.325013144313238e-06
139	7036	0.002909175510331682	None	0.0	0.002909175510331682
139	6539	0.0010608136040250083	None	0.012776749083187813	0.0010608136040250083
139	6872	0.0032835923610861945	None	0.0	0.0032835923610861945
139	6973	0.013320964403155002	None	0.0	0.013320964403155002
139	6916	9.838371904973169e-08	None	0.0	9.838371904973169e-08
139	7003	7.649982876855022e-05	None	0.0	7.649982876855022e-05
139	6818	-1.5109379822251566e-05	None	0.053950564145125744	-1.5109379822251566e-05
139	6941	0.0026603320039670234	None	0.1823693985432271	0.0026603320039670234
139	6963	0.00018091250847078962	None	0.0	0.00018091250847078962
139	6947	0.00010825944062266584	None	0.06955458741585308	0.00010825944062266584
139	6884	0.004153701190381484	None	0.0	0.004153701190381484
139	6914	0.00022554148952998374	None	0.0	0.00022554148952998374
139	5795	0.004282449249388808	None	0.0	0.004282449249388808
139	6944	-4.846047572546197e-10	None	0.0	-4.846047572546197e-10
139	6782	0.001885125817267981	None	0.0	0.001885125817267981
139	6529	0.0008014424797187869	None	0.0	0.0008014424797187869
139	6731	0.009724292793777579	None	0.0	0.009724292793777579
139	7018	0.017080136981308797	None	0.0	0.017080136981308797
71	3479	0.0010065759845641746	None	0.0	0.0010065759845641746
71	3070	0.00010920021968043264	None	0.012026370327809704	0.00010920021968043264
71	3559	3.128015935117163e-05	None	0.0	3.128015935117163e-05
71	2930	2.6845458337535688e-05	None	1.156102807155469	2.6845458337535688e-05
71	3558	1.661619456124019e-06	None	0.0	1.661619456124019e-06
71	3448	0.0005646018819107573	None	0.0	0.0005646018819107573
71	3607	0.0019743524950561883	None	0.0	0.0019743524950561883
71	3457	0.00040030610782202606	None	0.2855358456273546	0.00040030610782202606
71	3209	9.327356866693438e-05	None	0.2609777786331963	9.327356866693438e-05
71	2728	0.00010546461140065025	None	0.4321502622152179	0.00010546461140065025
71	3629	1.9626877567250428e-06	None	0.0	1.9626877567250428e-06
71	3608	3.5784273225947773e-06	None	0.11452768491597029	3.5784273225947773e-06
71	3611	1.2648306106588407e-06	None	0.0	1.2648306106588407e-06
71	2880	0.00011644371569222903	None	0.22981051154353116	0.00011644371569222903
71	3637	0.0002566721083008223	None	0.012026370327809704	0.0002566721083008223
71	3542	0.000731855816273809	None	0.012026370327809704	0.000731855816273809
71	2758	3.6402307725345715e-05	None	0.230801149544617	3.6402307725345715e-05
71	3355	0.0002649557455494965	None	0.3716246984641641	0.0002649557455494965
71	3626	0.00026692132591112837	None	0.012026370327809704	0.00026692132591112837
71	3472	0.00010172963154525839	None	0.0	0.00010172963154525839
71	3533	0.001779024184852027	None	0.0	0.001779024184852027
71	3531	0.00038077528214760457	None	0.0	0.00038077528214760457
71	3601	0.0006636673762998889	None	0.0	0.0006636673762998889
71	3523	0.0007348272187790036	None	0.0	0.0007348272187790036
71	3575	0.00015004707064133002	None	0.0	0.00015004707064133002
71	3136	0.00014367112189413753	None	0.0	0.00014367112189413753
71	3596	9.667708358693571e-05	None	0.26162967148306654	9.667708358693571e-05
71	2715	2.0141544838165008e-05	None	0.2765842646465297	2.0141544838165008e-05
71	3373	0.0006877550072052536	None	0.31297531726914984	0.0006877550072052536
71	2920	0.0003930124234581972	None	0.3442504204837492	0.0003930124234581972
71	2983	0.0003862691636542753	None	0.21450627768020167	0.0003862691636542753
71	3237	0.0004919355747811046	None	0.25030490510757614	0.0004919355747811046
71	3393	0.00013954067707512175	None	0.2319258392022711	0.00013954067707512175
71	3613	5.0967821237605794e-05	None	0.0	5.0967821237605794e-05
71	3635	0.0006275072143058709	None	0.22981051154353116	0.0006275072143058709
71	3414	0.0016895938253744444	None	0.25030490510757614	0.0016895938253744444
71	3564	0.0005725041032946129	None	0.0	0.0005725041032946129
71	3537	0.000312318938367644	None	0.0	0.000312318938367644
71	3039	0.0013433761204534784	None	0.21450627768020167	0.0013433761204534784
71	3514	0.0006872971434417179	None	0.0	0.0006872971434417179
71	2957	0.0029306173578638713	None	0.0	0.0029306173578638713
71	3648	0.0008621729792918256	None	0.0	0.0008621729792918256
71	2924	0.0001457916078650339	None	0.16716209820660427	0.0001457916078650339
71	3622	1.6391428986883396e-05	None	0.0	1.6391428986883396e-05
71	3623	0.0015952909435286995	None	0.012026370327809704	0.0015952909435286995
71	2578	1.7683349922513145e-05	None	0.688281021934616	1.7683349922513145e-05
71	3163	0.00015765368734905615	None	0.27837807935230646	0.00015765368734905615
71	3495	0.0002619109830511311	None	0.012026370327809704	0.0002619109830511311
71	3597	2.9423575940332867e-09	None	0.1624485846568255	2.9423575940332867e-09
71	3470	0.000749656625309725	None	0.0	0.000749656625309725
71	3602	0.0014219053271043427	None	0.0	0.0014219053271043427
71	3384	0.0002854019164364965	None	0.0	0.0002854019164364965
71	3517	1.3304591601256012e-08	None	0.0	1.3304591601256012e-08
71	3584	0.0001352179608350357	None	0.28036108401638293	0.0001352179608350357
71	3223	0.00028446454297876276	None	0.0	0.00028446454297876276
71	3553	0.00016777014567060695	None	0.012026370327809704	0.00016777014567060695
71	3615	-1.4439569872492763e-08	None	0.0	-1.4439569872492763e-08
71	3506	0.00030106104533439497	None	0.0	0.00030106104533439497
71	3461	0.00037279920572518444	None	0.0	0.00037279920572518444
71	3477	0.0007655737454228412	None	0.19703278332374102	0.0007655737454228412
71	3002	0.0010924967825838498	None	0.0	0.0010924967825838498
71	3593	3.8444621700223475e-11	None	0.0	3.8444621700223475e-11
71	3638	-2.8847550666483488e-05	None	0.012026370327809704	-2.8847550666483488e-05
71	3625	0.00020355940311656513	None	0.1834698291976533	0.00020355940311656513
71	3591	6.024823555308083e-08	None	0.0	6.024823555308083e-08
71	3280	0.00023540194477982733	None	0.33566653126910967	0.00023540194477982733
71	3650	-3.032155294888455e-07	None	0.0	-3.032155294888455e-07
71	3103	0.0009282870439514582	None	0.1767237453388292	0.0009282870439514582
71	3476	2.2395895652520417e-06	None	0.0	2.2395895652520417e-06
71	2626	0.0017912394094385979	None	0.23529766357633902	0.0017912394094385979
71	3565	0.00016956734595008783	None	0.0	0.00016956734595008783
71	3630	0.0015103125588309075	None	0.0	0.0015103125588309075
71	3632	0.0006303071069384932	None	0.0	0.0006303071069384932
71	3540	-1.0400827668230207e-08	None	0.2379623557333161	-1.0400827668230207e-08
71	3287	0.00019089277652923738	None	0.0	0.00019089277652923738
71	2913	2.0601558025408062e-05	None	0.27491575850752825	2.0601558025408062e-05
71	3196	-7.492850926151485e-10	None	0.6350430942770158	-7.492850926151485e-10
71	3592	0.0007369276322780658	None	0.20832587126324764	0.0007369276322780658
71	3617	-3.655347348125563e-09	None	0.22410526476848677	-3.655347348125563e-09
71	3013	0.00010608589335770834	None	0.21872972468082197	0.00010608589335770834
71	3198	0.0009939727993261748	None	0.0	0.0009939727993261748
71	3560	0.0027003614944557225	None	0.30260784265107193	0.0027003614944557225
71	3598	-3.398824525592473e-07	None	0.28110765253653086	-3.398824525592473e-07
71	3286	8.994811148277497e-05	None	0.26618962108425837	8.994811148277497e-05
71	3586	0.00011595335590171532	None	0.2723749965540578	0.00011595335590171532
71	3443	0.00023273127446165798	None	0.36497205698729396	0.00023273127446165798
71	3422	6.923637009480587e-05	None	0.3072091657100683	6.923637009480587e-05
71	3521	9.664599826508626e-08	None	0.0	9.664599826508626e-08
71	3137	0.0011979644274010513	None	0.4074055702921052	0.0011979644274010513
71	3354	0.0009098537988457522	None	0.0	0.0009098537988457522
71	2872	0.0009421507729951271	None	0.0	0.0009421507729951271
71	3627	8.900794294341088e-05	None	0.0	8.900794294341088e-05
71	3548	-2.6523827069387937e-09	None	0.0	-2.6523827069387937e-09
71	3552	0.0004379045815196589	None	0.21450627768020167	0.0004379045815196589
71	3574	0.00220696747619864	None	0.0	0.00220696747619864
71	3585	3.886844213458138e-06	None	0.10878565864408432	3.886844213458138e-06
71	3619	0.00031277753933010117	None	0.0	0.00031277753933010117
71	2884	0.000213647720437739	None	0.012026370327809704	0.000213647720437739
71	3512	0.0003921297926202869	None	0.0	0.0003921297926202869
71	3508	0.0004830844481507786	None	0.0	0.0004830844481507786
54	2598	-1.6848904992332258e-08	None	0.07168533467908775	-1.6848904992332258e-08
54	2601	0.00014665630314787716	None	0.2376918304061358	0.00014665630314787716
54	2640	5.233552047142703e-09	None	0.1544415254471811	5.233552047142703e-09
54	2579	-4.744229270346529e-08	None	0.6548298036271747	-4.744229270346529e-08
54	2800	-0.1	None	0.25856609749899945	-0.1
54	2776	-2.7887310206090565e-09	None	0.3208260464354865	-2.7887310206090565e-09
54	2723	1.9259450577168232e-08	None	0.6213062897423088	1.9259450577168232e-08
54	2629	2.5572560674376556e-06	None	0.4389625573592066	2.5572560674376556e-06
54	2672	2.8542294102603456e-07	None	0.2144927641459109	2.8542294102603456e-07
54	2576	-4.6789520820846363e-07	None	0.43158576597025566	-4.6789520820846363e-07
54	2602	2.8248770486557064e-09	None	0.3208260464354865	2.8248770486557064e-09
54	2710	1.890839957389557e-07	None	0.18120058716239873	1.890839957389557e-07
54	2558	5.621150809847221e-11	None	0.1345964673537538	5.621150809847221e-11
54	2728	0.00010546461140065025	None	0.3683183871550049	0.00010546461140065025
54	2759	-3.270657224366725e-05	None	0.2607073549132022	-3.270657224366725e-05
54	2707	7.326099505591555e-09	None	0.6094160872647529	7.326099505591555e-09
54	2681	-5.950911910436751e-10	None	0.807473281062619	-5.950911910436751e-10
54	2651	-1.1936688137694306e-08	None	0.46183323822711503	-1.1936688137694306e-08
54	2758	3.6402307725345715e-05	None	0.24643534194826663	3.6402307725345715e-05
54	2682	1.0525755342175349e-06	None	0.22969130022860798	1.0525755342175349e-06
54	2748	1.1573605161814574e-06	None	0.30612684914143395	1.1573605161814574e-06
54	2719	-6.587760276519433e-08	None	0.1345964673537538	-6.587760276519433e-08
54	2600	7.037827809625213e-05	None	0.2573041652503983	7.037827809625213e-05
54	2585	0.00014121412177291772	None	0.27587598707576944	0.00014121412177291772
54	2664	4.058163053263608e-06	None	0.29689068303996313	4.058163053263608e-06
54	2641	1.8341673153005248e-07	None	0.3667752077546267	1.8341673153005248e-07
54	2715	2.0141544838165008e-05	None	0.220050263030874	2.0141544838165008e-05
54	2635	8.701480983154892e-08	None	0.6567601496915821	8.701480983154892e-08
54	2730	-3.9313279721682714e-05	None	0.04653298146406014	-3.9313279721682714e-05
54	2613	0.00013116075147019687	None	0.19341959969801367	0.00013116075147019687
54	2755	-1.0417133255803616e-09	None	0.07168533467908775	-1.0417133255803616e-09
54	2767	-1.01824694670372e-05	None	0.36716242966540075	-1.01824694670372e-05
54	2714	-1.2352863367424813e-09	None	0.3641827579922953	-1.2352863367424813e-09
54	2781	-2.217362283125041e-07	None	0.3903594246563108	-2.217362283125041e-07
54	2727	-4.22986925999829e-06	None	0.24164842462559305	-4.22986925999829e-06
54	2660	9.083570804953848e-05	None	0.2546344877824111	9.083570804953848e-05
54	2713	-4.0696721617230694e-13	None	0.03489973609804511	-4.0696721617230694e-13
54	2639	5.79909526283324e-06	None	0.33499408513933804	5.79909526283324e-06
54	2791	-2.826452345222351e-05	None	0.35090277203019576	-2.826452345222351e-05
54	2706	1.940363081228085e-09	None	0.3752350162122787	1.940363081228085e-09
54	2720	5.880202140273557e-05	None	0.4360720739969313	5.880202140273557e-05
54	2594	-5.957051516584535e-07	None	0.2725752800560802	-5.957051516584535e-07
54	2570	7.526791959597266e-05	None	0.350092743249224	7.526791959597266e-05
54	2686	1.1681970819453038e-07	None	0.04653298146406014	1.1681970819453038e-07
54	2751	-1.3583934139811221e-05	None	0.3249974819966871	-1.3583934139811221e-05
54	2742	8.458908237866674e-08	None	0.25594510823559236	8.458908237866674e-08
54	2772	7.982646357178086e-10	None	0.1225148395442314	7.982646357178086e-10
54	2799	-7.073421209847486e-09	None	0.260316370661285	-7.073421209847486e-09
54	2578	1.7683349922513145e-05	None	0.436312011545518	1.7683349922513145e-05
54	2783	-1.876978563765664e-09	None	0.6213062897423088	-1.876978563765664e-09
54	2680	1.7222375895695214e-11	None	0.2532589948063804	1.7222375895695214e-11
54	2716	-1.1456821678360261e-10	None	0.28662387286507257	-1.1456821678360261e-10
54	2754	2.5690298864655297e-07	None	0.18214922893025462	2.5690298864655297e-07
54	2711	-4.7909137455506785e-09	None	0.21140462152026815	-4.7909137455506785e-09
54	2569	-2.8446166678855158e-05	None	0.25594510823559236	-2.8446166678855158e-05
54	2563	-2.4201048189719207e-09	None	0.42671382107100875	-2.4201048189719207e-09
54	2756	-7.234532664266413e-09	None	0.04653298146406014	-7.234532664266413e-09
54	2620	5.900688560107632e-05	None	0.2374004706314484	5.900688560107632e-05
54	2770	-1.9563051723662235e-08	None	0.04653298146406014	-1.9563051723662235e-08
54	2709	0.00047636801941290576	None	0.03489973609804511	0.00047636801941290576
54	2745	1.1422181571402495e-06	None	0.46605574704801905	1.1422181571402495e-06
54	2739	6.0887042415880455e-05	None	0.44292211178173024	6.0887042415880455e-05
54	2795	-1.4109539918477282e-07	None	0.386132404848747	-1.4109539918477282e-07
54	2692	-0.1	None	0.7213225959794046	-0.1
54	2744	-1.1846845972996272e-11	None	0.5505350687707317	-1.1846845972996272e-11
54	2555	-2.7191017692463494e-08	None	0.3958886335078188	-2.7191017692463494e-08
54	2774	-8.270752747994951e-05	None	0.401150385862077	-8.270752747994951e-05
54	2678	5.182626798191589e-05	None	0.26069292081348394	5.182626798191589e-05
54	2705	-4.45884420410669e-07	None	0.3604277340311763	-4.45884420410669e-07
54	2588	-8.845520131967668e-09	None	0.23426580298121866	-8.845520131967668e-09
54	2654	2.707666180714219e-10	None	0.18954637470466187	2.707666180714219e-10
54	2688	3.990131938580197e-10	None	0.03489973609804511	3.990131938580197e-10
54	2793	3.4593811173228613e-06	None	0.350092743249224	3.4593811173228613e-06
54	2599	-6.803175774738837e-10	None	0.387710510828399	-6.803175774738837e-10
54	2657	-2.912078138331635e-08	None	0.26794214610365574	-2.912078138331635e-08
54	2747	-2.32864264463685e-08	None	0.04653298146406014	-2.32864264463685e-08
54	2763	None	None	0.24603703822957207	None
54	2784	5.901229032630638e-09	None	0.03489973609804511	5.901229032630638e-09
54	2626	0.0017912394094385979	None	0.25315722968769794	0.0017912394094385979
54	2734	-1.0099894016155015e-05	None	0.3092786578086226	-1.0099894016155015e-05
54	2788	1.0098978031452252e-08	None	0.387710510828399	1.0098978031452252e-08
54	2679	5.429904465974226e-07	None	0.03489973609804511	5.429904465974226e-07
54	2735	1.722235256968514e-08	None	0.07168533467908775	1.722235256968514e-08
54	2773	-0.1	None	0.33664046252252317	-0.1
54	2761	-1.2246378025330282e-07	None	0.3372248930068976	-1.2246378025330282e-07
54	2630	7.551089592939996e-05	None	0.24652989448474813	7.551089592939996e-05
54	2792	6.265972252305296e-09	None	0.4063896470879357	6.265972252305296e-09
54	2573	-0.1	None	0.7213225959794046	-0.1
54	2743	3.421461517227318e-08	None	0.1345964673537538	3.421461517227318e-08
54	2722	6.15085510178233e-05	None	0.19984523661096493	6.15085510178233e-05
54	2777	5.581260483572117e-07	None	0.07168533467908775	5.581260483572117e-07
54	2757	5.521069244879498e-05	None	0.19294421304041187	5.521069244879498e-05
54	2695	-2.7536669363787903e-09	None	0.2573041652503983	-2.7536669363787903e-09
54	2762	-3.480766212705283e-07	None	0.2775684303891409	-3.480766212705283e-07
54	2760	0.00014250011111084895	None	0.19783460588611584	0.00014250011111084895
54	2572	2.1466889003838827e-05	None	0.379792242215785	2.1466889003838827e-05
54	2684	1.1862913069523774e-06	None	0.07168533467908775	1.1862913069523774e-06
54	2691	0.0003243769257496651	None	0.2457583695844235	0.0003243769257496651
54	2738	0.00013775495412168942	None	0.04653298146406014	0.00013775495412168942
54	2796	-2.282452066677128e-06	None	0.26794214610365574	-2.282452066677128e-06
108	5202	0.0002438707990437163	None	0.0	0.0002438707990437163
108	5441	3.728224639607888e-05	None	0.0	3.728224639607888e-05
108	4672	0.0025997284437396582	None	0.0	0.0025997284437396582
108	4998	0.0010771655848977684	None	0.0	0.0010771655848977684
108	4184	0.0033095687069277235	None	0.09021255423583216	0.0033095687069277235
108	5158	0.0014862727451467215	None	0.0	0.0014862727451467215
108	5095	0.00011402765174658384	None	0.0	0.00011402765174658384
108	5307	0.0005060693893671743	None	0.0	0.0005060693893671743
108	5339	0.0026840904132714016	None	0.0	0.0026840904132714016
108	5448	0.0003008533427685634	None	0.0	0.0003008533427685634
108	5463	0.00015305805124033253	None	0.0	0.00015305805124033253
108	5390	0.000930856145153554	None	0.2172429591334819	0.000930856145153554
108	5461	0.0002746085412530722	None	0.0	0.0002746085412530722
108	5447	0.0016150742341947072	None	0.0	0.0016150742341947072
108	5470	3.4525405947599025e-08	None	0.16788726949144298	3.4525405947599025e-08
108	5475	0.00026973230647701603	None	0.0	0.00026973230647701603
108	5228	4.6567525361124805e-05	None	0.0	4.6567525361124805e-05
108	5368	0.0003901454507625884	None	0.0	0.0003901454507625884
108	5299	0.006007734340565318	None	0.0	0.006007734340565318
108	5257	0.0004259822895143249	None	0.0	0.0004259822895143249
108	5394	-2.8649078114560136e-08	None	0.35549421566012407	-2.8649078114560136e-08
108	5155	0.003616971732952116	None	0.0929999503255671	0.003616971732952116
108	3799	0.007110914802178336	None	0.0	0.007110914802178336
108	5376	6.679574317756488e-07	None	0.0	6.679574317756488e-07
108	5352	0.00020831882582913832	None	0.17137698880724778	0.00020831882582913832
108	5366	0.0003394372584961381	None	0.0929999503255671	0.0003394372584961381
108	5327	0.0002266223727070468	None	0.0	0.0002266223727070468
108	5500	6.556605004861037e-05	None	0.0	6.556605004861037e-05
108	5286	0.00034479440720845537	None	0.0	0.00034479440720845537
108	5474	1.7872952717124133e-05	None	0.0	1.7872952717124133e-05
108	5401	0.001330304100327127	None	0.0	0.001330304100327127
108	5417	0.002738242381412199	None	0.34489690861086914	0.002738242381412199
108	5471	0.0004862900577857942	None	0.0	0.0004862900577857942
108	5275	0.001969191136953724	None	0.04173275244951184	0.001969191136953724
108	5387	0.0007648122420471421	None	0.16396519732535036	0.0007648122420471421
108	5208	0.006068959898066939	None	0.0	0.006068959898066939
108	5053	0.0012918079895456955	None	0.0	0.0012918079895456955
108	5251	0.0012573717430183695	None	0.0929999503255671	0.0012573717430183695
108	5454	1.6793346560332476e-06	None	0.0	1.6793346560332476e-06
108	5374	0.0005583317248384496	None	0.0929999503255671	0.0005583317248384496
108	5424	-8.20512247529271e-12	None	0.0	-8.20512247529271e-12
108	5482	0.0017060993488340272	None	0.16396519732535036	0.0017060993488340272
108	5318	0.000838171422423168	None	0.0	0.000838171422423168
108	4992	0.00047721281898417033	None	0.0	0.00047721281898417033
108	5341	0.0008344960615815379	None	0.0	0.0008344960615815379
108	3894	0.0050802492991150455	None	0.46727890353319335	0.0050802492991150455
108	5218	0.0037943565570088766	None	0.0	0.0037943565570088766
108	5399	0.0031176924324814574	None	0.04173275244951184	0.0031176924324814574
108	4162	0.00245004068116831	None	0.0	0.00245004068116831
108	5116	0.010445682397095368	None	0.0	0.010445682397095368
108	4047	0.0020422313186791584	None	0.2783754728966758	0.0020422313186791584
108	5465	0.00037567140948216975	None	0.0	0.00037567140948216975
108	5354	0.001944818107078697	None	0.0	0.001944818107078697
108	4864	0.0015012740899871932	None	0.0	0.0015012740899871932
108	5353	0.002554325723845538	None	0.0	0.002554325723845538
108	5123	0.0007680065125177037	None	0.1728785518387049	0.0007680065125177037
108	5016	0.0007926399200360275	None	0.0	0.0007926399200360275
108	5335	0.000885502953409119	None	0.0	0.000885502953409119
108	4675	0.0032078984801173073	None	0.0	0.0032078984801173073
108	5046	0.003935918178277	None	0.0	0.003935918178277
108	4274	0.0028541623683286934	None	0.0	0.0028541623683286934
108	5066	0.0024823045333170384	None	0.0	0.0024823045333170384
108	5278	0.0017769677288030118	None	0.0	0.0017769677288030118
108	5415	0.0002501270333501075	None	0.0	0.0002501270333501075
108	5472	-6.970915417928333e-05	None	0.0	-6.970915417928333e-05
108	5488	0.002051442111239738	None	0.0	0.002051442111239738
108	4387	0.00328125716275766	None	0.0	0.00328125716275766
108	5377	2.5467577158275625e-07	None	0.0	2.5467577158275625e-07
108	5478	0.0022505558918138237	None	0.0	0.0022505558918138237
108	5138	0.001976867362018672	None	0.18785433881734687	0.001976867362018672
108	5462	0.0005221585714784858	None	0.0	0.0005221585714784858
108	5332	0.0010482003135834496	None	0.0	0.0010482003135834496
108	4830	0.0042600260078295045	None	0.2172429591334819	0.0042600260078295045
108	5421	-6.207775872924819e-06	None	0.0	-6.207775872924819e-06
108	5044	0.00015174958441009837	None	0.0	0.00015174958441009837
108	4011	0.0011204851693844698	None	0.23342377448724974	0.0011204851693844698
108	5124	0.002507738059267763	None	0.0	0.002507738059267763
108	5004	0.004456132568878775	None	0.0	0.004456132568878775
108	5496	0.0001471957124426635	None	0.0	0.0001471957124426635
108	5468	0.0003283164632290784	None	0.0	0.0003283164632290784
108	5119	0.003341315957579649	None	0.0	0.003341315957579649
108	5486	0.008611674811027063	None	0.0	0.008611674811027063
108	4839	0.0005746522675500087	None	0.0	0.0005746522675500087
108	5419	0.0006166364875801989	None	0.0	0.0006166364875801989
108	5325	0.00031411868836802177	None	0.0	0.00031411868836802177
108	5480	0.0012115901304564408	None	0.0	0.0012115901304564408
108	5125	0.0026240083641580515	None	0.0	0.0026240083641580515
108	5459	0.0031414814205095063	None	0.16396519732535036	0.0031414814205095063
108	5162	0.00040916191107261737	None	0.0929999503255671	0.00040916191107261737
108	4229	0.0031393102690192797	None	0.14822267503515932	0.0031393102690192797
108	5432	8.312106929016287e-05	None	0.0	8.312106929016287e-05
108	5400	0.0005623546931782265	None	0.0	0.0005623546931782265
108	5420	1.1664592911149053e-07	None	0.0	1.1664592911149053e-07
108	5217	0.006195505005845792	None	0.0	0.006195505005845792
108	4915	0.0015527546644132618	None	0.0	0.0015527546644132618
108	5336	0.003915097452907214	None	0.30862453890743213	0.003915097452907214
108	4952	0.001477108060546486	None	0.0	0.001477108060546486
108	5492	3.1764095406831804e-06	None	0.0	3.1764095406831804e-06
108	5481	2.5206231967336626e-06	None	0.0	2.5206231967336626e-06
108	5356	0.00661634621014047	None	0.0	0.00661634621014047
34	1604	0.3820137370002371	0.3820137370002371	0.44949568650890176	0.3820137370002371
34	1751	0.3228742826577419	0.3228742826577419	0.3832904380229168	0.3228742826577419
34	935	0.4068950937429897	0.4068950937429897	0.4220694128389333	0.4068950937429897
34	1694	0.39187376282217606	0.39187376282217606	0.3970876080173097	0.39187376282217606
34	1301	0.4230446931363051	0.4230446931363051	0.45246613556164456	0.4230446931363051
34	1760	0.33709845100757585	0.33709845100757585	0.3695883067555995	0.33709845100757585
34	1479	0.4233677358243929	0.4233677358243929	0.4377009450931288	0.4233677358243929
34	1790	0.3389924028441432	0.3389924028441432	0.3657478647159336	0.3389924028441432
34	1307	0.5134695479441167	0.5134695479441167	0.5323036589550482	0.5134695479441167
34	1696	0.40206527084777155	0.40206527084777155	0.4097338362742814	0.40206527084777155
34	1726	0.3454957848305144	0.3454957848305144	0.40793262612601044	0.3454957848305144
34	1775	0.3920914996218111	0.3920914996218111	0.6382221275718596	0.3920914996218111
34	1681	0.4230446931363051	0.4230446931363051	0.45246613556164456	0.4230446931363051
34	1741	0.36293841199687593	0.36293841199687593	0.39591152301221666	0.36293841199687593
34	1755	0.3274383226778079	0.3274383226778079	0.33921997549434835	0.3274383226778079
34	1417	0.36347003417496626	0.36347003417496626	0.36829650450505247	0.36347003417496626
34	1292	0.40883409838516266	0.40883409838516266	0.44657769556245536	0.40883409838516266
34	1666	0.412330035282248	0.412330035282248	0.48666109405363545	0.412330035282248
34	1482	0.3394904138443403	0.3394904138443403	0.36565664595240654	0.3394904138443403
34	1570	0.4352422127360522	0.4352422127360522	0.4551428897867413	0.4352422127360522
34	1761	0.43639557974672744	0.43639557974672744	0.43639557974672744	0.43639557974672744
34	1717	0.35915170041940225	0.35915170041940225	0.3938060732451013	0.35915170041940225
34	984	0.4936140661634507	0.4936140661634507	0.49762023865018284	0.4936140661634507
34	347	0.4790869880832108	0.4790869880832108	0.5713799917855219	0.4790869880832108
34	1622	0.3355433132238402	0.3355433132238402	0.4923300454617361	0.3355433132238402
34	1770	0.32199666536293253	0.32199666536293253	0.3401540271081097	0.32199666536293253
34	1728	0.3130209166161141	0.3130209166161141	0.3573737677337745	0.3130209166161141
34	1613	0.36717322152047227	0.36717322152047227	0.3990515662821553	0.36717322152047227
34	1619	0.37779686886289704	0.37779686886289704	0.398018476995231	0.37779686886289704
34	1778	0.443050073858824	0.443050073858824	0.4578087586484851	0.443050073858824
34	1669	0.3407004381113988	0.3407004381113988	0.431637108166459	0.3407004381113988
34	1716	0.43639557974672744	0.43639557974672744	0.43639557974672744	0.43639557974672744
34	1763	0.3516185212187469	0.3516185212187469	0.3689945307419549	0.3516185212187469
34	1702	0.4046810969314988	0.4046810969314988	0.5235042626627622	0.4046810969314988
34	1603	0.4230446931363051	0.4230446931363051	0.45246613556164456	0.4230446931363051
34	1738	0.3215911825787322	0.3215911825787322	0.37469632638604156	0.3215911825787322
34	1001	0.4298315419654265	0.4298315419654265	0.47830966703707184	0.4298315419654265
34	1757	0.3324495632046218	0.3324495632046218	0.3472285444269829	0.3324495632046218
34	1674	0.3330985714870063	0.3330985714870063	0.34992890584855907	0.3330985714870063
34	1337	0.4024613272919654	0.4024613272919654	0.42582284889825994	0.4024613272919654
34	1568	0.3222171427493774	0.3222171427493774	0.4963516178954648	0.3222171427493774
34	1467	0.4193829763897595	0.4193829763897595	0.5020327388730761	0.4193829763897595
34	1491	0.39578482809939786	0.39578482809939786	0.5496547638092892	0.39578482809939786
34	1101	0.4221847273613631	0.4221847273613631	0.4221847273613631	0.4221847273613631
34	1683	0.3037481972208741	0.3037481972208741	0.31771564733337543	0.3037481972208741
34	1701	0.3431598648288152	0.3431598648288152	0.3743183509827467	0.3431598648288152
34	1493	0.5133130502742806	0.5133130502742806	0.5133130502742806	0.5133130502742806
34	1758	0.4056488713912807	0.4056488713912807	0.43665735776763226	0.4056488713912807
34	1797	0.5338533535530614	0.5338533535530614	0.5347322181426497	0.5338533535530614
34	1740	0.2936132736860334	0.2936132736860334	0.35685420425153036	0.2936132736860334
34	1781	0.43639557974672744	0.43639557974672744	0.43639557974672744	0.43639557974672744
34	1731	0.4102037532677693	0.4102037532677693	0.47881748652095746	0.4102037532677693
34	1129	0.38650937716547207	0.38650937716547207	0.4562016043667702	0.38650937716547207
34	1766	0.3001727330106215	0.3001727330106215	0.345595422132876	0.3001727330106215
34	1222	0.3222171427493774	0.3222171427493774	0.4963516178954648	0.3222171427493774
34	1663	0.3657570763627619	0.3657570763627619	0.4014546485040171	0.3657570763627619
34	1776	0.3454957848305144	0.3454957848305144	0.40793262612601044	0.3454957848305144
34	1785	0.310627105834674	0.310627105834674	0.3518237803441423	0.310627105834674
34	1636	0.4049939110383415	0.4049939110383415	0.4322441768171871	0.4049939110383415
34	1774	0.37876367935081423	0.37876367935081423	0.4241057026217961	0.37876367935081423
34	1735	0.3156104735988917	0.3156104735988917	0.44024568391556	0.3156104735988917
34	1686	0.38656047014462924	0.38656047014462924	0.4213489636540637	0.38656047014462924
34	1782	0.3824110877841833	0.3824110877841833	0.46346143642624316	0.3824110877841833
34	1734	0.4300758760609181	0.4300758760609181	0.4515417042804487	0.4300758760609181
34	1795	0.4122001666030523	0.4122001666030523	0.41805092163708163	0.4122001666030523
34	1236	0.45078620905539424	0.45078620905539424	0.47487372785340226	0.45078620905539424
34	1547	0.47197133087110077	0.47197133087110077	0.48226208369736134	0.47197133087110077
34	789	0.5055000831774158	0.5055000831774158	0.636948426212206	0.5055000831774158
34	1739	0.36785556971435773	0.36785556971435773	0.3987877931513793	0.36785556971435773
34	1798	0.36071383418488473	0.36071383418488473	0.47501761539001935	0.36071383418488473
34	1653	0.35860490850702964	0.35860490850702964	0.3646133526239356	0.35860490850702964
34	1465	0.3745574547870653	0.3745574547870653	0.38177940047970005	0.3745574547870653
34	1621	0.32863943678099206	0.32863943678099206	0.36847125060310704	0.32863943678099206
34	1788	0.3909870453452189	0.3909870453452189	0.3909870453452189	0.3909870453452189
34	1771	0.3708189730665373	0.3708189730665373	0.4131688246104025	0.3708189730665373
34	1699	0.3337119179697689	0.3337119179697689	0.3340755270613164	0.3337119179697689
34	1713	0.38170277445580847	0.38170277445580847	0.4502496449691823	0.38170277445580847
34	1440	0.3156104735988917	0.3156104735988917	0.44024568391556	0.3156104735988917
34	1631	0.41082185451758246	0.41082185451758246	0.5834870287845275	0.41082185451758246
34	1732	0.42719536529601054	0.42719536529601054	0.44808635046209294	0.42719536529601054
34	1780	0.36572248197422086	0.36572248197422086	0.5005966175845755	0.36572248197422086
34	1453	0.42896454223093344	0.42896454223093344	0.4518103364948855	0.42896454223093344
34	1620	0.48056872881950613	0.48056872881950613	0.49552717666883994	0.48056872881950613
34	1768	0.2902388606085273	0.2902388606085273	0.31501997100479134	0.2902388606085273
34	1752	0.4056488713912807	0.4056488713912807	0.43665735776763226	0.4056488713912807
34	1614	0.4470594765599973	0.4470594765599973	0.481751068790582	0.4470594765599973
34	1203	0.39363513093283775	0.39363513093283775	0.4641130267789391	0.39363513093283775
34	1478	0.41715260083875494	0.41715260083875494	0.4351698944343839	0.41715260083875494
34	1658	0.45397066599266955	0.45397066599266955	0.47198046031247676	0.45397066599266955
34	1226	0.3820137370002371	0.3820137370002371	0.44949568650890176	0.3820137370002371
34	1721	0.3411256197470228	0.3411256197470228	0.36342074999869267	0.3411256197470228
34	1598	0.38556762637632513	0.38556762637632513	0.40072611562119304	0.38556762637632513
34	1573	0.3973312167741151	0.3973312167741151	0.41871252314761503	0.3973312167741151
34	1679	0.4414565705918877	0.4414565705918877	0.4577832764574138	0.4414565705918877
34	1652	0.5291855198868238	0.5291855198868238	0.5655287672485257	0.5291855198868238
34	1654	0.21770509831248425	0.21770509831248425	0.2789423418820637	0.21770509831248425
34	1584	0.43057591037845455	0.43057591037845455	0.4829466893214914	0.43057591037845455
34	1602	0.36349754216363245	0.36349754216363245	0.3932668377908525	0.36349754216363245
34	1474	0.5846199729618082	0.5846199729618082	0.8806320874416057	0.5846199729618082
34	1762	0.3550817883251045	0.3550817883251045	0.44409986419778164	0.3550817883251045
0	67	0.32304781878916733	0.32304781878916733	0.32304781878916733	0.32304781878916733
0	78	0.640089479937949	0.640089479937949	0.640089479937949	0.640089479937949
0	27	0.4881245608035738	0.4881245608035738	0.4881245608035738	0.4881245608035738
0	40	0.1129720992340267	0.1129720992340267	0.1129720992340267	0.1129720992340267
0	44	0.0	0.0	0.0	0.0
0	66	0.0	0.0	0.0	0.0
0	95	0.0	0.0	0.0	0.0
0	21	0.0	0.0	0.0	0.0
0	37	0.19410656659308292	0.19410656659308292	0.19410656659308292	0.19410656659308292
0	58	0.0	0.0	0.0	0.0
0	52	0.23661020279447387	0.23661020279447387	0.23661020279447387	0.23661020279447387
0	15	0.11218579745852328	0.11218579745852328	0.11218579745852328	0.11218579745852328
0	92	0.0	0.0	0.0	0.0
0	84	0.42389408956220753	0.42389408956220753	0.42389408956220753	0.42389408956220753
0	53	0.5098021581422253	0.5098021581422253	0.5098021581422253	0.5098021581422253
0	12	0.21034422625736476	0.21034422625736476	0.21034422625736476	0.21034422625736476
0	41	0.0	0.0	0.0	0.0
0	91	0.0	0.0	0.0	0.0
0	77	0.7745036824016911	0.7745036824016911	0.7745036824016911	0.7745036824016911
0	38	0.21247727266591382	0.21247727266591382	0.21247727266591382	0.21247727266591382
0	64	0.23500116459466774	0.23500116459466774	0.23500116459466774	0.23500116459466774
0	19	0.0	0.0	0.0	0.0
0	85	0.41174789025938746	0.41174789025938746	0.41174789025938746	0.41174789025938746
0	49	0.0	0.0	0.0	0.0
0	45	0.4002545508220499	0.4002545508220499	0.4002545508220499	0.4002545508220499
0	86	0.3688870473376432	0.3688870473376432	0.3688870473376432	0.3688870473376432
0	35	0.3641619947907152	0.3641619947907152	0.3641619947907152	0.3641619947907152
0	88	0.0	0.0	0.0	0.0
0	70	0.1134899842379341	0.1134899842379341	0.1134899842379341	0.1134899842379341
0	80	0.9460534636424015	0.9460534636424015	0.9460534636424015	0.9460534636424015
0	17	0.2310040382045714	0.2310040382045714	0.2310040382045714	0.2310040382045714
0	23	0.10782312085929684	0.10782312085929684	0.10782312085929684	0.10782312085929684
0	57	0.0	0.0	0.0	0.0
0	39	0.17276073980829237	0.17276073980829237	0.17276073980829237	0.17276073980829237
0	62	0.5474563096993575	0.5474563096993575	0.5474563096993575	0.5474563096993575
0	22	0.14196234950557268	0.14196234950557268	0.14196234950557268	0.14196234950557268
0	29	0.0	0.0	0.0	0.0
0	4	0.42620171232941584	0.42620171232941584	0.42620171232941584	0.42620171232941584
0	76	0.0	0.0	0.0	0.0
0	25	0.0	0.0	0.0	0.0
0	61	0.0	0.0	0.0	0.0
0	60	0.0	0.0	0.0	0.0
0	81	0.11295000281935716	0.11295000281935716	0.11295000281935716	0.11295000281935716
0	73	0.4669833664787026	0.4669833664787026	0.4669833664787026	0.4669833664787026
0	72	0.0	0.0	0.0	0.0
0	89	0.0	0.0	0.0	0.0
0	51	0.09441333383746155	0.09441333383746155	0.09441333383746155	0.09441333383746155
0	3	0.0	0.0	0.0	0.0
0	11	0.8825849279112482	0.8825849279112482	0.8825849279112482	0.8825849279112482
0	24	0.0	0.0	0.0	0.0
0	10	0.0	0.0	0.0	0.0
0	33	0.0	0.0	0.0	0.0
0	56	0.11218579745852328	0.11218579745852328	0.11218579745852328	0.11218579745852328
0	75	0.6713791251836876	0.6713791251836876	0.6713791251836876	0.6713791251836876
0	59	0.6425890090978358	0.6425890090978358	0.6425890090978358	0.6425890090978358
0	43	0.5163075341587278	0.5163075341587278	0.5163075341587278	0.5163075341587278
0	47	0.0	0.0	0.0	0.0
0	32	0.41412507025990725	0.41412507025990725	0.41412507025990725	0.41412507025990725
0	74	0.0	0.0	0.0	0.0
0	90	0.336002465703985	0.336002465703985	0.336002465703985	0.336002465703985
0	99	0.0	0.0	0.0	0.0
0	7	0.0	0.0	0.0	0.0
0	1	0.9477678585268986	0.9477678585268986	0.9477678585268986	0.9477678585268986
0	5	0.0	0.0	0.0	0.0
0	26	0.29957263426876113	0.29957263426876113	0.29957263426876113	0.29957263426876113
0	13	0.4654603855137072	0.4654603855137072	0.4654603855137072	0.4654603855137072
0	71	0.0	0.0	0.0	0.0
0	31	0.0	0.0	0.0	0.0
0	63	0.46835539799596065	0.46835539799596065	0.46835539799596065	0.46835539799596065
0	54	0.8915010085268691	0.8915010085268691	0.8915010085268691	0.8915010085268691
0	100	0.0	0.0	0.0	0.0
0	6	0.18937455034615308	0.18937455034615308	0.18937455034615308	0.18937455034615308
0	96	0.0	0.0	0.0	0.0
0	82	0.499709263905196	0.499709263905196	0.499709263905196	0.499709263905196
0	48	0.0	0.0	0.0	0.0
0	83	0.0	0.0	0.0	0.0
0	79	0.10163531635930179	0.10163531635930179	0.10163531635930179	0.10163531635930179
0	69	0.0	0.0	0.0	0.0
0	87	0.3050449794774923	0.3050449794774923	0.3050449794774923	0.3050449794774923
0	46	0.3566904352344056	0.3566904352344056	0.3566904352344056	0.3566904352344056
0	18	0.0	0.0	0.0	0.0
0	20	0.0	0.0	0.0	0.0
0	94	0.0	0.0	0.0	0.0
0	16	0.5811761695639444	0.5811761695639444	0.5811761695639444	0.5811761695639444
0	36	0.5811761695639444	0.5811761695639444	0.5811761695639444	0.5811761695639444
0	14	0.0	0.0	0.0	0.0
0	34	0.1134899842379341	0.1134899842379341	0.1134899842379341	0.1134899842379341
0	9	0.5811761695639444	0.5811761695639444	0.5811761695639444	0.5811761695639444
0	28	0.3193514570360378	0.3193514570360378	0.3193514570360378	0.3193514570360378
0	68	0.0	0.0	0.0	0.0
0	98	0.19410656659308292	0.19410656659308292	0.19410656659308292	0.19410656659308292
0	93	0.0	0.0	0.0	0.0
0	30	0.0	0.0	0.0	0.0
0	97	0.0	0.0	0.0	0.0
0	55	0.0	0.0	0.0	0.0
0	65	0.0	0.0	0.0	0.0
0	50	0.0	0.0	0.0	0.0
0	8	0.0	0.0	0.0	0.0
0	42	0.486321185976552	0.486321185976552	0.486321185976552	0.486321185976552
0	2	0.09648107218588368	0.09648107218588368	0.09648107218588368	0.09648107218588368
87	4385	-3.516633977852864e-05	None	0.0	-3.516633977852864e-05
87	4370	-1.8458896279011452e-08	None	0.0	-1.8458896279011452e-08
87	4343	0.0008059611635658086	None	0.11499074174869033	0.0008059611635658086
87	3798	0.0022308749371572185	None	0.1727226196206534	0.0022308749371572185
87	4184	0.0033095687069277235	None	0.17532954732930822	0.0033095687069277235
87	3753	0.0011732797879743428	None	0.0	0.0011732797879743428
87	3928	0.001472164654162696	None	0.0	0.001472164654162696
87	3209	9.327356866693438e-05	None	0.5652610102567658	9.327356866693438e-05
87	4441	-4.509424788197319e-07	None	0.11661130021233146	-4.509424788197319e-07
87	4433	2.3934482116242556e-05	None	0.0	2.3934482116242556e-05
87	4279	0.000241637842150565	None	0.1186051095216936	0.000241637842150565
87	4040	0.0006764099595235482	None	0.06290618095089515	0.0006764099595235482
87	4027	0.0007846031954196854	None	0.0	0.0007846031954196854
87	4355	0.00011186314612686955	None	0.0	0.00011186314612686955
87	4416	7.574575273397689e-05	None	0.0	7.574575273397689e-05
87	3802	0.004218538976985393	None	0.0	0.004218538976985393
87	4254	0.0007346257825434282	None	0.0	0.0007346257825434282
87	4313	6.250632221843118e-05	None	0.0	6.250632221843118e-05
87	4357	0.0002547700059029117	None	0.06290618095089515	0.0002547700059029117
87	3799	0.007110914802178336	None	0.0	0.007110914802178336
87	4338	0.0004623891059017628	None	0.0	0.0004623891059017628
87	4308	0.001199985428969629	None	0.0	0.001199985428969629
87	4383	0.007636372162623275	None	0.0	0.007636372162623275
87	4363	0.0005236865002398912	None	0.0	0.0005236865002398912
87	4415	-7.129799484366976e-07	None	0.0	-7.129799484366976e-07
87	4426	8.615073505139373e-08	None	0.05564366993268246	8.615073505139373e-08
87	4163	0.0001848484056381235	None	0.0	0.0001848484056381235
87	4365	0.00029384685729410366	None	0.0	0.00029384685729410366
87	4429	0.0009931389970830211	None	0.0	0.0009931389970830211
87	4275	0.00017091448691831376	None	0.18293595014467873	0.00017091448691831376
87	4251	0.0003909415442710975	None	0.0	0.0003909415442710975
87	4301	0.00010852614280499775	None	0.19071081360648542	0.00010852614280499775
87	3751	0.0010992543063581982	None	0.0	0.0010992543063581982
87	4412	5.27195396030406e-06	None	0.0	5.27195396030406e-06
87	4273	0.005050236889234968	None	0.0	0.005050236889234968
87	4206	0.0009470515635566941	None	0.0	0.0009470515635566941
87	4374	-3.264181541145315e-05	None	0.0	-3.264181541145315e-05
87	3894	0.0050802492991150455	None	0.36040076576466634	0.0050802492991150455
87	4442	5.217871166239696e-07	None	0.0	5.217871166239696e-07
87	4396	0.0010259534106048655	None	0.0	0.0010259534106048655
87	3790	0.0007015711192819715	None	0.05564366993268246	0.0007015711192819715
87	4162	0.00245004068116831	None	0.0	0.00245004068116831
87	4260	8.136273585596147e-09	None	0.8213200090471652	8.136273585596147e-09
87	3932	0.0024300993669207015	None	0.0	0.0024300993669207015
87	4047	0.0020422313186791584	None	0.06290618095089515	0.0020422313186791584
87	4431	2.275505447997745e-06	None	0.0	2.275505447997745e-06
87	3869	0.00047565584378842017	None	0.0	0.00047565584378842017
87	4146	0.0009936157452935053	None	0.0	0.0009936157452935053
87	4288	0.0002716083551378986	None	0.1186051095216936	0.0002716083551378986
87	4360	0.0021212956954764647	None	0.0	0.0021212956954764647
87	3623	0.0015952909435286995	None	0.0	0.0015952909435286995
87	4258	3.154778617241426e-06	None	0.0	3.154778617241426e-06
87	4407	4.146575989892927e-12	None	0.0	4.146575989892927e-12
87	4323	0.0005163430544079103	None	0.0	0.0005163430544079103
87	4211	0.0022169204675272086	None	0.06290618095089515	0.0022169204675272086
87	4446	0.0015785320242419185	None	0.0	0.0015785320242419185
87	4274	0.0028541623683286934	None	0.0	0.0028541623683286934
87	4409	0.0006515723964516038	None	0.0	0.0006515723964516038
87	3674	0.0008178007344678318	None	0.8370983343119777	0.0008178007344678318
87	4371	0.0004874860172607076	None	0.0	0.0004874860172607076
87	4217	0.0011074193877336678	None	0.0	0.0011074193877336678
87	4193	0.007430513095293836	None	0.0	0.007430513095293836
87	4387	0.00328125716275766	None	0.0	0.00328125716275766
87	4380	-7.209071841991363e-06	None	0.0	-7.209071841991363e-06
87	4439	1.2036986035634668e-06	None	0.0	1.2036986035634668e-06
87	4210	0.0032471538602860815	None	0.0	0.0032471538602860815
87	4405	0.0017569712620065284	None	0.0	0.0017569712620065284
87	4423	-1.289548461116942e-10	None	0.0	-1.289548461116942e-10
87	4171	9.612452409683927e-07	None	0.0	9.612452409683927e-07
87	4303	0.0036501152130964843	None	0.0	0.0036501152130964843
87	4176	1.3835170620802005e-05	None	0.1186051095216936	1.3835170620802005e-05
87	4011	0.0011204851693844698	None	0.2484454085461635	0.0011204851693844698
87	4348	0.00040632425278682707	None	0.0	0.00040632425278682707
87	4422	0.0024348768998794434	None	0.0	0.0024348768998794434
87	4280	0.001053839286576608	None	0.0	0.001053839286576608
87	4414	1.6124396441207197e-05	None	0.0	1.6124396441207197e-05
87	4120	0.0015612886886184	None	0.0	0.0015612886886184
87	4231	0.000686646168705776	None	0.0	0.000686646168705776
87	4447	-1.5767457095420034e-05	None	0.05564366993268246	-1.5767457095420034e-05
87	4406	0.0010105238438929277	None	0.0	0.0010105238438929277
87	4017	0.001269988091153136	None	0.0	0.001269988091153136
87	4282	0.005498776728998996	None	0.0	0.005498776728998996
87	4390	0.0008696476185401583	None	0.0	0.0008696476185401583
87	4402	0.0005223454090714134	None	0.0	0.0005223454090714134
87	4141	0.0005098412802966282	None	0.0	0.0005098412802966282
87	4354	6.939285715446485e-05	None	0.0	6.939285715446485e-05
87	4262	1.30570838220437e-07	None	0.0	1.30570838220437e-07
87	4281	0.00027299529061841984	None	0.0	0.00027299529061841984
87	4043	0.0014193479396910852	None	0.0	0.0014193479396910852
87	4087	0.0018933575448159068	None	0.0	0.0018933575448159068
87	4229	0.0031393102690192797	None	0.17175105821199763	0.0031393102690192797
87	4410	-4.165507099276508e-07	None	0.0	-4.165507099276508e-07
87	4220	0.00014207936871086922	None	0.0	0.00014207936871086922
87	4417	0.0002717872275402689	None	0.0	0.0002717872275402689
87	4232	0.0022507560477684754	None	0.0	0.0022507560477684754
87	2872	0.0009421507729951271	None	0.0	0.0009421507729951271
87	3828	0.0006103591776020586	None	0.0	0.0006103591776020586
87	3853	0.00412003897077254	None	0.0	0.00412003897077254
87	4419	0.0023598474962570073	None	0.0	0.0023598474962570073
87	3934	0.0018942523292028231	None	0.0	0.0018942523292028231
51	2598	-1.6848904992332258e-08	None	0.2758741021832384	-1.6848904992332258e-08
51	2601	0.00014665630314787716	None	0.3098010814477541	0.00014665630314787716
51	2640	5.233552047142703e-09	None	0.32584321449113884	5.233552047142703e-09
51	2579	-4.744229270346529e-08	None	0.4305168152872823	-4.744229270346529e-08
51	2584	5.6034748647996825e-08	None	0.3120390972397281	5.6034748647996825e-08
51	2560	-0.1	None	0.2935314558445665	-0.1
51	2629	2.5572560674376556e-06	None	0.39401075348034864	2.5572560674376556e-06
51	2576	-4.6789520820846363e-07	None	0.4052336357772567	-4.6789520820846363e-07
51	2602	2.8248770486557064e-09	None	0.4669649160499122	2.8248770486557064e-09
51	2615	0.00014078007636445558	None	0.2587618941098958	0.00014078007636445558
51	2558	5.621150809847221e-11	None	0.29908186866950554	5.621150809847221e-11
51	2568	-0.1	None	0.4903224795694451	-0.1
51	2162	None	None	0.39846839770523385	None
51	2592	-0.1	None	0.2898984321363687	-0.1
51	2566	-0.1	None	0.4903224795694451	-0.1
51	2621	None	None	0.30246529665967026	None
51	2625	-4.9180357900286675e-08	None	0.4081074326345592	-4.9180357900286675e-08
51	2624	-4.036511958526072e-11	None	0.2587618941098958	-4.036511958526072e-11
51	1307	None	None	0.4745208834060678	None
51	2622	-5.54174826621544e-06	None	0.5759249456162157	-5.54174826621544e-06
51	2577	-0.1	None	0.3826207385088739	-0.1
51	2631	-0.1	None	0.3430026107229927	-0.1
51	2235	None	None	0.4288582354702709	None
51	2542	None	None	0.2875640968941957	None
51	2645	None	None	0.34378008527324566	None
51	2628	-4.6400843154453234e-10	None	0.41400564856400723	-4.6400843154453234e-10
51	2508	None	None	0.4305168152872823	None
51	2600	7.037827809625213e-05	None	0.4388431977845868	7.037827809625213e-05
51	2585	0.00014121412177291772	None	0.35391294071127877	0.00014121412177291772
51	2581	1.3109628763752069e-09	None	0.44392529669298597	1.3109628763752069e-09
51	2641	1.8341673153005248e-07	None	0.6588837207943274	1.8341673153005248e-07
51	2607	-0.1	None	0.3227335586633935	-0.1
51	2646	-0.1	None	0.2928072524715667	-0.1
51	2544	None	None	0.5146548496663486	None
51	2635	8.701480983154892e-08	None	0.5337576421195246	8.701480983154892e-08
51	2608	None	None	0.3631333549609382	None
51	2596	-0.1	None	0.6336478219344105	-0.1
51	2292	None	None	0.4444338007967132	None
51	2613	0.00013116075147019687	None	0.2656264772087571	0.00013116075147019687
51	2553	-5.360728660300466e-09	None	0.33907352164139876	-5.360728660300466e-09
51	2526	None	None	0.6457936717432131	None
51	2046	None	None	0.3475261807448579	None
51	2605	None	None	0.3867426602787362	None
51	2478	None	None	0.3603591613686402	None
51	2636	None	None	0.3287458338257493	None
51	2639	5.79909526283324e-06	None	0.3626915091034341	5.79909526283324e-06
51	2557	6.061599600016584e-10	None	0.29908186866950554	6.061599600016584e-10
51	2594	-5.957051516584535e-07	None	0.32005841575314964	-5.957051516584535e-07
51	2623	-1.077354499605837e-09	None	0.3930316681071748	-1.077354499605837e-09
51	2570	7.526791959597266e-05	None	0.5759249456162157	7.526791959597266e-05
51	2524	None	None	0.34505422521720475	None
51	2503	None	None	0.4748641303054459	None
51	2619	None	None	0.32040362146412493	None
51	2611	2.9792439060106167e-06	None	0.36568089235975343	2.9792439060106167e-06
51	2595	0.002527727262858349	None	0.30551779345451013	0.002527727262858349
51	2589	-9.884279976832177e-10	None	0.44392529669298597	-9.884279976832177e-10
51	2614	None	None	0.2577621086039037	None
51	2578	1.7683349922513145e-05	None	0.4374619950538097	1.7683349922513145e-05
51	2612	-0.1	None	0.32227092249874173	-0.1
51	2407	None	None	0.5146548496663486	None
51	2642	-0.1	None	0.2924568872073623	-0.1
51	2434	None	None	0.38383935785200646	None
51	2569	-2.8446166678855158e-05	None	0.37022831632046055	-2.8446166678855158e-05
51	2649	-0.1	None	0.303756757794322	-0.1
51	2633	9.3933576050284e-09	None	0.42649425979039357	9.3933576050284e-09
51	2563	-2.4201048189719207e-09	None	0.3994021641249404	-2.4201048189719207e-09
51	2627	-0.1	None	0.35420016833868156	-0.1
51	1797	None	None	0.5419643382538935	None
51	2620	5.900688560107632e-05	None	0.3043493390293858	5.900688560107632e-05
51	2131	None	None	0.3338033099850986	None
51	2610	-0.1	None	0.29625276845687576	-0.1
51	2575	None	None	0.3657817724802357	None
51	2616	-1.070611736579671e-06	None	0.3080410976419707	-1.070611736579671e-06
51	2538	None	None	0.39510611452138145	None
51	2429	None	None	0.35641820000123814	None
51	2440	None	None	0.4867798176411536	None
51	2609	None	None	0.3791059071716992	None
51	2555	-2.7191017692463494e-08	None	0.35847897885774505	-2.7191017692463494e-08
51	2588	-8.845520131967668e-09	None	0.26906169481949715	-8.845520131967668e-09
51	2521	None	None	0.3970587277813206	None
51	2525	None	None	0.3786119619106645	None
51	2218	None	None	0.43619127526845236	None
51	2599	-6.803175774738837e-10	None	0.6443036595785614	-6.803175774738837e-10
51	2648	0.0004413849001797708	None	0.3881847511284097	0.0004413849001797708
51	2604	-7.094457360861872e-08	None	0.3080410976419707	-7.094457360861872e-08
51	2626	0.0017912394094385979	None	0.2928525379820671	0.0017912394094385979
51	2551	-1.187171754351565e-07	None	0.26494902130085946	-1.187171754351565e-07
51	2574	-5.915879363098913e-07	None	0.31801549457022665	-5.915879363098913e-07
51	2257	None	None	0.3566418897148694	None
51	2143	None	None	0.3685320679885232	None
51	2643	-3.348125241773492e-08	None	0.40890052361478	-3.348125241773492e-08
51	2634	-0.1	None	0.3055535813142608	-0.1
51	2630	7.551089592939996e-05	None	0.282641542699566	7.551089592939996e-05
51	2591	-7.200274840738529e-06	None	0.3546860115991904	-7.200274840738529e-06
51	2573	-0.1	None	0.6336478219344105	-0.1
51	2446	None	None	0.38099489773447126	None
51	2593	-0.1	None	0.6900191449589578	-0.1
51	2452	None	None	0.3699984020795525	None
51	2572	2.1466889003838827e-05	None	0.38853233431677664	2.1466889003838827e-05
[truncated: 13,001 more rows]
