# Supplementary material for: Constrained by Design: Influence of Genetic Encodings on Evolved Traits of Robots
Source: Front Robot AI. 2021 Jun 15;8:672379. doi: 10.3389/frobt.2021.672379 (PMC8239187; doi:10.3389/frobt.2021.672379)
Supplement: Supplementary file 3 [file DataSheet2.ZIP › hyperplasticodingrep_plane_14_all_measures.tsv]

robot_id	velocity	displacement_velocity	displacement_velocity_hill	head_balance	contacts	branching	branching_modules_count	limbs	extremities	length_of_limbs	extensiveness	coverage	joints	hinge_count	active_hinges_count	brick_count	touch_sensor_count	brick_sensor_count	proportion	width	height	size	absolute_size	sensors	symmetry	avg_period	dev_period	avg_phase_offset	dev_phase_offset	avg_amplitude	dev_amplitude	avg_intra_dev_params	avg_inter_dev_params	sensors_reach	recurrence	synaptic_reception
4373	0.005414565838985717	0.0004900514027069732	-0.0004797361278040926	0.994462226930745	None	0.25	1	0.4	4	0.75	9	0.25925925925925924	0.75	13	9	0	0	0	0.6666666666666666	6	9	0.9333333333333333	14	0.0	1.0	0.08702045581511922	0.5658690767878138	-0.0999993772322131	0.5000024669921698	0.04052071716983657	0.9396322781420119	0.7039656793075277	0.7317174056886838	0	1.0	0.0
2773	0.0003833968341115845	0.00037594243665970106	0.00035591431033993304	0.9953593819764857	None	0.1111111111111111	1	0.4	8	0.5185185185185185	14	0.8285714285714286	0.37037037037037035	16	10	12	7	0	0.7142857142857143	7	5	1.9333333333333333	29	0.3181818181818182	0.5	0	0.5	0	0.5	0.007818204810179308	0.5089132522502162	0.5092127999273008	0.5029713638850319	0.0	0	0.0
4104	0.0017286790232687386	0.0011352627966262103	0.0011323096741667794	0.99770082061536	None	0.3333333333333333	1	0.5	4	0.7	7	0.3333333333333333	0.7	11	7	0	0	0	0.4444444444444444	4	9	0.8	12	0.0	1.0	0.07884144150518974	0.526907456868256	0.282425662671546	0.6716727409704626	0.09999997708272058	0.5000179945618433	0.7188202561501849	0.5682027323876913	0	1.0	0.0
4	None	None	None	None	None	0.2	1	0.3333333333333333	4	0.8	12	0.3469387755102041	0.7333333333333333	15	11	1	0	0	1.0	7	7	1.1333333333333333	17	0.0	0.4	0.0011134912049048768	0.5079523020832641	0.11990499953106044	0.5446716702260678	-0.03848883628417808	0.5624731637671999	0.6618451461447165	0.5384391418740254	0	1.0	0.0
7051	0.0017650006102208741	0.0007770148132436254	0.0004154412178935696	0.9975020446584624	None	0.3333333333333333	1	0.5	4	0.7	7	0.3333333333333333	0.7	11	7	0	0	0	0.4444444444444444	4	9	0.8	12	0.0	1.0	0.0998029094516412	0.5001001006269984	0.041896711343267765	0.6597320301085856	0.0999999999974905	0.5056214532677108	0.5679163266769551	0.5568355783961202	0	0	0.0
1702	None	None	None	None	None	0.5	1	0.6666666666666666	4	0.5714285714285714	4	0.375	0.5714285714285714	8	4	0	0	0	0.6666666666666666	6	4	0.6	9	0.0	0.6666666666666666	1.6322040042430214e-10	0.5000001288630614	-0.09977735809254856	0.5003468921309214	0.10119623090727928	0.5453681684611819	0.6942901819347781	0.5152753498866743	0	0.125	0.0
131	None	None	None	None	None	0	0	0.5	1	1.0	1	1.0	0	1	0	1	0	0	0.3333333333333333	3	1	0.2	3	0.0	0	0	0	0	0	0	0	0	0	0	0	0
4445	0.00026703728994651534	0.0002750628820166371	0.00027506286955963845	0.9998970456308602	None	0.3333333333333333	1	0.5	4	0.6666666666666666	6	0.4074074074074074	0.6666666666666666	10	6	0	0	0	0.3333333333333333	3	9	0.7333333333333333	11	0.0	1.0	-0.09990468568794961	0.533367223097507	0.001984316002557173	0.5171405947100925	0.024501460804320013	0.5241628103749528	0.6274099524966146	0.5248946814704847	0	1.0	0.0
1977	None	None	None	None	None	0.5	1	0.6666666666666666	4	0.5714285714285714	4	0.375	0.5714285714285714	8	4	0	0	0	0.6666666666666666	6	4	0.6	9	0.0	0.6666666666666666	0.06728620300626495	0.5873564495632073	0.018304703875095103	0.5453410195261776	-0.09687186971914934	0.5095597845121005	0.6662769281298524	0.5476181801776213	0	1.0	0.0
784	None	None	None	None	None	0	0	0.42857142857142855	3	0.75	6	0.3333333333333333	0.75	9	6	0	0	0	0.8333333333333334	5	6	0.6666666666666666	10	0.0	0.4	0.08858247257154751	0.5147687895080854	0.03654013943925839	0.5285632299376378	0.09758609739064081	0.712344918981286	0.5758239963523014	0.589062212318567	0	1.0	0.0
4512	0.0020220797722568904	0.0008749496351938532	0.0008027241835552053	0.9972652233805773	None	0.25	1	0.4	4	0.7692307692307693	10	0.23809523809523808	0.7692307692307693	14	10	0	0	0	0.7777777777777778	7	9	1.0	15	0.0	1.0	0.09995397618421818	0.500004208700987	1.383943245127902e-06	0.5000023295992861	-0.18822424405024166	0.9729283129887362	0.768773722381458	0.7674466631277128	0	0.9285714285714286	0.0
6386	1.5514945029437294e-05	1.949187026586537e-06	1.9322553482606985e-06	0.9993821709389299	None	0.3333333333333333	1	0.5	4	0.7	7	0.3333333333333333	0.7	11	7	0	0	0	0.4444444444444444	4	9	0.8	12	0.0	1.0	-0.0669585156193451	0.6076842210781117	1.1001929356406891e-10	0.530582233813035	-0.02185675165392161	0.6577171389384521	0.5867777356395625	0.5997449558486695	0	1.0	0.0
3813	0.008290009738068595	0.0018009800034972177	0.0017930657276716987	0.9945325373922345	None	0.25	1	0.4	4	0.75	9	0.25925925925925924	0.75	13	9	0	0	0	0.6666666666666666	6	9	0.9333333333333333	14	0.0	1.0	0.09924072531870716	0.5032856778706356	0.10088538948304185	0.9828269410979907	0.09953578958147408	0.5933496322205524	0.5284190796824736	0.814475096997318	0	0.9230769230769231	0.0
3266	5.623262807255802e-07	3.573598468717219e-07	2.322897637355791e-07	0.9998578908951978	None	0.3333333333333333	1	0.5	4	0.6666666666666666	6	0.3055555555555556	0.6666666666666666	10	6	0	0	0	1.0	6	6	0.7333333333333333	11	0.0	0.4	0.0009936302618550118	0.521217940354341	0.00010673733456354828	0.5000620608765428	0.0032000693917760086	0.5067636519795649	0.5053291973269782	0.5093511815045275	0	0.9	0.0
5661	2.8458334478002225e-08	2.7051717646368813e-08	-1.9546664788980406e-09	0.9999963753974226	None	0.25	1	0.4	4	0.75	9	0.25925925925925924	0.75	13	9	0	0	0	0.6666666666666666	6	9	0.9333333333333333	14	0.0	1.0	1.9726387008721088e-05	0.5302727958368285	0.06495534433608996	0.6251248938381087	1.0944142000948095e-08	0.5000000175170043	0.5892279016251114	0.552522037261487	0	1.0	0.0
7224	0.0034243775755990052	0.0015426357659751788	-0.0003845302719043203	0.9872828942545409	None	0.25	1	0.4	4	0.7692307692307693	10	0.23809523809523808	0.7692307692307693	14	10	0	0	0	0.7777777777777778	9	7	1.0	15	0.0	1.0	0.5055005925016213	0.5267812018858151	-0.04807303810613087	0.5903118462026553	0.018196921430271937	0.5868238728706869	0.9218381288592745	0.5681836452831364	0	0	0.0
4161	0.0021836559023502133	0.0014962381585200942	0.001495493621264904	0.9973352888822853	None	0.3333333333333333	1	0.4444444444444444	4	0.7272727272727273	8	0.28888888888888886	0.7272727272727273	12	8	0	0	0	0.5555555555555556	5	9	0.8666666666666667	13	0.0	1.0	-0.05171466870734108	0.5864228654697266	0.2528397903487801	0.5918310533591252	0.05971386351951654	0.6602625313617428	0.7741532392259558	0.6134254093332263	0	1.0	0.0
5138	0.003379569611641889	0.002881574586831299	0.002879290022500752	0.9983453793361512	None	0	0	0.42857142857142855	3	0.75	6	0.5555555555555556	0.75	9	6	0	0	0	0.2222222222222222	2	9	0.6666666666666666	10	0.0	1.0	0.0030059729994849614	0.501235850207048	-0.048577703353659345	0.5520523122385478	0.09999527955081836	0.5423444000974758	0.6406982117927666	0.5319309892132098	0	1.0	0.0
2140	None	None	None	None	None	0	0	0.5	1	1.0	1	1.0	1.0	2	1	0	3	0	0.3333333333333333	3	1	0.2	3	1.0	0	1.6604488625377386e-07	0.5000003779244168	0.09201212135204453	0.519595277259001	3.0505589570379682e-05	0.5000631594952739	0.6067513674026295	0.5065559096177146	0.0	0	0.0
4456	0.007708056935686885	0.0047687854415604455	0.004767061247928823	0.9928346457633319	None	0.25	1	0.4	4	0.75	9	0.25925925925925924	0.75	13	9	0	0	0	0.6666666666666666	6	9	0.9333333333333333	14	0.0	1.0	0.09987070653774358	0.5001488142069019	-0.03956140450175876	0.5709844712464117	-0.0051894615337843356	0.6712972773927479	0.6793038006424132	0.5826125573400703	0	0.6153846153846154	0.0
7473	0.00681448512678398	0.0006891327003565696	0.00012751650043152046	0.8939231027354747	None	0	0	0.42857142857142855	3	0.75	6	0.5555555555555556	0.75	9	6	0	0	0	0.2222222222222222	2	9	0.6666666666666666	10	0.0	1.0	7.768146143994166	0.9999999993267243	-0.018512077675940215	0.5063495643057718	0.1277870376840423	0.802756631451636	0.9999999999999998	0.9994559687385345	0	1.0	0.0
6934	5.103069241180542e-06	3.287178428807727e-06	1.6492385898866635e-08	0.9999995820186245	None	0.3333333333333333	1	0.5	4	0.6666666666666666	6	0.4074074074074074	0.6666666666666666	10	6	0	0	0	0.3333333333333333	3	9	0.7333333333333333	11	0.0	1.0	31.921079890862853	1.0	-0.05586672190816908	0.5556353415070894	0.09174872392446326	0.7169451338251452	1.0	1.0	0	1.0	0.0
1051	None	None	None	None	None	0	0	0.25	1	1.0	3	1.0	1.0	4	3	0	0	0	0.2	1	5	0.3333333333333333	5	0.0	0	0.09999999900939881	0.7039179941246484	0.08448905672029987	0.5322050748793737	-0.08334441425054775	0.517984582562892	0.6975586225140744	0.5879905416668945	0	0	0.0
5181	0.008886768151195476	0.0024147405763751332	0.0024059367512065757	0.9828964596057342	None	0.25	1	0.4	4	0.7692307692307693	10	0.23809523809523808	0.7692307692307693	14	10	0	0	0	0.7777777777777778	9	7	1.0	15	0.0	1.0	0.0003414773798890847	0.500065178724418	-0.09345271397232137	0.9968302070424483	0.09999999977911589	0.5000008630382602	0.6878074824310835	0.8718101650339901	0	1.0	0.0
3494	0.0022494291135871946	0.0006153955424910728	0.00019920499142852307	0.9978599072982256	None	0.25	1	0.4	4	0.7692307692307693	10	0.23809523809523808	0.7692307692307693	14	10	0	0	0	0.7777777777777778	7	9	1.0	15	0.0	1.0	0.04962413976720639	0.5	-0.025493434448808965	0.5078653858372276	0.09999999849002736	0.500011089015156	0.6261262362307931	0.5026256837738249	0	1.0	0.0
1106	None	None	None	None	None	0	0	0.3333333333333333	2	0.7142857142857143	5	0.6428571428571429	0	0	0	8	6	0	0.2857142857142857	7	2	0.6	9	0.3	0.5714285714285714	0	0	0	0	0	0	0	0	0	0	0
1741	None	None	None	None	None	0	0	0.5	2	0.6666666666666666	2	0.625	0.6666666666666666	4	2	0	0	0	0.5	2	4	0.3333333333333333	5	0.0	0	0.022634671581672285	0.5992729378706957	0.09999466137805882	0.5000149952679026	0.03720757499668516	0.5109058308921468	0.5895807573174353	0.5371088738301956	0	1.0	0.0
5350	0.00579260800481936	0.0033705434209189067	0.0024297698252601064	0.9950028007184717	None	0.25	1	0.4	4	0.75	9	0.25925925925925924	0.75	13	9	0	0	0	0.6666666666666666	6	9	0.9333333333333333	14	0.0	1.0	0.043012917296703604	0.5060217233579343	3.398541096804901e-18	0.5000007490901529	0.21812874994197973	0.7009085917777441	0.7209001436517309	0.5724627948809418	0	1.0	0.0
3302	None	None	None	None	None	0.15384615384615385	2	0.3793103448275862	11	0.6097560975609756	25	0.5308641975308642	0.43902439024390244	28	18	14	0	0	1.0	9	9	2.8666666666666667	43	0.0	0.9142857142857143	0.09999902052063085	0.6042448216881988	-0.03319545062582419	0.67218009124371	0.03968046551576711	0.999519853168716	0.6799774241119455	0.9491841559164838	0	1.0	0.0
1780	None	None	None	None	None	0	0	0.2857142857142857	8	0.65	26	0.7777777777777778	0.4	22	16	19	0	0	0.6666666666666666	9	6	2.8	42	0.0	0.7692307692307693	0.0014060404201392675	0.5040384800667037	0.09023174533526457	0.5451965736162566	-0.09884426518387823	0.5051599940663093	0.6840890503437715	0.5181650101870664	0	1.0	0.0
6925	0.006153863749511645	0.00046711069972287845	-0.00046522906045082425	0.9928392836716926	None	0.25	1	0.4	4	0.75	9	0.25925925925925924	0.75	13	9	0	0	0	0.6666666666666666	6	9	0.9333333333333333	14	0.0	1.0	0.09863815079185403	0.5028176782967673	0.0999993154644637	0.5000151394814494	0.045832508627924574	0.5687810706645859	0.5624222199911633	0.5239991337367448	0	1.0	0.0
4933	0.01168832512048821	0.011977519041686898	0.011977516221411867	0.9922698313022483	None	0.3333333333333333	1	0.5	4	0.6666666666666666	6	0.4074074074074074	0.6666666666666666	10	6	0	0	0	0.3333333333333333	3	9	0.7333333333333333	11	0.0	1.0	0.09551625490687457	0.5	-0.05294259014446122	0.5749638927526352	0.2682562045171007	0.8531785568129646	0.7879416127039812	0.6653649010978757	0	1.0	0.0
994	None	None	None	None	None	0.125	1	0.47368421052631576	9	0.46153846153846156	12	0.6222222222222222	0.2692307692307692	12	7	15	4	0	0.5555555555555556	5	9	1.8666666666666667	28	0.13793103448275862	0.5217391304347826	0.09550214330031155	0.5048537707534585	-0.04179315453005228	0.6494436330630243	0.05209700708933039	0.5720124051053693	0.6413181307408311	0.5765660176678882	0.0	0.3333333333333333	0.0
3882	0.005305219347975141	0.005019026414684935	0.005013798639771351	0.9968379060647217	None	0.3333333333333333	1	0.5	4	0.7	7	0.3333333333333333	0.7	11	7	0	0	0	0.4444444444444444	4	9	0.8	12	0.0	1.0	-0.0700455634797633	0.5363677553769429	7.902762784127648e-27	0.5	0.1513168996563313	0.8303977072289405	0.7111415315383679	0.6406206511935758	0	1.0	0.0
1542	None	None	None	None	None	0	0	0.5	3	0.6666666666666666	4	0.4	0.6666666666666666	7	4	0	0	0	0.8	4	5	0.5333333333333333	8	0.0	0.6666666666666666	0.09987592131678508	0.5005927549094128	0.09999837742305075	0.500011718698513	0.10923779440031174	0.6261482447154074	0.5404888243424064	0.5430717909724141	0	0.2857142857142857	0.0
6211	0.01475285677217714	0.015182772261449758	0.015182471363811132	0.9924289981831403	None	0.3333333333333333	1	0.5	4	0.7	7	0.3333333333333333	0.7	11	7	0	0	0	0.4444444444444444	4	9	0.8	12	0.0	1.0	0.09852948284313827	0.5000000000000001	-0.03962424225097584	0.5388769693052615	0.40738770412562514	0.8861093224119042	0.8663132804423598	0.6760784810941735	0	1.0	0.0
6782	0.0022407633090627756	0.0018691951590358202	0.0018691949438083436	0.9975351381489113	None	0.25	1	0.4	4	0.75	9	0.25925925925925924	0.75	13	9	0	0	0	0.6666666666666666	6	9	0.9333333333333333	14	0.0	1.0	0.06036235315075382	0.5131497368204461	0.09834530751595659	0.5373280468643526	-0.04550984220056533	0.6501179887986016	0.6448878427815213	0.5680549622601506	0	0	0.0
6354	0.001581123024288618	0.000511852782861717	-0.0005113943682285518	0.998902334304151	None	0.25	1	0.4	4	0.7692307692307693	10	0.23809523809523808	0.7692307692307693	14	10	0	0	0	0.7777777777777778	7	9	1.0	15	0.0	1.0	0.09999260758070318	0.5000090826350218	5.760276279955807e-07	0.5118769553266537	-0.15916168344901643	0.9996664801607139	0.7538996663207357	0.936096388567648	0	0.9285714285714286	0.0
773	None	None	None	None	None	0.5	1	0.7142857142857143	5	0.375	3	0.5	0.125	6	1	3	2	0	0.8	4	5	0.6666666666666666	10	0.4	0.4	0.2675747957125615	0.585089969643988	0.05626572805268968	0.6145321812780298	0.040486091812803264	0.6679864892411645	0.7775826870381667	0.6231797224163275	1.0	1.0	0.0
1161	None	None	None	None	None	0	0	0.25	1	1.0	3	1.0	1.0	4	3	0	2	0	0.2	5	1	0.3333333333333333	5	0.6666666666666666	0	0	0.5	0.0022692283260078655	0.5025490361071577	-0.10922173234621284	0.7138247632876319	0.6272196278890472	0.5764156788733108	1.0	1.0	0.0
3923	0.00331954343812954	0.0004951931945466642	0.0004173525476755691	0.9967227346164083	None	0.25	1	0.4	4	0.7692307692307693	10	0.23809523809523808	0.7692307692307693	14	10	0	0	0	0.7777777777777778	9	7	1.0	15	0.0	1.0	0.06623048077029273	0.574899172665344	5.8812700097180265e-18	0.5000000000008584	0.14742985351907403	0.6992180714408206	0.654915157117926	0.5943108202990813	0	1.0	0.0
4479	2.279633228923329e-08	1.9288640935554897e-08	-3.519043536705868e-09	0.9999959368998871	None	0.25	1	0.4	4	0.7692307692307693	10	0.23809523809523808	0.7692307692307693	14	10	0	0	0	0.7777777777777778	7	9	1.0	15	0.0	1.0	0.09994006712580739	0.5007243944022501	0.37893586216057035	0.9999999999999438	1.2370589101193827e-06	0.5097203764806579	0.9779570024485903	0.9999622418610019	0	0.42857142857142855	0.0
6722	0.006194338832356109	0.005879035377838356	0.005879023899335157	0.99708410820465	None	0.3333333333333333	1	0.5	4	0.7	7	0.3333333333333333	0.7	11	7	0	0	0	0.4444444444444444	4	9	0.8	12	0.0	1.0	0.09999915508795743	0.5000004741907378	-0.02838847565558574	0.5159183758353814	0.09999999896013415	0.5000003412255546	0.6468511332168171	0.505307991484781	0	1.0	0.0
6588	0.003299498664962958	0.0013555292338118543	0.0013541950901614897	0.9996129221500442	None	0.25	1	0.4	4	0.7692307692307693	10	0.23809523809523808	0.7692307692307693	14	10	0	0	0	0.7777777777777778	9	7	1.0	15	0.0	1.0	0.07114741516395602	0.5	-0.031164109319513522	0.511752858500661	0.2489191267682605	0.6755826216979485	0.762467319640519	0.5646825603387242	0	0	0.0
4918	0.00025414830241781057	0.00017459542541824148	-0.00017459482815348123	0.9996821751528673	None	0.3333333333333333	1	0.5	4	0.7	7	0.3333333333333333	0.7	11	7	0	0	0	0.4444444444444444	4	9	0.8	12	0.0	1.0	0.05174148617429876	0.5938708347266509	8.547734352279343e-08	0.500002654411608	0.0017190018489710312	0.5726456143238126	0.5605494329314913	0.5558208893669712	0	1.0	0.0
7145	0.002501186298608476	0.0020928972545238705	-0.0014605376363539372	0.9993284431719738	None	0	0	0.42857142857142855	3	0.75	6	0.5555555555555556	0.75	9	6	0	0	0	0.2222222222222222	9	2	0.6666666666666666	10	0.0	1.0	0.09818202787789734	0.5006358294082845	-0.08765376312015763	0.6131253014216635	0.13455502594970542	0.5893224564891605	0.7228549247201687	0.5682526739618733	0	0	0.0
100	None	None	None	None	None	0.1	2	0.23809523809523808	10	0.7333333333333333	44	0.7654320987654321	0.08333333333333333	12	5	49	5	0	1.0	9	9	4.133333333333334	62	0.05263157894736842	0.8571428571428571	0.054133585107088655	0.5704749038835332	0.00016490043993991986	0.5015367586062189	0.00018347568921539813	0.5040551680292478	0.5632439826507428	0.5254909712606849	1.0	1.0	0.0
5758	0.0027856363157153083	0.0002787420613645485	-0.00020481863248808708	0.996999910950061	None	0	0	0.3333333333333333	3	0.8181818181818182	9	0.28888888888888886	0.8181818181818182	12	9	0	0	0	0.5555555555555556	5	9	0.8666666666666667	13	0.0	1.0	-0.02125729354550506	0.5	0.09824343810351129	0.5476626639223616	0.20191273776687227	0.9999999999996527	0.7372334052594566	0.9999340622612893	0	1.0	0.0
3090	0.0055693344183754545	0.00076406503604029	-5.571875696884401e-05	0.9821266225601469	None	0	0	0.25	3	0.75	12	0.3673469387755102	0.4375	10	7	7	5	0	1.0	7	7	1.2	18	0.3333333333333333	0.13333333333333333	0.20269888429759747	0.5359419533569617	5.491525022467464e-05	0.5031813867618888	-0.09999985860205388	0.5000309463735438	0.7788570798364896	0.5130691656559483	1.0	1.0	0.0
4098	0.0022727972969874537	0.0011106801092675847	0.0010896919316377175	0.9991111738115415	None	0.3333333333333333	1	0.5	4	0.6666666666666666	6	0.34375	0.6666666666666666	10	6	0	0	0	0.5	4	8	0.7333333333333333	11	0.0	0.8571428571428571	0.0004553630916015004	0.5004439056714773	8.67618319824331e-22	0.5000000000009892	0.3218131986787968	0.8071869571808671	0.8199327118477969	0.6172447727860157	0	1.0	0.0
6638	0.004456046727448391	0.0021974626835461	-0.0021081914234793225	0.9930612180045109	None	0.3333333333333333	1	0.5	4	0.7	7	0.3333333333333333	0.7	11	7	0	0	0	0.4444444444444444	4	9	0.8	12	0.0	1.0	0.0999982323006906	0.5000007513665717	0.177190697318707	0.5944992741818574	0.09999999742252548	0.5000008623701381	0.5899802227073293	0.5318404617461613	0	1.0	0.0
2916	0.0018826674635227995	4.431362391107908e-05	4.365848798677982e-05	0.9979605467997331	None	0.05263157894736842	1	0.375	15	0.5263157894736842	30	0.7283950617283951	0.3157894736842105	30	18	28	0	0	1.0	9	9	3.933333333333333	59	0.0	0.8	0.001334906438254096	0.5134259382623284	0.024199191888698214	0.600630653599177	0.054996052274392936	0.618955741094254	0.5914354962969526	0.5782620057235268	0	0.7333333333333333	0.0
3456	0.0006989681087517911	5.360530990135465e-05	3.598597725141801e-05	0.9993908946265343	None	0.25	1	0.4	4	0.7692307692307693	10	0.23809523809523808	0.7692307692307693	14	10	0	0	0	0.7777777777777778	7	9	1.0	15	0.0	1.0	0.110153162662421	0.5	-0.09999580987692717	0.500012098184347	0.09869573706954063	0.5683891915761513	0.724097542184035	0.5229281167811993	0	0.42857142857142855	0.0
5667	0.0009601798594269005	1.527755996466587e-05	1.5084981285736018e-05	0.9996969332404342	None	0.3333333333333333	1	0.5	4	0.7	7	0.3333333333333333	0.7	11	7	0	0	0	0.4444444444444444	4	9	0.8	12	0.0	1.0	0.09999992750565796	0.5000030912648971	-0.09998874215529488	0.500163410081599	0.0035362299798137793	0.6781727750102057	0.7056241828684796	0.5618526652107957	0	1.0	0.0
6812	2.245814620788947e-08	2.0867637298895235e-08	1.7961483988515563e-10	0.9999971559564037	None	0.25	1	0.4	4	0.7692307692307693	10	0.23809523809523808	0.7692307692307693	14	10	0	0	0	0.7777777777777778	7	9	1.0	15	0.0	1.0	0.09999997934948432	0.5000001240093246	-0.04878021922719515	0.532592855488292	7.902762784127648e-27	0.5	0.6500627174175074	0.5108780371642938	0	0.5	0.0
572	None	None	None	None	None	0	0	0.5	2	0.75	3	1.0	0.75	5	3	0	2	0	0.16666666666666666	6	1	0.4	6	1.0	0.4	-0.10923285023768844	0.9319513535792633	0.09569615077258359	0.5986556991497339	0.0446741467082651	0.5746682562197428	0.7049654273496037	0.7513731862664396	1.0	1.0	0.0
3500	0.0013552319161486994	0.0005268922154991668	-0.0005268689825637083	0.9984707023647942	None	0.25	1	0.4	4	0.75	9	0.25925925925925924	0.75	13	9	0	0	0	0.6666666666666666	6	9	0.9333333333333333	14	0.0	1.0	4.268157590625404e-12	0.5000000128717834	0.03720950976212208	0.6840736296888767	0.04277002369734858	0.56049954628102	0.5998459786485997	0.58384604174516	0	0.9230769230769231	0.0
2294	None	None	None	None	None	0	0	0.3333333333333333	2	0.8333333333333334	5	1.0	0.6666666666666666	6	4	1	0	0	0.125	1	8	0.5333333333333333	8	0.0	0.8571428571428571	0.2508508178250771	0.5110388364298737	0.09999999798134133	0.5000000062354111	0.16264347556389955	0.7901742989290415	0.6815704427585919	0.6122341120523195	0	1.0	0.0
1045	None	None	None	None	None	0	0	0.05555555555555555	1	1.0	25	0.9	0	0	0	26	0	0	0.8333333333333334	5	6	1.8	27	0.0	0.18181818181818182	0	0	0	0	0	0	0	0	0	0	0
7183	0.0031643193457435354	0.0006581933860401954	-0.0006577751469263053	0.9934943885933673	None	0.3333333333333333	1	0.5	4	0.7	7	0.3333333333333333	0.7	11	7	0	0	0	0.4444444444444444	4	9	0.8	12	0.0	1.0	-0.0999693043835867	0.510757959221331	-0.09165175081982349	0.7313644566958833	0.09999983157757422	0.5785461593930317	0.7131559359195915	0.6115425636672938	0	1.0	0.0
4950	0.006445676021762918	0.0056061216080801855	0.005606121555203397	0.9983104131582542	None	0.3333333333333333	1	0.5	4	0.6666666666666666	6	0.4074074074074074	0.6666666666666666	10	6	0	0	0	0.3333333333333333	3	9	0.7333333333333333	11	0.0	1.0	0.09999990856732488	0.5000000006490553	-0.09989858525456959	0.5004125072284542	0.2597499155625634	0.8398790283436479	0.8132802276429499	0.6348296563839025	0	0.7	0.0
2464	None	None	None	None	None	0.5	1	0.6666666666666666	4	0.42857142857142855	3	0.45	0	1	0	7	9	0	0.8	4	5	0.6	9	0.5294117647058824	0.5714285714285714	0	0	0	0	0	0	0	0	0	0	0
2842	None	None	None	None	None	0.09090909090909091	1	0.375	9	0.5757575757575758	19	0.4861111111111111	0.45454545454545453	22	15	12	5	0	0.8888888888888888	9	8	2.3333333333333335	35	0.23809523809523808	0.7142857142857143	0.09965797971959825	0.5657259859915328	0.09801037941656324	0.5727377855129239	1.672800917204428e-05	0.504832450651212	0.61002851399364	0.5479186967811572	1.0	1.0	0.0
5188	6.953701398368126e-05	2.0358669210055893e-07	2.015999467576376e-07	0.9999972855432628	None	0.25	1	0.4	4	0.7692307692307693	10	0.23809523809523808	0.7692307692307693	14	10	0	0	0	0.7777777777777778	9	7	1.0	15	0.0	1.0	0.09974989593317704	0.5005959933392514	-0.13802142169237386	0.732950575360839	0.03419141742438554	0.5295085462669069	0.7326367775683225	0.5930849820363914	0	1.0	0.0
1615	None	None	None	None	None	0	0	0.5	1	1.0	1	1.0	1.0	2	1	0	1	0	0.3333333333333333	1	3	0.2	3	0.3333333333333333	0	4.906922403384983e-05	0.5000947767034293	0.11772651022415259	0.5006292364268085	0.06516217023951006	0.5219371066363612	0.6184638949660732	0.5075578284087972	1.0	1.0	0.0
7285	0.0017805825364559306	0.00010813617356497952	7.517024470702294e-05	0.9991248566561618	None	0	0	0.375	3	0.7777777777777778	7	0.4074074074074074	0.7777777777777778	10	7	0	0	0	0.3333333333333333	3	9	0.7333333333333333	11	0.0	1.0	0.09948280702065238	0.5002418221138702	5.957475723183869e-14	0.5000000004872491	0.09980132639329797	0.5001768406466467	0.6152846872646001	0.5001395544210411	0	1.0	0.0
1459	None	None	None	None	None	0	0	0.25	1	1.0	3	1.0	1.0	4	3	0	1	0	0.2	1	5	0.3333333333333333	5	0.3333333333333333	0	1.065211839525706e-07	0.5001435548377651	-0.31886181902291477	0.9540700553943046	-0.08819783855546236	0.5637068024251907	0.7933388051832049	0.7496609053975702	0.0	0	0.0
1175	None	None	None	None	None	0	0	0.5	2	0.75	3	1.0	0.75	5	3	0	2	0	0.16666666666666666	6	1	0.4	6	1.0	0.4	-0.044823168435041236	0.5138743211367295	0.06969619794413792	0.5734293841950995	0.07403838339069199	0.7321958148564635	0.6410293590518614	0.6112065616404815	1.0	1.0	0.2925325443071549
4485	0.007490149104713686	0.003082075312232195	-0.0030820613282737204	0.9877680956055311	None	0.3333333333333333	1	0.5	4	0.6666666666666666	6	0.4074074074074074	0.6666666666666666	10	6	0	0	0	0.3333333333333333	3	9	0.7333333333333333	11	0.0	1.0	-9.495370013533403	1.0	-0.03245894310842788	0.5155929279064732	0.1805921979250761	0.8111544672812278	1.0	0.9999981514864744	0	0	0.0
1212	None	None	None	None	None	0	0	0.1	1	1.0	13	1.0	0	0	0	14	5	0	0.6	5	3	1.0	15	0.15625	0	0	0	0	0	0	0	0	0	0	0	0
2860	0.0003714234468447718	1.2853413261328787e-05	-4.826169114717187e-06	0.998953191736913	None	0	0	0.6	3	0.6	3	0.5833333333333334	0.6	6	3	0	0	0	0.3333333333333333	6	2	0.4666666666666667	7	0.0	0.4	0.0802743516115549	0.5224024100632139	0.1883996372235244	0.5714261757278791	-0.038162050860268526	0.6871128879496363	0.7050853741723117	0.5958009951887592	0	0.8333333333333334	0.0
4345	0.008331473780483387	0.006049360825205306	0.005881823818894945	0.9937202964926709	None	0	0	0.3333333333333333	3	0.8181818181818182	9	0.28888888888888886	0.8181818181818182	12	9	0	0	0	0.5555555555555556	5	9	0.8666666666666667	13	0.0	1.0	0.0367297768334184	0.5230983985423049	-0.029217459074170428	0.5283417624760708	0.29698276336111007	0.7984659821483298	0.8083196414247859	0.628914018606029	0	1.0	0.0
7088	0.003935302222354078	9.577429779847218e-05	-9.567023090155884e-05	0.9958462907485686	None	0	0	0.42857142857142855	3	0.75	6	0.5555555555555556	0.75	9	6	0	0	0	0.2222222222222222	2	9	0.6666666666666666	10	0.0	1.0	-0.22639629529095054	0.5183746567001845	0.015832723454175284	0.5028053549215737	2.7151129087093172e-05	0.588392639159106	0.7548987970403306	0.5367733029027026	0	0	0.0
4785	0.005238683443985706	0.0006080426562422961	-1.9116713945280603e-06	0.997186881359042	None	0.25	1	0.4	4	0.75	9	0.25	0.75	13	9	0	0	0	0.875	8	7	0.9333333333333333	14	0.0	1.0	0.09453558744173127	0.5363439998420398	-0.07065422904264428	0.6627968115966224	0.20565644032985073	0.620262182152517	0.7404962367324157	0.6076295411968499	0	0.9230769230769231	0.0
5925	0.0069722927244347055	0.0063893064898230024	0.006383784116588621	0.9973929420918819	None	0.3333333333333333	1	0.5	4	0.7	7	0.3333333333333333	0.7	11	7	0	0	0	0.4444444444444444	4	9	0.8	12	0.0	1.0	0.09286316375875672	0.504076439267917	0.04507026504019047	0.5162489122227312	0.16344688670595295	0.8617695516890956	0.6227353781076022	0.6541044316313935	0	1.0	0.0
2424	None	None	None	None	None	0.5	1	0.6666666666666666	4	0.5714285714285714	4	0.36	0.5714285714285714	8	4	0	0	0	1.0	5	5	0.6	9	0.0	1.0	8.476494114448086e-14	0.5000000000023833	0.003033634362100451	0.5097174091283703	0.05462431996080915	0.5658785749055516	0.5625040081669173	0.5253058409362129	0	0	0.0
2581	8.491688519221028e-07	7.469594384969663e-07	-5.201332033899025e-07	0.9996968778297314	None	0	0	1.0	2	0.0	0	0.75	0	2	0	0	1	0	1.0	2	2	0.2	3	0.5	0	0	0	0	0	0	0	0	0	0	0	0
3820	0.0055500112312073385	0.0033866849928732077	0.0033027786609567673	0.9962088175454641	None	0.25	1	0.4	4	0.7692307692307693	10	0.23809523809523808	0.7692307692307693	14	10	0	0	0	0.7777777777777778	7	9	1.0	15	0.0	1.0	0.08863662091161438	0.5027645361227358	7.902762784127648e-27	0.5	0.13536164366229425	0.5642096660427481	0.6366498300190694	0.5224285174076663	0	1.0	0.0
4208	0.025604929234266206	0.009870794521273584	0.003441457260826195	0.9836574531979078	None	0.3333333333333333	1	0.4444444444444444	4	0.7272727272727273	8	0.28888888888888886	0.7272727272727273	12	8	0	0	0	0.5555555555555556	5	9	0.8666666666666667	13	0.0	1.0	0.2175778851484138	0.5513784266993638	-0.06030528124038988	0.557429800048988	0.39208267737377034	0.8009756744335212	0.8667405995055255	0.6478938597359225	0	0.9166666666666666	0.0
843	None	None	None	None	None	0	0	0.5	2	0.6666666666666666	2	0.8333333333333334	0.3333333333333333	2	1	2	6	0	0.6666666666666666	3	2	0.3333333333333333	5	0.8571428571428571	0	0.09996837580035003	0.5000501900858251	0.0027314674323897226	0.6528429484810021	0.04327275426232559	0.5109734640140506	0.6127526210232372	0.5560682804933059	1.0	1.0	0.0
4096	0.0002684253186853581	5.598368400230501e-07	1.37155933922287e-07	0.999995652683746	None	0	0	0.3333333333333333	3	0.8181818181818182	9	0.28888888888888886	0.8181818181818182	12	9	0	0	0	0.5555555555555556	9	5	0.8666666666666667	13	0.0	1.0	1.816846380695731e-05	0.5002739257926652	-0.09999868645472813	0.5000375200936877	-0.04656457251701973	0.5494700545590094	0.6025174878256342	0.5166418101339685	0	0.9166666666666666	0.0
3377	0.0003493037546661954	1.4676307034962533e-06	-1.441440722402185e-06	0.9999985651240464	None	0.25	1	0.36363636363636365	4	0.7857142857142857	11	0.2222222222222222	0.7857142857142857	15	11	0	0	0	0.8888888888888888	8	9	1.0666666666666667	16	0.0	1.0	0.0022744186381341435	0.5703977089133524	0.07170152836263273	0.6075205212419154	0.35763792015209184	0.8164993888558784	0.8050254794613795	0.6764988213704953	0	1.0	0.0
802	None	None	None	None	None	0	0	0.2692307692307692	7	0.7027027027027027	26	0.5416666666666666	0.5405405405405406	24	20	14	5	0	0.8888888888888888	9	8	2.6	39	0.17857142857142858	0.48484848484848486	0.08896579545123137	0.5963500073140887	0.29396645920763004	0.6885248686974729	-0.06958902492041175	0.5162203903764774	0.8187597973747535	0.6025588890772062	0.9583333333333334	0.9583333333333334	0.3950891447902418
3726	0.0017288338017604598	0.00041825732167049336	-0.00040913766013764193	0.9961013614898886	None	0.25	1	0.4	4	0.7692307692307693	10	0.23809523809523808	0.7692307692307693	14	10	0	0	0	0.7777777777777778	7	9	1.0	15	0.0	1.0	2.5929387216964913e-13	0.5000000000115198	-0.04288806089991255	0.5318202972903479	-0.05809102247121036	0.946544779712763	0.566949256552161	0.7311521178650308	0	1.0	0.0
3775	0.005139907884575287	0.00150207101195027	0.001499896879662371	0.9718856629192412	None	0.25	1	0.4	4	0.75	9	0.25	0.75	13	9	0	0	0	0.875	7	8	0.9333333333333333	14	0.0	1.0	1.0132890207701768	0.9999999999772926	0.2471260351956767	0.6471684065203914	0.06445988517002718	0.9999999996165785	0.9902683932193248	0.9999998319400563	0	0.9230769230769231	0.0
6057	0.0008283618276705444	0.00045273205640412694	-0.0004524568266676462	0.9981174844811106	None	0.25	1	0.4	4	0.7692307692307693	10	0.23809523809523808	0.7692307692307693	14	10	0	0	0	0.7777777777777778	7	9	1.0	15	0.0	1.0	0.10356457034705216	0.9996877137045441	-0.007910528866255588	0.6664904282258173	0.03453365260524654	0.7852027578088638	0.6632904673218278	0.9662125094939208	0	1.0	0.0
855	None	None	None	None	None	0.14285714285714285	1	0.625	10	0.3181818181818182	7	0.5333333333333333	0.045454545454545456	11	1	12	0	0	0.5555555555555556	5	9	1.6	24	0.0	0.42105263157894735	0.10419679235310333	0.600811949619574	0.03875003367633214	0.5515479187776229	0.09953314646601061	0.5063751734346681	0.5835836248712991	0.5532373015058857	0	0.9090909090909091	0.0
6870	0.002192180102072371	0.0010082930926033273	0.0009915572764722718	0.9973731026557798	None	0.25	1	0.4	4	0.75	9	0.25925925925925924	0.75	13	9	0	0	0	0.6666666666666666	6	9	0.9333333333333333	14	0.0	1.0	0.026777422340392848	0.6038533451975001	0.0003659990710636754	0.5940874712320419	0.099993774896519	0.6712153574406864	0.6041222004008137	0.6237214730082229	0	0.9230769230769231	0.0
4543	0.01938783612357534	0.001741892613322396	0.0017067609536798804	0.9853800789846601	None	0.25	1	0.4	4	0.75	9	0.25925925925925924	0.75	13	9	0	0	0	0.6666666666666666	6	9	0.9333333333333333	14	0.0	1.0	0.18626813673166015	0.5901927238234725	-0.09622414730074122	0.5142614201146554	0.31067439251794815	0.7107387696897609	0.8430352144227385	0.6083224161414761	0	1.0	0.0
3344	0.003857319601451291	0.001398145053175554	0.0011112209481330341	0.9955711802853919	None	0.13333333333333333	2	0.375	12	0.5555555555555556	25	0.5802469135802469	0.5555555555555556	37	25	9	0	0	1.0	9	9	3.1333333333333333	47	0.0	0.7894736842105263	0.09966939537474509	0.5834980993623723	0.09539103366748194	0.6008310461382218	0.2757883184045356	0.9789384203586897	0.7241451258011787	0.821767085520658	0	1.0	0.0
2610	3.176012408057768e-08	3.027367692791998e-08	-2.7192456754235766e-08	0.9999950018934476	None	0.5	1	0.6666666666666666	4	0.3333333333333333	2	0.6666666666666666	0.16666666666666666	4	1	3	2	0	0.75	4	3	0.5333333333333333	8	0.2857142857142857	0.4	0.00010159942883982498	0.5001433138970067	-0.10149769392692516	0.5357563472738148	1.2598347150477121e-06	0.5001418848885678	0.6174425842326063	0.5120319058390089	1.0	1.0	0.0
7203	0.01649648304698041	0.001323235783741112	0.0013230899049957248	0.9971187347565249	None	0.3333333333333333	1	0.4444444444444444	4	0.7272727272727273	8	0.28888888888888886	0.7272727272727273	12	8	0	0	0	0.5555555555555556	5	9	0.8666666666666667	13	0.0	1.0	0.5594459202329676	0.5364300180884062	0.09999975864804082	0.50005324960279	0.24815711151901568	0.7808731279543838	0.8781313883474511	0.6159322137076243	0	1.0	0.0
4316	0.0038380970429021514	0.0008469940823165006	0.00033792364206458104	0.9933398235347681	None	0.25	1	0.4	4	0.75	9	0.25925925925925924	0.75	13	9	0	0	0	0.6666666666666666	6	9	0.9333333333333333	14	0.0	1.0	0.23635298548973357	0.5451039750113612	0.22496967622949787	0.611415571245115	-0.09274661685334712	0.7069246380702565	0.8140157075464087	0.6236076820784807	0	1.0	0.0
4073	0.007737848123859008	0.00186042842799421	0.0016047946965464838	0.9886782043720898	None	0	0	0.3333333333333333	3	0.8181818181818182	9	0.28888888888888886	0.8181818181818182	12	9	0	0	0	0.5555555555555556	5	9	0.8666666666666667	13	0.0	1.0	0.09945763533591981	0.5001379598766341	-0.03584294163741097	0.5456997610343005	0.11889726076983567	0.9996709890970192	0.6941067266903188	0.9390215378323982	0	1.0	0.0
5457	0.003581984303335727	0.0006416520214199568	0.00018626622671614635	0.9974209863370674	None	0.25	1	0.4	4	0.75	9	0.25925925925925924	0.75	13	9	0	0	0	0.6666666666666666	6	9	0.9333333333333333	14	0.0	1.0	0.06484406832811898	0.5217875667335033	0.09321353654679443	0.5141064779983394	0.09867950788542065	0.7418710589352072	0.5603884860275805	0.5986366117723518	0	1.0	0.0
795	None	None	None	None	None	0.15384615384615385	2	0.39285714285714285	11	0.5897435897435898	23	0.7592592592592593	0.38461538461538464	25	15	15	0	0	0.6666666666666666	9	6	2.7333333333333334	41	0.0	0.8888888888888888	0.09999846773361377	0.5000641081464069	0.049025614692581224	0.5886779083647993	-0.03731271260083144	0.6932404230979208	0.6369213187313494	0.5966093750295545	0	1.0	0.0
1534	None	None	None	None	None	0.09090909090909091	1	0.2916666666666667	7	0.6666666666666666	22	0.5555555555555556	0.030303030303030304	7	1	27	16	0	0.7777777777777778	9	7	2.3333333333333335	35	0.3076923076923077	0.9696969696969697	6.159642077045623e-10	0.5000008564017334	-0.043561366089749254	0.6914738311070726	0.1678999911096253	0.9997615597011403	0.9422846943602676	0.954756258583421	1.0	1.0	0.0
3695	0.019825420297908136	0.008610628060651956	-0.008594301063303406	0.9722610892717686	None	0.25	1	0.4	4	0.7692307692307693	10	0.23809523809523808	0.7692307692307693	14	10	0	0	0	0.7777777777777778	7	9	1.0	15	0.0	1.0	0.3822606341330282	0.7240347947493512	-0.08654899487854427	0.6304770913542082	0.20608295449231728	0.7453448892243507	0.8753187956009648	0.7021565886596457	0	1.0	0.0
5418	7.110709441029033e-07	5.09697218147739e-08	4.924856919323449e-08	0.9999840603416552	None	0.25	1	0.4	4	0.75	9	0.3111111111111111	0.6666666666666666	12	8	1	0	0	0.5555555555555556	5	9	0.9333333333333333	14	0.0	0.8888888888888888	0.04268858563840557	0.5040963272055173	-0.0354703434200314	0.5433948018485456	2.2860128705159065e-13	0.5370376856079766	0.5792016418261388	0.5282054661318925	0	0	0.0
1443	None	None	None	None	None	0	0	1.0	1	0	0	1.0	0	1	0	0	3	0	0.5	1	2	0.13333333333333333	2	1.0	0	0	0	0	0	0	0	0	0	0	0	0
7113	0.005027036573182708	0.0008013291924145675	-0.00048251410748685033	0.9960578353062999	None	0.25	1	0.4	4	0.75	9	0.25925925925925924	0.75	13	9	0	0	0	0.6666666666666666	6	9	0.9333333333333333	14	0.0	1.0	3.943956501438193e-10	0.5000000106596985	5.788649204608317e-06	0.5000261559808862	-0.07512980941697107	0.5489065343368711	0.5876394326911547	0.5163573513800145	0	0.07692307692307693	0.0
2069	None	None	None	None	None	0.5	1	0.6666666666666666	4	0.5	3	0.4	0.5	7	3	0	0	0	0.8	5	4	0.5333333333333333	8	0.0	0.6666666666666666	0.09999903408102354	0.5000019575255326	3.3818065056892004e-06	0.5000132896499988	-0.0033054696083611437	0.6353365936468334	0.6175966894102075	0.546138466840208	0	1.0	0.0
1010	None	None	None	None	None	0	0	1.0	2	0.0	0	0.75	0	2	0	0	2	0	1.0	2	2	0.2	3	1.0	0	0	0	0	0	0	0	0	0	0	0	0
4698	1.6904950904231698e-08	1.6899934622383744e-08	7.658039079075665e-10	0.99999813145175	None	0.3333333333333333	1	0.4444444444444444	4	0.7272727272727273	8	0.28888888888888886	0.7272727272727273	12	8	0	0	0	0.5555555555555556	5	9	0.8666666666666667	13	0.0	1.0	0.01695556064872973	0.500200395980013	-0.011367890353110227	0.5948279005682017	7.902762784127648e-27	0.5	0.534152395500989	0.5320196035689516	0	1.0	0.0
5162	0.0012749650257606055	6.374173142586757e-05	-1.8434029015611586e-05	0.9983976184750228	None	0.25	1	0.4	4	0.75	9	0.25	0.75	13	9	0	0	0	0.875	8	7	0.9333333333333333	14	0.0	1.0	0.07766176090850899	0.5893329174217223	2.250839358473157e-05	0.5002923515335653	0.09974817302522139	0.5004663415506483	0.6052752711806432	0.530316363011682	0	1.0	0.0
7456	0.0018123244632849962	0.0003707226014584746	0.00033193899426065974	0.9977031271351211	None	0	0	0.3333333333333333	3	0.8181818181818182	9	0.28888888888888886	0.8181818181818182	12	9	0	0	0	0.5555555555555556	5	9	0.8666666666666667	13	0.0	1.0	7.902762784127648e-27	0.5	2.401713452878841e-07	0.5702335300655194	0.23907704764142856	0.7853144180993328	0.7552884288168329	0.628683046949288	0	1.0	0.0
5958	3.6485278665490034e-07	9.530583811579021e-08	-9.530583739366998e-08	0.9999723700196248	None	0.25	1	0.4	4	0.7692307692307693	10	0.23809523809523808	0.7692307692307693	14	10	0	0	0	0.7777777777777778	7	9	1.0	15	0.0	1.0	0.09951914525459271	0.5006112799655663	-0.05869537898276753	0.5604802292556622	1.122988064138587e-21	0.5551558111933294	0.6576356576023906	0.5388449898137906	0	0.2857142857142857	0.0
4379	0.007145183568108428	0.0024347803998326185	0.00243414510957262	0.9882939029157105	None	0.25	1	0.4	4	0.75	9	0.25925925925925924	0.75	13	9	0	0	0	0.6666666666666666	6	9	0.9333333333333333	14	0.0	1.0	0.09999919197737059	0.5340086742260938	0.11634061283681071	0.5826347845621729	0.31456205927990677	0.7451322860488057	0.7326975077973016	0.6257953032635953	0	1.0	0.0
15	None	None	None	None	None	0	0	0.16666666666666666	9	0.7974683544303798	63	1.0	0.12658227848101267	19	10	61	0	0	1.0	9	9	5.4	81	0.0	1.0	2.171979831007381e-07	0.5006414250752637	-0.016769052744776972	0.6534944137197519	0.15915723049384842	0.6904229388216813	0.6884238360675647	0.6176768791936306	0	1.0	0.0
4029	0.004354701554737372	0.0029251539810028417	0.0029132646584511877	0.9978993031461368	None	0.3333333333333333	1	0.5	4	0.7	7	0.3333333333333333	0.7	11	7	0	0	0	0.4444444444444444	4	9	0.8	12	0.0	1.0	0.07637720157790719	0.5014190524515106	1.6060566660298335e-08	0.5458988728924479	0.11648047251807933	0.6014902793043986	0.6182874703820007	0.5499551563870914	0	0.2727272727272727	0.0
6521	0.007998973315391391	0.0025137503321199235	0.0023863626403400973	0.9826018036828421	None	0.25	1	0.4	4	0.7692307692307693	10	0.23809523809523808	0.7692307692307693	14	10	0	0	0	0.7777777777777778	7	9	1.0	15	0.0	1.0	0.160708367072881	0.5308460580520016	0.2590155892029583	0.6024270685886755	0.2020246448982514	0.7735051489894033	0.6212229747879184	0.6431616355016951	0	1.0	0.0
6161	3.4698667307562047e-07	2.038625536376055e-07	-2.0380455550686332e-07	0.9999346787997847	None	0.25	1	0.4	4	0.7692307692307693	10	0.23809523809523808	0.7692307692307693	14	10	0	0	0	0.7777777777777778	7	9	1.0	15	0.0	1.0	0.12028553564222307	0.5330442250527656	-0.02129087173008957	0.5214327293908525	0.0002110317677432206	0.5269293412575946	0.6501625565919066	0.5271378902039386	0	0.9285714285714286	0.0
3549	0.00419023553961763	0.00034515722133421643	-0.0003346787943430872	0.9967332313940648	None	0.25	1	0.4	4	0.7692307692307693	10	0.23809523809523808	0.7692307692307693	14	10	0	0	0	0.7777777777777778	7	9	1.0	15	0.0	1.0	0.07612567091982579	0.5324989967863034	-0.09999758367473478	0.5089878413205543	0.09999997978182129	0.5018180265261926	0.7092181489729957	0.5144465525543623	0	1.0	0.0
4942	0.0037180838425073296	0.0015057542558236823	0.0014012110506727428	0.9961248626405312	None	0.25	1	0.4	4	0.7692307692307693	10	0.23809523809523808	0.7692307692307693	14	10	0	0	0	0.7777777777777778	7	9	1.0	15	0.0	1.0	2.5086222634308202e-11	0.5000327962594225	-0.0998928345034803	0.5026598767836407	0.19468549287109582	0.7199804004098344	0.772627654154808	0.5789290036880883	0	0.9285714285714286	0.0
3389	0.0005499398656233216	8.087511184013804e-05	8.064861501949745e-05	0.9990099518392633	None	0	0	0.5	2	0.75	3	0.6	0.75	5	3	0	2	0	0.4	2	5	0.4	6	1.0	0	-0.034824037090581045	0.6414084469211787	0.10067442130313639	0.5461470384662641	0.07791410134317892	0.5430420001528763	0.6439228389458526	0.5776330210160217	1.0	1.0	0.0
238	None	None	None	None	None	0	0	0.6	3	0.6	3	0.5833333333333334	0.6	6	3	0	0	0	0.3333333333333333	2	6	0.4666666666666667	7	0.0	0.4	6.930314866113914e-05	0.5002383737625918	0.09705128304681884	0.5116851519879715	-0.05628210059745786	0.5226853487156835	0.6526967659455354	0.5115401461103416	0	0.6666666666666666	0.0
2855	1.0731198802737534e-08	6.718524149753279e-09	-5.966620821587383e-09	0.999998189969416	None	0.5	1	0.5714285714285714	4	0.625	5	0.35714285714285715	0.625	9	5	0	0	0	0.5714285714285714	7	4	0.6666666666666666	10	0.0	1.0	0.06495631084462915	0.5233495688094586	0.06177640107322576	0.6334255722143443	5.333899213079299e-05	0.5004246388609497	0.593849187183521	0.55330546866707	0	1.0	0.0
2929	None	None	None	None	None	0.3333333333333333	2	0.4666666666666667	7	0.6	12	0.4074074074074074	0.6	19	12	2	0	0	0.6666666666666666	6	9	1.4666666666666666	22	0.0	0.5	-0.07146926617310331	0.9530737009596041	0.009411467770191325	0.6557411688592175	0.04827126491287769	0.6436209260219576	0.6664932340988429	0.8046372959989926	0	1.0	0.0
7185	0.0012820897180429835	0.0003614458016968675	8.076616057265358e-06	0.995282912995286	None	0.25	1	0.4	4	0.75	9	0.25925925925925924	0.75	13	9	0	0	0	0.6666666666666666	6	9	0.9333333333333333	14	0.0	1.0	0.09978778357089127	0.5002728755222808	1.5529109882177063e-19	0.5001083354040422	-0.02155598469238195	0.642199309231609	0.629091677449529	0.5487155870382892	0	0.9230769230769231	0.0
2775	8.332555633723095e-07	7.888351301771964e-07	-5.580249807881225e-07	0.9996856271526252	None	0	0	1.0	2	0.0	0	0.75	0	2	0	0	2	0	1.0	2	2	0.2	3	1.0	0	0	0	0	0	0	0	0	0	0	0	0
1338	None	None	None	None	None	0	0	0.5	2	0.6666666666666666	2	1.0	0.6666666666666666	4	2	0	0	0	0.2	1	5	0.3333333333333333	5	0.0	0.5	0.09492869305805225	0.5283291844521788	0.09999007412909126	0.5000419987820013	5.97602557518382e-06	0.5000131786681317	0.6130189008996461	0.509470445313612	0	0.5	0.0
1749	None	None	None	None	None	0	0	0.42857142857142855	6	0.5789473684210527	11	0.3888888888888889	0.47368421052631576	15	9	5	4	0	0.6666666666666666	9	6	1.4	21	0.5	0.4444444444444444	7.902762784127648e-27	0.5000000000000042	-0.029771662448178464	0.6219975323225326	-0.09623200722909538	0.677961362349266	0.6027385495023471	0.6020828852360663	0.0	0	0.0
4350	0.019062264017737512	0.004937882489790263	0.002716104677914133	0.9713937738743994	None	0.25	1	0.4	4	0.75	9	0.25925925925925924	0.75	12	9	1	0	0	0.6666666666666666	6	9	0.9333333333333333	14	0.0	1.0	0.013393193912844978	0.5000213796805602	-0.022402968604127542	0.5076798808333768	0.21631500552481703	0.8275241000261288	0.7405509371548379	0.6301816233120272	0	1.0	0.0
1819	None	None	None	None	None	0.3333333333333333	1	0.625	5	0.5	5	0.34285714285714286	0.4	6	4	5	0	0	0.7142857142857143	7	5	0.8	12	0.0	0.4444444444444444	1.277690271071058e-07	0.5000000572023695	0.124234447276842	0.9838028981940056	0.0038091207055546855	0.5236064713593379	0.6972228303273517	0.8022415173028596	0	0.8333333333333334	0.0
1214	None	None	None	None	None	0	0	0.25	1	1.0	3	1.0	1.0	4	3	0	0	0	0.2	1	5	0.3333333333333333	5	0.0	0	0	0.5	0.07777680537548691	0.516830794405975	0.004840223349068732	0.5000043091893072	0.5880196962855888	0.5056135857611858	0	1.0	0.0
2872	0.0004404910743358783	5.689318010924413e-07	2.575135700501586e-07	0.9998257884436068	None	0.07692307692307693	1	0.35714285714285715	10	0.575	23	0.6666666666666666	0.275	18	11	23	0	0	0.7777777777777778	7	9	2.8	42	0.0	0.6285714285714286	-0.09639975868825092	0.5319017811697941	0.023025697217484865	0.6714840774042218	0.11206896169468843	0.6951668093620192	0.7207923227306465	0.63545492211941	0	1.0	0.0
6551	3.1286647159383573e-06	7.813856288252466e-07	1.7778257913747626e-08	0.9997922843327367	None	0.25	1	0.4	4	0.75	9	0.25925925925925924	0.75	13	9	0	0	0	0.6666666666666666	6	9	0.9333333333333333	14	0.0	1.0	0	0.5	-0.09844584342005072	0.5497740235664352	0.3816633927903078	0.825031273949753	0.8872985340673583	0.641877855390122	0	1.0	0.0
5675	7.405557711497676e-05	3.5622676104191864e-05	-3.5622647063828935e-05	0.9996835495698829	None	0.3333333333333333	1	0.5	4	0.6666666666666666	6	0.4074074074074074	0.6666666666666666	10	6	0	0	0	0.3333333333333333	3	9	0.7333333333333333	11	0.0	1.0	0.0963764242659563	0.5010509693024902	0.011288920766335255	0.6196539091173789	0.03354624778639393	0.6933067886103936	0.6027947732223488	0.6072981897210374	0	1.0	0.0
14	None	None	None	None	None	0	0	0.4	2	0.8	4	0.4666666666666667	0.8	6	4	0	0	0	0.6	5	3	0.4666666666666667	7	0.0	0	-0.24407635434617986	0.9913314849168792	0.1563037559774893	0.9998499529247279	0.09595035166830057	0.5126410496797369	0.9488434466528477	0.9893495541356689	0	1.0	0.0
5110	0.0017569900944546474	0.0005899053971495771	-0.0005853589081722304	0.9985786618983481	None	0	0	0.375	3	0.8	8	0.3333333333333333	0.8	11	8	0	1	0	0.4444444444444444	4	9	0.8	12	1.0	1.0	-0.09903638987590324	0.5629904824769459	0.36759167140271726	0.6302668625307157	0.09953425002620084	0.5694810647875664	0.8687988700153141	0.587942907580022	0.0	0.6363636363636364	0.0
3874	0.0022284213277029646	0.0013376238646855038	0.001327238684307091	0.9964079306533948	None	0.3333333333333333	1	0.5	4	0.6666666666666666	6	0.4074074074074074	0.6666666666666666	10	6	0	0	0	0.3333333333333333	3	9	0.7333333333333333	11	0.0	1.0	0.028771067844782006	0.5374037260280181	0.0016121829219431227	0.5846453665685226	0.09990855920354991	0.500107873310392	0.6015669575380964	0.5409248395251929	0	1.0	0.0
4804	0.014844961636595112	0.010382891171932375	-0.010362652705782292	0.9813679410704697	None	0.25	1	0.4	4	0.75	9	0.25925925925925924	0.75	13	9	0	0	0	0.6666666666666666	6	9	0.9333333333333333	14	0.0	1.0	0.011584012964963326	0.5055660095320234	-0.11834681400811291	0.5654047873217013	0.28556822380202374	0.6765105485664101	0.8438202713110858	0.5844474484510058	0	0	0.0
3548	0.0009907051901849422	0.000713538590872041	0.0007127544909181913	0.9994686406785562	None	0.25	1	0.36363636363636365	4	0.7857142857142857	11	0.2222222222222222	0.7857142857142857	15	11	0	0	0	0.8888888888888888	8	9	1.0666666666666667	16	0.0	1.0	-0.07329207946689212	0.6074811400150875	3.3931834311835544e-05	0.5046842376794911	0.040145405137782766	0.5768067761277599	0.6153654207659982	0.5634192907042046	0	0	0.0
3023	None	None	None	None	None	0.15384615384615385	2	0.39285714285714285	11	0.5897435897435898	23	0.5061728395061729	0.48717948717948717	29	19	11	3	0	1.0	9	9	2.7333333333333334	41	0.1875	0.5882352941176471	-0.04603723308539979	0.6597451025069772	-0.0999999949749423	0.5000000175619728	1.9415056133716284e-06	0.500044984751858	0.6135022548873641	0.554971764930833	1.0	1.0	0.0
70	None	None	None	None	None	0	0	0.018518518518518517	1	1.0	79	1.0	0.012658227848101266	1	1	79	0	0	1.0	9	9	5.4	81	0.0	1.0	0.06538995523028288	0.5	0.004717956387624187	0.5	0.17087986306272832	0.5	0.6651943506420654	0.5	0	1.0	0.0
4476	0.0026387376705826063	0.0006814052818365389	-0.0003880462271416125	0.9766921418508695	None	0.25	1	0.4	4	0.7692307692307693	10	0.23809523809523808	0.7692307692307693	14	10	0	0	0	0.7777777777777778	7	9	1.0	15	0.0	1.0	1.9096182214138278	1.0	0.2725880697325988	0.649833863907091	0.09968996381328137	0.5133159145082637	0.999684864096267	0.9999999999838101	0	1.0	0.0
1809	None	None	None	None	None	0	0	0.3333333333333333	1	1.0	2	1.0	0	0	0	3	3	0	0.25	1	4	0.26666666666666666	4	0.3	0	0	0	0	0	0	0	0	0	0	0	0
522	None	None	None	None	None	0	0	0.3333333333333333	2	0.8571428571428571	6	0.36	0.8571428571428571	8	6	0	0	0	1.0	5	5	0.6	9	0.0	0	0.005204031783337384	0.6450973484004747	0.010610737153544377	0.6020293039005474	-0.12610832601377076	0.5844435475207016	0.6848307018384884	0.6108395011569088	0	1.0	0.0
476	None	None	None	None	None	0.07692307692307693	1	0.2413793103448276	7	0.7560975609756098	31	0.7962962962962963	0.14634146341463414	12	6	30	0	0	0.6666666666666666	6	9	2.8666666666666667	43	0.0	0.7368421052631579	-0.0015968227904540277	0.6364133240226314	0.10355803909269574	0.9863048055913408	0.031185085654804	0.5771045796146071	0.7151810377137428	0.8475978036138664	0	1.0	0.0
5369	0.01153935805141397	0.010595171758768855	0.010591267133311733	0.987908354477058	None	0.25	1	0.36363636363636365	4	0.7857142857142857	11	0.2222222222222222	0.7857142857142857	15	11	0	0	0	0.8888888888888888	8	9	1.0666666666666667	16	0.0	1.0	0.12240735743239714	0.6173909873375552	0.07981024489388862	0.5536257605041633	0.09945642304549084	0.5010356341605812	0.5515463709022832	0.557902612436966	0	1.0	0.0
1625	None	None	None	None	None	0	0	0.5	4	0.4444444444444444	4	0.7333333333333333	0.1111111111111111	3	1	7	0	0	0.6	3	5	0.7333333333333333	11	0.0	0.3333333333333333	0.0019181202666668621	0.5069529247106936	0.09999998697447522	0.5000000404423606	2.9093960081414127e-05	0.5000033452770516	0.6146446448644096	0.5023189029240362	0	0	0.0
4803	0.003988646742586589	0.003299068104408813	-0.0032871883646632613	0.9979768415827913	None	0.3333333333333333	1	0.5	4	0.7	7	0.3333333333333333	0.7	11	7	0	0	0	0.4444444444444444	4	9	0.8	12	0.0	1.0	-0.07401404650851989	0.5183971749595855	-0.02440039608227732	0.5128076257275227	0.0999999994552756	0.5004596320497053	0.6744830341761536	0.5105569455319424	0	1.0	0.0
6160	0.0008075510337789645	0.0003404935361708873	0.0003119218691272925	0.9977134071347188	None	0.3333333333333333	1	0.4444444444444444	4	0.7272727272727273	8	0.28888888888888886	0.7272727272727273	12	8	0	0	0	0.5555555555555556	5	9	0.8666666666666667	13	0.0	1.0	0.09988799653222455	0.5000158089769962	-0.03078418855151151	0.5335253552693509	-0.034745197075646085	0.680654905798695	0.663069172990888	0.5737211480943986	0	1.0	0.0
6817	4.43288698283302e-05	2.2656395808074357e-07	-2.2934886545545294e-08	0.9999971338618378	None	0.25	1	0.4	4	0.7692307692307693	10	0.23809523809523808	0.7692307692307693	14	10	0	0	0	0.7777777777777778	9	7	1.0	15	0.0	1.0	0.03476610994589408	0.6466098685534758	0.00019698679757867602	0.5033086039456144	3.3460160014606927e-12	0.5619555853320669	0.5637634215436456	0.5717111107753949	0	1.0	0.0
2704	2.418613049527478e-08	2.289189462403574e-08	-1.9636740856892655e-08	0.9999958653234207	None	0	0	0.5	2	0.75	3	0.5	0.75	5	3	0	2	0	0.75	3	4	0.4	6	1.0	0	-0.037392563719854846	0.6075328740684034	-0.0065179839238819785	0.6058849851286873	5.406514194871581e-22	0.5000000059293531	0.5906572420808631	0.5717513742604768	0.0	0	0.0
3683	0.0013751423171391866	0.0005897628018166194	-0.0005598734801112457	0.9972305146184524	None	0.25	1	0.4	4	0.7692307692307693	10	0.23809523809523808	0.7692307692307693	14	10	0	0	0	0.7777777777777778	7	9	1.0	15	0.0	1.0	0.0898333845724901	0.520043507609459	0.012695650357486344	0.6302816252650187	-0.03428333599579338	0.6574202856108764	0.6458019215746902	0.6039187845636383	0	1.0	0.0
1762	None	None	None	None	None	0	0	0.2727272727272727	3	0.7142857142857143	10	0.6666666666666666	0	0	0	15	6	0	0.6666666666666666	4	6	1.0666666666666667	16	0.17647058823529413	0.15384615384615385	0	0	0	0	0	0	0	0	0	0	0
4072	1.747653788527543e-08	1.666572989658939e-08	4.2370407478947804e-10	0.9999978665635466	None	0.3333333333333333	1	0.4444444444444444	4	0.7272727272727273	8	0.28888888888888886	0.7272727272727273	12	8	0	0	0	0.5555555555555556	5	9	0.8666666666666667	13	0.0	1.0	0.04448522752933294	0.5641794069680701	0.00045468632727019406	0.5466981728105302	1.9629412652015656e-17	0.5000487830086826	0.5522115214905641	0.5370714648414486	0	1.0	0.0
7034	0.002738805247287671	0.0023325486630952352	0.002318879279555848	0.9987123100261217	None	0	0	0.3333333333333333	3	0.8181818181818182	9	0.28888888888888886	0.8181818181818182	12	9	0	0	0	0.5555555555555556	5	9	0.8666666666666667	13	0.0	1.0	0.021534868811233333	0.5047351173512763	0.0015894747493984869	0.5130255438740203	0.0999999999563319	0.5000109976811784	0.6033596116481742	0.5059246387950376	0	0.4166666666666667	0.0
375	None	None	None	None	None	0	0	0.4	2	0.8	4	0.4666666666666667	0.8	6	4	0	0	0	0.6	5	3	0.4666666666666667	7	0.0	0	0.0016268450359643353	0.5276222310551234	0.0070237447955854345	0.5081495516039329	0.03807739111259796	0.5778198135389798	0.5375523635120271	0.5380125514587506	0	0.5	0.0
3041	3.315837481862182e-06	2.7983839005564386e-06	2.759213736472099e-06	0.9990959907823934	None	0	0	0.6666666666666666	2	0.5	1	0.6666666666666666	0.5	3	1	0	1	0	0.6666666666666666	2	3	0.26666666666666666	4	0.5	0	0	0.5	0	0.5	0.02887354457278758	0.5125065492041697	0.5339753617716546	0.504169622821847	1.0	1.0	0.0
5010	0.005295190841200636	0.003330982067944741	0.0033300024964018787	0.9978580194110466	None	0.3333333333333333	1	0.4444444444444444	4	0.7272727272727273	8	0.28888888888888886	0.7272727272727273	12	8	0	0	0	0.5555555555555556	5	9	0.8666666666666667	13	0.0	1.0	0.09931391041942514	0.5003659489032277	7.902762784127648e-27	0.5	0.30162260988926215	0.8481265723674922	0.7782661676498069	0.6396430933490908	0	0	0.0
7290	0.007224600521412136	0.0018209524466658194	0.0017972445878597183	0.9893788464716219	None	0	0	0.3333333333333333	3	0.8181818181818182	9	0.28888888888888886	0.8181818181818182	12	9	0	0	0	0.5555555555555556	5	9	0.8666666666666667	13	0.0	1.0	0.09853567790073622	0.5125897341670127	0.2175182845580573	0.6112024854385498	0.09849414740872839	0.5077588609304864	0.6320031910110591	0.5443644510912594	0	0.08333333333333333	0.0
2952	0.003698688157791578	7.365841688312462e-05	-5.058154369435222e-05	0.9955489674236887	None	0.16666666666666666	1	0.3333333333333333	5	0.7	14	0.4888888888888889	0.45	14	9	7	5	0	0.5555555555555556	9	5	1.4666666666666666	22	0.38461538461538464	0.47058823529411764	-0.06684819245875372	0.8089064642323213	0.026308724873307286	0.6704632481820278	0.08862158936184106	0.6095865220047707	0.6370241808792346	0.7039665936673111	0.21428571428571427	0.9285714285714286	0.0
330	None	None	None	None	None	0.16666666666666666	1	0.35714285714285715	5	0.7222222222222222	13	0.47619047619047616	0.2222222222222222	7	4	12	2	0	0.8571428571428571	6	7	1.3333333333333333	20	0.08	0.2857142857142857	-0.10536102263127585	0.88079306212446	0.08619831699308059	0.5282923387642748	0.07410107060759538	0.6694836183171966	0.7375473794211785	0.7190392295362561	1.0	1.0	0.0
7255	0.003321247117008788	0.0022992187194593133	0.0022726708738194544	0.9965201208189398	None	0.25	1	0.4	4	0.75	9	0.25925925925925924	0.75	13	9	0	0	0	0.6666666666666666	6	9	0.9333333333333333	14	0.0	1.0	2.7560342633919108e-05	0.5000168787429298	0.0004885464974466032	0.5701823625186302	0.09999999999996247	0.5000213378565895	0.6154372689001111	0.5235449144405245	0	1.0	0.0
5709	0.010741637137758412	0.002972911102267538	0.0017530800188839412	0.9884254312919021	None	0.25	1	0.4	4	0.75	9	0.25925925925925924	0.75	13	9	0	0	0	0.6666666666666666	6	9	0.9333333333333333	14	0.0	1.0	3.2857855087443184e-23	0.5	-0.025075555543197053	0.5260001916859227	0.19234355005982082	0.7731829781272973	0.725186586547428	0.6090900566670291	0	1.0	0.0
7323	5.666729786829551e-05	9.277438133910327e-07	8.506235234091798e-07	0.9999973514334837	None	0.25	1	0.4	4	0.7692307692307693	10	0.23809523809523808	0.7692307692307693	14	10	0	0	0	0.7777777777777778	9	7	1.0	15	0.0	1.0	0.2851162934821794	0.5507633997259779	0.0057048482432655295	0.566568757235054	0.04567387000547245	0.5442927400259447	0.773064389875398	0.5538945982409722	0	1.0	0.0
5488	0.0008538143079549248	0.0003321548459622502	0.0003308155052686274	0.999270191112232	None	0.25	1	0.4	4	0.7692307692307693	10	0.23809523809523808	0.7692307692307693	14	10	0	0	0	0.7777777777777778	7	9	1.0	15	0.0	1.0	0.04894546006437008	0.5317843272573655	-0.05104491195126981	0.9999995325346338	-0.04610033676515999	0.6562227000075763	0.6416510131186007	0.9940392778321837	0	1.0	0.0
6084	0.0027655025170898063	0.0010367823555326552	0.0010100492674086831	0.9977199461215179	None	0.3333333333333333	1	0.5	4	0.7	7	0.3333333333333333	0.7	11	7	0	0	0	0.4444444444444444	4	9	0.8	12	0.0	1.0	0.09981255536216675	0.5001469312470055	0.013870781262983129	0.5294284660942342	0.11898449834633329	0.6077014005855463	0.6073234190895549	0.5462092742110302	0	0	0.0
3939	0.006449640411519769	0.0007567867924769544	-3.668237170258516e-05	0.9808199799490351	None	0.25	1	0.4	4	0.75	9	0.25925925925925924	0.75	13	9	0	0	0	0.6666666666666666	6	9	0.9333333333333333	14	0.0	1.0	0.28622920963797	0.522746563996246	0.11638087478757168	0.5781619195132455	0.09839598498466219	0.677107495151005	0.6974621714324558	0.594419044120117	0	1.0	0.0
7114	1.6813941006493917e-06	6.907747401656572e-07	6.906285245774836e-07	0.9997977056927152	None	0	0	0.5	3	0.6666666666666666	4	0.5714285714285714	0.6666666666666666	7	4	0	0	0	0.2857142857142857	2	7	0.5333333333333333	8	0.0	0.6666666666666666	0.09996381448813926	0.5042707287984325	0.03834005400106293	0.5922310940026679	-0.007398338883675281	0.58114551734331	0.6050934671521082	0.559529412252984	0	1.0	0.0
7064	0.012885386256881966	0.0028397254494113306	-0.0027331387311235037	0.9962381912259924	None	0.25	1	0.4	4	0.7692307692307693	10	0.23809523809523808	0.7692307692307693	14	10	0	0	0	0.7777777777777778	9	7	1.0	15	0.0	1.0	0.0995198536681283	0.5332241427702249	-0.09999620726779437	0.500020029995028	0.39492748843995945	0.7209283889979256	0.8842344181739462	0.589221507702074	0	1.0	0.0
5467	0.0026937135260335365	0.0013533384645542522	0.0010178462630493113	0.99809519774007	None	0	0	0.375	3	0.7777777777777778	7	0.4074074074074074	0.7777777777777778	10	7	0	0	0	0.3333333333333333	3	9	0.7333333333333333	11	0.0	1.0	0.04450553641204692	0.5265375484761743	1.9859811522681185e-08	0.5009294435004706	0.0999999991823461	0.5002722238693368	0.6008646475931225	0.5092536691229117	0	1.0	0.0
2064	None	None	None	None	None	0	0	0.6666666666666666	2	0.5	1	0.6666666666666666	0	1	0	2	0	0	0.6666666666666666	2	3	0.26666666666666666	4	0.0	0.6666666666666666	0	0	0	0	0	0	0	0	0	0	0
2306	None	None	None	None	None	1.0	1	1.0	4	0.25	1	0.5	0.25	5	1	0	0	0	0.75	3	4	0.4	6	0.0	1.0	8.668493464249317e-18	0.5000000000000001	2.574198293818424e-06	0.5000151844468858	9.901779051553388e-12	0.500000001445096	0.500003033721736	0.5000050619639953	0	1.0	0.0
5492	0.00015908412359012754	1.3546829208625124e-05	1.354554534746355e-05	0.9996283257679167	None	0.25	1	0.4	4	0.7692307692307693	10	0.23809523809523808	0.7692307692307693	14	10	0	0	0	0.7777777777777778	7	9	1.0	15	0.0	1.0	0.09986438883170375	0.5003891136807745	3.7281775152783215e-06	0.5004684263189076	0.013251741500164926	0.5210878070949918	0.6089141860831983	0.507318765303879	0	1.0	0.0
7245	0.00760020575858023	0.001108672385498342	-0.0008618716447124229	0.9863565260975875	None	0.25	1	0.4	4	0.75	9	0.25925925925925924	0.75	13	9	0	0	0	0.6666666666666666	9	6	0.9333333333333333	14	0.0	1.0	-0.09951064577091394	0.5012050011028559	-0.15941465047982137	0.9869071419221572	0.3374248932981834	0.8206134655135542	0.9392305467045821	0.8753680527134623	0	1.0	0.0
342	None	None	None	None	None	0.2	1	0.46153846153846156	6	0.5882352941176471	10	0.30158730158730157	0.4117647058823529	12	7	6	6	0	0.7777777777777778	7	9	1.2666666666666666	19	0.5454545454545454	0.6	0.07542557676459741	0.5963756539470673	0.0994920644006873	0.5009117260094217	0.09997048268924538	0.5001103575380091	0.5286153020099872	0.5328255915229902	1.0	1.0	0.0
7308	0.0005693877501806575	1.2245348897351513e-05	-1.1116031615882352e-05	0.999994198652131	None	0	0	0.375	3	0.8	8	0.3	0.8	11	8	0	1	0	0.625	8	5	0.8	12	1.0	0.8571428571428571	-0.07613406648387043	0.5599558800814188	7.902762784127648e-27	0.5000000369226204	0.3153625293577716	0.7284964037436031	0.848927137808011	0.600927250693713	0.0	0	0.0
2223	None	None	None	None	None	0.4	2	0.6666666666666666	8	0.2	3	0.5666666666666667	0.06666666666666667	7	1	9	5	0	0.8333333333333334	6	5	1.1333333333333333	17	0.3125	0.6666666666666666	-0.09999991949541082	0.5000020847118969	5.109600153078249e-07	0.5000016310828832	-0.017515685736388936	0.6477007623045343	0.610104773302744	0.5505733626382869	1.0	1.0	0.0
2423	None	None	None	None	None	0.3333333333333333	1	0.375	3	0.7	7	0.3	0.6	9	6	2	2	0	0.625	8	5	0.8	12	0.4	0.8571428571428571	-0.07937129033652499	0.5814038839903746	1.568698468459106e-11	0.5000018804232726	0.04850653775418415	0.5198877431533192	0.6309398043054872	0.5339592730509227	0.7777777777777778	0.8888888888888888	0.0
7305	0.001362441872886995	3.9396532136193325e-05	9.220469173698217e-06	0.9968132055818804	None	0.25	1	0.4	4	0.75	9	0.25925925925925924	0.75	13	9	0	0	0	0.6666666666666666	6	9	0.9333333333333333	14	0.0	1.0	-0.10990996850445138	0.6262385012080038	0.3243349370520111	0.5828822659537856	0.04419611102574324	0.5056032038493065	0.8578460431871372	0.5722526696612331	0	1.0	0.0
6056	0.00014439781106490168	1.4191381847889585e-05	5.022456886218086e-07	0.9990157497184311	None	0.3333333333333333	1	0.5	4	0.7	7	0.3333333333333333	0.7	11	7	0	0	0	0.4444444444444444	4	9	0.8	12	0.0	1.0	5.468889382839019e-08	0.5000001186602987	7.902762784127648e-27	0.5	-0.03615140096065582	0.6498488752119437	0.5625949971154283	0.5513496072732433	0	1.0	0.0
5754	0.00105051419508044	0.00041692222405625935	-0.0003945139767397498	0.999037263246808	None	0.25	1	0.4	4	0.7692307692307693	10	0.23809523809523808	0.7692307692307693	14	10	0	0	0	0.7777777777777778	7	9	1.0	15	0.0	1.0	0.02603942819506052	0.5513200047452318	0.0917540910920716	0.6589170112281363	0.09999999622932594	0.5000000037652832	0.5821104611314916	0.5715453886407882	0	1.0	0.0
6022	0.005502797772176155	0.0038639075188401932	0.0038161393195234	0.9979520375476184	None	0	0	0.42857142857142855	3	0.75	6	0.5555555555555556	0.75	9	6	0	0	0	0.2222222222222222	2	9	0.6666666666666666	10	0.0	1.0	0.0986282710165116	0.5007042607089293	-0.09999999999494305	0.5000000001190218	0.36549273120000075	0.9134397901856861	0.8706601451866356	0.6870574078038906	0	1.0	0.0
7369	0.013587709957377668	0.003911265812762265	0.0019750377481694884	0.9909373807547283	None	0.25	1	0.4	4	0.75	9	0.25925925925925924	0.75	13	9	0	0	0	0.6666666666666666	6	9	0.9333333333333333	14	0.0	1.0	0.09578040400839423	0.5020437733015157	-0.033242465154726786	0.5082048912520776	0.40941660244254263	0.8883485971865164	0.8643439273220946	0.6692939521109111	0	1.0	0.0
4911	0.0006274870441820341	3.1717290192087834e-06	1.4497912059973557e-07	0.9999979952020751	None	0.3333333333333333	1	0.4444444444444444	4	0.7272727272727273	8	0.28888888888888886	0.7272727272727273	12	8	0	0	0	0.5555555555555556	5	9	0.8666666666666667	13	0.0	1.0	0.04525203601277956	0.5128539715560889	-0.053046663934810445	0.7875315320731043	0.12776983199914693	0.7384193394273334	0.7032234558439662	0.6899250103097834	0	0.08333333333333333	0.0
5774	0.0015251101539139635	6.336031436742042e-05	-6.1699255501353e-05	0.9968597867610398	None	0.3333333333333333	1	0.5	4	0.7	7	0.3333333333333333	0.7	11	7	0	0	0	0.4444444444444444	4	9	0.8	12	0.0	1.0	0.1385337792179834	0.5173649299432438	-0.06812870463223802	0.6051439633516371	0.02954420650523424	0.6789183080734068	0.7041268524702017	0.6023051835146669	0	1.0	0.0
6351	0.0026440354543109078	0.0007317297272824124	0.00043969698514793453	0.9976750995197358	None	0.25	1	0.4	4	0.7692307692307693	10	0.23809523809523808	0.7692307692307693	14	10	0	0	0	0.7777777777777778	7	9	1.0	15	0.0	1.0	0.06059489308903633	0.5140830762567833	8.23126317369858e-18	0.5000000023846903	0.0999997954552096	0.5048854970026345	0.6012560051513427	0.5063238151394394	0	0.21428571428571427	0.0
7526	0.005497065478947409	0.00021006271581221726	0.0001514769238926362	0.9895448035045864	None	0	0	0.375	3	0.8	8	0.3333333333333333	0.8	11	8	0	0	0	0.4444444444444444	4	9	0.8	12	0.0	1.0	4.8252799934976435e-08	0.5015798687401903	-0.09980759778370098	0.5007852247922545	0.0999999987512097	0.5011377887501318	0.6931840640664492	0.5011676279274189	0	1.0	0.0
5164	0.006022522196946149	0.0058949419270779135	0.005835451772642213	0.9932264197021864	None	0	0	0.375	3	0.8	8	0.3333333333333333	0.8	11	8	0	0	0	0.4444444444444444	4	9	0.8	12	0.0	1.0	0.0992838286298629	0.5001600432038145	-0.04001838786081878	0.7887472439672818	0.2247200397426583	0.7650031107771568	0.7552382718265895	0.6969423127343367	0	0.9090909090909091	0.0
1674	None	None	None	None	None	0	0	0.1111111111111111	2	0.92	23	1.0	0	0	0	26	0	0	0.3333333333333333	9	3	1.8	27	0.0	1.0	0	0	0	0	0	0	0	0	0	0	0
6042	0.0029524478570674426	0.001066835838096319	0.001064218229762323	0.9964394002034155	None	0.3333333333333333	1	0.5	4	0.7	7	0.3333333333333333	0.7	11	7	0	0	0	0.4444444444444444	4	9	0.8	12	0.0	1.0	0.054110271489580454	0.5159369523300515	-0.0823440271169337	0.9499764494458857	0.25598111753633657	0.5929766796600128	0.8072987790306244	0.7554694504383732	0	1.0	0.0
3130	None	None	None	None	None	0.2857142857142857	2	0.5	8	0.5	11	0.5714285714285714	0.36363636363636365	12	8	11	6	0	0.8571428571428571	6	7	1.6	24	0.2727272727272727	0.6666666666666666	0	0.5	0	0.5	0.020716160086370637	0.5701578308438751	0.5243948443317521	0.5235238807628708	1.0	1.0	0.8611752972582896
2324	None	None	None	None	None	0	0	0.3333333333333333	2	0.8571428571428571	6	1.0	0.8571428571428571	8	6	0	1	0	0.1111111111111111	9	1	0.6	9	0.5	1.0	0.07881480200210447	0.5240762575382268	0.05704722481635847	0.6441894264932727	-0.04645812099257119	0.9941075055698051	0.6522752448919664	0.8742840084158046	1.0	1.0	0.0
1287	None	None	None	None	None	0	0	0.3076923076923077	8	0.6388888888888888	23	0.5277777777777778	0.027777777777777776	4	1	33	5	0	0.8888888888888888	8	9	2.533333333333333	38	0.07462686567164178	0.42424242424242425	0.2580024429322528	0.5631885949649976	-0.0034414483808191897	0.6406822629228481	-0.09765838719793445	0.5064875266009066	0.8212955901747081	0.5710485253792843	1.0	1.0	0.03547311544051334
3214	0.00470711948291833	0.000366461780603033	0.0002142483781407686	0.9988855993650971	None	0	0	0.375	3	0.8	8	0.3	0.8	11	8	0	0	0	0.625	8	5	0.8	12	0.0	0.8571428571428571	7.902762784127648e-27	0.5	0.8299542100868968	0.604452642043054	0.25632314836564435	0.9973311432259966	0.9788484064448576	0.8924321314271451	0	1.0	0.0
1877	None	None	None	None	None	0	0	0.38461538461538464	5	0.6470588235294118	11	0.3958333333333333	0.47058823529411764	11	8	7	1	0	0.75	6	8	1.2666666666666666	19	0.06666666666666667	0.42857142857142855	0.07062546353684844	0.5299960611620715	-0.09948876669368578	0.501047385286861	0.04003447948830093	0.5443012813892443	0.6798373032187327	0.5251445277101338	1.0	0.9090909090909091	0.0
4929	0.0047004207522288715	0.003963570682052433	0.0039617858679561364	0.9979045722699545	None	0	0	0.375	3	0.7777777777777778	7	0.4074074074074074	0.7777777777777778	10	7	0	0	0	0.3333333333333333	3	9	0.7333333333333333	11	0.0	1.0	0.09875969223673782	0.5017929872683294	-0.09611973426913728	0.5257198447165061	0.09987363234006486	0.6737620768121739	0.7110597130686859	0.5691696415260638	0	1.0	0.0
1999	None	None	None	None	None	0	0	0.625	5	0.3	3	0.75	0	3	0	8	6	0	0.25	8	2	0.8	12	0.35294117647058826	0.7272727272727273	0	0	0	0	0	0	0	0	0	0	0
835	None	None	None	None	None	0	0	0.18181818181818182	2	0.8571428571428571	12	0.45714285714285713	0	1	0	14	3	0	0.7142857142857143	5	7	1.0666666666666667	16	0.0967741935483871	0.18181818181818182	0	0	0	0	0	0	0	0	0	0	0
736	None	None	None	None	None	0	0	0.5	4	0.4444444444444444	4	0.44	0	0	0	10	14	0	1.0	5	5	0.7333333333333333	11	0.5833333333333334	1.0	0	0	0	0	0	0	0	0	0	0	0
5119	0.007023656714079748	0.006779814294704173	0.006779754451480809	0.9969052000664396	None	0	0	0.375	3	0.7777777777777778	7	0.4074074074074074	0.7777777777777778	10	7	0	0	0	0.3333333333333333	3	9	0.7333333333333333	11	0.0	1.0	0.09999256870468463	0.5000043098516849	-0.023287538510728612	0.5227658906733238	0.09999998228509008	0.5000026993607708	0.6413334025460318	0.5075956328929776	0	1.0	0.0
7270	0.0029880488157538604	0.0003010908955957299	-0.000206686618256024	0.9980479431157773	None	0.25	1	0.4	4	0.7692307692307693	10	0.23809523809523808	0.7692307692307693	14	10	0	0	0	0.7777777777777778	7	9	1.0	15	0.0	1.0	0.02457455270526058	0.500703499568414	-0.09323924291643822	0.5182718125174762	0.32867679038737074	0.9071882315116575	0.8494347803956535	0.6868076598111019	0	0.9285714285714286	0.0
3418	1.3042214012386461e-08	1.2699203253478069e-08	1.2699186314017307e-08	0.9999985496025168	None	0.25	1	0.36363636363636365	4	0.7857142857142857	11	0.2222222222222222	0.7857142857142857	15	11	0	0	0	0.8888888888888888	9	8	1.0666666666666667	16	0.0	1.0	0.1760440775706794	0.7063657635388947	-0.2125105256923497	0.6567762773895734	7.902762784127648e-27	0.5000000007960339	0.8304689085487179	0.6245532035924117	0	0.9333333333333333	0.0
521	None	None	None	None	None	0.3333333333333333	3	0.55	11	0.4074074074074074	11	0.453125	0.3333333333333333	18	9	10	5	0	1.0	8	8	1.9333333333333333	29	0.3333333333333333	0.8695652173913043	-0.05730779300283011	0.5243193028142743	0.018229179283507195	0.5570166748118737	0.008423709725993937	0.6478947835355332	0.6034823785320521	0.5773908791171558	1.0	1.0	0.1570148725668074
1768	None	None	None	None	None	0.3333333333333333	1	0.875	7	0.1	1	0.6	0.1	4	1	7	4	0	0.8	5	4	0.8	12	0.26666666666666666	1.0	0.09985367210509832	0.5002907106388504	1.2579629473666775e-05	0.500838603733332	0.08334784286147104	0.6426806763924934	0.6147185293028039	0.5491355233474171	0.0	0	0.0
2875	0.005692102266370299	0.0009270223126882114	0.0009053408802132995	0.9954562316476983	None	0.3333333333333333	1	0.4444444444444444	4	0.7272727272727273	8	0.28888888888888886	0.7272727272727273	12	8	0	0	0	0.5555555555555556	5	9	0.8666666666666667	13	0.0	1.0	0.09850344133521634	0.502787000130696	4.1731170346820034e-10	0.5000000490137492	0.2877854763712403	0.8047020555308358	0.7676766785633709	0.6167315139905724	0	0.9166666666666666	0.0
6146	0.0055122352466002245	0.0013258301701647459	-0.0005913887218046691	0.9244437649706025	None	0.25	1	0.4	4	0.7692307692307693	10	0.23809523809523808	0.7692307692307693	14	10	0	0	0	0.7777777777777778	7	9	1.0	15	0.0	1.0	-4.161921225715509	1.0	0.0195466409645366	0.6402788191234839	0.16462280283157854	0.6599918778235969	0.999999997838735	0.9999999999999496	0	1.0	0.0
1743	None	None	None	None	None	0.25	1	0.5	5	0.5833333333333334	7	0.3888888888888889	0.5	11	6	2	2	0	1.0	6	6	0.9333333333333333	14	0.6666666666666666	0.25	0.22677972301480637	0.6928467975551929	7.778952187131915e-09	0.5000000506231952	0.1185956205781078	0.5585452166737618	0.7162661799839606	0.5865143059279657	1.0	1.0	0.0
1252	None	None	None	None	None	0	0	0.06666666666666667	1	1.0	20	0.7333333333333333	0.1	2	2	19	5	0	0.8333333333333334	6	5	1.4666666666666666	22	0.11904761904761904	0.23529411764705882	0.11339937849226778	0.5069282045236302	0.0016250088469321512	0.5040099151189722	2.184242460183801e-08	0.5000000546018829	0.6296752974667665	0.5036461699235353	1.0	1.0	0.0
2284	None	None	None	None	None	0	0	0.125	2	0.9090909090909091	20	0.8888888888888888	0	0	0	23	0	0	0.3333333333333333	9	3	1.6	24	0.0	1.0	0	0	0	0	0	0	0	0	0	0	0
3830	0.0012670536832431435	0.00037600746734601316	-0.00037575269157501425	0.9972877872782692	None	0.25	1	0.36363636363636365	4	0.7857142857142857	11	0.2222222222222222	0.7857142857142857	15	11	0	0	0	0.8888888888888888	8	9	1.0666666666666667	16	0.0	1.0	0.0906743096664772	0.5893357966334969	-0.18044514564694664	0.9999950326900544	0.06348143304729639	0.6731948727921737	0.7847432299470726	0.9882510482875962	0	1.0	0.0
7033	0.00745878696023032	0.0008545120514726437	0.00018952404283031267	0.9958584318444351	None	0	0	0.3333333333333333	3	0.8181818181818182	9	0.28888888888888886	0.8181818181818182	12	9	0	0	0	0.5555555555555556	5	9	0.8666666666666667	13	0.0	1.0	-0.09999976652042616	0.5000001924142151	0.004210986054265678	0.5706375807316172	0.09999999996451539	0.5035948336242903	0.6935215364595188	0.524882203187654	0	1.0	0.0
7435	0.0036446559726492547	0.0025407794201783487	0.002539806933558923	0.9943464415483051	None	0.25	1	0.4	4	0.7692307692307693	10	0.23809523809523808	0.7692307692307693	14	10	0	0	0	0.7777777777777778	7	9	1.0	15	0.0	1.0	0.0855805755898061	0.5348217383572993	0.16039383861243978	0.6052772389337172	0.09999999966383835	0.5108552238880889	0.601169537220681	0.5506954911692338	0	0.9285714285714286	0.0
4971	0.0022192436998787687	0.00010746094212503111	8.604064242740605e-05	0.9976792460007075	None	0.25	1	0.4	4	0.75	9	0.25925925925925924	0.75	13	9	0	0	0	0.6666666666666666	6	9	0.9333333333333333	14	0.0	1.0	0.04811613550592709	0.5198243877832848	-0.04443244517392587	0.520410863641429	0.09994051933721333	0.6813018873896278	0.643750773778892	0.57613566769445	0	0.9230769230769231	0.0
3844	0.0052690432141108984	0.0025102435301310472	0.0023753186022773634	0.9928681600093079	None	0.25	1	0.4	4	0.7692307692307693	10	0.23809523809523808	0.7692307692307693	14	10	0	0	0	0.7777777777777778	7	9	1.0	15	0.0	1.0	0.09760010684039908	0.5010970073117587	6.888034134353476e-08	0.5000001210175291	0.09676430730366549	0.6605042576361686	0.6133613498858834	0.5555967099413934	0	1.0	0.0
6290	0.021955752800800123	0.005284745372259642	-0.0018215626197000847	0.9785223774443249	None	0	0	0.3333333333333333	3	0.8181818181818182	9	0.28888888888888886	0.8181818181818182	12	9	0	0	0	0.5555555555555556	5	9	0.8666666666666667	13	0.0	1.0	-0.2804210428730944	0.6850237609288439	-0.030441897817996288	0.5124312317614365	0.0999999996414255	0.5000867485824148	0.8283321358749001	0.5684866783950882	0	0	0.0
3282	0.00045073945088147286	5.207787439652489e-06	4.342717492418375e-06	0.9991900189183759	None	0.25	1	0.4	4	0.7692307692307693	10	0.23809523809523808	0.7692307692307693	14	10	0	0	0	0.7777777777777778	7	9	1.0	15	0.0	1.0	1.0434387902588813e-09	0.5108588001888594	9.237967957046236e-19	0.5000000000000266	0.02563043720509061	0.5396588175147157	0.5301532339160578	0.5168612071345678	0	1.0	0.0
5715	0.0052076011025781865	0.000759914034501084	0.0007394156454473763	0.9936145686136981	None	0.25	1	0.4	4	0.75	9	0.25925925925925924	0.75	13	9	0	0	0	0.6666666666666666	6	9	0.9333333333333333	14	0.0	1.0	0.09999600832189659	0.5000060583707077	-0.24802353413031364	1.0	-0.07956904141584055	0.6831553693055994	0.8076874626973097	1.0	0	0.9230769230769231	0.0
3618	0.0007984541683414982	0.00015955559421458932	0.0001593776938294086	0.999141465231372	None	0.25	1	0.4	4	0.7692307692307693	10	0.23809523809523808	0.7692307692307693	14	10	0	0	0	0.7777777777777778	7	9	1.0	15	0.0	1.0	0.09575324088266987	0.5113240976943284	0.09936157002636199	0.5931560774104458	0.026070927139229323	0.5742645801004829	0.5856486923598595	0.5598454241835311	0	1.0	0.0
6150	0.0016546484156465817	0.00047572417965200216	-0.00047572363223914786	0.9917234175957871	None	0	0	0.375	3	0.7777777777777778	7	0.4074074074074074	0.7777777777777778	10	7	0	0	0	0.3333333333333333	3	9	0.7333333333333333	11	0.0	1.0	3.0988734810636327e-10	0.5000000002296003	-0.09992326172222125	0.5003498900423139	0.0005595608265261547	0.5741629740956781	0.6159213849737929	0.5250004791232755	0	1.0	0.0
344	None	None	None	None	None	0	0	0.6666666666666666	2	0.5	1	0.6666666666666666	0	1	0	2	0	0	0.6666666666666666	3	2	0.26666666666666666	4	0.0	0	0	0	0	0	0	0	0	0	0	0	0
3134	None	None	None	None	None	0.08333333333333333	1	0.38461538461538464	10	0.5555555555555556	20	0.6031746031746031	0.3888888888888889	24	14	13	0	0	0.7777777777777778	9	7	2.533333333333333	38	0.0	0.5806451612903226	0	0.5	0	0.5	0.09890721303399375	0.5043690292917171	0.6144965266285213	0.5014563760459365	0	1.0	0.0
828	None	None	None	None	None	0	0	0.3333333333333333	2	0.8571428571428571	6	0.36	0.8571428571428571	8	6	0	0	0	1.0	5	5	0.6	9	0.0	0	9.42282257426614e-09	0.500027767609971	0.14211446465966796	0.6718837447220148	-0.0909163499265862	0.5591839621294443	0.713020997147112	0.5788919583901307	0	1.0	0.0
2254	None	None	None	None	None	0	0	0.08333333333333333	2	0.9411764705882353	32	1.0	0	0	0	35	0	0	0.4444444444444444	9	4	2.4	36	0.0	1.0	0	0	0	0	0	0	0	0	0	0	0
5548	0.005754488551810297	0.0005423776945667556	5.787733739182552e-05	0.9944697763951563	None	0.25	1	0.36363636363636365	4	0.7857142857142857	11	0.2222222222222222	0.7857142857142857	15	11	0	0	0	0.8888888888888888	8	9	1.0666666666666667	16	0.0	1.0	-0.09716255619749327	0.5596685884753336	-0.09813550895010989	0.6100595314341573	0.11299184108093449	0.5456806174181239	0.7296394055515301	0.5720461589272493	0	1.0	0.0
6433	0.005051000579096178	0.00030547946049729833	-0.0003046257596218558	0.9914513751520309	None	0	0	0.42857142857142855	3	0.75	6	0.5555555555555556	0.75	9	6	0	0	0	0.2222222222222222	2	9	0.6666666666666666	10	0.0	1.0	0.09599247309955335	0.5166451975452845	-0.06212175131267554	0.5047297033270655	0.03146704458209115	0.8097702017818271	0.6758566889218973	0.6251223052373679	0	1.0	0.0
1159	None	None	None	None	None	0	0	0.3	6	0.6296296296296297	17	0.6444444444444445	0	2	0	26	8	0	0.5555555555555556	9	5	1.9333333333333333	29	0.14814814814814814	0.56	0	0	0	0	0	0	0	0	0	0	0
4521	0.0004999448093799673	0.00020686649766979174	0.00020656196829291817	0.9992918367097695	None	0.3333333333333333	1	0.5	4	0.7	7	0.3333333333333333	0.7	11	7	0	0	0	0.4444444444444444	4	9	0.8	12	0.0	1.0	0.048290271779551384	0.556674320772445	-0.1744649277208182	0.9999823453515672	-0.07300723742034293	0.5261681074424958	0.7571267229991625	0.9772233470728984	0	0.9090909090909091	0.0
1983	None	None	None	None	None	0.3333333333333333	1	0.5	4	0.6666666666666666	6	0.3055555555555556	0.6666666666666666	10	6	0	0	0	1.0	6	6	0.7333333333333333	11	0.0	0.4	7.10515288908985e-07	0.500006307076413	0.08679595694072847	0.9788302722696489	0.09994156626696375	0.5008208120969596	0.6090921986335815	0.7822848720344574	0	1.0	0.0
3805	0.00023449073182536342	1.681671246450213e-06	-1.6327864351527665e-06	0.9999999877426184	None	0.2	1	0.3333333333333333	4	0.8	12	0.20987654320987653	0.8	16	12	0	0	0	1.0	9	9	1.1333333333333333	17	0.0	1.0	0.09359552242963794	0.5407546868245927	0.0003361888134065489	0.5188546882740347	-0.08365201309163184	0.5007525439039907	0.6733353598077719	0.5201429193459425	0	0.3125	0.0
1917	None	None	None	None	None	0.3333333333333333	1	0.5	4	0.6666666666666666	6	0.3055555555555556	0.6666666666666666	10	6	0	0	0	1.0	6	6	0.7333333333333333	11	0.0	0.8	0.02723747656253283	0.5584641967844791	0.09534319857583222	0.5601716781373122	0.041020945391336126	0.6478604194201407	0.5864827559488213	0.5895598101438385	0	1.0	0.0
2686	3.0107495141940515e-06	2.6684964361499665e-06	4.4202587972019546e-07	0.9991178208941539	None	0	0	0.6666666666666666	2	0.5	1	0.6666666666666666	0.5	3	1	0	2	0	0.6666666666666666	3	2	0.26666666666666666	4	1.0	0	0	0.5	0	0.5	0.09774261740888221	0.5578476231940223	0.6131951931317053	0.519359590301164	1.0	1.0	0.8440348601853872
4953	0.003725659724384453	0.0026745999225838086	0.002674560868710381	0.9921879273516843	None	0.3333333333333333	1	0.5	4	0.7	7	0.3333333333333333	0.7	11	7	0	0	0	0.4444444444444444	4	9	0.8	12	0.0	1.0	0.09697230193073152	0.5068194011329383	0.1656656410650952	0.5737461665060388	0.09999977043272006	0.5051194326951196	0.5808600217505445	0.5287108650998094	0	0	0.0
6303	0.0022633017597541243	0.0011437696319148828	0.0011408948010171113	0.998600466730544	None	0.3333333333333333	1	0.5	4	0.7	7	0.3333333333333333	0.7	11	7	0	0	0	0.4444444444444444	4	9	0.8	12	0.0	1.0	0.06249958337939866	0.5065111657538729	-0.12079090573695903	0.5460436483270632	0.09999999979920511	0.5016638909322191	0.7265922112710368	0.5181087082327096	0	1.0	0.0
315	None	None	None	None	None	0	0	0.25	1	1.0	3	1.0	1.0	4	3	0	2	0	0.2	1	5	0.3333333333333333	5	0.6666666666666666	0	1.1080411980520917e-14	0.5000000000008272	0.09999636901044326	0.5000002125214972	-0.033379434191541386	0.5012293706612746	0.6379995927023091	0.500409861795184	1.0	1.0	0.0
3696	0.005909106706869314	0.0006118012970948553	1.5897994250536116e-05	0.9936688896760463	None	0.25	1	0.4	4	0.7692307692307693	10	0.23809523809523808	0.7692307692307693	14	10	0	0	0	0.7777777777777778	7	9	1.0	15	0.0	1.0	0.006938863668258827	0.5089720147862029	-0.11724988951646616	0.6659819256154628	0.19895585020024092	0.7831853180881411	0.777709759276047	0.6615244827240299	0	1.0	0.0
1411	None	None	None	None	None	0	0	0.3333333333333333	3	0.8181818181818182	9	0.28888888888888886	0.8181818181818182	12	9	0	0	0	0.5555555555555556	9	5	0.8666666666666667	13	0.0	1.0	0.09883258170534759	0.5392925482827571	0.14650115426592084	1.0	0.04525568265445612	0.625856791061039	0.8133219315924344	1.0	0	1.0	0.0
2128	None	None	None	None	None	0.5	1	0.5714285714285714	4	0.625	5	0.3333333333333333	0.625	9	5	0	0	0	0.8333333333333334	5	6	0.6666666666666666	10	0.0	0.8	0.2671234793454828	0.6101559224471804	0.0641066487204618	0.5587841880644043	0.001117119133593472	0.5559437531611936	0.7511699380431632	0.5751686227427261	0	1.0	0.0
3470	0.012171175369969834	0.012142701112601842	0.01214232192951857	0.998654531205953	None	0.3333333333333333	1	0.5	4	0.7	7	0.3333333333333333	0.7	11	7	0	0	0	0.4444444444444444	4	9	0.8	12	0.0	1.0	-0.012545710498672456	0.5544101035826993	5.126056892828227e-10	0.5000000222408402	0.27474694861590104	0.8145457117079772	0.7921119808655936	0.6378649301712715	0	1.0	0.0
6861	0.010065906683321402	0.00019669402607908583	9.717213107105834e-05	0.9963801703074825	None	0.25	1	0.4	4	0.75	9	0.25925925925925924	0.75	13	9	0	0	0	0.6666666666666666	9	6	0.9333333333333333	14	0.0	1.0	-0.06572249631749635	0.6560013384860224	-0.017057730585377708	0.5051921021955516	-1.4484549169649115	0.9999713832933406	0.9986144807221567	0.9760900888522483	0	1.0	0.0
1800	None	None	None	None	None	0	0	0.25	1	1.0	3	1.0	0	0	0	4	1	0	0.2	1	5	0.3333333333333333	5	0.08333333333333333	0	0	0	0	0	0	0	0	0	0	0	0
6910	0.0007194977301490602	0.00074394401832561	7.817671013387114e-06	0.9998718816187737	None	0.25	1	0.4	4	0.75	9	0.25	0.75	13	9	0	0	0	0.875	8	7	0.9333333333333333	14	0.0	1.0	-0.09976347983597547	0.5	0.14485884612976124	0.5748621303036868	0.03328312628494209	0.5495540263123148	0.7310824374454724	0.5416189509983705	0	1.0	0.0
1616	None	None	None	None	None	0	0	1.0	2	0.0	0	1.0	0	2	0	0	0	0	0.3333333333333333	1	3	0.2	3	0.0	1.0	0	0	0	0	0	0	0	0	0	0	0
7312	0.0009380546773240027	0.0006034368289391489	0.000599212462219227	0.9981810582255075	None	0	0	0.375	3	0.8	8	0.3333333333333333	0.8	11	8	0	0	0	0.4444444444444444	4	9	0.8	12	0.0	1.0	0.0981275310529592	0.501441379840926	-0.12166202884647756	0.9932355850194694	-0.06344638328530885	0.5572673558857746	0.7916438959857495	0.8509044194301104	0	0	0.0
1767	None	None	None	None	None	0	0	0.42857142857142855	6	0.5555555555555556	10	0.7407407407407407	0.3888888888888889	9	7	10	3	0	0.3333333333333333	9	3	1.3333333333333333	20	0.13636363636363635	0.9411764705882353	-0.07698681508458116	0.5729391092406444	-0.037644216150254914	0.5097495035488498	0.12634331225197512	0.6276138045892977	0.7018312895292445	0.5707593082948156	1.0	1.0	0.0
7420	0.004744991162825001	0.002563167400421663	0.0018108203000945728	0.9955270246976327	None	0.25	1	0.36363636363636365	4	0.7857142857142857	11	0.2222222222222222	0.7857142857142857	15	11	0	0	0	0.8888888888888888	9	8	1.0666666666666667	16	0.0	1.0	-0.09442417164488498	0.50173254104109	-0.09985829836643563	0.545582678846081	0.11503808733091044	0.5603864568786494	0.731358654464486	0.5359793041504548	0	1.0	0.0
5244	0.0001653118750435624	0.00013159614842433916	0.00013159576636022084	0.9984233575226816	None	0	0	0.375	3	0.7777777777777778	7	0.4074074074074074	0.7777777777777778	10	7	0	1	0	0.3333333333333333	3	9	0.7333333333333333	11	1.0	1.0	0.09534528017393121	0.5326648806360857	0.028038512387097474	0.663582123771207	0.005974047165744055	0.603354602947901	0.6062862328780817	0.6010564551441343	1.0	1.0	0.0
4988	0.002990414722009692	0.0010753436797904207	0.0010472664395958413	0.9945210236947749	None	0.25	1	0.4	4	0.75	9	0.25925925925925924	0.75	13	9	0	0	0	0.6666666666666666	6	9	0.9333333333333333	14	0.0	1.0	0.09060830821790915	0.5705283672777174	0.013004215989117458	0.6598561760814821	0.09999896539129868	0.5000623256253405	0.5962479370889087	0.5782604963932942	0	1.0	0.0
2835	2.0122499326980633e-05	1.7926152576679126e-06	1.7826900794361612e-06	0.9994416145628978	None	0	0	0.5	2	0.6666666666666666	2	0.625	0.6666666666666666	4	2	0	2	0	0.5	2	4	0.3333333333333333	5	1.0	0	0	0.5	0	0.5	0.08447461968497426	0.5736791895254819	0.5982592422530296	0.5247196798606127	1.0	1.0	0.3429083525236588
5651	0.006259782734942234	0.0016898528196870382	0.0011969904235138154	0.9962952258477149	None	0.3333333333333333	1	0.4444444444444444	4	0.7272727272727273	8	0.28888888888888886	0.7272727272727273	12	8	0	0	0	0.5555555555555556	5	9	0.8666666666666667	13	0.0	1.0	0.09792741590422442	0.5011537107245793	2.5542848891247363e-08	0.5000023476148807	0.31481248553945623	0.811039548815166	0.7884443331441926	0.6194311476685092	0	1.0	0.0
5037	0.002021099071455533	0.0017876217363286741	0.0013042720165036981	0.9985363120642389	None	0.3333333333333333	1	0.4444444444444444	4	0.7272727272727273	8	0.28888888888888886	0.7272727272727273	12	8	0	0	0	0.5555555555555556	5	9	0.8666666666666667	13	0.0	1.0	0.09155848365628538	0.5	0.013733476157058697	0.544634557250736	0.029544517475575016	0.732119465019465	0.5879059655217459	0.5974390567683979	0	1.0	0.0
2836	3.200780577683901e-06	2.8767410403715698e-06	-4.753663364221797e-07	0.9990576560363804	None	0	0	0.6666666666666666	2	0.5	1	0.6666666666666666	0.5	3	1	0	2	0	0.6666666666666666	3	2	0.26666666666666666	4	1.0	0	0	0.5	0	0.5	0.0822916899572382	0.5323167475047198	0.5957835063016734	0.5107856138151604	1.0	1.0	0.0
5433	0.003243266929978743	0.0023081569863900846	0.0023078395372020865	0.9949838150123292	None	0.25	1	0.4	4	0.75	9	0.25925925925925924	0.75	13	9	0	0	0	0.6666666666666666	6	9	0.9333333333333333	14	0.0	1.0	5.302437156928754e-11	0.500000000015822	0.17358836555780233	0.6096259522815191	0.09999998964691462	0.5000000059373113	0.6707105574503784	0.5370768345908234	0	0.9230769230769231	0.0
4294	0.0002837899626280721	3.8048501340079633e-06	-9.813676440035514e-07	0.9988859752914054	None	0.25	1	0.4	4	0.75	9	0.25	0.75	13	9	0	0	0	0.875	8	7	0.9333333333333333	14	0.0	1.0	0.12932257605887432	0.5951168708939866	0.08657332755717748	0.5951734889553797	0.09999999698989233	0.5000001220901047	0.5458457468154178	0.5638621371820429	0	0.9230769230769231	0.0
2251	None	None	None	None	None	0	0	0.3333333333333333	5	0.65	13	0.55	0.25	7	5	14	0	0	0.625	5	8	1.4666666666666666	22	0.0	0.2222222222222222	4.278312204589816e-17	0.5000000000000004	0.09999205210925219	0.5000163412534582	0.04644467135468293	0.6431221255137208	0.6039195706732327	0.5489267972060965	0	1.0	0.0
5324	0.0004101374602720047	1.4455009071464856e-06	-1.3075688964741703e-06	0.9999974504992081	None	0.25	1	0.4	4	0.7692307692307693	10	0.23809523809523808	0.7692307692307693	14	10	0	0	0	0.7777777777777778	9	7	1.0	15	0.0	1.0	0.04411912816228967	0.6252460733126506	-0.06938349869066315	0.5817531235862916	0.1	0.5773996147960935	0.6690526967143037	0.5949947421078463	0	1.0	0.0
4565	0.002345739537697335	0.0013006532150335796	-0.0012983216221482909	0.9991538542771479	None	0	0	0.42857142857142855	3	0.75	6	0.5555555555555556	0.75	9	6	0	0	0	0.2222222222222222	2	9	0.6666666666666666	10	0.0	1.0	0.1642373791780213	0.508394750398153	-0.03379950095947495	0.5739891904731255	0.24417415833243877	0.8339460558401128	0.7652135159156981	0.6566786756964302	0	1.0	0.0
2559	None	None	None	None	None	0.1	1	0.36363636363636365	8	0.6	18	0.7619047619047619	0.36666666666666664	17	11	14	0	0	0.8571428571428571	6	7	2.1333333333333333	32	0.0	0.3076923076923077	0.09978392731577371	0.5009232464735394	0.00015716704960709485	0.5399728429807052	0.002766090533652058	0.5626537997767603	0.6119952443386169	0.5346000888429597	0	0.8235294117647058	0.0
3997	0.00015845410067819659	7.262248839072307e-06	1.2459308055360648e-06	0.999997526445077	None	0.25	1	0.4	4	0.7692307692307693	10	0.23809523809523808	0.7692307692307693	14	10	0	0	0	0.7777777777777778	7	9	1.0	15	0.0	1.0	0.1657958957782357	0.5120542996832299	0.1676003310367897	0.5828563236827725	-0.007930346020034708	0.6427154380028405	0.697902708051824	0.5801287684722208	0	0.9285714285714286	0.0
4357	0.03699473544211089	0.0074500176086107085	0.007282002587172782	0.9693154783745085	None	0	0	0.375	3	0.8	8	0.3333333333333333	0.8	11	8	0	0	0	0.4444444444444444	4	9	0.8	12	0.0	1.0	0.013458846597310553	0.5122244619679862	-0.027108075911881035	0.5113461761884833	0.31169338430284216	0.8485729695931113	0.8166021754066811	0.6470089526301066	0	1.0	0.0
6498	1.4623339713330653e-06	1.1391727095215561e-06	1.1391154124354739e-06	0.9996830442325741	None	0.3333333333333333	1	0.5	4	0.6666666666666666	6	0.4074074074074074	0.6666666666666666	10	6	0	0	0	0.3333333333333333	3	9	0.7333333333333333	11	0.0	1.0	0.05176450392785661	0.5092067534284527	-0.03142359911716436	0.504763247415966	-0.0486505513884633	0.6554449590168607	0.6187984802752533	0.5579833919022085	0	1.0	0.0
4454	0.0028151904574035486	0.00024775386234083163	0.00024016237341949325	0.9950794843443758	None	0.25	1	0.4	4	0.75	9	0.25925925925925924	0.75	13	9	0	0	0	0.6666666666666666	6	9	0.9333333333333333	14	0.0	1.0	0.11024196796711583	0.5712740724052872	0.051750517116278726	0.5747763747109261	-0.09888526671738146	0.5008738125901094	0.7051183871455441	0.5491666304130715	0	1.0	0.0
3059	None	None	None	None	None	0	0	0.32142857142857145	9	0.625	25	0.875	0.35	23	14	18	6	0	0.75	6	8	2.8	42	0.1935483870967742	0.7777777777777778	-0.0827569030250858	0.5507342483496818	-0.022469521061061683	0.6754581371977133	0.0003917328912805028	0.5311195858793787	0.6066319165836215	0.587526962405939	1.0	1.0	0.0
3649	0.000174263668544363	3.6851544295203916e-05	-1.069585488658066e-06	0.9991216869839046	None	0	0	0.4	2	0.8	4	0.4666666666666667	0.8	6	4	0	0	0	0.6	5	3	0.4666666666666667	7	0.0	0	0.010224661151410014	0.5676700330668726	-0.33577339857891575	0.5000000000000001	0.02634409804907819	0.5818158106114235	0.8416394481977745	0.5500471126522289	0	0	0.0
6184	0.004103373075295587	0.0011503642103832979	0.0011459508582482131	0.994994698512421	None	0.25	1	0.4	4	0.7692307692307693	10	0.23809523809523808	0.7692307692307693	14	10	0	0	0	0.7777777777777778	7	9	1.0	15	0.0	1.0	-0.040035667141256746	0.5980448077106938	-0.16008643686054297	0.998680443347693	0.2885865294523702	0.798793237655131	0.9130205727672527	0.9427700152205476	0	0.9285714285714286	0.0
4151	0.005174595849504241	0.0008728541017137633	0.00039877289946941603	0.9944273312296185	None	0.25	1	0.4	4	0.7692307692307693	10	0.23809523809523808	0.7692307692307693	14	10	0	0	0	0.7777777777777778	7	9	1.0	15	0.0	1.0	0.0972097438035413	0.5000684179152786	3.0210413221844646e-10	0.5000132986474245	0.17916150302854655	0.7820511187733448	0.6753128022992938	0.6049170207963274	0	1.0	0.0
426	None	None	None	None	None	0	0	0.5	3	0.6666666666666666	4	0.5714285714285714	0.6666666666666666	7	4	0	0	0	0.2857142857142857	2	7	0.5333333333333333	8	0.0	0.6666666666666666	0.13933523942278875	0.9108004441557546	0.22978503725018248	0.650636191787091	-0.06744661340623763	0.5162327557451303	0.7799391158830519	0.7317290492841081	0	1.0	0.0
777	None	None	None	None	None	0	0	0.5625	9	0.2857142857142857	6	0.6388888888888888	0.09523809523809523	7	2	15	8	0	1.0	6	6	1.5333333333333334	23	0.27586206896551724	0.4444444444444444	-0.0999999911178988	0.5000245682400818	0.0994836373786799	0.502178789045642	-0.0999776824875746	0.5001259983155376	0.7191563231398804	0.5007764558407627	0.0	0	0.0
2506	None	None	None	None	None	0	0	0.5	2	0.6666666666666666	2	1.0	0.6666666666666666	4	2	0	0	0	0.2	5	1	0.3333333333333333	5	0.0	0.5	0.03428889076458804	0.6673718151842734	0.06674394911477985	0.5234977832425559	-0.07132293416323424	0.5822202111693979	0.6610470279426598	0.5924474369054421	0	0	0.0
5842	0.0014607463381481089	0.0009343925252119265	0.0001198990449929571	0.9987565642024298	None	0	0	0.3333333333333333	3	0.8181818181818182	9	0.28888888888888886	0.8181818181818182	12	9	0	1	0	0.5555555555555556	5	9	0.8666666666666667	13	1.0	1.0	0.05081114907962694	0.5	0.021827720435934367	0.6613454552782378	0.06762895594955176	0.6628367156065753	0.6006993931017758	0.6102632812713116	1.0	1.0	0.0
5179	0.012289512574364668	0.005193501894908727	0.00403969304111793	0.9726584891144808	None	0.25	1	0.4	4	0.7692307692307693	10	0.23809523809523808	0.7692307692307693	14	10	0	0	0	0.7777777777777778	7	9	1.0	15	0.0	1.0	0.2634512449734675	0.5016264598172552	0.31831386326737543	0.5958671879696085	0.09999999997557527	0.5000544495785855	0.7165312423473207	0.5328690205704079	0	1.0	0.0
3063	0.0020722620820205085	0.00020836662866137058	-0.00020836537196149263	0.9969627959899521	None	0.2	1	0.3333333333333333	4	0.8	12	0.20987654320987653	0.8	16	12	0	0	0	1.0	9	9	1.1333333333333333	17	0.0	1.0	-0.03267794092361467	0.6670435202043119	0.010300462722404955	0.6872206630840749	0.004606789166311821	0.6332862602372582	0.5876436102704321	0.6628708311052444	0	1.0	0.0
2197	None	None	None	None	None	0	0	0.6	3	0.6	3	0.5833333333333334	0.6	6	3	0	0	0	0.3333333333333333	6	2	0.4666666666666667	7	0.0	0.8	0.09997735949458977	0.500009244057221	0.09999917068481615	0.5000035823386575	0.04826445552325691	0.5075686988268637	0.5606555104706774	0.5025273462756711	0	1.0	0.0
4314	1.1052194491199638e-05	9.524078557487249e-06	3.204050834901788e-08	0.9995749594934689	None	0.25	1	0.4	4	0.7692307692307693	10	0.23809523809523808	0.7692307692307693	14	10	0	0	0	0.7777777777777778	7	9	1.0	15	0.0	1.0	-0.07294140074226504	0.5176805724541274	0.12017376173039485	0.999999989598981	0.02736380509451878	0.5180215481606021	0.8003515082809387	0.9979229837965957	0	1.0	0.0
3729	9.616272359487308e-06	2.7869507452667902e-08	-1.866046293478148e-08	0.9999971603095771	None	0.25	1	0.4	4	0.7692307692307693	10	0.23809523809523808	0.7692307692307693	14	10	0	0	0	0.7777777777777778	9	7	1.0	15	0.0	1.0	0.05571940807015306	0.5372580123594509	5.922930205262147e-07	0.5000324756942819	1.2577152344854927e-07	0.5256278958853616	0.5648832741405803	0.5209910057868353	0	0.9285714285714286	0.0
6438	0.0036693226518002705	0.001884537656385172	-0.0018844799669225855	0.9940607236326355	None	0.25	1	0.4	4	0.75	9	0.25925925925925924	0.75	13	9	0	0	0	0.6666666666666666	6	9	0.9333333333333333	14	0.0	1.0	0.06747116549198376	0.5402541955650167	-0.0882922340081857	0.9770617897002771	0.09961367985251475	0.5001445954178887	0.706617118748389	0.7866019944111383	0	1.0	0.0
3144	0.00023492235150192868	2.3706180335266867e-06	2.135453312059234e-06	0.9999918168223876	None	0.3333333333333333	1	0.5	4	0.6666666666666666	6	0.3055555555555556	0.6666666666666666	10	6	0	0	0	1.0	6	6	0.7333333333333333	11	0.0	0.4	-0.09999980995271575	0.5000008115985626	0.12131221956019193	0.5219915113687371	0.09999990415834724	0.500002788680835	0.7304372291957741	0.5073359098958767	0	1.0	0.0
1078	None	None	None	None	None	0	0	0.3333333333333333	8	0.5882352941176471	20	0.7346938775510204	0.058823529411764705	5	2	30	0	0	1.0	7	7	2.4	36	0.0	0.4827586206896552	0.06160674626842855	0.5604051090830305	0.13587316725176984	0.5063275941110793	0.48736880782409975	0.6046606810180383	0.8649390651961263	0.557497940382364	0	0	0.0
5961	0.010842265583524155	0.01016596284923108	0.010165730030348577	0.9923949875052991	None	0.3333333333333333	1	0.5	4	0.7	7	0.3333333333333333	0.7	11	7	0	0	0	0.4444444444444444	4	9	0.8	12	0.0	1.0	0.007283434680122716	0.5055257753864603	0.08624535449345211	0.548439374490147	0.47544133263468646	0.879651200575109	0.8862488042661174	0.6759455119275948	0	1.0	0.0
3328	0.00019901336062231624	8.805988546964537e-05	7.558171154425683e-05	0.9942877571950562	None	0	0	0.3157894736842105	6	0.6153846153846154	16	0.6222222222222222	0.15384615384615385	7	4	20	6	0	0.5555555555555556	9	5	1.8666666666666667	28	0.14634146341463414	0.75	0.05026771380324635	0.5545320675484392	0.003235242248424136	0.6566464828007931	0.1385668468936055	0.5830350375777209	0.6380722437848828	0.5988982447015858	1.0	0.7142857142857143	0.0
2720	1.3332336552181513e-07	1.3332322620507725e-07	1.2991346381764442e-07	0.9999817708919194	None	0.25	4	0.37142857142857144	13	0.6	30	0.7222222222222222	0.42	32	21	19	0	0	0.8888888888888888	9	8	3.466666666666667	52	0.0	0.6818181818181818	0.09941196602464805	0.5478951060331919	7.902762784127648e-27	0.5	7.902762784127648e-27	0.5	0.6150600369373618	0.5160086628466792	0	1.0	0.0
2091	None	None	None	None	None	0	0	0.42857142857142855	3	0.75	6	0.5555555555555556	0.75	9	6	0	0	0	0.2222222222222222	9	2	0.6666666666666666	10	0.0	1.0	0.003234477400853166	0.6205094704646661	0.09999930993217639	0.5000040519724492	0.06163394132946427	0.5218672277431	0.5977759487495419	0.5481216038702585	0	1.0	0.0
6554	0.0007263039330439126	0.00036482345882380996	-0.00035870883559939324	0.9992451959534796	None	0.25	1	0.4	4	0.7692307692307693	10	0.23809523809523808	0.7692307692307693	14	10	0	0	0	0.7777777777777778	7	9	1.0	15	0.0	1.0	0.0024377533294026614	0.5980765071230671	0.05899526395362069	0.5881709006952827	0.07763941901902868	0.5210859214751059	0.5914978576913995	0.5694040044554154	0	1.0	0.0
2960	0.0037217961672926913	0.0014595221466837667	-0.0014437238396523317	0.9739340155619071	None	0.25	1	0.4	4	0.75	9	0.25	0.75	13	9	0	0	0	0.875	8	7	0.9333333333333333	14	0.0	1.0	0.00031293390110181377	0.5058750012181906	0.0512452460207649	0.6505339996080507	0.09983182884682115	0.6255008560168281	0.6056487749881101	0.5953074901237702	0	0.07692307692307693	0.0
3982	0.0021456248500076893	0.0006892974185362235	-0.0005214247060573128	0.9979525738554733	None	0.25	1	0.4	4	0.75	9	0.25925925925925924	0.75	13	9	0	0	0	0.6666666666666666	6	9	0.9333333333333333	14	0.0	1.0	0.09998749124084673	0.5000097385670274	0.006248805858031245	0.5244027412391777	0.042092357314392606	0.5120903123982917	0.5964001660227666	0.512172445300635	0	0.9230769230769231	0.0
840	None	None	None	None	None	0	0	0.5	2	0.6666666666666666	2	0.625	0.6666666666666666	4	2	0	2	0	0.5	4	2	0.3333333333333333	5	1.0	0	0.03347685851002709	0.9992173129948596	0.09999998834596432	0.5000002094598115	-0.06354839050054675	0.5213575609464061	0.9070791103333075	0.917774979166137	0.0	0	0.0
5107	0.02184230957860836	0.014133333978929116	0.013807766389642793	0.9949727116458843	None	0.3333333333333333	1	0.5	4	0.7	7	0.3333333333333333	0.7	11	7	0	0	0	0.4444444444444444	4	9	0.8	12	0.0	1.0	-0.09781815083778517	0.5158108405462891	-0.04069176586992467	0.5220544584467672	0.47492004375337027	0.9055139514701763	0.9283519326315534	0.6908002829625707	0	1.0	0.0
7190	0.010290006239054317	0.00846729526849141	0.00845306903108825	0.997334514129913	None	0	0	0.375	3	0.8	8	0.3333333333333333	0.8	11	8	0	0	0	0.4444444444444444	4	9	0.8	12	0.0	1.0	0.0999999999998961	0.5000000000000887	-0.0997742044154952	0.6324778589631613	0.40831514652619216	0.8172351328770489	0.8899257984440583	0.6637824453404195	0	0.9090909090909091	0.0
6148	0.019072093172632226	0.004889868169816762	-0.004889764644020886	0.9770477164685782	None	0.3333333333333333	1	0.375	3	0.7	7	0.3333333333333333	0.7	10	7	1	3	0	0.4444444444444444	4	9	0.8	12	1.0	1.0	0.12727555827770742	0.5228498802946964	0.07967618021896776	0.5573063410839724	0.09999990846923171	0.5000008647849363	0.5464052484031214	0.5267829849898438	1.0	0.9	0.0
3910	0.0005239598235309229	0.00010742443942035952	-2.5379579248146196e-05	0.9997636917929866	None	0.3333333333333333	1	0.5	4	0.7	7	0.3333333333333333	0.7	11	7	0	0	0	0.4444444444444444	4	9	0.8	12	0.0	1.0	0.09544638495536673	0.5016450712287981	2.058041588126889e-21	0.5000000000000029	0.01839005034723943	0.66054666126649	0.6120707539038073	0.5557926560680555	0	0.8181818181818182	0.0
780	None	None	None	None	None	0.3333333333333333	2	0.42857142857142855	6	0.6842105263157895	13	0.25925925925925924	0.6842105263157895	19	13	1	0	0	1.0	9	9	1.4	21	0.0	1.0	0.04314454478281113	0.5509381675112436	0.09996137439597222	0.5005109628199863	0.11327164976367532	0.5350249546547674	0.578088995761109	0.5288708078423654	0	0.3684210526315789	0.0
3980	0.00672448718489051	0.002755290388962015	0.0027378422091752525	0.9952504234814707	None	0.25	1	0.4	4	0.7692307692307693	10	0.23809523809523808	0.7692307692307693	14	10	0	0	0	0.7777777777777778	7	9	1.0	15	0.0	1.0	0.09309732305202986	0.5336055320135836	0.0017993980222553042	0.5042921973822454	0.1942640707483159	0.7960964544264344	0.6875115919937946	0.6235450260436937	0	1.0	0.0
1753	None	None	None	None	None	0	0	0.3	3	0.6923076923076923	9	0.5555555555555556	0.23076923076923078	4	3	10	4	0	0.3333333333333333	9	3	1.0	15	0.17391304347826086	0.3333333333333333	0	0.5	0.33764260482328734	0.6410454416418739	-0.09905317830773554	0.5025512023278464	0.8664125775822059	0.5490178382869804	0.0	0	0.0
1779	None	None	None	None	None	0	0	0.3181818181818182	7	0.6666666666666666	20	0.5925925925925926	0.6	25	18	6	0	0	0.6666666666666666	6	9	2.1333333333333333	32	0.0	0.38461538461538464	1.2228101488267646e-05	0.5000255699367323	0.03276235335317607	0.6685302657565048	0.006468925516415208	0.6693832229314027	0.5993845291272913	0.6151505334519628	0	1.0	0.0
2063	None	None	None	None	None	0	0	0.5	2	0.6666666666666666	2	1.0	0	0	0	4	0	0	0.2	5	1	0.3333333333333333	5	0.0	0.5	0	0	0	0	0	0	0	0	0	0	0
3098	0.000978730405799608	3.986945377903375e-05	1.7719547453451706e-05	0.9985757792963709	None	0	0	0.4	2	0.8	4	0.4666666666666667	0.8	6	4	0	2	0	0.6	3	5	0.4666666666666667	7	1.0	0	0.048282508132711136	0.6090196481972161	3.617507427749106e-06	0.5002618460377531	0.08348138289055776	0.6031999160777148	0.6026198032237134	0.5714294269555761	1.0	1.0	0.0
916	None	None	None	None	None	0	0	0.5714285714285714	8	0.3684210526315789	7	0.5	0.21052631578947367	10	4	10	1	0	0.8571428571428571	6	7	1.4	21	0.05555555555555555	0.5333333333333333	-0.2664790126427852	0.99986119878294	0.1629470457642753	0.5698499632201633	0.003746435297534957	0.541897110489988	0.8594039789202594	0.9573244730039323	1.0	1.0	0.0
3437	None	None	None	None	None	0	0	0.23809523809523808	10	0.7049180327868853	43	0.7777777777777778	0.19672131147540983	19	12	43	7	0	1.0	9	9	4.2	63	0.08433734939759036	0.7368421052631579	0	0.5	0.007961945487605388	0.661828287032148	0.05803408049703875	0.5384149273489092	0.5956389611315956	0.5683539593255507	1.0	1.0	0.7361352254739549
4634	0.02324937915683454	0.005044903670319991	-0.005044868606128952	0.9969988770409066	None	0.3333333333333333	1	0.5	4	0.7	7	0.3333333333333333	0.7	11	7	0	0	0	0.4444444444444444	4	9	0.8	12	0.0	1.0	1.5115974011041076e-05	0.5000009769735548	7.902762784127648e-27	0.5	0.3658295256402725	0.902676372060337	0.8487078892187919	0.6775296386830446	0	1.0	0.0
3760	0.012287738652888331	0.010626516743821163	0.010625073233524303	0.9891945589728308	None	0.25	1	0.36363636363636365	4	0.7857142857142857	11	0.2222222222222222	0.7857142857142857	15	11	0	0	0	0.8888888888888888	8	9	1.0666666666666667	16	0.0	1.0	0.13875410540317973	0.5674692603605026	0.17277971240314177	0.5928920245328227	0.09999999995057764	0.5000001238126484	0.583562172554276	0.5537471636732199	0	1.0	0.0
3411	0.0002951304304732352	0.0002655935633901176	-0.0002655915381713443	0.9984402158674188	None	0	0	0.6666666666666666	2	0.5	1	0.6666666666666666	0.5	3	1	0	2	0	0.6666666666666666	2	3	0.26666666666666666	4	1.0	0	0.06472332785561462	0.5033190138124608	4.106580867754323e-05	0.500234947742425	0.18675270023812413	0.5116605207068124	0.6844155461307293	0.5050720412338291	1.0	1.0	0.0
3022	0.0005584688990545725	1.458638668493679e-05	-7.3312755399433905e-06	0.9999920244300763	None	0.2	1	0.46153846153846156	6	0.5882352941176471	10	0.6333333333333333	0.35294117647058826	10	6	8	4	0	0.8333333333333334	6	5	1.2666666666666666	19	0.25	0.42857142857142855	-0.0999324660842339	0.5002276163498748	0.0952535193683797	0.519034092014318	0.10177916472752242	0.5065620621800828	0.7186259048344332	0.5086102654027572	0.7	0.7	0.0
2857	0.00010563521869809731	1.251429846787936e-05	-1.241683644070316e-05	0.999854671933998	None	0	0	0.5	3	0.6666666666666666	4	0.4	0.6666666666666666	7	4	0	0	0	0.8	4	5	0.5333333333333333	8	0.0	0.6666666666666666	0.034212546368902745	0.5113513201878058	-0.06001990490137005	0.6191475899002838	-0.05001312951172878	0.5074179788651625	0.6032103395477588	0.5466158050020574	0	1.0	0.0
687	None	None	None	None	None	0	0	0.018518518518518517	1	1.0	79	1.0	0.012658227848101266	1	1	79	0	0	1.0	9	9	5.4	81	0.0	1.0	0.033791242323662825	0.5	-0.0980525308513431	0.5	-0.06150626553187821	0.5	0.6354750854946283	0.5	0	1.0	0.0
472	None	None	None	None	None	0	0	0.25	9	0.7058823529411765	36	0.8412698412698413	0.45098039215686275	30	23	22	0	0	0.7777777777777778	9	7	3.533333333333333	53	0.0	0.9565217391304348	0.12168508528451757	0.5853187444076698	0.09982980820721853	0.9740236195982422	8.394181251267633e-22	0.5000032432058263	0.6628796793300079	0.78967526004323	0	1.0	0.0
452	None	None	None	None	None	0.25	1	0.36363636363636365	4	0.7857142857142857	11	0.35555555555555557	0.5	10	7	5	3	0	0.5555555555555556	5	9	1.0666666666666667	16	0.2727272727272727	0.6666666666666666	0.00871922612940153	0.6176037860931426	0.09997556093025499	0.5260909624301534	0.06635485803829053	0.5859336677412005	0.6071490103901612	0.5769689800197149	1.0	1.0	0.0
2126	None	None	None	None	None	0	0	0.6666666666666666	2	0.5	1	1.0	0.5	2	1	1	3	0	0.25	4	1	0.26666666666666666	4	0.6	0.6666666666666666	0.1303101840098874	0.5156248118156604	0.21121099580683236	0.5442217282175549	-0.05199146608525392	0.6092181863641035	0.7511119774743321	0.5567458802467851	1.0	1.0	0.27298771740413713
2623	0.0008378400513204996	8.094001974711518e-05	6.658104242987517e-05	0.9970103635500845	None	0.25	1	0.4	4	0.6666666666666666	8	0.3888888888888889	0.5	10	6	3	0	0	0.4444444444444444	9	4	0.9333333333333333	14	0.0	0.4	0.19132140244756832	0.999867450238221	-0.06407396831151171	0.665319675392843	-0.015075323122871723	0.6435846865942337	0.7945027784857233	0.9677718543995102	0	0.2	0.0
5821	0.002562374053230065	0.001349499721818701	-0.0013220000095990427	0.9965848998629911	None	0.3333333333333333	1	0.4444444444444444	4	0.7272727272727273	8	0.28888888888888886	0.7272727272727273	12	8	0	0	0	0.5555555555555556	5	9	0.8666666666666667	13	0.0	1.0	0.06856892517017024	0.5403486060459483	-0.052137559560251324	0.6340211641357834	0.5018347128345415	0.9242497328085432	0.9159462547414872	0.7447739450798264	0	0.25	0.0
3920	0.015519913891338695	0.0010490086872727952	-0.0009112006607447115	0.981088218108654	None	0.25	1	0.4	4	0.75	9	0.25925925925925924	0.75	13	9	0	0	0	0.6666666666666666	6	9	0.9333333333333333	14	0.0	1.0	0.17697038651991695	0.5142118631772129	0.29111036624396375	0.9999999999841596	0.09999159463649496	0.5242900953284114	0.7610640979118443	0.9997614878495824	0	1.0	0.0
4892	0.006600673205169606	0.004490441516435557	0.004490411869457492	0.9967487637584179	None	0.3333333333333333	1	0.5	4	0.6666666666666666	6	0.4074074074074074	0.6666666666666666	10	6	0	0	0	0.3333333333333333	3	9	0.7333333333333333	11	0.0	1.0	0.08263690649785413	0.5330983800396725	-0.09999701123767835	0.5171562311156427	0.25074678856113397	0.8624252556526474	0.8081580780958676	0.6635021057867798	0	1.0	0.0
4501	0.0023730472007448206	0.0003275594243818223	-0.0003068633217070779	0.998383824932491	None	0.25	1	0.4	4	0.75	9	0.25925925925925924	0.75	13	9	0	0	0	0.6666666666666666	6	9	0.9333333333333333	14	0.0	1.0	0.0999194119122319	0.5002840010352384	0.09999999725746272	0.5000000080281142	0.04669659390764367	0.5390392342490511	0.5624887962105672	0.5131312683557532	0	0.9230769230769231	0.0
1439	None	None	None	None	None	0.2	1	0.5	6	0.4666666666666667	7	0.5666666666666667	0.3333333333333333	10	5	6	5	0	0.8333333333333334	6	5	1.1333333333333333	17	0.45454545454545453	0.7142857142857143	-0.01350561274053667	0.6649784333853428	0.028270128954998246	0.5085733248996052	0.03057048092945556	0.6091354674451316	0.5936471754666849	0.595763900693893	1.0	1.0	0.0
4351	0.0030700548971934844	0.0009878690501530848	-0.0009323672545030993	0.9975238830350226	None	0.25	1	0.4	4	0.7692307692307693	10	0.23809523809523808	0.7692307692307693	14	10	0	0	0	0.7777777777777778	7	9	1.0	15	0.0	1.0	0.05847798810345325	0.5357274322224255	0.09698171410702996	0.5099670002383002	0.09999998913546246	0.5000029943407452	0.5476728903220995	0.5152485166131443	0	1.0	0.0
2593	0.0044329209686314285	0.00018314214165741826	0.0001554339964791573	0.9952137091507104	None	0	0	0.2	3	0.8	16	0.7333333333333333	0.05	3	1	18	0	0	0.8333333333333334	6	5	1.4666666666666666	22	0.0	0.35294117647058826	0.23819631839326724	0.5960903586054382	0.0758855412669044	0.5740456522612256	-0.09992774699512551	0.5002717288866743	0.7991160512484368	0.5571380386375656	0	1.0	0.0
3571	0.004382825640672944	0.001500656850829147	0.0013425616966132707	0.9974294456427413	None	0.3333333333333333	1	0.5	4	0.7	7	0.3333333333333333	0.7	11	7	0	0	0	0.4444444444444444	4	9	0.8	12	0.0	1.0	-0.0972841094265539	0.5072387497409756	-0.09980820318234647	0.5053152877783167	0.2753544662349765	0.7312168150066217	0.8541247670997641	0.586700344041424	0	1.0	0.0
3372	0.0011376019810437035	0.00029522513046239656	-0.00022783825270173729	0.9987165635454001	None	0.25	1	0.36363636363636365	4	0.7857142857142857	11	0.2222222222222222	0.7857142857142857	15	11	0	0	0	0.8888888888888888	9	8	1.0666666666666667	16	0.0	1.0	0.09976329777440233	0.5037066123621764	7.667265254704758e-08	0.5000002113631304	0.04175502618352382	0.5121291082487783	0.6007600544465703	0.5052792637670657	0	0	0.0
1577	None	None	None	None	None	0.125	1	0.3333333333333333	6	0.64	16	0.9	0.2	10	5	16	8	0	0.8333333333333334	6	5	1.8	27	0.25806451612903225	0.18181818181818182	0.09689712101107317	0.5472575536176959	0.008381470270072931	0.5813600579853815	0.09900830786134088	0.5024154918356492	0.6039966070778569	0.543855120239344	1.0	1.0	0.0
2241	None	None	None	None	None	0	0	1.0	3	0.0	0	0.6666666666666666	0	3	0	0	0	0	0.6666666666666666	3	2	0.26666666666666666	4	0.0	1.0	0	0	0	0	0	0	0	0	0	0	0
5624	0.009915512738922685	0.005713901528678701	0.0057110839879611595	0.9961331127429848	None	0	0	0.375	3	0.7777777777777778	7	0.4074074074074074	0.7777777777777778	10	7	0	1	0	0.3333333333333333	3	9	0.7333333333333333	11	1.0	1.0	0.0018320644338805602	0.5010552608299708	0	0.5	0.19832528494779478	0.8060020589441343	0.7176858127335987	0.6168391142677458	1.0	1.0	0.0
6133	0.0011603354548344325	0.0005048661892776971	-0.0005048390759799963	0.9944620611312767	None	0.3333333333333333	1	0.5	4	0.6666666666666666	6	0.4074074074074074	0.6666666666666666	10	6	0	0	0	0.3333333333333333	3	9	0.7333333333333333	11	0.0	1.0	0.14118460439564934	0.5430259334963727	0.2814395402295869	0.6434397447592682	0.05583492643882517	0.5887666912776557	0.6995691093315385	0.5924030195187243	0	1.0	0.0
6609	0.005759142922686009	0.0030314485277535895	0.003031139124845211	0.9954887444641733	None	0	0	0.375	3	0.7777777777777778	7	0.4074074074074074	0.7777777777777778	10	7	0	1	0	0.3333333333333333	3	9	0.7333333333333333	11	1.0	1.0	0.12353218205365883	0.5191261876166119	-0.05313946045787763	0.8659367957004861	0.09999957565465442	0.5000064763302119	0.7084008655445042	0.6564144385192259	1.0	1.0	0.0
350	None	None	None	None	None	0.25	2	0.42105263157894735	8	0.5384615384615384	14	0.6666666666666666	0.038461538461538464	5	1	22	9	0	0.8571428571428571	7	6	1.8666666666666667	28	0.20454545454545456	0.5714285714285714	0.09501233312327764	0.5093542113422971	-0.0995041390163958	0.5003791080271771	0.09999999999784089	0.5000000003452716	0.7168599168702326	0.5032447582348336	1.0	1.0	0.0
7049	0.0032464250215265226	0.002886222176081316	0.002886135256664696	0.9990927646468941	None	0.3333333333333333	1	0.5	4	0.6666666666666666	6	0.4074074074074074	0.6666666666666666	10	6	0	0	0	0.3333333333333333	3	9	0.7333333333333333	11	0.0	1.0	0.06032468966968152	0.5253831507574145	-0.10824833275531967	0.9816603811775626	0.09999992355712015	0.5785322298828424	0.7278374590975241	0.812476711908039	0	1.0	0.0
5930	0.003486989942508449	0.000208900416278153	-0.00015469864401550907	0.9962658082874412	None	0.25	1	0.4	4	0.7692307692307693	10	0.23809523809523808	0.7692307692307693	14	10	0	0	0	0.7777777777777778	7	9	1.0	15	0.0	1.0	0.18056644173076578	0.8339770950406978	1.6860820495097493e-09	0.5000001347396674	0.04469800392534824	0.5335873670287553	0.6832729365730117	0.6417292740729598	0	1.0	0.0
6875	3.7089315991270726e-07	3.3721071578662006e-07	8.753602358583299e-09	0.999907666737394	None	0.25	1	0.4	4	0.75	9	0.25925925925925924	0.75	13	9	0	0	0	0.6666666666666666	6	9	0.9333333333333333	14	0.0	1.0	1.4340418368678965e-06	0.5000088372007311	0.2006930335829983	0.7310943404003091	0.015235226475220676	0.515544590983894	0.7133730263428281	0.5876208058320866	0	0.46153846153846156	0.0
1773	None	None	None	None	None	0.1	1	0.45454545454545453	10	0.5	15	0.5925925925925926	0.3333333333333333	19	10	12	2	0	0.6666666666666666	9	6	2.1333333333333333	32	0.10526315789473684	0.9230769230769231	0.08280746633859572	0.5024076693357817	0.09999983677678961	0.5000002950388204	0.05972810912399744	0.6261587371324487	0.5411072726994413	0.5436721442376824	0.763157894736842	1.0	0.0
1372	None	None	None	None	None	0	0	0.6666666666666666	2	0.5	1	1.0	0.5	3	1	0	1	0	0.25	4	1	0.26666666666666666	4	0.5	0.6666666666666666	0.09992967951913725	0.5000887055316752	0.07424361116336178	0.5417085206031474	0.042813009636914645	0.5168152416736184	0.5596948858590346	0.5195619960583607	1.0	1.0	0.0
2431	None	None	None	None	None	0.2	3	0.5625	18	0.3695652173913043	17	0.5925925925925926	0.2826086956521739	29	13	18	0	0	1.0	9	9	3.2	48	0.0	0.9743589743589743	0.08127952042087166	0.9467683859409126	-0.09958104212130472	0.536136441458769	0.09695314771420534	0.6126166185297498	0.7039018016849317	0.7614250522237622	0	0	0.0
1536	None	None	None	None	None	0.21428571428571427	3	0.36666666666666664	11	0.6511627906976745	28	0.5555555555555556	0.5116279069767442	31	22	13	2	0	1.0	9	9	3.0	45	0.09523809523809523	1.0	0.09993765817686187	0.5002959631901689	0.09967967565793004	0.5005398632152063	0.07102684158906025	0.568146723944099	0.5338687843607246	0.5231199274842698	0.8709677419354839	0.9032258064516129	0.0
5009	4.3175119297511945e-05	3.414341158635296e-06	-3.2296018638170302e-06	0.9999048321926816	None	0	0	0.3333333333333333	3	0.8181818181818182	9	0.28888888888888886	0.8181818181818182	12	9	0	1	0	0.5555555555555556	9	5	0.8666666666666667	13	1.0	1.0	0.008141202725776092	0.5054628211760991	-0.04561552931340131	0.5234829732118959	0.020945851761800686	0.5719559991665751	0.5737540459028643	0.5337560133685714	1.0	1.0	0.0
5862	3.3814832554809523e-07	2.3575093324326567e-07	1.9819312324878035e-09	0.9999464783882671	None	0.3333333333333333	1	0.5	4	0.7	7	0.3333333333333333	0.7	11	7	0	0	0	0.4444444444444444	4	9	0.8	12	0.0	1.0	0	0.5	0.054505206217982716	0.5232369423914547	0.10455925674532898	0.825808239928973	0.6062119961643073	0.6340753135614083	0	0	0.0
1964	None	None	None	None	None	0	0	0.3333333333333333	1	1.0	2	1.0	0	0	0	3	0	0	0.25	1	4	0.26666666666666666	4	0.0	0	0	0	0	0	0	0	0	0	0	0	0
6315	0.00022915587475525975	2.4770827331748076e-06	8.012856838304813e-07	0.9996681429100982	None	0.25	1	0.4	4	0.7692307692307693	10	0.23809523809523808	0.7692307692307693	14	10	0	0	0	0.7777777777777778	9	7	1.0	15	0.0	1.0	0.09839932900519367	0.5017892339711861	-0.08310415366632207	0.5294602551270431	0.04006617854834002	0.5689290455311515	0.6800504613406539	0.5335012036528003	0	0	0.0
2112	None	None	None	None	None	1.0	1	1.0	4	0.25	1	0.5	0.25	5	1	0	0	0	0.75	3	4	0.4	6	0.0	1.0	0.02145102827679981	0.6538613432797737	0.020690981471851295	0.5496180063011143	0.007705481570703975	0.5608723485144778	0.5943514973056508	0.5890312734226316	0	1.0	0.0
5469	7.951739761497955e-05	2.2596228390522245e-05	-2.1567652062425738e-05	0.9997135028074877	None	0.3333333333333333	1	0.5	4	0.7	7	0.3333333333333333	0.7	11	7	0	0	0	0.4444444444444444	4	9	0.8	12	0.0	1.0	0.042301070978574225	0.5392976242659525	-0.03557809749790177	0.5076506260463021	0.03852666251908772	0.677578398538401	0.6307810501364897	0.5769491715501825	0	0.6363636363636364	0.0
4868	0.00514118473911713	0.00040287568824337995	0.00036470667455693756	0.9958770081543641	None	0	0	0.3333333333333333	3	0.8181818181818182	9	0.28888888888888886	0.8181818181818182	12	9	0	0	0	0.5555555555555556	5	9	0.8666666666666667	13	0.0	1.0	0.09914925850676692	0.500397396671554	3.096713900873936e-23	0.5000000070201206	0.3400227719656688	0.8218422838307928	0.8065439341759838	0.6248431156107918	0	1.0	0.0
1646	None	None	None	None	None	0	0	0.16666666666666666	3	0.8333333333333334	20	0.9629629629629629	0	0	0	25	9	0	0.3333333333333333	9	3	1.7333333333333334	26	0.16666666666666666	1.0	0	0	0	0	0	0	0	0	0	0	0
2469	None	None	None	None	None	0	0	0.6	3	0.6	3	0.5833333333333334	0.6	6	3	0	1	0	0.3333333333333333	2	6	0.4666666666666667	7	1.0	0.4	0.08778817947029141	0.5030920866591241	0.001464833140037529	0.5037643077165527	0.21857156162366148	0.5180538526650718	0.7092154382403646	0.5083053059370767	0.0	0.3333333333333333	0.0
6086	0.0020011036507551023	0.0006767442019294361	0.0006766148773432555	0.9986061028722899	None	0	0	0.42857142857142855	3	0.75	6	0.5555555555555556	0.75	9	6	0	0	0	0.2222222222222222	2	9	0.6666666666666666	10	0.0	1.0	0.09999722968726128	0.5000003612520899	-0.11703100162928474	0.7167936106230995	0.09999999807275498	0.5000114755212784	0.735573344028489	0.5767761800266945	0	1.0	0.0
6167	0.005342827646009899	0.004266143104759711	-0.004260002849323782	0.9936480005469197	None	0.25	1	0.4	4	0.75	9	0.25925925925925924	0.75	13	9	0	0	0	0.6666666666666666	6	9	0.9333333333333333	14	0.0	1.0	0.07109031249612234	0.5526240795034444	-0.02915673613933929	0.6728788513276962	0.0999989664345375	0.5000583191265029	0.6349335102537748	0.5771087288401366	0	1.0	0.0
4317	0.013797011699234404	0.0025906179767227304	-0.00259044323562805	0.9967168666624094	None	0	0	0.375	3	0.7777777777777778	7	0.4074074074074074	0.7777777777777778	10	7	0	1	0	0.3333333333333333	3	9	0.7333333333333333	11	1.0	1.0	0.24263834387190739	0.5355119488378872	1.0175983191060334e-26	0.5	0.09998822905922988	0.5646747342666192	0.7304207129912803	0.5334867764943163	0.2	0	0.0
2779	3.228250042787176e-05	1.3373549982800394e-08	1.2709547149576372e-08	0.9999999995922477	None	0.3333333333333333	1	0.4444444444444444	4	0.7272727272727273	8	0.28888888888888886	0.7272727272727273	12	8	0	0	0	0.5555555555555556	9	5	0.8666666666666667	13	0.0	1.0	-0.09629663758091099	0.9999906226130572	0.0779991270668442	0.5724368533041856	1.0187296569346785e-08	0.5690347314262416	0.6793532567819226	0.9828586472824655	0	1.0	0.0
4328	0.003039127844021401	0.00040237505330302346	0.0003931198845244353	0.9938306325050901	None	0.3333333333333333	1	0.4444444444444444	4	0.7272727272727273	8	0.28888888888888886	0.7272727272727273	12	8	0	0	0	0.5555555555555556	5	9	0.8666666666666667	13	0.0	1.0	4.8271691761696454e-05	0.5003077525922666	-0.09316592771175891	0.9951245918512874	0.36708665501427723	0.7268792551009045	0.9269142329794912	0.8908623997439922	0	0.8333333333333334	0.0
4462	0.0024758093580870555	0.0001248824527240027	-0.00012487860601215702	0.9975809539505163	None	0.25	1	0.4	4	0.7692307692307693	10	0.23809523809523808	0.7692307692307693	14	10	0	0	0	0.7777777777777778	7	9	1.0	15	0.0	1.0	0.2529252287243013	0.5134995259642201	-0.017442836079457923	0.6667102436276874	3.6789270587277213e-10	0.565608758264562	0.7768426557253477	0.5834868388421353	0	1.0	0.0
1347	None	None	None	None	None	0	0	0.2727272727272727	3	0.7142857142857143	10	0.64	0	0	0	15	6	0	1.0	5	5	1.0666666666666667	16	0.17647058823529413	0	0	0	0	0	0	0	0	0	0	0	0
744	None	None	None	None	None	0	0	0.018518518518518517	1	1.0	79	1.0	0.012658227848101266	1	1	79	0	0	1.0	9	9	5.4	81	0.0	1.0	0.00013501469877141384	0.5	0.09888332762532624	0.5	0.09999998971055213	0.5	0.6149477357694603	0.5	0	1.0	0.0
761	None	None	None	None	None	0.2222222222222222	2	0.45	9	0.5185185185185185	14	0.5918367346938775	0.2222222222222222	15	6	13	4	0	1.0	7	7	1.9333333333333333	29	0.19047619047619047	0.6363636363636364	0.1	0.5	0.10189321045570425	0.7598284215222775	0.09999973367072854	0.5000687246696153	0.5402770819457959	0.5948386129388382	1.0	1.0	0.0
6819	0.010233229993188061	0.00880040964925804	0.00871803213251738	0.9930704522270184	None	0.25	1	0.4	4	0.75	9	0.25925925925925924	0.75	13	9	0	0	0	0.6666666666666666	6	9	0.9333333333333333	14	0.0	1.0	-0.056126144752935106	0.5206523489605797	0.025109860613275435	0.541636538518138	0.21587031765429146	0.5858126613421367	0.7551342434426476	0.5495263004147845	0	1.0	0.0
1860	None	None	None	None	None	0.5	1	0.6666666666666666	4	0.5714285714285714	4	0.375	0.5714285714285714	8	4	0	0	0	0.6666666666666666	6	4	0.6	9	0.0	0.6666666666666666	1.3837197475649766e-20	0.5000000000000001	-0.04065228970573509	0.5672988400230594	0.2293719150527068	0.9088080540881077	0.7674982122852926	0.701964189181231	0	1.0	0.0
1053	None	None	None	None	None	0	0	0.16666666666666666	1	1.0	7	0.36	0.2857142857142857	3	2	5	4	0	1.0	5	5	0.6	9	0.3076923076923077	0	0.09995389028686867	0.5002785717144276	7.902762784127648e-27	0.5	-0.19156628776153192	0.9654223618159622	0.7702204784776352	0.7521584914934905	1.0	1.0	0.0
2790	1.8725914993651168e-06	4.030976730295289e-07	4.030871670306081e-07	0.9997847172531505	None	0.5	1	0.5714285714285714	4	0.625	5	0.3333333333333333	0.625	9	5	0	0	0	0.8333333333333334	5	6	0.6666666666666666	10	0.0	1.0	-0.02973122084625045	0.6574996167411032	-0.0510649649709217	0.6602104150561484	5.5319169143758385e-09	0.5000011462641687	0.6006339249934586	0.6079736953091551	0	0.8888888888888888	0.0
7137	0.004173207459769255	0.0007313608474615604	0.00015428438702177336	0.9925819949476106	None	0.25	1	0.4	4	0.7692307692307693	10	0.23809523809523808	0.7692307692307693	14	10	0	0	0	0.7777777777777778	7	9	1.0	15	0.0	1.0	0.09999999238805136	0.5000000191339801	0.05263223299012496	0.589543109380465	0.09998004489338425	0.5000142563665109	0.5555791274751369	0.5301412460852741	0	1.0	0.0
2466	None	None	None	None	None	0.5	1	0.6666666666666666	4	0.5	3	0.4	0.5	7	3	0	0	0	0.8	5	4	0.5333333333333333	8	0.0	0.6666666666666666	0.01062130184883447	0.5326483432523692	-0.0719167309424881	0.5268195356024938	0.07542057497149698	0.5389530490375807	0.6515897352125244	0.5328102199221011	0	1.0	0.0
3507	0.00034091447886208724	2.5406294928301784e-06	-2.086822740344641e-06	0.9999962304704424	None	0.25	1	0.4	4	0.7692307692307693	10	0.23809523809523808	0.7692307692307693	14	10	0	0	0	0.7777777777777778	9	7	1.0	15	0.0	1.0	0.007664035910055695	0.6485893458960541	5.9160606369298e-07	0.5001905290763595	0.09505997349717106	0.744758581186663	0.6107701809208655	0.6367961993563208	0	1.0	0.0
3028	1.404012938616339e-05	1.31209824155307e-07	-1.2885667260113592e-07	0.9999955594823765	None	0	0	0.6	3	0.6	3	0.5833333333333334	0.6	6	3	0	0	0	0.3333333333333333	6	2	0.4666666666666667	7	0.0	0.4	0.09997344347384063	0.5001711515378182	-0.09998576935769847	0.5000415837752523	0.0013939784337385305	0.5695227749709966	0.6934745868586687	0.5233792138615411	0	1.0	0.0
4223	0.0012895005364017712	0.000584328409320926	-0.0005839670988101756	0.9982670074041392	None	0.3333333333333333	1	0.5	4	0.7	7	0.3333333333333333	0.7	11	7	0	0	0	0.4444444444444444	4	9	0.8	12	0.0	1.0	0.09814517649020342	0.5103292256553345	0.02140138617315227	0.6404948925822695	0.12495861967404498	0.7619176491232569	0.6516936084169958	0.6442867889704035	0	1.0	0.0
3735	2.2616612072922054e-08	2.1145498223262657e-08	2.105219239890806e-08	0.999997333943525	None	0.25	1	0.4	4	0.7692307692307693	10	0.23809523809523808	0.7692307692307693	14	10	0	0	0	0.7777777777777778	9	7	1.0	15	0.0	1.0	-0.09999997743877688	0.5000086690131138	6.482088133431348e-10	0.5000002471155509	7.902762784127648e-27	0.5	0.6157161088311258	0.5000029720428885	0	1.0	0.0
4972	0.004524069623752582	0.003063182684902368	-0.003038929081810734	0.9970406631316902	None	0	0	0.375	3	0.8	8	0.3333333333333333	0.8	11	8	0	0	0	0.4444444444444444	4	9	0.8	12	0.0	1.0	0.017439573851843783	0.5565535265764346	0.0058872004674295235	0.6673993775767929	0.18493670275291801	0.7738712527212478	0.646174409672974	0.672161562966459	0	1.0	0.0
7509	6.993497417212872e-05	7.70489406724778e-06	-5.111853530055658e-06	0.9999998110458852	None	0.25	1	0.4	4	0.7692307692307693	10	0.23809523809523808	0.7692307692307693	14	10	0	0	0	0.7777777777777778	7	9	1.0	15	0.0	1.0	0.4147613566613355	0.5214351976602462	-0.009316126526465903	0.6710305660418552	0.09999312837030824	0.5608572816470603	0.8561806143173467	0.5860747031369435	0	1.0	0.0
2684	4.506784339711687e-08	4.166543582553873e-08	4.151823603910466e-08	0.9999944743626021	None	0	0	0.35714285714285715	5	0.6666666666666666	12	0.5555555555555556	0	0	0	19	18	0	0.4444444444444444	9	4	1.3333333333333333	20	0.42857142857142855	1.0	0	0	0	0	0	0	0	0	0	0	0
3314	0.009747937065421765	0.0058318771948037565	0.005492154542244423	0.9888766531460476	None	0.25	1	0.4	4	0.75	9	0.25925925925925924	0.75	13	9	0	0	0	0.6666666666666666	6	9	0.9333333333333333	14	0.0	1.0	0.0027769642131314073	0.5128476234617068	3.09377099715848e-21	0.5000000000000027	0.18382902394598524	0.8174092002161248	0.700312338692358	0.6263909305998319	0	0.9230769230769231	0.0
7186	0.007515148394812938	0.0026588717534685286	0.001444296779649387	0.9938874259082552	None	0.25	1	0.4	4	0.7692307692307693	10	0.23809523809523808	0.7692307692307693	14	10	0	0	0	0.7777777777777778	7	9	1.0	15	0.0	1.0	-0.09910141530279319	0.5030355420451124	5.178177957422839e-06	0.5055320713358593	0.5077699965718863	0.8676693994317729	0.9343563261350128	0.6543599447497551	0	1.0	0.0
3109	0.006259287141650415	0.0017202478951759213	0.0017135317995630713	0.9986327874455915	None	0.3333333333333333	1	0.5	4	0.6666666666666666	6	0.34375	0.6666666666666666	10	6	0	0	0	0.5	4	8	0.7333333333333333	11	0.0	0.8571428571428571	0.09187347335892064	0.5069449391425003	4.521132302007557e-09	0.5000000798552411	0.13256144683025955	0.712055652641338	0.6352317318248255	0.5771432184040641	0	1.0	0.0
933	None	None	None	None	None	0	0	0.5	1	1.0	1	1.0	0	0	0	2	7	0	0.3333333333333333	3	1	0.2	3	0.875	0	0	0	0	0	0	0	0	0	0	0	0
2031	None	None	None	None	None	0	0	0.6666666666666666	2	0.5	1	1.0	0.5	3	1	0	2	0	0.25	4	1	0.26666666666666666	4	1.0	0.6666666666666666	0.09476197608481161	0.5044595703790246	0.07044942495482023	0.5142056199024915	0.12695621404635044	0.9995060613712784	0.9871559739261069	0.9284039650499424	0.3333333333333333	0.3333333333333333	0.0
2522	None	None	None	None	None	0	0	0.6666666666666666	2	0.5	1	0.6666666666666666	0	1	0	2	3	0	0.6666666666666666	3	2	0.26666666666666666	4	0.42857142857142855	0.6666666666666666	0	0	0	0	0	0	0	0	0	0	0
1423	None	None	None	None	None	0	0	0.19230769230769232	5	0.7837837837837838	29	0.8125	0	0	0	38	11	0	0.75	6	8	2.6	39	0.1375	0.5454545454545454	0	0	0	0	0	0	0	0	0	0	0
1561	None	None	None	None	None	0	0	0.08333333333333333	2	0.9393939393939394	31	0.9722222222222222	0	0	0	34	7	0	1.0	6	6	2.3333333333333335	35	0.09722222222222222	0.3448275862068966	0	0	0	0	0	0	0	0	0	0	0
5220	0.0024415085193813585	0.0003498924421445288	0.00032089009342005224	0.9977580209820364	None	0.3333333333333333	1	0.4444444444444444	4	0.7272727272727273	8	0.28888888888888886	0.7272727272727273	12	8	0	0	0	0.5555555555555556	5	9	0.8666666666666667	13	0.0	1.0	0.01426721063596836	0.5081004043827393	0.002865248281923039	0.5691917783398107	0.09999999352146585	0.6430961486892321	0.6065759459556428	0.5744251331184003	0	1.0	0.0
545	None	None	None	None	None	0.3333333333333333	1	0.5	4	0.7	7	0.3333333333333333	0.7	11	7	0	0	0	0.4444444444444444	9	4	0.8	12	0.0	1.0	0.09375768419516577	0.5265606728680411	-0.00796073598717012	0.6831133893066346	0.09696058218351705	0.5531384264429507	0.6129167692992267	0.5896712123262808	0	0.9090909090909091	0.0
6324	0.006535463856252488	0.00028405340794658644	-0.0001745758390769428	0.988555570573891	None	0.25	1	0.4	4	0.75	9	0.25925925925925924	0.75	13	9	0	0	0	0.6666666666666666	6	9	0.9333333333333333	14	0.0	1.0	-0.03790751960307276	0.6084427031769267	-0.051781617268640646	0.5383142641508275	0.42623937844027593	0.8897929416083916	0.8903578374027665	0.7097806454411525	0	1.0	0.0
2352	None	None	None	None	None	0	0	0.5	1	1.0	1	1.0	1.0	1	1	1	3	0	0.3333333333333333	1	3	0.2	3	0.5	0	-0.04502144694981462	0.5	0.07544031223894775	0.5	-0.390405989087944	0.5	0.8780742896409559	0.5	1.0	0	0.15915390592036627
6398	1.4080184994837607e-05	1.2641675875556112e-06	9.173647062756666e-07	0.9988833754808764	None	0	0	0.42857142857142855	3	0.75	6	0.5555555555555556	0.75	9	6	0	0	0	0.2222222222222222	2	9	0.6666666666666666	10	0.0	1.0	0.0003663374640437701	0.5004743489005985	-0.03867964642152301	0.5023943850920635	2.7764980769873203e-09	0.5526986818067812	0.5456741106159826	0.518579402085474	0	1.0	0.0
2018	None	None	None	None	None	0	0	0.6	6	0.3076923076923077	4	0.625	0.15384615384615385	7	2	7	0	0	0.375	8	3	1.0	15	0.0	0.8333333333333334	0.0588676996091355	0.5052856397412947	0.06761730706568105	0.5676542965149043	8.552773451914037e-05	0.5355049569121344	0.5744082869313993	0.5362437936343679	0	0	0.0
948	None	None	None	None	None	0	0	0.2222222222222222	2	0.8181818181818182	9	0.43333333333333335	0.45454545454545453	7	5	5	0	0	0.8333333333333334	6	5	0.8666666666666667	13	0.0	0.25	0.07450611451445618	0.5480115754903508	0.15558084607540773	0.6208305987663634	0.02297105782463248	0.5413457493837489	0.6255733521750642	0.5704838481541817	0	0.8571428571428571	0.0
5371	2.8853217325595438e-08	2.8267305895462763e-08	1.5930380210462331e-09	0.9999965993789781	None	0.25	1	0.4	4	0.75	9	0.25925925925925924	0.75	13	9	0	0	0	0.6666666666666666	6	9	0.9333333333333333	14	0.0	1.0	0.05435000988962344	0.5943286005216545	0.032248617599214616	0.6656279115750915	7.902762784127648e-27	0.5000000000007087	0.5928854335218083	0.5882627832628348	0	0	0.0
6414	0.008193061815745726	0.007435840650606067	0.007261540282458169	0.9966801550182597	None	0	0	0.375	3	0.7777777777777778	7	0.4074074074074074	0.7777777777777778	10	7	0	0	0	0.3333333333333333	3	9	0.7333333333333333	11	0.0	1.0	0.09967506855313593	0.5001946793108419	0.006681215387549871	0.6810152635750576	0.24658601447675926	0.7923364089152869	0.7172881484560562	0.6680611489337296	0	1.0	0.0
6936	0.0036774631869718206	0.0019582095409349048	-0.0019228738511794193	0.9946032389135848	None	0.25	1	0.4	4	0.7692307692307693	10	0.23809523809523808	0.7692307692307693	14	10	0	0	0	0.7777777777777778	7	9	1.0	15	0.0	1.0	0.002523782988089826	0.5077418264734419	0.0483719701317247	0.6020198556974302	0.0999999999408377	0.5000001379853105	0.6014552909004003	0.5370037728869541	0	1.0	0.0
7281	0.010361536850484151	0.0006477499712840654	-0.0004825946850899752	0.9933573044689826	None	0.25	1	0.4	4	0.7692307692307693	10	0.23809523809523808	0.7692307692307693	14	10	0	0	0	0.7777777777777778	7	9	1.0	15	0.0	1.0	0.006840293292463757	0.5000414788910321	-0.09997927471114651	0.5004146566524268	0.569564215517709	0.8769350263673223	0.9496468504981175	0.6581771867692839	0	1.0	0.0
1220	None	None	None	None	None	0	0	0.3333333333333333	2	0.8571428571428571	6	0.36	0.8571428571428571	8	6	0	2	0	1.0	5	5	0.6	9	1.0	0	0.09158735944527291	0.5191970139103665	0.001224587073022574	0.5033376280149642	-0.07704923830776604	0.6682694692548706	0.6570770338263391	0.5655001623568211	1.0	1.0	0.0
2619	6.4893005336734395e-06	4.235127362446624e-08	-4.235071525694537e-08	0.9999994460060636	None	0	0	1.0	3	0.0	0	0.6666666666666666	0	3	0	0	0	0	0.6666666666666666	3	2	0.26666666666666666	4	0.0	1.0	0	0	0	0	0	0	0	0	0	0	0
2234	None	None	None	None	None	0	0	1.0	2	0.0	0	1.0	0	0	0	2	0	0	0.3333333333333333	3	1	0.2	3	0.0	1.0	0	0	0	0	0	0	0	0	0	0	0
6043	0.014606144479486726	0.013955565137532674	0.01395434269134442	0.948691601986067	None	0.3333333333333333	1	0.5	4	0.6666666666666666	6	0.4074074074074074	0.6666666666666666	10	6	0	0	0	0.3333333333333333	3	9	0.7333333333333333	11	0.0	1.0	0.7057466983517269	0.7031695015962157	0.04824070130416512	0.5711674467442249	0.3504049585442039	0.9040591672630329	0.9477101107206098	0.7559751755681619	0	0	0.0
519	None	None	None	None	None	0	0	0.4	2	0.8	4	0.4666666666666667	0.8	6	4	0	2	0	0.6	5	3	0.4666666666666667	7	1.0	0	0.09999079068978263	0.5000060594265325	0.00022691192259365853	0.5058436242453638	-0.08161387051471983	0.5578080736201941	0.6776965290255956	0.5212930086750879	1.0	1.0	0.0
740	None	None	None	None	None	0	0	0.1111111111111111	2	0.92	23	0.75	0	0	0	26	6	0	0.4444444444444444	9	4	1.8	27	0.10714285714285714	1.0	0	0	0	0	0	0	0	0	0	0	0
4092	0.0020867084426817893	0.0012898988794657225	0.001288070754688414	0.998666460368032	None	0.3333333333333333	1	0.5	4	0.6666666666666666	6	0.4074074074074074	0.6666666666666666	10	6	0	0	0	0.3333333333333333	3	9	0.7333333333333333	11	0.0	1.0	0.041408879725154876	0.5381694258444778	0.15992695745953228	0.5107950851210274	0.08231738172216123	0.5411115436650136	0.6207892121577828	0.5300454783979086	0	0	0.0
898	None	None	None	None	None	0	0	0.07142857142857142	1	1.0	18	1.0	0	0	0	19	10	0	0.8	4	5	1.3333333333333333	20	0.23809523809523808	0	0	0	0	0	0	0	0	0	0	0	0
5674	0.002715299301975049	0.000824092498305331	0.0008229237295401459	0.9972276916010859	None	0.25	1	0.4	4	0.75	9	0.25925925925925924	0.75	13	9	0	0	0	0.6666666666666666	6	9	0.9333333333333333	14	0.0	1.0	0.018238947695777975	0.5633709889516396	-0.05430172379971395	0.5130750585491802	0.09999999950940278	0.6198890438557744	0.6537801704066613	0.5659668623732345	0	0.15384615384615385	0.0
615	None	None	None	None	None	0	0	0.3333333333333333	3	0.8181818181818182	9	0.28888888888888886	0.8181818181818182	12	9	0	0	0	0.5555555555555556	9	5	0.8666666666666667	13	0.0	1.0	-0.02809230638585756	0.645481420904985	0.09994095498189912	0.5025003757640002	0.122630663817569	0.6393536026096713	0.6849162236979109	0.5972289658145209	0	1.0	0.0
4461	0.0006753142906354891	4.112130380347285e-06	3.5132272626898606e-06	0.9999571523129034	None	0.25	1	0.4	4	0.7692307692307693	10	0.23809523809523808	0.7692307692307693	14	10	0	0	0	0.7777777777777778	9	7	1.0	15	0.0	1.0	0.045927915988343816	0.571557397440811	-0.08751799643934215	0.6034657620354916	0.3821184940446221	0.8268009961172021	0.8782272490518356	0.6807207270666165	0	1.0	0.0
1996	None	None	None	None	None	0	0	0.5	4	0.4	4	0.6	0	0	0	11	12	0	0.8	4	5	0.8	12	0.46153846153846156	1.0	0	0	0	0	0	0	0	0	0	0	0
7198	0.00035877742830914104	3.689446085562357e-06	-6.832255409827896e-07	0.9999970337848335	None	0.3333333333333333	1	0.5	4	0.6666666666666666	6	0.3142857142857143	0.6666666666666666	10	6	0	0	0	0.7142857142857143	5	7	0.7333333333333333	11	0.0	1.0	-0.06706173114148718	0.5489352166945438	-0.09936230920896208	0.5387314144220338	0.3416234224184197	0.8213774244086132	0.8740456749245823	0.6515299900058941	0	1.0	0.0
537	None	None	None	None	None	0.14285714285714285	1	0.29411764705882354	5	0.782608695652174	18	0.30864197530864196	0.782608695652174	23	18	1	0	0	1.0	9	9	1.6666666666666667	25	0.0	1.0	0.033333567701997614	0.6376381490315064	0.03413488285369652	0.5659600064537199	-0.037581852405310694	0.5332840473294721	0.6028733357117395	0.579636796644318	0	0.30434782608695654	0.0
5473	0.007682799547736574	0.005742947267526689	0.0057426514201974555	0.9951383783551931	None	0.3333333333333333	1	0.5	4	0.7	7	0.3333333333333333	0.7	11	7	0	0	0	0.4444444444444444	4	9	0.8	12	0.0	1.0	0.12236384017783115	0.5109861931345933	1.7099257062070676e-06	0.501657196716912	0.17829492661710075	0.829312927467492	0.68109704164555	0.6326917928990305	0	1.0	0.0
2995	0.0012207428591150449	0.0004850800268274593	-0.00047669590192706284	0.9976651400756096	None	0.25	1	0.4	4	0.7692307692307693	10	0.234375	0.7692307692307693	14	10	0	0	0	1.0	8	8	1.0	15	0.0	0.8571428571428571	-0.07934725259052389	0.5994777471613675	-0.034296081181488455	0.633697326240353	0.06473006741266636	0.516053116614416	0.6577510318367632	0.583837086440768	0	1.0	0.0
3228	0.00046468867791501237	4.578801076049239e-05	4.575206366047447e-05	0.9993444787542815	None	0.2	1	0.3333333333333333	4	0.8	12	0.20987654320987653	0.8	16	12	0	0	0	1.0	9	9	1.1333333333333333	17	0.0	1.0	-0.09911771188798946	0.5841976592664063	2.4127415269993606e-20	0.5000000000000829	0.0287709552793536	0.5349986201972925	0.628536502592604	0.5399358478045844	0	1.0	0.0
1469	None	None	None	None	None	0	0	0.16666666666666666	2	0.8666666666666667	13	0.85	0.13333333333333333	2	2	14	9	0	0.8	4	5	1.1333333333333333	17	0.28125	0	0.09999996896848991	0.5000000578060696	-0.03957801652580033	0.6414727784922215	0.05355403357815898	0.5025726262502143	0.6433192724912189	0.5491782386718882	1.0	1.0	0.0
7044	0.017080283571286995	0.016725533935204824	0.016725527509408478	0.9767555113683875	None	0	0	0.3333333333333333	2	0.8571428571428571	6	1.0	0.8571428571428571	8	6	0	0	0	0.1111111111111111	1	9	0.6	9	0.0	1.0	0.369637905075881	0.5	-0.03633869007783351	0.5564061785958717	0.3010188785723694	0.8509590024062357	0.8675149452388872	0.6584161338493313	0	1.0	0.0
7089	9.042180658369189e-06	6.074791680195456e-08	-6.943794089850296e-09	0.9999975527389898	None	0.25	1	0.4	4	0.7692307692307693	10	0.23809523809523808	0.7692307692307693	14	10	0	0	0	0.7777777777777778	7	9	1.0	15	0.0	1.0	0.09725413423534134	0.6742874243217974	0.057069155809618174	0.582968100871042	0.001537262966021435	0.5017456801054474	0.6057345607476717	0.588200480470611	0	1.0	0.0
1119	None	None	None	None	None	0	0	0.375	3	0.7777777777777778	7	0.4074074074074074	0.7777777777777778	10	7	0	1	0	0.3333333333333333	9	3	0.7333333333333333	11	1.0	1.0	-0.0018524348054448192	0.6432040022067249	0.0005741063448442482	0.5043143286939155	0.033066737473107434	0.5147294181172103	0.5748890998303894	0.5552312167372129	1.0	1.0	0.0
1883	None	None	None	None	None	0.14285714285714285	2	0.36666666666666664	11	0.6046511627906976	26	0.5555555555555556	0.5581395348837209	35	24	9	1	0	1.0	9	9	3.0	45	0.09090909090909091	0.9	0.00036555714691048787	0.5229773207833127	0.0883512143285645	0.5323940302333608	-0.06403203844673451	0.652833372445962	0.6483565685466529	0.5706286132045629	0.0	0.08571428571428572	0.0
4214	0.0230737032736509	0.007038847722040489	-0.007024632383876701	0.98392755999946	None	0	0	0.375	3	0.8	8	0.3333333333333333	0.8	11	8	0	0	0	0.4444444444444444	4	9	0.8	12	0.0	1.0	-0.17112023733382248	0.5495447063721889	-0.03269624584499954	0.5220398594199966	0.39600486181613337	0.8188864264761853	0.9267787993958589	0.6453412060428745	0	0.9090909090909091	0.0
3056	None	None	None	None	None	0.3	3	0.391304347826087	9	0.59375	19	0.6296296296296297	0.34375	19	11	14	5	0	0.6666666666666666	9	6	2.2666666666666666	34	0.20833333333333334	0.5806451612903226	0	0.5	0	0.5	0.07804267130732963	0.5829909066422728	0.5909506447346793	0.5278929742464874	0.0	0	0.0
1048	None	None	None	None	None	0	0	1.0	2	0.0	0	0.75	0	0	0	2	7	0	1.0	2	2	0.2	3	0.875	0	0	0	0	0	0	0	0	0	0	0	0
5168	0.010803711888505213	0.000875656741271822	0.0005846825550133222	0.9927048794804341	None	0.25	1	0.36363636363636365	4	0.7857142857142857	11	0.2222222222222222	0.7857142857142857	15	11	0	0	0	0.8888888888888888	9	8	1.0666666666666667	16	0.0	1.0	0.14499006294420572	0.5678978383957874	-0.034863138005250704	0.5307489186508263	0.3541041121676153	0.7030045742579025	0.8280745379525699	0.6033298731544273	0	1.0	0.0
2015	None	None	None	None	None	0	0	0.5	2	0.75	3	0.5	0.75	5	3	0	2	0	0.75	3	4	0.4	6	1.0	0	-0.08995783694276145	0.5320129525761125	0.005635838005251827	0.5084518262241235	0.00975402965931361	0.5424264203536842	0.6093603721684058	0.5276511331510121	1.0	1.0	0.0
623	None	None	None	None	None	0	0	0.6	3	0.4	2	0.5833333333333334	0	1	0	5	8	0	0.75	4	3	0.4666666666666667	7	0.6153846153846154	0.6666666666666666	0	0	0	0	0	0	0	0	0	0	0
7336	0.005539276313306056	0.003549186328851832	0.003541862945765043	0.9945998769420134	None	0	0	0.375	3	0.7777777777777778	7	0.4074074074074074	0.7777777777777778	10	7	0	0	0	0.3333333333333333	3	9	0.7333333333333333	11	0.0	1.0	0.09999999781517863	0.5000000109938592	0.05150872203371757	0.602380625275096	0.19111418191978688	0.7776815333418665	0.6478939152192904	0.6354956720977807	0	0.9	0.0
4762	0.0006741423533879606	4.074474364296366e-06	7.372351294384483e-07	0.9999970333840482	None	0.25	1	0.4	4	0.7692307692307693	10	0.23809523809523808	0.7692307692307693	14	10	0	0	0	0.7777777777777778	9	7	1.0	15	0.0	1.0	0.056991047046548185	0.5737221574831037	-0.053334939237398495	0.5415886022432657	0.2115684824561564	0.7809900991443199	0.7552425369057646	0.6407021612319896	0	0.8571428571428571	0.0
3032	None	None	None	None	None	0.25	2	0.4444444444444444	8	0.6	15	0.42857142857142855	0.6	23	15	3	0	0	0.7777777777777778	7	9	1.8	27	0.0	0.5	-0.0416320804349143	0.6361373490396893	0.033842124620492756	0.5892589213453924	0.1634442172827131	0.7044517393837805	0.7129461449431626	0.6447504373920597	0	0.7391304347826086	0.0
601	None	None	None	None	None	0	0	0.6666666666666666	2	0.5	1	0.6666666666666666	0	0	0	3	9	0	0.6666666666666666	2	3	0.26666666666666666	4	0.9	0	0	0	0	0	0	0	0	0	0	0	0
4729	8.116769773471816e-07	4.715602842201426e-07	4.0970608716511094e-07	0.9998242635490521	None	0.25	1	0.4	4	0.75	9	0.25925925925925924	0.75	13	9	0	0	0	0.6666666666666666	6	9	0.9333333333333333	14	0.0	1.0	0.03293315327316852	0.5009211999472883	-0.027638285800631584	0.5203822383246952	0.01384636448677366	0.5388474492430294	0.5631468123274566	0.5200694253312657	0	1.0	0.0
6401	0.0009279982355665262	0.0004984803730380365	0.0004984728587713738	0.9981644731434358	None	0	0	0.42857142857142855	3	0.75	6	0.5555555555555556	0.75	9	6	0	1	0	0.2222222222222222	2	9	0.6666666666666666	10	1.0	1.0	0.09675872964224386	0.5015368090427638	-0.032671572297860836	0.5372193898863954	0.013185779802858011	0.6802694345409551	0.6483665330801103	0.5752825047001418	1.0	1.0	0.0
3131	None	None	None	None	None	0.1111111111111111	1	0.35	7	0.6666666666666666	18	0.453125	0.3333333333333333	15	9	13	0	0	1.0	8	8	1.9333333333333333	29	0.0	0.47619047619047616	2.8339776230511054e-10	0.5000000411615596	0.0194006349393721	0.6497697930105428	0.13274921827662745	0.6152829465121167	0.6581000760955413	0.5896536833023035	0	0.9333333333333333	0.0
1310	None	None	None	None	None	0.25	1	0.7	7	0.3076923076923077	4	0.5	0.15384615384615385	6	2	8	9	0	0.8333333333333334	5	6	1.0	15	0.5625	0.4444444444444444	-0.032357823929146476	0.6848013530478636	0.002550186243753129	0.5073055836690414	0.09987331312694633	0.5012174341271565	0.6446025600784405	0.5670945331062713	1.0	1.0	0.19727046424637948
5986	1.2806373364812609e-05	3.4859197641883014e-06	-3.4639196913099784e-06	0.9985792686247656	None	0	0	0.375	3	0.7777777777777778	7	0.34375	0.7777777777777778	9	7	1	0	0	0.5	4	8	0.7333333333333333	11	0.0	0.8571428571428571	-0.006041579203646596	0.5705047669007464	-0.011408367792110621	0.6608008017207735	0.025106263437072618	0.5322705803601849	0.5851975452093793	0.5890434826737415	0	1.0	0.0
3160	0.0020702866979169674	0.00020159964935528282	0.00020131552565856752	0.9968480890360286	None	0.25	1	0.4	4	0.75	9	0.25925925925925924	0.75	13	9	0	0	0	0.6666666666666666	6	9	0.9333333333333333	14	0.0	1.0	0.1507570909919146	0.6678987804419497	0.15004078397820153	0.5832406927345455	0.03401225302575693	0.5270026362787797	0.6332941772134366	0.5941065250040984	0	0.9230769230769231	0.0
7046	0.013560717842104912	0.0014429823768669992	-0.001002878528575653	0.9902699073844238	None	0.25	1	0.4	4	0.75	9	0.25925925925925924	0.75	13	9	0	0	0	0.6666666666666666	6	9	0.9333333333333333	14	0.0	1.0	-0.11042156787471658	0.5347461370574976	-0.09998132328818736	0.5047924742767789	0.09999999985645483	0.5019925421174777	0.7245236721597059	0.5138589175720601	0	0.3076923076923077	0.0
6579	0.007943719091768879	0.0011469049079612435	-0.0011465242363391894	0.9962147525704091	None	0.25	1	0.4	4	0.7692307692307693	10	0.23809523809523808	0.7692307692307693	14	10	0	0	0	0.7777777777777778	7	9	1.0	15	0.0	1.0	-0.04002366838313638	0.6714189691342218	-0.050906083715090686	0.5314874856938343	0.5363707233319578	0.8129644297089177	0.9373379210940506	0.6835292034262296	0	1.0	0.0
1493	None	None	None	None	None	0	0	0.3333333333333333	3	0.8181818181818182	9	0.28888888888888886	0.8181818181818182	12	9	0	0	0	0.5555555555555556	9	5	0.8666666666666667	13	0.0	1.0	0.21170767663622322	0.5370815270533498	0.07997451336815593	0.6328881914082717	0.048218703740929326	0.5266315186736721	0.6734080236599733	0.5662623796524053	0	1.0	0.0
6194	0.0035629347203213076	0.0022478301526604695	0.002247650389130641	0.9986101394812869	None	0.3333333333333333	1	0.5	4	0.6666666666666666	6	0.3142857142857143	0.6666666666666666	10	6	0	0	0	0.7142857142857143	5	7	0.7333333333333333	11	0.0	1.0	0.07208065859586779	0.5157643238930638	-0.04303496663681577	0.5070915635151945	0.253770633226594	0.7569030846029797	0.7724946109493366	0.6008657715280816	0	0	0.0
1097	None	None	None	None	None	0	0	0.36363636363636365	4	0.6428571428571429	9	0.2222222222222222	0.5	11	7	4	5	0	0.8888888888888888	9	8	1.0666666666666667	16	0.625	0	0.13088295550399642	0.6108375330283649	0.30504849300698	0.6168384901992758	-0.09992222987643584	0.5008237017983866	0.8468464751642589	0.5769080057796233	1.0	1.0	0.0
5781	0.0024760973909078946	0.0021561876197189146	-0.0021383639369939715	0.9969842502402023	None	0.25	1	0.4	4	0.7692307692307693	10	0.23809523809523808	0.7692307692307693	14	10	0	0	0	0.7777777777777778	7	9	1.0	15	0.0	1.0	0.09991025188173952	0.5001159065171806	0.06906886427598136	0.532489409398062	-0.00041220325127568693	0.6564221689300508	0.6069979046493592	0.5644720014872526	0	1.0	0.0
3821	0.012898708208208978	0.002746994440923861	-0.002247459047367259	0.9964249731272208	None	0.25	1	0.36363636363636365	4	0.7857142857142857	11	0.2222222222222222	0.7857142857142857	15	11	0	0	0	0.8888888888888888	9	8	1.0666666666666667	16	0.0	1.0	0.0880759672490243	0.5429401269879743	-0.09922198433041948	0.536770976796287	0.46435159246591473	0.5373694133198158	0.9116002196744186	0.5390280712039267	0	1.0	0.0
1575	None	None	None	None	None	0	0	0.29411764705882354	5	0.6521739130434783	15	1.0	0.5217391304347826	17	12	7	0	0	1.0	5	5	1.6666666666666667	25	0.0	0	5.148118338625478e-05	0.5001836841014341	1.829320529207087e-06	0.5011596509242386	2.745405768119901e-26	0.5000000037603504	0.5000606649307313	0.5004477801714923	0	1.0	0.0
4439	0.007183024330871718	0.0005095010496012569	0.00041574492144022	0.9923362892519108	None	0.25	1	0.4	4	0.7692307692307693	10	0.23809523809523808	0.7692307692307693	14	10	0	0	0	0.7777777777777778	9	7	1.0	15	0.0	1.0	0.01593575219414102	0.5199643909840881	1.9574039134965182e-13	0.5000000009855738	0.19971785667293757	0.5930400144341706	0.7139452765457344	0.5379640461851105	0	0.5714285714285714	0.0
6253	0.00484906624979187	0.0003712875796750127	0.0003712815826914307	0.987682527860781	None	0	0	0.3333333333333333	3	0.8181818181818182	9	0.28888888888888886	0.8181818181818182	12	9	0	0	0	0.5555555555555556	5	9	0.8666666666666667	13	0.0	1.0	0.06349933839619225	0.6100394944103205	0.10414537412605063	0.7465375273670519	0.09993713542852314	0.5899107575583976	0.6389155990750411	0.6525880763698425	0	0	0.0
7388	0.0019987692095124183	0.0016390541500089098	-0.0016311276185049343	0.9974101963601896	None	0.25	1	0.4	4	0.7692307692307693	10	0.23809523809523808	0.7692307692307693	14	10	0	0	0	0.7777777777777778	7	9	1.0	15	0.0	1.0	0.09991085987112626	0.5000315034952413	-0.02724581849902848	0.5367978651264853	0.032267705583273534	0.6596017840483951	0.638714588476559	0.5670195998547752	0	1.0	0.0
448	None	None	None	None	None	0	0	0.5	3	0.3333333333333333	2	0.5333333333333333	0	2	0	5	6	0	0.6	5	3	0.5333333333333333	8	0.5	0	0	0	0	0	0	0	0	0	0	0	0
6169	0.018026190403955162	0.01001219473403191	0.009982828199882431	0.966931888309385	None	0.25	1	0.4	4	0.75	9	0.25925925925925924	0.75	13	9	0	0	0	0.6666666666666666	6	9	0.9333333333333333	14	0.0	1.0	0.23061727973610807	0.6061227486530737	0.09207645862914997	0.5589409977591233	0.09759817776032323	0.619717300110928	0.6753552353875021	0.5951794279378996	0	1.0	0.0
169	None	None	None	None	None	0	0	0.3125	5	0.6363636363636364	14	0.6666666666666666	0	0	0	23	0	0	1.0	6	6	1.6	24	0.0	0.4444444444444444	0	0	0	0	0	0	0	0	0	0	0
2396	None	None	None	None	None	0	0	0.5	3	0.6666666666666666	4	0.4	0.6666666666666666	7	4	0	1	0	0.8	5	4	0.5333333333333333	8	1.0	0.6666666666666666	0.09999987337386548	0.5000002339735321	7.902762784127648e-27	0.5	0.09999778018894889	0.5000233222559487	0.6157148251288806	0.5000078520764986	0.14285714285714285	0.2857142857142857	0.0
2122	None	None	None	None	None	0	0	1.0	3	0.0	0	0.6666666666666666	0	3	0	0	0	0	0.6666666666666666	3	2	0.26666666666666666	4	0.0	1.0	0	0	0	0	0	0	0	0	0	0	0
866	None	None	None	None	None	0	0	0.2857142857142857	4	0.7368421052631579	14	0.7	0.3157894736842105	10	6	10	6	0	0.8333333333333334	6	5	1.4	21	0.3	0.25	0.09983239878541003	0.5003231983928734	8.047395922407917e-07	0.5000078074446079	0.029996956200402186	0.5778197168536714	0.607054285479624	0.5262386659071037	0.3	0.3	0.0
434	None	None	None	None	None	0	0	0.2	4	0.8214285714285714	23	0.6666666666666666	0	1	0	28	17	0	0.5555555555555556	9	5	2.0	30	0.288135593220339	1.0	0	0	0	0	0	0	0	0	0	0	0
2837	0.0004989241077244502	2.9510275671745315e-06	-2.763233809698498e-06	0.99999832799286	None	0.3333333333333333	2	0.42857142857142855	6	0.6666666666666666	12	0.2777777777777778	0.6666666666666666	17	12	2	0	0	0.8888888888888888	9	8	1.3333333333333333	20	0.0	1.0	0.05780296177227769	0.5621882027437768	0.40552913734067186	0.5930034895950564	0.07242995057597987	0.9820280556353455	0.8447151364970197	0.8238158207792681	0	0.9411764705882353	0.0
1437	None	None	None	None	None	0	0	0.4	2	0.8	4	1.0	0.8	6	4	0	0	0	0.14285714285714285	1	7	0.4666666666666667	7	0.0	0.6666666666666666	-0.06962904051653847	0.5387676443569983	0.09999886753993169	0.5000165209071042	0.0699231888731942	0.6010901535797557	0.6803865977054617	0.5469824885245318	0	1.0	0.0
174	None	None	None	None	None	0.16666666666666666	2	0.4074074074074074	11	0.5789473684210527	22	0.5555555555555556	0.5263157894736842	31	20	8	0	0	0.8888888888888888	8	9	2.6666666666666665	40	0.0	0.6666666666666666	0.034550988173948596	0.5555613032938552	0.015701473027919945	0.655047355537817	0.09899173401651302	0.5815255657591795	0.5941970387260243	0.5981674930600721	0	0.967741935483871	0.0
5619	0.0050091738035688	0.0013960098311357973	0.0013625322110907131	0.9900316535318477	None	0.25	1	0.4	4	0.75	9	0.25925925925925924	0.75	13	9	0	0	0	0.6666666666666666	6	9	0.9333333333333333	14	0.0	1.0	0.09907703375743629	0.5219719176321685	0.050495382321445056	0.5692967767733563	0.09999999279842063	0.5000006559867115	0.5660234439483556	0.5305393987019743	0	0.6923076923076923	0.0
6820	0.011144193365672569	0.007988786113709907	-0.007587494176844199	0.9778649396023243	None	0.25	1	0.36363636363636365	4	0.7857142857142857	11	0.2222222222222222	0.7857142857142857	15	11	0	0	0	0.8888888888888888	8	9	1.0666666666666667	16	0.0	1.0	0.2337955358344664	0.5185127621160192	0.042584768250690117	0.5877219952992134	0.09999084377998256	0.5000032131261704	0.6859817879830318	0.5356605098214047	0	1.0	0.0
7498	0.0052860249990078646	0.0024157067487415446	0.002415703125731468	0.9980048693733446	None	0.3333333333333333	1	0.5	4	0.6666666666666666	6	0.4074074074074074	0.6666666666666666	10	6	0	0	0	0.3333333333333333	3	9	0.7333333333333333	11	0.0	1.0	0.09519768163233612	0.5021396626448696	1.0014729679778601e-05	0.5000247713844722	0.48862826811375637	0.9150105459323733	0.8924028071370986	0.6889086471945782	0	1.0	0.0
6481	0.00023419951553643148	8.674847553926732e-07	3.8047883515468964e-07	0.9998970746700943	None	0.25	1	0.4	4	0.75	9	0.25925925925925924	0.75	13	9	0	0	0	0.6666666666666666	9	6	0.9333333333333333	14	0.0	1.0	0.009764636152522576	0.5481212633333958	-0.025819812330721253	0.5086955858677165	0.013725650658531425	0.6157232388685078	0.5727318752481959	0.558012812174621	0	1.0	0.0
5432	0.0020390011447123904	0.0011051072627349685	-0.001102600294538914	0.9980050802932134	None	0	0	0.3333333333333333	3	0.8181818181818182	9	0.28888888888888886	0.8181818181818182	12	9	0	0	0	0.5555555555555556	5	9	0.8666666666666667	13	0.0	1.0	0.05309016862942084	0.5101297072781427	-0.019538723017318904	0.6790147499835607	0.09999999977461933	0.5000889552511653	0.620593069802	0.5654659951786021	0	1.0	0.0
1349	None	None	None	None	None	0.18181818181818182	2	0.4583333333333333	11	0.5294117647058824	18	0.5	0.4411764705882353	25	15	10	0	0	0.8888888888888888	8	9	2.4	36	0.0	0.5	0.08363332171509134	0.5834880215949609	0.013184515713700032	0.5924678554996268	0.014114436565107798	0.5086944951009114	0.5888902324049365	0.5618537925108287	0	1.0	0.0
379	None	None	None	None	None	0	0	0.375	3	0.7	7	1.0	0	2	0	9	0	0	0.3333333333333333	6	2	0.8	12	0.0	0.4	0	0	0	0	0	0	0	0	0	0	0
6436	0.0008480205096844201	0.0008809046629717557	-0.0008808204158639572	0.9995319827196782	None	0.3333333333333333	1	0.5	4	0.7	7	0.3333333333333333	0.7	11	7	0	0	0	0.4444444444444444	4	9	0.8	12	0.0	1.0	-0.005365513975823221	0.5	1.4558595063263416e-16	0.500001599064713	0.06271257144639578	0.5058099274081953	0.5766542808832349	0.5019372529665461	0	1.0	0.0
5549	0.0029489925651925188	0.0021308162505239425	0.002110096664314235	0.9977125229386328	None	0.25	1	0.4	4	0.75	9	0.25925925925925924	0.75	13	9	0	0	0	0.6666666666666666	6	9	0.9333333333333333	14	0.0	1.0	0.038958615003512345	0.6377795771736765	0.004256670077036397	0.5228760808312869	0.09999999976348231	0.5063188535211824	0.597670949348137	0.556637937147789	0	1.0	0.0
715	None	None	None	None	None	0.4	2	0.5	6	0.6	9	0.3469387755102041	0.6	14	9	2	0	0	1.0	7	7	1.1333333333333333	17	0.0	1.0	0.08972407363703591	0.53538255058379	0.09967721218006341	0.5012557306088012	0.09655424808769289	0.5001996852171902	0.5140135876762326	0.512296589634969	0	1.0	0.0
4717	0.019369384186316507	0.005109439965478361	0.000990116207134502	0.9881484628481999	None	0	0	0.3333333333333333	3	0.8181818181818182	9	0.28888888888888886	0.8181818181818182	12	9	0	0	0	0.5555555555555556	5	9	0.8666666666666667	13	0.0	1.0	0.09688808112302737	0.5265662778615205	6.073349384679483e-08	0.5013687302901403	0.34621621754662557	0.819972251131345	0.8121338788541901	0.6324325118760202	0	0.4166666666666667	0.0
5016	0.0027962948409959326	0.00021047862414083607	0.0002099469885707008	0.997026747230399	None	0	0	0.375	3	0.7777777777777778	7	0.4074074074074074	0.7777777777777778	10	7	0	1	0	0.3333333333333333	3	9	0.7333333333333333	11	1.0	1.0	0.0384228495849468	0.5029717890123572	0.03363864128347404	0.6844757608475672	0.19126675893320474	0.8144139366627693	0.7422651528572889	0.6802856880450147	0.9	1.0	0.0
6608	0.0004567703582069642	0.00033509845656498193	-0.00033509831296620946	0.9997497049838966	None	0	0	0.375	3	0.8	8	0.3333333333333333	0.8	11	8	0	0	0	0.4444444444444444	4	9	0.8	12	0.0	1.0	0.002731007548513848	0.5	0.09991434421081509	0.9782685005249909	0.09999999061774992	0.5083204156612633	0.6431999903767123	0.7824671448940675	0	1.0	0.0
3241	0.002982619933802709	0.0001068461584742283	-9.617180651744678e-05	0.9978293641905226	None	0.25	1	0.36363636363636365	4	0.7857142857142857	11	0.2222222222222222	0.7857142857142857	15	11	0	0	0	0.8888888888888888	8	9	1.0666666666666667	16	0.0	1.0	0.09999995548668719	0.5000001002844263	6.716621486087318e-06	0.5001158691040645	0.036262873790834114	0.5676660220959314	0.6026475150953137	0.522717577201105	0	1.0	0.0
4986	0.004467232199520075	0.0043063499877042865	-0.004297108295109248	0.9969450510618546	None	0	0	0.375	3	0.7777777777777778	7	0.4074074074074074	0.7777777777777778	10	7	0	1	0	0.3333333333333333	3	9	0.7333333333333333	11	1.0	1.0	0.011136083110098912	0.5083130832669178	-0.06602452121202478	0.6516948197492773	0.32943122807297237	0.9052186088431122	0.829386376188403	0.7255415987483631	0.0	0	0.0
2620	1.5525829380820896e-08	1.51761702155934e-08	3.920537828723832e-09	0.9999985296571389	None	1.0	1	1.0	4	0.25	1	0.5	0	0	0	5	10	0	0.75	4	3	0.4	6	0.7142857142857143	1.0	0	0	0	0	0	0	0	0	0	0	0
6328	0.0043978985117652586	0.003249916734031325	-0.0032498988571664387	0.9933238837912987	None	0.25	1	0.4	4	0.7692307692307693	10	0.23809523809523808	0.7692307692307693	14	10	0	0	0	0.7777777777777778	7	9	1.0	15	0.0	1.0	0.14322789500124955	0.5632964356363123	0.12955939116859078	0.5729113419219461	0.04304093202261785	0.6643060499485562	0.628021168501233	0.6011545227686995	0	1.0	0.0
4025	0.007449284001765083	0.0066718373549675015	0.00665355402801836	0.9967791325877846	None	0.3333333333333333	1	0.4444444444444444	4	0.7272727272727273	8	0.28888888888888886	0.7272727272727273	12	8	0	0	0	0.5555555555555556	5	9	0.8666666666666667	13	0.0	1.0	0.09751130773627274	0.5047148974109038	-0.027396409517972314	0.5138689868887518	0.14720448015357565	0.7141266881142416	0.6797455424065528	0.5817481813821709	0	1.0	0.0
5947	0.019395403320375235	0.005522776860820319	0.004434969401180873	0.9801435916517854	None	0.2	1	0.3333333333333333	4	0.8	12	0.20987654320987653	0.8	16	12	0	0	0	1.0	9	9	1.1333333333333333	17	0.0	1.0	0.0383327874468146	0.5	-0.042757087080773866	0.5218742437351543	0.4480784789161241	0.796217415134779	0.8954029500360169	0.6185638996278774	0	1.0	0.0
1848	None	None	None	None	None	0.3333333333333333	1	0.5	4	0.7	7	0.2857142857142857	0.7	11	7	0	0	0	0.8571428571428571	6	7	0.8	12	0.0	0.6666666666666666	0.048519813961144825	0.6607875242666049	0.0011902004109620424	0.5057793811538569	0.11565191497116871	0.9997944381243404	0.7980910398540102	0.95520491083468	0	1.0	0.0
4937	0.0032954422809923067	0.0030732211000327665	0.002990304495922732	0.9982040667608079	None	0.3333333333333333	1	0.4444444444444444	4	0.7272727272727273	8	0.28888888888888886	0.7272727272727273	12	8	0	0	0	0.5555555555555556	5	9	0.8666666666666667	13	0.0	1.0	1.5600760157401143e-05	0.5	-0.05229439017528585	0.5461171768323765	0.09999999999563616	0.514368910254897	0.6529016323895905	0.5201961695679153	0	1.0	0.0
7532	0.00014545854042067794	2.4946455078964e-06	2.197269259126022e-06	0.9992587788760212	None	0	0	0.42857142857142855	3	0.75	6	0.5555555555555556	0.75	9	6	0	1	0	0.2222222222222222	2	9	0.6666666666666666	10	1.0	1.0	0.22449391697877452	0.5067196678196431	8.59514323723134e-08	0.5000002151475111	-0.008544973886526228	0.6762642114140213	0.7463007454937616	0.563286849428916	1.0	1.0	0.0
6552	0.013232233633529624	0.0020914592998961382	-0.0020075485146632257	0.9622034195359164	None	0.25	1	0.4	4	0.7692307692307693	10	0.23809523809523808	0.7692307692307693	14	10	0	0	0	0.7777777777777778	7	9	1.0	15	0.0	1.0	0.6495674689781795	0.9999999951284291	-0.013419584873257872	0.6521572275502229	0.09999999421714108	0.5000158430504161	0.9422338928958042	0.9986271362976725	0	0.9285714285714286	0.0
6027	1.1234427153819016e-05	2.490280566787675e-06	2.4894812020767647e-06	0.9992733921157192	None	0.3333333333333333	1	0.5	4	0.6666666666666666	6	0.4074074074074074	0.6666666666666666	10	6	0	0	0	0.3333333333333333	3	9	0.7333333333333333	11	0.0	1.0	0.05391923355077467	0.5039054219592852	0.2605039183911228	0.5831983069304026	0.023556702811218713	0.5282585296881463	0.7407420432373957	0.5386472105179692	0	0.5	0.0
7444	0.0026811145797862325	0.0015201613165198515	0.0014556804004558631	0.9958928560265886	None	0.25	1	0.4	4	0.7692307692307693	10	0.23809523809523808	0.7692307692307693	14	10	0	0	0	0.7777777777777778	7	9	1.0	15	0.0	1.0	0.005011391242107694	0.5046807921253743	-0.03452529038964489	0.5372250433655124	0.09274708960830871	0.5457357160760299	0.6298147174411058	0.5292462096001425	0	1.0	0.0
2236	None	None	None	None	None	0	0	0.2857142857142857	2	0.75	6	0.6666666666666666	0	0	0	9	3	0	0.6	5	3	0.6666666666666666	10	0.13636363636363635	0	0	0	0	0	0	0	0	0	0	0	0
1647	None	None	None	None	None	0	0	0.38461538461538464	5	0.5294117647058824	9	0.2638888888888889	0.29411764705882354	9	5	9	0	0	0.8888888888888888	8	9	1.2666666666666666	19	0.0	0.125	0.017159326913781393	0.6431701483350803	0.06249935567278283	0.5383439748543491	2.3210605872012054e-06	0.5004973073992949	0.6000426024126972	0.5617512265648719	0	1.0	0.0
7367	0.011567152050253791	7.185274527324473e-05	5.1981691736098546e-05	0.990461010051463	None	0	0	0.42857142857142855	3	0.75	6	0.5555555555555556	0.75	9	6	0	0	0	0.2222222222222222	2	9	0.6666666666666666	10	0.0	1.0	0.38120761880729565	0.5113683036073705	-0.06615133715279646	0.9725760504104043	0.09989789299832282	0.501585356545282	0.8659507316895295	0.7697295425681702	0	1.0	0.0
5904	0.0012336543082668795	0.00010048705152763629	-0.00010026982156527097	0.999052660763849	None	0.25	1	0.4	4	0.75	9	0.25925925925925924	0.75	13	9	0	0	0	0.6666666666666666	9	6	0.9333333333333333	14	0.0	1.0	0.09991469052628775	0.5000117671537923	-0.09999997845410219	0.5000000125170968	0.03327448321238084	0.5182898727880586	0.6965871721975972	0.5061029691468087	0	1.0	0.0
2632	4.2774893116279616e-05	2.2784860563600306e-06	2.208983516935765e-06	0.9992831771587346	None	0.5	1	0.6666666666666666	4	0.5714285714285714	4	0.375	0.5714285714285714	8	4	0	0	0	0.6666666666666666	6	4	0.6	9	0.0	0.8	0.05237206520284242	0.5634951135780557	0.028203760301600416	0.5189965039122082	-0.018162764888208897	0.6496116962417139	0.5853306195689995	0.5784071932468039	0	1.0	0.0
3520	0.010753361953667698	0.009785374748493895	0.009735696993449009	0.9918743739038581	None	0.25	1	0.4	4	0.7692307692307693	10	0.23809523809523808	0.7692307692307693	14	10	0	0	0	0.7777777777777778	7	9	1.0	15	0.0	1.0	0.09999850030678667	0.5000021444769627	-0.05318903565078561	0.5448664617498447	0.09999970209518277	0.5003605271054093	0.6730769604655356	0.5151121091849581	0	0.7857142857142857	0.0
3204	0.0003187049549056501	2.9895855759639366e-06	2.567234987552923e-06	0.9999985522871708	None	0	0	0.375	3	0.7777777777777778	7	0.4074074074074074	0.7777777777777778	10	7	0	0	0	0.3333333333333333	9	3	0.7333333333333333	11	0.0	1.0	0.02350779902959538	0.5056756460165518	0.09999999999999287	0.5000000000000232	-0.17562359179628997	0.9999838341145799	0.8352562178397477	0.9755196191317236	0	0	0.0
1872	None	None	None	None	None	0	0	0.5	3	0.5714285714285714	4	0.75	0.14285714285714285	3	1	5	1	0	0.3333333333333333	6	2	0.6	9	0.08333333333333333	0.2857142857142857	-0.023875243694844946	0.6221961606763086	-0.05620377593933444	0.6634375110524382	1.6415211363009164e-06	0.5003456231383389	0.6199119047902019	0.5969977519982638	1.0	1.0	0.0
2576	1.559910926881093e-08	1.5539704005148088e-08	6.807461967171017e-09	0.999998737026388	None	0	0	0.6666666666666666	2	0.5	1	0.6666666666666666	0.5	3	1	0	2	0	0.6666666666666666	3	2	0.26666666666666666	4	1.0	0	0.006800711317779558	0.5265136977054494	7.902762784127648e-27	0.5	0.00010201358987288817	0.5000096316153554	0.507954613211505	0.5088484836502009	1.0	1.0	0.3836316874216156
5712	2.6255767115644873e-10	1.9200844290638402e-10	1.918069757017783e-10	0.9999999038262228	None	0.3333333333333333	1	0.5	4	0.6666666666666666	6	0.4074074074074074	0.6666666666666666	10	6	0	0	0	0.3333333333333333	3	9	0.7333333333333333	11	0.0	1.0	0.11831133931148222	0.500919760153514	-0.0280134183166434	0.5386692578427682	2.3259191312312213e-08	0.5000095386299449	0.6534301396991402	0.513222227335643	0	1.0	0.0
1076	None	None	None	None	None	0	0	0.375	3	0.6666666666666666	6	0.4583333333333333	0	1	0	9	3	0	0.6666666666666666	6	4	0.7333333333333333	11	0.14285714285714285	0.2222222222222222	0	0	0	0	0	0	0	0	0	0	0
3068	0.00035258794085383756	2.6624913912056847e-06	2.662475436544187e-06	0.9999999653614781	None	0.3333333333333333	1	0.4444444444444444	4	0.7272727272727273	8	0.28888888888888886	0.7272727272727273	12	8	0	0	0	0.5555555555555556	9	5	0.8666666666666667	13	0.0	1.0	0.00730152863703359	0.5600822132949308	0.5069460360517959	0.5675298756353081	0.1386736591907009	0.9312674026832436	0.8930300583900211	0.7388241980195925	0	1.0	0.0
1322	None	None	None	None	None	0	0	0.3939393939393939	13	0.5319148936170213	25	0.6805555555555556	0.2978723404255319	25	14	23	10	0	0.8888888888888888	9	8	3.2666666666666666	49	0.2564102564102564	0.6818181818181818	0.06324542158489507	0.5331371905175127	3.6484247740674945e-11	0.5000000250754498	-0.012265739309301528	0.6624314299834841	0.6025500513198704	0.5668385369274429	1.0	1.0	0.0
3687	0.0059140415756647495	0.004520619809820665	-0.0040841327999507765	0.9978876031390189	None	0.25	1	0.4	4	0.7692307692307693	10	0.23809523809523808	0.7692307692307693	14	10	0	0	0	0.7777777777777778	7	9	1.0	15	0.0	1.0	-0.04913572047499709	0.5929268113189272	9.522494883040877e-05	0.5008025328857375	0.1703946491460681	0.5529906145716915	0.7263289701609243	0.549177954947263	0	1.0	0.0
7283	0.006295910847440812	0.0008410281069133787	-0.0007463294187940731	0.9951258358215763	None	0.25	1	0.4	4	0.75	9	0.25925925925925924	0.75	13	9	0	0	0	0.6666666666666666	6	9	0.9333333333333333	14	0.0	1.0	0.0995490830282911	0.500277726443082	0.06283906962096268	0.5321294582864265	0.05673011512212828	0.5127314002348247	0.5501745665677064	0.515057335892887	0	0.23076923076923078	0.0
947	None	None	None	None	None	0	0	0.4	2	0.8	4	1.0	0.8	6	4	0	2	0	0.14285714285714285	7	1	0.4666666666666667	7	1.0	1.0	0.14974294765225737	0.506762831739392	0.1532908874196242	0.5445112722082897	0.08320774150022439	0.9941397041581057	0.5948780219077822	0.8556659235869203	1.0	1.0	0.0
892	None	None	None	None	None	0	0	1.0	1	0	0	1.0	0	1	0	0	0	0	0.5	2	1	0.13333333333333333	2	0.0	0	0	0	0	0	0	0	0	0	0	0	0
6219	0.0028927438794601624	0.0028209196255549354	0.0001308479584592714	0.9986909323346654	None	0.25	1	0.4	4	0.7692307692307693	10	0.23809523809523808	0.7692307692307693	14	10	0	0	0	0.7777777777777778	9	7	1.0	15	0.0	1.0	0.0999990475113031	0.5001030833340594	0.23911718106081778	1.0	0.09999999950477433	0.5000002927246642	0.8591315876378505	1.0	0	1.0	0.0
4538	0.0017031384223186146	0.00045639269619805663	-0.0004542894290732342	0.9976228719216064	None	0.25	1	0.4	4	0.75	9	0.25925925925925924	0.75	13	9	0	0	0	0.6666666666666666	6	9	0.9333333333333333	14	0.0	1.0	0.07650673520143178	0.5195797220910456	0.2764680337254367	0.9999999946557563	0.09999538638265765	0.5000165006600875	0.751117834359352	0.9982996571487126	0	0.9230769230769231	0.0
2883	0.0030292271145322376	0.00010418770480963295	-0.00010138018898209653	0.9954292817924769	None	0	0	0.4230769230769231	11	0.4594594594594595	17	0.609375	0.2702702702702703	20	10	18	3	0	1.0	8	8	2.6	39	0.1	0.7741935483870968	0.05259955216696553	0.9562475982229656	0.06436975101601572	0.5895661594341253	-0.08665180719321425	1.0	0.6712329282442437	0.999999999999992	0.0	0	0.0
1939	None	None	None	None	None	0	0	0.5	2	0.6666666666666666	2	0.625	0	0	0	4	6	0	0.5	4	2	0.3333333333333333	5	0.5	0	0	0	0	0	0	0	0	0	0	0	0
2801	1.0568816586302308e-07	8.897222918609987e-08	8.788852159766462e-08	0.9999681455557303	None	0	0	0.6666666666666666	4	0.3333333333333333	2	0.5	0	1	0	6	10	0	1.0	4	4	0.5333333333333333	8	0.6666666666666666	0.5	0	0	0	0	0	0	0	0	0	0	0
2634	None	None	None	None	None	0	0	0.5454545454545454	6	0.35714285714285715	5	0.6666666666666666	0.21428571428571427	7	3	8	5	0	0.6666666666666666	4	6	1.0666666666666667	16	0.3125	0.9090909090909091	0.18016921236944733	0.995912454489002	0.09999964088166399	0.5000020505968499	0.09873639396601545	0.5497881927179464	0.8654408706708895	0.8697230899526722	0.0	0	0.0
7053	0.0018074474944715843	0.0017038180601854347	0.0017038143999827196	0.998787707024787	None	0.3333333333333333	1	0.4444444444444444	4	0.7272727272727273	8	0.28888888888888886	0.7272727272727273	12	8	0	0	0	0.5555555555555556	5	9	0.8666666666666667	13	0.0	1.0	0.09654515727005683	0.502083113946997	0.02258539766315158	0.5321848866712979	0.022467849416549845	0.5462048376940225	0.5867554320620827	0.5268573298193675	0	1.0	0.0
1993	None	None	None	None	None	0.23809523809523808	5	0.4222222222222222	19	0.5538461538461539	36	0.8271604938271605	0.46153846153846156	49	30	17	0	0	1.0	9	9	4.466666666666667	67	0.0	0.8620689655172413	0.06277733218890046	0.5758709235083413	0.09901508528151341	0.6095279223401815	0.09986763154034153	0.5120646936927511	0.5739342124412481	0.5662287229507802	0	0.9591836734693877	0.0
5078	0.0020509034363214453	0.0016980094744534762	0.0014252253441480042	0.9969227242732601	None	0.25	1	0.4	4	0.7692307692307693	10	0.23809523809523808	0.7692307692307693	14	10	0	0	0	0.7777777777777778	7	9	1.0	15	0.0	1.0	0.20503700482936799	0.5103781771652367	0.16183748185873456	0.5883989563727763	-0.06748823525076572	0.6811189268153092	0.7593577265688664	0.5953023904688185	0	1.0	0.0
277	None	None	None	None	None	0.14285714285714285	1	0.4375	7	0.5714285714285714	12	0.42592592592592593	0.47619047619047616	15	10	7	0	0	0.6666666666666666	6	9	1.5333333333333334	23	0.0	0.5882352941176471	-0.2485150052252752	0.9999999999996216	0.0744928259581078	0.9096636312173766	0.03956297415329432	0.5221156088873788	0.821441750346464	0.9999674791988897	0	0	0.0
331	None	None	None	None	None	0	0	0.07692307692307693	2	0.9459459459459459	35	0.8125	0	0	0	38	12	0	0.75	8	6	2.6	39	0.15	0.7272727272727273	0	0	0	0	0	0	0	0	0	0	0
640	None	None	None	None	None	0	0	0.18421052631578946	7	0.7818181818181819	43	0.7037037037037037	0.01818181818181818	5	1	51	17	0	1.0	9	9	3.8	57	0.16666666666666666	0.6923076923076923	0.09984612511153755	0.5003223683893467	-0.08630565878206971	0.7452491459387973	0.09999999735521622	0.7235427499398597	0.711948480171141	0.6635024824036948	1.0	1.0	0.0
6231	0.007943222386976374	0.007341355819098362	0.007333434433072751	0.9947718363445872	None	0.3333333333333333	1	0.5	4	0.7	7	0.3333333333333333	0.7	11	7	0	0	0	0.4444444444444444	4	9	0.8	12	0.0	1.0	0.03842146148279642	0.6187988925851556	8.796949904227537e-14	0.5000000018957269	0.15065773589869064	0.7937577711811119	0.6712757045394362	0.6481065660844016	0	1.0	0.0
2477	None	None	None	None	None	0.14285714285714285	1	0.375	6	0.6818181818181818	15	0.38095238095238093	0.5454545454545454	18	12	5	0	0	0.7777777777777778	7	9	1.6	24	0.0	0.8	-0.013954418402216187	0.6649954555595413	0.19579912598339438	0.5769797378699304	0.0002906809329693247	0.5063213525651672	0.7175492007775968	0.5842965855582616	0	0.9444444444444444	0.0
3578	0.016308532023166074	0.0015950895093024154	-0.0015893383327301354	0.989255283177579	None	0.25	1	0.4	4	0.75	9	0.25925925925925924	0.75	13	9	0	0	0	0.6666666666666666	6	9	0.9333333333333333	14	0.0	1.0	0.011887516351269709	0.5939189210815057	4.1558520353661564e-07	0.5000039941263796	0.09999997197794323	0.5000032967739124	0.6096945957842971	0.531642583196851	0	1.0	0.0
3501	0.0034723514347798274	0.0027325477482512783	0.002731811959542519	0.9964568117516746	None	0.3333333333333333	1	0.5	4	0.7	7	0.3333333333333333	0.7	11	7	0	0	0	0.4444444444444444	4	9	0.8	12	0.0	1.0	0.07510535544384497	0.5076019370428123	0.08407890865041605	0.6454318365030606	0.07723893597202261	0.8376766809201603	0.5611799879340877	0.6806637314709147	0	0.9090909090909091	0.0
6050	4.2973184573448026e-07	8.788979544673964e-08	8.230759385754802e-08	0.9999760561453541	None	0.25	1	0.4	4	0.7692307692307693	10	0.23809523809523808	0.7692307692307693	14	10	0	0	0	0.7777777777777778	7	9	1.0	15	0.0	1.0	0.09998176234513773	0.5000266120160273	-0.08993886148294214	0.9210533903730218	1.8234427231946112e-25	0.5575037952655869	0.7015794876795364	0.7101192659937983	0	1.0	0.0
1759	None	None	None	None	None	0	0	0.23076923076923078	3	0.7647058823529411	13	0.5428571428571428	0	0	0	18	7	0	0.7142857142857143	7	5	1.2666666666666666	19	0.175	0.42857142857142855	0	0	0	0	0	0	0	0	0	0	0
2944	0.0007819876885422458	0.0001549326523594603	-6.039633333045362e-05	0.997538141766263	None	0.05263157894736842	1	0.375	15	0.5263157894736842	30	0.7283950617283951	0.43859649122807015	40	25	18	0	0	1.0	9	9	3.933333333333333	59	0.0	0.84	0.010628807997356738	0.5578514638398588	0.046649341877052795	0.5818927921707173	0.04985092129466979	0.5313572324231645	0.5536459376583495	0.5571318063271957	0	0.875	0.0
7187	0.005617203189101538	0.003034721357828651	0.0030206359058553406	0.9936112509788351	None	0.25	1	0.4	4	0.75	9	0.25925925925925924	0.75	13	9	0	0	0	0.6666666666666666	6	9	0.9333333333333333	14	0.0	1.0	0.08870864148503942	0.5017076977852782	-0.11612891442102605	0.9999244649545085	0.09999999963840658	0.503963755013447	0.9354692756627251	0.9597350085582301	0	1.0	0.0
2732	2.1439329442079454e-05	6.212647757621451e-07	-6.206387548232915e-07	0.9949199318176156	None	0	0	0.3333333333333333	3	0.6363636363636364	7	0.43333333333333335	0.18181818181818182	5	2	7	7	0	0.8333333333333334	6	5	0.8666666666666667	13	0.4666666666666667	0.25	7.902762784127648e-27	0.5	0.09005460169047803	0.5246712866649245	7.902762784127648e-27	0.5	0.6045646885371131	0.508229702794883	0.0	0	0.0
2295	None	None	None	None	None	0	0	0.16216216216216217	6	0.8113207547169812	43	0.6790123456790124	0.07547169811320754	6	4	48	5	0	1.0	9	9	3.6666666666666665	55	0.05102040816326531	0.75	0.0003737713136538142	0.5002179075670969	0.013370127076577032	0.6758882026235931	0.46948076561863095	0.5599306084891674	0.9003586100475579	0.58067957837179	1.0	1.0	0.0
153	None	None	None	None	None	0	0	0.3333333333333333	8	0.6470588235294118	22	0.6666666666666666	0.5	23	17	12	0	0	0.6666666666666666	9	6	2.4	36	0.0	0.4	0.14489650081958355	0.6014780249269844	0.09999653248196026	0.5001525958302374	0.1090492297062002	0.6363766521063594	0.5777839509480011	0.5802914476923051	0	1.0	0.0
3559	0.002067686609263683	1.6184512997322156e-05	-1.4307724831383811e-05	0.9952511417644188	None	0.3333333333333333	3	0.45	9	0.5185185185185185	14	0.4603174603174603	0.25925925925925924	15	7	13	8	0	0.7777777777777778	7	9	1.9333333333333333	29	0.36363636363636365	0.56	0.09999903596146034	0.5002365180151088	0.018743399748406643	0.5006105408290464	-0.05011767511823699	0.5438088389848065	0.6487456454441539	0.5149184113662071	1.0	1.0	0.0
4577	0.004450283867749025	0.003926054234044256	0.003736398009643398	0.995643539884404	None	0	0	0.375	3	0.7777777777777778	7	0.4074074074074074	0.7777777777777778	10	7	0	1	0	0.3333333333333333	3	9	0.7333333333333333	11	1.0	1.0	-0.010647740768555724	0.5128354808652874	-0.0999990093511786	0.5000069321543437	0.20103759199859547	0.8210659733713495	0.777407555946718	0.628313637046534	0.6	0.8	0.0
6664	0.008875599041705609	0.004410809599504601	0.0015004218765203266	0.9937294480788966	None	0.25	1	0.4	4	0.75	9	0.25925925925925924	0.75	13	9	0	0	0	0.6666666666666666	6	9	0.9333333333333333	14	0.0	1.0	7.5705095565690445e-06	0.5000067170247832	-0.09958910405968144	0.5012892668971405	0.40052582698375383	0.8366872680950543	0.8967865628247293	0.633281951188187	0	1.0	0.0
2789	6.534883975855281e-06	2.570052916861966e-08	5.107514789778026e-09	0.9999990188385643	None	1.0	1	1.0	4	0.25	1	0.5	0.25	5	1	0	0	0	0.75	3	4	0.4	6	0.0	1.0	1.4722094296097332e-07	0.5000003531752468	3.7735933347363064e-05	0.5000835695567838	0.024759780137604125	0.5218693055953342	0.5291449349777322	0.5073218732890642	0	0.8	0.0
2361	None	None	None	None	None	0.2	2	0.45454545454545453	10	0.5333333333333333	16	0.7619047619047619	0.26666666666666666	16	8	15	0	0	0.8571428571428571	7	6	2.1333333333333333	32	0.0	0.5384615384615384	0.09999148462532181	0.5000844697490445	-0.015923457884271595	0.6485724738224192	-0.055292452465733145	0.5436535013613039	0.6850270419603176	0.5653054521722509	0	0.875	0.0
2959	0.0002559260607347301	7.036394684448561e-07	1.6379582660092067e-07	0.9999486414217208	None	0	0	0.17647058823529413	6	0.8125	39	0.6172839506172839	0.10416666666666667	8	5	41	10	0	1.0	9	9	3.3333333333333335	50	0.12048192771084337	0.6530612244897959	-0.05921433850713478	0.5611370807380038	0.028486778578783956	0.5007932020377562	0.09999986495270952	0.5000001126757736	0.6572714255641696	0.5207340513045879	1.0	1.0	0.0
1884	None	None	None	None	None	0	0	0.6666666666666666	2	0.5	1	0.6666666666666666	0.5	3	1	0	0	0	0.6666666666666666	3	2	0.26666666666666666	4	0.0	0	0.09693426619498638	0.5484635627501585	0.08957259979512665	0.5365301434846931	0.05810365771720537	0.6410487689252145	0.5432319274728223	0.5761337119230812	0	0.6666666666666666	0.0
3804	0.006961827584227193	0.005263466994555352	0.005225091244822563	0.9971820949477772	None	0.3333333333333333	1	0.5	4	0.7	7	0.3333333333333333	0.7	11	7	0	0	0	0.4444444444444444	4	9	0.8	12	0.0	1.0	-0.09403915226835727	0.5073482833324443	7.902762784127648e-27	0.5	0.2003386732388266	0.8242160298055385	0.7755128892250913	0.6282828792495823	0	0.9090909090909091	0.0
3262	0.007183847591155789	0.0026965972348950793	0.0026161289319194627	0.989232592883422	None	0.25	1	0.4	4	0.75	9	0.25	0.75	13	9	0	0	0	0.875	7	8	0.9333333333333333	14	0.0	1.0	0.15780004842118414	0.6374556731747378	-0.7656650042701758	0.9999478606235327	0.3830607385274208	0.765731441060451	0.9956091170281747	0.979569409307394	0	1.0	0.0
3472	None	None	None	None	None	0.375	6	0.5	17	0.4897959183673469	24	0.8095238095238095	0.46938775510204084	40	23	10	0	0	0.7777777777777778	9	7	3.4	51	0.0	0.8636363636363636	0	0.5	0	0.5	-0.07573605347688642	0.5993447995534248	0.5883196393500625	0.5335110085332768	0	0	0.0
1270	None	None	None	None	None	0.09090909090909091	1	0.375	9	0.6060606060606061	20	0.43209876543209874	0.30303030303030304	18	10	16	4	0	1.0	9	9	2.3333333333333335	35	0.14285714285714285	1.0	0.04174012984039892	0.5921458241176275	0.09999993813513965	0.500000163564235	0.06086331051063106	0.6753956164578264	0.5907556845918849	0.591099323374205	0.9722222222222222	1.0	0.0
5251	0.013459930702102347	0.010031285710183956	0.009971349794601644	0.9861559665092129	None	0	0	0.3333333333333333	3	0.8181818181818182	9	0.28888888888888886	0.8181818181818182	12	9	0	0	0	0.5555555555555556	5	9	0.8666666666666667	13	0.0	1.0	0.09387912322422542	0.5056388415293814	-0.045420768309031224	0.6050008100250398	0.2641527420570554	0.7783242001674306	0.7794746250531844	0.6383653990910363	0	1.0	0.0
5730	0.001666985991490156	0.0005456103026734034	0.0005433344147540409	0.9987634174725025	None	0.25	1	0.4	4	0.75	9	0.25	0.75	13	9	0	0	0	0.875	7	8	0.9333333333333333	14	0.0	1.0	0.06692469507999113	0.5154264631133608	-0.12168210695563908	0.9583872130226857	0.12288023526057641	0.7287358259026941	0.7880299364213065	0.8014841079126659	0	1.0	0.0
6980	0.022371113423086543	0.008462842187423322	0.008002955725774022	0.947922959042202	None	0.25	1	0.4	4	0.7692307692307693	10	0.23809523809523808	0.7692307692307693	14	10	0	0	0	0.7777777777777778	7	9	1.0	15	0.0	1.0	0.3985176972863014	0.9984964551783513	0.24255521613403416	0.5782278825292458	0.1158784857248275	0.5285263421715207	0.830171315898164	0.9096513887777993	0	1.0	0.0
4315	0.0003455404047794706	0.0002002940657108269	-3.0397756494881383e-05	0.9988970147981745	None	0.3333333333333333	1	0.4444444444444444	4	0.7272727272727273	8	0.28888888888888886	0.7272727272727273	12	8	0	0	0	0.5555555555555556	5	9	0.8666666666666667	13	0.0	1.0	0.03236197936629768	0.5331410707160389	-0.031206762938234302	0.6697458429023584	0.057776076370891064	0.6890934718315421	0.6248217930881982	0.6330273803064611	0	1.0	0.0
5495	0.007165043006305904	0.003862783640793729	0.0038597393912011436	0.9959100803475902	None	0	0	0.42857142857142855	3	0.75	6	0.5555555555555556	0.75	9	6	0	0	0	0.2222222222222222	2	9	0.6666666666666666	10	0.0	1.0	9.211163234490232e-05	0.50089684260311	3.6030462433093876e-09	0.5654520100039029	0.17454729245282527	0.8317176837094122	0.6879206614922415	0.6505790563345709	0	1.0	0.0
4002	0.005497331514486265	0.0012596500713944966	0.001241169183906958	0.9900985340304638	None	0.25	1	0.4	4	0.75	9	0.25925925925925924	0.75	13	9	0	0	0	0.6666666666666666	6	9	0.9333333333333333	14	0.0	1.0	0.08169617138691057	0.5228695885035856	-0.31333567246581756	0.9999962034342565	0.2471041125239255	0.6945761310125638	0.9703186906377976	0.988624482466197	0	1.0	0.0
1831	None	None	None	None	None	0.5	1	0.6666666666666666	4	0.5	3	0.4	0.5	7	3	0	0	0	0.8	5	4	0.5333333333333333	8	0.0	0.6666666666666666	-0.42951113869331586	1.0	0.09805944854004178	0.5217005744963935	-0.022226217447438926	0.5514205399303185	0.9881997940012293	0.9999994179795845	0	1.0	0.0
308	None	None	None	None	None	0	0	0.6	6	0.3333333333333333	4	0.5833333333333334	0.16666666666666666	7	2	6	4	0	0.6666666666666666	4	6	0.9333333333333333	14	0.36363636363636365	0.25	0.09857056806112399	0.5021498943816814	0.08321631161134854	0.5372209228654032	7.902762784127648e-27	0.5	0.6057790407572475	0.5131435760625216	1.0	1.0	0.0
3577	0.018211062343963993	0.00045297605182610033	-0.00018344963379341404	0.9518631125217074	None	0.25	1	0.36363636363636365	4	0.7857142857142857	11	0.2222222222222222	0.7857142857142857	15	11	0	0	0	0.8888888888888888	8	9	1.0666666666666667	16	0.0	1.0	0.32316286287211715	0.7488946297598026	-0.09725883570002328	0.6688875394676507	0.3366936286528456	0.7522530619481521	0.8675390898185481	0.7248901178461322	0	1.0	0.0
2192	None	None	None	None	None	0	0	0.6666666666666666	2	0.5	1	0.6666666666666666	0.5	3	1	0	2	0	0.6666666666666666	2	3	0.26666666666666666	4	1.0	0	0.08865190349140935	0.5190224735773034	0.03726529028671768	0.5063712293855436	0.016290698602603893	0.5576858693946878	0.5732730211019433	0.5277538137894282	1.0	1.0	0.0
6526	0.002776898833376219	0.0018494859224317786	-0.001807379300137706	0.9982709233960768	None	0.3333333333333333	1	0.4444444444444444	4	0.7272727272727273	8	0.28888888888888886	0.7272727272727273	12	8	0	0	0	0.5555555555555556	5	9	0.8666666666666667	13	0.0	1.0	0.04201698380792991	0.5293343655982471	0.013422123645259793	0.5266984803566291	0.09999999990619265	0.5013670590343018	0.5901237390485532	0.5191436549585757	0	1.0	0.0
4047	0.002237914780317123	0.0006610530485751056	0.0006070235318358892	0.998105334416402	None	0.25	1	0.4	4	0.75	9	0.25925925925925924	0.75	13	9	0	0	0	0.6666666666666666	6	9	0.9333333333333333	14	0.0	1.0	-0.09607545199972004	0.6721542245021747	2.2680916308245271e-07	0.5000009559206308	0.09999999852668799	0.5000143559338661	0.6900830185638809	0.5595498265029608	0	0.9230769230769231	0.0
6355	0.00756315572738915	0.0006697190923682093	0.0004760493017627682	0.9918128449748431	None	0.25	1	0.4	4	0.75	9	0.25	0.75	13	9	0	0	0	0.875	7	8	0.9333333333333333	14	0.0	0.8571428571428571	0.16198173524179305	0.5118569989394616	1.67227652217958e-05	0.500342003629001	0.09999999999529159	0.5000000359700647	0.6609032398298171	0.5040669976200911	0	1.0	0.0
2256	None	None	None	None	None	0	0	0.2413793103448276	7	0.7073170731707317	29	0.7962962962962963	0	0	0	42	2	0	0.6666666666666666	9	6	2.8666666666666667	43	0.022727272727272728	0.918918918918919	0	0	0	0	0	0	0	0	0	0	0
3603	0.0011668893134394358	0.00020699819566636257	0.00020694848574907447	0.9986826069571151	None	0.25	1	0.4	4	0.75	9	0.25	0.75	13	9	0	0	0	0.875	7	8	0.9333333333333333	14	0.0	0.8571428571428571	0.007309769756002285	0.5007150678666935	0.3379866703983202	0.5925834404920697	0.052014066585525764	0.6491460154363164	0.827592515835422	0.5819867257557254	0	1.0	0.0
915	None	None	None	None	None	0	0	0.35714285714285715	5	0.631578947368421	12	0.4666666666666667	0.42105263157894735	10	8	10	0	0	0.5555555555555556	9	5	1.4	21	0.0	0.25	8.75651076269652e-28	0.5	4.4717225464607583e-13	0.500000788919718	0.02050942554241278	0.5746547638666449	0.5241517795419899	0.5250516262042411	0	0.8	0.0
3608	0.0006251221894233112	0.00010837791597002705	0.00010048985421965454	0.9987083379690239	None	0.3333333333333333	1	0.5	4	0.7	7	0.2857142857142857	0.7	11	7	0	0	0	0.8571428571428571	6	7	0.8	12	0.0	0.8	-0.027960813073321007	0.6237486199185203	-0.09132189412067804	0.5282086414754142	0.03059855641858491	0.5779264933849035	0.630090925385038	0.5771058743441412	0	1.0	0.0
2010	None	None	None	None	None	0	0	0.3333333333333333	4	0.625	10	0.45	0	0	0	17	8	0	0.625	5	8	1.2	18	0.21052631578947367	0.26666666666666666	0	0	0	0	0	0	0	0	0	0	0
4697	0.0017857246537670056	7.12985733926639e-05	-1.4691383387472665e-05	0.9968678254256401	None	0.25	1	0.4	4	0.7692307692307693	10	0.23809523809523808	0.7692307692307693	14	10	0	0	0	0.7777777777777778	7	9	1.0	15	0.0	1.0	-0.302834846401867	0.7409880057048078	-0.09999999942151154	0.5000001594151408	0.026904755164614824	0.5168657456087106	0.7999579769336427	0.5921514271497725	0	0	0.0
7359	0.0004616335903003101	5.01201400277604e-06	-4.754316178316497e-06	0.9999960208761756	None	0	0	0.3333333333333333	3	0.8181818181818182	9	0.28888888888888886	0.8181818181818182	12	9	0	0	0	0.5555555555555556	9	5	0.8666666666666667	13	0.0	1.0	0.0362765630765545	0.5358912277955327	-0.0413929301226985	0.5129491212585008	0.10782059372262061	0.9765590604755796	0.6714846307527006	0.7872437044332382	0	1.0	0.0
535	None	None	None	None	None	0	0	0.6666666666666666	2	0.5	1	1.0	0.5	3	1	0	0	0	0.25	4	1	0.26666666666666666	4	0.0	0.6666666666666666	0.008043332160463542	0.5149794040812664	0.02404987934846938	0.5066037148140242	-0.06607009972521585	0.5149275977243004	0.6036703311236349	0.5121709359650125	0	1.0	0.0
976	None	None	None	None	None	0	0	0.5	3	0.7142857142857143	5	0.5625	0.7142857142857143	8	5	0	0	0	0.25	8	2	0.6	9	0.0	0.8571428571428571	0.09999997679906052	0.5000005413805568	0.04326395457893207	0.586072520557299	0.036605822880377066	0.6714724456074662	0.6061775866725247	0.5876362761928053	0	0	0.0
6569	0.004742780891234252	0.0039363317807896885	0.003494651352706768	0.9955500202904434	None	0.25	1	0.4	4	0.7692307692307693	10	0.23809523809523808	0.7692307692307693	14	10	0	0	0	0.7777777777777778	7	9	1.0	15	0.0	1.0	0.09999868168223378	0.500019895786275	-0.12945984827616458	0.9999838985773009	0.15308477535074183	0.599651553639651	0.7940529670685585	0.9784070719115388	0	0	0.0
2359	None	None	None	None	None	0	0	0.25	2	0.7777777777777778	7	0.7333333333333333	0.6666666666666666	8	6	2	3	0	0.6	3	5	0.7333333333333333	11	0.5	0	-0.07957581404049974	0.5403673675592214	0.07968835162386519	0.5654934610009809	-0.06882424112270487	1.0	0.9735395320760168	0.9999999978608511	1.0	1.0	0.0
207	None	None	None	None	None	0	0	0.375	3	0.6	6	0.48	0.6	9	6	2	0	0	1.0	5	5	0.8	12	0.0	0	2.111786685098376e-05	0.5000238011888376	0.00010599619481569972	0.5001324638218985	0.058680905252209	0.6085260777385467	0.5686741361625831	0.5367457902920321	0	1.0	0.0
3766	0.006771519443568753	0.0019124066927057378	0.0018867195534347523	0.9731750582430223	None	0.25	1	0.4	4	0.7692307692307693	10	0.23809523809523808	0.7692307692307693	14	10	0	0	0	0.7777777777777778	7	9	1.0	15	0.0	1.0	0.00033563380156978505	0.5014175431830693	1.4685573319471467e-11	0.5000000005651214	0.1957820529546676	0.8116098736716558	0.71507098922264	0.619806029828401	0	1.0	0.0
4851	0.005787603950740426	0.004131848995987769	0.004128598424180232	0.9958986025265502	None	0.3333333333333333	1	0.5	4	0.7	7	0.3333333333333333	0.7	11	7	0	0	0	0.4444444444444444	4	9	0.8	12	0.0	1.0	0.0998825536797926	0.5002721518027559	0.36332813844020057	0.5509416927196477	0.10093250782337133	0.5897418908011552	0.7757593543856045	0.5472307073689011	0	0.45454545454545453	0.0
143	None	None	None	None	None	0	0	0.3333333333333333	2	0.8333333333333334	5	0.4	0.8333333333333334	7	5	0	0	0	0.8	5	4	0.5333333333333333	8	0.0	0	0.0010045465648894586	0.5372859695469776	-0.02469244311383858	0.6560118621096577	-0.0554573511551435	0.6512454635174528	0.6064889064815487	0.6161338764453046	0	0	0.0
6257	0.002321393498919239	0.0010825649140875472	0.0010774775188831705	0.9982842758044649	None	0	0	0.375	3	0.7777777777777778	7	0.4074074074074074	0.7777777777777778	10	7	0	0	0	0.3333333333333333	3	9	0.7333333333333333	11	0.0	1.0	-0.07728576216604403	0.5033606683645843	2.8038167575185368e-05	0.5017017819132112	0.060782496799682686	0.5508465386012569	0.6345516196232468	0.5186864320338788	0	1.0	0.0
6082	0.004345925051066624	4.715311126741182e-05	-3.362777061519603e-05	0.9947210034627687	None	0.25	1	0.4	4	0.75	9	0.25925925925925924	0.75	13	9	0	0	0	0.6666666666666666	9	6	0.9333333333333333	14	0.0	1.0	1.0041126488319068e-06	0.5000194699566053	-0.044669825014464024	0.5221513633141811	0.42209285628897764	0.688327644365232	0.8895330049050981	0.5728979461355896	0	1.0	0.0
7513	0.01147395821605538	0.0007943035183984762	0.0007899908293450989	0.9974236177395236	None	0.25	1	0.4	4	0.75	9	0.25925925925925924	0.75	13	9	0	0	0	0.6666666666666666	9	6	0.9333333333333333	14	0.0	1.0	0.10375295758189981	0.5438225610114312	-0.028202786975033582	0.5218676071718222	0.1414111477570386	0.6201248776070556	0.683480387380407	0.5624509810114318	0	1.0	0.0
4707	0.0003056851739719572	5.1192139623829046e-05	-5.1146868765789995e-05	0.9994144365537619	None	0	0	0.42857142857142855	3	0.75	6	0.5555555555555556	0.75	9	6	0	0	0	0.2222222222222222	2	9	0.6666666666666666	10	0.0	1.0	0.1135988834616363	0.5003264943289678	-0.09999809270603453	0.5000123655276713	-0.017744755322103827	0.6445278033823284	0.7087578532498167	0.5495391350963647	0	1.0	0.0
461	None	None	None	None	None	0.2	1	0.3333333333333333	4	0.8	12	0.20987654320987653	0.8	16	12	0	0	0	1.0	9	9	1.1333333333333333	17	0.0	1.0	0.004652613718384449	0.6815232905963016	0.09613410782231413	0.5081820294014427	-0.042300440146319895	0.5242587577117767	0.6589632935742372	0.5736782766953628	0	0.0625	0.0
5858	0.011649182439880945	0.010867453010014442	-0.01086299942975646	0.9912109705314949	None	0.25	1	0.36363636363636365	4	0.7857142857142857	11	0.2222222222222222	0.7857142857142857	15	11	0	0	0	0.8888888888888888	8	9	1.0666666666666667	16	0.0	1.0	0.09354751569680475	0.5057449283834465	0.056560169228905256	0.5755370826496284	0.12911332542175663	0.6323523437045553	0.5958009323805438	0.5719782988872334	0	1.0	0.0
659	None	None	None	None	None	0.25	1	0.36363636363636365	4	0.7142857142857143	10	0.5925925925925926	0.6428571428571429	13	9	2	0	0	0.3333333333333333	3	9	1.0666666666666667	16	0.0	0.15384615384615385	0.09995793746376633	0.5009228690817706	9.445206133611061e-08	0.5000871065914075	0.08438757443512157	0.668200251901726	0.6139629868574962	0.5584068244159935	0	1.0	0.0
2259	None	None	None	None	None	0	0	0.5	3	0.6666666666666666	4	0.4444444444444444	0.6666666666666666	7	4	0	0	0	0.5	6	3	0.5333333333333333	8	0.0	0.4	1.0866867828935014e-06	0.5000539501098593	0.0651994568420285	0.6415525567047764	0.011597318703675296	0.6792813008141092	0.6082945928737489	0.6092748860219606	0	1.0	0.0
6997	0.009217298143708207	0.0018278066572774022	0.00027724687968197357	0.9981621544583046	None	0	0	0.375	3	0.8	8	0.3	0.8	11	8	0	0	0	0.625	8	5	0.8	12	0.0	0.8571428571428571	0.09929496761361711	0.5065854172359321	7.902762784127648e-27	0.5	0.21236528911719055	0.6629360748866513	0.70423095075348	0.5582961002113309	0	1.0	0.0
1116	None	None	None	None	None	0.047619047619047616	1	0.3409090909090909	15	0.5873015873015873	37	0.8024691358024691	0.2857142857142857	29	18	35	0	0	1.0	9	9	4.333333333333333	65	0.0	0.8813559322033898	0.02192616635379994	0.6752004737610664	0.09240152410246476	0.6096982450206776	-0.0914679937157263	0.9088400317017908	0.7116214306340671	0.7611751236700702	0	1.0	0.0
6421	0.005208150179695845	0.0013930961602791553	0.0013930786751788357	0.9880337265583784	None	0.3333333333333333	1	0.4444444444444444	4	0.7272727272727273	8	0.28888888888888886	0.7272727272727273	12	8	0	0	0	0.5555555555555556	5	9	0.8666666666666667	13	0.0	1.0	-0.5109052254893289	0.9849501057712039	0.00018879580658092023	0.574666861293846	-0.06799612516365844	0.6677811536316208	0.9247293699531037	0.8489985614192669	0	1.0	0.0
861	None	None	None	None	None	0	0	0.375	3	0.8	8	0.3333333333333333	0.8	11	8	0	0	0	0.4444444444444444	9	4	0.8	12	0.0	1.0	0.034293537329374346	0.601134330457989	-0.09946650358114625	0.5018532986496183	7.325810608993224e-17	0.5000000000000011	0.6381658816525448	0.5347444933877801	0	1.0	0.0
932	None	None	None	None	None	0	0	0.4	4	0.6153846153846154	8	0.42857142857142855	0.07692307692307693	4	1	10	6	0	0.7142857142857143	5	7	1.0	15	0.2857142857142857	0	4.774755054874976e-09	0.5001185589694289	7.562441160643735e-05	0.5004016150451928	0.001054556812965162	0.5248359530446933	0.5012401241890339	0.5084580542042585	0.0	0	0.0
6728	0.0015861007915896443	0.0004390867210986952	0.000273039968388413	0.9977795269763797	None	0.25	1	0.4	4	0.7692307692307693	10	0.23809523809523808	0.7692307692307693	14	10	0	0	0	0.7777777777777778	7	9	1.0	15	0.0	1.0	0.09999984070481953	0.5000001338427752	6.078869190234926e-25	0.5002034768570893	0.0999989889643626	0.5003081729147196	0.6157154672744545	0.500170594548327	0	1.0	0.0
963	None	None	None	None	None	0	0	0.5	2	0.75	3	0.6	0.75	5	3	0	2	0	0.4	5	2	0.4	6	1.0	0	0.0988532568031612	0.5054970050696327	0.09999999770926701	0.50000000158596	0.04395937462153569	0.5993129993992891	0.5650091776958668	0.5353237502347985	1.0	1.0	0.0
178	None	None	None	None	None	0.2222222222222222	2	0.6	12	0.2857142857142857	8	0.8333333333333334	0.25	17	7	12	0	0	1.0	6	6	2.0	30	0.0	0.32	0.09996009394290731	0.5005128714645637	0.0678701436030291	0.5158991207507324	0.04066877827462864	0.5958128039228959	0.5606443841849187	0.5377379131676967	0	1.0	0.0
4872	0.01057203343579559	0.001944039625854455	-0.0019440371599153334	0.9988993262360142	None	0.3333333333333333	1	0.5	4	0.6666666666666666	6	0.4074074074074074	0.6666666666666666	10	6	0	0	0	0.3333333333333333	3	9	0.7333333333333333	11	0.0	1.0	0.01224060280284699	0.5146395396532324	4.76069351538575e-08	0.5000012657412811	-0.09996728178968942	0.5898112372769783	0.6230244721453001	0.5350893122361576	0	1.0	0.0
351	None	None	None	None	None	0	0	0.3333333333333333	2	0.8571428571428571	6	0.36	0.8571428571428571	8	6	0	2	0	1.0	5	5	0.6	9	1.0	0	0.056904724063110645	0.5658036181372492	0.1355701642364478	0.5401285021643751	9.483932497718522e-06	0.5000265316015422	0.6374787745692719	0.535416939908999	1.0	1.0	0.0
3099	0.0002523683146846829	2.356792225737671e-05	1.6885288433655095e-05	0.999589858480613	None	0.5	1	0.6666666666666666	4	0.5714285714285714	4	0.36	0.5714285714285714	8	4	0	0	0	1.0	5	5	0.6	9	0.0	0.5	4.193545758736516e-11	0.5000000002394485	0.08520678595014382	0.5275923531747402	0.06203843368389713	0.5765119439796128	0.5936230139110833	0.5348560707765624	0	1.0	0.0
5099	0.006848814148971486	0.005611049332046559	0.005589406818894704	0.9972391662025705	None	0.3333333333333333	1	0.5	4	0.7	7	0.3333333333333333	0.7	11	7	0	0	0	0.4444444444444444	4	9	0.8	12	0.0	1.0	0.09805086166356519	0.5044014451192909	0	0.5	0.3054021733772454	0.8893476009688133	0.7816650447828947	0.6683134454450533	0	1.0	0.0
7349	0.01574407007223315	0.00947301517362281	-0.00899494542478692	0.9868058510486077	None	0	0	0.375	3	0.8	8	0.3333333333333333	0.8	11	8	0	1	0	0.4444444444444444	9	4	0.8	12	1.0	1.0	0.8113998651286763	0.6594424096288387	-0.11400313044062942	0.5318266505250615	0.40618128094870487	0.6684559206792909	0.9771333837761106	0.6216363913995039	1.0	1.0	0.0
2697	0.0001772782294653534	5.646939767255709e-05	-5.064742164206565e-05	0.9999952295788018	None	0	0	0.5	2	0.75	3	0.6	0.75	5	3	0	0	0	0.4	2	5	0.4	6	0.0	0	0.09999999722436911	0.500000001830481	0.041330278957628835	0.535019702757959	0.1920415702838584	0.9999950847400719	0.8354974306432718	0.984033332734208	0	1.0	0.0
2166	None	None	None	None	None	0	0	0.3333333333333333	4	0.6	9	0.425	0	0	0	16	7	0	0.625	8	5	1.1333333333333333	17	0.19444444444444445	0.15384615384615385	0	0	0	0	0	0	0	0	0	0	0
3019	0.00017323125959326665	9.338676251682445e-05	9.338650125118944e-05	0.9983755633693603	None	0.16666666666666666	2	0.3076923076923077	8	0.6666666666666666	24	0.7037037037037037	0.3611111111111111	20	13	17	0	0	0.6666666666666666	9	6	2.533333333333333	38	0.0	0.625	0	0.5	0	0.5	-0.09999998589688752	0.5000116690617935	0.6157161179762597	0.5000038896872652	0	0	0.0
1446	None	None	None	None	None	0	0	0.25	1	1.0	3	1.0	1.0	4	3	0	3	0	0.2	1	5	0.3333333333333333	5	1.0	0	0.09008042789581579	0.5	-0.06435784409946702	0.5411951565696512	-0.05551994920711446	0.5280659137662009	0.6706131414561525	0.5231115847281997	1.0	1.0	0.0
6956	0.00453775405503232	0.0028663924110982108	0.00286638863471629	0.9918851342357788	None	0.25	1	0.4	4	0.7692307692307693	10	0.23809523809523808	0.7692307692307693	14	10	0	0	0	0.7777777777777778	7	9	1.0	15	0.0	1.0	2.194305368481302e-09	0.5000016236013083	-0.058297206465739215	0.8142765302058041	0.09999999998483018	0.5000164011623965	0.6595486595077411	0.6207433188264766	0	1.0	0.0
5370	0.005473777362907974	0.0023223263506068053	0.0023206909907460558	0.9842322236881849	None	0.3333333333333333	1	0.4444444444444444	4	0.7272727272727273	8	0.28888888888888886	0.7272727272727273	12	8	0	0	0	0.5555555555555556	5	9	0.8666666666666667	13	0.0	1.0	2.8138313348539408e-08	0.5000004645173847	2.5887140602313307e-08	0.5000003804678673	0.3556684547813815	0.8158193546401024	0.8424586686198214	0.6215407558707166	0	1.0	0.0
1388	None	None	None	None	None	0	0	0.03333333333333333	1	1.0	43	1.0	0	0	0	44	1	0	0.5555555555555556	9	5	3.0	45	0.010869565217391304	1.0	0	0	0	0	0	0	0	0	0	0	0
4777	0.002125819208457435	0.0015034055412794665	0.001299122316784104	0.9981525109633009	None	0	0	0.375	3	0.7777777777777778	7	0.4074074074074074	0.7777777777777778	10	7	0	0	0	0.3333333333333333	3	9	0.7333333333333333	11	0.0	1.0	8.801282804898342e-05	0.5000241470532899	5.726965920854879e-10	0.5000000123384744	0.0736414697181059	0.5931195032715416	0.585884284848986	0.5313731474994549	0	1.0	0.0
6309	0.00613339115246885	0.0047742802115604355	0.00476134803696124	0.997295178154555	None	0	0	0.42857142857142855	3	0.75	6	0.5555555555555556	0.75	9	6	0	0	0	0.2222222222222222	2	9	0.6666666666666666	10	0.0	1.0	0.09579191626358571	0.5001621388777236	-0.021951218548464484	0.5117736912446463	0.2721911743441265	0.8519106368126361	0.7700605100290578	0.6454593567200962	0	1.0	0.0
904	None	None	None	None	None	0.16666666666666666	1	0.42857142857142855	6	0.5263157894736842	10	0.84	0.3157894736842105	11	6	9	0	0	1.0	5	5	1.4	21	0.0	0	0.022514694376439152	0.558587484108819	0.005836761054244353	0.5834488866313968	0.0001027024655090339	0.5002112260512257	0.525068133898787	0.5476238592182153	0	0	0.0
7320	0.0033960671975977958	0.0021265915591475544	0.0020970386151703026	0.9981248509753352	None	0.3333333333333333	1	0.5	4	0.7	7	0.3333333333333333	0.7	11	7	0	0	0	0.4444444444444444	4	9	0.8	12	0.0	1.0	0.02801674135163341	0.5257216765582898	-0.05222622587064949	0.5242235276776637	0.4863640422220721	0.914401450807268	0.9134985659148367	0.7018625573017262	0	1.0	0.0
5393	0.01909541613752065	0.004347183208177795	0.0038049702438218364	0.979331293804115	None	0.25	1	0.4	4	0.7692307692307693	10	0.23809523809523808	0.7692307692307693	14	10	0	0	0	0.7777777777777778	7	9	1.0	15	0.0	1.0	0.2718961671140162	0.5049433496018716	0.26688554527837766	0.6487970274515326	0.09674558962598545	0.5178143775530276	0.6851317345684408	0.5584660975561981	0	1.0	0.0
5224	0.022467294717943797	0.01030989709494887	-0.010309409897672274	0.9760622414467098	None	0.3333333333333333	2	0.4	6	0.7	14	0.4074074074074074	0.7	20	14	1	0	0	0.6666666666666666	6	9	1.4666666666666666	22	0.0	1.0	-0.12979199634843036	0.5277653931524348	-0.038271770957692894	0.549658762820126	0.5685314065688318	0.9335995758092411	0.9552281458915771	0.7280208065965806	0	1.0	0.0
90	None	None	None	None	None	0.0625	1	0.20588235294117646	7	0.8163265306122449	40	0.6296296296296297	0.46938775510204084	29	23	21	0	0	1.0	9	9	3.4	51	0.0	0.6666666666666666	0.01323184479261813	0.5396548395171472	-0.08482236927314271	0.5763418090248112	0.3162708239472484	0.9999999999999909	0.8757749692113826	0.9999820685194948	0	1.0	0.0
4371	0.0011976377177259385	0.0001691406728272274	0.00016847789039813824	0.9987234597134206	None	0.25	1	0.4	4	0.7692307692307693	10	0.23809523809523808	0.7692307692307693	14	10	0	0	0	0.7777777777777778	7	9	1.0	15	0.0	1.0	0.08101233442964134	0.5161566412084851	-0.0469732928002187	0.5010558271689786	0.046646433453762084	0.5564113649178855	0.6342948949662208	0.5246036660901382	0	1.0	0.0
5924	0.010384086442178628	0.0048318593047400665	0.003907604360443011	0.9924543303916316	None	0.25	1	0.4	4	0.75	9	0.25925925925925924	0.75	13	9	0	0	0	0.6666666666666666	6	9	0.9333333333333333	14	0.0	1.0	8.73605530443558e-05	0.5002565644599758	0.0005133127063847184	0.5044133723251462	0.2607999532111003	0.8037393147153644	0.7736257095279521	0.6168431781706586	0	1.0	0.0
4593	0.0011448382666470343	0.0008455047134706701	-0.0008434312215068913	0.9989576165900224	None	0.3333333333333333	1	0.4444444444444444	4	0.7272727272727273	8	0.28888888888888886	0.7272727272727273	12	8	0	0	0	0.5555555555555556	5	9	0.8666666666666667	13	0.0	1.0	0.0021254418543735403	0.5054561062844072	0.06814523424184775	0.6757907548613599	0.03445707979655098	0.6748706450727155	0.6115736536872844	0.6214104536091831	0	1.0	0.0
6537	0.0001690371905943469	1.8666891877485011e-06	1.8567837559421596e-06	0.9999969346146002	None	0.25	1	0.4	4	0.75	9	0.25925925925925924	0.75	13	9	0	0	0	0.6666666666666666	6	9	0.9333333333333333	14	0.0	1.0	0.4052529595162134	0.5337950418464081	-0.09640262904105333	0.5195073414258745	0.3642935036085607	0.7961762621387702	0.9111449352959423	0.6283956322680908	0	1.0	0.0
5232	0.0006326562653204312	5.853335472032866e-06	-3.7369014122499105e-06	0.9999972257778136	None	0.25	1	0.4	4	0.7692307692307693	10	0.23809523809523808	0.7692307692307693	14	10	0	0	0	0.7777777777777778	9	7	1.0	15	0.0	1.0	0.003224141434415692	0.5113105268958094	-0.0320153718323394	0.5118110905852155	0.29711349790444175	0.8044395958560004	0.815074851388687	0.6229902576760544	0	0.9285714285714286	0.0
2826	1.9559523360829867e-05	2.2768980291355033e-07	-1.8973306473353208e-08	0.9999999996206309	None	0.5	1	0.6666666666666666	4	0.5714285714285714	4	0.36	0.5714285714285714	8	4	0	0	0	1.0	5	5	0.6	9	0.0	1.0	-0.09999883769578082	0.5000021853920447	-0.08726754887304985	0.5128311739720318	0.07799974692248438	0.5725149110993343	0.6922547094165892	0.5285907841013078	0	0	0.0
7160	0.0029737181692347813	0.0014838828665870239	0.0011706666189013743	0.9965880147512768	None	0.25	1	0.4	4	0.75	9	0.25925925925925924	0.75	13	9	0	0	0	0.6666666666666666	6	9	0.9333333333333333	14	0.0	1.0	0.09999990043956355	0.5000124545721976	0.09776800020166049	0.5102072689523469	0.08711209730410734	0.5019650499270261	0.5138553382572352	0.5040619779330036	0	1.0	0.0
5870	2.9576428463440045e-08	2.8932384048930602e-08	2.6679906008780722e-08	0.9999951647806694	None	0.3333333333333333	1	0.4444444444444444	4	0.7272727272727273	8	0.2708333333333333	0.7272727272727273	12	8	0	0	0	0.75	8	6	0.8666666666666667	13	0.0	0.8571428571428571	0.07720870731502918	0.6706210372149418	0.40794998738542765	0.6081596651631226	1.3295666014456485e-13	0.5000125638510111	0.8567185389311504	0.5947273075726346	0	1.0	0.0
5632	0.003508325411979214	0.0024198274512792156	0.0024086110363633136	0.991067481699417	None	0.3333333333333333	1	0.4444444444444444	4	0.7272727272727273	8	0.28888888888888886	0.7272727272727273	12	8	0	0	0	0.5555555555555556	5	9	0.8666666666666667	13	0.0	1.0	0.1660449920745088	0.5627702615389076	0.3852152192029794	0.6298978555422702	0.09999778568110593	0.5004498424941365	0.7669245803731009	0.5651271120466737	0	1.0	0.0
5404	0.004238022141746859	0.00363085633957303	0.003613865206394226	0.9987006953783634	None	0	0	0.375	3	0.7777777777777778	7	0.4074074074074074	0.7777777777777778	10	7	0	0	0	0.3333333333333333	3	9	0.7333333333333333	11	0.0	1.0	0.0005472805878141775	0.5001383583893774	7.902762784127648e-27	0.5	-0.12755899325219375	0.9033115787647518	0.6675216768919661	0.6780975134560516	0	1.0	0.0
27	None	None	None	None	None	0.2	1	0.3333333333333333	4	0.8	12	0.20987654320987653	0.8	16	12	0	0	0	1.0	9	9	1.1333333333333333	17	0.0	1.0	0.07858050728189735	0.5852414238697	0.08429261926210742	0.5671494266779731	-0.003723897742079285	0.6798988641884128	0.6031684244541787	0.6120541635766223	0	1.0	0.0
7417	0.006462562965297638	0.003103305332441488	0.0016017901231539088	0.9981885934928579	None	0.2	1	0.3333333333333333	4	0.8	12	0.20987654320987653	0.8	16	12	0	0	0	1.0	9	9	1.1333333333333333	17	0.0	1.0	0.11325293723754201	0.50050099968168	-0.156236043340912	0.9790557966700987	0.0999999977246051	0.5001041409876021	0.7829080534557152	0.7828550452697769	0	1.0	0.0
6996	0.002059519782811021	0.00048648011737406405	-0.0003530201687293414	0.9976302135728827	None	0.25	1	0.4	4	0.75	9	0.25925925925925924	0.75	13	9	0	0	0	0.6666666666666666	6	9	0.9333333333333333	14	0.0	1.0	-0.06668693034799275	0.6264182411346237	1.011716175713171e-07	0.5025062442573126	0.09999999809373285	0.5617312521700047	0.6648035687192916	0.5642345499089085	0	1.0	0.0
4531	0.023456290363605074	0.006472175995382332	-0.006472174865911982	0.988542597693495	None	0.3333333333333333	1	0.5	4	0.7	7	0.3333333333333333	0.7	11	7	0	0	0	0.4444444444444444	4	9	0.8	12	0.0	1.0	1.430197932730297e-05	0.5003602908147294	-0.032598397781215885	0.5321403120572115	0.09042429348503041	0.6295691458973394	0.6290679525594174	0.5548244202804617	0	0.9090909090909091	0.0
5937	0.0011760678445112323	0.0006902430763516126	0.0006900911565656439	0.9990438629563554	None	0.3333333333333333	1	0.5	4	0.6666666666666666	6	0.4074074074074074	0.6666666666666666	10	6	0	0	0	0.3333333333333333	3	9	0.7333333333333333	11	0.0	1.0	0.035311197722819126	0.5185598089630226	0.01635365929871071	0.6739415266765294	0.09999974218407556	0.5319717611436185	0.58628277714579	0.5767552180096497	0	0.9	0.0
5639	0.01772828640120431	0.016037384989464963	0.01596766326079758	0.9871798691974384	None	0	0	0.375	3	0.8	8	0.3333333333333333	0.8	11	8	0	0	0	0.4444444444444444	4	9	0.8	12	0.0	1.0	-0.09000850574491695	0.5093182247785895	-0.08855043422641415	0.5317428182100405	0.45249841103317995	0.8829868655991748	0.9292262218594477	0.6744718955349323	0	1.0	0.0
4390	0.007177750158544546	0.005095853823448704	0.005065475030251421	0.9965797050913606	None	0.3333333333333333	1	0.5	4	0.7	7	0.3333333333333333	0.7	11	7	0	0	0	0.4444444444444444	4	9	0.8	12	0.0	1.0	0.0923717910142421	0.5008517217881149	4.840870218349319e-20	0.5000000288864346	0.22458589638366622	0.7975392949905508	0.715338086322204	0.6125706479768831	0	1.0	0.0
954	None	None	None	None	None	0	0	0.4166666666666667	5	0.5	8	0.6666666666666666	0.0625	6	1	11	12	0	0.3333333333333333	9	3	1.2	18	0.5714285714285714	0.625	9.871209389121995e-05	0.5009931933325176	0.019398509269870166	0.6297664962632149	0.18505774602703864	0.5671500562844806	0.6954785322706447	0.5667181369661168	0.8333333333333334	1.0	0.0
1596	None	None	None	None	None	0.16666666666666666	1	0.3333333333333333	5	0.75	15	0.4888888888888889	0.55	16	11	5	5	0	0.5555555555555556	9	5	1.4666666666666666	22	0.5555555555555556	0.5882352941176471	0.08177832116850109	0.5296362221824599	7.160192378647863e-11	0.5000000020384224	0.006873217324198197	0.5246808778889316	0.5926843155127447	0.5181160519394935	1.0	1.0	0.0
5636	0.011678326124219091	0.012035040395139834	0.012034946516935293	0.9955872073967525	None	0	0	0.42857142857142855	3	0.75	6	0.5555555555555556	0.75	9	6	0	0	0	0.2222222222222222	2	9	0.6666666666666666	10	0.0	1.0	0.010650039568579819	0.5054110535193234	-0.04823816141173772	0.5594481928299151	0.32818379072067905	0.8501185316824944	0.8409733876320963	0.6604648253254484	0	1.0	0.0
4398	0.0018550139578965845	0.0012278915877254781	-0.0012277908855326675	0.9967428136889868	None	0.3333333333333333	1	0.5	4	0.6666666666666666	6	0.4074074074074074	0.6666666666666666	10	6	0	0	0	0.3333333333333333	3	9	0.7333333333333333	11	0.0	1.0	0.09564425431145615	0.5014979640846869	0.16899620376029117	0.6642032670058992	0.24186381005343338	0.8479604274031034	0.6451476705361238	0.690456799052519	0	1.0	0.0
6356	0.014561293678318977	0.011232465471625527	0.01123123086769101	0.9775250393553251	None	0.3333333333333333	1	0.5	4	0.6666666666666666	6	0.4074074074074074	0.6666666666666666	10	6	0	0	0	0.3333333333333333	3	9	0.7333333333333333	11	0.0	1.0	0.38796641474479115	0.5089181377633547	0.09139449717945876	0.5801160599070798	0.3455444397106945	0.8326072852001408	0.8077181204572238	0.6579972279979195	0	1.0	0.0
6957	0.0007333522014773737	0.0004580836241942653	0.0003458221602315763	0.9946528351539201	None	0	0	0.3333333333333333	3	0.8181818181818182	9	0.28888888888888886	0.8181818181818182	12	9	0	1	0	0.5555555555555556	5	9	0.8666666666666667	13	1.0	1.0	0.28194570894642096	0.5	-0.049077729626408925	0.9785020998839186	0.01902991141418397	0.5164837084636497	0.8078068902292124	0.7849375094758428	1.0	1.0	0.0
940	None	None	None	None	None	0.3333333333333333	1	0.5555555555555556	5	0.45454545454545453	5	0.52	0.36363636363636365	9	4	3	4	0	1.0	5	5	0.8666666666666667	13	0.8	0.25	0.08529199915961429	0.5482855382068008	0.0022435712263739983	0.5906616166680718	-0.03970208063937155	0.6238154391735763	0.6367760529903169	0.5879282068350283	1.0	1.0	0.0
6798	0.006613590119257198	0.005297082763781045	0.005278463215649357	0.9970620950827779	None	0.3333333333333333	1	0.4444444444444444	4	0.7272727272727273	8	0.28888888888888886	0.7272727272727273	12	8	0	0	0	0.5555555555555556	5	9	0.8666666666666667	13	0.0	1.0	0.05125604530509955	0.5071826665485041	4.8377075509341425e-21	0.500000205312122	0.39225643161494317	0.8792495573934467	0.8518136192608207	0.6618073410499383	0	1.0	0.0
2776	5.400606480802828e-09	5.408643101189822e-09	3.852428016599264e-09	0.9999998060092561	None	1.0	1	1.0	4	0.0	0	0.5555555555555556	0	0	0	4	8	0	1.0	3	3	0.3333333333333333	5	0.6666666666666666	1.0	0	0	0	0	0	0	0	0	0	0	0
7504	3.329890460266124e-08	1.706598462348161e-08	1.3961205509853865e-08	0.9999951953198931	None	0.25	1	0.4	4	0.75	9	0.25925925925925924	0.75	13	9	0	0	0	0.6666666666666666	6	9	0.9333333333333333	14	0.0	1.0	0.0011617365549159062	0.5066875959863466	-0.03460637674034857	0.5171419272684618	1.9198487220289475e-19	0.5190442350121098	0.5435355809206139	0.5142928034758493	0	0	0.0
1040	None	None	None	None	None	0.15	3	0.40476190476190477	17	0.5409836065573771	33	0.7777777777777778	0.4426229508196721	42	27	20	0	0	1.0	9	9	4.2	63	0.0	0.8571428571428571	3.9641786072458445e-07	0.5000009574692	0.01541024246459628	0.5326722610830334	0.09999991754423734	0.5002721495375357	0.6081694416970931	0.510995557007987	0	1.0	0.0
1030	None	None	None	None	None	0	0	0.5	4	0.5555555555555556	5	0.55	0.1111111111111111	2	1	8	13	0	0.8	5	4	0.7333333333333333	11	0.6842105263157895	0.2857142857142857	0.035510090635292695	0.6041105547328214	0.4440034602815578	0.5080525137382765	0.014911867033162357	0.6919441706836958	0.8788401595808926	0.6038069901432174	1.0	1.0	0.0
2368	None	None	None	None	None	0	0	0.6	3	0.6	3	0.4666666666666667	0.6	5	3	1	1	0	0.6	3	5	0.4666666666666667	7	0.25	1.0	2.7904353942843656e-11	0.5000000209482337	-0.049810030065560194	0.5243235523468414	1.2671887912317569e-05	0.5002932128105496	0.5584408226698174	0.508211262019961	1.0	0.2	0.0
2385	None	None	None	None	None	1.0	1	1.0	4	0.25	1	0.5	0.25	5	1	0	0	0	0.75	3	4	0.4	6	0.0	1.0	-0.019285545622918544	0.5500914128590362	0.02083630784635259	0.5411494332714902	3.728776217211066e-23	0.5000000000000033	0.5503395285261072	0.5304631318698733	0	1.0	0.0
1766	None	None	None	None	None	0	0	0.3	6	0.6296296296296297	17	0.5918367346938775	0	0	0	28	17	0	1.0	7	7	1.9333333333333333	29	0.2833333333333333	1.0	0	0	0	0	0	0	0	0	0	0	0
5590	0.0004259488838172348	0.00018702376594314618	7.79307723795221e-05	0.9993437992804111	None	0.25	1	0.4	4	0.75	9	0.25925925925925924	0.75	13	9	0	0	0	0.6666666666666666	6	9	0.9333333333333333	14	0.0	1.0	0.007944406787670825	0.5274334752143752	-0.11052104143592453	0.5105393970274773	-0.06593523532334115	0.6730057427815456	0.6469882371296867	0.5723077803944732	0	1.0	0.0
3542	0.0006225599961323505	0.00016330872900657375	-7.604084348963758e-05	0.9996306412235177	None	0.2	1	0.3333333333333333	4	0.8	12	0.20987654320987653	0.8	16	12	0	0	0	1.0	9	9	1.1333333333333333	17	0.0	1.0	0.030034608832788284	0.5187729886439059	0.06299810089903156	0.5871700905483122	-0.06454133444811182	0.6573514328000538	0.6194585413269358	0.5889532521834614	0	1.0	0.0
544	None	None	None	None	None	0	0	0.10344827586206896	3	0.9024390243902439	37	0.5972222222222222	0	0	0	42	5	0	0.8888888888888888	9	8	2.8666666666666667	43	0.056818181818181816	0.631578947368421	0	0	0	0	0	0	0	0	0	0	0
7497	0.0069208659662076495	0.003544729839344629	0.0032260913240208275	0.9903447534324937	None	0.3333333333333333	1	0.4444444444444444	4	0.7272727272727273	8	0.28888888888888886	0.7272727272727273	12	8	0	0	0	0.5555555555555556	5	9	0.8666666666666667	13	0.0	1.0	7.768239325844364e-05	0.5000546192288496	-0.09997976364369707	0.5000795830919964	0.5487271999172005	0.9247835833215967	0.9453954747503049	0.6977435249701391	0	1.0	0.0
5448	0.011566952158841357	0.004825466964807491	0.0027741635720363676	0.9976915396007183	None	0.25	1	0.4	4	0.7692307692307693	10	0.23809523809523808	0.7692307692307693	14	10	0	0	0	0.7777777777777778	7	9	1.0	15	0.0	1.0	0.14761014710191994	0.5039821275540302	0.43411771123119536	0.6380352950281163	0.07561320214819436	0.6717827558355283	0.83860947085724	0.60659259943232	0	1.0	0.0
3441	0.003764225573470241	0.0018608353866571014	0.001767236993884531	0.9919677550587112	None	0.3333333333333333	1	0.4444444444444444	4	0.7272727272727273	8	0.28888888888888886	0.7272727272727273	12	8	0	0	0	0.5555555555555556	5	9	0.8666666666666667	13	0.0	1.0	0.1311256034992369	0.5001662478434367	-0.08947315865387899	0.9311328173248365	0.09995621698649745	0.6523402242096523	0.7259909841408675	0.7461297781607042	0	1.0	0.0
2627	6.533867395341513e-05	8.887324559792133e-07	8.88692794111821e-07	0.9999989278206959	None	0.5	1	0.6666666666666666	4	0.5	3	0.4	0.5	7	3	0	0	0	0.8	5	4	0.5333333333333333	8	0.0	1.0	0.09971752333545686	0.5001941236378468	0.47287072981767775	0.5572391609332406	0.098919502558707	0.5384227642321516	0.8533421553862056	0.5320174563696421	0	1.0	0.0
1886	None	None	None	None	None	0	0	1.0	2	0.0	0	0.75	0	1	0	1	2	0	1.0	2	2	0.2	3	0.4	0	0	0	0	0	0	0	0	0	0	0	0
3938	0.0035114632307110534	0.0004305624677036201	0.00017843686418748958	0.9953331111310542	None	0.25	1	0.36363636363636365	4	0.7857142857142857	11	0.2222222222222222	0.7857142857142857	15	11	0	0	0	0.8888888888888888	8	9	1.0666666666666667	16	0.0	1.0	0.07877663139770567	0.5328080254327915	-0.06693279814776798	0.6834221200073841	-0.16359371290839517	0.9587683585567809	0.896748176112074	0.7939883334485226	0	1.0	0.0
3333	3.7959591181142147e-05	1.8578666501856627e-07	1.8573926803476955e-07	0.9999982150781049	None	0	0	0.6666666666666666	2	0.5	1	0.6666666666666666	0.5	3	1	0	0	0	0.6666666666666666	3	2	0.26666666666666666	4	0.0	0	0.09999034394764308	0.5000189833168397	8.882951407061921e-10	0.5000000016783839	0.0964138900146086	0.5048761107015142	0.6137634085157526	0.5016317443029897	0	1.0	0.0
2770	6.956146552710445e-07	3.562611568915624e-09	-6.400810443979659e-10	0.99999930571427	None	0	0	1.0	1	0	0	1.0	0	1	0	0	0	0	0.5	2	1	0.13333333333333333	2	0.0	0	0	0	0	0	0	0	0	0	0	0	0
1635	None	None	None	None	None	0	0	0.23076923076923078	6	0.7222222222222222	26	0.6031746031746031	0.027777777777777776	4	1	33	11	0	0.7777777777777778	7	9	2.533333333333333	38	0.16417910447761194	0.47058823529411764	1.960775861388704e-07	0.50000187919561	-0.06283536930030542	0.5246002264754503	-0.169981911316584	0.6854221002377718	0.6725736664727309	0.5725910185596373	1.0	1.0	0.0
4156	0.0003837726090463262	8.409613550898251e-05	-8.180760526345815e-05	0.9993305966041104	None	0.3333333333333333	1	0.4444444444444444	4	0.7272727272727273	8	0.28888888888888886	0.7272727272727273	12	8	0	0	0	0.5555555555555556	5	9	0.8666666666666667	13	0.0	1.0	0.06327404497665731	0.5002819063798979	0.0013249629863918318	0.6570284818343771	0.03987192387352177	0.5472567242179355	0.5668428787642384	0.5696116296141258	0	1.0	0.0
4034	0.004898932526066885	0.0012200678140471479	0.0002620020525194572	0.9966812933118903	None	0.25	1	0.4	4	0.7692307692307693	10	0.23809523809523808	0.7692307692307693	14	10	0	0	0	0.7777777777777778	9	7	1.0	15	0.0	1.0	0.09114559195162944	0.5335069788012499	-0.0999999999990838	0.5000000000399077	0.1515301262479456	0.6721039793671748	0.7440835977743624	0.5705221603478925	0	1.0	0.0
2366	None	None	None	None	None	0.6666666666666666	2	0.75	6	0.4	4	0.48	0.2	6	2	5	7	0	1.0	5	5	0.8	12	0.7	0.5714285714285714	0.005463711290892413	0.5181681152762757	0.008676538034160738	0.6469003598370933	0.00015942695642970312	0.5007101962416048	0.5720646001677995	0.5565065112364894	1.0	1.0	0.0
173	None	None	None	None	None	0	0	0.5	2	0.6666666666666666	2	0.625	0.6666666666666666	4	2	0	2	0	0.5	2	4	0.3333333333333333	5	1.0	0	-0.009696130957608382	0.6572267313775386	0.08141995366275079	0.5498334106045941	0.06055110956606787	0.5570381422972216	0.5810832512627961	0.5890491110757816	0.0	0	0.0
5028	0.0035994327110608947	0.0010056041297679557	0.0003677967873580159	0.9899137285002417	None	0	0	0.375	3	0.8	8	0.3333333333333333	0.8	11	8	0	1	0	0.4444444444444444	4	9	0.8	12	1.0	1.0	0.0590608581323082	0.5876730083793796	2.9441380338589085e-05	0.5510829128403294	0.1736586538202785	0.832824009633534	0.6974861495736063	0.6729868561496867	1.0	1.0	0.0
3769	0.0006550151152392245	2.575837503674485e-06	1.3064647484477526e-06	0.9999972147528029	None	0.25	1	0.4	4	0.7692307692307693	10	0.23809523809523808	0.7692307692307693	14	10	0	0	0	0.7777777777777778	9	7	1.0	15	0.0	1.0	-0.03752191012216057	0.5925435359649713	0.10607098670740181	0.6084534797300699	0.23032283813116283	0.6692827472019198	0.732205952917135	0.6240442280499668	0	1.0	0.0
7536	0.01141387288990288	0.002809991407989453	0.0014279560786787829	0.9964252163183257	None	0	0	0.375	3	0.8	8	0.3333333333333333	0.8	11	8	0	0	0	0.4444444444444444	9	4	0.8	12	0.0	1.0	0.09999972608019701	0.500001453633975	-0.09999999690528615	0.5000000247610679	0.48556842044346277	0.7173920741178397	0.9191056401160106	0.5770128260432542	0	1.0	0.0
7317	0.03574155108695163	0.002208400596339949	0.002188479897829489	0.9688796644374544	None	0	0	0.3333333333333333	3	0.8181818181818182	9	0.28888888888888886	0.8181818181818182	12	9	0	0	0	0.5555555555555556	5	9	0.8666666666666667	13	0.0	1.0	0.2595492048673935	0.5304888290299087	1.6894271053697454e-10	0.500005876153489	0.25569362801734	0.768366110658808	0.7753747262223105	0.6083574024175563	0	0.6666666666666666	0.0
1353	None	None	None	None	None	0	0	0.2	1	1.0	5	0.7	0	0	0	6	8	0	0.4	5	2	0.4666666666666667	7	0.5	0	0	0	0	0	0	0	0	0	0	0	0
6884	0.028520655131598363	0.002501135891220214	-0.0008093311195340075	0.9758682322083403	None	0.3333333333333333	1	0.4444444444444444	4	0.7272727272727273	8	0.28888888888888886	0.7272727272727273	12	8	0	0	0	0.5555555555555556	5	9	0.8666666666666667	13	0.0	1.0	0.23533175858830585	0.5130915909808806	-0.09340882473571802	0.5508106772899408	0.1648722656905564	0.8337312240404425	0.8007165359131998	0.6508725563280554	0	1.0	0.0
76	None	None	None	None	None	0.5	1	0.5714285714285714	4	0.625	5	0.3333333333333333	0.625	9	5	0	0	0	0.8333333333333334	6	5	0.6666666666666666	10	0.0	1.0	0.08962717542107504	0.51872689624254	0.08439060709559185	0.5563193212347604	0.022415171209814757	0.5776028155221716	0.5798188435504067	0.5509987307102004	0	1.0	0.0
3069	0.00016095974221160838	3.056714690958572e-06	-7.052619332291335e-07	0.9991607689047739	None	0.3333333333333333	1	0.5	4	0.6666666666666666	6	0.3055555555555556	0.6666666666666666	10	6	0	0	0	1.0	6	6	0.7333333333333333	11	0.0	0.4	0.010967997161047158	0.6244380795823751	1.8373381947671182e-08	0.5000002473359196	0.04426516677614005	0.5248137573489061	0.5723850318789886	0.5504746883302881	0	0.9	0.0
219	None	None	None	None	None	0	0	0.20588235294117646	7	0.7551020408163265	37	0.6296296296296297	0.08163265306122448	8	4	42	8	0	1.0	9	9	3.4	51	0.09523809523809523	0.6956521739130435	0.2298275590960596	1.0	0.047873529015097054	0.5180382404536342	-0.05580577661817221	0.5312536908934875	0.8328464524500638	0.9999999999944731	0.125	0.125	0.0
4691	0.0070389156369614955	0.002608484817679319	0.002559449573096377	0.9951066614989488	None	0.25	1	0.4	4	0.7692307692307693	10	0.23809523809523808	0.7692307692307693	14	10	0	0	0	0.7777777777777778	7	9	1.0	15	0.0	1.0	0.0960770150754913	0.5938853473442837	0.006299673861310079	0.5608700838517283	0.09999999997930036	0.5000000104011194	0.6037944408833364	0.5518747297911425	0	0.5714285714285714	0.0
563	None	None	None	None	None	0.25	2	0.4444444444444444	8	0.52	13	0.375	0.48	20	12	6	2	0	0.8888888888888888	8	9	1.8	27	0.25	0.7368421052631579	2.4051690671950256e-05	0.5002622339203243	-0.09999987346517172	0.5000008085928037	0.09986254448118678	0.5687720192719531	0.6933728457736612	0.5231413673386426	1.0	1.0	0.0
5768	0.004100404193519511	0.0016397090004801002	0.0015611158583663173	0.9982027212043236	None	0.3333333333333333	1	0.4444444444444444	4	0.7272727272727273	8	0.28888888888888886	0.7272727272727273	12	8	0	0	0	0.5555555555555556	5	9	0.8666666666666667	13	0.0	1.0	0.09977935502270138	0.5004778391218557	-0.09999627545939219	0.5000289981540228	0.2698221468463381	0.7894367063706166	0.8193187899843853	0.6085418105297142	0	0.5	0.0
7508	0.001964708793028283	0.0017937534498777001	-0.001789054151124873	0.9984648441423535	None	0	0	0.375	3	0.8	8	0.3333333333333333	0.8	11	8	0	0	0	0.4444444444444444	4	9	0.8	12	0.0	1.0	-0.054414244810243796	0.5785954385975701	1.1732526289047649e-26	0.5000000002666778	0.04091547012168671	0.6831218638809191	0.5838633203499307	0.5894572323019699	0	0	0.0
6336	0.02132305696053101	0.0009958622961729676	0.0009958001323346	0.9902140289454794	None	0	0	0.42857142857142855	3	0.75	6	0.5555555555555556	0.75	9	6	0	0	0	0.2222222222222222	2	9	0.6666666666666666	10	0.0	1.0	-0.013268379430832075	0.5228254927354441	-0.09999999998722765	0.5000000000159552	0.06422330715134335	0.5950935670149214	0.6657433435760645	0.53961911020577	0	1.0	0.0
5248	0.0038759777578589384	0.0018421686757272321	0.0003447700230241713	0.996260224955149	None	0.25	1	0.4	4	0.75	9	0.25925925925925924	0.75	13	9	0	0	0	0.6666666666666666	6	9	0.9333333333333333	14	0.0	1.0	0.09999740826887923	0.5002058627178644	0.016071693161072716	0.5850353900320824	0.0999831449082111	0.5000253787457226	0.5976366059908367	0.5286688594727499	0	1.0	0.0
2558	4.1255461357773576e-05	4.676529287206382e-06	-4.6765289925061684e-06	0.9986717460117757	None	0	0	1.0	3	0.0	0	0.6666666666666666	0	2	0	1	4	0	0.6666666666666666	2	3	0.26666666666666666	4	1.0	1.0	0	0	0	0	0	0	0	0	0	0	0
2736	0.00010605544591392158	1.0578313892737065e-06	1.0042305788808724e-06	0.9999852814099834	None	0	0	0.3333333333333333	2	0.8571428571428571	6	0.36	0.8571428571428571	8	6	0	0	0	1.0	5	5	0.6	9	0.0	0	0.08318489326271994	0.5947873257921279	0.16385469028993135	0.565231275541534	0.0217857472874372	0.5903825060620203	0.6038869064465194	0.5835231285467969	0	0	0.0
6921	0.010013047194950239	0.007504046494562447	0.007483520610529228	0.9955506069034901	None	0	0	0.375	3	0.7777777777777778	7	0.4074074074074074	0.7777777777777778	10	7	0	1	0	0.3333333333333333	3	9	0.7333333333333333	11	1.0	1.0	0.06538739864357215	0.523523396907554	5.964371593069406e-08	0.5000001989641544	0.340268087508866	0.8939736282193568	0.8088119240803097	0.6774441410750727	0.9	1.0	0.0
5361	0.009699634813298878	0.003870737578477168	0.003836087591302347	0.9924646565024626	None	0.25	1	0.4	4	0.7692307692307693	10	0.23809523809523808	0.7692307692307693	14	10	0	0	0	0.7777777777777778	7	9	1.0	15	0.0	1.0	0.09983057592540828	0.5080581085089333	0.012715389960627451	0.5042972876162101	0.16063792624823875	0.7910660889794306	0.6468353967030571	0.613076512019509	0	1.0	0.0
2674	1.7488158790030096e-08	1.67505353078126e-08	-9.12960394753957e-09	0.9999977855779691	None	0	0	0.6666666666666666	2	0.5	1	0.6666666666666666	0	0	0	3	6	0	0.6666666666666666	3	2	0.26666666666666666	4	0.6	0	0	0	0	0	0	0	0	0	0	0	0
1600	None	None	None	None	None	0.23076923076923078	3	0.3793103448275862	11	0.6097560975609756	25	0.5308641975308642	0.5853658536585366	35	24	7	0	0	1.0	9	9	2.8666666666666667	43	0.0	0.7027027027027027	0.04884449217596014	0.5784239763638649	-0.030627398446036035	0.6539290993843404	-0.02485974995197889	0.6734757792625324	0.6200133223449076	0.6361910526548867	0	1.0	0.0
1896	None	None	None	None	None	0	0	0.4482758620689655	13	0.43902439024390244	18	0.5972222222222222	0.024390243902439025	7	1	35	16	0	0.8888888888888888	8	9	2.8666666666666667	43	0.23529411764705882	0.6486486486486487	0.015228770364703858	0.6746211255751661	-0.014981649533387986	0.7027564418502203	9.319936592560757e-06	0.5000156540107197	0.6117639967029109	0.6294583962438685	0.0	0	0.0
874	None	None	None	None	None	0	0	0.5	1	1.0	1	0.75	0	0	0	2	0	0	1.0	2	2	0.2	3	0.0	0	0	0	0	0	0	0	0	0	0	0	0
7117	0.0003453348062538819	2.1317500919496387e-06	5.760949892406305e-08	0.9999963846216047	None	0.25	1	0.4	4	0.75	9	0.25925925925925924	0.75	13	9	0	0	0	0.6666666666666666	9	6	0.9333333333333333	14	0.0	1.0	0.0011599981517817783	0.5003715359399262	-0.057124004553958184	0.5245544213624015	0.07788714110554687	0.54020684275463	0.6291691847296902	0.5217328213481081	0	0	0.0
1196	None	None	None	None	None	0	0	1.0	1	0	0	1.0	0	0	0	1	0	0	0.5	1	2	0.13333333333333333	2	0.0	0	0	0	0	0	0	0	0	0	0	0	0
292	None	None	None	None	None	0.25	1	0.36363636363636365	4	0.7857142857142857	11	0.4	0.7142857142857143	14	10	1	0	0	0.625	5	8	1.0666666666666667	16	0.0	0.5454545454545454	0.0002553045965987321	0.5479995575816552	0.0409376122345518	0.5778225805938163	0.12756504414941178	0.9999999999966422	0.8284873869744966	0.999873531813342	0	1.0	0.0
3420	0.0001732463279161772	1.3578973319522227e-05	9.350775278099985e-06	0.999623290542861	None	0	0	0.5	2	0.6666666666666666	2	0.5555555555555556	0.3333333333333333	3	1	1	2	0	1.0	3	3	0.3333333333333333	5	0.5	0	-0.0819180295461268	0.5068525699762229	0.09272272307178751	0.5291212159980925	-0.09999999965966237	0.5000000021730989	0.7045427768523392	0.5120000993338196	1.0	1.0	0.0
1122	None	None	None	None	None	0	0	0.3333333333333333	1	1.0	2	0.6666666666666666	0	0	0	3	6	0	0.6666666666666666	2	3	0.26666666666666666	4	0.6	0	0	0	0	0	0	0	0	0	0	0	0
565	None	None	None	None	None	0	0	1.0	1	0	0	1.0	0	1	0	0	2	0	0.5	2	1	0.13333333333333333	2	0.6666666666666666	0	0	0	0	0	0	0	0	0	0	0	0
5036	0.01001352307148504	0.006251803079913638	-0.0007920019806068663	0.9982352934654256	None	0	0	0.42857142857142855	3	0.75	6	0.5555555555555556	0.75	9	6	0	1	0	0.2222222222222222	2	9	0.6666666666666666	10	1.0	1.0	0.0997083277602627	0.5001201049048728	-0.024493704605253068	0.5110858759919265	0.16320197565492528	0.8004633053411104	0.6856031294298341	0.6172773616037691	1.0	1.0	0.0
5573	1.104695824385974e-05	8.927962256997895e-07	1.1311775757566405e-07	0.9999313507285051	None	0.25	1	0.4	4	0.75	9	0.25925925925925924	0.75	13	9	0	0	0	0.6666666666666666	9	6	0.9333333333333333	14	0.0	1.0	0.05972350460815721	0.5507979851814068	-0.03609243702194308	0.5170274170190321	0.027251223190162432	0.5156976727939265	0.6075994575110709	0.5278746306259641	0	1.0	0.0
6077	0.0030432069105505027	0.0006115037560245028	0.0005925766354640742	0.9983371702999236	None	0.3333333333333333	1	0.4444444444444444	4	0.7272727272727273	8	0.28888888888888886	0.7272727272727273	12	8	0	0	0	0.5555555555555556	5	9	0.8666666666666667	13	0.0	1.0	-0.09960403693627892	0.5006265943548078	0.03212717210811112	0.5134028994642179	0.09999462779072786	0.5809989252615214	0.6954919358269992	0.5318739052969559	0	0	0.0
525	None	None	None	None	None	0	0	0.5	1	1.0	1	0.75	0	0	0	2	1	0	1.0	2	2	0.2	3	0.125	0	0	0	0	0	0	0	0	0	0	0	0
5167	0.00029182122659403666	0.00023359827654000976	-0.0002326644279439372	0.9995517611730127	None	0.25	1	0.4	4	0.7692307692307693	10	0.23809523809523808	0.7692307692307693	14	10	0	0	0	0.7777777777777778	7	9	1.0	15	0.0	1.0	-0.05787791796781165	0.5001270858825314	-0.09999659544409564	0.5000241425946691	0.024899717104918805	0.5330298101560935	0.6268612310733749	0.5110745920520852	0	1.0	0.0
5782	0.0014853888546238862	0.0011132191079114943	0.001012590518683871	0.9970949097748675	None	0.3333333333333333	1	0.5	4	0.7	7	0.3	0.7	11	7	0	0	0	0.625	8	5	0.8	12	0.0	1.0	0.20698626312775997	0.5537271531951676	-0.06133524865776182	0.671574145465132	0.40744668923932814	0.6556697570522363	0.8842606907364915	0.6283248208710714	0	1.0	0.0
2792	0.003915267956528821	0.0023789382847713386	-0.002373445103442422	0.9942116863149632	None	0.5	1	0.6666666666666666	4	0.5714285714285714	4	0.36	0.5714285714285714	8	4	0	0	0	1.0	5	5	0.6	9	0.0	1.0	0.20275838528879936	0.5338226624486129	0.03994254601141639	0.5159862726518901	0.09992621154247285	0.5003229980661564	0.6624542691663553	0.5167234648280549	0	0.75	0.0
441	None	None	None	None	None	0	0	0.4	2	0.8	4	0.5833333333333334	0	0	0	6	6	0	0.3333333333333333	6	2	0.4666666666666667	7	0.375	0	0	0	0	0	0	0	0	0	0	0	0
5319	0.0020135034255717673	0.0004041575160675218	0.0004036297908956261	0.9981234928190913	None	0.25	1	0.4	4	0.75	9	0.25925925925925924	0.75	13	9	0	0	0	0.6666666666666666	6	9	0.9333333333333333	14	0.0	1.0	-0.09611683622487276	0.5027011270556003	0.08265533150425222	0.5430943080829753	0.022655979276392554	0.5151645237043845	0.676905669770727	0.5203460335094457	0	1.0	0.0
1299	None	None	None	None	None	0	0	0.75	3	0.3333333333333333	1	0.8333333333333334	0	2	0	2	5	0	0.6666666666666666	2	3	0.3333333333333333	5	0.8333333333333334	0.6666666666666666	0	0	0	0	0	0	0	0	0	0	0
3876	0.0003727476406526411	3.3647449151293423e-07	3.026803205817829e-07	0.9999963766798848	None	0.25	1	0.4	4	0.75	9	0.25925925925925924	0.75	13	9	0	0	0	0.6666666666666666	9	6	0.9333333333333333	14	0.0	1.0	-0.06691222505762047	0.6724639029131628	-0.09997050021853912	0.5003657397227981	0.03495820982431842	0.6870473766840668	0.6520888489714337	0.6230203995617076	0	1.0	0.0
2698	3.3919923635458524e-08	3.080920186596745e-08	-4.8522391535318754e-09	0.9999954284760936	None	0	0	0.25	1	1.0	3	1.0	0	0	0	4	2	0	0.2	5	1	0.3333333333333333	5	0.16666666666666666	0	0	0	0	0	0	0	0	0	0	0	0
1071	None	None	None	None	None	0	0	0.2647058823529412	9	0.6666666666666666	32	0.6172839506172839	0.3541666666666667	24	17	25	0	0	1.0	9	9	3.3333333333333335	50	0.0	0.5777777777777777	0.03300748470654622	0.5889284472525507	-0.13909271663683967	1.0	0.036808953175844504	0.6302893806962814	0.736248840159729	0.9999999999999925	0	1.0	0.0
6178	0.0005415134431747397	9.918512464439656e-05	7.710499311876009e-05	0.999357091576318	None	0	0	0.375	3	0.8	8	0.3333333333333333	0.8	11	8	0	1	0	0.4444444444444444	9	4	0.8	12	1.0	1.0	0.06059337554447601	0.5266062935311074	-0.01922742945927441	0.5085480526526098	0.042918107947371525	0.6176802042068745	0.5997157454494281	0.5515194002995313	1.0	0.9090909090909091	0.0
366	None	None	None	None	None	0	0	0.2	10	0.7534246575342466	55	0.9259259259259259	0.4520547945205479	41	33	33	0	0	1.0	9	9	5.0	75	0.0	0.9850746268656716	4.281601056764233e-13	0.5038129054314594	-0.05195515812031615	0.6597327102173804	-0.09926673064998434	0.5938887973328731	0.6144261694930249	0.587217251465209	0	0.9024390243902439	0.0
2443	None	None	None	None	None	0	0	0.5	2	0.6666666666666666	2	0.625	0.6666666666666666	4	2	0	2	0	0.5	2	4	0.3333333333333333	5	1.0	0	0.03389414174889096	0.5019196588488238	0.043745885685673044	0.5085784771798172	0.013621586273162897	0.5185765811180033	0.5313903396973121	0.5096934929353271	1.0	1.0	0.1062860359226944
1271	None	None	None	None	None	0	0	0.04	1	1.0	35	0.8222222222222222	0	0	0	36	0	0	0.5555555555555556	9	5	2.466666666666667	37	0.0	1.0	0	0	0	0	0	0	0	0	0	0	0
6583	0.0025410021172192192	0.0009416007577713457	0.0005563916845597011	0.9970195029972557	None	0.25	1	0.4	4	0.7692307692307693	10	0.23809523809523808	0.7692307692307693	14	10	0	0	0	0.7777777777777778	7	9	1.0	15	0.0	1.0	0.09997003745616101	0.5000120419580439	-0.09999986101624983	0.5010381779048948	0.23994275823087818	0.7296894456704301	0.8013886009229574	0.5823471439533646	0	1.0	0.0
7267	0.036264239521820445	0.009624499727236405	-0.0012536035965250688	0.9265965451662622	None	0	0	0.42857142857142855	3	0.75	6	0.5555555555555556	0.75	9	6	0	0	0	0.2222222222222222	2	9	0.6666666666666666	10	0.0	1.0	-0.6521983047638702	0.5679080703536576	-0.019294598255674124	0.5074740151933639	0.1878043027447502	0.8303063919943382	0.9789370566673614	0.6525665335917747	0	0	0.0
681	None	None	None	None	None	0	0	0.3333333333333333	1	1.0	2	1.0	1.0	3	2	0	3	0	0.25	1	4	0.26666666666666666	4	1.0	0	0.09998946362288667	0.500549333485344	0.17405609707387035	0.5550745946981466	0.00521362382983716	0.5002064771861668	0.6661943808483457	0.5186762331207752	1.0	1.0	0.0
3867	0.0011110087725936984	0.0004903468376742119	-0.0004893532507565636	0.9988061729102216	None	0.25	1	0.4	4	0.7692307692307693	10	0.23809523809523808	0.7692307692307693	14	10	0	0	0	0.7777777777777778	7	9	1.0	15	0.0	1.0	-0.09574802103782017	0.5650408963234311	0.0004119032806724667	0.5107728054220685	0.03317692202038621	0.5289213254621716	0.6277122698873518	0.5349892651011862	0	0.9285714285714286	0.0
6144	0.00916078826923833	0.00029868916280686487	-0.00022005339344021422	0.9917150066971615	None	0.25	1	0.4	4	0.75	9	0.25925925925925924	0.75	13	9	0	0	0	0.6666666666666666	6	9	0.9333333333333333	14	0.0	1.0	0.0958980615416839	0.5048167685198472	-0.031177822801473798	0.5167113328683722	-0.08095060517793704	0.6650443987782813	0.6774557409732894	0.5639801389198976	0	1.0	0.0
6783	6.593965238236615e-06	9.071081126848472e-07	-5.568780103769598e-08	0.9997443890666085	None	0.25	1	0.4	4	0.75	9	0.25	0.75	13	9	0	0	0	0.875	8	7	0.9333333333333333	14	0.0	1.0	0.02553159562183171	0.5008875306134144	0.1367688887395771	0.5815373788767461	0.029759668807026917	0.572367606774518	0.6292025822855326	0.5518261352410402	0	1.0	0.0
6928	0.008205497280966005	0.007905918538703819	0.007890238069750139	0.9927025833985811	None	0	0	0.375	3	0.8	8	0.3333333333333333	0.8	11	8	0	0	0	0.4444444444444444	4	9	0.8	12	0.0	1.0	0.09582426506293244	0.5019074622780547	-0.06521633125938622	0.5410902437524148	0.09999765300516139	0.6293578721645684	0.6833442804059858	0.5582201691791597	0	0.9090909090909091	0.0
7012	0.005136881526486129	9.785810296613357e-05	7.846048474331402e-05	0.9954535506390253	None	0	0	0.375	3	0.7777777777777778	7	0.3142857142857143	0.7777777777777778	9	7	1	3	0	0.7142857142857143	7	5	0.7333333333333333	11	0.75	1.0	0.09463395632698636	0.6039061133194125	9.763309945344995e-09	0.5000000158543574	0.09999999996891826	0.50000000145741	0.614337319080316	0.5350895179779342	1.0	0.7777777777777778	0.0
1219	None	None	None	None	None	0	0	0.21052631578947367	8	0.7407407407407407	40	0.691358024691358	0.018518518518518517	1	1	54	13	0	1.0	9	9	3.7333333333333334	56	0.11607142857142858	0.8085106382978723	-0.05227283746442858	0.5	-0.25101013439590736	0.5	6.325924622579557e-05	0.5	0.7467832050633159	0.5	1.0	1.0	0.0
6596	0.004093015341414111	0.002483124495794317	0.0024804093844565285	0.9929131497685958	None	0	0	0.375	3	0.8	8	0.3333333333333333	0.8	11	8	0	1	0	0.4444444444444444	4	9	0.8	12	1.0	1.0	0.3138780467724548	0.5206037346209462	-0.004871337002967017	0.6536874156647501	0.026601045770884867	0.5555078207570405	0.8194480393834013	0.5777555516608069	1.0	1.0	0.0
5733	0.011529787401993232	0.0036520619402774283	-0.002969537605176391	0.99139140800981	None	0	0	0.375	3	0.8	8	0.3333333333333333	0.8	11	8	0	1	0	0.4444444444444444	9	4	0.8	12	1.0	1.0	0.09873315089401005	0.5158814201791386	-0.021260832487071387	0.504841992764526	0.16442328118563856	0.6706843286434659	0.6810742007988082	0.5657992816715164	0.0	0	0.0
2288	None	None	None	None	None	0	0	0.3333333333333333	3	0.8181818181818182	9	0.28888888888888886	0.8181818181818182	12	9	0	0	0	0.5555555555555556	9	5	0.8666666666666667	13	0.0	1.0	0.04682512280231542	0.6601790389651032	-0.2634001231174712	0.9999998553633349	-0.06641670311461653	0.6219292656559227	0.831881911530497	0.9964489669415444	0	0.4166666666666667	0.0
4149	0.0003461287985626163	2.012758547596084e-06	-1.512685675278013e-07	0.9997761128363869	None	0.25	1	0.4	4	0.7692307692307693	10	0.23809523809523808	0.7692307692307693	14	10	0	0	0	0.7777777777777778	9	7	1.0	15	0.0	1.0	0.005815709205059012	0.5188835600256878	-0.04167745190572007	0.5118918666112621	-0.02646639072682403	0.6446725846276236	0.5801426839468578	0.5596191418810741	0	1.0	0.0
756	None	None	None	None	None	0	0	1.0	1	0	0	1.0	0	1	0	0	0	0	0.5	1	2	0.13333333333333333	2	0.0	0	0	0	0	0	0	0	0	0	0	0	0
1611	None	None	None	None	None	0	0	0.5	3	0.5714285714285714	4	0.42857142857142855	0.5714285714285714	7	4	1	0	0	0.42857142857142855	3	7	0.6	9	0.0	0.5	3.2567010265239695e-14	0.5000000000691431	-0.029985881272880415	0.6146557129004651	-0.07350907987096869	0.5977900194336441	0.574567852598459	0.5714403389729084	0	1.0	0.0
6937	0.00225508714584263	0.0004264199914701318	-0.0004033483768005058	0.9984981360936723	None	0.3333333333333333	1	0.5	4	0.7	7	0.3333333333333333	0.7	11	7	0	0	0	0.4444444444444444	4	9	0.8	12	0.0	1.0	0.141833363842106	0.5217832291214034	0	0.5	0.09112545429589548	0.5154976797175747	0.6422051874271782	0.5124306620266443	0	1.0	0.0
7392	0.0035053012945394867	0.0025899333423912477	0.0025277892368671547	0.9915209110322524	None	0	0	0.375	3	0.8	8	0.3333333333333333	0.8	11	8	0	0	0	0.4444444444444444	4	9	0.8	12	0.0	1.0	0.010375379246609268	0.5092876011408067	-0.026211750647612005	0.5194569475740619	0.09986925344296656	0.5800067282619863	0.6254819976651098	0.5364206135661944	0	1.0	0.0
1818	None	None	None	None	None	0	0	0.36363636363636365	4	0.7142857142857143	10	0.8888888888888888	0.7142857142857143	14	10	1	0	0	0.2222222222222222	9	2	1.0666666666666667	16	0.0	0.8571428571428571	0.043086995241849536	0.5801841267569723	0.528733232073815	0.7739071064005806	4.4869009449820606e-05	0.5000971400015048	0.911064203313576	0.6267130261942419	0	0.9285714285714286	0.0
5227	0.005802667327242595	0.0057288775137106385	0.00572887674631964	0.9966645650397825	None	0.3333333333333333	1	0.5	4	0.6666666666666666	6	0.4074074074074074	0.6666666666666666	10	6	0	0	0	0.3333333333333333	3	9	0.7333333333333333	11	0.0	1.0	-0.09898901532587677	0.5012547008712323	0.0004455968984028202	0.5706992149533544	0.17904719680846978	0.8220350188122392	0.7592012695165455	0.647173923063771	0	1.0	0.0
5004	0.005266380198878306	0.0035874694316114695	0.0035874693965530146	0.9982758782735665	None	0.3333333333333333	1	0.5	4	0.6666666666666666	6	0.4074074074074074	0.6666666666666666	10	6	0	0	0	0.3333333333333333	3	9	0.7333333333333333	11	0.0	1.0	0.0992008445949987	0.5	1.825918719223422e-10	0.5000019577261127	0.2275739909281743	0.8034238779840408	0.7174013776665339	0.6152133695492061	0	1.0	0.0
5536	0.0006271408552403574	0.00019057416800760023	-0.0001905422834931965	0.9997307110052674	None	0	0	0.375	3	0.7777777777777778	7	0.4074074074074074	0.7777777777777778	10	7	0	1	0	0.3333333333333333	3	9	0.7333333333333333	11	1.0	1.0	0.1975160180680972	0.5008629677797406	-0.2931898486292476	0.6203284096005094	0.09444953130821479	0.5188561488488117	0.8912051840140383	0.5473456138348144	1.0	1.0	0.0
370	None	None	None	None	None	0.2857142857142857	2	0.35294117647058826	6	0.7391304347826086	17	0.30864197530864196	0.7391304347826086	23	17	1	0	0	1.0	9	9	1.6666666666666667	25	0.0	1.0	-0.04511271842366559	0.5372356365569797	-0.06415132260069988	0.6130099815859376	0.006902128161041518	0.5223978918152964	0.589693810509752	0.5579757846075878	0	0.9565217391304348	0.0
6587	0.004039174487041053	0.0003916767658468222	-0.000337953383363458	0.9956615323828235	None	0.25	1	0.4	4	0.7692307692307693	10	0.23809523809523808	0.7692307692307693	14	10	0	0	0	0.7777777777777778	7	9	1.0	15	0.0	1.0	0.06354105247350025	0.6649445816950875	-0.0972853180028983	0.556364936290986	0.2045577911103357	0.771428900956207	0.7808759250825964	0.6702705640371645	0	0	0.0
7258	0.0033943957317528065	0.0030189055002709467	0.0030188840053717914	0.9964461954752193	None	0	0	0.375	3	0.7777777777777778	7	0.4074074074074074	0.7777777777777778	10	7	0	0	0	0.3333333333333333	3	9	0.7333333333333333	11	0.0	1.0	0.09863954685389217	0.5008155339607134	-0.06162615973225958	0.5462633224877653	-0.07056940319792401	0.6294534486538281	0.6874587293036639	0.559608424822896	0	1.0	0.0
4055	0.011791681371973235	0.00707652243002721	-0.007068224920434618	0.9877722569134942	None	0.3333333333333333	1	0.5	4	0.7	7	0.3333333333333333	0.7	11	7	0	0	0	0.4444444444444444	4	9	0.8	12	0.0	1.0	-0.2517847414828479	0.6293705994099831	-0.04614012439321084	0.5286779048540377	0.09973702096474038	0.500823251674329	0.80799149585425	0.5537620532171688	0	1.0	0.0
4370	2.6624164854655874e-06	1.1772065136400274e-06	-1.177193281876088e-06	0.9997949251185334	None	0.3333333333333333	1	0.5	4	0.6666666666666666	6	0.4074074074074074	0.6666666666666666	10	6	0	0	0	0.3333333333333333	3	9	0.7333333333333333	11	0.0	1.0	0.038454943865159213	0.5248065446647127	-0.046211836351295964	0.6398077898670956	4.81995661387189e-10	0.568147178854913	0.5866592248473209	0.5783599549565192	0	1.0	0.0
3095	0.00016297188043700692	0.00015837906401875836	0.00015837865693802617	0.9998669123002488	None	0	0	0.5	2	0.75	3	0.6	0.75	4	3	1	0	0	0.4	2	5	0.4	6	0.0	0	0.09999966562526479	0.5000220527033328	0.10847729209369147	0.6127297420645949	0.05525020439975385	0.5167970080553399	0.566811492280849	0.5437298779919616	0	1.0	0.0
2849	3.0080966201719816e-06	8.737580788760076e-08	7.590533987898064e-08	0.9999834479010231	None	0.125	2	0.35294117647058826	12	0.5918367346938775	29	0.7083333333333334	0.3673469387755102	28	18	22	6	0	0.8888888888888888	8	9	3.4	51	0.15789473684210525	0.6976744186046512	0.016305265643139454	0.5646149986173921	7.902762784127648e-27	0.5	4.268740923276278e-08	0.516870388339466	0.5191399793039233	0.5272579948006152	0.9821428571428572	1.0	0.6756575895810017
1771	None	None	None	None	None	0	0	1.0	3	0.0	0	0.6666666666666666	0	3	0	0	0	0	0.6666666666666666	3	2	0.26666666666666666	4	0.0	1.0	0	0	0	0	0	0	0	0	0	0	0
1413	None	None	None	None	None	0	0	0.75	3	0.3333333333333333	1	0.625	0.3333333333333333	4	1	0	0	0	0.5	4	2	0.3333333333333333	5	0.0	0.6666666666666666	0.008305317350534117	0.5107004778614489	-0.08924814730596305	0.5598461633605709	0.06465403337737743	0.6005982967627753	0.6547815828302663	0.5573551619035125	0	1.0	0.0
6952	0.005406763303280285	0.004357008124167582	0.004353597769588965	0.9962993903807734	None	0	0	0.375	3	0.7777777777777778	7	0.4074074074074074	0.7777777777777778	10	7	0	1	0	0.3333333333333333	3	9	0.7333333333333333	11	1.0	1.0	0.08731401676960424	0.6467199585094019	0.0007849242504825414	0.5747480028279307	0.16198892287115263	0.6089315269351224	0.6648335693989275	0.6105381997585999	1.0	1.0	0.0
7124	0.017237027495410482	0.003522337025601369	0.0009965389398829806	0.9908243459703355	None	0	0	0.3333333333333333	3	0.8181818181818182	9	0.28888888888888886	0.8181818181818182	12	9	0	1	0	0.5555555555555556	5	9	0.8666666666666667	13	1.0	1.0	-0.09999999938721839	0.5000000005316696	0.21439072094142606	0.6148224108682988	0.2629199311781928	0.8419058026080678	0.8185170851461325	0.6711450886943482	1.0	1.0	0.0
4205	0.00060882176665525	0.00014117903734549224	-0.0001410392437673903	0.9992856900969588	None	0.3333333333333333	1	0.5	4	0.7	7	0.3333333333333333	0.7	11	7	0	0	0	0.4444444444444444	4	9	0.8	12	0.0	1.0	0.04467895009339316	0.5023250332162429	-0.031104853282572474	0.5241419154810557	0.0018115697480879905	0.5822250459791206	0.5766257924377652	0.5364234616372041	0	1.0	0.0
3434	0.002814714188121128	0.0024983949178501727	0.0014063600644016183	0.9988974455384986	None	0.25	1	0.4	4	0.75	9	0.25925925925925924	0.75	13	9	0	0	0	0.6666666666666666	6	9	0.9333333333333333	14	0.0	1.0	0.09886856345853276	0.5348100507708764	-0.053466064506080914	0.6022910696079963	0.06223311162877535	0.5644232265508194	0.6524763073692632	0.5673890792102545	0	0.9230769230769231	0.0
3318	0.015668146691702616	0.0012131892739429939	0.0011698558006089784	0.9894024679242364	None	0.25	1	0.4	4	0.75	9	0.25925925925925924	0.75	13	9	0	0	0	0.6666666666666666	6	9	0.9333333333333333	14	0.0	1.0	-0.1256484723150056	0.555400611207533	0.0004239585118175025	0.5347866057538886	-0.09922070752623732	0.6419577041683644	0.6323276316785748	0.5781669326811881	0	1.0	0.0
6651	0.0016462870277637954	0.0013862409458961548	0.0013718949372747713	0.9988964582951583	None	0.25	1	0.4	4	0.7692307692307693	10	0.23809523809523808	0.7692307692307693	14	10	0	0	0	0.7777777777777778	7	9	1.0	15	0.0	1.0	0.04307409312097819	0.5040879857059862	7.902762784127648e-27	0.5000000000002228	0.06221923581397448	0.5575048152617126	0.5650550053944329	0.5206044801815686	0	0.42857142857142855	0.0
1226	None	None	None	None	None	0	0	0.5	2	0.6666666666666666	2	1.0	0.6666666666666666	4	2	0	0	0	0.2	5	1	0.3333333333333333	5	0.0	1.0	-0.05225888631469583	0.6674650447060617	0.04380440994473285	0.5128294025503073	0.22294921895519376	0.5142078519383709	0.757796863408897	0.5666769526707877	0	1.0	0.0
5600	0.00027739723194929964	6.448739770031543e-06	5.787617296849448e-06	0.9999963421186263	None	0.25	1	0.4	4	0.75	9	0.25925925925925924	0.75	13	9	0	0	0	0.6666666666666666	9	6	0.9333333333333333	14	0.0	1.0	0.09982758664189721	0.5000000000000001	2.882247396704726e-05	0.5000789649613979	0.2156357189664238	0.8212022896683935	0.707033531214385	0.624402419693928	0	1.0	0.0
468	None	None	None	None	None	0	0	0.3333333333333333	2	0.8571428571428571	6	0.36	0.8571428571428571	8	6	0	0	0	1.0	5	5	0.6	9	0.0	0	0.09823197915605998	0.5069505431145405	-0.03286420125783755	0.6353117081495315	0.1287770868084488	0.5469028514262231	0.6773673491453186	0.5639020726572954	0	0	0.0
1707	None	None	None	None	None	0	0	0.6666666666666666	2	0.5	1	1.0	0	0	0	3	5	0	0.25	4	1	0.26666666666666666	4	0.5	0.6666666666666666	0	0	0	0	0	0	0	0	0	0	0
3667	0.005091852439972597	0.00016002439655173623	-0.0001543546803508297	0.9882586003161612	None	0.3333333333333333	1	0.5	4	0.7	7	0.3333333333333333	0.7	11	7	0	0	0	0.4444444444444444	4	9	0.8	12	0.0	1.0	0.005998824136411919	0.5010093664106995	4.1275346623474074e-07	0.5004497016660953	0.08621202852418726	0.6983404702606566	0.6118253354460761	0.5699747209391528	0	0.9090909090909091	0.0
5629	0.0007721697682261956	7.693051739272679e-05	7.499871582931633e-05	0.9986098286094139	None	0.3333333333333333	1	0.5	4	0.7	7	0.3333333333333333	0.7	11	7	0	0	0	0.4444444444444444	4	9	0.8	12	0.0	1.0	9.952643941650773e-18	0.5000000000000002	5.1952178880913195e-05	0.5631418815114341	0.029094974587539506	0.7173361919844501	0.5477350873062609	0.5975025619295837	0	1.0	0.0
3385	0.0028525246490874717	0.00018489899476755193	-0.0001315470420093495	0.9933745827295791	None	0.3333333333333333	1	0.4444444444444444	4	0.7272727272727273	8	0.28888888888888886	0.7272727272727273	12	8	0	0	0	0.5555555555555556	5	9	0.8666666666666667	13	0.0	1.0	0.0995206276953016	0.5182516339862331	0.04026824939381459	0.6090076363950395	0.20578955849575706	0.7951187242547538	0.66595197893489	0.6511461035184808	0	0.25	0.0
2892	0.005156563957857692	0.0015526179382464695	-0.0014211494705963683	0.9920342700089544	None	0.2857142857142857	2	0.35294117647058826	6	0.7391304347826086	17	0.30864197530864196	0.7391304347826086	23	17	1	0	0	1.0	9	9	1.6666666666666667	25	0.0	1.0	-0.09753837765369086	0.6376687585819358	-0.05163179256503246	0.516606022175108	0.09999999997819202	0.5000003670998622	0.6979946200600138	0.5524488566972482	0	1.0	0.0
1284	None	None	None	None	None	0	0	0.5	2	0.75	3	1.0	0.75	5	3	0	2	0	0.16666666666666666	1	6	0.4	6	1.0	0.4	0.06319499525757837	0.578270326386218	0.3528899870036032	0.5765488409831543	0.06294843897292049	0.5542577418801001	0.7850397699780719	0.569724998653673	1.0	1.0	0.0
2246	None	None	None	None	None	0	0	0.4	2	0.8	4	1.0	0.8	6	4	0	0	0	0.14285714285714285	7	1	0.4666666666666667	7	0.0	1.0	0.058766135227220094	0.6575306913058455	0.0996485760646434	0.5011602509763343	2.0850033745185342e-05	0.5000644865673175	0.6105050622887086	0.5545493787810394	0	1.0	0.0
2606	0.0003351946265928565	9.74288416228729e-06	-1.3695405107732695e-06	0.9999819893116247	None	0.06666666666666667	1	0.24242424242424243	8	0.723404255319149	34	0.6805555555555556	0.3617021276595745	24	17	24	0	0	0.8888888888888888	8	9	3.2666666666666666	49	0.0	0.8	1.242419493893285e-09	0.5000007277071201	0.0075628639216246355	0.562903733935264	-0.007099077239693767	0.6692826725082751	0.601836903063285	0.5791536930695995	0	0.9166666666666666	0.0
2940	0.00016021927434887155	9.562870235101744e-07	9.476348458372928e-07	0.9999953307812376	None	0.5	1	0.6666666666666666	4	0.5714285714285714	4	0.375	0.5714285714285714	8	4	0	0	0	0.6666666666666666	6	4	0.6	9	0.0	0.6666666666666666	0.07852013977744401	0.5452076954260632	0.0035368446159510145	0.5275180349204133	0.08009352570092801	0.5307674148737093	0.588494580372265	0.5345062947513156	0	1.0	0.0
1875	None	None	None	None	None	0	0	0.2857142857142857	2	0.75	6	0.47619047619047616	0	0	0	9	7	0	0.42857142857142855	7	3	0.6666666666666666	10	0.3181818181818182	0.25	0	0	0	0	0	0	0	0	0	0	0
2780	0.00016218108494962807	3.5293429664034133e-07	3.8109943452848695e-08	0.9999970485756474	None	0	0	0.3333333333333333	1	1.0	2	1.0	1.0	3	2	0	0	0	0.25	1	4	0.26666666666666666	4	0.0	0	0.062486236902777145	0.5	0.021643958725208856	0.5018704100002197	0.095935541574988	0.9638509861725395	0.7162166936844706	0.7496831065291307	0	1.0	0.0
2239	None	None	None	None	None	0.3333333333333333	1	0.625	5	0.4444444444444444	4	0.39285714285714285	0.2222222222222222	5	2	5	3	0	0.5714285714285714	7	4	0.7333333333333333	11	0.2727272727272727	0.5714285714285714	0.024363363014901027	0.6652033131966537	0.031247115393821568	0.6325586400287304	-0.14454707608043138	0.9654961649931864	0.7487277301179506	0.8206047419300057	1.0	1.0	0.0
7252	0.0029313834206396543	0.0015629896832102031	0.0015490537549666715	0.9956533250360919	None	0.3333333333333333	1	0.5	4	0.7	7	0.3333333333333333	0.7	11	7	0	0	0	0.4444444444444444	4	9	0.8	12	0.0	1.0	0.02525516477342136	0.5245049080513796	0.1434172630255975	0.5685822092179832	0.6115753960649575	0.9124473272608629	0.9209404219920776	0.7121848323883623	0	1.0	0.0
2185	None	None	None	None	None	0	0	0.4	2	0.8	4	0.4666666666666667	0.8	6	4	0	2	0	0.6	3	5	0.4666666666666667	7	1.0	0	0.0824793446455628	0.5410256332152009	-0.06598766620199617	0.6072250868968697	0.00015081942793242223	0.5425113109733933	0.6386135933677471	0.5638652299679312	0.0	0	0.0
4136	0.00034550617877331975	0.00021582351155669628	0.00021262536410386496	0.9936328274767573	None	0.2727272727272727	3	0.4166666666666667	10	0.5588235294117647	19	0.8	0.47058823529411764	25	16	10	0	0	0.5555555555555556	9	5	2.4	36	0.0	0.7096774193548387	0	0.5	0	0.5	6.452462288415548e-06	0.5000716715489001	0.5000076042997319	0.5000238905164455	0	1.0	0.0
1942	None	None	None	None	None	0.09090909090909091	1	0.4	10	0.5142857142857142	18	0.578125	0.34285714285714286	18	12	18	4	0	1.0	8	8	2.466666666666667	37	0.11764705882352941	0.5	0.09424494902482013	0.510491730954224	0.05590812801643237	0.5209015740887001	0.0007936856501413193	0.5366599982488179	0.5941692411939976	0.5226953730525181	0.0	0.05555555555555555	0.0
6955	0.0020099036455440283	0.0011328810845100163	-0.001126241593378907	0.9984647805616492	None	0	0	0.3333333333333333	3	0.8181818181818182	9	0.28888888888888886	0.8181818181818182	12	9	0	1	0	0.5555555555555556	5	9	0.8666666666666667	13	1.0	1.0	7.902762784127648e-27	0.5	0.09991176135386656	0.500867823548399	0.04110579513358361	0.6051505446536701	0.6022190387501207	0.5358089208972318	1.0	1.0	0.0
4902	0.008476014135626708	0.004569586554636576	0.0045324525399953845	0.9960246399089097	None	0.3333333333333333	1	0.4444444444444444	4	0.7272727272727273	8	0.28888888888888886	0.7272727272727273	12	8	0	0	0	0.5555555555555556	5	9	0.8666666666666667	13	0.0	1.0	0.09678106062726385	0.5121419907485574	9.236891531545018e-08	0.5000139520207141	0.334692916792461	0.874493923216518	0.8041375487101294	0.6600031293887897	0	0.9166666666666666	0.0
767	None	None	None	None	None	0	0	0.3333333333333333	1	1.0	2	0.6666666666666666	0	0	0	3	9	0	0.6666666666666666	3	2	0.26666666666666666	4	0.9	0	0	0	0	0	0	0	0	0	0	0	0
788	None	None	None	None	None	0	0	0.3333333333333333	1	1.0	2	1.0	1.0	3	2	0	0	0	0.25	1	4	0.26666666666666666	4	0.0	0	0.0999933561820963	0.5000003065244605	0.286109767046805	0.5493732431929469	0.042711187989682695	0.5845054530404793	0.7386637633587553	0.544832312807607	0	1.0	0.0
1298	None	None	None	None	None	0	0	0.5	2	0.6666666666666666	2	0.8333333333333334	0	0	0	4	7	0	0.6666666666666666	3	2	0.3333333333333333	5	0.5833333333333334	0.6666666666666666	0	0	0	0	0	0	0	0	0	0	0
220	None	None	None	None	None	0	0	0.42857142857142855	3	0.75	6	0.35714285714285715	0.75	9	6	0	0	0	0.5714285714285714	4	7	0.6666666666666666	10	0.0	0.6666666666666666	-0.18545166548928424	0.9989470725843214	0.01371764628825547	0.5840077887810154	0.053629695589576996	0.5125627129413535	0.8610606857793248	0.9179548803001728	0	1.0	0.0
1155	None	None	None	None	None	0.3333333333333333	1	0.4444444444444444	4	0.7272727272727273	8	0.28888888888888886	0.7272727272727273	12	8	0	0	0	0.5555555555555556	9	5	0.8666666666666667	13	0.0	1.0	9.789453312298654e-20	0.5	0.06545916150484826	0.5399171518092059	0.20795444391521212	0.9968705563569019	0.7673799326721198	0.8781034423411836	0	1.0	0.0
978	None	None	None	None	None	0.09090909090909091	1	0.4166666666666667	10	0.5	17	0.5	0.35294117647058826	19	12	16	11	0	0.8888888888888888	8	9	2.4	36	0.3793103448275862	0.5161290322580645	-0.09243282816391783	0.527466534243943	0.03155406560538745	0.5988742223499424	-0.03627816645877106	0.6626105363090593	0.665251394841037	0.5975421094952983	0.7894736842105263	0.7894736842105263	0.0
2206	None	None	None	None	None	0.3333333333333333	2	0.5714285714285714	8	0.47368421052631576	9	0.5	0.42105263157894735	16	8	4	0	0	0.8571428571428571	6	7	1.4	21	0.0	0.7142857142857143	0.07466040208059758	0.5621942038532081	-0.0011817873563720964	0.6681092837221604	0.03663545170281666	0.592456412082837	0.5919966375382458	0.6085645703744079	0	0.625	0.0
458	None	None	None	None	None	0	0	0.10526315789473684	2	0.9230769230769231	24	0.7777777777777778	0	0	0	27	18	0	0.4444444444444444	9	4	1.8666666666666667	28	0.3103448275862069	1.0	0	0	0	0	0	0	0	0	0	0	0
4130	0.014124522670984421	0.0008260166535819925	-4.531878337854656e-05	0.9849388474016753	None	0.25	1	0.4	4	0.75	9	0.25925925925925924	0.75	13	9	0	0	0	0.6666666666666666	6	9	0.9333333333333333	14	0.0	1.0	0.18368278196685955	0.5304674886567579	0.002055276396166212	0.5029381061527096	0.08472050116847855	0.5813004730137207	0.6817939228716642	0.5384148074795844	0	0.5384615384615384	0.0
4552	8.57641448296005e-05	2.6808375260495622e-06	2.6430827648459724e-06	0.9993260832181798	None	0.3333333333333333	1	0.5	4	0.7	7	0.3333333333333333	0.7	11	7	0	0	0	0.4444444444444444	9	4	0.8	12	0.0	1.0	0.09832377393305335	0.5063552013345572	-0.09999996332473712	0.500000099108663	0.1327823205740335	0.608546913592173	0.7353102778416435	0.5388076976167592	0	1.0	0.0
2161	None	None	None	None	None	0	0	0.29411764705882354	10	0.6326530612244898	31	0.9107142857142857	0.1836734693877551	19	9	31	1	0	0.875	8	7	3.4	51	0.017857142857142856	0.7727272727272727	0.09995314397702845	0.5009718406401463	0.04693946092134214	0.5359406292226186	0.13213935683015726	0.6323392647685419	0.5895938388068923	0.557261319147521	1.0	1.0	0.0
1833	None	None	None	None	None	0	0	0.3333333333333333	6	0.64	16	0.675	0.08	7	2	19	0	0	0.625	5	8	1.8	27	0.0	0.6363636363636364	-0.09979720619079907	0.509486879091773	0.07412291296266663	0.6174593291019705	0.004027450524828429	0.5349056391095074	0.6725829449576015	0.5544976665085859	0	1.0	0.0
6680	0.003846838861802535	0.002284055254600907	-0.0022835506774362985	0.9963825029527784	None	0.25	1	0.4	4	0.7692307692307693	10	0.23809523809523808	0.7692307692307693	14	10	0	0	0	0.7777777777777778	7	9	1.0	15	0.0	1.0	0.0033410951348067193	0.6208999786719529	-0.04112760669377396	0.5126202930769974	0.045096360825779294	0.573285994173959	0.6149888695249486	0.5694753309350539	0	0.9285714285714286	0.0
7413	0.0005614888963628021	0.0005114286589460115	0.00051142015844787	0.998608930188323	None	0	0	0.42857142857142855	3	0.75	6	0.5555555555555556	0.75	9	6	0	0	0	0.2222222222222222	2	9	0.6666666666666666	10	0.0	1.0	0.09911120392757651	0.5023898827633785	-0.03865836815655428	0.5189788047326028	0.013426908513736301	0.5655350188363408	0.6352297982197317	0.5290645460794425	0	1.0	0.0
1620	None	None	None	None	None	0	0	0.5714285714285714	4	0.5	4	0.3333333333333333	0.5	6	4	3	3	0	0.8333333333333334	5	6	0.6666666666666666	10	0.375	0.25	0.07674878332283208	0.6526526969335712	0.0432589865162938	0.6614359453926102	0.05762317806882722	0.5707919836388228	0.570442171903073	0.6291334240322816	0.0	0	0.0
6858	0.0001911060391330428	1.3668887962759839e-06	-6.6480952766095e-07	0.9999960111822263	None	0	0	0.3333333333333333	3	0.8181818181818182	9	0.28888888888888886	0.8181818181818182	12	9	0	1	0	0.5555555555555556	9	5	0.8666666666666667	13	1.0	1.0	0.0999966490760651	0.5001226383324736	0.09895799144397441	0.5495377582575977	-0.08095331187577141	0.6655334255367016	0.7004128478254493	0.5734110443841185	0.9166666666666666	1.0	0.0
6559	0.0016787319683906233	0.000753404685505332	0.0007053989489927024	0.9977144710800566	None	0.25	1	0.4	4	0.75	9	0.25925925925925924	0.75	13	9	0	0	0	0.6666666666666666	6	9	0.9333333333333333	14	0.0	1.0	0.09842315033827591	0.5015512458640069	-0.005005569872543246	0.6692137300485264	-0.07983168265945878	0.5370926860121202	0.6902440158079297	0.5711374158264078	0	1.0	0.0
356	None	None	None	None	None	0.07692307692307693	1	0.39285714285714285	11	0.525	21	0.5185185185185185	0.275	21	11	20	14	0	1.0	9	9	2.8	42	0.4117647058823529	0.45	-0.09929798866506873	0.9813526659916499	1.0503381742920853e-20	0.5000000000000211	-0.06858321122378007	0.5513513704524613	0.6781775763702897	0.8005582360368642	1.0	1.0	0.0
4428	0.02513513032767474	0.015894984217437957	-0.015776241465031513	0.9204602400940944	None	0.25	1	0.4	4	0.75	9	0.25925925925925924	0.75	13	9	0	0	0	0.6666666666666666	6	9	0.9333333333333333	14	0.0	1.0	-0.530696371871606	0.9001297433753394	0.07387669671105437	0.5609112535376318	0.22201344804172973	0.5930856057900139	0.9680324414537618	0.7191174375716214	0	0.6923076923076923	0.0
7199	0.0016701594099389763	7.886508350059714e-05	-7.884834974432527e-05	0.9980222803952333	None	0.5	1	0.6666666666666666	4	0.5714285714285714	4	0.42857142857142855	0.5714285714285714	8	4	0	0	0	0.42857142857142855	3	7	0.6	9	0.0	1.0	-0.10915735924823418	0.5	0.00013451232960637473	0.5000391185457267	-0.0496897358057953	0.5871174531885079	0.6140059159865134	0.5293178477135946	0	1.0	0.0
4833	0.0006536368880999959	4.775580329845436e-05	-4.763356506567135e-05	0.9973728458746584	None	0.3333333333333333	1	0.4444444444444444	4	0.7272727272727273	8	0.28888888888888886	0.7272727272727273	12	8	0	0	0	0.5555555555555556	5	9	0.8666666666666667	13	0.0	1.0	0.09978612771168016	0.5001414357830141	0.2507139724420624	0.674362177610223	0.01649087693057311	0.6213325938444032	0.7209954154486575	0.6005886716262198	0	1.0	0.0
3161	None	None	None	None	None	0.07692307692307693	1	0.42857142857142855	12	0.48717948717948717	19	0.6507936507936508	0.28205128205128205	20	11	20	2	0	0.7777777777777778	9	7	2.7333333333333334	41	0.05714285714285714	0.9444444444444444	0.030616719461223463	0.5531705724271196	0.14156305999501737	0.503337395371426	-0.0999734458066234	0.5000852217560844	0.7294034757888749	0.5189226366517983	0.0	0	0.0
7136	0.005227249628444029	0.002083742056852207	-0.0019864873976455305	0.9979666098392148	None	0.25	1	0.4	4	0.7692307692307693	10	0.23809523809523808	0.7692307692307693	14	10	0	0	0	0.7777777777777778	7	9	1.0	15	0.0	1.0	0.06514139904265265	0.5158380039955175	0.0004825350686216756	0.5649727900835859	0.09999999198974137	0.5825880087501892	0.6020164396368329	0.554626810581393	0	0	0.0
2809	0.00028151761601451626	6.1006567512699044e-05	1.3867896373611985e-05	0.9999951293716868	None	0	0	0.25	1	1.0	3	1.0	1.0	4	3	0	0	0	0.2	5	1	0.3333333333333333	5	0.0	0	0.04045152883499191	0.5054778822948917	0.05296162992030642	0.5087851398968547	-0.002021468941875648	0.9743358377066351	0.8188138705723014	0.7740353589688711	0	1.0	0.0
5008	0.00685683047935601	0.00020414135742800177	6.172387775915797e-05	0.9972256281608244	None	0	0	0.375	3	0.7777777777777778	7	0.4074074074074074	0.7777777777777778	10	7	0	0	0	0.3333333333333333	3	9	0.7333333333333333	11	0.0	1.0	0.14192599295706626	0.5206640498794083	-0.09999998675179415	0.5000001404458165	0.0999902133613257	0.6031907234582866	0.7410350916898988	0.541693090022187	0	1.0	0.0
4665	0.002222039330305007	0.0011964477223364723	0.0011717135763555972	0.997759568456112	None	0.3333333333333333	1	0.4444444444444444	4	0.7272727272727273	8	0.28888888888888886	0.7272727272727273	12	8	0	0	0	0.5555555555555556	5	9	0.8666666666666667	13	0.0	1.0	0.0790692785517065	0.5101134002914666	0.07219794607441063	0.5949177135839695	0.3685923578216675	0.9033534223155711	0.7904567173966293	0.7081911381888636	0	1.0	0.0
2060	None	None	None	None	None	0	0	0.3333333333333333	3	0.8181818181818182	9	0.28888888888888886	0.8181818181818182	12	9	0	1	0	0.5555555555555556	9	5	0.8666666666666667	13	1.0	1.0	0.08762101952368243	0.55447566584359	0.0987972708489192	0.5175222559818501	0.08516720633796701	0.5383884026968659	0.5268163574430995	0.5368286116798296	0.8333333333333334	0.9166666666666666	0.0
5288	0.0019673688558389107	0.00046907721225281345	-0.0004638469444599296	0.9968499680430584	None	0.25	1	0.4	4	0.75	9	0.25925925925925924	0.75	13	9	0	0	0	0.6666666666666666	6	9	0.9333333333333333	14	0.0	1.0	-0.11101329846492672	0.5377351027244164	-0.04480624229365331	0.6528243452049424	-0.08834470379760975	0.6719701748807771	0.6362993309180285	0.62244480978484	0	0.23076923076923078	0.0
154	None	None	None	None	None	0.3333333333333333	1	0.5	4	0.7	7	0.2857142857142857	0.7	11	7	0	0	0	0.8571428571428571	7	6	0.8	12	0.0	0.8	-0.0670715411441497	0.6365087036923467	0.002104015270766893	0.5057615316429083	0.1104625903445087	0.5325502058502218	0.6675262662940533	0.5591940276345887	0	1.0	0.0
6535	0.01506001601973102	0.006935900221412036	0.006935893710239667	0.9924424627573554	None	0.3333333333333333	1	0.5	4	0.7	7	0.3333333333333333	0.7	11	7	0	0	0	0.4444444444444444	4	9	0.8	12	0.0	1.0	-0.4037727775134126	0.5967083770989333	5.732225328237516e-07	0.5000020045192277	0.4278738337446509	0.908639300717644	0.9735748334864907	0.7101892038680406	0	1.0	0.0
549	None	None	None	None	None	0	0	0.5	1	1.0	1	1.0	0	0	0	2	8	0	0.3333333333333333	3	1	0.2	3	1.0	0	0	0	0	0	0	0	0	0	0	0	0
3815	0.0063215718251041116	0.002965082797824406	0.0029650676313931193	0.9943281194381866	None	0.3333333333333333	1	0.4444444444444444	4	0.7272727272727273	8	0.28888888888888886	0.7272727272727273	12	8	0	0	0	0.5555555555555556	5	9	0.8666666666666667	13	0.0	1.0	0.1429195845340842	0.5498406085332893	-0.0999883327550829	0.5126614516611253	-0.0791652382847575	0.6449199407660708	0.7504713217471473	0.5701562682409792	0	0.9166666666666666	0.0
2542	None	None	None	None	None	0	0	0.5	1	1.0	1	1.0	1.0	2	1	0	1	0	0.3333333333333333	1	3	0.2	3	0.3333333333333333	0	0.04502655890632345	0.554878960987934	0.09787738954874628	0.5016782102136144	1.842556918250081e-07	0.5000004606371501	0.6017807257296023	0.5189175044546223	1.0	1.0	0.0
6122	0.004653409970724856	0.0030946605257792725	0.0030905827413929858	0.9981956958666692	None	0	0	0.375	3	0.7777777777777778	7	0.4074074074074074	0.7777777777777778	10	7	0	0	0	0.3333333333333333	3	9	0.7333333333333333	11	0.0	1.0	0.0998137664426056	0.5000790488727553	3.3335023057098565e-10	0.5000034494334669	0.2435072177985374	0.8103878780556727	0.7311741366145957	0.6187597903743673	0	1.0	0.0
2548	None	None	None	None	None	0	0	1.0	2	0.0	0	0.75	0	2	0	0	0	0	1.0	2	2	0.2	3	0.0	0	0	0	0	0	0	0	0	0	0	0	0
670	None	None	None	None	None	0.1	1	0.45454545454545453	10	0.43333333333333335	13	0.6530612244897959	0.23333333333333334	14	7	17	9	0	1.0	7	7	2.1333333333333333	32	0.2903225806451613	0.56	0.02589642669043879	0.5380178502700284	0.306788731764607	0.9111784317988622	0.013633456569869052	0.5275646338828379	0.8005848295519322	0.7034153889323456	1.0	1.0	0.0
1334	None	None	None	None	None	0	0	0.4	2	0.6	3	0.875	0	0	0	6	4	0	0.5	2	4	0.4666666666666667	7	0.25	0	0	0	0	0	0	0	0	0	0	0	0
2682	0.00021135461896966821	8.347661860537217e-07	6.806711119086579e-07	0.9999870072095074	None	0.06666666666666667	1	0.30303030303030304	10	0.6382978723404256	30	0.7777777777777778	0.2765957446808511	22	13	26	6	0	0.7777777777777778	7	9	3.2666666666666666	49	0.1276595744680851	0.6666666666666666	-0.09995084136907824	0.5000531932402094	0.04424625075517255	0.5158621341593285	-0.0026984900634091586	0.6700382330552441	0.6627855525785099	0.5639839808052005	0.0	0	0.0
2108	None	None	None	None	None	0	0	0.42857142857142855	6	0.5263157894736842	10	0.84	0.3684210526315789	12	7	8	0	0	1.0	5	5	1.4	21	0.0	0.375	0.23221643975471515	0.6216403075500888	0.0005746253171021947	0.6022816003176724	4.120737097818823e-08	0.500000440561267	0.7492278622492134	0.5753792560851905	0	1.0	0.0
6984	8.33216373223946e-05	9.099393893567895e-07	-4.496578474172652e-07	0.9999967984753925	None	0.25	1	0.4	4	0.75	9	0.25925925925925924	0.75	13	9	0	0	0	0.6666666666666666	9	6	0.9333333333333333	14	0.0	1.0	-0.13434374849570183	0.5303412862462302	-0.09960354175647673	0.5013023241023441	0.018835156851477304	0.5302661657263218	0.6671376469021524	0.5206496318957663	0	1.0	0.0
4828	0.004591624132109635	0.0010505881333035462	0.0005787070276229024	0.9898366263053862	None	0.25	1	0.4	4	0.75	9	0.25925925925925924	0.75	13	9	0	0	0	0.6666666666666666	6	9	0.9333333333333333	14	0.0	1.0	0.09962321222371909	0.5029675749640107	0.06321478726515088	0.6032687270750839	0.09999999962784918	0.5000000492756079	0.545226065285793	0.5358528801963703	0	0.9230769230769231	0.0
244	None	None	None	None	None	0	0	0.2413793103448276	7	0.7073170731707317	29	0.671875	0	0	0	42	0	0	1.0	8	8	2.8666666666666667	43	0.0	0.6857142857142857	0	0	0	0	0	0	0	0	0	0	0
5088	3.0601205069791e-07	1.1366764867202146e-07	1.1342082202570964e-07	0.9999629570762859	None	0.3333333333333333	1	0.5	4	0.6666666666666666	6	0.34375	0.6666666666666666	10	6	0	0	0	0.5	4	8	0.7333333333333333	11	0.0	0.8571428571428571	-0.005597981533260305	0.6104646815345847	-0.03487105445892427	0.6371694523584767	7.902762784127648e-27	0.5000000000002066	0.5828442449791978	0.583572230451591	0	1.0	0.0
7381	9.348560977263241e-07	8.488627612001244e-07	-5.193355728121345e-07	0.9996719755153787	None	0.25	1	0.4	4	0.75	9	0.25925925925925924	0.75	13	9	0	0	0	0.6666666666666666	6	9	0.9333333333333333	14	0.0	1.0	0.03125071197852158	0.5212961782814102	0.0617524691225689	0.5460911809559006	0.014496405032438542	0.5138822023229453	0.5530292169900921	0.5271124618880585	0	1.0	0.0
1257	None	None	None	None	None	0.25	1	0.5454545454545454	6	0.5	7	0.3333333333333333	0.5	13	7	2	0	0	0.75	8	6	1.0666666666666667	16	0.0	0.36363636363636365	0.09907472950723889	0.5640329956345378	0.0984175492135271	0.5190852248141976	0.0593029271015451	0.5783323350988265	0.558243532393362	0.5539438446453756	0	0.6923076923076923	0.0
1653	None	None	None	None	None	0.1111111111111111	1	0.3	6	0.7407407407407407	20	0.35802469135802467	0.4074074074074074	12	11	16	14	0	1.0	9	9	1.9333333333333333	29	0.4	1.0	0.011599983112304087	0.5367947812033573	0.08357397757826832	0.5085471088826813	-0.07014813539265093	0.5941359415998055	0.6536807025064216	0.5467569293831323	1.0	1.0	0.0
6860	0.006042645826505752	0.004262439971714697	0.003919692062753263	0.9980414409358423	None	0.3333333333333333	1	0.4444444444444444	4	0.7272727272727273	8	0.28888888888888886	0.7272727272727273	12	8	0	0	0	0.5555555555555556	5	9	0.8666666666666667	13	0.0	1.0	-0.09973292470337429	0.5001565510389877	-0.09999882382417384	0.5000030369200188	0.45488996352293515	0.9034478549467714	0.9318441402168329	0.6782172799887831	0	1.0	0.0
3708	None	None	None	None	None	0.15384615384615385	2	0.3793103448275862	11	0.5609756097560976	23	0.5308641975308642	0.4878048780487805	30	20	12	0	0	1.0	9	9	2.8666666666666667	43	0.0	0.7058823529411765	0.1489541926224541	0.6675032578552463	0.09999999991873573	0.500000000407471	8.16013756622296e-11	0.5000034149364626	0.6502433287259154	0.5578175332851444	0	0.5666666666666667	0.0
2907	None	None	None	None	None	0	0	0.3076923076923077	8	0.6388888888888888	23	0.7755102040816326	0.2222222222222222	12	8	25	0	0	1.0	7	7	2.533333333333333	38	0.0	0.6451612903225806	0.008909783012503534	0.5668981164353453	0.02005798043794885	0.6439949656227056	2.9167542825415973e-25	0.5000000000010638	0.5651764844603079	0.5713392973189556	0	1.0	0.0
324	None	None	None	None	None	0.1111111111111111	1	0.35	7	0.5925925925925926	16	0.9666666666666667	0.2962962962962963	13	8	15	3	0	0.8333333333333334	5	6	1.9333333333333333	29	0.10344827586206896	0.3333333333333333	-0.07054856023666431	0.5416631759250501	6.074673051531061e-07	0.5000038914619864	-0.09994637855104907	0.5007039098263536	0.6031486541946138	0.514152154848064	1.0	1.0	0.0
5946	0.01549828229965343	0.0030881090262610197	0.0023587075815049794	0.9875800072098511	None	0	0	0.3333333333333333	3	0.8181818181818182	9	0.28888888888888886	0.8181818181818182	12	9	0	0	0	0.5555555555555556	5	9	0.8666666666666667	13	0.0	1.0	-0.09674636783671281	0.5029082840910147	0.09999999993794555	0.5000000010521136	0.0999939213309054	0.5863213107674068	0.7165619794162993	0.5299982337071943	0	1.0	0.0
3247	0.0035967092098641447	0.00045249133436416213	0.00017450652568103679	0.9946050221777049	None	0.2857142857142857	2	0.35294117647058826	6	0.7391304347826086	17	0.30864197530864196	0.6956521739130435	22	16	2	1	0	1.0	9	9	1.6666666666666667	25	0.5	0.625	0.0063375123821532015	0.5446633205001654	0.3909889075459948	0.5246450688948603	0.06937602392419992	0.5574158728329495	0.84256681723719	0.5422715199709509	1.0	0.9090909090909091	0.0
5173	2.944392075225406e-08	2.7165772577538748e-08	-1.7869782263810343e-09	0.9999963483768175	None	0.25	1	0.4	4	0.75	9	0.25925925925925924	0.75	13	9	0	0	0	0.6666666666666666	6	9	0.9333333333333333	14	0.0	1.0	0.08344463079887131	0.5146180836407905	9.531889657001163e-05	0.5051376098033151	3.322729691525141e-11	0.5000003742580204	0.5970916839194133	0.5065864241973662	0	0.38461538461538464	0.0
5314	0.0012836417485679826	0.0012685796472434382	-0.0012685795459901055	0.999043892887802	None	0.3333333333333333	1	0.5	4	0.7	7	0.3333333333333333	0.7	11	7	0	0	0	0.4444444444444444	4	9	0.8	12	0.0	1.0	0.007368456765205268	0.5	1.3480591404586497e-10	0.5519733557654826	0.03661566944836417	1.0	0.5394498233528798	1.0	0	1.0	0.0
5816	0.0009440458021015732	0.0005475512619623628	0.0005475205881029022	0.9987492064989006	None	0.3333333333333333	1	0.5	4	0.7	7	0.3333333333333333	0.7	11	7	0	0	0	0.4444444444444444	4	9	0.8	12	0.0	1.0	0.22850929789835828	0.9999986339684706	-0.08536925317361319	0.5529032065942436	0.020057101101881337	0.5096792568319358	0.786829549077536	0.989898412008153	0	1.0	0.0
4671	0.0011561051113754106	0.00011263132037264515	-0.00011250044571876014	0.9974023818071257	None	0.3333333333333333	1	0.5	4	0.7	7	0.3333333333333333	0.7	11	7	0	0	0	0.4444444444444444	4	9	0.8	12	0.0	1.0	-0.09290295522854287	0.5342676798384728	-0.07622659207886372	0.5664278864263055	0.03299876709421055	0.7201990068378074	0.6247681774956888	0.6106413372748394	0	1.0	0.0
2727	2.5595925578982187e-06	9.54879788867055e-08	6.135373662811535e-08	0.9999854587450093	None	0.25	1	0.6	6	0.4166666666666667	5	0.4666666666666667	0.3333333333333333	7	4	6	10	0	0.8333333333333334	6	5	0.9333333333333333	14	0.7692307692307693	0.25	0.041751086561084956	0.6626698530067683	-0.05600691852534097	0.520505436793595	0.0012151637188144565	0.5088528351590198	0.6067505086504462	0.5656764570044219	0.8571428571428571	0.8571428571428571	0.0
4935	0.006662967324192018	0.002315121298883892	0.0023149782856992343	0.9940468128248182	None	0.25	1	0.4	4	0.7692307692307693	10	0.23809523809523808	0.7692307692307693	14	10	0	0	0	0.7777777777777778	7	9	1.0	15	0.0	1.0	0.09540194480363703	0.5348104164238027	0.2807584963974975	0.5996793941961881	0.09999999843772682	0.5000062691741032	0.7013641051415791	0.545178261100459	0	1.0	0.0
3264	None	None	None	None	None	0.14285714285714285	1	0.35294117647058826	6	0.6956521739130435	16	0.30864197530864196	0.5652173913043478	18	13	6	2	0	1.0	9	9	1.6666666666666667	25	0.18181818181818182	0.5	-0.03923888302651496	0.6536522579682629	0.06636618419689042	0.5693381926902075	0.08002678241207276	0.5487063375959443	0.6474711433989665	0.5914371367015974	0.0	0	0.0
4289	0.0024278338058158913	0.0013088672860638707	0.0011767728868138769	0.9980511050121537	None	0.25	1	0.4	4	0.75	9	0.25925925925925924	0.75	13	9	0	0	0	0.6666666666666666	6	9	0.9333333333333333	14	0.0	1.0	0.023455084671215837	0.6047910052650001	-0.02979948698681517	0.5130279226431573	0.09999999840707027	0.500006124822538	0.6371320602907561	0.5397174954698565	0	0.46153846153846156	0.0
2817	0.0011460088582275828	0.0005990243139755784	-0.0003843310685519968	0.9968606374131803	None	0.3333333333333333	1	0.5	4	0.7	7	0.2857142857142857	0.7	11	7	0	0	0	0.8571428571428571	7	6	0.8	12	0.0	0.8	-0.09999413943918911	0.5000289333606093	0.01581056158130279	0.5283393712537532	-0.045036316531574264	0.6728730045624671	0.6463282604791931	0.5691214674389607	0	1.0	0.0
1676	None	None	None	None	None	0	0	0.24	6	0.7428571428571429	26	0.8222222222222222	0.34285714285714286	16	12	20	0	0	0.5555555555555556	9	5	2.466666666666667	37	0.0	0.9696969696969697	0.09486441583008325	0.5298170392484761	0.09999999949459629	0.5000000464677233	-0.04484349431606833	0.6587482476361596	0.6591362137159406	0.5644011881270408	0	1.0	0.0
854	None	None	None	None	None	0	0	0.4	2	0.6	3	0.5833333333333334	0	0	0	6	0	0	0.3333333333333333	6	2	0.4666666666666667	7	0.0	0.4	0	0	0	0	0	0	0	0	0	0	0
1556	None	None	None	None	None	0	0	0.35714285714285715	5	0.5555555555555556	10	0.6666666666666666	0.4444444444444444	12	8	7	0	0	0.8333333333333334	5	6	1.3333333333333333	20	0.0	0.5333333333333333	1.6653466263239642e-09	0.5000000046269424	0.0933248852523371	0.563472219326241	0.05669746597648399	0.5845208895390734	0.5993019313253505	0.5495556258583131	0	0.5833333333333334	0.0
7428	0.0013993514394798066	4.345006849849776e-05	3.682553359679961e-07	0.9929803813270153	None	0.3333333333333333	1	0.4444444444444444	4	0.7272727272727273	8	0.28888888888888886	0.7272727272727273	12	8	0	0	0	0.5555555555555556	5	9	0.8666666666666667	13	0.0	1.0	0.00949501028972093	0.5080085743102032	-0.09492800381848396	0.5411122070975947	0.051885943092465005	0.6669157045801752	0.6488110153625773	0.5737192537861528	0	1.0	0.0
4048	0.002187333269478872	0.00043053588377158175	-0.0004287353008843415	0.999853014024855	None	0.25	1	0.4	4	0.75	9	0.25925925925925924	0.75	13	9	0	0	0	0.6666666666666666	6	9	0.9333333333333333	14	0.0	1.0	0.08469543022451624	0.5422655894799154	7.902762784127648e-27	0.5	0.5741569226691318	0.8527281900646673	0.9290861059108815	0.6551773865023839	0	1.0	0.0
2838	None	None	None	None	None	0.1	1	0.3181818181818182	7	0.6774193548387096	21	0.7857142857142857	0.1935483870967742	11	6	21	0	0	0.8571428571428571	6	7	2.2	33	0.0	0.42857142857142855	-0.04921138168847341	0.635641300283015	0.099569006401447	0.5032905110065646	0.022261245621902438	0.5116826901213319	0.6465548262442771	0.5511864761639829	0	0.9090909090909091	0.0
709	None	None	None	None	None	0	0	0.375	3	0.7777777777777778	7	0.9166666666666666	0.6666666666666666	8	6	2	3	0	0.3333333333333333	2	6	0.7333333333333333	11	0.5	0.2222222222222222	-0.02876693837037827	0.9999723284821941	0.33696391246061513	0.5844241323994025	0.12953286087840277	0.5546988160065996	0.9931644915584041	0.9755229676419864	1.0	0.875	0.0
2337	None	None	None	None	None	0.125	1	0.47368421052631576	9	0.4230769230769231	11	0.5	0.23076923076923078	9	6	18	3	0	0.875	8	7	1.8666666666666667	28	0.08108108108108109	0.8571428571428571	0.039807585367796695	0.5095211850182259	3.468972265538348e-23	0.5	-0.027286431950152866	0.6871248814019073	0.5878653121449614	0.5683037317022314	0.0	0	0.0
4152	0.012157137924574546	0.011188305277835247	-0.011179716485748553	0.9948065765631957	None	0.25	1	0.4	4	0.7692307692307693	10	0.23809523809523808	0.7692307692307693	14	10	0	0	0	0.7777777777777778	7	9	1.0	15	0.0	1.0	0.06937963161438733	0.5436494366622714	0.07714868656716081	0.552500142444399	0.2621047123258457	0.6903771655977949	0.7260174528416383	0.5977025119910918	0	0.9285714285714286	0.0
5239	0.0026929763830454184	0.0004977661869731963	-0.0002013175836243374	0.9976833609014956	None	0.25	1	0.4	4	0.75	9	0.25925925925925924	0.75	13	9	0	0	0	0.6666666666666666	9	6	0.9333333333333333	14	0.0	1.0	0.0252826592763511	0.5518881622122587	-0.09999515348809965	0.5002831912844597	0.15623479605149984	0.6685841226252387	0.741095973376718	0.575356825267468	0	1.0	0.0
6659	0.0024139237230253784	7.01359326416884e-05	6.994301860131892e-05	0.985159582607715	None	0.25	1	0.4	4	0.75	9	0.25925925925925924	0.75	13	9	0	0	0	0.6666666666666666	6	9	0.9333333333333333	14	0.0	1.0	3.888074322842891e-07	0.5000148963679565	-0.08905940488997831	0.5964104568801495	0.0995594546690406	0.5070171864165504	0.6821212346821128	0.5348318977032517	0	0.9230769230769231	0.0
2600	1.1601636157307791e-08	1.1371407382106458e-08	-5.846084001262087e-09	0.99999893468449	None	0	0	0.6666666666666666	2	0.5	1	1.0	0	0	0	3	5	0	0.25	4	1	0.26666666666666666	4	0.5	0.6666666666666666	0	0	0	0	0	0	0	0	0	0	0
2519	None	None	None	None	None	0	0	0.3333333333333333	3	0.8181818181818182	9	0.28888888888888886	0.8181818181818182	12	9	0	0	0	0.5555555555555556	5	9	0.8666666666666667	13	0.0	1.0	0.0999999965692795	0.5000000099106507	0.00010938860938844257	0.5012340140642911	0.02292963469022577	0.5176280939952612	0.6053007055924915	0.5062894781827143	0	1.0	0.0
3759	0.0006761744439189684	8.306246109437712e-05	1.6373306276830365e-05	0.9990825649230217	None	0.25	1	0.4	4	0.75	9	0.25925925925925924	0.75	13	9	0	0	0	0.6666666666666666	9	6	0.9333333333333333	14	0.0	1.0	0.04678910120532183	0.549456984621215	0.027407340687990195	0.6579768828501521	0.08350182226356782	0.593588514646976	0.5838722102266137	0.6012148433410159	0	1.0	0.0
486	None	None	None	None	None	0	0	0.375	3	0.6666666666666666	6	0.36666666666666664	0.1111111111111111	2	1	8	0	0	0.8333333333333334	5	6	0.7333333333333333	11	0.0	0	-0.054908835885154515	0.6105649977043703	5.183924530234166e-05	0.5001295981103536	0.017445658916439625	0.5423174943571112	0.5766159478946643	0.5514738293698521	0	1.0	0.0
1892	None	None	None	None	None	0	0	0.5	4	0.4444444444444444	4	0.4583333333333333	0	0	0	10	6	0	0.6666666666666666	4	6	0.7333333333333333	11	0.25	0	0	0	0	0	0	0	0	0	0	0	0
852	None	None	None	None	None	0	0	0.3	6	0.6666666666666666	18	0.6444444444444445	0.2962962962962963	14	8	14	0	0	0.5555555555555556	9	5	1.9333333333333333	29	0.0	0.75	0.027856586424795708	0.6663396319175869	0.15024674762390924	0.6281278308348093	-0.0349242426348816	0.6325131724609468	0.6899626308229401	0.642514442004395	0	0.14285714285714285	0.0
5506	0.003390938928558439	0.0023659232523674753	0.002365827096264922	0.9946732126420957	None	0.3333333333333333	1	0.4444444444444444	4	0.7272727272727273	8	0.28888888888888886	0.7272727272727273	12	8	0	0	0	0.5555555555555556	5	9	0.8666666666666667	13	0.0	1.0	0.039078733017825884	0.5	-0.031097869220783125	0.5162392421437617	0.3365508359008311	0.9045206183315254	0.8311328812882847	0.6837713822024539	0	1.0	0.0
7335	0.0009680218451589704	0.00041400789101648996	-0.0003955352820305518	0.997458319482206	None	0	0	0.375	3	0.7777777777777778	7	0.4074074074074074	0.7777777777777778	10	7	0	1	0	0.3333333333333333	3	9	0.7333333333333333	11	1.0	1.0	0.0967934975601417	0.5031886580454842	-0.016370909652471	0.6882924626741719	0.07768814623324989	0.6844300171662736	0.6693291043430156	0.6286360128884985	1.0	1.0	0.0
2983	None	None	None	None	None	0.09090909090909091	1	0.3333333333333333	8	0.6470588235294118	22	0.5714285714285714	0.3235294117647059	19	11	16	11	0	0.7777777777777778	7	9	2.4	36	0.39285714285714285	0.4666666666666667	0.027517951427814862	0.6590126941707704	-0.07488003419005215	0.6200619739009862	0.10262885673703592	1.0	0.6996405116348671	0.9999999999437506	1.0	0.7894736842105263	0.0
6138	0.009756345162747364	0.007626538436713477	0.007597526543504246	0.9941984255751796	None	0.3333333333333333	1	0.4444444444444444	4	0.7272727272727273	8	0.28888888888888886	0.7272727272727273	12	8	0	0	0	0.5555555555555556	5	9	0.8666666666666667	13	0.0	1.0	-0.08488025357959814	0.5055119650314505	0.08927479224930335	0.5305628879953916	0.4719885570378576	0.8836944092299402	0.9121672566447955	0.6735123835232465	0	0.08333333333333333	0.0
4609	0.0003924521531528828	1.2386446830089882e-06	1.2355299836946027e-06	0.999998402935978	None	0.25	1	0.4	4	0.75	9	0.25	0.75	13	9	0	0	0	0.875	8	7	0.9333333333333333	14	0.0	1.0	0.05738930519743883	0.6610731363987857	-0.057704313851195885	0.6422734465793837	0.09999999999948261	0.5000000001296455	0.6818707631860018	0.602950736571056	0	1.0	0.0
5696	0.00012669477167996277	0.00010775178092719489	0.00010775131887160634	0.9998904834392869	None	0.3333333333333333	1	0.5	4	0.7	7	0.3333333333333333	0.7	11	7	0	0	0	0.4444444444444444	4	9	0.8	12	0.0	1.0	1.515904668028555e-07	0.5000005991464358	-0.059956865087821595	0.9652949026507965	-0.0444683654573801	0.5289928754248999	0.5838701357139475	0.7590022369498073	0	1.0	0.0
6814	0.008866056715453263	0.0031270348907043344	0.002478531449234337	0.9936536376197892	None	0	0	0.3333333333333333	3	0.8181818181818182	9	0.28888888888888886	0.8181818181818182	12	9	0	0	0	0.5555555555555556	5	9	0.8666666666666667	13	0.0	1.0	0.08043607408599547	0.5037410574110368	-0.023020794832232648	0.5222156251489534	0.09999229891284925	0.5852807465487593	0.6320073567534193	0.537295218098312	0	1.0	0.0
7031	0.004970328110307314	0.0008530436586319265	-0.00025442442926358085	0.9842399669527094	None	0.25	1	0.36363636363636365	4	0.7857142857142857	11	0.2222222222222222	0.7857142857142857	15	11	0	0	0	0.8888888888888888	8	9	1.0666666666666667	16	0.0	1.0	0.013150944135267743	0.5623030293479746	0.14901629278021983	0.9996346752713413	0.3019417714294336	0.5176251268777174	0.801069966916019	0.9396379540602527	0	1.0	0.0
1516	None	None	None	None	None	0	0	0.42857142857142855	3	0.5	4	0.6666666666666666	0.125	3	1	6	8	0	0.6	3	5	0.6666666666666666	10	0.5714285714285714	0.8	4.2145021298444854e-08	0.5000003836394983	-0.09747464920136752	0.5015579546325556	0.000250343408594521	0.5007951398272437	0.6129785045813995	0.5007844939601407	1.0	1.0	0.0
4120	0.0010830199483595868	0.000322642280412137	-3.6062632083157904e-05	0.9982238316001111	None	0.25	1	0.4	4	0.75	9	0.25925925925925924	0.75	13	9	0	0	0	0.6666666666666666	6	9	0.9333333333333333	14	0.0	1.0	9.823664241022361e-05	0.5005396385771476	-0.14286370269380758	0.9999843268073945	0.23197561442608197	0.6650967840374362	0.9097656024699629	0.9804926573718142	0	1.0	0.0
4873	0.0069436599199377705	0.005802436272158816	0.005801857608112479	0.9981055363700521	None	0.3333333333333333	1	0.5	4	0.7	7	0.3333333333333333	0.7	11	7	0	0	0	0.4444444444444444	4	9	0.8	12	0.0	1.0	0.09894893927061618	0.5	7.244694369561617e-16	0.5000039967618424	0.22198809876293019	0.8070853204976455	0.7125988505808147	0.6170547639856696	0	1.0	0.0
6081	0.00023552566487150957	0.00019144135626278196	0.00019144134965800672	0.9996332615960067	None	0.3333333333333333	1	0.5	4	0.6666666666666666	6	0.4074074074074074	0.6666666666666666	10	6	0	0	0	0.3333333333333333	3	9	0.7333333333333333	11	0.0	1.0	0.04639669347678216	0.500103211272841	-0.09999998191546144	0.5002439747697983	-0.020594980980122406	0.6421327738067677	0.6529510652085097	0.5486804526903986	0	1.0	0.0
2700	2.0620548192051322e-05	3.197272185747319e-06	3.1961045568757175e-06	0.9950053174814053	None	0.08333333333333333	1	0.34615384615384615	9	0.5833333333333334	21	0.6785714285714286	0.19444444444444445	13	7	24	2	0	0.875	7	8	2.533333333333333	38	0.043478260869565216	0.4375	0.053521167506576664	0.615271713946166	0.0030861128083624874	0.5566724003910368	7.902762784127648e-27	0.5	0.5846118836350512	0.557839460508169	1.0	1.0	0.0
1305	None	None	None	None	None	0	0	0.2222222222222222	4	0.75	18	0.5777777777777777	0.041666666666666664	4	1	21	5	0	0.5555555555555556	9	5	1.7333333333333334	26	0.11627906976744186	0.5454545454545454	0.0019339747229901096	0.5505846688209078	-0.09884564397246043	0.5020436463125985	0.09999903710860095	0.5000124648136446	0.6925406648948549	0.5175975422643124	1.0	1.0	0.07738908657771265
5325	0.014888036605439034	0.01419558855337127	0.014176870546445028	0.9718332203115103	None	0	0	0.375	3	0.8	8	0.3333333333333333	0.8	11	8	0	1	0	0.4444444444444444	4	9	0.8	12	1.0	1.0	0.2578469245757422	0.5569083574899794	-0.061671131923361155	0.5625702642665613	0.09999999952700697	0.5004452783477401	0.8011511708293685	0.5400809108013703	1.0	1.0	0.0
7488	1.2425489909666734e-05	1.9151342638492373e-07	-1.914577505505459e-07	0.9999974429145175	None	0.3333333333333333	1	0.5	4	0.6666666666666666	6	0.3142857142857143	0.6666666666666666	10	6	0	0	0	0.7142857142857143	5	7	0.7333333333333333	11	0.0	1.0	0	0.5	0.09989496058713462	0.5000649653251366	0.1936639064693429	0.7371388866049314	0.687994214469169	0.5851141317798587	0	1.0	0.0
7483	0.001182035056691216	0.00027751713202559637	0.0002544603192274423	0.9985075844939435	None	0.25	1	0.4	4	0.75	9	0.25925925925925924	0.75	13	9	0	0	0	0.6666666666666666	6	9	0.9333333333333333	14	0.0	1.0	0.07377694570006131	0.5404947309506887	-0.24426718234754388	0.9983422621676068	0.09999998660581337	0.5656295293861864	0.8453952301030249	0.9068421262562589	0	1.0	0.0
7326	1.633970195667732e-08	5.4368830999266945e-09	-5.677368128809301e-10	0.9999987695096635	None	0.3333333333333333	1	0.5	4	0.7	7	0.3333333333333333	0.7	11	7	0	0	0	0.4444444444444444	4	9	0.8	12	0.0	1.0	0.02038610630341515	0.5073268433473878	0.0015315807028090755	0.5993887690557549	4.83971770476181e-06	0.5001940424834065	0.5239516331524463	0.5360212039746413	0	1.0	0.0
7396	0.0060675648095351985	0.0006483093902897892	0.0005069867438750649	0.9931306225486418	None	0.25	1	0.4	4	0.7692307692307693	10	0.23809523809523808	0.7692307692307693	14	10	0	0	0	0.7777777777777778	7	9	1.0	15	0.0	1.0	0.09999999998626222	0.500000000030675	-0.21618559674180365	0.9999945994003618	0.37122748797655875	0.8332691844671128	0.9255531764254579	0.9898424021562011	0	1.0	0.0
7197	0.011667780330576307	0.0005983749739195569	-0.0005961986628900856	0.991623585820206	None	0.3333333333333333	1	0.4444444444444444	4	0.7272727272727273	8	0.28888888888888886	0.7272727272727273	12	8	0	0	0	0.5555555555555556	5	9	0.8666666666666667	13	0.0	1.0	8.533094641246395e-09	0.5000932997553474	0.0007746247031963112	0.5918737221489278	0.09999427326147384	0.589666982118403	0.615422868706348	0.5609190766233809	0	1.0	0.0
103	None	None	None	None	None	0	0	0.3333333333333333	2	0.8333333333333334	5	0.4	0.8333333333333334	7	5	0	0	0	0.8	5	4	0.5333333333333333	8	0.0	0	0.0032598570935886717	0.5038780530597303	-0.00498115378792135	0.5978365914185384	0.0303141744753306	0.567351136615732	0.564827470737476	0.5566740188625193	0	1.0	0.0
91	None	None	None	None	None	0.2	1	0.3333333333333333	4	0.8	12	0.20987654320987653	0.8	16	12	0	0	0	1.0	9	9	1.1333333333333333	17	0.0	1.0	-0.09693951669351804	0.5128143248243178	0.10058897382428707	0.5355307426743594	0.06620837314179291	0.5644687322857375	0.6994267566083846	0.5376742798359219	0	0.875	0.0
5276	1.3361000665318198e-08	1.2495832461498554e-08	-1.0570293330392331e-09	0.9999984852179825	None	0.25	1	0.36363636363636365	4	0.7857142857142857	11	0.2222222222222222	0.7857142857142857	15	11	0	0	0	0.8888888888888888	8	9	1.0666666666666667	16	0.0	1.0	-0.056900259428921476	0.589819904421844	-0.04622727838690996	0.5278533838910516	7.902762784127648e-27	0.5000391408319624	0.5654356206521011	0.5394931014449421	0	1.0	0.0
1801	None	None	None	None	None	0	0	0.3448275862068966	10	0.5609756097560976	23	0.5308641975308642	0.07317073170731707	9	3	33	0	0	1.0	9	9	2.8666666666666667	43	0.0	0.9411764705882353	0.06422325598443229	0.6086914087116829	2.4869212218957905e-24	0.5000000000000001	0.1948903939434797	0.9999999999987816	0.694493106015398	0.9999078273724366	0	0	0.0
6887	2.161269732878516e-06	7.53464158518232e-07	3.8072567798893133e-07	0.9997143175922876	None	0	0	0.5	3	0.7142857142857143	5	0.5625	0.7142857142857143	8	5	0	0	0	0.25	2	8	0.6	9	0.0	0.8571428571428571	0.05024048885539859	0.5036271891247399	-0.03658206007206283	0.5444621065469076	0.038711685135740866	0.6857957028592155	0.6366207768669702	0.5804095702953255	0	1.0	0.0
628	None	None	None	None	None	0	0	0.23529411764705882	4	0.7391304347826086	17	0.625	0.5217391304347826	15	12	9	2	0	0.625	8	5	1.6666666666666667	25	0.10526315789473684	0.45454545454545453	0.09959775609670027	0.5008796030646676	0.062430949323726434	0.6405866850583863	-0.15551313242640621	1.0	0.8425084340095016	0.99999619529332	1.0	1.0	0.30012059014525283
2708	None	None	None	None	None	0	0	0.2777777777777778	5	0.76	19	0.6	0.08	6	2	20	15	0	0.5555555555555556	5	9	1.8	27	0.375	0.5217391304347826	0.09998140365292592	0.5000390116088282	0.08171498737520769	0.5142954531500337	0.006459189218425974	0.6658904583962456	0.5988359077844377	0.5619311490618196	1.0	1.0	0.0
1383	None	None	None	None	None	0	0	0.5	2	0.75	3	0.5	0.75	5	3	0	2	0	0.75	4	3	0.4	6	1.0	0	-0.006925250900811428	0.6488003678573745	-0.05165625163280134	0.5029149132186309	0.034590866359370906	0.674752516069907	0.6432623098079711	0.6110504495844146	1.0	1.0	0.0
3206	2.349968594191604e-05	4.485778525307181e-06	-4.485778525207024e-06	0.998735831093371	None	0	0	0.25	1	1.0	3	1.0	1.0	4	3	0	0	0	0.2	1	5	0.3333333333333333	5	0.0	0	-0.0898492022421481	0.5006820770201466	0.11571774979896206	0.6291741246645913	-0.0442492793756599	0.5718084632614362	0.7079564638217113	0.5679631703574133	0	1.0	0.0
5669	0.0001715311539200896	5.274007048181524e-05	5.2738214296933255e-05	0.9996571081655452	None	0.3333333333333333	1	0.4444444444444444	4	0.7272727272727273	8	0.28888888888888886	0.7272727272727273	12	8	0	0	0	0.5555555555555556	5	9	0.8666666666666667	13	0.0	1.0	0.0999705659015214	0.5000106906477272	-0.04863906175234533	0.6530659914584999	1.1875892607530944e-10	0.5435657968371338	0.6499081300423311	0.5668713344577295	0	1.0	0.0
1931	None	None	None	None	None	0	0	0.6	3	0.4	2	0.4666666666666667	0.2	3	1	3	7	0	0.6	5	3	0.4666666666666667	7	0.875	1.0	0.09998717891528835	0.5000634786423601	-0.09623441149939041	0.5191517462677173	0.00017910450382095183	0.5001919829022418	0.6902107639108893	0.5064718326318232	1.0	0.6666666666666666	0.8053496043771905
3366	0.0004718730771663621	0.00042762405893463716	0.00042760950855464866	0.9996757324931974	None	0.25	1	0.4	4	0.7692307692307693	10	0.23809523809523808	0.7692307692307693	14	10	0	0	0	0.7777777777777778	7	9	1.0	15	0.0	1.0	0.09985864875313843	0.5002356229852924	0.39032718688534473	0.6908009419113929	0.05146022403485593	0.5250007540290599	0.8134361131054831	0.574841376452641	0	1.0	0.0
3933	0.0016345091291479024	0.0009811879560861602	-0.0009811578316855907	0.998272213191606	None	0.3333333333333333	1	0.5	4	0.6666666666666666	6	0.4074074074074074	0.6666666666666666	10	6	0	0	0	0.3333333333333333	3	9	0.7333333333333333	11	0.0	1.0	0.007744377014958889	0.5002016846450853	0.30401378469425894	0.6839458748719005	0.22317194573591587	0.7540515332227831	0.7774563673791645	0.6527245407893878	0	1.0	0.0
3720	0.0055189300128335944	0.001875514991500773	0.0018628387392152117	0.9924029661103588	None	0.25	1	0.36363636363636365	4	0.7857142857142857	11	0.2222222222222222	0.7857142857142857	15	11	0	0	0	0.8888888888888888	8	9	1.0666666666666667	16	0.0	1.0	0.04204366366351965	0.5060527998782456	0.0033198241643613083	0.562646126888239	0.0877493403637849	0.9989734654009969	0.7352414364475339	0.9157190228339455	0	1.0	0.0
4374	0.005958378503907309	0.005260768868010985	0.005259529032701195	0.9980090355225109	None	0.3333333333333333	1	0.5	4	0.7	7	0.3333333333333333	0.7	11	7	0	0	0	0.4444444444444444	4	9	0.8	12	0.0	1.0	0.09962440435152402	0.5001434581511173	-0.09999999983827067	0.5000007716762624	0.3327658679132312	0.8746741285879246	0.8542719943230399	0.6565228698256664	0	1.0	0.0
2274	None	None	None	None	None	0	0	0.2	1	1.0	5	0.7	0	0	0	6	0	0	0.4	5	2	0.4666666666666667	7	0.0	0	0	0	0	0	0	0	0	0	0	0	0
104	None	None	None	None	None	0.06666666666666667	1	0.1875	6	0.8222222222222222	37	0.5802469135802469	0.2222222222222222	15	10	31	0	0	1.0	9	9	3.1333333333333333	47	0.0	0.7368421052631579	0.154688713817033	0.5946766812501136	0.2936307937574112	0.9999999846374648	0.052077073490472914	0.5867458640530723	0.8317922769321038	0.9980573000597991	0	1.0	0.0
6685	2.0276134852239547e-05	1.0749269106059602e-05	-1.0749263666614881e-05	0.9985204864532816	None	0.25	1	0.4	4	0.7692307692307693	10	0.23809523809523808	0.7692307692307693	14	10	0	0	0	0.7777777777777778	7	9	1.0	15	0.0	1.0	0.09999999999099234	0.5000000003327311	0.2085199947634493	0.6267311079591752	1.5830889792979235e-11	0.557768188575013	0.7010136128041381	0.5622033936003195	0	1.0	0.0
3525	None	None	None	None	None	0.3333333333333333	2	0.6	9	0.4	8	0.4583333333333333	0.4	15	8	6	3	0	0.75	8	6	1.4666666666666666	22	0.3333333333333333	0.7142857142857143	0	0.5	0	0.5	2.9703368495771227e-12	0.5000000064844454	0.5000000000035006	0.5000000021614818	1.0	1.0	0.0
6964	0.006845163483775705	0.0033529898584033885	0.002549077523063031	0.993932000493327	None	0.25	1	0.4	4	0.7692307692307693	10	0.23809523809523808	0.7692307692307693	14	10	0	0	0	0.7777777777777778	7	9	1.0	15	0.0	1.0	0.09999994621448838	0.500000260155434	-0.0481997703659848	0.5333753297924051	0.45081915592155014	0.8030723664737648	0.8882084135177915	0.6255336611134107	0	1.0	0.0
1834	None	None	None	None	None	0	0	0.3684210526315789	7	0.5769230769230769	15	0.7777777777777778	0.34615384615384615	14	9	13	0	0	0.4444444444444444	9	4	1.8666666666666667	28	0.0	0.75	0.16173411302719048	0.5746238129399895	0.09999999988145505	0.5000000023253485	0.045789411146929956	0.609129273623452	0.6150841975236073	0.5617166124470531	0	1.0	0.0
1399	None	None	None	None	None	0.25	1	0.4	4	0.75	9	0.25925925925925924	0.75	13	9	0	0	0	0.6666666666666666	9	6	0.9333333333333333	14	0.0	1.0	0.04470400293724012	0.5362187516324983	0.04712212195695962	0.5430273921064531	0.027280424749875815	0.6725468348930645	0.5617065377029321	0.5855980923262464	0	1.0	0.0
6871	0.00030038063820281795	2.7389683464784683e-06	-2.5216617575636787e-07	0.9999433588948747	None	0	0	0.375	3	0.7777777777777778	7	0.3142857142857143	0.7777777777777778	10	7	0	0	0	0.7142857142857143	7	5	0.7333333333333333	11	0.0	1.0	-0.0553258622379042	0.6793729182341235	0.12771606728173782	0.9990059970302781	0.21068442502099263	0.5828286050542941	0.7909151915581097	0.9349916038724665	0	1.0	0.0
4337	0.0018250414706970077	0.00027609643270931633	-0.00018372983490064394	0.9997414395715968	None	0.25	1	0.4	4	0.7692307692307693	10	0.23809523809523808	0.7692307692307693	14	10	0	0	0	0.7777777777777778	9	7	1.0	15	0.0	1.0	0.07219297032474034	0.6661138627718011	5.781765066311085e-09	0.5000001153501707	0.006642147908307616	0.6785587568247361	0.6113418089731167	0.6175760604415982	0	1.0	0.0
1900	None	None	None	None	None	0	0	1.0	1	0	0	1.0	0	0	0	1	0	0	0.5	1	2	0.13333333333333333	2	0.0	0	0	0	0	0	0	0	0	0	0	0	0
1313	None	None	None	None	None	0	0	0.2	2	0.8461538461538461	11	0.75	0	0	0	14	12	0	0.8	5	4	1.0	15	0.375	0.4	0	0	0	0	0	0	0	0	0	0	0
599	None	None	None	None	None	0.07692307692307693	1	0.39285714285714285	11	0.5641025641025641	22	0.7592592592592593	0.23076923076923078	17	9	23	4	0	0.6666666666666666	9	6	2.7333333333333334	41	0.09523809523809523	0.8571428571428571	0.018031922417925384	0.5912885510622402	0.09403442952810666	0.7016896653632961	0.12777858926814384	0.5761201657379165	0.6205941763160483	0.6249250765859072	0.0	0	0.0
2475	None	None	None	None	None	0	0	0.25	1	1.0	3	1.0	0	0	0	4	2	0	0.2	5	1	0.3333333333333333	5	0.16666666666666666	0	0	0	0	0	0	0	0	0	0	0	0
6880	1.0712104082908617e-06	5.969661692153034e-07	3.1923327388563005e-09	0.9998395523499106	None	0	0	0.6	3	0.6	3	0.4666666666666667	0.6	6	3	0	0	0	0.6	3	5	0.4666666666666667	7	0.0	1.0	0.042529331420728164	0.5055821759933603	0	0.5	-0.05382352137750235	0.6582442171588427	0.6001413161985848	0.5562450443610135	0	1.0	0.0
1085	None	None	None	None	None	0	0	0.3333333333333333	2	0.6666666666666666	4	0.8	0	0	0	7	4	0	0.4	5	2	0.5333333333333333	8	0.2222222222222222	0	0	0	0	0	0	0	0	0	0	0	0
1696	None	None	None	None	None	0	0	0.6	3	0.6	3	0.4666666666666667	0.4	3	2	3	7	0	0.6	3	5	0.4666666666666667	7	0.7777777777777778	1.0	-0.09106719197241527	0.5593297312727522	2.6946002593319763e-14	0.5000000000000061	0.09691863452777559	0.5272698037079285	0.6830597430184328	0.5289367797478177	1.0	1.0	0.16906567686934015
2601	0.00046263677773483687	0.00023342238888787964	1.4889642141509355e-05	0.9994147351520338	None	0	0	0.2727272727272727	3	0.7142857142857143	10	0.4	0.2857142857142857	6	4	9	10	0	0.625	8	5	1.0666666666666667	16	0.5	0	0.04716325165192613	0.5281457961628098	0.013970425937593543	0.6546156357504446	0.07414851350767146	0.649955761093331	0.6075542963995201	0.6122973012431564	1.0	1.0	0.0
2084	None	None	None	None	None	0	0	0.75	3	0.5	2	0.6	0.5	5	2	0	1	0	0.4	5	2	0.4	6	1.0	1.0	0.022404258071856108	0.5195398679709993	0.1221441355534328	0.5482537591079416	0.008375184966285778	0.510225068965835	0.6233252909543678	0.526036670335611	0.4	0.4	0.0
1908	None	None	None	None	None	0	0	0.6666666666666666	4	0.2857142857142857	2	0.75	0.14285714285714285	2	1	6	0	0	0.75	4	3	0.6	9	0.0	0.6666666666666666	0.09993306470672193	0.5	6.214198832075457e-06	0.5000063264439181	0.14186891821422812	0.5442433861038783	0.645164016076042	0.5147842664475097	0	0	0.0
1178	None	None	None	None	None	0	0	0.75	3	0.3333333333333333	1	0.625	0.3333333333333333	4	1	0	0	0	0.5	4	2	0.3333333333333333	5	0.0	0.6666666666666666	0.08509817081996965	0.5141888866364633	1.0873947172609589e-07	0.500000153124098	1.1581669690193404e-07	0.5000171622822737	0.5989653926584786	0.5047365291904886	0	1.0	0.0
2003	None	None	None	None	None	0	0	0.3333333333333333	4	0.6	9	0.68	0.4	9	6	7	0	0	1.0	5	5	1.1333333333333333	17	0.0	0	-0.09999964957900012	0.5000007190892358	0.009701317951461388	0.6705400359698659	-0.016418863667631976	0.6758692443382457	0.6605618386931723	0.6181794434076233	0	1.0	0.0
4180	0.0016632990182865483	0.000704490359951428	-0.0006576963724316543	0.9984257948785593	None	0.25	1	0.4	4	0.7692307692307693	10	0.23809523809523808	0.7692307692307693	14	10	0	0	0	0.7777777777777778	7	9	1.0	15	0.0	1.0	0.04085753939496718	0.6270058515130256	-0.1401027658349275	0.9992401032057728	-0.08925334481481184	0.6375731252071388	0.7492328417973875	0.9402102368347408	0	1.0	0.0
446	None	None	None	None	None	0	0	0.3125	5	0.6190476190476191	13	0.6571428571428571	0.14285714285714285	7	3	15	0	0	0.7142857142857143	5	7	1.5333333333333334	23	0.0	0.1111111111111111	0.0999940442873665	0.5000094726546083	-0.07019404784045094	0.6914273176664424	0.05584453044796047	0.5570133017945768	0.6737624784730326	0.5854763994933618	0	1.0	0.0
2375	None	None	None	None	None	0	0	0.4	2	0.8	4	1.0	0.8	6	4	0	1	0	0.14285714285714285	7	1	0.4666666666666667	7	0.5	0.6666666666666666	0.336833017172253	0.517199820951657	0.09953551306371981	0.500870892752187	8.259345855867243e-07	0.5893287784344533	0.8004744287616344	0.5360623799863935	0.8333333333333334	1.0	0.0
5515	0.0008607956422133047	0.000523444256900949	-0.0005215389610018764	0.9992188871579293	None	0.25	1	0.4	4	0.7692307692307693	10	0.23809523809523808	0.7692307692307693	14	10	0	0	0	0.7777777777777778	7	9	1.0	15	0.0	1.0	0.03810910857983784	0.532920718265907	-0.027277144258612218	0.5109546154099285	-0.034668357402456815	0.6911549920652782	0.6132641945154517	0.5810474017430701	0	0	0.0
3786	0.002940539850743254	0.0011303501935092622	0.0011240393507012897	0.9956218294217893	None	0.25	1	0.4	4	0.7692307692307693	10	0.23809523809523808	0.7692307692307693	14	10	0	0	0	0.7777777777777778	7	9	1.0	15	0.0	1.0	0.10082187864592243	0.5309722578431011	-0.07487410366840333	0.6189916565760201	-0.06887729435692566	0.536371860518249	0.700514373958691	0.5625918707507871	0	1.0	0.0
5132	0.005142389286483065	0.00240215108644521	-0.0024020755103360183	0.9967117932141522	None	0.3333333333333333	1	0.5	4	0.6666666666666666	6	0.4074074074074074	0.6666666666666666	10	6	0	0	0	0.3333333333333333	3	9	0.7333333333333333	11	0.0	1.0	-0.09615205042605784	0.5073671162845242	-0.0999996813078727	0.5197139599049901	0.09990673649771174	0.6893788457286943	0.7157973877944902	0.5748974956835935	0	1.0	0.0
7373	0.00023626731617441759	3.0903892588640294e-06	-3.01016842858531e-06	0.9999990662813569	None	0.3333333333333333	1	0.5	4	0.7	7	0.3333333333333333	0.7	11	7	0	0	0	0.4444444444444444	9	4	0.8	12	0.0	1.0	0.09665018023549812	0.5010429409270508	0.02260480220342504	0.6500073749661772	0.32254423935827425	0.6626006775796757	0.7491953526170777	0.6065220966877101	0	1.0	0.0
6327	0.0022337502568705154	0.0010293241200129187	-0.0009456039960614042	0.9983471666153235	None	0.25	1	0.4	4	0.75	9	0.25925925925925924	0.75	13	9	0	0	0	0.6666666666666666	6	9	0.9333333333333333	14	0.0	1.0	0.09260744265132326	0.5000000000000001	1.2670319092427085e-19	0.5000005090733743	0.09109698160483384	0.5052886822895255	0.6065992120183875	0.5017631222287776	0	1.0	0.0
7115	0.008401664351721367	0.006590402911979725	0.006588136215139071	0.9950479374499006	None	0.25	1	0.4	4	0.7692307692307693	10	0.23809523809523808	0.7692307692307693	14	10	0	0	0	0.7777777777777778	7	9	1.0	15	0.0	1.0	0.09159954159470429	0.5065107315290943	-0.044609135723083976	0.5160055683578421	0.09999999999898519	0.5000120369842032	0.6588976655059645	0.507510826748277	0	1.0	0.0
897	None	None	None	None	None	0	0	0.42857142857142855	3	0.625	5	0.3333333333333333	0.625	8	5	1	0	0	0.8333333333333334	5	6	0.6666666666666666	10	0.0	0	0.014347529176697512	0.5863402264803377	-0.05723371020437671	0.5430155012239289	0.02869190580323535	0.5440130525033747	0.610793250678743	0.5578936634900339	0	1.0	0.0
5874	0.004951046905125116	0.003588079413676226	-0.0035601256869012077	0.9966316285408435	None	0.3333333333333333	1	0.4444444444444444	4	0.7272727272727273	8	0.28888888888888886	0.7272727272727273	12	8	0	0	0	0.5555555555555556	5	9	0.8666666666666667	13	0.0	1.0	0.07707997372394473	0.5044924412842592	-0.08612476526306646	0.5674140199254158	0.567732863555746	0.9021668722290132	0.939415198947246	0.6978199761536431	0	1.0	0.0
7418	0.012246688004632736	0.011650568619783733	0.011632144954441046	0.9931875079396939	None	0	0	0.375	3	0.8	8	0.3333333333333333	0.8	11	8	0	0	0	0.4444444444444444	4	9	0.8	12	0.0	1.0	0.07678748082855734	0.5068279302303429	-0.03407254528883386	0.5556227012518854	0.3061508948704215	0.7995336857092541	0.8040332003385227	0.632905957985974	0	0.09090909090909091	0.0
3837	0.0019652056673646894	0.0008143224957670376	0.00025737378385819144	0.9977037602773381	None	0.25	1	0.4	4	0.7692307692307693	10	0.23809523809523808	0.7692307692307693	14	10	0	0	0	0.7777777777777778	7	9	1.0	15	0.0	1.0	0.09999849906231714	0.500000132525266	-0.03500480497343019	0.5146560380166062	0.042525069665317605	0.7498086378566967	0.6348745168053546	0.5951775392497912	0	1.0	0.0
1580	None	None	None	None	None	0.1111111111111111	1	0.38095238095238093	8	0.6206896551724138	18	0.38271604938271603	0.6206896551724138	26	18	4	2	0	1.0	9	9	2.066666666666667	31	0.5	0.6153846153846154	0.032857856405041914	0.6650809158423093	0.09967902813039398	0.5247248679472281	0.24331347407424192	0.6912569507242919	0.7386177757395368	0.6295610230756442	0.0	0	0.0
158	None	None	None	None	None	0	0	0.018518518518518517	1	1.0	79	1.0	0.012658227848101266	1	1	79	0	0	1.0	9	9	5.4	81	0.0	1.0	0.11346188961731332	0.5	0.049377872121492396	0.5	0.09965848087697057	0.5	0.5684149989754139	0.5	0	1.0	0.0
396	None	None	None	None	None	0.25	2	0.3888888888888889	7	0.68	17	0.375	0.68	24	17	2	0	0	0.8888888888888888	9	8	1.8	27	0.0	0.8421052631578947	-0.09971006382952988	0.5147489996064877	-0.08812640525102855	0.5214391861596079	0.0523244492196183	0.5538636245890877	0.6690247490307283	0.5300567407575815	0	1.0	0.0
7075	0.0011166028134742168	4.2387548207783536e-05	4.237141650877795e-05	0.9974197550864242	None	0.25	1	0.4	4	0.7692307692307693	10	0.23809523809523808	0.7692307692307693	14	10	0	0	0	0.7777777777777778	7	9	1.0	15	0.0	1.0	0.009691731649656633	0.5079781484263635	0.05160566430061807	0.6767132229630886	0.02614270677993149	0.5250471397953257	0.5856543317973456	0.572069216706047	0	0	0.0
1361	None	None	None	None	None	0	0	0.25	1	1.0	3	1.0	1.0	4	3	0	3	0	0.2	1	5	0.3333333333333333	5	1.0	0	-0.03720099189991992	0.5018174271761278	0.008532911837383906	0.5103723392806339	9.576723500077399e-05	0.5000173515976254	0.5495423220170482	0.5040694482495044	0.75	0	0.0
400	None	None	None	None	None	0	0	0.4	6	0.5	10	0.5238095238095238	0	0	0	21	0	0	0.8571428571428571	6	7	1.4666666666666666	22	0.0	0.8	0	0	0	0	0	0	0	0	0	0	0
1828	None	None	None	None	None	0	0	0.3333333333333333	2	0.8333333333333334	5	0.4	0.8333333333333334	7	5	0	0	0	0.8	5	4	0.5333333333333333	8	0.0	0	0	0.5	4.260534926216642e-06	0.5000056503493282	0.07927743289333916	0.6018479239852759	0.5923541623288352	0.5343784513009586	0	1.0	0.0
7334	0.012526414765920946	0.009911575795458939	0.008950724835451087	0.9974414353038319	None	0.25	1	0.4	4	0.75	9	0.25925925925925924	0.75	13	9	0	0	0	0.6666666666666666	9	6	0.9333333333333333	14	0.0	1.0	0.09941104764430728	0.5053663588681501	4.611991491769751e-06	0.5001128048697403	0.09999999997956921	0.5000000035268098	0.6153827505125105	0.5018264496538689	0	0	0.0
7300	0.0036752852598305073	0.0011563363045745448	0.0007564138205499603	0.9974636263553028	None	0.3333333333333333	1	0.5	4	0.7	7	0.3333333333333333	0.7	11	7	0	0	0	0.4444444444444444	4	9	0.8	12	0.0	1.0	0.07322983940076204	0.5059393249517082	2.574702220274461e-07	0.5000024123782566	0.4824928453341505	0.8906754278443687	0.892564071240192	0.6697694102049829	0	1.0	0.0
2005	None	None	None	None	None	0	0	0.42857142857142855	6	0.5263157894736842	10	0.5	0.3684210526315789	12	7	8	12	0	0.8571428571428571	6	7	1.4	21	0.8	0.7058823529411765	0.0999999632894738	0.5000005424011663	0.0034682912980750257	0.5444689759131028	-0.09999999218342785	0.5000563360251336	0.6935344642507223	0.5148768286890911	1.0	1.0	0.0
2264	None	None	None	None	None	0	0	0.5	3	0.7142857142857143	5	0.375	0.7142857142857143	8	5	0	0	0	0.6666666666666666	4	6	0.6	9	0.0	0.8	-0.03475552059598743	0.5021705405572194	0.08277238197085587	0.5276615311534457	0.013031554575070783	0.6628970215401402	0.6404956100676785	0.5659200819349373	0	0.25	0.0
1953	None	None	None	None	None	0	0	0.5	3	0.5	3	0.6666666666666666	0	2	0	5	2	0	0.75	3	4	0.5333333333333333	8	0.16666666666666666	0.4	0	0	0	0	0	0	0	0	0	0	0
3173	0.0005195807655145191	2.213672317142374e-05	1.9466700918790134e-05	0.9999279168703886	None	0	0	0.3333333333333333	3	0.8181818181818182	9	0.28888888888888886	0.8181818181818182	12	9	0	0	0	0.5555555555555556	9	5	0.8666666666666667	13	0.0	1.0	0.027142326671463702	0.5089771859369976	0.015242516443218782	0.5024363159908304	0.16678046437481422	0.9999996284320463	0.7764685019043512	0.9929691864966078	0	1.0	0.0
5581	0.0015123375707387047	0.0006954308951749097	-0.0002025980928440865	0.9994851255401884	None	0.25	1	0.4	4	0.7692307692307693	10	0.23809523809523808	0.7692307692307693	14	10	0	0	0	0.7777777777777778	7	9	1.0	15	0.0	1.0	0.03132014939711914	0.5003488403889124	0.36756129063204745	0.5887647664387096	0.09999999990678053	0.5000272033445476	0.81008041560296	0.5299944010958569	0	0.8571428571428571	0.0
5773	0.0020827861821991335	0.0006336058143501551	0.0005321169486896154	0.9984680228336685	None	0.3333333333333333	1	0.4444444444444444	4	0.7272727272727273	8	0.28888888888888886	0.7272727272727273	12	8	0	0	0	0.5555555555555556	5	9	0.8666666666666667	13	0.0	1.0	0.03923670138278777	0.5	-0.03389324307587104	0.5079489944649028	0.09999999999999994	0.5000000443514281	0.6335306628898285	0.5026498780602502	0	0.8333333333333334	0.0
352	None	None	None	None	None	0	0	1.0	1	0	0	1.0	0	1	0	0	1	0	0.5	2	1	0.13333333333333333	2	0.3333333333333333	0	0	0	0	0	0	0	0	0	0	0	0
2529	None	None	None	None	None	0	0	0.6666666666666666	2	0.5	1	1.0	0	0	0	3	10	0	0.25	4	1	0.26666666666666666	4	1.0	0.6666666666666666	0	0	0	0	0	0	0	0	0	0	0
5866	0.005956568620890639	0.004863041067795319	0.004863041025406016	0.9949313559118741	None	0.3333333333333333	1	0.5	4	0.6666666666666666	6	0.4074074074074074	0.6666666666666666	10	6	0	0	0	0.3333333333333333	3	9	0.7333333333333333	11	0.0	1.0	0.09986554208104134	0.5000125475590361	-0.03291268572693171	0.5644271887054584	0.07986722717448702	0.7771562373769546	0.6655492856260176	0.6231147756013331	0	0.7	0.0
3070	3.978888705729992e-05	5.960807864257937e-07	5.951114605536809e-07	0.999999168503913	None	0.5	1	0.6666666666666666	4	0.5	3	0.4	0.5	7	3	0	0	0	0.8	5	4	0.5333333333333333	8	0.0	1.0	0.1349387373563315	0.559657957263288	0.09165686227379115	0.5321588127258098	-0.07225887407269269	0.6707483914763779	0.7139173817839707	0.5890532595255341	0	0.8571428571428571	0.0
1701	None	None	None	None	None	0	0	0.15789473684210525	6	0.8148148148148148	44	0.691358024691358	0	0	0	55	6	0	1.0	9	9	3.7333333333333334	56	0.05263157894736842	0.5714285714285714	0	0	0	0	0	0	0	0	0	0	0
7157	0.013312690863842302	0.010125140659812617	-0.010123919917265205	0.988644764356687	None	0.25	1	0.4	4	0.75	9	0.25925925925925924	0.75	13	9	0	0	0	0.6666666666666666	6	9	0.9333333333333333	14	0.0	1.0	0.0982132333454264	0.5019055351948163	-0.035764233526559955	0.5120207780551224	0.46341135576937625	0.8272615190392003	0.8918222863975117	0.6319718795867229	0	1.0	0.0
4987	0.005851058947546327	0.0029950718005934958	0.002978888088606834	0.9947938621138387	None	0.25	1	0.4	4	0.75	9	0.25925925925925924	0.75	13	9	0	0	0	0.6666666666666666	6	9	0.9333333333333333	14	0.0	1.0	-0.015747301201246143	0.5061803822418196	1.186291865487507e-13	0.5000000000008846	0.20840091058070348	0.7218791896376724	0.7374057492882707	0.5808284051469638	0	1.0	0.0
5672	0.0029677931572546427	0.0004183588916743634	0.00039443013863481503	0.9978761144281415	None	0.3333333333333333	1	0.5	4	0.7	7	0.3333333333333333	0.7	11	7	0	0	0	0.4444444444444444	4	9	0.8	12	0.0	1.0	0.00013451626241812718	0.5000998800041626	-0.02526904438355885	0.5136150811832207	0.11140473244901447	0.7956348952283628	0.6423738851949868	0.6157076182150555	0	0	0.0
1857	None	None	None	None	None	0.125	1	0.3333333333333333	6	0.64	16	0.6428571428571429	0.36	13	9	13	0	0	0.8571428571428571	7	6	1.8	27	0.0	0.34782608695652173	0.0033500656383097078	0.5394151007056889	0.04862599537596339	0.5289663343135209	0.001329277233334563	0.5076377353650169	0.5546943914248322	0.5253562914832116	0	1.0	0.0
2521	None	None	None	None	None	0	0	0.625	5	0.3	3	0.6666666666666666	0.1	5	1	6	0	0	0.5	6	3	0.8	12	0.0	0.8888888888888888	-0.0999999477342298	0.500004723414961	-0.048761935359342305	0.6492870940980359	-0.09993451273447378	0.500157776607258	0.5600836247505725	0.5511996643436038	0	1.0	0.0
384	None	None	None	None	None	0.5	1	0.5714285714285714	4	0.625	5	0.3333333333333333	0.625	9	5	0	0	0	0.8333333333333334	6	5	0.6666666666666666	10	0.0	1.0	0.3066979227727626	0.9999822344733102	0.06898429951525431	0.5485586893543578	-0.09015149611096358	0.5396326264858426	0.9330759588379789	0.9773344299998932	0	1.0	0.0
3369	0.0008057919627694406	0.0002186372254626237	-3.925514358364981e-06	0.9989403654577821	None	0	0	0.3333333333333333	2	0.8571428571428571	6	0.36	0.8571428571428571	8	6	0	0	0	1.0	5	5	0.6	9	0.0	0	0.09971843398910223	0.500401554722973	-3.4401115540872373	0.5	0.029166371613655918	0.5369058567448973	0.9999999333046214	0.5124556407057951	0	0	0.0
5585	0.008495981334826673	0.0016826219589937115	-0.0016739857260511313	0.9985074185506542	None	0.25	1	0.4	4	0.75	9	0.25925925925925924	0.75	13	9	0	0	0	0.6666666666666666	9	6	0.9333333333333333	14	0.0	1.0	0.043986384369167034	0.673840896416636	2.0706990380204298e-12	0.5000000000169987	0.527661607490783	0.6820215789332053	0.9188165248466841	0.6215726838428431	0	0.46153846153846156	0.0
5980	0.0009334417934479968	9.005629967106901e-05	3.5061182269541015e-05	0.9983818192498991	None	0.25	1	0.4	4	0.75	9	0.25	0.75	13	9	0	0	0	0.875	8	7	0.9333333333333333	14	0.0	1.0	7.902762784127648e-27	0.5	-0.028418239217611885	0.5056420378848974	0.06575886169303244	0.6422652183157591	0.5968789062522724	0.5504756883695349	0	0.7692307692307693	0.0
5194	1.1772548640197205e-06	1.5838572853453784e-07	-1.9037864029084797e-09	0.999958484467341	None	0	0	0.375	3	0.7777777777777778	7	0.4074074074074074	0.7777777777777778	10	7	0	0	0	0.3333333333333333	3	9	0.7333333333333333	11	0.0	1.0	0.09641321636493892	0.5010088346235908	-0.05425959248706773	0.5910572523606051	0.043162351477918456	0.5258648004000281	0.6510976916906515	0.5395774221848495	0	0.5	0.0
6719	0.0031401932679677434	0.001933970718379847	0.0019262817230013111	0.9942340641541747	None	0.3333333333333333	1	0.4444444444444444	4	0.7272727272727273	8	0.28888888888888886	0.7272727272727273	12	8	0	0	0	0.5555555555555556	5	9	0.8666666666666667	13	0.0	1.0	0.4472142099047648	0.5159293640465514	0.0049982159539854855	0.5370221348539757	0.01693466498736587	0.5498611176489421	0.8859966897634851	0.5342967800318708	0	0	0.0
2402	None	None	None	None	None	0.5	1	0.6666666666666666	4	0.5	3	0.4444444444444444	0.5	7	3	0	0	0	0.5	3	6	0.5333333333333333	8	0.0	1.0	1.5619648706116397e-09	0.5000000008901571	3.688648688226922e-05	0.5001412317676023	1.9921510719650035e-17	0.5000000000000029	0.5000434701316869	0.5000470775537003	0	0.5714285714285714	0.0
3004	2.3385024689665196e-05	4.248302834393801e-07	-3.5071780397248274e-07	0.9999957930495471	None	0	0	0.6	3	0.6	3	0.4375	0.6	6	3	0	1	0	1.0	4	4	0.4666666666666667	7	1.0	0.6666666666666666	0.489423117586241	0.5384283057193681	-0.08840005776313176	0.5019931316406644	-0.0648630837350237	0.5868116659108907	0.9378952792819285	0.5426287557614757	0.0	0	0.0
5538	0.0060795305906209745	0.004125391305241195	-0.004106745209733795	0.9951328748582385	None	0.25	1	0.4	4	0.75	9	0.25925925925925924	0.75	13	9	0	0	0	0.6666666666666666	6	9	0.9333333333333333	14	0.0	1.0	0.07842642049392265	0.5266172635862963	-0.03903369709600539	0.6415880501090993	0.09999995858996305	0.5000036873971124	0.650581586735564	0.5571531075853675	0	1.0	0.0
466	None	None	None	None	None	0	0	0.018518518518518517	1	1.0	79	1.0	0.012658227848101266	1	1	79	0	0	1.0	9	9	5.4	81	0.0	1.0	0.0697278572048894	0.5	-0.08697697101019161	0.5	0.00180803435889537	0.5	0.6551223547885213	0.5	0	1.0	0.0
38	None	None	None	None	None	0	0	0.08	4	0.9166666666666666	66	0.9135802469135802	0	0	0	73	7	0	1.0	9	9	4.933333333333334	74	0.04666666666666667	0.9230769230769231	0	0	0	0	0	0	0	0	0	0	0
7235	0.008453040764544525	0.0047073650675696545	0.004245183165137468	0.9912579351997785	None	0	0	0.3333333333333333	3	0.8181818181818182	9	0.28888888888888886	0.8181818181818182	12	9	0	1	0	0.5555555555555556	5	9	0.8666666666666667	13	1.0	1.0	0.09999999820199615	0.5000000012233174	-0.09576269825943652	0.6633477003934918	0.28667283976942437	0.6530285083205752	0.8013948475529844	0.6075142984694851	1.0	1.0	0.0
3678	0.005596466249707692	0.00021478659352994772	0.00018444022167128735	0.9734155058957966	None	0.3333333333333333	1	0.5	4	0.7	7	0.3333333333333333	0.7	11	7	0	0	0	0.4444444444444444	4	9	0.8	12	0.0	1.0	3.6342379487386554	0.999999999998759	-0.04509186346762993	0.5158286573578483	0.09999999992644723	0.500000063893537	0.9999999591294905	0.9998947906637242	0	0.5454545454545454	0.0
1797	None	None	None	None	None	0	0	0.5	2	0.6666666666666666	2	1.0	0.6666666666666666	4	2	0	2	0	0.2	5	1	0.3333333333333333	5	1.0	0.5	0.04633493039634258	0.5026860855574045	0.08830833201084623	0.5335211318933094	0.06718851382587646	0.530686082203787	0.5468877938340467	0.5223126036277018	0.0	0	0.0
3271	0.006304366142624347	0.00031936295284906496	0.0002759041270850895	0.9916646229734767	None	0.25	1	0.4	4	0.7692307692307693	10	0.23809523809523808	0.7692307692307693	14	10	0	0	0	0.7777777777777778	7	9	1.0	15	0.0	1.0	3.712797589995713e-14	0.5000000000122102	0.03772058993771127	0.6593961434174728	0.26653232956241124	0.81314645970657	0.7777535107104179	0.6704888416405754	0	1.0	0.0
5725	0.0007736224118564246	0.0006963380975820208	-0.0006963323506033623	0.9991992040204444	None	0.25	1	0.4	4	0.75	9	0.25925925925925924	0.75	13	9	0	0	0	0.6666666666666666	6	9	0.9333333333333333	14	0.0	1.0	-0.011813158316803903	0.5577971687683175	0.12447098746403067	0.6407315410602289	0.029883648042105367	0.7359514060202609	0.6839663033373851	0.6483815674301567	0	1.0	0.0
4931	1.2310141222363664e-10	7.096791604317078e-13	-5.939251141084163e-13	0.9999999999999999	None	0.3333333333333333	1	0.4444444444444444	4	0.7272727272727273	8	0.28888888888888886	0.7272727272727273	12	8	0	0	0	0.5555555555555556	5	9	0.8666666666666667	13	0.0	1.0	-0.05147468161654746	0.6273430035147926	0.09974673767297516	0.5004736836728495	1.3697798552693561e-19	0.5	0.6517842623141029	0.5434509359131147	0	1.0	0.0
4591	0.0035457291199428487	0.0006716413281111372	-0.0004998605713759399	0.9979955713683389	None	0	0	0.3333333333333333	3	0.8181818181818182	9	0.28888888888888886	0.8181818181818182	12	9	0	0	0	0.5555555555555556	9	5	0.8666666666666667	13	0.0	1.0	0.044288846113072024	0.5554658847975765	-0.02419327082287156	0.5080708249488585	0.27832139432739333	0.7248457774225222	0.7836891175111204	0.6005837243767501	0	1.0	0.0
5962	0.004502009386727763	0.004265874153542327	0.00426001535897866	0.9980463430600548	None	0	0	0.375	3	0.7777777777777778	7	0.4074074074074074	0.7777777777777778	10	7	0	0	0	0.3333333333333333	3	9	0.7333333333333333	11	0.0	1.0	0.043088339840848026	0.502799613893342	-0.039714304088445986	0.5387194875469062	0.0999999988044858	0.5000860370104114	0.6393344404024549	0.5138907063626468	0	1.0	0.0
983	None	None	None	None	None	0	0	0.3333333333333333	2	0.7142857142857143	5	0.6428571428571429	0	0	0	8	15	0	0.2857142857142857	7	2	0.6	9	0.75	0.5714285714285714	0	0	0	0	0	0	0	0	0	0	0
2002	None	None	None	None	None	0	0	0.5555555555555556	5	0.45454545454545453	5	0.8125	0.36363636363636365	8	4	4	6	0	1.0	4	4	0.8666666666666667	13	0.75	0.2222222222222222	9.536491262257589e-10	0.5000000059398733	2.34031679389075e-05	0.5029206946779745	0.034354947694690205	0.6714096664148352	0.58154894167074	0.5602270416257958	1.0	1.0	0.04224689925594795
1426	None	None	None	None	None	0	0	0.5	2	0.75	3	0.5	0.75	5	3	0	0	0	0.75	4	3	0.4	6	0.0	0	-0.07996825338959039	0.6465765195994617	-0.22998720607113704	0.7221580921987766	0.02203163273127743	0.5878311732203533	0.7637914293832112	0.6543180391854195	0	1.0	0.0
3431	0.0017750706082193099	0.00030058364898710916	-4.285496811289048e-05	0.9942991126168869	None	0	0	0.38461538461538464	5	0.5882352941176471	10	0.475	0.29411764705882354	8	5	10	3	0	0.625	8	5	1.2666666666666666	19	0.14285714285714285	0.7142857142857143	1.8853325131487622e-08	0.5002256679698284	0.0276645927490059	0.6665175986234305	-0.07721357558432349	0.9999999999892697	0.8645673892883226	0.9998249811973073	1.0	1.0	0.0
4836	0.003420029897318523	0.0013665735634643826	-0.0013314318094334566	0.997506444978081	None	0.25	1	0.4	4	0.7692307692307693	10	0.23809523809523808	0.7692307692307693	14	10	0	0	0	0.7777777777777778	7	9	1.0	15	0.0	1.0	-0.040018241711817476	0.5562609189533188	-0.04080949831606925	0.5184838270632455	0.09999999921398421	0.5000005976573288	0.6637828631910104	0.5249768712054779	0	1.0	0.0
1618	None	None	None	None	None	0	0	0.10526315789473684	2	0.9230769230769231	24	0.7777777777777778	0	0	0	27	6	0	1.0	6	6	1.8666666666666667	28	0.10344827586206896	0.2608695652173913	0	0	0	0	0	0	0	0	0	0	0
10	None	None	None	None	None	0	0	0.19230769230769232	5	0.8108108108108109	30	0.48148148148148145	0.5945945945945946	27	22	11	0	0	1.0	9	9	2.6	39	0.0	1.0	0.058007892160539275	0.6786774797141987	-0.10970925105964865	0.5530075807775395	-0.07093926006865367	1.0	0.8777436194013445	1.0	0	1.0	0.0
6742	0.00921076161183764	0.009319744930848632	0.00931966818344768	0.9952881257810634	None	0	0	0.42857142857142855	3	0.75	6	0.5555555555555556	0.75	9	6	0	0	0	0.2222222222222222	2	9	0.6666666666666666	10	0.0	1.0	0.09995684601691401	0.5000015901077819	-0.03510261645169767	0.5473715643100938	0.09999791345167146	0.5000275407091828	0.654024760161463	0.5158424296607488	0	1.0	0.0
4985	0.01188650659965058	0.011373428804020204	0.011372510596048276	0.9936972640951449	None	0.3333333333333333	1	0.4444444444444444	4	0.7272727272727273	8	0.28888888888888886	0.7272727272727273	12	8	0	0	0	0.5555555555555556	5	9	0.8666666666666667	13	0.0	1.0	0.08192534809262049	0.5021521688054	-0.058555092412745105	0.5542990271773948	0.47740323345955604	0.8962522158646665	0.9075055995654993	0.6887555802702389	0	1.0	0.0
2081	None	None	None	None	None	0.5	1	0.6666666666666666	4	0.2857142857142857	2	0.5625	0	2	0	6	3	0	1.0	4	4	0.6	9	0.21428571428571427	0.3333333333333333	0	0	0	0	0	0	0	0	0	0	0
973	None	None	None	None	None	0	0	0.6666666666666666	2	0.5	1	0.6666666666666666	0	2	0	1	2	0	0.6666666666666666	2	3	0.26666666666666666	4	0.5	0	0	0	0	0	0	0	0	0	0	0	0
3251	0.0019774680439613003	0.0003060701174427111	0.0002782376843505254	0.9974294413522381	None	0.3333333333333333	1	0.4444444444444444	4	0.7272727272727273	8	0.2708333333333333	0.7272727272727273	12	8	0	0	0	0.75	6	8	0.8666666666666667	13	0.0	0.8571428571428571	0.05161793384269111	0.5121509589229409	0.006014697269628166	0.6694355616337194	0.16994674682413086	0.7183612670227756	0.6932538967107299	0.6372692395205617	0	0.08333333333333333	0.0
5622	0.007818002172002379	0.007687881897332059	0.007682042783235022	0.9971957244696011	None	0	0	0.375	3	0.7777777777777778	7	0.4074074074074074	0.7777777777777778	10	7	0	0	0	0.3333333333333333	3	9	0.7333333333333333	11	0.0	1.0	0.07113509254647557	0.5401672518230626	-0.03483977687317159	0.5857887771344176	0.15862166544677622	0.7905696992545971	0.7115924699647062	0.6483940100931508	0	1.0	0.0
980	None	None	None	None	None	0	0	0.4	2	0.8	4	0.5833333333333334	0.6	4	3	2	4	0	0.3333333333333333	6	2	0.4666666666666667	7	0.5714285714285714	0	0.09810554290059877	0.5073530418795547	3.694585889927955e-15	0.5000000000000571	0.010175028839369386	0.6652778388476213	0.6126776031374818	0.5594111887202166	1.0	1.0	0.0
7159	1.1595598594331009e-05	5.894542775941313e-06	-5.894439127985396e-06	0.9990682811466476	None	0.3333333333333333	1	0.5	4	0.6666666666666666	6	0.4074074074074074	0.6666666666666666	10	6	0	0	0	0.3333333333333333	3	9	0.7333333333333333	11	0.0	1.0	2.1084423605190088e-06	0.500000278530612	-0.05947566951294658	0.5471819825820881	0.027920040228431052	0.5505201599947097	0.5901619487378091	0.5326256450907985	0	1.0	0.0
5502	0.009103495138990962	0.0014329407310137477	0.0014276750677395462	0.9957027113430619	None	0.3333333333333333	1	0.5	4	0.7	7	0.3333333333333333	0.7	11	7	0	0	0	0.4444444444444444	4	9	0.8	12	0.0	1.0	-0.06593422601320946	0.502394595063468	-0.08023702073627517	0.620355401004876	0.41147202912613984	0.8986431350448834	0.9078785822406888	0.7097749474817309	0	1.0	0.0
5121	0.00034495166899969405	5.0185662829619406e-06	5.006817048101253e-06	0.9999982898407694	None	0.5	1	0.5714285714285714	4	0.625	5	0.4166666666666667	0.625	9	5	0	0	0	0.375	8	3	0.6666666666666666	10	0.0	1.0	2.390651075608528e-26	0.5	2.4341759927710155e-12	0.5000000037550846	0.27005849602389465	0.581916022601419	0.7812674795402924	0.5275257958915645	0	0	0.0
1814	None	None	None	None	None	0	0	0.4166666666666667	10	0.48484848484848486	16	0.6481481481481481	0.2727272727272727	17	9	17	4	0	0.6666666666666666	6	9	2.3333333333333335	35	0.13333333333333333	0.6	-0.05399748466493619	0.6572124351776568	-0.09972696532105056	0.5003395510891927	-0.08236509944647219	0.6170216897346879	0.5906206672525938	0.5930029590400244	0.9411764705882353	1.0	0.0
6036	3.2690152645494466e-08	3.107759943059022e-08	-1.4832177730453814e-09	0.9999955405073571	None	0	0	0.3333333333333333	3	0.8181818181818182	9	0.28888888888888886	0.8181818181818182	12	9	0	0	0	0.5555555555555556	5	9	0.8666666666666667	13	0.0	1.0	0.09653816359675403	0.5025866257648011	-0.04560014924204192	0.9909453153142663	1.4777145695653138e-16	0.5000030272824008	0.646083009373807	0.8275808814390864	0	1.0	0.0
6687	6.67506733510345e-07	4.0113310706664274e-07	4.006497066369076e-07	0.9999867167325944	None	0.25	1	0.36363636363636365	4	0.7857142857142857	11	0.2222222222222222	0.7857142857142857	15	11	0	0	0	0.8888888888888888	8	9	1.0666666666666667	16	0.0	1.0	0.14812454187085108	0.599988117792587	0.09952131776606037	0.5111510179510493	0.0049939657587251395	0.5005086766918841	0.6431690318007246	0.5376006927397197	0	1.0	0.0
997	None	None	None	None	None	0.2727272727272727	3	0.44	11	0.5428571428571428	19	0.5873015873015873	0.37142857142857144	24	13	12	1	0	0.7777777777777778	9	7	2.466666666666667	37	0.058823529411764705	0.5454545454545454	8.933587692613691e-07	0.5000818385258973	6.846022442626779e-05	0.505274595297992	-0.09984798858390906	0.5022038488298477	0.6156842744237452	0.5025201428592122	1.0	1.0	0.0
4393	1.449766195792529e-08	6.654111009397613e-09	-3.972058540642794e-09	0.9999978309405316	None	0.3333333333333333	1	0.5	4	0.7	7	0.3333333333333333	0.7	11	7	0	0	0	0.4444444444444444	4	9	0.8	12	0.0	1.0	-0.09998789404453443	0.5001405235344784	-0.03667636619882473	0.5197921399080974	5.346088535182054e-07	0.5094514294346083	0.6024412135454498	0.509797267874084	0	0.2727272727272727	0.0
3783	0.000508010100344427	2.976045898342307e-05	-2.7492512190252986e-06	0.998686926881509	None	0.25	1	0.4	4	0.75	9	0.25925925925925924	0.75	13	9	0	0	0	0.6666666666666666	6	9	0.9333333333333333	14	0.0	1.0	0.008287879048493684	0.5101266538583695	-0.09255305716004011	0.8845781856615116	-0.014627218829597905	0.6709763477301005	0.6420634791023745	0.7170505295738628	0	1.0	0.0
5785	0.008022602017464749	0.00579740643698757	0.005796579640283233	0.9968972436051479	None	0.3333333333333333	1	0.5	4	0.7	7	0.3333333333333333	0.7	11	7	0	0	0	0.4444444444444444	4	9	0.8	12	0.0	1.0	0.09996779654462482	0.5000237871249441	0.00025263331013286155	0.579176956543887	0.300367586360092	0.870484958804623	0.7769833936982188	0.6773415709876092	0	1.0	0.0
11	None	None	None	None	None	0.2	1	0.3333333333333333	4	0.8	12	0.20987654320987653	0.8	16	12	0	0	0	1.0	9	9	1.1333333333333333	17	0.0	1.0	-0.017653844204268302	0.6525725448569398	5.418637609505368e-09	0.5000010358588344	0.14670726094303999	0.6331517607844579	0.6677457445677537	0.5967746915357827	0	1.0	0.0
136	None	None	None	None	None	0	0	0.16666666666666666	4	0.8181818181818182	27	0.8333333333333334	0	1	0	33	1	0	0.8571428571428571	6	7	2.3333333333333335	35	0.014492753623188406	0.41379310344827586	0	0	0	0	0	0	0	0	0	0	0
2626	None	None	None	None	None	0	0	0.3333333333333333	4	0.625	10	0.6428571428571429	0.1875	6	3	11	11	0	0.5714285714285714	7	4	1.2	18	0.4782608695652174	0.13333333333333333	0.03571745754186241	0.5584389310828185	0.09969909383328557	0.502950907111415	0.07627463433766771	0.6375702238570848	0.5847249184256719	0.5672129001481858	0.5	0.16666666666666666	0.0
7460	1.670272902321156e-08	1.562831250589061e-08	-7.1389633093370346e-09	0.9999911269799655	None	0.25	1	0.4	4	0.75	9	0.25925925925925924	0.75	13	9	0	0	0	0.6666666666666666	6	9	0.9333333333333333	14	0.0	1.0	0.12161127308122628	0.5124226743869817	0.007844556836935664	0.6586081591214272	0.0002671591906596407	0.5	0.6289648490055931	0.5586289543960093	0	0.9230769230769231	0.0
4821	0.006421008479658592	0.0054220729279802725	0.0054219651800726685	0.9978875205586161	None	0	0	0.375	3	0.7777777777777778	7	0.4074074074074074	0.7777777777777778	10	7	0	1	0	0.3333333333333333	3	9	0.7333333333333333	11	1.0	1.0	0.09988836020436073	0.5000404686304867	-0.09999993001847493	0.5000002832557753	0.268626423985421	0.8548385140780054	0.8185718204069662	0.6436120506367055	0.8	0.8	0.0
197	None	None	None	None	None	0	0	0.5	1	1.0	1	0.75	0	0	0	2	1	0	1.0	2	2	0.2	3	0.125	0	0	0	0	0	0	0	0	0	0	0	0
5184	0.0021076722261889167	0.00024383500735895093	-0.00015919643924587907	0.9984674106665906	None	0.25	1	0.4	4	0.75	9	0.25	0.75	13	9	0	0	0	0.875	8	7	0.9333333333333333	14	0.0	1.0	0.09385199731612368	0.5103543586725539	0.13926191307597507	0.5966574218683373	0.19817156316168458	0.5738472412263707	0.6162922986777619	0.5605797292528694	0	1.0	0.0
6919	0.003519456240587324	0.0028277399367522263	0.0028170638794583437	0.9845053334871675	None	0.25	1	0.4	4	0.7692307692307693	10	0.23809523809523808	0.7692307692307693	14	10	0	0	0	0.7777777777777778	7	9	1.0	15	0.0	1.0	0.5388773522071832	0.575754000494202	-0.03918772290445396	0.6002083797186439	0.034124530097934834	0.7074226641363153	0.9295120871223775	0.6298406457322983	0	0.6428571428571429	0.0
7238	2.2457722944460531e-07	2.0728535470041004e-07	1.989193242104674e-07	0.9999345766138023	None	0.3333333333333333	1	0.4444444444444444	4	0.7272727272727273	8	0.28888888888888886	0.7272727272727273	12	8	0	0	0	0.5555555555555556	5	9	0.8666666666666667	13	0.0	1.0	-0.026543179408424995	0.551661122160397	-0.09826918464874093	0.6367215104774966	7.902762784127648e-27	0.5247363943083311	0.6041241030560671	0.5717981171470922	0	1.0	0.0
2902	4.921931347287621e-05	2.427625566135437e-05	9.423670901782224e-07	0.9999955828009256	None	0	0	0.25	1	1.0	3	1.0	1.0	4	3	0	0	0	0.2	5	1	0.3333333333333333	5	0.0	0	0.47614724948867604	0.9999507825176313	0.1507245499109303	0.5902410081449472	0.012812206994410394	0.5699061980336754	0.8748379631029893	0.9713039758836106	0	0	0.0
3426	0.0013438483180867066	0.00018506176940615593	-5.1645954246946085e-06	0.9976682457353047	None	0	0	0.3888888888888889	7	0.5833333333333334	14	0.4126984126984127	0.3333333333333333	12	8	13	9	0	0.7777777777777778	9	7	1.7333333333333334	26	0.34615384615384615	0.4	6.36499776664765e-07	0.5818784483671141	0.06793590246198583	0.6509525036865718	0.02247122063049617	0.651921782805247	0.5679943847522486	0.6287999002728288	1.0	1.0	0.0
2453	None	None	None	None	None	0.25	1	0.5454545454545454	6	0.42857142857142855	6	0.4444444444444444	0.35714285714285715	8	5	7	6	0	1.0	6	6	1.0666666666666667	16	0.4	0.4	0.01314712487798766	0.6756242982676055	0.15796632869499855	0.8702446964927522	0.04192845609584036	0.5794466142430441	0.6346335290846244	0.7282549649977821	0.9375	0.875	0.04894815520775284
4457	0.001943564774720663	0.0012615878046704318	0.0012611841067801176	0.9985375997759006	None	0.25	1	0.4	4	0.7692307692307693	10	0.23809523809523808	0.7692307692307693	14	10	0	0	0	0.7777777777777778	7	9	1.0	15	0.0	1.0	0.030705550618892484	0.5338571243842943	0.0036778394929260147	0.5133799002207631	0.07577348978088032	0.5957162529612687	0.5784769856828292	0.5479204562456178	0	1.0	0.0
6669	0.006094739187382993	0.004432234937374593	0.00443206900195192	0.9950022368110705	None	0	0	0.5	3	0.7142857142857143	5	0.5625	0.7142857142857143	8	5	0	0	0	0.25	2	8	0.6	9	0.0	0.8571428571428571	0.18835786485649714	0.5070624974648619	-0.05000744917899713	0.9995056718344241	0.35369403311395037	0.773105553796277	0.9072109033274588	0.950514937341461	0	1.0	0.0
4455	0.005917388501842836	0.004780903124740462	0.004776787604953508	0.9949244932344812	None	0.25	1	0.4	4	0.7692307692307693	10	0.23809523809523808	0.7692307692307693	14	10	0	0	0	0.7777777777777778	7	9	1.0	15	0.0	1.0	-0.0811194342001478	0.5408686271384876	-0.09725353592230349	0.55087134926114	0.09999997810027354	0.5000010197467087	0.7101275108551092	0.5306312621506228	0	1.0	0.0
2270	None	None	None	None	None	0	0	0.5	2	0.75	3	0.6	0.75	5	3	0	0	0	0.4	2	5	0.4	6	0.0	0	-0.0934638581948053	0.5361126874840041	-0.05880384671392922	0.689560920115117	0.09849121722902353	0.5216157975933697	0.7009341207063653	0.5849423167841975	0	1.0	0.0
3287	0.006634637029556116	0.0007655265367888395	0.0006719630028046524	0.9942691483485867	None	0.25	1	0.4	4	0.75	9	0.25925925925925924	0.75	13	9	0	0	0	0.6666666666666666	6	9	0.9333333333333333	14	0.0	1.0	0.09877649921501241	0.5024319152585394	5.68425599376852e-07	0.5017510161573595	0.05981687528142059	0.5295862619921183	0.6001809525042653	0.5112660340059854	0	0.38461538461538464	0.0
2016	None	None	None	None	None	0	0	0.5	4	0.4	4	0.6666666666666666	0.1	1	1	10	16	0	0.5	6	3	0.8	12	0.6666666666666666	0.8	0.1406801363687371	0.5	0.0999999836165412	0.5	2.8931729298618766e-20	0.5	0.6436171593937638	0.5	0.0	0	0.0
2511	None	None	None	None	None	0	0	0.42857142857142855	3	0.625	5	0.625	0.25	3	2	6	7	0	0.25	8	2	0.6666666666666666	10	0.4666666666666667	0.25	0.35556161817379267	0.9999986415960352	0.06381142274347076	0.6646007345150244	-0.08040695465964334	0.5666590284242857	0.8829471797957069	0.9920011948876387	1.0	1.0	0.7702846863850836
3376	0.00023583900960647258	0.00013284899068275857	-0.00010679541173479503	0.9943322210817123	None	0.2	2	0.45454545454545453	10	0.4838709677419355	15	0.7333333333333333	0.3870967741935484	21	12	11	4	0	0.5555555555555556	9	5	2.2	33	0.23529411764705882	0.5714285714285714	0	0.5	0	0.5	0.09373300264063422	0.5098221221051206	0.6087025260935652	0.5032744151346634	1.0	1.0	0.0
5839	0.008096657468862536	0.004394973118735807	0.004380011771100964	0.9937407460934511	None	0.3333333333333333	1	0.4444444444444444	4	0.7272727272727273	8	0.28888888888888886	0.7272727272727273	11	8	1	3	0	0.5555555555555556	5	9	0.8666666666666667	13	1.0	1.0	7.902762784127648e-27	0.5000000000000621	-0.0197735256836241	0.5112595773094075	0.11246220723427562	0.7915138451598678	0.6416149647391859	0.6129446392695618	1.0	1.0	0.0
1199	None	None	None	None	None	0	0	0.5	3	0.7142857142857143	5	0.375	0.7142857142857143	8	5	0	1	0	0.6666666666666666	6	4	0.6	9	1.0	0.4	6.382128412573799e-05	0.5247993423022477	2.2935358176058314e-06	0.5000037912671463	0.05678846880178565	0.5311038329105511	0.5665093919474427	0.5186471966499447	1.0	0.875	0.0
1422	None	None	None	None	None	0.125	1	0.42105263157894735	8	0.5	13	0.5833333333333334	0.23076923076923078	11	6	16	1	0	0.75	8	6	1.8666666666666667	28	0.03225806451612903	0.25	0.24405435363479003	0.5664809545963048	0.042229991229972015	0.6234475244801585	-0.09743942693534559	0.56267197883257	0.7984859049561372	0.5844923668015941	1.0	0.8181818181818182	0.0
524	None	None	None	None	None	0	0	0.6666666666666666	2	0.0	0	0.6666666666666666	0	0	0	3	5	0	0.6666666666666666	2	3	0.26666666666666666	4	0.5	0	0	0	0	0	0	0	0	0	0	0	0
4418	1.7603948075057333e-08	1.6620565345113024e-08	1.0398823559966408e-10	0.9999978217964498	None	0.3333333333333333	1	0.4444444444444444	4	0.7272727272727273	8	0.28888888888888886	0.7272727272727273	12	8	0	0	0	0.5555555555555556	5	9	0.8666666666666667	13	0.0	1.0	0.07679822023512681	0.6472127698344149	0.03407815022556643	0.5572344578379161	2.7911623043261835e-13	0.5000069013093555	0.580290867694705	0.5692833300458254	0	1.0	0.0
3165	0.0015757547411847591	0.00018030430793547882	0.0001617092249789325	0.9994745142492615	None	0	0	0.42857142857142855	3	0.75	6	0.3333333333333333	0.75	9	6	0	1	0	0.8333333333333334	6	5	0.6666666666666666	10	1.0	0.4	0.004982704936562475	0.5239053058939233	6.227281259159761e-06	0.5000041923753947	0.09306710984794905	0.5416098251701725	0.5989879791442687	0.5218640551222345	1.0	0.8888888888888888	0.0
4401	0.0005549787880019	8.733618908593192e-05	-3.26670792013792e-05	0.999343272479363	None	0.3333333333333333	1	0.4444444444444444	4	0.7272727272727273	8	0.28888888888888886	0.7272727272727273	12	8	0	0	0	0.5555555555555556	5	9	0.8666666666666667	13	0.0	1.0	0.09017559681933546	0.507136151381723	1.4416639324428362e-11	0.5000000632709307	0.02695253696961561	0.6797847212063806	0.6074741197251735	0.5647452241740105	0	1.0	0.0
2340	None	None	None	None	None	0	0	1.0	1	0	0	1.0	0	1	0	0	3	0	0.5	1	2	0.13333333333333333	2	1.0	0	0	0	0	0	0	0	0	0	0	0	0
6452	0.00038427044625268664	0.00017693426048878916	0.00015142729445110576	0.999135141093088	None	0.25	1	0.4	4	0.7692307692307693	10	0.23809523809523808	0.7692307692307693	14	10	0	0	0	0.7777777777777778	7	9	1.0	15	0.0	1.0	0.09999941765984133	0.500006168199531	-0.030542662036193817	0.5884224462749231	0.010925494044499575	0.6600271396279453	0.6535532370196431	0.5842623828692233	0	1.0	0.0
2517	None	None	None	None	None	0	0	0.5555555555555556	10	0.2916666666666667	7	0.5777777777777777	0.08333333333333333	11	2	14	6	0	0.5555555555555556	9	5	1.7333333333333334	26	0.2608695652173913	0.8181818181818182	3.690029890698477e-11	0.5000000006848356	0.014014513574013555	0.659490705316108	0.0012330750662323713	0.510571942259995	0.5907814037004451	0.5583429846233878	0.40909090909090906	0.45454545454545453	0.0
1526	None	None	None	None	None	0.14285714285714285	1	0.4375	7	0.5714285714285714	12	0.575	0.19047619047619047	10	4	12	8	0	0.625	8	5	1.5333333333333334	23	0.36363636363636365	0.5263157894736842	-0.08442541559899652	0.5245020763043206	0.00011919522859062253	0.5004890871830501	0.006572641844531171	0.6300789864761004	0.6186402527600631	0.5525221046728606	1.0	1.0	0.0
515	None	None	None	None	None	0	0	0.375	3	0.8	8	0.3333333333333333	0.8	11	8	0	1	0	0.4444444444444444	4	9	0.8	12	1.0	1.0	0.11505578064269248	0.5786663342492108	0.09999996205325909	0.5000066467891693	0.1545098738439027	0.55992447506525	0.5711492911515038	0.546381529188283	0.9090909090909091	1.0	0.0
4580	0.014075037124788622	0.01430477757748591	0.01430462953136777	0.9885275706709389	None	0.3333333333333333	1	0.5	4	0.7	7	0.3333333333333333	0.7	11	7	0	0	0	0.4444444444444444	4	9	0.8	12	0.0	1.0	0.11989630943889942	0.5488758134570605	-0.05648633558814751	0.5979146133989641	0.33620942422477207	0.794352381982055	0.8376586029448274	0.6565803776067263	0	1.0	0.0
701	None	None	None	None	None	0	0	0.5	1	1.0	1	0.75	0	0	0	2	0	0	1.0	2	2	0.2	3	0.0	0	0	0	0	0	0	0	0	0	0	0	0
6822	0.0034557791034686364	0.0002072902014502968	0.0001870314358461833	0.9955536657727982	None	0.3333333333333333	1	0.4444444444444444	4	0.7272727272727273	8	0.28888888888888886	0.7272727272727273	12	8	0	0	0	0.5555555555555556	5	9	0.8666666666666667	13	0.0	1.0	-0.059039441389213375	0.5097791987202576	-0.044622758395581996	0.6498881674214345	0.09999999987306747	0.500924538515063	0.6721906941341538	0.5548918322434105	0	1.0	0.0
2215	None	None	None	None	None	0	0	1.0	2	0.0	0	1.0	0	1	0	1	0	0	0.3333333333333333	1	3	0.2	3	0.0	1.0	0	0	0	0	0	0	0	0	0	0	0
7364	0.013153394713828434	0.012901628327717787	0.012901004860576252	0.993527631700058	None	0	0	0.375	3	0.7777777777777778	7	0.4074074074074074	0.7777777777777778	10	7	0	0	0	0.3333333333333333	3	9	0.7333333333333333	11	0.0	1.0	0.0719582335591015	0.5084051031547866	-0.09301460929722423	0.544715297629181	0.3381096614732164	0.8545685586304419	0.8568764517237493	0.6595490507931772	0	0.2	0.0
6284	0.0006969281401888229	0.0006379869820375863	-0.0006379869595188017	0.9995158844921933	None	0.3333333333333333	1	0.4444444444444444	4	0.7272727272727273	8	0.28888888888888886	0.7272727272727273	12	8	0	0	0	0.5555555555555556	5	9	0.8666666666666667	13	0.0	1.0	0.03953667200738023	0.5143220509296804	0.13935803181240783	0.9999999651782122	0.05977373586009529	0.6720334361154319	0.9334037650921885	0.9974840213535331	0	1.0	0.0
3681	7.83371446722599e-06	6.758556859510964e-08	-6.672582273165158e-08	0.999991268683609	None	0.25	1	0.4	4	0.75	9	0.25925925925925924	0.75	13	9	0	0	0	0.6666666666666666	9	6	0.9333333333333333	14	0.0	1.0	0.028983110400480218	0.5289899208446193	2.696241813128548e-09	0.5000001876159855	0.003833347254240977	0.5221953104000268	0.5341038871702223	0.5170708842042473	0	1.0	0.0
5869	0.01773135439636133	0.004971750067100909	0.0036310196923834844	0.9898456200094818	None	0.25	1	0.4	4	0.75	9	0.25925925925925924	0.75	13	9	0	0	0	0.6666666666666666	6	9	0.9333333333333333	14	0.0	1.0	0.10438855362519692	0.55212056756162	-0.028205106729996755	0.5098145231338663	0.2783690784435115	0.8228178540166409	0.78188057607725	0.6444399199234903	0	0	0.0
4329	0.00023248412059320115	1.399170996723297e-06	5.706141489499048e-07	0.999999923897156	None	0.25	1	0.4	4	0.7692307692307693	10	0.23809523809523808	0.7692307692307693	14	10	0	0	0	0.7777777777777778	7	9	1.0	15	0.0	1.0	-0.04552913122113502	0.5966847329650313	-0.021354178977057513	0.5060099039460452	0.12738723698626436	0.604767321238591	0.6877622189816249	0.5696345005461564	0	0.35714285714285715	0.0
1098	None	None	None	None	None	0	0	0.6666666666666666	2	0.5	1	0.6666666666666666	0	0	0	3	0	0	0.6666666666666666	3	2	0.26666666666666666	4	0.0	0	0	0	0	0	0	0	0	0	0	0	0
6710	0.005877414746785522	0.00598348970888573	0.005983488931262625	0.9971548529158194	None	0.3333333333333333	1	0.4444444444444444	4	0.7272727272727273	8	0.28888888888888886	0.7272727272727273	12	8	0	0	0	0.5555555555555556	5	9	0.8666666666666667	13	0.0	1.0	0.09780558669197362	0.5000904664200712	-0.06560758917519746	0.5161677295324405	0.09999999999875159	0.5016635053797299	0.6847224739366579	0.5059754974575716	0	0.6666666666666666	0.0
3269	0.0035845483877642546	0.00042647160406435885	-0.00042643791240231564	0.9951713918121511	None	0.25	1	0.4	4	0.75	9	0.25925925925925924	0.75	13	9	0	0	0	0.6666666666666666	6	9	0.9333333333333333	14	0.0	1.0	0.09861053114468896	0.5308566275351491	0.08192705579041218	0.5280409795144018	-0.03885984468059246	0.6931054186100172	0.6425827718015027	0.5866614778634327	0	1.0	0.0
3078	None	None	None	None	None	0	0	0.38095238095238093	8	0.5172413793103449	15	0.6888888888888889	0.20689655172413793	14	6	16	3	0	0.5555555555555556	9	5	2.066666666666667	31	0.10714285714285714	0.6153846153846154	0.0999999993150396	0.500000021354933	2.2805525982003945e-06	0.500139292363176	0.09918694301553657	0.5202729174734174	0.6152599857382381	0.5068073631759994	0.9285714285714286	1.0	0.0
4236	0.0034141753085454385	0.00015662010491213755	5.005982914333528e-05	0.9932979789213942	None	0.3333333333333333	1	0.4444444444444444	4	0.7272727272727273	8	0.28888888888888886	0.7272727272727273	12	8	0	0	0	0.5555555555555556	5	9	0.8666666666666667	13	0.0	1.0	0.09368035889932147	0.5049236412689414	-0.012450070137238764	0.6579363296118855	0.09999431800015603	0.5202284083502898	0.6257733278210641	0.5625673474534485	0	1.0	0.0
6841	0.0003746905100655027	0.00023641731811845413	0.00023597325501063628	0.9998350314013031	None	0.3333333333333333	1	0.5	4	0.6666666666666666	6	0.4074074074074074	0.6666666666666666	10	6	0	0	0	0.3333333333333333	3	9	0.7333333333333333	11	0.0	1.0	0.14807406635193054	0.5130642184665851	1.235009652860743e-07	0.5000002383140262	0.12495518539644239	0.5000000000000001	0.6571050771160227	0.504355700132074	0	1.0	0.0
6400	0.0005985264306722272	0.00044429082323177243	-0.00044428983924906174	0.9980350878991777	None	0.3333333333333333	1	0.5	4	0.7	7	0.3333333333333333	0.7	11	7	0	0	0	0.4444444444444444	4	9	0.8	12	0.0	1.0	0.14730553994465143	0.5339225230504553	-0.08767383774279941	0.676642329521146	0.025092070506832174	0.5218358976136633	0.7386510677834632	0.5794608693737708	0	1.0	0.0
2828	5.23796438260345e-06	9.437073811632094e-09	9.166888414931205e-09	0.9999979903116024	None	0	0	0.5	1	1.0	1	1.0	1.0	2	1	0	0	0	0.3333333333333333	1	3	0.2	3	0.0	0	0.022167310021925835	0.526386730934665	-3.7323888373425333	0.9999998582439725	0.03619122533701561	0.5638350536141125	0.9999999800959509	0.9954004265392761	0	1.0	0.0
603	None	None	None	None	None	0.3333333333333333	1	0.4444444444444444	4	0.7272727272727273	8	0.2708333333333333	0.7272727272727273	12	8	0	0	0	0.75	6	8	0.8666666666666667	13	0.0	0.8571428571428571	0.025250615908480555	0.5872773718025842	0.06101449925521503	0.6937456240930864	0.20858645356380306	0.5760697880702894	0.703495054001478	0.6206615035613067	0	1.0	0.0
4869	0.000270506599581671	2.8090774829961363e-06	-2.619496922949486e-06	0.9999967929692443	None	0.25	1	0.4	4	0.75	9	0.25925925925925924	0.75	13	9	0	0	0	0.6666666666666666	9	6	0.9333333333333333	14	0.0	1.0	0.01941761231000787	0.5699645876587978	3.464597386196415e-08	0.50000766825034	0.035327456312041566	0.5921597377839355	0.5507485004579283	0.5543377374841321	0	1.0	0.0
5886	0.003990044924313421	0.00029374586032315163	0.0002854800525241619	0.9950428468433701	None	0.25	1	0.4	4	0.7692307692307693	10	0.23809523809523808	0.7692307692307693	14	10	0	0	0	0.7777777777777778	7	9	1.0	15	0.0	1.0	0.002895906679550647	0.5083187853871077	0.11539318625793786	0.5629530828055315	0.22085844010877848	0.678578771391344	0.7107667585486044	0.5852979377861595	0	1.0	0.0
2612	0.011145266659023533	0.0031467560420473657	0.0016368504518366222	0.9924344396786107	None	0	0	0.42857142857142855	3	0.75	6	0.5555555555555556	0.75	9	6	0	1	0	0.2222222222222222	9	2	0.6666666666666666	10	1.0	1.0	-0.22881599780775996	0.9979437064499044	0.0999512365890838	0.5003668776453086	-0.09999999817096072	0.5002223976752976	0.8013312865149443	0.8871928798641249	1.0	1.0	0.0
4919	0.014389943463104325	0.005505548583496612	0.0018981192858145719	0.9903827878820999	None	0.25	1	0.4	4	0.75	9	0.25925925925925924	0.75	13	9	0	0	0	0.6666666666666666	6	9	0.9333333333333333	14	0.0	1.0	0.09344717507887577	0.5051784323416382	-0.0999947209048678	0.5000625562231328	0.2510672047561596	0.6331053207003391	0.8079463690421543	0.5470707538158943	0	1.0	0.0
6944	0.003140342885775554	0.0009060350479167271	0.0007519651258143897	0.9990007526296476	None	0	0	0.42857142857142855	3	0.75	6	0.5555555555555556	0.75	9	6	0	1	0	0.2222222222222222	9	2	0.6666666666666666	10	1.0	1.0	0.00011849694554911414	0.5058087998613989	8.063146467072043e-07	0.5000091809257537	0.2429198246262989	0.539555304622712	0.7586032951237052	0.5151474890070422	1.0	1.0	0.0
4333	0.00407973710254315	0.00349968434235629	0.0034995840589204692	0.9976876379900513	None	0.25	1	0.4	4	0.7692307692307693	10	0.23809523809523808	0.7692307692307693	14	10	0	0	0	0.7777777777777778	7	9	1.0	15	0.0	1.0	0.031149927977965793	0.507251157057428	-0.0279508106027778	0.5107081691422714	0.23522303631771663	0.8018897067848284	0.7564408283873184	0.6201058867867876	0	1.0	0.0
4594	5.311923742046639e-05	4.22014029617372e-07	-3.063934298244742e-07	0.9999981291973727	None	0.3333333333333333	1	0.4444444444444444	4	0.7272727272727273	8	0.28888888888888886	0.7272727272727273	12	8	0	0	0	0.5555555555555556	9	5	0.8666666666666667	13	0.0	1.0	0.09989553382363967	0.5000839608888287	2.3370014377377856e-20	0.5	0.13835463107317805	0.6292704604559747	0.6417787375032472	0.544004538559871	0	1.0	0.0
930	None	None	None	None	None	0	0	0.1875	3	0.8095238095238095	17	0.7666666666666667	0	0	0	22	10	0	0.8333333333333334	6	5	1.5333333333333334	23	0.20833333333333334	0.1111111111111111	0	0	0	0	0	0	0	0	0	0	0
2543	None	None	None	None	None	0	0	0.5	2	0.75	3	1.0	0.5	3	2	2	7	0	0.16666666666666666	1	6	0.4	6	1.0	0.4	0.23519393499642377	0.5728294261240104	0.008735719248695515	0.514816872167624	0.1509608018071333	0.5436986606722628	0.717999858762038	0.543881080166103	1.0	1.0	0.0
6850	0.009966497659529562	0.0016368450273052731	-0.001512839303710106	0.9977194951690894	None	0.3333333333333333	1	0.5	4	0.7	7	0.3333333333333333	0.7	11	7	0	0	0	0.4444444444444444	4	9	0.8	12	0.0	1.0	0.0848767166503634	0.5313970849314439	8.300476480166029e-07	0.5000093817433445	0.07725386465285194	0.503715762339527	0.5943845757999364	0.5117190742446519	0	0.7272727272727273	0.0
4614	1.9769451442996984e-07	1.3427725707923722e-07	1.3427725424036122e-07	0.9999616473214716	None	0.3333333333333333	1	0.4444444444444444	4	0.7272727272727273	8	0.28888888888888886	0.7272727272727273	12	8	0	0	0	0.5555555555555556	5	9	0.8666666666666667	13	0.0	1.0	0.05012535880212948	0.5032635231862516	-0.03686347503307787	0.5391738877905129	1.756761129363132e-11	0.5539525254264649	0.5884176023060955	0.5321825491451175	0	1.0	0.0
3731	None	None	None	None	None	0.42857142857142855	3	0.5625	9	0.5	11	0.5333333333333333	0.5	20	11	3	1	0	0.5555555555555556	9	5	1.6	24	1.0	0.5263157894736842	0	0.5	0	0.5	9.22439648144334e-05	0.5033339214982678	0.50010871055336	0.5011113218061135	1.0	1.0	0.0
5266	0.0021861162565963996	0.0001069090005578162	0.00010688917815751584	0.9984460217145491	None	0.3333333333333333	1	0.5	4	0.6666666666666666	6	0.4074074074074074	0.6666666666666666	10	6	0	0	0	0.3333333333333333	3	9	0.7333333333333333	11	0.0	1.0	4.766876953309124e-13	0.5	-0.09999994072793747	0.5005671773308197	0.03952333218038566	0.5397259544520935	0.642714790487832	0.5134557640632487	0	1.0	0.0
6918	0.01719210531850856	0.017433452114325693	0.017433451828509416	0.9902216539834114	None	0.3333333333333333	1	0.4444444444444444	4	0.7272727272727273	8	0.28888888888888886	0.7272727272727273	12	8	0	0	0	0.5555555555555556	5	9	0.8666666666666667	13	0.0	1.0	0.09999999194081008	0.5000000006854349	0.061348082226851675	0.5464139782893465	0.40260355840921236	0.8043956265049541	0.822699582453829	0.6302749086288817	0	1.0	0.0
168	None	None	None	None	None	0	0	0.4	2	0.8	4	0.4666666666666667	0.8	6	4	0	1	0	0.6	3	5	0.4666666666666667	7	0.5	0	0.08249380795550765	0.5208893658094699	0.12799727985053141	0.5750286050344281	0.09969846734560939	0.5348031736988882	0.5510821196256276	0.5436752594135006	0.0	0	0.0
2689	7.925506822843782e-05	2.5501890820573903e-07	2.9782430273779106e-09	0.9999964017234627	None	0	0	0.6	3	0.6	3	0.4666666666666667	0.6	6	3	0	1	0	0.6	3	5	0.4666666666666667	7	1.0	1.0	0.09999980267623579	0.5000002552873409	1.0686503506018436e-14	0.5000000000012909	0.01778174976067303	0.5876399413535814	0.6145564438149902	0.5294839661747677	0.0	0	0.0
7195	0.00046532508846369584	3.5344309733572645e-06	2.358015821359094e-06	0.9999959710520935	None	0	0	0.3333333333333333	3	0.8181818181818182	9	0.28888888888888886	0.8181818181818182	12	9	0	0	0	0.5555555555555556	9	5	0.8666666666666667	13	0.0	1.0	-0.0821757832965303	0.5424969428758596	-0.01806064597539585	0.5042504449097092	0.09733098393728956	0.5052359597161471	0.680288645371673	0.5173551648248703	0	1.0	0.0
1083	None	None	None	None	None	0.1	1	0.5	11	0.4	12	0.4444444444444444	0.3	19	9	12	3	0	0.8888888888888888	8	9	2.1333333333333333	32	0.16666666666666666	0.5833333333333334	-0.08409934373926956	0.540301172524561	0.00014887081254868616	0.5169251125275139	0.04172716388321014	0.5214839942493295	0.6308734949012739	0.5262483812115761	1.0	1.0	0.0
996	None	None	None	None	None	0.3333333333333333	1	0.5	4	0.6666666666666666	6	0.4074074074074074	0.6666666666666666	10	6	0	0	0	0.3333333333333333	9	3	0.7333333333333333	11	0.0	1.0	0.09980608454515079	0.5329621268905543	0.0999960120952213	0.5000327468906843	0.07193531796892505	0.6003119248425093	0.5329887048823405	0.5447909356443732	0	0.9	0.0
5766	0.005514188467027132	0.0056118350157653915	0.005611827665933131	0.9989692411982527	None	0.3333333333333333	1	0.5	4	0.6666666666666666	6	0.4074074074074074	0.6666666666666666	10	6	0	0	0	0.3333333333333333	3	9	0.7333333333333333	11	0.0	1.0	0.004768958362970738	0.5015475089715773	-0.09987311263527207	0.6006475832506751	0.17960259740337925	0.7729547669896819	0.7584818838980626	0.6333174110100661	0	0.9	0.0
3222	5.412371434990125e-05	8.258828666402714e-07	-7.108244522934063e-07	0.9999503308190872	None	0	0	0.34615384615384615	9	0.5675675675675675	21	0.7222222222222222	0.08108108108108109	8	3	30	13	0	0.6666666666666666	9	6	2.6	39	0.22033898305084745	0.9411764705882353	0.0639029161766665	0.600323596518891	0.09767894688990877	0.5075013737555383	-0.09988529616734632	0.5003089521025703	0.7004195633081312	0.536440040116024	0.0	0	0.0
710	None	None	None	None	None	0	0	0.5	2	0.75	3	1.0	0.75	5	3	0	1	0	0.16666666666666666	6	1	0.4	6	0.5	0.4	0.05915484140863755	0.591975173602505	0.09999402001529799	0.5000413566382175	0.026174794861795914	0.526228554365683	0.5878057623668844	0.5396923630480296	1.0	1.0	0.0
4330	0.0016876438516409457	0.0009661278382558789	-0.0005257592572289906	0.9978995591865958	None	0.3333333333333333	1	0.5	4	0.7	7	0.3333333333333333	0.7	11	7	0	0	0	0.4444444444444444	4	9	0.8	12	0.0	1.0	0.09930537601624498	0.5001776506829971	0.38277101853385587	0.6818827175765846	0.09999925543554057	0.6206432150583856	0.7916446073777351	0.6031184636558047	0	1.0	0.0
1553	None	None	None	None	None	0	0	0.42857142857142855	6	0.5263157894736842	10	0.875	0	4	0	16	0	0	0.6666666666666666	4	6	1.4	21	0.0	0.6666666666666666	0	0	0	0	0	0	0	0	0	0	0
3283	4.207617793221897e-06	2.7298740863931064e-07	-2.079353519107038e-07	0.9998809615762375	None	0.1875	3	0.38235294117647056	13	0.5625	27	0.6172839506172839	0.5416666666666666	39	26	10	0	0	1.0	9	9	3.3333333333333335	50	0.0	0.8292682926829268	0.09999999998787758	0.5000187707793319	0.26847604946336723	0.6767561322088524	0.00019901388871558824	0.5014347834114466	0.7514203381955893	0.5617431078576118	0	1.0	0.0
1235	None	None	None	None	None	0	0	0.17857142857142858	5	0.7948717948717948	31	0.6507936507936508	0	0	0	40	4	0	0.7777777777777778	9	7	2.7333333333333334	41	0.047619047619047616	0.9444444444444444	0	0	0	0	0	0	0	0	0	0	0
6325	1.2976048797182977e-10	1.9376656857293853e-12	-1.11347541605709e-12	0.9999999999999981	None	0.3333333333333333	1	0.5	4	0.6666666666666666	6	0.4074074074074074	0.6666666666666666	10	6	0	0	0	0.3333333333333333	3	9	0.7333333333333333	11	0.0	1.0	0.09996495393113933	0.5	-0.070430971054086	0.5626111952014907	0	0.5	0.6679916776376836	0.5209682184799318	0	1.0	0.0
959	None	None	None	None	None	0.2	1	0.6923076923076923	9	0.23529411764705882	4	0.4523809523809524	0.17647058823529413	12	3	6	0	0	0.8571428571428571	7	6	1.2666666666666666	19	0.0	0.8333333333333334	1.1651175508595479e-06	0.5001119921886816	0.09998510087262726	0.5017385344521244	-0.0946823619449505	0.5989471954734923	0.6888427154587679	0.5339877119884594	0	1.0	0.0
870	None	None	None	None	None	0	0	1.0	2	0.0	0	0.75	0	2	0	0	0	0	1.0	2	2	0.2	3	0.0	0	0	0	0	0	0	0	0	0	0	0	0
638	None	None	None	None	None	0	0	0.15789473684210525	3	0.8461538461538461	22	0.7777777777777778	0	0	0	27	0	0	0.4444444444444444	9	4	1.8666666666666667	28	0.0	0.96	0	0	0	0	0	0	0	0	0	0	0
4267	0.007614026599682237	0.006338636308797317	0.006295836597226553	0.9955342504383305	None	0.25	1	0.4	4	0.7692307692307693	10	0.23809523809523808	0.7692307692307693	14	10	0	0	0	0.7777777777777778	7	9	1.0	15	0.0	1.0	0.09035817216791761	0.5410745829539764	0.23441316192136688	0.5307922513658337	0.09999963700322317	0.5000495376487788	0.6603014197758589	0.5239976019793798	0	1.0	0.0
721	None	None	None	None	None	0	0	1.0	3	0.0	0	0.6666666666666666	0	3	0	0	1	0	0.6666666666666666	3	2	0.26666666666666666	4	1.0	1.0	0	0	0	0	0	0	0	0	0	0	0
6791	0.0010991002207621505	0.0004543445180342943	0.0003580947495570843	0.9989783110236532	None	0	0	0.42857142857142855	3	0.75	6	0.5555555555555556	0.75	9	6	0	0	0	0.2222222222222222	2	9	0.6666666666666666	10	0.0	1.0	0.040153206665767306	0.5082011504513257	-0.09980562012830554	0.512996669793615	0.062445638185463656	0.5252190628565995	0.6717830533565099	0.5154757104508962	0	0.8888888888888888	0.0
6970	0.016606744021440634	0.00014772193234040745	-6.933471396529872e-05	0.9865676039613948	None	0.25	1	0.4	4	0.75	9	0.25925925925925924	0.75	13	9	0	0	0	0.6666666666666666	6	9	0.9333333333333333	14	0.0	1.0	0.18745542794435938	0.5684166503450235	0.0070255387477257914	0.5235116664190351	0.08051132160308636	0.5378430272729599	0.6695908000916758	0.5433221207970413	0	1.0	0.0
3680	0.001264850119962761	0.001340729246931477	0.0013407291858950775	0.9995463340623041	None	0.3333333333333333	1	0.4444444444444444	4	0.7272727272727273	8	0.28888888888888886	0.7272727272727273	12	8	0	0	0	0.5555555555555556	5	9	0.8666666666666667	13	0.0	1.0	0.08274581271494566	0.5036597193471418	0.02346780162501367	0.6546038957689712	0.08077999017894497	0.6513919160743755	0.578553843422388	0.6050089731883106	0	1.0	0.0
2643	0.0032713542374662547	0.000854661466951599	0.0003200451628190829	0.9944532735462188	None	0.5	1	0.6666666666666666	4	0.5714285714285714	4	0.375	0.5714285714285714	8	4	0	0	0	0.6666666666666666	6	4	0.6	9	0.0	0.6666666666666666	-0.0999994457694936	0.5000007776157671	0.02233504161284195	0.5394542759689395	0.4648923441402887	0.9999999999999634	0.9879595367918811	0.9999685220677164	0	1.0	0.0
262	None	None	None	None	None	0.07692307692307693	1	0.39285714285714285	11	0.5641025641025641	22	0.6507936507936508	0.38461538461538464	25	15	15	0	0	0.7777777777777778	9	7	2.7333333333333334	41	0.0	0.8235294117647058	-0.03933157916062397	0.5186322111113022	0.013490786147000108	0.665187663626586	0.09997999480595732	0.5009728021094052	0.6548452612422861	0.5634029818777969	0	0.88	0.0
507	None	None	None	None	None	0	0	0.5714285714285714	4	0.25	2	0.6666666666666666	0.25	5	2	4	1	0	0.6	5	3	0.6666666666666666	10	0.1111111111111111	0	0.0005078614175561368	0.5011298423977943	0.09999916923310892	0.5000006362038985	0.015508963394600016	0.5140213543030633	0.6077708417907933	0.5050516654350202	1.0	1.0	0.0
4736	0.0034596586425827834	0.0013318188451324777	0.001209935991389412	0.994003669179286	None	0.3333333333333333	1	0.5	4	0.7	7	0.3333333333333333	0.7	11	7	0	0	0	0.4444444444444444	4	9	0.8	12	0.0	1.0	-0.005954138073898173	0.508852996131725	1.4880295136934729e-06	0.5001679093076502	0.0999999969943651	0.6329068193870107	0.61905451080041	0.5482489632593109	0	1.0	0.0
4297	0.004831022245887752	0.0003125935083399471	-0.00023627170653096693	0.9952152250694437	None	0.25	1	0.45454545454545453	5	0.6428571428571429	9	0.4	0.6428571428571429	14	9	1	1	0	0.625	8	5	1.0666666666666667	16	1.0	0.9090909090909091	0.032480069475320075	0.5183713873033485	-0.03170905522246685	0.6437441019435082	0.007073364526951065	0.5997612509476049	0.5891088617432108	0.5882043093013297	0.9285714285714286	0.8571428571428571	0.0
1303	None	None	None	None	None	0	0	0.5	3	0.6666666666666666	4	0.4444444444444444	0.6666666666666666	7	4	0	1	0	0.5	3	6	0.5333333333333333	8	1.0	0.4	0.04417648135309049	0.660292054886835	-0.04761928182508647	0.6177308185570646	0.00034953208800213114	0.5427648803118356	0.5946360965332277	0.6079414556338648	0.2857142857142857	0.42857142857142855	0.0
5051	0.009701443045200644	0.0053153111668631054	0.005311744175293894	0.9975535128355473	None	0	0	0.42857142857142855	3	0.75	6	0.5555555555555556	0.75	9	6	0	1	0	0.2222222222222222	2	9	0.6666666666666666	10	1.0	1.0	0.006839788565514401	0.5008589550301448	-0.019133552319859828	0.5066262084910036	0.3984639228613102	0.8664406368966807	0.8707919481147217	0.65322902635021	1.0	1.0	0.0
2806	0.00034598395787072833	0.00035037663977642407	9.100810413305972e-07	0.9986010826088828	None	0.5	1	0.6666666666666666	4	0.5714285714285714	4	0.375	0.5714285714285714	8	4	0	0	0	0.6666666666666666	6	4	0.6	9	0.0	0.8	-0.09999999159470782	0.5000000150058151	-0.09521923803794033	0.5325992000081187	0.03292414144193252	0.5475005667682425	0.6515450388089805	0.5267377265606026	0	1.0	0.0
3665	0.00045440633093654246	4.3704416853721296e-06	-4.338624788427812e-06	0.9999955527013771	None	0.25	1	0.4	4	0.75	9	0.25	0.75	13	9	0	0	0	0.875	8	7	0.9333333333333333	14	0.0	0.8571428571428571	-0.0989750145151401	0.5047907375193131	1.80592712746205e-18	0.5000000000000289	0.2235939092415638	0.8099112056698703	0.7920380885003764	0.6199962443737802	0	0.9230769230769231	0.0
241	None	None	None	None	None	0	0	1.0	1	0	0	1.0	0	1	0	0	3	0	0.5	1	2	0.13333333333333333	2	1.0	0	0	0	0	0	0	0	0	0	0	0	0
503	None	None	None	None	None	0	0	0.4	2	0.8	4	0.5833333333333334	0	1	0	5	0	0	0.3333333333333333	6	2	0.4666666666666667	7	0.0	0	0	0	0	0	0	0	0	0	0	0	0
6577	0.0035656568219152897	0.0021465208202345585	0.0017089422588630612	0.9953924804506018	None	0	0	0.375	3	0.8	8	0.3333333333333333	0.8	11	8	0	0	0	0.4444444444444444	4	9	0.8	12	0.0	1.0	0.0999998816105497	0.5000000855706747	0.3072191626577273	0.6969514882995786	0.09999992462492371	0.5003084108924682	0.7264809073993572	0.5690604801597643	0	0.9090909090909091	0.0
7056	3.172235601040334e-08	2.8679018925234964e-08	-2.302782295235364e-08	0.9999899204690379	None	0.25	1	0.4	4	0.7692307692307693	10	0.23809523809523808	0.7692307692307693	14	10	0	0	0	0.7777777777777778	7	9	1.0	15	0.0	1.0	0.058570760111951704	0.5009908415413314	-0.08522901890430709	0.7692234068044087	2.6318430592384785e-14	0.51092483575093	0.6431154393861601	0.6028131205318172	0	1.0	0.0
4692	0.004203252507435678	0.0007280322531511403	0.0007091965771128233	0.9947115038429499	None	0.25	1	0.4	4	0.7692307692307693	10	0.23809523809523808	0.7692307692307693	14	10	0	0	0	0.7777777777777778	7	9	1.0	15	0.0	1.0	1.7881246761636397e-11	0.5000000005447183	1.7310687738401279e-06	0.5000184888026502	0.09433226047509913	0.5262041717967884	0.6093739503980522	0.508748004502058	0	0.8571428571428571	0.0
3776	0.007880667567008308	0.007327800508681423	0.007324108074768408	0.9950331520332304	None	0.25	1	0.4	4	0.7692307692307693	10	0.23809523809523808	0.7692307692307693	14	10	0	0	0	0.7777777777777778	7	9	1.0	15	0.0	1.0	0.07645969158028235	0.6472830628070634	0.013016506747553674	0.5274856799288208	0.0999999641068003	0.5015245379446823	0.5992044646266744	0.5599822185764968	0	0	0.0
3048	0.01967092631082066	0.0019765332206431864	0.001962911869351231	0.9948586127835458	None	0	0	0.3333333333333333	5	0.6	12	0.4888888888888889	0.45	14	9	7	0	0	0.5555555555555556	9	5	1.4666666666666666	22	0.0	0.7058823529411765	-0.061043439050599765	0.5753827704175802	-0.032293602440881086	0.6706602315027296	-0.0787762847301581	0.5754853045194017	0.5802702826778235	0.6082024098243011	0	1.0	0.0
2997	None	None	None	None	None	0.1111111111111111	2	0.3684210526315789	14	0.5925925925925926	32	0.691358024691358	0.5	39	27	16	0	0	1.0	9	9	3.7333333333333334	56	0.0	0.8085106382978723	0.07698629199281454	0.5769477742622654	0.09998426881545092	0.5007846766821531	0.014670430619676758	0.6620469231041369	0.5987390352264516	0.5814206592679377	0	1.0	0.0
4177	1.8329938065730157e-08	1.7189695802540797e-08	1.4918566640984041e-09	0.9999979458721678	None	0.3333333333333333	1	0.4444444444444444	4	0.7272727272727273	8	0.28888888888888886	0.7272727272727273	12	8	0	0	0	0.5555555555555556	5	9	0.8666666666666667	13	0.0	1.0	0.08976220085988952	0.5130115293184986	8.10041716614164e-06	0.5000438366927932	1.1846635060087303e-20	0.5000000005011975	0.6042317155680472	0.5043526583233893	0	1.0	0.0
3033	None	None	None	None	None	0.08333333333333333	1	0.4074074074074074	11	0.5263157894736842	20	0.6349206349206349	0.2631578947368421	19	10	20	7	0	0.7777777777777778	7	9	2.6666666666666665	40	0.2	0.9696969696969697	0.09854878379945263	0.5825008790091047	6.91471752107693e-14	0.5000000000001309	-0.07776538765248772	0.5123412250838748	0.670128418445487	0.5318255140511322	0.0	0	0.0
1165	None	None	None	None	None	0.14285714285714285	1	0.5294117647058824	9	0.34782608695652173	8	0.5555555555555556	0.08695652173913043	8	2	16	6	0	0.5555555555555556	9	5	1.6666666666666667	25	0.2	0.45454545454545453	3.648794804823105e-14	0.5000000000029842	-0.09798790416429719	0.6105297309824896	-0.09999426217554842	0.5000727570828841	0.6156352212805343	0.5374157985470353	0.8125	1.0	0.0
737	None	None	None	None	None	0	0	0.2	2	0.8333333333333334	10	0.9333333333333333	0.08333333333333333	2	1	11	0	0	0.6	5	3	0.9333333333333333	14	0.0	0	0.09868960246050536	0.5019671824912677	0.09999964847129658	0.5000000319512248	0.309528147769669	0.5181328968402433	0.7292525547115638	0.5067022909349176	0	0.5	0.0
7517	0.010087754026489268	0.004704274793635766	0.0036857910725604276	0.994722169963058	None	0.25	1	0.4	4	0.75	9	0.25925925925925924	0.75	13	9	0	0	0	0.6666666666666666	6	9	0.9333333333333333	14	0.0	1.0	3.1161276704075094e-05	0.5000005204809312	-0.09999386983548847	0.50000581699122	0.3021457571722378	0.8811417770039661	0.8467623838115653	0.6610038327406206	0	1.0	0.0
7324	0.010986072845271231	0.0031541537967402686	0.0030773795487468274	0.986784187436995	None	0.25	1	0.4	4	0.75	9	0.25925925925925924	0.75	13	9	0	0	0	0.6666666666666666	6	9	0.9333333333333333	14	0.0	1.0	0.09995689359623808	0.5000510865623433	0.020164992535885672	0.6741673720367084	0.6118283709206589	0.7009272970823298	0.9457466165530806	0.6286287900195564	0	0.7692307692307693	0.0
7434	0.0010095636126602945	0.00016073465954181143	0.00011731565265395418	0.9991529991786939	None	0.25	1	0.4	4	0.75	9	0.25925925925925924	0.75	13	9	0	0	0	0.6666666666666666	6	9	0.9333333333333333	14	0.0	1.0	-0.05025618163027318	0.5100815248710394	0.25721049252585637	0.7222257538853879	0.0679211647073213	0.6741791044270393	0.7752218006509928	0.6397631269353327	0	1.0	0.0
1427	None	None	None	None	None	0.1	1	0.3181818181818182	7	0.6333333333333333	19	0.5079365079365079	0.3333333333333333	15	10	16	11	0	0.7777777777777778	9	7	2.1333333333333333	32	0.3548387096774194	0.7586206896551724	-0.09999994981142607	0.5000000909967383	0.08958080503028992	0.5511521983770771	0.07558853432461593	0.6741848586791471	0.7039215026231813	0.5770887914604569	1.0	1.0	0.0
3927	0.020019676980068613	0.0005346065427417356	2.1068283812713005e-05	0.9706801528759029	None	0.25	1	0.4	4	0.75	9	0.25925925925925924	0.75	13	9	0	0	0	0.6666666666666666	6	9	0.9333333333333333	14	0.0	1.0	0.33922858509089476	0.5194504971015511	0.05612235812192975	0.5706105587209948	0.09999999995838682	0.500000053335725	0.7762800256712541	0.5301454050092831	0	1.0	0.0
4000	0.0004057165973341811	0.00038778812812762024	-0.00038716158407872534	0.9996689735683921	None	0.25	1	0.4	4	0.75	9	0.25925925925925924	0.75	13	9	0	0	0	0.6666666666666666	6	9	0.9333333333333333	14	0.0	1.0	0.00808505792636605	0.5028699615299594	3.3451456566944443e-05	0.5018789912957082	0.03545180468904068	0.5344974921013484	0.5372868946502397	0.5130974636295331	0	0.9230769230769231	0.0
3207	4.407323855438154e-06	1.5025031401667272e-06	-1.476584143665464e-06	0.9994874749540942	None	0	0	0.3333333333333333	2	0.8333333333333334	5	0.4	0.8333333333333334	7	5	0	2	0	0.8	4	5	0.5333333333333333	8	1.0	0	0.03272240852782739	0.6464683897471333	0.040601092900358564	0.5125788804202248	0.00057799222025991	0.5373423968611196	0.5697966277680868	0.5665630246479272	1.0	1.0	0.0
4090	0.0019109599493280802	0.0005720297141291882	0.000565167740998928	0.9984159436490742	None	0.3333333333333333	1	0.4444444444444444	4	0.7272727272727273	8	0.28888888888888886	0.7272727272727273	12	8	0	0	0	0.5555555555555556	5	9	0.8666666666666667	13	0.0	1.0	-0.01657072832362278	0.6007986087962396	0.029116711788448935	0.5342872211696377	0.09999999992216113	0.5000000134910015	0.6178658733890472	0.5453879009294178	0	0.9166666666666666	0.0
4024	0.003230182763255395	0.00290267217478115	0.0028936238869623457	0.998645748178685	None	0.3333333333333333	1	0.5	4	0.7	7	0.3333333333333333	0.7	11	7	0	0	0	0.4444444444444444	4	9	0.8	12	0.0	1.0	0.06849740435330195	0.5154886257780873	-0.031220620599305037	0.5113928204602679	0.0995791803501738	0.6140795736256959	0.632015159526761	0.5475266510105452	0	0	0.0
2485	None	None	None	None	None	0.5	1	0.6666666666666666	4	0.5	3	0.4444444444444444	0.5	7	3	0	0	0	0.5	3	6	0.5333333333333333	8	0.0	1.0	-0.1914673761330999	0.9999999999976235	-0.05348224357822497	0.5264630609277208	0.0968822993025943	0.5041168103486864	0.8619892255145192	0.999871903801738	0	1.0	0.0
859	None	None	None	None	None	0	0	0.3333333333333333	3	0.8181818181818182	9	0.28888888888888886	0.8181818181818182	12	9	0	1	0	0.5555555555555556	9	5	0.8666666666666667	13	1.0	1.0	0.1756143574139663	0.6508544760889929	2.6370564354993517e-05	0.5000463900999904	-0.09250955919184467	0.5618401451114519	0.7529470960355215	0.5721280341707368	1.0	1.0	0.0
6299	0.004531717229026188	0.0008691178329535379	0.0008439473447020093	0.9941003076425992	None	0.25	1	0.4	4	0.75	9	0.25925925925925924	0.75	13	9	0	0	0	0.6666666666666666	6	9	0.9333333333333333	14	0.0	1.0	0.050083600699236876	0.5170484305446307	0.08611934846149413	0.5617758648955944	0.4965453789422984	0.8558868050468187	0.8839802116114712	0.6680496809391885	0	1.0	0.0
2317	None	None	None	None	None	0	0	0.75	3	0.0	0	0.8333333333333334	0	2	0	2	1	0	0.6666666666666666	2	3	0.3333333333333333	5	0.16666666666666666	0.6666666666666666	0	0	0	0	0	0	0	0	0	0	0
1174	None	None	None	None	None	0.1	1	0.5454545454545454	12	0.3225806451612903	10	0.5892857142857143	0.12903225806451613	13	4	19	2	0	0.875	7	8	2.2	33	0.06060606060606061	0.7692307692307693	0.1482565929696322	0.600455226703453	8.486795025745161e-07	0.5024083034048642	2.4273745174244158e-08	0.5004619600412562	0.6678736243871682	0.5348470292221541	1.0	1.0	0.0
3806	0.00030083361244088124	9.71276732037608e-07	-1.676704114704822e-07	0.9999972569771737	None	0.25	1	0.4	4	0.7692307692307693	10	0.23809523809523808	0.7692307692307693	14	10	0	0	0	0.7777777777777778	9	7	1.0	15	0.0	1.0	0.0060945191189970835	0.5616964328344848	0.5177333105238997	0.6491692720092438	0.0844735017652798	0.632139299984343	0.9042812574806068	0.6149769616361553	0	1.0	0.0
3273	0.00010971028889993587	5.58776494674203e-07	4.7441119648432494e-07	0.9999973810489147	None	0.25	1	0.4	4	0.7692307692307693	10	0.23809523809523808	0.7692307692307693	14	10	0	0	0	0.7777777777777778	9	7	1.0	15	0.0	1.0	0.0006866902402517	0.5610581122588775	0.03321168095977946	0.5744716244400969	-0.03724932742084264	0.6345891491468754	0.6025454719502438	0.5904543593877756	0	0.9285714285714286	0.0
7519	0.0015288946818485488	0.0015521895357127765	0.0015521882031705886	0.9991086208180189	None	0.3333333333333333	1	0.5	4	0.6666666666666666	6	0.4074074074074074	0.6666666666666666	10	6	0	0	0	0.3333333333333333	3	9	0.7333333333333333	11	0.0	1.0	0.02442137202403372	0.5112733656577203	2.64482420988855e-08	0.5001681140083323	0.0971710908789746	0.5	0.6017422835795264	0.5038143895158637	0	1.0	0.0
6163	0.00784908765464931	0.007832398562649882	0.007832184691210175	0.9973155492156907	None	0.3333333333333333	1	0.5	4	0.7	7	0.3333333333333333	0.7	11	7	0	0	0	0.4444444444444444	4	9	0.8	12	0.0	1.0	0.07989088520416725	0.5	-0.03527018191956112	0.524317325035158	0.09999999988447547	0.5007405294057289	0.6447300251325871	0.508358239680258	0	0.8181818181818182	0.0
6513	0.018482978635422004	0.0025974362311260257	0.0025427530982256447	0.9884648729721899	None	0.25	1	0.4	4	0.75	9	0.25925925925925924	0.75	13	9	0	0	0	0.6666666666666666	6	9	0.9333333333333333	14	0.0	1.0	0.01423054044856072	0.5203743042174828	0.09914967858720432	0.5015544664389268	0.09999902340959095	0.5016275782018227	0.5991514156068984	0.5078552361955359	0	1.0	0.0
3854	0.009222273237876768	0.005011644502680177	-0.0014693962322396763	0.9920977517446534	None	0.25	1	0.4	4	0.7692307692307693	10	0.23809523809523808	0.7692307692307693	14	10	0	0	0	0.7777777777777778	7	9	1.0	15	0.0	1.0	0.20856641425100753	0.5133193984501591	-0.11010499215893296	0.6844795500021865	0.09999993996468598	0.5002229549115245	0.789598949754239	0.5686157720353889	0	1.0	0.0
3535	0.00012357375584833637	2.5935533102554112e-06	3.0347960168661496e-07	0.9999963575189242	None	0.25	1	0.4	4	0.75	9	0.25925925925925924	0.75	13	9	0	0	0	0.6666666666666666	6	9	0.9333333333333333	14	0.0	1.0	3.0916049959908145e-05	0.5	7.004496561141189e-10	0.500000006120908	0.04231282146993751	0.6014433187171521	0.5496834337105263	0.5342365586238028	0	1.0	0.0
2613	None	None	None	None	None	0	0	0.2916666666666667	7	0.6470588235294118	22	0.6666666666666666	0.38235294117647056	19	13	16	1	0	0.6666666666666666	6	9	2.4	36	0.03333333333333333	0.7096774193548387	0.07506334640039619	0.5759374730082755	-0.09937744801365123	0.60087008741173	0.09999999999999985	0.5000000019760737	0.7064854250966774	0.5593201373082993	1.0	1.0	0.0
3042	3.4073662198411945e-08	3.001881265462502e-08	-2.820000256007728e-08	0.999993856157475	None	0	0	0.4	2	0.8	4	0.4666666666666667	0.8	6	4	0	2	0	0.6	3	5	0.4666666666666667	7	1.0	0	0.08684656587936457	0.5462268503407814	0.0011754301115176177	0.5007385389624721	3.6227392812898073e-11	0.5000002582330888	0.6002103754262424	0.5156941890204263	0.0	0.16666666666666666	0.0
5171	0.0003499695760170243	2.80188286317292e-06	2.762106512808317e-06	0.9999978759119414	None	0.3333333333333333	1	0.4444444444444444	4	0.7272727272727273	8	0.28888888888888886	0.7272727272727273	12	8	0	0	0	0.5555555555555556	9	5	0.8666666666666667	13	0.0	1.0	-0.09958786177441714	0.5734887268513823	-0.032609694406646225	0.5129490969627818	0.09999879695968797	0.5000431252999479	0.6956638712938313	0.5289741655965559	0	0.9166666666666666	0.0
6254	0.00254729278708714	0.0006001241960709656	0.0005948340886300171	0.995024453625894	None	0.25	1	0.4	4	0.75	9	0.25925925925925924	0.75	13	9	0	0	0	0.6666666666666666	6	9	0.9333333333333333	14	0.0	1.0	0.019891237429031268	0.5207424485304037	0.06290191788661234	0.5594671120879616	0.09813766254036746	0.5046314409141948	0.5823849423076658	0.5283481810762896	0	1.0	0.0
7206	0.010300597436239765	0.0020144333896208047	-0.0020142870512283068	0.9936827301564773	None	0.25	1	0.4	4	0.75	9	0.25925925925925924	0.75	13	9	0	0	0	0.6666666666666666	6	9	0.9333333333333333	14	0.0	1.0	-0.09994820950346632	0.5000324437703071	-0.09999945372347094	0.5000020416955406	0.08030503203983243	0.5130903744462771	0.700544392331703	0.504375838941957	0	0.9230769230769231	0.0
4877	0.0022232167345905226	0.0017740040047426362	-0.0017718242292272673	0.9990185123170763	None	0	0	0.375	3	0.7777777777777778	7	0.4074074074074074	0.7777777777777778	10	7	0	0	0	0.3333333333333333	3	9	0.7333333333333333	11	0.0	1.0	0.15925850028887556	0.503061457818527	0.1250222034227729	0.5487792751884059	0.0999949474538446	0.56315639375589	0.5648628810015196	0.5384214228505264	0	1.0	0.0
6723	0.0064548082522483475	0.0033713552049121315	-0.003319422464449253	0.9870417265792919	None	0	0	0.375	3	0.7777777777777778	7	0.4074074074074074	0.7777777777777778	10	7	0	0	0	0.3333333333333333	3	9	0.7333333333333333	11	0.0	1.0	-6.844084677433353	0.5	0.07581594696213322	0.5171887735754169	0.48926865076952886	0.918641959873312	0.9999999999999976	0.696553579687779	0	1.0	0.0
4287	5.329968094592471e-05	8.569436255767266e-07	-8.082356151708822e-07	0.9999973308179351	None	0.25	1	0.4	4	0.7692307692307693	10	0.23809523809523808	0.7692307692307693	14	10	0	0	0	0.7777777777777778	9	7	1.0	15	0.0	1.0	1.681545143443777e-05	0.5027112424654175	0.04507696161020628	0.5174293561498661	0.026958244327597868	0.5158316311045551	0.5470368340662708	0.5119925711505228	0	0	0.0
3412	0.0003300458451810689	9.422473655778372e-05	1.1886248741802183e-05	0.9995064259628746	None	0.25	1	0.4	4	0.7692307692307693	10	0.23809523809523808	0.7692307692307693	14	10	0	0	0	0.7777777777777778	7	9	1.0	15	0.0	1.0	8.281176026474471e-06	0.5018053734964887	5.22675229077237e-10	0.5000471603636321	-0.006718384177864552	0.6261844174573845	0.5357097831618824	0.5434974767877943	0	1.0	0.0
1114	None	None	None	None	None	0	0	0.5	1	1.0	1	0.75	0	0	0	2	7	0	1.0	2	2	0.2	3	0.875	0	0	0	0	0	0	0	0	0	0	0	0
35	None	None	None	None	None	0	0	0	0	0	0	1.0	0	0	0	0	4	0	1.0	1	1	0.06666666666666667	1	1.0	0	0	0	0	0	0	0	0	0	0	0	0
3941	0.0013525267601991488	0.00011916846970311657	0.00010809089231140074	0.9964505834387405	None	0.25	1	0.4	4	0.7692307692307693	10	0.23809523809523808	0.7692307692307693	14	10	0	0	0	0.7777777777777778	7	9	1.0	15	0.0	1.0	0.24078668136942355	0.7755439927656702	-0.2793880438475518	0.9999999999983831	0.03136732016219991	0.5173175727763257	0.942941614837373	0.9999241395411691	0	1.0	0.0
1570	None	None	None	None	None	0.05263157894736842	1	0.25	10	0.7413793103448276	43	0.7407407407407407	0.5344827586206896	40	31	19	0	0	1.0	9	9	4.0	60	0.0	0.8301886792452831	0.0117500014342829	0.5826226552673925	0.080251073582503	0.5508462940972233	9.42233920554271e-06	0.5016912912357583	0.5879088949818392	0.5452429825638585	0	0.975	0.0
3174	0.00324010423565262	0.000139794937259258	-0.00010539262492677305	0.9960176702765657	None	0.3333333333333333	1	0.5	4	0.7	7	0.2857142857142857	0.7	11	7	0	0	0	0.8571428571428571	6	7	0.8	12	0.0	0.6666666666666666	-0.04685761466668447	0.6848766321011732	-0.09838370632363028	0.5102409866796109	0.09999920844192517	0.5000045685567502	0.7075182851674837	0.5676871165423066	0	1.0	0.0
1899	None	None	None	None	None	0	0	0.1111111111111111	2	0.9166666666666666	22	0.8666666666666667	0	0	0	25	10	0	0.8333333333333334	5	6	1.7333333333333334	26	0.18518518518518517	0.19047619047619047	0	0	0	0	0	0	0	0	0	0	0
5258	0.025008193780997987	0.00688420030587867	-0.005798965692932269	0.9899090329968016	None	0.25	1	0.4	4	0.7692307692307693	10	0.23809523809523808	0.7692307692307693	14	10	0	0	0	0.7777777777777778	7	9	1.0	15	0.0	1.0	0.2713825720568337	0.5031797467503377	0.35656151567205485	0.6021303827317697	0.0999993033945038	0.5000011649445659	0.7440148729508202	0.5355294731324098	0	1.0	0.0
2961	0.010736623935397554	0.0008420562763959871	-0.0008395160058590996	0.9880130416302402	None	0.3333333333333333	1	0.5	4	0.7	7	0.2857142857142857	0.7	11	7	0	0	0	0.8571428571428571	6	7	0.8	12	0.0	0.6666666666666666	0.09999999993410463	0.50000004042702	-0.05522583442618155	0.5396324347045988	-0.09947781716985904	0.5034579770001829	0.7017535578075872	0.5143873019176332	0	1.0	0.0
3750	0.0036656909205382477	0.0007285407297337598	0.0005981445841602626	0.9948260913354897	None	0.25	1	0.4	4	0.7692307692307693	10	0.23809523809523808	0.7692307692307693	14	10	0	0	0	0.7777777777777778	9	7	1.0	15	0.0	1.0	0.09158821041451817	0.5244510882737998	3.638463017871565e-09	0.50000593982377	0.08644751299330142	0.5070228378883943	0.6035226331855938	0.5104984057424876	0	1.0	0.0
2411	None	None	None	None	None	0	0	0.15	3	0.8518518518518519	23	0.5918367346938775	0	0	0	28	10	0	1.0	7	7	1.9333333333333333	29	0.16666666666666666	0.3333333333333333	0	0	0	0	0	0	0	0	0	0	0
3512	1.5884526029852462e-07	6.256779158493035e-08	-2.10591846528064e-08	0.9999705168747379	None	0.3333333333333333	1	0.5	4	0.7	7	0.2857142857142857	0.7	11	7	0	0	0	0.8571428571428571	6	7	0.8	12	0.0	0.6666666666666666	1.3830376312364813e-07	0.5000001293214197	0.4490695253163728	0.9986903816669415	1.5997811080562086e-16	0.5000000000213519	0.8925381846127496	0.9013429856995758	0	1.0	0.0
5567	2.93281293431953e-08	2.6942153409710177e-08	1.0078692933318892e-09	0.9999963241422148	None	0.25	1	0.4	4	0.75	9	0.25925925925925924	0.75	13	9	0	0	0	0.6666666666666666	6	9	0.9333333333333333	14	0.0	1.0	0.08972373760116573	0.5319427768953456	0.0032685352818897983	0.5054078214469311	0	0.5	0.6013157173910889	0.5124622093025998	0	1.0	0.0
3973	0.008805917021538148	0.00046858996692135824	0.0004469979879822771	0.9939297694512196	None	0.3333333333333333	1	0.5	4	0.7	7	0.3333333333333333	0.7	11	7	0	0	0	0.4444444444444444	4	9	0.8	12	0.0	1.0	0.09839691166498388	0.5029762983383768	-0.09999999780064663	0.5000000234483696	0.0999391576675613	0.6775302889193305	0.7182338541250118	0.5625334019287695	0	1.0	0.0
1017	None	None	None	None	None	0.2222222222222222	2	0.4	8	0.5925925925925926	16	0.5370370370370371	0.1111111111111111	6	3	22	16	0	0.6666666666666666	6	9	1.9333333333333333	29	0.35555555555555557	0.6956521739130435	0.01065700935624323	0.5193397196090881	0.10312583238012041	0.5138622997549345	0.08791067343644929	0.5845703073395737	0.5995092142445366	0.5394531926914108	1.0	1.0	0.0
2356	None	None	None	None	None	0	0	1.0	2	0.0	0	0.75	0	2	0	0	2	0	1.0	2	2	0.2	3	1.0	0	0	0	0	0	0	0	0	0	0	0	0
6071	0.0021499447770851	0.001642977046878986	0.001637756795883446	0.9973065743016414	None	0	0	0.375	3	0.8	8	0.3333333333333333	0.8	11	8	0	0	0	0.4444444444444444	4	9	0.8	12	0.0	1.0	0.08420074983133073	0.5355185197314812	-0.0284246705553242	0.5187614515679607	0.052031160329667384	0.8274898845893051	0.6096582717109742	0.6445372029606932	0	0.9090909090909091	0.0
3935	0.006457229418484638	0.003120444933872588	0.0020655351861279996	0.9942868962682597	None	0.25	1	0.4	4	0.7692307692307693	10	0.23809523809523808	0.7692307692307693	14	10	0	0	0	0.7777777777777778	7	9	1.0	15	0.0	1.0	0.09989705334825849	0.5023296862337546	-0.03944051971008888	0.52666705143091	0.2188301307498286	0.7748478477025526	0.7447091149344952	0.6107960332285839	0	1.0	0.0
2651	None	None	None	None	None	0	0	0.4444444444444444	8	0.52	13	0.48214285714285715	0.36	17	9	9	6	0	0.875	8	7	1.8	27	0.42857142857142855	0.3	0.0052703057039079635	0.5862157773643206	0.09818554713120461	0.5197812100012513	0.00021457071827710338	0.5043039865147237	0.6063773815343687	0.5369927661964348	1.0	1.0	0.0
5823	0.023014048718663735	0.017294419274326244	0.002837171096268112	0.9945888371343826	None	0.3333333333333333	1	0.4444444444444444	4	0.7272727272727273	8	0.28888888888888886	0.7272727272727273	12	8	0	0	0	0.5555555555555556	9	5	0.8666666666666667	13	0.0	1.0	0.09988953166163754	0.5000396021415255	0.1389299382367135	0.5388725920928716	0.09999611101344782	0.5004109036613849	0.5458755575823918	0.5131308809251156	0	0.5	0.0
3326	0.023606318741495106	0.005640605248870783	0.0052077073653463155	0.9946046039402987	None	0	0	0.38095238095238093	8	0.5172413793103449	15	0.6888888888888889	0.4827586206896552	20	14	10	2	0	0.5555555555555556	9	5	2.066666666666667	31	0.1111111111111111	0.7692307692307693	0.2485070235178377	0.6910172990049378	-0.0067289472240641525	0.6640031180634826	-0.0777079711781546	0.999999997206942	0.8289625426118635	0.9991425853215782	0.8	1.0	0.0
2649	None	None	None	None	None	0.16666666666666666	1	0.42857142857142855	6	0.5789473684210527	11	0.5	0.47368421052631576	13	9	7	0	0	0.8571428571428571	7	6	1.4	21	0.0	0.4	-0.0703788004376196	0.592130373566156	0.10472155015053138	0.5672524456966515	0.2202881080642022	0.5537664970009406	0.7671124568140257	0.5711251714984967	0	0.9230769230769231	0.0
360	None	None	None	None	None	0	0	0.5	3	0.5714285714285714	4	0.5	0.2857142857142857	4	2	4	6	0	0.5	3	6	0.6	9	0.6	0.2857142857142857	0.059313684658676466	0.5131169992832195	0.00022210526624974274	0.5002565734518226	1.6176186841324955e-07	0.5000001241373115	0.5693030646176548	0.504458784227975	1.0	1.0	0.0
7128	0.008783548869680469	0.0058021447655602415	-0.005800486016162272	0.9927785478830488	None	0.25	1	0.4	4	0.75	9	0.25925925925925924	0.75	13	9	0	0	0	0.6666666666666666	6	9	0.9333333333333333	14	0.0	1.0	0.09995187721705664	0.5006877368128262	-0.018936409060055233	0.5325753279997593	0.38177892236206346	0.8464931493082928	0.8428733838032255	0.6487459257944559	0	1.0	0.0
3984	0.0012241778762536858	3.74910069563742e-05	1.1594544887465693e-05	0.9982245918418183	None	0.25	1	0.4	4	0.7692307692307693	10	0.23809523809523808	0.7692307692307693	14	10	0	0	0	0.7777777777777778	9	7	1.0	15	0.0	1.0	0.07984548575270088	0.5409277386363116	1.1716637543680452e-14	0.5000024885810975	0.049161599678507695	0.593567358054832	0.5928124307840135	0.5451120315893055	0	1.0	0.0
1958	None	None	None	None	None	0.09090909090909091	1	0.375	9	0.5882352941176471	20	0.4444444444444444	0.4411764705882353	24	15	11	7	0	1.0	9	9	2.4	36	0.4117647058823529	0.3125	0.03356796535216074	0.6611494633717617	0.09996808232882323	0.5006173364311051	0.0284460828747496	0.6141406640564554	0.6244836725542307	0.5935226310610764	0.9583333333333334	1.0	0.0
7329	0.0023865598576751335	0.0006015679106710289	-0.00019350951290781693	0.9974564369026605	None	0.3333333333333333	1	0.5	4	0.6666666666666666	6	0.34375	0.6666666666666666	10	6	0	0	0	0.5	4	8	0.7333333333333333	11	0.0	0.8571428571428571	0.04501240632180661	0.5001255375031455	-0.13032314795721106	0.5639597908618051	0.5309362118012606	0.8987300307800082	0.9485077334171619	0.6928862846348829	0	1.0	0.0
5124	0.00013470442252309553	0.00011595593696460047	-0.0001159469464871055	0.9996848760712077	None	0.3333333333333333	1	0.5	4	0.6666666666666666	6	0.4074074074074074	0.6666666666666666	10	6	0	0	0	0.3333333333333333	3	9	0.7333333333333333	11	0.0	1.0	-0.04868165849208296	0.5192544335709549	0.009046573233500183	0.5868268991471149	-0.007348398011949588	0.6790400395619592	0.6090897915063054	0.5968669578634723	0	0.9	0.0
4579	0.016758171517015825	0.010067134371655271	0.010063851367818332	0.9823720099915095	None	0.25	1	0.4	4	0.7692307692307693	10	0.23809523809523808	0.7692307692307693	14	10	0	0	0	0.7777777777777778	7	9	1.0	15	0.0	1.0	0.18930632583867293	0.5553696553688557	-0.06647933287227223	0.5352565469951455	0.0999999964661976	0.5000311329344509	0.7378256722708437	0.5302775630641572	0	0.2857142857142857	0.0
966	None	None	None	None	None	0.3	3	0.4090909090909091	9	0.6	18	0.5079365079365079	0.4666666666666667	22	14	9	0	0	0.7777777777777778	9	7	2.1333333333333333	32	0.0	0.46153846153846156	0.10989503947556559	0.6171436030700749	0.15977675932495602	0.6085650499314118	0.04112942992352015	0.507041551231366	0.6227934608639654	0.5782592311825125	0	0.9090909090909091	0.0
4206	0.0027976021229475503	0.00016339831465022095	1.087622349400236e-05	0.9992013106577229	None	0.25	1	0.4	4	0.75	9	0.25925925925925924	0.75	13	9	0	0	0	0.6666666666666666	9	6	0.9333333333333333	14	0.0	1.0	0.016449247910993694	0.6538079871656287	-0.09999860098887695	0.501960659791042	0.09927359179067233	0.5912538194481501	0.7011422416881112	0.5836085378155884	0	1.0	0.0
4263	0.004803997501612092	0.004800177375988025	0.004797117111965078	0.9965710816997302	None	0.25	1	0.4	4	0.75	9	0.25925925925925924	0.75	13	9	0	0	0	0.6666666666666666	6	9	0.9333333333333333	14	0.0	1.0	0.09799962557992929	0.5084953008450007	0.3045808411819545	0.6353191270554301	0.07138037496855984	0.715467442225958	0.7415136977464433	0.6233345286245566	0	1.0	0.0
6072	0.014665967059234033	0.0007693490166464701	0.00076641764610662	0.9719507282075986	None	0.25	1	0.4	4	0.7692307692307693	10	0.23809523809523808	0.7692307692307693	14	10	0	0	0	0.7777777777777778	9	7	1.0	15	0.0	1.0	0.2645646387241438	0.6237954595139708	0.2289533010307674	0.5906454850519633	0.3166695014411453	0.6949526748599525	0.6309932021935236	0.6376626255426516	0	1.0	0.0
6679	0.0024844044556967823	0.00028035836178003093	-0.0002499193565695632	0.9906121087639037	None	0.25	1	0.4	4	0.75	9	0.25925925925925924	0.75	13	9	0	0	0	0.6666666666666666	6	9	0.9333333333333333	14	0.0	1.0	0.02210425168407269	0.5186042039329327	0.011099720537764948	0.5769201170534771	0.09999999999959251	0.50000176274321	0.6000469524912294	0.5320062625144351	0	1.0	0.0
2832	0.0004599382019275721	0.00015350400315139	2.2301717299024815e-06	0.9997397979065034	None	0.3333333333333333	1	0.5	4	0.7	7	0.2857142857142857	0.7	11	7	0	0	0	0.8571428571428571	7	6	0.8	12	0.0	0.6666666666666666	2.5323260793286593e-12	0.5000000000587985	-0.09358862172620366	0.5196185666285791	-0.07849295686036732	0.5501761066405043	0.6011491144754455	0.5233078317029407	0	1.0	0.0
5703	0.0025298396360458214	0.001012818914893919	-0.0010127617016200238	0.9986426810244136	None	0.3333333333333333	1	0.5	4	0.7	7	0.3	0.7	11	7	0	0	0	0.625	5	8	0.8	12	0.0	1.0	0.013602397890008833	0.5313152476926355	-0.11822300286047913	0.99992259431897	0.05698696845953462	0.6548902273968873	0.6798155605771767	0.9680403955044273	0	1.0	0.0
77	None	None	None	None	None	0	0	0.1951219512195122	8	0.7796610169491526	46	0.7530864197530864	0.559322033898305	39	33	21	9	0	1.0	9	9	4.066666666666666	61	0.225	0.7692307692307693	0.09691229877755901	0.6369263768781274	0.11320461671477464	1.0	0.023652734551139063	0.5771751222225676	0.6009649828827767	0.9999995908249983	0.3076923076923077	0.3076923076923077	0.0
7499	0.002704321836751667	0.0006632928274647052	0.0006406954136100445	0.9954815622044337	None	0.25	1	0.4	4	0.7692307692307693	10	0.23809523809523808	0.7692307692307693	14	10	0	0	0	0.7777777777777778	7	9	1.0	15	0.0	1.0	0.027726939528751243	0.6311373116503138	-0.07683570841988432	0.5705488335920076	0.099999999782553	0.5000028112051534	0.6814270830804808	0.5680092811281673	0	0	0.0
6218	0.00047562836930631683	0.00026702465989927686	-0.00026604574765504325	0.9987849827016381	None	0	0	0.375	3	0.7777777777777778	7	0.4074074074074074	0.7777777777777778	10	7	0	1	0	0.3333333333333333	3	9	0.7333333333333333	11	1.0	1.0	0.07186149385471033	0.5203351724064657	1.5926991141671691e-06	0.5000033076511462	0.023571176703445725	0.7142295870484228	0.5794505483543215	0.5823606120938866	1.0	1.0	0.0
3751	0.004770266091109869	5.646701287846942e-05	3.601197930239183e-06	0.977950649200389	None	0.25	1	0.4	4	0.75	9	0.25925925925925924	0.75	13	9	0	0	0	0.6666666666666666	6	9	0.9333333333333333	14	0.0	1.0	-7.6585508583967155	1.0	-0.09995648877367777	0.5002714865560052	0.22431744413324198	0.5646136273694315	0.9999999999999998	0.9999973739537144	0	0	0.0
4331	0.00028258863653432255	0.00019699221759782835	0.00019687820681834838	0.9997397052166346	None	0.3333333333333333	1	0.4444444444444444	4	0.7272727272727273	8	0.28888888888888886	0.7272727272727273	12	8	0	0	0	0.5555555555555556	5	9	0.8666666666666667	13	0.0	1.0	0.09828044070778715	0.5325565020838091	0.39144212561584024	0.6651120204455364	0.04259359049993392	0.5073376794060984	0.8260469858409593	0.5700301697590252	0	1.0	0.0
1	None	None	None	None	None	0	0	0	0	0	0	1.0	0	0	0	0	4	0	1.0	1	1	0.06666666666666667	1	1.0	0	0	0	0	0	0	0	0	0	0	0	0
172	None	None	None	None	None	0	0	0.24324324324324326	9	0.7169811320754716	38	0.6790123456790124	0.41509433962264153	30	22	24	1	0	1.0	9	9	3.6666666666666665	55	0.022727272727272728	0.75	0.09999215365041526	0.5000158324683047	0.024817229703397663	0.6249660693526975	-0.18593281541652637	0.9995933974997713	0.8045947479265163	0.941181007287323	0.9	1.0	0.0
1136	None	None	None	None	None	0	0	0.5	2	0.75	3	0.6	0.75	5	3	0	0	0	0.4	5	2	0.4	6	0.0	0	0.09871736216260021	0.5120359658007614	9.0651730606692e-06	0.5000089869603828	1.5847897286757916e-07	0.500007005364969	0.6142793452133075	0.5040180080766583	0	1.0	0.0
5000	0.00023112495546465702	3.739706162489399e-06	1.5392520341463015e-06	0.9999999783814957	None	0.2	1	0.3333333333333333	4	0.8	12	0.20987654320987653	0.8	16	12	0	0	0	1.0	9	9	1.1333333333333333	17	0.0	1.0	0.09979473071728542	0.5012450146496567	0.012847735029005925	0.5816362394068488	0.03826921773746954	0.6232980555143363	0.6041476157026965	0.5693864156384936	0	1.0	0.0
4367	0.005544167218603947	0.004984695123681563	0.004955414649992277	0.9959661789540243	None	0.3333333333333333	1	0.5	4	0.7	7	0.3333333333333333	0.7	11	7	0	0	0	0.4444444444444444	4	9	0.8	12	0.0	1.0	0.0035015655014879526	0.5008513042834499	-0.09999999433610667	0.5000032501620125	0.3505420284514279	0.9054818006181596	0.8728243578632999	0.6801289207992299	0	0.9090909090909091	0.0
7146	0.0004821494560480698	3.754368356771159e-06	1.935151308204717e-06	0.9999964244159887	None	0.25	1	0.4	4	0.75	9	0.25925925925925924	0.75	13	9	0	0	0	0.6666666666666666	6	9	0.9333333333333333	14	0.0	1.0	-0.1410151994917565	0.5856369960324662	-0.04872039833870536	0.6446837647524389	-0.5000042781091172	0.9999999823090829	0.8643383528084821	0.9980999526843491	0	1.0	0.0
3291	3.1758917358017555e-05	3.1848388227064547e-06	1.9646128817618784e-06	0.9893388156567523	None	0.14285714285714285	1	0.4117647058823529	7	0.5217391304347826	12	0.5555555555555556	0.4782608695652174	17	11	7	0	0	0.5555555555555556	9	5	1.6666666666666667	25	0.0	0.4	0	0.5	0	0.5	-0.4322604922683434	0.8054321486207922	0.884698401040804	0.6162195505681491	0	1.0	0.0
2099	None	None	None	None	None	0	0	0.42857142857142855	3	0.5	4	0.7142857142857143	0	0	0	9	9	0	0.2857142857142857	7	2	0.6666666666666666	10	0.4090909090909091	0.5	0	0	0	0	0	0	0	0	0	0	0
4894	0.0037891457560615596	0.0001211156187458587	-0.0001098560276698267	0.9895611557116483	None	0.3333333333333333	1	0.5	4	0.7	7	0.3333333333333333	0.7	11	7	0	0	0	0.4444444444444444	4	9	0.8	12	0.0	1.0	0.17919733123389614	0.5250569889639765	3.354906204690209e-23	0.5	-0.018579157223887165	0.6647751871846213	0.7226420640565929	0.5650426346162477	0	1.0	0.0
2323	None	None	None	None	None	0	0	0.6666666666666666	4	0.42857142857142855	3	0.6	0.14285714285714285	4	1	4	0	0	0.6	3	5	0.6	9	0.0	1.0	0.09964883930656644	0.5005714094317006	0.06498071834366811	0.5355722641399301	0.06202822231156842	0.5449713746750887	0.5434244464994066	0.5270725334900838	0	1.0	0.0
1195	None	None	None	None	None	0.08333333333333333	1	0.34615384615384615	9	0.5833333333333334	21	0.9047619047619048	0.1388888888888889	11	5	26	6	0	0.8571428571428571	6	7	2.533333333333333	38	0.12	0.5	0.0004900890242732743	0.5809189602720659	-0.03048106211022167	0.558512582215101	0.00027720435464743677	0.5015099404868728	0.5367277262876058	0.5471688497774301	0.6363636363636364	0.45454545454545453	0.0
3568	0.0028443768046978843	0.0004297573307065007	-0.0004296111765197527	0.995766686262907	None	0.25	1	0.4	4	0.7692307692307693	10	0.23809523809523808	0.7692307692307693	14	10	0	0	0	0.7777777777777778	7	9	1.0	15	0.0	1.0	0.15020955726249358	0.5945299372483486	-0.0999997885741811	0.500024924309109	0.04743022278581155	0.9999980966927285	0.7354913111223934	0.9892095685736854	0	0.9285714285714286	0.0
2499	None	None	None	None	None	0	0	0.5	2	0.75	3	1.0	0.75	5	3	0	0	0	0.16666666666666666	6	1	0.4	6	0.0	0.4	0.08034618836127908	0.5706730005427683	0.06125739465585393	0.538500802835652	6.322126105350561e-23	0.5000000101120636	0.5887068093608261	0.5365104178686813	0	1.0	0.0
2470	None	None	None	None	None	0.2727272727272727	3	0.5416666666666666	13	0.38235294117647056	13	0.4444444444444444	0.17647058823529413	18	6	17	0	0	1.0	9	9	2.4	36	0.0	0.7878787878787878	0.007246115899127459	0.5771730149988482	0.2178296449739713	0.7088145653066048	0.09999541765765738	0.5002245960388088	0.7028732586384038	0.5988246837890995	0	1.0	0.0
4588	0.00041167325426963935	0.00022562810463620494	0.00022449823228648711	0.9990405297744717	None	0	0	0.375	3	0.8	8	0.3333333333333333	0.8	11	8	0	0	0	0.4444444444444444	4	9	0.8	12	0.0	1.0	0.0997430141240868	0.5002071205838465	0.38241266593743245	0.7119721110111435	0.040451474193084876	0.5445272145878592	0.8163360116803194	0.58939476999833	0	1.0	0.0
3856	0.0011463246500045172	0.00013654607791452903	-0.00013444887482945482	0.9992501337106118	None	0.25	1	0.4	4	0.75	9	0.25925925925925924	0.75	13	9	0	0	0	0.6666666666666666	6	9	0.9333333333333333	14	0.0	1.0	0.09983944260322711	0.5000183072359042	2.852592633111329e-11	0.502182111227712	0.09602429601617599	0.9999996386016756	0.6896252952129451	0.992947965848644	0	1.0	0.0
3635	0.0026772621881591577	0.0008889640259633378	0.0008884071005848378	0.9974072190928439	None	0.25	1	0.4	4	0.75	9	0.25925925925925924	0.75	13	9	0	0	0	0.6666666666666666	6	9	0.9333333333333333	14	0.0	1.0	0.03211342268101765	0.6283938513953584	0.050012358321025366	0.5373589529356212	0.18398042307362739	0.7871764051046543	0.7032322146179588	0.6594876945298656	0	1.0	0.0
3905	0.0004709933112850272	0.0004107738663973524	-0.0004101864684343242	0.999282643202642	None	0.25	1	0.4	4	0.7692307692307693	10	0.23809523809523808	0.7692307692307693	14	10	0	0	0	0.7777777777777778	7	9	1.0	15	0.0	1.0	-0.038462875740631	0.6273853397744675	0.09968643803902745	0.5037221212353262	0.0002484890795255666	0.5716895675848042	0.6417705957922897	0.5682915879668662	0	1.0	0.0
59	None	None	None	None	None	0	0	0	0	0	0	1.0	0	0	0	0	4	0	1.0	1	1	0.06666666666666667	1	1.0	0	0	0	0	0	0	0	0	0	0	0	0
1841	None	None	None	None	None	0.1	1	0.36363636363636365	8	0.6333333333333333	19	0.7619047619047619	0.5	22	15	9	0	0	0.8571428571428571	7	6	2.1333333333333333	32	0.0	0.46153846153846156	0.014995060303973792	0.5289777701790673	5.9505077025362346e-05	0.5355135581076147	0.0011135246127512211	0.5884132064860089	0.5246855650866928	0.5511326606902517	0	0.5454545454545454	0.0
2399	None	None	None	None	None	0	0	0.5	2	0.75	3	0.6	0.75	5	3	0	2	0	0.4	5	2	0.4	6	1.0	0	0.09469471357415553	0.5593739880760976	0.23304554985494597	0.5318663108590427	0.03630779506155958	0.5658999653866852	0.6978798261173048	0.5524234925158875	1.0	1.0	0.0
5847	0.0076922846083952575	0.0049861446528238285	0.004986144648276336	0.9969321054848624	None	0.3333333333333333	1	0.5	4	0.6666666666666666	6	0.4074074074074074	0.6666666666666666	10	6	0	0	0	0.3333333333333333	3	9	0.7333333333333333	11	0.0	1.0	0.1426774559554736	0.5153920362441805	0.04193310695086073	0.515244295127679	0.17678369651819267	0.8682327980304206	0.6498968308078672	0.6613543748019439	0	0	0.0
3306	None	None	None	None	None	0	0	0.22727272727272727	10	0.734375	47	0.8148148148148148	0.328125	29	21	36	5	0	1.0	9	9	4.4	66	0.07352941176470588	0.8421052631578947	0.041207579744305056	0.5693199783116858	0.026945475864321583	0.5828349696006252	-0.024554985505037517	0.677564827726637	0.614616109084634	0.6111227689436765	1.0	1.0	0.6504345272233664
5517	0.002143912308949585	0.0010705171337463896	-0.0010705136764099234	0.9986194284074649	None	0.25	1	0.4	4	0.75	9	0.25925925925925924	0.75	13	9	0	0	0	0.6666666666666666	6	9	0.9333333333333333	14	0.0	1.0	0.062003991007621106	0.5525503584845989	-0.0995055365413811	0.5133980371981998	0.04136852602590636	0.5371802786919723	0.6712430938132731	0.5344106598221086	0	1.0	0.0
3936	0.007647209020761615	0.007207646767555166	-0.007207620284554049	0.9913649961004759	None	0.3333333333333333	1	0.5	4	0.6666666666666666	6	0.4074074074074074	0.6666666666666666	10	6	0	0	0	0.3333333333333333	3	9	0.7333333333333333	11	0.0	1.0	0.09399931609283572	0.5075282212205335	0.05919189640734558	0.5844406245571605	0.1986004383019366	0.823894672466689	0.638798644935259	0.6543091555830528	0	1.0	0.0
1641	None	None	None	None	None	0.2	3	0.3939393939393939	13	0.574468085106383	27	0.6049382716049383	0.3617021276595745	29	17	19	0	0	1.0	9	9	3.2666666666666666	49	0.0	0.7142857142857143	0.03741003730970235	0.5263383897098804	1.696200429533036e-12	0.5000006196229115	0.08410687702744202	0.5731674982270031	0.5850105810773814	0.5333039470568098	0	0.06896551724137931	0.0
2954	0.0007347105427708471	8.822913079640483e-05	8.81934897127094e-05	0.9986065438668009	None	0.3333333333333333	1	0.5	4	0.6666666666666666	6	0.3055555555555556	0.6666666666666666	10	6	0	0	0	1.0	6	6	0.7333333333333333	11	0.0	0.4	0.03771502531657287	0.6484736275313052	0.05194471334535568	0.6644495606058868	0.05478895595722131	0.5252664544453732	0.5792181516155687	0.6143319565795068	0	1.0	0.0
5746	0.010611432444206518	0.0056883782127852165	0.005668548145600877	0.9830926291810046	None	0.25	1	0.4	4	0.75	9	0.25925925925925924	0.75	13	9	0	0	0	0.6666666666666666	6	9	0.9333333333333333	14	0.0	1.0	5.0572072999873334e-05	0.5000246479912881	-0.021257738832858253	0.6217102651676351	0.09999999951772454	0.5100516405554277	0.6291559244676097	0.5446411751462577	0	1.0	0.0
3627	0.0007702759833356313	0.0006257774067224516	-0.000625099666995513	0.9995872009046655	None	0.3333333333333333	1	0.4444444444444444	4	0.7272727272727273	8	0.28888888888888886	0.7272727272727273	12	8	0	0	0	0.5555555555555556	5	9	0.8666666666666667	13	0.0	1.0	0.02007031436692295	0.5420750710715752	-0.02759716041050638	0.506807247709015	0.02108208648126364	0.584752060339783	0.5687883748498984	0.5447335733570117	0	0.4166666666666667	0.0
6834	0.0012388926174378085	0.001110966164197274	0.0011097998714343746	0.9988969313997746	None	0.3333333333333333	1	0.5	4	0.7	7	0.3333333333333333	0.7	11	7	0	0	0	0.4444444444444444	4	9	0.8	12	0.0	1.0	0.001795907404635759	0.5000136795973715	6.028354621336206e-06	0.5000233514865065	0.04970473519548445	0.5616112587904901	0.5572955536417227	0.52064259069128	0	1.0	0.0
6838	0.004226947387606434	0.0033935192518892016	0.0033926541672483213	0.9968691070203681	None	0	0	0.375	3	0.7777777777777778	7	0.4074074074074074	0.7777777777777778	10	7	0	1	0	0.3333333333333333	3	9	0.7333333333333333	11	1.0	1.0	0.00011959530040014524	0.5000850920679136	2.2740450982204916e-07	0.5000014861986691	0.3694902949175716	0.9999995222204459	0.9695042063500005	0.992243885351453	1.0	1.0	0.0
4349	0.010775168250543695	0.003226225881105657	0.0026947827900528788	0.9914470106396226	None	0.25	1	0.4	4	0.7692307692307693	10	0.23809523809523808	0.7692307692307693	14	10	0	0	0	0.7777777777777778	7	9	1.0	15	0.0	1.0	4.682841247444847e-07	0.5054348512908744	0.00031177264610329563	0.5238469137109963	0.2692166184023045	0.7087745609131786	0.7787373007803501	0.5831083654622686	0	0.14285714285714285	0.0
2913	0.0	0.0	0.0	0.9999999999999998	None	0	0	0	0	0	0	1.0	0	0	0	0	4	0	1.0	1	1	0.06666666666666667	1	1.0	0	0	0	0	0	0	0	0	0	0	0	0
1189	None	None	None	None	None	0	0	0.375	3	0.6666666666666666	6	0.5238095238095238	0.1111111111111111	3	1	7	10	0	0.42857142857142855	3	7	0.7333333333333333	11	0.625	1.0	0.05632150416659508	0.5743483605651737	0.03318389751901678	0.5153719730921617	-0.07538377634379241	0.5623812375645788	0.6477783338591014	0.5508200693249843	1.0	0.6666666666666666	0.8197267888499993
3466	0.007114342861245255	0.003012611981317564	-0.0022470088416880188	0.9913859336628073	None	0.25	1	0.4	4	0.75	9	0.25925925925925924	0.75	13	9	0	0	0	0.6666666666666666	6	9	0.9333333333333333	14	0.0	1.0	0.0999673200073727	0.500189254961359	-0.07350127920477569	0.633526726008354	0.28647375835676403	0.8282430572420242	0.8134701855124573	0.6697644668034475	0	1.0	0.0
6661	0.001252533929423736	0.00041801145200701735	-0.0002757830979127952	0.9986699075822095	None	0.25	1	0.4	4	0.75	9	0.25925925925925924	0.75	13	9	0	0	0	0.6666666666666666	6	9	0.9333333333333333	14	0.0	1.0	0.1185187725762434	0.5067086830994473	-0.027603112577575827	0.5157976995770999	0.015241153506501926	0.6833096612908786	0.6617920848313568	0.5711041046490418	0	0.9230769230769231	0.0
[truncated: 6,401 more rows]
