# Supplementary material for: Constrained by Design: Influence of Genetic Encodings on Evolved Traits of Robots
Source: Front Robot AI. 2021 Jun 15;8:672379. doi: 10.3389/frobt.2021.672379 (PMC8239187; doi:10.3389/frobt.2021.672379)
Supplement: Supplementary file 3 [file DataSheet2.ZIP › hyperplasticodingrep_plane_14_snapshots_ids.tsv]

generation	robot_id	fitness	novelty	novelty_pop	cons_fitness
145	7144	0.005963848163053779	None	0.0	0.005963848163053779
145	7124	0.0009965389398829806	None	0.0	0.0009965389398829806
145	7340	1.723409805494181e-05	None	0.13829700366865366	1.723409805494181e-05
145	7334	0.008950724835451087	None	0.0	0.008950724835451087
145	5737	0.011053511752030664	None	0.0	0.011053511752030664
145	7193	0.0003475907870450743	None	0.01292990943132453	0.0003475907870450743
145	7347	0.007909259141451554	None	0.0	0.007909259141451554
145	7282	0.005471119118144467	None	0.0	0.005471119118144467
145	7311	0.003520071106555704	None	0.0	0.003520071106555704
145	7251	0.0026260217067843638	None	0.0	0.0026260217067843638
145	7235	0.004245183165137468	None	0.0	0.004245183165137468
145	6989	0.002624616879830904	None	0.0	0.002624616879830904
145	6764	0.007685222424081666	None	0.13022258847648474	0.007685222424081666
145	7286	0.008213797313455947	None	0.0	0.008213797313455947
145	6927	0.003935712224473517	None	0.07080760849742651	0.003935712224473517
145	4633	0.008094388592713954	None	0.0	0.008094388592713954
145	7256	-3.5925452527158465e-05	None	0.0	-3.5925452527158465e-05
145	7104	0.0069247083866684905	None	0.0	0.0069247083866684905
145	7123	0.002516512099967892	None	0.0	0.002516512099967892
145	6768	0.00861951187368629	None	0.0	0.00861951187368629
145	7302	0.0011865064616699095	None	0.0	0.0011865064616699095
145	7222	0.012686882215141557	None	0.0	0.012686882215141557
145	7254	0.0010433798319481624	None	0.0	0.0010433798319481624
145	7336	0.003541862945765043	None	0.0	0.003541862945765043
145	7274	8.660572627421589e-05	None	0.09090909090909094	8.660572627421589e-05
145	5895	0.010589627602123149	None	0.0	0.010589627602123149
145	7160	0.0011706666189013743	None	0.0	0.0011706666189013743
145	7219	0.009568972385559604	None	0.0	0.009568972385559604
145	7327	0.002359821717811766	None	0.0	0.002359821717811766
145	7339	5.606733553835449e-07	None	0.0	5.606733553835449e-07
145	7348	0.0009958224871052992	None	0.0	0.0009958224871052992
145	7338	3.914929038200241e-06	None	0.1628277096293468	3.914929038200241e-06
145	7323	8.506235234091798e-07	None	0.0	8.506235234091798e-07
145	5552	0.0069835607137419195	None	0.0	0.0069835607137419195
145	7115	0.006588136215139071	None	0.0	0.006588136215139071
145	5961	0.010165730030348577	None	0.0	0.010165730030348577
145	7321	0.003022786678863127	None	0.0	0.003022786678863127
145	7007	0.01297600437896031	None	0.0	0.01297600437896031
145	7190	0.00845306903108825	None	0.01292990943132453	0.00845306903108825
145	7241	0.004416819294105531	None	0.16916666722577517	0.004416819294105531
145	6954	0.004208214145430532	None	0.0	0.004208214145430532
145	7048	0.007058729538054062	None	0.0	0.007058729538054062
145	7309	0.00027466191206886064	None	0.0	0.00027466191206886064
145	7082	0.006772875962849627	None	0.0	0.006772875962849627
145	7310	0.014557745996605224	None	0.0	0.014557745996605224
145	4715	0.006652862458598794	None	0.0	0.006652862458598794
145	7278	0.010580929148365288	None	0.01292990943132453	0.010580929148365288
145	7325	0.0060935480984020095	None	0.01292990943132453	0.0060935480984020095
145	7084	0.005682709039952298	None	0.0	0.005682709039952298
145	7122	0.007819783315258039	None	0.01292990943132453	0.007819783315258039
145	6528	0.0021420094854239374	None	0.0	0.0021420094854239374
145	5984	0.022418796621300134	None	0.0	0.022418796621300134
145	7313	1.3984743290658147e-06	None	0.0	1.3984743290658147e-06
145	7212	0.005714959039277183	None	0.0	0.005714959039277183
145	7155	0.000755965405366307	None	0.0	0.000755965405366307
145	7204	0.0060434311105824375	None	0.0	0.0060434311105824375
145	7215	0.0038957659255241515	None	0.0	0.0038957659255241515
145	6239	0.01781497540351081	None	0.0	0.01781497540351081
145	7324	0.0030773795487468274	None	0.0	0.0030773795487468274
145	6047	0.012007246967979543	None	0.0	0.012007246967979543
145	7322	0.0018932376209809295	None	0.0	0.0018932376209809295
145	7000	0.003959426864175514	None	0.0	0.003959426864175514
145	7255	0.0022726708738194544	None	0.0	0.0022726708738194544
145	7328	1.0838296308977749e-09	None	0.0	1.0838296308977749e-09
145	7110	0.00441439351536388	None	0.0	0.00441439351536388
145	6878	0.004542493692276362	None	0.0	0.004542493692276362
145	7276	9.07180829371155e-05	None	0.0	9.07180829371155e-05
145	7044	0.016725527509408478	None	0.4918394267115299	0.016725527509408478
145	7131	0.011321138149976921	None	0.0	0.011321138149976921
145	7258	0.0030188840053717914	None	0.0	0.0030188840053717914
145	7331	0.0008446792882589788	None	0.01292990943132453	0.0008446792882589788
145	7164	0.002570379678372235	None	0.0	0.002570379678372235
145	7163	0.012946895250697435	None	0.0	0.012946895250697435
145	7346	0.008124272051288493	None	0.0	0.008124272051288493
145	7318	0.0019424530580821587	None	0.0	0.0019424530580821587
145	7073	0.00391830562072477	None	0.0	0.00391830562072477
145	7182	0.0031277988968257814	None	0.0	0.0031277988968257814
145	7001	0.003787767402179199	None	0.0	0.003787767402179199
145	7337	5.957833648588758e-06	None	0.0	5.957833648588758e-06
145	7234	0.001597942148031187	None	0.0	0.001597942148031187
145	7049	0.002886135256664696	None	0.07080760849742651	0.002886135256664696
145	7271	0.014443962583705826	None	0.0	0.014443962583705826
145	7315	-3.0313300854967196e-05	None	0.01292990943132453	-3.0313300854967196e-05
145	4421	0.012990610555096852	None	0.0	0.012990610555096852
145	6980	0.008002955725774022	None	0.0	0.008002955725774022
145	7343	-2.100898108876376e-08	None	0.12026370327809707	-2.100898108876376e-08
145	5913	0.010459162056357336	None	0.0	0.010459162056357336
145	6965	0.012965005788421682	None	0.0	0.012965005788421682
145	7191	0.0005576373607450966	None	0.0	0.0005576373607450966
145	7320	0.0020970386151703026	None	0.0	0.0020970386151703026
145	7239	0.0009235290870458035	None	0.15255859354556423	0.0009235290870458035
145	7129	0.005223570612536054	None	0.0	0.005223570612536054
145	7305	9.220469173698217e-06	None	0.0	9.220469173698217e-06
145	6535	0.006935893710239667	None	0.0	0.006935893710239667
145	7277	0.00558868355131816	None	0.0	0.00558868355131816
145	7345	0.0015340079550581198	None	0.0	0.0015340079550581198
145	7287	0.0020036431364646137	None	0.0	0.0020036431364646137
145	7332	0.014399944450805512	None	0.0	0.014399944450805512
145	6341	0.006319043645631012	None	0.0	0.006319043645631012
145	7247	0.007836121970535776	None	0.15060391853697652	0.007836121970535776
143	7167	0.0002914502277679697	None	0.05171963772529812	0.0002914502277679697
143	7144	0.005963848163053779	None	0.0	0.005963848163053779
143	7124	0.0009965389398829806	None	0.0	0.0009965389398829806
143	5737	0.011053511752030664	None	0.0	0.011053511752030664
143	7193	0.0003475907870450743	None	0.05171963772529812	0.0003475907870450743
143	6677	0.005593555097648681	None	0.071598303102496	0.005593555097648681
143	7132	0.004556856475189946	None	0.0	0.004556856475189946
143	7217	-7.726563522302615e-06	None	0.12026370327809707	-7.726563522302615e-06
143	7235	0.004245183165137468	None	0.0	0.004245183165137468
143	6989	0.002624616879830904	None	0.0	0.002624616879830904
143	6764	0.007685222424081666	None	0.16354010282286516	0.007685222424081666
143	7181	0.005833966126749963	None	0.071598303102496	0.005833966126749963
143	6848	0.0021595215316419568	None	0.20858968411730178	0.0021595215316419568
143	6927	0.003935712224473517	None	0.05664608679794121	0.003935712224473517
143	7166	-2.8674644503076752e-08	None	0.0	-2.8674644503076752e-08
143	4633	0.008094388592713954	None	0.0	0.008094388592713954
143	7104	0.0069247083866684905	None	0.0	0.0069247083866684905
143	7123	0.002516512099967892	None	0.0	0.002516512099967892
143	6768	0.00861951187368629	None	0.0	0.00861951187368629
143	7152	0.0002806474599834626	None	0.0	0.0002806474599834626
143	7222	0.012686882215141557	None	0.0	0.012686882215141557
143	7210	0.0017314816974684337	None	0.0	0.0017314816974684337
143	6702	0.005879852970500524	None	0.0	0.005879852970500524
143	5895	0.010589627602123149	None	0.0	0.010589627602123149
143	7160	0.0011706666189013743	None	0.0	0.0011706666189013743
143	7219	0.009568972385559604	None	0.071598303102496	0.009568972385559604
143	5645	0.012757987317978996	None	0.0	0.012757987317978996
143	7231	9.898996309184096e-05	None	0.16964566940203782	9.898996309184096e-05
143	7238	1.989193242104674e-07	None	0.0	1.989193242104674e-07
143	7087	0.005307645016787724	None	0.0	0.005307645016787724
143	5552	0.0069835607137419195	None	0.0	0.0069835607137419195
143	7211	0.006637356312601524	None	0.0	0.006637356312601524
143	7115	0.006588136215139071	None	0.0	0.006588136215139071
143	5961	0.010165730030348577	None	0.0	0.010165730030348577
143	7161	0.003707567600562826	None	0.0	0.003707567600562826
143	7007	0.01297600437896031	None	0.0	0.01297600437896031
143	7190	0.00845306903108825	None	0.05171963772529812	0.00845306903108825
143	7241	0.004416819294105531	None	0.18908253008094783	0.004416819294105531
143	6954	0.004208214145430532	None	0.0	0.004208214145430532
143	7048	0.007058729538054062	None	0.0	0.007058729538054062
143	7109	0.0015733657713531866	None	0.0	0.0015733657713531866
143	7082	0.006772875962849627	None	0.0	0.006772875962849627
143	4715	0.006652862458598794	None	0.0	0.006652862458598794
143	7121	-7.944071046893992e-07	None	0.0	-7.944071046893992e-07
143	6806	0.005969436549287019	None	0.0	0.005969436549287019
143	7084	0.005682709039952298	None	0.0	0.005682709039952298
143	7122	0.007819783315258039	None	0.05171963772529812	0.007819783315258039
143	6528	0.0021420094854239374	None	0.0	0.0021420094854239374
143	7158	0.014401574261000378	None	0.0	0.014401574261000378
143	5984	0.022418796621300134	None	0.0	0.022418796621300134
143	7212	0.005714959039277183	None	0.0	0.005714959039277183
143	7155	0.000755965405366307	None	0.0	0.000755965405366307
143	7204	0.0060434311105824375	None	0.0	0.0060434311105824375
143	7215	0.0038957659255241515	None	0.0	0.0038957659255241515
143	6239	0.01781497540351081	None	0.071598303102496	0.01781497540351081
143	5893	0.00509663779197213	None	0.05664608679794121	0.00509663779197213
143	6943	0.0027690675379474982	None	0.0	0.0027690675379474982
143	6047	0.012007246967979543	None	0.0	0.012007246967979543
143	7188	0.0012164611808438397	None	0.0	0.0012164611808438397
143	6928	0.007890238069750139	None	0.05171963772529812	0.007890238069750139
143	6838	0.0033926541672483213	None	0.0	0.0033926541672483213
143	7077	0.001996188302508498	None	0.2394970967114399	0.001996188302508498
143	7000	0.003959426864175514	None	0.0	0.003959426864175514
143	7206	-0.00020142870512283067	None	0.0	-0.00020142870512283067
143	7110	0.00441439351536388	None	0.0	0.00441439351536388
143	6878	0.004542493692276362	None	0.0	0.004542493692276362
143	6847	0.002485972456500588	None	0.071598303102496	0.002485972456500588
143	7080	0.005250757081896065	None	0.0	0.005250757081896065
143	7044	0.016725527509408478	None	0.5195239942224453	0.016725527509408478
143	7131	0.011321138149976921	None	0.0	0.011321138149976921
143	6956	0.00286638863471629	None	0.0	0.00286638863471629
143	7164	0.002570379678372235	None	0.0	0.002570379678372235
143	7163	0.012946895250697435	None	0.0	0.012946895250697435
143	7073	0.00391830562072477	None	0.0	0.00391830562072477
143	7093	2.1784837996307308e-05	None	0.0	2.1784837996307308e-05
143	7182	0.0031277988968257814	None	0.0	0.0031277988968257814
143	7001	0.003787767402179199	None	0.0	0.003787767402179199
143	7059	0.0030102032177609563	None	0.071598303102496	0.0030102032177609563
143	7170	0.0006419483856335003	None	0.05664608679794121	0.0006419483856335003
143	7234	0.001597942148031187	None	0.0	0.001597942148031187
143	7049	0.002886135256664696	None	0.05664608679794121	0.002886135256664696
143	6993	0.006590114897599068	None	0.0	0.006590114897599068
143	4421	0.012990610555096852	None	0.0	0.012990610555096852
143	7203	0.0013230899049957248	None	0.0	0.0013230899049957248
143	6980	0.008002955725774022	None	0.0	0.008002955725774022
143	5913	0.010459162056357336	None	0.0	0.010459162056357336
143	6965	0.012965005788421682	None	0.0	0.012965005788421682
143	7173	4.5472993828048565e-05	None	0.0	4.5472993828048565e-05
143	7221	-3.011203221162175e-07	None	0.05664608679794121	-3.011203221162175e-07
143	7191	0.0005576373607450966	None	0.0	0.0005576373607450966
143	6966	0.00048262955169362366	None	0.05171963772529812	0.00048262955169362366
143	7239	0.0009235290870458035	None	0.17066408869694255	0.0009235290870458035
143	7129	0.005223570612536054	None	0.0	0.005223570612536054
143	7242	0.00032399059562065536	None	0.0	0.00032399059562065536
143	6774	0.0006294889643538558	None	0.0	0.0006294889643538558
143	7186	0.001444296779649387	None	0.0	0.001444296779649387
143	7223	0.003200021149448448	None	0.071598303102496	0.003200021149448448
143	6535	0.006935893710239667	None	0.0	0.006935893710239667
143	6341	0.006319043645631012	None	0.0	0.006319043645631012
143	7247	0.007836121970535776	None	0.15888086797947248	0.007836121970535776
106	3757	0.00635136426902424	None	0.1566770138392774	0.00635136426902424
106	4985	0.011372510596048276	None	0.0	0.011372510596048276
106	5212	0.00524466852334117	None	0.0	0.00524466852334117
106	5312	0.0004949058459323245	None	0.0	0.0004949058459323245
106	4607	0.01256366917687591	None	0.0	0.01256366917687591
106	5158	0.005217825016844895	None	0.07222894227418566	0.005217825016844895
106	5307	1.4006970401795035e-06	None	0.07222894227418566	1.4006970401795035e-06
106	4384	0.00805588351450296	None	0.0	0.00805588351450296
106	5339	2.7205965896351164e-06	None	0.0	2.7205965896351164e-06
106	5343	-1.9474697615565226e-05	None	0.0	-1.9474697615565226e-05
106	5328	0.0002024242990865312	None	0.0	0.0002024242990865312
106	5057	0.01144747098655552	None	0.04999002846659973	0.01144747098655552
106	5326	0.0030215606330908328	None	0.0905093660192717	0.0030215606330908328
106	5219	0.011449302966221191	None	0.0	0.011449302966221191
106	5382	7.432428325818123e-09	None	0.13771805879194324	7.432428325818123e-09
106	5101	0.0045880517587037605	None	0.0	0.0045880517587037605
106	4326	0.00909406115260248	None	0.0	0.00909406115260248
106	5181	0.0024059367512065757	None	0.0	0.0024059367512065757
106	4458	0.012113939345504698	None	0.01292990943132453	0.012113939345504698
106	5169	0.0020662323361023754	None	0.0	0.0020662323361023754
106	4834	0.005297372086035306	None	0.0	0.005297372086035306
106	5368	3.4084038410701067e-09	None	0.0	3.4084038410701067e-09
106	4633	0.008094388592713954	None	0.0	0.008094388592713954
106	5176	0.00042645947810800736	None	0.0	0.00042645947810800736
106	5072	0.011855676752267912	None	0.0	0.011855676752267912
106	5396	1.0226844729317381e-06	None	0.0	1.0226844729317381e-06
106	5376	-1.3623556838025044e-09	None	0.0975705422409476	-1.3623556838025044e-09
106	4605	0.010664708363729711	None	0.0	0.010664708363729711
106	5290	0.003931826253566282	None	0.014161521699485303	0.003931826253566282
106	5387	-1.3625418413604488e-05	None	0.0	-1.3625418413604488e-05
106	4903	0.007584955001942993	None	0.0	0.007584955001942993
106	5190	0.006357220353928956	None	0.0	0.006357220353928956
106	5209	0.012258472224908983	None	0.0	0.012258472224908983
106	5374	0.0007017899691465987	None	0.0	0.0007017899691465987
106	5318	0.015009664998105531	None	0.0	0.015009664998105531
106	5384	-1.3600301947444993e-14	None	0.014161521699485303	-1.3600301947444993e-14
106	4518	0.0026835143078918775	None	0.1494415268056156	0.0026835143078918775
106	3913	0.016946029572256785	None	0.0	0.016946029572256785
106	5116	0.005737581783285362	None	0.0	0.005737581783285362
106	5230	0.0007684420622394052	None	0.0	0.0007684420622394052
106	5076	0.0037777530256876924	None	0.0	0.0037777530256876924
106	4715	0.006652862458598794	None	0.0	0.006652862458598794
106	5354	-6.418240173853833e-05	None	0.1494415268056156	-6.418240173853833e-05
106	5285	0.009362255817866339	None	0.0	0.009362255817866339
106	5109	0.0019297345102939991	None	0.0	0.0019297345102939991
106	5370	0.0023206909907460558	None	0.0	0.0023206909907460558
106	5380	0.008905759442889722	None	0.0	0.008905759442889722
106	5383	-1.3485531658571414e-06	None	0.0	-1.3485531658571414e-06
106	5335	0.004741153804597219	None	0.0	0.004741153804597219
106	5221	0.00791125259699896	None	0.0	0.00791125259699896
106	5046	0.016270233347048576	None	0.0	0.016270233347048576
106	4835	0.001627007547290746	None	0.0	0.001627007547290746
106	4892	0.004490411869457492	None	0.014161521699485303	0.004490411869457492
106	5117	0.01155958220288696	None	0.0	0.01155958220288696
106	5175	0.008571582206129986	None	0.0	0.008571582206129986
106	5346	0.00019434836135478342	None	0.0	0.00019434836135478342
106	5337	0.005904182831929307	None	0.13771805879194324	0.005904182831929307
106	5388	-1.678401698835827e-06	None	0.0	-1.678401698835827e-06
106	4937	0.002990304495922732	None	0.0	0.002990304495922732
106	5369	0.010591267133311733	None	0.04999002846659973	0.010591267133311733
106	5393	0.0038049702438218364	None	0.0	0.0038049702438218364
106	5050	0.007274555796696961	None	0.0	0.007274555796696961
106	5361	0.003836087591302347	None	0.0	0.003836087591302347
106	5058	0.010687713140213542	None	0.01292990943132453	0.010687713140213542
106	5214	0.010969304153554878	None	0.0	0.010969304153554878
106	5362	0.003314187020004259	None	0.0	0.003314187020004259
106	5391	0.0017904196988483268	None	0.0	0.0017904196988483268
106	5177	0.0013440384336276387	None	0.0	0.0013440384336276387
106	5372	-2.304114293286951e-05	None	0.0	-2.304114293286951e-05
106	5070	0.006666169887698745	None	0.0	0.006666169887698745
106	5195	0.0034766167612446464	None	0.014161521699485303	0.0034766167612446464
106	5300	0.006994167091074553	None	0.0	0.006994167091074553
106	5358	0.009418638461650407	None	0.0	0.009418638461650407
106	5332	0.0030153618536243867	None	0.01292990943132453	0.0030153618536243867
106	4190	0.010199905329019262	None	0.0	0.010199905329019262
106	4455	0.004776787604953508	None	0.0	0.004776787604953508
106	4902	0.0045324525399953845	None	0.0	0.0045324525399953845
106	5083	0.003880477500942758	None	0.0	0.003880477500942758
106	5395	-6.21823175990101e-11	None	0.0	-6.21823175990101e-11
106	5367	1.0484653257506893e-07	None	0.0	1.0484653257506893e-07
106	5357	0.0009298154578540039	None	0.04999002846659973	0.0009298154578540039
106	5389	1.32472925363236e-06	None	0.04999002846659973	1.32472925363236e-06
106	5280	0.00013159120578815086	None	0.0	0.00013159120578815086
106	5311	0.004225220625620357	None	0.0	0.004225220625620357
106	4526	0.00967770037214227	None	0.0	0.00967770037214227
106	5119	0.006779754451480809	None	0.0	0.006779754451480809
106	5263	0.00948736572533132	None	0.0	0.00948736572533132
106	4421	0.012990610555096852	None	0.0	0.012990610555096852
106	5279	0.010719998540868194	None	0.0	0.010719998540868194
106	5359	0.0009446037755016846	None	0.0	0.0009446037755016846
106	5325	0.014176870546445028	None	0.01292990943132453	0.014176870546445028
106	5322	0.0009902212838429072	None	0.01292990943132453	0.0009902212838429072
106	5243	0.003369931426486669	None	0.0	0.003369931426486669
106	4862	0.007241282487778967	None	0.0	0.007241282487778967
106	5196	0.007422263540951469	None	0.0	0.007422263540951469
106	4915	0.005421796891387688	None	0.0	0.005421796891387688
106	5351	0.0048308353556377834	None	0.0	0.0048308353556377834
106	5375	0.002137332561687034	None	0.0	0.002137332561687034
106	5334	2.3488217355079515e-05	None	0.0	2.3488217355079515e-05
106	5254	0.002987538675565333	None	0.014161521699485303	0.002987538675565333
141	7053	0.0017038143999827196	None	0.0	0.0017038143999827196
141	7144	0.005963848163053779	None	0.0	0.005963848163053779
141	7124	0.0009965389398829806	None	0.0	0.0009965389398829806
141	5737	0.011053511752030664	None	0.0	0.011053511752030664
141	7038	0.0031980499964294816	None	0.0	0.0031980499964294816
141	6677	0.005593555097648681	None	0.059022025196547104	0.005593555097648681
141	7132	0.004556856475189946	None	0.0	0.004556856475189946
141	6967	0.0006679119654242354	None	0.0	0.0006679119654242354
141	6989	0.002624616879830904	None	0.0	0.002624616879830904
141	6764	0.007685222424081666	None	0.14992881455871188	0.007685222424081666
141	7023	0.0002484892949831417	None	0.0	0.0002484892949831417
141	7103	0.0012513085206968763	None	0.0	0.0012513085206968763
141	6848	0.0021595215316419568	None	0.20738337687150774	0.0021595215316419568
141	6927	0.003935712224473517	None	0.05664608679794121	0.003935712224473517
141	7097	0.0004612790922421181	None	0.059022025196547104	0.0004612790922421181
141	6874	0.008570200686183329	None	0.0	0.008570200686183329
141	7027	0.0017034945935767447	None	0.3616856606128761	0.0017034945935767447
141	4633	0.008094388592713954	None	0.0	0.008094388592713954
141	7104	0.0069247083866684905	None	0.0	0.0069247083866684905
141	7123	0.002516512099967892	None	0.0	0.002516512099967892
141	6768	0.00861951187368629	None	0.0	0.00861951187368629
141	7146	1.935151308204717e-06	None	0.0	1.935151308204717e-06
141	6702	0.005879852970500524	None	0.0	0.005879852970500524
141	5895	0.010589627602123149	None	0.0	0.010589627602123149
141	5645	0.012757987317978996	None	0.0	0.012757987317978996
141	6777	0.01084829205785874	None	0.0	0.01084829205785874
141	7087	0.005307645016787724	None	0.0	0.005307645016787724
141	5552	0.0069835607137419195	None	0.0	0.0069835607137419195
141	7115	0.006588136215139071	None	0.0	0.006588136215139071
141	5961	0.010165730030348577	None	0.0	0.010165730030348577
141	7007	0.01297600437896031	None	0.0	0.01297600437896031
141	6954	0.004208214145430532	None	0.0	0.004208214145430532
141	7048	0.007058729538054062	None	0.0	0.007058729538054062
141	7109	0.0015733657713531866	None	0.0	0.0015733657713531866
141	6618	0.009853126199747844	None	0.0	0.009853126199747844
141	7082	0.006772875962849627	None	0.0	0.006772875962849627
141	4715	0.006652862458598794	None	0.0	0.006652862458598794
141	7148	2.1611478906506977e-06	None	0.0	2.1611478906506977e-06
141	7121	-7.944071046893992e-07	None	0.0	-7.944071046893992e-07
141	6806	0.005969436549287019	None	0.0	0.005969436549287019
141	7084	0.005682709039952298	None	0.0	0.005682709039952298
141	6521	0.0023863626403400973	None	0.0	0.0023863626403400973
141	7122	0.007819783315258039	None	0.01292990943132453	0.007819783315258039
141	6528	0.0021420094854239374	None	0.0	0.0021420094854239374
141	5984	0.022418796621300134	None	0.0	0.022418796621300134
141	7024	0.0012253222541532272	None	0.0	0.0012253222541532272
141	6239	0.01781497540351081	None	0.059022025196547104	0.01781497540351081
141	5893	0.00509663779197213	None	0.05664608679794121	0.00509663779197213
141	6943	0.0027690675379474982	None	0.0	0.0027690675379474982
141	6985	0.0017921432732572844	None	0.0	0.0017921432732572844
141	6849	0.016007812929282206	None	0.05664608679794121	0.016007812929282206
141	6047	0.012007246967979543	None	0.0	0.012007246967979543
141	7125	-1.074426218553096e-05	None	0.0	-1.074426218553096e-05
141	6928	0.007890238069750139	None	0.01292990943132453	0.007890238069750139
141	6838	0.0033926541672483213	None	0.0	0.0033926541672483213
141	7077	0.001996188302508498	None	0.24498972930112073	0.001996188302508498
141	7000	0.003959426864175514	None	0.0	0.003959426864175514
141	7110	0.00441439351536388	None	0.0	0.00441439351536388
141	6800	0.0033676838656045154	None	0.0	0.0033676838656045154
141	6878	0.004542493692276362	None	0.0	0.004542493692276362
141	6851	0.0040301035141549636	None	0.0	0.0040301035141549636
141	7138	1.1356016784853576e-07	None	0.0	1.1356016784853576e-07
141	7141	1.176739659825893e-08	None	0.05664608679794121	1.176739659825893e-08
141	7135	-2.179285501588652e-05	None	0.01292990943132453	-2.179285501588652e-05
141	6847	0.002485972456500588	None	0.059022025196547104	0.002485972456500588
141	7080	0.005250757081896065	None	0.0	0.005250757081896065
141	7044	0.016725527509408478	None	0.5222942784308707	0.016725527509408478
141	7101	-1.203604028858466e-07	None	0.0	-1.203604028858466e-07
141	7131	0.011321138149976921	None	0.0	0.011321138149976921
141	7120	5.576407061246625e-07	None	0.09148856947402147	5.576407061246625e-07
141	7150	0.00033267369261831694	None	0.0	0.00033267369261831694
141	7114	6.906285245774836e-07	None	0.3782623780373995	6.906285245774836e-07
141	6956	0.00286638863471629	None	0.0	0.00286638863471629
141	7143	0.0005533681074438911	None	0.0	0.0005533681074438911
141	6756	0.0003100302936542284	None	0.09148856947402147	0.0003100302936542284
141	7006	0.007539353515143884	None	0.0	0.007539353515143884
141	7073	0.00391830562072477	None	0.0	0.00391830562072477
141	7093	2.1784837996307308e-05	None	0.0	2.1784837996307308e-05
141	6905	0.00013010478157197492	None	0.0	0.00013010478157197492
141	7102	7.0191065217426324e-06	None	0.0	7.0191065217426324e-06
141	7001	0.003787767402179199	None	0.0	0.003787767402179199
141	7059	0.0030102032177609563	None	0.059022025196547104	0.0030102032177609563
141	6964	0.002549077523063031	None	0.0	0.002549077523063031
141	7049	0.002886135256664696	None	0.05664608679794121	0.002886135256664696
141	6993	0.006590114897599068	None	0.0	0.006590114897599068
141	4421	0.012990610555096852	None	0.0	0.012990610555096852
141	7147	0.0005276701683395107	None	0.0	0.0005276701683395107
141	6997	0.00027724687968197357	None	0.14992881455871188	0.00027724687968197357
141	6980	0.008002955725774022	None	0.0	0.008002955725774022
141	5913	0.010459162056357336	None	0.0	0.010459162056357336
141	6965	0.012965005788421682	None	0.0	0.012965005788421682
141	7139	0.0006375580405947917	None	0.0	0.0006375580405947917
141	6966	0.00048262955169362366	None	0.01292990943132453	0.00048262955169362366
141	7129	0.005223570612536054	None	0.0	0.005223570612536054
141	7056	-2.302782295235364e-09	None	0.0	-2.302782295235364e-09
141	6774	0.0006294889643538558	None	0.0	0.0006294889643538558
141	6535	0.006935893710239667	None	0.0	0.006935893710239667
141	6782	0.0018691949438083436	None	0.0	0.0018691949438083436
141	7018	0.0005563662989256793	None	0.0	0.0005563662989256793
141	6341	0.006319043645631012	None	0.0	0.006319043645631012
72	3488	0.0027584970463426384	None	0.0	0.0027584970463426384
72	3680	0.0013407291858950775	None	0.0	0.0013407291858950775
72	3532	1.0465100326480408e-06	None	0.4574049288825801	1.0465100326480408e-06
72	3624	0.005486450291805257	None	0.0	0.005486450291805257
72	3434	0.0014063600644016183	None	0.0	0.0014063600644016183
72	3618	0.0001593776938294086	None	0.0	0.0001593776938294086
72	3668	1.5344157957974623e-05	None	0.08496913019691181	1.5344157957974623e-05
72	3665	-4.338624788427812e-07	None	0.08612442631666492	-4.338624788427812e-07
72	3608	0.00010048985421965454	None	0.17592447084995186	0.00010048985421965454
72	3667	-1.543546803508297e-05	None	0.0	-1.543546803508297e-05
72	3566	0.0014451767810977625	None	0.0	0.0014451767810977625
72	3637	2.596197871477692e-05	None	0.0	2.596197871477692e-05
72	3380	0.009359549318886596	None	0.0	0.009359549318886596
72	3589	-2.938582956909136e-06	None	0.4992733834292384	-2.938582956909136e-06
72	3262	0.0026161289319194627	None	0.06259912867426777	0.0026161289319194627
72	3309	0.005404747619392406	None	0.0	0.005404747619392406
72	3657	0.005081083444281308	None	0.08496913019691181	0.005081083444281308
72	3439	0.00324781979877049	None	0.0	0.00324781979877049
72	3644	0.0034514597861885882	None	0.0	0.0034514597861885882
72	3473	0.0024725691928260906	None	0.0	0.0024725691928260906
72	2905	0.003341449593984042	None	0.0	0.003341449593984042
72	3498	0.0005755328833711718	None	0.525296909097553	0.0005755328833711718
72	3601	0.0009427271533942756	None	0.08496913019691181	0.0009427271533942756
72	3536	0.0010231781662492446	None	0.0	0.0010231781662492446
72	3666	1.3594771870228097e-09	None	0.0	1.3594771870228097e-09
72	3661	0.00015780413664221718	None	0.013910917483170615	0.00015780413664221718
72	3575	0.002970619365874445	None	0.0	0.002970619365874445
72	3497	0.0006750815007526454	None	0.0	0.0006750815007526454
72	3621	0.004671055821699612	None	0.0	0.004671055821699612
72	3526	0.000950144065336649	None	0.0	0.000950144065336649
72	2687	0.000271918086440706	None	0.4291150094300873	0.000271918086440706
72	3645	0.000361542731061113	None	0.013910917483170615	0.000361542731061113
72	3522	0.0008591314575896009	None	0.0	0.0008591314575896009
72	3324	0.0007925007590857566	None	0.0	0.0007925007590857566
72	3689	0.005578440900793448	None	0.013910917483170615	0.005578440900793448
72	3635	0.0008884071005848378	None	0.0	0.0008884071005848378
72	3403	0.000367440079234585	None	0.08612442631666492	0.000367440079234585
72	3407	0.0034688365050693603	None	0.0	0.0034688365050693603
72	3633	0.0012603888423837978	None	0.013910917483170615	0.0012603888423837978
72	3612	0.0006027922126563648	None	0.0	0.0006027922126563648
72	3505	0.011550340938469898	None	0.0	0.011550340938469898
72	3496	0.002105471122809803	None	0.0	0.002105471122809803
72	3463	8.140112605885974e-10	None	0.013910917483170615	8.140112605885974e-10
72	3653	0.00029152926659501837	None	0.0	0.00029152926659501837
72	2570	0.0011530763314727159	None	0.6032829759464021	0.0011530763314727159
72	3652	0.0068718738719768194	None	0.0	0.0068718738719768194
72	2957	0.004106087359484612	None	0.0	0.004106087359484612
72	3606	7.110875594347589e-10	None	0.0	7.110875594347589e-10
72	3504	0.002275118135314872	None	0.0	0.002275118135314872
72	2846	0.0015380588547304784	None	0.4329123714648825	0.0015380588547304784
72	3021	0.00015418579359067843	None	0.3607509916876176	0.00015418579359067843
72	3425	0.0016111076649402056	None	0.0	0.0016111076649402056
72	3622	-3.609671915927689e-07	None	0.0	-3.609671915927689e-07
72	3603	0.00020694848574907447	None	0.08612442631666492	0.00020694848574907447
72	3646	0.0009316313696491245	None	0.0	0.0009316313696491245
72	3620	0.0064574757531078355	None	0.0	0.0064574757531078355
72	3571	0.0013425616966132707	None	0.0	0.0013425616966132707
72	3655	0.008415477389113057	None	0.0	0.008415477389113057
72	3470	0.01214232192951857	None	0.0	0.01214232192951857
72	3640	0.00039695958000386254	None	0.0	0.00039695958000386254
72	3178	0.0022535739342499504	None	0.0	0.0022535739342499504
72	3547	0.0013700270660573822	None	0.0	0.0013700270660573822
72	3503	0.00011871773203196487	None	0.0	0.00011871773203196487
72	3435	0.0005463652774977448	None	0.0	0.0005463652774977448
72	3615	0.0013782870379935978	None	0.0	0.0013782870379935978
72	3682	0.0013491443220749633	None	0.0	0.0013491443220749633
72	3688	-3.5366300411782994e-05	None	0.0	-3.5366300411782994e-05
72	3587	0.002282514300278821	None	0.1273044339991581	0.002282514300278821
72	3656	0.0002767185066729987	None	0.0	0.0002767185066729987
72	3314	0.005492154542244423	None	0.0	0.005492154542244423
72	3520	0.009735696993449009	None	0.0	0.009735696993449009
72	3673	-4.08612118688828e-06	None	0.13765155428960463	-4.08612118688828e-06
72	3530	0.005780374056545827	None	0.0	0.005780374056545827
72	3335	0.009178883197090955	None	0.0	0.009178883197090955
72	3599	2.1363299912749324e-08	None	0.08612442631666492	2.1363299912749324e-08
72	3662	0.002635785586803175	None	0.0	0.002635785586803175
72	3565	0.0009109623290150446	None	0.0	0.0009109623290150446
72	3658	0.004566769351205115	None	0.0	0.004566769351205115
72	3605	0.0007907621313998021	None	0.0	0.0007907621313998021
72	3632	0.002112413372659061	None	0.0	0.002112413372659061
72	3529	0.0017353191026466218	None	0.0	0.0017353191026466218
72	3349	0.0005502319598188037	None	0.0	0.0005502319598188037
72	3404	0.010843611657272455	None	0.0	0.010843611657272455
72	3301	0.0001107913160029464	None	0.13765155428960463	0.0001107913160029464
72	3255	0.005904461113108832	None	0.0	0.005904461113108832
72	3660	0.0013811565625224608	None	0.0	0.0013811565625224608
72	3598	0.0019305925688556126	None	0.0	0.0019305925688556126
72	3562	0.0007152506281083114	None	0.08496913019691181	0.0007152506281083114
72	3686	0.0011450760944455244	None	0.0	0.0011450760944455244
72	2777	0.00020107678829165822	None	0.5363164420752096	0.00020107678829165822
72	3170	0.0489001314927656	None	0.511538875322365	0.0489001314927656
72	3501	0.002731811959542519	None	0.0	0.002731811959542519
72	3154	0.003423028602524012	None	0.0	0.003423028602524012
72	3672	-0.00010708307957629159	None	0.0	-0.00010708307957629159
72	3548	0.0007127544909181913	None	0.013910917483170615	0.0007127544909181913
72	3636	0.00019006411931917188	None	0.0	0.00019006411931917188
72	3552	0.0003431947796528593	None	0.0	0.0003431947796528593
72	3574	0.005271937794109183	None	0.0	0.005271937794109183
72	3619	0.0013815137957593495	None	0.0	0.0013815137957593495
72	3512	-2.10591846528064e-09	None	0.233088245388506	-2.10591846528064e-09
50	2598	-4.360340725399188e-12	None	0.36345523688296993	-4.360340725399188e-12
50	2414	None	None	0.4821661862666609	None
50	2485	None	None	0.37319259064877913	None
50	2448	None	None	0.44982018620314657	None
50	2579	-5.222921939054856e-07	None	0.3212148605346976	-5.222921939054856e-07
50	2288	None	None	0.3811536946706162	None
50	2554	-2.329337233925644e-06	None	0.30193023261832064	-2.329337233925644e-06
50	2576	6.807461967171017e-09	None	0.4060448292888125	6.807461967171017e-09
50	2372	None	None	0.457522632729257	None
50	2419	None	None	0.34564081340322483	None
50	2498	None	None	0.3715996493127931	None
50	2558	-4.6765289925061684e-07	None	0.3413839412244834	-4.6765289925061684e-07
50	2556	-2.7785214161587765e-05	None	0.42474077864489673	-2.7785214161587765e-05
50	2559	None	None	0.3602278134854641	None
50	2541	None	None	0.349172561015862	None
50	2520	None	None	0.4060448292888125	None
50	2568	-1.03517669817481e-09	None	0.38759010811974276	-1.03517669817481e-09
50	2388	None	None	0.37450171701076945	None
50	2505	None	None	0.5223659639950404	None
50	2479	None	None	0.36345523688296993	None
50	2592	-2.732467694986331e-05	None	0.36455726066582855	-2.732467694986331e-05
50	2464	None	None	0.39169696701871237	None
50	2566	-0.1	None	0.5054162607978558	-0.1
50	2296	None	None	0.3851941543947641	None
50	2577	0.00010844658945616804	None	0.4787131496297235	0.00010844658945616804
50	2542	None	None	0.422028407794663	None
50	2597	2.014115971163769e-07	None	0.3924788614163197	2.014115971163769e-07
50	2487	None	None	0.42078172940941405	None
50	2306	None	None	0.3538918112825443	None
50	2552	-1.2178435086130987e-07	None	0.33482333302434436	-1.2178435086130987e-07
50	2508	None	None	0.6993647157982463	None
50	2504	None	None	0.3684405494214505	None
50	1175	None	None	0.427868729357172	None
50	2367	None	None	0.3993833814149026	None
50	2585	-0.1	None	0.4897260733503126	-0.1
50	2581	-5.201332033899025e-08	None	0.6594527304899205	-5.201332033899025e-08
50	2340	None	None	0.6993647157982463	None
50	2534	None	None	0.5053186512877537	None
50	2596	-0.1	None	0.49368536936965396	-0.1
50	2292	None	None	0.40582294318356615	None
50	2463	None	None	0.7122881447980858	None
50	2516	None	None	0.3758975013572098	None
50	2553	2.7518137465065173e-08	None	0.3538918112825443	2.7518137465065173e-08
50	2518	None	None	0.37819206525878707	None
50	2178	None	None	0.4852327117709187	None
50	1770	None	None	0.47132117520183653	None
50	2531	None	None	0.41293382251080935	None
50	2476	None	None	0.3925709809623791	None
50	2587	None	None	0.3565193344718688	None
50	2557	8.775149480432592e-07	None	0.37203539221996806	8.775149480432592e-07
50	2570	0.0011530763314727159	None	0.4293761370855035	0.0011530763314727159
50	2389	None	None	0.3981082265017153	None
50	2595	6.637802619241542e-06	None	0.4249830323208347	6.637802619241542e-06
50	2589	-2.8947708084709823e-09	None	0.35169289567013606	-2.8947708084709823e-09
50	2510	None	None	0.42248341710303433	None
50	2582	None	None	0.5485022202043522	None
50	2578	-0.1	None	0.3728254081373731	-0.1
50	2481	None	None	0.44618685234882766	None
50	2465	None	None	0.5259573134039518	None
50	2492	None	None	0.43832225125914925	None
50	2490	None	None	0.3566256393143606	None
50	2580	-9.038429951689161e-10	None	0.4196081191899415	-9.038429951689161e-10
50	2376	None	None	0.7122881447980858	None
50	2214	None	None	0.40582294318356615	None
50	2561	3.2297224867289115e-05	None	0.32364527320676184	3.2297224867289115e-05
50	2545	None	None	0.438140953800065	None
50	2523	None	None	0.4123070888511471	None
50	2225	None	None	0.5302808227156368	None
50	2575	-3.233275548515964e-08	None	0.32307599115172836	-3.233275548515964e-08
50	2386	None	None	0.3747143888945395	None
50	2429	None	None	0.4437569946217742	None
50	2497	None	None	0.3538918112825443	None
50	2555	2.748839396912112e-08	None	0.3413839412244834	2.748839396912112e-08
50	2475	None	None	0.4647498899880773	None
50	2322	None	None	0.41235950339399663	None
50	2279	None	None	0.36345523688296993	None
50	2460	None	None	0.37319259064877913	None
50	2314	None	None	0.45028925780014684	None
50	2411	None	None	0.4622044527363215	None
50	2551	None	None	0.3817359348131561	None
50	2574	-2.8761230810033505e-08	None	0.4627128780454289	-2.8761230810033505e-08
50	2494	None	None	0.42248341710303433	None
50	2493	None	None	0.4187520117233519	None
50	2471	None	None	0.4647498899880773	None
50	2262	None	None	0.5304009187882864	None
50	2567	-0.1	None	0.36345523688296993	-0.1
50	1707	None	None	0.3601309549301204	None
50	2586	None	None	0.3409447197041857	None
50	2456	None	None	0.41796286870559884	None
50	2445	None	None	0.4852327117709187	None
50	2591	-1.86338296871676e-07	None	0.3720195607419164	-1.86338296871676e-07
50	2573	2.0818967395532542e-08	None	0.3649343937870038	2.0818967395532542e-08
50	2472	None	None	0.39605599193957486	None
50	2537	None	None	0.4411971110725842	None
50	2590	-9.065686463512694e-10	None	0.3400146554146414	-9.065686463512694e-10
50	2222	None	None	0.3981595259464325	None
50	2572	1.2500619858482177e-08	None	0.422028407794663	1.2500619858482177e-08
50	2583	-4.0949244617510235e-06	None	0.40582294318356615	-4.0949244617510235e-06
50	2511	None	None	0.436487555785029	None
50	1881	None	None	0.3601309549301204	None
74	3488	0.0027584970463426384	None	0.0	0.0027584970463426384
74	3757	0.00635136426902424	None	0.14463230230449203	0.00635136426902424
74	3762	-2.1458249678645723e-05	None	0.0	-2.1458249678645723e-05
74	3704	0.00032666567574072663	None	0.0	0.00032666567574072663
74	3769	1.3064647484477526e-06	None	0.0	1.3064647484477526e-06
74	3765	-9.556136213271122e-06	None	0.1022139926655025	-9.556136213271122e-06
74	3434	0.0014063600644016183	None	0.0	0.0014063600644016183
74	3618	0.0001593776938294086	None	0.0	0.0001593776938294086
74	3753	-1.5166781780180534e-07	None	0.0	-1.5166781780180534e-07
74	3761	-5.455316000251736e-07	None	0.0	-5.455316000251736e-07
74	3781	0.0014960855870675522	None	0.0	0.0014960855870675522
74	3566	0.0014451767810977625	None	0.0	0.0014451767810977625
74	3637	2.596197871477692e-05	None	0.013745912379028374	2.596197871477692e-05
74	3760	0.010625073233524303	None	0.02593728781098032	0.010625073233524303
74	3766	0.0018867195534347523	None	0.0	0.0018867195534347523
74	3767	0.00043814312014668557	None	0.0	0.00043814312014668557
74	3380	0.009359549318886596	None	0.0	0.009359549318886596
74	3309	0.005404747619392406	None	0.0	0.005404747619392406
74	3439	0.00324781979877049	None	0.0	0.00324781979877049
74	3644	0.0034514597861885882	None	0.0	0.0034514597861885882
74	3473	0.0024725691928260906	None	0.0	0.0024725691928260906
74	2905	0.003341449593984042	None	0.0	0.003341449593984042
74	3773	0.0008704908365786214	None	0.0	0.0008704908365786214
74	3575	0.002970619365874445	None	0.0	0.002970619365874445
74	3497	0.0006750815007526454	None	0.013745912379028374	0.0006750815007526454
74	3621	0.004671055821699612	None	0.0	0.004671055821699612
74	3526	0.000950144065336649	None	0.0	0.000950144065336649
74	3772	8.424313182719356e-10	None	0.0	8.424313182719356e-10
74	2687	0.000271918086440706	None	0.5808847260698353	0.000271918086440706
74	3787	-0.00013627213210553585	None	0.0	-0.00013627213210553585
74	3522	0.0008591314575896009	None	0.0	0.0008591314575896009
74	3751	3.601197930239183e-06	None	0.0	3.601197930239183e-06
74	3689	0.005578440900793448	None	0.02593728781098032	0.005578440900793448
74	3635	0.0008884071005848378	None	0.0	0.0008884071005848378
74	3403	0.000367440079234585	None	0.1367928830672575	0.000367440079234585
74	3754	-1.1903174484017799e-08	None	0.1022139926655025	-1.1903174484017799e-08
74	3790	0.0055546011727807855	None	0.013745912379028374	0.0055546011727807855
74	3612	0.0006027922126563648	None	0.0	0.0006027922126563648
74	3735	2.105219239890806e-08	None	0.0	2.105219239890806e-08
74	3505	0.011550340938469898	None	0.0	0.011550340938469898
74	3496	0.002105471122809803	None	0.0	0.002105471122809803
74	3728	0.0012483887984653028	None	0.0	0.0012483887984653028
74	3756	0.004149105917827964	None	0.05664608679794121	0.004149105917827964
74	3653	0.00029152926659501837	None	0.0	0.00029152926659501837
74	3652	0.0068718738719768194	None	0.0	0.0068718738719768194
74	2957	0.004106087359484612	None	0.0	0.004106087359484612
74	3606	7.110875594347589e-10	None	0.013745912379028374	7.110875594347589e-10
74	3504	0.002275118135314872	None	0.0	0.002275118135314872
74	2846	0.0015380588547304784	None	0.547570095296165	0.0015380588547304784
74	3792	0.0012502902696160997	None	0.05664608679794121	0.0012502902696160997
74	3425	0.0016111076649402056	None	0.0	0.0016111076649402056
74	3733	0.002192678910680093	None	0.05664608679794121	0.002192678910680093
74	3706	0.0022582329756411037	None	0.0	0.0022582329756411037
74	3748	6.522899137158214e-05	None	0.0	6.522899137158214e-05
74	3620	0.0064574757531078355	None	0.0	0.0064574757531078355
74	3796	4.4644244642632364e-07	None	0.0	4.4644244642632364e-07
74	3750	0.0005981445841602626	None	0.0	0.0005981445841602626
74	3655	0.008415477389113057	None	0.0	0.008415477389113057
74	3470	0.01214232192951857	None	0.0	0.01214232192951857
74	3736	0.0012496794495785596	None	0.0	0.0012496794495785596
74	3640	0.00039695958000386254	None	0.0	0.00039695958000386254
74	3795	0.0019417119127144006	None	0.0	0.0019417119127144006
74	3715	1.8412279249866602e-08	None	0.0	1.8412279249866602e-08
74	3178	0.0022535739342499504	None	0.013745912379028374	0.0022535739342499504
74	3503	0.00011871773203196487	None	0.0	0.00011871773203196487
74	3744	0.00033019406463635325	None	0.0	0.00033019406463635325
74	3776	0.007324108074768408	None	0.0	0.007324108074768408
74	3615	0.0013782870379935978	None	0.0	0.0013782870379935978
74	3784	-8.44832278895931e-06	None	0.0	-8.44832278895931e-06
74	3785	-7.37187787584428e-11	None	0.02593728781098032	-7.37187787584428e-11
74	3587	0.002282514300278821	None	0.1022139926655025	0.002282514300278821
74	3738	-2.5422531438812666e-08	None	0.18126323646658773	-2.5422531438812666e-08
74	3716	0.006519682018765715	None	0.0	0.006519682018765715
74	3335	0.009178883197090955	None	0.013745912379028374	0.009178883197090955
74	3778	-0.00010848082956068073	None	0.5349943342293584	-0.00010848082956068073
74	3720	0.0018628387392152117	None	0.02593728781098032	0.0018628387392152117
74	3662	0.002635785586803175	None	0.0	0.002635785586803175
74	3565	0.0009109623290150446	None	0.0	0.0009109623290150446
74	3658	0.004566769351205115	None	0.0	0.004566769351205115
74	3632	0.002112413372659061	None	0.0	0.002112413372659061
74	3404	0.010843611657272455	None	0.0	0.010843611657272455
74	3255	0.005904461113108832	None	0.013745912379028374	0.005904461113108832
74	3775	0.001499896879662371	None	0.06580906654090707	0.001499896879662371
74	3759	1.6373306276830365e-05	None	0.0	1.6373306276830365e-05
74	3660	0.0013811565625224608	None	0.0	0.0013811565625224608
74	3598	0.0019305925688556126	None	0.0	0.0019305925688556126
74	3797	0.0028292344805014684	None	0.013745912379028374	0.0028292344805014684
74	3170	0.0489001314927656	None	0.5579806295107808	0.0489001314927656
74	3501	0.002731811959542519	None	0.0	0.002731811959542519
74	3737	0.0003321482662077748	None	0.0	0.0003321482662077748
74	3154	0.003423028602524012	None	0.013745912379028374	0.003423028602524012
74	3789	2.139950268074972e-05	None	0.0	2.139950268074972e-05
74	3548	0.0007127544909181913	None	0.02593728781098032	0.0007127544909181913
74	3636	0.00019006411931917188	None	0.0	0.00019006411931917188
74	3552	0.0003431947796528593	None	0.0	0.0003431947796528593
74	3574	0.005271937794109183	None	0.0	0.005271937794109183
74	3713	0.0002343416951500194	None	0.0	0.0002343416951500194
74	3619	0.0013815137957593495	None	0.013745912379028374	0.0013815137957593495
74	3774	2.7262075968453348e-05	None	0.0	2.7262075968453348e-05
74	3712	0.00013293441319316035	None	0.0	0.00013293441319316035
60	3049	0.0005397544398142036	None	0.4827907476060428	0.0005397544398142036
60	3065	-2.1894169628223844e-08	None	0.45793089537027465	-2.1894169628223844e-08
60	3070	5.951114605536809e-07	None	0.25252788614899774	5.951114605536809e-07
60	2962	0.0011406282242212593	None	0.2812135397718158	0.0011406282242212593
60	3067	5.465804926595227e-06	None	0.22869868357931242	5.465804926595227e-06
60	3094	-9.720557884246607e-05	None	0.31714629030149644	-9.720557884246607e-05
60	2663	2.4691052216616174e-06	None	0.570522492406626	2.4691052216616174e-06
60	2951	2.273543798922325e-05	None	0.1554800988349093	2.273543798922325e-05
60	3031	0.00032842085643098505	None	0.1767473869938668	0.00032842085643098505
60	2991	4.024056951958516e-05	None	0.2079259644817108	4.024056951958516e-05
60	2662	9.76785729585628e-05	None	0.46817090628832386	9.76785729585628e-05
60	3029	1.914614742595225e-06	None	0.22008556085851744	1.914614742595225e-06
60	2645	3.059261294772672e-05	None	0.15079173079824354	3.059261294772672e-05
60	2922	7.675848000783196e-09	None	0.22008091776988356	7.675848000783196e-09
60	2870	0.00011041482209863902	None	0.32603965695687626	0.00011041482209863902
60	2964	0.0005524033735138682	None	0.23812621263964293	0.0005524033735138682
60	2905	0.003341449593984042	None	0.010165396608224606	0.003341449593984042
60	3086	5.453033974920526e-05	None	0.010165396608224606	5.453033974920526e-05
60	3007	1.0442321238127903e-05	None	0.24034396715420944	1.0442321238127903e-05
60	2980	0.00032387697657792905	None	0.2037895235380689	0.00032387697657792905
60	2942	0.00026559329734516103	None	0.31607126846798517	0.00026559329734516103
60	2830	0.00024353356217060652	None	0.2006238002014201	0.00024353356217060652
60	2947	2.0653178204555015e-05	None	0.23708242369565866	2.0653178204555015e-05
60	3054	-8.734224552203325e-06	None	0.336431854715981	-8.734224552203325e-06
60	3060	-9.922344617810506e-09	None	0.39549411866032436	-9.922344617810506e-09
60	2687	0.000271918086440706	None	0.2951958388833035	0.000271918086440706
60	3048	0.001962911869351231	None	0.3362048644664647	0.001962911869351231
60	3036	8.110164297778545e-06	None	0.19728363189255183	8.110164297778545e-06
60	3015	1.5806932508529434e-05	None	0.19817521687017817	1.5806932508529434e-05
60	2767	0.00010032523945341487	None	0.10165396608224606	0.00010032523945341487
60	3057	-3.0310254798996126e-06	None	0.304875723487006	-3.0310254798996126e-06
60	2752	0.0003614704451781621	None	0.35166740650130096	0.0003614704451781621
60	2988	0.0005465187754520282	None	0.3788530348389678	0.0005465187754520282
60	3092	-1.2608222282960008e-05	None	0.23928635106240215	-1.2608222282960008e-05
60	3089	0.00047537087817915437	None	0.2892956230427895	0.00047537087817915437
60	2766	0.00039972305988049455	None	0.3681359022457406	0.00039972305988049455
60	3081	1.1096822844034803e-05	None	0.03489973609804511	1.1096822844034803e-05
60	3072	-4.739885131885633e-11	None	0.03489973609804511	-4.739885131885633e-11
60	2914	2.4367582852543504e-05	None	0.03489973609804511	2.4367582852543504e-05
60	2666	6.258844821481955e-05	None	0.38168822015830367	6.258844821481955e-05
60	2639	0.00030120393112083587	None	0.34248326075957436	0.00030120393112083587
60	3096	7.244196572175732e-05	None	0.23928635106240215	7.244196572175732e-05
60	2623	6.658104242987517e-05	None	0.3878199967988114	6.658104242987517e-05
60	2570	0.0011530763314727159	None	0.4079023945443921	0.0011530763314727159
60	3100	-1.2366929085473523e-05	None	0.3844511163036609	-1.2366929085473523e-05
60	2998	0.0007893045624525436	None	0.010165396608224606	0.0007893045624525436
60	2874	0.0005653461640375166	None	0.20446026020003866	0.0005653461640375166
60	2957	0.004106087359484612	None	0.03489973609804511	0.004106087359484612
60	3088	3.1434465563731495e-06	None	0.03489973609804511	3.1434465563731495e-06
60	3010	0.0011267829010245018	None	0.010165396608224606	0.0011267829010245018
60	2595	6.637802619241542e-06	None	0.31296428515150987	6.637802619241542e-06
60	2846	0.0015380588547304784	None	0.21837624936092315	0.0015380588547304784
60	2938	0.00048220457434507824	None	0.2428919058407472	0.00048220457434507824
60	3063	-2.0836537196149263e-05	None	0.1767473869938668	-2.0836537196149263e-05
60	3021	0.00015418579359067843	None	0.23112699567308076	0.00015418579359067843
60	3071	-0.00013947534513333005	None	0.03489973609804511	-0.00013947534513333005
60	3028	-1.2885667260113593e-08	None	0.33003345604437573	-1.2885667260113593e-08
60	2808	0.0001525037305342184	None	0.3319368278797169	0.0001525037305342184
60	3027	0.00027707335366779884	None	0.21688924391185121	0.00027707335366779884
60	3079	-3.743511578715399e-08	None	0.3118356357824385	-3.743511578715399e-08
60	2940	9.476348458372928e-07	None	0.17503300144903436	9.476348458372928e-07
60	2971	0.00010477990897446707	None	0.2037895235380689	0.00010477990897446707
60	3068	2.662475436544187e-06	None	0.11336787283715806	2.662475436544187e-06
60	3095	0.00015837865693802617	None	0.2006238002014201	0.00015837865693802617
60	3046	4.801528836405737e-06	None	0.3118356357824385	4.801528836405737e-06
60	2700	3.1961045568757175e-06	None	0.32051891111178915	3.1961045568757175e-06
60	2744	4.242448161665955e-09	None	0.563764576896797	4.242448161665955e-09
60	3042	-2.8200002560077283e-09	None	0.15079173079824354	-2.8200002560077283e-09
60	2609	5.863407968071382e-07	None	0.8691477520327957	5.863407968071382e-07
60	2915	0.0001986184631268307	None	0.4134626223675152	0.0001986184631268307
60	2967	0.00013599945627941097	None	0.2037895235380689	0.00013599945627941097
60	2657	0.00015266370421783982	None	0.31570427772941784	0.00015266370421783982
60	2763	1.1252782023585583e-07	None	0.19287120651049547	1.1252782023585583e-07
60	2802	0.00012299751604783726	None	0.2785773745499751	0.00012299751604783726
60	3035	-3.736416908759942e-09	None	0.20693366397017932	-3.736416908759942e-09
60	3016	2.8985136940159195e-05	None	0.15079173079824354	2.8985136940159195e-05
60	3098	1.7719547453451706e-05	None	0.15079173079824354	1.7719547453451706e-05
60	2784	2.1962883650170132e-07	None	0.33003345604437573	2.1962883650170132e-07
60	2829	2.1149247399483943e-06	None	0.33003345604437573	2.1149247399483943e-06
60	3099	1.6885288433655095e-05	None	0.23708242369565866	1.6885288433655095e-05
60	3001	0.0015625987817214164	None	0.19817521687017817	0.0015625987817214164
60	3062	1.3779387155253105e-08	None	0.36201826240570373	1.3779387155253105e-08
60	3051	-9.518250053386493e-07	None	0.20129600505984185	-9.518250053386493e-07
60	3052	-4.6963730588241935e-06	None	0.010165396608224606	-4.6963730588241935e-06
60	2773	0.00035591431033993304	None	0.2873375096646512	0.00035591431033993304
60	2694	0.00011120700269482184	None	0.21217758092344857	0.00011120700269482184
60	2963	4.995881220326848e-08	None	0.2015965706687203	4.995881220326848e-08
60	2992	0.0001261452348121469	None	0.19287120651049547	0.0001261452348121469
60	2875	0.0009053408802132995	None	0.11336787283715806	0.0009053408802132995
60	3030	5.972009702052277e-07	None	0.29499301723498	5.972009702052277e-07
60	2777	0.00020107678829165822	None	0.3074125034498806	0.00020107678829165822
60	3084	-3.517078926357162e-09	None	0.2015965706687203	-3.517078926357162e-09
60	2925	9.35009674857496e-10	None	0.010165396608224606	9.35009674857496e-10
60	2954	8.81934897127094e-05	None	0.21837624936092315	8.81934897127094e-05
60	2919	1.6452113361017806e-05	None	0.36158692481425836	1.6452113361017806e-05
60	2885	2.8958500652377702e-05	None	0.20909197811561092	2.8958500652377702e-05
60	3073	2.920859120412414e-08	None	0.340749075501121	2.920859120412414e-08
60	2572	1.2500619858482177e-08	None	0.38298926195427463	1.2500619858482177e-08
60	2884	1.0483308349550941e-05	None	0.34793281808149407	1.0483308349550941e-05
60	2928	5.734060574695583e-05	None	0.2218829285595481	5.734060574695583e-05
109	3757	0.00635136426902424	None	0.15868978597768985	0.00635136426902424
109	5548	5.787733739182552e-05	None	0.05506094005282412	5.787733739182552e-05
109	4985	0.011372510596048276	None	0.0	0.011372510596048276
109	5212	0.00524466852334117	None	0.0	0.00524466852334117
109	5521	-2.0780754704349885e-05	None	0.0	-2.0780754704349885e-05
109	4607	0.01256366917687591	None	0.0	0.01256366917687591
109	5435	1.2912038874786032e-09	None	0.0	1.2912038874786032e-09
109	5328	0.0002024242990865312	None	0.0	0.0002024242990865312
109	5463	0.0023085600166968365	None	0.0	0.0023085600166968365
109	5506	0.002365827096264922	None	0.0	0.002365827096264922
109	5057	0.01144747098655552	None	0.05506094005282412	0.01144747098655552
109	5326	0.0030215606330908328	None	0.06464954715662265	0.0030215606330908328
109	5219	0.011449302966221191	None	0.0	0.011449302966221191
109	5498	-3.4346289746312385e-11	None	0.08239433888241028	-3.4346289746312385e-11
109	5101	0.0045880517587037605	None	0.0	0.0045880517587037605
109	5181	0.0024059367512065757	None	0.0	0.0024059367512065757
109	5470	2.832189929961581e-08	None	0.0	2.832189929961581e-08
109	4458	0.012113939345504698	None	0.05171963772529812	0.012113939345504698
109	5169	0.0020662323361023754	None	0.0	0.0020662323361023754
109	4834	0.005297372086035306	None	0.0	0.005297372086035306
109	5475	0.002573733540726147	None	0.0	0.002573733540726147
109	4633	0.008094388592713954	None	0.0	0.008094388592713954
109	5072	0.011855676752267912	None	0.0	0.011855676752267912
109	5396	1.0226844729317381e-06	None	0.0	1.0226844729317381e-06
109	5529	0.002289127780327697	None	0.0	0.002289127780327697
109	5500	3.950858154763482e-05	None	0.0	3.950858154763482e-05
109	5522	0.002082618217299055	None	0.0	0.002082618217299055
109	5540	0.00032417399741058736	None	0.0	0.00032417399741058736
109	5503	0.009326652532039336	None	0.0	0.009326652532039336
109	5290	0.003931826253566282	None	0.07080760849742651	0.003931826253566282
109	5417	0.0009421253901323698	None	0.05171963772529812	0.0009421253901323698
109	4903	0.007584955001942993	None	0.0	0.007584955001942993
109	5546	0.0009816420612700268	None	0.06464954715662265	0.0009816420612700268
109	5190	0.006357220353928956	None	0.0	0.006357220353928956
109	5209	0.012258472224908983	None	0.0	0.012258472224908983
109	5449	0.00043208098374019303	None	0.0	0.00043208098374019303
109	5535	0.002145033974256521	None	0.0	0.002145033974256521
109	5454	0.0016954044227545076	None	0.0	0.0016954044227545076
109	5318	0.015009664998105531	None	0.0	0.015009664998105531
109	5466	0.0003144153556228558	None	0.0	0.0003144153556228558
109	4518	0.0026835143078918775	None	0.16975533504753088	0.0026835143078918775
109	5502	0.0014276750677395462	None	0.0	0.0014276750677395462
109	3913	0.016946029572256785	None	0.0	0.016946029572256785
109	5533	3.4591011973640413e-06	None	0.05171963772529812	3.4591011973640413e-06
109	5076	0.0037777530256876924	None	0.0	0.0037777530256876924
109	4715	0.006652862458598794	None	0.0	0.006652862458598794
109	5285	0.009362255817866339	None	0.0	0.009362255817866339
109	5370	0.0023206909907460558	None	0.0	0.0023206909907460558
109	5380	0.008905759442889722	None	0.0	0.008905759442889722
109	5519	-2.2806942873166257e-06	None	0.0	-2.2806942873166257e-06
109	5221	0.00791125259699896	None	0.0	0.00791125259699896
109	4835	0.001627007547290746	None	0.0	0.001627007547290746
109	5508	0.013049406425429044	None	0.0	0.013049406425429044
109	4892	0.004490411869457492	None	0.07080760849742651	0.004490411869457492
109	5117	0.01155958220288696	None	0.0	0.01155958220288696
109	5175	0.008571582206129986	None	0.0	0.008571582206129986
109	5491	0.002689526986703603	None	0.0	0.002689526986703603
109	5346	0.00019434836135478342	None	0.0	0.00019434836135478342
109	5337	0.005904182831929307	None	0.11804405039309421	0.005904182831929307
109	4937	0.002990304495922732	None	0.0	0.002990304495922732
109	5369	0.010591267133311733	None	0.05506094005282412	0.010591267133311733
109	5488	0.0003308155052686274	None	0.0	0.0003308155052686274
109	5050	0.007274555796696961	None	0.0	0.007274555796696961
109	5361	0.003836087591302347	None	0.0	0.003836087591302347
109	5483	0.006784874349955154	None	0.05171963772529812	0.006784874349955154
109	5058	0.010687713140213542	None	0.05171963772529812	0.010687713140213542
109	5214	0.010969304153554878	None	0.0	0.010969304153554878
109	5450	0.0011151772904997995	None	0.0	0.0011151772904997995
109	5518	0.001651146478901985	None	0.11804405039309421	0.001651146478901985
109	5509	8.558151173495673e-06	None	0.0	8.558151173495673e-06
109	5070	0.006666169887698745	None	0.0	0.006666169887698745
109	5300	0.006994167091074553	None	0.0	0.006994167091074553
109	5358	0.009418638461650407	None	0.0	0.009418638461650407
109	4190	0.010199905329019262	None	0.0	0.010199905329019262
109	5510	0.0008572755507484964	None	0.0	0.0008572755507484964
109	4455	0.004776787604953508	None	0.0	0.004776787604953508
109	5357	0.0009298154578540039	None	0.05506094005282412	0.0009298154578540039
109	5413	0.003988165098889413	None	0.0	0.003988165098889413
109	5520	0.0010315530288811847	None	0.06464954715662265	0.0010315530288811847
109	5505	0.00782197175240245	None	0.07080760849742651	0.00782197175240245
109	5467	0.0010178462630493113	None	0.0	0.0010178462630493113
109	5516	0.0022902277141226713	None	0.0	0.0022902277141226713
109	5426	0.005881923351965547	None	0.11804405039309421	0.005881923351965547
109	5119	0.006779754451480809	None	0.0	0.006779754451480809
109	5497	0.001848813017655303	None	0.0	0.001848813017655303
109	5263	0.00948736572533132	None	0.0	0.00948736572533132
109	4421	0.012990610555096852	None	0.0	0.012990610555096852
109	5279	0.010719998540868194	None	0.0	0.010719998540868194
109	5543	0.0025807553341952467	None	0.07080760849742651	0.0025807553341952467
109	5359	0.0009446037755016846	None	0.0	0.0009446037755016846
109	5325	0.014176870546445028	None	0.05171963772529812	0.014176870546445028
109	5442	0.0012423295602288478	None	0.0	0.0012423295602288478
109	4862	0.007241282487778967	None	0.0	0.007241282487778967
109	5196	0.007422263540951469	None	0.0	0.007422263540951469
109	5489	0.0009495531565589272	None	0.0	0.0009495531565589272
109	4915	0.005421796891387688	None	0.0	0.005421796891387688
109	5375	0.002137332561687034	None	0.0	0.002137332561687034
109	5481	0.0016416465535021014	None	0.06464954715662265	0.0016416465535021014
109	5532	0.003382612405373846	None	0.0	0.003382612405373846
109	5528	0.00012501559836172876	None	0.0	0.00012501559836172876
110	3757	0.00635136426902424	None	0.1566770138392774	0.00635136426902424
110	5548	5.787733739182552e-05	None	0.07911368070844353	5.787733739182552e-05
110	4985	0.011372510596048276	None	0.0	0.011372510596048276
110	5212	0.00524466852334117	None	0.0	0.00524466852334117
110	4607	0.01256366917687591	None	0.0	0.01256366917687591
110	5596	-8.11000332792144e-06	None	0.0	-8.11000332792144e-06
110	5582	0.005430042757114236	None	0.05664608679794121	0.005430042757114236
110	5057	0.01144747098655552	None	0.07911368070844353	0.01144747098655552
110	5326	0.0030215606330908328	None	0.03878972829397359	0.0030215606330908328
110	5219	0.011449302966221191	None	0.0	0.011449302966221191
110	5498	-3.4346289746312385e-11	None	0.08881421461568888	-3.4346289746312385e-11
110	5558	0.0067130272100523036	None	0.03878972829397359	0.0067130272100523036
110	5101	0.0045880517587037605	None	0.0	0.0045880517587037605
110	5586	0.0012491765550005035	None	0.05664608679794121	0.0012491765550005035
110	5181	0.0024059367512065757	None	0.0	0.0024059367512065757
110	5470	2.832189929961581e-08	None	0.0	2.832189929961581e-08
110	4458	0.012113939345504698	None	0.02585981886264906	0.012113939345504698
110	5169	0.0020662323361023754	None	0.0	0.0020662323361023754
110	4834	0.005297372086035306	None	0.0	0.005297372086035306
110	5571	8.130086686595864e-06	None	0.0	8.130086686595864e-06
110	4633	0.008094388592713954	None	0.0	0.008094388592713954
110	5566	0.002527801556192898	None	0.03878972829397359	0.002527801556192898
110	5072	0.011855676752267912	None	0.0	0.011855676752267912
110	5576	0.0015288858728349604	None	0.0	0.0015288858728349604
110	5522	0.002082618217299055	None	0.0	0.002082618217299055
110	5540	0.00032417399741058736	None	0.0	0.00032417399741058736
110	5503	0.009326652532039336	None	0.0	0.009326652532039336
110	5290	0.003931826253566282	None	0.05664608679794121	0.003931826253566282
110	5417	0.0009421253901323698	None	0.02585981886264906	0.0009421253901323698
110	5552	0.0069835607137419195	None	0.0	0.0069835607137419195
110	4903	0.007584955001942993	None	0.0	0.007584955001942993
110	5557	9.905633942439117e-07	None	0.02585981886264906	9.905633942439117e-07
110	5546	0.0009816420612700268	None	0.03878972829397359	0.0009816420612700268
110	5600	5.787617296849448e-06	None	0.0	5.787617296849448e-06
110	5190	0.006357220353928956	None	0.0	0.006357220353928956
110	5209	0.012258472224908983	None	0.0	0.012258472224908983
110	5318	0.015009664998105531	None	0.0	0.015009664998105531
110	5466	0.0003144153556228558	None	0.0	0.0003144153556228558
110	5591	-6.039722323649699e-10	None	0.0	-6.039722323649699e-10
110	5573	1.1311775757566405e-07	None	0.0	1.1311775757566405e-07
110	4518	0.0026835143078918775	None	0.1524555737837161	0.0026835143078918775
110	5502	0.0014276750677395462	None	0.0	0.0014276750677395462
110	3913	0.016946029572256785	None	0.0	0.016946029572256785
110	5561	9.606892153029042e-05	None	0.0	9.606892153029042e-05
110	5076	0.0037777530256876924	None	0.0	0.0037777530256876924
110	4715	0.006652862458598794	None	0.0	0.006652862458598794
110	5555	0.00100988452245364	None	0.02585981886264906	0.00100988452245364
110	5560	1.2072319980461151e-06	None	0.0	1.2072319980461151e-06
110	5285	0.009362255817866339	None	0.0	0.009362255817866339
110	5370	0.0023206909907460558	None	0.0	0.0023206909907460558
110	5380	0.008905759442889722	None	0.0	0.008905759442889722
110	5588	0.00020247928853619075	None	0.0	0.00020247928853619075
110	5592	0.0004962903054622453	None	0.0	0.0004962903054622453
110	5564	0.002512326710946688	None	0.0	0.002512326710946688
110	4835	0.001627007547290746	None	0.0	0.001627007547290746
110	5508	0.013049406425429044	None	0.0	0.013049406425429044
110	4892	0.004490411869457492	None	0.05664608679794121	0.004490411869457492
110	5117	0.01155958220288696	None	0.0	0.01155958220288696
110	5175	0.008571582206129986	None	0.0	0.008571582206129986
110	5346	0.00019434836135478342	None	0.0	0.00019434836135478342
110	5337	0.005904182831929307	None	0.13771805879194324	0.005904182831929307
110	4937	0.002990304495922732	None	0.0	0.002990304495922732
110	5369	0.010591267133311733	None	0.07911368070844353	0.010591267133311733
110	5488	0.0003308155052686274	None	0.0	0.0003308155052686274
110	5050	0.007274555796696961	None	0.0	0.007274555796696961
110	5361	0.003836087591302347	None	0.0	0.003836087591302347
110	5483	0.006784874349955154	None	0.02585981886264906	0.006784874349955154
110	5599	0.0005048699498434265	None	0.13771805879194324	0.0005048699498434265
110	5563	-7.439636912368283e-12	None	0.0	-7.439636912368283e-12
110	5450	0.0011151772904997995	None	0.0	0.0011151772904997995
110	5518	0.001651146478901985	None	0.13771805879194324	0.001651146478901985
110	5070	0.006666169887698745	None	0.0	0.006666169887698745
110	5300	0.006994167091074553	None	0.0	0.006994167091074553
110	4190	0.010199905329019262	None	0.0	0.010199905329019262
110	5510	0.0008572755507484964	None	0.0	0.0008572755507484964
110	4455	0.004776787604953508	None	0.0	0.004776787604953508
110	5570	0.0010738230251025624	None	0.0	0.0010738230251025624
110	5553	-1.4335175774294687e-05	None	0.0	-1.4335175774294687e-05
110	5413	0.003988165098889413	None	0.0	0.003988165098889413
110	5520	0.0010315530288811847	None	0.03878972829397359	0.0010315530288811847
110	5505	0.00782197175240245	None	0.05664608679794121	0.00782197175240245
110	5516	0.0022902277141226713	None	0.0	0.0022902277141226713
110	5426	0.005881923351965547	None	0.13771805879194324	0.005881923351965547
110	5119	0.006779754451480809	None	0.0	0.006779754451480809
110	5497	0.001848813017655303	None	0.0	0.001848813017655303
110	5263	0.00948736572533132	None	0.0	0.00948736572533132
110	4421	0.012990610555096852	None	0.0	0.012990610555096852
110	5279	0.010719998540868194	None	0.0	0.010719998540868194
110	5543	0.0025807553341952467	None	0.05664608679794121	0.0025807553341952467
110	5325	0.014176870546445028	None	0.02585981886264906	0.014176870546445028
110	5442	0.0012423295602288478	None	0.0	0.0012423295602288478
110	4862	0.007241282487778967	None	0.0	0.007241282487778967
110	5196	0.007422263540951469	None	0.0	0.007422263540951469
110	5489	0.0009495531565589272	None	0.0	0.0009495531565589272
110	4915	0.005421796891387688	None	0.0	0.005421796891387688
110	5569	0.001316840236918055	None	0.03878972829397359	0.001316840236918055
110	5375	0.002137332561687034	None	0.0	0.002137332561687034
110	5532	0.003382612405373846	None	0.0	0.003382612405373846
110	5528	0.00012501559836172876	None	0.0	0.00012501559836172876
110	5589	0.0009949825788014943	None	0.0	0.0009949825788014943
76	3757	0.00635136426902424	None	0.15868978597768985	0.00635136426902424
76	3870	0.0005842285463029299	None	0.0	0.0005842285463029299
76	3814	0.0026323914078625428	None	0.0	0.0026323914078625428
76	3885	1.4179263755959712e-07	None	0.0	1.4179263755959712e-07
76	3808	0.0036473558162770617	None	0.0	0.0036473558162770617
76	3434	0.0014063600644016183	None	0.0	0.0014063600644016183
76	3899	0.00015674616035789984	None	0.0	0.00015674616035789984
76	3618	0.0001593776938294086	None	0.0	0.0001593776938294086
76	3781	0.0014960855870675522	None	0.0	0.0014960855870675522
76	3843	0.0031272221005035077	None	0.0	0.0031272221005035077
76	3566	0.0014451767810977625	None	0.0	0.0014451767810977625
76	3637	2.596197871477692e-05	None	0.0	2.596197871477692e-05
76	3760	0.010625073233524303	None	0.018981829069395013	0.010625073233524303
76	3766	0.0018867195534347523	None	0.0	0.0018867195534347523
76	3767	0.00043814312014668557	None	0.0	0.00043814312014668557
76	3888	-0.0001315983842722493	None	0.0	-0.0001315983842722493
76	3889	0.004597470532015636	None	0.07080760849742651	0.004597470532015636
76	3380	0.009359549318886596	None	0.0	0.009359549318886596
76	3309	0.005404747619392406	None	0.0	0.005404747619392406
76	3801	0.005809793482200206	None	0.0	0.005809793482200206
76	3439	0.00324781979877049	None	0.0	0.00324781979877049
76	3644	0.0034514597861885882	None	0.0	0.0034514597861885882
76	3852	0.00018512613772068623	None	0.0	0.00018512613772068623
76	3473	0.0024725691928260906	None	0.0	0.0024725691928260906
76	2905	0.003341449593984042	None	0.0	0.003341449593984042
76	3842	0.0023162321479186666	None	0.0	0.0023162321479186666
76	3865	-8.941736440168878e-10	None	0.1821412430539438	-8.941736440168878e-10
76	3497	0.0006750815007526454	None	0.0	0.0006750815007526454
76	3831	0.010849135649756729	None	0.3064246029670713	0.010849135649756729
76	3621	0.004671055821699612	None	0.0	0.004671055821699612
76	3526	0.000950144065336649	None	0.0	0.000950144065336649
76	3772	8.424313182719356e-10	None	0.0	8.424313182719356e-10
76	3874	0.001327238684307091	None	0.07080760849742651	0.001327238684307091
76	3867	-4.893532507565636e-05	None	0.0	-4.893532507565636e-05
76	3862	0.0017532219533772223	None	0.0	0.0017532219533772223
76	3868	0.0074985502928279785	None	0.0	0.0074985502928279785
76	3522	0.0008591314575896009	None	0.0	0.0008591314575896009
76	3815	0.0029650676313931193	None	0.0	0.0029650676313931193
76	3689	0.005578440900793448	None	0.018981829069395013	0.005578440900793448
76	3635	0.0008884071005848378	None	0.0	0.0008884071005848378
76	3844	0.0023753186022773634	None	0.0	0.0023753186022773634
76	3790	0.0055546011727807855	None	0.0	0.0055546011727807855
76	3898	0.0009795855341897571	None	0.0	0.0009795855341897571
76	3505	0.011550340938469898	None	0.0	0.011550340938469898
76	3496	0.002105471122809803	None	0.0	0.002105471122809803
76	3890	0.0006892018682241435	None	0.0	0.0006892018682241435
76	3728	0.0012483887984653028	None	0.0	0.0012483887984653028
76	3756	0.004149105917827964	None	0.07080760849742651	0.004149105917827964
76	3652	0.0068718738719768194	None	0.0	0.0068718738719768194
76	2957	0.004106087359484612	None	0.0	0.004106087359484612
76	3504	0.002275118135314872	None	0.0	0.002275118135314872
76	3882	0.005013798639771351	None	0.0	0.005013798639771351
76	3425	0.0016111076649402056	None	0.0	0.0016111076649402056
76	3896	0.003168815185847592	None	0.0	0.003168815185847592
76	3807	0.0021399814588870234	None	0.0	0.0021399814588870234
76	3748	6.522899137158214e-05	None	0.0	6.522899137158214e-05
76	3873	0.0003907938418462733	None	0.0	0.0003907938418462733
76	3861	0.0006669275816507326	None	0.0	0.0006669275816507326
76	3620	0.0064574757531078355	None	0.0	0.0064574757531078355
76	3750	0.0005981445841602626	None	0.0	0.0005981445841602626
76	3655	0.008415477389113057	None	0.0	0.008415477389113057
76	3640	0.00039695958000386254	None	0.0	0.00039695958000386254
76	3795	0.0019417119127144006	None	0.0	0.0019417119127144006
76	3881	0.0011527656488428603	None	0.0	0.0011527656488428603
76	3884	3.141957485536461e-09	None	0.0	3.141957485536461e-09
76	3503	0.00011871773203196487	None	0.0	0.00011871773203196487
76	3744	0.00033019406463635325	None	0.0	0.00033019406463635325
76	3820	0.0033027786609567673	None	0.0	0.0033027786609567673
76	3893	0.00031348263629347116	None	0.018981829069395013	0.00031348263629347116
76	3859	-1.8187062626817613e-06	None	0.0	-1.8187062626817613e-06
76	3833	0.00032088296945975535	None	0.0	0.00032088296945975535
76	3587	0.002282514300278821	None	0.13207270189067444	0.002282514300278821
76	3897	0.0002148932515652011	None	0.018981829069395013	0.0002148932515652011
76	3872	0.0013772530575753739	None	0.0	0.0013772530575753739
76	3716	0.006519682018765715	None	0.0	0.006519682018765715
76	3804	0.005225091244822563	None	0.0	0.005225091244822563
76	3335	0.009178883197090955	None	0.0	0.009178883197090955
76	3837	0.00025737378385819144	None	0.0	0.00025737378385819144
76	3720	0.0018628387392152117	None	0.018981829069395013	0.0018628387392152117
76	3662	0.002635785586803175	None	0.0	0.002635785586803175
76	3812	0.0002490854869859541	None	0.07080760849742651	0.0002490854869859541
76	3891	0.0037040064925348824	None	0.2522162604937267	0.0037040064925348824
76	3658	0.004566769351205115	None	0.0	0.004566769351205115
76	3404	0.010843611657272455	None	0.0	0.010843611657272455
76	3255	0.005904461113108832	None	0.0	0.005904461113108832
76	3845	0.00048151272404182874	None	0.07080760849742651	0.00048151272404182874
76	3775	0.001499896879662371	None	0.07276452528249237	0.001499896879662371
76	3660	0.0013811565625224608	None	0.0	0.0013811565625224608
76	3824	0.0007157319601012002	None	0.018981829069395013	0.0007157319601012002
76	3803	0.002210357190992514	None	0.0	0.002210357190992514
76	3863	0.0010511743922309634	None	0.0	0.0010511743922309634
76	3797	0.0028292344805014684	None	0.0	0.0028292344805014684
76	3170	0.0489001314927656	None	0.6076599656597457	0.0489001314927656
76	3501	0.002731811959542519	None	0.0	0.002731811959542519
76	3154	0.003423028602524012	None	0.0	0.003423028602524012
76	3828	0.00015575589325580978	None	0.0	0.00015575589325580978
76	3548	0.0007127544909181913	None	0.018981829069395013	0.0007127544909181913
76	3574	0.005271937794109183	None	0.0	0.005271937794109183
76	3713	0.0002343416951500194	None	0.0	0.0002343416951500194
76	3836	0.001036926345733651	None	0.0	0.001036926345733651
30	1212	0.3998673212119629	0.3998673212119629	0.4406608673994093	0.3998673212119629
30	1564	0.3130384248667531	0.3130384248667531	0.31962062601115304	0.3130384248667531
30	1599	0.33192730851441377	0.33192730851441377	0.397433197484682	0.33192730851441377
30	1297	0.31974803263864243	0.31974803263864243	0.31974803263864243	0.31974803263864243
30	1483	0.3098295227310105	0.3098295227310105	0.33572294013844395	0.3098295227310105
30	1531	0.36217981219230383	0.36217981219230383	0.4362235577920677	0.36217981219230383
30	1360	0.3268855352194106	0.3268855352194106	0.4124580247434507	0.3268855352194106
30	1559	0.32493778853803457	0.32493778853803457	0.3272064617449372	0.32493778853803457
30	1200	0.36301026226887656	0.36301026226887656	0.3990100666436121	0.36301026226887656
30	1262	0.3651189511038386	0.3651189511038386	0.403668657665268	0.3651189511038386
30	1013	0.37717324724476314	0.37717324724476314	0.38347661856412024	0.37717324724476314
30	1056	0.41216540436447086	0.41216540436447086	0.4561748365467264	0.41216540436447086
30	1577	0.3496559501697255	0.3496559501697255	0.37012701869132336	0.3496559501697255
30	1296	0.34197484608687484	0.34197484608687484	0.36610872607481054	0.34197484608687484
30	1463	0.3320177616001376	0.3320177616001376	0.3320177616001376	0.3320177616001376
30	524	0.3858555319501787	0.3858555319501787	0.5459274577548131	0.3858555319501787
30	1549	0.33121644644719195	0.33121644644719195	0.41077346644694473	0.33121644644719195
30	1487	0.3615957534425876	0.3615957534425876	0.37509546946157113	0.3615957534425876
30	1551	0.32334874279550435	0.32334874279550435	0.3661453900937447	0.32334874279550435
30	1575	0.4528112857779084	0.4528112857779084	0.49974178169161043	0.4528112857779084
30	1175	0.4014584990086175	0.4014584990086175	0.4303078578458622	0.4014584990086175
30	1197	0.33730809005442075	0.33730809005442075	0.35029038108235583	0.33730809005442075
30	1441	0.4938168235092471	0.4938168235092471	0.5134597254669787	0.4938168235092471
30	1581	0.34197484608687484	0.34197484608687484	0.36610872607481054	0.34197484608687484
30	1576	0.32009466982917395	0.32009466982917395	0.36052517914441173	0.32009466982917395
30	1502	0.3352619191545562	0.3352619191545562	0.37216871785261096	0.3352619191545562
30	1570	0.3133363263734671	0.3133363263734671	0.34005953020097285	0.3133363263734671
30	1556	0.27330001459092285	0.27330001459092285	0.35998371116772754	0.27330001459092285
30	1593	0.303032374456364	0.303032374456364	0.3587328848225469	0.303032374456364
30	1509	0.37396131562072255	0.37396131562072255	0.40384817543917223	0.37396131562072255
30	1408	0.36867258772252626	0.36867258772252626	0.3794661203686232	0.36867258772252626
30	1468	0.3172241270920995	0.3172241270920995	0.3666815959627605	0.3172241270920995
30	909	0.4815008137360385	0.4815008137360385	0.5371247742659844	0.4815008137360385
30	1578	0.26446692765674185	0.26446692765674185	0.331228611245542	0.26446692765674185
30	962	0.6357529384421935	0.6357529384421935	0.6860605162450282	0.6357529384421935
30	1470	0.30202352361458834	0.30202352361458834	0.35164549199619316	0.30202352361458834
30	1588	0.311464948428073	0.311464948428073	0.38398634728830716	0.311464948428073
30	1141	0.5665281959354853	0.5665281959354853	0.6553219509782873	0.5665281959354853
30	1455	0.3918462557788115	0.3918462557788115	0.43979405897228546	0.3918462557788115
30	1459	0.4480076995349681	0.4480076995349681	0.578406313249947	0.4480076995349681
30	1486	0.3676130230504982	0.3676130230504982	0.39914175274271146	0.3676130230504982
30	1477	0.3438735748400733	0.3438735748400733	0.37326838172585153	0.3438735748400733
30	1454	0.31099921383954987	0.31099921383954987	0.3367228566649964	0.31099921383954987
30	1523	0.3654469351040677	0.3654469351040677	0.39319086191525754	0.3654469351040677
30	1284	0.4014584990086175	0.4014584990086175	0.4303078578458622	0.4014584990086175
30	1371	0.3172241270920995	0.3172241270920995	0.3666815959627605	0.3172241270920995
30	1538	0.3136775226093013	0.3136775226093013	0.33659956131590807	0.3136775226093013
30	1375	0.3603917258605727	0.3603917258605727	0.45073853989691165	0.3603917258605727
30	1504	0.3697099560958944	0.3697099560958944	0.41463983445611474	0.3697099560958944
30	1425	0.35544610312969654	0.35544610312969654	0.37542334235525504	0.35544610312969654
30	1552	0.32946847640263505	0.32946847640263505	0.37654598098110353	0.32946847640263505
30	1170	0.42495455237277396	0.42495455237277396	0.4460110457268314	0.42495455237277396
30	1583	0.28935721910531065	0.28935721910531065	0.32449366137691316	0.28935721910531065
30	1464	0.32818372360905335	0.32818372360905335	0.3476033619575962	0.32818372360905335
30	1567	0.2828146139516274	0.2828146139516274	0.3139396602348937	0.2828146139516274
30	1493	0.3455056964226878	0.3455056964226878	0.4174769203935213	0.3455056964226878
30	1193	0.3074200998100536	0.3074200998100536	0.3477866464703412	0.3074200998100536
30	1480	0.3191537754800754	0.3191537754800754	0.3586580976249073	0.3191537754800754
30	773	0.3665817775328039	0.3665817775328039	0.3957469894615758	0.3665817775328039
30	1572	0.32005761331880883	0.32005761331880883	0.3314365153187082	0.32005761331880883
30	1589	0.3362199834733718	0.3362199834733718	0.3802278170304853	0.3362199834733718
30	723	0.3698451984997445	0.3698451984997445	0.40644639347192435	0.3698451984997445
30	1503	0.33549248456251063	0.33549248456251063	0.42010935728206694	0.33549248456251063
30	1585	0.5668849746864415	0.5668849746864415	0.5939529602503271	0.5668849746864415
30	1421	0.335370013284115	0.335370013284115	0.4074633761742608	0.335370013284115
30	1414	0.3671768819376374	0.3671768819376374	0.674967590517817	0.3671768819376374
30	1506	0.29843128393491525	0.29843128393491525	0.31157163421405754	0.29843128393491525
30	1566	0.28822295443999185	0.28822295443999185	0.540030084778386	0.28822295443999185
30	217	0.34453979421069814	0.34453979421069814	0.3776124924166612	0.34453979421069814
30	1590	0.30478236691657057	0.30478236691657057	0.322702258808376	0.30478236691657057
30	1591	0.32708291646130655	0.32708291646130655	0.37180059851084457	0.32708291646130655
30	736	0.3327638876543821	0.3327638876543821	0.3808007530840355	0.3327638876543821
30	1558	0.34149323560831374	0.34149323560831374	0.5539935987925604	0.34149323560831374
30	1488	0.410803653812324	0.410803653812324	0.45543874521148775	0.410803653812324
30	1472	0.3164146914463262	0.3164146914463262	0.34058445468088855	0.3164146914463262
30	1021	0.4039956331484104	0.4039956331484104	0.4490771727530172	0.4039956331484104
30	1514	0.29296022486862683	0.29296022486862683	0.3330512070887913	0.29296022486862683
30	1413	0.4079888326983294	0.4079888326983294	0.417781764832818	0.4079888326983294
30	1490	0.276163927708192	0.276163927708192	0.4215587797164094	0.276163927708192
30	1515	0.3126600151826254	0.3126600151826254	0.37258951746967084	0.3126600151826254
30	1587	0.30066987894143027	0.30066987894143027	0.3220558667773394	0.30066987894143027
30	1440	0.32023845201885565	0.32023845201885565	0.3573637857819695	0.32023845201885565
30	1520	0.32805056197051397	0.32805056197051397	0.3506405549110737	0.32805056197051397
30	1500	0.3268855352194106	0.3268855352194106	0.4124580247434507	0.3268855352194106
30	1571	0.42690357466281464	0.42690357466281464	0.5558790387955297	0.42690357466281464
30	1586	0.31510838140475855	0.31510838140475855	0.35778689845839134	0.31510838140475855
30	1508	0.5086507504704088	0.5086507504704088	0.5173662883013631	0.5086507504704088
30	1530	0.3806510508371407	0.3806510508371407	0.3839888808028853	0.3806510508371407
30	289	0.4528456591508978	0.4528456591508978	0.4883727253451925	0.4528456591508978
30	1594	0.40126728148601476	0.40126728148601476	0.7165866255127424	0.40126728148601476
30	1516	0.2945948710721451	0.2945948710721451	0.3190478477661096	0.2945948710721451
30	1462	0.4748103061687058	0.4748103061687058	0.4844755332976026	0.4748103061687058
30	1314	0.47711589068533594	0.47711589068533594	0.5219951441405454	0.47711589068533594
30	1555	0.25461248700755845	0.25461248700755845	0.31675861945698414	0.25461248700755845
30	1565	0.3205028831448787	0.3205028831448787	0.3467110028764729	0.3205028831448787
30	1257	0.323067515112064	0.323067515112064	0.3538699388217502	0.323067515112064
30	1189	0.41489986872091456	0.41489986872091456	0.501071215259876	0.41489986872091456
30	1546	0.3622961849568838	0.3622961849568838	0.3834337637870982	0.3622961849568838
30	1406	0.5665281959354853	0.5665281959354853	0.6553219509782873	0.5665281959354853
30	1494	0.3609412063718033	0.3609412063718033	0.43519026912100794	0.3609412063718033
139	6995	-0.0005651318413614582	None	0.3020351863000753	-0.0005651318413614582
139	6852	0.004188114712512979	None	0.0	0.004188114712512979
139	6939	-1.4984537672241638e-10	None	0.0	-1.4984537672241638e-10
139	5737	0.011053511752030664	None	0.0	0.011053511752030664
139	6987	0.0027376027116761538	None	0.0	0.0027376027116761538
139	7038	0.0031980499964294816	None	0.0	0.0031980499964294816
139	7043	0.0024723759101730573	None	0.0	0.0024723759101730573
139	6677	0.005593555097648681	None	0.07869603359539613	0.005593555097648681
139	6967	0.0006679119654242354	None	0.0	0.0006679119654242354
139	6989	0.002624616879830904	None	0.0	0.002624616879830904
139	6764	0.007685222424081666	None	0.14992881455871188	0.007685222424081666
139	7023	0.0002484892949831417	None	0.0	0.0002484892949831417
139	6848	0.0021595215316419568	None	0.20332116554107493	0.0021595215316419568
139	6927	0.003935712224473517	None	0.028323043398970606	0.003935712224473517
139	6874	0.008570200686183329	None	0.0	0.008570200686183329
139	7027	0.0017034945935767447	None	0.37591960349160186	0.0017034945935767447
139	4633	0.008094388592713954	None	0.0	0.008094388592713954
139	7004	-1.7161055617619388e-07	None	0.0	-1.7161055617619388e-07
139	7041	0.0007744213700997995	None	0.0	0.0007744213700997995
139	6768	0.00861951187368629	None	0.0	0.00861951187368629
139	7029	-8.848215860523959e-05	None	0.0	-8.848215860523959e-05
139	6961	0.0014154478967209453	None	0.0	0.0014154478967209453
139	6702	0.005879852970500524	None	0.0	0.005879852970500524
139	5895	0.010589627602123149	None	0.0	0.010589627602123149
139	5645	0.012757987317978996	None	0.0	0.012757987317978996
139	6389	0.006838685033591945	None	0.0	0.006838685033591945
139	6777	0.01084829205785874	None	0.0	0.01084829205785874
139	7020	0.002273981041100528	None	0.0	0.002273981041100528
139	5552	0.0069835607137419195	None	0.0	0.0069835607137419195
139	5961	0.010165730030348577	None	0.0	0.010165730030348577
139	7007	0.01297600437896031	None	0.0	0.01297600437896031
139	7016	3.0034636286956214e-08	None	0.0	3.0034636286956214e-08
139	7032	0.00014617476585712896	None	0.07869603359539613	0.00014617476585712896
139	6954	0.004208214145430532	None	0.0	0.004208214145430532
139	7048	0.007058729538054062	None	0.0	0.007058729538054062
139	6951	8.39422066294529e-06	None	0.0	8.39422066294529e-06
139	6618	0.009853126199747844	None	0.0	0.009853126199747844
139	4715	0.006652862458598794	None	0.0	0.006652862458598794
139	6806	0.005969436549287019	None	0.0	0.005969436549287019
139	6521	0.0023863626403400973	None	0.0	0.0023863626403400973
139	7050	0.002319078738422807	None	0.0	0.002319078738422807
139	6528	0.0021420094854239374	None	0.0	0.0021420094854239374
139	6337	0.004610340465161712	None	0.0	0.004610340465161712
139	5984	0.022418796621300134	None	0.0	0.022418796621300134
139	6707	0.008790483311645423	None	0.18846969485829113	0.008790483311645423
139	6898	0.0005666075686112891	None	0.0	0.0005666075686112891
139	7025	0.0003168638083346144	None	0.028323043398970606	0.0003168638083346144
139	7024	0.0012253222541532272	None	0.0	0.0012253222541532272
139	6239	0.01781497540351081	None	0.07869603359539613	0.01781497540351081
139	5893	0.00509663779197213	None	0.028323043398970606	0.00509663779197213
139	7046	-0.00010028785285756532	None	0.0	-0.00010028785285756532
139	7012	7.846048474331402e-05	None	0.17488656344969675	7.846048474331402e-05
139	6943	0.0027690675379474982	None	0.0	0.0027690675379474982
139	6985	0.0017921432732572844	None	0.0	0.0017921432732572844
139	6849	0.016007812929282206	None	0.028323043398970606	0.016007812929282206
139	6047	0.012007246967979543	None	0.0	0.012007246967979543
139	6928	0.007890238069750139	None	0.0	0.007890238069750139
139	6838	0.0033926541672483213	None	0.0	0.0033926541672483213
139	7000	0.003959426864175514	None	0.0	0.003959426864175514
139	6800	0.0033676838656045154	None	0.0	0.0033676838656045154
139	6878	0.004542493692276362	None	0.0	0.004542493692276362
139	6851	0.0040301035141549636	None	0.0	0.0040301035141549636
139	6847	0.002485972456500588	None	0.07869603359539613	0.002485972456500588
139	7044	0.016725527509408478	None	0.5375217042905411	0.016725527509408478
139	6630	0.0076515837861100295	None	0.0	0.0076515837861100295
139	6895	0.00577797402822238	None	0.07869603359539613	0.00577797402822238
139	6956	0.00286638863471629	None	0.0	0.00286638863471629
139	6921	0.007483520610529228	None	0.0	0.007483520610529228
139	6934	1.6492385898866635e-08	None	0.028323043398970606	1.6492385898866635e-08
139	6756	0.0003100302936542284	None	0.08827863160738217	0.0003100302936542284
139	7006	0.007539353515143884	None	0.0	0.007539353515143884
139	6905	0.00013010478157197492	None	0.0	0.00013010478157197492
139	7033	0.00018952404283031267	None	0.0	0.00018952404283031267
139	7001	0.003787767402179199	None	0.0	0.003787767402179199
139	6828	7.201129725676709e-05	None	0.0	7.201129725676709e-05
139	6964	0.002549077523063031	None	0.0	0.002549077523063031
139	7034	0.002318879279555848	None	0.0	0.002318879279555848
139	7049	0.002886135256664696	None	0.028323043398970606	0.002886135256664696
139	7047	0.0010923399596311954	None	0.0	0.0010923399596311954
139	6993	0.006590114897599068	None	0.0	0.006590114897599068
139	4421	0.012990610555096852	None	0.0	0.012990610555096852
139	6972	0.0009988749533496831	None	0.0	0.0009988749533496831
139	6997	0.00027724687968197357	None	0.14992881455871188	0.00027724687968197357
139	7005	0.0020280098621971907	None	0.0	0.0020280098621971907
139	6980	0.008002955725774022	None	0.0	0.008002955725774022
139	5913	0.010459162056357336	None	0.0	0.010459162056357336
139	6965	0.012965005788421682	None	0.0	0.012965005788421682
139	5626	0.003799462302645024	None	0.0	0.003799462302645024
139	6966	0.00048262955169362366	None	0.0	0.00048262955169362366
139	6973	0.0008494236656107539	None	0.0	0.0008494236656107539
139	6916	0.0009612056611589953	None	0.0	0.0009612056611589953
139	6774	0.0006294889643538558	None	0.0	0.0006294889643538558
139	6941	0.00216975964224734	None	0.0	0.00216975964224734
139	6918	0.017433451828509416	None	0.0	0.017433451828509416
139	6535	0.006935893710239667	None	0.0	0.006935893710239667
139	7035	0.0008449068161076575	None	0.0	0.0008449068161076575
139	6944	0.0007519651258143897	None	0.07869603359539613	0.0007519651258143897
139	6782	0.0018691949438083436	None	0.0	0.0018691949438083436
139	7018	0.0005563662989256793	None	0.0	0.0005563662989256793
139	6341	0.006319043645631012	None	0.0	0.006319043645631012
71	3446	0.002358198298209951	None	0.0	0.002358198298209951
71	3488	0.0027584970463426384	None	0.0	0.0027584970463426384
71	3532	1.0465100326480408e-06	None	0.42956170390391424	1.0465100326480408e-06
71	3624	0.005486450291805257	None	0.0	0.005486450291805257
71	3434	0.0014063600644016183	None	0.0	0.0014063600644016183
71	3618	0.0001593776938294086	None	0.0	0.0001593776938294086
71	3608	0.00010048985421965454	None	0.2068329614089211	0.00010048985421965454
71	3566	0.0014451767810977625	None	0.0	0.0014451767810977625
71	3637	2.596197871477692e-05	None	0.0	2.596197871477692e-05
71	3626	0.0011166153097669571	None	0.0	0.0011166153097669571
71	3561	0.00013723287424246807	None	0.11111111111111113	0.00013723287424246807
71	3380	0.009359549318886596	None	0.0	0.009359549318886596
71	3589	-2.938582956909136e-06	None	0.46015660361974636	-2.938582956909136e-06
71	3262	0.0026161289319194627	None	0.08239433888241028	0.0026161289319194627
71	3309	0.005404747619392406	None	0.0	0.005404747619392406
71	3439	0.00324781979877049	None	0.0	0.00324781979877049
71	3644	0.0034514597861885882	None	0.0	0.0034514597861885882
71	3473	0.0024725691928260906	None	0.0	0.0024725691928260906
71	2905	0.003341449593984042	None	0.0	0.003341449593984042
71	3498	0.0005755328833711718	None	0.4934508908745478	0.0005755328833711718
71	3601	0.0009427271533942756	None	0.1274536952953677	0.0009427271533942756
71	3536	0.0010231781662492446	None	0.0	0.0010231781662492446
71	3575	0.002970619365874445	None	0.0	0.002970619365874445
71	3497	0.0006750815007526454	None	0.0	0.0006750815007526454
71	3621	0.004671055821699612	None	0.0	0.004671055821699612
71	3526	0.000950144065336649	None	0.0	0.000950144065336649
71	2687	0.000271918086440706	None	0.40350385115092796	0.000271918086440706
71	3645	0.000361542731061113	None	0.05506094005282412	0.000361542731061113
71	3522	0.0008591314575896009	None	0.0	0.0008591314575896009
71	3324	0.0007925007590857566	None	0.0	0.0007925007590857566
71	3635	0.0008884071005848378	None	0.0	0.0008884071005848378
71	3595	0.0023203595207640995	None	0.0	0.0023203595207640995
71	3564	5.850858510219948e-05	None	0.0	5.850858510219948e-05
71	3581	0.0002899309469619242	None	0.0	0.0002899309469619242
71	3403	0.000367440079234585	None	0.12250716878154319	0.000367440079234585
71	3407	0.0034688365050693603	None	0.0	0.0034688365050693603
71	3633	0.0012603888423837978	None	0.05506094005282412	0.0012603888423837978
71	3641	-1.310251966253609e-05	None	0.36280467654171583	-1.310251966253609e-05
71	3612	0.0006027922126563648	None	0.0	0.0006027922126563648
71	3213	0.001804241574967186	None	0.0	0.001804241574967186
71	3505	0.011550340938469898	None	0.0	0.011550340938469898
71	3496	0.002105471122809803	None	0.0	0.002105471122809803
71	3463	8.140112605885974e-10	None	0.05506094005282412	8.140112605885974e-10
71	3538	0.0003837292148189612	None	0.0	0.0003837292148189612
71	2570	0.0011530763314727159	None	0.473242812458357	0.0011530763314727159
71	2957	0.004106087359484612	None	0.0	0.004106087359484612
71	3606	7.110875594347589e-10	None	0.0	7.110875594347589e-10
71	3504	0.002275118135314872	None	0.0	0.002275118135314872
71	2846	0.0015380588547304784	None	0.38742446827543076	0.0015380588547304784
71	3021	0.00015418579359067843	None	0.36238599383213516	0.00015418579359067843
71	3425	0.0016111076649402056	None	0.0	0.0016111076649402056
71	3622	-3.609671915927689e-07	None	0.0	-3.609671915927689e-07
71	3603	0.00020694848574907447	None	0.12250716878154319	0.00020694848574907447
71	3646	0.0009316313696491245	None	0.0	0.0009316313696491245
71	3620	0.0064574757531078355	None	0.0	0.0064574757531078355
71	3571	0.0013425616966132707	None	0.0	0.0013425616966132707
71	3470	0.01214232192951857	None	0.0	0.01214232192951857
71	3465	0.005020348692718469	None	0.0	0.005020348692718469
71	3640	0.00039695958000386254	None	0.0	0.00039695958000386254
71	3370	0.00036315251769918023	None	0.0	0.00036315251769918023
71	3584	2.6537365634261248e-06	None	0.0	2.6537365634261248e-06
71	3178	0.0022535739342499504	None	0.0	0.0022535739342499504
71	3547	0.0013700270660573822	None	0.0	0.0013700270660573822
71	3503	0.00011871773203196487	None	0.0	0.00011871773203196487
71	3157	0.0008761950703042563	None	0.0	0.0008761950703042563
71	3435	0.0005463652774977448	None	0.0	0.0005463652774977448
71	3615	0.0013782870379935978	None	0.0	0.0013782870379935978
71	3587	0.002282514300278821	None	0.13328677945009004	0.002282514300278821
71	3314	0.005492154542244423	None	0.0	0.005492154542244423
71	3591	-4.275044719043763e-07	None	0.0	-4.275044719043763e-07
71	3520	0.009735696993449009	None	0.0	0.009735696993449009
71	3530	0.005780374056545827	None	0.0	0.005780374056545827
71	3335	0.009178883197090955	None	0.0	0.009178883197090955
71	3599	2.1363299912749324e-08	None	0.12250716878154319	2.1363299912749324e-08
71	3481	0.00029160485817782686	None	0.0	0.00029160485817782686
71	3565	0.0009109623290150446	None	0.0	0.0009109623290150446
71	3605	0.0007907621313998021	None	0.0	0.0007907621313998021
71	3632	0.002112413372659061	None	0.0	0.002112413372659061
71	3529	0.0017353191026466218	None	0.0	0.0017353191026466218
71	3349	0.0005502319598188037	None	0.0	0.0005502319598188037
71	3643	0.0006705129329583868	None	0.0	0.0006705129329583868
71	3404	0.010843611657272455	None	0.0	0.010843611657272455
71	3301	0.0001107913160029464	None	0.166444573820412	0.0001107913160029464
71	3255	0.005904461113108832	None	0.0	0.005904461113108832
71	3617	0.003922707510236086	None	0.0	0.003922707510236086
71	3441	0.001767236993884531	None	0.0	0.001767236993884531
71	3560	-2.7917330895797262e-09	None	0.983909906616858	-2.7917330895797262e-09
71	3598	0.0019305925688556126	None	0.0	0.0019305925688556126
71	3562	0.0007152506281083114	None	0.1274536952953677	0.0007152506281083114
71	2777	0.00020107678829165822	None	0.4279595393240604	0.00020107678829165822
71	3170	0.0489001314927656	None	0.46251109864669476	0.0489001314927656
71	3501	0.002731811959542519	None	0.0	0.002731811959542519
71	3154	0.003423028602524012	None	0.0	0.003423028602524012
71	3548	0.0007127544909181913	None	0.05506094005282412	0.0007127544909181913
71	3636	0.00019006411931917188	None	0.0	0.00019006411931917188
71	3552	0.0003431947796528593	None	0.0	0.0003431947796528593
71	3574	0.005271937794109183	None	0.0	0.005271937794109183
71	3619	0.0013815137957593495	None	0.0	0.0013815137957593495
71	2884	1.0483308349550941e-05	None	0.4218508188846057	1.0483308349550941e-05
71	3512	-2.10591846528064e-09	None	0.2549206095443858	-2.10591846528064e-09
54	2617	-1.962369487876485e-09	None	0.21032042212078053	-1.962369487876485e-09
54	2601	1.4889642141509355e-05	None	0.4439492736918189	1.4889642141509355e-05
54	2683	-0.1	None	0.45830522444000427	-0.1
54	2689	2.9782430273779106e-09	None	0.33479746979496894	2.9782430273779106e-09
54	2800	1.9822834744549982e-07	None	0.18762519520014814	1.9822834744549982e-07
54	2675	3.010039222062753e-05	None	0.33479746979496894	3.010039222062753e-05
54	2785	3.7513132231282115e-07	None	0.3803593177920313	3.7513132231282115e-07
54	2776	-0.1	None	0.5922148338185262	-0.1
54	2723	1.512254222877927e-07	None	0.27539739255248474	1.512254222877927e-07
54	2576	6.807461967171017e-09	None	0.32271712891003534	6.807461967171017e-09
54	2710	-4.64883280261497e-08	None	0.39713822174444546	-4.64883280261497e-08
54	2663	2.4691052216616174e-06	None	0.4461042076390255	2.4691052216616174e-06
54	2759	-1.1175719652320327e-07	None	0.20500953794676233	-1.1175719652320327e-07
54	2568	-1.03517669817481e-09	None	0.3463354978061477	-1.03517669817481e-09
54	2701	-3.540786189817354e-08	None	0.21032042212078053	-3.540786189817354e-08
54	2681	8.301202079114797e-08	None	0.488378546493175	8.301202079114797e-08
54	2592	-2.732467694986331e-05	None	0.31071001719024943	-2.732467694986331e-05
54	2703	2.795902010995025e-09	None	0.1118033988749895	2.795902010995025e-09
54	2625	-4.698987379041358e-09	None	0.36357345258195894	-4.698987379041358e-09
54	2676	3.3104768169880754e-13	None	0.3964583065290205	3.3104768169880754e-13
54	2662	9.76785729585628e-05	None	0.4183402782126765	9.76785729585628e-05
54	2622	3.2589787517791553e-09	None	0.2896506330719821	3.2589787517791553e-09
54	2682	6.806711119086579e-07	None	0.18538198301376035	6.806711119086579e-07
54	2645	3.059261294772672e-05	None	0.31972716847976235	3.059261294772672e-05
54	2597	2.014115971163769e-07	None	0.41486786201412357	2.014115971163769e-07
54	2690	1.7917334320318744e-07	None	0.488378546493175	1.7917334320318744e-07
54	2608	-1.6399426920932596e-09	None	0.1919471640308999	-1.6399426920932596e-09
54	2687	0.000271918086440706	None	0.31756331967183155	0.000271918086440706
54	2730	-5.227888882043338e-07	None	0.1745018261542222	-5.227888882043338e-07
54	2767	0.00010032523945341487	None	0.1473826157288181	0.00010032523945341487
54	2781	2.748614056077609e-06	None	0.17532165403982086	2.748614056077609e-06
54	2727	6.135373662811535e-08	None	0.37173603528131655	6.135373662811535e-08
54	2660	3.564643639294116e-08	None	0.25822701643132384	3.564643639294116e-08
54	2752	0.0003614704451781621	None	0.4006340180148471	0.0003614704451781621
54	2766	0.00039972305988049455	None	0.38289636992755555	0.00039972305988049455
54	2605	-4.434983030598897e-09	None	0.33541019662496846	-4.434983030598897e-09
54	2718	3.4545639871132846e-06	None	0.2924952468950897	3.4545639871132846e-06
54	2666	6.258844821481955e-05	None	0.21032042212078053	6.258844821481955e-05
54	2639	0.00030120393112083587	None	0.3060855397693361	0.00030120393112083587
54	2791	-5.4978125419310695e-09	None	0.3886113104527241	-5.4978125419310695e-09
54	2798	-3.228411197573899e-08	None	0.2260406760167925	-3.228411197573899e-08
54	2706	-1.2860174546716526e-08	None	0.1745018261542222	-1.2860174546716526e-08
54	2720	1.2991346381764442e-07	None	0.2862708111441383	1.2991346381764442e-07
54	2623	6.658104242987517e-05	None	0.4191962080087025	6.658104242987517e-05
54	2570	0.0011530763314727159	None	0.39662160064046137	0.0011530763314727159
54	2686	4.4202587972019546e-07	None	0.32271712891003534	4.4202587972019546e-07
54	2751	1.8101203612855954e-07	None	0.18579020501802618	1.8101203612855954e-07
54	2786	-7.227653102507124e-07	None	0.3797689166187693	-7.227653102507124e-07
54	2595	6.637802619241542e-06	None	0.32316933560938776	6.637802619241542e-06
54	2589	-2.8947708084709823e-09	None	0.3842600850354138	-2.8947708084709823e-09
54	2772	2.2803170088457428e-08	None	0.1919471640308999	2.2803170088457428e-08
54	2614	-6.146664648856399e-10	None	0.34414344574443323	-6.146664648856399e-10
54	2794	1.9043167755205306e-08	None	0.10369888939672492	1.9043167755205306e-08
54	2783	-1.359840300575304e-09	None	0.2768351153812879	-1.359840300575304e-09
54	2680	4.9006304025558904e-05	None	0.2896506330719821	4.9006304025558904e-05
54	2580	-9.038429951689161e-10	None	0.5253500397686267	-9.038429951689161e-10
54	2736	1.0042305788808724e-06	None	0.3803593177920313	1.0042305788808724e-06
54	2711	2.978924122703442e-10	None	0.1118033988749895	2.978924122703442e-10
54	2797	5.3565091914774646e-05	None	0.29633440030969216	5.3565091914774646e-05
54	2780	3.8109943452848695e-08	None	0.1919471640308999	3.8109943452848695e-08
54	2561	3.2297224867289115e-05	None	0.2260406760167925	3.2297224867289115e-05
54	2627	8.88692794111821e-07	None	0.1917907181535426	8.88692794111821e-07
54	2737	9.306832100384272e-08	None	0.22332295324312584	9.306832100384272e-08
54	2770	-6.400810443979659e-11	None	0.1118033988749895	-6.400810443979659e-11
54	2726	6.003341899971515e-09	None	0.1917907181535426	6.003341899971515e-09
54	2745	0.00028270746835229254	None	0.23954327054689753	0.00028270746835229254
54	2610	-2.7192456754235764e-09	None	0.45855735992237745	-2.7192456754235764e-09
54	2632	2.208983516935765e-06	None	0.22508818151937646	2.208983516935765e-06
54	2700	3.1961045568757175e-06	None	0.2157132685791987	3.1961045568757175e-06
54	2616	-4.583667529394176e-08	None	0.33541019662496846	-4.583667529394176e-08
54	2744	4.242448161665955e-09	None	0.4256776734334363	4.242448161665955e-09
54	2609	5.863407968071382e-07	None	0.1118033988749895	5.863407968071382e-07
54	2769	0.0001457660430212728	None	0.19911707816088148	0.0001457660430212728
54	2750	-6.426669864342834e-07	None	0.2809236704646835	-6.426669864342834e-07
54	2678	0.00050712120711935	None	0.10369888939672492	0.00050712120711935
54	2721	1.7872017684828036e-05	None	0.33630144957676644	1.7872017684828036e-05
54	2779	1.2709547149576372e-08	None	0.23917957412826413	1.2709547149576372e-08
54	2654	1.2199748819775831e-08	None	0.4668473843825325	1.2199748819775831e-08
54	2688	-2.195370094190588e-09	None	0.32271712891003534	-2.195370094190588e-09
54	2657	0.00015266370421783982	None	0.33528846235277976	0.00015266370421783982
54	2747	-2.058403361421907e-06	None	0.14717971720159828	-2.058403361421907e-06
54	2763	1.1252782023585583e-07	None	0.18762519520014814	1.1252782023585583e-07
54	2784	2.1962883650170132e-07	None	0.45126239482354424	2.1962883650170132e-07
54	2644	1.5914338313772298e-05	None	0.44051544754054045	1.5914338313772298e-05
54	2729	8.502415568052878e-06	None	0.18762519520014814	8.502415568052878e-06
54	2788	4.1107740833719447e-07	None	0.4006340180148471	4.1107740833719447e-07
54	2643	0.0003200451628190829	None	0.19911707816088148	0.0003200451628190829
54	2773	0.00035591431033993304	None	0.25531364910594034	0.00035591431033993304
54	2694	0.00011120700269482184	None	0.2611055109235096	0.00011120700269482184
54	2761	-1.9820367695727154e-07	None	0.21072447915249243	-1.9820367695727154e-07
54	2699	3.346397523858562e-08	None	0.21032042212078053	3.346397523858562e-08
54	2787	-0.1	None	0.5922148338185262	-0.1
54	2777	0.00020107678829165822	None	0.24400483799930828	0.00020107678829165822
54	2757	-6.31159004923697e-05	None	0.362301071733308	-6.31159004923697e-05
54	2590	-9.065686463512694e-10	None	0.3664595503649385	-9.065686463512694e-10
54	2731	-1.8868561161763675e-09	None	0.1745018261542222	-1.8868561161763675e-09
54	2760	-7.996501992477389e-08	None	0.29243187419456124	-7.996501992477389e-08
54	2572	1.2500619858482177e-08	None	0.2768351153812879	1.2500619858482177e-08
54	2702	3.865191990832629e-08	None	0.3803593177920313	3.865191990832629e-08
54	2796	1.2507849041899622e-09	None	0.10369888939672492	1.2507849041899622e-09
108	3757	0.00635136426902424	None	0.1566770138392774	0.00635136426902424
108	4985	0.011372510596048276	None	0.0	0.011372510596048276
108	5441	-1.3670457456639796e-07	None	0.0	-1.3670457456639796e-07
108	5212	0.00524466852334117	None	0.0	0.00524466852334117
108	4607	0.01256366917687591	None	0.0	0.01256366917687591
108	5435	1.2912038874786032e-09	None	0.0	1.2912038874786032e-09
108	5328	0.0002024242990865312	None	0.0	0.0002024242990865312
108	5463	0.0023085600166968365	None	0.0	0.0023085600166968365
108	5479	-7.164952933900184e-05	None	0.0	-7.164952933900184e-05
108	5057	0.01144747098655552	None	0.062016398794409434	0.01144747098655552
108	5326	0.0030215606330908328	None	0.07757945658794717	0.0030215606330908328
108	5219	0.011449302966221191	None	0.0	0.011449302966221191
108	5498	-3.4346289746312385e-11	None	0.07543888014082498	-3.4346289746312385e-11
108	5457	0.00018626622671614635	None	0.0	0.00018626622671614635
108	5101	0.0045880517587037605	None	0.0	0.0045880517587037605
108	5414	0.0003777678320121638	None	0.0	0.0003777678320121638
108	5181	0.0024059367512065757	None	0.0	0.0024059367512065757
108	5470	2.832189929961581e-08	None	0.0	2.832189929961581e-08
108	4458	0.012113939345504698	None	0.02585981886264906	0.012113939345504698
108	5169	0.0020662323361023754	None	0.0	0.0020662323361023754
108	4834	0.005297372086035306	None	0.0	0.005297372086035306
108	5475	0.002573733540726147	None	0.0	0.002573733540726147
108	4633	0.008094388592713954	None	0.0	0.008094388592713954
108	5455	-0.00037341473431544767	None	0.09837004199424516	-0.00037341473431544767
108	5072	0.011855676752267912	None	0.0	0.011855676752267912
108	5396	1.0226844729317381e-06	None	0.0	1.0226844729317381e-06
108	5500	3.950858154763482e-05	None	0.0	3.950858154763482e-05
108	5431	0.009082483211723136	None	0.0	0.009082483211723136
108	5290	0.003931826253566282	None	0.07080760849742651	0.003931826253566282
108	5417	0.0009421253901323698	None	0.02585981886264906	0.0009421253901323698
108	5429	5.712080333259119e-05	None	0.062016398794409434	5.712080333259119e-05
108	4903	0.007584955001942993	None	0.0	0.007584955001942993
108	5190	0.006357220353928956	None	0.0	0.006357220353928956
108	5209	0.012258472224908983	None	0.0	0.012258472224908983
108	5449	0.00043208098374019303	None	0.0	0.00043208098374019303
108	5454	0.0016954044227545076	None	0.0	0.0016954044227545076
108	5482	-3.172923914543936e-05	None	0.0	-3.172923914543936e-05
108	5318	0.015009664998105531	None	0.0	0.015009664998105531
108	5466	0.0003144153556228558	None	0.0	0.0003144153556228558
108	4518	0.0026835143078918775	None	0.14842345886328817	0.0026835143078918775
108	3913	0.016946029572256785	None	0.0	0.016946029572256785
108	5076	0.0037777530256876924	None	0.0	0.0037777530256876924
108	4715	0.006652862458598794	None	0.0	0.006652862458598794
108	5285	0.009362255817866339	None	0.0	0.009362255817866339
108	5370	0.0023206909907460558	None	0.0	0.0023206909907460558
108	5380	0.008905759442889722	None	0.0	0.008905759442889722
108	5335	0.004741153804597219	None	0.0	0.004741153804597219
108	5221	0.00791125259699896	None	0.0	0.00791125259699896
108	4835	0.001627007547290746	None	0.0	0.001627007547290746
108	4892	0.004490411869457492	None	0.07080760849742651	0.004490411869457492
108	5117	0.01155958220288696	None	0.0	0.01155958220288696
108	5175	0.008571582206129986	None	0.0	0.008571582206129986
108	5491	0.002689526986703603	None	0.0	0.002689526986703603
108	5346	0.00019434836135478342	None	0.0	0.00019434836135478342
108	5337	0.005904182831929307	None	0.09837004199424516	0.005904182831929307
108	5472	-2.3146042569810459e-07	None	0.07757945658794717	-2.3146042569810459e-07
108	4937	0.002990304495922732	None	0.0	0.002990304495922732
108	5369	0.010591267133311733	None	0.062016398794409434	0.010591267133311733
108	5488	0.0003308155052686274	None	0.0	0.0003308155052686274
108	5050	0.007274555796696961	None	0.0	0.007274555796696961
108	5361	0.003836087591302347	None	0.0	0.003836087591302347
108	5483	0.006784874349955154	None	0.02585981886264906	0.006784874349955154
108	5058	0.010687713140213542	None	0.02585981886264906	0.010687713140213542
108	5214	0.010969304153554878	None	0.0	0.010969304153554878
108	5450	0.0011151772904997995	None	0.0	0.0011151772904997995
108	5425	0.004992559676503306	None	0.02585981886264906	0.004992559676503306
108	5464	-0.00010860825308265804	None	0.09837004199424516	-0.00010860825308265804
108	5070	0.006666169887698745	None	0.0	0.006666169887698745
108	5300	0.006994167091074553	None	0.0	0.006994167091074553
108	5358	0.009418638461650407	None	0.0	0.009418638461650407
108	4190	0.010199905329019262	None	0.0	0.010199905329019262
108	4455	0.004776787604953508	None	0.0	0.004776787604953508
108	5395	-6.21823175990101e-11	None	0.0	-6.21823175990101e-11
108	5477	1.2710951823528744e-06	None	0.0	1.2710951823528744e-06
108	5460	-7.325663014938029e-05	None	0.0	-7.325663014938029e-05
108	5357	0.0009298154578540039	None	0.062016398794409434	0.0009298154578540039
108	5413	0.003988165098889413	None	0.0	0.003988165098889413
108	5467	0.0010178462630493113	None	0.0	0.0010178462630493113
108	5496	0.0053100078181330754	None	0.0	0.0053100078181330754
108	5426	0.005881923351965547	None	0.09837004199424516	0.005881923351965547
108	5119	0.006779754451480809	None	0.0	0.006779754451480809
108	5497	0.001848813017655303	None	0.0	0.001848813017655303
108	5263	0.00948736572533132	None	0.0	0.00948736572533132
108	4421	0.012990610555096852	None	0.0	0.012990610555096852
108	5486	6.299244276188596e-05	None	0.0	6.299244276188596e-05
108	5279	0.010719998540868194	None	0.0	0.010719998540868194
108	5359	0.0009446037755016846	None	0.0	0.0009446037755016846
108	5325	0.014176870546445028	None	0.02585981886264906	0.014176870546445028
108	5456	0.0035371451308241174	None	0.0	0.0035371451308241174
108	5442	0.0012423295602288478	None	0.0	0.0012423295602288478
108	4862	0.007241282487778967	None	0.0	0.007241282487778967
108	5420	0.0023158555506162023	None	0.07080760849742651	0.0023158555506162023
108	5196	0.007422263540951469	None	0.0	0.007422263540951469
108	5489	0.0009495531565589272	None	0.0	0.0009495531565589272
108	4915	0.005421796891387688	None	0.0	0.005421796891387688
108	5351	0.0048308353556377834	None	0.0	0.0048308353556377834
108	5375	0.002137332561687034	None	0.0	0.002137332561687034
108	5334	2.3488217355079515e-05	None	0.0	2.3488217355079515e-05
108	5492	1.354554534746355e-05	None	0.0	1.354554534746355e-05
108	5481	0.0016416465535021014	None	0.07757945658794717	0.0016416465535021014
34	1639	0.3342952769660652	0.3342952769660652	0.36325870641826424	0.3342952769660652
34	1787	0.34732011520694916	0.34732011520694916	0.39654914939824365	0.34732011520694916
34	1694	0.3295487695448785	0.3295487695448785	0.36084676868872867	0.3295487695448785
34	1625	0.3285101833516022	0.3285101833516022	0.38647395827922193	0.3285101833516022
34	1676	0.32510590370403325	0.32510590370403325	0.3783672638583962	0.32510590370403325
34	1483	0.35987448183339266	0.35987448183339266	0.42041510964851136	0.35987448183339266
34	1783	0.26834552139400786	0.26834552139400786	0.2968955874809505	0.26834552139400786
34	1629	0.35034779635234015	0.35034779635234015	0.36933799943457885	0.35034779635234015
34	1756	0.40866095676736175	0.40866095676736175	0.4264163844156883	0.40866095676736175
34	1784	0.3217042965486918	0.3217042965486918	0.3737654547718479	0.3217042965486918
34	1360	0.35698449125690684	0.35698449125690684	0.46800761679473046	0.35698449125690684
34	1772	0.3611181567841061	0.3611181567841061	0.3794673829717491	0.3611181567841061
34	1790	0.4043376801446773	0.4043376801446773	0.44868297335369867	0.4043376801446773
34	1793	0.38562596219951617	0.38562596219951617	0.39333775930918835	0.38562596219951617
34	1463	0.35487776694217527	0.35487776694217527	0.3869797515026735	0.35487776694217527
34	524	0.4150929875254974	0.4150929875254974	0.5433470992251216	0.4150929875254974
34	1759	0.24662009238604082	0.24662009238604082	0.36041900796898496	0.24662009238604082
34	1767	0.3714125168923988	0.3714125168923988	0.37651262838642835	0.3714125168923988
34	1726	0.29334277603362907	0.29334277603362907	0.31937702773015414	0.29334277603362907
34	1487	0.3893764191810467	0.3893764191810467	0.476190017255781	0.3893764191810467
34	1575	0.3740364350786721	0.3740364350786721	0.4227770966783145	0.3740364350786721
34	1175	0.3542461518718635	0.3542461518718635	0.38152670879725503	0.3542461518718635
34	1197	0.3666054663224576	0.3666054663224576	0.39090197714880726	0.3666054663224576
34	1441	0.40866095676736175	0.40866095676736175	0.4264163844156883	0.40866095676736175
34	1714	0.2809164077157312	0.2809164077157312	0.33665992134249517	0.2809164077157312
34	1698	0.5050771348911651	0.5050771348911651	0.646189665422753	0.5050771348911651
34	1708	0.30106763337710263	0.30106763337710263	0.4858598770454175	0.30106763337710263
34	1650	0.4239589449128459	0.4239589449128459	0.4494576488002058	0.4239589449128459
34	1761	0.28600822027531597	0.28600822027531597	0.3408736383433472	0.28600822027531597
34	1662	0.31881664513700636	0.31881664513700636	0.3535609330235129	0.31881664513700636
34	1717	0.3558540949314663	0.3558540949314663	0.43701482565076305	0.3558540949314663
34	962	0.5297951912505725	0.5297951912505725	0.6186297524420933	0.5297951912505725
34	1754	0.3348888583687855	0.3348888583687855	0.38088217940636965	0.3348888583687855
34	1770	0.39026585905590966	0.39026585905590966	0.42763605771952806	0.39026585905590966
34	1773	0.2772009530537005	0.2772009530537005	0.30980266858835676	0.2772009530537005
34	1141	0.5681086560431836	0.5681086560431836	0.6738586234717192	0.5681086560431836
34	1613	0.38190177229609296	0.38190177229609296	0.4073725860249645	0.38190177229609296
34	1648	0.3824830817850427	0.3824830817850427	0.4370654150170915	0.3824830817850427
34	1455	0.3782834325227361	0.3782834325227361	0.42508141180664627	0.3782834325227361
34	1716	0.2622989939992272	0.2622989939992272	0.3059806918223316	0.2622989939992272
34	1715	0.3238651316031505	0.3238651316031505	0.34044797324167786	0.3238651316031505
34	1486	0.3486309518350412	0.3486309518350412	0.36697029235600825	0.3486309518350412
34	1477	0.32893009712245813	0.32893009712245813	0.35832490400823647	0.32893009712245813
34	1454	0.315580964827546	0.315580964827546	0.3406764953414683	0.315580964827546
34	1763	0.5681086560431836	0.5681086560431836	0.6738586234717192	0.5681086560431836
34	1702	0.3273609037319282	0.3273609037319282	0.3638986085817276	0.3273609037319282
34	1284	0.3542461518718635	0.3542461518718635	0.38152670879725503	0.3542461518718635
34	1626	0.4128301480846215	0.4128301480846215	0.4222160269820012	0.4128301480846215
34	1692	0.3229810274997425	0.3229810274997425	0.38262685238648314	0.3229810274997425
34	1538	0.33900676953485676	0.33900676953485676	0.39043779898399744	0.33900676953485676
34	1375	0.3389636022557415	0.3389636022557415	0.39268240644947133	0.3389636022557415
34	1742	0.34731984608759303	0.34731984608759303	0.4080478822763358	0.34731984608759303
34	1504	0.39714426392656954	0.39714426392656954	0.44303774088729364	0.39714426392656954
34	1667	0.5196706547623311	0.5196706547623311	0.5271754012558137	0.5196706547623311
34	1682	0.35562565990804446	0.35562565990804446	0.3783494868692478	0.35562565990804446
34	1425	0.3747619179752774	0.3747619179752774	0.4226928371830471	0.3747619179752774
34	1638	0.3193495085256128	0.3193495085256128	0.571844348953462	0.3193495085256128
34	1671	0.3120183298920681	0.3120183298920681	0.33234340930334205	0.3120183298920681
34	1583	0.3229658125139575	0.3229658125139575	0.3835517561422196	0.3229658125139575
34	1493	0.36763421028349297	0.36763421028349297	0.4666791419694576	0.36763421028349297
34	1758	0.18856180831641267	0.18856180831641267	0.23570226039551584	0.18856180831641267
34	773	0.3934675903089683	0.3934675903089683	0.4245388330916201	0.3934675903089683
34	1665	0.338435986719516	0.338435986719516	0.3670290680226309	0.338435986719516
34	1766	0.3675555031327195	0.3675555031327195	0.4198286771786123	0.3675555031327195
34	1637	0.3196479106138518	0.3196479106138518	0.35103294610902086	0.3196479106138518
34	1677	0.35984218320259004	0.35984218320259004	0.4261564697051504	0.35984218320259004
34	1663	0.507622874499774	0.507622874499774	0.5444873654557729	0.507622874499774
34	1776	0.3193495085256128	0.3193495085256128	0.571844348953462	0.3193495085256128
34	1785	0.30663472395823665	0.30663472395823665	0.35253974680739225	0.30663472395823665
34	1503	0.3374272015824554	0.3374272015824554	0.43525925049660763	0.3374272015824554
34	1686	0.3394839950797447	0.3394839950797447	0.3657908897817439	0.3394839950797447
34	1782	0.3003362039516312	0.3003362039516312	0.3915059259296293	0.3003362039516312
34	1590	0.29918756302052574	0.29918756302052574	0.3189847647469609	0.29918756302052574
34	1795	0.30014202660126654	0.30014202660126654	0.34577615756892593	0.30014202660126654
34	1719	0.4549198688194399	0.4549198688194399	0.6104010607834268	0.4549198688194399
34	1488	0.3558949377264732	0.3558949377264732	0.39077764614243604	0.3558949377264732
34	1472	0.3424160822057815	0.3424160822057815	0.3732840457031913	0.3424160822057815
34	1413	0.412967454524387	0.412967454524387	0.42092687276780116	0.412967454524387
34	1653	0.35601181337625254	0.35601181337625254	0.4251516544526475	0.35601181337625254
34	1703	0.32433010947728214	0.32433010947728214	0.3873677137401611	0.32433010947728214
34	1617	0.3427399375868473	0.3427399375868473	0.3983894755169758	0.3427399375868473
34	1440	0.3348888583687855	0.3348888583687855	0.38088217940636965	0.3348888583687855
34	1707	0.49753457857763284	0.49753457857763284	0.5147695845088556	0.49753457857763284
34	1753	0.33093602039811876	0.33093602039811876	0.37447045374946436	0.33093602039811876
34	1586	0.2829261530633542	0.2829261530633542	0.3229362708613635	0.2829261530633542
34	1530	0.3999399286011018	0.3999399286011018	0.41147278835531836	0.3999399286011018
34	1620	0.38273501026204915	0.38273501026204915	0.4497307779002645	0.38273501026204915
34	1711	0.35871970197565106	0.35871970197565106	0.38465062410804196	0.35871970197565106
34	1768	0.4269076407111034	0.4269076407111034	0.44850600600932927	0.4269076407111034
34	1752	0.3151300139667487	0.3151300139667487	0.3743414182553121	0.3151300139667487
34	289	0.44370249525183103	0.44370249525183103	0.48816909362564653	0.44370249525183103
34	1611	0.3255390583261041	0.3255390583261041	0.3673313054364248	0.3255390583261041
34	1462	0.44709249408496354	0.44709249408496354	0.45620534998571055	0.44709249408496354
34	1800	0.45176959492449137	0.45176959492449137	0.459750757868224	0.45176959492449137
34	1314	0.5068799422397701	0.5068799422397701	0.5580409824579033	0.5068799422397701
34	1745	0.3954775884841902	0.3954775884841902	0.4172947947969951	0.3954775884841902
34	1725	0.3135636199891355	0.3135636199891355	0.339660348568805	0.3135636199891355
34	1189	0.3763764625570702	0.3763764625570702	0.42212889411571164	0.3763764625570702
34	1546	0.39750705273912934	0.39750705273912934	0.4227199702100185	0.39750705273912934
34	1406	0.5681086560431836	0.5681086560431836	0.6738586234717192	0.5681086560431836
0	67	0.2830292910291631	0.2830292910291631	0.2830292910291631	0.2830292910291631
0	78	0.7967282874770308	0.7967282874770308	0.7967282874770308	0.7967282874770308
0	27	0.0	0.0	0.0	0.0
0	40	0.0	0.0	0.0	0.0
0	44	0.0	0.0	0.0	0.0
0	66	0.8675772168672852	0.8675772168672852	0.8675772168672852	0.8675772168672852
0	95	0.0	0.0	0.0	0.0
0	21	0.6122091162729941	0.6122091162729941	0.6122091162729941	0.6122091162729941
0	37	0.8700869904995823	0.8700869904995823	0.8700869904995823	0.8700869904995823
0	58	0.0	0.0	0.0	0.0
0	52	0.35485962735598797	0.35485962735598797	0.35485962735598797	0.35485962735598797
0	15	0.23398146021830635	0.23398146021830635	0.23398146021830635	0.23398146021830635
0	92	0.0	0.0	0.0	0.0
0	84	0.0	0.0	0.0	0.0
0	53	0.0	0.0	0.0	0.0
0	12	0.0	0.0	0.0	0.0
0	41	0.0	0.0	0.0	0.0
0	91	0.0	0.0	0.0	0.0
0	77	0.31453192701726024	0.31453192701726024	0.31453192701726024	0.31453192701726024
0	38	0.19861452804075955	0.19861452804075955	0.19861452804075955	0.19861452804075955
0	64	0.0	0.0	0.0	0.0
0	19	0.6240249162013598	0.6240249162013598	0.6240249162013598	0.6240249162013598
0	85	0.0	0.0	0.0	0.0
0	49	0.6724422247775148	0.6724422247775148	0.6724422247775148	0.6724422247775148
0	45	0.23295866819712585	0.23295866819712585	0.23295866819712585	0.23295866819712585
0	86	0.32424892209614575	0.32424892209614575	0.32424892209614575	0.32424892209614575
0	35	0.0	0.0	0.0	0.0
0	88	0.0	0.0	0.0	0.0
0	70	0.2649268228117555	0.2649268228117555	0.2649268228117555	0.2649268228117555
0	80	0.0	0.0	0.0	0.0
0	17	0.3590128789873986	0.3590128789873986	0.3590128789873986	0.3590128789873986
0	23	0.2673902139452967	0.2673902139452967	0.2673902139452967	0.2673902139452967
0	57	0.6496239277324036	0.6496239277324036	0.6496239277324036	0.6496239277324036
0	39	0.34850746636087354	0.34850746636087354	0.34850746636087354	0.34850746636087354
0	62	0.15778537576458018	0.15778537576458018	0.15778537576458018	0.15778537576458018
0	22	0.45620652657384486	0.45620652657384486	0.45620652657384486	0.45620652657384486
0	29	0.0	0.0	0.0	0.0
0	4	0.4272695857718771	0.4272695857718771	0.4272695857718771	0.4272695857718771
0	76	0.41439864527854214	0.41439864527854214	0.41439864527854214	0.41439864527854214
0	25	0.34749231937969927	0.34749231937969927	0.34749231937969927	0.34749231937969927
0	61	0.7300922929660545	0.7300922929660545	0.7300922929660545	0.7300922929660545
0	60	0.0	0.0	0.0	0.0
0	81	0.46974705489522356	0.46974705489522356	0.46974705489522356	0.46974705489522356
0	73	0.0	0.0	0.0	0.0
0	72	0.18756178399550882	0.18756178399550882	0.18756178399550882	0.18756178399550882
0	89	0.2801183835390063	0.2801183835390063	0.2801183835390063	0.2801183835390063
0	51	0.0	0.0	0.0	0.0
0	3	0.3362010170331652	0.3362010170331652	0.3362010170331652	0.3362010170331652
0	11	0.0	0.0	0.0	0.0
0	24	0.27674001936921033	0.27674001936921033	0.27674001936921033	0.27674001936921033
0	10	0.3796214274541395	0.3796214274541395	0.3796214274541395	0.3796214274541395
0	33	0.17839297057411002	0.17839297057411002	0.17839297057411002	0.17839297057411002
0	56	0.0	0.0	0.0	0.0
0	75	0.6240249162013598	0.6240249162013598	0.6240249162013598	0.6240249162013598
0	59	0.0	0.0	0.0	0.0
0	43	0.27449955813797355	0.27449955813797355	0.27449955813797355	0.27449955813797355
0	47	0.0	0.0	0.0	0.0
0	32	0.704862951632206	0.704862951632206	0.704862951632206	0.704862951632206
0	74	0.0	0.0	0.0	0.0
0	90	0.29813443493620595	0.29813443493620595	0.29813443493620595	0.29813443493620595
0	99	0.33932534874949244	0.33932534874949244	0.33932534874949244	0.33932534874949244
0	7	0.0	0.0	0.0	0.0
0	1	0.0	0.0	0.0	0.0
0	5	0.6240249162013598	0.6240249162013598	0.6240249162013598	0.6240249162013598
0	26	0.0	0.0	0.0	0.0
0	13	0.0	0.0	0.0	0.0
0	71	0.1918264973793416	0.1918264973793416	0.1918264973793416	0.1918264973793416
0	31	0.19877955633769467	0.19877955633769467	0.19877955633769467	0.19877955633769467
0	63	0.7066765266287625	0.7066765266287625	0.7066765266287625	0.7066765266287625
0	54	0.5150633854110129	0.5150633854110129	0.5150633854110129	0.5150633854110129
0	100	0.2718202439093588	0.2718202439093588	0.2718202439093588	0.2718202439093588
0	6	0.0	0.0	0.0	0.0
0	96	0.0	0.0	0.0	0.0
0	82	0.6416389662176567	0.6416389662176567	0.6416389662176567	0.6416389662176567
0	48	0.2466559707523107	0.2466559707523107	0.2466559707523107	0.2466559707523107
0	83	0.46320745624983506	0.46320745624983506	0.46320745624983506	0.46320745624983506
0	79	0.24546060452798998	0.24546060452798998	0.24546060452798998	0.24546060452798998
0	69	0.28505320409396384	0.28505320409396384	0.28505320409396384	0.28505320409396384
0	87	0.5382113688700919	0.5382113688700919	0.5382113688700919	0.5382113688700919
0	46	0.32107393135892914	0.32107393135892914	0.32107393135892914	0.32107393135892914
0	18	0.36993926053602905	0.36993926053602905	0.36993926053602905	0.36993926053602905
0	20	0.0	0.0	0.0	0.0
0	94	0.0	0.0	0.0	0.0
0	16	0.0	0.0	0.0	0.0
0	36	0.2370640471059906	0.2370640471059906	0.2370640471059906	0.2370640471059906
0	14	0.6161046965325403	0.6161046965325403	0.6161046965325403	0.6161046965325403
0	34	0.0	0.0	0.0	0.0
0	9	0.0	0.0	0.0	0.0
0	28	0.0	0.0	0.0	0.0
0	68	0.19569998868040445	0.19569998868040445	0.19569998868040445	0.19569998868040445
0	98	0.2466559707523107	0.2466559707523107	0.2466559707523107	0.2466559707523107
0	93	0.0	0.0	0.0	0.0
0	30	0.18756178399550882	0.18756178399550882	0.18756178399550882	0.18756178399550882
0	97	0.0	0.0	0.0	0.0
0	55	0.43216696582249076	0.43216696582249076	0.43216696582249076	0.43216696582249076
0	65	0.0	0.0	0.0	0.0
0	50	0.8700869904995823	0.8700869904995823	0.8700869904995823	0.8700869904995823
0	8	0.0	0.0	0.0	0.0
0	42	0.0	0.0	0.0	0.0
0	2	0.12701711207650004	0.12701711207650004	0.12701711207650004	0.12701711207650004
87	3757	0.00635136426902424	None	0.1285620464928818	0.00635136426902424
87	4345	0.005881823818894945	None	0.06464954715662265	0.005881823818894945
87	3991	0.005441009767527656	None	0.0	0.005441009767527656
87	4089	0.007385943455771804	None	0.0	0.007385943455771804
87	4368	0.0017266049118367058	None	0.0	0.0017266049118367058
87	4245	0.00014371547389465183	None	0.0	0.00014371547389465183
87	4384	0.00805588351450296	None	0.0	0.00805588351450296
87	4125	0.0014519422484391207	None	0.0	0.0014519422484391207
87	4441	0.008161848977536326	None	0.09603097351271479	0.008161848977536326
87	3980	0.0027378422091752525	None	0.0	0.0027378422091752525
87	4355	0.004561252562825131	None	0.05171963772529812	0.004561252562825131
87	4416	0.000622300186292354	None	0.0	0.000622300186292354
87	4367	0.004955414649992277	None	0.0	0.004955414649992277
87	4324	0.0018723346859428232	None	0.1285620464928818	0.0018723346859428232
87	4099	0.008426838479944472	None	0.0	0.008426838479944472
87	4408	1.6944992399030154e-06	None	0.0	1.6944992399030154e-06
87	4326	0.00909406115260248	None	0.0	0.00909406115260248
87	3760	0.010625073233524303	None	0.07215822196685824	0.010625073233524303
87	3380	0.009359549318886596	None	0.0	0.009359549318886596
87	4448	-4.445002689648655e-06	None	0.05171963772529812	-4.445002689648655e-06
87	4267	0.006295836597226553	None	0.0	0.006295836597226553
87	4397	0.0006334205322691954	None	0.0	0.0006334205322691954
87	4352	4.5834728194086234e-07	None	0.0	4.5834728194086234e-07
87	4357	0.007282002587172782	None	0.05171963772529812	0.007282002587172782
87	4263	0.004797117111965078	None	0.0	0.004797117111965078
87	4081	0.00497544820135773	None	0.0	0.00497544820135773
87	4449	0.0029576698340953896	None	0.0	0.0029576698340953896
87	4277	0.010715373236516708	None	0.0	0.010715373236516708
87	4175	0.004449406805136527	None	0.0	0.004449406805136527
87	3831	0.010849135649756729	None	0.05171963772529812	0.010849135649756729
87	4415	0.0053442539232439286	None	0.0	0.0053442539232439286
87	4233	1.7741901342979763e-09	None	0.06464954715662265	1.7741901342979763e-09
87	4198	0.005096826643423141	None	0.07080760849742651	0.005096826643423141
87	4403	-0.00015202080861638563	None	0.0	-0.00015202080861638563
87	4412	0.00688341470259895	None	0.0	0.00688341470259895
87	4224	0.00413692095732536	None	0.0	0.00413692095732536
87	4432	0.000977092912332331	None	0.0	0.000977092912332331
87	4347	0.0038532976567503307	None	0.0	0.0038532976567503307
87	4442	-0.00010239900651603198	None	0.0	-0.00010239900651603198
87	4208	0.003441457260826195	None	0.0	0.003441457260826195
87	3913	0.016946029572256785	None	0.0	0.016946029572256785
87	4392	0.004425985473422663	None	0.0	0.004425985473422663
87	3505	0.011550340938469898	None	0.0	0.011550340938469898
87	3756	0.004149105917827964	None	0.07080760849742651	0.004149105917827964
87	3999	0.014159238512627488	None	0.0	0.014159238512627488
87	3652	0.0068718738719768194	None	0.0	0.0068718738719768194
87	4379	0.00243414510957262	None	0.0	0.00243414510957262
87	4377	-2.0389141237802392e-08	None	0.09603097351271479	-2.0389141237802392e-08
87	4440	-1.398978130382697e-05	None	0.0	-1.398978130382697e-05
87	4230	0.0001825755579451792	None	0.0	0.0001825755579451792
87	4360	0.009051466499766432	None	0.0	0.009051466499766432
87	4375	0.006554188250744855	None	0.0	0.006554188250744855
87	4399	0.0011333712918242043	None	0.06464954715662265	0.0011333712918242043
87	4446	4.646567779938938e-06	None	0.0	4.646567779938938e-06
87	3620	0.0064574757531078355	None	0.0	0.0064574757531078355
87	4409	0.005595936333619469	None	0.0	0.005595936333619469
87	4413	0.004794204537319104	None	0.1285620464928818	0.004794204537319104
87	4371	0.00016847789039813824	None	0.0	0.00016847789039813824
87	4387	0.001022837765636531	None	0.0	0.001022837765636531
87	4122	0.006487235366527932	None	0.0	0.006487235366527932
87	4435	0.002012600271415422	None	0.0	0.002012600271415422
87	4405	0.0007295762482531382	None	0.0	0.0007295762482531382
87	4191	0.0017171605011982091	None	0.0	0.0017171605011982091
87	3820	0.0033027786609567673	None	0.0	0.0033027786609567673
87	4244	0.012645695109274106	None	0.0	0.012645695109274106
87	4071	0.007526678915481564	None	0.0	0.007526678915481564
87	4424	0.0026752453000715493	None	0.07080760849742651	0.0026752453000715493
87	4190	0.010199905329019262	None	0.0	0.010199905329019262
87	4445	0.00027506286955963845	None	0.07080760849742651	0.00027506286955963845
87	4238	0.0030571979485760664	None	0.07215822196685824	0.0030571979485760664
87	4348	0.0016525478495114645	None	0.0	0.0016525478495114645
87	4104	0.0011323096741667794	None	0.0	0.0011323096741667794
87	4422	0.006668502364216391	None	0.0975705422409476	0.006668502364216391
87	4063	0.011068695180432372	None	0.0	0.011068695180432372
87	4280	0.0005650108283185191	None	0.0	0.0005650108283185191
87	4406	0.0032947716250122704	None	0.0	0.0032947716250122704
87	4390	0.005065475030251421	None	0.0	0.005065475030251421
87	4402	-0.00013189003769889401	None	0.0	-0.00013189003769889401
87	4354	0.004137775273150753	None	0.07080760849742651	0.004137775273150753
87	4421	0.012990610555096852	None	0.09603097351271479	0.012990610555096852
87	4404	-3.686657668398306e-07	None	0.06464954715662265	-3.686657668398306e-07
87	4181	0.007008911991312969	None	0.0	0.007008911991312969
87	3404	0.010843611657272455	None	0.0	0.010843611657272455
87	4289	0.0011767728868138769	None	0.0	0.0011767728868138769
87	4349	0.0026947827900528788	None	0.0	0.0026947827900528788
87	4410	0.006655687267401885	None	0.0	0.006655687267401885
87	4382	-4.137387663687824e-05	None	0.05171963772529812	-4.137387663687824e-05
87	4220	0.001498708730838598	None	0.1730238673816191	0.001498708730838598
87	4417	0.0017350512286477423	None	0.0	0.0017350512286477423
87	4391	0.0013615899663838276	None	0.0	0.0013615899663838276
87	3154	0.003423028602524012	None	0.0	0.003423028602524012
87	4418	1.0398823559966408e-10	None	0.0	1.0398823559966408e-10
87	3994	0.0010768611442583023	None	0.0	0.0010768611442583023
87	4083	0.00362728826447083	None	0.05171963772529812	0.00362728826447083
87	4183	0.011498906460426466	None	0.05171963772529812	0.011498906460426466
87	3574	0.005271937794109183	None	0.0	0.005271937794109183
87	3995	0.006811126728618536	None	0.0	0.006811126728618536
87	4093	0.004594263969701847	None	0.06464954715662265	0.004594263969701847
87	4195	0.0025888945353758157	None	0.0	0.0025888945353758157
87	3946	0.007881613451588804	None	0.09603097351271479	0.007881613451588804
51	2617	-1.962369487876485e-09	None	0.3355891013099722	-1.962369487876485e-09
51	2601	1.4889642141509355e-05	None	0.3912139672302121	1.4889642141509355e-05
51	2448	None	None	0.4646605458238561	None
51	2288	None	None	0.42490156602858625	None
51	2629	None	None	0.3471204934292145	None
51	2554	-2.329337233925644e-06	None	0.3052939391628927	-2.329337233925644e-06
51	2576	6.807461967171017e-09	None	0.4129478282411679	6.807461967171017e-09
51	2372	None	None	0.4806052225910086	None
51	2602	-2.391766086081682e-15	None	0.45137647122547586	-2.391766086081682e-15
51	2615	-0.1	None	0.48865532721155064	-0.1
51	2558	-4.6765289925061684e-07	None	0.3481013973646613	-4.6765289925061684e-07
51	2556	-2.7785214161587765e-05	None	0.4656297872277045	-2.7785214161587765e-05
51	2559	None	None	0.366930690721196	None
51	2520	None	None	0.4129478282411679	None
51	2568	-1.03517669817481e-09	None	0.3344402446482637	-1.03517669817481e-09
51	2388	None	None	0.39473006241361086	None
51	2592	-2.732467694986331e-05	None	0.3672273975493074	-2.732467694986331e-05
51	2625	-4.698987379041358e-09	None	0.3565384362654695	-4.698987379041358e-09
51	2624	-5.288973320155734e-06	None	0.3759278532519419	-5.288973320155734e-06
51	2622	3.2589787517791553e-09	None	0.41031361145557127	3.2589787517791553e-09
51	2577	0.00010844658945616804	None	0.5407387871130692	0.00010844658945616804
51	2631	-3.5643493062408025e-09	None	0.35180855106564274	-3.5643493062408025e-09
51	2542	None	None	0.3751937095329418	None
51	2645	3.059261294772672e-05	None	0.4194341473833575	3.059261294772672e-05
51	2597	2.014115971163769e-07	None	0.44778407675509974	2.014115971163769e-07
51	2628	None	None	0.3071173719961842	None
51	2552	-1.2178435086130987e-07	None	0.330884907256901	-1.2178435086130987e-07
51	2508	None	None	0.273606797749979	None
51	1175	None	None	0.5727475434943715	None
51	2367	None	None	0.4032573339421141	None
51	2585	-0.1	None	0.5002571686192693	-0.1
51	2581	-5.201332033899025e-08	None	0.38328155201278535	-5.201332033899025e-08
51	2641	-3.749547598298035e-08	None	0.3481013973646613	-3.749547598298035e-08
51	2607	None	None	0.3067132405103415	None
51	2646	-0.1	None	0.42675303296218026	-0.1
51	2635	-0.1	None	0.38804730951113897	-0.1
51	2608	-1.6399426920932596e-09	None	0.3307862452884777	-1.6399426920932596e-09
51	2596	-0.1	None	0.4678117274937036	-0.1
51	2516	None	None	0.4487216078886861	None
51	2553	2.7518137465065173e-08	None	0.32765536320979916	2.7518137465065173e-08
51	2606	-1.3695405107732696e-07	None	0.328689674767101	-1.3695405107732696e-07
51	2531	None	None	0.42806836982191976	None
51	2476	None	None	0.37158430462069825	None
51	2605	-4.434983030598897e-09	None	0.38328155201278535	-4.434983030598897e-09
51	2587	None	None	0.3166395688580897	None
51	2639	0.00030120393112083587	None	0.3687787473307252	0.00030120393112083587
51	2557	8.775149480432592e-07	None	0.34351349885567306	8.775149480432592e-07
51	2623	6.658104242987517e-05	None	0.4159461067177871	6.658104242987517e-05
51	2570	0.0011530763314727159	None	0.43009878798202433	0.0011530763314727159
51	2619	-4.235071525694537e-09	None	0.3481013973646613	-4.235071525694537e-09
51	2611	None	None	0.33048153909869765	None
51	2595	6.637802619241542e-06	None	0.3716146202484879	6.637802619241542e-06
51	2589	-2.8947708084709823e-09	None	0.3453398721272356	-2.8947708084709823e-09
51	2637	-8.287787553126851e-08	None	0.3821944307594542	-8.287787553126851e-08
51	2614	-6.146664648856399e-10	None	0.3991703775707057	-6.146664648856399e-10
51	2582	None	None	0.5416437277583753	None
51	2578	-0.1	None	0.40189441261294556	-0.1
51	2481	None	None	0.4336105784329433	None
51	2612	0.0016368504518366222	None	0.3992831846832103	0.0016368504518366222
51	2465	None	None	0.4955679256086018	None
51	2603	-0.1	None	0.43903366924874143	-0.1
51	2642	5.25955979565147e-07	None	0.38328155201278535	5.25955979565147e-07
51	2492	None	None	0.40692985665459325	None
51	2490	None	None	0.29974199657789835	None
51	2580	-9.038429951689161e-10	None	0.4701800184112509	-9.038429951689161e-10
51	2633	3.170234118101055e-06	None	0.32749760713015247	3.170234118101055e-06
51	2561	3.2297224867289115e-05	None	0.3229365727786617	3.2297224867289115e-05
51	2627	8.88692794111821e-07	None	0.4034490365577529	8.88692794111821e-07
51	2620	-0.1	None	0.40365955105488516	-0.1
51	2610	-2.7192456754235764e-09	None	0.412740604457964	-2.7192456754235764e-09
51	2523	None	None	0.4394429418354357	None
51	2632	2.208983516935765e-06	None	0.33097556113779686	2.208983516935765e-06
51	2575	-3.233275548515964e-08	None	0.289386143523655	-3.233275548515964e-08
51	2616	-4.583667529394176e-08	None	0.38328155201278535	-4.583667529394176e-08
51	2609	5.863407968071382e-07	None	0.273606797749979	5.863407968071382e-07
51	2555	2.748839396912112e-08	None	0.3481013973646613	2.748839396912112e-08
51	2279	None	None	0.3769823304749785	None
51	2314	None	None	0.4818803303016955	None
51	2411	None	None	0.4549742416957841	None
51	2648	-0.1	None	0.39646530845192696	-0.1
51	2604	4.344613549335137e-08	None	0.39387284684705315	4.344613549335137e-08
51	2644	1.5914338313772298e-05	None	0.48768242175063775	1.5914338313772298e-05
51	2551	None	None	0.2929311295193181	None
51	2471	None	None	0.5172762366075334	None
51	2262	None	None	0.5092304885885568	None
51	2567	-0.1	None	0.3769823304749785	-0.1
51	2643	0.0003200451628190829	None	0.3278727530810053	0.0003200451628190829
51	2586	None	None	0.29922305725348064	None
51	2634	None	None	0.33024139854409407	None
51	2638	-0.1	None	0.273606797749979	-0.1
51	2445	None	None	0.45137647122547586	None
51	2591	-1.86338296871676e-07	None	0.3000360004109725	-1.86338296871676e-07
51	2472	None	None	0.3902432173873133	None
51	2618	5.054150735372617e-07	None	0.273606797749979	5.054150735372617e-07
51	2537	None	None	0.4305280217870965	None
51	2590	-9.065686463512694e-10	None	0.3370546500546983	-9.065686463512694e-10
51	2222	None	None	0.4133331702122149	None
51	2572	1.2500619858482177e-08	None	0.3751937095329418	1.2500619858482177e-08
51	2583	-4.0949244617510235e-06	None	0.3355891013099722	-4.0949244617510235e-06
[truncated: 13,001 more rows]
