# Supplementary material for: Constrained by Design: Influence of Genetic Encodings on Evolved Traits of Robots
Source: Front Robot AI. 2021 Jun 15;8:672379. doi: 10.3389/frobt.2021.672379 (PMC8239187; doi:10.3389/frobt.2021.672379)
Supplement: Supplementary file 3 [file DataSheet2.ZIP › hyperplasticodingrep_plane_15_all_measures.tsv]

robot_id	velocity	displacement_velocity	displacement_velocity_hill	head_balance	contacts	branching	branching_modules_count	limbs	extremities	length_of_limbs	extensiveness	coverage	joints	hinge_count	active_hinges_count	brick_count	touch_sensor_count	brick_sensor_count	proportion	width	height	size	absolute_size	sensors	symmetry	avg_period	dev_period	avg_phase_offset	dev_phase_offset	avg_amplitude	dev_amplitude	avg_intra_dev_params	avg_inter_dev_params	sensors_reach	recurrence	synaptic_reception
4373	0.0005407052875979862	1.9117790970376145e-05	1.165866797359455e-05	0.9970241541012287	None	0.25	1	0.4	4	0.7692307692307693	10	0.23809523809523808	0.7692307692307693	14	10	0	0	0	0.7777777777777778	7	9	1.0	15	0.0	1.0	0.0009969541883351016	0.5634122980511276	-0.03243170391920234	0.6594415495655231	-0.036894154802200936	0.5	0.5973176896049481	0.5757318489677499	0	0	0.0
2773	7.772794939287493e-05	5.728258292401462e-07	-4.0523161781621373e-07	0.9999990330952832	None	0.5	1	0.6666666666666666	4	0.5	3	0.4	0.5	7	3	0	0	0	0.8	4	5	0.5333333333333333	8	0.0	1.0	-0.07076623041291985	0.51025749180862	-0.08588728061213419	0.5308377148499934	0.09999516278454791	0.5000208095982704	0.6990723946885405	0.5137154403296793	0	1.0	0.0
4104	6.4856172070078855e-06	1.9995861990381463e-08	-1.4889887834281604e-08	0.9999954718096173	None	0.25	1	0.4	4	0.75	9	0.25925925925925924	0.75	13	9	0	0	0	0.6666666666666666	6	9	0.9333333333333333	14	0.0	1.0	0.10656681855200748	0.5198146534478529	0.09999391997888583	0.5000116892288283	0.00806410643926296	0.5087394898841047	0.6109912113727514	0.5095245494889704	0	0	0.0
4	None	None	None	None	None	0.2	1	0.3333333333333333	4	0.8	12	0.20987654320987653	0.8	16	12	0	0	0	1.0	9	9	1.1333333333333333	17	0.0	1.0	0.06709214787297717	0.6576595877042773	0.15292954689124083	0.6072856303908717	0.06613275283593574	0.5722357124172257	0.6265880751863239	0.6129965594207363	0	1.0	0.0
7051	0.004761302601150443	0.0007565116549184781	-5.687254602287987e-05	0.9923272837372131	None	0.25	1	0.4	4	0.7692307692307693	10	0.23809523809523808	0.7692307692307693	14	10	0	0	0	0.7777777777777778	7	9	1.0	15	0.0	1.0	4.351012085462816e-26	0.5	0.09999998073735854	0.5000001094072437	0.09999976806609892	0.5000011366435699	0.6157159936159453	0.5000004153502713	0	1.0	0.0
1702	None	None	None	None	None	0	0	0.5	2	0.6666666666666666	2	0.5555555555555556	0.6666666666666666	4	2	0	0	0	1.0	3	3	0.3333333333333333	5	0.0	0	0.07101724137070384	0.5472417126756057	0.09951974797199424	0.5012889688871882	0.11249493695573634	0.54125045099756	0.5453884831814283	0.5299695133230033	0	1.0	0.0
131	None	None	None	None	None	0.058823529411764705	1	0.3888888888888889	14	0.5384615384615384	28	0.6666666666666666	0.28846153846153844	26	15	27	6	0	1.0	9	9	3.6	54	0.1276595744680851	0.5	-0.09410055348131355	0.5056044896932829	0.009076660847514666	0.563028156300681	4.3779046186095654e-05	0.5012485497615606	0.6155126250695013	0.5233890828528117	0.0	0.19230769230769232	0.0
4445	0.0034009695855549294	0.00018646170305615237	-0.00018188477058130818	0.9960519888450725	None	0.25	1	0.4	4	0.75	9	0.25	0.75	13	9	0	0	0	0.875	7	8	0.9333333333333333	14	0.0	0.8571428571428571	0.09735143724372305	0.5496793267048805	-0.09999630899080571	0.5000061308113746	-0.09999999999999985	0.5000000000000042	0.717138458324667	0.5166105230144511	0	1.0	0.0
1977	None	None	None	None	None	0.16666666666666666	1	0.5	7	0.5263157894736842	10	0.375	0.42105263157894735	13	8	7	1	0	0.875	7	8	1.4	21	0.07692307692307693	0.46153846153846156	1.0473091185080564e-07	0.5005179193493413	-0.10193583855434005	0.5521564021104329	0.16058399382047892	0.6617863282391693	0.7535620026493176	0.573034149808756	1.0	0.8461538461538461	0.0
784	None	None	None	None	None	0	0	0.5	1	1.0	1	1.0	1.0	2	1	0	3	0	0.3333333333333333	1	3	0.2	3	1.0	0	0.09976637490657733	0.5001696410465483	0.09046603631505909	0.5121479223118715	-0.07838763547933583	0.5150473120307649	0.6940380315978881	0.509122924652329	1.0	1.0	0.0
4512	0.0008448108137531926	0.0004408238858103209	5.1182037018307445e-05	0.999412169870881	None	0.25	1	0.36363636363636365	4	0.7857142857142857	11	0.2222222222222222	0.7857142857142857	15	11	0	0	0	0.8888888888888888	9	8	1.0666666666666667	16	0.0	1.0	0.03737243865090755	0.5040901290442487	0.06271384807454798	0.5702212978700331	0.07489880647449254	0.5000000000000001	0.5464938760823926	0.5249056192165374	0	0.8666666666666667	0.0
6386	0.0018555892468828284	0.00024639195908002324	-4.272032521536623e-05	0.9987435573036523	None	0.25	2	0.42105263157894735	8	0.6153846153846154	16	0.5	0.5769230769230769	23	15	4	0	0	0.875	7	8	1.8666666666666667	28	0.0	0.38095238095238093	-0.0325332107416418	0.5123279489477233	0.0894553045703204	0.9998218552836285	-0.09999999999797053	0.5000000000050081	0.7111910506268946	0.9475499973900948	0	1.0	0.0
3813	0.0007152472981817393	0.00019503751070212516	4.355121865217161e-05	0.9992578857850206	None	0	0	0.42857142857142855	3	0.75	6	0.3333333333333333	0.75	9	6	0	1	0	0.8333333333333334	6	5	0.6666666666666666	10	1.0	0.4	-0.09999976729793404	0.5000013985124617	0.09999999999560827	0.5000000000105367	-0.03902051423986185	0.6747906614153959	0.7116908685659157	0.5605299247855494	1.0	1.0	0.0
3266	None	None	None	None	None	0.125	1	0.42105263157894735	8	0.5	13	0.6222222222222222	0.23076923076923078	12	6	15	1	0	0.5555555555555556	5	9	1.8666666666666667	28	0.03571428571428571	0.6086956521739131	-0.09687250050724086	0.6026448727727091	-0.0015238665848166604	0.6651176781771683	-0.09999802535799303	0.6151482811234723	0.5975626819726231	0.6280583063064648	1.0	0.9166666666666666	0.0
5661	0.006385094692540675	0.0029617300298957596	-3.347639414921252e-05	0.9927273880142428	None	0.13333333333333333	2	0.36363636363636365	12	0.574468085106383	27	0.6049382716049383	0.44680851063829785	32	21	16	0	0	1.0	9	9	3.2666666666666666	49	0.0	0.7317073170731707	0.09994497200689019	0.5008830729825461	0.07589385794152004	0.5480901774177362	0.13826226401465208	0.9999999661079106	0.6234175560730337	0.9969781447378319	0	1.0	0.0
7224	0.016770100013620743	0.011254599498408652	0.010268046020706204	0.9950607920757346	None	0.25	1	0.36363636363636365	4	0.7857142857142857	11	0.2222222222222222	0.7857142857142857	15	11	0	0	0	0.8888888888888888	8	9	1.0666666666666667	16	0.0	1.0	0.0016407492069469344	0.5	0.09797704229020328	0.5310147232589036	0.09999957626957669	0.5000009047578768	0.6127706665186518	0.5103503538634236	0	0.9333333333333333	0.0
4161	2.075774071966882e-05	1.531572485208607e-06	1.3370836467047395e-06	0.9999999976876787	None	0.2	1	0.3333333333333333	4	0.8	12	0.20987654320987653	0.8	16	12	0	0	0	1.0	9	9	1.1333333333333333	17	0.0	1.0	0.09998193821754961	0.5000620505833661	3.301275733723855e-05	0.50122905818404	0.4852431878667199	0.6704501488145254	0.8900186429248267	0.5593346117307251	0	0.9375	0.0
5138	0.0005118123369824287	0.00040984328289111387	0.00026651664203439674	0.999615854876021	None	0.25	1	0.4	4	0.7692307692307693	10	0.23809523809523808	0.7692307692307693	14	10	0	0	0	0.7777777777777778	9	7	1.0	15	0.0	1.0	0.06703229410196627	0.5	0.08254570558804955	0.5482617107071839	0.02999657919376859	0.5055647128929075	0.5546585894045322	0.5179846971007553	0	1.0	0.0
2140	None	None	None	None	None	0.3333333333333333	1	0.4444444444444444	4	0.7272727272727273	8	0.2653061224489796	0.7272727272727273	12	8	0	0	0	1.0	7	7	0.8666666666666667	13	0.0	0.6666666666666666	2.3913512756228732e-05	0.5057209491088299	0.05587608285657999	0.5493817500073415	0.07418793161085742	0.6473006666249608	0.5799226022009975	0.5685859669945462	0	1.0	0.0
4456	0.012682733900769844	0.000942650608548154	-0.000689155743113016	0.9865097585375576	None	0.25	1	0.36363636363636365	4	0.7857142857142857	11	0.2222222222222222	0.7857142857142857	15	11	0	0	0	0.8888888888888888	9	8	1.0666666666666667	16	0.0	1.0	0.31649367680726614	0.6773691739963746	0.0017039843852578649	0.5829705122940789	0.09999999994381088	0.5000000000250551	0.7888969508240679	0.5887731112879188	0	0.9333333333333333	0.0
7473	0.0025732894106956774	0.0020965604699987816	0.001333412057259861	0.99901969639431	None	0.25	1	0.36363636363636365	4	0.7857142857142857	11	0.2222222222222222	0.7857142857142857	15	11	0	0	0	0.8888888888888888	9	8	1.0666666666666667	16	0.0	1.0	0.07248046681737808	0.5	0.05529898860303355	0.6461316654888749	0.09915640318274585	0.5016356026853336	0.5449510221021362	0.5505451607587984	0	1.0	0.0
6934	0.0004590701025777811	2.3570414132502074e-06	-2.1680715231446174e-07	0.9999974669666488	None	0.25	1	0.4	4	0.7692307692307693	10	0.23809523809523808	0.7692307692307693	14	10	0	0	0	0.7777777777777778	7	9	1.0	15	0.0	1.0	-0.028873978762733815	0.6543724103101785	-0.012322665450215098	0.6466589353391811	0.11117343501906607	0.571220440170977	0.6691503169956108	0.6247699226353508	0	1.0	0.0
1051	None	None	None	None	None	0	0	0.1111111111111111	2	0.92	23	0.7714285714285715	0.04	2	1	24	8	0	0.7142857142857143	5	7	1.8	27	0.1568627450980392	0.18181818181818182	-0.096607230603136	0.5016191540637637	-0.02214708991760355	0.6852454132214236	0.05254508701076126	0.5220580795297011	0.673227228834773	0.5722205381976002	0.0	0.5	0.0
5181	0.004275249841186482	0.0005926231515392371	0.0004124832817762999	0.9948897360880653	None	0.25	1	0.36363636363636365	4	0.7857142857142857	11	0.2222222222222222	0.7857142857142857	15	11	0	0	0	0.8888888888888888	8	9	1.0666666666666667	16	0.0	1.0	0.08891089108618115	0.596845125075912	-0.09997558741876508	0.5000769139939109	0.09999999978137082	0.5000000007803789	0.7145720082329494	0.5326737485945792	0	1.0	0.0
3494	2.9054197349484143e-08	2.8327277942131555e-08	-9.552649588506806e-10	0.9999963117942753	None	0.25	1	0.4	4	0.75	9	0.25925925925925924	0.75	13	9	0	0	0	0.6666666666666666	6	9	0.9333333333333333	14	0.0	1.0	-0.0936861254159578	0.5790477956535264	-0.09697783652238881	0.5983565685639289	7.711979436565217e-13	0.5000002725429663	0.6109920360190348	0.5595073694360867	0	1.0	0.0
1106	None	None	None	None	None	0.18181818181818182	2	0.44	11	0.5428571428571428	19	0.5138888888888888	0.37142857142857144	24	13	12	0	0	0.8888888888888888	8	9	2.466666666666667	37	0.0	0.625	0.09999517966854506	0.5000353611819378	0.09950107822147271	0.530021423030187	-0.009943824872661785	0.6645600147685033	0.6262347809073943	0.5666062532514363	0	1.0	0.0
1741	None	None	None	None	None	0	0	0.6666666666666666	4	0.16666666666666666	1	0.6666666666666666	0	0	0	7	5	0	0.75	4	3	0.5333333333333333	8	0.2777777777777778	0.8571428571428571	0	0	0	0	0	0	0	0	0	0	0
5350	0.0006775268951157756	0.0005484465735144815	1.5007271992765718e-05	0.9986451499058091	None	0.25	1	0.4	4	0.7692307692307693	10	0.23809523809523808	0.7692307692307693	14	10	0	0	0	0.7777777777777778	9	7	1.0	15	0.0	1.0	0.0016053342144436062	0.5014363180758517	0.017154874512522067	0.6673039776604525	0.03638748616203491	0.5354267898805665	0.5889867757788908	0.5698491177610735	0	1.0	0.0
3302	0.0025676997148874215	0.0005398971357836683	0.00048423950611176043	0.9976772197497102	None	0.3333333333333333	1	0.5	4	0.7	7	0.3333333333333333	0.7	11	7	0	0	0	0.4444444444444444	4	9	0.8	12	0.0	1.0	-0.07070526255954113	0.6800516412755006	0.12953926614881223	0.582231060605882	0.09994072218814935	0.5003721175643406	0.7073372320537812	0.5896403555575753	0	1.0	0.0
1780	None	None	None	None	None	0	0	0.5	2	0.6666666666666666	2	0.625	0.6666666666666666	4	2	0	2	0	0.5	4	2	0.3333333333333333	5	1.0	0	0.099999995341377	0.5000000586627676	0.0636768339003934	0.5434527117246947	-0.024903773222163396	0.599086865151544	0.6288833119026601	0.5478458581202869	1.0	1.0	0.0
6925	0.0037050344768947184	0.0011848212187353696	-0.0011663859275368573	0.9948880669935587	None	0.25	1	0.4	4	0.75	9	0.25925925925925924	0.75	13	9	0	0	0	0.6666666666666666	6	9	0.9333333333333333	14	0.0	1.0	0.07289726112997665	0.5050385983130565	-0.041844562136166885	0.5139710830796557	-0.09857426167853466	0.5008208707875689	0.6722605284829648	0.5066110684435916	0	0.15384615384615385	0.0
4933	0.0018821709429755512	0.00030486993788222445	-0.00022300021182756466	0.9991092171968662	None	0.16666666666666666	1	0.3333333333333333	5	0.75	15	0.3492063492063492	0.7	18	14	3	4	0	0.7777777777777778	7	9	1.4666666666666666	22	0.6666666666666666	0.5333333333333333	-0.004093279632026511	0.6364722921338459	0.28189672748180505	0.8824921259869539	0.20676722083337012	0.6643421635247213	0.7731797840748852	0.7476928312594163	0.9722222222222222	1.0	0.8529095832328454
994	None	None	None	None	None	0	0	0.5	3	0.5	3	0.4	0.3333333333333333	2	2	5	0	0	0.8	4	5	0.5333333333333333	8	0.0	0	0.08857994998956245	0.5030007029721331	0.07727257198923594	0.5370942390375447	0.0026088473756985964	0.5051785721814864	0.5956601106267618	0.5151094035382112	0	1.0	0.0
3882	0.002401313296035408	0.00010066226221144012	9.912196974111068e-05	0.9960384988249152	None	0	0	0.3333333333333333	3	0.7272727272727273	8	0.52	0.6363636363636364	10	7	2	0	0	1.0	5	5	0.8666666666666667	13	0.0	0	0.099999372563954	0.5000024156100369	0.09769088570327744	0.5056638998527604	-0.01602405271387531	0.5022361632988461	0.6318963620882685	0.5026342209445531	0	1.0	0.0
1542	None	None	None	None	None	0.3333333333333333	1	0.5	4	0.7	7	0.2857142857142857	0.7	11	7	0	0	0	0.8571428571428571	7	6	0.8	12	0.0	0.6666666666666666	-0.009260321460193136	0.6394349270068472	0.09448237227926862	0.5058833337461778	0.05407419223438581	0.6852368501385828	0.6429326049193075	0.6125705398717386	0	1.0	0.0
6211	0.0003722125636145839	6.096048588174397e-06	4.141747773371157e-06	0.9999965030295922	None	0.25	1	0.4	4	0.75	9	0.25925925925925924	0.75	13	9	0	0	0	0.6666666666666666	6	9	0.9333333333333333	14	0.0	1.0	0.09959111719787597	0.5	0.07521293017480607	0.5822776732547665	0.09999885886273543	0.5000060351797385	0.5289414481410999	0.5276513133109979	0	1.0	0.0
6782	0.010719634919851262	0.0022983330282106054	0.0022902258946252605	0.9900428691252838	None	0.25	1	0.4	4	0.75	9	0.25925925925925924	0.75	13	9	0	0	0	0.6666666666666666	6	9	0.9333333333333333	14	0.0	1.0	0.11866766210536972	0.5268886317407382	0.0327291202849114	0.6680597261749258	0.16630382526232	0.5586302598809894	0.6341375043496957	0.5860262295778541	0	0.23076923076923078	0.0
6354	0.0001073949433980469	8.081678656668393e-07	5.22674473339306e-07	0.9993918883295437	None	0.25	1	0.36363636363636365	4	0.7857142857142857	11	0.2222222222222222	0.7857142857142857	15	11	0	0	0	0.8888888888888888	8	9	1.0666666666666667	16	0.0	1.0	0.0003855582346089922	0.5793864237791744	-0.041499082832211084	0.5216233090151549	-0.029069424546511256	0.5203453610504022	0.5486472420759765	0.5405961674849353	0	1.0	0.0
773	None	None	None	None	None	0	0	0.5	4	0.4444444444444444	4	0.44	0	0	0	10	10	0	1.0	5	5	0.7333333333333333	11	0.4166666666666667	1.0	0	0	0	0	0	0	0	0	0	0	0
1161	None	None	None	None	None	0	0	1.0	2	0.0	0	0.75	0	2	0	0	2	0	1.0	2	2	0.2	3	1.0	0	0	0	0	0	0	0	0	0	0	0	0
3923	5.7540106848366744e-05	1.8243470569432263e-06	1.717074085430702e-07	0.9999972565546211	None	0.25	1	0.4	4	0.7692307692307693	10	0.23809523809523808	0.7692307692307693	14	10	0	0	0	0.7777777777777778	9	7	1.0	15	0.0	1.0	0.01355228994857329	0.5087147988519507	0.09999996939896091	0.5000000835559278	0.049786633110053484	0.5068970759037968	0.587516859889658	0.5052042382083423	0	1.0	0.0
4479	0.0006225576792734241	4.415090086241781e-05	4.279848486105901e-05	0.9990836240621349	None	0.25	1	0.4	4	0.7692307692307693	10	0.23809523809523808	0.7692307692307693	14	10	0	0	0	0.7777777777777778	9	7	1.0	15	0.0	1.0	1.5398826137203495e-05	0.5600771331038408	0.15553784545128632	0.5785909912618483	0.299594767648797	0.5198650270005495	0.772333900210382	0.5529646334348968	0	0.9285714285714286	0.0
6722	0.00285326264502571	0.0006637608203379721	0.00037233852936513305	0.9943064084934371	None	0.25	1	0.4	4	0.7692307692307693	10	0.23809523809523808	0.7692307692307693	14	10	0	0	0	0.7777777777777778	7	9	1.0	15	0.0	1.0	0.0999998242644512	0.5000009773082351	3.748425842364908e-05	0.5006041382815407	0.0952674830270608	0.5007008765337811	0.6130312668060507	0.5004353308488694	0	1.0	0.0
6588	0.0003997939042143052	0.00011133555494797649	-0.00011119292070586976	0.9994881256274969	None	0.25	1	0.4	4	0.7692307692307693	10	0.23809523809523808	0.7692307692307693	14	10	0	0	0	0.7777777777777778	7	9	1.0	15	0.0	1.0	0.04896081253905996	0.5	0.06736568101358215	0.5448246963521859	-0.07067032861054603	0.6124419233692376	0.6472810148850132	0.5529152649155185	0	0.7857142857142857	0.0
4918	0.0008466266099124053	0.0007243596928125939	-0.0006979980552622168	0.9984866181764099	None	0.3333333333333333	1	0.4444444444444444	4	0.7272727272727273	8	0.2708333333333333	0.7272727272727273	12	8	0	0	0	0.75	8	6	0.8666666666666667	13	0.0	0.8571428571428571	0.08980129502591144	0.5000000000000001	0.18925329834759125	0.6140006609402365	0.05207923826188886	0.5	0.6407509321590118	0.5386030519917698	0	1.0	0.0
7145	0.007543183240377069	0.0006637377261873481	0.0003436541908401101	0.9892498647517517	None	0.25	1	0.36363636363636365	4	0.7857142857142857	11	0.2222222222222222	0.7857142857142857	15	11	0	0	0	0.8888888888888888	8	9	1.0666666666666667	16	0.0	1.0	0.01261253241959672	0.6747255197577543	0.19391863073728155	0.5365522427639852	-0.10523504014338665	0.5190538962885628	0.7815765867206583	0.5787034337373298	0	1.0	0.0
100	None	None	None	None	None	0	0	0.09433962264150944	5	0.8961038961038961	69	0.9753086419753086	0.012987012987012988	4	1	74	0	0	1.0	9	9	5.266666666666667	79	0.0	0.9714285714285714	0.09881960609322922	0.5128007856276097	0.09999999999527726	0.5000000000224735	-0.1175944474609808	0.5316113054492746	0.7355532024090907	0.5148146984514179	0	1.0	0.0
5758	0.0024646967928758806	0.001096133532719927	-0.001085157724575303	0.9976697749066008	None	0.25	1	0.4	4	0.75	9	0.25925925925925924	0.75	13	9	0	0	0	0.6666666666666666	6	9	0.9333333333333333	14	0.0	1.0	0.09999967771621804	0.5000009027223555	-0.029727405640111105	0.6326236584877816	0.09999999999450433	0.500000000012049	0.6482916705926439	0.5451675777609486	0	1.0	0.0
3090	2.440983392548853e-08	2.228326098891763e-08	4.584321318191006e-09	0.9999984632212757	None	0	0	0.5	2	0.6666666666666666	2	0.5555555555555556	0	1	0	3	5	0	1.0	3	3	0.3333333333333333	5	0.5555555555555556	0	0	0	0	0	0	0	0	0	0	0	0
4098	5.62200587823119e-05	2.858519503961741e-07	5.2874620236146215e-08	0.9999954586998061	None	0	0	0.3333333333333333	3	0.8181818181818182	9	0.28888888888888886	0.7272727272727273	11	8	1	0	0	0.5555555555555556	5	9	0.8666666666666667	13	0.0	1.0	-0.06249632140827051	0.6377624121408162	0.09935632848271013	0.5014956401670715	0.0030591512939017263	0.5162707113091305	0.6606801874831137	0.552864510127758	0	0.36363636363636365	0.0
6638	1.1007839974405591e-08	1.1241159199619162e-08	-3.263737672961811e-11	0.9999989099127136	None	0.25	1	0.4	4	0.75	9	0.25925925925925924	0.75	13	9	0	0	0	0.6666666666666666	6	9	0.9333333333333333	14	0.0	1.0	-0.008501100987792977	0.6250664491865572	1.3734862061742895e-05	0.50238220528813	3.84032976574132e-16	0.5000000000001772	0.5452248444059071	0.5432779369197712	0	1.0	0.0
2916	2.3298787136651726e-05	5.976134377842757e-07	1.9861026891419424e-07	0.999999020962533	None	0.5	1	0.6666666666666666	4	0.5	3	0.4	0.5	7	3	0	0	0	0.8	4	5	0.5333333333333333	8	0.0	1.0	0.29357738278132534	0.8785226929409926	-0.09085405955149414	0.5616900005973137	0.09124341610633234	0.5539421965855201	0.8298930779386537	0.6930427601028545	0	1.0	0.0
3456	0.003126712290038981	0.0008584318478637114	0.0007939288663885347	0.997127345700555	None	0	0	0.4	4	0.6666666666666666	8	0.4666666666666667	0.6666666666666666	11	8	2	0	0	0.8333333333333334	5	6	0.9333333333333333	14	0.0	0.2222222222222222	0.02788149591340016	0.5084951541014039	0.03400584364269431	0.5509056038912072	0.36529448317462254	0.5313388445797949	0.8287371607273163	0.5302824070561334	0	0.6363636363636364	0.0
5667	8.946140869484803e-05	4.88666452605446e-06	4.67833654295204e-06	0.9999967780841958	None	0.25	1	0.4	4	0.75	9	0.25925925925925924	0.75	13	9	0	0	0	0.6666666666666666	9	6	0.9333333333333333	14	0.0	1.0	0.099825174903662	0.5095305125302633	0.07951232127976168	0.5768300897168466	0.03144304472721821	0.5075878925047482	0.5722770229116735	0.5314795193713953	0	0	0.0
6812	0.0026524415253821824	0.00045493278395341327	-0.00022312464793906712	0.994510941144545	None	0.25	1	0.4	4	0.75	9	0.25925925925925924	0.75	13	9	0	0	0	0.6666666666666666	6	9	0.9333333333333333	14	0.0	1.0	0.09935887664875688	0.5019535490533609	6.982255233274232e-05	0.5002069087847462	0.05372269201199674	0.611739411590777	0.6031743500868977	0.538529424631104	0	0.8461538461538461	0.0
572	None	None	None	None	None	0.09090909090909091	1	0.2916666666666667	7	0.6666666666666666	22	0.7142857142857143	0.030303030303030304	4	1	30	12	0	1.0	7	7	2.3333333333333335	35	0.19672131147540983	0.5714285714285714	0.216215781166385	0.5618627682348815	-0.006001258241165955	0.6820258210977946	-0.09693359555050754	0.5048451654173142	0.7955111646583337	0.5850974371598395	0.0	0	0.0
3500	0.00293917342466191	0.0006353068608797912	0.0006264972810466697	0.9911859034584795	None	0.25	1	0.4	4	0.75	9	0.25925925925925924	0.75	13	9	0	0	0	0.6666666666666666	6	9	0.9333333333333333	14	0.0	1.0	0.2877007612135272	0.6513699638961217	0.00409638457085578	0.5607123172427942	-0.036014926331948464	0.6129677834178482	0.8058079197006616	0.6089676365873227	0	0.9230769230769231	0.0
2294	None	None	None	None	None	0	0	1.0	1	0	0	1.0	0	1	0	0	0	0	0.5	2	1	0.13333333333333333	2	0.0	0	0	0	0	0	0	0	0	0	0	0	0
1045	None	None	None	None	None	0.2	1	0.5	6	0.4666666666666667	7	0.5666666666666667	0.06666666666666667	5	1	11	6	0	0.8333333333333334	6	5	1.1333333333333333	17	0.2727272727272727	0.18181818181818182	0.09999027248008314	0.5000804073482911	-0.09998494891279443	0.5000254902444127	0.03956789248637425	0.5413436320970091	0.6979235820489769	0.5138445078603348	1.0	1.0	0.0
7183	4.444315570380746e-06	1.2236442318778426e-07	-2.5232906825664038e-08	0.9999657383875447	None	0.25	1	0.4	4	0.7692307692307693	10	0.23809523809523808	0.7692307692307693	14	10	0	0	0	0.7777777777777778	9	7	1.0	15	0.0	1.0	0	0.5	-0.09998567291343827	0.5000412094630596	0.09997346941932214	0.5000424356190043	0.6934557831128204	0.5000278816940575	0	0.8571428571428571	0.0
4950	0.0002574544119293452	2.191742046232286e-06	-2.056938357285857e-06	0.9999985984469817	None	0.25	1	0.36363636363636365	4	0.7857142857142857	11	0.2222222222222222	0.7857142857142857	15	11	0	0	0	0.8888888888888888	9	8	1.0666666666666667	16	0.0	1.0	-0.09999441578454285	0.5172871011863432	-0.036277617266926826	0.655388308634877	0.0999999878495844	0.5000000085154765	0.6992743900309577	0.5590552084286223	0	1.0	0.0
2464	None	None	None	None	None	0	0	0.2222222222222222	2	0.9090909090909091	10	0.2653061224489796	0.18181818181818182	2	2	10	21	0	1.0	7	7	0.8666666666666667	13	0.875	0	0.09966855559978469	0.5000205867459617	0.07468335022132977	0.5018789094955566	0.09643833370519847	0.5055349832848929	0.5278223967581177	0.5024782178663799	1.0	1.0	0.7069616568967045
2842	0.0001163574440011551	3.225628784851443e-05	1.4306333602199704e-05	0.9996523084429306	None	0.3333333333333333	1	0.5	4	0.7	7	0.2857142857142857	0.7	11	7	0	0	0	0.8571428571428571	6	7	0.8	12	0.0	1.0	0.024422694129017854	0.6417173430315521	0.08372098383191705	0.5925587697756365	0.022776738661084067	0.6758361772771524	0.6599170086715416	0.6373837788234061	0	1.0	0.0
5188	0.000310915633559249	4.665225834565902e-06	-4.633481833547011e-06	0.999997258605764	None	0.25	1	0.4	4	0.7692307692307693	10	0.23809523809523808	0.7692307692307693	14	10	0	0	0	0.7777777777777778	7	9	1.0	15	0.0	1.0	-0.0997416705906365	0.5019678784145618	2.9804703421593013e-24	0.5	0.16518334958339037	0.5604808224837519	0.748998828129021	0.5209032449532214	0	1.0	0.0
1615	None	None	None	None	None	0	0	0.125	3	0.8787878787878788	29	0.8333333333333334	0	0	0	34	0	0	0.8571428571428571	7	6	2.3333333333333335	35	0.0	0.4	0	0	0	0	0	0	0	0	0	0	0
7285	0.0025415494192542014	0.0010102837515962157	-0.001005583745799277	0.9936118185421671	None	0.25	1	0.4	4	0.7692307692307693	10	0.23809523809523808	0.7692307692307693	14	10	0	0	0	0.7777777777777778	7	9	1.0	15	0.0	1.0	-0.09718989261173724	0.5	0.3035224279766865	0.9752220352312453	0.09999567583757304	0.5000421756144332	0.8369895342163952	0.7728181630794766	0	0.07142857142857142	0.0
1459	None	None	None	None	None	0	0	0.3333333333333333	2	0.8571428571428571	6	0.9	0.7142857142857143	7	5	1	0	0	0.4	5	2	0.6	9	0.0	0	1.4921757781290002e-26	0.5	0.19260246924306546	0.605813030553287	-0.04982455162817106	0.5114294273345534	0.7398819557832373	0.5395399121958245	0	1.0	0.0
1175	None	None	None	None	None	0.2	2	0.45454545454545453	10	0.5	15	0.5714285714285714	0.43333333333333335	23	13	8	1	0	0.875	7	8	2.1333333333333333	32	0.1	0.56	0.09971641327401591	0.5014768425064896	0.09956978628060523	0.5137926078238914	9.897797835048528e-19	0.5000000000000007	0.6150210481779752	0.5050908089726669	1.0	1.0	0.0
4485	0.001543824555669063	0.0002640365254531115	9.550301474560221e-05	0.9979742542089626	None	0.25	1	0.4	4	0.7692307692307693	10	0.23809523809523808	0.7692307692307693	14	10	0	0	0	0.7777777777777778	9	7	1.0	15	0.0	1.0	-0.06559906043954948	0.5995736541326188	3.249940153805729e-16	0.5000000000000008	-0.03387321387890187	0.6395158706331764	0.5882136299950252	0.5807007818866612	0	0.2857142857142857	0.0
1212	None	None	None	None	None	0.25	1	0.4	4	0.7692307692307693	10	0.23809523809523808	0.7692307692307693	14	10	0	0	0	0.7777777777777778	7	9	1.0	15	0.0	1.0	0.2500238623059876	0.9999983368467845	3.7144777233108627e-11	0.5000000040989507	1.809413561604482e-05	0.5002331307212327	0.8180827777877803	0.9882943471633908	0	1.0	0.0
2860	0.0023867527611251887	0.00030929870638426196	-0.0003092898569936959	0.9981945289784201	None	0.5	1	0.5714285714285714	4	0.625	5	0.4166666666666667	0.625	9	5	0	0	0	0.375	3	8	0.6666666666666666	10	0.0	1.0	-0.003733241294757296	0.661773277430174	0.09937087921952717	0.5019488328031506	0.09993781590873038	0.5001039447792267	0.6197124170130159	0.5563773834183422	0	0.7777777777777778	0.0
4345	0.02285573758974876	0.0029646927076739794	0.0027313846374702874	0.9914570445076011	None	0.125	1	0.3888888888888889	7	0.64	16	0.42857142857142855	0.64	23	16	3	0	0	0.7777777777777778	7	9	1.8	27	0.0	0.4444444444444444	0.1541100257414274	0.5488253816813183	8.422914968379663e-10	0.5000000037844918	-0.09999752497603363	0.5000328719993389	0.7398535251910269	0.516332302802776	0	1.0	0.0
7088	2.1681894317512184e-08	2.16725810443446e-08	1.2163091462924223e-09	0.9999975725519319	None	0.25	1	0.4	4	0.7692307692307693	10	0.23809523809523808	0.7692307692307693	14	10	0	0	0	0.7777777777777778	7	9	1.0	15	0.0	1.0	-0.09989613445180454	0.5134038032502765	-0.09999081454270826	0.5000117472956824	7.902762784127648e-27	0.5000000004120354	0.6156537631344777	0.5044728017554694	0	1.0	0.0
4785	0.003532674986839261	0.00231627552690465	-0.0022713344863377212	0.9951987917446262	None	0	0	0.42857142857142855	3	0.75	6	0.3333333333333333	0.75	9	6	0	1	0	0.8333333333333334	5	6	0.6666666666666666	10	1.0	0.4	0.09999998749098213	0.5000000751734941	0.05290670800797449	0.5883940658550015	-0.09999369828030938	0.5001911458954381	0.701347547949209	0.5298058993368061	1.0	1.0	0.0
5925	9.987842353424053e-06	8.228029555294396e-08	-6.16975213703852e-08	0.9999702589647019	None	0.25	1	0.4	4	0.75	9	0.25925925925925924	0.75	13	9	0	0	0	0.6666666666666666	6	9	0.9333333333333333	14	0.0	1.0	0.0553915935429809	0.5579338939466468	0.06698058262072722	0.6696149464473863	0.001180647598090566	0.5265176923064678	0.601534892975656	0.5862453346781552	0	1.0	0.0
2424	None	None	None	None	None	0	0	0.5	3	0.7142857142857143	5	0.5625	0.7142857142857143	8	5	0	1	0	0.25	8	2	0.6	9	1.0	0.8571428571428571	0.0856399834578715	0.5433505871269118	0.018712294986979176	0.5003705547839304	0.004495195831054101	0.5182006832084046	0.586239317278275	0.5206678787691996	1.0	1.0	0.0
2581	8.389825385371477e-06	6.061684802070316e-07	-5.936800716497641e-07	0.9998192113791866	None	0	0	0.75	3	0.5	2	0.5	0.5	5	2	0	0	0	0.75	3	4	0.4	6	0.0	1.0	0.037612474363889835	0.5233365082184571	0.327935486777189	0.5920189636778159	0.01361801421478285	0.5141139501384017	0.8087209995596059	0.5434073434272187	0	1.0	0.0
3820	1.1391763294121716e-06	2.8383661432174004e-07	2.2148917382844557e-07	0.9998685676273594	None	0.2	2	0.36363636363636365	8	0.6666666666666666	20	0.3950617283950617	0.6333333333333333	27	19	4	0	0	1.0	9	9	2.1333333333333333	32	0.0	0.782608695652174	-0.000361936774560832	0.6684017610587863	0.016238489663707764	0.5728098182930152	0.0002088567897257827	0.5545732268759851	0.5938815844522873	0.5997648122232063	0	0.9629629629629629	0.0
4208	0.002766523267827273	0.0011058015676978152	-0.00039948997843816295	0.9949370620485838	None	0.25	1	0.4	4	0.75	9	0.25925925925925924	0.75	13	9	0	0	0	0.6666666666666666	6	9	0.9333333333333333	14	0.0	1.0	-0.0839091436714294	0.6456524887173408	0.06616081365244111	0.5725603769209014	-0.09059470888909747	0.5337749266530922	0.6804984135070902	0.5848053002692132	0	1.0	0.0
843	None	None	None	None	None	0	0	0.3333333333333333	2	0.8571428571428571	6	1.0	0.8571428571428571	8	6	0	2	0	0.1111111111111111	1	9	0.6	9	1.0	1.0	0.09999998669301258	0.5000000868633976	0.010750397799596457	0.5957518048505301	0.031836868682186575	0.6425131840009023	0.6044093315706869	0.5804679757420816	1.0	1.0	0.0
4096	0.0020303464024755617	0.0001121843303732867	-6.70105451636319e-05	0.9956149797112432	None	0	0	0.42857142857142855	3	0.75	6	0.3333333333333333	0.75	9	6	0	1	0	0.8333333333333334	5	6	0.6666666666666666	10	1.0	0.4	0.2705023137188381	0.5615353260049708	0.04278292739117428	0.6826015366915512	0.046389714139078504	0.5114665052003133	0.760288360406902	0.5873467254736312	0.6666666666666666	0.5555555555555556	0.0
3377	0.0020485528306682633	9.764888396629502e-05	9.310969123166643e-05	0.9942413905978306	None	0	0	0.42857142857142855	3	0.75	6	0.3333333333333333	0.75	9	6	0	0	0	0.8333333333333334	5	6	0.6666666666666666	10	0.0	0.4	0.09998662111771399	0.5000200509762135	7.902762784127648e-27	0.5	-0.06759940204192424	0.5187365272997562	0.6656137213292879	0.5062547923000548	0	0.5555555555555556	0.0
802	None	None	None	None	None	0	0	0.75	3	0.3333333333333333	1	0.625	0.3333333333333333	4	1	0	0	0	0.5	2	4	0.3333333333333333	5	0.0	0.6666666666666666	0.007571773368149565	0.5101841597263189	0.015899239042706396	0.5287038128054581	0.0028890559951913084	0.5062743862011851	0.5150145551217193	0.5150606732771856	0	1.0	0.0
3726	0.0020672409303389974	0.00017633292656924707	-3.5080264311735696e-05	0.9998317425573667	None	0	0	0.375	3	0.8	8	0.3	0.8	11	8	0	1	0	0.625	5	8	0.8	12	1.0	0.8571428571428571	0.0911296582313049	0.5236486638975848	1.2105143467696943e-07	0.5000001435564603	0.1125255497413977	0.5365595038677414	0.6156635874749732	0.5200862951650791	0.9090909090909091	1.0	0.0
3775	0.001393154675959754	0.00021373206776974113	0.00021320550196337397	0.9970633015978009	None	0	0	0.3333333333333333	2	0.8571428571428571	6	0.36	0.8571428571428571	8	6	0	2	0	1.0	5	5	0.6	9	1.0	0	-0.03805367181298215	0.5241435046585785	0.020166383379057545	0.6659501983559027	-0.06933814955076872	0.962467389790959	0.6620800156245358	0.7930848380746639	1.0	1.0	0.0
6057	0.005735883908396863	0.0005782878688927592	-0.0005774406358140832	0.9809393919053797	None	0.25	1	0.4	4	0.75	9	0.25925925925925924	0.75	13	9	0	0	0	0.6666666666666666	6	9	0.9333333333333333	14	0.0	1.0	0.2573225258801081	0.9996658977178324	-0.07450578385438712	0.6729921331141785	-0.03278842593515862	0.6631986851859273	0.7928759311134218	0.9582877543177865	0	1.0	0.0
855	None	None	None	None	None	0.058823529411764705	1	0.19444444444444445	7	0.8235294117647058	42	0.654320987654321	0.13725490196078433	12	7	40	4	0	1.0	9	9	3.533333333333333	53	0.05063291139240506	0.8	-0.09999945978560656	0.5000058502234079	0.06144801830849268	0.5260266426994508	-0.08246775134324605	0.5574836882354228	0.6715876019638926	0.5279026531100899	0.5833333333333334	0.9166666666666666	0.0
6870	0.002158288227098837	0.0010955211593482843	-0.0010456141521249136	0.9986986430077839	None	0.25	1	0.4	4	0.75	9	0.25925925925925924	0.75	13	9	0	0	0	0.6666666666666666	6	9	0.9333333333333333	14	0.0	1.0	0.008923974961372639	0.5	0.029574043543166943	0.5417193474711061	0.12585899492870234	0.5676875557453249	0.6247094331809654	0.5365752927944014	0	1.0	0.0
4543	0.0019837209918153365	0.0010603539517335695	0.0009674411497676405	0.9990048180307768	None	0.25	1	0.36363636363636365	4	0.7857142857142857	11	0.2222222222222222	0.7857142857142857	15	11	0	0	0	0.8888888888888888	9	8	1.0666666666666667	16	0.0	1.0	0.07837016561324363	0.5745655544478878	0.12271095228040048	0.5792912767308909	0.05911734125833795	0.5476160460125193	0.5880462601737462	0.5672083789831139	0	0.9333333333333333	0.0
3344	0.00019155653130149489	0.00010520021416125566	0.0001051850930871399	0.9998657273967068	None	0	0	0.375	3	0.7777777777777778	7	0.3142857142857143	0.7777777777777778	10	7	0	0	0	0.7142857142857143	5	7	0.7333333333333333	11	0.0	0.6666666666666666	0.03824981692920516	0.5190523545093363	-0.09999999243371638	0.5000001114615461	0.046048534249913634	0.6354891967233928	0.6645379009748406	0.5524798079114804	0	1.0	0.0
2610	2.1718146893068457e-05	3.298758276733999e-06	3.2983805080383605e-06	0.994987551497245	None	0	0	0.36363636363636365	4	0.5714285714285714	8	0.5333333333333333	0	0	0	15	2	0	0.8333333333333334	5	6	1.0666666666666667	16	0.058823529411764705	0.46153846153846156	0	0	0	0	0	0	0	0	0	0	0
7203	2.713379123585201e-05	1.0979936565757211e-07	4.0338906667006025e-08	0.9999961466868824	None	0.3333333333333333	1	0.5	4	0.6666666666666666	6	0.3142857142857143	0.6666666666666666	10	6	0	0	0	0.7142857142857143	5	7	0.7333333333333333	11	0.0	1.0	0.08014228109771337	0.5	3.1653580576760945e-13	0.500000089308463	0.13024267203857812	0.5653517003672157	0.6309763753630778	0.521895253015275	0	1.0	0.0
4316	0.00034614547406002573	2.637321955181358e-06	-1.1308182550429413e-06	0.9999971322866493	None	0.25	1	0.4	4	0.7692307692307693	10	0.23809523809523808	0.7692307692307693	14	10	0	0	0	0.7777777777777778	9	7	1.0	15	0.0	1.0	0.027726516587479866	0.6247399849616492	0.040562789633890775	0.5114890470148787	-1.372368452123048	1.0	0.9990592917575913	1.0	0	1.0	0.0
4073	0.00602349870347637	0.0010084728704353233	-0.0009921203759048075	0.9949054187469177	None	0.25	1	0.4	4	0.7692307692307693	10	0.23809523809523808	0.7692307692307693	14	10	0	0	0	0.7777777777777778	9	7	1.0	15	0.0	1.0	4.539395507800151e-09	0.5000609409136649	0.04012086817145673	0.5700590755788338	-0.10178862936357766	0.5259277991413883	0.6440089436828631	0.5321340026114065	0	1.0	0.0
5457	0.00013873297870502214	1.2400534141093979e-06	8.282894868083514e-07	0.9999096889481545	None	0.25	1	0.4	4	0.7692307692307693	10	0.23809523809523808	0.7692307692307693	14	10	0	0	0	0.7777777777777778	9	7	1.0	15	0.0	1.0	0.0999835181228775	0.5002165817379486	0.08207138096607582	0.5672751024999895	0.028055499010101285	0.5047509242132493	0.5769729244548748	0.5241988117033768	0	0.21428571428571427	0.0
795	None	None	None	None	None	1.0	1	0.8	4	0.4	2	0.4666666666666667	0.4	6	2	0	0	0	0.6	3	5	0.4666666666666667	7	0.0	1.0	-0.09966113043920208	0.5058293708670589	0.38221607360728327	0.8233510101960665	0.09117842899175324	0.5989304345828615	0.8800750379273142	0.6580273395516262	0	0.6666666666666666	0.0
1534	None	None	None	None	None	0	0	0.5	2	0.75	3	1.0	0.75	5	3	0	2	0	0.16666666666666666	6	1	0.4	6	1.0	0.4	0.025301881145172213	0.5609518323499126	-0.013059529030241704	0.6751282010044961	0.029021057089738327	0.5974665490779492	0.591490219315821	0.6123353250843518	1.0	1.0	0.0
3695	0.0008605168062617791	0.00020953717322973048	2.1736140343569035e-05	0.9988621827416441	None	0	0	0.3333333333333333	2	0.8571428571428571	6	1.0	0.8571428571428571	8	6	0	2	0	0.1111111111111111	9	1	0.6	9	1.0	1.0	0.010078922375455301	0.6932539115054439	0.09922424294802981	0.501985932187692	0.04846144796094223	0.5973610998930112	0.5974992364325241	0.6001124825744747	1.0	1.0	0.0
5418	0.00048089262195401543	7.593640953159154e-05	-7.260300582721993e-05	0.9989519307235225	None	0.25	1	0.4	4	0.75	9	0.25925925925925924	0.75	13	9	0	0	0	0.6666666666666666	6	9	0.9333333333333333	14	0.0	1.0	0.07302812483891644	0.5	0.04876594425508604	0.662630059863861	0.05773053401311586	0.5934758539696835	0.5830566660037146	0.5868915728275841	0	1.0	0.0
1443	None	None	None	None	None	0	0	0.16666666666666666	2	0.875	14	0.6666666666666666	0	0	0	17	14	0	0.3333333333333333	3	9	1.2	18	0.3684210526315789	0.9333333333333333	0	0	0	0	0	0	0	0	0	0	0
7113	0.0034158783997283605	0.0011861928642849845	0.0009859737190912226	0.9975397706756265	None	0.3333333333333333	1	0.4444444444444444	4	0.7272727272727273	8	0.2708333333333333	0.7272727272727273	12	8	0	0	0	0.75	8	6	0.8666666666666667	13	0.0	0.8571428571428571	0.050951275293231055	0.5115585477361851	-0.09999994991823839	0.5000003155282947	0.09956295908196308	0.5010256504986714	0.7004982373129531	0.5041954264759358	0	1.0	0.0
2069	None	None	None	None	None	0.16666666666666666	1	0.5	7	0.42105263157894735	8	0.5833333333333334	0.15789473684210525	9	3	11	5	0	0.4444444444444444	4	9	1.4	21	0.25	0.7058823529411765	-0.09994766844379985	0.5035212392542151	0.017927319887285676	0.5719053433448718	0.04490184656721511	0.5625383296946973	0.6622446341899618	0.5461337880533352	0.0	0	0.0
1010	None	None	None	None	None	0.25	1	0.6	6	0.4166666666666667	5	0.3888888888888889	0.4166666666666667	11	5	2	0	0	0.4444444444444444	9	4	0.9333333333333333	14	0.0	0.4444444444444444	0.09724904416361199	0.6478986030565828	-0.215177965564967	0.9809303962838646	0.11907090470945456	0.5668016070860181	0.8282497146454917	0.8329032921692676	0	0.8181818181818182	0.0
4698	0.0002723321689910002	0.00024913006448359714	9.535208385080734e-06	0.9982959073419801	None	0.25	1	0.4	4	0.75	9	0.25925925925925924	0.75	13	9	0	0	0	0.6666666666666666	6	9	0.9333333333333333	14	0.0	1.0	0.5937161477561735	0.5000000000000002	0.007695877653399408	0.6761649672545599	-0.014569117736715289	0.5	0.943559491674583	0.5610441963673571	0	1.0	0.0
5162	None	None	None	None	None	0	0	0.35714285714285715	5	0.6842105263157895	13	0.5	0.631578947368421	16	12	4	5	0	0.8571428571428571	7	6	1.4	21	0.625	0.7142857142857143	0.2611750411580825	0.5754615683160692	-0.09958661745466704	0.5028527792023495	0.3197215802495507	0.580304361384706	0.8659955134303478	0.5530993586806859	0.625	0.25	0.0
7456	0.017254077041547904	0.009692364730685007	0.009659641621017984	0.9970197279576302	None	0.25	1	0.36363636363636365	4	0.7857142857142857	11	0.2222222222222222	0.7857142857142857	15	11	0	0	0	0.8888888888888888	9	8	1.0666666666666667	16	0.0	1.0	0.09999606427827598	0.5000019301287927	0.08531288835893051	0.5300434639006503	0.09998419787512661	0.5000780038884611	0.517254722001726	0.510051856535447	0	0.13333333333333333	0.0
5958	None	None	None	None	None	0.1	1	0.36363636363636365	8	0.5806451612903226	18	0.5238095238095238	0.4838709677419355	22	15	10	0	0	0.7777777777777778	7	9	2.2	33	0.0	0.7857142857142857	0.2917670166052993	0.5816735181700087	0.07515148457232657	0.5638516302055765	0.003844243228180268	0.5568233386200617	0.7724992140787933	0.5674803715245719	0	1.0	0.0
4379	0.000583536291834238	1.40187859994786e-05	5.503546496869084e-07	0.9996577055279973	None	0.25	1	0.4	4	0.7692307692307693	10	0.23809523809523808	0.7692307692307693	14	10	0	0	0	0.7777777777777778	7	9	1.0	15	0.0	1.0	-0.07488332317679855	0.6070829178372722	2.2933535676915393e-11	0.5000000002014591	0.2581338850767846	0.6382586102250358	0.8139899210173034	0.5828037048364757	0	1.0	0.0
15	None	None	None	None	None	0.08	2	0.25	13	0.7236842105263158	55	0.9629629629629629	0.10526315789473684	19	8	58	0	0	1.0	9	9	5.2	78	0.0	0.9565217391304348	-0.06738010476946878	0.6525164393905288	0.034045437487005	0.6623616333953202	-0.005743750051652256	0.6377366083722155	0.6243278376584832	0.6509391011258555	0	0.9473684210526315	0.0
4029	0.010019425412274897	0.0004701374189014497	0.0002398357830203356	0.9952879200665954	None	0.1111111111111111	1	0.35	7	0.6666666666666666	18	0.4603174603174603	0.4074074074074074	16	11	12	2	0	0.7777777777777778	9	7	1.9333333333333333	29	0.08695652173913043	0.5454545454545454	8.159820731289446e-13	0.5001950277194305	-0.0868586822910632	0.5060790687265031	0.0766535500082232	0.9843679235861346	0.6732657845386651	0.8004736719482164	0.9375	1.0	0.0
6521	0.00020706030329461394	2.9621542559569185e-06	-2.1111179968379054e-06	0.9999813397262163	None	0.25	1	0.4	4	0.75	9	0.25925925925925924	0.75	13	9	0	0	0	0.6666666666666666	6	9	0.9333333333333333	14	0.0	1.0	-0.09999994531368053	0.5000013968672089	-0.02901199248746723	0.667248080933121	0.16888096937620886	0.7451433922222152	0.7572619278233165	0.6432615732363057	0	0.15384615384615385	0.0
6161	0.00714054089330783	0.0014496438969057138	0.0006143167851282266	0.995114349810481	None	0.25	1	0.36363636363636365	4	0.7857142857142857	11	0.2222222222222222	0.7857142857142857	15	11	0	0	0	0.8888888888888888	8	9	1.0666666666666667	16	0.0	1.0	0.29070066983908704	0.5000000000000001	0.3796402765465278	0.5252593171916105	0.0999999840282028	0.5000000305937548	0.7625210093487818	0.5084261585607994	0	0.9333333333333333	0.0
3549	0.0019326413916908518	0.00018584690849806157	-6.186970450636289e-05	0.9976421215506304	None	0	0	0.4	4	0.6153846153846154	8	0.42857142857142855	0.6153846153846154	12	8	2	3	0	0.7142857142857143	7	5	1.0	15	0.75	0.2	0.014760913229681316	0.5099615201026355	0.009110044250203866	0.5417086896290615	0.2881730417607401	0.7532073408777035	0.7889095773845795	0.6084866997824311	0.25	0.8333333333333334	0.0
4942	0.005833491448598971	0.00015910958026823973	-1.925911735664598e-05	0.9934743405025237	None	0.25	1	0.4	4	0.75	9	0.25925925925925924	0.75	13	9	0	0	0	0.6666666666666666	9	6	0.9333333333333333	14	0.0	1.0	-0.06542264878635569	0.5317033657974365	0.24257284372683943	0.6262831824338845	0.3422085249542289	0.7079689354598909	0.8539718432046256	0.6247149007055893	0	1.0	0.0
3389	0.0002833621906729547	3.268744364381797e-07	3.166453478406191e-07	0.9999926801469466	None	0.25	1	0.4	4	0.7692307692307693	10	0.23809523809523808	0.7692307692307693	14	10	0	0	0	0.7777777777777778	7	9	1.0	15	0.0	1.0	0.037112618323491026	0.599239866055364	0.03470974353463135	0.5204684441268882	0.007577795311180929	0.6546396342697918	0.5606584226916945	0.5925631857372997	0	1.0	0.0
238	None	None	None	None	None	0	0	0.3333333333333333	1	1.0	2	1.0	0	0	0	3	0	0	0.25	1	4	0.26666666666666666	4	0.0	0	0	0	0	0	0	0	0	0	0	0	0
2855	5.4392018646851e-05	5.3256639212457264e-05	-5.325544470884361e-05	0.9990661153750596	None	0	0	0.3333333333333333	1	1.0	2	1.0	1.0	3	2	0	3	0	0.25	1	4	0.26666666666666666	4	1.0	0	-0.033874141366693394	0.5065069229542623	0.02781654693457375	0.6045925325083323	0.08287960548785303	0.534410374582834	0.6322644152971317	0.548887192330322	1.0	1.0	0.0
2929	None	None	None	None	None	0	0	0.3	3	0.6923076923076923	9	0.75	0.07692307692307693	3	1	11	0	0	0.8	4	5	1.0	15	0.0	0.5454545454545454	0.01528908444827266	0.5258177781774381	-0.03711201561611183	0.5327299098278654	-0.03298076894534793	0.5023183653069987	0.5635691353582647	0.520300807632254	0	1.0	0.0
7185	0.009816473041241862	0.002168827338610054	0.00045907554820105777	0.9889529642331496	None	0.25	1	0.4	4	0.7692307692307693	10	0.23809523809523808	0.7692307692307693	14	10	0	0	0	0.7777777777777778	7	9	1.0	15	0.0	1.0	0.09971491833956149	0.5598790002113476	0.09992562024515725	0.513788356088294	0.2627225046776379	0.5465869212121894	0.6887698493285197	0.5401407753641044	0	1.0	0.0
2775	0.0017429765881379967	0.0001015581117138825	9.86073615328344e-05	0.995548594672186	None	0	0	0.2857142857142857	2	0.75	6	0.5	0.375	5	3	4	0	0	0.8	4	5	0.6666666666666666	10	0.0	0	0.09513472563970655	0.5006861153776989	-0.11855565280392182	0.5131857535522536	0.03739403231879722	0.6426227333104076	0.7126557391971606	0.5533186336322431	0	1.0	0.0
1338	None	None	None	None	None	1.0	1	1.0	4	0.0	0	0.5555555555555556	0	0	0	4	0	0	1.0	3	3	0.3333333333333333	5	0.0	1.0	0	0	0	0	0	0	0	0	0	0	0
1749	None	None	None	None	None	0.08333333333333333	1	0.19230769230769232	5	0.8108108108108109	30	0.8666666666666667	0.10810810810810811	8	4	30	0	0	0.5555555555555556	5	9	2.6	39	0.0	0.8235294117647058	0.08994852833503612	0.6075945615508243	0.0855871771142844	0.6056443641167423	0.025345371232234876	0.5528392503194646	0.5941553204515323	0.5889114182954939	0	0.875	0.0
4350	0.00019029873560847595	1.966307879646746e-06	1.2151518196629245e-06	0.9999711897061824	None	0.25	1	0.36363636363636365	4	0.7857142857142857	11	0.2222222222222222	0.7857142857142857	15	11	0	0	0	0.8888888888888888	8	9	1.0666666666666667	16	0.0	1.0	-0.039587891228886965	0.5717393248201124	0.09690525399792341	0.5411120800853495	0.0598585411934506	0.544981377119236	0.6379469932933797	0.5526528014678255	0	1.0	0.0
1819	None	None	None	None	None	0.07692307692307693	1	0.3103448275862069	9	0.6341463414634146	26	0.7962962962962963	0.4146341463414634	25	17	17	0	0	0.6666666666666666	6	9	2.8666666666666667	43	0.0	0.7027027027027027	0.00011721577871717231	0.5058948724396145	4.449253509030672e-06	0.5062223891354651	0.015198334527770762	0.5262462597944857	0.5169989011139696	0.512793294621395	0	1.0	0.0
1214	None	None	None	None	None	0	0	0.375	3	0.7	7	0.6666666666666666	0.5	8	5	3	1	0	0.5	3	6	0.8	12	0.14285714285714285	0.6666666666666666	-0.3581330173317786	0.9999999999997657	0.1483899850767571	0.6578564681713086	0.03588069302383797	0.5039058261382466	0.8907963191341951	0.9999506833148325	1.0	1.0	0.0
2872	4.221781814607675e-05	6.731828196425523e-07	6.73018572881635e-07	0.9999965765802835	None	0.5	1	0.6666666666666666	4	0.5	3	0.6666666666666666	0.3333333333333333	5	2	2	0	0	0.75	4	3	0.5333333333333333	8	0.0	0.5	-0.07888309475589321	0.5358116715678399	-0.006748775988799917	0.6566852422644569	-0.05189498000369649	0.6636835708000971	0.5981229478266881	0.6202479661419824	0	1.0	0.0
6551	0.0002342234800389134	2.2528208604184852e-06	-1.1415740606196917e-07	0.9999820845092624	None	0.25	1	0.4	4	0.75	9	0.25925925925925924	0.75	13	9	0	0	0	0.6666666666666666	6	9	0.9333333333333333	14	0.0	1.0	-0.09538074213897027	0.5675890149208912	0.02566198630868466	0.6652298947440729	-0.0007137185064374744	0.6505462375619611	0.6604913571867888	0.6287170688151849	0	1.0	0.0
5675	0.001181576405610967	9.153147268567176e-05	-3.97009253599889e-05	0.9992440530298179	None	0.25	1	0.36363636363636365	4	0.7857142857142857	11	0.2222222222222222	0.7857142857142857	15	11	0	0	0	0.8888888888888888	8	9	1.0666666666666667	16	0.0	1.0	-0.022504336772227438	0.5092083004668452	0.22485526158263416	0.6172769673389266	-0.10676016969716798	0.532931206334474	0.8057965587913666	0.5536888338033539	0	1.0	0.0
14	None	None	None	None	None	0.2	1	0.3333333333333333	4	0.8	12	0.20987654320987653	0.8	16	12	0	0	0	1.0	9	9	1.1333333333333333	17	0.0	1.0	0.018209027960281905	0.570820574224223	0.05504295201490398	0.5864316107402476	-0.21254064555457314	0.9998750101722648	0.8059580620607399	0.9611041570797924	0	1.0	0.0
5110	0.004154611693755139	0.0022440829110495037	-0.0009410016214264629	0.9969656851600063	None	0.25	1	0.36363636363636365	4	0.7857142857142857	11	0.2222222222222222	0.7857142857142857	14	11	1	0	0	0.8888888888888888	9	8	1.0666666666666667	16	0.0	1.0	0.07462667639261925	0.5477936151806976	0.09967387142473924	0.5092061116798797	-0.18633113308103275	0.5637492090231	0.788799999168935	0.540327273046253	0	0.9285714285714286	0.0
3874	0.0030954077589878956	0.00041821212132306986	0.0004114062962406396	0.9961273453332887	None	0.3333333333333333	1	0.4444444444444444	4	0.7272727272727273	8	0.28888888888888886	0.7272727272727273	12	8	0	0	0	0.5555555555555556	5	9	0.8666666666666667	13	0.0	1.0	0.020477784253894734	0.6446347054373235	0.2644923326644292	1.0	0.09950298360967928	0.5005043656697292	0.8211900153297483	0.9999999999494573	0	0.9166666666666666	0.0
4804	0.00010349059837776569	1.2501006270228955e-06	1.1240593502386883e-06	0.9999985232312875	None	0.25	1	0.4	4	0.75	9	0.25	0.75	13	9	0	0	0	0.875	8	7	0.9333333333333333	14	0.0	1.0	-0.09990891195856104	0.5040420263443733	6.854595765291032e-12	0.500000139225462	-0.058597220622249035	0.5052817233558009	0.6010653950999493	0.5031080177853362	0	1.0	0.0
3548	0.00014468914254836177	4.890736093886317e-05	5.304826537404495e-06	0.998739580961464	None	0.25	1	0.4	4	0.7692307692307693	10	0.23809523809523808	0.7692307692307693	14	10	0	0	0	0.7777777777777778	9	7	1.0	15	0.0	1.0	0.09831016866653511	0.54541468284431	-0.06654111677086308	0.688773174827196	-0.025941386516340665	0.5421903417154812	0.6582660399646112	0.5943324367000153	0	1.0	0.0
3023	0.001607065569131548	0.0003469852860216874	-0.0001016167015657508	0.9987778369993913	None	0	0	0.3333333333333333	3	0.7272727272727273	8	0.52	0.7272727272727273	11	8	1	3	0	1.0	5	5	0.8666666666666667	13	1.0	0	0.04253046874671756	0.5116076267117222	0.00291171061927923	0.5040319838288313	-0.09999999999999061	0.5000000000001938	0.6458159239519596	0.5052137389930037	1.0	1.0	0.0
70	None	None	None	None	None	0	0	0	0	0	0	1.0	0	0	0	0	0	0	1.0	1	1	0.06666666666666667	1	0.0	0	0	0	0	0	0	0	0	0	0	0	0
4476	0.010583220327251773	0.00674175014787471	-0.004602948781573603	0.9958699134151457	None	0.14285714285714285	1	0.375	6	0.6818181818181818	15	0.3333333333333333	0.6818181818181818	21	15	2	0	0	0.8888888888888888	9	8	1.6	24	0.0	0.75	-0.09647565355877578	0.5358603072052672	0.001822421026119455	0.6585641870215819	-0.021476753772854584	0.6564027874323117	0.65689963931654	0.6183690920938485	0	0	0.0
1809	None	None	None	None	None	0	0	0.5	4	0.5	5	0.5	0	0	0	11	0	0	0.6666666666666666	6	4	0.8	12	0.0	0.6666666666666666	0	0	0	0	0	0	0	0	0	0	0
522	None	None	None	None	None	0	0	0.5	4	0.4	4	0.6	0	0	0	11	12	0	0.8	4	5	0.8	12	0.46153846153846156	1.0	0	0	0	0	0	0	0	0	0	0	0
476	None	None	None	None	None	0	0	0.375	3	0.6666666666666666	6	0.9166666666666666	0.6666666666666666	8	6	2	0	0	0.3333333333333333	2	6	0.7333333333333333	11	0.0	0.2222222222222222	0.09983153218953336	0.5002750308875655	0.0644175985075234	0.6157111350334437	1.550737516198797e-06	0.5000062087610477	0.6110760802602759	0.5392944977086895	0	1.0	0.0
5369	0.0011019438980942964	0.0002802584801942	0.00027595435171633934	0.9985803073736853	None	0.25	1	0.4	4	0.7692307692307693	10	0.23809523809523808	0.7692307692307693	14	10	0	0	0	0.7777777777777778	7	9	1.0	15	0.0	1.0	0.08200794273349213	0.5416769183783566	7.902762784127648e-27	0.5	-0.06274409429744163	0.5855865635100479	0.6393702975040357	0.5426333332056354	0	1.0	0.0
1625	None	None	None	None	None	0	0	0.3333333333333333	3	0.8181818181818182	9	0.28888888888888886	0.8181818181818182	12	9	0	0	0	0.5555555555555556	9	5	0.8666666666666667	13	0.0	1.0	0.02731796293801641	0.5794690854811695	0.09441767807749027	0.6252793742147366	1.2136012655081212e-24	0.5000000000000004	0.6025381739200567	0.568942374882955	0	1.0	0.0
4803	0.00042354167159720416	3.550616195373683e-06	-3.489076666275467e-06	0.9999973885574323	None	0.25	1	0.4	4	0.7692307692307693	10	0.23809523809523808	0.7692307692307693	14	10	0	0	0	0.7777777777777778	7	9	1.0	15	0.0	1.0	0.07768733578889632	0.6642618830012169	0.09998961724278783	0.5000616777152675	0.09999762540730715	0.5000042862055118	0.5262675440609264	0.556639917429988	0	1.0	0.0
6160	3.6953792339429336e-07	2.187189578237826e-08	2.175293235634406e-08	0.9999972907294429	None	0.25	1	0.4	4	0.7692307692307693	10	0.23809523809523808	0.7692307692307693	14	10	0	0	0	0.7777777777777778	9	7	1.0	15	0.0	1.0	0.050522972963998394	0.5	0.04147282388224603	0.59398902875992	1.0464728269002526e-05	0.5003077376522788	0.5646102154716997	0.5317664566386856	0	1.0	0.0
6817	0.003798861098241179	0.0005935753313736746	-0.0005914704307896097	0.9944148095213544	None	0.25	1	0.4	4	0.75	9	0.25	0.75	13	9	0	0	0	0.875	8	7	0.9333333333333333	14	0.0	0.8571428571428571	0.18425060422268374	0.7060885506216258	-0.09963115878887933	0.5002052490198466	-0.02741030655225581	0.638822359822185	0.7616259810625821	0.6183411564726499	0	1.0	0.0
2704	0.0002451008013399137	1.763896081931669e-06	1.9571477733535245e-07	0.9999962568460016	None	0.5	1	0.6666666666666666	4	0.5	3	0.4444444444444444	0.5	7	3	0	0	0	0.5	6	3	0.5333333333333333	8	0.0	1.0	0.041182286744665494	0.5613193822727394	-0.10302228824042999	0.5657015085499965	0.09893241968119207	0.5016707258067828	0.6993167811281427	0.5430213467268884	0	0.8571428571428571	0.0
3683	0.0005565885104822532	0.00017761015318881087	0.00017756928567444778	0.9991836447623071	None	0	0	0.6	3	0.6	3	0.4666666666666667	0.6	6	3	0	0	0	0.6	3	5	0.4666666666666667	7	0.0	1.0	-0.023773381144178436	0.684506123339356	0.09583272959628313	0.5155641411278558	-0.09771584083405578	0.548245422925296	0.6900451582447101	0.5850339070004663	0	1.0	0.0
1762	None	None	None	None	None	0	0	0.4444444444444444	4	0.5454545454545454	6	0.5416666666666666	0.09090909090909091	3	1	9	0	0	0.6666666666666666	4	6	0.8666666666666667	13	0.0	0.8888888888888888	0.015491604927827285	0.6018419026837165	2.8243679702792125e-13	0.5000000000039728	0.19086174336204928	0.5158500904876566	0.6973364848690707	0.5396306318445361	0	1.0	0.0
4072	0.014580671821488197	0.001082204796818315	0.000916336765692771	0.9785951508683323	None	0.25	1	0.4	4	0.75	9	0.25925925925925924	0.75	13	9	0	0	0	0.6666666666666666	9	6	0.9333333333333333	14	0.0	1.0	0.2066617013655266	0.5832862187246461	0.16554370198705817	0.5200874630504564	0.4047418430511797	0.7166438009907271	0.7403259260816065	0.6102068764385308	0	1.0	0.0
7034	3.22498579981679e-08	2.977085968493725e-08	2.0871675217084425e-08	0.9999920043026731	None	0.25	1	0.4	4	0.7692307692307693	10	0.23809523809523808	0.7692307692307693	14	10	0	0	0	0.7777777777777778	7	9	1.0	15	0.0	1.0	0.005030288693428702	0.5673688452531797	0.09992112306083159	0.5234816008070644	3.7296520317415707e-07	0.508473091319605	0.6096697283948419	0.5332023378720411	0	1.0	0.0
375	None	None	None	None	None	0.07142857142857142	1	0.4	12	0.5116279069767442	22	0.5555555555555556	0.5116279069767442	34	22	10	0	0	1.0	9	9	3.0	45	0.0	0.7567567567567568	-0.015233558910546114	0.6501232269068123	0.08727001598344601	0.5695255579704115	0.09871941527562081	0.5022448039060797	0.6252942115682429	0.5751330384479274	0	1.0	0.0
3041	0.001424690540693193	0.0002054656575338563	-2.2909777014183505e-05	0.9980895869835834	None	0.1111111111111111	1	0.47619047619047616	10	0.4482758620689655	13	0.4305555555555556	0.3103448275862069	16	9	14	2	0	0.8888888888888888	8	9	2.066666666666667	31	0.08	0.46153846153846156	0.0004247015459881671	0.5009849801297532	-0.10578968247330153	0.9999999999983977	0.015405050007609552	0.6633366875683699	0.818468342096449	0.9999067936788057	0.9375	0.9375	0.9364874732289917
5010	0.0008263942991903885	0.000728003845692322	-5.6108139569877843e-05	0.9989568387090468	None	0.2	1	0.3333333333333333	4	0.8	12	0.20987654320987653	0.8	16	12	0	0	0	1.0	9	9	1.1333333333333333	17	0.0	1.0	0.09999876537085839	0.5000274636179742	0.0281232145951407	0.5794350343743842	0.024981656745220147	0.5005320861181395	0.5882855324663618	0.5268651678600802	0	1.0	0.0
7290	0.006982863819089775	0.000745300029429921	0.0002808880289534825	0.9870625065057621	None	0.25	1	0.4	4	0.7692307692307693	10	0.23809523809523808	0.7692307692307693	14	10	0	0	0	0.7777777777777778	7	9	1.0	15	0.0	1.0	0.04148630651983149	0.5893107627502296	0.15290446773453722	0.5003293495003227	0.25483415728149633	0.612486958606634	0.7047430120164705	0.5679284219100256	0	1.0	0.0
2952	0.0013282556174804394	7.330297431602025e-05	-5.246971756086403e-05	0.9976049964428907	None	0	0	0.42857142857142855	3	0.75	6	0.3333333333333333	0.75	9	6	0	0	0	0.8333333333333334	5	6	0.6666666666666666	10	0.0	0.4	0.0003260673368933518	0.5077476344300895	4.6161460780990903e-07	0.5000014536304058	0.09932028631315566	0.506771260322605	0.61398006852434	0.5048403096376404	0	0	0.0
330	None	None	None	None	None	0	0	0.3333333333333333	3	0.8181818181818182	9	0.28888888888888886	0.8181818181818182	12	9	0	1	0	0.5555555555555556	5	9	0.8666666666666667	13	1.0	1.0	0.12703754570601045	0.5426923395217218	0.05125858153791337	0.5119686356996982	0.09767345313208482	0.5428595538782034	0.5753543038569165	0.5325314662871029	1.0	1.0	0.0
7255	0.0006050755380370559	2.1067456739809083e-06	-1.4312319195523142e-06	0.999998571951538	None	0.25	1	0.36363636363636365	4	0.7857142857142857	11	0.2222222222222222	0.7857142857142857	15	11	0	0	0	0.8888888888888888	8	9	1.0666666666666667	16	0.0	1.0	-0.05003962298148039	0.5393888379472449	5.645652811469818e-07	0.5000470874692442	0.3877502994926275	0.5	0.8761548260742229	0.5131695238071053	0	0.13333333333333333	0.0
5709	None	None	None	None	None	0.14285714285714285	1	0.375	6	0.6190476190476191	13	0.5111111111111111	0.42857142857142855	14	9	8	5	0	0.5555555555555556	9	5	1.5333333333333334	23	0.3333333333333333	0.5263157894736842	2.467298097481894e-25	0.5	0.08293751777896338	0.5046761234128762	-0.1033096603325612	0.6242625546656058	0.6817540396128786	0.5437532607779503	1.0	1.0	0.0
7323	0.012591107552102711	0.011344274386522551	1.527306171722041e-05	0.9484185706965746	None	0.3333333333333333	1	0.4444444444444444	4	0.7272727272727273	8	0.28888888888888886	0.7272727272727273	12	8	0	0	0	0.5555555555555556	9	5	0.8666666666666667	13	0.0	1.0	0.6917803554705303	0.5000000000000002	-0.01840558427906983	0.6599837733222255	0.15714683461185444	0.5698817722425215	0.9533284493509956	0.5780719573009614	0	1.0	0.0
5488	0.005323363553351803	0.0007023164740113156	0.00010497927035903465	0.9963619854415227	None	0.1111111111111111	1	0.35	7	0.6666666666666666	18	0.5370370370370371	0.6296296296296297	24	17	4	1	0	0.6666666666666666	6	9	1.9333333333333333	29	0.2	0.6956521739130435	0.1134996637406196	0.5975359598362371	-0.09999999893083142	0.5000000656232955	-0.008448695390231261	0.6507838384763662	0.7207529842690603	0.5840039070370768	0.3333333333333333	0.3333333333333333	0.0
6084	0.015518661236453844	0.009477158033693275	0.008765668374675066	0.9814797590950151	None	0.14285714285714285	1	0.29411764705882354	5	0.782608695652174	18	0.30864197530864196	0.782608695652174	23	18	1	0	0	1.0	9	9	1.6666666666666667	25	0.0	1.0	0.09999613291991508	0.5000818542038434	-0.07437583224378631	0.5791804371899044	0.32820751379611046	0.5408735655198744	0.8419064693769438	0.5402127306975594	0	1.0	0.0
3939	0.0003312504407501278	1.3060910796877444e-06	5.773532812863953e-07	0.999997789439529	None	0.3333333333333333	1	0.4444444444444444	4	0.7272727272727273	8	0.28888888888888886	0.7272727272727273	12	8	0	0	0	0.5555555555555556	5	9	0.8666666666666667	13	0.0	1.0	1.939694140639775e-17	0.5000000015924306	0.09918383283170772	0.5263974120000742	0.09999796878561829	0.5006448448432719	0.6151945014216806	0.5090212961155511	0	1.0	0.0
7114	0.00011824013987089208	6.166420735573363e-05	6.13656309784094e-05	0.9998682281498524	None	0.25	1	0.4	4	0.75	9	0.25925925925925924	0.75	13	9	0	0	0	0.6666666666666666	6	9	0.9333333333333333	14	0.0	1.0	-0.020103598218068765	0.5	-0.03946176965574878	0.636314373928191	0.06884186688355484	0.5368119071480639	0.6138549929951246	0.5586387087397522	0	0.9230769230769231	0.0
7064	0.00023634426291813847	4.854612459306493e-05	3.3342152139374876e-05	0.9998157777506005	None	0.25	1	0.4	4	0.75	9	0.25	0.75	13	9	0	0	0	0.875	8	7	0.9333333333333333	14	0.0	1.0	0.02250207604431608	0.5	0.09209200156749173	0.5520939721533755	0.09997199880691064	0.5000596212448047	0.5870371022223946	0.5174406968184682	0	1.0	0.0
5467	0.001859444333554041	0.0003364446996556246	0.00021806898081260596	0.9976612954998372	None	0.25	1	0.4	4	0.7692307692307693	10	0.23809523809523808	0.7692307692307693	14	10	0	0	0	0.7777777777777778	7	9	1.0	15	0.0	1.0	0.09991557640543587	0.5002302590159351	-0.013244112878530783	0.5003462356204544	0.09910265637998028	0.5000524665883362	0.6298625717412851	0.5002096537532256	0	1.0	0.0
2064	None	None	None	None	None	0	0	0.125	1	1.0	10	0.8	0	0	0	11	0	0	0.6	3	5	0.8	12	0.0	0	0	0	0	0	0	0	0	0	0	0	0
2306	None	None	None	None	None	0	0	0.5	2	0.75	3	0.6	0.75	5	3	0	0	0	0.4	5	2	0.4	6	0.0	0	1.0268838999623073e-12	0.5000007021232148	-0.03170153211571452	0.5029635389307284	0.08801833809042885	0.5380647515741489	0.6239760091354626	0.5136975123278785	0	0.2	0.0
5492	0.012235841065828775	0.006673781191390993	-0.006550894351607113	0.9857296366261864	None	0.25	1	0.4	4	0.75	9	0.25925925925925924	0.75	13	9	0	0	0	0.6666666666666666	6	9	0.9333333333333333	14	0.0	1.0	-0.09830989569198276	0.5059174140359668	-0.04334223562328738	0.5085230560048836	0.2549689408718204	0.6130404622167086	0.8264023587572393	0.5430495724890154	0	1.0	0.0
7245	0.00010065223792419185	9.849790867886254e-07	-4.914886522512684e-07	0.9999454725395625	None	0.25	1	0.4	4	0.75	9	0.25925925925925924	0.75	13	9	0	0	0	0.6666666666666666	6	9	0.9333333333333333	14	0.0	1.0	0.031564631766425225	0.6805001645017348	0.13148816613265765	0.5115233692943368	0.027116990362283516	0.5184276714105872	0.6185896575426262	0.5724789267300614	0	0.15384615384615385	0.0
342	None	None	None	None	None	0	0	0.05555555555555555	2	0.9607843137254902	49	0.654320987654321	0	0	0	52	0	0	1.0	9	9	3.533333333333333	53	0.0	0.5	0	0	0	0	0	0	0	0	0	0	0
7308	3.611613294523622e-07	3.3873779012476743e-07	2.1310004161817387e-07	0.9998760680857456	None	0.25	1	0.4	4	0.75	9	0.25925925925925924	0.75	13	9	0	0	0	0.6666666666666666	6	9	0.9333333333333333	14	0.0	1.0	0.09999429413154654	0.5000339674465292	0.16090468686221582	0.5912509829839435	0.0014022169474094597	0.5068896699517647	0.657594138357192	0.5330214958507055	0	1.0	0.0
2223	None	None	None	None	None	0	0	0.2	1	1.0	5	0.7	0	0	0	6	5	0	0.4	2	5	0.4666666666666667	7	0.3125	0	0	0	0	0	0	0	0	0	0	0	0
2423	None	None	None	None	None	0	0	0.5	2	0.75	3	0.6	0	0	0	5	12	0	0.4	5	2	0.4	6	0.8571428571428571	0	0	0	0	0	0	0	0	0	0	0	0
7305	0.0001971482437242229	1.4904032749022637e-06	5.380104002581083e-09	0.9999967499449862	None	0.25	1	0.4	4	0.75	9	0.25925925925925924	0.75	13	9	0	0	0	0.6666666666666666	6	9	0.9333333333333333	14	0.0	1.0	0.09999999982321754	0.5000000048473475	0.045403621569360134	0.5763924310781069	-0.04723100110010588	0.5008184762860962	0.6488064837949314	0.52591468932399	0	1.0	0.0
6056	0.00039178416439619414	3.223892968947547e-05	3.21652911208144e-05	0.9999802325889154	None	0.25	1	0.4	4	0.7692307692307693	10	0.23809523809523808	0.7692307692307693	14	10	0	0	0	0.7777777777777778	9	7	1.0	15	0.0	1.0	0.06275427497541226	0.5918729868092019	0.09779543855889819	0.5742470194388912	0.09999999999989266	0.5000000000011943	0.5604551639351648	0.5556776350616107	0	0	0.0
5754	0.0022655722967225263	0.0005490645152945742	0.0004340610737109654	0.993919778632572	None	0.25	1	0.4	4	0.7692307692307693	10	0.23809523809523808	0.7692307692307693	14	10	0	0	0	0.7777777777777778	7	9	1.0	15	0.0	1.0	0.09999671715866058	0.5002382577692831	0.041477707488219336	0.5759574595181449	0.05913054272001913	0.5081823077478003	0.560954992467458	0.528293509525251	0	1.0	0.0
6022	0.001249352298174336	6.222111970579606e-05	-3.991942315575027e-05	0.998550403445361	None	0.25	1	0.4	4	0.7692307692307693	10	0.23809523809523808	0.7692307692307693	14	10	0	0	0	0.7777777777777778	7	9	1.0	15	0.0	1.0	-0.06910701751292547	0.9986760315504939	-0.04484024561387207	0.5167156506224725	0.39381991726286986	0.6863942939220394	0.9253667507099569	0.9235790858325461	0	0.07142857142857142	0.0
7369	0.006476153616908079	0.0029673553507716943	0.00038435913136326507	0.9950769256320423	None	0.3333333333333333	1	0.4444444444444444	4	0.7272727272727273	8	0.28888888888888886	0.7272727272727273	12	8	0	0	0	0.5555555555555556	9	5	0.8666666666666667	13	0.0	1.0	0.09992686436506426	0.5289122997582331	-0.0999980590781754	0.5000018634127268	0.18021591978301946	0.501419581296092	0.7646366226971589	0.5101206300303014	0	0.16666666666666666	0.0
4911	0.007399051512296141	0.003232046493128681	0.0014026946207382636	0.9989214586283998	None	0.25	1	0.4	4	0.7692307692307693	10	0.23809523809523808	0.7692307692307693	14	10	0	0	0	0.7777777777777778	7	9	1.0	15	0.0	1.0	0.09859231625917583	0.6247767005869279	0.0988866708650545	0.5406618428316672	0.09745523081545295	0.9853465289424604	0.5637118967422805	0.8357672449357226	0	1.0	0.0
5774	0.00011950532199772062	1.5449907171259455e-06	-1.0265058985498574e-07	0.999998516957134	None	0.25	1	0.36363636363636365	4	0.7857142857142857	11	0.2222222222222222	0.7857142857142857	15	11	0	0	0	0.8888888888888888	8	9	1.0666666666666667	16	0.0	1.0	0.09692834514942102	0.5	-0.2941444081364749	0.7835155772530371	0.09951578811146086	0.5503227502025347	0.8641437585446499	0.6215382376436831	0	1.0	0.0
6351	0.00024865867675737677	4.8711010147053426e-05	-4.697177780307534e-05	0.9983802097218331	None	0.25	1	0.4	4	0.75	9	0.25925925925925924	0.75	13	9	0	0	0	0.6666666666666666	6	9	0.9333333333333333	14	0.0	1.0	0.09958159453630458	0.5037983109915136	1.9143569658907638e-17	0.5000000129069739	0.05083945405641085	0.609038789664406	0.6071518326712828	0.5381314165009233	0	1.0	0.0
7526	0.0002547778006460215	1.6380561384625704e-06	-1.5297339769120236e-06	0.9999958622170914	None	0.25	1	0.4	4	0.75	9	0.25	0.75	13	9	0	0	0	0.875	7	8	0.9333333333333333	14	0.0	0.8571428571428571	0.09999987880131692	0.5000002601940822	0.2777657598870093	0.753617692624343	0.09999999993534411	0.5000000001505488	0.6980430067509098	0.592103327914708	0	0	0.0
5164	0.005891398441422293	0.004477019337960131	0.003307225995525814	0.9928635059797122	None	0.25	1	0.4	4	0.7692307692307693	10	0.23809523809523808	0.7692307692307693	14	10	0	0	0	0.7777777777777778	7	9	1.0	15	0.0	1.0	0.09999999387174453	0.5000000197761972	0.048261441287268586	0.6354207739427749	0.6273376631655847	0.623649619963058	0.9310926289452605	0.587475088745032	0	1.0	0.0
1674	None	None	None	None	None	0	0	0.4	2	0.6	3	0.7	0	2	0	4	0	0	0.4	2	5	0.4666666666666667	7	0.0	0	0	0	0	0	0	0	0	0	0	0	0
6042	0.002579458556647123	0.00113659903110873	-0.0009697927740290958	0.9986080044507091	None	0.25	1	0.4	4	0.75	9	0.25925925925925924	0.75	13	9	0	0	0	0.6666666666666666	6	9	0.9333333333333333	14	0.0	1.0	0.09999768933964547	0.5028233058668057	3.489345265068166e-05	0.5000324561922699	0.05996194871818471	0.5264452621564015	0.6012791628048739	0.5097740064466438	0	0	0.0
3130	0.0006756759806984947	0.00017184375887249393	0.00017021970597739985	0.9987008143619128	None	0.25	1	0.4	4	0.75	9	0.25925925925925924	0.75	13	9	0	0	0	0.6666666666666666	9	6	0.9333333333333333	14	0.0	1.0	0.056449931459304235	0.5669398863184939	0.03876052889962313	0.5140730254889471	0.04287374884496084	0.5746707362724055	0.543363945684785	0.5520290898962928	0	1.0	0.0
2324	None	None	None	None	None	0	0	0.375	3	0.5555555555555556	5	0.4583333333333333	0	0	0	10	7	0	0.6666666666666666	4	6	0.7333333333333333	11	0.2916666666666667	0.25	0	0	0	0	0	0	0	0	0	0	0
1287	None	None	None	None	None	0	0	0.5	2	0.6666666666666666	2	0.625	0	0	0	4	11	0	0.5	2	4	0.3333333333333333	5	0.9166666666666666	0	0	0	0	0	0	0	0	0	0	0	0
3214	0.0002201959614818989	4.140176284327705e-05	-4.0076714586984177e-05	0.9999728181052443	None	0.3333333333333333	1	0.5	4	0.7	7	0.2857142857142857	0.7	11	7	0	0	0	0.8571428571428571	6	7	0.8	12	0.0	0.6666666666666666	0.015048673046688738	0.5278036840391097	0.09999975130309684	0.5000000770975407	0.0790574648752036	0.5349371492936761	0.5887437044469098	0.5209299782750243	0	1.0	0.0
1877	None	None	None	None	None	0	0	0.16666666666666666	2	0.8666666666666667	13	0.85	0	0	0	16	0	0	0.8	4	5	1.1333333333333333	17	0.0	0	0	0	0	0	0	0	0	0	0	0	0
4929	0.004305804706037214	0.00011564018342786941	5.578292993828851e-05	0.9893363669554898	None	0	0	0.4	4	0.6666666666666666	8	0.4666666666666667	0.6666666666666666	11	8	2	3	0	0.8333333333333334	6	5	0.9333333333333333	14	0.6	0.2222222222222222	0.10116206502843328	0.5678137837061913	0.09631527715252623	0.529896695686127	0.19469369972230993	0.5939816001636611	0.6170225242616532	0.5640721644576437	0.0	0	0.0
1999	None	None	None	None	None	0.3333333333333333	1	0.4444444444444444	4	0.7272727272727273	8	0.2708333333333333	0.7272727272727273	12	8	0	0	0	0.75	6	8	0.8666666666666667	13	0.0	0.8571428571428571	-0.009075940647337752	0.6496183373730018	8.060387249496977e-16	0.5000039898691001	-0.062135602815601286	0.5523319176554596	0.5816521301625156	0.5685223751243377	0	0.3333333333333333	0.0
835	None	None	None	None	None	0	0	1.0	1	0	0	1.0	0	1	0	0	0	0	0.5	2	1	0.13333333333333333	2	0.0	0	0	0	0	0	0	0	0	0	0	0	0
736	None	None	None	None	None	0	0	0.4	8	0.48148148148148145	13	0.5178571428571429	0.1111111111111111	4	3	24	4	0	0.875	7	8	1.9333333333333333	29	0.0784313725490196	0.8181818181818182	1.529989194197613e-09	0.5000000011791874	0.05825067668904767	0.5003778282562347	4.71438934963671e-17	0.5000000000000079	0.5682209448988069	0.5001259431664515	0.0	0	0.0
5119	9.024791818947395e-08	3.327535464085573e-08	-3.3221309330475006e-08	0.9999865517497766	None	0.25	1	0.4	4	0.75	9	0.25	0.75	13	9	0	0	0	0.875	7	8	0.9333333333333333	14	0.0	1.0	0.08280650056374535	0.6667307326685198	1.0619102809444776e-13	0.5000149761927334	8.082549367700905e-15	0.5000000000001816	0.6073937153819314	0.5575352999023653	0	1.0	0.0
7270	0.009299797251679435	0.0010612467235852844	0.0007185011303920847	0.9843368052117357	None	0.25	1	0.4	4	0.75	9	0.25925925925925924	0.75	13	9	0	0	0	0.6666666666666666	6	9	0.9333333333333333	14	0.0	1.0	0.2794564041708812	0.6033561093271009	0.2209397728141846	0.559325121359206	0.09940193000350969	0.501022842054033	0.6781010702679376	0.5549425476634413	0	1.0	0.0
3418	0.0010748743625815635	0.0001514327987111926	0.00014114058662294303	0.9959716731311263	None	0	0	0.3333333333333333	2	0.8333333333333334	5	0.4	0.8333333333333334	7	5	0	0	0	0.8	5	4	0.5333333333333333	8	0.0	0	0.15974054043213626	0.5520550748185232	7.902762784127648e-27	0.5	-0.07074701826641519	0.5968484283463721	0.7161477762966394	0.5499435719040545	0	1.0	0.0
521	None	None	None	None	None	0.23076923076923078	3	0.35714285714285715	10	0.6666666666666666	26	0.6507936507936508	0.6410256410256411	35	25	5	0	0	0.7777777777777778	9	7	2.7333333333333334	41	0.0	0.8235294117647058	0.000262121825754247	0.5144858282528156	0.09584531984822021	0.5095164995037633	0.09980556617300768	0.5024803231288445	0.6122774754779683	0.5088283742424529	0	0.9714285714285714	0.0
1768	None	None	None	None	None	0.3333333333333333	1	0.5	4	0.5	5	0.5714285714285714	0.1	3	1	8	5	0	0.42857142857142855	3	7	0.8	12	0.2777777777777778	0.4444444444444444	-0.1667474539376627	0.9932425947972882	-0.09946619676188115	0.5009595390267143	0.17787714490631784	0.6026384096274482	0.8461502148438763	0.8585803154451274	1.0	1.0	0.0
2875	None	None	None	None	None	0.2222222222222222	2	0.35	7	0.6785714285714286	19	0.5555555555555556	0.6785714285714286	26	19	3	0	0	0.6666666666666666	9	6	2.0	30	0.0	0.8888888888888888	-0.029572506879637202	0.5109163213069762	2.215880402751572e-12	0.5000000000616169	0.04962872430060529	0.6016881106960333	0.5833099409571381	0.5379415971667959	0	0.9615384615384616	0.0
6146	0.003423858628252593	0.00040947347366112534	0.00020078363986194544	0.9947146287153149	None	0.25	1	0.36363636363636365	4	0.7857142857142857	11	0.38095238095238093	0.7142857142857143	14	10	1	1	0	0.8571428571428571	6	7	1.0666666666666667	16	0.5	0.4	-0.08650415283870774	0.557704031820204	0.12423419755125735	0.9999999999792939	-0.09999999976775882	0.5000000009606	0.7507381599609667	0.9997458876594196	0.9285714285714286	1.0	0.0
1743	None	None	None	None	None	0	0	0.3076923076923077	16	0.6052631578947368	46	0.9629629629629629	0.25	31	19	46	0	0	1.0	9	9	5.2	78	0.0	0.9565217391304348	0.11241494325847692	0.557214652583266	0.17961598900497355	0.5933242106027119	-0.2000707536723465	0.9999999999993188	0.875214571663963	0.9999281491541705	0	0.4838709677419355	0.0
1252	None	None	None	None	None	0	0	0.1111111111111111	2	0.92	23	0.9	0	0	0	26	14	0	0.8333333333333334	6	5	1.8	27	0.25	0.4	0	0	0	0	0	0	0	0	0	0	0
2284	None	None	None	None	None	0	0	1.0	1	0	0	1.0	0	0	0	1	0	0	0.5	2	1	0.13333333333333333	2	0.0	0	0	0	0	0	0	0	0	0	0	0	0
3830	3.928303445014238e-06	1.4472406655384977e-06	-1.4455928086271749e-06	0.9995723308608623	None	0	0	0.3333333333333333	2	0.8333333333333334	5	0.4	0.8333333333333334	7	5	0	2	0	0.8	4	5	0.5333333333333333	8	1.0	0	0.03768997834690837	0.5062670374795154	0.09996166078024878	0.5000447137642448	0.0038464345285215257	0.5099342073379408	0.5988676916660202	0.5054156529692636	0.5	0	0.0
7033	0.008996312753875234	0.0027161060096832592	0.00040610044312378984	0.9822329148555773	None	0.25	1	0.4	4	0.7692307692307693	10	0.23809523809523808	0.7692307692307693	14	10	0	0	0	0.7777777777777778	7	9	1.0	15	0.0	1.0	-0.19393883528474987	0.9995709410981127	0.23913137182588837	0.565510597638757	-0.08593734090988828	0.5518772922700114	0.8686444497157011	0.9394467371576551	0	1.0	0.0
7435	0.002072762480641798	0.00033411391376767186	0.00027463413300453626	0.9996574960574683	None	0.25	1	0.4	4	0.75	9	0.25925925925925924	0.75	13	9	0	0	0	0.6666666666666666	6	9	0.9333333333333333	14	0.0	1.0	-0.04653402598074433	0.5686931804897848	-0.025317380635611324	0.503297309505088	0.09999999996876552	0.5000000386276621	0.6555675813571631	0.5241238326533008	0	1.0	0.0
4971	2.1726776996873156e-08	2.093732852323672e-08	2.087338454303069e-08	0.9999972904508929	None	0.25	1	0.4	4	0.7692307692307693	10	0.23809523809523808	0.7692307692307693	14	10	0	0	0	0.7777777777777778	9	7	1.0	15	0.0	1.0	0.000536461189280329	0.6236353136977049	-0.05075138297387659	0.6777888961003666	7.15500010063306e-14	0.5000000000010255	0.6082893373950092	0.6025764703015547	0	0.9285714285714286	0.0
3844	0.0068685225864643495	0.0004314072404548703	-0.0003171539850353523	0.9903944843538033	None	0.25	1	0.4	4	0.7692307692307693	10	0.23809523809523808	0.7692307692307693	14	10	0	0	0	0.7777777777777778	7	9	1.0	15	0.0	1.0	-0.03251686348167031	0.5847495340094723	0.09687739218954332	0.5349431858851715	0.29963504056477663	0.5448325416812018	0.7966706468056344	0.5549534285727294	0	1.0	0.0
6290	8.313981314526532e-06	3.8074341260208058e-06	3.79498551517116e-06	0.9989509886959097	None	0.14285714285714285	1	0.35294117647058826	6	0.6956521739130435	16	0.30864197530864196	0.6956521739130435	22	16	2	0	0	1.0	9	9	1.6666666666666667	25	0.0	0.5	-0.022982409620402135	0.6585443404588673	0.05563989364653306	0.5515956772067339	-0.015061529802966853	0.5054547334376014	0.6077728879404025	0.5732812412236375	0	1.0	0.0
3282	0.0007178219837378357	4.775561277525219e-05	4.773695086152828e-05	0.9981659239332787	None	0	0	0.25	1	1.0	3	1.0	1.0	4	3	0	3	0	0.2	1	5	0.3333333333333333	5	1.0	0	-0.07404798127724177	0.5399753651079846	0.09994108496852876	0.5004667068135767	0.04699855470392568	0.5944424391003817	0.6766002180141455	0.5452484805545679	1.0	1.0	0.883618315664761
5715	9.671764046948543e-05	4.488025573896317e-06	3.476429045806795e-06	0.9992877033795576	None	0.25	1	0.4	4	0.7692307692307693	10	0.23809523809523808	0.7692307692307693	14	10	0	0	0	0.7777777777777778	9	7	1.0	15	0.0	1.0	0.023679540798995515	0.5	0.04163570836679504	0.5057336416177687	-0.012931360974357552	0.668149249806032	0.5573800720592421	0.5599405064818054	0	0.2857142857142857	0.0
3618	0.0037682601277242074	0.0003664968954111168	-1.2510138895766359e-05	0.9961244201762849	None	0.25	1	0.4	4	0.75	9	0.25925925925925924	0.75	13	9	0	0	0	0.6666666666666666	6	9	0.9333333333333333	14	0.0	1.0	0.00906005633587669	0.6433721399607621	0.09997892350442993	0.5000483948705366	0.0999235042240221	0.5008742765288026	0.6055041354719751	0.5493159055116331	0	0	0.0
6150	0.005234939079448299	0.002526660325791819	0.001176084952626212	0.9951245856219956	None	0.25	1	0.4	4	0.75	9	0.25925925925925924	0.75	13	9	0	0	0	0.6666666666666666	6	9	0.9333333333333333	14	0.0	1.0	0.09243533536059313	0.5894853940384813	0.09999994087179644	0.5001235150187842	-0.08955418143389829	0.6697574353263096	0.693275996321521	0.5881865147162341	0	0.6923076923076923	0.0
344	None	None	None	None	None	0	0	0.4	6	0.6	12	0.4074074074074074	0.3	10	6	11	7	0	0.6666666666666666	6	9	1.4666666666666666	22	0.3181818181818182	0.375	0.057481184618851225	0.5910421992899798	0.032767262803388174	0.5947815539471277	1.1003655916492528e-21	0.5000000000000004	0.5946643243534051	0.5623441399147838	1.0	1.0	0.0
3134	5.766146436969996e-06	2.0758034381322672e-06	-2.4608062823573434e-07	0.9993111281493905	None	0.2	1	0.3333333333333333	4	0.8	12	0.3541666666666667	0.7333333333333333	15	11	1	0	0	0.75	6	8	1.1333333333333333	17	0.0	0.5454545454545454	0.04893232114784314	0.5215519584939742	0.007874217395501463	0.5642523432135098	4.3824095091795225e-16	0.5024459943017566	0.5605642598204155	0.5295059776303446	0	0	0.0
828	None	None	None	None	None	0	0	0.25	1	1.0	3	1.0	1.0	4	3	0	3	0	0.2	1	5	0.3333333333333333	5	1.0	0	0.1388919667840437	0.5329152962321103	1.3047679673982712e-06	0.5000138450909745	0.8034913911376556	0.999383100766802	0.9709246850141628	0.9246565243507177	0.5	0.5	0.0
2254	None	None	None	None	None	0	0	0.2	2	0.9230769230769231	12	0.8333333333333334	0.6923076923076923	11	9	3	4	0	0.2222222222222222	9	2	1.0	15	0.5	0.7692307692307693	0.00020545779853921921	0.5346919930821791	-0.09994612433265798	0.5138025697286256	8.245932514348393e-06	0.5001555343601265	0.6157726994590147	0.5162307742777381	1.0	0.9090909090909091	0.19318521090414492
5548	0.0036611869311121556	0.0004433893962580857	0.00029484406760160693	0.9923992159366041	None	0.25	1	0.4	4	0.75	9	0.25925925925925924	0.75	13	9	0	0	0	0.6666666666666666	6	9	0.9333333333333333	14	0.0	1.0	2.6765410422682885e-22	0.5000000000000013	-0.029573032812010673	0.5024712946131606	-0.1035791011113922	0.5674413200259065	0.6068534822724507	0.5234248896760253	0	1.0	0.0
6433	0.0049943952491244515	0.0021856545578760552	-0.0016957648350436531	0.9989299897479647	None	0.3333333333333333	2	0.42857142857142855	6	0.6842105263157895	13	0.25925925925925924	0.6842105263157895	19	13	1	0	0	1.0	9	9	1.4	21	0.0	1.0	0.09999959503647435	0.5008982648330392	4.819229632434831e-05	0.5019034372421742	0.09999999689509279	0.5000000572666369	0.6156622531113858	0.5009339220816882	0	0.21052631578947367	0.0
1159	None	None	None	None	None	0.3333333333333333	1	0.625	5	0.4	4	0.6	0	4	0	7	1	0	0.8	5	4	0.8	12	0.07142857142857142	0.5714285714285714	0	0	0	0	0	0	0	0	0	0	0
4521	0.000952893439229782	0.0001913443833105928	8.659127890841668e-05	0.9987056142240093	None	0	0	0.42857142857142855	3	0.75	6	0.3333333333333333	0.75	9	6	0	1	0	0.8333333333333334	5	6	0.6666666666666666	10	1.0	0.4	0.023580808531210733	0.5090508302771417	-0.09983774290200279	0.5003918705169041	0.15047479161643088	0.6933316330224378	0.7351229564909042	0.5706504401726583	1.0	1.0	0.0
1983	None	None	None	None	None	0	0	0.4	8	0.5357142857142857	15	0.47619047619047616	0.17857142857142858	9	5	20	11	0	0.7777777777777778	7	9	2.0	30	0.275	0.8695652173913043	0.08459009802421169	0.5363481390887246	1.2010179002200656e-09	0.5000001945186767	8.340206749377577e-05	0.5003421196468653	0.5983868282754715	0.5122491110864892	1.0	1.0	0.0
3805	0.0027787171796289497	0.0011988314791707068	0.0004838900076892977	0.9937129490487214	None	0	0	0.3333333333333333	2	0.8333333333333334	5	0.4	0.8333333333333334	7	5	0	0	0	0.8	4	5	0.5333333333333333	8	0.0	0	0.09998869667834308	0.5000059176745384	0.059175732486082634	0.5358135437413833	-0.09999999937291679	0.5000000009443908	0.7032485012381022	0.5119580186456733	0	1.0	0.0
1917	None	None	None	None	None	0	0	0.5	2	0.6666666666666666	2	0.5555555555555556	0	0	0	4	9	0	1.0	3	3	0.3333333333333333	5	0.75	0	0	0	0	0	0	0	0	0	0	0	0
2686	1.084036605436365e-05	3.1986706209107076e-08	3.192536275988039e-08	0.9950818244903495	None	0	0	0.058823529411764705	1	1.0	23	0.5555555555555556	0	0	0	24	11	0	0.5555555555555556	9	5	1.6666666666666667	25	0.21153846153846154	1.0	0	0	0	0	0	0	0	0	0	0	0
4953	0.01592872645331168	0.009778903927169989	0.001996420202380062	0.9770706465531395	None	0.25	1	0.4	4	0.75	9	0.25	0.75	13	9	0	0	0	0.875	8	7	0.9333333333333333	14	0.0	0.8571428571428571	0.01339131270751689	0.5176885194994386	-0.007936347344637095	0.6550977984406323	-0.42065947812818044	0.9999392193901158	0.8886629595797538	0.9699241515337357	0	1.0	0.0
6303	4.74249796126136e-07	4.5056641995023504e-07	-3.771974271793327e-07	0.9998185828753238	None	0.25	1	0.4	4	0.7692307692307693	10	0.23809523809523808	0.7692307692307693	14	10	0	0	0	0.7777777777777778	7	9	1.0	15	0.0	1.0	1.9141626015218872e-05	0.56297247311348	0.3232437603073285	0.5794518248394694	-0.008289571642924033	0.507336350875888	0.8244658624938542	0.5500902088978783	0	1.0	0.0
315	None	None	None	None	None	0	0	0.4166666666666667	5	0.625	10	0.5625	0.375	11	6	6	0	0	0.5	8	4	1.2	18	0.0	0.5714285714285714	0.15259051250768216	0.5704079326628175	1.064078206559624e-05	0.500086651505273	0.056981440139497616	0.5369540402491337	0.6523681179127604	0.5359336508006678	0	1.0	0.0
3696	0.008169881672763092	0.0012451747449180569	0.00016774678767513305	0.9834271189875433	None	0.2	1	0.3333333333333333	4	0.8	12	0.20987654320987653	0.8	16	12	0	0	0	1.0	9	9	1.1333333333333333	17	0.0	1.0	1.62516616543609e-07	0.500052805933705	-0.05130198969342779	0.5474112794583904	0.14610525849483874	0.7017016399018781	0.7088336976327706	0.5862814307194596	0	0.9375	0.0
1411	None	None	None	None	None	0	0	1.0	1	0	0	1.0	0	1	0	0	3	0	0.5	2	1	0.13333333333333333	2	1.0	0	0	0	0	0	0	0	0	0	0	0	0
2128	None	None	None	None	None	0.5	1	0.6666666666666666	4	0.5714285714285714	4	0.375	0.5714285714285714	8	4	0	0	0	0.6666666666666666	6	4	0.6	9	0.0	0.6666666666666666	0.13253341456517082	0.5250025655972989	0.027306027092647213	0.5056798084477875	1.3798706820208212e-15	0.5000000000002813	0.6390152333771326	0.5102330673719944	0	1.0	0.0
3470	3.213914783698539e-08	2.8654035876469464e-08	2.049618518215997e-08	0.9999940538204684	None	0.3333333333333333	1	0.4444444444444444	4	0.7272727272727273	8	0.2653061224489796	0.7272727272727273	12	8	0	0	0	1.0	7	7	0.8666666666666667	13	0.0	0.6666666666666666	-0.0999999982851209	0.5000000078542712	0.6520725938350009	0.5428622303570662	1.1615706459226387e-09	0.5001590291073694	0.9655997681166567	0.5143716156740851	0	1.0	0.0
6861	0.0017701550302369332	5.413605820309389e-05	5.194198339303953e-05	0.9980573085208254	None	0.25	1	0.36363636363636365	4	0.7857142857142857	11	0.2222222222222222	0.7857142857142857	15	11	0	0	0	0.8888888888888888	8	9	1.0666666666666667	16	0.0	1.0	0.05243304899068525	0.5645648002263542	0.01093769765155483	0.5956373978019701	0.09467808149893227	0.5573461249239723	0.5853383927928922	0.5726021556476334	0	1.0	0.0
1800	None	None	None	None	None	0.3333333333333333	1	0.5555555555555556	5	0.5454545454545454	6	0.43333333333333335	0.09090909090909091	4	1	8	7	0	0.8333333333333334	5	6	0.8666666666666667	13	0.4117647058823529	0.4	0.09999995057790322	0.5000001348923222	0.24151706391776875	0.5118744490032626	0.08457443669355966	0.5193107340498716	0.6666589101571099	0.5103975545672609	1.0	0.5	0.0
6910	0.016955797325401888	0.003927180025019884	-0.003620612806196502	0.9513118529215476	None	0.25	1	0.4	4	0.75	9	0.25925925925925924	0.75	13	9	0	0	0	0.6666666666666666	6	9	0.9333333333333333	14	0.0	1.0	0.5284736043312822	0.6394023623197496	-0.012082101161684707	0.5599788752011947	0.09999988382335619	0.5000007337084337	0.9118419733267952	0.5674079694312082	0	0	0.0
1616	None	None	None	None	None	0.3333333333333333	1	0.5	4	0.6666666666666666	6	0.3142857142857143	0.6666666666666666	10	6	0	0	0	0.7142857142857143	7	5	0.7333333333333333	11	0.0	0.6666666666666666	-0.06369297097628088	0.6498742144027215	0.027804236772525626	0.5728562553160258	0.0612633124868877	0.6864992693940314	0.6255638528973889	0.6376705791229977	0	1.0	0.0
7312	0.0015108890916459988	0.00013397873634492135	-0.00010266086179994042	0.9973120953610772	None	0	0	0.5	3	0.7142857142857143	5	0.375	0.7142857142857143	8	5	0	1	0	0.6666666666666666	4	6	0.6	9	1.0	0.8	0.010654905891308946	0.5158692430183353	-0.08784692711052414	0.5313004922368707	0.245256667403009	0.6798573045971134	0.8007904851138147	0.5778597136214108	0.75	0.625	0.0
1767	None	None	None	None	None	0	0	0.5	3	0.6666666666666666	4	0.4444444444444444	0.6666666666666666	7	4	0	0	0	0.5	3	6	0.5333333333333333	8	0.0	0.4	0.14707177439706542	0.5163654789380315	0.09999633619086147	0.5000144348549102	-0.10596212870019321	0.5559536949757061	0.7497730936447058	0.5241727413256051	0	1.0	0.0
7420	0.007770700758872167	0.0006400836093262112	0.0006163589260797986	0.973261058345671	None	0.25	1	0.4	4	0.7692307692307693	10	0.23809523809523808	0.7692307692307693	14	10	0	0	0	0.7777777777777778	7	9	1.0	15	0.0	1.0	-0.13227093838272497	0.9942836270275616	-0.12864947240807073	0.5740244123455357	0.09999999999822134	0.5000000000052399	0.8294123406181203	0.8604452064569102	0	0	0.0
5244	0.00030788220417601707	9.23842306904297e-07	-7.32701529972869e-07	0.9999985498583652	None	0.25	1	0.4	4	0.75	9	0.25	0.75	13	9	0	0	0	0.875	8	7	0.9333333333333333	14	0.0	1.0	0.09833355758638254	0.5000000000000001	0.061474247461325016	0.561195084589834	0.09999901468479058	0.5000081037763443	0.5443359876736623	0.5204923539594535	0	1.0	0.0
4988	0.00015972811675805682	1.2712087349107238e-06	7.624573035689177e-07	0.9999982403199021	None	0.25	1	0.36363636363636365	4	0.7857142857142857	11	0.2222222222222222	0.7857142857142857	15	11	0	0	0	0.8888888888888888	8	9	1.0666666666666667	16	0.0	1.0	-0.1903328860065308	0.9788270998349541	0.24052002967454414	0.5716589938647524	0.09999999999309898	0.5000000001056677	0.8527637910901045	0.7980393975037877	0	0.6	0.0
2835	0.0014966760761402531	3.984371034343082e-05	3.866263837248068e-05	0.9963208934223244	None	0	0	0.5555555555555556	5	0.45454545454545453	5	0.7222222222222222	0.36363636363636365	8	4	4	5	0	0.5	3	6	0.8666666666666667	13	0.625	0.5714285714285714	0.00012656773226205946	0.5002259375692322	0.0999912596466708	0.5000475883608339	0.23942390890396661	0.547174517702606	0.7273728074072771	0.5158576048091285	1.0	1.0	0.0
5651	1.9248251865671334e-05	1.850094002576802e-05	1.7566328168859282e-05	0.9998463153863807	None	0.25	1	0.36363636363636365	4	0.7857142857142857	11	0.2222222222222222	0.7857142857142857	15	11	0	0	0	0.8888888888888888	8	9	1.0666666666666667	16	0.0	1.0	0.006516565228683184	0.5	-0.060896323741031856	0.6673244941758298	0.0037764346253343676	0.5132041669290662	0.602303562812478	0.5620893526279963	0	1.0	0.0
5037	0.009969075338241705	0.00034726271537031126	0.0003455451712473907	0.9799050081697248	None	0.25	1	0.4	4	0.7692307692307693	10	0.23809523809523808	0.7692307692307693	14	10	0	0	0	0.7777777777777778	9	7	1.0	15	0.0	1.0	6.223785397294838e-08	0.5000150216070021	0.09999802285954569	0.5000001236049599	0.2108627525361845	0.5900118378806957	0.7029178071893513	0.5303023930137954	0	0.9285714285714286	0.0
2836	0.002236698844328833	0.00016859977252983369	0.00012748873409658477	0.994296778429264	None	0	0	0.35294117647058826	6	0.6521739130434783	15	0.5555555555555556	0.6521739130434783	21	15	3	0	0	0.5555555555555556	9	5	1.6666666666666667	25	0.0	0.4	2.125074045679859e-09	0.5000000472968137	5.7216017356163926e-05	0.5006144294773752	-0.013400495485329853	0.6423487303974084	0.5652321157547848	0.5488462815694659	0	1.0	0.0
5433	0.0011380313174853187	0.0002072214827777279	0.00020657749050743054	0.9980321385594015	None	0.25	1	0.4	4	0.75	9	0.25925925925925924	0.75	13	9	0	0	0	0.6666666666666666	6	9	0.9333333333333333	14	0.0	1.0	0.0025178692516901564	0.5241852328819008	7.902762784127648e-27	0.5	-0.0556326281987408	0.5799216341653167	0.5666967052095225	0.5348822581284044	0	1.0	0.0
4294	0.0014831753430813298	0.0005129342548978345	0.00031052016527801334	0.9987388159735995	None	0.25	1	0.4	4	0.75	9	0.25925925925925924	0.75	13	9	0	0	0	0.6666666666666666	6	9	0.9333333333333333	14	0.0	1.0	-0.09998656138584092	0.5009465690535665	0.004781793246447377	0.5241526895990546	0.004297856024256948	0.6116291119843796	0.6249623208022358	0.5460885962671767	0	0.46153846153846156	0.0
2251	None	None	None	None	None	0	0	0.6666666666666666	2	0.5	1	0.6666666666666666	0.5	3	1	0	2	0	0.6666666666666666	3	2	0.26666666666666666	4	1.0	0	5.980449079905939e-12	0.5000000000039104	0.09999830422145063	0.500000447748666	0.04418865063069648	0.5538619964953707	0.6009782129738814	0.518016281289937	0.8333333333333333	0.6666666666666666	0.0
5324	0.0050712207246589565	0.002211538901709157	-0.0011801624022565516	0.9936410383308757	None	0.25	1	0.36363636363636365	4	0.7857142857142857	11	0.2222222222222222	0.7857142857142857	15	11	0	0	0	0.8888888888888888	8	9	1.0666666666666667	16	0.0	1.0	0.30755415461847757	0.5000000000000002	0.19639898504678097	0.9999175154985531	0.05713053025615269	0.5093763869779222	0.7393744884356082	0.9587814938450523	0	0.4	0.0
4565	0.01035660968192681	0.0010974352067533188	0.0010934832779831015	0.9778590278747613	None	0.25	1	0.4	4	0.75	9	0.25925925925925924	0.75	13	9	0	0	0	0.6666666666666666	6	9	0.9333333333333333	14	0.0	1.0	0.15144757542942086	0.9664375900345424	0.05336186912913286	0.5782795799864936	0.09974616605999573	0.5000000000000001	0.6936500593637653	0.7729963625749584	0	1.0	0.0
2559	0.00011535907928326752	1.8684201425639287e-06	1.8251171785926585e-06	0.9999948019961228	None	0.3333333333333333	3	0.5714285714285714	12	0.3448275862068966	10	0.4305555555555556	0.1724137931034483	13	5	17	0	0	0.8888888888888888	8	9	2.066666666666667	31	0.0	0.6923076923076923	-0.09999999811769329	0.5000020594943273	-0.16263452171446938	0.9148132261017617	-0.05701249174989984	0.5251342616250327	0.621435271122634	0.6952616288482643	0	1.0	0.0
3997	0.00013728132524612574	8.651377882708008e-07	8.263572846892003e-07	0.9999921461286618	None	0	0	0.375	3	0.8	8	0.3333333333333333	0.8	11	8	0	0	0	0.4444444444444444	9	4	0.8	12	0.0	1.0	-0.06930400084385169	0.5691509181022518	0.01468267880618411	0.6192796802735105	-0.00915901034204714	0.6070473405948751	0.6189881167797029	0.5986714308824842	0	1.0	0.0
4357	0.002821683247078471	7.038371091334113e-05	-4.945512008711868e-05	0.9948842857873932	None	0.25	1	0.4	4	0.75	9	0.25925925925925924	0.75	13	9	0	0	0	0.6666666666666666	6	9	0.9333333333333333	14	0.0	1.0	4.358794617004493e-06	0.5000183896246793	-0.09999999709586288	0.5000000653615891	-0.03280561287170909	0.6382767554543002	0.6071760530613781	0.5471896658446385	0	1.0	0.0
6498	0.001859771513395247	0.0009379059556371435	0.0009178504715430327	0.9942808163963063	None	0.2	1	0.4166666666666667	5	0.6666666666666666	10	0.4722222222222222	0.5333333333333333	11	8	5	4	0	1.0	6	6	1.1333333333333333	17	0.36363636363636365	0.36363636363636365	0.09999939613789013	0.5000003740268525	0.13001749852109254	0.5435515939554767	-0.08307351861236852	0.5163887128146782	0.7224899209364313	0.5200083760867944	0.13636363636363635	0.36363636363636365	0.0
4454	0.001171428394785132	0.00043263953760392277	0.00017657980365526498	0.9990685990359038	None	0.25	1	0.4	4	0.75	9	0.25925925925925924	0.75	13	9	0	0	0	0.6666666666666666	6	9	0.9333333333333333	14	0.0	1.0	0.02912596627693655	0.5238986838703866	0.0934686254794166	0.591519548510189	-0.10640721508114388	0.5323397744759593	0.6961774931463615	0.549459249454523	0	0.46153846153846156	0.0
3059	1.6287399314189898e-06	6.348037123601181e-07	4.4873742627442e-07	0.999714639814423	None	0	0	0.3333333333333333	2	0.8571428571428571	6	0.36	0.8571428571428571	8	6	0	0	0	1.0	5	5	0.6	9	0.0	0	-0.09990700833226566	0.500132084083617	0.09982926457421067	0.5001489150891651	1.562388552689991e-08	0.50000008498607	0.6932455817677615	0.5000936947210125	0	1.0	0.0
3649	0.00404117315704456	0.00022618044759553098	-1.4662139973964166e-05	0.994109655849236	None	0.25	1	0.4	4	0.7692307692307693	10	0.23809523809523808	0.7692307692307693	14	10	0	0	0	0.7777777777777778	9	7	1.0	15	0.0	1.0	-0.06907171070797932	0.6409661914945259	0.018962724260514853	0.6778071060748082	-0.09958254118364725	0.5041523498957892	0.6649102121171533	0.6098370745112799	0	1.0	0.0
6184	1.0361965612662714e-07	1.3141518641084021e-08	9.14384729291157e-09	0.9999919652661932	None	0.25	1	0.4	4	0.7692307692307693	10	0.23809523809523808	0.7692307692307693	14	10	0	0	0	0.7777777777777778	9	7	1.0	15	0.0	1.0	0.09908266251132203	0.5	0.21875933271168901	0.6016963158755816	6.969346255332908e-05	0.5007511309269917	0.7096012198858443	0.5345732939878395	0	0.9285714285714286	0.0
4151	1.4700694031166513e-05	4.450942935377295e-06	4.4509429240027235e-06	0.9987521571469391	None	0	0	0.5	2	0.75	3	0.6	0.75	5	3	0	0	0	0.4	2	5	0.4	6	0.0	0	0.19101171775149206	0.5785426392656826	-0.0995751017237437	0.500176387607276	0.0010188524800958504	0.5041205629611054	0.7694308716855256	0.5278031083735905	0	1.0	0.0
426	None	None	None	None	None	0	0	0.2916666666666667	7	0.6363636363636364	21	0.7291666666666666	0.030303030303030304	3	1	31	9	0	0.75	8	6	2.3333333333333335	35	0.140625	0.8888888888888888	0.10070732993250556	0.6183167504988341	0.061276179651160126	0.6909796143685876	0	0.5	0.6157823661973176	0.6056438381011121	1.0	1.0	0.0
777	None	None	None	None	None	0	0	0.5	2	0.75	3	0.6	0.75	5	3	0	0	0	0.4	2	5	0.4	6	0.0	0	0.0007086430865987764	0.5331291168035265	-0.05811538966193995	0.6765733488288396	0.12308310972757615	0.5079315364509808	0.6844919432871304	0.5746468893348815	0	1.0	0.0
2506	None	None	None	None	None	0	0	0.38461538461538464	5	0.5882352941176471	10	0.6333333333333333	0.35294117647058826	9	6	9	7	0	0.8333333333333334	6	5	1.2666666666666666	19	0.3684210526315789	0.2857142857142857	0.09999995663770435	0.5000001568458159	0.048209040109497406	0.6593365478184144	0.00020684057803147172	0.6694465800035138	0.6700199508719412	0.6119083334586596	1.0	1.0	0.0
5842	0.011937028590656571	0.008030167384645653	-0.00047339027860040687	0.9883508267485654	None	0.25	1	0.36363636363636365	4	0.7857142857142857	11	0.2222222222222222	0.7857142857142857	14	11	1	0	0	0.8888888888888888	8	9	1.0666666666666667	16	0.0	1.0	-0.10282507328285255	0.6139952716677128	0.05535564418923178	0.5404240046600721	0.5409967487220964	0.6254486213950551	0.9396117942527261	0.5937868769005464	0	0.7857142857142857	0.0
5179	0.007882066310005018	0.005960494643756923	0.0010645458332420546	0.9956330896387172	None	0.25	1	0.36363636363636365	4	0.7857142857142857	11	0.2222222222222222	0.7857142857142857	15	11	0	0	0	0.8888888888888888	8	9	1.0666666666666667	16	0.0	1.0	0.09999998998983617	0.500000999506672	0.004071718018098714	0.5411636384111479	0.35700983023259447	0.5303632904212539	0.813618340864189	0.5238680835380922	0	1.0	0.0
3063	0.003624359336993946	0.0004769919473616611	-0.00045156274182875134	0.9963970272447046	None	0	0	0.3333333333333333	3	0.8181818181818182	9	0.52	0.7272727272727273	11	8	1	2	0	1.0	5	5	0.8666666666666667	13	0.6666666666666666	0.25	0.41296291592349677	0.9998512200985437	0.09841700115102717	0.510201706298448	0.30775724241744895	0.8399894962288444	0.8824088979935557	0.9708000079910032	1.0	0.9090909090909091	0.0
2197	None	None	None	None	None	0	0	0.5	3	0.6666666666666666	4	0.5714285714285714	0.6666666666666666	7	4	0	1	0	0.2857142857142857	7	2	0.5333333333333333	8	1.0	1.0	-0.03769200377626588	0.6205003161045476	0.37077405865513696	0.5525345386837845	0.027381870905292382	0.5615758216554337	0.8571660703518126	0.5785237778936809	1.0	0.8571428571428571	0.0
4314	2.7973383462474098e-08	2.7511400942698495e-08	2.75110409836758e-08	0.9999967734464953	None	0.25	1	0.4	4	0.75	9	0.25925925925925924	0.75	13	9	0	0	0	0.6666666666666666	9	6	0.9333333333333333	14	0.0	1.0	0.08805041299470855	0.5045583677363743	0.7520916267835773	0.9459130101189159	2.7963973138847385e-06	0.500006226228252	0.9665387846481003	0.7231095127373071	0	1.0	0.0
3729	3.5817144009232243e-07	2.476342975911584e-08	2.0920053006558227e-08	0.9999948077005624	None	0	0	0.4	4	0.6923076923076923	9	0.23809523809523808	0.6923076923076923	13	9	1	0	0	0.7777777777777778	9	7	1.0	15	0.0	0.8	-0.09672668805370707	0.6776273760816997	0.05790938408914138	0.5320484567538711	1.2530521024207647e-06	0.5001951479306904	0.6358219428126842	0.5721625886945244	0	1.0	0.0
6438	0.00017019095927331383	4.5757379488283776e-07	-2.0590997097409193e-07	0.999998112883544	None	0.3333333333333333	1	0.4444444444444444	4	0.7272727272727273	8	0.28888888888888886	0.7272727272727273	12	8	0	0	0	0.5555555555555556	5	9	0.8666666666666667	13	0.0	1.0	0.27989339091463716	0.5271967608088047	0.08359068582427491	0.623859700529946	0.09954994365447953	0.501131613023394	0.7090826723614192	0.5514327867306392	0	1.0	0.0
3144	0.002178492039358598	0.00011034054564937875	8.503367142268394e-05	0.9947081081241294	None	0.25	1	0.45454545454545453	5	0.6428571428571429	9	0.4444444444444444	0.6428571428571429	14	9	1	0	0	1.0	6	6	1.0666666666666667	16	0.0	0.4	0.11159371335162145	0.6026063272490925	-0.04251088654356042	0.5114302019298376	0.07308725383331338	0.6659498430694811	0.6657029256497973	0.5948365829224783	0	0.8571428571428571	0.0
1078	None	None	None	None	None	0	0	0.6	3	0.4	2	0.4666666666666667	0.4	3	2	3	3	0	0.6	5	3	0.4666666666666667	7	0.3333333333333333	0	0.0996584944908743	0.5000870512352231	1.5213434787429765e-06	0.5000031579951798	0.09999997929150396	0.5067469396239608	0.6155259909979108	0.5022791703489081	1.0	1.0	0.0
5961	0.015318739248286329	0.002047930104361309	0.0010636522882335345	0.9944523238781933	None	0.25	1	0.4	4	0.75	9	0.25925925925925924	0.75	13	9	0	0	0	0.6666666666666666	6	9	0.9333333333333333	14	0.0	1.0	-0.09999556572230787	0.5000088927871871	0	0.5	0.09999959165735291	0.5000064172949097	0.6934882342109838	0.5000051033606991	0	0.9230769230769231	0.0
3328	0.000812390116410692	0.0007039939324691053	0.0006354919165348558	0.9992625437130045	None	0.3333333333333333	1	0.4444444444444444	4	0.7272727272727273	8	0.2653061224489796	0.7272727272727273	12	8	0	0	0	1.0	7	7	0.8666666666666667	13	0.0	0.6666666666666666	-0.09999011811034235	0.5000073830179483	0.030465625320106778	0.5894881307655261	-0.09978154423849156	0.5329586225311947	0.6489527948903294	0.5410660522931028	0	0	0.0
2720	6.094330954479714e-08	5.766276337972395e-08	3.109933779854465e-08	0.9999911469636403	None	0.2	1	0.4166666666666667	5	0.5625	9	0.4	0.1875	4	3	13	10	0	0.5555555555555556	5	9	1.2	18	0.3448275862068966	0.6666666666666666	-0.05009771479027405	0.6500358843980981	0.09132177703824478	0.5498989211973538	0.00021953685194672258	0.5002938517243765	0.642625448208154	0.5679629614174054	1.0	1.0	0.0
2091	None	None	None	None	None	0	0	0.5	3	0.7142857142857143	5	0.42857142857142855	0.7142857142857143	8	5	0	1	0	0.42857142857142855	7	3	0.6	9	1.0	0.6666666666666666	-0.039257684718055894	0.6473441462357559	0.05628940008938964	0.66674146744596	0.00047902928305784253	0.509044372755159	0.6262186602890785	0.6096124698542562	1.0	1.0	0.0
6554	0.0007194328425393863	6.54555074579632e-05	-3.0772204746487406e-05	0.998522278795816	None	0.25	1	0.4	4	0.75	9	0.25	0.75	13	9	0	0	0	0.875	8	7	0.9333333333333333	14	0.0	1.0	0.09975403797081968	0.5000000000000001	-0.002752231965989653	0.5000656256952273	0.05798429805468468	0.5441225357594339	0.6045614449847534	0.5147634505756278	0	1.0	0.0
2960	7.075800696590835e-05	6.502385552358152e-08	-4.606460832738955e-08	0.9999758622806807	None	0.25	1	0.4	4	0.75	9	0.25925925925925924	0.75	13	9	0	0	0	0.6666666666666666	9	6	0.9333333333333333	14	0.0	1.0	-0.06456907820672808	0.5365306999480515	0.25384267726925297	0.5896641361651728	0.07654654320154206	0.5748705193226048	0.7768887815711615	0.567151152140237	0	0.15384615384615385	0.0
3982	0.0009624744590793497	7.374638511119747e-05	4.72734908082919e-05	0.9993042451159103	None	0.25	1	0.36363636363636365	4	0.7857142857142857	11	0.2222222222222222	0.7857142857142857	15	11	0	0	0	0.8888888888888888	9	8	1.0666666666666667	16	0.0	1.0	0.06229238974568552	0.5276774344488043	3.2051195076248046e-07	0.5000080016793813	-0.026509610498572072	0.632418228831226	0.5949039473400307	0.5542407258250269	0	0.4	0.0
840	None	None	None	None	None	0	0	0.25	1	1.0	4	0.6	0	0	0	5	9	0	0.4	2	5	0.4	6	0.6428571428571429	0	0	0	0	0	0	0	0	0	0	0	0
5107	0.0062689047082789	0.0007123825915171654	0.00017700310103977343	0.993000875003978	None	0.2	1	0.3333333333333333	4	0.8	12	0.20987654320987653	0.8	16	12	0	0	0	1.0	9	9	1.1333333333333333	17	0.0	1.0	0.14719729359544842	0.5577662237818221	0.09999993664841368	0.5000352642786288	-0.621667243841723	0.6206091935221668	0.9708386402126716	0.5600731712904933	0	1.0	0.0
7190	0.00395778331252167	0.0005931872742191005	-0.0005148253266825117	0.99382737357678	None	0.25	1	0.4	4	0.75	9	0.25925925925925924	0.75	13	9	0	0	0	0.6666666666666666	6	9	0.9333333333333333	14	0.0	1.0	0.03150746804980678	0.51201783545584	0.010890316978397306	0.5246673779927452	1.5634457694134054	0.5	0.9992946911292031	0.5122334149134774	0	1.0	0.0
6148	0.006507308694412398	0.00024260483383451714	0.00022394686155984854	0.9937221570884959	None	0.25	1	0.4	4	0.7692307692307693	10	0.23809523809523808	0.7692307692307693	14	10	0	0	0	0.7777777777777778	7	9	1.0	15	0.0	1.0	-0.08643934203716372	0.5656317564745843	-0.09999999999981979	0.5000000000003806	0.335945636822112	0.6139271619378922	0.8814249204852448	0.5603625593539456	0	1.0	0.0
3910	0.0019752239247558855	0.0001303527724947319	-6.208325032208028e-05	0.9960340766309557	None	0	0	0.42857142857142855	3	0.75	6	0.3333333333333333	0.75	9	6	0	1	0	0.8333333333333334	6	5	0.6666666666666666	10	1.0	0.4	0.07144524358359698	0.5815126197603436	0.19545946011230686	0.9999829896554786	-0.09999997004548707	0.5000000228493416	0.7785144191398591	0.9774721902326157	1.0	0.8888888888888888	0.0
780	None	None	None	None	None	0	0	0.2	1	1.0	5	0.4666666666666667	0	0	0	6	5	0	0.6	3	5	0.4666666666666667	7	0.3125	0	0	0	0	0	0	0	0	0	0	0	0
3980	0.00010752047605386189	1.6511946849045845e-06	-1.5585280712254582e-06	0.9999999903668269	None	0.2	1	0.3333333333333333	4	0.8	12	0.20987654320987653	0.8	16	12	0	0	0	1.0	9	9	1.1333333333333333	17	0.0	1.0	0.10018605565437422	0.6176137393340888	0.06381128283953527	0.5247787142283723	0.023864770370070298	0.5220024342193565	0.5780353740194456	0.5553303645232444	0	0.9375	0.0
1753	None	None	None	None	None	0	0	0.6	3	0.6	3	0.5833333333333334	0.6	6	3	0	1	0	0.3333333333333333	6	2	0.4666666666666667	7	1.0	0.4	-0.09999055205598188	0.500036859478697	0.07677706748337196	0.5156711005775284	0.09893296812076023	0.5035439218550525	0.7079754610951824	0.5064186726054607	1.0	1.0	0.0
1779	None	None	None	None	None	0	0	0.6666666666666666	2	0.5	1	0.6666666666666666	0.5	3	1	0	0	0	0.6666666666666666	3	2	0.26666666666666666	4	0.0	0	0.0817813522007725	0.5200489852909941	-0.09919638797979616	0.5007573010582781	-0.030577364407833818	0.627170670044984	0.6922761336393272	0.5501117052750147	0	1.0	0.0
2063	None	None	None	None	None	0	0	0.45454545454545453	5	0.5	7	0.5333333333333333	0	0	0	15	15	0	0.8333333333333334	6	5	1.0666666666666667	16	0.4411764705882353	0.6	0	0	0	0	0	0	0	0	0	0	0
3098	0.006932166961501443	0.001772072884352428	0.0014688412163115583	0.9985342381946499	None	0.25	1	0.4	4	0.7692307692307693	10	0.23809523809523808	0.7692307692307693	14	10	0	0	0	0.7777777777777778	7	9	1.0	15	0.0	1.0	0.07621412787663133	0.6577790255672584	0.0008269894996435839	0.545619867224055	-0.5140972537878454	0.9999997497968958	0.9849193829567058	0.9952544815856739	0	1.0	0.0
916	None	None	None	None	None	0.125	1	0.2222222222222222	4	0.8	20	0.42857142857142855	0	0	0	26	17	0	0.7777777777777778	9	7	1.8	27	0.30357142857142855	0.16666666666666666	0	0	0	0	0	0	0	0	0	0	0
3437	0.004378032222651732	0.0005161302640386691	0.00010957953423644126	0.9943103883164929	None	0.2	1	0.3333333333333333	4	0.8	12	0.20987654320987653	0.8	16	12	0	0	0	1.0	9	9	1.1333333333333333	17	0.0	1.0	0.061718531429532	0.574329124406669	0.040505504384431214	0.5176878261828253	0.24924535250582247	1.0	0.770058555893535	1.0	0	0.6875	0.0
4634	6.01651979722054e-05	9.235266642993003e-07	-7.921656476525276e-07	0.9999985414198483	None	0.25	1	0.36363636363636365	4	0.7857142857142857	11	0.2222222222222222	0.7857142857142857	15	11	0	0	0	0.8888888888888888	9	8	1.0666666666666667	16	0.0	1.0	0.22438641054811895	0.5698447046117093	-0.09018393220001826	0.6946983069186372	0.06782700751491344	0.5024571814829923	0.7790453201613785	0.5917185980588154	0	1.0	0.0
3760	0.00013729943316914746	6.63739308369988e-07	-5.799108107794303e-09	0.9999972878103537	None	0.25	1	0.4	4	0.7692307692307693	10	0.23809523809523808	0.7692307692307693	14	10	0	0	0	0.7777777777777778	9	7	1.0	15	0.0	1.0	-0.008687588941522613	0.6255690981719314	0.09999864545373731	0.5000059236010603	0.048548763699565047	0.5255495988797072	0.6093731624093874	0.5511179182742694	0	1.0	0.0
3411	0.0004287509090800361	0.00015882703443904095	-6.895387441225203e-06	0.9997576377030234	None	0.25	1	0.4	4	0.75	9	0.25925925925925924	0.75	13	9	0	0	0	0.6666666666666666	6	9	0.9333333333333333	14	0.0	1.0	0.05829866542243538	0.5214756220497373	-0.08202938432022375	0.6550278127323381	0.008681382325347113	0.6193708590020194	0.6361911570169347	0.5998121971683303	0	1.0	0.0
3022	1.1518431345702826e-07	2.415428760798575e-08	2.4117248741762184e-08	0.9999947933712238	None	0	0	0.25	1	1.0	3	1.0	1.0	4	3	0	3	0	0.2	1	5	0.3333333333333333	5	1.0	0	-0.0948581541726278	0.5092310457551041	0	0.5	2.423784692102041e-07	0.5000703927497191	0.6099652613694366	0.5031007894196816	1.0	1.0	0.0
2857	4.227084391400394e-06	1.378168816357776e-06	-1.3780104140263589e-06	0.9995874242044256	None	0	0	0.3333333333333333	2	0.8333333333333334	5	0.4	0.8333333333333334	6	5	1	2	0	0.8	4	5	0.5333333333333333	8	0.4	0	0.09877592501159152	0.5014431633676681	0.094156529480554	0.5212403687624463	1.0267298214425996e-07	0.5000052708116046	0.6119589729094279	0.5075666215251915	1.0	1.0	0.04234307367631776
687	None	None	None	None	None	0	0	0.38461538461538464	10	0.5135135135135135	19	0.7222222222222222	0.1891891891891892	14	7	24	0	0	0.6666666666666666	9	6	2.6	39	0.0	0.9142857142857143	1.153479647427251e-06	0.5000026449010507	0.07660969310964949	0.6336418934926448	7.902762784127648e-27	0.5	0.5893160866273724	0.5455304600328273	0	0.9285714285714286	0.0
472	None	None	None	None	None	0	0	0.4444444444444444	8	0.4583333333333333	11	0.7222222222222222	0.20833333333333334	10	5	15	0	0	1.0	6	6	1.7333333333333334	26	0.0	0.4	0.1055355345842427	0.5734100070838513	1.5348921666369684e-06	0.5000260059763385	-0.09853846910344151	0.5148842119027134	0.6968067151351877	0.5295850775069756	0	0	0.0
452	None	None	None	None	None	0	0	0.4	4	0.5384615384615384	7	0.625	0.38461538461538464	9	5	5	2	0	0.375	8	3	1.0	15	0.2	0.8333333333333334	-0.0731754898641167	0.5644420547639565	0.0006709542536145158	0.5005357812593023	-0.13107773549046445	0.5344061419619803	0.6358942832007415	0.5332172867637406	0.0	0	0.0
2126	None	None	None	None	None	0	0	0.2857142857142857	2	0.75	6	0.6666666666666666	0	0	0	9	7	0	0.6	3	5	0.6666666666666666	10	0.3181818181818182	0	0	0	0	0	0	0	0	0	0	0	0
2623	0.00016857568715889252	3.566062497508075e-06	3.518684546999505e-06	0.9949709078085454	None	0.4	2	0.5384615384615384	7	0.47058823529411764	8	0.4523809523809524	0.29411764705882354	10	5	8	0	0	0.8571428571428571	7	6	1.2666666666666666	19	0.0	0.6153846153846154	-0.028494838816466757	0.5085633648049716	-0.09091853796277502	0.5993013183830803	0.3623775898581226	0.9999999782018563	0.8821037347682671	0.9975908859562372	0	1.0	0.0
5821	0.0010461966426151897	0.00012064644896165611	0.00011992564204986195	0.9975689224431348	None	0.25	1	0.4	4	0.75	9	0.25925925925925924	0.75	13	9	0	0	0	0.6666666666666666	9	6	0.9333333333333333	14	0.0	1.0	-0.11943507820672508	0.5531732847930081	-0.033165681159675095	0.6834189267187999	0.09998025818630521	0.5000697943840477	0.7188061532313104	0.5812165465204656	0	1.0	0.0
3920	0.00018209663086174858	3.874749813584959e-07	3.874720623319283e-07	0.999996715932318	None	0.5	1	0.6666666666666666	4	0.5	3	0.4444444444444444	0.5	7	3	0	0	0	0.5	3	6	0.5333333333333333	8	0.0	1.0	-0.01420692169561948	0.6656583348096662	0.010614857363597109	0.5075409475611855	0.09998818412438434	0.5000113922030566	0.6212737013673422	0.5596171067702318	0	1.0	0.0
4892	0.00025595633416279715	3.086618686832451e-05	1.3331612685634394e-05	0.9993286152988755	None	0	0	0.42857142857142855	3	0.75	6	0.3333333333333333	0.75	9	6	0	1	0	0.8333333333333334	5	6	0.6666666666666666	10	1.0	0.4	0.11718565604731632	0.6776021918229511	7.902762784127648e-27	0.5	0.018982116061462308	0.510807164084227	0.6221857425375192	0.5651286552076019	0.2222222222222222	0	0.0
4501	0.0003186023949851688	9.353358965483311e-05	9.352291872681525e-05	0.9985756117856972	None	0.25	1	0.4	4	0.75	9	0.25925925925925924	0.75	13	9	0	0	0	0.6666666666666666	9	6	0.9333333333333333	14	0.0	1.0	0.023749136141643902	0.5919588947696688	0.16208661941449315	0.5887467389268378	-0.06755683111868924	0.6997525214928417	0.6813629193938008	0.6284699832835035	0	1.0	0.0
1439	None	None	None	None	None	0.058823529411764705	1	0.3333333333333333	12	0.6274509803921569	32	0.654320987654321	0.5294117647058824	38	27	14	1	0	1.0	9	9	3.533333333333333	53	0.047619047619047616	0.7727272727272727	0.09999999994818752	0.500000309234144	0.05089059601783955	0.6584348629273685	0.3005064280223612	0.7041519099093105	0.7356335889187553	0.6242965778405248	1.0	1.0	0.0
4351	0.0034077977303431962	0.0006817660339895801	-0.0006534721940903617	0.9964033354741267	None	0.2	1	0.3333333333333333	4	0.8	12	0.20987654320987653	0.8	16	12	0	0	0	1.0	9	9	1.1333333333333333	17	0.0	1.0	-0.04930385805459396	0.6558774173413918	0.01251839425184446	0.5442367767566545	0.11799153700401074	0.5573975216571742	0.6587813609667139	0.5868595369745833	0	1.0	0.0
2593	4.009062979589055e-07	1.2656375858621434e-07	8.332358412590446e-08	0.9999671787040701	None	0	0	0.2857142857142857	2	0.75	6	0.5555555555555556	0.25	4	2	5	10	0	0.2222222222222222	2	9	0.6666666666666666	10	0.8333333333333334	1.0	8.584728005895718e-07	0.5000096812302622	0.09998908679134286	0.5000286615972792	0.018049101912391	0.5500265151274154	0.6080746230821811	0.516738009940814	1.0	1.0	0.0
3571	0.007061076534738669	0.0029201362544453557	0.0028934211914693935	0.9864238238387367	None	0.25	1	0.36363636363636365	4	0.7857142857142857	11	0.2222222222222222	0.7857142857142857	15	11	0	0	0	0.8888888888888888	9	8	1.0666666666666667	16	0.0	1.0	-0.09999872682842285	0.500359232277527	0.049477541006115615	0.5650552774743398	0.09999999856416475	0.500000000607137	0.7003890087538559	0.521914413691122	0	0.7333333333333333	0.0
3372	0.0009133427670091546	0.00039247454466125113	0.00025718992180851554	0.9991796072375442	None	0.25	1	0.4	4	0.7692307692307693	10	0.23809523809523808	0.7692307692307693	14	10	0	0	0	0.7777777777777778	9	7	1.0	15	0.0	1.0	0.023235989308751197	0.5933809085556118	0.035788370718498594	0.5130876848712498	0.09929982918318996	0.5028864232946728	0.5825023814112169	0.5367559251032175	0	1.0	0.0
1577	None	None	None	None	None	0.5	1	0.6666666666666666	4	0.5	3	0.4	0.5	7	3	0	0	0	0.8	5	4	0.5333333333333333	8	0.0	1.0	-0.09999999011591248	0.5000000652203875	-0.4326769368078084	0.9867158935549867	0.08800810346355088	0.5117322980131127	0.8977006061933305	0.8102420883862337	0	1.0	0.0
2241	None	None	None	None	None	0.3333333333333333	1	0.5	4	0.7	7	0.2857142857142857	0.7	11	7	0	0	0	0.8571428571428571	6	7	0.8	12	0.0	1.0	-0.09999724232708099	0.5001036951453236	-0.029712937177303222	0.6836977570980206	-0.09999999743962425	0.5000000195965423	0.582082925093389	0.5639177480700879	0	1.0	0.0
5624	0.0047831633278962215	0.004324604069108442	-0.0006176650159194091	0.9948564963644273	None	0.25	1	0.4	4	0.7692307692307693	10	0.23809523809523808	0.7692307692307693	14	10	0	0	0	0.7777777777777778	9	7	1.0	15	0.0	1.0	0.09999976418030106	0.5000154694243587	0.10657360031492753	0.9815219346365184	0.14505975835244414	0.5675580107717594	0.60315685538724	0.804525943718508	0	1.0	0.0
6133	0.005893843721868932	0.0009986185139087605	0.0009750747413461405	0.9929656873864315	None	0.25	1	0.4	4	0.7692307692307693	10	0.23809523809523808	0.7692307692307693	14	10	0	0	0	0.7777777777777778	7	9	1.0	15	0.0	1.0	1.668563553630762e-12	0.5000000186481959	0.160286880837711	0.6335353624560631	0.4774527666026816	0.5794469828108354	0.8864266255461163	0.5718261794675693	0	0.07142857142857142	0.0
6609	0.006376769196043419	0.002443588715317655	0.002279769979295925	0.9913905439002383	None	0.25	1	0.4	4	0.75	9	0.25925925925925924	0.75	13	9	0	0	0	0.6666666666666666	6	9	0.9333333333333333	14	0.0	1.0	0.09992516285614733	0.5028588991527639	0.07883065227910456	0.6376392335735647	0.09999731897397507	0.5018867778321602	0.5248525851296135	0.5485230723044832	0	1.0	0.0
350	None	None	None	None	None	0.2	4	0.42857142857142855	18	0.5245901639344263	32	0.7777777777777778	0.21311475409836064	25	13	37	5	0	1.0	9	9	4.2	63	0.07575757575757576	0.8888888888888888	-0.09951666084554366	0.5371274280809277	7.902762784127648e-27	0.5000000000000013	-0.031301242127888464	0.5273018528390562	0.6006553316253381	0.5214950525495134	1.0	1.0	0.0
7049	0.00018679008681682087	6.457254276210206e-05	-5.920267326431413e-05	0.9996103616937554	None	0.25	1	0.4	4	0.7692307692307693	10	0.23809523809523808	0.7692307692307693	14	10	0	0	0	0.7777777777777778	7	9	1.0	15	0.0	1.0	7.902762784127648e-27	0.5	-0.057280116486913904	0.6621431593920583	0.02182872294734604	0.5005401842511629	0.599615582903937	0.5560155581818671	0	0.42857142857142855	0.0
5930	0.004160334628908253	0.0032860442185028925	-0.0022229584941126507	0.9974370757563247	None	0.25	1	0.4	4	0.75	9	0.25925925925925924	0.75	13	9	0	0	0	0.6666666666666666	9	6	0.9333333333333333	14	0.0	1.0	0.0523589787436014	0.5000000000000001	0.09952028132501868	0.6376330870990048	-0.09661094103377091	0.5128277569473657	0.6955646420208519	0.5511890281388567	0	1.0	0.0
6875	None	None	None	None	None	0	0	0.2903225806451613	9	0.6818181818181818	30	0.7301587301587301	0.5909090909090909	34	26	11	0	0	0.7777777777777778	7	9	3.066666666666667	46	0.0	0.5641025641025641	0.1406009740190884	0.5706379679636232	0.04481465756656979	0.5454917398038769	-0.05691220204252403	0.5164205610717078	0.6932447561470421	0.5442697692847367	0	0	0.0
1773	None	None	None	None	None	0	0	0.3611111111111111	13	0.5490196078431373	28	0.7361111111111112	0.29411764705882354	23	15	29	6	0	0.8888888888888888	8	9	3.533333333333333	53	0.1111111111111111	0.782608695652174	0.053165837145256856	0.6584242847331422	0.008996711200195935	0.5192533513523718	0.04106651226174944	0.5684823122197344	0.5886656120407107	0.5832990343245131	0.9565217391304348	0.9565217391304348	0.6064219777411028
1372	None	None	None	None	None	0	0	0.5	2	0.6666666666666666	2	0.5555555555555556	0.6666666666666666	4	2	0	0	0	1.0	3	3	0.3333333333333333	5	0.0	0	0.06395063912567271	0.5459089239002035	2.5427723028022204e-22	0.5	0.09182832318980891	0.507499165284616	0.5965727480442883	0.517838532305663	0	1.0	0.0
2431	None	None	None	None	None	0.5	1	0.6666666666666666	4	0.5714285714285714	4	0.36	0.5714285714285714	7	4	1	3	0	1.0	5	5	0.6	9	1.0	1.0	0.0654906153573281	0.5119860559297801	0.05438840284259654	0.5086617366475863	0.08445463275299515	0.5570451341905457	0.5324936564816334	0.5259584904050321	1.0	1.0	0.0
1536	None	None	None	None	None	0	0	0.75	3	0.25	1	0.75	0	2	0	3	1	0	0.5	4	2	0.4	6	0.125	0.4	0	0	0	0	0	0	0	0	0	0	0
5009	0.007726017223964714	0.0011579276006892397	0.000498983849753059	0.9892456777069484	None	0.2	1	0.3333333333333333	4	0.8	12	0.20987654320987653	0.8	16	12	0	0	0	1.0	9	9	1.1333333333333333	17	0.0	1.0	0.17528028463356912	0.6354167723804254	0.03882917475634123	0.5670312325704339	0.0999999999998706	0.5000000000000726	0.6360230945067816	0.5683424762577153	0	0	0.0
5862	0.0004113156430792649	4.519245121731472e-05	4.3564145266214685e-05	0.9994489797475109	None	0.25	1	0.4	4	0.75	9	0.25925925925925924	0.75	13	9	0	0	0	0.6666666666666666	6	9	0.9333333333333333	14	0.0	1.0	0.010188813489728065	0.5772897637392655	0.2293238532206016	0.5662102565303179	0.04439423436470267	0.5128515482018554	0.7212301533636168	0.5522650878051826	0	0.23076923076923078	0.0
1964	None	None	None	None	None	0.2	3	0.5625	18	0.35555555555555557	16	0.746031746031746	0.2	22	9	24	3	0	0.7777777777777778	7	9	3.1333333333333333	47	0.07692307692307693	0.75	0.0005511524433328744	0.5913282984284786	0.0027029228523898314	0.5093233608261505	-0.021264342322802065	0.6482742453145132	0.5763322035400846	0.5840463100034633	1.0	1.0	0.0
6315	0.004642101844912427	0.001720226883789287	0.0016741798324301316	0.9947630183427346	None	0.25	1	0.36363636363636365	4	0.7857142857142857	11	0.2222222222222222	0.7857142857142857	15	11	0	0	0	0.8888888888888888	8	9	1.0666666666666667	16	0.0	1.0	-0.09965691081549649	0.5356849440741088	0.09265286656454652	0.5863970780242078	0.09999999999985025	0.5000000000064913	0.7032344135452494	0.5409144486847712	0	0.13333333333333333	0.0
2112	None	None	None	None	None	0.125	1	0.5555555555555556	10	0.32	8	0.675	0.08	9	2	17	0	0	0.625	5	8	1.8	27	0.0	0.9565217391304348	-0.0034850577866001814	0.6642414285528477	-0.09314553353693868	0.6953067392710884	0.09999272226901458	0.5000104153147543	0.6929005461757219	0.6230343308810541	0	1.0	0.0
5469	0.018364912910333767	0.017175855484123252	0.017160064901849733	0.9870315364323861	None	0.25	1	0.4	4	0.7692307692307693	10	0.23809523809523808	0.7692307692307693	14	10	0	0	0	0.7777777777777778	7	9	1.0	15	0.0	1.0	0.09999835329610693	0.500108247114538	0.20320634338621657	0.5929173602651715	0.2549423619282369	0.5673405031286949	0.6605167459178879	0.5537482260856902	0	0.07142857142857142	0.0
4868	0.007319531630834402	0.00404034750089575	0.0036538519981372725	0.9949631821211528	None	0.25	1	0.4	4	0.75	9	0.25925925925925924	0.75	13	9	0	0	0	0.6666666666666666	9	6	0.9333333333333333	14	0.0	1.0	0.09996848349543089	0.5	0.051341633176939815	0.5150358589605633	0.09548773994186552	0.625445783041059	0.5569197743296829	0.547596251932076	0	0.23076923076923078	0.0
1646	None	None	None	None	None	0.5	3	0.5333333333333333	8	0.55	11	0.5238095238095238	0.5	18	10	3	0	0	0.8571428571428571	7	6	1.4666666666666666	22	0.0	0.75	0.08834970456621202	0.5839879012050396	0.09999987062215027	0.5000075806067377	3.201523940677173e-11	0.500009418824477	0.6099870039188273	0.5282394091542473	0	0.9444444444444444	0.0
2469	None	None	None	None	None	0.1111111111111111	1	0.35	7	0.6428571428571429	18	0.46875	0.25	11	7	18	11	0	1.0	8	8	2.0	30	0.3055555555555556	0.4166666666666667	0.014048667748700602	0.584376797147082	0.08235618841545826	0.5320394183576174	0.1737133248054583	0.6008568976430391	0.6591369157075659	0.5726600431452763	1.0	0.9090909090909091	0.0
6086	0.00014251388801106907	1.905985465519747e-05	-2.780833585963348e-07	0.9996031170484238	None	0.25	1	0.4	4	0.75	9	0.25925925925925924	0.75	13	9	0	0	0	0.6666666666666666	6	9	0.9333333333333333	14	0.0	1.0	0.11143358061491246	0.5713651216818697	0.06919133731011666	0.9997195638138795	0.019267831704272733	0.5065566939897749	0.6271346925059086	0.9443200512979111	0	1.0	0.0
6167	0.003995141321630352	0.0024612382078216394	0.00028880597301699017	0.9967548627853827	None	0.2	1	0.3333333333333333	4	0.8	12	0.20987654320987653	0.8	16	12	0	0	0	1.0	9	9	1.1333333333333333	17	0.0	1.0	0.06805116451313079	0.6306341570029618	0.05698186101299194	0.5692724517904795	0.09999879918680758	0.5000021754718287	0.5501201027614429	0.5674063314108431	0	1.0	0.0
4317	0.0040863299012367646	0.0018268197318921445	0.0011985405547713269	0.9962881298696602	None	0.25	1	0.4	4	0.7692307692307693	10	0.23809523809523808	0.7692307692307693	14	10	0	0	0	0.7777777777777778	9	7	1.0	15	0.0	1.0	0.00040862865946111334	0.5029494525030079	0.00037098334812536986	0.5016108212804119	0.17915628264412464	0.6435613694929586	0.6990603805968101	0.5505844001660044	0	1.0	0.0
2779	3.03096159748011e-05	2.5912658559417245e-07	-2.5806740056498593e-07	0.9999905998278933	None	0.2	1	0.5833333333333334	7	0.375	6	0.5	0.0625	4	1	13	11	0	1.0	6	6	1.2	18	0.4074074074074074	0.6666666666666666	3.142607119457305e-18	0.5	-0.004900822588150114	0.6263242675817707	0.08013779238303345	0.5785756952822189	0.6051128201758278	0.569007522141831	0.5	0.5	0.0
4328	0.0053504787811343366	0.00028797572861216696	-8.49828364853233e-05	0.9991080371281231	None	0.25	1	0.4	4	0.7692307692307693	10	0.23809523809523808	0.7692307692307693	14	10	0	0	0	0.7777777777777778	7	9	1.0	15	0.0	1.0	-0.08727823727795461	0.6681039123000851	0.09999486271530691	0.5000238690313848	0.12126911753539885	0.621766777082145	0.7098301537501222	0.5984290586582903	0	1.0	0.0
4462	2.055596874551616e-07	6.967135871711342e-08	1.8491563820893415e-08	0.999989467055131	None	0.14285714285714285	1	0.3125	5	0.7619047619047619	16	0.2839506172839506	0.7619047619047619	21	16	1	0	0	1.0	9	9	1.5333333333333334	23	0.0	0.8571428571428571	0.14852502716279448	0.5309508496126026	9.555330179978105e-11	0.5030737024201535	7.902762784127648e-27	0.5	0.6682218469044956	0.5113527866428862	0	0	0.0
1347	None	None	None	None	None	0	0	0.75	3	0.3333333333333333	1	0.625	0.3333333333333333	4	1	0	0	0	0.5	4	2	0.3333333333333333	5	0.0	0.6666666666666666	0.08292914720777704	0.513120357512797	-0.05908141679795611	0.5544542301023967	0.09999794116568257	0.5000014333674166	0.670590609852636	0.5225832490669282	0	1.0	0.0
744	None	None	None	None	None	0.058823529411764705	1	0.16216216216216217	6	0.8301886792452831	44	0.6790123456790124	0.11320754716981132	11	6	43	1	0	1.0	9	9	3.6666666666666665	55	0.011764705882352941	0.84	0.0002694358098559282	0.5000450543136767	0.10855195661916273	0.9250850007021745	0.09034216785986798	0.6423245476292403	0.6203398197339633	0.7375086716674216	0.2727272727272727	0.36363636363636365	0.0
761	None	None	None	None	None	0	0	0.5	2	0.3333333333333333	1	0.625	0	0	0	4	10	0	0.5	2	4	0.3333333333333333	5	0.8333333333333334	0.6666666666666666	0	0	0	0	0	0	0	0	0	0	0
6819	2.274508411510665e-08	2.2153900071687018e-08	3.2636560331447076e-10	0.9999972389264373	None	0.25	1	0.4	4	0.7692307692307693	10	0.23809523809523808	0.7692307692307693	14	10	0	0	0	0.7777777777777778	7	9	1.0	15	0.0	1.0	0.1029751765793792	0.5194723423292137	-0.013255375629035596	0.6625824098483879	2.2145534006670604e-05	0.500071915179245	0.6240380844769605	0.5624259078350549	0	0.9285714285714286	0.0
1860	None	None	None	None	None	0	0	0.25	1	1.0	3	1.0	0.6666666666666666	3	2	1	5	0	0.2	1	5	0.3333333333333333	5	1.0	0	1.9466358793679057e-06	0.5001193859493105	0	0.5	0.15103387705595134	0.5112791099570501	0.6708376223668142	0.5038000633996597	1.0	1.0	0.0
1053	None	None	None	None	None	0	0	1.0	1	0	0	1.0	0	0	0	1	6	0	0.5	2	1	0.13333333333333333	2	1.0	0	0	0	0	0	0	0	0	0	0	0	0
2790	0.000295655146427872	4.558497247015992e-06	3.6507350925385587e-06	0.9999920518714712	None	0.3333333333333333	1	0.5	4	0.6666666666666666	6	0.3055555555555556	0.6666666666666666	10	6	0	0	0	1.0	6	6	0.7333333333333333	11	0.0	0.4	3.558513779292795e-10	0.5000080567903423	0.5720582621587653	0.5112847795058533	-0.32268975669666344	0.9997194456380801	0.9785977191302129	0.9394152173385103	0	1.0	0.0
7137	0.00017047369477028094	2.640732074971595e-05	2.6343110835109382e-05	0.9995503466893779	None	0.25	1	0.4	4	0.7692307692307693	10	0.23809523809523808	0.7692307692307693	14	10	0	0	0	0.7777777777777778	7	9	1.0	15	0.0	1.0	1.8318244801186715e-12	0.5000641910738949	0.10234708877819702	0.5597866699977013	0.022180926910396397	0.5	0.6081683772359517	0.5200353562111143	0	0.9285714285714286	0.0
2466	None	None	None	None	None	0.5	1	0.5714285714285714	4	0.625	5	0.3333333333333333	0.625	9	5	0	0	0	0.8333333333333334	5	6	0.6666666666666666	10	0.0	1.0	0.04876608340382043	0.5225092031659136	0.09998239902232281	0.5000244333102413	0.05697761947407457	0.5742754168101857	0.5593059814433252	0.5324138047969489	0	1.0	0.0
3507	0.011216275295503344	0.0009426614641709699	-6.444711496229548e-05	0.9914182494241599	None	0.25	1	0.4	4	0.75	9	0.25	0.75	13	9	0	0	0	0.875	8	7	0.9333333333333333	14	0.0	0.8571428571428571	0.15021166621509197	0.5315875008671295	0.00040411354147685706	0.5203703324131945	0.0998551511165485	0.5001431020576458	0.6507727787759275	0.517377777933418	0	0	0.0
3028	0.00031524104532279864	8.39554353423435e-05	-8.235251781874205e-05	0.9999025211452297	None	0.2	2	0.36363636363636365	8	0.6666666666666666	20	0.4444444444444444	0.6333333333333333	27	19	4	2	0	0.8888888888888888	9	8	2.1333333333333333	32	0.5	0.43478260869565216	0.07621015846695775	0.524868984833297	0.07111173362187066	0.589072064435434	0.010867906789725804	0.5632579102950817	0.5807005432367242	0.5592275863451794	0.6666666666666666	0.37037037037037035	0.0
4223	0.005567990292923812	0.0027599397373527425	-0.002728839191536157	0.9921183914422375	None	0.25	1	0.4	4	0.7692307692307693	10	0.23809523809523808	0.7692307692307693	14	10	0	0	0	0.7777777777777778	7	9	1.0	15	0.0	1.0	0.09992427598236094	0.5000877947479131	0.08851986370822137	0.5300190673950608	0.10234049529830613	0.6287856310655036	0.5355526551648983	0.5537566514983358	0	1.0	0.0
3735	0.00034457750455853915	0.0001866170952004589	0.00018313588804668435	0.9988672641815441	None	0.25	1	0.4	4	0.7692307692307693	10	0.234375	0.7692307692307693	14	10	0	0	0	1.0	8	8	1.0	15	0.0	0.8571428571428571	-0.09976266468208303	0.500737065502151	2.4186370142509814e-08	0.5000012880088341	0.03048106211022167	0.5	0.6355794409486053	0.500246117995083	0	1.0	0.0
4972	0.0026386936433451203	0.00026076623027798185	0.00021293520784651564	0.9962411333275187	None	0.25	1	0.4	4	0.7692307692307693	10	0.23809523809523808	0.7692307692307693	14	10	0	0	0	0.7777777777777778	9	7	1.0	15	0.0	1.0	-0.09842471326592235	0.5000000000000001	5.895352465972761e-26	0.5	-0.05288695656738851	0.6317970107743217	0.6008894699642631	0.544873417651755	0	1.0	0.0
7509	0.0036722581161923143	0.0003573207131866277	0.00022878488842844046	0.9946343853721518	None	0.25	1	0.4	4	0.75	9	0.25925925925925924	0.75	13	9	0	0	0	0.6666666666666666	6	9	0.9333333333333333	14	0.0	1.0	-0.15538005170684632	0.5	-0.03267146321244431	0.6683572188353105	0.05624614344826345	0.587350342291743	0.7198153580676926	0.5869236491083023	0	0.5384615384615384	0.0
2684	None	None	None	None	None	0.4	4	0.5652173913043478	13	0.40625	13	0.4722222222222222	0.3125	22	10	11	4	0	0.8888888888888888	9	8	2.2666666666666666	34	0.2857142857142857	0.88	0.0854204577166712	0.5340509500526535	-0.33880368536993144	1.0	0.014757934130656857	0.5661253565915043	0.9800035138789859	0.9999999999997087	1.0	0.8636363636363636	0.5274595639407629
3314	None	None	None	None	None	0.16666666666666666	3	0.28205128205128205	11	0.7321428571428571	41	0.7160493827160493	0.39285714285714285	31	22	26	4	0	1.0	9	9	3.8666666666666667	58	0.0851063829787234	0.7755102040816326	0.045814768141981696	0.5215248923872561	0.0005907106597956459	0.5760820255721515	0.023359040216276113	0.5067865915227088	0.5472592626841112	0.5349438513096071	0.0	0	0.0
7186	0.006205711243375226	0.0037239866795906826	0.003723297707530323	0.993050884853148	None	0.25	1	0.4	4	0.75	9	0.25	0.75	13	9	0	0	0	0.875	7	8	0.9333333333333333	14	0.0	1.0	-0.09989090299827645	0.5082916849806287	-0.09994677227242704	0.5000257212300746	0.4311272369429301	0.6840278363923025	0.9243780965142353	0.5667342095227699	0	0.07692307692307693	0.0
3109	0.0043289778391264406	0.00013938640737548854	3.99794359612076e-05	0.9917755486254809	None	0	0	0.3333333333333333	2	0.8571428571428571	6	0.36	0.8571428571428571	8	6	0	0	0	1.0	5	5	0.6	9	0.0	0	0.09471826192031449	0.5240681886985463	0.02583889487339011	0.5203055579021783	0.38100508133876165	0.5133965979023611	0.8238743651446105	0.5192582485607661	0	0.5	0.0
933	None	None	None	None	None	0	0	0.4166666666666667	5	0.5333333333333333	8	0.85	0.4	11	6	5	3	0	0.8	4	5	1.1333333333333333	17	0.3333333333333333	0.6666666666666666	-0.0983662750059144	0.5492427244176912	-0.17326562076390173	1.0	0.08659452977069343	0.5070010470669317	0.8429912017118734	1.0	1.0	0.9090909090909091	0.0
2031	None	None	None	None	None	0	0	0.3333333333333333	1	1.0	2	0.6666666666666666	0	0	0	3	0	0	0.6666666666666666	2	3	0.26666666666666666	4	0.0	0	0	0	0	0	0	0	0	0	0	0	0
2522	None	None	None	None	None	1.0	1	1.0	4	0.25	1	0.5	0.25	5	1	0	0	0	0.75	3	4	0.4	6	0.0	1.0	1.0246014845630008e-06	0.5000451520624106	-0.047191013554276	0.5266081561930094	-0.2130206598162982	0.6999247071799195	0.7143010447348882	0.5788085798592022	0	0.4	0.0
1423	None	None	None	None	None	0.25	1	0.45454545454545453	5	0.6428571428571429	9	0.32653061224489793	0.5	10	7	5	6	0	1.0	7	7	1.0666666666666667	16	0.5454545454545454	0.4444444444444444	-0.09978453113060044	0.5016866381053793	0.07455511359324776	0.5581581802708274	0.0645697179298921	0.6530739865825083	0.6933754378514877	0.5722422307613526	1.0	1.0	0.0
1561	None	None	None	None	None	0	0	0.375	9	0.5757575757575758	19	0.6481481481481481	0.36363636363636365	19	12	15	1	0	0.6666666666666666	6	9	2.3333333333333335	35	0.037037037037037035	0.6206896551724138	0.1237864780514832	0.5842848047526428	0.10699824195688797	0.5921315221963289	0.1450007242297375	0.6648577100861904	0.5738632243656978	0.6144515792814804	0.9473684210526315	1.0	0.0
5220	0.0019823068012289596	0.0004534282067428077	0.00040578000817959904	0.9980751422734742	None	0.3333333333333333	1	0.5	4	0.6666666666666666	6	0.3142857142857143	0.6666666666666666	10	6	0	0	0	0.7142857142857143	5	7	0.7333333333333333	11	0.0	1.0	-0.07501006817921367	0.5285896087028671	5.3597540474473904e-11	0.5000000219771945	0.15927774047074222	0.5199079486862851	0.726119726819995	0.5161741309525185	0	0.1	0.0
545	None	None	None	None	None	0	0	0.75	3	0.5	2	0.6666666666666666	0	1	0	4	3	0	1.0	3	3	0.4	6	0.2727272727272727	0.6666666666666666	0	0	0	0	0	0	0	0	0	0	0
6324	0.007877643705420632	0.005779207290726865	0.00466859031310258	0.9945317476615744	None	0.25	1	0.36363636363636365	4	0.7857142857142857	11	0.2222222222222222	0.7857142857142857	15	11	0	0	0	0.8888888888888888	8	9	1.0666666666666667	16	0.0	1.0	0.09993830351701397	0.5191150840437939	0.06368047585114721	0.6219795873471972	-0.09999999957693784	0.5036562177569984	0.6994297572221844	0.548933025497868	0	0.9333333333333333	0.0
2352	None	None	None	None	None	0	0	0.6	3	0.6	3	0.5833333333333334	0.6	6	3	0	1	0	0.3333333333333333	6	2	0.4666666666666667	7	1.0	0.4	0.09999999999998276	0.500000000000604	0.09996980189293991	0.5001035443811767	7.902762784127648e-27	0.5	0.6156992975959756	0.5000345147943654	1.0	1.0	0.0
6398	0.00048124315944677134	4.736789001237128e-06	1.977693735201478e-06	0.9999383501998484	None	0.25	1	0.4	4	0.75	9	0.25925925925925924	0.75	13	9	0	0	0	0.6666666666666666	6	9	0.9333333333333333	14	0.0	1.0	0.09999764552084359	0.5001557728881679	0.2329446544903644	1.0	0.09999855693153414	0.5000014854161596	0.7635222914019334	1.0	0	1.0	0.0
2018	None	None	None	None	None	0.25	1	0.5	5	0.46153846153846156	6	0.5	0.15384615384615385	4	2	10	8	0	0.8333333333333334	5	6	1.0	15	0.36363636363636365	0.4	0.013074118434268686	0.6558070428705447	0.059252815469055385	0.5166999118365498	-0.0419653141678406	0.6621466052608969	0.6239530074203072	0.6133591764160163	1.0	1.0	0.0
948	None	None	None	None	None	0.16666666666666666	3	0.3333333333333333	13	0.6607142857142857	37	0.7160493827160493	0.44642857142857145	35	25	22	5	0	1.0	9	9	3.8666666666666667	58	0.13157894736842105	0.9230769230769231	0.15820895106269	0.6357336446273746	4.803341678744101e-12	0.5008799675261952	0.04472221957938922	0.5395755607958511	0.6606522500093058	0.5596354689775309	0.0	0	0.0
5371	0.01464455088699812	0.003249155833966155	0.0018857453581513936	0.9779809990561221	None	0.25	1	0.4	4	0.7692307692307693	10	0.23809523809523808	0.7692307692307693	14	10	0	0	0	0.7777777777777778	7	9	1.0	15	0.0	1.0	0.20909444027992188	0.5382443884087407	-0.031212449005143507	0.6613191661417794	0.2071508112659814	0.540834183322572	0.7586451513715108	0.5814476308352452	0	1.0	0.0
6414	0.0003469135837460516	0.00019133192313257658	0.00019130942490998005	0.9997399541326577	None	0.25	1	0.4	4	0.7692307692307693	10	0.23809523809523808	0.7692307692307693	14	10	0	0	0	0.7777777777777778	7	9	1.0	15	0.0	1.0	0.0974779806796392	0.5040788904642058	0.09997731068990019	0.5009167187075702	0.011374995296739977	0.5461957011807113	0.6015402734285862	0.5171011683425759	0	1.0	0.0
6936	0.0006125027697235979	5.2360018252811995e-05	-1.8457398583699977e-05	0.9994433780709968	None	0.25	1	0.4	4	0.75	9	0.25925925925925924	0.75	13	9	0	0	0	0.6666666666666666	6	9	0.9333333333333333	14	0.0	1.0	0.008889680817833468	0.5113351099042257	0.3857455136756778	0.5778363303749926	0.07867453679334799	0.6720424916225423	0.840693353137906	0.5887727819288828	0	0.8461538461538461	0.0
7281	5.112547408331825e-06	1.3495128794819789e-06	6.020826342038224e-07	0.9994761557197837	None	0.25	1	0.4	4	0.7692307692307693	10	0.23809523809523808	0.7692307692307693	14	10	0	0	0	0.7777777777777778	7	9	1.0	15	0.0	1.0	0.0030709840939514236	0.5	-0.028368882974740113	0.6897180795103185	0.030356181314306136	0.5513027408730931	0.6005859437793775	0.5829541669951364	0	1.0	0.0
1220	None	None	None	None	None	0.5	2	0.7	7	0.3076923076923077	4	0.75	0.15384615384615385	6	2	8	4	0	0.8	4	5	1.0	15	0.25	0.5454545454545454	-0.025313084316947676	0.6213746995184708	0.0999997665280341	0.5000006850743037	0.2601808967580331	0.5657787564283004	0.7651496397453915	0.5629999663023885	0.75	0.6666666666666666	0.0
2619	0.00033975155963363556	9.083385756490964e-05	8.976327289067768e-05	0.9916912826949853	None	0	0	0.4	2	0.8	4	0.4375	0.8	6	4	0	2	0	1.0	4	4	0.4666666666666667	7	1.0	0	-0.016616784497581426	0.58643690818877	-0.07634633708103669	0.5406369638355641	-0.036249186409952394	0.6600193918817088	0.6091317974856318	0.5967273939518722	1.0	1.0	0.0
2234	None	None	None	None	None	0	0	0.25925925925925924	7	0.6842105263157895	26	0.8888888888888888	0.10526315789473684	9	4	30	1	0	0.5555555555555556	5	9	2.6666666666666665	40	0.01694915254237288	0.8571428571428571	-0.04467419579107655	0.5809200423212746	0.09955380445646039	0.5053883736451062	-0.0201962628396116	0.6758097830665123	0.6813999502301217	0.5892572276983777	0.8888888888888888	1.0	0.0
6043	4.2975075060371784e-08	1.9274851456482312e-08	1.9270168405406298e-08	0.9999973043414385	None	0.25	1	0.4	4	0.7692307692307693	10	0.23809523809523808	0.7692307692307693	14	10	0	0	0	0.7777777777777778	9	7	1.0	15	0.0	1.0	6.798008794793134e-07	0.5643582676650688	-0.09999127228537122	0.5385782590248982	2.016201621890543e-05	0.5000586931940032	0.6157248541755866	0.5344224788922088	0	1.0	0.0
519	None	None	None	None	None	0	0	0.5	2	0.75	3	0.6	0.75	4	3	1	0	0	0.4	2	5	0.4	6	0.0	0	0.09999971139564864	0.5000002818640451	-0.06851386834957825	0.5185967654847459	1.5145928661034677e-17	0.5000000000000006	0.6664132969969846	0.5062015585623441	0	1.0	0.0
740	None	None	None	None	None	0	0	0.3333333333333333	2	0.8333333333333334	5	0.4	0.8333333333333334	7	5	0	0	0	0.8	4	5	0.5333333333333333	8	0.0	0	0.04243134201155106	0.5801354198736757	-0.015200313250081093	0.5921811282746544	0.06783948306177362	0.5175952846066567	0.6148148916377287	0.5635485435905363	0	0.14285714285714285	0.0
4092	0.007424476772488932	0.002742790604564578	0.0019593318190613365	0.9668339591927542	None	0	0	0.42857142857142855	3	0.75	6	0.3333333333333333	0.75	9	6	0	1	0	0.8333333333333334	5	6	0.6666666666666666	10	1.0	0.4	0.3752174709229774	0.5524155075225952	4.064332605681991e-06	0.5770154495485632	-0.09999996686691635	0.5000005532250784	0.8855062361405047	0.5433054557872968	0.3333333333333333	0.3333333333333333	0.0
898	None	None	None	None	None	0	0	0.3333333333333333	4	0.6	9	0.7083333333333334	0	0	0	16	8	0	0.6666666666666666	6	4	1.1333333333333333	17	0.2222222222222222	0.5	0	0	0	0	0	0	0	0	0	0	0
5674	0.008842712966436265	0.0020336365283454933	0.00044821079986997217	0.9742786223171627	None	0.125	1	0.3684210526315789	7	0.5769230769230769	15	0.4444444444444444	0.5	19	13	8	5	0	0.7777777777777778	9	7	1.8666666666666667	28	0.35714285714285715	0.5714285714285714	0.3417427725114249	0.5571296248139921	0.09910386332048707	0.5071487433209104	-0.07043430458886644	0.9905405575825379	0.8612849564478984	0.83705154145975	1.0	1.0	0.0
615	None	None	None	None	None	0	0	0.34615384615384615	9	0.6111111111111112	22	0.5277777777777778	0.3611111111111111	21	13	16	0	0	0.8888888888888888	8	9	2.533333333333333	38	0.0	0.4827586206896552	0.02465215537840561	0.5657388740086978	2.4542441691734474e-21	0.5000000001032864	0.00014609945867155458	0.5511597232500521	0.5296584347678762	0.5390738439334248	0	0	0.0
4461	0.0021482815902702846	0.0013501986991978764	-0.0010127624470421643	0.9993663218188974	None	0.25	1	0.4	4	0.75	9	0.25925925925925924	0.75	13	9	0	0	0	0.6666666666666666	9	6	0.9333333333333333	14	0.0	1.0	0.09906816271420797	0.5000000000000001	0.06269075312554465	0.6124057078314364	0.08805155294292243	0.7244410741102222	0.5765827715952337	0.616490437038029	0	0.9230769230769231	0.0
1996	None	None	None	None	None	0	0	0.5	3	0.7142857142857143	5	0.42857142857142855	0.7142857142857143	8	5	0	1	0	0.42857142857142855	3	7	0.6	9	1.0	0.6666666666666666	0.07550119540434402	0.5403904465106093	2.097991158762358e-09	0.5000002515573225	0.002058889544974578	0.5294346990312591	0.5840226065814642	0.5232990054606107	0.0	0.125	0.0
7198	0.003764381061342224	0.0019364244176424568	0.0018765911730139703	0.9924565471303544	None	0.25	1	0.4	4	0.7692307692307693	10	0.23809523809523808	0.7692307692307693	14	10	0	0	0	0.7777777777777778	9	7	1.0	15	0.0	1.0	-0.09999972605687173	0.5000585514923245	0.012804366159984879	0.6672575729698862	0.07816951704431122	0.5530103626255555	0.6982717024929992	0.5751661957068381	0	1.0	0.0
537	None	None	None	None	None	0	0	0.5	3	0.7142857142857143	5	0.375	0.7142857142857143	8	5	0	1	0	0.6666666666666666	6	4	0.6	9	1.0	0.4	1.8882010488918084e-08	0.500004875564289	0.17833548949167555	0.6261915482467555	0.13175304816126582	0.6427921887500944	0.679511311842342	0.5909301808600937	1.0	1.0	0.0
5473	0.02344074139829233	0.0029304828156135644	0.002048281837484186	0.9470002003017107	None	0.25	1	0.4	4	0.75	9	0.25925925925925924	0.75	13	9	0	0	0	0.6666666666666666	6	9	0.9333333333333333	14	0.0	1.0	0.38353361147446385	0.594671928897285	0.042171076217567625	0.584468311605711	0.5526346841422	0.6565481943926703	0.9013684467260883	0.6124135078690183	0	1.0	0.0
2995	0.003663089837737602	0.00039919800203876447	-0.0003179172709857891	0.9954015278327889	None	0.25	2	0.42105263157894735	8	0.6153846153846154	16	0.3888888888888889	0.5769230769230769	23	15	4	0	0	0.8888888888888888	9	8	1.8666666666666667	28	0.0	0.7	0.058749458699388565	0.5844477805582596	0.0012518464042167775	0.5264809766593224	0.30352823416590946	0.6083918349985415	0.7901643322758021	0.5734350118097474	0	0	0.0
3228	0.0005232885596809746	3.678687312554696e-05	1.3598614837869649e-05	0.9997545866405405	None	0.5	1	0.6666666666666666	4	0.5714285714285714	4	0.45	0.42857142857142855	6	3	2	4	0	0.8	5	4	0.6	9	0.8	0.8	-0.09365269842969007	0.5499926863382054	0.33352391368855416	0.5401304093113649	0.0781814300506248	0.5176139361702868	0.8519500279929035	0.5359373997101856	1.0	1.0	0.0
1469	None	None	None	None	None	0.5	1	0.6666666666666666	4	0.5714285714285714	4	0.375	0.5714285714285714	8	4	0	0	0	0.6666666666666666	4	6	0.6	9	0.0	0.8	-0.07231020317470035	0.9629171891585733	1.3141053990658772e-19	0.5000000000000002	-0.09996447080414825	0.5032704657664568	0.7412528587084323	0.7483751887305212	0	0.75	0.0
7044	0.00446710283385929	0.0010549865584057769	-0.0007709089007396665	0.9967097636566046	None	0.25	1	0.4	4	0.7692307692307693	10	0.23809523809523808	0.7692307692307693	14	10	0	0	0	0.7777777777777778	7	9	1.0	15	0.0	1.0	-0.09999406502789114	0.5007045225178037	-0.09999502864051117	0.5000372771424756	0.4672072714273311	0.6525524642341735	0.9354591814397252	0.5525753567933166	0	0.07142857142857142	0.0
7089	0.001562510643618661	0.0007920117539621314	0.0007310159134183898	0.9973491624923443	None	0.25	1	0.4	4	0.7692307692307693	10	0.23809523809523808	0.7692307692307693	14	10	0	0	0	0.7777777777777778	7	9	1.0	15	0.0	1.0	-0.0995629730003214	0.5000000000000001	-0.15224994045051216	0.6985759886123548	0.06515677534367566	0.5431999101290328	0.7251725987977498	0.5836849807310927	0	1.0	0.0
1119	None	None	None	None	None	0	0	0.2857142857142857	4	0.7368421052631579	14	0.3888888888888889	0.3157894736842105	8	6	12	0	0	0.6666666666666666	9	6	1.4	21	0.0	0.42105263157894735	0.0026890986306216565	0.5048574328229704	0.08413169607200657	0.5455741350363017	0.19061828541071016	0.7215151504395569	0.6822654619685812	0.5950161418536802	0	1.0	0.0
1883	None	None	None	None	None	0	0	0.3333333333333333	2	0.8571428571428571	6	0.6	0	0	0	8	0	0	0.6	5	3	0.6	9	0.0	0.25	0	0	0	0	0	0	0	0	0	0	0
4214	0.0018801113268444296	0.00011962238428921426	-0.00011949309943151634	0.9957256280038558	None	0.25	1	0.36363636363636365	4	0.7857142857142857	11	0.2222222222222222	0.7857142857142857	15	11	0	0	0	0.8888888888888888	9	8	1.0666666666666667	16	0.0	1.0	0.09996968459891778	0.5000234062687448	-0.025117836256842208	0.5039712788008827	-0.018348639086516124	0.6811077888928949	0.6419505390565142	0.5642139634320075	0	1.0	0.0
3056	0.0015735335829074383	0.0001330202188948006	1.2821591652936533e-05	0.9986338576240568	None	0.25	1	0.4	4	0.75	9	0.25	0.75	13	9	0	0	0	0.875	7	8	0.9333333333333333	14	0.0	0.8571428571428571	0.0893386723037081	0.537708028001111	-0.004429791901382854	0.6655392553883935	-0.0909105388224235	0.5727144184746908	0.6906838204042413	0.5932403721176196	0	1.0	0.0
1048	None	None	None	None	None	0	0	0.42857142857142855	3	0.625	5	0.5	0	0	0	9	2	0	0.8	4	5	0.6666666666666666	10	0.09090909090909091	0	0	0	0	0	0	0	0	0	0	0	0
5168	0.0006008275027957488	5.437444184649518e-06	-4.117657518080882e-06	0.9999972994412141	None	0.25	1	0.4	4	0.7692307692307693	10	0.23809523809523808	0.7692307692307693	14	10	0	0	0	0.7777777777777778	7	9	1.0	15	0.0	1.0	-0.06433085351630854	0.6568907092165001	0.0008863957427183593	0.5081784498604164	0.5046753123812178	0.5525748883947368	0.9226231104873513	0.5738936277183146	0	0.42857142857142855	0.0
2015	None	None	None	None	None	0	0	0.3333333333333333	7	0.6206896551724138	18	0.6888888888888889	0.27586206896551724	15	8	15	3	0	0.5555555555555556	5	9	2.066666666666667	31	0.1111111111111111	0.6923076923076923	0.09999361811006871	0.5002455255436434	0.08277828454807604	0.5749496463757923	4.3212107048612855e-09	0.500000017187031	0.6104025471338114	0.5252332947933686	0.8666666666666667	0.9333333333333333	0.0
623	None	None	None	None	None	0	0	1.0	1	0	0	1.0	0	0	0	1	0	0	0.5	1	2	0.13333333333333333	2	0.0	0	0	0	0	0	0	0	0	0	0	0	0
7336	0.0018357541305677992	0.0002304383947974949	-0.00020886697077400536	0.9991402394983563	None	0.25	1	0.4	4	0.7692307692307693	10	0.23809523809523808	0.7692307692307693	14	10	0	0	0	0.7777777777777778	9	7	1.0	15	0.0	1.0	0.03769605654235933	0.5479972777036232	2.0862078728098086e-23	0.5000000000000049	0.09760577383741167	0.5242664938249999	0.5998600001892808	0.5241249533464694	0	1.0	0.0
4762	0.0005250213021055002	4.7921291329786894e-06	-1.96198556087873e-06	0.9990517695797986	None	0.25	1	0.4	4	0.7692307692307693	10	0.23809523809523808	0.7692307692307693	14	10	0	0	0	0.7777777777777778	9	7	1.0	15	0.0	1.0	0.09737467393607324	0.5504770629374698	0.005284599132345529	0.5911896451819791	0.10151254047317051	0.9657880230127391	0.609313205436979	0.7864991498185039	0	0.9285714285714286	0.0
3032	None	None	None	None	None	0.16666666666666666	1	0.42857142857142855	6	0.6111111111111112	11	0.4444444444444444	0.6111111111111112	16	11	3	0	0	0.5555555555555556	5	9	1.3333333333333333	20	0.0	0.5333333333333333	0.09788274145814535	0.5132790207740311	1.9701306192292641e-22	0.5000000035579121	-0.07842011745142433	0.6286367760885205	0.6671882088980174	0.5481421961167604	0	1.0	0.0
601	None	None	None	None	None	0	0	0.09523809523809523	2	0.9310344827586207	27	0.775	0	1	0	29	0	0	0.625	8	5	2.066666666666667	31	0.0	0.7692307692307693	0	0	0	0	0	0	0	0	0	0	0
4729	0.0005371295318672914	0.00035852568790709744	5.116693017555171e-05	0.999615117991184	None	0.25	1	0.4	4	0.75	9	0.25925925925925924	0.75	13	9	0	0	0	0.6666666666666666	9	6	0.9333333333333333	14	0.0	1.0	-0.028505789986127433	0.5083439308978995	0.0001221350751955165	0.5010488129719355	-0.052927636723751795	0.5372527951200634	0.5542166981108965	0.5155667930506197	0	0.8461538461538461	0.0
6401	0.006472146859453078	0.0022042584839406763	0.0022023927842760487	0.9962170369920814	None	0.25	1	0.4	4	0.75	9	0.25925925925925924	0.75	13	9	0	0	0	0.6666666666666666	6	9	0.9333333333333333	14	0.0	1.0	0.09991121355865948	0.5017580733496408	-0.03830872154213204	0.5133034852181775	0.099992543923582	0.500487328320492	0.6573968226709928	0.505183825900633	0	1.0	0.0
3131	None	None	None	None	None	0.16666666666666666	1	0.35714285714285715	5	0.7368421052631579	14	0.3888888888888889	0.6842105263157895	18	13	2	0	0	0.6666666666666666	6	9	1.4	21	0.0	0.5333333333333333	0.04718409718698923	0.5352633078515147	-0.09987311397928045	0.5001455069338324	0.01734207078080404	0.6385924406650385	0.6604747596772631	0.5589848949870226	0	0.9444444444444444	0.0
1310	None	None	None	None	None	0	0	1.0	3	0.0	0	0.6666666666666666	0	3	0	0	1	0	0.6666666666666666	3	2	0.26666666666666666	4	1.0	1.0	0	0	0	0	0	0	0	0	0	0	0
5986	0.0049641450027525435	0.00036977633636189655	0.0002998311772471547	0.9958014908209475	None	0.25	1	0.36363636363636365	4	0.7857142857142857	11	0.2222222222222222	0.7857142857142857	15	11	0	0	0	0.8888888888888888	8	9	1.0666666666666667	16	0.0	1.0	0.11411990232409601	0.5775573159282583	0.09998885709006956	0.5000779894820202	0.09999987393378704	0.500000013646112	0.5167067189474395	0.5260651767252303	0	0	0.0
3160	0.005325102707940628	0.0002834030130053745	-1.448313302540835e-05	0.9899213602893017	None	0	0	0.29411764705882354	5	0.6521739130434783	15	0.5555555555555556	0.30434782608695654	10	7	14	5	0	0.5555555555555556	9	5	1.6666666666666667	25	0.1724137931034483	0.4	0.07655052681793464	0.5830483992173635	0.07700125512202513	0.6975125456202849	0.20483466735237937	0.5293392088292661	0.6894282176127321	0.6057361606805307	0.0	0	0.0
7046	0.0035849489109050967	0.00036919562382146536	0.00036900020311245396	0.9949112952687615	None	0.25	1	0.36363636363636365	4	0.7857142857142857	11	0.2222222222222222	0.7857142857142857	15	11	0	0	0	0.8888888888888888	8	9	1.0666666666666667	16	0.0	1.0	0.0406096402287153	0.6609125831381096	0.0438906003362792	0.6792601010081442	0.09999949316651682	0.5002609663984292	0.6278923979929969	0.6160763126575093	0	1.0	0.0
6579	0.0075258400235557596	0.0009187783824266452	0.000918155007801237	0.9868160254597902	None	0.25	1	0.4	4	0.7692307692307693	10	0.23809523809523808	0.7692307692307693	14	10	0	0	0	0.7777777777777778	7	9	1.0	15	0.0	1.0	0.00012711926920764625	0.5348945138787079	3.241347331982735e-15	0.5000000466089297	0.47036160564412716	0.6124867642345384	0.9017816944276665	0.5496345602282178	0	0	0.0
1493	None	None	None	None	None	0	0	0.25	1	1.0	3	1.0	1.0	4	3	0	0	0	0.2	5	1	0.3333333333333333	5	0.0	0	0.1541895144199561	0.5896043691639721	0.002437221354920394	0.5179291681771172	0.3923367453371887	0.5769376033595973	0.8328129512169081	0.5617081329602239	0	1.0	0.0
6194	0.0034657434482811885	0.0011247220626353779	0.000661864914382313	0.9922276814022015	None	0.25	1	0.4	4	0.7692307692307693	10	0.23809523809523808	0.7692307692307693	14	10	0	0	0	0.7777777777777778	9	7	1.0	15	0.0	1.0	-0.056678603871782196	0.6139179301165549	0.00034446501614350273	0.5115574008014705	-0.08728805561998033	0.5	0.5941930228241161	0.5424020055834203	0	1.0	0.0
1097	None	None	None	None	None	0	0	0.3	6	0.6296296296296297	17	0.5918367346938775	0.07407407407407407	7	2	21	3	0	1.0	7	7	1.9333333333333333	29	0.07317073170731707	0.25	-0.06641368603976752	0.5410285145564862	0.09999974828166507	0.5000226143329627	0.05433360326012977	0.5531101876111743	0.6669850518833087	0.5314434121800446	1.0	1.0	0.0
5781	0.001625543475028513	0.0005327520618704946	-0.00040711773342740087	0.9972613606557702	None	0.25	1	0.36363636363636365	4	0.7857142857142857	11	0.2222222222222222	0.7857142857142857	15	11	0	0	0	0.8888888888888888	8	9	1.0666666666666667	16	0.0	1.0	0.09998951559613813	0.500224868015374	-0.00895357404676951	0.6628660025566634	0.07996509164687152	0.5216002117099268	0.6135523909488142	0.5632794073522527	0	1.0	0.0
3821	0.0009567214443100137	6.344946122051201e-05	2.728137499345187e-05	0.9970902404965131	None	0.3333333333333333	1	0.4444444444444444	4	0.7272727272727273	8	0.2653061224489796	0.7272727272727273	12	8	0	0	0	1.0	7	7	0.8666666666666667	13	0.0	0.6666666666666666	0.012078757851255593	0.5310412604134337	0.00015895554074204376	0.5002592893264887	0.03779428629678936	0.5444534794707837	0.5420057604481111	0.5252823155094372	0	0.9166666666666666	0.0
1575	None	None	None	None	None	1.0	1	1.0	4	0.0	0	0.5555555555555556	0	3	0	1	3	0	1.0	3	3	0.3333333333333333	5	1.0	1.0	0	0	0	0	0	0	0	0	0	0	0
4439	None	None	None	None	None	0	0	0.3125	5	0.6666666666666666	14	0.36507936507936506	0.5714285714285714	16	12	6	0	0	0.7777777777777778	9	7	1.5333333333333334	23	0.0	0.5714285714285714	-0.09999954132145492	0.500022689384018	0.09078443124269334	0.542351444806637	4.3701761379549684e-13	0.5000000000014183	0.685509710668576	0.5141548357906549	0	1.0	0.0
6253	1.2689642520056725e-05	2.5877353716184814e-08	-1.7562787084289673e-08	0.9999971556970637	None	0.25	1	0.4	4	0.7692307692307693	10	0.23809523809523808	0.7692307692307693	14	10	0	0	0	0.7777777777777778	9	7	1.0	15	0.0	1.0	0.07219002597673478	0.5	0.09079251308755035	0.644711701730798	0.030810276077395827	0.5595818456885673	0.5646418738590877	0.569165268468087	0	1.0	0.0
7388	0.00474963936400532	0.00019525720663531734	0.00012873088282190986	0.9931417647046821	None	0.25	1	0.4	4	0.75	9	0.25925925925925924	0.75	13	9	0	0	0	0.6666666666666666	9	6	0.9333333333333333	14	0.0	1.0	0.12540724374503154	0.5881856375214586	-0.054284121591067214	0.517820721942299	0.07602901152749883	0.6497268092041449	0.6870958716474111	0.5862636187718145	0	1.0	0.0
448	None	None	None	None	None	0	0	0.4166666666666667	5	0.5	8	0.6428571428571429	0.3125	7	5	10	12	0	0.5714285714285714	7	4	1.2	18	0.5454545454545454	1.0	0.17186691216284608	0.567195721570652	0.060628381907847695	0.6283397519615745	0.07263075983150266	0.5284700176537864	0.6190730189026322	0.5752183334521545	1.0	1.0	0.0
6169	0.003070401610003117	0.0002135508407327798	-0.00019746144386586405	0.9943135455713096	None	0.25	1	0.4	4	0.75	9	0.25925925925925924	0.75	13	9	0	0	0	0.6666666666666666	6	9	0.9333333333333333	14	0.0	1.0	-0.08315393937824397	0.5654487604413723	0.0999554732847834	0.5012532361650022	0.05691636317718564	0.6928382053768152	0.7022344939263334	0.589180880642092	0	1.0	0.0
169	None	None	None	None	None	0	0	0.22727272727272727	5	0.7419354838709677	23	0.7333333333333333	0	2	0	30	2	0	0.5555555555555556	5	9	2.2	33	0.03225806451612903	0.7857142857142857	0	0	0	0	0	0	0	0	0	0	0
2396	None	None	None	None	None	0	0	0.5833333333333334	7	0.3333333333333333	5	0.37777777777777777	0.06666666666666667	8	1	8	2	0	0.5555555555555556	5	9	1.1333333333333333	17	0.15384615384615385	0.7692307692307693	0.15016009402311598	0.5818101051176666	0.09999946894506158	0.5000614007222208	0.1727364320372034	0.5443403728863201	0.5904602641294909	0.5422558606249794	0.9375	1.0	0.0
2122	None	None	None	None	None	0	0	0.3333333333333333	1	1.0	2	0.6666666666666666	0	0	0	3	9	0	0.6666666666666666	3	2	0.26666666666666666	4	0.9	0	0	0	0	0	0	0	0	0	0	0	0
866	None	None	None	None	None	1.0	1	1.0	4	0.25	1	0.5	0.25	5	1	0	0	0	0.75	3	4	0.4	6	0.0	1.0	-0.10683851844957042	0.9510959655008394	0.04007019181426482	0.5093867969252917	0.0027537729826030673	0.5309705496406711	0.8065104330729183	0.7394507713345244	0	1.0	0.0
434	None	None	None	None	None	0	0	0.2	4	0.7857142857142857	22	0.7142857142857143	0.03571428571428571	1	1	28	6	0	0.8571428571428571	7	6	2.0	30	0.1	0.32	0.09999411239369135	0.5	7.902762784127648e-27	0.5	0.011744693616048263	0.5	0.6097537996205871	0.5	1.0	1.0	0.0
2837	2.035100455953261e-08	1.82749317541957e-08	1.6438031646127007e-08	0.9999958497821014	None	0	0	0.6666666666666666	4	0.3333333333333333	2	0.5	0	2	0	5	8	0	1.0	4	4	0.5333333333333333	8	0.6666666666666666	0.5	0	0	0	0	0	0	0	0	0	0	0
1437	None	None	None	None	None	0	0	0.2	1	1.0	5	0.7	0	0	0	6	7	0	0.4	2	5	0.4666666666666667	7	0.4375	0	0	0	0	0	0	0	0	0	0	0	0
174	None	None	None	None	None	0.1	1	0.45454545454545453	10	0.45161290322580644	14	0.4074074074074074	0.12903225806451613	12	4	20	3	0	1.0	9	9	2.2	33	0.08333333333333333	0.42857142857142855	0.008704390754358084	0.6416690075569323	0.09474443957611586	0.6321037367858958	-0.08547947061775092	0.5289833830076015	0.6741996941322732	0.6018814202547268	1.0	1.0	0.0
5619	0.0069231581058934455	0.0029079155143099575	0.001676956312423893	0.9984586753110748	None	0.25	1	0.4	4	0.7692307692307693	10	0.23809523809523808	0.7692307692307693	14	10	0	0	0	0.7777777777777778	9	7	1.0	15	0.0	1.0	0.09927151986911421	0.5054668069739593	0.04441447840661257	0.5097396458655388	0.46879834116975505	0.5853740257510474	0.869645593684385	0.5337573817788853	0	0	0.0
6820	0.0098728040808046	0.0008827710985713929	0.00058186785283485	0.9847268091640782	None	0.25	1	0.4	4	0.7692307692307693	10	0.23809523809523808	0.7692307692307693	14	10	0	0	0	0.7777777777777778	7	9	1.0	15	0.0	1.0	0.2047259196813899	0.6717435540149207	0.13901031887575552	0.5645068776602876	0.0962611589599677	0.6116424726350698	0.5957498960585262	0.6169428504855701	0	1.0	0.0
7498	0.0038261714713749605	0.00017351512801112197	0.0001548384796872637	0.9916559036597922	None	0.25	1	0.4	4	0.75	9	0.25925925925925924	0.75	13	9	0	0	0	0.6666666666666666	9	6	0.9333333333333333	14	0.0	1.0	8.969941880380486e-20	0.5000000000000644	-0.07936527959205417	0.5957028062602351	0.10672428440617536	0.5000000000000001	0.6818831207917392	0.5322544517363008	0	0.3076923076923077	0.0
6481	0.001058776791732804	9.935460703989494e-05	9.791598821628433e-05	0.9970750758564862	None	0.25	1	0.4	4	0.75	9	0.25925925925925924	0.75	13	9	0	0	0	0.6666666666666666	6	9	0.9333333333333333	14	0.0	1.0	-0.0960770080768161	0.9999589575812325	0.1247967082507991	0.5162333212796992	0.023425182279513297	0.5173653466674463	0.7135116516501929	0.9680703467402503	0	1.0	0.0
5432	2.719702154874429e-06	5.798495320129534e-07	-2.9386853233349756e-07	0.9997758905937949	None	0.25	1	0.36363636363636365	4	0.7857142857142857	11	0.2222222222222222	0.7857142857142857	15	11	0	0	0	0.8888888888888888	8	9	1.0666666666666667	16	0.0	1.0	-0.049561235319540695	0.5028327975197502	0.16781009998830262	0.594837469819951	0.015114873713952263	0.5019118426590116	0.7124029649782709	0.5335311494448807	0	0.06666666666666667	0.0
1349	None	None	None	None	None	0.5	1	0.6666666666666666	4	0.5714285714285714	4	0.36	0.5714285714285714	8	4	0	0	0	1.0	5	5	0.6	9	0.0	1.0	-0.02091523005561831	0.5456284023625168	0.00011720821316043317	0.509802608426432	1.0761628177934379e-06	0.5000944374006723	0.5290024668370753	0.5185428262304581	0	1.0	0.0
379	None	None	None	None	None	0.125	1	0.3888888888888889	7	0.5416666666666666	13	0.4642857142857143	0.20833333333333334	11	5	14	0	0	0.875	7	8	1.7333333333333334	26	0.0	0.2857142857142857	-0.08801404494243069	0.5756426217671818	0.0004340184021094721	0.5011442327882217	8.924968565986574e-06	0.5000592096366123	0.6025136758246912	0.5257875006952749	0	1.0	0.0
6436	0.000411793655353427	3.594995543397319e-06	3.5864536440306387e-06	0.9999961102690167	None	0.25	1	0.4	4	0.7692307692307693	10	0.23809523809523808	0.7692307692307693	14	10	0	0	0	0.7777777777777778	7	9	1.0	15	0.0	1.0	-0.004259015324102232	0.6437536762439698	2.8395328263018384e-09	0.5000001622629947	0.14264465520738362	0.6226188571484003	0.6892269932827071	0.5900384734332121	0	1.0	0.0
5549	0.002233682365401795	0.0005233744334043194	0.000321690922593695	0.9983149973077589	None	0.25	1	0.4	4	0.75	9	0.25925925925925924	0.75	13	9	0	0	0	0.6666666666666666	6	9	0.9333333333333333	14	0.0	1.0	0.09999990937695656	0.5000001095119083	-0.006888482109599216	0.500148831291235	0.09996775382160418	0.5000019736697281	0.623352153654269	0.5000503048255859	0	1.0	0.0
715	None	None	None	None	None	0	0	0.25	1	1.0	3	1.0	1.0	4	3	0	0	0	0.2	1	5	0.3333333333333333	5	0.0	0	-0.2954404354572488	0.602662757471465	-0.08262046774530352	0.5514956684988217	-0.008328366184208355	0.6640762835581702	0.7908780361186489	0.6070511603894698	0	1.0	0.0
4717	0.00025579795360588343	2.3317978644679194e-06	-2.3265652052916552e-06	0.999999968695078	None	0.2	1	0.3333333333333333	4	0.8	12	0.20987654320987653	0.8	16	12	0	0	0	1.0	9	9	1.1333333333333333	17	0.0	1.0	0.09943857130329883	0.5073816648433588	-0.00905537787901605	0.6761628326275613	-0.03977557135810618	0.5109065519329038	0.6548600983381769	0.5670401251189849	0	1.0	0.0
5016	0.009210720215671722	0.002525090761200261	-0.002398170588460033	0.9642705684588474	None	0.25	1	0.4	4	0.7692307692307693	10	0.234375	0.7692307692307693	14	10	0	0	0	1.0	8	8	1.0	15	0.0	0.8571428571428571	0.9465261661336374	0.9998640037434979	0.007589638592551474	0.6750281207601753	0.4130696220887808	0.5148152617341761	0.9967595671700346	0.9619848436169202	0	1.0	0.0
6608	0.008685630982974878	0.004931047827335649	0.00402140220364956	0.9944836422345147	None	0.2	1	0.3333333333333333	4	0.8	12	0.20987654320987653	0.8	16	12	0	0	0	1.0	9	9	1.1333333333333333	17	0.0	1.0	0.21019460443471102	0.7304686554598415	-1.1829996774567904	1.0	0.09158345438119017	0.610585719567139	0.9999999723785397	1.0	0	1.0	0.0
3241	0.00196807379206827	0.00025291477915103863	-0.00024079205477136535	0.9945121544222583	None	0	0	0.42857142857142855	3	0.75	6	0.3333333333333333	0.75	9	6	0	1	0	0.8333333333333334	6	5	0.6666666666666666	10	1.0	0.4	-0.09999860811369599	0.5000162105769995	0.04769417458215473	0.5069978874563663	0.005941421578856143	0.6725049900019424	0.6691767570844559	0.5619791680930726	1.0	1.0	0.0
4986	0.004326361395707744	0.00024793108591890796	0.00020519123332400199	0.9969974318984925	None	0.25	1	0.4	4	0.7692307692307693	10	0.23809523809523808	0.7692307692307693	14	10	0	0	0	0.7777777777777778	7	9	1.0	15	0.0	1.0	0.07437259548238719	0.6366689295082704	1.8144568213483587e-13	0.5000000000005247	0.1337842753358809	0.5860355132455163	0.645264377073156	0.5751378960812429	0	1.0	0.0
2620	0.0014099760215903123	0.0003183717477503055	0.00011879240483810981	0.9939666064687913	None	0	0	0.35714285714285715	5	0.5789473684210527	11	0.7	0.3157894736842105	9	6	11	8	0	0.8333333333333334	5	6	1.4	21	0.34782608695652173	0.375	-0.0999999993956118	0.5000000158663874	0.00020454183190634013	0.5101582828491766	0.07123372118658566	0.5446244252940626	0.6687269624071384	0.5182928898677872	1.0	0.8888888888888888	0.45780116354420486
6328	0.0004308984062131966	2.0599139349476006e-05	-1.1183162360389674e-05	0.9999975616272905	None	0.25	1	0.4	4	0.7692307692307693	10	0.23809523809523808	0.7692307692307693	14	10	0	0	0	0.7777777777777778	9	7	1.0	15	0.0	1.0	-0.020498121622493364	0.679138294164516	-0.02656805217783178	0.6169260315148183	0.09999999999966125	0.5000000000001028	0.6587958006831273	0.6007949583745096	0	1.0	0.0
4025	0.0029154911733690184	0.0005405491754000933	0.0004555759189120226	0.9933229886674403	None	0	0	0.375	3	0.7777777777777778	7	0.3142857142857143	0.7777777777777778	10	7	0	1	0	0.7142857142857143	7	5	0.7333333333333333	11	1.0	0.6666666666666666	0.09999883031107545	0.5000091870560067	0.10810262538218929	0.6258925065313494	-0.09999998915217126	0.500000011545158	0.7236193165104452	0.5427844709204803	1.0	1.0	0.0
5947	0.012785823498920395	0.005269103622615455	-0.001248638505610336	0.9959013791593668	None	0.25	1	0.4	4	0.75	9	0.25925925925925924	0.75	13	9	0	0	0	0.6666666666666666	9	6	0.9333333333333333	14	0.0	1.0	0.09979396581330754	0.5	0.09765682577134596	0.5335361435645004	-0.0946729005824723	0.7224219003147102	0.7097311423853379	0.5899159072478303	0	1.0	0.0
1848	None	None	None	None	None	0	0	0.75	3	0.5	2	0.5	0.5	5	2	0	1	0	0.75	4	3	0.4	6	1.0	1.0	-0.09282305410382988	0.5085587958242767	0.03164132768019923	0.5908437314193333	-0.03619301940978915	0.5033528523300189	0.6245273575460426	0.5345369602932583	1.0	1.0	0.0
4937	0.008375249850516383	0.0015675180563773621	-0.0005374018577245357	0.9893659624342941	None	0.25	1	0.36363636363636365	4	0.7857142857142857	11	0.2222222222222222	0.7857142857142857	15	11	0	0	0	0.8888888888888888	8	9	1.0666666666666667	16	0.0	1.0	-0.1798363684991112	0.6069174365804704	0.04779011990631254	0.5957091051678636	0.46273023535093466	0.6007156607058739	0.9350850768650817	0.6011229520347422	0	1.0	0.0
7532	0.008712726343287496	0.004086984816794662	0.000980952418710861	0.9900269436396868	None	0.25	1	0.4	4	0.75	9	0.25925925925925924	0.75	13	9	0	0	0	0.6666666666666666	9	6	0.9333333333333333	14	0.0	1.0	-0.09980166574334762	0.5679218736113372	1.932028472414467e-06	0.5012957281083703	0.3790019501726591	0.6587134647444518	0.8853192849208571	0.5773836605460423	0	1.0	0.0
6552	0.002466117239402988	0.0005468700879348545	0.000536967460537874	0.9974002706230936	None	0.25	1	0.4	4	0.7692307692307693	10	0.23809523809523808	0.7692307692307693	14	10	0	0	0	0.7777777777777778	7	9	1.0	15	0.0	1.0	0.0019133588224499536	0.6832216286405614	0.09986922866259575	0.5031618592529348	0.09712368991039269	0.8233568693599428	0.6951732299889254	0.684279166326981	0	1.0	0.0
6027	0.004521298016334433	0.0011616679872587636	0.000210697978958052	0.9952977767709651	None	0.25	1	0.4	4	0.75	9	0.25925925925925924	0.75	13	9	0	0	0	0.6666666666666666	6	9	0.9333333333333333	14	0.0	1.0	0.09990280107353929	0.5006286546432841	0.014199729158350254	0.6630109438760553	0.0999999999972238	0.500000000006403	0.5996782908085284	0.5563640503008863	0	0	0.0
7444	0.00016464844398442208	7.132474942704115e-07	3.7400880327409705e-07	0.9999986427445533	None	0.25	1	0.36363636363636365	4	0.7857142857142857	11	0.2222222222222222	0.7857142857142857	15	11	0	0	0	0.8888888888888888	8	9	1.0666666666666667	16	0.0	1.0	-0.09902139575414518	0.5953831228152411	3.861458037432105e-05	0.5014839098100256	0.027284454029363636	0.587121651311206	0.6326582014189238	0.5617070814761307	0	1.0	0.0
2236	None	None	None	None	None	0	0	0.5	3	0.6666666666666666	4	0.4	0.6666666666666666	7	4	0	1	0	0.8	4	5	0.5333333333333333	8	1.0	0.6666666666666666	-0.02502999009998146	0.5028529735838949	2.3951002628851035e-09	0.5000007541349685	-0.016798896712875162	0.6383791224387608	0.5431960887647331	0.54816278831239	1.0	1.0	0.0
1647	None	None	None	None	None	0	0	0.6666666666666666	4	0.14285714285714285	1	0.9	0	4	0	4	0	0	0.4	2	5	0.6	9	0.0	0.8571428571428571	0	0	0	0	0	0	0	0	0	0	0
7367	0.0060469514232000515	0.004041856179028199	0.003963887640454121	0.9941754228383919	None	0.25	1	0.4	4	0.75	9	0.25925925925925924	0.75	13	9	0	0	0	0.6666666666666666	6	9	0.9333333333333333	14	0.0	1.0	0.0999833679397046	0.502789326571283	9.368268272534497e-10	0.5000000010981426	0.3744199489958138	0.6326582394801216	0.8296145796931573	0.5461016157579854	0	1.0	0.0
5904	0.001450843615256572	0.00031430010281964743	-0.00012023873094001417	0.9984343941257152	None	0	0	0.42857142857142855	3	0.75	6	0.3333333333333333	0.75	9	6	0	1	0	0.8333333333333334	5	6	0.6666666666666666	10	1.0	0.4	0.07048107612302515	0.5304845892629404	-0.09877126533267491	0.5001115926469404	-0.0671350279389822	0.6626212898401036	0.6839745561403516	0.5660724698176538	1.0	1.0	0.0
2632	1.8277507831364516e-05	1.507497390130792e-07	-1.5067175219588983e-07	0.9999963484483687	None	0	0	0.5	2	0.6666666666666666	2	0.5555555555555556	0.6666666666666666	4	2	0	0	0	1.0	3	3	0.3333333333333333	5	0.0	0	0.10158236323818426	0.5700379982906658	0.04073818030360121	0.5044760976884364	-0.04556530625239535	0.600959021162226	0.6515431139392741	0.5588405695819072	0	1.0	0.0
3520	0.0001722498091977861	7.037423849221802e-06	4.272408165771044e-06	0.9999949219710954	None	0	0	0.5	3	0.6666666666666666	4	0.4	0.6666666666666666	7	4	0	1	0	0.8	5	4	0.5333333333333333	8	1.0	0.6666666666666666	0.09765265699008491	0.5931387300646186	8.888619739894074e-09	0.50000002650777	0.09184703232844663	0.5508988151913158	0.5990044658367948	0.5482872924053482	0.8571428571428571	1.0	0.0
3204	5.8287005497936554e-06	1.9724036088422043e-06	1.9723940769526305e-06	0.999423021870708	None	0	0	0.4	2	0.8	4	0.4666666666666667	0.8	6	4	0	2	0	0.6	3	5	0.4666666666666667	7	1.0	0	-0.09970845261664321	0.5005328067736388	0.06944082810262191	0.6019376629565171	4.6151350718909334e-08	0.5000026533235347	0.666834749623937	0.5345852753176251	1.0	1.0	0.0
1872	None	None	None	None	None	0	0	0.3333333333333333	2	0.8571428571428571	6	0.36	0.8571428571428571	8	6	0	2	0	1.0	5	5	0.6	9	1.0	0	0.09999871779457396	0.5000009800892726	0.09999996110857821	0.5000000170514354	0.0937808843488677	0.5221513524793088	0.5073280092100527	0.5073884151920901	1.0	1.0	0.0
2576	0.000384713300294003	0.00013632777291266453	-0.00013631463507140221	0.9985424050958099	None	0.5	1	0.7142857142857143	5	0.375	3	0.5555555555555556	0.25	5	2	4	0	0	0.5	3	6	0.6666666666666666	10	0.0	0.5714285714285714	1.228080372584656e-15	0.5000000000153236	0.11150047705621687	0.5044714441236888	0.0999995706847274	0.5000041333785855	0.6226277230807511	0.5014918944808455	0	0.8	0.0
5712	0.0077926675623678525	0.0018404356959412147	0.00010255277266736973	0.9919555243049252	None	0.25	1	0.4	4	0.7692307692307693	10	0.23809523809523808	0.7692307692307693	14	10	0	0	0	0.7777777777777778	7	9	1.0	15	0.0	1.0	0.08451786076119708	0.5778950941434454	0.08936279742228723	0.6137996560737999	0.6732244969548906	0.6783090458415857	0.9413901534051765	0.6242954873160557	0	1.0	0.0
1076	None	None	None	None	None	0	0	0.44	11	0.42857142857142855	15	0.5873015873015873	0.17142857142857143	17	6	19	2	0	0.7777777777777778	9	7	2.466666666666667	37	0.06451612903225806	0.9333333333333333	0.09967357213052033	0.507656600592503	0.3629239852137751	0.999999355554725	0.045605554287702604	0.6442944806450375	0.9371000861710834	0.9930348890268186	1.0	1.0	0.0
3068	0.001130446502340969	0.00033488202219068315	0.0001258015079593695	0.9972098829904753	None	0	0	0.5714285714285714	4	0.375	3	0.5555555555555556	0.375	7	3	2	1	0	0.5	6	3	0.6666666666666666	10	0.25	0.2857142857142857	0.21432622410957122	0.5408526464539155	0.07895212276300731	1.0	0.41418436232486366	0.7039209815215474	0.8753511553399683	1.0	0.0	0	0.0
1322	None	None	None	None	None	0	0	0.34615384615384615	9	0.5675675675675675	21	0.48148148148148145	0.4864864864864865	27	18	11	0	0	1.0	9	9	2.6	39	0.0	0.5	0.05068221536761188	0.6063392388966393	0.09999999300258912	0.5000105679238622	0.029986311710945047	0.6626355035899497	0.6088999048036792	0.5912216317149953	0	0.9259259259259259	0.0
3687	0.0107535978492798	0.0008608495979303718	0.0008594096654466652	0.9808834280161192	None	0.25	3	0.38461538461538464	10	0.6486486486486487	24	0.48148148148148145	0.5945945945945946	32	22	6	0	0	1.0	9	9	2.6	39	0.0	0.8666666666666667	0.15829577574781423	0.6466243277214736	0.033927485830037005	0.5787559273217073	0.16971639718335516	0.6803698995355847	0.6679630184672338	0.6362500144461168	0	0	0.0
7283	0.0015382029262609712	0.0015121537929229992	-0.001512145124130134	0.9987984313498294	None	0.25	1	0.36363636363636365	4	0.7857142857142857	11	0.2222222222222222	0.7857142857142857	15	11	0	0	0	0.8888888888888888	8	9	1.0666666666666667	16	0.0	1.0	0.09999999968817852	0.500000000805378	-0.0957309288279751	0.6632509275463855	0.028713642507196428	0.533544908625303	0.6909747262903626	0.5672726689720139	0	0.9333333333333333	0.0
947	None	None	None	None	None	0	0	0.4444444444444444	8	0.4166666666666667	10	0.4642857142857143	0	0	0	25	17	0	0.875	7	8	1.7333333333333334	26	0.3148148148148148	0.8888888888888888	0	0	0	0	0	0	0	0	0	0	0
892	None	None	None	None	None	0.3333333333333333	1	0.4444444444444444	4	0.7272727272727273	8	0.2653061224489796	0.7272727272727273	12	8	0	0	0	1.0	7	7	0.8666666666666667	13	0.0	1.0	0.09672754309060075	0.5878607067247893	0.07784813071447313	0.5206515695749626	2.64457030224706e-05	0.5007784768655237	0.602439020367197	0.5366753330247738	0	1.0	0.0
6219	6.844025820518936e-10	7.096675188160726e-12	-5.83941642643319e-13	0.999999999999998	None	0.2	1	0.3333333333333333	4	0.8	12	0.20987654320987653	0.8	16	12	0	0	0	1.0	9	9	1.1333333333333333	17	0.0	1.0	0.09755713642341365	0.5	5.0066050766563835e-06	0.5001396416062999	2.5212213394977995e-12	0.5000001644031018	0.6129849848018734	0.5000466020042091	0	0	0.0
4538	0.0016101399441533586	0.00033056116010718467	0.00013051364911442588	0.9980616985308132	None	0.25	1	0.36363636363636365	4	0.7857142857142857	11	0.2222222222222222	0.7857142857142857	15	11	0	0	0	0.8888888888888888	9	8	1.0666666666666667	16	0.0	1.0	0.09999424638990852	0.5000158911483495	0.09999999475516447	0.5000000390146342	-0.011837545949173493	0.6708979780687143	0.6288303784363487	0.5590821063524991	0	1.0	0.0
2883	0.0023486194901057747	0.00021562535180358775	-0.00013052780642700492	0.9985601006957454	None	0.3333333333333333	1	0.5	4	0.7	7	0.3333333333333333	0.7	11	7	0	0	0	0.4444444444444444	4	9	0.8	12	0.0	1.0	0.15958883778829877	0.668112734340477	0.2569703760394911	0.6205764301257881	-0.06418915217786791	0.6456526248297948	0.7996031534418756	0.6450185843630819	0	0	0.0
1939	None	None	None	None	None	0	0	0.2692307692307692	7	0.6756756756756757	25	0.8666666666666667	0.2702702702702703	15	10	23	0	0	0.5555555555555556	9	5	2.6	39	0.0	0.8235294117647058	0.1830432936244056	0.6663661123339658	0.12771173510250203	0.5447154916629939	0.06379004384803502	0.552836760848799	0.6219405612745159	0.5893046823419658	0	1.0	0.0
2801	0.0005773327450645602	0.0001445262930596274	3.476852866538965e-06	0.9982244886303011	None	0	0	0.5	3	0.6666666666666666	4	0.4444444444444444	0.6666666666666666	7	4	0	1	0	0.5	6	3	0.5333333333333333	8	1.0	0.8	2.579185307891518e-11	0.5000000016050222	0.09999934383519304	0.5000012892550398	0.07160990797866151	0.6636508841538862	0.6108892594221794	0.5563933464277843	0.5714285714285714	1.0	0.0
2634	0.00010365272265541733	1.0266785489356408e-05	-7.507096316864655e-08	0.9984969195363351	None	0	0	0.6666666666666666	6	0.2727272727272727	3	0.6190476190476191	0	4	0	8	9	0	0.42857142857142855	3	7	0.8666666666666667	13	0.5625	0.6	0	0	0	0	0	0	0	0	0	0	0
7053	0.0013066652089986264	0.00013794990762094946	-0.00012030621445392913	0.998750317562302	None	0.25	1	0.4	4	0.75	9	0.25925925925925924	0.75	13	9	0	0	0	0.6666666666666666	6	9	0.9333333333333333	14	0.0	1.0	-0.06262594839111518	0.596947282542529	-0.022927415819837354	0.5049395821201416	0.07302080476990057	0.6659710747932509	0.5967307965587293	0.5908578997848424	0	0.15384615384615385	0.0
1993	None	None	None	None	None	0	0	0.2222222222222222	4	0.75	18	0.7222222222222222	0	3	0	22	0	0	0.4444444444444444	4	9	1.7333333333333334	26	0.0	0.9090909090909091	0	0	0	0	0	0	0	0	0	0	0
5078	0.0016938089081977587	7.563304065500361e-05	7.088806333377157e-05	0.997383595793673	None	0.25	1	0.4	4	0.75	9	0.25925925925925924	0.75	13	9	0	0	0	0.6666666666666666	9	6	0.9333333333333333	14	0.0	1.0	0.07882563280004129	0.5231436096367514	0.018811980002080054	0.599377092385715	0.3190325296247597	0.8755340682967231	0.7651202830184216	0.6932670257627221	0	0.9230769230769231	0.0
277	None	None	None	None	None	0	0	0.25	5	0.7037037037037037	19	0.6444444444444445	0	1	0	27	8	0	0.5555555555555556	5	9	1.9333333333333333	29	0.14035087719298245	0.64	0	0	0	0	0	0	0	0	0	0	0
331	None	None	None	None	None	0	0	0.375	3	0.7777777777777778	7	0.3142857142857143	0.7777777777777778	10	7	0	1	0	0.7142857142857143	7	5	0.7333333333333333	11	1.0	0.6666666666666666	0.09411630541240205	0.5158828747610658	-0.07653599361954516	0.6742214137489254	0.2568325604614775	0.6805475004927862	0.7596647726889515	0.6261481720686993	1.0	1.0	0.0
640	None	None	None	None	None	0	0	0.0625	1	1.0	22	0.96	0	0	0	23	0	0	1.0	5	5	1.6	24	0.0	0	0	0	0	0	0	0	0	0	0	0	0
6231	0.001926202919826434	0.0009926632719533856	-0.00032874669873078925	0.9986614774801835	None	0.25	1	0.4	4	0.7692307692307693	10	0.23809523809523808	0.7692307692307693	14	10	0	0	0	0.7777777777777778	9	7	1.0	15	0.0	1.0	0.030086250137295774	0.6240929564301927	9.52344685419106e-06	0.5001985932106585	0.09999996420414632	0.5000000413285864	0.6032199113770987	0.5422119465319689	0	1.0	0.0
2477	None	None	None	None	None	0	0	0.375	3	0.6	6	0.5	0	2	0	9	4	0	0.6666666666666666	4	6	0.8	12	0.2	0.2	0	0	0	0	0	0	0	0	0	0	0
3578	0.002640078049976412	0.0008956809932243712	0.0008781271170752226	0.9930178414124996	None	0.3333333333333333	1	0.5	4	0.7	7	0.2857142857142857	0.7	11	7	0	0	0	0.8571428571428571	6	7	0.8	12	0.0	0.6666666666666666	0.0999998532806978	0.5000001867267603	0.2676542539078482	0.5425165152522247	-0.055425853658340116	0.6257127140032526	0.7890625435559329	0.5567828297702861	0	1.0	0.0
3501	0.0001597939058645312	2.5586929566635766e-06	6.940385930902309e-07	0.9999841155371617	None	0.3333333333333333	1	0.4444444444444444	4	0.7272727272727273	8	0.2653061224489796	0.7272727272727273	12	8	0	0	0	1.0	7	7	0.8666666666666667	13	0.0	0.6666666666666666	0.03273320370456951	0.5231758786298046	7.902762784127648e-27	0.5	-0.05679711460059039	0.522655934347992	0.5942116069243462	0.5152832231443706	0	0	0.0
6050	0.0002172982641718245	1.5449155567380926e-06	-1.0887952749434493e-08	0.9999971904160948	None	0.25	1	0.4	4	0.7692307692307693	10	0.23809523809523808	0.7692307692307693	14	10	0	0	0	0.7777777777777778	7	9	1.0	15	0.0	1.0	-0.018119722828977024	0.6365423456446058	3.954732077278113e-06	0.501652334095762	0.06172700514827273	0.5222752679756332	0.5936593984881267	0.5544628562613709	0	1.0	0.0
1759	None	None	None	None	None	0	0	0.6	3	0.2	1	0.4666666666666667	0.2	3	1	3	3	0	0.6	3	5	0.4666666666666667	7	0.375	0	0.09845572383702712	0.5022783082043633	0.12809514713505135	0.5794073771458376	0.20742767025013223	0.5279066811078548	0.6297742390753296	0.536700313461446	0.0	0	0.0
2944	3.124769610687877e-07	9.120323087252336e-08	3.646641128483546e-08	0.9999684035400447	None	0.5	1	0.6666666666666666	4	0.5	3	0.4	0.5	7	3	0	0	0	0.8	5	4	0.5333333333333333	8	0.0	1.0	-0.14330117132335082	0.6664697121145751	0.2964607543566209	0.5388597171535228	0.01681583721761266	0.5201956113324415	0.8649720199628955	0.5767909106826744	0	1.0	0.0
7187	0.00014705583173949327	5.8470327369211765e-06	1.7314972847581146e-06	0.9996112317067686	None	0.25	1	0.4	4	0.7692307692307693	10	0.23809523809523808	0.7692307692307693	14	10	0	0	0	0.7777777777777778	7	9	1.0	15	0.0	1.0	0.06372122687915192	0.5	0.049704055933659654	0.6644617439712895	0.03245914912730859	0.6199974731188449	0.5902228531952677	0.5965056615303246	0	1.0	0.0
2732	1.6520006073025432e-06	5.755449873369345e-08	-4.5269192484610116e-08	0.9999823982058037	None	0	0	0.3333333333333333	2	0.8333333333333334	5	0.5333333333333333	0.5	4	3	3	2	0	0.6	5	3	0.5333333333333333	8	0.2222222222222222	0	0.006328554681788711	0.5	-0.09997416077231261	0.5000369139169835	0.0018876446893910013	0.5022542491801973	0.6203386523137641	0.5007637255297622	0.0	0	0.0
2295	None	None	None	None	None	0	0	0.125	1	1.0	10	0.8	0	0	0	11	0	0	0.6	3	5	0.8	12	0.0	0	0	0	0	0	0	0	0	0	0	0	0
153	None	None	None	None	None	0	0	0.1	2	0.9259259259259259	25	0.8285714285714286	0	0	0	28	0	0	0.7142857142857143	7	5	1.9333333333333333	29	0.0	0.4166666666666667	0	0	0	0	0	0	0	0	0	0	0
3559	0.00030379291857609734	4.836705350766095e-06	-1.4737800230681973e-07	0.9999988743554349	None	0.25	1	0.4	4	0.75	9	0.25925925925925924	0.75	13	9	0	0	0	0.6666666666666666	6	9	0.9333333333333333	14	0.0	1.0	0.03831092014394152	0.5131701360624499	0.09952144517305997	0.501936817640299	0.07797027443979966	0.5138693871844919	0.5633749180942623	0.5096597834273819	0	0	0.0
4577	0.004328634128325153	0.002453748400867382	0.0007248101206979336	0.9960783273636548	None	0.25	1	0.4	4	0.7692307692307693	10	0.23809523809523808	0.7692307692307693	14	10	0	0	0	0.7777777777777778	7	9	1.0	15	0.0	1.0	0.07876799004336413	0.5144190077855072	0.17879213829864304	0.9999997042887734	0.09747773236375142	0.5047499865308029	0.6538942512156103	0.9935477821508746	0	1.0	0.0
6664	0.010158648507974023	0.00028020691053855435	0.00018117291704711056	0.9860853131249017	None	0.25	1	0.4	4	0.7692307692307693	10	0.23809523809523808	0.7692307692307693	14	10	0	0	0	0.7777777777777778	9	7	1.0	15	0.0	1.0	1.2829315985419529e-05	0.5080343840309672	-0.013071124217683364	0.6573283408438267	0.3108323952671203	0.6529164207081108	0.8404615503016689	0.6078963678761456	0	0	0.0
2789	None	None	None	None	None	0	0	0.30434782608695654	7	0.6875	22	0.41975308641975306	0.6875	29	22	4	0	0	1.0	9	9	2.2666666666666666	34	0.0	0.5925925925925926	-0.09999995180862344	0.5000036074460243	0.0999389952610892	0.5000584822453529	0.08020066922464449	0.5416224943032132	0.7108599854462381	0.5139234426599083	0	1.0	0.0
2361	None	None	None	None	None	0.25	1	0.7	7	0.3076923076923077	4	0.5	0.23076923076923078	8	3	6	5	0	0.8333333333333334	6	5	1.0	15	0.45454545454545453	0.6666666666666666	0.06577999632483793	0.5541545139590349	-0.03574916758601605	0.5969671563553732	0.09997686858525814	0.5093342025564075	0.6363936702334125	0.5537627122101412	1.0	1.0	0.0
2959	0.0007131598838702114	0.0006338690707230956	0.0006085788506796686	0.9989009849342824	None	0	0	0.3333333333333333	2	0.8571428571428571	6	0.36	0.8571428571428571	8	6	0	2	0	1.0	5	5	0.6	9	1.0	0	-0.09999455598620291	0.5000108183168201	0.02881494616748234	0.6677241396618844	0.06529311463301954	0.5655145254546264	0.685715928591485	0.5794482403846075	1.0	1.0	0.0
1884	None	None	None	None	None	0	0	0.5714285714285714	4	0.5	4	0.4166666666666667	0.25	6	2	3	2	0	0.6666666666666666	4	6	0.6666666666666666	10	0.3333333333333333	0.25	0.001846502253982689	0.5034443178478823	0.1377709234087266	0.6577021754812507	0.08515000408581488	0.5829389956619285	0.6364557057562082	0.5827078853068327	0.0	0	0.0
3804	0.01084702052643019	0.0009812033432093584	-0.0002835681393290068	0.9875406857990792	None	0.25	1	0.4	4	0.75	9	0.25925925925925924	0.75	12	9	1	0	0	0.6666666666666666	6	9	0.9333333333333333	14	0.0	1.0	-0.1677182958703647	0.6320848313778422	0.2569630576079993	0.589099241587551	0.08226393760036313	0.6291155256665315	0.8498865160062022	0.6169477216946371	0	1.0	0.0
3262	0.0011523886550120568	0.00012205493238770598	7.530956499139592e-05	0.9770013762890752	None	0	0	0.3333333333333333	2	0.8571428571428571	6	0.36	0.8571428571428571	8	6	0	2	0	1.0	5	5	0.6	9	1.0	0	0.011806137922258753	0.5502926114536836	0.0018916153821063966	0.5009036006160053	0.03615009063243806	0.6666790116099305	0.5962263858944846	0.5743341508742484	0.0	0.375	0.0
3472	0.0001610406003707182	6.628967192276999e-07	6.069767543380086e-07	0.9999885765108321	None	0	0	0.42857142857142855	3	0.75	6	0.3333333333333333	0.75	9	6	0	1	0	0.8333333333333334	5	6	0.6666666666666666	10	1.0	0.4	7.902762784127648e-27	0.5	0.04687191358928876	0.5153151354894852	0.02548890775728005	0.5757666644804744	0.547740072682629	0.5305202237305705	0.7777777777777778	0.8888888888888888	0.0
1270	None	None	None	None	None	0	0	0.42857142857142855	3	0.75	6	0.5555555555555556	0.75	9	6	0	0	0	0.2222222222222222	2	9	0.6666666666666666	10	0.0	1.0	0.09999999831361397	0.5000000040797337	0.06116627800483495	0.6028415083808163	-0.06080884097934515	0.6515750434889135	0.6747264706319569	0.5860749763857929	0	0	0.0
5251	0.00029019105691283444	3.0976844636777408e-06	-8.688256391746424e-07	0.9997506669197637	None	0.2	1	0.3333333333333333	4	0.8125	13	0.2222222222222222	0.75	16	12	1	0	0	1.0	9	9	1.2	18	0.0	0.8888888888888888	-0.06610933438036623	0.5028375764269619	-0.03997098787902088	0.6659491270660084	0.052125335967728226	0.516301818316464	0.6486649509490331	0.5635298383072479	0	1.0	0.0
5730	0.005945936653386998	0.0007125146827455215	0.0005209150960597484	0.9958870382093179	None	0.25	1	0.4	4	0.7692307692307693	10	0.23809523809523808	0.7692307692307693	14	10	0	0	0	0.7777777777777778	9	7	1.0	15	0.0	1.0	-0.09871284897242985	0.6744455360198887	0.006799737562982092	0.5470368380710912	0.09999900107568274	0.5011014686352262	0.6920579198392184	0.5761912780809657	0	1.0	0.0
6980	None	None	None	None	None	0.08333333333333333	1	0.3333333333333333	9	0.6578947368421053	25	0.49382716049382713	0.5263157894736842	29	20	10	0	0	1.0	9	9	2.6666666666666665	40	0.0	0.7096774193548387	0.038681597789098854	0.5819672450328884	0.09948202040673734	0.5025927666668476	0.24010366619754916	0.9999999999933098	0.7093776546943085	0.9998318588168722	0	1.0	0.0
4315	0.0011264167933452817	0.00012554075353802188	-9.017119003656495e-05	0.9984538895867693	None	0.3333333333333333	1	0.4444444444444444	4	0.7272727272727273	8	0.2708333333333333	0.7272727272727273	12	8	0	0	0	0.75	6	8	0.8666666666666667	13	0.0	0.8571428571428571	0.24188454670022072	0.5398723008663052	0.04082707439237907	0.666529390404824	-0.03239815197989262	0.5417813114552051	0.7793521909134199	0.5841803169097759	0	1.0	0.0
5495	0.006472363580478261	0.0007594095110835058	0.00047145228935508544	0.9916259178899213	None	0.25	1	0.4	4	0.75	9	0.25925925925925924	0.75	13	9	0	0	0	0.6666666666666666	6	9	0.9333333333333333	14	0.0	1.0	0.003336353865466582	0.509751482197515	0.05879076855507433	0.6566133031409779	0.6819127352341219	0.5987870735972493	0.9572185772827132	0.5896586028453994	0	1.0	0.0
4002	0.003447359403964219	0.0021318020032238725	0.0021083116465506328	0.9956737857611596	None	0.25	1	0.4	4	0.7692307692307693	10	0.234375	0.7692307692307693	14	10	0	0	0	1.0	8	8	1.0	15	0.0	0.8571428571428571	0.09236352227693193	0.5089289712723757	4.523737204630697e-19	0.5000000000002406	-0.1	0.5	0.6868714181267673	0.5029766050422907	0	1.0	0.0
1831	None	None	None	None	None	0	0	0.375	3	0.7777777777777778	7	0.4074074074074074	0.7777777777777778	10	7	0	1	0	0.3333333333333333	3	9	0.7333333333333333	11	1.0	1.0	-0.1541149581496823	0.8790534054766695	-0.09106902203457737	0.5595029078489292	-0.044620571645101394	0.519245413538177	0.6130010230468095	0.6827749229889095	1.0	1.0	0.0
308	None	None	None	None	None	0.25	3	0.46153846153846156	12	0.4722222222222222	17	0.4691358024691358	0.3055555555555556	22	11	15	3	0	1.0	9	9	2.533333333333333	38	0.13043478260869565	0.9375	0.0005147724718950399	0.6683686431392175	-0.17828770609142758	0.9999999983559891	-0.09097489096107818	0.6208803635055147	0.8548455211485855	0.9992079363854595	1.0	1.0	0.0
3577	0.0005561958438553519	0.0005073219344017459	9.077968470058531e-05	0.9996861004986883	None	0.25	1	0.36363636363636365	4	0.7857142857142857	11	0.2222222222222222	0.7857142857142857	15	11	0	0	0	0.8888888888888888	9	8	1.0666666666666667	16	0.0	1.0	-0.030825403933810235	0.5163738002661818	0.09999999532424232	0.500000021933967	-0.05787521064955923	0.5165718352496869	0.6667271910024631	0.5109840946446083	0	1.0	0.0
2192	None	None	None	None	None	0	0	0.4444444444444444	4	0.45454545454545453	5	0.65	0.18181818181818182	4	2	8	0	0	0.8	4	5	0.8666666666666667	13	0.0	0	0.027169046464083434	0.5398363635483423	0.018446646819851288	0.5245777898312015	-0.0999843425483026	0.5000271705604942	0.6390327214915471	0.5215019841224677	0	1.0	0.0
6526	0.0004328481236495075	1.2560841150966422e-05	-1.171834619972838e-05	0.9999972689948073	None	0.07142857142857142	1	0.4	12	0.5581395348837209	24	0.5555555555555556	0.5581395348837209	36	24	8	0	0	1.0	9	9	3.0	45	0.0	0.8	-0.025753944572924486	0.6630399016757985	0.17343800474110757	0.98692053381832	-0.09999998566076787	0.5416332023679653	0.7796301046870129	0.8484435397907321	0	1.0	0.0
4047	0.00405714014762502	0.0021033188139126567	0.0008982159864664796	0.9924117493998332	None	0.25	1	0.4	4	0.75	9	0.25	0.75	13	9	0	0	0	0.875	8	7	0.9333333333333333	14	0.0	0.8571428571428571	-0.109893397580589	0.5	0.006090036594094798	0.5504316018487003	0.09829239994444126	0.5004282263195425	0.70106883752259	0.5170040733637866	0	0.07692307692307693	0.0
6355	0.0032982147279640413	0.0024553984368664724	-0.0002762616586152293	0.9952855204192721	None	0.25	1	0.36363636363636365	4	0.7857142857142857	11	0.2222222222222222	0.7857142857142857	15	11	0	0	0	0.8888888888888888	9	8	1.0666666666666667	16	0.0	1.0	0.09916772739742954	0.5000000000000001	0.05008592008463986	0.6270065110862171	0.09988190122207093	0.5001928254719795	0.564238786344385	0.5432389989023378	0	1.0	0.0
2256	None	None	None	None	None	0	0	0.5	2	0.6666666666666666	2	0.625	0	0	0	4	0	0	0.5	2	4	0.3333333333333333	5	0.0	0	0	0	0	0	0	0	0	0	0	0	0
3603	0.005756068912614817	0.0008254205282431548	-0.0008254188981884727	0.9975073094357275	None	0.25	1	0.36363636363636365	4	0.7857142857142857	11	0.2222222222222222	0.7857142857142857	15	11	0	0	0	0.8888888888888888	8	9	1.0666666666666667	16	0.0	1.0	0.0006145800268325728	0.5092381019884235	0.3599747511550694	0.6201518672267085	0.09916957630610851	0.5042767853052118	0.8163839873093378	0.5452307655980889	0	1.0	0.0
915	None	None	None	None	None	0.3333333333333333	1	0.5	4	0.7	7	0.2857142857142857	0.7	11	7	0	0	0	0.8571428571428571	7	6	0.8	12	0.0	1.0	0.025731173649420087	0.6555272206065764	-0.03869999557183743	0.6612132130095862	0.003944529646947718	0.5417868873954294	0.6132419342044514	0.6208653537623451	0	1.0	0.0
3608	0.0016985712467758303	0.0017000020605910647	-1.1274202082406156e-06	0.9981456293375011	None	0	0	0.42857142857142855	3	0.75	6	0.3333333333333333	0.75	9	6	0	0	0	0.8333333333333334	5	6	0.6666666666666666	10	0.0	0.4	0.09999998849384442	0.5000000770601667	-0.04054641594872003	0.6238658582639598	-0.09999998705052883	0.500000006740783	0.703376617461845	0.5420661473726488	0	1.0	0.0
2010	None	None	None	None	None	0	0	0.6	3	0.2	1	0.5833333333333334	0	0	0	6	3	0	0.75	4	3	0.4666666666666667	7	0.1875	0.6666666666666666	0	0	0	0	0	0	0	0	0	0	0
4697	2.5713682126296748e-05	5.240007187751585e-07	4.793426576741572e-07	0.9999988089561993	None	0.25	1	0.4	4	0.75	9	0.25925925925925924	0.75	13	9	0	0	0	0.6666666666666666	9	6	0.9333333333333333	14	0.0	1.0	0.3123503771527591	0.5000000000000001	0.2632445952829035	0.5389178059737253	-0.01880290101896833	0.5601421894956279	0.8101171640288591	0.5330953639512992	0	1.0	0.0
7359	0.003367815238361211	0.0015045806502299733	-0.0011829881170525107	0.9949964576471462	None	0.25	1	0.4	4	0.7692307692307693	10	0.23809523809523808	0.7692307692307693	14	10	0	0	0	0.7777777777777778	7	9	1.0	15	0.0	1.0	0.0025060993062419046	0.5	0.08328310717016815	0.5681163245720183	0.09999960837623655	0.5000161693303946	0.6049719199607848	0.5228369824093422	0	0.9285714285714286	0.0
535	None	None	None	None	None	0	0	0.75	3	0.3333333333333333	1	0.625	0.3333333333333333	4	1	0	0	0	0.5	2	4	0.3333333333333333	5	0.0	0.6666666666666666	0.09188540235274045	0.5499191777323624	0.05163289237274271	0.5875509305778425	0.007373666529043255	0.5034060909074494	0.5916344093281478	0.5471774860715687	0	1.0	0.0
976	None	None	None	None	None	0	0	0.16666666666666666	3	0.84	21	0.7714285714285715	0	0	0	26	12	0	0.7142857142857143	5	7	1.8	27	0.21428571428571427	1.0	0	0	0	0	0	0	0	0	0	0	0
6569	0.0012117103925107816	0.001157681471553044	0.00029852090882412726	0.999695694053449	None	0.25	1	0.4	4	0.75	9	0.25925925925925924	0.75	13	9	0	0	0	0.6666666666666666	6	9	0.9333333333333333	14	0.0	1.0	0.026501112003522953	0.5	4.363001123647886e-06	0.5076040472575778	-0.08719642524802143	0.5281050884086412	0.619104446773385	0.5119108723080609	0	1.0	0.0
2359	None	None	None	None	None	0	0	0.46153846153846156	6	0.4117647058823529	7	0.5428571428571428	0	0	0	18	8	0	0.7142857142857143	7	5	1.2666666666666666	19	0.2	0.8333333333333334	0	0	0	0	0	0	0	0	0	0	0
207	None	None	None	None	None	0	0	0.35	7	0.6296296296296297	17	0.5370370370370371	0.037037037037037035	5	1	23	9	0	0.6666666666666666	6	9	1.9333333333333333	29	0.1956521739130435	0.8695652173913043	0.05004744463306894	0.5801643312341569	8.772033425838365e-05	0.5081630111126019	0.09841490021348749	0.5397070436121054	0.6005343178410654	0.5428336111293656	1.0	1.0	0.5092343174198303
3766	0.0026706202508783787	0.00029666136704976725	0.00012309037754716732	0.9972894316879536	None	0.3333333333333333	1	0.4444444444444444	4	0.7272727272727273	8	0.2708333333333333	0.7272727272727273	12	8	0	0	0	0.75	6	8	0.8666666666666667	13	0.0	0.8571428571428571	-0.03729811861051307	0.6599749307962604	0	0.5	0.0667750288035606	0.6526917794763905	0.6221056079525081	0.6061979700054755	0	1.0	0.0
4851	0.014223591246358337	0.0006384476621599229	0.0006103892559240669	0.9839272549312179	None	0.25	1	0.4	4	0.75	9	0.25925925925925924	0.75	13	9	0	0	0	0.6666666666666666	9	6	0.9333333333333333	14	0.0	1.0	-0.013418480310191197	0.5	0.00013820854705326433	0.5029644274614246	0.05531152357969053	0.5077267652572991	0.5730296676300355	0.5035638871843727	0	1.0	0.0
143	None	None	None	None	None	0	0	0.23076923076923078	12	0.7236842105263158	55	0.9629629629629629	0.35526315789473684	36	27	41	0	0	1.0	9	9	5.2	78	0.0	1.0	0.05182342230116852	0.5553483971549609	0.04633057527862389	0.5830245330659992	0.11255352971336041	0.564367496574178	0.5785174532321967	0.567617631770664	0	1.0	0.0
6257	0.005038266121664903	0.0018826733490846129	0.0008936073531593625	0.993052761643151	None	0.18181818181818182	2	0.36	9	0.6571428571428571	23	0.4567901234567901	0.6285714285714286	31	22	5	0	0	1.0	9	9	2.466666666666667	37	0.0	0.5161290322580645	0.09999989148799437	0.5000012277578444	-0.08184978178245236	0.5011922542269441	-0.26874163085753394	0.9998509986060767	0.8183851495684519	0.9497279637799966	0	1.0	0.0
6082	0.0036086859942257746	0.0010069204034536623	-0.000987273872844849	0.9960955588772716	None	0.3333333333333333	1	0.4444444444444444	4	0.7272727272727273	8	0.2708333333333333	0.7272727272727273	12	8	0	0	0	0.75	6	8	0.8666666666666667	13	0.0	0.8571428571428571	-0.09998927064687901	0.5000392139459136	0	0.5	0.11967652307974057	0.8918587777286565	0.7105422382022589	0.6689283689889075	0	1.0	0.0
7513	0.005061851518623705	0.0036169685392985055	0.0035463494815568108	0.9937458788847291	None	0.25	1	0.4	4	0.7692307692307693	10	0.23809523809523808	0.7692307692307693	14	10	0	0	0	0.7777777777777778	7	9	1.0	15	0.0	1.0	0.09980365319028076	0.5032894215713738	-0.09999999994443783	0.5000000001533729	0.09999997236566256	0.5000008604310195	0.7195734016198003	0.5010967747787852	0	1.0	0.0
4707	0.0031003749485441043	0.00044870135074303355	-0.00031071120705805004	0.9932005185339012	None	0.2	1	0.3333333333333333	4	0.8	12	0.5666666666666667	0.6666666666666666	14	10	2	0	0	0.8333333333333334	6	5	1.1333333333333333	17	0.0	0.18181818181818182	0.040027742216924136	0.5080216855577278	0.07939459958460027	0.5328749238553441	0.16452138521204818	0.7807693747365265	0.6268070401163917	0.617270352799924	0	0.42857142857142855	0.0
461	None	None	None	None	None	0	0	0.5	1	1.0	1	1.0	1.0	2	1	0	3	0	0.3333333333333333	1	3	0.2	3	1.0	0	-0.11502486451240652	0.543476481465055	-0.04461051937343103	0.5061798540171764	0.12306564178615065	0.5208079762596218	0.7309096903363821	0.5235115554905536	0.0	0	0.0
5858	0.008667483790455363	0.0015417604213076193	-0.000607548959564289	0.9979813247673478	None	0.25	1	0.4	4	0.75	9	0.25925925925925924	0.75	13	9	0	0	0	0.6666666666666666	6	9	0.9333333333333333	14	0.0	1.0	0.0002094631792212901	0.5732760052936198	0.17055852517103604	0.5511042198559525	0.2802705022721003	0.6115446262717906	0.759620301487058	0.5788507928097942	0	0.9230769230769231	0.0
659	None	None	None	None	None	0	0	0.8	4	0.2	1	0.5833333333333334	0	0	0	6	10	0	0.75	4	3	0.4666666666666667	7	0.625	0.6666666666666666	0	0	0	0	0	0	0	0	0	0	0
2259	None	None	None	None	None	0	0	1.0	1	0	0	1.0	0	0	0	1	6	0	0.5	2	1	0.13333333333333333	2	1.0	0	0	0	0	0	0	0	0	0	0	0	0
6997	2.8635610647335203e-08	2.8560410623010246e-08	4.146189399675654e-10	0.9999967206602284	None	0.25	1	0.4	4	0.75	9	0.25925925925925924	0.75	13	9	0	0	0	0.6666666666666666	6	9	0.9333333333333333	14	0.0	1.0	0.09993758811143094	0.6348690040324392	0.17431364541350586	0.9199467024112891	3.0221710765252374e-25	0.5000000000973278	0.6949515145951674	0.7307167040788449	0	1.0	0.0
1116	None	None	None	None	None	0	0	0.6	3	0.6	3	0.5833333333333334	0.6	6	3	0	1	0	0.3333333333333333	2	6	0.4666666666666667	7	1.0	0.4	0.146542010079231	0.5542286545222473	0.09999991218429845	0.500000073859903	-0.08351398717451314	0.5705836029745428	0.7274936803065956	0.5417363341502807	1.0	1.0	0.0
6421	0.009202086040363749	0.003355391294140059	-0.0030990209578371647	0.9885035376870001	None	0.25	1	0.4	4	0.75	9	0.25925925925925924	0.75	13	9	0	0	0	0.6666666666666666	6	9	0.9333333333333333	14	0.0	1.0	0.09902487645154325	0.5015085904303247	0.01246741563097635	0.6152002115686914	0.09999996942882441	0.5005607980475467	0.6009505774845146	0.5397080513982945	0	0.46153846153846156	0.0
861	None	None	None	None	None	0	0	0.5	3	0.6666666666666666	4	0.5714285714285714	0.6666666666666666	7	4	0	1	0	0.2857142857142857	7	2	0.5333333333333333	8	1.0	0.6666666666666666	0.09999508973446355	0.5000187842499761	-0.05725276491448948	0.5063585295053179	0.02377040088987665	0.6255508831472464	0.6563600151276845	0.5447703862223353	1.0	1.0	0.0
932	None	None	None	None	None	0.4	2	0.46153846153846156	6	0.5294117647058824	9	0.6333333333333333	0.11764705882352941	5	2	13	11	0	0.8333333333333334	6	5	1.2666666666666666	19	0.4074074074074074	0.8571428571428571	0.08170551477534609	0.5310147855292198	0.09997720922788357	0.5000743063235946	6.163066561754716e-14	0.500000000207602	0.6069945101839805	0.5103748314398675	1.0	1.0	0.0
6728	None	None	None	None	None	0.2	3	0.40625	13	0.5652173913043478	26	0.5925925925925926	0.5434782608695652	38	25	9	0	0	1.0	9	9	3.2	48	0.0	0.7692307692307693	0.04628301940982005	0.5324410281136646	0.05490043200218209	0.5952589490028526	-0.017963888597683574	0.5140926719038301	0.5915695704001958	0.5475294999606879	0	1.0	0.0
963	None	None	None	None	None	0	0	0.6666666666666666	2	0.5	1	0.6666666666666666	0.5	3	1	0	0	0	0.6666666666666666	2	3	0.26666666666666666	4	0.0	0	7.613994471418395e-13	0.5000000037190105	0.0003602714273576967	0.5006037164796614	0.00036349862517779405	0.5011121827864129	0.5004264982077292	0.5005719681214299	0	0.6666666666666666	0.0
178	None	None	None	None	None	0.18181818181818182	2	0.52	13	0.37142857142857144	13	0.578125	0.02857142857142857	8	1	28	12	0	1.0	8	8	2.466666666666667	37	0.22641509433962265	0.8275862068965517	-0.09779376053699891	0.5194159029469572	0.013906708509241056	0.5245951818960938	0.24013641646170347	0.618227516719381	0.8030113715929864	0.5546305843514674	1.0	1.0	0.0
4872	0.00033200385102344777	6.220062036176467e-06	-6.164555506230264e-06	0.9999962024179996	None	0.25	1	0.4	4	0.75	9	0.25925925925925924	0.75	13	9	0	0	0	0.6666666666666666	9	6	0.9333333333333333	14	0.0	1.0	-0.08592754440505176	0.5	2.3248061105790294e-05	0.5028622007698212	0.10843492792514293	0.618173850648514	0.688939212564487	0.5410120892042645	0	1.0	0.0
351	None	None	None	None	None	0	0	0.75	3	0.5	2	0.5	0.25	3	1	2	0	0	0.75	4	3	0.4	6	0.0	0.6666666666666666	6.877817336923716e-05	0.500078985995955	0.14257065271546	0.5705991554812394	0.020263420028712918	0.5263197112661657	0.6523700649980394	0.5324533352407733	0	1.0	0.0
3099	0.005117713339929811	0.00014253186853948696	7.338535321756388e-05	0.9928249851401686	None	0.2	1	0.3333333333333333	4	0.7333333333333333	11	0.37777777777777777	0.7333333333333333	15	11	1	2	0	0.5555555555555556	9	5	1.1333333333333333	17	1.0	0.6666666666666666	-0.04515173782439659	0.5193765514627702	-0.032818857149464614	0.6603608633614182	0.10690866432533255	0.5398479427131416	0.6565638257979317	0.5746200096792262	1.0	1.0	0.0
5099	0.004986159951472198	0.00023031149387379228	-6.693855076474333e-05	0.9955898370243971	None	0.25	1	0.4	4	0.7692307692307693	10	0.23809523809523808	0.7692307692307693	14	10	0	0	0	0.7777777777777778	9	7	1.0	15	0.0	1.0	-0.049661512858059406	0.5346962304348216	1.4478364407294686e-07	0.5000007345090545	0.3151972365226328	0.6211746800896073	0.8395677160123346	0.5526003550994047	0	1.0	0.0
7349	2.2545744123403323e-08	2.2435819899239067e-08	-7.058832793471187e-10	0.9999975423780085	None	0.25	1	0.4	4	0.7692307692307693	10	0.23809523809523808	0.7692307692307693	14	10	0	0	0	0.7777777777777778	7	9	1.0	15	0.0	1.0	-0.006863698363325854	0.684614054339598	-0.09921694402372454	0.5049858065101981	1.4756732303550602e-19	0.5000000258582434	0.6235157728813858	0.5658651775205895	0	1.0	0.0
2697	0.0004175097611982629	0.0001045842567724586	1.844388065076337e-05	0.999612486814165	None	0	0	0.3333333333333333	2	0.8571428571428571	6	0.36	0.8571428571428571	8	6	0	2	0	1.0	5	5	0.6	9	1.0	0	0.05414381876457637	0.5648051608048271	0.0931930411303596	0.5249046424304278	-0.01566131029798854	0.6423599587629437	0.6070870126317351	0.5781873340954058	1.0	1.0	0.0
2166	None	None	None	None	None	0	0	0.17647058823529413	6	0.8163265306122449	40	0.8095238095238095	0.4489795918367347	27	22	23	2	0	0.7777777777777778	9	7	3.4	51	0.044444444444444446	0.8695652173913043	0.050692088129502676	0.6235333953433145	-0.03532973644456293	0.6651333769766423	-0.043332109426088436	0.6655639812939446	0.638897871981501	0.6516589122896593	1.0	1.0	0.0
3019	1.776185197946799e-08	1.494678826904844e-08	-1.3505120083710978e-08	0.9999958228873386	None	0.3333333333333333	1	0.625	5	0.4444444444444444	4	0.44	0.2222222222222222	4	2	6	0	0	1.0	5	5	0.7333333333333333	11	0.0	0.6666666666666666	0.005867973163293766	0.5135286841636453	0.08708566825729933	0.9998972459438946	3.298794908433717e-08	0.5000002766580839	0.8825257942634406	0.9560209387438865	0	1.0	0.0
1446	None	None	None	None	None	0	0	0.5	2	0.75	3	0.5	0.75	5	3	0	2	0	0.75	3	4	0.4	6	1.0	0	-0.04783449820445434	0.5162099556526051	2.334929216805263e-08	0.5000005509968284	0.01698689385438678	0.5279321370211006	0.5700676076268736	0.5147215564211551	1.0	1.0	0.0
6956	0.0031734528140103823	0.0012964759725363768	-0.0011567866331255454	0.9945620897818306	None	0.25	1	0.4	4	0.75	9	0.25925925925925924	0.75	13	9	0	0	0	0.6666666666666666	6	9	0.9333333333333333	14	0.0	1.0	0.09999999999896499	0.5000000000528485	0.03444011877469633	0.6869843836841998	0.09906092803080058	0.5010128676112969	0.5762618902565445	0.5654645275930349	0	1.0	0.0
5370	2.1464200500665312e-05	1.3292374344836485e-07	2.4736459190985463e-08	0.9999963757956689	None	0.25	1	0.4	4	0.75	9	0.25925925925925924	0.75	13	9	0	0	0	0.6666666666666666	9	6	0.9333333333333333	14	0.0	1.0	0.022158806429387536	0.5709556073677555	4.710063607817635e-16	0.5000000000007196	0.017862880894763244	0.5444091579209978	0.5239687377501652	0.5385779261447403	0	1.0	0.0
1388	None	None	None	None	None	0.3333333333333333	1	0.4444444444444444	4	0.7272727272727273	8	0.2653061224489796	0.7272727272727273	12	8	0	0	0	1.0	7	7	0.8666666666666667	13	0.0	0.6666666666666666	2.2491285559256053e-05	0.5005133552595711	0.006272554146644196	0.5223408935966959	0.09651478001812692	0.5400503333700771	0.608415592660906	0.520989475823261	0	1.0	0.0
4777	0.00761844400304919	0.0004064642981468671	0.0003554672688632428	0.9846375094754554	None	0.25	1	0.4	4	0.75	9	0.25925925925925924	0.75	13	9	0	0	0	0.6666666666666666	6	9	0.9333333333333333	14	0.0	1.0	5.1195747546275885e-05	0.5090693571461347	-0.04080980831390968	0.510599830540103	0.21970694741005384	0.6534856650124211	0.7597739014369082	0.5591454164109074	0	1.0	0.0
6309	0.0004658339858703447	5.689480258816291e-07	2.1177667877425082e-07	0.9999964814857887	None	0.25	1	0.4	4	0.75	9	0.25925925925925924	0.75	13	9	0	0	0	0.6666666666666666	6	9	0.9333333333333333	14	0.0	1.0	9.355672176379722e-07	0.5027199154440637	0.0002530465015310898	0.5017108165194311	0.48455538824471356	0.7497184083884582	0.9074882706294396	0.5918482833260407	0	0.07692307692307693	0.0
904	None	None	None	None	None	0.07142857142857142	1	0.4	12	0.5238095238095238	22	0.5432098765432098	0.30952380952380953	24	13	19	0	0	1.0	9	9	2.933333333333333	44	0.0	0.8421052631578947	-0.13113336992116498	0.9998739310775989	-0.15374077267793	1.0	0.08429718488338597	0.5974883767938897	0.8811481357470979	0.9999999999999731	0	0.125	0.0
7320	0.0006087164012595815	3.175874310831226e-05	-8.041947014290271e-06	0.9967438260898839	None	0.25	1	0.4	4	0.7692307692307693	10	0.23809523809523808	0.7692307692307693	14	10	0	0	0	0.7777777777777778	7	9	1.0	15	0.0	1.0	0.0006334603442552298	0.6596458665255649	-0.09965004538672839	0.5006137871250487	0.03707356248790035	0.51324014103823	0.6513869972026107	0.5594790780300306	0	0.21428571428571427	0.0
5393	0.009900066968647911	0.0008535940437238373	0.00014194702336048096	0.9871132488747821	None	0.25	1	0.4	4	0.75	9	0.25925925925925924	0.75	13	9	0	0	0	0.6666666666666666	6	9	0.9333333333333333	14	0.0	1.0	0.10415934531697693	0.6528480613377539	2.119271934875318e-06	0.576038517271721	0.20699773599141746	0.5808025244160034	0.6963001350029459	0.603816813190241	0	0.9230769230769231	0.0
5224	0.00040897391138863234	2.964825704456782e-06	1.950395553613129e-06	0.9999967757196555	None	0.25	1	0.4	4	0.75	9	0.25925925925925924	0.75	13	9	0	0	0	0.6666666666666666	9	6	0.9333333333333333	14	0.0	1.0	-0.09163743585390212	0.5000000000000001	-0.09113608937251004	0.5852935974009249	-0.08855261478017559	0.506031480507822	0.5060011299524532	0.5306838844735773	0	1.0	0.0
90	None	None	None	None	None	0	0	0.3333333333333333	2	0.8333333333333334	5	0.4	0.8333333333333334	7	5	0	2	0	0.8	5	4	0.5333333333333333	8	1.0	0	0.004931206570638034	0.6247619235353687	0.08721647324978973	0.5301934208526695	-0.022296563609303884	0.6218186859314624	0.6233647171441006	0.5929084385654819	1.0	1.0	0.0
4371	0.004982775094447174	0.003858024619414129	-0.003720953280555298	0.996445582839824	None	0.25	1	0.36363636363636365	4	0.7857142857142857	11	0.2222222222222222	0.7857142857142857	15	11	0	0	0	0.8888888888888888	8	9	1.0666666666666667	16	0.0	1.0	-0.09998934060899407	0.5	0.00752865477860237	0.5737028357634859	0.0999999997960372	0.5000000003256161	0.6936465371945464	0.5247277173600647	0	1.0	0.0
5924	0.008238139592581024	0.0005192178193161418	0.00014873848420617197	0.9987282253305447	None	0.25	1	0.36363636363636365	4	0.7857142857142857	11	0.2222222222222222	0.7857142857142857	15	11	0	0	0	0.8888888888888888	8	9	1.0666666666666667	16	0.0	1.0	0.13478379503789656	0.5000000000000001	0.09999816429819014	0.5001697922118509	0.09118037087798676	0.6354858506841254	0.5593740949213941	0.546242774247983	0	0.6666666666666666	0.0
4593	None	None	None	None	None	0	0	0.4	8	0.5555555555555556	15	0.5178571428571429	0.5555555555555556	22	15	6	3	0	0.875	7	8	1.9333333333333333	29	0.3333333333333333	0.5454545454545454	-0.09999929392288402	0.5000350005418047	-0.057491604430617335	0.5122425055816812	0.5424651740038977	0.585439373373458	0.9487878185419149	0.5328080612791939	1.0	1.0	0.0
6537	0.010996469435170244	0.0023451609545162037	-0.0008215822432400657	0.9952382130600803	None	0.25	1	0.4	4	0.7692307692307693	10	0.23809523809523808	0.7692307692307693	14	10	0	0	0	0.7777777777777778	9	7	1.0	15	0.0	1.0	0.09995124729850806	0.5008560713122457	0.07281082885219861	0.5687344861282906	0.09999999767220005	0.5000000214424125	0.5319859472534394	0.5233258995494277	0	0.35714285714285715	0.0
5232	0.005234182042543157	0.0006385068241363857	-0.0006157599669754707	0.9924752986762271	None	0.25	1	0.4	4	0.7692307692307693	10	0.23809523809523808	0.7692307692307693	14	10	0	0	0	0.7777777777777778	7	9	1.0	15	0.0	1.0	0.00020006362169166904	0.5005032538918296	7.78711224929722e-14	0.5000000000009518	0.46834471958416374	0.9999166090227941	0.9008734007982228	0.9581655344824175	0	1.0	0.0
2826	0.005157673719998631	0.0007244497014994773	0.00041488357799063637	0.965423302194437	None	0.6666666666666666	2	0.75	6	0.4	4	0.5	0.3	8	3	3	3	0	0.6666666666666666	6	4	0.8	12	0.6	0.5	0.4062080932423312	0.9999999750079291	0.1323519933495594	0.6115227187271911	0.09993920991203116	0.5029663358496775	0.9834485437925362	0.9975028295136827	1.0	1.0	0.04164603291780054
7160	0.010640316793832354	0.0005744684288948326	0.0004037092811630757	0.985724800048189	None	0.25	1	0.4	4	0.75	9	0.25925925925925924	0.75	13	9	0	0	0	0.6666666666666666	9	6	0.9333333333333333	14	0.0	1.0	3.896055824040023e-09	0.5000615477295721	-0.09998442381575492	0.5000329050448266	0.10362294850806761	0.586558208622528	0.6966311605293817	0.5291446737410063	0	1.0	0.0
5870	0.010861218978276136	0.004529191356104177	0.004441224685646179	0.9900779217504434	None	0.25	1	0.4	4	0.75	9	0.25925925925925924	0.75	13	9	0	0	0	0.6666666666666666	6	9	0.9333333333333333	14	0.0	1.0	0.09997433706851164	0.5020414301014423	0.029280439503450533	0.6434389762549928	0.2971784827246921	0.5751547133828768	0.7565045116001455	0.5745567203155091	0	1.0	0.0
5632	0.00030432171482879785	2.2545322624739602e-05	1.5199492559941612e-06	0.9999968021456067	None	0.25	1	0.4	4	0.75	9	0.25925925925925924	0.75	13	9	0	0	0	0.6666666666666666	6	9	0.9333333333333333	14	0.0	1.0	0.016329075718848427	0.5484745310763603	3.608482992417602	0.5636563020560258	-0.06643461118758467	0.596143924328791	0.9999999641772177	0.5695418976953963	0	1.0	0.0
5404	0.0049166277869698875	0.000322342801307401	0.00019452014313094278	0.9935460491709022	None	0.25	1	0.4	4	0.75	9	0.25925925925925924	0.75	13	9	0	0	0	0.6666666666666666	6	9	0.9333333333333333	14	0.0	1.0	0.09416272570652354	0.6336592801492847	0.09994110844045687	0.5003777637224238	0.0999998951621017	0.5000001489076412	0.5474058155831467	0.5456606986823713	0	1.0	0.0
27	None	None	None	None	None	0	0	0.25	1	1.0	3	1.0	1.0	4	3	0	0	0	0.2	1	5	0.3333333333333333	5	0.0	0	2.1274380109629014e-08	0.5000009342850481	6.73273670342797e-05	0.5006078086378091	0.011039042705928046	0.5440289728773421	0.5129677115414447	0.5149129261180375	0	1.0	0.0
7417	0.003961621330303059	0.00023832621341832728	-0.00021587446452801579	0.9945764805117572	None	0.25	1	0.4	4	0.7692307692307693	10	0.23809523809523808	0.7692307692307693	14	10	0	0	0	0.7777777777777778	9	7	1.0	15	0.0	1.0	0.05931946546748686	0.6448170662987766	-0.09999999946596427	0.5000000036480386	0.09969500783326254	0.50402231311562	0.7083509419284831	0.5508587760398133	0	0.9285714285714286	0.0
6996	0.001885156922896335	8.621498101719727e-05	8.014182106281765e-05	0.9987681267173698	None	0.25	1	0.4	4	0.7692307692307693	10	0.23809523809523808	0.7692307692307693	14	10	0	0	0	0.7777777777777778	7	9	1.0	15	0.0	1.0	-0.09998814923883355	0.5003261098985549	-0.09999999999341505	0.5000000000049389	-0.0008080224983352646	0.6317309674217534	0.6147987673714522	0.5449577772925498	0	1.0	0.0
4531	0.00029489293633540813	1.1979338177972427e-05	8.187758668949759e-06	0.9994073161271432	None	0.25	1	0.4	4	0.75	9	0.25925925925925924	0.75	13	9	0	0	0	0.6666666666666666	6	9	0.9333333333333333	14	0.0	1.0	1.4361087767127483e-06	0.5000126570285236	0.09999974817894552	0.5000004157353082	0.08948844408429754	0.5192912436966757	0.6103247271428418	0.5064376100369788	0	1.0	0.0
5937	0.005241526361331952	0.002855449492537097	-0.00020147672512983505	0.9982004871454803	None	0.25	1	0.4	4	0.75	9	0.25925925925925924	0.75	13	9	0	0	0	0.6666666666666666	9	6	0.9333333333333333	14	0.0	1.0	-0.08769147542917247	0.8816074909880233	0.18772928395440278	0.5414328218262667	-0.08715941317361378	0.643421035803878	0.7976522414616707	0.71532030694905	0	1.0	0.0
5639	0.0035578078835269535	0.0022563723266350684	0.0007527632776900758	0.9980725469381893	None	0.25	1	0.4	4	0.7692307692307693	10	0.23809523809523808	0.7692307692307693	14	10	0	0	0	0.7777777777777778	9	7	1.0	15	0.0	1.0	0.09996291510133419	0.5003770937944703	0.043630053146240313	0.5589966397067401	0.04340911247920658	0.5162257388246901	0.5681996459511681	0.5252722035876043	0	0.21428571428571427	0.0
4390	0.0023096301050028276	0.0005464771095880423	0.00010193659378855967	0.9969958647623963	None	0.25	1	0.36363636363636365	4	0.7857142857142857	11	0.2222222222222222	0.7857142857142857	15	11	0	0	0	0.8888888888888888	9	8	1.0666666666666667	16	0.0	1.0	0.04122734888710823	0.6256822389114322	0.04209745758711272	0.5808713068161091	0.09999999999761429	0.5000000000020173	0.5767488433045139	0.569553479484993	0	0.9333333333333333	0.0
954	None	None	None	None	None	0.6666666666666666	2	0.75	6	0.3333333333333333	3	0.44	0.3333333333333333	8	3	2	0	0	1.0	5	5	0.7333333333333333	11	0.0	1.0	0.09106731244701054	0.5261556192687219	0.08710601345742486	0.5320196258649161	0.08076839711551702	0.5484293200752363	0.5104918949876944	0.5355481388362193	0	1.0	0.0
1596	None	None	None	None	None	0.07692307692307693	1	0.3793103448275862	11	0.5365853658536586	22	0.671875	0.17073170731707318	13	7	29	0	0	1.0	8	8	2.8666666666666667	43	0.0	0.8	1.8904365117834506e-06	0.5148581302917535	0.3406127802335773	0.6755451198540575	0.02849928587799621	0.673017595612507	0.8358016037284908	0.623609265090807	0	1.0	0.0
5636	0.018628741783782553	0.011593780982764108	-0.006613254087268562	0.9874577214190747	None	0.25	1	0.36363636363636365	4	0.7857142857142857	11	0.2222222222222222	0.7857142857142857	15	11	0	0	0	0.8888888888888888	8	9	1.0666666666666667	16	0.0	1.0	0.17498756896533624	0.5000000000000001	0.06679436945360664	0.5919960109657684	0.099840247941882	0.5007555472643869	0.6112558520566678	0.5312297217808498	0	1.0	0.0
4398	0.004236573930809704	0.0004935204434317442	-0.0004395987838963163	0.9887757565666849	None	0	0	0.5	3	0.7142857142857143	5	0.375	0.7142857142857143	8	5	0	0	0	0.6666666666666666	4	6	0.6	9	0.0	0.4	0.1750892759167813	0.7495031045361077	-0.3927537475042392	0.8081047301181916	0.5406380445722581	0.8861665464275009	0.9676125825196037	0.821805012411582	0	1.0	0.0
6356	None	None	None	None	None	0	0	0.2916666666666667	7	0.696969696969697	23	0.43209876543209874	0.696969696969697	30	23	4	0	0	1.0	9	9	2.3333333333333335	35	0.0	0.5517241379310345	0.09998296812180484	0.5002073590222714	0.049953602981525604	0.5878260807870643	-0.09999944015907565	0.5000000998162606	0.700514449513283	0.5296165866467687	0	1.0	0.0
6957	0.01722037302243989	0.0025809405584312196	0.0013630241208506264	0.9877702381383048	None	0.25	1	0.4	4	0.7692307692307693	10	0.23809523809523808	0.7692307692307693	14	10	0	0	0	0.7777777777777778	7	9	1.0	15	0.0	1.0	0.09999966312763095	0.5000083893361716	0.04137418512555575	0.5473694951092428	-0.09999974032227489	0.6692631204162025	0.6974268443966996	0.5740297907875713	0	1.0	0.0
940	None	None	None	None	None	0	0	0.2222222222222222	2	0.8181818181818182	9	0.8125	0	0	0	12	17	0	0.25	2	8	0.8666666666666667	13	0.6071428571428571	0.5454545454545454	0	0	0	0	0	0	0	0	0	0	0
6798	0.003925260507571324	0.0007529384434277116	0.0002476556582800999	0.9949304412055596	None	0.25	1	0.4	4	0.7692307692307693	10	0.23809523809523808	0.7692307692307693	14	10	0	0	0	0.7777777777777778	7	9	1.0	15	0.0	1.0	0.08075933483113673	0.9277145773320987	0.09530318249237328	0.633925476640137	0.07876976290422084	0.7173479718444287	0.6653370302287837	0.7931765326175946	0	1.0	0.0
2776	None	None	None	None	None	0.3333333333333333	3	0.5	10	0.48148148148148145	13	0.6041666666666666	0.4074074074074074	21	11	7	0	0	0.75	8	6	1.9333333333333333	29	0.0	0.8695652173913043	-0.037879913334755135	0.6596235987771836	0.003109982373724433	0.5510906051100025	2.1620195812785506e-06	0.5000017358130753	0.5905996964640166	0.571727009462584	0	0	0.0
7504	0.008056635216284176	0.007325854588838406	-0.007296249571634536	0.9936807129895234	None	0.25	1	0.4	4	0.7692307692307693	10	0.23809523809523808	0.7692307692307693	14	10	0	0	0	0.7777777777777778	7	9	1.0	15	0.0	1.0	0.06439957291645873	0.5	0.08630251006710787	0.5533620221729293	0.09999999999841011	0.5000000000011384	0.5434769947483571	0.5178477526125057	0	1.0	0.0
1040	None	None	None	None	None	0	0	0.5	2	0.75	3	1.0	0.75	5	3	0	2	0	0.16666666666666666	6	1	0.4	6	1.0	0.4	0.1690738953006595	0.5794294818526173	-0.012070110976893986	0.6215983528117435	-0.09101991835689185	0.629446507771895	0.7536052362744484	0.6103707564407267	1.0	1.0	0.0
1030	None	None	None	None	None	0.2857142857142857	2	0.5625	9	0.3333333333333333	7	0.5476190476190477	0.09523809523809523	7	2	15	0	0	0.8571428571428571	6	7	1.5333333333333334	23	0.0	0.875	0.035687948235162734	0.6309669020812717	0.034047148919814134	0.5566890075839194	0.09805123591355182	0.538301660650033	0.5722251346453305	0.5758768285865519	0	1.0	0.0
2368	None	None	None	None	None	0.2222222222222222	2	0.35	7	0.6296296296296297	17	0.6444444444444445	0.5925925925925926	23	16	5	0	0	0.5555555555555556	5	9	1.9333333333333333	29	0.0	1.0	0.6430251111274773	0.6664633635772017	0.005417695338547309	0.5127543234273696	0.02636249448411173	0.6689985661668576	0.9523713842810466	0.618292414676194	0	1.0	0.0
2385	None	None	None	None	None	0.2	1	0.5833333333333334	7	0.375	6	0.45	0.125	6	2	11	2	0	0.625	5	8	1.2	18	0.09090909090909091	0.6153846153846154	0.030962074081075625	0.5585668654058785	0.07117487639999416	0.6691823612708085	0.06362314789055716	0.5113251232155612	0.5801964327177714	0.5813655874853263	0.6666666666666666	0.5	0.0
1766	None	None	None	None	None	0	0	0.6	3	0.6	3	0.5833333333333334	0.6	6	3	0	1	0	0.3333333333333333	2	6	0.4666666666666667	7	1.0	0.4	-0.044562224749277846	0.5158746121774316	0.16380601111568924	0.5087765894971898	-0.3399438595749139	0.9999999999997129	0.8999336667241111	0.9999361595013461	1.0	1.0	0.0
5590	0.0005542463755887372	9.054558536883976e-06	-8.436481254259383e-06	0.9999975592369734	None	0.25	1	0.4	4	0.7692307692307693	10	0.23809523809523808	0.7692307692307693	14	10	0	0	0	0.7777777777777778	9	7	1.0	15	0.0	1.0	0.09998637337278526	0.5000474521820815	0.014966189776884515	0.5233425963584399	0.34927572873195184	0.5499919913830519	0.8100966185179539	0.5245025618943374	0	0.07142857142857142	0.0
3542	6.323255307526438e-08	1.5386753335675413e-08	-9.253843708214657e-09	0.9999853224169736	None	0.3333333333333333	1	0.4444444444444444	4	0.7272727272727273	8	0.2708333333333333	0.7272727272727273	12	8	0	0	0	0.75	8	6	0.8666666666666667	13	0.0	0.8571428571428571	0.0036828529737952453	0.6300756947180248	-0.06431664654294056	0.5360175688238356	1.8879465576767506e-09	0.5000000147435837	0.5961139903522606	0.556167093611205	0	1.0	0.0
544	None	None	None	None	None	0	0	0.75	3	0.5	2	0.6	0.5	5	2	0	0	0	0.4	2	5	0.4	6	0.0	0.5	0.15753948330923812	0.5700383370895092	0.04466920001398334	0.5065832768161033	1.069982665217648e-24	0.5	0.6599856722355104	0.5256725868894745	0	1.0	0.0
7497	0.015551979542664953	0.0023223214181475015	0.0020245090530344955	0.9780080880736096	None	0.25	1	0.4	4	0.75	9	0.25925925925925924	0.75	13	9	0	0	0	0.6666666666666666	6	9	0.9333333333333333	14	0.0	1.0	0.1972202084241193	0.6533105370471336	2.6797558121272556e-06	0.5088904073131723	0.34758029054855377	0.7866095991170684	0.8090050440764233	0.6587957776432778	0	0	0.0
5448	0.008249347745012747	0.007317389579451527	0.00565966163033965	0.9918006542201766	None	0.25	1	0.4	4	0.7692307692307693	10	0.23809523809523808	0.7692307692307693	14	10	0	0	0	0.7777777777777778	7	9	1.0	15	0.0	1.0	0.0997334301868554	0.5	0.1150878639676866	0.9823689344172728	0.09866067591798655	0.6224121067897577	0.5567215741729274	0.8185718078285503	0	0.7142857142857143	0.0
3441	0.0002507379602845341	5.24385328881642e-07	5.211771124453901e-07	0.9999875707767863	None	0	0	0.3333333333333333	2	0.8571428571428571	6	0.36	0.8571428571428571	8	6	0	2	0	1.0	5	5	0.6	9	1.0	0	-0.023393780345926762	0.6428315317011992	0.0999293998923347	0.5006542458812984	0.053919190471927406	0.6813785415461708	0.674299177290652	0.6106714392142523	1.0	1.0	0.0
2627	8.172034589034071e-06	2.477130196541463e-07	-7.197995478935825e-08	0.9999982172678112	None	0.5	1	0.6666666666666666	4	0.5	3	0.4	0.5	6	3	1	3	0	0.8	4	5	0.5333333333333333	8	1.0	1.0	-0.4594835703509278	1.0	0.09999452322860544	0.5000091784427868	0.05309906787465094	0.5792320864094479	0.9442692461658507	0.9999999999587217	1.0	1.0	0.0
1886	None	None	None	None	None	0	0	0.75	3	0.25	1	0.75	0.25	4	1	1	0	0	0.5	2	4	0.4	6	0.0	0	0.09952702491535913	0.5015008113830688	0.049826430501632955	0.5153550456470086	-0.03232736836214365	0.641756874293369	0.6324021346846538	0.5539920286492648	0	1.0	0.0
3938	0.00198668548550314	0.00042071647498476453	-1.1433967630253146e-05	0.9967367523304517	None	0.25	1	0.4	4	0.7692307692307693	10	0.23809523809523808	0.7692307692307693	14	10	0	0	0	0.7777777777777778	9	7	1.0	15	0.0	1.0	0.06033075188975068	0.6312959647689219	0.11788405679667036	0.5924561644158595	0.08507646589755259	0.5354202630312861	0.5907603050901786	0.586926947311779	0	1.0	0.0
3333	0.007227317733338347	0.00014866383193824567	-2.0026371088550833e-05	0.9917278018381831	None	0.3333333333333333	1	0.5	4	0.7	7	0.2857142857142857	0.7	11	7	0	0	0	0.8571428571428571	7	6	0.8	12	0.0	0.6666666666666666	-0.09999962220879634	0.5000014015752482	0.09999999999053674	0.5000000000155475	-0.09999116564042518	0.500210590884032	0.7196621506539674	0.5000706641619562	0	1.0	0.0
2770	3.488944257603363e-07	1.5722334526367269e-07	-1.1151061669368648e-07	0.9999129508826006	None	0.3333333333333333	1	0.5	4	0.6666666666666666	6	0.3055555555555556	0.6666666666666666	10	6	0	0	0	1.0	6	6	0.7333333333333333	11	0.0	0.4	0.04521573173448592	0.5047979378014879	-0.04242003839890663	0.546699357233305	2.4228944432507167e-06	0.5001224302513113	0.5885568729037821	0.5172452830884565	0	1.0	0.0
1635	None	None	None	None	None	0	0	0.5	2	0.6666666666666666	2	1.0	0.6666666666666666	4	2	0	1	0	0.2	5	1	0.3333333333333333	5	0.5	0.5	0.005636100548413775	0.5115183874701703	-0.013607351195394394	0.6488600945397952	0.05191323915899937	0.5296532032875361	0.5887137404337163	0.5645433901749971	1.0	1.0	0.0
4156	0.00773485921787305	0.002684499858129308	0.0003370952459852677	0.9931283002113135	None	0.25	1	0.4	4	0.7692307692307693	10	0.23809523809523808	0.7692307692307693	14	10	0	0	0	0.7777777777777778	7	9	1.0	15	0.0	1.0	0.07244460100380393	0.5788498864365631	0.07996974245934985	0.622066368247538	-0.22351736538803194	0.5808985175969505	0.7920960959402505	0.5941018100452389	0	1.0	0.0
4034	0.002028550147869733	9.937337779515466e-05	9.930000829637603e-05	0.9969320571519804	None	0.2	1	0.3333333333333333	4	0.8	12	0.20987654320987653	0.8	16	12	0	0	0	1.0	9	9	1.1333333333333333	17	0.0	1.0	-0.01842502239991743	0.5319949936113434	2.199051738754769e-07	0.5000008738417347	-0.09999623161750704	0.5074047116139071	0.606496851386593	0.5131452695191443	0	0.875	0.0
2366	None	None	None	None	None	1.0	1	0.8	4	0.4	2	0.4375	0.4	6	2	0	0	0	1.0	4	4	0.4666666666666667	7	0.0	0.6666666666666666	0.08908106743677661	0.5385020441827745	-0.05761946760229841	0.5380090149316709	-0.13686067899382615	0.5584662111822511	0.7160390924875089	0.5450097576205107	0	0	0.0
173	None	None	None	None	None	0.043478260869565216	1	0.22448979591836735	11	0.7323943661971831	52	0.9012345679012346	0.16901408450704225	21	12	51	0	0	1.0	9	9	4.866666666666666	73	0.0	0.875	2.0771092276420894e-05	0.5847679829177093	0.050029923276171596	0.662370667317532	0.01983834917511653	0.6449430410460182	0.5817183757774353	0.6312801787897275	0	1.0	0.0
5028	0.00672756742351307	0.000664724093050648	-0.00014781320142172576	0.9871717146362132	None	0.14285714285714285	1	0.29411764705882354	5	0.782608695652174	18	0.5952380952380952	0.6521739130434783	20	15	4	4	0	0.8571428571428571	7	6	1.6666666666666667	25	0.5714285714285714	0.3157894736842105	0.09999999999959765	0.5000000022784534	1.1985111350873948e-17	0.5	0.0999632008617808	0.5380811243986796	0.6156956164921309	0.5127155964360848	0.775	1.0	0.0
3769	0.00014857565504104985	6.203332678048624e-06	4.178104369339902e-06	0.9999942909627675	None	0	0	0.5	3	0.6666666666666666	4	0.4	0.6666666666666666	7	4	0	1	0	0.8	5	4	0.5333333333333333	8	1.0	0.6666666666666666	0.05678105546697326	0.6609428045582605	0.009082439346150458	0.5036549087835905	0.0781914248566235	0.5165970431207958	0.5857120470025431	0.5620559705718697	1.0	0.14285714285714285	0.0
7536	0.0026697992838710725	0.00040639022716567523	0.00015093569145826208	0.9958214552909637	None	0.25	1	0.4	4	0.7692307692307693	10	0.23809523809523808	0.7692307692307693	14	10	0	0	0	0.7777777777777778	9	7	1.0	15	0.0	1.0	0.07926681368680041	0.6323822493399148	-0.03625011950361481	0.5053123123249035	0.08373093770755714	0.6935686418065093	0.6411620579411227	0.6130582082453085	0	1.0	0.0
7317	0.0001907654877202246	3.0252371906659964e-07	1.1625772287227453e-07	0.9999973327720518	None	0.3333333333333333	1	0.4444444444444444	4	0.7272727272727273	8	0.2708333333333333	0.7272727272727273	12	8	0	0	0	0.75	6	8	0.8666666666666667	13	0.0	0.8571428571428571	-0.0566252234673512	0.5	0.043743281496116525	0.5816583137945254	0.035942457920420584	0.5070850546018075	0.6134850783561412	0.5297918996328838	0	0.5	0.0
1353	None	None	None	None	None	0	0	1.0	1	0	0	1.0	0	1	0	0	0	0	0.5	2	1	0.13333333333333333	2	0.0	0	0	0	0	0	0	0	0	0	0	0	0
6884	None	None	None	None	None	0.06666666666666667	1	0.30303030303030304	10	0.6808510638297872	32	0.6049382716049383	0.574468085106383	37	27	11	0	0	1.0	9	9	3.2666666666666666	49	0.0	0.7	-0.06971157674293857	0.6520974662195606	0.00919898457035879	0.517172096249859	0.01426783361251847	0.587499563488748	0.6074019920473936	0.5866681244288848	0	0.918918918918919	0.0
76	None	None	None	None	None	1.0	1	1.0	4	0.0	0	0.5555555555555556	0	4	0	0	0	0	1.0	3	3	0.3333333333333333	5	0.0	1.0	0	0	0	0	0	0	0	0	0	0	0
3069	0.004518988784949005	0.0006356795270274251	-0.0006099963509820813	0.9871518544103307	None	0	0	0.32	8	0.6	21	0.8222222222222222	0.11428571428571428	8	4	28	8	0	0.5555555555555556	9	5	2.466666666666667	37	0.14285714285714285	1.0	0.31339800546227786	0.5761046811692527	0.04101337031202334	0.6502279152522731	0.09665170944193872	0.5249035250384982	0.7676752651519789	0.5847200243462934	1.0	1.0	0.0
219	None	None	None	None	None	0.3333333333333333	1	0.5	4	0.7	7	0.2857142857142857	0.7	11	7	0	0	0	0.8571428571428571	6	7	0.8	12	0.0	0.8	0.0001732644412816593	0.5022808942789624	0.09825007471381896	0.5035784086987284	0.08218958050060525	0.54556564085798	0.60502171977421	0.5171771684545577	0	0.8181818181818182	0.0
4691	0.008120305760837833	0.001752765627922894	8.47447094861673e-05	0.9922925039564778	None	0.25	1	0.4	4	0.7692307692307693	10	0.23809523809523808	0.7692307692307693	14	10	0	0	0	0.7777777777777778	7	9	1.0	15	0.0	1.0	0.08320617003212227	0.6012619016391124	-0.09989483031431552	0.5112793464735481	0.2092380803207367	0.6095263805751683	0.779524176598078	0.5745380703825858	0	1.0	0.0
563	None	None	None	None	None	0	0	1.0	2	0.0	0	0.75	0	2	0	0	2	0	1.0	2	2	0.2	3	1.0	0	0	0	0	0	0	0	0	0	0	0	0
5768	0.007868478479725749	0.0018024382516666285	0.0002529686074777521	0.9957734140998612	None	0.25	1	0.4	4	0.75	9	0.25925925925925924	0.75	13	9	0	0	0	0.6666666666666666	9	6	0.9333333333333333	14	0.0	1.0	-0.09849221518827099	0.5029436123887545	0.027988033793355616	0.5063121607244603	0.09229312663865245	0.6505047837095995	0.6881936593338103	0.5546378933934999	0	1.0	0.0
7508	0.000711822025583043	2.9013695425496106e-06	-2.835655771486497e-06	0.9999974978050371	None	0.25	1	0.4	4	0.7692307692307693	10	0.23809523809523808	0.7692307692307693	14	10	0	0	0	0.7777777777777778	7	9	1.0	15	0.0	1.0	0.017136709314350428	0.5	0.13374234584614247	0.5937722812933152	0.09999997718810957	0.5000002464679073	0.6200900162390485	0.5315897822690333	0	0.9285714285714286	0.0
6336	0.000466177434708118	8.794399541799869e-07	7.712591179634964e-07	0.9999989949157952	None	0.25	1	0.4	4	0.75	9	0.25925925925925924	0.75	13	9	0	0	0	0.6666666666666666	6	9	0.9333333333333333	14	0.0	1.0	7.614529400477193e-09	0.5003990554650568	-0.09993568012261393	0.5002669620609873	0.3118130017866766	0.7280516965902418	0.8524041613504035	0.5815504467786604	0	1.0	0.0
5248	0.00010751811670205942	2.4403112329179633e-06	-4.818194848820917e-08	0.9999972421636945	None	0.25	1	0.4	4	0.7692307692307693	10	0.23809523809523808	0.7692307692307693	14	10	0	0	0	0.7777777777777778	9	7	1.0	15	0.0	1.0	0.2630996980839123	0.5092372463663721	0.017089177795441123	0.5459465077533032	0.09526518467908478	0.5539370629263397	0.7363419730131555	0.5364228841114158	0	1.0	0.0
2558	1.1868619528506636e-08	1.0844403818952558e-08	3.0303403048729865e-09	0.9999978942472438	None	0	0	0.5	3	0.7142857142857143	5	0.5625	0.7142857142857143	8	5	0	1	0	0.25	8	2	0.6	9	1.0	0.8571428571428571	0.056703888723408646	0.6186058217230251	-0.09976007610265242	0.6604465946470097	1.5505515663999097e-08	0.5000031802806285	0.6389984579389357	0.5945910455786219	1.0	1.0	0.0
2736	1.3564794614131956e-05	3.515378963926345e-06	3.5144101006208798e-06	0.9988882580027194	None	0.5	1	0.6666666666666666	4	0.5	3	0.4	0.5	5	3	2	0	0	0.8	4	5	0.5333333333333333	8	0.0	1.0	-0.09999826535627675	0.5000016736906695	0.09613287167707595	0.5358270344649089	0.04464860245282233	0.5056923943003219	0.6954968250503892	0.5138574015739905	0	1.0	0.0
6921	0.015134404729738486	0.001469560759356906	0.0014209126701630547	0.9612903925302574	None	0.25	1	0.4	4	0.75	9	0.25925925925925924	0.75	13	9	0	0	0	0.6666666666666666	6	9	0.9333333333333333	14	0.0	1.0	0.43858702281603057	0.636532442924144	-0.08541945907278742	0.6287663642527161	0.16743755935275376	0.5000000000000001	0.8972761089138255	0.5896272088420715	0	1.0	0.0
5361	0.00036830321927949067	2.5287807374477104e-06	-5.706896480006257e-07	0.999973047140927	None	0.25	1	0.4	4	0.7692307692307693	10	0.23809523809523808	0.7692307692307693	14	10	0	0	0	0.7777777777777778	7	9	1.0	15	0.0	1.0	0.00010963081158488772	0.5008782754381093	-0.0167429610817015	0.5014267171604967	0.09999977336965732	0.5000171420340285	0.6260423506323395	0.5007740458510133	0	1.0	0.0
2674	4.14568480174969e-06	7.947452858781644e-08	-7.794274644995547e-08	0.9999839158758195	None	0.5	1	0.7142857142857143	5	0.25	2	0.6666666666666666	0	5	0	4	0	0	0.6	5	3	0.6666666666666666	10	0.0	0.8	0	0	0	0	0	0	0	0	0	0	0
1600	None	None	None	None	None	0	0	0.5	7	0.3333333333333333	6	0.47619047619047616	0	0	0	19	0	0	0.8571428571428571	7	6	1.3333333333333333	20	0.0	0.9230769230769231	0	0	0	0	0	0	0	0	0	0	0
1896	None	None	None	None	None	0.09090909090909091	1	0.20833333333333334	5	0.8181818181818182	27	0.8333333333333334	0.06060606060606061	5	2	29	0	0	0.8571428571428571	7	6	2.3333333333333335	35	0.0	0.5517241379310345	0.0022933617327358757	0.6659613735279752	0.09949440000567743	0.5020345366843574	-0.0513240515515101	0.6360541501630675	0.6930611611666291	0.6031954135423224	0	0	0.0
874	None	None	None	None	None	0	0	0.19230769230769232	5	0.8108108108108109	30	0.7222222222222222	0.02702702702702703	2	1	36	11	0	0.6666666666666666	9	6	2.6	39	0.14666666666666667	0.9090909090909091	-0.07118417304926306	0.5137333018900181	-0.03521082395556939	0.5047680288993028	-0.011921195707759749	0.5080305689564962	0.5606987016326137	0.50884447402119	1.0	0	0.0
7117	0.0016769873848241374	0.00025622583063376176	0.0001039337521208721	0.9977776966333332	None	0.25	1	0.36363636363636365	4	0.7857142857142857	11	0.2222222222222222	0.7857142857142857	15	11	0	0	0	0.8888888888888888	8	9	1.0666666666666667	16	0.0	1.0	-0.024374241957124308	0.6652202931711817	0.07971229424900601	0.5574199988923695	-0.08758151732603706	0.6736106265009081	0.6645222459894468	0.6335092885147967	0	1.0	0.0
1196	None	None	None	None	None	0	0	0.42105263157894735	8	0.5	13	0.7777777777777778	0.3076923076923077	14	8	13	8	0	0.4444444444444444	9	4	1.8666666666666667	28	0.3333333333333333	0.6666666666666666	0.09080466767024564	0.5303704765015842	0.23313578910646707	0.9999814219766835	0.09598770044593477	0.5034211060431886	0.9349163382574721	0.9753080551808962	1.0	1.0	0.0
292	None	None	None	None	None	0	0	0.8	4	0.2	1	0.5833333333333334	0.2	4	1	2	3	0	0.75	3	4	0.4666666666666667	7	0.6	0.5	0.05861634876356638	0.5272412317002462	0.013725180316223093	0.6723796608187936	6.882628606116496e-18	0.5000000000000001	0.5932076098237852	0.5685686229671791	1.0	1.0	0.06286445644774115
3420	7.300604938148246e-05	2.8100124707753746e-07	9.707837352331726e-09	0.9999963101592337	None	0.25	1	0.4	4	0.75	9	0.25925925925925924	0.75	13	9	0	0	0	0.6666666666666666	9	6	0.9333333333333333	14	0.0	1.0	0.05472832061851042	0.5306525780535816	0.00012889785660119205	0.5005346053578039	-0.01805637973652683	0.6022750438921416	0.5877316709087161	0.5448670062161305	0	0	0.0
1122	None	None	None	None	None	0.25	1	0.5454545454545454	6	0.35714285714285715	5	0.45714285714285713	0.35714285714285715	10	5	5	0	0	0.7142857142857143	5	7	1.0666666666666667	16	0.0	0.7142857142857143	0.02205008502840793	0.5462554641177966	-0.043061876849393256	0.5240081197051234	0.1540845795136878	0.5665943888080073	0.6946489081055213	0.5456746826423448	0	0.9	0.0
565	None	None	None	None	None	0	0	0.6666666666666666	2	0.5	1	0.6666666666666666	0.5	3	1	0	0	0	0.6666666666666666	2	3	0.26666666666666666	4	0.0	0	0.00032912622447888086	0.5015932245521062	0.08442237361405615	0.5254119756941928	-0.06522653517422806	0.5466270211526616	0.6485107763236438	0.5245768486194099	0	1.0	0.0
5036	0.004009089781695829	0.0007385580902572483	0.00012423532313881323	0.9958662384737001	None	0.25	1	0.4	4	0.7692307692307693	10	0.234375	0.7692307692307693	14	10	0	0	0	1.0	8	8	1.0	15	0.0	0.8571428571428571	0.0817946197068826	0.6722464379608876	0.14304973102539315	0.559689269521387	0.5736049317975385	0.5800641594672838	0.9028018711123124	0.6051810310686148	0	0.9285714285714286	0.0
5573	0.003965730512817118	0.0018548683294040194	-0.0018223195445652178	0.9969424412408421	None	0.2	1	0.3333333333333333	4	0.8	12	0.20987654320987653	0.8	16	12	0	0	0	1.0	9	9	1.1333333333333333	17	0.0	1.0	-0.09991886638194789	0.5173792907802839	0.09981155907412452	0.504433223335203	0.14412079058365895	0.5708063992817477	0.742965702128364	0.5309952495600324	0	0.9375	0.0
6077	0.016121753666396146	0.0007164134974087297	0.000490216236527048	0.9905135961385578	None	0.25	1	0.4	4	0.7692307692307693	10	0.23809523809523808	0.7692307692307693	14	10	0	0	0	0.7777777777777778	9	7	1.0	15	0.0	1.0	0.1426030992798332	0.9817620738030879	0.0012692740253608728	0.5140440922614117	-0.09999999910457603	0.5000000057432554	0.7443490217593381	0.7936953318951758	0	1.0	0.0
525	None	None	None	None	None	1.0	1	1.0	4	0.25	1	0.5	0.25	4	1	1	0	0	0.75	3	4	0.4	6	0.0	1.0	-0.0999473625185923	0.5000346825370531	-2.181946811855127	0.9999999999354534	0.044768977853735466	0.5101635907949565	0.9999931086288214	0.9996044392566027	0	1.0	0.0
5167	0.00034255295895289906	5.053027498053146e-06	4.883520566724144e-06	0.9984978224913	None	0.25	1	0.36363636363636365	4	0.7857142857142857	11	0.2222222222222222	0.7857142857142857	15	11	0	0	0	0.8888888888888888	9	8	1.0666666666666667	16	0.0	1.0	1.2745533720060471e-23	0.5000000000000001	-0.22237948860899565	0.9983612171189832	0.024124927104560528	0.5019676122203937	0.8529103806932052	0.8947316095148296	0	0	0.0
5782	0.004536195617883836	0.001452662762086301	-0.0010246422306724788	0.9555581576217274	None	0.25	1	0.4	4	0.7692307692307693	10	0.23809523809523808	0.7692307692307693	14	10	0	0	0	0.7777777777777778	7	9	1.0	15	0.0	1.0	0.9824003768336336	0.9999999998988502	0.09643476710871723	0.5318630219474404	-0.09836895244329995	0.5369927630412568	0.9999810089889954	0.9995751837841033	0	1.0	0.0
2792	1.62760817264687e-07	1.433685357059932e-07	1.4084029568500578e-07	0.9999511278460289	None	0	0	1.0	3	0.0	0	0.6666666666666666	0	3	0	0	1	0	0.6666666666666666	2	3	0.26666666666666666	4	1.0	1.0	0	0	0	0	0	0	0	0	0	0	0
441	None	None	None	None	None	0	0	0.3333333333333333	2	0.8571428571428571	6	0.36	0.8571428571428571	8	6	0	2	0	1.0	5	5	0.6	9	1.0	0	-0.07091157046378124	0.6416904815833872	0.05588686660569146	0.5330920720490211	-0.06474823463487109	0.6120931321509715	0.6412172682351822	0.5963942420727418	1.0	1.0	0.0
5319	0.005709591782981566	0.0004884362716962354	0.0004861589074710197	0.9887366243019854	None	0.25	1	0.4	4	0.7692307692307693	10	0.23809523809523808	0.7692307692307693	14	10	0	0	0	0.7777777777777778	9	7	1.0	15	0.0	1.0	0.2572017504760207	0.6248220993190947	0.0999999985162333	0.5000000047909556	-0.0999999998963658	0.5000042048636915	0.8118008800088626	0.542404848359726	0	1.0	0.0
1299	None	None	None	None	None	0	0	0.1875	3	0.8095238095238095	17	0.7666666666666667	0	0	0	22	0	0	0.8333333333333334	6	5	1.5333333333333334	23	0.0	0.1111111111111111	0	0	0	0	0	0	0	0	0	0	0
3876	0.004633431313568712	0.0006494198126606473	-0.0006348954205396193	0.9968001061340708	None	0.5	1	0.5714285714285714	4	0.625	5	0.4166666666666667	0.625	9	5	0	0	0	0.375	3	8	0.6666666666666666	10	0.0	1.0	-0.09920447965315818	0.5757508558151246	0.03957252137717367	0.5404427148847994	0.09913086609021797	0.5042457016019563	0.6902658261482356	0.5402843591008435	0	0.5555555555555556	0.0
2698	0.00029015763914965966	2.616680431878855e-06	2.577784712297351e-06	0.999993559354602	None	0.5	2	0.6	6	0.5	6	0.3333333333333333	0.5	12	6	1	0	0	0.8571428571428571	7	6	0.9333333333333333	14	0.0	0.8571428571428571	-0.09999036062454175	0.5000172229798384	0.008837640473948586	0.5472037705684455	0.07427431710160325	0.511017259475611	0.6765491333238887	0.5194505230912394	0	1.0	0.0
1071	None	None	None	None	None	0	0	0.22727272727272727	5	0.8064516129032258	25	0.4074074074074074	0.3870967741935484	15	12	17	0	0	1.0	9	9	2.2	33	0.0	0.5	-0.02331817250454597	0.6597246537885161	0.22090048670042672	0.6362990621613617	0.00906566966765912	0.6534997209453497	0.7307405966807898	0.6499048252947192	0	1.0	0.0
6178	2.2117574973996598e-08	2.1097424615946844e-08	2.1091672216271502e-08	0.9999971119080525	None	0.25	1	0.4	4	0.7692307692307693	10	0.23809523809523808	0.7692307692307693	14	10	0	0	0	0.7777777777777778	9	7	1.0	15	0.0	1.0	0.16006147728745077	0.5	0.01679660256340005	0.6586267059514971	1.7065606400521222e-15	0.5000000116628285	0.6731049852855092	0.5545470754123767	0	0.8571428571428571	0.0
366	None	None	None	None	None	0	0	0.018518518518518517	1	1.0	79	1.0	0	0	0	80	0	0	1.0	9	9	5.4	81	0.0	1.0	0	0	0	0	0	0	0	0	0	0	0
2443	None	None	None	None	None	0	0	0.5	2	0.75	3	0.6	0	0	0	5	12	0	0.4	2	5	0.4	6	0.8571428571428571	0	0	0	0	0	0	0	0	0	0	0	0
1271	None	None	None	None	None	0	0	0.5	2	0.5	2	0.6666666666666666	0	0	0	5	0	0	1.0	3	3	0.4	6	0.0	0	0	0	0	0	0	0	0	0	0	0	0
6583	0.0016720927558676157	0.00010557071950119003	-8.626819701018027e-05	0.9699157225823847	None	0.25	1	0.36363636363636365	4	0.7857142857142857	11	0.2222222222222222	0.7857142857142857	15	11	0	0	0	0.8888888888888888	9	8	1.0666666666666667	16	0.0	1.0	-7.070866786843856	0.5915245477499181	0.048477471478381835	0.6656677577011328	0.06316379478181466	0.5706030954668034	0.9999999999999969	0.6101032709514737	0	1.0	0.0
7267	0.003313483895189956	0.00013294392793687586	0.0001292434296870411	0.9925609911086113	None	0.25	1	0.4	4	0.75	9	0.25925925925925924	0.75	13	9	0	0	0	0.6666666666666666	6	9	0.9333333333333333	14	0.0	1.0	4.888066904278156e-18	0.5000002652157638	-0.09332253203550214	0.5695600765090646	0.05303861284844941	0.5226499474087142	0.6432947496407689	0.530854031017559	0	1.0	0.0
681	None	None	None	None	None	0	0	0.42857142857142855	3	0.5	4	0.5	0	0	0	9	11	0	0.8	5	4	0.6666666666666666	10	0.5	0.4	0	0	0	0	0	0	0	0	0	0	0
3867	0.00020931427820475277	7.693654702087151e-06	-5.557168256093381e-06	0.9999938710417057	None	0	0	0.42857142857142855	3	0.75	6	0.35714285714285715	0.75	9	6	0	0	0	0.5714285714285714	4	7	0.6666666666666666	10	0.0	0.6666666666666666	-0.006710617958421661	0.6685792835550077	-0.05376489342044024	0.6075116665436714	0.14684134001353416	0.9940582219487795	0.6868789222708115	0.8895486877996664	0	1.0	0.0
6144	0.012724584913528557	0.000680237309123983	-0.00029105494825508584	0.9847096691447523	None	0.25	1	0.4	4	0.7692307692307693	10	0.23809523809523808	0.7692307692307693	14	10	0	0	0	0.7777777777777778	7	9	1.0	15	0.0	1.0	0.15753957966978324	0.5642930229925773	-0.022831571035082914	0.5035752321664788	-0.28779211358088447	0.999274389085107	0.9659590499660362	0.9241576065142214	0	1.0	0.0
6783	0.009243084702287838	0.005218486724272044	0.003916274341520143	0.9918648983801439	None	0.25	1	0.4	4	0.75	9	0.25925925925925924	0.75	13	9	0	0	0	0.6666666666666666	6	9	0.9333333333333333	14	0.0	1.0	-0.08922288473396608	0.5	0.025214870803764118	0.5454275320834567	0.09999999996475364	0.5000000001128769	0.6852774833805231	0.5151797173824891	0	1.0	0.0
6928	0.009586375530565412	4.080607244780623e-05	-4.0592863553723985e-05	0.9928392165980928	None	0.25	1	0.4	4	0.7692307692307693	10	0.23809523809523808	0.7692307692307693	14	10	0	0	0	0.7777777777777778	9	7	1.0	15	0.0	1.0	0.13678802370266502	0.5800192983998586	0.06525855019253717	0.5241396758157422	0.2347604530924718	0.5950185797248069	0.6667654594708984	0.5666213142129884	0	1.0	0.0
7012	0.002242793807750106	0.001965972048104808	-0.0014595314949978004	0.9986743909055307	None	0.25	1	0.4	4	0.7692307692307693	10	0.23809523809523808	0.7692307692307693	14	10	0	0	0	0.7777777777777778	7	9	1.0	15	0.0	1.0	0.09864395912369225	0.5025366272426531	-0.020090093021214527	0.6660831119020618	0.02598848223752303	0.6479050323301261	0.6513545690109357	0.6075051829843062	0	1.0	0.0
1219	None	None	None	None	None	0	0	1.0	3	0.0	0	0.6666666666666666	0	3	0	0	0	0	0.6666666666666666	3	2	0.26666666666666666	4	0.0	1.0	0	0	0	0	0	0	0	0	0	0	0
6596	1.2670708682157553e-06	9.316117658072632e-07	3.464627393469004e-07	0.9996872518132955	None	0.25	1	0.4	4	0.7692307692307693	10	0.23809523809523808	0.7692307692307693	14	10	0	0	0	0.7777777777777778	7	9	1.0	15	0.0	1.0	-0.061619633260137155	0.6353727385654316	0.11056471046151269	0.5524197285981138	0.017340891112480338	0.5038447022703114	0.6847953582653798	0.5647319580218209	0	0.14285714285714285	0.0
5733	8.765829873828687e-05	2.4238865971876e-05	1.7155862127209477e-05	0.9994678742168267	None	0.25	1	0.4	4	0.7692307692307693	10	0.23809523809523808	0.7692307692307693	14	10	0	0	0	0.7777777777777778	9	7	1.0	15	0.0	1.0	0.04772003426173035	0.6374479819497276	0.338828783730911	0.515485641127661	0.025276288591277524	0.6038047729579116	0.8223905330347605	0.5864244512603871	0	1.0	0.0
2288	None	None	None	None	None	0.25	1	0.4	4	0.75	9	0.25	0.75	13	9	0	0	0	0.875	7	8	0.9333333333333333	14	0.0	0.8571428571428571	6.768111433595678e-19	0.500000000000196	0.04906802883242875	0.6834624550079476	-0.20720360530923773	0.5792551933083978	0.7272938685985552	0.5898024637645378	0	1.0	0.0
4149	0.005008425674090994	0.0001859523336121198	-5.8683813719883894e-05	0.9807230449160452	None	0	0	0.3	3	0.8333333333333334	10	0.4666666666666667	0.75	12	9	1	3	0	0.8333333333333334	5	6	0.9333333333333333	14	1.0	0.2222222222222222	5.583483371685925e-24	0.5	0.237196648326682	0.560591697230607	-0.1	0.7196667213480911	0.8044091344006206	0.5975958132665526	0.75	0.8333333333333334	0.0
756	None	None	None	None	None	0	0	0.6	3	0.6	3	0.7	0.2	4	1	2	5	0	0.4	2	5	0.4666666666666667	7	1.0	0.4	2.1711290605483064e-07	0.5000013824019331	0.09961276712306018	0.5010080907002744	0.0909244963712325	0.5051754536221469	0.6108169995146012	0.502061692627741	1.0	1.0	0.0
1611	None	None	None	None	None	0.3333333333333333	1	0.5	4	0.6666666666666666	6	0.4074074074074074	0.6666666666666666	10	6	0	0	0	0.3333333333333333	9	3	0.7333333333333333	11	0.0	1.0	2.1114056113979606e-06	0.5687475073468112	-0.23523305648869286	0.999992111323548	3.4833009601002085e-06	0.500012169798358	0.8672228221076805	0.9821712834984812	0	1.0	0.0
6937	2.237953907052745e-08	2.0617036207084346e-08	1.336611019016053e-09	0.9999971284767827	None	0.25	1	0.4	4	0.7692307692307693	10	0.23809523809523808	0.7692307692307693	14	10	0	0	0	0.7777777777777778	7	9	1.0	15	0.0	1.0	-0.07091513764089405	0.5	0.09725138553767772	0.5072594742492439	7.902762784127648e-27	0.5	0.6658195671083292	0.5024199759078156	0	1.0	0.0
7392	0.0008605924288238382	6.275671948855915e-05	1.597082601232591e-06	0.9961909701600121	None	0	0	0.42857142857142855	3	0.75	6	0.3333333333333333	0.75	9	6	0	1	0	0.8333333333333334	5	6	0.6666666666666666	10	1.0	0.4	0.08752500074652968	0.6384441243221788	-0.09992981629243639	0.5015829767357776	0.16740033097970836	0.6668766444153774	0.7537942519215386	0.604204226038149	1.0	1.0	0.0
1818	None	None	None	None	None	0	0	0.35714285714285715	5	0.6111111111111112	11	0.4444444444444444	0.4444444444444444	12	8	7	0	0	0.5555555555555556	5	9	1.3333333333333333	20	0.0	0.13333333333333333	0.3071456790038666	0.6159629088555343	-0.02538593729749512	0.6506777628949494	3.173958470749719e-07	0.5004618510412867	0.8248494087477076	0.5903562393661153	0	1.0	0.0
5227	0.003829855767858988	0.000243752357525821	-5.8645122536648354e-05	0.9929773822518809	None	0.25	1	0.4	4	0.7692307692307693	10	0.23809523809523808	0.7692307692307693	14	10	0	0	0	0.7777777777777778	7	9	1.0	15	0.0	1.0	3.231530478158115e-08	0.5000031623352049	0.003480747760696467	0.5457945029118164	-0.09059447549164006	0.5028020231918764	0.6071190338076013	0.5162370939576536	0	1.0	0.0
5004	0.00019455790417632017	2.4314035162768398e-06	1.07353818415638e-06	0.9999966103880036	None	0.25	1	0.4	4	0.75	9	0.25925925925925924	0.75	13	9	0	0	0	0.6666666666666666	9	6	0.9333333333333333	14	0.0	1.0	-0.09363805063762881	0.5	0.0015163756185761173	0.5086575404795072	0.05921189331245309	0.5236473230062362	0.6536316272584357	0.5107727938701101	0	1.0	0.0
5536	0.0016457581610173897	1.8001192547812146e-05	-5.808392311563113e-06	0.9971243216916239	None	0	0	0.4444444444444444	4	0.6363636363636364	7	0.325	0.6363636363636364	11	7	1	2	0	0.625	5	8	0.8666666666666667	13	1.0	0.5454545454545454	0.03824273641693056	0.5205284030295216	-0.01621319066089608	0.5118942170064591	0.03774264502220037	0.7916551146071978	0.576452527214629	0.6196883297730319	1.0	1.0	0.0
370	None	None	None	None	None	0	0	0.3333333333333333	4	0.6875	11	0.2857142857142857	0.3125	7	5	10	10	0	0.7777777777777778	9	7	1.2	18	0.45454545454545453	0.6153846153846154	-0.024872064187997724	0.6648434390539204	0.06847616806771924	0.5295632750038142	-0.04993665510027237	0.6874077573323965	0.6637423535425968	0.6295898532805074	1.0	1.0	0.0
6587	0.0002192166109738811	1.721116073873693e-06	-2.4874678891537887e-07	0.999996555776733	None	0.25	1	0.4	4	0.75	9	0.25925925925925924	0.75	13	9	0	0	0	0.6666666666666666	9	6	0.9333333333333333	14	0.0	1.0	-0.1410665891495277	0.5000000000000001	0.09997057768050666	0.5000554340378625	0.0999999971816897	0.500000021503858	0.7570050775349598	0.5000184851806408	0	1.0	0.0
7258	0.0007338455050859283	7.644060982813328e-05	2.384564204804393e-05	0.9997948049630467	None	0.25	1	0.36363636363636365	4	0.7857142857142857	11	0.2222222222222222	0.7857142857142857	15	11	0	0	0	0.8888888888888888	8	9	1.0666666666666667	16	0.0	1.0	2.1691733356834327e-09	0.5000075166334274	0.04691680167160238	0.6471128827565902	0.0999991782829587	0.5030349525688688	0.6126339868373506	0.5513633843080282	0	0.9333333333333333	0.0
4055	0.0021171687862296556	0.0008171863939918833	0.0007160489026874939	0.9978828091314904	None	0.25	1	0.4	4	0.75	9	0.25925925925925924	0.75	13	9	0	0	0	0.6666666666666666	6	9	0.9333333333333333	14	0.0	1.0	0.09998722192320429	0.5000144764073944	6.76345879957924e-08	0.5000005106494234	0.0986651989234501	0.5232194980939872	0.6149715155072822	0.5077497787689818	0	1.0	0.0
4370	0.005506531594387877	0.003603643070468538	-0.001926505901835995	0.989829504485708	None	0	0	0.42857142857142855	3	0.75	6	0.3333333333333333	0.75	9	6	0	0	0	0.8333333333333334	5	6	0.6666666666666666	10	0.0	0.4	0.09996250837495929	0.5001417566029562	0.06072966591211204	0.5940883888789096	0.1481018214506748	0.5730846326581113	0.5883918650116996	0.5560885507179626	0	1.0	0.0
3095	0.013268593602605178	0.0013193787964058228	0.000953295738926813	0.9929534105539937	None	0.25	1	0.4	4	0.75	9	0.25925925925925924	0.75	13	9	0	0	0	0.6666666666666666	6	9	0.9333333333333333	14	0.0	1.0	0.00984268736291679	0.5845464554696848	0.09399776104602706	0.5252116134702906	0.34013043982408914	0.9999823742136612	0.9139487601241695	0.9780367324162403	0	1.0	0.0
2849	None	None	None	None	None	0	0	0.2962962962962963	8	0.6842105263157895	26	0.6349206349206349	0.21052631578947367	13	8	26	0	0	0.7777777777777778	9	7	2.6666666666666665	40	0.0	0.5882352941176471	6.7173771786690614e-06	0.5058651496436285	0.07485685933041465	0.6517212696038491	-0.09999999839383408	0.5000000890022058	0.671793487426119	0.5539620054019865	0	0.3076923076923077	0.0
1771	None	None	None	None	None	0.14285714285714285	1	0.5882352941176471	10	0.30434782608695654	7	0.46296296296296297	0.21739130434782608	14	5	10	7	0	0.6666666666666666	6	9	1.6666666666666667	25	0.4666666666666667	0.6666666666666666	0.06237793289829656	0.6025202438277887	7.486243510807721e-11	0.5000412561418909	-0.030522734896984417	0.5287710278794874	0.5910913331827277	0.5441640775208244	0.42857142857142855	0.5	0.0
1413	None	None	None	None	None	0	0	0.4666666666666667	7	0.5	10	0.4489795918367347	0.3	10	6	11	0	0	1.0	7	7	1.4666666666666666	22	0.0	0.26666666666666666	0.0903199784530476	0.5160915852471614	0.3842852674288574	0.6654602073979007	0.06984255175244973	0.5976050944523298	0.8076436861497892	0.5944845922048678	0	0.8	0.0
6952	0.0031358669521551748	0.00022208552073962635	0.00022208525707270198	0.9991464855002166	None	0.25	1	0.4	4	0.75	9	0.25925925925925924	0.75	13	9	0	0	0	0.6666666666666666	9	6	0.9333333333333333	14	0.0	1.0	0.09979662801673263	0.5027737480770186	0.04062208759768167	0.6111040921606982	0.06766858089269631	0.5246984867387028	0.5601873934094994	0.5466906630713663	0	1.0	0.0
7124	3.46994954533451e-07	2.4065473731100702e-08	-2.4062814418887543e-08	0.99999612506058	None	0.25	1	0.4	4	0.75	9	0.25925925925925924	0.75	13	9	0	0	0	0.6666666666666666	9	6	0.9333333333333333	14	0.0	1.0	0.09999080833018932	0.5001729808496574	0.0019573293065564415	0.503239936289073	0.00013274598725994104	0.5007503460114449	0.6144382698214303	0.5013877661258799	0	1.0	0.0
4205	0.00039506041086152235	0.0001610999601930291	0.00016079403655248483	0.9985939006852049	None	0.25	1	0.4	4	0.7692307692307693	10	0.23809523809523808	0.7692307692307693	14	10	0	0	0	0.7777777777777778	9	7	1.0	15	0.0	1.0	3.018077009496919e-07	0.5	-0.09999959511100573	0.6294248642006379	0.09802920183349537	0.5003926586874254	0.6917814158668824	0.5441613685858256	0	1.0	0.0
3434	None	None	None	None	None	0	0	0.5384615384615384	7	0.4117647058823529	7	0.5428571428571428	0.35294117647058826	12	6	6	1	0	0.7142857142857143	7	5	1.2666666666666666	19	0.1	0.6666666666666666	0.17961399003754744	0.5941185674150357	0.00041737597533245824	0.5226296021885001	1.7982843765581877e-09	0.5000000318002868	0.6998604935660313	0.5392191230174862	0.0	0	0.0
3318	5.20299151975016e-05	9.926353123790528e-07	9.883976159474483e-07	0.9999983685402377	None	0.3333333333333333	1	0.5	4	0.7	7	0.3	0.7	11	7	0	0	0	0.625	8	5	0.8	12	0.0	1.0	0.22857717274831205	0.5685635064096726	0.09744759516870666	0.5047502047547194	0.058284430228213946	0.5262231231080898	0.6737328948999862	0.5332826201306148	0	0.9090909090909091	0.0
6651	0.00017824885525013088	3.683443230118027e-07	-3.2045238308612954e-07	0.9999406603283683	None	0	0	0.5	4	0.5555555555555556	5	0.3142857142857143	0.5555555555555556	9	5	1	2	0	0.7142857142857143	7	5	0.7333333333333333	11	1.0	0.5714285714285714	0.09454896245368488	0.568466240801734	-0.25657851184557334	0.6100386243538777	0.28544758356729216	0.7212910421177009	0.8929151701050984	0.6359854396746187	1.0	1.0	0.0
1226	None	None	None	None	None	0	0	0.3888888888888889	7	0.5	12	0.8666666666666667	0.20833333333333334	11	5	14	7	0	0.8333333333333334	6	5	1.7333333333333334	26	0.2692307692307692	0.09523809523809523	-0.003975157317409156	0.6762150058887487	0.06994864704114864	0.5625980985745557	0.05142732801575618	0.6647357703742695	0.6432694140324732	0.6358827749846088	1.0	1.0	0.0
5600	0.00867555007426284	0.0050942826755899446	0.0015246559702341792	0.9902288453924377	None	0.25	1	0.4	4	0.7692307692307693	10	0.23809523809523808	0.7692307692307693	14	10	0	0	0	0.7777777777777778	7	9	1.0	15	0.0	1.0	0.09871656301299633	0.5071557310678587	0.10356139503811856	0.5326444814563528	0.09990880019223673	0.500151168225161	0.5130925933139782	0.5133296315683747	0	1.0	0.0
468	None	None	None	None	None	1.0	1	1.0	4	0.25	1	0.5	0.25	5	1	0	0	0	0.75	4	3	0.4	6	0.0	1.0	6.623861978480066e-17	0.5000000000008185	0.051321354927751736	0.6402915832939152	0.012454701437066248	0.5829021999915961	0.5776356324394434	0.5753653809386196	0	1.0	0.0
1707	None	None	None	None	None	0	0	0.5454545454545454	6	0.42857142857142855	6	0.4	0.35714285714285715	8	5	7	0	0	0.625	5	8	1.0666666666666667	16	0.0	0.18181818181818182	1.2556043285794575e-06	0.5000297333316451	-0.09747795575580007	0.5043042595233473	9.206528617242319e-20	0.5000000000006208	0.6128999317741121	0.5014446957079447	0	1.0	0.0
3667	1.0289687648426452e-05	2.0263618289772656e-07	1.443397358981146e-07	0.9999539297001057	None	0.5	1	0.5714285714285714	4	0.625	5	0.3333333333333333	0.625	9	5	0	0	0	0.8333333333333334	6	5	0.6666666666666666	10	0.0	1.0	-0.07020309687333161	0.6104478061439673	0.20854960789118276	0.5641251360360842	0.004086645678713542	0.5045602142550002	0.7579558473845847	0.560153668709562	0	1.0	0.0
5629	0.0003964166177984528	2.799265622419918e-06	-2.4870767475927358e-06	0.9999958748632295	None	0.25	1	0.4	4	0.75	9	0.25925925925925924	0.75	13	9	0	0	0	0.6666666666666666	6	9	0.9333333333333333	14	0.0	1.0	9.125884975559218e-05	0.5034547367928786	2.8428304674148412e-12	0.5000000000793059	0.12542839522891677	0.5789953625776263	0.6436083548981761	0.527677493912218	0	0.7692307692307693	0.0
3385	0.0002156088786652681	2.832607065994377e-06	1.9635947749828444e-07	0.9999984309459553	None	0.25	1	0.36363636363636365	4	0.7857142857142857	11	0.2222222222222222	0.7857142857142857	15	11	0	0	0	0.8888888888888888	9	8	1.0666666666666667	16	0.0	1.0	0.0010104626489686132	0.5704909876605015	1.5400555097019216e-11	0.5000000333365371	1.505823060444705	0.9999999999929028	0.9991723874542389	0.9998252055278435	0	1.0	0.0
2892	5.704157264816093e-06	4.762336640417879e-08	-3.8587318509048883e-08	0.9999916981848377	None	0.5	1	0.7142857142857143	5	0.25	2	0.5	0.125	3	1	6	1	0	0.8	4	5	0.6666666666666666	10	0.07142857142857142	0.6666666666666666	0.19895102476555432	0.6117914800682319	0.03487221638181301	0.6447840476162141	0.012290785947099966	0.6605303174098133	0.7352049447330402	0.6392780991908218	1.0	0.6666666666666666	0.0
1284	None	None	None	None	None	0	0	0.5	3	0.5	3	0.5	0.3333333333333333	4	2	3	5	0	1.0	4	4	0.5333333333333333	8	0.625	0.4	0.15762284574956179	0.5376508396947676	0.0006637619293270534	0.5017291601495477	0.04873720920417296	0.5588351403080404	0.6646831176120613	0.5328062618813303	1.0	1.0	0.6515286987338054
2246	None	None	None	None	None	0.5	1	0.5714285714285714	4	0.625	5	0.35714285714285715	0.625	9	5	0	0	0	0.5714285714285714	4	7	0.6666666666666666	10	0.0	0.6666666666666666	-0.004140815315239289	0.6613747601801073	0.02038477950051456	0.6663205449946521	0.004016795398293802	0.5090202280286449	0.5925303661455702	0.614365618414149	0	0	0.0
2606	None	None	None	None	None	0	0	0.6666666666666666	4	0.2857142857142857	2	0.6	0.2857142857142857	5	2	3	2	0	0.6	5	3	0.6	9	0.2857142857142857	0.3333333333333333	-0.03708798367476454	0.5395395647082248	0.034730170922450634	0.5382603679004748	0.05328570350578114	0.5134220715783661	0.6107189524028775	0.530423337724282	1.0	1.0	0.0
2940	None	None	None	None	None	0	0	0.25	6	0.7575757575757576	25	0.6481481481481481	0.45454545454545453	21	15	13	0	0	0.6666666666666666	9	6	2.3333333333333335	35	0.0	0.4827586206896552	0.30459124489361294	0.5537722603011175	0.09981724702863286	0.5013938850522975	-0.0979623647821933	0.5196772859986932	0.8352161401598585	0.5249999223730372	0	0.9523809523809523	0.0
1875	None	None	None	None	None	0	0	0.47058823529411764	8	0.391304347826087	9	0.5102040816326531	0	0	0	24	0	0	1.0	7	7	1.6666666666666667	25	0.0	1.0	0	0	0	0	0	0	0	0	0	0	0
2780	2.163577208387943e-08	1.9163149166329453e-08	-1.6088513009669397e-08	0.9999964943503844	None	0	0	0.42857142857142855	3	0.625	5	0.5	0	0	0	9	0	0	0.8	4	5	0.6666666666666666	10	0.0	0.8	0	0	0	0	0	0	0	0	0	0	0
2239	None	None	None	None	None	0	0	0.5	3	0.6666666666666666	4	0.4444444444444444	0.6666666666666666	7	4	0	1	0	0.5	3	6	0.5333333333333333	8	1.0	0.4	1.5189001207589056e-20	0.5000000003132034	0.08455749626065034	0.6046374969344113	-0.04855644546315342	0.6469323723930855	0.6341403248627747	0.585033032611419	1.0	1.0	0.0
7252	7.248195415440285e-05	4.362831547993083e-06	4.094280285428812e-06	0.9999967457221975	None	0.25	1	0.4	4	0.75	9	0.25925925925925924	0.75	13	9	0	0	0	0.6666666666666666	6	9	0.9333333333333333	14	0.0	1.0	0.297005861348432	0.537059377203079	-0.11279519353453497	0.9999101198035466	-0.0471789805028873	0.5269972170593995	0.8559790392212212	0.960501099790625	0	0.46153846153846156	0.0
2185	None	None	None	None	None	0	0	0.75	3	0.3333333333333333	1	0.625	0.3333333333333333	4	1	0	1	0	0.5	2	4	0.3333333333333333	5	1.0	0.6666666666666666	0.07814028511099595	0.5288073668645463	0.04154433790120692	0.6611690883669292	-0.055257946515139066	0.5765084588987133	0.6614185403963356	0.5900343476969664	1.0	1.0	0.0
4136	None	None	None	None	None	0	0	0.3870967741935484	12	0.5	22	0.5679012345679012	0.22727272727272727	17	10	28	16	0	1.0	9	9	3.066666666666667	46	0.3018867924528302	0.6341463414634146	-0.03915765847156642	0.5089954636057172	-0.5378740310639747	0.5738628008238251	0.07976759766901295	0.6039183665164214	0.9361814310142087	0.562622234077123	1.0	1.0	0.0
1942	None	None	None	None	None	0	0	0.5	4	0.6	6	0.8	0.3	6	3	5	3	0	0.6	3	5	0.8	12	0.2727272727272727	0.75	-0.09996305961740592	0.5001511288343262	-0.09507532491573874	0.5307728196111328	0.07048464705344096	0.5023641834259851	0.6883104822773394	0.5111072032239047	1.0	1.0	0.0
6955	0.015558387117881147	0.0015988206886996402	-0.0013887310921037138	0.96791841037333	None	0.25	1	0.4	4	0.75	9	0.25925925925925924	0.75	13	9	0	0	0	0.6666666666666666	9	6	0.9333333333333333	14	0.0	1.0	0.2310566106699458	0.7927429258104731	0.19201186015199265	0.5114388457966721	0.09981856906774884	0.500374614774369	0.6362382970082807	0.6137098835970065	0	1.0	0.0
4902	0.012397854824024293	0.001196867924103452	0.0011241904301125955	0.988884553545945	None	0.25	1	0.4	4	0.75	9	0.25925925925925924	0.75	13	9	0	0	0	0.6666666666666666	9	6	0.9333333333333333	14	0.0	1.0	-0.09236707375973398	0.5	0.00016110545073585254	0.5005766363017943	0.06151672824648106	0.6558445204370277	0.6530583788374179	0.5537199181667105	0	1.0	0.0
767	None	None	None	None	None	0	0	0.25	1	1.0	3	0.625	0	0	0	4	8	0	0.5	2	4	0.3333333333333333	5	0.6666666666666666	0	0	0	0	0	0	0	0	0	0	0	0
788	None	None	None	None	None	0	0	0.5	2	0.6666666666666666	2	1.0	0	1	0	3	0	0	0.2	5	1	0.3333333333333333	5	0.0	0.5	0	0	0	0	0	0	0	0	0	0	0
1298	None	None	None	None	None	0	0	0.41379310344827586	12	0.4634146341463415	19	0.5972222222222222	0.24390243902439024	18	10	24	0	0	0.8888888888888888	8	9	2.8666666666666667	43	0.0	0.8	2.9430775265885874e-06	0.5000374753248257	0.09996369909978191	0.506014709812893	-0.09991480853483219	0.5000901875516772	0.6933680630902271	0.5020475428339892	0	0.9444444444444444	0.0
220	None	None	None	None	None	0	0	0.5	2	0.6666666666666666	2	1.0	0.6666666666666666	4	2	0	2	0	0.2	1	5	0.3333333333333333	5	1.0	0.5	0.04420702255585373	0.5418696273886865	0.0011928525353886556	0.5111790246363316	0.03154430740342268	0.5139514862536875	0.5452991487783075	0.5223530585019845	0.875	1.0	0.0
1155	None	None	None	None	None	0.25	1	0.4	4	0.75	9	0.25925925925925924	0.75	13	9	0	0	0	0.6666666666666666	6	9	0.9333333333333333	14	0.0	1.0	0.09836356094157435	0.5131016234651548	0.00011451254770394768	0.500198603204877	2.045178525032409e-07	0.5000150044101392	0.6138292989096011	0.5044392936442447	0	1.0	0.0
978	None	None	None	None	None	0	0	0.75	3	0.3333333333333333	1	0.625	0.3333333333333333	4	1	0	1	0	0.5	4	2	0.3333333333333333	5	1.0	0.6666666666666666	0.016464115632295502	0.5328997020658246	0.07354233467948869	0.5054302900404053	0.00029198013319579695	0.5219071780908061	0.5734183033020215	0.520088854194571	1.0	1.0	0.0
2206	None	None	None	None	None	0	0	0.3611111111111111	13	0.5769230769230769	30	0.75	0.46153846153846156	34	24	19	8	0	0.8888888888888888	8	9	3.6	54	0.25	0.8163265306122449	0.02121404832249314	0.5065293352045493	1.793630368446339e-05	0.5002221364402729	-0.09999993652402117	0.5009165631962023	0.6291638523777758	0.5025561134207605	1.0	1.0	0.0
458	None	None	None	None	None	0.2	1	0.38461538461538464	5	0.7058823529411765	12	0.4222222222222222	0.7058823529411765	17	12	1	1	0	0.5555555555555556	5	9	1.2666666666666666	19	1.0	0.8571428571428571	0.00031738777104910865	0.5030789484820777	0.12593651565813	0.9999608756437676	0.028023323137839555	0.6587260301921836	0.8161919557697724	0.9735636034167362	1.0	1.0	0.0
4130	0.006961900213011198	0.0030168738913494766	0.001484586033781568	0.987997875526023	None	0	0	0.3333333333333333	6	0.6666666666666666	16	0.3611111111111111	0.5833333333333334	18	14	7	3	0	0.8888888888888888	8	9	1.7333333333333334	26	0.21428571428571427	0.5217391304347826	-0.09999940698287986	0.5000116032258837	0.09269694401877726	0.5923915080968442	-0.09999999999969841	0.5000000000091084	0.7126678753730301	0.5311186459913703	1.0	0.7777777777777778	0.0
4552	0.005496950753201148	0.001720831161323709	6.7223209175722796e-06	0.993434686519826	None	0.25	1	0.36363636363636365	4	0.7857142857142857	11	0.2222222222222222	0.7857142857142857	15	11	0	0	0	0.8888888888888888	8	9	1.0666666666666667	16	0.0	1.0	1.5321731338547898e-14	0.5062727842049404	0.007047369297204291	0.5196089452150155	0.5386420143496358	0.5964598732926262	0.925812724987157	0.5410991039093185	0	1.0	0.0
2161	None	None	None	None	None	0.25	1	0.5454545454545454	6	0.35714285714285715	5	0.5714285714285714	0.21428571428571427	8	3	7	0	0	0.5714285714285714	4	7	1.0666666666666667	16	0.0	0.5	0.09549014106764672	0.5661435834763491	2.2032709421793211e-13	0.5000049835949565	5.654756484041489e-06	0.5003086082945007	0.6106710323540231	0.522267631737057	0	1.0	0.0
1833	None	None	None	None	None	0	0	0.6	3	0.6	3	0.5833333333333334	0.6	6	3	0	1	0	0.3333333333333333	6	2	0.4666666666666667	7	1.0	0.4	-0.09988230883262052	0.5001915167912256	3.8831191321971623e-13	0.5000000009085397	0.00044391850254279965	0.5011717776945215	0.6158434407149938	0.5004544323911718	1.0	1.0	0.0
6680	0.003148818294186419	0.0005103191930986094	0.0005103095356476478	0.9967492570118979	None	0.25	1	0.4	4	0.7692307692307693	10	0.23809523809523808	0.7692307692307693	14	10	0	0	0	0.7777777777777778	7	9	1.0	15	0.0	1.0	0.018178526356622406	0.6781212554620762	0.09999999918097614	0.5000000025666002	0.09990891640082894	0.5	0.5951978937527449	0.561778644335491	0	0.7857142857142857	0.0
7413	0.00037288315748184247	0.00032730412878973197	0.0003272474833645935	0.9994650446901623	None	0.25	1	0.4	4	0.75	9	0.25925925925925924	0.75	13	9	0	0	0	0.6666666666666666	6	9	0.9333333333333333	14	0.0	1.0	0.09947261637400788	0.5126473171896003	0.2271958331460331	0.6299266710934915	0.015329166190532702	0.5820838096934412	0.7071763877980219	0.575569556325908	0	0	0.0
1620	None	None	None	None	None	0	0	0.5	2	0.5	2	0.6666666666666666	0	0	0	5	10	0	1.0	3	3	0.4	6	0.7142857142857143	0	0	0	0	0	0	0	0	0	0	0	0
6858	0.0025960749242354016	0.0003313690492226044	0.0001093836242699283	0.9975385388484995	None	0.25	1	0.4	4	0.75	9	0.25925925925925924	0.75	13	9	0	0	0	0.6666666666666666	6	9	0.9333333333333333	14	0.0	1.0	0.032269016359106485	0.5580560145829979	0.08280233232563208	0.581328306889908	0.1550501914530316	0.5767298122185213	0.6294417578123273	0.5720669633945032	0	0.8461538461538461	0.0
6559	2.9471754591948358e-08	2.7177115471322655e-08	-5.805819600382696e-10	0.9999961340360131	None	0.25	1	0.4	4	0.75	9	0.25925925925925924	0.75	13	9	0	0	0	0.6666666666666666	6	9	0.9333333333333333	14	0.0	1.0	-0.09999994905442038	0.5000027617027236	-0.06548917510518812	0.5835889366102489	7.902762784127648e-27	0.5	0.6081751140455168	0.5280982819154771	0	1.0	0.0
356	None	None	None	None	None	0.125	1	0.3888888888888889	7	0.56	14	0.6	0.32	14	8	12	0	0	0.5555555555555556	5	9	1.8	27	0.0	0.5454545454545454	0.22517630383195728	0.6246114445826992	-0.09056843415381513	0.5642269345438253	6.957451854506776e-21	0.5000000000000077	0.7969341632384193	0.5636120085727527	0	1.0	0.0
4428	4.13419538648568e-07	1.9074592171771874e-07	1.9074524359269417e-07	0.9999413256627822	None	0.5	1	0.5714285714285714	4	0.625	5	0.4166666666666667	0.625	9	5	0	0	0	0.375	3	8	0.6666666666666666	10	0.0	1.0	6.752906139564609e-07	0.5000051260974457	2.8084961352131872e-11	0.5000000005479361	-0.0020652364962155554	0.5	0.5024342834158927	0.5000017088817941	0	1.0	0.0
7199	0.0026288411694073083	0.0016333492743668264	-0.0016153283262308662	0.9958534712711555	None	0.25	1	0.4	4	0.7692307692307693	10	0.23809523809523808	0.7692307692307693	14	10	0	0	0	0.7777777777777778	9	7	1.0	15	0.0	1.0	0.07869411316098393	0.5	0.10582217278584494	0.554794966100352	0.057284068634817095	0.5514649209087894	0.5533648902167978	0.5354947790346575	0	1.0	0.0
4833	0.00024392895346947682	2.7026292288558284e-07	-2.2240190467907796e-07	0.9999999855448387	None	0.2	1	0.3333333333333333	4	0.8	12	0.20987654320987653	0.8	16	12	0	0	0	1.0	9	9	1.1333333333333333	17	0.0	1.0	0.09857174150270401	0.5140213784196238	0.0011378595222257075	0.5090151767132965	-0.048186179889312265	0.5389053183293171	0.6470579191417396	0.5206633348679267	0	0.1875	0.0
3161	0.0002528714715407077	2.0080492087797547e-06	2.0044495935179433e-06	0.9999949667641812	None	0.3333333333333333	1	0.4444444444444444	4	0.7272727272727273	8	0.2708333333333333	0.7272727272727273	12	8	0	0	0	0.75	6	8	0.8666666666666667	13	0.0	0.8571428571428571	-0.006636190779799501	0.6433701406046313	0.023049976880899287	0.5009287092052526	-0.08221507020407622	0.6443510186560983	0.6370392720196537	0.5977291251813281	0	0.9166666666666666	0.0
7136	0.0024021874928569628	0.0002575815562155827	5.0848313449907094e-05	0.9969800949069847	None	0.25	1	0.4	4	0.7692307692307693	10	0.23809523809523808	0.7692307692307693	14	10	0	0	0	0.7777777777777778	7	9	1.0	15	0.0	1.0	0.03247621831722457	0.5045559036030721	0.006175530201765285	0.5308678549725078	0.2617895904042159	0.5000000000000002	0.7593238010551178	0.5118188614034843	0	0	0.0
2809	1.6899637722604513e-05	1.4075900654572124e-07	8.523912955813396e-09	0.9999551321035913	None	1.0	1	1.0	4	0.25	1	0.5	0.25	5	1	0	0	0	0.75	4	3	0.4	6	0.0	1.0	4.1076731195634854e-07	0.50000515930266	1.6930553281979744e-06	0.5007345119052382	0.058151542375131315	0.5148764739510209	0.5681062515593076	0.5052066577093689	0	0.8	0.0
5008	0.010660702933989684	0.007221344448501243	-0.003405935123433825	0.9991425381774396	None	0.25	1	0.36363636363636365	4	0.7857142857142857	11	0.2222222222222222	0.7857142857142857	15	11	0	0	0	0.8888888888888888	9	8	1.0666666666666667	16	0.0	1.0	0.09728614706647201	0.5038969254286106	-0.26819189419270173	0.9999999676142296	0.11103990886022878	0.5002032103043835	0.9272004657723246	0.9968398874187614	0	1.0	0.0
4665	0.015540884469798708	0.0002644290507698898	-0.0001579968447502627	0.9784050530218035	None	0.3333333333333333	1	0.5	4	0.7	7	0.2857142857142857	0.7	11	7	0	0	0	0.8571428571428571	7	6	0.8	12	0.0	0.6666666666666666	-0.22395059828918423	0.6385609520700878	0.09851813224406904	0.5049150111509013	0.09999999998947459	0.5000000000263565	0.8205284939336305	0.548908476312889	0	1.0	0.0
2060	None	None	None	None	None	0	0	0.75	3	0.5	2	0.6	0.25	2	1	3	0	0	0.4	2	5	0.4	6	0.0	1.0	0.02700172865604817	0.5421461417712757	-0.13443662647601637	0.6089508314340887	-0.26363317429011734	0.5936199572067474	0.7681790905076396	0.5818275281008888	0	1.0	0.0
5288	5.309788095020726e-05	1.0910974113156685e-06	1.8822854971507214e-08	0.9999985781427212	None	0.25	1	0.36363636363636365	4	0.7857142857142857	11	0.2222222222222222	0.7857142857142857	15	11	0	0	0	0.8888888888888888	9	8	1.0666666666666667	16	0.0	1.0	-0.2340777926715313	0.9986086117272118	2.0961899768079675e-11	0.5000000607649293	-0.009388050593416528	0.6090176760761058	0.7409014925186408	0.9121159429146944	0	1.0	0.0
154	None	None	None	None	None	0.18181818181818182	2	0.375	9	0.6363636363636364	21	0.5555555555555556	0.5757575757575758	28	19	6	4	0	0.7777777777777778	9	7	2.3333333333333335	35	0.5714285714285714	0.5161290322580645	0.047606430064287074	0.5756707945197866	0.12483653271557278	0.6165750830937053	1.4046809172555029e-12	0.5002647483475781	0.6270995500973334	0.5647281990548363	0.1607142857142857	0.17857142857142858	0.0
6535	0.00097253972244362	0.00023588687806220713	-7.725085592596017e-05	0.9986914170815174	None	0.25	1	0.4	4	0.75	9	0.25	0.75	13	9	0	0	0	0.875	7	8	0.9333333333333333	14	0.0	1.0	-0.09779745960956579	0.5180159080062685	-0.09879494859188984	0.5420754669458794	-0.06416314967336964	0.6603783369102092	0.5487213817870983	0.5749131409028455	0	0.38461538461538464	0.0
549	None	None	None	None	None	0	0	0.375	3	0.7777777777777778	7	0.9166666666666666	0.3333333333333333	4	3	6	8	0	0.3333333333333333	2	6	0.7333333333333333	11	0.5333333333333333	0.2222222222222222	0.05904305159321184	0.5288841233206234	0.09347693247542362	0.5048655574905598	0.04177891029508064	0.504179465524133	0.5545914531756778	0.5126511632291717	1.0	0.75	0.3657633185217841
3815	0.000796753253901153	0.0003371052151956956	0.00033075897474366746	0.9991911738566065	None	0	0	0.3	3	0.8461538461538461	11	0.42857142857142855	0.7692307692307693	13	10	1	3	0	0.7142857142857143	5	7	1.0	15	1.0	0.4	0.03212417659412861	0.5144094319484208	5.338683299890921e-05	0.500251622413458	0.08928440445744362	0.6639381029848895	0.5914988391022662	0.5613192566434452	1.0	1.0	0.5906450535473123
2542	None	None	None	None	None	0	0	0.375	9	0.5151515151515151	17	0.6481481481481481	0.12121212121212122	10	4	24	0	0	0.6666666666666666	6	9	2.3333333333333335	35	0.0	0.7333333333333333	7.307825400805924e-10	0.5000014510667822	0.02425010663236104	0.6929725716242489	0.10425253318849473	0.5664702185298858	0.6521510095267179	0.5891633324549985	0	1.0	0.0
6122	0.0044441480602521255	0.002251133332918622	-0.0022405821077023345	0.9954386603735526	None	0.25	1	0.4	4	0.75	9	0.25925925925925924	0.75	13	9	0	0	0	0.6666666666666666	6	9	0.9333333333333333	14	0.0	1.0	0.04599984611466855	0.5060497999077583	-0.02501464294116963	0.6773306045542117	0.39562488569359555	0.5921297946806565	0.8671821262976737	0.5937531848144642	0	1.0	0.0
2548	None	None	None	None	None	0	0	0.0625	1	1.0	21	0.92	0	0	0	22	0	0	1.0	5	5	1.5333333333333334	23	0.0	0	0	0	0	0	0	0	0	0	0	0	0
670	None	None	None	None	None	0	0	0.018518518518518517	1	1.0	79	1.0	0.02531645569620253	2	2	78	0	0	1.0	9	9	5.4	81	0.0	1.0	0.06703017578708052	0.5006501653928538	-0.08336540643397886	0.5397692390046113	-0.065068047603566	0.5119284665706891	0.6617767128137749	0.517470991063182	0	1.0	0.0
1334	None	None	None	None	None	0	0	0.625	5	0.2222222222222222	2	0.55	0	0	0	10	13	0	0.8	5	4	0.7333333333333333	11	0.5416666666666666	0.5714285714285714	0	0	0	0	0	0	0	0	0	0	0
2682	5.295257501145851e-08	5.09531869360334e-08	-1.407546260760763e-09	0.9999930618198111	None	0	0	0.36363636363636365	4	0.5714285714285714	8	0.8888888888888888	0	0	0	15	18	0	0.2222222222222222	2	9	1.0666666666666667	16	0.5294117647058824	1.0	0	0	0	0	0	0	0	0	0	0	0
2108	None	None	None	None	None	0.2	1	0.38461538461538464	5	0.5882352941176471	10	0.6333333333333333	0.35294117647058826	11	6	7	2	0	0.8333333333333334	6	5	1.2666666666666666	19	0.15384615384615385	0.42857142857142855	0.030097054193327553	0.6602209603846237	0.01927698652574767	0.5542688764919768	0.09983314833740474	0.5003345023099035	0.5975133339673597	0.5731016121341435	1.0	1.0	0.0
6984	6.447243245413486e-05	1.2555649513051831e-06	-1.2463121249154529e-06	0.9999964477826473	None	0.25	1	0.4	4	0.75	9	0.25925925925925924	0.75	13	9	0	0	0	0.6666666666666666	9	6	0.9333333333333333	14	0.0	1.0	0.2511624382735535	0.5875664556066977	0.09958135578848192	0.500366100242606	0.0022914745534109607	0.6345515922377237	0.7147024459160033	0.5750268430989595	0	0.23076923076923078	0.0
4828	0.0003610051292368672	3.243854376495858e-06	1.6878093023781873e-06	0.9999971650665894	None	0.25	1	0.4	4	0.7692307692307693	10	0.23809523809523808	0.7692307692307693	14	10	0	0	0	0.7777777777777778	9	7	1.0	15	0.0	1.0	-0.12592951035112074	0.5014085227157294	0.14207630603676313	0.7367199545513504	-0.09993743761941298	0.5000582627252053	0.7694292574317794	0.58539297737049	0	1.0	0.0
244	None	None	None	None	None	0	0	0.3333333333333333	2	0.6666666666666666	4	0.4444444444444444	0	0	0	7	7	0	0.5	3	6	0.5333333333333333	8	0.3888888888888889	0	0	0	0	0	0	0	0	0	0	0	0
5088	2.8503834347971972e-08	2.7173121096016307e-08	2.7145941572513094e-08	0.9999963952722135	None	0.25	1	0.4	4	0.75	9	0.25925925925925924	0.75	13	9	0	0	0	0.6666666666666666	9	6	0.9333333333333333	14	0.0	1.0	0.27088252269660024	0.6523047697482128	7.902762784127648e-27	0.5	1.2805408751130525e-12	0.5000000002806475	0.7819305708341832	0.5522407823439077	0	0	0.0
7381	0.020756966875371517	0.008068187140903692	0.008042862499572584	0.961638940328037	None	0.25	1	0.4	4	0.75	9	0.25925925925925924	0.75	13	9	0	0	0	0.6666666666666666	6	9	0.9333333333333333	14	0.0	1.0	0.31413058343803224	0.5677342802515899	-0.09649639222264352	0.5094962314548872	0.09974595805396204	0.5000175831457029	0.8434696394693612	0.5258662902593845	0	0	0.0
1257	None	None	None	None	None	0	0	0.75	3	0.5	2	0.5	0.5	5	2	0	0	0	0.75	3	4	0.4	6	0.0	1.0	0.09834867279559187	0.5141076923024231	0.0016525956540217514	0.5016010004405983	0.054714109664984224	0.6338858189663443	0.5977275006752899	0.5508051735501038	0	1.0	0.0
1653	None	None	None	None	None	0	0	0.6	3	0.6	3	0.5833333333333334	0.6	6	3	0	1	0	0.3333333333333333	6	2	0.4666666666666667	7	1.0	0.4	0.0011927495177267854	0.5018862304502518	-0.03416576168729586	0.6973566374284819	-0.012172459951148799	0.6817905266755525	0.6050422243780805	0.6305941267953008	1.0	1.0	0.0
6860	8.442280120586725e-06	4.2482075071230214e-08	2.7517083054619973e-09	0.9999999989218145	None	0.3333333333333333	1	0.4444444444444444	4	0.7272727272727273	8	0.28888888888888886	0.7272727272727273	12	8	0	0	0	0.5555555555555556	5	9	0.8666666666666667	13	0.0	1.0	-0.029238841135549604	0.6987690045761855	-0.09999999635147185	0.5000000099021001	1.43114459442849e-07	0.5489407041499759	0.6340955415802735	0.58563386625268	0	1.0	0.0
3708	0.00279604272573753	0.000979484550577361	0.000832348141266327	0.9969869351427028	None	0.25	1	0.4	4	0.75	9	0.25925925925925924	0.75	13	9	0	0	0	0.6666666666666666	9	6	0.9333333333333333	14	0.0	1.0	-0.05335578419967245	0.6356707051908007	0.0996669049443142	0.5019639017417137	0.08027773009060947	0.550556107510715	0.6576209968468565	0.5636032361455361	0	1.0	0.0
2907	1.6743004399838247e-05	1.6683190777238695e-05	1.6683020300522845e-05	0.9991197464534117	None	0	0	0.5	1	1.0	1	1.0	1.0	2	1	0	1	0	0.3333333333333333	1	3	0.2	3	0.3333333333333333	0	-0.05473269747704481	0.5077621979555442	0.00030134269208058253	0.5003279098325221	0.09143245629035576	0.5264128927306342	0.6463009031884498	0.5115073790840936	1.0	1.0	0.0
324	None	None	None	None	None	0.5	1	0.6666666666666666	4	0.5714285714285714	4	0.375	0.5714285714285714	8	4	0	0	0	0.6666666666666666	6	4	0.6	9	0.0	0.8	-0.06550151916257407	0.5497441131865715	-0.04229317833671685	0.6605351232769077	0.09942223501847122	0.5017411989344793	0.6853676327268032	0.5721823057359955	0	0.75	0.0
5946	0.00021764795670297567	1.8053924546401814e-05	1.8012037854873055e-05	0.9992213575632148	None	0.25	1	0.4	4	0.75	9	0.25925925925925924	0.75	13	9	0	0	0	0.6666666666666666	9	6	0.9333333333333333	14	0.0	1.0	-0.0973995834124782	0.5478696995291206	0.23197801080039585	0.5938668400717008	0.09976568585960911	0.500893307848081	0.7821184091179453	0.5478212413216346	0	1.0	0.0
3247	5.028940809745556e-05	1.1863636128949355e-05	-8.116999312519202e-06	0.9987884177964382	None	0.25	1	0.4	4	0.75	9	0.25925925925925924	0.75	13	9	0	0	0	0.6666666666666666	6	9	0.9333333333333333	14	0.0	1.0	2.2047909444655184e-14	0.5000000002688694	0	0.5	0.009597650417402967	0.5131516341925347	0.5113090104286788	0.5043847771774017	0	0.9230769230769231	0.0
5173	0.000631325962397932	1.1391749536733402e-05	-1.0973405004357808e-05	0.999224812611561	None	0.25	1	0.4	4	0.7692307692307693	10	0.23809523809523808	0.7692307692307693	14	10	0	0	0	0.7777777777777778	7	9	1.0	15	0.0	1.0	-0.058570504574236	0.5578871499577579	0.05195380731225472	0.513080662159541	-0.021516577112539355	0.6069920297719925	0.6185161268985305	0.5596817681492715	0	1.0	0.0
5314	0.0003471583141090012	1.9257667765727133e-06	1.6562181521069368e-06	0.9999985103345016	None	0.25	1	0.36363636363636365	4	0.7857142857142857	11	0.2222222222222222	0.7857142857142857	15	11	0	0	0	0.8888888888888888	8	9	1.0666666666666667	16	0.0	1.0	-0.08933662754992577	0.6686787596477217	0.00025332515543499196	0.5669784450770379	-0.08544584532508649	0.5345362233644954	0.609293764602405	0.5914681884630764	0	1.0	0.0
5816	5.985878121006539e-05	3.24079992620802e-07	5.599350017136608e-08	0.999959686583115	None	0.25	1	0.4	4	0.75	9	0.25925925925925924	0.75	13	9	0	0	0	0.6666666666666666	9	6	0.9333333333333333	14	0.0	1.0	0.0838474486582159	0.5	0.02840471874663822	0.5092809673155525	-0.04225344599680527	0.589396769780968	0.6266805448864469	0.5331679159650139	0	1.0	0.0
4671	0.0004598644442580346	7.556538649837928e-05	7.106743989785914e-05	0.9988094116132835	None	0.25	1	0.4	4	0.7692307692307693	10	0.23809523809523808	0.7692307692307693	14	10	0	0	0	0.7777777777777778	9	7	1.0	15	0.0	1.0	-0.03199246503599909	0.6161085324550767	0.49214035666565914	0.6023908741107479	0.09620017818783674	0.51433960166313	0.9083261337621156	0.5781763280995827	0	1.0	0.0
2727	0.004549252360403109	0.0002020468151356621	0.00012315447794226519	0.9941252006724361	None	0.2857142857142857	2	0.47058823529411764	8	0.4782608695652174	11	0.5952380952380952	0.21739130434782608	12	5	12	2	0	0.8571428571428571	7	6	1.6666666666666667	25	0.09523809523809523	0.2857142857142857	0.020828460882727412	0.6652903745385329	0.0006641729257148043	0.5356230772530358	-0.09999983894742834	0.5000117086657013	0.6378504046118213	0.5687076657168624	1.0	1.0	0.0
4935	0.015131807405167483	0.0020395645824413645	-0.0019442588441745648	0.9954030994651979	None	0	0	0.3333333333333333	4	0.7333333333333333	11	0.3148148148148148	0.7333333333333333	15	11	1	1	0	0.6666666666666666	9	6	1.1333333333333333	17	0.5	0.7272727272727273	2.0059411283813955e-11	0.5005175662836803	0.09466012365570338	0.5473576689912149	0.09663129113460404	0.5071845341766648	0.6083250289628829	0.5183925794574864	1.0	0.8666666666666667	0.0
3264	2.828234856342239e-05	5.163316324750296e-07	-1.433922242531631e-07	0.9999971716838222	None	0.25	1	0.4	4	0.7692307692307693	10	0.23809523809523808	0.7692307692307693	14	10	0	0	0	0.7777777777777778	9	7	1.0	15	0.0	1.0	-0.694308836177114	1.0	0.0888076943124255	0.5531743599009177	0.08943245701371401	0.5285512400740531	0.9993311157409971	1.0	0	0.21428571428571427	0.0
4289	0.003915331865264979	0.0003378728720970657	-0.0002723962181530914	0.9938366495385218	None	0.16666666666666666	1	0.35714285714285715	5	0.7368421052631579	14	0.4375	0.6842105263157895	18	13	2	2	0	0.75	8	6	1.4	21	0.6666666666666666	0.4	0.07488480021232992	0.5543656244836527	-0.05684636980384765	0.6453098202866331	-0.09997146939911121	0.5000202364779073	0.6849775297786933	0.5676568445334886	0.6666666666666666	0.7222222222222222	0.0
2817	0.0009529126651684985	0.00018359052974781465	6.541504501879312e-05	0.9973234303954003	None	0	0	0.3333333333333333	2	0.8571428571428571	6	0.36	0.8571428571428571	8	6	0	2	0	1.0	5	5	0.6	9	1.0	0	0.04872437681757921	0.5983918936637397	-0.05490195898346313	0.50266046261017	0.07272963385044909	0.5377385704792979	0.6441602948217188	0.5465855754370449	1.0	1.0	0.0
1676	None	None	None	None	None	0	0	1.0	3	0.0	0	0.6666666666666666	0	3	0	0	0	0	0.6666666666666666	3	2	0.26666666666666666	4	0.0	1.0	0	0	0	0	0	0	0	0	0	0	0
854	None	None	None	None	None	1.0	1	1.0	4	0.25	1	0.5	0.25	5	1	0	0	0	0.75	3	4	0.4	6	0.0	1.0	0.05190899076830201	0.5711783091351987	0.072101680036927	0.5256817384667148	0.05371911910185576	0.5422480565159682	0.5440188402283027	0.5464385933730986	0	1.0	0.0
1556	None	None	None	None	None	0	0	0.5	2	0.75	3	1.0	0.75	5	3	0	2	0	0.16666666666666666	1	6	0.4	6	1.0	0.4	-0.09997579127018458	0.5001035897183348	0.0026470201020606663	0.503317087238311	-0.08847710286399793	0.5415131906905032	0.6127940858660358	0.5150053932185971	1.0	1.0	0.3762689249319508
7428	0.005408273610526297	0.0036160894435578713	-0.0019600314530215128	0.9957425253152085	None	0.25	1	0.4	4	0.75	9	0.25925925925925924	0.75	13	9	0	0	0	0.6666666666666666	6	9	0.9333333333333333	14	0.0	1.0	-0.09999918504950006	0.5011831543337847	-0.02546539909980796	0.5035740070849408	0.09999999979015203	0.500001207554722	0.6953543124990734	0.5015861386973077	0	1.0	0.0
4048	7.722596147819073e-05	8.049423741132901e-07	5.2522509318830625e-08	0.9999928237614741	None	0.25	1	0.4	4	0.7692307692307693	10	0.23809523809523808	0.7692307692307693	14	10	0	0	0	0.7777777777777778	7	9	1.0	15	0.0	1.0	0.09547093497546237	0.5048739318138794	0.08399485630561168	0.5801911271373076	0.010813797052033582	0.5592052336011049	0.5903177243260026	0.5482652047153236	0	0.9285714285714286	0.0
2838	0.0002229316633845645	1.0167597378161543e-06	-9.97627125277365e-07	0.999991251853176	None	0.3333333333333333	1	0.5	4	0.6666666666666666	6	0.3055555555555556	0.6666666666666666	10	6	0	0	0	1.0	6	6	0.7333333333333333	11	0.0	0.4	-0.08551755114029909	0.5291311289179331	0.09999999936584562	0.5000000002295435	-0.05310719330086572	0.6651490439817286	0.6939588181658705	0.566518532560884	0	1.0	0.0
709	None	None	None	None	None	0.2	2	0.5217391304347826	12	0.40625	13	0.4722222222222222	0.15625	13	5	20	0	0	0.8888888888888888	9	8	2.2666666666666666	34	0.0	0.42857142857142855	2.4882218270626073e-11	0.5000008950272887	0.057924822473480166	0.5664299875261252	0.0003705427521354902	0.5005413402117527	0.5677717634434276	0.5224406756240593	0	0.15384615384615385	0.0
2337	None	None	None	None	None	0.08333333333333333	1	0.34615384615384615	9	0.5945945945945946	22	0.6190476190476191	0.13513513513513514	11	5	27	0	0	0.7777777777777778	7	9	2.6	39	0.0	0.8125	0.09999981002101345	0.5000024265353633	0.07243685657481946	0.5738489674567746	0.2348788277741774	0.5410736977764455	0.6595230748503526	0.5384446344226066	0	0.45454545454545453	0.0
4152	0.00031627000846766364	9.182744118023036e-06	-7.795622275537779e-06	0.9999965233618257	None	0.25	1	0.4	4	0.75	9	0.25925925925925924	0.75	13	9	0	0	0	0.6666666666666666	9	6	0.9333333333333333	14	0.0	1.0	0.09268172266564184	0.5018456004845281	0.0999999992344104	0.5000000189243993	-0.4364680251773977	0.6602638829115005	0.9249692777755656	0.5557549083201384	0	1.0	0.0
5239	0.013130361082180977	0.0011523154132209122	-0.000515728953901499	0.9867883848178266	None	0.25	1	0.4	4	0.7692307692307693	10	0.23809523809523808	0.7692307692307693	14	10	0	0	0	0.7777777777777778	7	9	1.0	15	0.0	1.0	2.801768670130969e-06	0.5012198679764085	-0.04434227268381319	0.509977654427334	0.197307189704145	0.6206218124709312	0.7414883001152913	0.5446295506113298	0	0.8571428571428571	0.0
6659	0.007279939013630997	0.005587786061751725	0.0005456537789421319	0.9957378115143116	None	0.25	1	0.4	4	0.7692307692307693	10	0.23809523809523808	0.7692307692307693	14	10	0	0	0	0.7777777777777778	7	9	1.0	15	0.0	1.0	0.09995781335329602	0.5602370080429436	0.12910310068144662	0.9999998660620786	0.22125425640526203	0.657876671506454	0.6841755408078396	0.9962189042211015	0	1.0	0.0
2600	4.0013436849916367e-05	5.812275117349595e-07	-5.765494514946407e-07	0.9999982144174001	None	0.3333333333333333	1	0.75	6	0.3	3	0.6	0.2	6	2	5	0	0	0.8	5	4	0.8	12	0.0	0.75	-0.0999979135874032	0.5000025358217847	0.046683706103161846	0.6093293400215519	0.07044920358002822	0.5490360481350841	0.6800231625105687	0.5532375073692151	0	1.0	0.0
2519	None	None	None	None	None	1.0	1	0.8	4	0.4	2	0.4375	0.4	6	2	0	0	0	1.0	4	4	0.4666666666666667	7	0.0	0.6666666666666666	0.09870928637027325	0.5066200312706042	-0.10904177456108965	0.5551220813550819	0.09625701913648574	0.5147308031068479	0.7210229207946528	0.5255452465309034	0	0	0.0
3759	1.9175800825861554e-07	6.938699153834453e-08	1.594921587755024e-08	0.9999665613786842	None	0.3333333333333333	1	0.5	4	0.7	7	0.2857142857142857	0.7	11	7	0	0	0	0.8571428571428571	6	7	0.8	12	0.0	0.6666666666666666	0.09999994495573614	0.5000000285759785	0.20017126567865762	0.5460751963930193	0.00012941239818928233	0.5072247088229497	0.6936080765089748	0.5178029788401188	0	0.9090909090909091	0.0
486	None	None	None	None	None	1.0	1	0.8	4	0.4	2	0.4666666666666667	0.4	6	2	0	0	0	0.6	3	5	0.4666666666666667	7	0.0	1.0	0.0015034902040539885	0.5086299577338809	0.013215987649467431	0.5309264149413963	0	0.5	0.5145481518235441	0.5131958548894797	0	1.0	0.0
1892	None	None	None	None	None	0	0	0.5	3	0.6666666666666666	4	0.5714285714285714	0.6666666666666666	7	4	0	0	0	0.2857142857142857	2	7	0.5333333333333333	8	0.0	0.6666666666666666	-0.0999925511397956	0.500092020399894	0.0856104404211928	0.5386423284695528	0.011633017742248855	0.670895627513074	0.6980646882554948	0.5717908730053254	0	0.8571428571428571	0.0
852	None	None	None	None	None	0	0	0.6	3	0.6	3	0.5833333333333334	0.6	6	3	0	1	0	0.3333333333333333	6	2	0.4666666666666667	7	1.0	0.4	0.24387242558376138	0.5521134019210728	-0.0649923936616112	0.9737476721180999	4.7156446006543796e-12	0.5000000014378104	0.8049442027104594	0.7814614935249402	0.0	0	0.0
5506	0.009275229725664733	0.0019413676401764423	0.0007151040912187157	0.9925729796821223	None	0.25	1	0.4	4	0.75	9	0.25925925925925924	0.75	13	9	0	0	0	0.6666666666666666	6	9	0.9333333333333333	14	0.0	1.0	0.0933931850605936	0.5304582809695721	0	0.5	0.12789294709294494	0.6264593973780904	0.6300368243678768	0.5530529968655743	0	1.0	0.0
7335	1.8303678331775597e-07	1.7298916048519256e-08	7.115474787394233e-10	0.9999974636764882	None	0.25	1	0.4	4	0.7692307692307693	10	0.23809523809523808	0.7692307692307693	14	10	0	0	0	0.7777777777777778	7	9	1.0	15	0.0	1.0	-0.07871871256580718	0.6255382987023808	-0.06149612788918131	0.654052544061567	6.886976645004601e-14	0.5016966283126224	0.6080694732317621	0.5952238731652598	0	1.0	0.0
2983	0.00019297919227834925	1.5969010709582856e-06	-1.2330282791294396e-06	0.9999881373348944	None	0	0	0.42857142857142855	3	0.75	6	0.3333333333333333	0.75	9	6	0	0	0	0.8333333333333334	5	6	0.6666666666666666	10	0.0	0.4	0.09999949467650375	0.500000740253725	1.3995400887680939e-10	0.5000000051520185	-0.1	0.5000000000000002	0.6934917173220196	0.5000002484685813	0	1.0	0.0
6138	0.0023678258463878487	0.0003880473146554097	-0.00024128063292168186	0.9946200447122255	None	0.25	1	0.4	4	0.75	9	0.25925925925925924	0.75	13	9	0	0	0	0.6666666666666666	6	9	0.9333333333333333	14	0.0	1.0	0.09999327911682002	0.5054004021804935	-0.09999995238952669	0.5000006569535416	-0.05743910435392576	0.6455415821450922	0.7027052863898074	0.551574548682658	0	0	0.0
4609	0.00021332443345777594	4.252898107618072e-07	2.3085921422945315e-07	0.9999963348723127	None	0.25	1	0.4	4	0.75	9	0.25925925925925924	0.75	13	9	0	0	0	0.6666666666666666	9	6	0.9333333333333333	14	0.0	1.0	7.562783438373361e-05	0.5026837955600738	4.316618295025471e-05	0.500695493353526	0.09999471842061294	0.500031658480555	0.6156423196288295	0.501136989246048	0	1.0	0.0
5696	None	None	None	None	None	0.13333333333333333	2	0.36363636363636365	12	0.5957446808510638	28	0.6049382716049383	0.5957446808510638	40	28	8	0	0	1.0	9	9	3.2666666666666666	49	0.0	0.7	0.05298749176602212	0.5128029959155611	-0.007804741994166117	0.6227303944688023	0.05909750344318021	0.6145482919941132	0.6157824760687973	0.5840972729525786	0	1.0	0.0
6814	0.003587467736405195	0.001542744111248308	-0.00020650547443322318	0.9920468843268406	None	0.25	1	0.4	4	0.7692307692307693	10	0.23809523809523808	0.7692307692307693	14	10	0	0	0	0.7777777777777778	7	9	1.0	15	0.0	1.0	0.1906347093790725	0.5533098331539932	0.04479708264197031	0.6465307540757064	0.056574545460817395	0.5378395878037484	0.6639591261744429	0.580097869031526	0	0.42857142857142855	0.0
7031	0.005571684181072938	0.0045776591811605835	0.004518791326208194	0.9943808452847885	None	0.25	1	0.4	4	0.7692307692307693	10	0.23809523809523808	0.7692307692307693	14	10	0	0	0	0.7777777777777778	7	9	1.0	15	0.0	1.0	-0.099900618896511	0.5025864926571819	-0.08994521665100952	0.5899161029364586	0.08793913739387506	0.6043502950602603	0.706557080696454	0.5660770278987688	0	1.0	0.0
1516	None	None	None	None	None	0	0	0.6666666666666666	2	0.5	1	0.6666666666666666	0	0	0	3	8	0	0.6666666666666666	2	3	0.26666666666666666	4	0.8	0	0	0	0	0	0	0	0	0	0	0	0
4120	0.0034432497728772173	0.0005882951716522222	-0.00017344844259037376	0.9898395738159639	None	0.25	1	0.4	4	0.75	9	0.25	0.75	13	9	0	0	0	0.875	7	8	0.9333333333333333	14	0.0	0.8571428571428571	-0.01279468117028448	0.6319437027463489	6.498079577816628e-06	0.5015728658462038	0.09962403737981683	0.500236171007861	0.6230464788842346	0.5455236273864084	0	1.0	0.0
4873	0.0060291188250633666	0.0004099861280158146	0.0003392070266963853	0.9906681120240177	None	0.2	1	0.3333333333333333	4	0.8	12	0.20987654320987653	0.8	16	12	0	0	0	1.0	9	9	1.1333333333333333	17	0.0	1.0	0.09047774856023941	0.5006411634484917	-0.045177815843801275	0.6412420688918166	0.24545502290478907	0.9762708564423905	0.7383544694222649	0.8074388094653224	0	0.9375	0.0
6081	0.014040752545156205	0.011720974449535234	-0.005559705924352661	0.9889211753603788	None	0.25	1	0.4	4	0.7692307692307693	10	0.23809523809523808	0.7692307692307693	14	10	0	0	0	0.7777777777777778	7	9	1.0	15	0.0	1.0	0.09999999461375801	0.5000027532015917	-0.06284619753026366	0.6457454130374684	0.23650158463336748	0.584875078838946	0.7616527433128307	0.5779604562345555	0	1.0	0.0
2700	None	None	None	None	None	0	0	0.3684210526315789	7	0.5769230769230769	15	0.5185185185185185	0.11538461538461539	9	3	18	0	0	0.6666666666666666	6	9	1.8666666666666667	28	0.0	0.75	0.08483653651927195	0.6023534136558616	0.1798509334894911	0.6996780011002793	-0.03931877534908376	0.5181889080936667	0.7066022340620134	0.6093572257756376	0	1.0	0.0
1305	None	None	None	None	None	0.25	1	0.7	7	0.25	3	0.56	0.16666666666666666	6	2	7	0	0	1.0	5	5	0.9333333333333333	14	0.0	0.4444444444444444	-0.08989109785413421	0.5258015078536856	0.021668542702838425	0.5381729767991112	0.3222882552364231	0.5947920299605597	0.8494815298025956	0.5531401162711074	0	1.0	0.0
5325	1.6802151329198202e-05	1.309435102572375e-07	6.616755945723029e-08	0.9999972410765601	None	0.25	1	0.4	4	0.7692307692307693	10	0.23809523809523808	0.7692307692307693	14	10	0	0	0	0.7777777777777778	7	9	1.0	15	0.0	1.0	0.13412342600599708	0.9917099652804583	0.001677261602249377	0.5170148297177918	0.0006783635003959393	0.5100243791025426	0.6480003033363632	0.8362867330088458	0	0	0.0
7488	0.0003022073826660397	4.6324354012408715e-06	4.098608429171783e-06	0.9999973994524166	None	0.25	1	0.4	4	0.7692307692307693	10	0.23809523809523808	0.7692307692307693	14	10	0	0	0	0.7777777777777778	7	9	1.0	15	0.0	1.0	-0.09992434878574319	0.5011634424757225	-0.09290036212740987	0.5592733929997401	0.08618684210568935	0.5799154633199498	0.7055790076438418	0.5469689270710445	0	1.0	0.0
7483	0.00048275993700532075	4.885519961429585e-05	-3.0597226443051456e-05	0.9992136609429251	None	0.25	1	0.4	4	0.7692307692307693	10	0.23809523809523808	0.7692307692307693	14	10	0	0	0	0.7777777777777778	7	9	1.0	15	0.0	1.0	0.10832248690506945	0.5479805585777737	0.02725090575466164	0.6744193861665752	0.03011944439982036	0.5467265608789748	0.6050535462026279	0.5913147872053446	0	0	0.0
7326	0.0002503320896324843	7.293735233943013e-06	-6.182917288173942e-06	0.999973247409816	None	0.25	1	0.4	4	0.75	9	0.25925925925925924	0.75	13	9	0	0	0	0.6666666666666666	9	6	0.9333333333333333	14	0.0	1.0	0.14878131834109187	0.5874216283278549	-0.021613814393876368	0.6777013461531834	-0.09886520576784238	0.5000244780240786	0.7526995765427418	0.5903826736221855	0	0.7692307692307693	0.0
7396	0.00035343904972027503	3.1328083056369313e-06	7.141426498869766e-08	0.999998494778733	None	0.25	1	0.4	4	0.75	9	0.25	0.75	13	9	0	0	0	0.875	7	8	0.9333333333333333	14	0.0	1.0	-0.0520565474438154	0.5900679354565771	0.052086751842235615	0.5577635708868935	0.2514809774430236	0.671559783476844	0.7793185832485894	0.6075904490732538	0	0.07692307692307693	0.0
7197	0.003167743573589821	0.0005551550676708369	-0.00041918145012472457	0.9958711404672276	None	0.25	1	0.4	4	0.75	9	0.25925925925925924	0.75	13	9	0	0	0	0.6666666666666666	6	9	0.9333333333333333	14	0.0	1.0	0.008773599647076158	0.5294954594693438	7.902762784127648e-27	0.5	0.09939491836727501	0.5093274499918603	0.6076578991490628	0.5129498623743591	0	1.0	0.0
103	None	None	None	None	None	0	0	0.08333333333333333	3	0.9215686274509803	47	0.8412698412698413	0.37254901960784315	20	19	32	0	0	0.7777777777777778	7	9	3.533333333333333	53	0.0	0.9565217391304348	0.05051976641400872	0.5347956040340438	-0.28109695195122264	0.6034394921273531	-0.011236447787919514	0.6746823894115115	0.829289975400102	0.6057673993156065	0	0.15	0.0
91	None	None	None	None	None	0.2	1	0.4166666666666667	5	0.6875	11	0.2222222222222222	0.6875	15	11	2	1	0	1.0	9	9	1.2	18	0.25	0.8888888888888888	0.09539310614777742	0.5993734370647419	-0.10541503355669328	0.6354560956833303	0.0003803143112536253	0.5045451577841424	0.6943315585839366	0.5806829065477221	1.0	1.0	0.0
5276	0.0015523582160274756	0.0005583057946433938	-0.0005563083968314514	0.997864216804847	None	0.25	1	0.4	4	0.7692307692307693	10	0.23809523809523808	0.7692307692307693	14	10	0	0	0	0.7777777777777778	7	9	1.0	15	0.0	1.0	0.09999999367203413	0.5000000264302688	0.05683042157483272	0.6148763123249318	0.0999840509235264	0.500079389235638	0.5506939715620559	0.5389355322133553	0	1.0	0.0
1801	None	None	None	None	None	0	0	0.6	3	0.4	2	0.4666666666666667	0	3	0	3	0	0	0.6	5	3	0.4666666666666667	7	0.0	0	0	0	0	0	0	0	0	0	0	0	0
6887	0.0013738737538800648	0.00013185884576983722	0.00010146321522722652	0.9991162943678846	None	0.25	1	0.4	4	0.75	9	0.25925925925925924	0.75	13	9	0	0	0	0.6666666666666666	6	9	0.9333333333333333	14	0.0	1.0	0.03466854166791199	0.5425896940466088	1.496712601908913e-07	0.5001642001523694	0.09999999851742096	0.5000000381102657	0.6026813255518877	0.5142819094781316	0	0.9230769230769231	0.0
628	None	None	None	None	None	0	0	0.4	2	0.6	3	0.7	0.4	4	2	2	5	0	0.4	2	5	0.4666666666666667	7	0.8333333333333334	0	0.15455102775284085	0.6107903357071361	0.051160245050266326	0.5138889106194686	-0.1620007530798336	0.6324425618805445	0.788893094014248	0.5865298982009021	1.0	1.0	0.0
2708	3.070562134313565e-08	3.058600653112309e-08	-8.405087371419162e-09	0.9999962984749005	None	0.5	1	0.5714285714285714	4	0.5	4	0.5	0	0	0	9	0	0	0.8	5	4	0.6666666666666666	10	0.0	0.8	0	0	0	0	0	0	0	0	0	0	0
1383	None	None	None	None	None	0	0	0.4	2	0.8	4	1.0	0.8	6	4	0	2	0	0.14285714285714285	1	7	0.4666666666666667	7	1.0	0.6666666666666666	-0.11562959655276277	0.7108028792302872	-0.1262791565022207	0.5136684974714667	-0.0017436043832315562	0.652248810992895	0.6323154770863977	0.628931973054951	0.08333333333333333	0	0.0
3206	4.4162102242104324e-05	2.38186361619459e-06	-9.918598322397181e-07	0.9999934284725593	None	0	0	0.5	3	0.7142857142857143	5	0.375	0.7142857142857143	8	5	0	1	0	0.6666666666666666	6	4	0.6	9	1.0	0.4	3.09549955888434e-16	0.5000000000000221	-0.0728869300606628	0.6708291093257921	0.025662171551885205	0.5265594676559017	0.6007950083987034	0.5677699742438913	1.0	1.0	0.0
5669	0.0005477236474290822	1.8928142580560212e-06	4.7081457921025174e-07	0.9999902864525979	None	0	0	0.42857142857142855	3	0.75	6	0.3333333333333333	0.75	9	6	0	1	0	0.8333333333333334	6	5	0.6666666666666666	10	1.0	0.4	0.07046884069551596	0.5321989592256778	-0.0997707870863713	0.5006560669542041	0.44728605387286374	0.6643775394638984	0.9075720517944725	0.5674580283802295	1.0	1.0	0.0
1931	None	None	None	None	None	0	0	0.05	1	1.0	27	0.9666666666666667	0	0	0	28	0	0	0.8333333333333334	6	5	1.9333333333333333	29	0.0	0.3333333333333333	0	0	0	0	0	0	0	0	0	0	0
3366	0.0023515411060303073	8.180134840334538e-05	8.169291222888462e-05	0.976031681995806	None	0	0	0.3333333333333333	2	0.8571428571428571	6	0.36	0.8571428571428571	8	6	0	0	0	1.0	5	5	0.6	9	0.0	0	0.012771940747979655	0.5718349210521517	0.041306774979956995	0.5040437086731882	0.209163042993604	0.7589130076404276	0.7087791910490346	0.6187113184942605	0	0	0.0
3933	0.010387264071573633	0.000921436792354214	-0.00014811670956347338	0.9927293965644719	None	0.25	1	0.4	4	0.75	9	0.25925925925925924	0.75	13	9	0	0	0	0.6666666666666666	6	9	0.9333333333333333	14	0.0	1.0	0.09819728111683641	0.5020428952525041	-0.09999928031829154	0.5000666898149159	0.09999921994500564	0.5001500872986671	0.7188080609380436	0.5007532273431798	0	0.9230769230769231	0.0
3720	0.0015336376889674454	0.0002756472437897104	0.00011365352426902465	0.9951331656850533	None	0.1111111111111111	1	0.38095238095238093	8	0.5517241379310345	16	0.6888888888888889	0.3793103448275862	18	11	12	9	0	0.5555555555555556	5	9	2.066666666666667	31	0.42857142857142855	0.5384615384615384	6.787297323186121e-08	0.5000039908438283	0.11218706362213773	0.6602653752794114	0.06293996708076068	0.5788368460960563	0.6193229494065843	0.5811504254211659	1.0	1.0	0.0
4374	2.783031966980687e-08	2.7826519302246734e-08	-2.7816789005497008e-08	0.9999967679359715	None	0.25	1	0.4	4	0.75	9	0.25925925925925924	0.75	13	9	0	0	0	0.6666666666666666	9	6	0.9333333333333333	14	0.0	1.0	0.2384479235893578	0.6435623572529244	0.2906933583599236	0.514769564662783	4.9378095738065905e-15	0.5000002229500782	0.7799583466154038	0.5539521273525616	0	1.0	0.0
2274	None	None	None	None	None	0	0	0.3181818181818182	7	0.6451612903225806	20	0.4583333333333333	0.25806451612903225	13	8	19	5	0	0.8888888888888888	9	8	2.2	33	0.13513513513513514	0.35714285714285715	0.09999678481605959	0.5018604908637051	-0.09721623591821271	0.5342390530579992	0.09961056875615135	0.5009922073638815	0.7166925959961158	0.5123792798805981	1.0	1.0	0.0
104	None	None	None	None	None	0.25	1	0.4	4	0.7692307692307693	10	0.23809523809523808	0.7692307692307693	14	10	0	0	0	0.7777777777777778	9	7	1.0	15	0.0	1.0	-0.08698871260257696	0.6151998936025281	0.08049415520253049	0.6002307168380084	-0.09715178383561224	0.5296271496924737	0.6910136056967876	0.5821078739142344	0	0.5	0.0
6685	0.002384047960212596	0.001042529903113521	-0.0003596511965715602	0.999742201038695	None	0.25	1	0.4	4	0.75	9	0.25925925925925924	0.75	13	9	0	0	0	0.6666666666666666	6	9	0.9333333333333333	14	0.0	1.0	0.07803050152581885	0.5046150992808701	0.00039361213889753356	0.5840733942323566	-0.02553802934776615	0.6598151006713495	0.6046364897436961	0.5842268871307423	0	1.0	0.0
3525	0.020793780051509895	0.0029294756537114365	0.00032548903847452607	0.9758642796924336	None	0.25	1	0.4	4	0.75	9	0.25925925925925924	0.75	13	9	0	0	0	0.6666666666666666	9	6	0.9333333333333333	14	0.0	1.0	0.18951545272250633	0.6214342963975235	0.04088927352897401	0.629790436588423	0.3025954620091291	0.5201513743446435	0.7449183787933882	0.5912662694469923	0	0	0.0
6964	0.00943145588951051	0.004014699840872626	0.0036591875125799606	0.9929208310088021	None	0.25	1	0.4	4	0.7692307692307693	10	0.23809523809523808	0.7692307692307693	14	10	0	0	0	0.7777777777777778	7	9	1.0	15	0.0	1.0	0.09822066255258105	0.5	0.035523127863878456	0.5565336118697879	0.09999999998699093	0.5000000000434338	0.5744036514794667	0.5189164301055113	0	1.0	0.0
1834	None	None	None	None	None	0	0	0.15	3	0.8571428571428571	24	0.6666666666666666	0	0	0	29	9	0	0.5555555555555556	5	9	2.0	30	0.14516129032258066	0.88	0	0	0	0	0	0	0	0	0	0	0
1399	None	None	None	None	None	0.1	1	0.5454545454545454	12	0.3548387096774194	11	0.5892857142857143	0.25806451612903225	19	8	13	3	0	0.875	8	7	2.2	33	0.15789473684210525	0.9230769230769231	0.04513620794685186	0.6615744375993554	0.09995999314883328	0.5006821192825652	-0.09026104710098487	0.5530775319275327	0.7064816734542895	0.5733143542918462	1.0	1.0	0.0
6871	0.004533202747819373	0.0027814296720881453	-0.0021026665131377996	0.9990486319173406	None	0.25	1	0.4	4	0.7692307692307693	10	0.23809523809523808	0.7692307692307693	14	10	0	0	0	0.7777777777777778	9	7	1.0	15	0.0	1.0	0.09999961202832432	0.5000076975189315	-0.024995394431450418	0.5169475974425783	0.40814343183626844	0.5919723734466255	0.8615645939543377	0.5365987785753514	0	0	0.0
4337	2.599959891722941e-05	7.985393255735508e-07	-7.985371983535222e-07	0.9999974137027273	None	0.25	1	0.4	4	0.7692307692307693	10	0.23809523809523808	0.7692307692307693	14	10	0	0	0	0.7777777777777778	7	9	1.0	15	0.0	1.0	0.35831888141913454	0.6041060407760385	0.06949346961393958	0.5760234208758478	0.0253127675158898	0.5211708650947937	0.8185643710866675	0.5674044634026241	0	1.0	0.0
1900	None	None	None	None	None	0.25	1	0.5	5	0.46153846153846156	6	0.42857142857142855	0.07692307692307693	3	1	11	2	0	0.7142857142857143	5	7	1.0	15	0.08333333333333333	0.8	-0.027218646636321814	0.6825494418181873	-0.09909028786229589	0.5184853991103141	0.08733182020050326	0.5091043789881489	0.6983564757906665	0.572478331557514	1.0	1.0	0.0
1313	None	None	None	None	None	0.5	1	0.6666666666666666	4	0.5714285714285714	4	0.36	0.5714285714285714	8	4	0	0	0	1.0	5	5	0.6	9	0.0	1.0	0.1271726982240385	0.5528014065499943	0.04833027526986653	0.5245033238004353	0.13584708866616552	0.5717941051046815	0.6051776357276811	0.5497731686307338	0	1.0	0.0
599	None	None	None	None	None	1.0	1	1.0	4	0.25	1	0.5	0.25	5	1	0	0	0	0.75	4	3	0.4	6	0.0	1.0	-0.09999886207154166	0.5000104623157727	0.026410386628616327	0.5445884442407546	-0.09098906209927461	0.5711470354798672	0.6270083148865624	0.5387060076560091	0	1.0	0.0
2475	None	None	None	None	None	0	0	0.35294117647058826	12	0.5510204081632653	27	0.7083333333333334	0.32653061224489793	27	16	23	4	0	0.8888888888888888	9	8	3.4	51	0.10256410256410256	0.7906976744186046	0.001323990648066466	0.6733385095459975	3.431079767124714e-09	0.5001371290440968	0.046180803431956546	0.6093976445316615	0.604630272152053	0.5961746247132428	0.9814814814814814	1.0	0.0
6880	0.006616283543579002	0.0019091497244474694	0.0006656054721394356	0.995356560928644	None	0.25	1	0.36363636363636365	4	0.7857142857142857	11	0.2222222222222222	0.7857142857142857	15	11	0	0	0	0.8888888888888888	8	9	1.0666666666666667	16	0.0	1.0	0.08839618505993516	0.5000000000000001	0.09669460621429768	0.6151096088552654	0.09999773111028738	0.5000240338455141	0.5130777680348709	0.5389987935451085	0	1.0	0.0
1085	None	None	None	None	None	0.4	2	0.5384615384615384	7	0.4117647058823529	7	0.4523809523809524	0.35294117647058826	11	6	7	4	0	0.8571428571428571	6	7	1.2666666666666666	19	0.3076923076923077	0.42857142857142855	-0.09669762536082006	0.5043882260767779	0.08076413103294586	0.5541387568622704	0.36607170113259213	0.6343809946960914	0.8709349425102597	0.5651293939883698	1.0	1.0	0.0
1696	None	None	None	None	None	0	0	0.5	1	1.0	1	0.75	0	0	0	2	7	0	1.0	2	2	0.2	3	0.875	0	0	0	0	0	0	0	0	0	0	0	0
2601	None	None	None	None	None	0.3333333333333333	1	0.75	6	0.1111111111111111	1	0.55	0.1111111111111111	7	1	3	0	0	0.8	4	5	0.7333333333333333	11	0.0	0.25	0.1062750557584295	0.9999999999511453	-0.09976645877022221	0.5001566905712691	-0.01028086845287839	0.6485613082992469	0.7993239806966846	0.9997021153614138	0	0.14285714285714285	0.0
2084	None	None	None	None	None	0.18181818181818182	2	0.32	8	0.6857142857142857	24	0.6851851851851852	0.6	29	21	7	0	0	0.6666666666666666	9	6	2.466666666666667	37	0.0	0.7096774193548387	0.09845705334942237	0.677660522186516	0.09999846220151878	0.5007798093212414	0	0.5	0.6148644441585944	0.5618614593901099	0	0.5862068965517241	0.0
1908	None	None	None	None	None	0.13333333333333333	2	0.28125	9	0.7333333333333333	33	0.5802469135802469	0.6888888888888889	40	31	6	0	0	1.0	9	9	3.1333333333333333	47	0.0	0.8421052631578947	0.020640136431641053	0.5113163277788609	0.011138065328719129	0.5140242431708644	-0.004360314849103421	0.6768907200951166	0.584508055403248	0.5696200967131207	0	1.0	0.0
1178	None	None	None	None	None	0	0	1.0	1	0	0	1.0	0	1	0	0	3	0	0.5	1	2	0.13333333333333333	2	1.0	0	0	0	0	0	0	0	0	0	0	0	0
2003	None	None	None	None	None	0.16666666666666666	1	0.4	6	0.55	11	0.6285714285714286	0.45	14	9	7	5	0	0.7142857142857143	5	7	1.4666666666666666	22	0.38461538461538464	0.5882352941176471	-0.056013083431489676	0.5438047053134533	-0.08860585507853647	0.5467468454634352	0.09993975218837607	0.5004985474196939	0.6997622349936907	0.5303956784430639	0.7857142857142857	0.7857142857142857	0.0
4180	0.004682339273408755	0.0007604982062118847	0.00016036172059017174	0.9894674215146763	None	0.2	1	0.4166666666666667	5	0.6666666666666666	10	0.3541666666666667	0.6666666666666666	15	10	1	0	0	0.75	6	8	1.1333333333333333	17	0.0	0.5454545454545454	0.17030540470060118	0.5943412775532473	-0.09998930845049805	0.5000711415436537	-0.09954337588808751	0.5005817478788266	0.7813423608704338	0.5320022783933847	0	1.0	0.0
446	None	None	None	None	None	0	0	0.018518518518518517	1	1.0	79	1.0	0.02531645569620253	2	2	78	0	0	1.0	9	9	5.4	81	0.0	1.0	0.09910957727267891	0.5012190130495677	0.09071885469519156	0.5041535828455964	0.08279857282150502	0.5158526421068541	0.5178444105727373	0.507076411134704	0	1.0	0.0
2375	None	None	None	None	None	0	0	0.25	1	1.0	3	1.0	1.0	4	3	0	0	0	0.2	1	5	0.3333333333333333	5	0.0	0	-0.09995206333178512	0.5002363295259717	0.04520612662520284	0.5156562420487095	-0.09657801673900397	0.5132363169432554	0.6629583971207442	0.5097111458557415	0	1.0	0.0
5515	0.0037328711095795503	0.0009191283833642386	0.0003969974160489515	0.9966023203795159	None	0.25	1	0.4	4	0.7692307692307693	10	0.23809523809523808	0.7692307692307693	14	10	0	0	0	0.7777777777777778	9	7	1.0	15	0.0	1.0	0.08098621798975744	0.5052664332659658	7.902762784127648e-27	0.5	0.09999999986457085	0.500000001306004	0.6067314121983726	0.5017555358993768	0	1.0	0.0
3786	0.00437570000548216	0.0006029759122472677	7.682086505136348e-05	0.9957017543478923	None	0.2	1	0.3333333333333333	4	0.8	12	0.20987654320987653	0.8	16	12	0	0	0	1.0	9	9	1.1333333333333333	17	0.0	1.0	0.03573451527582568	0.6006297452923548	-0.0998080049166978	0.5020453420110401	0.1978035541938767	0.9794018220619951	0.792427712827213	0.8062778523705006	0	0.9375	0.0
5132	7.931976857781183e-05	4.6575556134236306e-05	-4.579969628789726e-05	0.9997966346777263	None	0.25	1	0.4	4	0.7692307692307693	10	0.23809523809523808	0.7692307692307693	14	10	0	0	0	0.7777777777777778	7	9	1.0	15	0.0	1.0	0.009140128688190027	0.5	-0.08923730047485604	0.5180941044630045	0.03773860814471397	0.5041985837725809	0.6325385608817007	0.5074330162758884	0	1.0	0.0
7373	0.001794820016059289	0.00024980092287680975	-0.0001966066459435204	0.9963486072210336	None	0.25	1	0.4	4	0.7692307692307693	10	0.23809523809523808	0.7692307692307693	14	10	0	0	0	0.7777777777777778	7	9	1.0	15	0.0	1.0	1.2110897400624639e-12	0.5864332736280414	0.023237731634221163	0.5073054104247435	0.08402139170156583	0.638595658437982	0.5864031428458211	0.5783278023386816	0	1.0	0.0
6327	4.089930066879679e-05	2.3555308895018427e-05	1.2840399245838989e-05	0.999918198407931	None	0.25	1	0.4	4	0.7692307692307693	10	0.23809523809523808	0.7692307692307693	14	10	0	0	0	0.7777777777777778	7	9	1.0	15	0.0	1.0	-0.09976843547916833	0.5983319273694369	0.024214472853487524	0.6438233318932771	0.026684456044194164	0.5430049376431587	0.6513613461191908	0.5957178944236486	0	1.0	0.0
7115	0.003109190806709964	0.0008146453722206008	0.000765613928597395	0.9998137878494264	None	0.25	1	0.4	4	0.75	9	0.25925925925925924	0.75	13	9	0	0	0	0.6666666666666666	6	9	0.9333333333333333	14	0.0	1.0	0.07364547171585065	0.5557364654425108	0.07392341349256165	0.5340185050512204	0.14100014784202247	0.6482663857035795	0.5785039179334895	0.5802653585770579	0	1.0	0.0
897	None	None	None	None	None	0.2	1	0.5	6	0.4	6	0.6071428571428571	0.13333333333333333	7	2	9	4	0	0.5714285714285714	7	4	1.1333333333333333	17	0.23529411764705882	0.7692307692307693	0.0006437654806896001	0.5011684196587799	-0.1333031153899758	0.5692980274029212	0.04727454006123847	0.5654482159163449	0.6825342822317578	0.5454545716051389	1.0	1.0	0.0
5874	2.9704038821270855e-08	2.7692436886613567e-08	1.0802472599837309e-09	0.9999961967172754	None	0.25	1	0.4	4	0.75	9	0.25925925925925924	0.75	13	9	0	0	0	0.6666666666666666	6	9	0.9333333333333333	14	0.0	1.0	3.399552661818233e-20	0.500000036301857	0.02424501826216478	0.5199526029953258	1.9015533467975388e-15	0.5000000084593424	0.5285419652377547	0.50665402343939	0	1.0	0.0
7418	0.0040926463603427055	0.0031004852796650195	0.003090329039552638	0.9973266510256676	None	0.25	1	0.36363636363636365	4	0.7857142857142857	11	0.2222222222222222	0.7857142857142857	15	11	0	0	0	0.8888888888888888	8	9	1.0666666666666667	16	0.0	1.0	-0.05678163911031029	0.5508401557079932	7.902762784127648e-27	0.5	0.09140156405520575	0.5153502952281405	0.6453102657687793	0.522109433323944	0	1.0	0.0
3837	0.008405807974256527	0.0007794472097844957	-0.00040419596397546915	0.9897789837895322	None	0.25	1	0.4	4	0.75	9	0.25925925925925924	0.75	13	9	0	0	0	0.6666666666666666	6	9	0.9333333333333333	14	0.0	1.0	-0.05395049810334814	0.5967489696163131	0.05833239506995547	0.5686273638302941	0.15203537139101062	0.9989768340575804	0.949463948378956	0.9253485178290256	0	0	0.0
1580	None	None	None	None	None	0	0	1.0	1	0	0	1.0	0	1	0	0	3	0	0.5	1	2	0.13333333333333333	2	1.0	0	0	0	0	0	0	0	0	0	0	0	0
158	None	None	None	None	None	0.25	1	0.4	4	0.75	9	0.25	0.75	13	9	0	0	0	0.875	8	7	0.9333333333333333	14	0.0	0.8571428571428571	0.06306354381258461	0.5890985420895196	0.013542557470936537	0.5448606302804133	0.09999939664424042	0.5000428059299836	0.5956763741665336	0.5449068015594063	0	1.0	0.0
396	None	None	None	None	None	0.3333333333333333	1	0.5	4	0.6666666666666666	6	0.3055555555555556	0.6666666666666666	10	6	0	0	0	1.0	6	6	0.7333333333333333	11	0.0	0.4	-0.09999991526610823	0.5000018361268606	-0.026215629619596954	0.6352707632241387	0.0999998964168756	0.5000007292423746	0.6992572686037549	0.5461107997119539	0	0.9	0.0
7075	8.496987597829776e-05	2.2290877090559306e-06	-8.465417840393742e-07	0.9999974595221999	None	0.25	1	0.4	4	0.7692307692307693	10	0.23809523809523808	0.7692307692307693	14	10	0	0	0	0.7777777777777778	9	7	1.0	15	0.0	1.0	0.29264137950902136	0.5408570870009122	0.0013741826412156553	0.5371585965589144	0.05276949490964953	0.5153037604439846	0.7792698287046224	0.5311211062759054	0	0.9285714285714286	0.0
1361	None	None	None	None	None	1.0	1	1.0	4	0.25	1	0.5	0.25	5	1	0	0	0	0.75	3	4	0.4	6	0.0	1.0	0.15142619753723546	0.5165468645534643	0.07147272820807091	0.540734085110778	0.04742903752597049	0.5987565226474757	0.6251692636454139	0.5522911381374618	0	1.0	0.0
400	None	None	None	None	None	0	0	0.3333333333333333	1	1.0	2	1.0	1.0	3	2	0	3	0	0.25	1	4	0.26666666666666666	4	1.0	0	0.03245478528419344	0.5597950820214417	-0.11112817014813985	0.6080842455282821	-0.21795391736546374	0.6573261112578638	0.7361307205075528	0.6091322181406189	1.0	1.0	0.0
1828	None	None	None	None	None	0	0	0.6666666666666666	2	0.5	1	0.6666666666666666	0.5	3	1	0	0	0	0.6666666666666666	2	3	0.26666666666666666	4	0.0	0	0.11565318483812528	0.5450570091466644	0.0070436721606728534	0.5275830064307228	-0.05926018208076186	0.5632935214416779	0.671825985760694	0.5453501889312067	0	1.0	0.0
7334	0.00028353774395865585	4.892305076219821e-06	-2.537649519004682e-06	0.9999949217319988	None	0.3333333333333333	1	0.4444444444444444	4	0.7272727272727273	8	0.2708333333333333	0.7272727272727273	12	8	0	0	0	0.75	6	8	0.8666666666666667	13	0.0	0.8571428571428571	0.028505357342795967	0.6674040043845162	-0.1303548701076736	0.730792426599475	0.09197699284040409	0.5	0.7259933621822281	0.6376174152997025	0	1.0	0.0
7300	0.00039672597424426166	1.7935695524496277e-06	-1.6080008642237944e-06	0.9999984867833924	None	0.25	1	0.4	4	0.75	9	0.25	0.75	13	9	0	0	0	0.875	7	8	0.9333333333333333	14	0.0	1.0	-0.04728193953796345	0.6710837030443477	0.0996108797529364	0.5686577550186074	0.34443526188579543	0.6870786643349691	0.8347781047488289	0.6438211892521296	0	0.07692307692307693	0.0
2005	None	None	None	None	None	0.3333333333333333	1	0.5	4	0.7	7	0.2857142857142857	0.7	11	7	0	0	0	0.8571428571428571	6	7	0.8	12	0.0	0.6666666666666666	0.0016036634321698463	0.5806293053805316	0.0003294664285574416	0.5072218882848871	0.0997880293158511	0.5098789829094313	0.6104665067156791	0.5327669640633317	0	0.9090909090909091	0.0
2264	None	None	None	None	None	0	0	0.5	2	0.6666666666666666	2	1.0	0.6666666666666666	4	2	0	2	0	0.2	5	1	0.3333333333333333	5	1.0	0.5	0.15062982566558114	0.9999998278521508	0.09936318654233275	0.5051652480442563	0.11954117919804715	0.5026439104789039	0.5522420521399248	0.994524873954169	1.0	1.0	0.0
1953	None	None	None	None	None	0	0	0.3125	5	0.6818181818181818	15	0.6666666666666666	0.4090909090909091	13	9	10	7	0	1.0	6	6	1.6	24	0.35	0.4	0.5943358491068371	0.999999999999865	0.030419720782319266	0.6398061347169466	0.05735669523445562	0.585114778760272	0.9569671069277149	0.9999622281389313	1.0	1.0	0.0
3173	0.00010971391305066636	1.0539725365631673e-06	1.4066970316511095e-07	0.9999871008445902	None	0	0	0.3333333333333333	2	0.8571428571428571	6	0.36	0.8571428571428571	8	6	0	2	0	1.0	5	5	0.6	9	1.0	0	-0.0999620709364056	0.5003638810645782	2.5107613357773915e-07	0.5000150806332505	0.05752682908812899	0.5590292844728796	0.6569993034912632	0.519884443660107	1.0	1.0	0.0
5581	0.00019642027407653972	1.3169238952263918e-06	-1.155103365200697e-06	0.9999965054212212	None	0.25	1	0.4	4	0.75	9	0.25925925925925924	0.75	13	9	0	0	0	0.6666666666666666	6	9	0.9333333333333333	14	0.0	1.0	0.09999196779798875	0.5000273621256397	7.894123620263697e-09	0.500008463900308	-0.06601653468487095	0.5386578136669625	0.6642743908368296	0.5129207712469601	0	0.9230769230769231	0.0
5773	0.005148325815565447	0.0003861350807315459	0.00014172823097180742	0.9817923371874806	None	0.25	1	0.36363636363636365	4	0.7857142857142857	11	0.2222222222222222	0.7857142857142857	15	11	0	0	0	0.8888888888888888	8	9	1.0666666666666667	16	0.0	1.0	0.02137989142234411	0.5287054730568808	-0.02304728741125022	0.6308611488357194	0.09999999977682165	0.500000000268254	0.6262315961449195	0.5540266862399978	0	1.0	0.0
352	None	None	None	None	None	0	0	0.75	3	0.5	2	0.5	0.5	4	2	1	0	0	0.75	4	3	0.4	6	0.0	1.0	-0.030389471472943623	0.6214598323452457	-0.06092535246411729	0.6349748903006222	-0.005363770021242284	0.5272534650979469	0.5771262446210286	0.5953587928186509	0	1.0	0.0
2529	None	None	None	None	None	1.0	1	1.0	4	0.0	0	0.5555555555555556	0	3	0	1	3	0	1.0	3	3	0.3333333333333333	5	1.0	1.0	0	0	0	0	0	0	0	0	0	0	0
5866	0.003951561799024922	0.0008777898361117156	0.00046037759504578715	0.996006241492813	None	0.25	1	0.4	4	0.75	9	0.25925925925925924	0.75	13	9	0	0	0	0.6666666666666666	6	9	0.9333333333333333	14	0.0	1.0	-0.019706878211151458	0.6385242056915323	0.05051044115253252	0.5840559400292394	0.09999994069963282	0.5000011978347798	0.6200243983046527	0.5751281017415727	0	1.0	0.0
3070	0.00394479277555526	0.0011513365257627946	-0.00013639777312448873	0.9991716571725744	None	0	0	0.5	3	0.7142857142857143	5	0.36	0.7142857142857143	8	5	0	1	0	1.0	5	5	0.6	9	1.0	0.5	0.09999941047713223	0.5000012403264219	7.079638312040551e-05	0.5004176064434019	-0.1	0.5	0.6934916501726859	0.5001396156186809	1.0	1.0	0.0
1701	None	None	None	None	None	0	0	0.2222222222222222	4	0.75	18	0.8666666666666667	0.125	5	3	20	0	0	0.8333333333333334	6	5	1.7333333333333334	26	0.0	0.09523809523809523	0.0972503542543666	0.5063883830857783	0.0003667815570577585	0.5009525313159924	0.09992203379558329	0.5011135776186868	0.6134803109010963	0.5028182510451779	0	1.0	0.0
7157	0.000425057287276025	4.4155372378854626e-05	-2.318018922168949e-05	0.9992956690227811	None	0.25	1	0.4	4	0.7692307692307693	10	0.23809523809523808	0.7692307692307693	14	10	0	0	0	0.7777777777777778	7	9	1.0	15	0.0	1.0	-0.03779341287202879	0.6112182166797339	0.09999717975572933	0.5000984188715059	-0.05291181611317891	0.5169293843305623	0.6674147992076336	0.5432725516336177	0	1.0	0.0
4987	0.019526273718886843	0.003973683644124201	0.003219595504057391	0.9694680054688816	None	0.25	1	0.4	4	0.7692307692307693	10	0.23809523809523808	0.7692307692307693	14	10	0	0	0	0.7777777777777778	7	9	1.0	15	0.0	1.0	0.29615110147026324	0.5354847811905766	0.0600314025607519	0.6022114129136674	0.04710016674297829	0.6877389643602151	0.7666320785031463	0.6103567315209345	0	1.0	0.0
5672	0.00673704081959415	0.0008003262975352608	-0.0001963566196004634	0.9851984377829841	None	0.25	1	0.4	4	0.75	9	0.25925925925925924	0.75	13	9	0	0	0	0.6666666666666666	6	9	0.9333333333333333	14	0.0	1.0	0.008126541716400393	0.5617690334268887	-0.03412101550111664	0.662161911205173	0.09998919403184328	0.5000280507950304	0.6345870970229712	0.5761854073074931	0	1.0	0.0
1857	None	None	None	None	None	0	0	0.25	1	1.0	3	1.0	0	0	0	4	7	0	0.2	1	5	0.3333333333333333	5	0.5833333333333334	0	0	0	0	0	0	0	0	0	0	0	0
2521	None	None	None	None	None	0	0	1.0	1	0	0	1.0	0	1	0	0	0	0	0.5	2	1	0.13333333333333333	2	0.0	0	0	0	0	0	0	0	0	0	0	0	0
384	None	None	None	None	None	0	0	0.2727272727272727	3	0.7142857142857143	10	0.4444444444444444	0.14285714285714285	3	2	12	5	0	1.0	6	6	1.0666666666666667	16	0.18518518518518517	0.15384615384615385	-0.06319497609708515	0.5169878140163133	0.013544965672852027	0.5113779791552694	0.1288683451170814	0.5575175195156336	0.6876920661573419	0.5286843237904689	1.0	1.0	0.0
3369	0.0005737163222467224	1.761445181713153e-05	-1.7374519812608105e-05	0.9991044458457912	None	0.5	1	0.6666666666666666	4	0.5714285714285714	4	0.42857142857142855	0.5714285714285714	8	4	0	0	0	0.42857142857142855	3	7	0.6	9	0.0	1.0	-0.05694628228947067	0.5365211457461647	0.026319754576318084	0.50290213137594	0.08425716371489445	0.5546277170748634	0.6424812837729025	0.5314036466386539	0	0.25	0.0
5585	0.00026304616124995205	2.493829545654755e-06	-2.4917882204839858e-06	0.9999965325466447	None	0.25	1	0.4	4	0.75	9	0.25925925925925924	0.75	13	9	0	0	0	0.6666666666666666	9	6	0.9333333333333333	14	0.0	1.0	0.17720768639624365	0.5655103645522712	0.021117118496348387	0.5584511160747484	-0.2239546805366833	0.500639070764491	0.8397358892724357	0.5416525085364168	0	0	0.0
5980	0.0022702212862566956	0.0002861615142245629	0.00028616015200188177	0.9973815687642095	None	0.25	1	0.36363636363636365	4	0.7857142857142857	11	0.2222222222222222	0.7857142857142857	14	11	1	0	0	0.8888888888888888	8	9	1.0666666666666667	16	0.0	1.0	0.050554953412552686	0.5502242141188312	0.0013617738000491059	0.66171438927505	0.09999999886917496	0.5000000007461519	0.5998422354290628	0.5722017779012658	0	1.0	0.0
5194	0.0008303786819924188	0.0004889382616268015	-0.00019827100000555892	0.9971404733616757	None	0.25	1	0.4	4	0.7692307692307693	10	0.23809523809523808	0.7692307692307693	14	10	0	0	0	0.7777777777777778	7	9	1.0	15	0.0	1.0	0.09146448235014684	0.5	0.09982578480076611	0.5596281160431401	0.05380879289991619	0.512755410206155	0.5500267781485808	0.5242048684247941	0	0.9285714285714286	0.0
6719	0.0004214273971941381	4.3490726344578984e-06	-4.332513815715986e-06	0.9999972385514954	None	0.25	1	0.4	4	0.7692307692307693	10	0.23809523809523808	0.7692307692307693	14	10	0	0	0	0.7777777777777778	9	7	1.0	15	0.0	1.0	-0.046056011786443266	0.5719744516447596	5.322058713389399e-14	0.5004490048870407	-0.10263837994232525	0.5790895876983623	0.6041956972024818	0.5507203302852535	0	1.0	0.0
2402	None	None	None	None	None	0	0	0.25	4	0.7142857142857143	15	0.6388888888888888	0.09523809523809523	4	2	18	14	0	0.4444444444444444	9	4	1.5333333333333334	23	0.3684210526315789	0.6	0.04746569900745527	0.5780500506767489	0.09999452633417227	0.5000469982194726	-0.02152905091729789	0.6310253864165286	0.626581136713373	0.5704922989842391	1.0	1.0	0.0
3004	4.902371943121573e-05	1.40162593044678e-05	1.4016237069969195e-05	0.9996524535980575	None	0	0	0.25	1	1.0	3	1.0	1.0	4	3	0	3	0	0.2	1	5	0.3333333333333333	5	1.0	0	0.0005066363133244099	0.5027438836584298	0.16165764971063856	0.5917839513608872	0.011606568781255405	0.5413602591241009	0.6760079518696885	0.5455517319375441	0.0	0	0.0
5538	0.007709307510743004	0.005928654831998079	-0.0039844303238247775	0.9965588368894046	None	0.25	1	0.4	4	0.75	9	0.25925925925925924	0.75	13	9	0	0	0	0.6666666666666666	9	6	0.9333333333333333	14	0.0	1.0	0.06319728704942049	0.5	0.08434176919630486	0.6203157974005133	0.09999975271596476	0.5000033876930716	0.5413016229606432	0.5408174951089819	0	1.0	0.0
466	None	None	None	None	None	0.25	1	0.4	4	0.75	9	0.25925925925925924	0.75	13	9	0	0	0	0.6666666666666666	6	9	0.9333333333333333	14	0.0	1.0	0.0008704128428684907	0.5137564515115477	0.09842233572633093	0.5119244801975494	0.1296826727326166	0.6253845126149825	0.6324772089260579	0.5510888514755036	0	0.23076923076923078	0.0
38	None	None	None	None	None	0.3333333333333333	1	0.4444444444444444	4	0.7272727272727273	8	0.2708333333333333	0.7272727272727273	12	8	0	0	0	0.75	8	6	0.8666666666666667	13	0.0	0.8571428571428571	0.02125231817079355	0.6456290165706519	0.05891831603751292	0.6233800098451492	-0.0080981931613066	0.5664152902777312	0.6026734004899992	0.6123054706993197	0	1.0	0.0
7235	0.00018793477676561681	0.00013636608296940217	-0.00013635618193179314	0.9997455153521274	None	0.25	1	0.4	4	0.7692307692307693	10	0.23809523809523808	0.7692307692307693	14	10	0	0	0	0.7777777777777778	7	9	1.0	15	0.0	1.0	-0.023012132960083465	0.5	0.03630628066170708	0.5578689643458502	0.033571111669261425	0.5699730057251738	0.581804043731388	0.5427502694947712	0	0.9285714285714286	0.0
3678	0.007120220256608001	0.0005739254912063215	-0.0005025163987913673	0.9787423567753795	None	0	0	0.4	2	0.8	4	0.4666666666666667	0.8	6	4	0	0	0	0.6	3	5	0.4666666666666667	7	0.0	0	0.29138593039107574	0.5742180289403596	0.18889259642785605	0.66371965200623	0.5055929120444079	0.5518839071792877	0.7898773074170877	0.597668673928278	0	1.0	0.0
1797	None	None	None	None	None	0.08333333333333333	2	0.23529411764705882	12	0.7297297297297297	54	0.9382716049382716	0.14864864864864866	20	11	55	1	0	1.0	9	9	5.066666666666666	76	0.009523809523809525	0.9253731343283582	0.12174671020708398	0.9822487661257048	1.622563000390762e-06	0.5000360587422141	7.757659163873206e-05	0.5041844764820299	0.6521826928158805	0.793052458911692	0.95	1.0	0.0
3271	0.0005767713335308565	0.00023579993579375078	-2.3832394931527986e-05	0.9994889651289537	None	0	0	0.3333333333333333	2	0.8333333333333334	5	0.4	0.8333333333333334	7	5	0	0	0	0.8	4	5	0.5333333333333333	8	0.0	0	0.02765541319318119	0.5026499646268134	3.7015168372137734e-06	0.5000146783611165	-0.09999999815756158	0.5000000057554641	0.6337512031202606	0.5008882235842087	0	1.0	0.0
5725	0.0030261524741920206	0.000850327827844763	9.218325013093346e-05	0.9963253572516853	None	0	0	0.375	3	0.7777777777777778	7	0.3142857142857143	0.7777777777777778	10	7	0	1	0	0.7142857142857143	5	7	0.7333333333333333	11	1.0	0.6666666666666666	0.09099402845728133	0.5158171910081256	6.35615378679997e-07	0.500735502394832	-0.09999999980187131	0.5000000007397024	0.6856857140447147	0.5055191005347859	0.0	0	0.0
4931	0.0017334466235529964	1.1320818059220621e-05	9.299877199776408e-06	0.9986494669404398	None	0.25	1	0.4	4	0.75	9	0.25925925925925924	0.75	13	9	0	0	0	0.6666666666666666	9	6	0.9333333333333333	14	0.0	1.0	0.06270038803403376	0.5077860822783457	0.0889045198558227	0.9999999555347994	-0.021073797603147155	0.6656409927771462	0.6478686517167375	0.99722062785878	0	0.8461538461538461	0.0
4591	0.0010994344844097166	0.0008153049030577916	0.0007952936287157796	0.9995740482732316	None	0.25	1	0.4	4	0.7692307692307693	10	0.23809523809523808	0.7692307692307693	14	10	0	0	0	0.7777777777777778	7	9	1.0	15	0.0	1.0	0.02407304576904456	0.5	0.08799098548687478	0.662235940379759	0.07999002184148021	0.6475671609455902	0.5956451704837886	0.6052077817473075	0	1.0	0.0
5962	6.864247644234909e-05	5.43859850086694e-07	-1.561938664491886e-07	0.9999972769696427	None	0.25	1	0.4	4	0.7692307692307693	10	0.23809523809523808	0.7692307692307693	14	10	0	0	0	0.7777777777777778	7	9	1.0	15	0.0	1.0	-0.14546926859176268	0.9896535111693031	0.07732320154148481	0.5107613975973584	-0.09121193336580698	0.5221227782121419	0.7765307739391142	0.8269413109846312	0	1.0	0.0
983	None	None	None	None	None	0	0	0.21428571428571427	3	0.7777777777777778	14	0.5714285714285714	0.05555555555555555	4	1	15	1	0	0.7142857142857143	5	7	1.3333333333333333	20	0.03225806451612903	0.26666666666666666	0.15706319358317605	0.5349930180883161	-0.11253218694138827	0.5386568839459438	0.08506384499595451	0.5293165171480496	0.7625281248806208	0.5343241567619734	0.0	0	0.0
2002	None	None	None	None	None	0	0	0.3684210526315789	7	0.6153846153846154	16	0.7777777777777778	0.15384615384615385	8	4	19	0	0	1.0	6	6	1.8666666666666667	28	0.0	0.2727272727272727	-0.06515130264147276	0.6456257940397286	2.3574222968348577e-15	0.5000000000000877	-0.09682626142751556	0.5082090859100125	0.6086658845275695	0.5525309253294248	0	0	0.0
1426	None	None	None	None	None	0.5	1	0.6666666666666666	4	0.5	3	0.4444444444444444	0.5	7	3	0	0	0	0.5	3	6	0.5333333333333333	8	0.0	1.0	-0.09999970952953607	0.5000010106273395	0.023672796332402844	0.5900048491540071	0.09970776325167938	0.5014927769035934	0.6948723125955417	0.5307910369783339	0	1.0	0.0
3431	2.321463307833233e-07	1.329700254720052e-08	1.1014634279225257e-08	0.9999970051810344	None	0.25	1	0.4	4	0.7692307692307693	10	0.234375	0.7692307692307693	14	10	0	0	0	1.0	8	8	1.0	15	0.0	0.8571428571428571	0.09814578333296402	0.5065581749091216	1.6625224498605333e-07	0.5000008477848785	8.688362839171841e-07	0.5026394671708448	0.6136453850033226	0.5030662583969945	0	1.0	0.0
4836	3.861702857166099e-06	1.3967415960678575e-06	5.233163410939071e-10	0.9996028579591341	None	0	0	0.6	3	0.6	3	0.5833333333333334	0.6	6	3	0	1	0	0.3333333333333333	6	2	0.4666666666666667	7	1.0	0.4	3.3739775420636375	0.9999999985467085	0.1299346121023261	0.6150981967540922	1.5591022623746895e-13	0.5000000000006025	0.9999998305849532	0.9990320962350273	0.0	0	0.0
1618	None	None	None	None	None	0	0	0.3333333333333333	2	0.7142857142857143	5	0.9	0	1	0	7	3	0	0.4	5	2	0.6	9	0.17647058823529413	0	0	0	0	0	0	0	0	0	0	0	0
10	None	None	None	None	None	0	0	0.6	3	0.6	3	0.875	0.4	4	2	2	1	0	0.5	4	2	0.4666666666666667	7	0.16666666666666666	0.4	0.05560521472655759	0.5468698197132457	-0.028622768141333955	0.6502820043680961	0.02792576701883307	0.502023506266225	0.592042748273863	0.5676169211961761	0.75	1.0	0.0
6742	None	None	None	None	None	0	0	0.29411764705882354	5	0.7391304347826086	17	0.44642857142857145	0.6956521739130435	21	16	3	1	0	0.875	7	8	1.6666666666666667	25	0.2	0.5555555555555556	0.016827587490674978	0.5046476150079676	0.056065377365733006	0.5350903456823275	0.156719205744409	0.5577518093595499	0.6441830328717517	0.5325560694083933	0.2857142857142857	0.3333333333333333	0.0
4985	0.007758144485121306	0.0008202201301126178	0.0004038457061468471	0.9899032469015886	None	0.25	1	0.4	4	0.7692307692307693	10	0.23809523809523808	0.7692307692307693	14	10	0	0	0	0.7777777777777778	7	9	1.0	15	0.0	1.0	1.8217458128387518e-17	0.5000000045750522	0.013902732463428819	0.6671597082892297	0.3512020908285199	0.5721825552366689	0.8367046741375816	0.5814453230853901	0	1.0	0.0
2081	None	None	None	None	None	0.25	1	0.4	4	0.75	9	0.25925925925925924	0.75	13	9	0	0	0	0.6666666666666666	9	6	0.9333333333333333	14	0.0	1.0	-0.09072374690446708	0.626094789303765	0.007749035559481305	0.6757487034619895	0.31877104757662716	0.5810495786905818	0.8625079726052963	0.6284629459292149	0	0	0.0
973	None	None	None	None	None	0	0	0.22580645161290322	7	0.75	33	0.7301587301587301	0.20454545454545456	11	9	34	0	0	0.7777777777777778	7	9	3.066666666666667	46	0.0	0.8	-0.09938350600780957	0.5999545982629784	-0.09801993568659108	0.5735276525952279	0.028993888982555577	0.5165130863091413	0.63650825187053	0.5636208535567864	0	1.0	0.0
3251	None	None	None	None	None	0.06666666666666667	1	0.45454545454545453	15	0.425531914893617	20	0.6049382716049383	0.2127659574468085	24	10	24	4	0	1.0	9	9	3.2666666666666666	49	0.10526315789473684	0.4186046511627907	0.3138804441531474	0.8091338994758637	0.09999928290642643	0.5000125309632114	0.05282015607409103	0.5779258417546077	0.7478729811995575	0.6425009622446471	0.9375	0.9583333333333334	0.12080591232417004
5622	0.005469269101859819	0.0008495524171116533	0.00021274393048960636	0.9958387769553838	None	0.25	1	0.4	4	0.7692307692307693	10	0.23809523809523808	0.7692307692307693	14	10	0	0	0	0.7777777777777778	9	7	1.0	15	0.0	1.0	0.06022279234007486	0.5281292092437847	-0.06295466000862229	0.6461206098738304	0.517536227053251	0.5943278079151465	0.9263966868391541	0.5903753185875624	0	1.0	0.0
980	None	None	None	None	None	0	0	1.0	2	0.0	0	0.75	0	2	0	0	0	0	1.0	2	2	0.2	3	0.0	0	0	0	0	0	0	0	0	0	0	0	0
7159	0.00020391726151910354	4.505392450591504e-06	2.954192674561888e-06	0.9999985386980849	None	0.25	1	0.36363636363636365	4	0.7857142857142857	11	0.2222222222222222	0.7857142857142857	15	11	0	0	0	0.8888888888888888	8	9	1.0666666666666667	16	0.0	1.0	7.902762784127648e-27	0.5	0.04988959860690059	0.5534220554077357	0.4223497366981707	0.5000000000000004	0.868118444761995	0.5178679686846567	0	1.0	0.0
5502	0.0053598931341823025	0.0030216281868894954	0.0019293949444535682	0.9939837091572521	None	0.25	1	0.4	4	0.7692307692307693	10	0.23809523809523808	0.7692307692307693	14	10	0	0	0	0.7777777777777778	7	9	1.0	15	0.0	1.0	0.09999992233266959	0.5000003319293759	0.025233903256300188	0.6386065535585498	0.09999999993505473	0.5000000001060515	0.5872116927603911	0.5473016761509716	0	1.0	0.0
5121	0.0005204903643844501	5.336978337591723e-06	2.3773662926766065e-06	0.9999986262180257	None	0.25	1	0.36363636363636365	4	0.7857142857142857	11	0.2222222222222222	0.7857142857142857	15	11	0	0	0	0.8888888888888888	8	9	1.0666666666666667	16	0.0	1.0	-0.06682683921618304	0.6553186048021842	0.0012682766462396165	0.5067212640357526	0.40407533722518574	0.537202811010946	0.8868556329065637	0.5677862647757732	0	0	0.0
1814	None	None	None	None	None	0.05	1	0.35714285714285715	15	0.5573770491803278	34	0.7777777777777778	0.36065573770491804	35	22	27	0	0	1.0	9	9	4.2	63	0.0	0.7777777777777778	0.08677401210072819	0.6152575945213906	0.00032072124705718655	0.5056754780484624	7.902762784127648e-27	0.5000000000780651	0.6001054637018537	0.5409224142632785	0	0	0.0
6036	0.00406289428822218	0.002979186495807779	-0.0002777555836040938	0.9992918425592542	None	0.25	1	0.4	4	0.75	9	0.25925925925925924	0.75	13	9	0	0	0	0.6666666666666666	9	6	0.9333333333333333	14	0.0	1.0	-0.06002855015047698	0.5184932274621546	0.06797555962894548	0.5338012959989791	0.09242851711291013	0.5407805554170855	0.6611781012261406	0.5310353641469789	0	1.0	0.0
6687	0.006750284055192683	0.0005398232299384145	-0.0003326373745752623	0.9895195302654867	None	0.25	1	0.4	4	0.7692307692307693	10	0.23809523809523808	0.7692307692307693	14	10	0	0	0	0.7777777777777778	7	9	1.0	15	0.0	1.0	0.14633490325454762	0.6288703659676187	-0.020832594106267515	0.6654500281053096	0.09999992104379904	0.5009453808249817	0.6881430488305289	0.6001949608383162	0	1.0	0.0
997	None	None	None	None	None	0	0	0.5	2	0.6666666666666666	2	0.5555555555555556	0.6666666666666666	4	2	0	2	0	1.0	3	3	0.3333333333333333	5	1.0	0	0.01640286436149575	0.5315470814307414	-0.06372997935659697	0.6230049167941035	4.2832920620508564e-05	0.5000357208967389	0.5869772395777305	0.5522107594454873	1.0	1.0	0.0
4393	0.001283260706186901	0.0008604950218962848	0.00019876253144393994	0.9990765222420335	None	0.25	1	0.4	4	0.75	9	0.25925925925925924	0.75	13	9	0	0	0	0.6666666666666666	9	6	0.9333333333333333	14	0.0	1.0	-0.040199373787869204	0.5149364946395052	6.545133802593184e-06	0.5000335506093869	0.09955111539256259	0.5027370106843645	0.6419533033778954	0.5059035685542691	0	1.0	0.0
3783	0.00026612561180626155	1.7560996090328636e-06	1.591856421144213e-07	0.9999999178570411	None	0.25	1	0.4	4	0.7692307692307693	10	0.23809523809523808	0.7692307692307693	14	10	0	0	0	0.7777777777777778	7	9	1.0	15	0.0	1.0	-0.1664782301076527	0.5793182078265146	0.04707231404062611	0.9999997305080661	-0.5730961409094285	0.9560983108520221	0.9736747526612433	0.9979253170299696	0	1.0	0.0
5785	0.0005470137785044997	6.5539392235276775e-06	6.2201977427595105e-06	0.9999964007187965	None	0.25	1	0.4	4	0.75	9	0.25925925925925924	0.75	13	9	0	0	0	0.6666666666666666	9	6	0.9333333333333333	14	0.0	1.0	0.07493470707764689	0.5797133966543145	0.07510471472613603	0.5565462081722465	0.5517110014664317	0.568293666645768	0.9126820906965158	0.5682092775271668	0	0	0.0
11	None	None	None	None	None	0	0	0	0	0	0	1.0	0	0	0	0	0	0	1.0	1	1	0.06666666666666667	1	0.0	0	0	0	0	0	0	0	0	0	0	0	0
136	None	None	None	None	None	0.07142857142857142	1	0.3333333333333333	10	0.6428571428571429	27	0.5432098765432098	0.5476190476190477	33	23	10	0	0	1.0	9	9	2.933333333333333	44	0.0	0.6842105263157895	0.039188522656432544	0.5079087506478343	-0.09857559880556657	0.5272077751305351	0.00037854133376003326	0.515392904177053	0.6396607558561423	0.5168409130869243	0	0.9696969696969697	0.0
2626	None	None	None	None	None	0	0	0.2857142857142857	4	0.6842105263157895	13	0.6	0.47368421052631576	13	9	7	4	0	0.7142857142857143	5	7	1.4	21	0.2857142857142857	0.5882352941176471	-0.09877579701772245	0.5147352714984568	-0.036285228721792295	0.6463539297495368	0.08910864869105	0.6072940875740116	0.6905039037293441	0.5904889357627986	0.8076923076923077	0.6153846153846154	0.0
7460	0.003611140712867241	0.0008502907062288849	-0.0005724954655617539	0.99705673110953	None	0.25	1	0.36363636363636365	4	0.7857142857142857	11	0.2222222222222222	0.7857142857142857	15	11	0	0	0	0.8888888888888888	8	9	1.0666666666666667	16	0.0	1.0	-0.09999977506542072	0.5000594021060402	-0.09531219838764235	0.5972972988958816	0.1388190792190493	0.5237007621456892	0.7496277800379485	0.5406871808454384	0	1.0	0.0
4821	0.003978162911428737	0.0016344541974347335	-0.00039145825825080905	0.9924485920839506	None	0	0	0.3333333333333333	2	0.8333333333333334	5	0.4	0.8333333333333334	7	5	0	2	0	0.8	5	4	0.5333333333333333	8	1.0	0	0.09917414645415831	0.5006594903083645	0.0010618132342258082	0.5363569548431513	0.09999867640916688	0.5000099428753932	0.6138285597379863	0.5123610372390388	1.0	1.0	0.0
197	None	None	None	None	None	0.18181818181818182	2	0.32	8	0.7142857142857143	25	0.4567901234567901	0.6285714285714286	30	22	6	1	0	1.0	9	9	2.466666666666667	37	0.125	0.5714285714285714	0.00020650636336342994	0.5020898835703982	-0.010198701068845106	0.6692125980750808	0.10259875299335293	0.9998052692101839	0.7108694266182252	0.9562932094000401	1.0	1.0	0.0
5184	1.3872967335575327e-08	1.3750144203478156e-08	1.3746203989898412e-08	0.9999986110094985	None	0.25	1	0.4	4	0.75	9	0.25	0.75	13	9	0	0	0	0.875	7	8	0.9333333333333333	14	0.0	1.0	0.0999999729388715	0.5000000408142724	0.009289634028129658	0.6284164082855865	7.902762784127648e-27	0.5	0.6149684014795805	0.5436741920122597	0	1.0	0.0
6919	0.00698548564514386	0.0006191789918719215	0.0006182198319418817	0.9954862120342497	None	0.3333333333333333	1	0.5	4	0.6666666666666666	6	0.3142857142857143	0.6666666666666666	10	6	0	0	0	0.7142857142857143	7	5	0.7333333333333333	11	0.0	1.0	0.1384040015312438	0.6422387462419273	-0.1398431328010592	0.5216985156263596	0.0999987204889289	0.5000157902001144	0.7853115801170327	0.5557675088872481	0	0.9	0.0
7238	0.0002776080629355413	1.2777359776495619e-06	-1.0027750122683184e-06	0.9999965641920433	None	0.25	1	0.4	4	0.75	9	0.25925925925925924	0.75	13	9	0	0	0	0.6666666666666666	6	9	0.9333333333333333	14	0.0	1.0	0.07813455549354005	0.5919848586241472	-0.007632283238454991	0.6616073499373691	-0.05085023185915401	0.6713646357212232	0.6579291407070859	0.6423706983951125	0	0.7692307692307693	0.0
2902	0.007017589016406333	0.0009286304704759016	0.00045866613070383305	0.9952472936584418	None	0.3333333333333333	1	0.4444444444444444	4	0.7272727272727273	8	0.2708333333333333	0.7272727272727273	12	8	0	0	0	0.75	8	6	0.8666666666666667	13	0.0	0.8571428571428571	-0.0806147874255134	0.5173201098841437	0.3939263100937981	0.9998986016641325	-0.0961778460523613	0.5450224195181129	0.9325808979250217	0.958859301091259	0	0	0.0
3426	0.002575458841456601	0.0001470347823889253	-8.131163522996693e-05	0.9932524289841451	None	0	0	0.42857142857142855	3	0.75	6	0.3333333333333333	0.75	9	6	0	1	0	0.8333333333333334	6	5	0.6666666666666666	10	1.0	0.4	0.03358719507734535	0.5203307103481197	-0.049969242722570126	0.5396686460455832	0.5327082202582305	0.5172521414906208	0.9306838382013466	0.5257615381717253	1.0	0.5555555555555556	0.0
2453	None	None	None	None	None	1.0	1	1.0	4	0.25	1	0.5	0.25	5	1	0	0	0	0.75	3	4	0.4	6	0.0	1.0	0.04669020160032867	0.5701727255317434	-0.03653566842446298	0.5154795238212551	-0.114233061609506	0.5431281598078301	0.675041387392546	0.5430131025547966	0	0	0.0
4457	0.0022621274067485416	0.0015706600743024845	0.0013047875929077784	0.9973962617694092	None	0.25	1	0.4	4	0.7692307692307693	10	0.23809523809523808	0.7692307692307693	14	10	0	0	0	0.7777777777777778	7	9	1.0	15	0.0	1.0	0.09999817178318746	0.5000171597619423	-0.09954277437370598	0.5044151517302609	0.09896805739774175	0.5567403451447694	0.7177920623919181	0.5204613118272056	0	1.0	0.0
6669	0.0009219150313485893	0.00026414062511871824	2.3919295526706413e-06	0.9987052248501673	None	0	0	0.42857142857142855	3	0.75	6	0.3333333333333333	0.75	9	6	0	1	0	0.8333333333333334	6	5	0.6666666666666666	10	1.0	0.4	0.016549064781722685	0.5255250137294215	-0.09999995422721339	0.5000001925492236	0.322376764901909	0.7915607279720024	0.8558356553788287	0.6174761659449126	0.8888888888888888	0.8888888888888888	0.0
4455	0.001975660081420419	0.00026937432713179346	0.00026681810747170227	0.9962133345959603	None	0	0	0.42857142857142855	3	0.75	6	0.3333333333333333	0.75	9	6	0	0	0	0.8333333333333334	6	5	0.6666666666666666	10	0.0	0.4	0.0416769003708311	0.5187285107631364	0.016816825714552043	0.5793834444747208	0.28862282918572496	0.7189799510757466	0.7762530244044538	0.6094180036550737	0	0.5555555555555556	0.0
2270	None	None	None	None	None	0.5	1	0.6666666666666666	4	0.3333333333333333	2	0.6666666666666666	0	0	0	7	0	0	0.75	4	3	0.5333333333333333	8	0.0	1.0	0	0	0	0	0	0	0	0	0	0	0
3287	0.004795803096958062	0.00044354456124263953	2.9258436230095883e-05	0.9920163626584169	None	0	0	0.4444444444444444	8	0.52	13	0.375	0.52	20	13	6	6	0	0.8888888888888888	9	8	1.8	27	0.6666666666666666	0.5263157894736842	0.023001146477665123	0.6660621331432387	-0.0999591893665214	0.5004318606412872	-0.008535480253097086	0.6803397894678084	0.6681987492279733	0.6183371919545947	1.0	1.0	0.0
2016	None	None	None	None	None	0	0	0.5	3	0.7142857142857143	5	0.5625	0.7142857142857143	8	5	0	1	0	0.25	8	2	0.6	9	1.0	0.8571428571428571	0.015844042685017535	0.6085021730403986	0.029587339928906175	0.5334493754258857	0.04527500887287256	0.5218439259824456	0.5434143138653648	0.5549809022734785	1.0	1.0	0.0
2511	None	None	None	None	None	1.0	1	0.8	4	0.4	2	0.5833333333333334	0.2	4	1	2	4	0	0.75	4	3	0.4666666666666667	7	0.8	0.6666666666666666	2.2199758496513383e-09	0.5000000259708572	0.09999599038743251	0.5000376507227066	0.6384592014814311	0.9999898763774459	0.9443345326208074	0.978826275926343	1.0	0.75	0.0
3376	0.0072339845194120764	0.0027891576784692183	0.0019637696863790007	0.9983592211101697	None	0.16666666666666666	1	0.3333333333333333	5	0.75	15	0.2716049382716049	0.75	19	15	2	0	0	1.0	9	9	1.4666666666666666	22	0.0	0.7692307692307693	0.09981258710556991	0.5005800669780008	1.0229196218206291e-05	0.5001803188215327	-0.1	0.5	0.6933295302035621	0.5002534620008192	0	1.0	0.0
5839	0.00013834111845667418	3.6923503272319493e-06	1.849036683233057e-06	0.9999967065659062	None	0.25	1	0.4	4	0.75	9	0.25925925925925924	0.75	13	9	0	0	0	0.6666666666666666	6	9	0.9333333333333333	14	0.0	1.0	0.18460256791508084	0.9999795414259018	0.09995930628358372	0.5011389845307654	0.05237720607631572	0.5921057888746757	0.7090884778921014	0.9764494501391442	0	0.6153846153846154	0.0
1199	None	None	None	None	None	0	0	0.6666666666666666	2	0.5	1	0.6666666666666666	0.5	3	1	0	0	0	0.6666666666666666	2	3	0.26666666666666666	4	0.0	0	2.9725039210603225e-12	0.5000000684834847	7.539669059994454e-13	0.500000000003338	0.014078622647509077	0.6065073543502235	0.5554544336241702	0.5359922009246807	0	1.0	0.0
1422	None	None	None	None	None	0.3333333333333333	1	0.4444444444444444	4	0.7272727272727273	8	0.28888888888888886	0.7272727272727273	12	8	0	0	0	0.5555555555555556	9	5	0.8666666666666667	13	0.0	1.0	7.829490900478125e-07	0.5002283475627202	0.14383556025291608	0.9999824943665206	-0.0066109144092529005	0.5703137456970282	0.7208303646817058	0.9769252609675879	0	1.0	0.0
524	None	None	None	None	None	0.5	1	0.5714285714285714	4	0.625	5	0.3333333333333333	0.625	9	5	0	0	0	0.8333333333333334	6	5	0.6666666666666666	10	0.0	1.0	0.2530857925617678	0.8912692489996676	0.23037791907796984	0.536036721895269	1.115386807944924e-12	0.5000001329774696	0.758284928621141	0.6790457477670201	0	1.0	0.0
4418	0.001359867918023419	0.0008983317500493039	-0.00020753444463563058	0.9993227418714058	None	0.25	1	0.4	4	0.7692307692307693	10	0.23809523809523808	0.7692307692307693	14	10	0	0	0	0.7777777777777778	9	7	1.0	15	0.0	1.0	0.026134413505340775	0.5630287531178737	-0.09538050178967235	0.5451125340866085	0.09999939199255967	0.500001988396628	0.6922490326922107	0.5361379969578336	0	1.0	0.0
3165	0.0012596660031207766	1.2518584304739392e-05	-1.2449379076528128e-05	0.9939982808189968	None	0	0	0.23076923076923078	3	0.7647058823529411	13	0.5428571428571428	0.11764705882352941	3	2	15	11	0	0.7142857142857143	7	5	1.2666666666666666	19	0.3333333333333333	0.42857142857142855	2.201915105077968e-15	0.5000000000158066	0.09312262950194593	0.512950420848121	0.08023598636743813	0.5117942041332798	0.6015632821994709	0.5082491548610842	0.6666666666666666	1.0	0.0
4401	None	None	None	None	None	0	0	0.3548387096774194	11	0.5909090909090909	26	0.5679012345679012	0.5227272727272727	32	23	13	0	0	1.0	9	9	3.066666666666667	46	0.0	0.6153846153846154	0.037623050315848484	0.5391780732371937	-0.29482447039687487	0.5	0.039318596307412156	0.5915817683514005	0.827843446088138	0.5438489311749034	0	0	0.0
2340	None	None	None	None	None	0.3333333333333333	1	0.5	4	0.6666666666666666	6	0.34375	0.6666666666666666	10	6	0	0	0	0.5	4	8	0.7333333333333333	11	0.0	0.8571428571428571	-0.01117231285400545	0.6577040170039002	0.4189714306591747	0.6105834373385576	0.04262054944981797	0.5623401059016065	0.8815583864823519	0.6109173167030671	0	1.0	0.0
6452	0.009191938932242152	0.0006687411679936207	0.00020064035939544995	0.9896794093509105	None	0.25	1	0.4	4	0.75	9	0.25925925925925924	0.75	13	9	0	0	0	0.6666666666666666	6	9	0.9333333333333333	14	0.0	1.0	5.993161152571033e-16	0.5000005213246249	-0.0815073685260638	0.5611598977637839	0.2873989168519434	0.6568718883108455	0.8219480914106165	0.574056062818861	0	0	0.0
2517	None	None	None	None	None	0.5	1	0.6666666666666666	4	0.5714285714285714	4	0.36	0.5714285714285714	8	4	0	0	0	1.0	5	5	0.6	9	0.0	1.0	0.24610597216432728	0.5162833541324359	0.00042858521868918193	0.5012479271782636	0.009119589103327979	0.5793259126444944	0.7557103842241601	0.5324671678142803	0	1.0	0.0
1526	None	None	None	None	None	0	0	1.0	1	0	0	1.0	0	1	0	0	2	0	0.5	1	2	0.13333333333333333	2	0.6666666666666666	0	0	0	0	0	0	0	0	0	0	0	0
515	None	None	None	None	None	0	0	0.3333333333333333	2	0.8333333333333334	5	1.0	0.8333333333333334	7	5	0	2	0	0.125	1	8	0.5333333333333333	8	1.0	0.8571428571428571	0.03654639439818347	0.5059158478354099	0.00599292154957645	0.5171529693306963	0.0037098603014625057	0.635649296060505	0.5609357937922959	0.5538596699421008	1.0	1.0	0.0
4580	0.005901083898803893	0.0013327072354164242	7.149473525803465e-05	0.9907891315572505	None	0.25	1	0.4	4	0.7692307692307693	10	0.23809523809523808	0.7692307692307693	14	10	0	0	0	0.7777777777777778	9	7	1.0	15	0.0	1.0	-0.23901602746124415	0.9978334394890569	0.0057811321747913745	0.5381488388384866	0.0813378420966399	0.5197156032271077	0.7971379757589999	0.8929671278264313	0	1.0	0.0
701	None	None	None	None	None	0	0	0.3333333333333333	2	0.8571428571428571	6	0.36	0.8571428571428571	8	6	0	0	0	1.0	5	5	0.6	9	0.0	0	0.0803317061755365	0.5145356962851738	0.3994536772627618	0.600103722020238	3.9517105238287955e-07	0.5000017883997777	0.8507738266037296	0.5385950401272908	0	0.875	0.0
6822	0.0035028661466943597	0.0015561455001366577	2.5771281856153727e-05	0.9984001392998716	None	0.25	1	0.4	4	0.7692307692307693	10	0.23809523809523808	0.7692307692307693	14	10	0	0	0	0.7777777777777778	9	7	1.0	15	0.0	1.0	-0.09983906075173822	0.5371896549382416	-0.07838807418130189	0.5719983093921005	0.466010462325659	0.6566760738715497	0.9300877711912837	0.5896502545216223	0	0.9285714285714286	0.0
2215	None	None	None	None	None	0	0	0.6666666666666666	4	0.42857142857142855	3	0.5	0.14285714285714285	3	1	5	7	0	0.5	6	3	0.6	9	0.5833333333333334	0.2857142857142857	0.007392852780870683	0.5116491423591579	0.09998725423696389	0.5000358996381967	0.10531846487748668	0.5113529539906913	0.6061366315045073	0.507680081272946	1.0	1.0	0.0
7364	0.004118123545175612	0.0023495711154306507	-0.0011823277705241477	0.9942469438380326	None	0.25	1	0.4	4	0.7692307692307693	10	0.23809523809523808	0.7692307692307693	14	10	0	0	0	0.7777777777777778	7	9	1.0	15	0.0	1.0	0.09999808423908745	0.5000479332205922	0.15467581124762944	0.60405076651358	-0.07721716133195758	0.5097097414182786	0.7284811949625867	0.53837503408783	0	1.0	0.0
6284	0.012340103070364242	0.0017661468438655583	0.00020382405507491332	0.9926120987822513	None	0.25	1	0.4	4	0.75	9	0.25925925925925924	0.75	13	9	0	0	0	0.6666666666666666	6	9	0.9333333333333333	14	0.0	1.0	0.09999999756741525	0.5000003601251755	0.0958934102008698	0.6638739822054289	0.09999999741817957	0.500000017649326	0.5048394040370471	0.5564752867715973	0	1.0	0.0
3681	0.003295031340307143	0.0006958118994379328	0.00017694607231379025	0.9934670858067055	None	0.25	1	0.4	4	0.7692307692307693	10	0.23809523809523808	0.7692307692307693	14	10	0	0	0	0.7777777777777778	9	7	1.0	15	0.0	1.0	-0.09999847715277363	0.5000773297257414	0.000839922762917639	0.5780569693282515	0.09999999998299572	0.5000000000360819	0.6934942656896166	0.5262351704139849	0	0.8571428571428571	0.0
5869	0.0004948514495979773	4.2796164803161425e-06	-4.275052041559579e-06	0.9999961713782527	None	0.25	1	0.4	4	0.75	9	0.25925925925925924	0.75	13	9	0	0	0	0.6666666666666666	9	6	0.9333333333333333	14	0.0	1.0	0.09999022126189665	0.5003654282400998	0.08066061766709529	0.7024761858913696	0.09788168198272636	0.5440053851672069	0.5427193831427853	0.5855709822514673	0	0.15384615384615385	0.0
4329	0.0018654332047008339	0.00023197884294107987	0.00023182591189610988	0.9990757204655425	None	0.3333333333333333	1	0.5	4	0.7	7	0.3333333333333333	0.7	11	7	0	0	0	0.4444444444444444	4	9	0.8	12	0.0	1.0	-0.09999705359954628	0.5009294625195567	0.009038122359983906	0.5075813813738121	-0.05783001964998981	0.5	0.6103858042165103	0.5028371115688878	0	0.2727272727272727	0.0
1098	None	None	None	None	None	0	0	0.6666666666666666	2	0.5	1	0.6666666666666666	0	0	0	3	7	0	0.6666666666666666	2	3	0.26666666666666666	4	0.7	0	0	0	0	0	0	0	0	0	0	0	0
6710	0.0024706334880102757	0.0003997944058150505	-0.000390141078374681	0.9966320487749462	None	0.25	1	0.4	4	0.7692307692307693	10	0.23809523809523808	0.7692307692307693	14	10	0	0	0	0.7777777777777778	7	9	1.0	15	0.0	1.0	0.09542850640226845	0.630856853859123	-0.08641027985254643	0.6078217729522111	0.06006114411951711	0.6484130381018084	0.6703858726217805	0.6291822365446258	0	0.7142857142857143	0.0
3269	0.00014737093188187117	6.467159147956363e-05	3.7547006423497386e-05	0.9985556075475613	None	0.3333333333333333	1	0.5	4	0.7	7	0.3	0.7	11	7	0	0	0	0.625	5	8	0.8	12	0.0	1.0	0.04266885281108066	0.6425712896364533	0.048173525273604474	0.551090959824185	-0.04936479424564537	0.5975050460061736	0.60577548317548	0.5976221677665247	0	0.8181818181818182	0.0
3078	3.728429708218746e-05	2.42494467070569e-05	2.4248883403230063e-05	0.9987413058770768	None	0	0	0.3333333333333333	1	1.0	2	1.0	1.0	3	2	0	3	0	0.25	1	4	0.26666666666666666	4	1.0	0	-0.0543680014218354	0.5153652805340173	0.0005477708438186308	0.5010692804912519	0.06592382449157548	0.6334487355605212	0.6285242536953068	0.550889701358486	1.0	1.0	0.0
4236	0.015089019761533352	0.011326543780396006	0.006033862891812665	0.9971216172188955	None	0.25	1	0.4	4	0.7692307692307693	10	0.23809523809523808	0.7692307692307693	14	10	0	0	0	0.7777777777777778	9	7	1.0	15	0.0	1.0	-0.3648061548365262	0.5931032511000629	0.805136819470553	0.9038904894612203	0.08133393879363185	0.5604844668857436	0.9912910045620836	0.7218625131727326	0	1.0	0.0
6841	0.01257165901450906	0.0006085476722003612	-0.0004781026805040521	0.9799057972438319	None	0.25	1	0.4	4	0.7692307692307693	10	0.23809523809523808	0.7692307692307693	14	10	0	0	0	0.7777777777777778	7	9	1.0	15	0.0	1.0	-0.014426331587378133	0.505972013316418	0.08679722693310873	0.5911900823520796	0.2811476411817762	0.7634793070245134	0.7743442573251584	0.6275083294588973	0	1.0	0.0
6400	0.008048475508844537	0.005599454679577494	0.005407159083875607	0.9916606742565722	None	0.25	1	0.4	4	0.75	9	0.25925925925925924	0.75	13	9	0	0	0	0.6666666666666666	6	9	0.9333333333333333	14	0.0	1.0	-0.09997017802653319	0.5118042882899254	-0.09999863728082438	0.5000028109094823	0.41229875495771867	0.762076913212571	0.9179618951420478	0.5995952820736675	0	1.0	0.0
2828	0.001222386743057776	7.805547976050824e-05	7.382043785632557e-05	0.9917871778884487	None	0	0	0.3333333333333333	2	0.8571428571428571	6	0.36	0.8571428571428571	8	6	0	2	0	1.0	5	5	0.6	9	1.0	0	0.012593539684615587	0.5110370163815245	0.3286427355607051	0.5222688703717886	-0.05163049507728055	0.5952344133689783	0.8413140241057812	0.5431372323991477	1.0	0.625	0.0
603	None	None	None	None	None	0	0	0.5	3	0.6666666666666666	4	0.4444444444444444	0.6666666666666666	7	4	0	1	0	0.5	6	3	0.5333333333333333	8	1.0	0.4	0.00012212725191847523	0.5021166162954132	0.09787226381624523	0.5083140363774162	-0.06891050380054238	0.6370353560175555	0.6614964018160013	0.5501842460243814	1.0	1.0	0.0
4869	0.0009233575274638652	2.1315371927351766e-05	-2.1016327137308887e-05	0.9989591020343048	None	0.25	1	0.36363636363636365	4	0.7857142857142857	11	0.2222222222222222	0.7857142857142857	15	11	0	0	0	0.8888888888888888	8	9	1.0666666666666667	16	0.0	1.0	0.06158366323187543	0.5831026711106824	5.1033382300801176	0.5475428646397595	0.04638853272582879	0.587925108894623	0.999999999954382	0.5729478334953404	0	1.0	0.0
5886	0.0024916667563796677	0.0007208870942292454	0.000720343497462257	0.9965661403270507	None	0.25	1	0.4	4	0.75	9	0.25925925925925924	0.75	13	9	0	0	0	0.6666666666666666	6	9	0.9333333333333333	14	0.0	1.0	0.23561221178127453	0.5980122661117034	8.662343901803235e-18	0.5000000000381273	0.008269558927925726	0.604397651385108	0.7559543966363464	0.5679938661516551	0	1.0	0.0
2612	3.26848984998155e-08	3.0780229789565195e-08	-1.5576550843715788e-08	0.9999952746373896	None	0	0	0.5	2	0.5	2	0.6666666666666666	0	0	0	5	10	0	1.0	3	3	0.4	6	0.7142857142857143	0	0	0	0	0	0	0	0	0	0	0	0
4919	2.128514934689566e-08	2.0026387299394364e-08	-1.8867648532286564e-09	0.9999966393596109	None	0.25	1	0.4	4	0.7692307692307693	10	0.23809523809523808	0.7692307692307693	14	10	0	0	0	0.7777777777777778	7	9	1.0	15	0.0	1.0	0.05165577728106239	0.5087039064624274	-0.07018382119284843	0.5597171391582677	3.8617265002704845e-05	0.5000443243987875	0.6223027144029345	0.5229015148470516	0	1.0	0.0
6944	0.0034960420642062744	0.000659257866168991	-0.0006163648240476213	0.9992485959256102	None	0.25	1	0.4	4	0.75	9	0.25925925925925924	0.75	13	9	0	0	0	0.6666666666666666	6	9	0.9333333333333333	14	0.0	1.0	-0.03400543432688364	0.5277130248052422	-0.5225078424716562	0.8982777947277322	0.5834781318792123	0.7168367563815857	0.9847131366391827	0.7451052399022151	0	0.9230769230769231	0.0
4333	0.00024321120829739053	9.816856428652927e-07	-2.2333070007382334e-07	0.9999972235476523	None	0.25	1	0.4	4	0.7692307692307693	10	0.23809523809523808	0.7692307692307693	14	10	0	0	0	0.7777777777777778	9	7	1.0	15	0.0	1.0	7.902762784127648e-27	0.5	-0.024648127072542637	0.5046345088452523	0.09999999841473542	0.5000000097246619	0.6315745619077918	0.5015448788508187	0	0	0.0
4594	0.011766109798418422	0.0001665720077802842	-0.00016096042779355736	0.985103447591215	None	0.25	1	0.4	4	0.75	9	0.25925925925925924	0.75	13	9	0	0	0	0.6666666666666666	9	6	0.9333333333333333	14	0.0	1.0	0.11761885371106362	0.6471501739740941	0.19840963898464808	0.5319387728154373	0.3879357613365926	0.5532245358312429	0.7638960413626857	0.5783631687585994	0	0	0.0
930	None	None	None	None	None	0	0	1.0	3	0.0	0	0.6666666666666666	0	2	0	1	4	0	0.6666666666666666	2	3	0.26666666666666666	4	1.0	1.0	0	0	0	0	0	0	0	0	0	0	0
2543	None	None	None	None	None	0	0	0.4	4	0.6666666666666666	8	0.7777777777777778	0.4166666666666667	9	5	4	8	0	0.5	3	6	0.9333333333333333	14	1.0	0.5454545454545454	-0.09854989041317283	0.5070010407471732	-0.004580607270399636	0.6592146046981306	0.09724885266564719	0.5266903929987453	0.6964030143726659	0.5658375981974584	1.0	1.0	0.0
6850	0.006328929629384868	0.003966057543157056	-0.0033349108234676525	0.9868193124021473	None	0.25	1	0.4	4	0.75	9	0.25925925925925924	0.75	13	9	0	0	0	0.6666666666666666	6	9	0.9333333333333333	14	0.0	1.0	0.09997824179333985	0.5001424043418017	0.09934188221246651	0.5569777255618581	0.09999999998126144	0.5000000000630135	0.514242138438519	0.5191135829210839	0	1.0	0.0
4614	0.0034828603098756967	0.00138808424470081	-0.0002707255054535924	0.9973126208971715	None	0.25	1	0.4	4	0.7692307692307693	10	0.23809523809523808	0.7692307692307693	14	10	0	0	0	0.7777777777777778	9	7	1.0	15	0.0	1.0	0.0450225497409522	0.5333225285902116	0.09999998644355709	0.5000000638476303	-0.3061745972930412	0.8922391810412935	0.8580732684953726	0.6789831680857149	0	0	0.0
3731	9.22757201777999e-07	5.280393307075414e-07	-5.056006934861532e-07	0.9998136637542446	None	0	0	0.42857142857142855	3	0.75	6	0.3333333333333333	0.75	9	6	0	0	0	0.8333333333333334	5	6	0.6666666666666666	10	0.0	0.4	0.07903273825861319	0.5240802299154119	0.11895938549773263	0.7487714807865261	-0.007190312015927962	0.5082916015376978	0.62865187720644	0.6004191661750077	0	1.0	0.0
5266	6.022788751640125e-07	2.3081752330855207e-08	2.2882546495636152e-08	0.999996339916268	None	0.25	1	0.4	4	0.75	9	0.25925925925925924	0.75	13	9	0	0	0	0.6666666666666666	9	6	0.9333333333333333	14	0.0	1.0	-0.1512596835318307	0.5020337722214313	0.6299691769178246	0.730705796291066	3.2002329363593015e-05	0.5004809468215053	0.9672943046573953	0.5832400494376223	0	1.0	0.0
6918	2.7655988283139754e-08	2.5934518115849618e-08	-1.173801126214417e-08	0.9999924978326551	None	0.25	1	0.4	4	0.75	9	0.25925925925925924	0.75	13	9	0	0	0	0.6666666666666666	6	9	0.9333333333333333	14	0.0	1.0	2.734350299067646e-11	0.5576550572488356	0.08814057909951012	0.5980225346770657	2.0440636968833296e-10	0.5043898983474684	0.6022925478747255	0.5536627755076067	0	1.0	0.0
168	None	None	None	None	None	0	0	0.3333333333333333	2	0.8571428571428571	6	0.36	0.8571428571428571	8	6	0	0	0	1.0	5	5	0.6	9	0.0	0	0.000255322323176111	0.500304872374542	0.03652412494689007	0.5845825977312166	-0.01058285929248819	0.6149232101297198	0.5505180472302141	0.5671656038648747	0	1.0	0.0
2689	1.76991542590089e-05	3.8448561901890955e-08	3.744661565663641e-08	0.9999964197054262	None	0.25	1	0.5	5	0.46153846153846156	6	0.35714285714285715	0.3076923076923077	8	4	6	0	0	0.8571428571428571	6	7	1.0	15	0.0	0.6666666666666666	5.34077907948598e-07	0.5000169368914641	-0.017152700668584313	0.6872657653166836	-0.010654251766576745	0.554629808836578	0.6079444826869943	0.5831237572713449	0	1.0	0.0
7195	0.0032975487307748503	0.0013951372924502553	-0.0012508242327409578	0.9972335871042337	None	0.25	1	0.4	4	0.75	9	0.25925925925925924	0.75	13	9	0	0	0	0.6666666666666666	6	9	0.9333333333333333	14	0.0	1.0	0.0774009783328868	0.5	0.09998839157539564	0.5004327869936558	0.09939621707547706	0.5025983231686341	0.5261142293631156	0.5010103765114275	0	1.0	0.0
1083	None	None	None	None	None	0.5	1	0.8333333333333334	5	0.16666666666666666	1	0.5333333333333333	0	5	0	2	0	0	0.6	5	3	0.5333333333333333	8	0.0	0.6666666666666666	0	0	0	0	0	0	0	0	0	0	0
996	None	None	None	None	None	0.2	1	0.5833333333333334	7	0.3333333333333333	5	0.40476190476190477	0.06666666666666667	4	1	12	2	0	0.8571428571428571	7	6	1.1333333333333333	17	0.08	0.5	-0.09994871136386202	0.5000185845868914	-0.05868201440018528	0.6333331904583348	0.2514398031933189	0.548987326709366	0.8261836546957417	0.5616183008282323	0.0	0	0.0
5766	0.009360754558234999	0.0029718247233637466	-0.0015341878153592638	0.9961322413991801	None	0.25	1	0.36363636363636365	4	0.7857142857142857	11	0.2222222222222222	0.7857142857142857	15	11	0	0	0	0.8888888888888888	8	9	1.0666666666666667	16	0.0	1.0	0.14074336787363056	0.5000000000000001	0.013651754833132756	0.5768536842284939	0.09999972712518908	0.5000012765913814	0.6294519736715465	0.525800043643852	0	0.6	0.0
3222	5.7330869078130914e-05	3.1078764232275834e-06	2.8021808872373715e-06	0.9999794436407601	None	0	0	0.4	2	0.8	4	0.4375	0.8	6	4	0	0	0	1.0	4	4	0.4666666666666667	7	0.0	0	-0.0820923255042347	0.5142638915486378	0.09999999995786849	0.5000000000071488	0.05111419630972155	0.5247740690819952	0.6852450963853617	0.513017769281712	0	1.0	0.0
710	None	None	None	None	None	0.25	1	0.4	4	0.7692307692307693	10	0.234375	0.7692307692307693	14	10	0	0	0	1.0	8	8	1.0	15	0.0	0.8571428571428571	0.00659365439374901	0.511352164669922	0.16367021202214463	0.6240236756456969	0.08880645589933493	0.5671434316263272	0.6583524676849944	0.5680978960374051	0	0.9285714285714286	0.0
4330	None	None	None	None	None	0.1111111111111111	1	0.35	7	0.6666666666666666	18	0.4027777777777778	0.48148148148148145	19	13	9	4	0	0.8888888888888888	8	9	1.9333333333333333	29	0.25	0.6363636363636364	-0.09959564635446494	0.501248101451208	0.08906017284177369	0.9999996238517375	-0.02025819062535761	0.5027644011302179	0.6843082384523772	0.9928711011954164	0.7368421052631579	0.2631578947368421	0.0
1553	None	None	None	None	None	0	0	0.6666666666666666	2	0.5	1	0.6666666666666666	0	0	0	3	2	0	0.6666666666666666	2	3	0.26666666666666666	4	0.2	0	0	0	0	0	0	0	0	0	0	0	0
3283	0.0011573862934178135	0.0001963291383105684	-0.00010760807094529454	0.9996551994056645	None	0.3333333333333333	1	0.5	4	0.7	7	0.2857142857142857	0.7	11	7	0	0	0	0.8571428571428571	6	7	0.8	12	0.0	0.6666666666666666	0.04918412146605154	0.5716953895159629	-0.08266011999755726	0.6330925472458476	0.08198918214002864	0.6213647156433273	0.6105963405447858	0.6090231207162851	0	1.0	0.0
1235	None	None	None	None	None	0.3333333333333333	1	0.5	4	0.7	7	0.2857142857142857	0.7	11	7	0	0	0	0.8571428571428571	6	7	0.8	12	0.0	0.8	0.012352666569257747	0.5208894880590196	0.005325176727210017	0.5102023439134382	0.18225977856446882	0.9993220606036904	0.730793184580955	0.9222558029952483	0	1.0	0.0
6325	0.0017174677465970334	1.2977167311163367e-05	1.2405071566061966e-05	0.9971258846349891	None	0.25	1	0.36363636363636365	4	0.7857142857142857	11	0.2222222222222222	0.7857142857142857	15	11	0	0	0	0.8888888888888888	9	8	1.0666666666666667	16	0.0	1.0	-0.10667559392042403	0.8241470300945253	0.3288366258358727	0.5892129999212905	-0.022577754605913068	0.6327872366395233	0.8813093552517108	0.6935004246544495	0	0.8666666666666667	0.0
959	None	None	None	None	None	0	0	0.34782608695652173	8	0.625	20	0.7555555555555555	0.375	19	12	14	0	0	0.5555555555555556	9	5	2.2666666666666666	34	0.0	0.6896551724137931	-0.01896465140280157	0.6669653372741728	0.03179077576113745	0.5859261197230163	0.03846276699317381	0.6630965104099127	0.6068105569025597	0.6394370477753996	0	1.0	0.0
870	None	None	None	None	None	0	0	0.6666666666666666	2	0.5	1	0.6666666666666666	0.5	3	1	0	0	0	0.6666666666666666	2	3	0.26666666666666666	4	0.0	0	1.8731279823139498e-06	0.5000257986290936	0.10690393554313453	0.503724966572004	0.04758985894851046	0.5808126037369017	0.6095823306193516	0.5283955329602154	0	1.0	0.0
638	None	None	None	None	None	0.2	1	0.5384615384615384	7	0.47058823529411764	8	0.5428571428571428	0.23529411764705882	7	4	11	3	0	0.7142857142857143	7	5	1.2666666666666666	19	0.13043478260869565	0.26666666666666666	0.09999996538401035	0.5000013917414635	-0.09999639363788908	0.500055366067492	-0.05586327061321813	0.7361436424384652	0.7022222129448882	0.5846962935588425	1.0	1.0	0.5
4267	0.0002001624887761294	3.3383255134941014e-06	8.107619817742356e-07	0.9999911664137965	None	0.5	1	0.5714285714285714	4	0.625	5	0.3333333333333333	0.625	9	5	0	0	0	0.8333333333333334	5	6	0.6666666666666666	10	0.0	1.0	-0.09999892971093002	0.5000025696590941	0.08363053572492747	0.5578245731869041	0.06515903721708563	0.5583092705587952	0.6968886787283858	0.53880938220898	0	1.0	0.0
721	None	None	None	None	None	0.5	1	0.6666666666666666	4	0.5714285714285714	4	0.36	0.5714285714285714	8	4	0	0	0	1.0	5	5	0.6	9	0.0	1.0	0.0005288264405067756	0.5036891270770949	-0.026036781306827232	0.6722058915992052	7.902762784127648e-27	0.5	0.5811205151446266	0.5607759792394135	0	1.0	0.0
6791	0.0037191574850092414	0.002156155139080027	0.002143117030961079	0.9962477665387592	None	0.25	1	0.4	4	0.75	9	0.25925925925925924	0.75	13	9	0	0	0	0.6666666666666666	6	9	0.9333333333333333	14	0.0	1.0	-0.07123237899392068	0.6542982432574929	0.0016741573008772332	0.5000238052758955	0.0970783026082272	0.5772182638591355	0.6460906225402894	0.5784666893555059	0	1.0	0.0
6970	2.94104878236467e-08	2.6471069522932673e-08	2.6450210790450865e-08	0.9999961693137664	None	0.25	1	0.4	4	0.75	9	0.25925925925925924	0.75	13	9	0	0	0	0.6666666666666666	9	6	0.9333333333333333	14	0.0	1.0	-0.08230660693867158	0.632083715534791	-0.04299624371392828	0.6739453221114116	9.221730073126639e-23	0.5	0.6050269565726637	0.6040614171806586	0	1.0	0.0
3680	0.00017628828583339748	4.616526561931928e-07	-4.6065019576649224e-07	0.9999980929957257	None	0	0	0.5	3	0.7142857142857143	5	0.5625	0.7142857142857143	8	5	0	0	0	0.25	8	2	0.6	9	0.0	0.8571428571428571	0.050655348870373464	0.5267515105281648	0.0033865486330068874	0.5446105481268101	0.07434433511253999	0.511490881128819	0.5743162759961197	0.5276382902441665	0	0	0.0
2643	1.1879938363754472e-05	9.243408250974788e-07	8.946366309469287e-07	0.9996964374334775	None	0.14285714285714285	1	0.625	10	0.2857142857142857	6	0.5111111111111111	0	9	0	13	4	0	0.5555555555555556	5	9	1.5333333333333334	23	0.19047619047619047	0.5714285714285714	0	0	0	0	0	0	0	0	0	0	0
262	None	None	None	None	None	0	0	0.5	2	0.75	3	0.6	0.5	3	2	2	6	0	0.4	2	5	0.4	6	0.8571428571428571	0	-0.08422264172480767	0.506111414244941	0.09137804756253023	0.5064138806689434	1.1420158148577248e-08	0.5000000212419081	0.6719648292889109	0.5041752270715285	1.0	1.0	0.0
507	None	None	None	None	None	0	0	0.5	1	1.0	1	1.0	1.0	2	1	0	3	0	0.3333333333333333	3	1	0.2	3	1.0	0	0.0338901232157135	0.6365126597795763	0.04838819215026961	0.5111205060703686	0.12555085827661772	0.5002383953731177	0.6107457744349801	0.5503044635490338	1.0	1.0	0.0
4736	0.006855896465331357	0.0007649150996369754	-0.0006545742497745369	0.9935777539254913	None	0.25	1	0.36363636363636365	4	0.7857142857142857	11	0.2222222222222222	0.7857142857142857	15	11	0	0	0	0.8888888888888888	8	9	1.0666666666666667	16	0.0	1.0	7.902762784127648e-27	0.5000000000635929	-0.14413842113442613	0.9860955800835348	0.09976595284307074	0.5006776088140911	0.7511189333348475	0.8055607721164745	0	1.0	0.0
4297	0.001012737812392543	0.00016867274242145358	-9.544751488874068e-05	0.9985402210867427	None	0.3333333333333333	1	0.4444444444444444	4	0.7272727272727273	8	0.2708333333333333	0.7272727272727273	12	8	0	0	0	0.75	8	6	0.8666666666666667	13	0.0	0.8571428571428571	0.05923403819989761	0.5121318223941698	0.07543008971806235	0.9999956608973665	0.08372039560194944	0.6471101713171843	0.5398297946271432	0.9870579285973599	0	1.0	0.0
1303	None	None	None	None	None	0	0	0.5	3	0.5714285714285714	4	0.6	0.14285714285714285	2	1	6	10	0	0.6	3	5	0.6	9	0.6666666666666666	0.5	0.09651077826947779	0.5086150850525722	0.21548298947509065	0.5429008601461603	0.1879773661647406	0.5394625037827846	0.6244843597842942	0.530351734189761	1.0	0.5	0.0
5051	1.3342950926629818e-08	1.2831613118556577e-08	7.999029928209323e-10	0.9999985887333175	None	0.25	1	0.36363636363636365	4	0.7857142857142857	11	0.2222222222222222	0.7857142857142857	15	11	0	0	0	0.8888888888888888	8	9	1.0666666666666667	16	0.0	1.0	0.15903502521183427	0.615351758449079	0.07727009181301764	0.5690316373780911	8.66458534796497e-23	0.5	0.6583076856710469	0.5619932178855285	0	1.0	0.0
2806	1.354115437482037e-07	1.2973501679421663e-07	9.234913140986451e-08	0.9999759044303499	None	0	0	0.42857142857142855	6	0.4444444444444444	8	0.5555555555555556	0	0	0	19	16	0	1.0	6	6	1.3333333333333333	20	0.38095238095238093	0.7142857142857143	0	0	0	0	0	0	0	0	0	0	0
3665	None	None	None	None	None	0.23076923076923078	3	0.35714285714285715	10	0.6410256410256411	25	0.5061728395061729	0.6153846153846154	34	24	6	0	0	1.0	9	9	2.7333333333333334	41	0.0	0.6060606060606061	-0.09999263155315642	0.5000237974827751	0.27953492599789304	0.5939925597856021	-0.02428218249394038	0.5446767945233628	0.8372372625834171	0.5465130905118765	0	1.0	0.0
241	None	None	None	None	None	0	0	0.3333333333333333	4	0.6	9	0.40476190476190477	0.13333333333333333	4	2	12	0	0	0.8571428571428571	6	7	1.1333333333333333	17	0.0	0.16666666666666666	-0.0899927784913094	0.5462682601123845	0.0003792548885997033	0.500150582220576	2.780722787835875e-05	0.5003474016086484	0.6046987737642565	0.5156279052005706	0	1.0	0.0
503	None	None	None	None	None	0	0	0.35294117647058826	6	0.6086956521739131	14	0.46296296296296297	0.391304347826087	13	9	11	5	0	0.6666666666666666	9	6	1.6666666666666667	25	0.22727272727272727	0.18181818181818182	0.099935919252601	0.5005877659550674	0.19372532960623312	0.6113944337349859	0.09999901227668541	0.5001189047279941	0.6087857694539098	0.5379273480258545	1.0	1.0	0.0
6577	0.0006948475351614626	9.731961801911653e-07	-7.983780531581472e-07	0.9999975949751622	None	0.25	1	0.4	4	0.7692307692307693	10	0.23809523809523808	0.7692307692307693	14	10	0	0	0	0.7777777777777778	9	7	1.0	15	0.0	1.0	4.9944477073071736e-05	0.5057170627556903	-0.08739517386052151	0.5510403588279656	0.23927866595314168	1.0	0.8007894782404389	0.9999999580398731	0	1.0	0.0
7056	0.0007674797372753722	0.0007127038630697234	-0.0007127034538995337	0.9990121497911837	None	0.25	1	0.4	4	0.7692307692307693	10	0.23809523809523808	0.7692307692307693	14	10	0	0	0	0.7777777777777778	7	9	1.0	15	0.0	1.0	0.09930517444606698	0.5016544835546868	0.034431697855196015	0.6544473885607012	-0.03475729925172115	0.5103818410189258	0.6493783611243771	0.5569844688070692	0	0.9285714285714286	0.0
4692	0.005423442266335231	0.003117894384900636	0.0031086409024313395	0.9931787924953184	None	0.25	1	0.4	4	0.75	9	0.25925925925925924	0.75	13	9	0	0	0	0.6666666666666666	6	9	0.9333333333333333	14	0.0	1.0	-0.09988216040034859	0.5023751410844131	-0.09999970538693581	0.5000081060253352	0.12519014324829209	0.9920090050388638	0.742935022446069	0.8334553452566801	0	0.9230769230769231	0.0
3776	3.2696110472583365e-05	7.622750889382438e-07	7.594680788694498e-07	0.9999942012991981	None	0.3333333333333333	1	0.5	4	0.7	7	0.2857142857142857	0.7	11	7	0	0	0	0.8571428571428571	7	6	0.8	12	0.0	0.6666666666666666	0.01378904365424	0.5334967865961506	-0.09999919525880302	0.5000034843857921	7.902762784127648e-27	0.5571526487952134	0.6257049856607017	0.5302809144508149	0	1.0	0.0
3048	0.00967945658912248	0.00033718246335896757	-0.00017859724123718679	0.9949188294203319	None	0	0	0.3333333333333333	2	0.7142857142857143	5	0.375	0.7142857142857143	7	5	1	4	0	0.6666666666666666	6	4	0.6	9	1.0	0.4	6.372606471669283e-11	0.5000000095451347	0.09999999986101447	0.500000002319486	0.10668189267544922	0.5476071863398814	0.6196156065738212	0.5159119088542737	0.0	0	0.0
2997	0.00010408113627876052	4.770814997794295e-06	-3.8444431481988006e-06	0.9999984329982009	None	1.0	1	0.8	4	0.4	2	0.4375	0.4	6	2	0	0	0	1.0	4	4	0.4666666666666667	7	0.0	0.6666666666666666	-0.048520214295236695	0.5039889718261695	0.09882976889951792	0.5443684250386919	0.2810119850391861	0.9999999998915912	0.8382096056950729	0.9995532225465297	0	1.0	0.0
4177	0.00037057541853030936	3.257084417717807e-07	1.209436480766106e-07	0.9999953330040064	None	0.25	2	0.3888888888888889	7	0.68	17	0.375	0.68	24	17	2	0	0	0.8888888888888888	9	8	1.8	27	0.0	0.8421052631578947	0.028397724706129068	0.6643511043174417	0.09901543743210238	0.5066163006422795	0.12825291105734296	0.5485742932982763	0.5932961392855016	0.5747785127763636	0	1.0	0.0
3033	2.1927835876777786e-05	2.2699452120756596e-07	-1.6442338103477062e-07	0.9999911268854239	None	0	0	0.42857142857142855	3	0.75	6	0.3333333333333333	0.75	9	6	0	1	0	0.8333333333333334	5	6	0.6666666666666666	10	1.0	0.4	7.774941102370858e-05	0.5025012580286915	-0.09997871967152133	0.5000045194168451	0.011070553110627917	0.5226398565237635	0.6238576196198494	0.50838626225601	1.0	1.0	0.0
1165	None	None	None	None	None	0	0	1.0	2	0.0	0	0.75	0	2	0	0	2	0	1.0	2	2	0.2	3	1.0	0	0	0	0	0	0	0	0	0	0	0	0
737	None	None	None	None	None	1.0	1	1.0	4	0.25	1	0.5	0.25	5	1	0	0	0	0.75	4	3	0.4	6	0.0	1.0	-0.0233861195147547	0.5843842316881224	0.09999150686836264	0.5000102490346531	0.09980900688474223	0.5002952871910854	0.6413379767887534	0.5284708061627156	0	1.0	0.0
7517	2.1949087018076105e-08	2.1847933238063404e-08	-1.3278700136115023e-09	0.9999971915086272	None	0.25	1	0.4	4	0.7692307692307693	10	0.23809523809523808	0.7692307692307693	14	10	0	0	0	0.7777777777777778	7	9	1.0	15	0.0	1.0	0.377285764704245	0.5642175421029236	0.03473124912077805	0.6755198689475752	5.8061240674643936e-05	0.5000761597675312	0.8568741394550602	0.5819101944032463	0	1.0	0.0
7324	0.00042462358485846575	1.5276285791756435e-06	-1.2927430450152878e-06	0.9999198371703233	None	0.25	1	0.36363636363636365	4	0.7857142857142857	11	0.2222222222222222	0.7857142857142857	15	11	0	0	0	0.8888888888888888	8	9	1.0666666666666667	16	0.0	1.0	-0.09796742165089393	0.623631671161393	-0.06677809973334128	0.5279626013536577	0.17961390282027848	0.7261524153111371	0.7737775749266289	0.6296500248819036	0	0.9333333333333333	0.0
7434	0.0003715592295944403	1.658067982231031e-05	-1.607014739397706e-05	0.9999975659116683	None	0.25	1	0.4	4	0.7692307692307693	10	0.23809523809523808	0.7692307692307693	14	10	0	0	0	0.7777777777777778	9	7	1.0	15	0.0	1.0	0.09674804361953607	0.5	0.07769161904782274	0.5502873419424297	0.024572349323262063	0.6462140166545921	0.5811190190591287	0.5666239690790361	0	1.0	0.0
1427	None	None	None	None	None	0.2	1	0.4166666666666667	5	0.6666666666666666	10	0.3541666666666667	0.6666666666666666	15	10	1	1	0	0.75	8	6	1.1333333333333333	17	1.0	0.5454545454545454	0.14441700115803272	0.6029175593137478	1.5681495777394516e-25	0.5	0.000554827202925147	0.6367235065154879	0.6610822689358858	0.5808513578898633	0.9333333333333333	0.9333333333333333	0.0
3927	0.0007093296827598765	0.000554893740191939	-0.0003196254522006974	0.9995190882537788	None	0.25	1	0.4	4	0.7692307692307693	10	0.23809523809523808	0.7692307692307693	14	10	0	0	0	0.7777777777777778	9	7	1.0	15	0.0	1.0	-0.09998200229486814	0.5000000000000001	0.010533049374650803	0.5239413769629739	0.02589723712276439	0.5228310132518019	0.6388083312448563	0.5155971380352135	0	0	0.0
4000	0.0003052200012502804	6.553759412222247e-07	6.404557160357289e-07	0.9999963197115048	None	0.25	1	0.4	4	0.75	9	0.25925925925925924	0.75	13	9	0	0	0	0.6666666666666666	9	6	0.9333333333333333	14	0.0	1.0	-0.0986939932324501	0.6175298725554953	0.026782590821726182	0.556923419765195	0.07819543575146534	0.5030871731028235	0.6756054979389869	0.5597227560049299	0	1.0	0.0
3207	0.003925057203619982	0.00029894115591580934	-0.00024791891602677697	0.9973040733118118	None	0	0	0.5	3	0.6666666666666666	4	0.5714285714285714	0.6666666666666666	7	4	0	1	0	0.2857142857142857	7	2	0.5333333333333333	8	1.0	0.6666666666666666	0.15109697737268984	0.550022142541081	0.08315842516721454	0.5449341695866058	0.09969886811498	0.5018067076513532	0.5782318010674979	0.5323057594679759	1.0	0.8571428571428571	0.0
4090	0.0019321071110650727	0.0002517529112437839	-0.00017135866989503347	0.9967477230082624	None	0	0	0.35714285714285715	5	0.6666666666666666	12	0.47619047619047616	0.6666666666666666	17	12	2	1	0	0.8571428571428571	6	7	1.3333333333333333	20	0.3333333333333333	0.2857142857142857	7.902762784127648e-27	0.5	0.09366230136940205	0.5906440399397974	-0.0999999999785601	0.5000000002649179	0.6879953833189328	0.5305144013514921	0.11764705882352941	0.6470588235294118	0.0
4024	0.005858332482564232	0.0014149348024699402	0.0004220187508680994	0.9967813890706699	None	0.25	1	0.36363636363636365	4	0.7857142857142857	11	0.2222222222222222	0.7857142857142857	15	11	0	0	0	0.8888888888888888	9	8	1.0666666666666667	16	0.0	1.0	0.042340109471500895	0.5233391984526764	0.03281723669316475	0.5187306904316431	-0.2819532818601562	0.9999953127018673	0.8213497441948507	0.9844242850944053	0	1.0	0.0
2485	None	None	None	None	None	0	0	0.4444444444444444	8	0.5	12	0.8666666666666667	0.3333333333333333	15	8	10	3	0	0.8333333333333334	5	6	1.7333333333333334	26	0.17647058823529413	0.09523809523809523	0.07471588351350594	0.5356008653764158	0.04665591736560297	0.5963807346653879	0.008583700193979592	0.5330416824692571	0.5816955540716982	0.5552247552269339	0.5333333333333333	0.4666666666666667	0.0
859	None	None	None	None	None	0	0	0.25	2	0.8	8	0.6	0.4	5	4	6	8	0	0.8	5	4	0.8	12	0.5333333333333333	0	0.04138026406499799	0.6348072769245592	-0.013096339145966012	0.6455231388841289	0.015663143481072197	0.5509419738770179	0.5859535400097592	0.6111773529585411	1.0	1.0	0.0
6299	0.00032173013361543246	4.724476776244602e-06	-2.6237953769499046e-06	0.9999961961816505	None	0.25	1	0.4	4	0.75	9	0.25925925925925924	0.75	13	9	0	0	0	0.6666666666666666	6	9	0.9333333333333333	14	0.0	1.0	-0.0961753299647019	0.5657844121179563	0.09661013559962736	0.5142878218506832	0.0464019902705433	0.6667397029058318	0.7008384894223517	0.5838110984063251	0	1.0	0.0
2317	None	None	None	None	None	0	0	0.3333333333333333	2	0.8571428571428571	6	0.36	0.8571428571428571	8	6	0	0	0	1.0	5	5	0.6	9	0.0	0	0.07518229343602487	0.6711950890300415	-0.09982343558635012	0.5003492395363772	0.03258066124702589	0.6555930360001846	0.6934583201193679	0.6113291808970501	0	0.75	0.0
1174	None	None	None	None	None	0	0	1.0	1	0	0	1.0	0	1	0	0	0	0	0.5	1	2	0.13333333333333333	2	0.0	0	0	0	0	0	0	0	0	0	0	0	0
3806	0.0027108664340249468	0.00010373677237643867	1.5676943084773253e-05	0.9898548643180227	None	0	0	0.3333333333333333	4	0.6	9	0.68	0.5333333333333333	12	8	4	2	0	1.0	5	5	1.1333333333333333	17	0.25	0	0.2283896905652893	0.5229778451010303	0.031132685726768583	0.5297541595028407	0.022404505669811163	0.5722580121782443	0.7190910047578241	0.5417528226106043	1.0	1.0	0.0
3273	1.7124964083429873e-05	5.000739726699536e-07	-4.960390378766621e-07	0.9949619619135848	None	0	0	0.35	7	0.5714285714285714	16	0.5357142857142857	0.21428571428571427	12	6	17	3	0	0.875	7	8	2.0	30	0.09375	0.4	-0.08546731484818845	0.63482385395136	0.05736067944888312	0.6130108114000614	8.135499575230841e-07	0.5000067724603213	0.6385156719928862	0.5836220492396881	1.0	1.0	0.0
7519	0.00018616605610977723	3.8521586320115347e-07	-1.5992797962144714e-07	0.9999972994615993	None	0.25	1	0.4	4	0.7692307692307693	10	0.23809523809523808	0.7692307692307693	14	10	0	0	0	0.7777777777777778	9	7	1.0	15	0.0	1.0	0.08526992182845439	0.5	0.2245853612138952	0.5348890940944445	0.01450946916412107	0.5821955239322661	0.6977919423970155	0.5392173070925307	0	1.0	0.0
6163	0.000693179306825007	3.3053491062674644e-05	-1.0225742584878921e-05	0.9998809146254702	None	0.25	1	0.4	4	0.7692307692307693	10	0.23809523809523808	0.7692307692307693	14	10	0	0	0	0.7777777777777778	7	9	1.0	15	0.0	1.0	-0.011877287930145959	0.6506448274092942	7.902762784127648e-27	0.5	0.07942870545779947	0.5007405518844885	0.6010007260660722	0.551882332847113	0	0.35714285714285715	0.0
6513	0.017976340834903914	0.00062103581986154	-0.0002684416698664	0.9702616040186741	None	0.25	1	0.4	4	0.75	9	0.25925925925925924	0.75	13	9	0	0	0	0.6666666666666666	6	9	0.9333333333333333	14	0.0	1.0	0.0008181174832963013	0.586682170068824	0.0996726645980451	0.5071838263965245	0.28571337881734227	0.6189358200776458	0.7651018509119666	0.5715094839601743	0	1.0	0.0
3854	None	None	None	None	None	0	0	0.3902439024390244	16	0.5254237288135594	31	0.7530864197530864	0.2033898305084746	25	12	35	0	0	1.0	9	9	4.066666666666666	61	0.0	0.6153846153846154	0.38842181165313716	0.6495354595523356	-0.2612570965663568	0.7713358838008111	0.04389100318190981	0.5877070747740901	0.9375691506699013	0.6746122945408392	0	0.8	0.0
3535	0.00015058386052272388	5.27109248620312e-06	-2.828908141562073e-06	0.999527769000856	None	0.3333333333333333	1	0.5	4	0.7	7	0.2857142857142857	0.7	11	7	0	0	0	0.8571428571428571	6	7	0.8	12	0.0	0.6666666666666666	-0.03582999319571682	0.657580278079993	-0.09239036829996551	0.5416507590177962	-0.03202167512473207	0.6470437532549076	0.6313323430981714	0.6166129533271424	0	1.0	0.0
2613	0.00011831536223490786	1.8208702034229573e-05	-1.4811695181331132e-05	0.9999936907605855	None	0	0	0.5	3	0.7142857142857143	5	0.6	0.42857142857142855	5	3	3	1	0	0.6	3	5	0.6	9	0.125	0.5	0.06660368957091264	0.5613737354187556	0.1396606876568392	0.5428800307343423	-0.015633259477655276	0.6587693950364187	0.649464712801021	0.5887577197157216	0.8	1.0	0.0
3042	None	None	None	None	None	0	0	0.20833333333333334	5	0.7575757575757576	25	0.8333333333333334	0.24242424242424243	12	8	22	3	0	0.8571428571428571	6	7	2.3333333333333335	35	0.06818181818181818	0.4666666666666667	0.04067357690971306	0.6723577579924432	0.09995790424737387	0.5001907858682393	0.09994572107702612	0.5003930411325277	0.569285534372781	0.5598125161387345	1.0	1.0	0.0
5171	0.0073696556536477385	0.0017707019735825134	-0.0012691341190505243	0.9953118417166069	None	0.25	1	0.4	4	0.75	9	0.25925925925925924	0.75	13	9	0	0	0	0.6666666666666666	6	9	0.9333333333333333	14	0.0	1.0	0.0999130679004204	0.5036367823198008	-0.0999999999956902	0.5000000000106826	-0.144691146438122	0.6510738143233493	0.7428711195237024	0.5529927317085915	0	0.3076923076923077	0.0
6254	0.0007246119882965319	9.350192889400299e-06	6.550598736491622e-06	0.9999999750371922	None	0.2	1	0.3333333333333333	4	0.8	12	0.20987654320987653	0.8	16	12	0	0	0	1.0	9	9	1.1333333333333333	17	0.0	1.0	0.09997942441566729	0.5012263200288034	0.19220256279002707	0.5955142124679551	0.2686607152974749	0.5935620619320188	0.671982109667904	0.5638515055442026	0	0.9375	0.0
7206	0.010367390650841057	0.005266842709487191	-0.0016674270561571375	0.9853210650279065	None	0.25	1	0.4	4	0.7692307692307693	10	0.23809523809523808	0.7692307692307693	14	10	0	0	0	0.7777777777777778	7	9	1.0	15	0.0	1.0	0.09999957694577634	0.500005242289258	-0.05896612262006905	0.5828342739934622	0.36204713958840584	0.5479953868070535	0.8496784846948013	0.5438053006119719	0	0	0.0
4877	0.006582430032131984	0.0062703857004934626	-0.006268889170079079	0.9952645000353127	None	0.25	1	0.4	4	0.75	9	0.25	0.75	13	9	0	0	0	0.875	7	8	0.9333333333333333	14	0.0	1.0	-0.0999879982384472	0.5012378284596002	0.1653610555529968	0.6232274560583461	0.09999999967343373	0.500000000508962	0.7556259519305037	0.5422507698008369	0	0.6153846153846154	0.0
6723	0.00770755373957162	0.0002414407307155243	0.00018390994648086032	0.9882599960520821	None	0.25	1	0.4	4	0.75	9	0.25925925925925924	0.75	13	9	0	0	0	0.6666666666666666	6	9	0.9333333333333333	14	0.0	1.0	0.034683032240578386	0.5986750936623544	0.09910784785391297	0.5030674287910047	0.09999696379527259	0.500008766389462	0.5745320688585734	0.5343004267003227	0	1.0	0.0
4287	0.016798340473280198	0.0009911913186808395	0.0007108813405930602	0.9894659467072751	None	0.25	1	0.4	4	0.75	9	0.25925925925925924	0.75	13	9	0	0	0	0.6666666666666666	9	6	0.9333333333333333	14	0.0	1.0	-0.1335424298064084	0.6394901410247443	-0.07104272738873514	0.5212001918358907	0.09999863690072266	0.5000045633976349	0.7278295586222191	0.5546163574135452	0	0.6923076923076923	0.0
3412	0.00043069276391843994	1.9597473723933936e-05	8.148094892467606e-06	0.9984663299990076	None	0.25	1	0.36363636363636365	4	0.7857142857142857	11	0.2222222222222222	0.7857142857142857	15	11	0	0	0	0.8888888888888888	8	9	1.0666666666666667	16	0.0	1.0	0.053412976302722834	0.5081300128324114	0.4583832926903696	0.5827284512859626	-0.06568724112967368	0.5076720096434014	0.904987132758178	0.5330515208522502	0	1.0	0.0
1114	None	None	None	None	None	0.16666666666666666	2	0.5185185185185185	14	0.3684210526315789	14	0.625	0.23684210526315788	22	9	17	2	0	1.0	8	8	2.6666666666666665	40	0.08	0.875	0.11676823525995501	0.5922638601489306	0.09105657734065195	0.5631760501111301	0.0023319282739913258	0.5342508465862776	0.6210542589799777	0.5633749979952345	1.0	1.0	0.0
35	None	None	None	None	None	0	0	0.08333333333333333	4	0.9130434782608695	63	0.8765432098765432	0	0	0	70	0	0	1.0	9	9	4.733333333333333	71	0.0	0.9032258064516129	0	0	0	0	0	0	0	0	0	0	0
3941	0.00516981216606353	0.002065272220434669	-3.9976034357828985e-05	0.9952400922728158	None	0.2	2	0.36363636363636365	8	0.6666666666666666	20	0.3950617283950617	0.6666666666666666	28	20	3	0	0	1.0	9	9	2.1333333333333333	32	0.0	0.6956521739130435	8.089565143416847e-10	0.5000057733446938	0.03506572826874645	0.5574240769815532	0.09902747908862254	0.5115756833951104	0.6019401277729335	0.5230709711014677	0	1.0	0.0
1570	None	None	None	None	None	0	0	0.75	3	0.25	1	0.6666666666666666	0	3	0	2	4	0	1.0	3	3	0.4	6	0.8	0	0	0	0	0	0	0	0	0	0	0	0
3174	8.822856459704201e-05	8.007203746642118e-07	7.993476961036805e-07	0.9999986793778872	None	0.5	1	0.5714285714285714	4	0.625	5	0.3333333333333333	0.625	9	5	0	0	0	0.8333333333333334	6	5	0.6666666666666666	10	0.0	1.0	3.1298722341878722e-09	0.5000004476163789	0.2521501503933742	0.5513918156620535	0.057441881681753015	0.5344195217706688	0.7432680159701825	0.5286513917887714	0	0.8888888888888888	0.0
1899	None	None	None	None	None	0.25	2	0.4444444444444444	8	0.5833333333333334	14	0.4126984126984127	0.5416666666666666	21	13	4	0	0	0.7777777777777778	7	9	1.7333333333333334	26	0.0	0.8421052631578947	0.07832124572692915	0.5830242128690271	-0.04145312342986639	0.6794621954508211	-0.09499758885514788	0.6010038006327674	0.6980312252764053	0.6221577976187334	0	1.0	0.0
5258	0.002293067850220498	0.00012986792427159582	8.701532251207312e-05	0.9959795524810773	None	0.14285714285714285	1	0.375	6	0.6666666666666666	14	0.42592592592592593	0.6190476190476191	18	13	4	0	0	0.6666666666666666	6	9	1.5333333333333334	23	0.0	0.23529411764705882	0.08082324167104502	0.6148643103414109	0.07661462851144177	0.7659358185930041	-0.09998765318511903	0.5003752660536042	0.7004806442753067	0.6345074952003517	0	1.0	0.0
2961	0.0007003658028178761	0.00010405202394171174	-6.399850734953175e-05	0.9968564046803795	None	0	0	0.3333333333333333	1	1.0	2	1.0	1.0	3	2	0	0	0	0.25	1	4	0.26666666666666666	4	0.0	0	-0.09999746024845735	0.5000117261443763	0.09999207785081207	0.50000221286253	0.09973627826238296	0.5020311082857446	0.7195352314715426	0.5006816857326127	0	1.0	0.0
3750	0.026194679360336186	0.005617360732054811	-0.004986571983422531	0.9816518879342869	None	0	0	0.375	3	0.8	8	0.3	0.8	11	8	0	0	0	0.625	5	8	0.8	12	0.0	0.8571428571428571	-0.09999714439957298	0.5000310390397514	-0.0495410889591185	0.6524693901896872	0.27256015568299197	0.5230617203505905	0.8375738050963045	0.5599065173931101	0	1.0	0.0
2411	None	None	None	None	None	0	0	0.25	2	0.8	8	0.4	0.6	7	6	4	2	0	0.8333333333333334	5	6	0.8	12	0.18181818181818182	0.2857142857142857	0.026559842040295923	0.5112787830243254	0.05201325932711905	0.5874741450251327	2.2827561517380756e-18	0.5000000000000037	0.5528911960026813	0.5331725445672938	1.0	1.0	0.0
3512	0.001153629343374179	9.101775797561142e-05	-9.091586896746516e-05	0.9962633247704011	None	0.25	1	0.4	4	0.7692307692307693	10	0.23809523809523808	0.7692307692307693	14	10	0	0	0	0.7777777777777778	9	7	1.0	15	0.0	1.0	0.0066220028052165255	0.5148806608453304	0.09989796713395395	0.5001591919935668	0.022884149399782505	0.562235847512885	0.5994920774482041	0.5258451207615552	0	0	0.0
5567	0.00696874050267507	0.002010046754881958	-0.0005071214831052854	0.9917383451296259	None	0.25	1	0.4	4	0.7692307692307693	10	0.23809523809523808	0.7692307692307693	14	10	0	0	0	0.7777777777777778	7	9	1.0	15	0.0	1.0	-0.031909112846723285	0.6422511242848283	0.09937114920273338	0.5049326835988647	0.627183662957608	0.6095715664908479	0.9454707588790572	0.5866491971532501	0	0.07142857142857142	0.0
3973	0.0003110910056006875	8.930777581662752e-05	8.930775502804951e-05	0.9993117917045764	None	0.25	1	0.4	4	0.7692307692307693	10	0.23809523809523808	0.7692307692307693	14	10	0	0	0	0.7777777777777778	9	7	1.0	15	0.0	1.0	-0.03245392554565762	0.6273472900508529	0.1774833340808734	0.5599265903752167	-0.0043010749653862815	0.6248446865664381	0.7173121183867416	0.6044304940920613	0	1.0	0.0
1017	None	None	None	None	None	0	0	1.0	3	0.0	0	0.6666666666666666	0	3	0	0	0	0	0.6666666666666666	2	3	0.26666666666666666	4	0.0	1.0	0	0	0	0	0	0	0	0	0	0	0
2356	None	None	None	None	None	0.2	1	0.4166666666666667	5	0.5333333333333333	8	0.7083333333333334	0.26666666666666666	8	4	8	3	0	0.6666666666666666	4	6	1.1333333333333333	17	0.1875	0.2857142857142857	0.08387164358685273	0.5068818218731396	0.06034092823135977	0.632718310495023	0.09491172927648595	0.5547314985898054	0.5350691757329916	0.5655564243946624	1.0	1.0	0.0
6071	0.003496690429513457	0.00041153856506174097	-0.0001463626645736473	0.9948985885486502	None	0.2	1	0.3333333333333333	4	0.8	12	0.20987654320987653	0.8	16	12	0	0	0	1.0	9	9	1.1333333333333333	17	0.0	1.0	0.008589195815977207	0.5669764337855049	0.06264746287681075	0.5043337903395753	0.09999999930243761	0.5000000002078856	0.5928856169665502	0.5238869011140296	0	1.0	0.0
3935	0.0010515024250913804	0.0003587196795444138	0.0003154099131560985	0.9972756444336177	None	0.25	1	0.36363636363636365	4	0.7857142857142857	11	0.2222222222222222	0.7857142857142857	15	11	0	0	0	0.8888888888888888	9	8	1.0666666666666667	16	0.0	1.0	0.09999480457221252	0.5000231031303422	0.21232548822266906	0.9273706448338731	0.04796445169387573	0.5110427344948512	0.6650517111405961	0.7034438657546576	0	0.9333333333333333	0.0
2651	6.891094477268603e-05	2.6307285067884313e-06	2.629069183917168e-06	0.999992382133171	None	0.25	1	0.5454545454545454	6	0.42857142857142855	6	0.4	0.2857142857142857	10	4	5	0	0	0.625	8	5	1.0666666666666667	16	0.0	0.5	-0.09679891936268903	0.5454194033484588	0.01662010213374245	0.6635853876766297	-0.08795708375734544	0.5847301624784346	0.6205056477298215	0.598985142761423	0	1.0	0.0
5823	1.0316210344714367e-07	1.0178298904923414e-07	-9.852189180771163e-08	0.999984646126386	None	0.13333333333333333	2	0.375	12	0.6	27	0.5802469135802469	0.35555555555555557	26	16	20	0	0	1.0	9	9	3.1333333333333333	47	0.0	0.7368421052631579	0.09996983516831655	0.5003317232969237	0.07330303837781417	0.541889096106683	7.77782050519872e-12	0.5000000000649684	0.6041364534022666	0.5141026710759713	0	1.0	0.0
3326	0.0001169282214662099	4.633927104911945e-05	-4.5811379708203186e-05	0.9985899430152452	None	0	0	0.3333333333333333	1	1.0	2	1.0	1.0	3	2	0	3	0	0.25	1	4	0.26666666666666666	4	1.0	0	1.7328388475012806e-05	0.5004187620192228	0.09999663158584784	0.5000027818938958	0.09880994431156455	0.5049723297213033	0.6150369410154435	0.5017980048020976	1.0	1.0	0.5
2649	3.255217340637378e-05	2.0493435660935157e-06	9.439301549123922e-08	0.9956325885467997	None	0	0	0.4090909090909091	9	0.4666666666666667	14	0.6530612244897959	0.03333333333333333	6	1	25	0	0	1.0	7	7	2.1333333333333333	32	0.0	0.96	0.05428127915813916	0.5881980416117151	0.14546398608446784	0.5446046043985311	-0.0501073801888568	0.5752901438411325	0.7016177295573662	0.569454972235094	0	1.0	0.0
360	None	None	None	None	None	0	0	0.3333333333333333	2	0.8571428571428571	6	0.36	0.8571428571428571	8	6	0	2	0	1.0	5	5	0.6	9	1.0	0	0.12352642053110541	0.5160818824699682	0.06854875967780501	0.6674672224263393	0.0005391835474179843	0.5431078524719053	0.6259738222661323	0.5772075992795038	1.0	1.0	0.0
7128	0.0054381087948462414	0.003902918300437922	-0.003542809642929235	0.9953213835901579	None	0.25	1	0.36363636363636365	4	0.7857142857142857	11	0.2222222222222222	0.7857142857142857	15	11	0	0	0	0.8888888888888888	8	9	1.0666666666666667	16	0.0	1.0	0.09999999983318364	0.5000002417121143	0.038077568149504325	0.520692137438317	0.09835154636029941	0.5105995960090962	0.5673641646446785	0.510433614673535	0	1.0	0.0
3984	0.00017018059589082033	2.879657596654221e-05	2.870673266254142e-05	0.9997096154690956	None	0.2	1	0.3333333333333333	4	0.8	12	0.20987654320987653	0.8	16	12	0	0	0	1.0	9	9	1.1333333333333333	17	0.0	1.0	0.051153999832501504	0.5446226176104647	0.18639599435649187	0.9991454840426368	0.04640563525591536	0.505033781704384	0.676536418242439	0.9184202728417756	0	1.0	0.0
1958	None	None	None	None	None	0	0	0.4	2	0.6	3	0.5833333333333334	0	0	0	6	12	0	0.75	3	4	0.4666666666666667	7	0.75	0	0	0	0	0	0	0	0	0	0	0	0
7329	0.017896542010014022	0.00617414863691985	0.0008527441100732726	0.9597071475112202	None	0.25	1	0.4	4	0.7692307692307693	10	0.23809523809523808	0.7692307692307693	14	10	0	0	0	0.7777777777777778	9	7	1.0	15	0.0	1.0	0.3394200675919375	0.5678446744593244	0.009162185574224407	0.5004704297856815	0.32103313468537303	0.5203233861455041	0.8190471193613378	0.5296553966359598	0	0.9285714285714286	0.0
5124	0.0002696071880324653	3.0075973265802977e-06	-1.2053010584068341e-06	0.9999986485149711	None	0.25	1	0.36363636363636365	4	0.7857142857142857	11	0.2222222222222222	0.7857142857142857	15	11	0	0	0	0.8888888888888888	8	9	1.0666666666666667	16	0.0	1.0	0.05784517398133544	0.6641368699115833	2.6229866100287615e-06	0.5001822918349724	-0.08761428953413385	0.6304526260747404	0.6070155771404612	0.6000221955599544	0	1.0	0.0
4579	0.001866816958587089	0.00034786793806096183	0.00029209808234249943	0.9975572523262132	None	0.25	1	0.4	4	0.75	9	0.25925925925925924	0.75	13	9	0	0	0	0.6666666666666666	6	9	0.9333333333333333	14	0.0	1.0	0.028504875386558326	0.5775949881300158	0.04647966905244183	0.585892173188917	-0.09646479419291129	0.5000000000000001	0.6648236402977996	0.5547724582314781	0	0.9230769230769231	0.0
966	None	None	None	None	None	0	0	0.125	1	1.0	9	0.9166666666666666	0.6666666666666666	7	6	3	5	0	0.3333333333333333	6	2	0.7333333333333333	11	0.5555555555555556	0.2222222222222222	0.09999999958813321	0.5000000147043784	0.009067109249709469	0.5086220686320366	-0.09561691503975299	0.5539440542884779	0.6899907399686858	0.5209137129400805	1.0	1.0	0.0
4206	2.714872389009214e-06	2.895239680859481e-08	-2.7670595373376567e-08	0.9999930818535973	None	0.25	1	0.36363636363636365	4	0.7857142857142857	11	0.2222222222222222	0.7857142857142857	15	11	0	0	0	0.8888888888888888	9	8	1.0666666666666667	16	0.0	1.0	0.0985403723981825	0.5006612900148908	0.03874102708574558	0.6611078370645712	0.001988485203271935	0.5009983302421481	0.6034496856020624	0.5560034814325615	0	1.0	0.0
4263	0.0003739314446035638	3.484821035706362e-06	2.345431160751357e-06	0.99999747622667	None	0.25	1	0.4	4	0.7692307692307693	10	0.23809523809523808	0.7692307692307693	14	10	0	0	0	0.7777777777777778	7	9	1.0	15	0.0	1.0	0.07921444546037282	0.5467980660900128	0.02093733651771503	0.5817807511479712	0.09995465043120819	0.5039896874684934	0.5844938244577828	0.5443654071801804	0	1.0	0.0
6072	0.00469199141181156	0.0006236294149883164	0.0006199017927121564	0.9984322342683413	None	0.25	1	0.4	4	0.75	9	0.25925925925925924	0.75	13	9	0	0	0	0.6666666666666666	6	9	0.9333333333333333	14	0.0	1.0	-0.09872825864554163	0.5777676928235442	0.03964407342154534	0.5513746161620843	0.09999418392908663	0.5000082804606352	0.6945700031123881	0.5432148751006017	0	1.0	0.0
6679	0.0005101805421392106	6.28332761408259e-07	-1.5399529780583585e-07	0.999997481765995	None	0.25	1	0.4	4	0.7692307692307693	10	0.23809523809523808	0.7692307692307693	14	10	0	0	0	0.7777777777777778	7	9	1.0	15	0.0	1.0	-0.0684237546200732	0.5	0.02838212868160781	0.5764015115836739	0.08855004526851376	0.6000669833268354	0.6575224730664568	0.559201220573309	0	1.0	0.0
2832	0.00033644561807206114	0.00011119167756955468	-0.00011107581353990808	0.9972062541838552	None	0.5	1	0.5714285714285714	4	0.625	5	0.3333333333333333	0.625	9	5	0	0	0	0.8333333333333334	5	6	0.6666666666666666	10	0.0	1.0	0.0996947449913542	0.5005279180906045	0.08431059035150973	0.5447146926245224	0.05680090044625176	0.5131033684036136	0.5486227132839807	0.5194797217409578	0	0.6666666666666666	0.0
5703	0.007021301037882345	0.0010548413353138463	-0.00022106485674749506	0.9909546313705524	None	0.25	1	0.4	4	0.75	9	0.25925925925925924	0.75	13	9	0	0	0	0.6666666666666666	6	9	0.9333333333333333	14	0.0	1.0	-0.09999746015541087	0.5000048414920648	0.0356360865164214	0.5796618404054602	0.16162356336312694	0.5368903157045953	0.7488352940738578	0.5390233608681544	0	1.0	0.0
77	None	None	None	None	None	0.14285714285714285	2	0.36666666666666664	11	0.6190476190476191	26	0.5432098765432098	0.2619047619047619	19	11	24	1	0	1.0	9	9	2.933333333333333	44	0.022727272727272728	0.8571428571428571	0.0417878081308218	0.5675213038417244	0.042944417430775365	0.6671350858476234	0.08724023365671797	0.5223235717880265	0.5843082628545543	0.5871311521388777	1.0	1.0	0.0
7499	0.0035078982337445525	0.002379251379686221	0.002379227664230398	0.9976106923661506	None	0.25	1	0.4	4	0.7692307692307693	10	0.23809523809523808	0.7692307692307693	14	10	0	0	0	0.7777777777777778	7	9	1.0	15	0.0	1.0	0.05146528722956194	0.5	0.09466218416728982	0.5154162344950388	0.09999999999999734	0.5000000000000128	0.5541146085337981	0.5051401930343234	0	0	0.0
6218	None	None	None	None	None	0.18181818181818182	2	0.375	9	0.6470588235294118	22	0.4444444444444444	0.6470588235294118	31	22	4	0	0	1.0	9	9	2.4	36	0.0	0.6206896551724138	0.09475155396636761	0.5137370786352025	0.04120278637257552	0.5380190622357676	0.0894998275990054	0.5333695910395586	0.558047409339912	0.5283869062954867	0	0.967741935483871	0.0
3751	None	None	None	None	None	0	0	0.21428571428571427	3	0.8333333333333334	15	0.37037037037037035	0.6111111111111112	14	11	5	4	0	0.6666666666666666	9	6	1.3333333333333333	20	0.36363636363636365	0.5555555555555556	0.3873196108742686	0.5398792217575092	5.703813051498657e-10	0.500001510763517	0.08935236969626835	0.6145712038922951	0.8416936056393615	0.5520137134074167	1.0	1.0	0.0
4331	0.0024213718459737354	0.0008604699337822692	0.0008594100461902653	0.9957224833345283	None	0.25	1	0.4	4	0.75	9	0.25	0.75	13	9	0	0	0	0.875	7	8	0.9333333333333333	14	0.0	1.0	7.902762784127648e-27	0.5	0.09999922735366433	0.5000027563097321	0.04663968932499226	0.5794200491002677	0.6029597045166922	0.526674992295944	0	0.7692307692307693	0.0
1	None	None	None	None	None	0	0	0.08333333333333333	4	0.9142857142857143	64	0.8888888888888888	0.04285714285714286	4	3	67	0	0	1.0	9	9	4.8	72	0.0	0.8923076923076924	0.20702637480755967	0.8715680879337792	0.29178778026414637	0.7724024009824408	-0.09551153068720276	0.5643772576654686	0.8424447136043617	0.7561935411882874	0	1.0	0.0
172	None	None	None	None	None	0.2	2	0.4090909090909091	9	0.6129032258064516	19	0.4583333333333333	0.6129032258064516	28	19	4	0	0	0.8888888888888888	9	8	2.2	33	0.0	0.64	0.15640805173749667	0.5811507603084297	0.0007463193284420411	0.50212524810979	0.22131030434810714	1.0	0.9142497046926779	0.9999999977750167	0	0.9285714285714286	0.0
1136	None	None	None	None	None	0	0	0.3157894736842105	6	0.6538461538461539	17	0.7	0.38461538461538464	15	10	12	3	0	0.625	8	5	1.8666666666666667	28	0.13043478260869565	0.2608695652173913	0.09999997778379593	0.5000024630290163	-0.059437209733350135	0.6258998758461629	0.07366230628032797	0.5956420100140976	0.6603359942103211	0.5746067867977016	1.0	1.0	0.0
5000	0.0004497614643385092	5.3096415163451915e-06	1.6858446055716267e-06	0.9999360610968246	None	0.25	1	0.4	4	0.75	9	0.25925925925925924	0.75	13	9	0	0	0	0.6666666666666666	6	9	0.9333333333333333	14	0.0	1.0	0.0966047365557677	0.5117249570595274	-0.018885288726462685	0.5012191724981283	0.14681781489921159	0.983435386236444	0.6662414775316972	0.7987536477912951	0	0.7692307692307693	0.0
4367	0.000787167023146278	0.0005110963740357122	8.805000446231146e-05	0.996143417895882	None	0.25	1	0.36363636363636365	4	0.7857142857142857	11	0.2222222222222222	0.7857142857142857	15	11	0	0	0	0.8888888888888888	9	8	1.0666666666666667	16	0.0	1.0	-0.26413208264544036	0.5846369587066158	0.5996607436640911	0.7469592358006371	0.017069011551082973	0.5249792288762865	0.9733319797656745	0.6243608328819721	0	1.0	0.0
7146	0.05267187470672943	0.022397999856616915	-0.005450711427134194	0.9943050180666014	None	0.3333333333333333	1	0.3333333333333333	3	0.7272727272727273	8	0.28888888888888886	0.7272727272727273	11	8	1	0	0	0.5555555555555556	9	5	0.8666666666666667	13	0.0	1.0	0.09999251181591197	0.5004473036071044	0.03528859016649688	0.527582996778341	0.3214335325365093	0.5679295272918112	0.7704697462113728	0.5320926498091704	0	0.2727272727272727	0.0
3291	0.0003478979302944765	4.939641821294934e-07	-4.585038357642687e-07	0.9999985484449362	None	0.25	1	0.36363636363636365	4	0.7857142857142857	11	0.2222222222222222	0.7857142857142857	15	11	0	0	0	0.8888888888888888	9	8	1.0666666666666667	16	0.0	1.0	0.11200322696407658	0.542529892181863	0.09647928568673705	0.5242889398234047	0.5463163066258157	0.9991148153718916	0.9405719418607915	0.9192498068910475	0	1.0	0.0
2099	None	None	None	None	None	0	0	0.375	3	0.6	6	0.5714285714285714	0	0	0	11	16	0	0.42857142857142855	3	7	0.8	12	0.6153846153846154	0.8888888888888888	0	0	0	0	0	0	0	0	0	0	0
4894	3.1604136653103213e-06	1.989515099125062e-06	6.667880535806418e-08	0.9994252661176286	None	0.25	1	0.4	4	0.7692307692307693	10	0.23809523809523808	0.7692307692307693	14	10	0	0	0	0.7777777777777778	7	9	1.0	15	0.0	1.0	0.04889159359771099	0.5	0.054797611721207604	0.5806394930412678	0.024534065327102946	0.5	0.5417098478876994	0.5270900392752472	0	0.9285714285714286	0.0
2323	None	None	None	None	None	0.5	1	0.6666666666666666	4	0.5	3	0.4444444444444444	0.5	7	3	0	0	0	0.5	3	6	0.5333333333333333	8	0.0	1.0	-0.08971465511233934	0.5516302288916682	4.376480259916284e-08	0.5000010855459813	-0.036364620375006554	0.646590984326984	0.597803479708596	0.5672035286693845	0	0.14285714285714285	0.0
1195	None	None	None	None	None	0	0	0.3	3	0.6666666666666666	8	0.4666666666666667	0	1	0	12	0	0	0.8333333333333334	6	5	0.9333333333333333	14	0.0	0.18181818181818182	0	0	0	0	0	0	0	0	0	0	0
3568	0.002644553873235183	0.0006138128610294407	0.000572901954189013	0.9966520288384573	None	0.3333333333333333	1	0.4444444444444444	4	0.7272727272727273	8	0.28888888888888886	0.7272727272727273	12	8	0	0	0	0.5555555555555556	5	9	0.8666666666666667	13	0.0	1.0	-0.04179456212644787	0.6617302639014128	0.09895273602436908	0.5044203919990818	0.099530032874218	0.5104210051552244	0.658414590731217	0.5605666678016767	0	0.8333333333333334	0.0
2499	None	None	None	None	None	0	0	0.5	2	0.75	3	1.0	0.75	5	3	0	2	0	0.16666666666666666	1	6	0.4	6	1.0	0.8	3.323524482364763e-08	0.5000389723945992	0.2090015783881997	0.5923140262148212	0.000153100858035145	0.5173272011346233	0.7203047014077849	0.5368523991060241	1.0	1.0	0.0
2470	None	None	None	None	None	0	0	0.5	2	0.6666666666666666	2	1.0	0.6666666666666666	4	2	0	2	0	0.2	5	1	0.3333333333333333	5	1.0	1.0	2.53248119001949	0.9923202088407415	0.09999896013409718	0.5000010401813401	-0.06521271394762844	0.5077698105429491	0.9999930974572637	0.8362855631067126	1.0	1.0	0.0
4588	2.2433576213519322e-08	2.2244151819981116e-08	9.489831356742287e-11	0.9999975638401425	None	0.25	1	0.4	4	0.7692307692307693	10	0.23809523809523808	0.7692307692307693	14	10	0	0	0	0.7777777777777778	7	9	1.0	15	0.0	1.0	-0.09999974155083238	0.5000756583314591	0.0007817527380594767	0.5049438683450027	1.247635490741273e-13	0.5000000000052106	0.6161518313993198	0.5016732230233106	0	1.0	0.0
3856	0.0003264345575370335	1.948391844487027e-06	1.107251777293844e-06	0.9999985645611583	None	0.25	1	0.36363636363636365	4	0.7857142857142857	11	0.2222222222222222	0.7857142857142857	15	11	0	0	0	0.8888888888888888	9	8	1.0666666666666667	16	0.0	1.0	7.579044488078197e-05	0.5228172115897323	0.009576721159221068	0.6496524733044254	-0.37113742449854054	0.9999999418858101	0.9566563367195866	0.996951036784153	0	0.8666666666666667	0.0
3635	0.00010277614953916575	1.3993781489501461e-06	1.289481768706671e-06	0.9999929818403376	None	0	0	0.375	3	0.7777777777777778	7	0.3142857142857143	0.7777777777777778	10	7	0	0	0	0.7142857142857143	7	5	0.7333333333333333	11	0.0	0.6666666666666666	-0.07687012291764858	0.65540334694655	8.196038791815115e-06	0.5064081761464518	-0.04494902359939284	0.5368058076917246	0.5939750149808168	0.5675838651662288	0	1.0	0.0
3905	0.0093585905524407	0.0008243238575186314	-7.453845910355243e-05	0.9935040204444622	None	0.25	1	0.4	4	0.75	9	0.25	0.75	13	9	0	0	0	0.875	7	8	0.9333333333333333	14	0.0	0.8571428571428571	-0.0969099038615967	0.5099661959019453	6.736287010378537e-07	0.5000032657378682	-0.09999998632164184	0.5000008353554001	0.6140320751912957	0.5033238234265375	0	1.0	0.0
59	None	None	None	None	None	0	0	0	0	0	0	1.0	0	0	0	0	4	0	1.0	1	1	0.06666666666666667	1	1.0	0	0	0	0	0	0	0	0	0	0	0	0
1841	None	None	None	None	None	0	0	0.3333333333333333	5	0.6	12	0.4888888888888889	0.4	13	8	8	3	0	0.5555555555555556	9	5	1.4666666666666666	22	0.2	0.7058823529411765	4.077317118511048e-05	0.5004637396169016	0.14329885598370845	0.6980547596509165	-0.03855526023464826	0.6336634925531417	0.7192145405960725	0.6136365202648645	0.7692307692307693	0	0.0
2399	None	None	None	None	None	0	0	0.5	2	0.6666666666666666	2	1.0	0.6666666666666666	4	2	0	2	0	0.2	1	5	0.3333333333333333	5	1.0	0.5	-0.062095059612303535	0.5780927600010916	0.09990199694760067	0.500220526293319	0.09042842097236055	0.5839466997886579	0.6692345227719206	0.5543533106376667	1.0	1.0	0.0
5847	0.002767911508627736	0.001231551852172205	-0.00011267508541492726	0.9971398207750469	None	0.25	1	0.4	4	0.7692307692307693	10	0.23809523809523808	0.7692307692307693	14	10	0	0	0	0.7777777777777778	7	9	1.0	15	0.0	1.0	0.09999999493419301	0.500000056684905	0	0.5	0.4104259124579923	0.7166623846249819	0.8516274060163356	0.5767197531145769	0	1.0	0.0
3306	0.0036348307774715406	0.0012906963581083906	-0.0010305997893950865	0.9990252907901441	None	0.25	1	0.4	4	0.75	9	0.25925925925925924	0.75	13	9	0	0	0	0.6666666666666666	9	6	0.9333333333333333	14	0.0	1.0	0.04222289002186225	0.5100254406389261	0.059299648900618895	0.5289092919447279	0.14618170475576486	0.612814287740073	0.612052338870456	0.5510738175940063	0	1.0	0.0
5517	None	None	None	None	None	0.2857142857142857	2	0.4375	7	0.6363636363636364	14	0.38095238095238093	0.5454545454545454	18	12	5	6	0	0.7777777777777778	7	9	1.6	24	0.75	0.375	0.008601145942722635	0.5276115646401223	0.09999945730559426	0.5000058232774919	-0.08553862229824276	0.5	0.6808629236189193	0.5092141258829727	1.0	1.0	0.0
3936	0.00229897350302993	0.0020672265367391866	-0.0020640824931298387	0.9980780771261599	None	0.25	1	0.36363636363636365	4	0.7857142857142857	11	0.2222222222222222	0.7857142857142857	15	11	0	0	0	0.8888888888888888	9	8	1.0666666666666667	16	0.0	1.0	0.09967511097441653	0.5000422329628211	0.0061290847836020885	0.5377894003414742	0.044797852674377095	0.5774519317210608	0.5978848578604307	0.5385845777669042	0	1.0	0.0
1641	None	None	None	None	None	0	0	0.4444444444444444	8	0.44	11	0.675	0.16	11	4	15	0	0	0.625	5	8	1.8	27	0.0	0.6086956521739131	0.20130208428640714	0.6020060166406164	2.071336309184612e-05	0.5324203838140528	1.4697517741776352e-06	0.500042735367252	0.7209033567605349	0.5451983812982403	0	1.0	0.0
2954	0.003707169113035036	0.0006537755580537354	0.0005488114695630047	0.9927541283219343	None	0.09090909090909091	1	0.3333333333333333	8	0.6176470588235294	21	0.6666666666666666	0.3235294117647059	18	11	17	0	0	0.6666666666666666	9	6	2.4	36	0.0	0.5161290322580645	1.6746777389169557e-06	0.5000149559391496	0.1690559129926636	0.5764216451964588	0.24605623874674026	0.9999611161116894	0.8058544866099026	0.9703353070106429	0	1.0	0.0
5746	0.0020794304387970752	0.0003789079175632823	0.0003431458898655549	0.9982935056652654	None	0.25	1	0.4	4	0.75	9	0.25925925925925924	0.75	13	9	0	0	0	0.6666666666666666	9	6	0.9333333333333333	14	0.0	1.0	-0.05875494499798908	0.5143207939504078	0.188067728778094	0.5632125481605748	-0.08918293245668131	0.6686987573850205	0.7630636494191289	0.5836896202454834	0	1.0	0.0
3627	0.0016475209190871176	0.0008051391419148081	0.00033245608522407066	0.9979444186916673	None	0.25	1	0.36363636363636365	4	0.7857142857142857	11	0.2222222222222222	0.7857142857142857	15	11	0	0	0	0.8888888888888888	9	8	1.0666666666666667	16	0.0	1.0	0.05256078853348513	0.5797398839141901	0.00013131546424631753	0.5143518567056917	0.08978188150018568	0.5614534450687626	0.5909184263631815	0.5519940093851216	0	1.0	0.0
6834	0.009426152951626318	0.0023962182582163588	0.002390285515977785	0.9896274019545891	None	0.25	1	0.4	4	0.7692307692307693	10	0.23809523809523808	0.7692307692307693	14	10	0	0	0	0.7777777777777778	9	7	1.0	15	0.0	1.0	0.1466608757442553	0.6064011966368115	0.000751069759691639	0.5088312917397526	0.0999950618093045	0.5	0.6475876427047393	0.5388828764500792	0	1.0	0.0
6838	0.006191366061163426	0.005876838995404344	-0.004415463837976077	0.9963514711158475	None	0.25	1	0.4	4	0.75	9	0.25925925925925924	0.75	13	9	0	0	0	0.6666666666666666	6	9	0.9333333333333333	14	0.0	1.0	0.09999423560563478	0.5	0.46131372272903093	0.6187664438544666	0.07098131762605125	0.5358558401238359	0.8532284829777694	0.5521418800991086	0	1.0	0.0
[truncated: 6,406 more rows]
