# Supplementary material for: Constrained by Design: Influence of Genetic Encodings on Evolved Traits of Robots
Source: Front Robot AI. 2021 Jun 15;8:672379. doi: 10.3389/frobt.2021.672379 (PMC8239187; doi:10.3389/frobt.2021.672379)
Supplement: Supplementary file 3 [file DataSheet2.ZIP › hyperplasticodingrep_plane_15_snapshots_ids.tsv]

generation	robot_id	fitness	novelty	novelty_pop	cons_fitness
145	7317	1.1625772287227453e-07	None	0.12788333429562943	1.1625772287227453e-07
145	6736	0.00026042946243521036	None	0.0	0.00026042946243521036
145	7266	0.0005041044525353902	None	0.0	0.0005041044525353902
145	7013	0.0005594502203651493	None	0.0	0.0005594502203651493
145	6887	0.00010146321522722652	None	0.0	0.00010146321522722652
145	7307	0.0050525384450460994	None	0.0	0.0050525384450460994
145	7282	0.0018182343309334525	None	0.12788333429562943	0.0018182343309334525
145	7038	0.00047577530589062154	None	0.0	0.00047577530589062154
145	7269	0.0022748473113256363	None	0.0	0.0022748473113256363
145	7169	0.000559786169746594	None	0.0	0.000559786169746594
145	7319	6.094625934169547e-05	None	0.0	6.094625934169547e-05
145	7217	0.00011741684233547877	None	0.0	0.00011741684233547877
145	7304	0.0008453198263480083	None	0.0	0.0008453198263480083
145	7090	0.002521855595966533	None	0.0	0.002521855595966533
145	7286	-1.2183431414542711e-06	None	0.0	-1.2183431414542711e-06
145	3380	0.005696590498025359	None	0.5139782126399574	0.005696590498025359
145	7031	0.004518791326208194	None	0.0	0.004518791326208194
145	7281	6.020826342038224e-07	None	0.0	6.020826342038224e-07
145	7279	0.0006482487022148893	None	0.0	0.0006482487022148893
145	7316	1.2092182168554457e-05	None	0.0	1.2092182168554457e-05
145	7081	0.001715291663748851	None	0.0	0.001715291663748851
145	7274	0.0027429668260452876	None	0.0	0.0027429668260452876
145	6961	0.005901323107881308	None	0.0	0.005901323107881308
145	7297	0.001985897747451466	None	0.0	0.001985897747451466
145	7339	0.0046962815822393774	None	0.06259912867426777	0.0046962815822393774
145	6757	0.0029630154182507936	None	0.0	0.0029630154182507936
145	7020	0.002829396140911961	None	0.0	0.002829396140911961
145	6908	0.007420274803103453	None	0.0	0.007420274803103453
145	7348	2.713065217075657e-07	None	0.0	2.713065217075657e-07
145	6051	0.008051080497564488	None	0.0	0.008051080497564488
145	7066	0.008081666216065247	None	0.0	0.008081666216065247
145	7126	0.001604789372780966	None	0.0	0.001604789372780966
145	7321	0.005559171154592288	None	0.0	0.005559171154592288
145	7142	9.24709676597196e-05	None	0.0	9.24709676597196e-05
145	7145	0.0003436541908401101	None	0.0	0.0003436541908401101
145	6917	0.0016837912575114156	None	0.0	0.0016837912575114156
145	7172	0.00020006209146891738	None	0.0	0.00020006209146891738
145	7015	0.00022662281098238785	None	0.5865790365075287	0.00022662281098238785
145	6503	0.0008312996409899634	None	0.0	0.0008312996409899634
145	7309	5.5934386225256445e-05	None	0.0	5.5934386225256445e-05
145	5104	0.009945194465857154	None	0.0	0.009945194465857154
145	7310	0.001266354310056289	None	0.0	0.001266354310056289
145	7243	0.00024501087998554807	None	0.0	0.00024501087998554807
145	6730	0.005478173216479632	None	0.0	0.005478173216479632
145	7208	0.00043943276625734156	None	0.0	0.00043943276625734156
145	7278	0.0003389745093058158	None	0.0	0.0003389745093058158
145	7249	0.009410323609955341	None	0.0	0.009410323609955341
145	7284	0.00011935099732556202	None	0.0	0.00011935099732556202
145	7299	0.0005787839315670078	None	0.0	0.0005787839315670078
145	7288	0.0006331588377092831	None	0.0	0.0006331588377092831
145	7292	0.00239865213765304	None	0.0	0.00239865213765304
145	7290	0.0002808880289534825	None	0.0	0.0002808880289534825
145	7198	0.0018765911730139703	None	0.0	0.0018765911730139703
145	6563	0.005594611945295381	None	0.0	0.005594611945295381
145	7313	0.00018963079967373208	None	0.0	0.00018963079967373208
145	7296	0.009436844605792383	None	0.0	0.009436844605792383
145	7267	0.0001292434296870411	None	0.0	0.0001292434296870411
145	7205	0.0012073111733867771	None	0.0	0.0012073111733867771
145	7151	0.0010667833327423866	None	0.0	0.0010667833327423866
145	7154	0.00015532192267761418	None	0.0	0.00015532192267761418
145	6491	0.001868186629211854	None	0.0	0.001868186629211854
145	7324	-1.2927430450152878e-07	None	0.0	-1.2927430450152878e-07
145	7228	0.00031221187198400796	None	0.0	0.00031221187198400796
145	7276	-1.4541391341699627e-06	None	0.0	-1.4541391341699627e-06
145	7135	7.858216040558187e-05	None	0.0	7.858216040558187e-05
145	7303	0.0014802914551409103	None	0.08333333333333337	0.0014802914551409103
145	7333	6.010017329813546e-05	None	0.0	6.010017329813546e-05
145	7131	0.006372203590213338	None	0.0	0.006372203590213338
145	7306	0.004215092082396013	None	0.0	0.004215092082396013
145	6716	0.0008719235520421306	None	0.0	0.0008719235520421306
145	7055	0.0003310691345735452	None	0.0	0.0003310691345735452
145	7258	2.384564204804393e-05	None	0.0	2.384564204804393e-05
145	7331	2.173955653778265e-06	None	0.0	2.173955653778265e-06
145	6896	0.0037437293032410186	None	0.0	0.0037437293032410186
145	7201	0.0037570992296469675	None	0.0	0.0037570992296469675
145	6863	0.0013283624312608485	None	0.0	0.0013283624312608485
145	7346	0.0008580519367692416	None	0.0	0.0008580519367692416
145	7318	-2.7085355945244615e-05	None	0.0	-2.7085355945244615e-05
145	7291	0.0001385595373965922	None	0.0	0.0001385595373965922
145	7337	0.00021602188312741646	None	0.0	0.00021602188312741646
145	7136	5.0848313449907094e-05	None	0.0	5.0848313449907094e-05
145	7234	0.000135756031987697	None	0.0	0.000135756031987697
145	7224	0.010268046020706204	None	0.0	0.010268046020706204
145	7270	0.0007185011303920847	None	0.0	0.0007185011303920847
145	7294	5.2848258534946726e-05	None	0.0	5.2848258534946726e-05
145	7171	0.0002827554155239449	None	0.0	0.0002827554155239449
145	6795	0.006121224275338639	None	0.0	0.006121224275338639
145	7005	0.0026696822675899507	None	0.0	0.0026696822675899507
145	7268	0.00027056592272765124	None	0.0	0.00027056592272765124
145	7343	0.0062018037938722575	None	0.0	0.0062018037938722575
145	7139	1.9081474263106623e-06	None	0.0	1.9081474263106623e-06
145	6935	0.0014306998455977122	None	0.0	0.0014306998455977122
145	7320	-8.041947014290271e-07	None	0.0	-8.041947014290271e-07
145	6783	0.003916274341520143	None	0.0	0.003916274341520143
145	7239	0.0005155470458253086	None	0.0	0.0005155470458253086
145	7261	0.00918342906635933	None	0.0	0.00918342906635933
145	7078	0.0033701635148893354	None	0.0	0.0033701635148893354
145	6627	0.003910863428238372	None	0.0	0.003910863428238372
145	7277	0.0001253491169045682	None	0.0	0.0001253491169045682
145	7341	0.0001889901131001811	None	0.12788333429562943	0.0001889901131001811
143	7250	-4.15395796735006e-05	None	0.0	-4.15395796735006e-05
143	6736	0.00026042946243521036	None	0.0	0.00026042946243521036
143	7013	0.0005594502203651493	None	0.0	0.0005594502203651493
143	6887	0.00010146321522722652	None	0.0	0.00010146321522722652
143	6976	0.004184014711650618	None	0.0	0.004184014711650618
143	7156	0.0008502864339599506	None	0.5326643315906511	0.0008502864339599506
143	7038	0.00047577530589062154	None	0.0	0.00047577530589062154
143	7169	0.000559786169746594	None	0.0	0.000559786169746594
143	6575	0.0016941032439112104	None	0.0	0.0016941032439112104
143	7213	-2.3865405807586634e-07	None	0.0	-2.3865405807586634e-07
143	7217	0.00011741684233547877	None	0.0	0.00011741684233547877
143	7235	-1.3635618193179314e-05	None	0.0	-1.3635618193179314e-05
143	6879	6.299289395605894e-05	None	0.0	6.299289395605894e-05
143	7090	0.002521855595966533	None	0.0	0.002521855595966533
143	3380	0.005696590498025359	None	0.520836427273441	0.005696590498025359
143	6792	0.0010896035641611887	None	0.0	0.0010896035641611887
143	7031	0.004518791326208194	None	0.0	0.004518791326208194
143	6926	0.0007929372017841474	None	0.0	0.0007929372017841474
143	7022	0.004355719961449747	None	0.0	0.004355719961449747
143	7104	0.0002750081441416302	None	0.0	0.0002750081441416302
143	7081	0.001715291663748851	None	0.0	0.001715291663748851
143	7210	3.035383838771119e-08	None	0.0	3.035383838771119e-08
143	6960	0.0022406112859191087	None	0.0	0.0022406112859191087
143	6961	0.005901323107881308	None	0.0	0.005901323107881308
143	6702	0.010064584612873326	None	0.0	0.010064584612873326
143	6757	0.0029630154182507936	None	0.0	0.0029630154182507936
143	7020	0.002829396140911961	None	0.0	0.002829396140911961
143	6908	0.007420274803103453	None	0.0	0.007420274803103453
143	6051	0.008051080497564488	None	0.0	0.008051080497564488
143	7161	0.00022917090584662043	None	0.0	0.00022917090584662043
143	7066	0.008081666216065247	None	0.0	0.008081666216065247
143	7126	0.001604789372780966	None	0.0	0.001604789372780966
143	7142	9.24709676597196e-05	None	0.0	9.24709676597196e-05
143	7145	0.0003436541908401101	None	0.0	0.0003436541908401101
143	6917	0.0016837912575114156	None	0.0	0.0016837912575114156
143	7172	0.00020006209146891738	None	0.0	0.00020006209146891738
143	7015	0.00022662281098238785	None	0.5626008358745098	0.00022662281098238785
143	6503	0.0008312996409899634	None	0.0	0.0008312996409899634
143	5104	0.009945194465857154	None	0.0	0.009945194465857154
143	7085	4.638324693328072e-05	None	0.0	4.638324693328072e-05
143	7243	0.00024501087998554807	None	0.0	0.00024501087998554807
143	6730	0.005478173216479632	None	0.0	0.005478173216479632
143	7208	0.00043943276625734156	None	0.0	0.00043943276625734156
143	7249	0.009410323609955341	None	0.0	0.009410323609955341
143	6410	0.005161978249158253	None	0.0	0.005161978249158253
143	7158	3.240992128885418e-07	None	0.0	3.240992128885418e-07
143	7198	0.0018765911730139703	None	0.0	0.0018765911730139703
143	6563	0.005594611945295381	None	0.0	0.005594611945295381
143	6898	0.0003554088903590707	None	0.0	0.0003554088903590707
143	7067	0.00023023927819585888	None	0.0	0.00023023927819585888
143	7155	-7.190780215294857e-06	None	0.0	-7.190780215294857e-06
143	7205	0.0012073111733867771	None	0.0	0.0012073111733867771
143	7151	0.0010667833327423866	None	0.0	0.0010667833327423866
143	7046	0.00036900020311245396	None	0.0	0.00036900020311245396
143	7154	0.00015532192267761418	None	0.0	0.00015532192267761418
143	6491	0.001868186629211854	None	0.0	0.001868186629211854
143	6893	0.003899237106847968	None	0.0	0.003899237106847968
143	7246	-1.2926705582882717e-07	None	0.0	-1.2926705582882717e-07
143	7228	0.00031221187198400796	None	0.0	0.00031221187198400796
143	7245	-4.914886522512684e-08	None	0.0	-4.914886522512684e-08
143	7065	0.002648397756820728	None	0.07692307692307698	0.002648397756820728
143	7135	7.858216040558187e-05	None	0.0	7.858216040558187e-05
143	5198	0.0118318214108831	None	0.0	0.0118318214108831
143	6324	0.00466859031310258	None	0.0	0.00466859031310258
143	7131	0.006372203590213338	None	0.0	0.006372203590213338
143	6716	0.0008719235520421306	None	0.0	0.0008719235520421306
143	7055	0.0003310691345735452	None	0.0	0.0003310691345735452
143	6921	0.0014209126701630547	None	0.0	0.0014209126701630547
143	6896	0.0037437293032410186	None	0.0	0.0037437293032410186
143	7201	0.0037570992296469675	None	0.0	0.0037570992296469675
143	6863	0.0013283624312608485	None	0.0	0.0013283624312608485
143	6796	0.003101675363918221	None	0.0	0.003101675363918221
143	5779	0.0029863483385876655	None	0.0	0.0029863483385876655
143	7068	0.0007126997540676372	None	0.0	0.0007126997540676372
143	7183	-2.523290682566404e-09	None	0.0	-2.523290682566404e-09
143	7092	9.881526650822594e-05	None	0.0	9.881526650822594e-05
143	6813	0.002579357097922409	None	0.0	0.002579357097922409
143	7175	8.308516829648246e-08	None	0.0	8.308516829648246e-08
143	7136	5.0848313449907094e-05	None	0.0	5.0848313449907094e-05
143	7234	0.000135756031987697	None	0.0	0.000135756031987697
143	7224	0.010268046020706204	None	0.0	0.010268046020706204
143	7171	0.0002827554155239449	None	0.0	0.0002827554155239449
143	6795	0.006121224275338639	None	0.0	0.006121224275338639
143	7203	4.0338906667006025e-08	None	0.19007582114055682	4.0338906667006025e-08
143	6997	4.146189399675654e-10	None	0.0	4.146189399675654e-10
143	7005	0.0026696822675899507	None	0.0	0.0026696822675899507
143	7139	1.9081474263106623e-06	None	0.0	1.9081474263106623e-06
143	6935	0.0014306998455977122	None	0.0	0.0014306998455977122
143	7192	0.0004930813206865782	None	0.0	0.0004930813206865782
143	6783	0.003916274341520143	None	0.0	0.003916274341520143
143	7239	0.0005155470458253086	None	0.0	0.0005155470458253086
143	7165	0.0003056277230128791	None	0.15568335756856574	0.0003056277230128791
143	7242	7.963089102982982e-10	None	0.0	7.963089102982982e-10
143	7078	0.0033701635148893354	None	0.0	0.0033701635148893354
143	6627	0.003910863428238372	None	0.0	0.003910863428238372
143	7236	-3.593779469357551e-07	None	0.0	-3.593779469357551e-07
143	6818	0.0005380072689731818	None	0.6108832168807432	0.0005380072689731818
143	7186	0.003723297707530323	None	0.06259912867426777	0.003723297707530323
143	6933	0.00031013000779723187	None	0.4311759988771285	0.00031013000779723187
143	7247	0.0018067272474811403	None	0.0	0.0018067272474811403
106	4045	0.003098486736152484	None	0.33212084710123774	0.003098486736152484
106	5179	0.0010645458332420546	None	0.0	0.0010645458332420546
106	3734	0.0009754630508372264	None	0.3460220960594013	0.0009754630508372264
106	5202	3.4461273329782725e-05	None	0.4304986073998709	3.4461273329782725e-05
106	5349	0.0008975544841001891	None	0.1321881228516635	0.0008975544841001891
106	4968	0.0005652085407335576	None	0.025553498166375626	0.0005652085407335576
106	4592	0.003225666985703559	None	0.0	0.003225666985703559
106	5307	5.4183831771455036e-05	None	0.0	5.4183831771455036e-05
106	5328	4.60906049470038e-07	None	0.0	4.60906049470038e-07
106	5371	0.0018857453581513936	None	0.0	0.0018857453581513936
106	5259	0.0005141750573573706	None	0.0	0.0005141750573573706
106	5390	8.519834154592284e-10	None	0.0	8.519834154592284e-10
106	5382	-4.140260121100254e-05	None	0.0	-4.140260121100254e-05
106	5223	0.0002837090755392469	None	0.0	0.0002837090755392469
106	3380	0.005696590498025359	None	0.31432700130591196	0.005696590498025359
106	5368	0.0014750822732453313	None	0.0	0.0014750822732453313
106	4215	0.003881475186533961	None	0.0	0.003881475186533961
106	5261	0.00011109443857137837	None	0.05564366993268246	0.00011109443857137837
106	4842	0.0010857332639153448	None	0.0	0.0010857332639153448
106	5257	0.0008221617617961373	None	0.0	0.0008221617617961373
106	4846	0.003915043816481681	None	0.0	0.003915043816481681
106	4965	0.0004688877020405803	None	0.025553498166375626	0.0004688877020405803
106	5394	4.6887348771008764e-06	None	0.05564366993268246	4.6887348771008764e-06
106	5211	0.00028072610400917716	None	0.0	0.00028072610400917716
106	5376	-7.458564073041625e-08	None	0.0	-7.458564073041625e-08
106	3985	0.0013165221012954767	None	0.0	0.0013165221012954767
106	4636	0.004543354177876146	None	0.025553498166375626	0.004543354177876146
106	5286	-7.717374795346734e-08	None	0.025553498166375626	-7.717374795346734e-08
106	5386	7.030073476895046e-08	None	0.0	7.030073476895046e-08
106	4451	0.0013041557326699427	None	0.0	0.0013041557326699427
106	5378	0.00021152750859409277	None	0.0	0.00021152750859409277
106	5323	2.6856591826082334e-08	None	0.0	2.6856591826082334e-08
106	5209	0.0013559384455674557	None	0.025553498166375626	0.0013559384455674557
106	5056	0.001286518238112399	None	0.0	0.001286518238112399
106	4909	0.002598114266275628	None	0.025553498166375626	0.002598114266275628
106	5303	0.004646561285718032	None	0.0	0.004646561285718032
106	5384	0.0025929646355191444	None	0.0	0.0025929646355191444
106	5104	0.009945194465857154	None	0.0	0.009945194465857154
106	5354	3.4766455879685735e-06	None	0.4185078021075216	3.4766455879685735e-06
106	5381	-1.2743022668523593e-05	None	0.0	-1.2743022668523593e-05
106	5108	4.498210131082405e-05	None	0.0	4.498210131082405e-05
106	5333	0.00021743679632633148	None	0.0	0.00021743679632633148
106	5330	3.751541236606836e-05	None	0.0	3.751541236606836e-05
106	5046	0.0008153437310534934	None	0.0	0.0008153437310534934
106	4859	0.001288501578367173	None	0.0	0.001288501578367173
106	4777	0.0003554672688632428	None	0.0	0.0003554672688632428
106	5355	0.00017479464028983686	None	0.0	0.00017479464028983686
106	3602	0.003490441374878434	None	0.27571200028749976	0.003490441374878434
106	5255	0.0007311329147790475	None	0.4320765833493635	0.0007311329147790475
106	5369	0.00027595435171633934	None	0.0	0.00027595435171633934
106	4553	0.0040343246730227145	None	0.0	0.0040343246730227145
106	5393	0.00014194702336048096	None	0.0	0.00014194702336048096
106	5283	0.0008225499268826653	None	0.0	0.0008225499268826653
106	5377	-3.2728387769666404e-07	None	0.0	-3.2728387769666404e-07
106	4993	0.0008784536667927799	None	0.0	0.0008784536667927799
106	4868	0.0036538519981372725	None	0.0	0.0036538519981372725
106	5362	9.337113923163862e-06	None	0.0	9.337113923163862e-06
106	5177	6.378311669264187e-05	None	0.0	6.378311669264187e-05
106	5372	2.069476688542118e-08	None	0.1321881228516635	2.069476688542118e-08
106	5301	0.00020910764301148053	None	0.0	0.00020910764301148053
106	5164	0.003307225995525814	None	0.0	0.003307225995525814
106	5178	0.0029711774227500682	None	0.0	0.0029711774227500682
106	5198	0.0118318214108831	None	0.0	0.0118318214108831
106	5090	3.798846959046323e-05	None	0.0	3.798846959046323e-05
106	5358	0.00010760770812325558	None	0.2779838871616957	0.00010760770812325558
106	5392	5.021453321480318e-07	None	0.0	5.021453321480318e-07
106	5068	0.00018454077964853648	None	0.0	0.00018454077964853648
106	5332	-6.73441829276843e-05	None	0.0	-6.73441829276843e-05
106	4813	0.0011506517804700026	None	0.0	0.0011506517804700026
106	4794	0.000406244709319517	None	0.0	0.000406244709319517
106	4902	0.0011241904301125955	None	0.0	0.0011241904301125955
106	5342	1.5663172130737035e-08	None	0.0	1.5663172130737035e-08
106	5201	0.0041860714726363645	None	0.0	0.0041860714726363645
106	5365	2.560438968289426e-10	None	0.05564366993268246	2.560438968289426e-10
106	5357	0.0008278962601399185	None	0.0	0.0008278962601399185
106	5389	-6.529312408129117e-08	None	0.0	-6.529312408129117e-08
106	4236	0.006033862891812665	None	0.0	0.006033862891812665
106	5256	0.0004737017485905883	None	0.025553498166375626	0.0004737017485905883
106	5043	0.0044502623860194325	None	0.0	0.0044502623860194325
106	4388	0.004217766215452497	None	0.0	0.004217766215452497
106	5154	0.0004260077059702786	None	0.0	0.0004260077059702786
106	4899	0.002319423464819838	None	0.0	0.002319423464819838
106	5360	-1.2540985331333632e-05	None	0.0	-1.2540985331333632e-05
106	5258	8.701532251207312e-05	None	0.33720123155154924	8.701532251207312e-05
106	4591	0.0007952936287157796	None	0.0	0.0007952936287157796
106	5160	0.004339758034346434	None	0.0	0.004339758034346434
106	5302	0.0084789645631859	None	0.0	0.0084789645631859
106	5306	2.3401997451885272e-07	None	0.0	2.3401997451885272e-07
106	5229	0.00030803951693825785	None	0.0	0.00030803951693825785
106	5186	0.0004122510049395962	None	0.0	0.0004122510049395962
106	5250	0.0012267756268948555	None	0.0	0.0012267756268948555
106	4962	0.01026033761830228	None	0.0	0.01026033761830228
106	5400	-3.22933471104871e-11	None	0.0	-3.22933471104871e-11
106	5241	8.37346612157491e-08	None	0.0	8.37346612157491e-08
106	5217	0.0005326427405632012	None	0.0	0.0005326427405632012
106	4897	0.00063567417110676	None	0.0	0.00063567417110676
106	4843	0.0050205304486103264	None	0.0	0.0050205304486103264
106	5375	-5.261541244782248e-07	None	0.0	-5.261541244782248e-07
106	5334	0.000574827170436241	None	0.0	0.000574827170436241
106	5356	0.0002361241802941319	None	0.0	0.0002361241802941319
141	6736	0.00026042946243521036	None	0.0	0.00026042946243521036
141	7013	0.0005594502203651493	None	0.0	0.0005594502203651493
141	7113	0.0009859737190912226	None	0.16730217750415893	0.0009859737190912226
141	7111	3.5946398870127105e-07	None	0.0	3.5946398870127105e-07
141	6887	0.00010146321522722652	None	0.0	0.00010146321522722652
141	6976	0.004184014711650618	None	0.0	0.004184014711650618
141	7038	0.00047577530589062154	None	0.0	0.00047577530589062154
141	7108	0.0006405680124893401	None	0.0	0.0006405680124893401
141	6575	0.0016941032439112104	None	0.0	0.0016941032439112104
141	7137	2.6343110835109382e-05	None	0.0	2.6343110835109382e-05
141	7011	7.843951154410556e-05	None	0.0	7.843951154410556e-05
141	6967	0.0013467789765079607	None	0.0	0.0013467789765079607
141	6682	0.004573734620990753	None	0.0	0.004573734620990753
141	6879	6.299289395605894e-05	None	0.0	6.299289395605894e-05
141	7026	0.0001296963695460676	None	0.35278210664842613	0.0001296963695460676
141	7112	-5.620349362620619e-13	None	0.0	-5.620349362620619e-13
141	7063	2.5250112804357607e-07	None	0.0	2.5250112804357607e-07
141	7090	0.002521855595966533	None	0.0	0.002521855595966533
141	3380	0.005696590498025359	None	0.4659404048086788	0.005696590498025359
141	6792	0.0010896035641611887	None	0.0	0.0010896035641611887
141	7097	0.0007233605581923428	None	0.45159507889362704	0.0007233605581923428
141	7031	0.004518791326208194	None	0.0	0.004518791326208194
141	6791	0.002143117030961079	None	0.0	0.002143117030961079
141	6926	0.0007929372017841474	None	0.0	0.0007929372017841474
141	7022	0.004355719961449747	None	0.0	0.004355719961449747
141	7104	0.0002750081441416302	None	0.0	0.0002750081441416302
141	6970	2.6450210790450865e-08	None	0.0	2.6450210790450865e-08
141	7042	0.0012280624810458267	None	0.0	0.0012280624810458267
141	7081	0.001715291663748851	None	0.0	0.001715291663748851
141	6960	0.0022406112859191087	None	0.0	0.0022406112859191087
141	6961	0.005901323107881308	None	0.0	0.005901323107881308
141	6702	0.010064584612873326	None	0.0	0.010064584612873326
141	6757	0.0029630154182507936	None	0.0	0.0029630154182507936
141	7020	0.002829396140911961	None	0.0	0.002829396140911961
141	6908	0.007420274803103453	None	0.0	0.007420274803103453
141	7115	0.000765613928597395	None	0.0	0.000765613928597395
141	6051	0.008051080497564488	None	0.0	0.008051080497564488
141	7066	0.008081666216065247	None	0.0	0.008081666216065247
141	7126	0.001604789372780966	None	0.0	0.001604789372780966
141	7142	9.24709676597196e-05	None	0.0	9.24709676597196e-05
141	6834	0.002390285515977785	None	0.0	0.002390285515977785
141	7145	0.0003436541908401101	None	0.0	0.0003436541908401101
141	6917	0.0016837912575114156	None	0.0	0.0016837912575114156
141	7015	0.00022662281098238785	None	0.4032558664788228	0.00022662281098238785
141	6503	0.0008312996409899634	None	0.0	0.0008312996409899634
141	5104	0.009945194465857154	None	0.0	0.009945194465857154
141	7085	4.638324693328072e-05	None	0.0	4.638324693328072e-05
141	6730	0.005478173216479632	None	0.0	0.005478173216479632
141	7148	0.001449579711721633	None	0.0	0.001449579711721633
141	7072	0.00024387764869785589	None	0.0	0.00024387764869785589
141	7121	-2.6005499562668115e-08	None	0.06955458741585308	-2.6005499562668115e-08
141	6410	0.005161978249158253	None	0.0	0.005161978249158253
141	7052	2.590614935180823e-05	None	0.0	2.590614935180823e-05
141	6563	0.005594611945295381	None	0.0	0.005594611945295381
141	6898	0.0003554088903590707	None	0.0	0.0003554088903590707
141	7067	0.00023023927819585888	None	0.0	0.00023023927819585888
141	7046	0.00036900020311245396	None	0.0	0.00036900020311245396
141	6491	0.001868186629211854	None	0.0	0.001868186629211854
141	6893	0.003899237106847968	None	0.0	0.003899237106847968
141	7140	2.052699607937233e-07	None	0.0	2.052699607937233e-07
141	7125	-1.670168276448477e-05	None	0.0	-1.670168276448477e-05
141	6836	0.0009308797133708009	None	0.0	0.0009308797133708009
141	7065	0.002648397756820728	None	0.07692307692307698	0.002648397756820728
141	6856	0.0018336172592654163	None	0.0	0.0018336172592654163
141	7106	-3.6024154979039465e-09	None	0.36123598323752865	-3.6024154979039465e-09
141	5178	0.0029711774227500682	None	0.0	0.0029711774227500682
141	7141	0.0016466610162240458	None	0.0	0.0016466610162240458
141	7135	7.858216040558187e-05	None	0.0	7.858216040558187e-05
141	5198	0.0118318214108831	None	0.0	0.0118318214108831
141	6324	0.00466859031310258	None	0.0	0.00466859031310258
141	6670	0.0013100665986099157	None	0.0	0.0013100665986099157
141	7101	-2.7042322955386717e-06	None	0.0	-2.7042322955386717e-06
141	7131	0.006372203590213338	None	0.0	0.006372203590213338
141	6716	0.0008719235520421306	None	0.0	0.0008719235520421306
141	7055	0.0003310691345735452	None	0.0	0.0003310691345735452
141	7114	6.13656309784094e-05	None	0.0	6.13656309784094e-05
141	6921	0.0014209126701630547	None	0.0	0.0014209126701630547
141	6896	0.0037437293032410186	None	0.0	0.0037437293032410186
141	6863	0.0013283624312608485	None	0.0	0.0013283624312608485
141	7118	0.0011180092182987407	None	0.0	0.0011180092182987407
141	6796	0.003101675363918221	None	0.0	0.003101675363918221
141	5779	0.0029863483385876655	None	0.0	0.0029863483385876655
141	6820	0.00058186785283485	None	0.0	0.00058186785283485
141	7068	0.0007126997540676372	None	0.0	0.0007126997540676372
141	7092	9.881526650822594e-05	None	0.0	9.881526650822594e-05
141	6813	0.002579357097922409	None	0.0	0.002579357097922409
141	7136	5.0848313449907094e-05	None	0.0	5.0848313449907094e-05
141	7047	0.0015842166579795953	None	0.0	0.0015842166579795953
141	6795	0.006121224275338639	None	0.0	0.006121224275338639
141	6997	4.146189399675654e-10	None	0.0	4.146189399675654e-10
141	7005	0.0026696822675899507	None	0.0	0.0026696822675899507
141	7139	1.9081474263106623e-06	None	0.0	1.9081474263106623e-06
141	6935	0.0014306998455977122	None	0.0	0.0014306998455977122
141	6783	0.003916274341520143	None	0.0	0.003916274341520143
141	7078	0.0033701635148893354	None	0.0	0.0033701635148893354
141	6971	1.0340899943044319e-09	None	0.0	1.0340899943044319e-09
141	6627	0.003910863428238372	None	0.0	0.003910863428238372
141	7096	0.00020202630477295452	None	0.0	0.00020202630477295452
141	6818	0.0005380072689731818	None	0.4436987909593631	0.0005380072689731818
141	6933	0.00031013000779723187	None	0.3602237455349912	0.00031013000779723187
72	3488	0.0009674363372949096	None	0.4224373131018453	0.0009674363372949096
72	3381	0.00017633925256459862	None	0.1022139926655025	0.00017633925256459862
72	3253	0.0009060237709837775	None	0.048688211191097154	0.0009060237709837775
72	3680	-4.606501957664922e-08	None	0.449929111437427	-4.606501957664922e-08
72	3299	9.583091088870528e-05	None	0.011633245366015035	9.583091088870528e-05
72	3559	-1.4737800230681974e-08	None	0.011633245366015035	-1.4737800230681974e-08
72	3129	0.0008840418010631646	None	0.0	0.0008840418010631646
72	3484	0.0005292899557991842	None	0.16180189203462428	0.0005292899557991842
72	3474	0.0033537684611659405	None	0.11312286110572271	0.0033537684611659405
72	2844	0.0010201318197332373	None	0.22841780191675065	0.0010201318197332373
72	3667	1.443397358981146e-07	None	0.25562299401762223	1.443397358981146e-07
72	3566	0.00012850046865344486	None	0.22187799528228278	0.00012850046865344486
72	3637	0.0007116280210367664	None	0.08690913345008905	0.0007116280210367664
72	3685	0.0005923951644368658	None	0.0	0.0005923951644368658
72	3469	0.0002629568665524404	None	0.16279894623689742	0.0002629568665524404
72	3380	0.005696590498025359	None	0.1890498491829003	0.005696590498025359
72	3691	-1.2410248361698266e-05	None	0.21440502206934037	-1.2410248361698266e-05
72	3666	0.0011649918135649318	None	0.0	0.0011649918135649318
72	3661	8.305484304569666e-05	None	0.08029085931373181	8.305484304569666e-05
72	3510	0.0036205963893752896	None	0.22187799528228278	0.0036205963893752896
72	3577	9.077968470058531e-05	None	0.0	9.077968470058531e-05
72	3681	0.00017694607231379025	None	0.0	0.00017694607231379025
72	3575	0.0029260404415397253	None	0.16731563296145205	0.0029260404415397253
72	3497	0.0008537309134010483	None	0.1978106878697288	0.0008537309134010483
72	3447	3.9403422410991965e-06	None	0.11934107807011263	3.9403422410991965e-06
72	3621	5.474494755025462e-05	None	0.16279894623689742	5.474494755025462e-05
72	3365	0.0003357863570906252	None	0.18594919433988777	0.0003357863570906252
72	3460	0.0001903885043787786	None	0.11934107807011263	0.0001903885043787786
72	3471	0.0028581558311689547	None	0.0	0.0028581558311689547
72	3237	0.001310503112204929	None	0.21944168922875718	0.001310503112204929
72	3393	0.001299757871410921	None	0.15264669074523987	0.001299757871410921
72	3693	5.669257226965588e-05	None	0.06723395181535666	5.669257226965588e-05
72	3639	3.1202485250533986e-06	None	0.21041648080076145	3.1202485250533986e-06
72	3679	3.984110057182205e-05	None	0.1022139926655025	3.984110057182205e-05
72	3689	-3.602583161358716e-07	None	0.0	-3.602583161358716e-07
72	3590	0.0002834687726721883	None	0.06723395181535666	0.0002834687726721883
72	3609	3.240131212901264e-05	None	0.21681435520681944	3.240131212901264e-05
72	3581	1.4516229004215006e-07	None	0.06723395181535666	1.4516229004215006e-07
72	3570	0.0038580826002916047	None	0.18594919433988777	0.0038580826002916047
72	3641	0.000128855559567827	None	0.048688211191097154	0.000128855559567827
72	3612	0.0013698900438327893	None	0.08690913345008905	0.0013698900438327893
72	3684	5.7799219091176606e-09	None	0.46672707374356054	5.7799219091176606e-09
72	3009	1.501414755457916e-05	None	0.08029085931373181	1.501414755457916e-05
72	3653	4.230575146257874e-07	None	0.1968278786901539	4.230575146257874e-07
72	3700	0.00014318940260178449	None	0.23905924219971403	0.00014318940260178449
72	3091	0.0006967651713065034	None	0.21848118736943686	0.0006967651713065034
72	3687	0.0008594096654466652	None	0.22599480145491957	0.0008594096654466652
72	3646	2.024193553010444e-06	None	0.10417227668736455	2.024193553010444e-06
72	2876	9.777323060683506e-05	None	0.29011792257341507	9.777323060683506e-05
72	3377	9.310969123166643e-05	None	0.08029085931373181	9.310969123166643e-05
72	3162	0.0005287685592757704	None	0.16279894623689742	0.0005287685592757704
72	3674	0.00010472925185391021	None	0.11934107807011263	0.00010472925185391021
72	3655	-4.8116487558222146e-05	None	0.10417227668736455	-4.8116487558222146e-05
72	2797	0.00017340959006578813	None	0.16279894623689742	0.00017340959006578813
72	3602	0.003490441374878434	None	0.15926691203541973	0.003490441374878434
72	3578	0.0008781271170752226	None	0.12976816922647358	0.0008781271170752226
72	3337	0.0008889458350195941	None	0.12976816922647358	0.0008889458350195941
72	3675	-8.94327363359078e-11	None	0.16775372843395972	-8.94327363359078e-11
72	3294	0.0007173450063154925	None	0.5500302494893557	0.0007173450063154925
72	3409	0.002619139112136233	None	0.0	0.002619139112136233
72	3433	6.790695686731392e-06	None	0.14945171151613523	6.790695686731392e-06
72	3095	0.000953295738926813	None	0.011633245366015035	0.000953295738926813
72	3405	0.002324570658459595	None	0.2558182220139808	0.002324570658459595
72	3677	1.6386509199588966e-08	None	0.25182123358602077	1.6386509199588966e-08
72	2977	0.00030710707404793845	None	0.23905924219971403	0.00030710707404793845
72	3435	0.0003565322557053205	None	0.14945171151613523	0.0003565322557053205
72	3415	0.000601593285418969	None	0.14945171151613523	0.000601593285418969
72	3462	0.00848859764483639	None	0.2260343143527921	0.00848859764483639
72	3682	4.547943450479251e-05	None	0.12976816922647358	4.547943450479251e-05
72	3302	0.00048423950611176043	None	0.11312286110572271	0.00048423950611176043
72	2769	0.0010774562974615784	None	0.11312286110572271	0.0010774562974615784
72	3688	5.604700418121686e-05	None	0.21472945273729988	5.604700418121686e-05
72	3485	0.002391790068254762	None	0.0	0.002391790068254762
72	3461	0.0001959886773665357	None	0.0	0.0001959886773665357
72	3669	0.0007271845743409593	None	0.0	0.0007271845743409593
72	3625	-8.69895284604513e-07	None	0.23847830489408617	-8.69895284604513e-07
72	3456	0.0007939288663885347	None	0.21899102007242593	0.0007939288663885347
72	3520	4.272408165771044e-06	None	0.23028625658291987	4.272408165771044e-06
72	3466	8.50603958044185e-06	None	0.25562299401762223	8.50603958044185e-06
72	3481	0.0002859276369201486	None	0.0	0.0002859276369201486
72	3699	0.003531651505824747	None	0.2260343143527921	0.003531651505824747
72	3476	0.0003891131904153526	None	0.08029085931373181	0.0003891131904153526
72	3662	1.3165314828755581e-05	None	0.0	1.3165314828755581e-05
72	3671	-1.8311191565727106e-05	None	0.2651801066711102	-1.8311191565727106e-05
72	3683	0.00017756928567444778	None	0.4278462570338776	0.00017756928567444778
72	3568	0.000572901954189013	None	0.08690913345008905	0.000572901954189013
72	2843	0.0009087484765530318	None	0.3251166259908632	0.0009087484765530318
72	3632	7.49514507583e-05	None	0.048688211191097154	7.49514507583e-05
72	3001	0.0009079738704339633	None	0.46672707374356054	0.0009079738704339633
72	3340	0.0009535043688446126	None	0.06723395181535666	0.0009535043688446126
72	3424	0.0006320688635429212	None	0.0	0.0006320688635429212
72	3698	0.0009987216678477944	None	0.15264669074523987	0.0009987216678477944
72	3694	1.5690930369822885e-08	None	0.16150265731554408	1.5690930369822885e-08
72	3187	0.00029294587046945484	None	0.0	0.00029294587046945484
72	3158	3.521032388069497e-05	None	0.2275275751589231	3.521032388069497e-05
72	3562	2.095131741248931e-05	None	0.11934107807011263	2.095131741248931e-05
72	3521	5.033850200289944e-05	None	0.06723395181535666	5.033850200289944e-05
72	3628	2.087018546489236e-08	None	0.0	2.087018546489236e-08
72	3664	0.0004964309636360223	None	0.011633245366015035	0.0004964309636360223
72	3416	2.646071756848916e-05	None	0.16279894623689742	2.646071756848916e-05
50	2598	-0.1	None	0.4009707009122603	-0.1
50	2579	7.632645785307354e-06	None	0.4098658482120518	7.632645785307354e-06
50	2382	None	None	0.45925975755444376	None
50	2584	1.4528455416819622e-07	None	0.378531428930955	1.4528455416819622e-07
50	2560	6.856514004420904e-08	None	0.32262419187670444	6.856514004420904e-08
50	2554	5.882221015719005e-07	None	0.4513502504178364	5.882221015719005e-07
50	2576	-1.3631463507140222e-05	None	0.3826677207050329	-1.3631463507140222e-05
50	2558	3.0303403048729865e-09	None	0.42048225288018576	3.0303403048729865e-09
50	2556	2.503138486996972e-05	None	0.35208496719670157	2.503138486996972e-05
50	2559	1.8251171785926585e-06	None	0.32095772514083004	1.8251171785926585e-06
50	2520	None	None	0.4161078569274935	None
50	2592	5.604626211328932e-09	None	0.3984894888840479	5.604626211328932e-09
50	2447	None	None	0.48683872020699576	None
50	2566	0.00023884151135294545	None	0.3575552936390677	0.00023884151135294545
50	2374	None	None	0.4310566199413149	None
50	2540	None	None	0.4609746697801208	None
50	2309	None	None	0.481747415188239	None
50	2428	None	None	0.30979849052011144	None
50	2468	None	None	0.4473389756022962	None
50	1463	None	None	0.5565813475091371	None
50	2107	None	None	0.431657669160471	None
50	2577	1.0465619457812909e-07	None	0.3855431162101935	1.0465619457812909e-07
50	2424	None	None	0.42048225288018576	None
50	2422	None	None	0.38540023919643784	None
50	2597	7.449482898214843e-07	None	0.32183853394880924	7.449482898214843e-07
50	2487	None	None	0.40448969178649136	None
50	2354	None	None	0.37859021659923736	None
50	2552	0.0001715104164337554	None	0.3777452285272176	0.0001715104164337554
50	2571	-0.1	None	0.37464094563818107	-0.1
50	2600	-5.765494514946407e-08	None	0.32727357874728835	-5.765494514946407e-08
50	2585	-2.297112824539107e-09	None	0.5116191084196596	-2.297112824539107e-09
50	2581	-5.9368007164976413e-08	None	0.41387619088243877	-5.9368007164976413e-08
50	2496	None	None	0.5054243389414537	None
50	2071	None	None	0.4356470036876977	None
50	2331	None	None	0.37464094563818107	None
50	2544	None	None	0.34139847167928516	None
50	2151	None	None	0.3743056178650028	None
50	2596	-1.0760936717146756e-06	None	0.3387683889764269	-1.0760936717146756e-06
50	2345	None	None	0.414632368927306	None
50	2287	None	None	0.5533858138446249	None
50	2516	None	None	0.4264621743902553	None
50	2553	2.2061327413206774e-06	None	0.444723565080653	2.2061327413206774e-06
50	2526	None	None	0.3653953923984502	None
50	2531	None	None	0.38604423218616135	None
50	2483	None	None	0.3866629588045637	None
50	2528	None	None	0.4044380331614786	None
50	2478	None	None	0.39939904206935184	None
50	1870	None	None	0.48773429919951017	None
50	2587	-1.282963773470336e-09	None	0.3647337984655577	-1.282963773470336e-09
50	2557	-7.401255362591831e-08	None	0.30979849052011144	-7.401255362591831e-08
50	2403	None	None	0.44587201233112206	None
50	2291	None	None	0.34281482298948407	None
50	2594	None	None	0.3388150659150019	None
50	2570	-5.919407052537367e-10	None	0.37411953204890086	-5.919407052537367e-10
50	2389	None	None	0.40941946952758396	None
50	2595	-0.00022045783677198937	None	0.3947275421151624	-0.00022045783677198937
50	2589	None	None	0.37049036447193784	None
50	2582	2.4395253117301662e-06	None	0.3619839705725093	2.4395253117301662e-06
50	2465	None	None	0.46212166470138677	None
50	2216	None	None	0.49782360561949207	None
50	2569	None	None	0.37827452192348937	None
50	2561	-8.229073270986565e-07	None	0.3840782250211607	-8.229073270986565e-07
50	2563	None	None	0.520898550263418	None
50	2418	None	None	0.5178774100460514	None
50	2347	None	None	0.44446259879277167	None
50	2512	None	None	0.34721444982130584	None
50	2575	6.0070804957315416e-05	None	0.3777452285272176	6.0070804957315416e-05
50	2564	9.971443180533743e-07	None	0.36732716605796795	9.971443180533743e-07
50	2324	None	None	0.4005438005243665	None
50	2555	-1.733216668198077e-10	None	0.42239169244476393	-1.733216668198077e-10
50	2522	None	None	0.39872211086909515	None
50	2599	-0.1	None	0.3653953923984502	-0.1
50	2145	None	None	0.46284613968277794	None
50	2236	None	None	0.4392178794426604	None
50	2105	None	None	0.34139847167928516	None
50	2280	None	None	0.4356470036876977	None
50	2551	-6.648087320548006e-06	None	0.37974511857065446	-6.648087320548006e-06
50	2574	0.00017132954997903566	None	0.32916202134921224	0.00017132954997903566
50	2547	None	None	0.34139847167928516	None
50	2565	3.249556491390011e-07	None	0.3777452285272176	3.249556491390011e-07
50	2493	None	None	0.468275232419638	None
50	2257	None	None	0.44921708338075855	None
50	2567	4.038064715801347e-05	None	0.32916202134921224	4.038064715801347e-05
50	2527	None	None	0.5794638624254563	None
50	2423	None	None	0.42683734731865036	None
50	2586	1.3506598456792528e-06	None	0.3826564239844471	1.3506598456792528e-06
50	2549	None	None	0.5402434698439682	None
50	2456	None	None	0.409607347527718	None
50	2174	None	None	0.38591426937134776	None
50	2591	2.9987536121878725e-07	None	0.3725854952049024	2.9987536121878725e-07
50	2573	-3.155827179765171e-08	None	0.3599663519785708	-3.155827179765171e-08
50	2593	8.332358412590446e-08	None	0.42820748759743654	8.332358412590446e-08
50	2543	None	None	0.3492941198902001	None
50	2316	None	None	0.39323166258949716	None
50	2537	None	None	0.35775883820622234	None
50	2590	-6.206927075612208e-08	None	0.3328473589881095	-6.206927075612208e-08
50	2562	-2.4915453212921413e-09	None	0.5116191084196596	-2.4915453212921413e-09
50	2572	-0.1	None	0.398421330231872	-0.1
50	2583	6.687098742053242e-07	None	0.38591426937134776	6.687098742053242e-07
50	2511	None	None	0.3750406114833727	None
74	3757	0.000558025939391439	None	0.0	0.000558025939391439
74	3734	0.0009754630508372264	None	0.2775120060043618	0.0009754630508372264
74	3253	0.0009060237709837775	None	0.048688211191097154	0.0009060237709837775
74	3769	4.178104369339902e-06	None	0.2457641102063619	4.178104369339902e-06
74	3299	9.583091088870528e-05	None	0.0	9.583091088870528e-05
74	3129	0.0008840418010631646	None	0.006955458741585307	0.0008840418010631646
74	3761	3.150333157289387e-05	None	0.076776922771467	3.150333157289387e-05
74	3474	0.0033537684611659405	None	0.12530986557828755	0.0033537684611659405
74	2844	0.0010201318197332373	None	0.2990071729848811	0.0010201318197332373
74	3667	1.443397358981146e-07	None	0.25112519301720687	1.443397358981146e-07
74	3566	0.00012850046865344486	None	0.21499258585750783	0.00012850046865344486
74	3637	0.0007116280210367664	None	0.0966661876741838	0.0007116280210367664
74	3685	0.0005923951644368658	None	0.0	0.0005923951644368658
74	3760	-5.799108107794303e-10	None	0.0	-5.799108107794303e-10
74	3766	0.00012309037754716732	None	0.11289730276035928	0.00012309037754716732
74	3469	0.0002629568665524404	None	0.17226301170303446	0.0002629568665524404
74	3767	0.0005357732500298713	None	0.006955458741585307	0.0005357732500298713
74	3380	0.005696590498025359	None	0.19801406799475846	0.005696590498025359
74	3743	4.091420920167869e-08	None	0.3260343122416825	4.091420920167869e-08
74	3666	0.0011649918135649318	None	0.006955458741585307	0.0011649918135649318
74	3510	0.0036205963893752896	None	0.21499258585750783	0.0036205963893752896
74	3681	0.00017694607231379025	None	0.0	0.00017694607231379025
74	3575	0.0029260404415397253	None	0.1787488797237088	0.0029260404415397253
74	3497	0.0008537309134010483	None	0.216872766273339	0.0008537309134010483
74	3621	5.474494755025462e-05	None	0.17226301170303446	5.474494755025462e-05
74	3772	5.201317075500015e-05	None	0.0	5.201317075500015e-05
74	3365	0.0003357863570906252	None	0.1826316538254356	0.0003357863570906252
74	3460	0.0001903885043787786	None	0.11233943513767002	0.0001903885043787786
74	3471	0.0028581558311689547	None	0.0	0.0028581558311689547
74	3237	0.001310503112204929	None	0.26649346599945206	0.001310503112204929
74	3393	0.001299757871410921	None	0.11289730276035928	0.001299757871410921
74	3693	5.669257226965588e-05	None	0.0515500309919041	5.669257226965588e-05
74	3787	0.0022569964389353814	None	0.0	0.0022569964389353814
74	3714	6.302292335188743e-05	None	0.0	6.302292335188743e-05
74	3739	0.00012254177410065014	None	0.2457641102063619	0.00012254177410065014
74	3590	0.0002834687726721883	None	0.0515500309919041	0.0002834687726721883
74	3609	3.240131212901264e-05	None	0.251154752469644	3.240131212901264e-05
74	3581	1.4516229004215006e-07	None	0.0515500309919041	1.4516229004215006e-07
74	3754	0.00011818818903642859	None	0.0	0.00011818818903642859
74	3721	8.872307663023627e-05	None	0.09021255423583216	8.872307663023627e-05
74	3612	0.0013698900438327893	None	0.0966661876741838	0.0013698900438327893
74	3735	0.00018313588804668435	None	0.09021255423583216	0.00018313588804668435
74	3752	1.5139466828223615e-05	None	0.2697118438756555	1.5139466828223615e-05
74	3749	0.00019405760324785166	None	0.07666049449912687	0.00019405760324785166
74	3708	0.000832348141266327	None	0.0	0.000832348141266327
74	3763	0.0014625179671003694	None	0.0	0.0014625179671003694
74	3653	4.230575146257874e-07	None	0.26385704965812723	4.230575146257874e-07
74	3758	4.47124814222323e-09	None	0.07666049449912687	4.47124814222323e-09
74	3768	-2.8838493710209507e-08	None	0.13454015784722315	-2.8838493710209507e-08
74	3091	0.0006967651713065034	None	0.21545880591729963	0.0006967651713065034
74	3687	0.0008594096654466652	None	0.2638429902982322	0.0008594096654466652
74	3792	0.0011821144926779284	None	0.4635436341064045	0.0011821144926779284
74	3788	0.0001582371509419639	None	0.20473860499914892	0.0001582371509419639
74	3706	1.1395998423024042e-06	None	0.07666049449912687	1.1395998423024042e-06
74	2876	9.777323060683506e-05	None	0.32616222487877333	9.777323060683506e-05
74	3162	0.0005287685592757704	None	0.17226301170303446	0.0005287685592757704
74	3702	0.00011016442529344537	None	0.1826316538254356	0.00011016442529344537
74	2797	0.00017340959006578813	None	0.17226301170303446	0.00017340959006578813
74	3602	0.003490441374878434	None	0.16475345186222323	0.003490441374878434
74	3578	0.0008781271170752226	None	0.0785535547729935	0.0008781271170752226
74	3770	1.1123788132447816e-06	None	0.11233943513767002	1.1123788132447816e-06
74	3747	0.001772982772833899	None	0.006955458741585307	0.001772982772833899
74	3294	0.0007173450063154925	None	0.4661800754181247	0.0007173450063154925
74	3705	0.0008509524321016253	None	0.076776922771467	0.0008509524321016253
74	3409	0.002619139112136233	None	0.0	0.002619139112136233
74	3715	0.0001963871281143206	None	0.36107883093133875	0.0001963871281143206
74	3095	0.000953295738926813	None	0.0	0.000953295738926813
74	2977	0.00030710707404793845	None	0.19080716419524807	0.00030710707404793845
74	3415	0.000601593285418969	None	0.23656480771528504	0.000601593285418969
74	3462	0.00848859764483639	None	0.2260343143527921	0.00848859764483639
74	3682	4.547943450479251e-05	None	0.0785535547729935	4.547943450479251e-05
74	3302	0.00048423950611176043	None	0.12530986557828755	0.00048423950611176043
74	3784	5.091768932637838e-06	None	0.076776922771467	5.091768932637838e-06
74	3785	0.00030143313840246536	None	0.1494342798231916	0.00030143313840246536
74	3688	5.604700418121686e-05	None	0.23907744649893128	5.604700418121686e-05
74	3485	0.002391790068254762	None	0.0	0.002391790068254762
74	3740	0.0002876759845923362	None	0.0515500309919041	0.0002876759845923362
74	3461	0.0001959886773665357	None	0.006955458741585307	0.0001959886773665357
74	3669	0.0007271845743409593	None	0.0	0.0007271845743409593
74	3456	0.0007939288663885347	None	0.22980785032043455	0.0007939288663885347
74	3786	7.682086505136348e-05	None	0.07666049449912687	7.682086505136348e-05
74	3466	8.50603958044185e-06	None	0.25112519301720687	8.50603958044185e-06
74	3481	0.0002859276369201486	None	0.0	0.0002859276369201486
74	3699	0.003531651505824747	None	0.2260343143527921	0.003531651505824747
74	3683	0.00017756928567444778	None	0.40569135170266823	0.00017756928567444778
74	3568	0.000572901954189013	None	0.0966661876741838	0.000572901954189013
74	2843	0.0009087484765530318	None	0.3676375922195875	0.0009087484765530318
74	3001	0.0009079738704339633	None	0.5724280843617598	0.0009079738704339633
74	3764	0.0001171671311774618	None	0.0966661876741838	0.0001171671311774618
74	3340	0.0009535043688446126	None	0.0515500309919041	0.0009535043688446126
74	3424	0.0006320688635429212	None	0.006955458741585307	0.0006320688635429212
74	3777	0.004158920794337121	None	0.048688211191097154	0.004158920794337121
74	3698	0.0009987216678477944	None	0.11289730276035928	0.0009987216678477944
74	3727	0.0033828311357482883	None	0.09021255423583216	0.0033828311357482883
74	3775	0.00021320550196337397	None	0.3676375922195875	0.00021320550196337397
74	3158	3.521032388069497e-05	None	0.20473860499914892	3.521032388069497e-05
74	3797	9.6507774057314e-06	None	0.2479865305576693	9.6507774057314e-06
74	3521	5.033850200289944e-05	None	0.0515500309919041	5.033850200289944e-05
74	3737	0.00420499632928833	None	0.21746155087077806	0.00420499632928833
74	3800	0.000363161136534162	None	0.0	0.000363161136534162
60	3065	0.0002170472571637053	None	0.18269204380563325	0.0002170472571637053
60	3058	6.75276027117362e-09	None	0.15267788795659745	6.75276027117362e-09
60	3097	0.0004819682702767153	None	0.2595075932131366	0.0004819682702767153
60	3067	2.652448383796496e-08	None	0.1426265114558034	2.652448383796496e-08
60	2982	0.00015235084129481784	None	0.1900595862873285	0.00015235084129481784
60	3094	-5.925302660161055e-06	None	0.15915447579115286	-5.925302660161055e-06
60	2955	6.512420413460608e-05	None	0.27243685573496573	6.512420413460608e-05
60	2930	1.0509715861379857e-07	None	0.3420825896854559	1.0509715861379857e-07
60	2554	5.882221015719005e-07	None	0.7319568139572605	5.882221015719005e-07
60	2868	9.814358713731689e-05	None	0.054374112926854366	9.814358713731689e-05
60	2813	3.118088802174722e-05	None	0.5228066863495078	3.118088802174722e-05
60	2559	1.8251171785926585e-06	None	0.3219894131856872	1.8251171785926585e-06
60	2970	0.00019058533033910167	None	0.054374112926854366	0.00019058533033910167
60	2968	0.00027365293832210257	None	0.17640425746417016	0.00027365293832210257
60	2651	2.629069183917168e-06	None	0.3108963955571908	2.629069183917168e-06
60	3031	1.3424527917666995e-05	None	0.24680948519350934	1.3424527917666995e-05
60	2844	0.0010201318197332373	None	0.3424209001952967	0.0010201318197332373
60	3080	6.592555087164093e-07	None	0.1676599156276773	6.592555087164093e-07
60	2863	0.0003552973644767661	None	0.223035074076058	0.0003552973644767661
60	3008	0.0001171811161164998	None	0.09917024674163062	0.0001171811161164998
60	2801	3.476852866538965e-06	None	0.3794650348493024	3.476852866538965e-06
60	2922	0.00010179327253782703	None	0.20637500850787077	0.00010179327253782703
60	2898	3.799706242822586e-05	None	0.44636663678162714	3.799706242822586e-05
60	2964	0.00011124733141589504	None	0.22132893808412518	0.00011124733141589504
60	3064	0.00010106218703193809	None	0.0	0.00010106218703193809
60	2828	7.382043785632557e-05	None	0.0	7.382043785632557e-05
60	3087	0.0003173172681382277	None	0.1555280212755942	0.0003173172681382277
60	3078	2.4248883403230063e-05	None	0.15267788795659745	2.4248883403230063e-05
60	2867	2.018230220916651e-06	None	0.235839592385149	2.018230220916651e-06
60	2814	0.0020705415884081273	None	0.2523533029097316	0.0020705415884081273
60	2946	6.266871637419784e-05	None	0.0	6.266871637419784e-05
60	2851	0.0016080218172864966	None	0.2773583167963078	0.0016080218172864966
60	2836	0.00012748873409658477	None	0.32349335685737046	0.00012748873409658477
60	3057	0.000119377606669853	None	0.2857216906326358	0.000119377606669853
60	2959	0.0006085788506796686	None	0.0	0.0006085788506796686
60	2881	3.920756387803654e-05	None	0.18742115067393766	3.920756387803654e-05
60	2656	0.00026830043771942886	None	0.19670399876720898	0.00026830043771942886
60	2949	7.645316836666023e-06	None	0.43225987468881044	7.645316836666023e-06
60	3009	1.501414755457916e-05	None	0.054374112926854366	1.501414755457916e-05
60	3096	0.00020439453923707916	None	0.28908601779973836	0.00020439453923707916
60	2817	6.541504501879312e-05	None	0.0	6.541504501879312e-05
60	2903	6.0202415802600264e-06	None	0.1900595862873285	6.0202415802600264e-06
60	3076	-5.79703105316226e-06	None	0.09917024674163062	-5.79703105316226e-06
60	3056	1.2821591652936533e-05	None	0.18269204380563325	1.2821591652936533e-05
60	2950	0.00030802775585069984	None	0.1555280212755942	0.00030802775585069984
60	3091	0.0006967651713065034	None	0.21979640736036185	0.0006967651713065034
60	3083	0.00028361467722679446	None	0.1900595862873285	0.00028361467722679446
60	3019	-1.350512008371098e-09	None	0.35921648261795	-1.350512008371098e-09
60	2948	0.0002561445598131373	None	0.11728110853145675	0.0002561445598131373
60	3059	4.4873742627442e-07	None	0.0	4.4873742627442e-07
60	3071	0.00013562665071559566	None	0.0	0.00013562665071559566
60	2989	3.642684240263505e-05	None	0.2781100282038189	3.642684240263505e-05
60	3061	5.983430197087401e-06	None	0.2688854620623656	5.983430197087401e-06
60	3003	9.812461528851e-05	None	0.2574248743811345	9.812461528851e-05
60	3012	0.00032156315135376716	None	0.0	0.00032156315135376716
60	3024	7.221502201899688e-07	None	0.0	7.221502201899688e-07
60	2603	1.0736656377004122e-05	None	0.31062549399910616	1.0736656377004122e-05
60	3043	-1.7796013387839995e-14	None	0.20503604635838563	-1.7796013387839995e-14
60	2876	9.777323060683506e-05	None	0.3381254916251982	9.777323060683506e-05
60	2797	0.00017340959006578813	None	0.1900595862873285	0.00017340959006578813
60	2856	0.0005666262464801552	None	0.1860493680369239	0.0005666262464801552
60	2911	8.833148449754324e-06	None	0.36086009694869114	8.833148449754324e-06
60	2620	0.00011879240483810981	None	0.27880257194230545	0.00011879240483810981
60	3095	0.000953295738926813	None	0.1426265114558034	0.000953295738926813
60	3038	0.00026138978165673375	None	0.0	0.00026138978165673375
60	2977	0.00030710707404793845	None	0.36786789168161593	0.00030710707404793845
60	2769	0.0010774562974615784	None	0.19670399876720898	0.0010774562974615784
60	3002	0.000909087385240143	None	0.0	0.000909087385240143
60	2902	0.00045866613070383305	None	0.17395351175943258	0.00045866613070383305
60	3093	1.2065587066125194e-05	None	0.20765560516094786	1.2065587066125194e-05
60	2816	0.0002982337603707722	None	0.0	0.0002982337603707722
60	3035	0.00034862420236219494	None	0.19670399876720898	0.00034862420236219494
60	3016	1.9367181169389423e-08	None	0.1860493680369239	1.9367181169389423e-08
60	3098	0.0014688412163115583	None	0.16121553152204732	0.0014688412163115583
60	2965	0.00015021498897979446	None	0.09917024674163062	0.00015021498897979446
60	2734	1.449374260374541e-08	None	0.4746456087888441	1.449374260374541e-08
60	3006	-9.881571447911568e-09	None	0.4209363284381834	-9.881571447911568e-09
60	3090	4.584321318191006e-09	None	0.54143371713512	4.584321318191006e-09
60	2843	0.0009087484765530318	None	0.0	0.0009087484765530318
60	3099	7.338535321756388e-05	None	0.31772831142987334	7.338535321756388e-05
60	3000	-9.48759863166481e-09	None	0.2818682179169862	-9.48759863166481e-09
60	3066	3.408997098236786e-08	None	0.304125147673859	3.408997098236786e-08
60	3001	0.0009079738704339633	None	0.28563921881095283	0.0009079738704339633
60	2907	1.6683020300522845e-05	None	0.223035074076058	1.6683020300522845e-05
60	3085	0.0002412868535292791	None	0.16121553152204732	0.0002412868535292791
60	3051	1.3536969946810104e-05	None	0.22132893808412518	1.3536969946810104e-05
60	3052	0.0001258014532922067	None	0.223035074076058	0.0001258014532922067
60	2963	5.468150782624184e-05	None	0.24680948519350934	5.468150782624184e-05
60	2699	0.0013462413231505994	None	0.2983747142531289	0.0013462413231505994
60	2722	4.4649902872615036e-05	None	0.36584063987150295	4.4649902872615036e-05
60	2822	0.00019729361381208053	None	0.20637500850787077	0.00019729361381208053
60	2777	0.0001590632038979773	None	0.3334748099343474	0.0001590632038979773
60	3033	-1.6442338103477063e-08	None	0.054374112926854366	-1.6442338103477063e-08
60	2757	1.3309107200678363e-06	None	0.054374112926854366	1.3309107200678363e-06
60	2762	0.0001571453605005227	None	0.18146560969221465	0.0001571453605005227
60	2933	0.00032965104096986474	None	0.2766754090421248	0.00032965104096986474
60	2935	0.00020162009790314114	None	0.33341116601575965	0.00020162009790314114
60	2812	0.00021025740257829732	None	0.1737584673560995	0.00021025740257829732
60	2990	0.0001433034760854797	None	0.33135461860952625	0.0001433034760854797
60	2848	7.635581245307499e-06	None	0.20765560516094786	7.635581245307499e-06
109	4045	0.003098486736152484	None	0.27819842434272635	0.003098486736152484
109	5179	0.0010645458332420546	None	0.0	0.0010645458332420546
109	5404	0.00019452014313094278	None	0.0	0.00019452014313094278
109	5548	0.00029484406760160693	None	0.0	0.00029484406760160693
109	5469	0.017160064901849733	None	0.0	0.017160064901849733
109	5441	0.0005896061345445502	None	0.05110699633275125	0.0005896061345445502
109	5433	0.00020657749050743054	None	0.0	0.00020657749050743054
109	4968	0.0005652085407335576	None	0.05110699633275125	0.0005652085407335576
109	4592	0.003225666985703559	None	0.0	0.003225666985703559
109	5435	0.002239411175369604	None	0.0	0.002239411175369604
109	5434	0.0005077831056743484	None	0.0	0.0005077831056743484
109	5307	5.4183831771455036e-05	None	0.0	5.4183831771455036e-05
109	5515	0.0003969974160489515	None	0.0	0.0003969974160489515
109	5490	0.00010067121049516165	None	0.0	0.00010067121049516165
109	5448	0.00565966163033965	None	0.0	0.00565966163033965
109	5506	0.0007151040912187157	None	0.0	0.0007151040912187157
109	5428	1.7384355313869719e-06	None	0.0	1.7384355313869719e-06
109	5447	0.0006948981087813864	None	0.0	0.0006948981087813864
109	5513	0.0007990128556957291	None	0.165135050357965	0.0007990128556957291
109	5453	8.406118191386114e-07	None	0.14677124316310652	8.406118191386114e-07
109	5223	0.0002837090755392469	None	0.0	0.0002837090755392469
109	5524	2.5622157897023862e-08	None	0.0	2.5622157897023862e-08
109	3380	0.005696590498025359	None	0.2993555659200471	0.005696590498025359
109	4215	0.003881475186533961	None	0.0	0.003881475186533961
109	5526	8.318746686232356e-06	None	0.0	8.318746686232356e-06
109	5257	0.0008221617617961373	None	0.0	0.0008221617617961373
109	4846	0.003915043816481681	None	0.0	0.003915043816481681
109	5394	4.6887348771008764e-06	None	0.06955458741585308	4.6887348771008764e-06
109	5211	0.00028072610400917716	None	0.0	0.00028072610400917716
109	5529	0.0017920812137105654	None	0.2999920496199405	0.0017920812137105654
109	3985	0.0013165221012954767	None	0.0	0.0013165221012954767
109	5527	0.0008097291238588738	None	0.0	0.0008097291238588738
109	5501	-2.6794342313522556e-09	None	0.0	-2.6794342313522556e-09
109	5495	0.00047145228935508544	None	0.0	0.00047145228935508544
109	5523	0.0007842796083554704	None	0.0	0.0007842796083554704
109	5500	0.005364541380852241	None	0.0	0.005364541380852241
109	4636	0.004543354177876146	None	0.05110699633275125	0.004543354177876146
109	5522	0.0002603758452680086	None	0.0	0.0002603758452680086
109	5474	0.00017398847694438007	None	0.0	0.00017398847694438007
109	5540	0.001972406410341147	None	0.0	0.001972406410341147
109	5503	9.778241981952173e-06	None	0.0	9.778241981952173e-06
109	5525	0.001186582718218895	None	0.0	0.001186582718218895
109	5209	0.0013559384455674557	None	0.05110699633275125	0.0013559384455674557
109	5535	5.654356939727892e-05	None	0.0	5.654356939727892e-05
109	4909	0.002598114266275628	None	0.05110699633275125	0.002598114266275628
109	5303	0.004646561285718032	None	0.0	0.004646561285718032
109	5530	3.518644517760425e-07	None	0.0	3.518644517760425e-07
109	5550	0.00016802230991574363	None	0.0	0.00016802230991574363
109	5502	0.0019293949444535682	None	0.0	0.0019293949444535682
109	5104	0.009945194465857154	None	0.0	0.009945194465857154
109	5531	0.002581734316392767	None	0.0	0.002581734316392767
109	5534	-4.448739420608445e-06	None	0.0	-4.448739420608445e-06
109	5046	0.0008153437310534934	None	0.0	0.0008153437310534934
109	5508	-4.013102473404775e-08	None	0.05110699633275125	-4.013102473404775e-08
109	4859	0.001288501578367173	None	0.0	0.001288501578367173
109	5512	-5.214901422968477e-08	None	0.0	-5.214901422968477e-08
109	5491	3.62411216996301e-05	None	0.0	3.62411216996301e-05
109	3602	0.003490441374878434	None	0.27613415565230415	0.003490441374878434
109	5255	0.0007311329147790475	None	0.4130438035329459	0.0007311329147790475
109	4553	0.0040343246730227145	None	0.0	0.0040343246730227145
109	5488	0.00010497927035903465	None	0.34346012465632475	0.00010497927035903465
109	5283	0.0008225499268826653	None	0.0	0.0008225499268826653
109	4868	0.0036538519981372725	None	0.0	0.0036538519981372725
109	5483	2.2389126526337535e-08	None	0.0	2.2389126526337535e-08
109	5362	9.337113923163862e-06	None	0.0	9.337113923163862e-06
109	5450	0.0016594630125750143	None	0.0	0.0016594630125750143
109	5425	0.0004521649339949559	None	0.0	0.0004521649339949559
109	5509	0.0014194817666801677	None	0.0	0.0014194817666801677
109	5178	0.0029711774227500682	None	0.0	0.0029711774227500682
109	5410	0.006589053321347639	None	0.0	0.006589053321347639
109	5198	0.0118318214108831	None	0.0	0.0118318214108831
109	4813	0.0011506517804700026	None	0.0	0.0011506517804700026
109	5452	0.0007784216023866893	None	0.30421068213198993	0.0007784216023866893
109	5412	0.003227768030946426	None	0.3089557104792722	0.003227768030946426
109	5510	0.00033715703440691296	None	0.0	0.00033715703440691296
109	5421	0.0005654454851687191	None	0.0	0.0005654454851687191
109	5201	0.0041860714726363645	None	0.0	0.0041860714726363645
109	5477	0.004181096289561869	None	0.0	0.004181096289561869
109	5357	0.0008278962601399185	None	0.0	0.0008278962601399185
109	4236	0.006033862891812665	None	0.0	0.006033862891812665
109	5549	0.000321690922593695	None	0.0	0.000321690922593695
109	5497	0.00025489698593550046	None	0.0	0.00025489698593550046
109	5043	0.0044502623860194325	None	0.0	0.0044502623860194325
109	4388	0.004217766215452497	None	0.0	0.004217766215452497
109	5154	0.0004260077059702786	None	0.0	0.0004260077059702786
109	4899	0.002319423464819838	None	0.0	0.002319423464819838
109	5160	0.004339758034346434	None	0.0	0.004339758034346434
109	5419	0.0018942444451769298	None	0.2527824509780856	0.0018942444451769298
109	5302	0.0084789645631859	None	0.0	0.0084789645631859
109	5459	0.003974336451720706	None	0.3412036291101417	0.003974336451720706
109	5442	5.618847235557455e-05	None	0.15751121139461713	5.618847235557455e-05
109	5186	0.0004122510049395962	None	0.0	0.0004122510049395962
109	5250	0.0012267756268948555	None	0.0	0.0012267756268948555
109	4962	0.01026033761830228	None	0.0	0.01026033761830228
109	4897	0.00063567417110676	None	0.0	0.00063567417110676
109	4843	0.0050205304486103264	None	0.0	0.0050205304486103264
109	5334	0.000574827170436241	None	0.0	0.000574827170436241
109	5532	0.006692517150143502	None	0.18258357726973842	0.006692517150143502
109	5528	0.0006228412481954461	None	0.0	0.0006228412481954461
109	5473	0.002048281837484186	None	0.0	0.002048281837484186
110	4045	0.003098486736152484	None	0.24280086768166947	0.003098486736152484
110	5179	0.0010645458332420546	None	0.0	0.0010645458332420546
110	5404	0.00019452014313094278	None	0.0	0.00019452014313094278
110	5469	0.017160064901849733	None	0.0	0.017160064901849733
110	4968	0.0005652085407335576	None	0.038330247249563444	0.0005652085407335576
110	4592	0.003225666985703559	None	0.0	0.003225666985703559
110	5568	3.85787469835371e-08	None	0.0	3.85787469835371e-08
110	5435	0.002239411175369604	None	0.0	0.002239411175369604
110	5434	0.0005077831056743484	None	0.0	0.0005077831056743484
110	5307	5.4183831771455036e-05	None	0.0	5.4183831771455036e-05
110	5515	0.0003969974160489515	None	0.0	0.0003969974160489515
110	5490	0.00010067121049516165	None	0.0	0.00010067121049516165
110	5448	0.00565966163033965	None	0.0	0.00565966163033965
110	5513	0.0007990128556957291	None	0.18607300204988336	0.0007990128556957291
110	5524	2.5622157897023862e-08	None	0.0	2.5622157897023862e-08
110	3380	0.005696590498025359	None	0.27061237484223344	0.005696590498025359
110	4215	0.003881475186533961	None	0.0	0.003881475186533961
110	5526	8.318746686232356e-06	None	0.0	8.318746686232356e-06
110	5257	0.0008221617617961373	None	0.0	0.0008221617617961373
110	4846	0.003915043816481681	None	0.0	0.003915043816481681
110	5394	4.6887348771008764e-06	None	0.06259912867426777	4.6887348771008764e-06
110	3985	0.0013165221012954767	None	0.0	0.0013165221012954767
110	5527	0.0008097291238588738	None	0.0	0.0008097291238588738
110	5495	0.00047145228935508544	None	0.0	0.00047145228935508544
110	5523	0.0007842796083554704	None	0.0	0.0007842796083554704
110	5576	5.1569203979612464e-05	None	0.0	5.1569203979612464e-05
110	5584	0.000392523708917383	None	0.0	0.000392523708917383
110	5500	0.005364541380852241	None	0.0	0.005364541380852241
110	4636	0.004543354177876146	None	0.038330247249563444	0.004543354177876146
110	5522	0.0002603758452680086	None	0.0	0.0002603758452680086
110	5578	0.00014997806237460246	None	0.0	0.00014997806237460246
110	5474	0.00017398847694438007	None	0.0	0.00017398847694438007
110	5552	0.0004466502792202715	None	0.2621985995300258	0.0004466502792202715
110	5557	-1.3336123043727558e-10	None	0.0	-1.3336123043727558e-10
110	5600	0.0015246559702341792	None	0.0	0.0015246559702341792
110	5525	0.001186582718218895	None	0.0	0.001186582718218895
110	5209	0.0013559384455674557	None	0.038330247249563444	0.0013559384455674557
110	5590	-8.436481254259383e-07	None	0.0	-8.436481254259383e-07
110	4909	0.002598114266275628	None	0.038330247249563444	0.002598114266275628
110	5303	0.004646561285718032	None	0.0	0.004646561285718032
110	5551	-6.59003794638223e-09	None	0.0	-6.59003794638223e-09
110	5502	0.0019293949444535682	None	0.0	0.0019293949444535682
110	5104	0.009945194465857154	None	0.0	0.009945194465857154
110	5561	-1.8194098586028608e-05	None	0.0	-1.8194098586028608e-05
110	5577	2.012346216311027e-06	None	0.06259912867426777	2.012346216311027e-06
110	5531	0.002581734316392767	None	0.0	0.002581734316392767
110	5555	4.221463847809961e-07	None	0.0	4.221463847809961e-07
110	5572	-1.5599611312725366e-05	None	0.0	-1.5599611312725366e-05
110	5583	0.003432409451105028	None	0.35972841434530095	0.003432409451105028
110	5562	-2.8142063069199293e-05	None	0.0	-2.8142063069199293e-05
110	5534	-4.448739420608445e-06	None	0.0	-4.448739420608445e-06
110	5046	0.0008153437310534934	None	0.0	0.0008153437310534934
110	5508	-4.013102473404775e-08	None	0.038330247249563444	-4.013102473404775e-08
110	4859	0.001288501578367173	None	0.0	0.001288501578367173
110	5512	-5.214901422968477e-08	None	0.0	-5.214901422968477e-08
110	5598	3.1847698714046557e-06	None	0.0	3.1847698714046557e-06
110	5491	3.62411216996301e-05	None	0.0	3.62411216996301e-05
110	5593	0.001469552594846477	None	0.0	0.001469552594846477
110	3602	0.003490441374878434	None	0.23898192622321418	0.003490441374878434
110	5255	0.0007311329147790475	None	0.39242127714593833	0.0007311329147790475
110	5488	0.00010497927035903465	None	0.3246150905609937	0.00010497927035903465
110	5283	0.0008225499268826653	None	0.0	0.0008225499268826653
110	4868	0.0036538519981372725	None	0.0	0.0036538519981372725
110	5483	2.2389126526337535e-08	None	0.0	2.2389126526337535e-08
110	5599	1.2280492325053916e-10	None	0.0	1.2280492325053916e-10
110	5450	0.0016594630125750143	None	0.0	0.0016594630125750143
110	5425	0.0004521649339949559	None	0.0	0.0004521649339949559
110	5509	0.0014194817666801677	None	0.0	0.0014194817666801677
110	5554	0.00014059520175096335	None	0.262461553251814	0.00014059520175096335
110	5178	0.0029711774227500682	None	0.0	0.0029711774227500682
110	5410	0.006589053321347639	None	0.0	0.006589053321347639
110	5198	0.0118318214108831	None	0.0	0.0118318214108831
110	5595	1.0170687185320065e-09	None	0.0	1.0170687185320065e-09
110	5580	1.7802508362629228e-05	None	0.038330247249563444	1.7802508362629228e-05
110	5452	0.0007784216023866893	None	0.262461553251814	0.0007784216023866893
110	5421	0.0005654454851687191	None	0.0	0.0005654454851687191
110	5201	0.0041860714726363645	None	0.0	0.0041860714726363645
110	5477	0.004181096289561869	None	0.0	0.004181096289561869
110	5357	0.0008278962601399185	None	0.0	0.0008278962601399185
110	4236	0.006033862891812665	None	0.0	0.006033862891812665
110	5594	9.110544298520314e-06	None	0.0	9.110544298520314e-06
110	5553	1.6604523849658874e-05	None	0.0	1.6604523849658874e-05
110	5549	0.000321690922593695	None	0.0	0.000321690922593695
110	5497	0.00025489698593550046	None	0.0	0.00025489698593550046
110	5043	0.0044502623860194325	None	0.0	0.0044502623860194325
110	4388	0.004217766215452497	None	0.0	0.004217766215452497
110	5154	0.0004260077059702786	None	0.0	0.0004260077059702786
110	4899	0.002319423464819838	None	0.0	0.002319423464819838
110	5419	0.0018942444451769298	None	0.20552142930624756	0.0018942444451769298
110	5302	0.0084789645631859	None	0.0	0.0084789645631859
110	5459	0.003974336451720706	None	0.305774343803676	0.003974336451720706
110	5574	0.00014796552635890618	None	0.0	0.00014796552635890618
110	5186	0.0004122510049395962	None	0.0	0.0004122510049395962
110	5250	0.0012267756268948555	None	0.0	0.0012267756268948555
110	4962	0.01026033761830228	None	0.0	0.01026033761830228
110	4897	0.00063567417110676	None	0.0	0.00063567417110676
110	4843	0.0050205304486103264	None	0.0	0.0050205304486103264
110	5532	0.006692517150143502	None	0.18258357726973842	0.006692517150143502
110	5565	8.341658337000515e-06	None	0.0	8.341658337000515e-06
110	5473	0.002048281837484186	None	0.0	0.002048281837484186
76	3877	4.437867966839487e-05	None	0.0	4.437867966839487e-05
76	3757	0.000558025939391439	None	0.0	0.000558025939391439
76	3734	0.0009754630508372264	None	0.25752930801546636	0.0009754630508372264
76	3253	0.0009060237709837775	None	0.048688211191097154	0.0009060237709837775
76	3299	9.583091088870528e-05	None	0.0	9.583091088870528e-05
76	3808	8.093278933669148e-06	None	0.0	8.093278933669148e-06
76	3129	0.0008840418010631646	None	0.006955458741585307	0.0008840418010631646
76	3899	-5.64030667481094e-11	None	0.0	-5.64030667481094e-11
76	3823	0.00031880630868188375	None	0.3271085590618784	0.00031880630868188375
76	3761	3.150333157289387e-05	None	0.12431606927162857	3.150333157289387e-05
76	3474	0.0033537684611659405	None	0.14433761091016217	0.0033537684611659405
76	3637	0.0007116280210367664	None	0.08838701984206197	0.0007116280210367664
76	3469	0.0002629568665524404	None	0.2617865847741489	0.0002629568665524404
76	3767	0.0005357732500298713	None	0.006955458741585307	0.0005357732500298713
76	3888	0.0015435803832324739	None	0.006955458741585307	0.0015435803832324739
76	3380	0.005696590498025359	None	0.2065914058338846	0.005696590498025359
76	3858	3.9074895410437266e-07	None	0.0	3.9074895410437266e-07
76	3827	0.0009729458529089079	None	0.0	0.0009729458529089079
76	3510	0.0036205963893752896	None	0.19910615304437232	0.0036205963893752896
76	3681	0.00017694607231379025	None	0.0	0.00017694607231379025
76	3575	0.0029260404415397253	None	0.16790184449245976	0.0029260404415397253
76	3856	1.107251777293844e-06	None	0.006955458741585307	1.107251777293844e-06
76	3365	0.0003357863570906252	None	0.20328710895325766	0.0003357863570906252
76	3471	0.0028581558311689547	None	0.0	0.0028581558311689547
76	3237	0.001310503112204929	None	0.27240356558434414	0.001310503112204929
76	3393	0.001299757871410921	None	0.1480312345339268	0.001299757871410921
76	3787	0.0022569964389353814	None	0.0	0.0022569964389353814
76	3714	6.302292335188743e-05	None	0.0	6.302292335188743e-05
76	3868	1.6156404526545047e-07	None	0.2701760933326177	1.6156404526545047e-07
76	3590	0.0002834687726721883	None	0.07732504648785614	0.0002834687726721883
76	3754	0.00011818818903642859	None	0.0	0.00011818818903642859
76	3721	8.872307663023627e-05	None	0.0515500309919041	8.872307663023627e-05
76	3894	3.551515150186663e-07	None	0.2527957321464208	3.551515150186663e-07
76	3735	0.00018313588804668435	None	0.0515500309919041	0.00018313588804668435
76	3752	1.5139466828223615e-05	None	0.3076680923263566	1.5139466828223615e-05
76	3898	1.943958279624108e-05	None	0.23928635106240215	1.943958279624108e-05
76	3749	0.00019405760324785166	None	0.07666049449912687	0.00019405760324785166
76	3708	0.000832348141266327	None	0.0	0.000832348141266327
76	3763	0.0014625179671003694	None	0.0	0.0014625179671003694
76	3826	0.00044261562862583595	None	0.0515500309919041	0.00044261562862583595
76	3871	0.001833562863839652	None	0.12431606927162857	0.001833562863839652
76	3091	0.0006967651713065034	None	0.19326656958965535	0.0006967651713065034
76	3892	0.0019917265137681514	None	0.0	0.0019917265137681514
76	3687	0.0008594096654466652	None	0.2589171105796223	0.0008594096654466652
76	3792	0.0011821144926779284	None	0.4102147044800306	0.0011821144926779284
76	3896	0.0007326669031966869	None	0.048688211191097154	0.0007326669031966869
76	3866	2.4942368241189807e-08	None	0.0	2.4942368241189807e-08
76	3849	0.000967122122921752	None	0.0	0.000967122122921752
76	3883	0.0008898528825901676	None	0.0	0.0008898528825901676
76	3839	0.0016629143512059293	None	0.0	0.0016629143512059293
76	2876	9.777323060683506e-05	None	0.40683922241434517	9.777323060683506e-05
76	3162	0.0005287685592757704	None	0.2617865847741489	0.0005287685592757704
76	3702	0.00011016442529344537	None	0.20328710895325766	0.00011016442529344537
76	3602	0.003490441374878434	None	0.171806900184508	0.003490441374878434
76	3747	0.001772982772833899	None	0.006955458741585307	0.001772982772833899
76	3294	0.0007173450063154925	None	0.5284775488921416	0.0007173450063154925
76	3810	0.00020018776044486035	None	0.0	0.00020018776044486035
76	3705	0.0008509524321016253	None	0.12431606927162857	0.0008509524321016253
76	3409	0.002619139112136233	None	0.0	0.002619139112136233
76	3095	0.000953295738926813	None	0.0	0.000953295738926813
76	3884	0.0005432373664372391	None	0.0	0.0005432373664372391
76	2977	0.00030710707404793845	None	0.2346182415463532	0.00030710707404793845
76	3832	0.0004304624213977917	None	0.0	0.0004304624213977917
76	3415	0.000601593285418969	None	0.25589794335202287	0.000601593285418969
76	3846	0.00016051703509228901	None	0.12431606927162857	0.00016051703509228901
76	3833	1.2723110341155021e-06	None	0.0	1.2723110341155021e-06
76	3302	0.00048423950611176043	None	0.14433761091016217	0.00048423950611176043
76	3785	0.00030143313840246536	None	0.14448453444512038	0.00030143313840246536
76	3688	5.604700418121686e-05	None	0.23307401503492797	5.604700418121686e-05
76	3485	0.002391790068254762	None	0.0	0.002391790068254762
76	3740	0.0002876759845923362	None	0.07732504648785614	0.0002876759845923362
76	3880	8.26852079249707e-05	None	0.08838701984206197	8.26852079249707e-05
76	3461	0.0001959886773665357	None	0.006955458741585307	0.0001959886773665357
76	3669	0.0007271845743409593	None	0.0	0.0007271845743409593
76	3879	0.00027228576747307786	None	0.17197631677196326	0.00027228576747307786
76	3897	-1.70182446816269e-07	None	0.19910615304437232	-1.70182446816269e-07
76	3872	0.0001394694424230671	None	0.0	0.0001394694424230671
76	3456	0.0007939288663885347	None	0.21337115285432035	0.0007939288663885347
76	3786	7.682086505136348e-05	None	0.07666049449912687	7.682086505136348e-05
76	3481	0.0002859276369201486	None	0.0	0.0002859276369201486
76	3699	0.003531651505824747	None	0.23928635106240215	0.003531651505824747
76	3809	0.0008262814248034622	None	0.0	0.0008262814248034622
76	2843	0.0009087484765530318	None	0.2912347485004966	0.0009087484765530318
76	3001	0.0009079738704339633	None	0.5097167041176284	0.0009079738704339633
76	3340	0.0009535043688446126	None	0.07732504648785614	0.0009535043688446126
76	3424	0.0006320688635429212	None	0.006955458741585307	0.0006320688635429212
76	3895	0.004297542954094307	None	0.1962634392026607	0.004297542954094307
76	3777	0.004158920794337121	None	0.048688211191097154	0.004158920794337121
76	3698	0.0009987216678477944	None	0.1480312345339268	0.0009987216678477944
76	3727	0.0033828311357482883	None	0.0515500309919041	0.0033828311357482883
76	3775	0.00021320550196337397	None	0.2912347485004966	0.00021320550196337397
76	3863	0.004274103972728439	None	0.0	0.004274103972728439
76	3797	9.6507774057314e-06	None	0.23919531823603704	9.6507774057314e-06
76	3816	0.0016169086130882347	None	0.0	0.0016169086130882347
76	3864	0.0006273546685254457	None	0.26532451119779965	0.0006273546685254457
76	3737	0.00420499632928833	None	0.2351024566103243	0.00420499632928833
76	3817	-5.713718391136773e-06	None	0.2551395488450993	-5.713718391136773e-06
76	3800	0.000363161136534162	None	0.0	0.000363161136534162
76	3853	9.86305924604702e-07	None	0.048688211191097154	9.86305924604702e-07
76	3857	0.00031024285979281986	None	0.25510985479676396	0.00031024285979281986
30	1492	0.43993718955689465	0.43993718955689465	0.45502962904227173	0.43993718955689465
30	1429	0.32437501564403537	0.32437501564403537	0.3636181464987778	0.32437501564403537
30	1191	0.4501311270798892	0.4501311270798892	0.5006621307583786	0.4501311270798892
30	1599	0.3167237090031746	0.3167237090031746	0.49855125854201027	0.3167237090031746
30	1214	0.38618257160635217	0.38618257160635217	0.41881622290478776	0.38618257160635217
30	1301	0.4462507560950968	0.4462507560950968	0.4521492433066909	0.4462507560950968
30	974	0.4073469049733064	0.4073469049733064	0.4073469049733064	0.4073469049733064
30	1600	0.3369979901119772	0.3369979901119772	0.40828047957697977	0.3369979901119772
30	1597	0.3192616993589775	0.3192616993589775	0.43883524801263807	0.3192616993589775
30	1562	0.3730480503375754	0.3730480503375754	0.4647170161385096	0.3730480503375754
30	1559	0.38594565932350916	0.38594565932350916	0.455712679667471	0.38594565932350916
30	1296	0.43993718955689465	0.43993718955689465	0.45502962904227173	0.43993718955689465
30	954	0.4183414957516347	0.4183414957516347	0.4654085738706203	0.4183414957516347
30	1463	0.4464199218105719	0.4464199218105719	0.48267426251295653	0.4464199218105719
30	1221	0.3651067721149717	0.3651067721149717	0.409883824177935	0.3651067721149717
30	1551	0.4053175629616191	0.4053175629616191	0.42192072109964424	0.4053175629616191
30	1575	0.36116255522047674	0.36116255522047674	0.47683881003334816	0.36116255522047674
30	1435	0.47987826974098385	0.47987826974098385	0.47987826974098385	0.47987826974098385
30	1442	0.4821838024140785	0.4821838024140785	0.5137541409422834	0.4821838024140785
30	1581	0.3841248140134901	0.3841248140134901	0.4240034119185684	0.3841248140134901
30	1278	0.42163676282013834	0.42163676282013834	0.463867445116181	0.42163676282013834
30	1482	0.35875804399978584	0.35875804399978584	0.36888644994278014	0.35875804399978584
30	1576	0.48395796654022627	0.48395796654022627	0.528246081977559	0.48395796654022627
30	1570	0.42540926713454297	0.42540926713454297	0.4494612821549424	0.42540926713454297
30	1556	0.41826490632013236	0.41826490632013236	0.4515100435870192	0.41826490632013236
30	1540	0.3714876661134451	0.3714876661134451	0.3815184467766687	0.3714876661134451
30	283	0.47224334722089345	0.47224334722089345	0.47732800880533555	0.47224334722089345
30	1527	0.3239281750977942	0.3239281750977942	0.33747665369690727	0.3239281750977942
30	1408	0.36278141737631237	0.36278141737631237	0.3992946560095789	0.36278141737631237
30	1542	0.3740115374309911	0.3740115374309911	0.3941398311325223	0.3740115374309911
30	1471	0.3980022706998033	0.3980022706998033	0.46615492445713824	0.3980022706998033
30	1470	0.39672220262819546	0.39672220262819546	0.47080345116440575	0.39672220262819546
30	1501	0.3651067721149717	0.3651067721149717	0.409883824177935	0.3651067721149717
30	1563	0.4038234308651904	0.4038234308651904	0.41698746205426823	0.4038234308651904
30	1418	0.5184376843734025	0.5184376843734025	0.5538027803964045	0.5184376843734025
30	1313	0.318559100627956	0.318559100627956	0.3836870703187075	0.318559100627956
30	1512	0.3429151336060821	0.3429151336060821	0.4037315921339532	0.3429151336060821
30	1455	0.3334347990309759	0.3334347990309759	0.3927542615520654	0.3334347990309759
30	1536	0.3620143270398882	0.3620143270398882	0.3620143270398882	0.3620143270398882
30	1459	0.3629524620767161	0.3629524620767161	0.40775198607962615	0.3629524620767161
30	1529	0.3670733120832064	0.3670733120832064	0.4290827331927562	0.3670733120832064
30	1485	0.37510313733964656	0.37510313733964656	0.391510396721736	0.37510313733964656
30	1117	0.4077252339755463	0.4077252339755463	0.4077252339755463	0.4077252339755463
30	1538	0.4062035544698651	0.4062035544698651	0.4764925734917983	0.4062035544698651
30	1518	0.34338665855846295	0.34338665855846295	0.41044459322456583	0.34338665855846295
30	1484	0.5886651917209509	0.5886651917209509	0.7737519090446542	0.5886651917209509
30	1539	0.3346839494832273	0.3346839494832273	0.43296413000010475	0.3346839494832273
30	1075	0.4383800465204538	0.4383800465204538	0.4405086911326369	0.4383800465204538
30	1568	0.363192846247891	0.363192846247891	0.4341834391787992	0.363192846247891
30	1082	0.45688351865578924	0.45688351865578924	0.5280879226235765	0.45688351865578924
30	1552	0.4100905954747255	0.4100905954747255	0.4100905954747255	0.4100905954747255
30	1458	0.4196057098756244	0.4196057098756244	0.4888275753999417	0.4196057098756244
30	1180	0.4196057098756244	0.4196057098756244	0.4888275753999417	0.4196057098756244
30	1357	0.32494023586514925	0.32494023586514925	0.35473182234515993	0.32494023586514925
30	932	0.3957095283841159	0.3957095283841159	0.41923593879605203	0.3957095283841159
30	1426	0.39328538943851743	0.39328538943851743	0.4225012308740445	0.39328538943851743
30	1133	0.46792748761048975	0.46792748761048975	0.48013640152938064	0.46792748761048975
30	1583	0.5886651917209509	0.5886651917209509	0.7737519090446542	0.5886651917209509
30	1582	0.41826490632013236	0.41826490632013236	0.4515100435870192	0.41826490632013236
30	1319	0.3849229107653868	0.3849229107653868	0.4018047927554248	0.3849229107653868
30	977	0.45093714562636295	0.45093714562636295	0.4889558452113376	0.45093714562636295
30	1254	0.4057106156541776	0.4057106156541776	0.42275567934239533	0.4057106156541776
30	1572	0.3612972759423844	0.3612972759423844	0.3612972759423844	0.3612972759423844
30	1589	0.34789918419215404	0.34789918419215404	0.39142627165734545	0.34789918419215404
30	1460	0.41061191690652327	0.41061191690652327	0.503390897854601	0.41061191690652327
30	1412	0.3558677921395727	0.3558677921395727	0.3778062503759535	0.3558677921395727
30	1569	0.3562406932805773	0.3562406932805773	0.3773344141481815	0.3562406932805773
30	1401	0.510892278605665	0.510892278605665	0.5519835521726295	0.510892278605665
30	1591	0.39664187631128983	0.39664187631128983	0.4221927959963937	0.39664187631128983
30	1176	0.42006235423680777	0.42006235423680777	0.45965969528265793	0.42006235423680777
30	1547	0.38919866318945384	0.38919866318945384	0.42443184324002214	0.38919866318945384
30	1135	0.4326069449168875	0.4326069449168875	0.4790323892617011	0.4326069449168875
30	1207	0.37908170718396594	0.37908170718396594	0.5584950210346014	0.37908170718396594
30	1382	0.3246928881574415	0.3246928881574415	0.3788366307072065	0.3246928881574415
30	1437	0.35875804399978584	0.35875804399978584	0.36888644994278014	0.35875804399978584
30	1443	0.3716569497296488	0.3716569497296488	0.5251347967399209	0.3716569497296488
30	1560	0.34743252071840447	0.34743252071840447	0.3946007714651571	0.34743252071840447
30	1302	0.3910368846935179	0.3910368846935179	0.44780683577457053	0.3910368846935179
30	1374	0.43010335260699356	0.43010335260699356	0.46474523464765516	0.43010335260699356
30	1157	0.4000193479176238	0.4000193479176238	0.4375169333421047	0.4000193479176238
30	1304	0.3467564041182728	0.3467564041182728	0.4080499463481992	0.3467564041182728
30	1520	0.3444101367135974	0.3444101367135974	0.41150430175389996	0.3444101367135974
30	1438	0.33368179191751	0.33368179191751	0.3501464336855	0.33368179191751
30	816	0.36421986693120195	0.36421986693120195	0.4127607560494214	0.36421986693120195
30	966	0.47468803330591686	0.47468803330591686	0.5186265530882802	0.47468803330591686
30	1571	0.34379850750755003	0.34379850750755003	0.5027253101494635	0.34379850750755003
30	423	0.4293457519072887	0.4293457519072887	0.4293457519072887	0.4293457519072887
30	1530	0.35372328004412423	0.35372328004412423	0.4290422476108956	0.35372328004412423
30	1595	0.1412570384968221	0.1412570384968221	0.37932412807375093	0.1412570384968221
30	1519	0.41576482781730684	0.41576482781730684	0.515331931304241	0.41576482781730684
30	1516	0.3447725197413491	0.3447725197413491	0.3653475962102018	0.3447725197413491
30	1475	0.48395796654022627	0.48395796654022627	0.528246081977559	0.48395796654022627
30	1257	0.4668402737990811	0.4668402737990811	0.5113786444862505	0.4668402737990811
30	1287	0.37280808855625847	0.37280808855625847	0.4021827908119442	0.37280808855625847
30	1598	0.32294867612009726	0.32294867612009726	0.39612960587557844	0.32294867612009726
30	1356	0.4647828984467077	0.4647828984467077	0.538967390997225	0.4647828984467077
30	1592	0.372998117752745	0.372998117752745	0.45373673046451657	0.372998117752745
30	1584	0.3668844637253067	0.3668844637253067	0.4996442321405203	0.3668844637253067
30	821	0.4501311270798892	0.4501311270798892	0.5006621307583786	0.4501311270798892
30	1557	0.38675995400042834	0.38675995400042834	0.3883925475352092	0.38675995400042834
139	6736	0.00026042946243521036	None	0.0	0.00026042946243521036
139	7013	0.0005594502203651493	None	0.0	0.0005594502203651493
139	6887	0.00010146321522722652	None	0.0	0.00010146321522722652
139	6739	0.0010176300913981697	None	0.3450225469369482	0.0010176300913981697
139	7040	0.0008699237617223482	None	0.0	0.0008699237617223482
139	6807	7.376825401467997e-07	None	0.0	7.376825401467997e-07
139	6994	1.7929365176861004e-09	None	0.0	1.7929365176861004e-09
139	6976	0.004184014711650618	None	0.0	0.004184014711650618
139	6998	-3.20781201244078e-06	None	0.0	-3.20781201244078e-06
139	7038	0.00047577530589062154	None	0.0	0.00047577530589062154
139	6575	0.0016941032439112104	None	0.0	0.0016941032439112104
139	7011	7.843951154410556e-05	None	0.0	7.843951154410556e-05
139	6967	0.0013467789765079607	None	0.0	0.0013467789765079607
139	6682	0.004573734620990753	None	0.0	0.004573734620990753
139	6879	6.299289395605894e-05	None	0.0	6.299289395605894e-05
139	7023	-0.00014831483165568407	None	0.0	-0.00014831483165568407
139	7026	0.0001296963695460676	None	0.30490812545762686	0.0001296963695460676
139	6819	3.2636560331447076e-10	None	0.0	3.2636560331447076e-10
139	3380	0.005696590498025359	None	0.4575557731501624	0.005696590498025359
139	6792	0.0010896035641611887	None	0.0	0.0010896035641611887
139	7031	0.004518791326208194	None	0.0	0.004518791326208194
139	6791	0.002143117030961079	None	0.0	0.002143117030961079
139	6926	0.0007929372017841474	None	0.0	0.0007929372017841474
139	7022	0.004355719961449747	None	0.0	0.004355719961449747
139	6970	2.6450210790450865e-08	None	0.0	2.6450210790450865e-08
139	7041	0.0001289259055363982	None	0.0	0.0001289259055363982
139	7042	0.0012280624810458267	None	0.0	0.0012280624810458267
139	6960	0.0022406112859191087	None	0.0	0.0022406112859191087
139	6942	-2.0593534376214463e-07	None	0.0	-2.0593534376214463e-07
139	6961	0.005901323107881308	None	0.0	0.005901323107881308
139	6702	0.010064584612873326	None	0.0	0.010064584612873326
139	6661	0.0006521561920956683	None	0.34973307482422994	0.0006521561920956683
139	6757	0.0029630154182507936	None	0.0	0.0029630154182507936
139	7020	0.002829396140911961	None	0.0	0.002829396140911961
139	6908	0.007420274803103453	None	0.0	0.007420274803103453
139	6909	6.902856011810159e-07	None	0.0	6.902856011810159e-07
139	6051	0.008051080497564488	None	0.0	0.008051080497564488
139	7007	8.335235169622402e-08	None	0.08333333333333337	8.335235169622402e-08
139	6834	0.002390285515977785	None	0.0	0.002390285515977785
139	6725	0.0023059922016673328	None	0.0	0.0023059922016673328
139	6917	0.0016837912575114156	None	0.0	0.0016837912575114156
139	7015	0.00022662281098238785	None	0.34499260764141737	0.00022662281098238785
139	6503	0.0008312996409899634	None	0.0	0.0008312996409899634
139	7048	-4.168686941116325e-06	None	0.0	-4.168686941116325e-06
139	6880	0.0006656054721394356	None	0.0	0.0006656054721394356
139	5104	0.009945194465857154	None	0.0	0.009945194465857154
139	6962	0.00032953408139099077	None	0.0	0.00032953408139099077
139	6730	0.005478173216479632	None	0.0	0.005478173216479632
139	6410	0.005161978249158253	None	0.0	0.005161978249158253
139	7050	0.0004061706931169669	None	0.0	0.0004061706931169669
139	6563	0.005594611945295381	None	0.0	0.005594611945295381
139	6898	0.0003554088903590707	None	0.0	0.0003554088903590707
139	7009	-3.9025376611258126e-07	None	0.0	-3.9025376611258126e-07
139	7021	0.007966590794752275	None	0.0	0.007966590794752275
139	7046	0.00036900020311245396	None	0.0	0.00036900020311245396
139	7012	-0.00014595314949978003	None	0.0	-0.00014595314949978003
139	6491	0.001868186629211854	None	0.0	0.001868186629211854
139	6893	0.003899237106847968	None	0.0	0.003899237106847968
139	6037	0.000759230679126848	None	0.0	0.000759230679126848
139	6836	0.0009308797133708009	None	0.0	0.0009308797133708009
139	6856	0.0018336172592654163	None	0.0	0.0018336172592654163
139	6922	-3.402703959855951e-05	None	0.0	-3.402703959855951e-05
139	5178	0.0029711774227500682	None	0.0	0.0029711774227500682
139	5198	0.0118318214108831	None	0.0	0.0118318214108831
139	6324	0.00466859031310258	None	0.0	0.00466859031310258
139	6670	0.0013100665986099157	None	0.0	0.0013100665986099157
139	6265	0.0004274151087883167	None	0.29282185449834214	0.0004274151087883167
139	6716	0.0008719235520421306	None	0.0	0.0008719235520421306
139	6978	7.755769446869845e-10	None	0.0	7.755769446869845e-10
139	6500	0.00046780257429264145	None	0.0	0.00046780257429264145
139	6921	0.0014209126701630547	None	0.0	0.0014209126701630547
139	6896	0.0037437293032410186	None	0.0	0.0037437293032410186
139	6919	0.0006182198319418817	None	0.18758437115437512	0.0006182198319418817
139	5477	0.004181096289561869	None	0.0	0.004181096289561869
139	6863	0.0013283624312608485	None	0.0	0.0013283624312608485
139	6796	0.003101675363918221	None	0.0	0.003101675363918221
139	7006	3.532930575558104e-05	None	0.0	3.532930575558104e-05
139	5779	0.0029863483385876655	None	0.0	0.0029863483385876655
139	6820	0.00058186785283485	None	0.0	0.00058186785283485
139	6957	0.0013630241208506264	None	0.0	0.0013630241208506264
139	6968	0.0001893612011945332	None	0.497407171990467	0.0001893612011945332
139	6813	0.002579357097922409	None	0.0	0.002579357097922409
139	6391	0.0016406616093392616	None	0.0	0.0016406616093392616
139	7034	2.0871675217084425e-08	None	0.0	2.0871675217084425e-08
139	7047	0.0015842166579795953	None	0.0	0.0015842166579795953
139	6795	0.006121224275338639	None	0.0	0.006121224275338639
139	6997	4.146189399675654e-10	None	0.0	4.146189399675654e-10
139	7005	0.0026696822675899507	None	0.0	0.0026696822675899507
139	6965	-1.7650491731000178e-09	None	0.06955458741585308	-1.7650491731000178e-09
139	6935	0.0014306998455977122	None	0.0	0.0014306998455977122
139	7036	0.00032856132660648784	None	0.0	0.00032856132660648784
139	6783	0.003916274341520143	None	0.0	0.003916274341520143
139	6971	1.0340899943044319e-09	None	0.0	1.0340899943044319e-09
139	6916	2.3197958586098037e-07	None	0.1522379877100131	2.3197958586098037e-07
139	6627	0.003910863428238372	None	0.0	0.003910863428238372
139	7003	-2.585335371578066e-06	None	0.0	-2.585335371578066e-06
139	6818	0.0005380072689731818	None	0.3569026232338796	0.0005380072689731818
139	6929	-3.2299785760840864e-12	None	0.0	-3.2299785760840864e-12
139	6933	0.00031013000779723187	None	0.3608873678197994	0.00031013000779723187
139	6918	-1.173801126214417e-09	None	0.0	-1.173801126214417e-09
71	3488	0.0009674363372949096	None	0.40075195978131434	0.0009674363372949096
71	3381	0.00017633925256459862	None	0.1022139926655025	0.00017633925256459862
71	3253	0.0009060237709837775	None	0.048688211191097154	0.0009060237709837775
71	3299	9.583091088870528e-05	None	0.0	9.583091088870528e-05
71	3559	-1.4737800230681974e-08	None	0.0	-1.4737800230681974e-08
71	3129	0.0008840418010631646	None	0.013910917483170615	0.0008840418010631646
71	3484	0.0005292899557991842	None	0.1501730038131241	0.0005292899557991842
71	3474	0.0033537684611659405	None	0.09705260529411248	0.0033537684611659405
71	2844	0.0010201318197332373	None	0.34624963189668484	0.0010201318197332373
71	3634	1.2206744818488379e-05	None	0.0	1.2206744818488379e-05
71	3611	-4.2609317468732197e-07	None	0.18323162081608518	-4.2609317468732197e-07
71	3376	0.0019637696863790007	None	0.15403762598740722	0.0019637696863790007
71	3566	0.00012850046865344486	None	0.22187799528228278	0.00012850046865344486
71	3637	0.0007116280210367664	None	0.08543124705811611	0.0007116280210367664
71	3626	6.628495069423637e-05	None	0.0	6.628495069423637e-05
71	3469	0.0002629568665524404	None	0.10595295378564225	0.0002629568665524404
71	3380	0.005696590498025359	None	0.17690816796434902	0.005696590498025359
71	3531	0.000112677498056528	None	0.3317683398558009	0.000112677498056528
71	3523	0.00048525301125078855	None	0.21648512668924277	0.00048525301125078855
71	3169	6.516755721591494e-05	None	0.0	6.516755721591494e-05
71	3362	0.002341293654261881	None	0.8048395036455451	0.002341293654261881
71	3087	0.0003173172681382277	None	0.08543124705811611	0.0003173172681382277
71	3510	0.0036205963893752896	None	0.22187799528228278	0.0036205963893752896
71	3577	9.077968470058531e-05	None	0.013910917483170615	9.077968470058531e-05
71	3575	0.0029260404415397253	None	0.1570990321314215	0.0029260404415397253
71	3497	0.0008537309134010483	None	0.20691364319452205	0.0008537309134010483
71	3396	0.00011162785231717823	None	0.0	0.00011162785231717823
71	3447	3.9403422410991965e-06	None	0.07757824924369891	3.9403422410991965e-06
71	3621	5.474494755025462e-05	None	0.10595295378564225	5.474494755025462e-05
71	3365	0.0003357863570906252	None	0.18057257748692448	0.0003357863570906252
71	3460	0.0001903885043787786	None	0.07757824924369891	0.0001903885043787786
71	3471	0.0028581558311689547	None	0.0	0.0028581558311689547
71	3237	0.001310503112204929	None	0.278899946796732	0.001310503112204929
71	3393	0.001299757871410921	None	0.11789264660544932	0.001299757871410921
71	3613	-4.253972064882357e-08	None	0.11679715238886446	-4.253972064882357e-08
71	3639	3.1202485250533986e-06	None	0.23552497626125962	3.1202485250533986e-06
71	3375	0.0010046801983459271	None	0.25437155962440317	0.0010046801983459271
71	3534	0.0001062156092174463	None	0.0	0.0001062156092174463
71	3590	0.0002834687726721883	None	0.08151966610107095	0.0002834687726721883
71	3609	3.240131212901264e-05	None	0.2984682144151387	3.240131212901264e-05
71	3581	1.4516229004215006e-07	None	0.08151966610107095	1.4516229004215006e-07
71	3570	0.0038580826002916047	None	0.18057257748692448	0.0038580826002916047
71	3641	0.000128855559567827	None	0.048688211191097154	0.000128855559567827
71	3612	0.0013698900438327893	None	0.08543124705811611	0.0013698900438327893
71	3554	0.004647411252021567	None	0.0	0.004647411252021567
71	3009	1.501414755457916e-05	None	0.051341480706570075	1.501414755457916e-05
71	3504	0.00021629711543317924	None	0.08543124705811611	0.00021629711543317924
71	3091	0.0006967651713065034	None	0.22207509923546218	0.0006967651713065034
71	3012	0.00032156315135376716	None	0.3208600335895125	0.00032156315135376716
71	3646	2.024193553010444e-06	None	0.10601600257153927	2.024193553010444e-06
71	2876	9.777323060683506e-05	None	0.385434845957065	9.777323060683506e-05
71	3571	0.0028934211914693935	None	0.013910917483170615	0.0028934211914693935
71	3377	9.310969123166643e-05	None	0.051341480706570075	9.310969123166643e-05
71	3162	0.0005287685592757704	None	0.10595295378564225	0.0005287685592757704
71	2797	0.00017340959006578813	None	0.10595295378564225	0.00017340959006578813
71	3602	0.003490441374878434	None	0.14729000398516875	0.003490441374878434
71	3578	0.0008781271170752226	None	0.07968481576191458	0.0008781271170752226
71	3337	0.0008889458350195941	None	0.07968481576191458	0.0008889458350195941
71	3584	2.0557062092839728e-08	None	0.07968481576191458	2.0557062092839728e-08
71	3294	0.0007173450063154925	None	0.5089314657326065	0.0007173450063154925
71	3409	0.002619139112136233	None	0.0	0.002619139112136233
71	3433	6.790695686731392e-06	None	0.11679715238886446	6.790695686731392e-06
71	3095	0.000953295738926813	None	0.0	0.000953295738926813
71	3405	0.002324570658459595	None	0.24449548288456863	0.002324570658459595
71	2977	0.00030710707404793845	None	0.2627017450077388	0.00030710707404793845
71	3435	0.0003565322557053205	None	0.11679715238886446	0.0003565322557053205
71	3415	0.000601593285418969	None	0.11679715238886446	0.000601593285418969
71	3462	0.00848859764483639	None	0.2858559021183926	0.00848859764483639
71	3302	0.00048423950611176043	None	0.09705260529411248	0.00048423950611176043
71	2769	0.0010774562974615784	None	0.09705260529411248	0.0010774562974615784
71	3485	0.002391790068254762	None	0.0	0.002391790068254762
71	3580	0.00023915735099347218	None	0.0	0.00023915735099347218
71	3461	0.0001959886773665357	None	0.013910917483170615	0.0001959886773665357
71	3002	0.000909087385240143	None	0.3208600335895125	0.000909087385240143
71	3638	0.002242387605079389	None	0.14908985120251605	0.002242387605079389
71	3625	-8.69895284604513e-07	None	0.2401620262873893	-8.69895284604513e-07
71	3456	0.0007939288663885347	None	0.22923848416698073	0.0007939288663885347
71	3520	4.272408165771044e-06	None	0.22462394126936197	4.272408165771044e-06
71	3579	-8.273073993332723e-08	None	0.0	-8.273073993332723e-08
71	3466	8.50603958044185e-06	None	0.3098918323456791	8.50603958044185e-06
71	3481	0.0002859276369201486	None	0.0	0.0002859276369201486
71	3476	0.0003891131904153526	None	0.051341480706570075	0.0003891131904153526
71	3568	0.000572901954189013	None	0.08543124705811611	0.000572901954189013
71	2843	0.0009087484765530318	None	0.3208600335895125	0.0009087484765530318
71	3605	8.03538192197665e-05	None	0.048688211191097154	8.03538192197665e-05
71	3632	7.49514507583e-05	None	0.048688211191097154	7.49514507583e-05
71	3001	0.0009079738704339633	None	0.483850403338688	0.0009079738704339633
71	3340	0.0009535043688446126	None	0.08151966610107095	0.0009535043688446126
71	3424	0.0006320688635429212	None	0.013910917483170615	0.0006320688635429212
71	3610	6.907789338240778e-05	None	0.22462394126936197	6.907789338240778e-05
71	3187	0.00029294587046945484	None	0.0	0.00029294587046945484
71	3511	0.00010088600630654536	None	0.013910917483170615	0.00010088600630654536
71	3158	3.521032388069497e-05	None	0.2235111053094136	3.521032388069497e-05
71	3562	2.095131741248931e-05	None	0.07757824924369891	2.095131741248931e-05
71	3521	5.033850200289944e-05	None	0.08151966610107095	5.033850200289944e-05
71	3628	2.087018546489236e-08	None	0.0	2.087018546489236e-08
71	3546	2.7076668993613132e-08	None	0.0	2.7076668993613132e-08
71	3627	0.00033245608522407066	None	0.013910917483170615	0.00033245608522407066
71	3636	-8.657431479461914e-07	None	0.051341480706570075	-8.657431479461914e-07
71	3416	2.646071756848916e-05	None	0.10595295378564225	2.646071756848916e-05
54	2717	5.817989612515677e-06	None	0.25099598417726326	5.817989612515677e-06
54	2675	-4.131207055833655e-05	None	0.31532545417455066	-4.131207055833655e-05
54	2584	1.4528455416819622e-07	None	0.47006708591611923	1.4528455416819622e-07
54	2723	5.351582380404596e-06	None	0.379960077933311	5.351582380404596e-06
54	2554	5.882221015719005e-07	None	0.5550659317568829	5.882221015719005e-07
54	2602	-2.4752257897765086e-09	None	0.36008206212888616	-2.4752257897765086e-09
54	2771	0.0001917574715639824	None	0.34417648952449087	0.0001917574715639824
54	2663	1.0769164057761489e-07	None	0.5082189132816588	1.0769164057761489e-07
54	2558	3.0303403048729865e-09	None	0.4374246018976917	3.0303403048729865e-09
54	2556	2.503138486996972e-05	None	0.35725915798185776	2.503138486996972e-05
54	2559	1.8251171785926585e-06	None	0.2525608055784998	1.8251171785926585e-06
54	2707	5.617268783602584e-06	None	0.2797335031474618	5.617268783602584e-06
54	2651	2.629069183917168e-06	None	0.2575930704681514	2.629069183917168e-06
54	2592	5.604626211328932e-09	None	0.33460267520893827	5.604626211328932e-09
54	2566	0.00023884151135294545	None	0.29736414097106956	0.00023884151135294545
54	2622	-5.233966641313054e-09	None	0.4398308821028924	-5.233966641313054e-09
54	2577	1.0465619457812909e-07	None	0.3210772383810545	1.0465619457812909e-07
54	2748	-6.199316833992578e-10	None	0.34842964815152283	-6.199316833992578e-10
54	2628	5.8133234290176006e-06	None	0.47006708591611923	5.8133234290176006e-06
54	2790	3.6507350925385587e-06	None	0.34356692484374657	3.6507350925385587e-06
54	2768	-4.0269093231059525e-13	None	0.46550709691498665	-4.0269093231059525e-13
54	2585	-2.297112824539107e-09	None	0.36812119924650616	-2.297112824539107e-09
54	2641	-8.529770827648423e-10	None	0.2914691361896752	-8.529770827648423e-10
54	2596	-1.0760936717146756e-06	None	0.3277023664955946	-1.0760936717146756e-06
54	2697	1.844388065076337e-05	None	0.25099598417726326	1.844388065076337e-05
54	2730	2.9417494303529303e-07	None	0.25099598417726326	2.9417494303529303e-07
54	2553	2.2061327413206774e-06	None	0.6373211016559083	2.2061327413206774e-06
54	2767	3.7335004503167764e-05	None	0.22154672681389592	3.7335004503167764e-05
54	2781	7.50099224348227e-05	None	0.22154672681389592	7.50099224348227e-05
54	2727	0.00012315447794226519	None	0.33201178431173367	0.00012315447794226519
54	2775	9.86073615328344e-05	None	0.4167380001780961	9.86073615328344e-05
54	2765	-5.765134340473002e-09	None	0.1666264842756735	-5.765134340473002e-09
54	2778	2.2858537802646574e-05	None	0.1666264842756735	2.2858537802646574e-05
54	2732	-4.526919248461012e-09	None	0.4006462348593155	-4.526919248461012e-09
54	2791	2.5697452983900864e-09	None	0.36812119924650616	2.5697452983900864e-09
54	2557	-7.401255362591831e-08	None	0.46058697758298334	-7.401255362591831e-08
54	2656	0.00026830043771942886	None	0.3413743701893096	0.00026830043771942886
54	2798	3.778958035547674e-07	None	0.3848452932390594	3.778958035547674e-07
54	2623	3.518684546999505e-06	None	0.26803794126192415	3.518684546999505e-06
54	2751	3.676863882632852e-05	None	0.3014386821747371	3.676863882632852e-05
54	2786	3.3290205659802314e-09	None	0.4337664090446931	3.3290205659802314e-09
54	2741	-0.00011311486854316579	None	0.3778536763853091	-0.00011311486854316579
54	2661	0.00013503806557948916	None	0.5550659317568829	0.00013503806557948916
54	2772	2.9047345556560672e-05	None	0.3526742895587045	2.9047345556560672e-05
54	2794	5.69984784105712e-05	None	0.34453286423652596	5.69984784105712e-05
54	2582	2.4395253117301662e-06	None	0.35595148911024366	2.4395253117301662e-06
54	2783	-4.0630955371093675e-08	None	0.4406058613957561	-4.0630955371093675e-08
54	2603	1.0736656377004122e-05	None	0.2619083850901244	1.0736656377004122e-05
54	2716	2.8082915478922886e-10	None	0.5798170854493523	2.8082915478922886e-10
54	2797	0.00017340959006578813	None	0.34356692484374657	0.00017340959006578813
54	2633	4.1965300351088795e-06	None	0.1666264842756735	4.1965300351088795e-06
54	2627	-7.197995478935825e-09	None	0.192806792029632	-7.197995478935825e-09
54	2620	0.00011879240483810981	None	0.3529703128161975	0.00011879240483810981
54	2737	-5.838822868747972e-09	None	0.3046457730251176	-5.838822868747972e-09
54	2770	-1.1151061669368648e-08	None	0.34356692484374657	-1.1151061669368648e-08
54	2709	-4.07979186088013e-07	None	0.4302126617843768	-4.07979186088013e-07
54	2739	8.166304897946924e-09	None	0.36326899144135505	8.166304897946924e-09
54	2575	6.0070804957315416e-05	None	0.4302126617843768	6.0070804957315416e-05
54	2564	9.971443180533743e-07	None	0.3925069977231421	9.971443180533743e-07
54	2692	-4.0630879033834215e-10	None	0.2820162957217044	-4.0630879033834215e-10
54	2744	-3.852761055456893e-09	None	0.38393499084673666	-3.852761055456893e-09
54	2769	0.0010774562974615784	None	0.3413743701893096	0.0010774562974615784
54	2774	3.2132511032381778e-09	None	0.4611058615544378	3.2132511032381778e-09
54	2779	-2.5806740056498594e-08	None	0.31341435978546783	-2.5806740056498594e-08
54	2698	2.577784712297351e-06	None	0.22645275013443866	2.577784712297351e-06
54	2280	None	None	0.46550709691498665	None
54	2669	8.246435756628429e-08	None	0.34718706262838095	8.246435756628429e-08
54	2704	1.9571477733535245e-07	None	0.35985505110190996	1.9571477733535245e-07
54	2784	1.3551545154203592e-08	None	0.31744556249342526	1.3551545154203592e-08
54	2644	-8.69078182159329e-09	None	0.4557214755687977	-8.69078182159329e-09
54	2551	-6.648087320548006e-06	None	0.35336526596734247	-6.648087320548006e-06
54	2734	1.449374260374541e-08	None	0.3759501431754258	1.449374260374541e-08
54	2574	0.00017132954997903566	None	0.45623482659371295	0.00017132954997903566
54	2729	-2.1901103168143216e-07	None	0.28793530959239744	-2.1901103168143216e-07
54	2565	3.249556491390011e-07	None	0.4302126617843768	3.249556491390011e-07
54	2643	8.946366309469287e-07	None	0.27086952265334874	8.946366309469287e-07
54	2586	1.3506598456792528e-06	None	0.395153365684212	1.3506598456792528e-06
54	2773	-4.052316178162137e-08	None	0.192806792029632	-4.052316178162137e-08
54	2630	5.4189879981991536e-08	None	0.33528787566657614	5.4189879981991536e-08
54	2638	-7.70274593247898e-10	None	0.3014386821747371	-7.70274593247898e-10
54	2699	0.0013462413231505994	None	0.3372686983236261	0.0013462413231505994
54	2792	1.4084029568500578e-07	None	0.6371641020479535	1.4084029568500578e-07
54	2591	2.9987536121878725e-07	None	0.32167557526807794	2.9987536121878725e-07
54	2573	-3.155827179765171e-08	None	0.2599338651164394	-3.155827179765171e-08
54	2743	0.00011159048194960935	None	0.20306794245417215	0.00011159048194960935
54	2787	-2.8928764198414525e-09	None	0.31632745191637274	-2.8928764198414525e-09
54	2722	4.4649902872615036e-05	None	0.2724122101189499	4.4649902872615036e-05
54	2593	8.332358412590446e-08	None	0.46513724607629114	8.332358412590446e-08
54	2777	0.0001590632038979773	None	0.3530352280533967	0.0001590632038979773
54	2618	3.6845690012949254e-06	None	0.42949153649476657	3.6845690012949254e-06
54	2757	1.3309107200678363e-06	None	0.20306794245417215	1.3309107200678363e-06
54	2762	0.0001571453605005227	None	0.2458665289295507	0.0001571453605005227
54	2696	-5.4343754213766414e-08	None	0.3014386821747371	-5.4343754213766414e-08
54	2760	-6.715729677637021e-05	None	0.35507585407816344	-6.715729677637021e-05
54	2562	-2.4915453212921413e-09	None	0.36812119924650616	-2.4915453212921413e-09
54	2583	6.687098742053242e-07	None	0.4210923707379829	6.687098742053242e-07
54	2691	-2.5120569871404443e-08	None	0.3307583635936665	-2.5120569871404443e-08
54	2702	1.959036872551815e-08	None	0.3178321677514723	1.959036872551815e-08
54	2738	1.4626167275234112e-08	None	0.36812119924650616	1.4626167275234112e-08
54	2796	-1.7227573882656395e-07	None	0.31274709991797867	-1.7227573882656395e-07
108	4045	0.003098486736152484	None	0.24189267447830667	0.003098486736152484
108	5179	0.0010645458332420546	None	0.0	0.0010645458332420546
108	5404	0.00019452014313094278	None	0.0	0.00019452014313094278
108	5469	0.017160064901849733	None	0.0	0.017160064901849733
108	5441	0.0005896061345445502	None	0.05110699633275125	0.0005896061345445502
108	5433	0.00020657749050743054	None	0.0	0.00020657749050743054
108	4968	0.0005652085407335576	None	0.05110699633275125	0.0005652085407335576
108	4592	0.003225666985703559	None	0.0	0.003225666985703559
108	5435	0.002239411175369604	None	0.0	0.002239411175369604
108	5434	0.0005077831056743484	None	0.0	0.0005077831056743484
108	5307	5.4183831771455036e-05	None	0.0	5.4183831771455036e-05
108	5490	0.00010067121049516165	None	0.0	0.00010067121049516165
108	5448	0.00565966163033965	None	0.0	0.00565966163033965
108	5476	-8.163438292473973e-10	None	0.0	-8.163438292473973e-10
108	5428	1.7384355313869719e-06	None	0.0	1.7384355313869719e-06
108	5390	8.519834154592284e-10	None	0.0	8.519834154592284e-10
108	5447	0.0006948981087813864	None	0.0	0.0006948981087813864
108	5453	8.406118191386114e-07	None	0.1522379877100131	8.406118191386114e-07
108	5223	0.0002837090755392469	None	0.0	0.0002837090755392469
108	5414	-3.5226889581618626e-06	None	0.18376090838913278	-3.5226889581618626e-06
108	3380	0.005696590498025359	None	0.24919169567791455	0.005696590498025359
108	5368	0.0014750822732453313	None	0.0	0.0014750822732453313
108	4215	0.003881475186533961	None	0.0	0.003881475186533961
108	5455	1.2061932205699259e-06	None	0.0	1.2061932205699259e-06
108	4842	0.0010857332639153448	None	0.0	0.0010857332639153448
108	5257	0.0008221617617961373	None	0.0	0.0008221617617961373
108	4846	0.003915043816481681	None	0.0	0.003915043816481681
108	5394	4.6887348771008764e-06	None	0.048688211191097154	4.6887348771008764e-06
108	5211	0.00028072610400917716	None	0.0	0.00028072610400917716
108	5376	-7.458564073041625e-08	None	0.0	-7.458564073041625e-08
108	3985	0.0013165221012954767	None	0.0	0.0013165221012954767
108	5495	0.00047145228935508544	None	0.0	0.00047145228935508544
108	5500	0.005364541380852241	None	0.0	0.005364541380852241
108	4636	0.004543354177876146	None	0.05110699633275125	0.004543354177876146
108	5409	9.901183863712267e-05	None	0.0	9.901183863712267e-05
108	5474	0.00017398847694438007	None	0.0	0.00017398847694438007
108	5378	0.00021152750859409277	None	0.0	0.00021152750859409277
108	5209	0.0013559384455674557	None	0.05110699633275125	0.0013559384455674557
108	5493	1.604735934457464e-10	None	0.0	1.604735934457464e-10
108	4909	0.002598114266275628	None	0.05110699633275125	0.002598114266275628
108	5303	0.004646561285718032	None	0.0	0.004646561285718032
108	5384	0.0025929646355191444	None	0.0	0.0025929646355191444
108	5104	0.009945194465857154	None	0.0	0.009945194465857154
108	5354	3.4766455879685735e-06	None	0.4310393415412793	3.4766455879685735e-06
108	5108	4.498210131082405e-05	None	0.0	4.498210131082405e-05
108	5330	3.751541236606836e-05	None	0.0	3.751541236606836e-05
108	5403	8.178287691902529e-05	None	0.34312971740521103	8.178287691902529e-05
108	5046	0.0008153437310534934	None	0.0	0.0008153437310534934
108	4859	0.001288501578367173	None	0.0	0.001288501578367173
108	5491	3.62411216996301e-05	None	0.0	3.62411216996301e-05
108	3602	0.003490441374878434	None	0.22047764843170983	0.003490441374878434
108	5255	0.0007311329147790475	None	0.3393545993638879	0.0007311329147790475
108	5369	0.00027595435171633934	None	0.0	0.00027595435171633934
108	4553	0.0040343246730227145	None	0.0	0.0040343246730227145
108	5393	0.00014194702336048096	None	0.0	0.00014194702336048096
108	5488	0.00010497927035903465	None	0.32532849251829393	0.00010497927035903465
108	5283	0.0008225499268826653	None	0.0	0.0008225499268826653
108	4868	0.0036538519981372725	None	0.0	0.0036538519981372725
108	5483	2.2389126526337535e-08	None	0.0	2.2389126526337535e-08
108	5362	9.337113923163862e-06	None	0.0	9.337113923163862e-06
108	5450	0.0016594630125750143	None	0.0	0.0016594630125750143
108	5425	0.0004521649339949559	None	0.0	0.0004521649339949559
108	5164	0.003307225995525814	None	0.0	0.003307225995525814
108	5178	0.0029711774227500682	None	0.0	0.0029711774227500682
108	5464	-7.863772520118344e-06	None	0.0	-7.863772520118344e-06
108	5410	0.006589053321347639	None	0.0	0.006589053321347639
108	5198	0.0118318214108831	None	0.0	0.0118318214108831
108	4813	0.0011506517804700026	None	0.0	0.0011506517804700026
108	5452	0.0007784216023866893	None	0.33334722099460984	0.0007784216023866893
108	5412	0.003227768030946426	None	0.3312286586493709	0.003227768030946426
108	4794	0.000406244709319517	None	0.0	0.000406244709319517
108	5421	0.0005654454851687191	None	0.0	0.0005654454851687191
108	5201	0.0041860714726363645	None	0.0	0.0041860714726363645
108	5477	0.004181096289561869	None	0.0	0.004181096289561869
108	5357	0.0008278962601399185	None	0.0	0.0008278962601399185
108	4236	0.006033862891812665	None	0.0	0.006033862891812665
108	5467	0.00021806898081260596	None	0.0	0.00021806898081260596
108	5497	0.00025489698593550046	None	0.0	0.00025489698593550046
108	5422	0.00013841132036994922	None	0.0	0.00013841132036994922
108	5043	0.0044502623860194325	None	0.0	0.0044502623860194325
108	4388	0.004217766215452497	None	0.0	0.004217766215452497
108	5154	0.0004260077059702786	None	0.0	0.0004260077059702786
108	4899	0.002319423464819838	None	0.0	0.002319423464819838
108	5160	0.004339758034346434	None	0.0	0.004339758034346434
108	5419	0.0018942444451769298	None	0.23694088228969257	0.0018942444451769298
108	5480	0.0002323191124138318	None	0.0	0.0002323191124138318
108	5302	0.0084789645631859	None	0.0	0.0084789645631859
108	5459	0.003974336451720706	None	0.3142431393688961	0.003974336451720706
108	5442	5.618847235557455e-05	None	0.15505694461840847	5.618847235557455e-05
108	5494	3.255679732675595e-06	None	0.0	3.255679732675595e-06
108	5229	0.00030803951693825785	None	0.0	0.00030803951693825785
108	5186	0.0004122510049395962	None	0.0	0.0004122510049395962
108	5250	0.0012267756268948555	None	0.0	0.0012267756268948555
108	4962	0.01026033761830228	None	0.0	0.01026033761830228
108	4897	0.00063567417110676	None	0.0	0.00063567417110676
108	4843	0.0050205304486103264	None	0.0	0.0050205304486103264
108	5406	0.0002738028671539393	None	0.25429598613105	0.0002738028671539393
108	5334	0.000574827170436241	None	0.0	0.000574827170436241
108	5356	0.0002361241802941319	None	0.0	0.0002361241802941319
108	5473	0.002048281837484186	None	0.0	0.002048281837484186
34	1604	0.3262455593672201	0.3262455593672201	0.3767404212798325	0.3262455593672201
34	1751	0.2817719625699846	0.2817719625699846	0.3134766070036035	0.2817719625699846
34	1642	0.3915532840610566	0.3915532840610566	0.3975140050013916	0.3915532840610566
34	1492	0.4080609618261229	0.4080609618261229	0.41948460978888785	0.4080609618261229
34	1787	0.3485806078743633	0.3485806078743633	0.3599881045288967	0.3485806078743633
34	1191	0.4124941612544353	0.4124941612544353	0.4460757599322355	0.4124941612544353
34	1599	0.2850242543394017	0.2850242543394017	0.5015789606844236	0.2850242543394017
34	1301	0.4134277059810268	0.4134277059810268	0.42403233933198664	0.4134277059810268
34	974	0.4127887601669101	0.4127887601669101	0.431662693700318	0.4127887601669101
34	1760	0.3427695594862111	0.3427695594862111	0.3642653548625673	0.3427695594862111
34	1784	0.36515225045924976	0.36515225045924976	0.47496970006379646	0.36515225045924976
34	1772	0.5204014982500758	0.5204014982500758	0.605226308956005	0.5204014982500758
34	1296	0.4080609618261229	0.4080609618261229	0.41948460978888785	0.4080609618261229
34	1463	0.47501128587898067	0.47501128587898067	0.5309479341067915	0.47501128587898067
34	1759	0.4124509140113387	0.4124509140113387	0.4124509140113387	0.4124509140113387
34	1767	0.31637371781555085	0.31637371781555085	0.3293693872615821	0.31637371781555085
34	1696	0.4124941612544353	0.4124941612544353	0.4460757599322355	0.4124941612544353
34	1551	0.41033907993793584	0.41033907993793584	0.4311244015449304	0.41033907993793584
34	1741	0.3195064039780476	0.3195064039780476	0.3347745610303089	0.3195064039780476
34	1710	0.44283232389921323	0.44283232389921323	0.4844080565470219	0.44283232389921323
34	1435	0.50158556697282	0.50158556697282	0.5198504451146714	0.50158556697282
34	1442	0.43136486155046033	0.43136486155046033	0.4486444149373286	0.43136486155046033
34	1765	0.3977479317261447	0.3977479317261447	0.47196206263072316	0.3977479317261447
34	1581	0.34541954494736093	0.34541954494736093	0.3754655686042005	0.34541954494736093
34	1645	0.40356430573828994	0.40356430573828994	0.40774095379823977	0.40356430573828994
34	1570	0.4229243550715799	0.4229243550715799	0.4457862350344503	0.4229243550715799
34	1761	0.2992838135977208	0.2992838135977208	0.33512763742890744	0.2992838135977208
34	1556	0.4099312462644601	0.4099312462644601	0.4330635526242615	0.4099312462644601
34	1662	0.3312698519857221	0.3312698519857221	0.3579934558851165	0.3312698519857221
34	1717	0.34010249213858146	0.34010249213858146	0.4241889369580839	0.34010249213858146
34	1661	0.4150393075700435	0.4150393075700435	0.5075849145057522	0.4150393075700435
34	1693	0.35268812358279067	0.35268812358279067	0.48052141579398794	0.35268812358279067
34	1770	0.3443133276481286	0.3443133276481286	0.4730656075253202	0.3443133276481286
34	1773	0.28346363342200176	0.28346363342200176	0.3263548420599948	0.28346363342200176
34	1648	0.3980359715124945	0.3980359715124945	0.4189992811396325	0.3980359715124945
34	1313	0.3868994011837142	0.3868994011837142	0.49393752084669124	0.3868994011837142
34	1512	0.31672098257837905	0.31672098257837905	0.36333370539892856	0.31672098257837905
34	1669	0.34240295041702906	0.34240295041702906	0.4399084995657187	0.34240295041702906
34	1715	0.33321591591156074	0.33321591591156074	0.3860261957542046	0.33321591591156074
34	1634	0.44669647581444727	0.44669647581444727	0.47526743751156186	0.44669647581444727
34	1746	0.3977479317261447	0.3977479317261447	0.47196206263072316	0.3977479317261447
34	1689	0.36170103101211726	0.36170103101211726	0.3871576287851682	0.36170103101211726
34	1626	0.49209736029313705	0.49209736029313705	0.6694727613445499	0.49209736029313705
34	1117	0.42359741237266874	0.42359741237266874	0.4301185401428782	0.42359741237266874
34	1538	0.4026954658165255	0.4026954658165255	0.44713623071729014	0.4026954658165255
34	1484	0.49209736029313705	0.49209736029313705	0.6694727613445499	0.49209736029313705
34	1674	0.4594792708831257	0.4594792708831257	0.5050670512658274	0.4594792708831257
34	1539	0.3799849421479885	0.3799849421479885	0.5072702334750485	0.3799849421479885
34	1568	0.3301067084391185	0.3301067084391185	0.38702318393972596	0.3301067084391185
34	1690	0.3830233951139726	0.3830233951139726	0.4702007277193016	0.3830233951139726
34	1458	0.42763605392530213	0.42763605392530213	0.5755767825156175	0.42763605392530213
34	1357	0.45912511428655717	0.45912511428655717	0.5309409380999119	0.45912511428655717
34	1673	0.3830541654460766	0.3830541654460766	0.3918923412776583	0.3830541654460766
34	1701	0.3646438244367871	0.3646438244367871	0.42222120402058455	0.3646438244367871
34	1133	0.4524240017136155	0.4524240017136155	0.4524240017136155	0.4524240017136155
34	1583	0.49209736029313705	0.49209736029313705	0.6694727613445499	0.49209736029313705
34	1750	0.3684114366731036	0.3684114366731036	0.3873016350391313	0.3684114366731036
34	1758	0.4120920845288872	0.4120920845288872	0.42767217408300484	0.4120920845288872
34	1789	0.36806551865506665	0.36806551865506665	0.4522292384854166	0.36806551865506665
34	1319	0.4211577875726277	0.4211577875726277	0.43681930295557514	0.4211577875726277
34	1797	0.2772379502831582	0.2772379502831582	0.41714511531893167	0.2772379502831582
34	1740	0.30049323404964234	0.30049323404964234	0.46510198297618094	0.30049323404964234
34	1781	0.3382831749506412	0.3382831749506412	0.3696745622773101	0.3382831749506412
34	1572	0.3906551530552297	0.3906551530552297	0.3935213651498185	0.3906551530552297
34	1731	0.40728016152394686	0.40728016152394686	0.4635931232302607	0.40728016152394686
34	1627	0.4210277982568881	0.4210277982568881	0.6600998556520534	0.4210277982568881
34	1776	0.33980874085235924	0.33980874085235924	0.40708740270608834	0.33980874085235924
34	1785	0.35848782082519415	0.35848782082519415	0.37491524661782727	0.35848782082519415
34	1686	0.35760593362369686	0.35760593362369686	0.40537313862536967	0.35760593362369686
34	1412	0.3783087713210028	0.3783087713210028	0.40439177352165767	0.3783087713210028
34	1705	0.41176991648037536	0.41176991648037536	0.4431150425479548	0.41176991648037536
34	1401	0.600473018992394	0.600473018992394	0.6725269656138154	0.600473018992394
34	1734	0.3606967361809129	0.3606967361809129	0.5341923576080159	0.3606967361809129
34	1670	0.3460417551804502	0.3460417551804502	0.40329464763527484	0.3460417551804502
34	1795	0.5803404693671355	0.5803404693671355	0.6890021296624136	0.5803404693671355
34	1794	0.29964803839333337	0.29964803839333337	0.3123596116116093	0.29964803839333337
34	1207	0.3488749194246662	0.3488749194246662	0.5234140710220763	0.3488749194246662
34	1655	0.3649967175671414	0.3649967175671414	0.3816920650916674	0.3649967175671414
34	1798	0.42763605392530213	0.42763605392530213	0.5755767825156175	0.42763605392530213
34	1302	0.3860331573188875	0.3860331573188875	0.41864629675740084	0.3860331573188875
34	1304	0.41972943146511543	0.41972943146511543	0.5327733960722548	0.41972943146511543
34	1788	0.2954162210531949	0.2954162210531949	0.4688091911277971	0.2954162210531949
34	1771	0.3010458846347678	0.3010458846347678	0.3045574353707457	0.3010458846347678
34	1520	0.39785628658694544	0.39785628658694544	0.4725418379397097	0.39785628658694544
34	1730	0.47383392187575984	0.47383392187575984	0.5000662844712938	0.47383392187575984
34	1707	0.3626650651290058	0.3626650651290058	0.37040626806695387	0.3626650651290058
34	966	0.5040131487079758	0.5040131487079758	0.5565164131398166	0.5040131487079758
34	1571	0.4072032298631897	0.4072032298631897	0.6111451037573454	0.4072032298631897
34	1729	0.4951920684031939	0.4951920684031939	0.5410723184139576	0.4951920684031939
34	423	0.38335768673944826	0.38335768673944826	0.38335768673944826	0.38335768673944826
34	1620	0.37210375134009055	0.37210375134009055	0.40443584396876486	0.37210375134009055
34	1711	0.3124306472696091	0.3124306472696091	0.3981706281261509	0.3124306472696091
34	1768	0.427740044218689	0.427740044218689	0.43406826674434595	0.427740044218689
34	1752	0.34057843112857034	0.34057843112857034	0.37436138322887713	0.34057843112857034
34	1519	0.29221590732537284	0.29221590732537284	0.3801079931022134	0.29221590732537284
34	1516	0.4045661295528265	0.4045661295528265	0.4237440595379816	0.4045661295528265
34	1611	0.3610994070897401	0.3610994070897401	0.4172497336113216	0.3610994070897401
34	1777	0.36734615069645593	0.36734615069645593	0.3998806341318556	0.36734615069645593
34	1356	0.42954392933595875	0.42954392933595875	0.47688115697022593	0.42954392933595875
34	1635	0.3427695594862111	0.3427695594862111	0.3642653548625673	0.3427695594862111
0	67	0.2976760446519056	0.2976760446519056	0.2976760446519056	0.2976760446519056
0	78	0.7129851763034786	0.7129851763034786	0.7129851763034786	0.7129851763034786
0	27	0.8413460434696542	0.8413460434696542	0.8413460434696542	0.8413460434696542
0	40	0.20597232981526986	0.20597232981526986	0.20597232981526986	0.20597232981526986
0	44	0.21807704822884583	0.21807704822884583	0.21807704822884583	0.21807704822884583
0	66	0.19274299101650363	0.19274299101650363	0.19274299101650363	0.19274299101650363
0	95	0.0	0.0	0.0	0.0
0	21	0.2984137728185927	0.2984137728185927	0.2984137728185927	0.2984137728185927
0	37	0.0	0.0	0.0	0.0
0	58	0.37933176339505714	0.37933176339505714	0.37933176339505714	0.37933176339505714
0	52	0.0	0.0	0.0	0.0
0	15	0.23942415607248696	0.23942415607248696	0.23942415607248696	0.23942415607248696
0	92	0.21705387100077078	0.21705387100077078	0.21705387100077078	0.21705387100077078
0	84	0.0	0.0	0.0	0.0
0	53	0.0	0.0	0.0	0.0
0	12	0.0	0.0	0.0	0.0
0	41	1.0727255345407394	1.0727255345407394	1.0727255345407394	1.0727255345407394
0	91	0.20492596905369703	0.20492596905369703	0.20492596905369703	0.20492596905369703
0	77	0.3388968297362783	0.3388968297362783	0.3388968297362783	0.3388968297362783
0	38	0.2730677030114431	0.2730677030114431	0.2730677030114431	0.2730677030114431
0	64	0.0	0.0	0.0	0.0
0	19	0.40734095975172374	0.40734095975172374	0.40734095975172374	0.40734095975172374
0	85	0.0	0.0	0.0	0.0
0	49	0.0	0.0	0.0	0.0
0	45	0.0	0.0	0.0	0.0
0	86	0.0	0.0	0.0	0.0
0	35	0.2201957014818631	0.2201957014818631	0.2201957014818631	0.2201957014818631
0	88	0.21099419984266615	0.21099419984266615	0.21099419984266615	0.21099419984266615
0	70	0.0	0.0	0.0	0.0
0	80	0.2332629435241172	0.2332629435241172	0.2332629435241172	0.2332629435241172
0	17	0.474397823204351	0.474397823204351	0.474397823204351	0.474397823204351
0	23	0.8413460434696542	0.8413460434696542	0.8413460434696542	0.8413460434696542
0	57	0.38812275591914763	0.38812275591914763	0.38812275591914763	0.38812275591914763
0	39	0.0	0.0	0.0	0.0
0	62	0.2849680060539559	0.2849680060539559	0.2849680060539559	0.2849680060539559
0	22	0.0	0.0	0.0	0.0
0	29	0.2955490058500397	0.2955490058500397	0.2955490058500397	0.2955490058500397
0	4	0.0	0.0	0.0	0.0
0	76	1.2512722651953179	1.2512722651953179	1.2512722651953179	1.2512722651953179
0	25	0.0	0.0	0.0	0.0
0	61	0.0	0.0	0.0	0.0
0	60	0.0	0.0	0.0	0.0
0	81	0.0	0.0	0.0	0.0
0	73	0.0	0.0	0.0	0.0
0	72	0.36713706996492124	0.36713706996492124	0.36713706996492124	0.36713706996492124
0	89	0.0	0.0	0.0	0.0
0	51	0.3483328038743035	0.3483328038743035	0.3483328038743035	0.3483328038743035
0	3	1.1061354081689658	1.1061354081689658	1.1061354081689658	1.1061354081689658
0	11	0.0	0.0	0.0	0.0
0	24	0.2355662635075002	0.2355662635075002	0.2355662635075002	0.2355662635075002
0	10	0.6271113886224249	0.6271113886224249	0.6271113886224249	0.6271113886224249
0	33	0.0	0.0	0.0	0.0
0	56	0.2909233542924191	0.2909233542924191	0.2909233542924191	0.2909233542924191
0	75	0.0	0.0	0.0	0.0
0	59	0.0	0.0	0.0	0.0
0	43	0.0	0.0	0.0	0.0
0	47	0.30356561777122615	0.30356561777122615	0.30356561777122615	0.30356561777122615
0	32	0.11424036299331222	0.11424036299331222	0.11424036299331222	0.11424036299331222
0	74	0.5964478216604172	0.5964478216604172	0.5964478216604172	0.5964478216604172
0	90	0.6327926258282464	0.6327926258282464	0.6327926258282464	0.6327926258282464
0	99	0.3277145536198312	0.3277145536198312	0.3277145536198312	0.3277145536198312
0	7	0.29803776808398375	0.29803776808398375	0.29803776808398375	0.29803776808398375
0	1	0.21282505202214738	0.21282505202214738	0.21282505202214738	0.21282505202214738
0	5	0.3963836391173527	0.3963836391173527	0.3963836391173527	0.3963836391173527
0	26	0.0	0.0	0.0	0.0
0	13	0.2753124539841135	0.2753124539841135	0.2753124539841135	0.2753124539841135
0	71	0.3949100780180895	0.3949100780180895	0.3949100780180895	0.3949100780180895
0	31	0.30439612179107156	0.30439612179107156	0.30439612179107156	0.30439612179107156
0	63	0.6573034650128733	0.6573034650128733	0.6573034650128733	0.6573034650128733
0	54	0.27343750927247323	0.27343750927247323	0.27343750927247323	0.27343750927247323
0	100	0.22927097610085162	0.22927097610085162	0.22927097610085162	0.22927097610085162
0	6	0.11424036299331222	0.11424036299331222	0.11424036299331222	0.11424036299331222
0	96	0.0	0.0	0.0	0.0
0	82	0.822703837872058	0.822703837872058	0.822703837872058	0.822703837872058
0	48	0.0	0.0	0.0	0.0
0	83	0.2909233542924191	0.2909233542924191	0.2909233542924191	0.2909233542924191
0	79	0.0	0.0	0.0	0.0
0	69	0.3186053767521203	0.3186053767521203	0.3186053767521203	0.3186053767521203
0	87	0.2156985043299408	0.2156985043299408	0.2156985043299408	0.2156985043299408
0	46	0.0	0.0	0.0	0.0
0	18	0.0	0.0	0.0	0.0
0	20	0.259926779525063	0.259926779525063	0.259926779525063	0.259926779525063
0	94	0.0	0.0	0.0	0.0
0	16	0.0	0.0	0.0	0.0
0	36	0.0	0.0	0.0	0.0
0	14	0.0	0.0	0.0	0.0
0	34	0.37695241880478314	0.37695241880478314	0.37695241880478314	0.37695241880478314
0	9	0.2524664852373293	0.2524664852373293	0.2524664852373293	0.2524664852373293
0	28	0.43726087555442705	0.43726087555442705	0.43726087555442705	0.43726087555442705
0	68	0.30905175331591855	0.30905175331591855	0.30905175331591855	0.30905175331591855
0	98	0.0	0.0	0.0	0.0
0	93	0.3423764115806224	0.3423764115806224	0.3423764115806224	0.3423764115806224
0	30	0.0	0.0	0.0	0.0
0	97	0.29041953597530223	0.29041953597530223	0.29041953597530223	0.29041953597530223
0	55	0.34842893655329327	0.34842893655329327	0.34842893655329327	0.34842893655329327
0	65	0.0	0.0	0.0	0.0
0	50	0.537257757914913	0.537257757914913	0.537257757914913	0.537257757914913
0	8	0.40734095975172374	0.40734095975172374	0.40734095975172374	0.40734095975172374
0	42	0.0	0.0	0.0	0.0
0	2	0.20255978608537464	0.20255978608537464	0.20255978608537464	0.20255978608537464
87	4385	2.2875814696462325e-05	None	0.0	2.2875814696462325e-05
87	4045	0.003098486736152484	None	0.23172574001875645	0.003098486736152484
87	4425	0.0012829438383917045	None	0.0	0.0012829438383917045
87	4174	0.003578270177997731	None	0.1522379877100131	0.003578270177997731
87	3734	0.0009754630508372264	None	0.30009156276492494	0.0009754630508372264
87	4373	1.165866797359455e-05	None	0.0	1.165866797359455e-05
87	4411	0.00044904301059979626	None	0.0	0.00044904301059979626
87	3129	0.0008840418010631646	None	0.0	0.0008840418010631646
87	4320	8.307569341057812e-05	None	0.0	8.307569341057812e-05
87	4123	0.001503896602373339	None	0.45278711064471383	0.001503896602373339
87	4342	0.00019528703188230204	None	0.0	0.00019528703188230204
87	4240	0.00039485770464168564	None	0.2372457965900335	0.00039485770464168564
87	4384	0.0003219593658984499	None	0.0	0.0003219593658984499
87	4309	0.0003542334944254039	None	0.03773699769016272	0.0003542334944254039
87	4441	0.0008018607010160245	None	0.0	0.0008018607010160245
87	4433	0.00046912221075077034	None	0.1269557897451608	0.00046912221075077034
87	4027	0.0007978002086648636	None	0.0	0.0007978002086648636
87	4294	0.00031052016527801334	None	0.0	0.00031052016527801334
87	3888	0.0015435803832324739	None	0.0	0.0015435803832324739
87	3380	0.005696590498025359	None	0.20188895276708102	0.005696590498025359
87	4448	-6.145184094826577e-08	None	0.0	-6.145184094826577e-08
87	4215	0.003881475186533961	None	0.0	0.003881475186533961
87	4352	0.00020780484208875373	None	0.0	0.00020780484208875373
87	4357	-4.945512008711868e-06	None	0.0	-4.945512008711868e-06
87	4381	0.0008882095990497479	None	0.22196823631741677	0.0008882095990497479
87	3510	0.0036205963893752896	None	0.2666537675070136	0.0036205963893752896
87	3985	0.0013165221012954767	None	0.0	0.0013165221012954767
87	3575	0.0029260404415397253	None	0.1822470057974537	0.0029260404415397253
87	3969	0.0004044390844138023	None	0.0	0.0004044390844138023
87	4336	-2.6016799762308595e-06	None	0.4149349552128698	-2.6016799762308595e-06
87	4180	0.00016036172059017174	None	0.2237514722930846	0.00016036172059017174
87	3237	0.001310503112204929	None	0.24680414992289035	0.001310503112204929
87	4426	0.00030157820111606547	None	0.0	0.00030157820111606547
87	4429	0.0003534020547870161	None	0.0	0.0003534020547870161
87	4301	0.000455068393426233	None	0.0	0.000455068393426233
87	4432	0.00012308525097020118	None	0.0	0.00012308525097020118
87	4374	-2.7816789005497007e-09	None	0.0	-2.7816789005497007e-09
87	4130	0.001484586033781568	None	0.19880576630791566	0.001484586033781568
87	4436	0.0005790358372745535	None	0.0	0.0005790358372745535
87	4047	0.0008982159864664796	None	0.03773699769016272	0.0008982159864664796
87	4431	-8.423344588081035e-06	None	0.06259912867426777	-8.423344588081035e-06
87	3763	0.0014625179671003694	None	0.0	0.0014625179671003694
87	4173	0.00034733887782894976	None	0.29401680620897797	0.00034733887782894976
87	4144	0.0011063618469765873	None	0.0	0.0011063618469765873
87	4335	8.951480563423899e-05	None	0.4122903023304807	8.951480563423899e-05
87	4337	-7.985371983535223e-08	None	0.0	-7.985371983535223e-08
87	4379	5.503546496869084e-07	None	0.0	5.503546496869084e-07
87	4288	0.0003163740419793148	None	0.0	0.0003163740419793148
87	4323	0.002126299698204859	None	0.0	0.002126299698204859
87	3839	0.0016629143512059293	None	0.0	0.0016629143512059293
87	4446	0.0005845625886094304	None	0.0	0.0005845625886094304
87	3925	0.0003183331423386029	None	0.0	0.0003183331423386029
87	4126	0.0039100842873061835	None	0.0	0.0039100842873061835
87	4222	0.0008411535092468868	None	0.0	0.0008411535092468868
87	4217	0.0012702255750807908	None	0.0	0.0012702255750807908
87	3602	0.003490441374878434	None	0.15964484980112315	0.003490441374878434
87	3409	0.002619139112136233	None	0.0	0.002619139112136233
87	3095	0.000953295738926813	None	0.0	0.000953295738926813
87	4438	8.408092160612476e-10	None	0.0	8.408092160612476e-10
87	4435	6.827119129868544e-05	None	0.0	6.827119129868544e-05
87	4405	0.0005981317598357333	None	0.0	0.0005981317598357333
87	4372	2.2349250973985966e-06	None	0.0	2.2349250973985966e-06
87	4420	-2.1977143238017455e-05	None	0.14852087810972725	-2.1977143238017455e-05
87	4171	0.003363325781852799	None	0.13828291474017046	0.003363325781852799
87	4356	0.0003250627799107628	None	0.03773699769016272	0.0003250627799107628
87	4325	0.0005822370805270141	None	0.0	0.0005822370805270141
87	4424	1.9389594709523286e-06	None	0.265304475791289	1.9389594709523286e-06
87	3879	0.00027228576747307786	None	0.17205156643243277	0.00027228576747307786
87	4311	0.0003541131329498963	None	0.0	0.0003541131329498963
87	3456	0.0007939288663885347	None	0.2464868387779227	0.0007939288663885347
87	3983	5.947482195857389e-06	None	0.0	5.947482195857389e-06
87	4422	0.00045836168831364383	None	0.15930937389397404	0.00045836168831364383
87	3699	0.003531651505824747	None	0.2991079388280027	0.003531651505824747
87	4414	0.00024235483016264077	None	0.17609122257363782	0.00024235483016264077
87	4236	0.006033862891812665	None	0.0	0.006033862891812665
87	4447	7.817573169329642e-07	None	0.12710833006098846	7.817573169329642e-07
87	4406	0.00024306282236481738	None	0.0	0.00024306282236481738
87	4443	5.429343151048885e-07	None	0.0	5.429343151048885e-07
87	4282	3.072330063594073e-05	None	0.0	3.072330063594073e-05
87	4400	6.450313733698881e-07	None	0.1534724014291639	6.450313733698881e-07
87	3340	0.0009535043688446126	None	0.03773699769016272	0.0009535043688446126
87	4322	6.320860902874135e-06	None	0.0	6.320860902874135e-06
87	3777	0.004158920794337121	None	0.06259912867426777	0.004158920794337121
87	3698	0.0009987216678477944	None	0.14647150657499758	0.0009987216678477944
87	4354	0.00048418330659794	None	0.03773699769016272	0.00048418330659794
87	4421	0.0004941924943682991	None	0.0	0.0004941924943682991
87	4404	-7.0772019175771936e-09	None	0.0	-7.0772019175771936e-09
87	4388	0.004217766215452497	None	0.0	0.004217766215452497
87	4196	0.0023572539681900907	None	0.0	0.0023572539681900907
87	4092	0.0019593318190613365	None	0.13828291474017046	0.0019593318190613365
87	3863	0.004274103972728439	None	0.0	0.004274103972728439
87	4228	0.0017608482184490626	None	0.0	0.0017608482184490626
87	4417	0.0028046805679818355	None	0.0	0.0028046805679818355
87	4284	0.0004085385068046045	None	0.0	0.0004085385068046045
87	3864	0.0006273546685254457	None	0.2242827483709607	0.0006273546685254457
87	4204	0.002644427480680601	None	0.0	0.002644427480680601
87	4278	-1.2048597990511282e-08	None	0.0	-1.2048597990511282e-08
87	4227	0.0006197784618272668	None	0.0	0.0006197784618272668
87	4093	0.00030672218435928814	None	0.0	0.00030672218435928814
87	4088	0.0004553243905834082	None	0.11880554290992926	0.0004553243905834082
51	2598	-0.1	None	0.3807766154573114	-0.1
51	2640	None	None	0.3622703354787404	None
51	2579	7.632645785307354e-06	None	0.4056648333242279	7.632645785307354e-06
51	2382	None	None	0.4026798127901466	None
51	2584	1.4528455416819622e-07	None	0.4582424175317111	1.4528455416819622e-07
51	2560	6.856514004420904e-08	None	0.28461632430762235	6.856514004420904e-08
51	2629	-4.308914002700997e-10	None	0.44314256907829597	-4.308914002700997e-10
51	2554	5.882221015719005e-07	None	0.5128300802409814	5.882221015719005e-07
51	2576	-1.3631463507140222e-05	None	0.36019221508204724	-1.3631463507140222e-05
51	2602	-2.4752257897765086e-09	None	0.3738653613751489	-2.4752257897765086e-09
51	2558	3.0303403048729865e-09	None	0.36469638628646106	3.0303403048729865e-09
51	2556	2.503138486996972e-05	None	0.33866177038419026	2.503138486996972e-05
51	2559	1.8251171785926585e-06	None	0.28447017400864205	1.8251171785926585e-06
51	2520	None	None	0.41057944417781245	None
51	2592	5.604626211328932e-09	None	0.32995305181097123	5.604626211328932e-09
51	2447	None	None	0.496584428327444	None
51	2566	0.00023884151135294545	None	0.31064700084007413	0.00023884151135294545
51	2374	None	None	0.38341094384013386	None
51	2540	None	None	0.47352657705946	None
51	2309	None	None	0.5119056275495136	None
51	2468	None	None	0.40311599437520884	None
51	2624	-2.2736685329924912e-09	None	0.3689643121805988	-2.2736685329924912e-09
51	2622	-5.233966641313054e-09	None	0.42587721956823055	-5.233966641313054e-09
51	2577	1.0465619457812909e-07	None	0.30039210223563034	1.0465619457812909e-07
51	2631	-1.3955083098997634e-05	None	0.32342531202326125	-1.3955083098997634e-05
51	2424	None	None	0.36469638628646106	None
51	2422	None	None	0.4983004348969546	None
51	2597	7.449482898214843e-07	None	0.2921109641454056	7.449482898214843e-07
51	2628	5.8133234290176006e-06	None	0.4582424175317111	5.8133234290176006e-06
51	2354	None	None	0.3198250197982893	None
51	2552	0.0001715104164337554	None	0.49756505544641205	0.0001715104164337554
51	2571	-0.1	None	0.3591016937569121	-0.1
51	2600	-5.765494514946407e-08	None	0.310551447494252	-5.765494514946407e-08
51	2585	-2.297112824539107e-09	None	0.5481197297576395	-2.297112824539107e-09
51	2071	None	None	0.4473810678521765	None
51	2641	-8.529770827648423e-10	None	0.31422442545563334	-8.529770827648423e-10
51	2607	-2.272912043593559e-05	None	0.3018265948441884	-2.272912043593559e-05
51	2646	-0.1	None	0.6392112327820441	-0.1
51	2635	3.0873470108256266e-09	None	0.3420518927518107	3.0873470108256266e-09
51	2608	-1.1922452426865662e-05	None	0.3112984001346261	-1.1922452426865662e-05
51	2596	-1.0760936717146756e-06	None	0.32252761060189133	-1.0760936717146756e-06
51	2345	None	None	0.3382411322246434	None
51	2613	-1.4811695181331132e-06	None	0.2822168021871367	-1.4811695181331132e-06
51	2553	2.2061327413206774e-06	None	0.6498881004664052	2.2061327413206774e-06
51	2478	None	None	0.3609887288515045	None
51	1870	None	None	0.49293051755859985	None
51	2639	None	None	0.3010180261074835	None
51	2557	-7.401255362591831e-08	None	0.32809861116980027	-7.401255362591831e-08
51	2403	None	None	0.4331819703007994	None
51	2623	3.518684546999505e-06	None	0.31576502180884386	3.518684546999505e-06
51	2570	-5.919407052537367e-10	None	0.3834125259983484	-5.919407052537367e-10
51	2619	8.976327289067768e-05	None	0.4750613265632161	8.976327289067768e-05
51	2595	-0.00022045783677198937	None	0.35667971839161433	-0.00022045783677198937
51	2614	-2.3833828399958643e-07	None	0.39355402300273523	-2.3833828399958643e-07
51	2582	2.4395253117301662e-06	None	0.3679267393057536	2.4395253117301662e-06
51	2612	-0.1	None	0.45741019371157554	-0.1
51	2603	1.0736656377004122e-05	None	0.2918101247580525	1.0736656377004122e-05
51	2649	9.439301549123922e-08	None	0.32848491826516946	9.439301549123922e-08
51	2633	4.1965300351088795e-06	None	0.4763542002409261	4.1965300351088795e-06
51	2561	-8.229073270986565e-07	None	0.39913346294540475	-8.229073270986565e-07
51	2418	None	None	0.6716948452063726	None
51	2627	-7.197995478935825e-09	None	0.3721469541488022	-7.197995478935825e-09
51	2620	0.00011879240483810981	None	0.3325023243292487	0.00011879240483810981
51	2347	None	None	0.4230785023110107	None
51	2610	-0.1	None	0.3249841040560206	-0.1
51	2632	-1.5067175219588982e-08	None	0.40210372683294054	-1.5067175219588982e-08
51	2575	6.0070804957315416e-05	None	0.49756505544641205	6.0070804957315416e-05
51	2564	9.971443180533743e-07	None	0.3872292871462749	9.971443180533743e-07
51	2616	-4.530687983070962e-08	None	0.2989578449605346	-4.530687983070962e-08
51	2324	None	None	0.3744022060898248	None
51	2609	0.0004930912454516686	None	0.3782985951025125	0.0004930912454516686
51	2555	-1.733216668198077e-10	None	0.40336452047269306	-1.733216668198077e-10
51	2599	-0.1	None	0.3903494543919116	-0.1
51	2145	None	None	0.4181128414935342	None
51	2236	None	None	0.3715430158225016	None
51	2280	None	None	0.4473810678521765	None
51	2604	-2.4474941631987636e-10	None	0.6392112327820441	-2.4474941631987636e-10
51	2644	-8.69078182159329e-09	None	0.44835974872792256	-8.69078182159329e-09
51	2551	-6.648087320548006e-06	None	0.38558747833534823	-6.648087320548006e-06
51	2574	0.00017132954997903566	None	0.4263549141597808	0.00017132954997903566
51	2547	None	None	0.35498244630462883	None
51	2565	3.249556491390011e-07	None	0.49756505544641205	3.249556491390011e-07
51	2527	None	None	0.6194277188259906	None
51	2643	8.946366309469287e-07	None	0.307785032120534	8.946366309469287e-07
51	2423	None	None	0.4326747439405959	None
51	2586	1.3506598456792528e-06	None	0.3962083163880813	1.3506598456792528e-06
51	2634	-7.507096316864654e-09	None	0.3401426618420279	-7.507096316864654e-09
51	2630	5.4189879981991536e-08	None	0.3170657622297166	5.4189879981991536e-08
51	2638	-7.70274593247898e-10	None	0.39146262641931623	-7.70274593247898e-10
51	2456	None	None	0.4304675280501347	None
51	2174	None	None	0.3420518927518107	None
51	2591	2.9987536121878725e-07	None	0.3667549891854805	2.9987536121878725e-07
51	2573	-3.155827179765171e-08	None	0.3068599877848809	-3.155827179765171e-08
51	2593	8.332358412590446e-08	None	0.4072682317734385	8.332358412590446e-08
51	2543	None	None	0.33207876061290287	None
51	2618	3.6845690012949254e-06	None	0.3812792744150005	3.6845690012949254e-06
51	2562	-2.4915453212921413e-09	None	0.5481197297576395	-2.4915453212921413e-09
51	2572	-0.1	None	0.37979775530321314	-0.1
51	2583	6.687098742053242e-07	None	0.3420518927518107	6.687098742053242e-07
[truncated: 13,001 more rows]
