# Supplementary material for: Constrained by Design: Influence of Genetic Encodings on Evolved Traits of Robots
Source: Front Robot AI. 2021 Jun 15;8:672379. doi: 10.3389/frobt.2021.672379 (PMC8239187; doi:10.3389/frobt.2021.672379)
Supplement: Supplementary file 3 [file DataSheet2.ZIP › hyperplasticodingrep_plane_16_all_measures.tsv]

robot_id	velocity	displacement_velocity	displacement_velocity_hill	head_balance	contacts	branching	branching_modules_count	limbs	extremities	length_of_limbs	extensiveness	coverage	joints	hinge_count	active_hinges_count	brick_count	touch_sensor_count	brick_sensor_count	proportion	width	height	size	absolute_size	sensors	symmetry	avg_period	dev_period	avg_phase_offset	dev_phase_offset	avg_amplitude	dev_amplitude	avg_intra_dev_params	avg_inter_dev_params	sensors_reach	recurrence	synaptic_reception
4373	0.010302606846049257	0.009516870164987867	0.009491279617422374	0.9874893041547759	None	0.25	1	0.4	4	0.75	9	0.25925925925925924	0.75	13	9	0	0	0	0.6666666666666666	6	9	0.9333333333333333	14	0.0	1.0	0.0999446903763048	0.5001813201786611	-0.06996292940343601	0.5508088512040731	0.09989970535870626	0.5020965260280513	0.6899010889035436	0.5177467712974196	0	1.0	0.0
2773	0.00018987462330210462	2.1229658653181595e-06	-1.4336696702297062e-06	0.9999985422213111	None	0.25	1	0.36363636363636365	4	0.7857142857142857	11	0.2222222222222222	0.7857142857142857	15	11	0	0	0	0.8888888888888888	9	8	1.0666666666666667	16	0.0	1.0	0.0998229361662323	0.5180301325481103	0.05464091324604482	0.5851745460904431	-0.05617093253683768	0.6724972366049686	0.6512629108917595	0.5935278088921934	0	0.9333333333333333	0.0
4104	0.003190391614584309	0.00015245625867492353	4.118986226147013e-05	0.9846117978730228	None	0.25	1	0.4	4	0.75	9	0.25	0.75	13	9	0	0	0	0.875	7	8	0.9333333333333333	14	0.0	0.8571428571428571	1.108949447541565e-05	0.5000159566624542	0.03527066972243385	0.6186750960039762	0.08857185606155707	0.6686340174132397	0.5927971886961848	0.5975663854234414	0	0.6153846153846154	0.0
4	None	None	None	None	None	0	0	0	0	0	0	1.0	0	0	0	0	0	0	1.0	1	1	0.06666666666666667	1	0.0	0	0	0	0	0	0	0	0	0	0	0	0
7051	2.859001090362434e-08	2.6183063623076546e-08	9.724944000852035e-10	0.9999961107622113	None	0.25	1	0.4	4	0.75	9	0.25925925925925924	0.75	13	9	0	0	0	0.6666666666666666	6	9	0.9333333333333333	14	0.0	1.0	0.06449237434408743	0.5469303045696343	0.09894666057533429	0.5162497549129521	7.902762784127648e-27	0.5	0.6020036375032481	0.5210955802586805	0	0	0.0
1702	None	None	None	None	None	0	0	0.3333333333333333	2	0.8571428571428571	6	1.0	0.8571428571428571	8	6	0	1	0	0.1111111111111111	1	9	0.6	9	0.5	1.0	-0.08140893914776377	0.5596325574219221	0.09940277204037282	0.5013068935529816	2.0748334843605373e-05	0.5002157826847218	0.6764518443423007	0.5204686927557088	1.0	1.0	0.0
131	None	None	None	None	None	0.3333333333333333	1	0.5	4	0.6666666666666666	6	0.3142857142857143	0.6666666666666666	10	6	0	0	0	0.7142857142857143	7	5	0.7333333333333333	11	0.0	0.6666666666666666	0.2653237395924221	0.8571185406597364	-0.09471202098857853	0.5140590729048986	-0.03278543078317235	0.6677881737068927	0.8200125665511621	0.7002880869824051	0	0.1	0.0
4445	0.00287271320177521	0.00207273094525489	0.00013956979576261323	0.9974909817129964	None	0.25	1	0.36363636363636365	4	0.7857142857142857	11	0.2222222222222222	0.7857142857142857	15	11	0	0	0	0.8888888888888888	9	8	1.0666666666666667	16	0.0	1.0	0.04786341659181665	0.6533194196405866	0.07103382031292922	0.5812837142808628	0.09999995138389771	0.5000043461413627	0.5684859666820264	0.5794643860436618	0	0.9333333333333333	0.0
1977	None	None	None	None	None	0	0	0.13333333333333333	2	0.9	18	0.5238095238095238	0	0	0	21	16	0	0.8571428571428571	7	6	1.4666666666666666	22	0.34782608695652173	0.21052631578947367	0	0	0	0	0	0	0	0	0	0	0
784	None	None	None	None	None	0.3333333333333333	3	0.45	9	0.5357142857142857	15	0.37037037037037035	0.35714285714285715	19	10	10	0	0	1.0	9	9	2.0	30	0.0	0.42857142857142855	0.1176150614473132	0.6237456771729861	0.017655858997060642	0.655542419237009	0.09999437260559799	0.5021719028980336	0.6370160198533057	0.5952918775564022	0	0	0.0
4512	0.006179199484127473	0.0020629143763562932	0.0020596955222730736	0.9937353898285191	None	0.25	1	0.4	4	0.7692307692307693	10	0.23809523809523808	0.7692307692307693	14	10	0	0	0	0.7777777777777778	9	7	1.0	15	0.0	1.0	-0.06517755065804304	0.670226920268218	6.098009450902929e-11	0.5004599267579027	0.3678155405619215	0.6395600799768033	0.8713976690889232	0.60543632191784	0	1.0	0.0
6386	0.000321121718568707	9.768746298244057e-06	8.334580050522156e-06	0.999996716984628	None	0.25	1	0.4	4	0.75	9	0.25925925925925924	0.75	13	9	0	0	0	0.6666666666666666	9	6	0.9333333333333333	14	0.0	1.0	0.09998906662920731	0.5045647284757808	0.09994437209118226	0.5002059533106997	0.1685421061166379	0.5726478459466059	0.5800937270521924	0.5259554638416172	0	0	0.0
3813	0.000901241075575485	0.00022456630787088684	-2.983044205671875e-05	0.9988303390765393	None	0.25	1	0.4	4	0.7692307692307693	10	0.23809523809523808	0.7692307692307693	14	10	0	0	0	0.7777777777777778	9	7	1.0	15	0.0	1.0	1.3392418529260348e-05	0.5009131505594666	0.15896158047595485	0.5737097343268021	0.09999112825991585	0.5007010184967183	0.6582368784857741	0.5252667739223358	0	1.0	0.0
3266	3.345983292845403e-05	6.2594060242986405e-06	-6.253250509441028e-06	0.9996237689324644	None	0	0	0.5	3	0.7142857142857143	5	0.375	0.7142857142857143	8	5	0	0	0	0.6666666666666666	4	6	0.6	9	0.0	0.4	0.03324899376837964	0.5453090117586938	0.09999971177421511	0.5000005501209382	0.0376718749905434	0.5	0.5758901269871062	0.5151401024304092	0	1.0	0.0
5661	4.172876724779591e-08	3.48157853956588e-08	-2.01165710205322e-09	0.9999974980190375	None	0.25	1	0.4	4	0.7692307692307693	10	0.23809523809523808	0.7692307692307693	14	10	0	0	0	0.7777777777777778	7	9	1.0	15	0.0	1.0	0.04183876248768892	0.5966829776358566	0.05904282197768336	0.6669940921632667	5.429334129369352e-05	0.5117437919410459	0.5919603629369566	0.5933317478682154	0	1.0	0.0
7224	0.013147408259279935	0.010776221230224863	0.010677125028442652	0.9916676145687638	None	0.25	1	0.4	4	0.75	9	0.25925925925925924	0.75	13	9	0	0	0	0.6666666666666666	6	9	0.9333333333333333	14	0.0	1.0	0.07025377659403174	0.6459273241003549	-0.11654192506385697	0.5483871547063313	0.2667268051642061	0.5376189603635165	0.8385129801791743	0.5781948063388612	0	1.0	0.0
4161	1.778523690202312e-05	1.4881512796390624e-06	2.7973141813254384e-09	0.9994178250841333	None	0.25	1	0.4	4	0.75	9	0.25925925925925924	0.75	13	9	0	0	0	0.6666666666666666	6	9	0.9333333333333333	14	0.0	1.0	0	0.5	-0.08325907209003822	0.6345871474048974	-0.10105389190079243	0.9799768375339573	0.6569688936318386	0.8147027463148236	0	1.0	0.0
5138	0.00209543769031823	0.0016062439383779557	0.0015420496063602792	0.9991764025323792	None	0.25	1	0.4	4	0.7692307692307693	10	0.23809523809523808	0.7692307692307693	14	10	0	0	0	0.7777777777777778	7	9	1.0	15	0.0	1.0	0.03348197929536432	0.524577146714641	4.287648561477317e-05	0.5000909171927529	-0.09964104361763977	0.5136416737363839	0.637991389397744	0.5127748680627648	0	0.9285714285714286	0.0
2140	None	None	None	None	None	0.23076923076923078	3	0.5	14	0.475	19	0.6666666666666666	0.35	26	14	15	0	0	0.7777777777777778	9	7	2.8	42	0.0	0.8571428571428571	0.017743913637523666	0.5657948769602892	-0.034439883843790785	0.6621773960595267	4.339590683766358e-09	0.5000000386073029	0.5943357827234429	0.5775138497076228	0	1.0	0.0
4456	0.00019540988684600444	1.2585157602392371e-06	-1.2583135599636756e-06	0.9999984721779535	None	0.25	1	0.36363636363636365	4	0.7857142857142857	11	0.2222222222222222	0.7857142857142857	15	11	0	0	0	0.8888888888888888	8	9	1.0666666666666667	16	0.0	1.0	0.33993660609274357	0.5787962049593006	-0.05642399410001162	0.6767883479256099	0.2768725333103016	0.9997141004703323	0.9556066120897913	0.9557294982781119	0	1.0	0.0
7473	0.002168082540114689	0.0006080432445601412	0.0006054380962641057	0.9976638844402097	None	0.25	1	0.4	4	0.75	9	0.25925925925925924	0.75	13	9	0	0	0	0.6666666666666666	6	9	0.9333333333333333	14	0.0	1.0	0.018526396247349267	0.5145868512295434	-0.1331588119219848	0.6864673888486047	0.5306051072602346	0.720750889646122	0.9480437591433701	0.6449092479120736	0	0	0.0
6934	0.023244468719379966	0.016115831251546982	0.015943582028519275	0.9823953081444822	None	0.25	1	0.4	4	0.75	9	0.25925925925925924	0.75	13	9	0	0	0	0.6666666666666666	6	9	0.9333333333333333	14	0.0	1.0	0.09761749386797328	0.518721924735409	0.0803850000659186	0.5394552459555166	0.43214586396074106	0.7322274294315844	0.8351041047446306	0.6018090548661046	0	0	0.0
1051	None	None	None	None	None	0	0	0.2857142857142857	2	0.75	6	0.5555555555555556	0.5	5	4	4	10	0	0.2222222222222222	9	2	0.6666666666666666	10	0.9090909090909091	1.0	0.22632734665458937	0.5784532457776026	0.0075024913558977	0.5786325030085276	-0.03693188958061554	0.6344084415877626	0.7171512405453456	0.5974669632460563	0.0	0	0.0
5181	0.0058927989474870475	0.0029685416965205963	0.002820515290306593	0.9939525193741141	None	0.25	1	0.4	4	0.7692307692307693	10	0.23809523809523808	0.7692307692307693	14	10	0	0	0	0.7777777777777778	7	9	1.0	15	0.0	1.0	-0.09797694829901203	0.6708048158060894	-0.016987305168127784	0.6782014656541266	0.21519501422717555	0.6007635659832183	0.7810054326853219	0.6506728053970765	0	1.0	0.0
3494	0.001223415429838691	0.0002213135106483024	-0.00020520515573715462	0.9981478199000066	None	0.25	1	0.36363636363636365	4	0.7857142857142857	11	0.2222222222222222	0.7857142857142857	15	11	0	0	0	0.8888888888888888	8	9	1.0666666666666667	16	0.0	1.0	0.0003614198602677406	0.50031786055021	0.00599816025173834	0.6654665147004643	-0.07531767060447493	0.6663979208727683	0.6050174986736151	0.6130901535689713	0	1.0	0.0
1106	None	None	None	None	None	0	0	0.2222222222222222	2	0.8181818181818182	9	0.7222222222222222	0	0	0	12	0	0	0.5	6	3	0.8666666666666667	13	0.0	0.2	0	0	0	0	0	0	0	0	0	0	0
1741	None	None	None	None	None	0	0	1.0	3	0.0	0	0.6666666666666666	0	3	0	0	1	0	0.6666666666666666	3	2	0.26666666666666666	4	1.0	1.0	0	0	0	0	0	0	0	0	0	0	0
5350	0.00011358718601175328	1.0425937564623989e-06	5.215641424743402e-07	0.999996670046598	None	0.25	1	0.4	4	0.75	9	0.25925925925925924	0.75	13	9	0	0	0	0.6666666666666666	9	6	0.9333333333333333	14	0.0	1.0	-0.05887679681638103	0.6805350331527855	0.02610469622242815	0.6778028891044457	0.027828331002257976	0.5070873721937157	0.6583897224074453	0.6246717565469218	0	0.8461538461538461	0.0
3302	0.0015149086736290266	0.0006367904900685357	0.0006367444893359298	0.9977739595313851	None	0	0	0.42857142857142855	3	0.75	6	0.5555555555555556	0.75	9	6	0	0	0	0.2222222222222222	2	9	0.6666666666666666	10	0.0	1.0	0.09573514601386146	0.6538265778674469	0.10859573586520366	0.5235882670205514	0.056218827391270224	0.5	0.5556938594049091	0.5605616545429011	0	1.0	0.0
1780	None	None	None	None	None	0.2	2	0.4090909090909091	9	0.6129032258064516	19	0.5238095238095238	0.5483870967741935	26	17	6	0	0	0.7777777777777778	9	7	2.2	33	0.0	0.9230769230769231	2.1569614661291467e-06	0.5017031280537756	0.0013926311335064917	0.6849244043643619	0.09999689140009653	0.5006862564092879	0.6302065213120317	0.5651322504337615	0	1.0	0.0
6925	0.0005756539580517246	0.0002644368595113865	-0.0002365036204909609	0.9983424116793563	None	0.25	1	0.4	4	0.75	9	0.25925925925925924	0.75	13	9	0	0	0	0.6666666666666666	6	9	0.9333333333333333	14	0.0	1.0	0.09968469749948548	0.5004340482303544	-0.21706737388790182	0.9995348274217145	0.024346257813444017	0.5425406899598494	0.8895452079270848	0.9318196390351586	0	0.9230769230769231	0.0
4933	0.00012634655033054825	3.283807305759812e-06	-9.074562930626913e-07	0.9999973606793904	None	0.25	1	0.4	4	0.7692307692307693	10	0.23809523809523808	0.7692307692307693	14	10	0	0	0	0.7777777777777778	9	7	1.0	15	0.0	1.0	0.16569239775177347	0.9921336441032438	3.655779867583236e-05	0.5029823012971268	0.09999999999989481	0.5000000000298241	0.8608435276125215	0.834297690053531	0	1.0	0.0
994	None	None	None	None	None	0	0	0.10714285714285714	3	0.9	36	0.7777777777777778	0	0	0	41	9	0	0.6666666666666666	9	6	2.8	42	0.10465116279069768	0.7567567567567568	0	0	0	0	0	0	0	0	0	0	0
3882	0.002169391311139452	0.0008240616549499468	0.0008231172370829258	0.9973540876369021	None	0.25	1	0.36363636363636365	4	0.7857142857142857	11	0.2222222222222222	0.7857142857142857	14	11	1	3	0	0.8888888888888888	8	9	1.0666666666666667	16	1.0	1.0	0.07631088655583095	0.6761123523870178	0.034292040312571	0.6436427531933161	-0.052582314404057764	0.551071539402403	0.6565674263443296	0.6249763205295066	1.0	1.0	0.0
1542	None	None	None	None	None	0	0	0.25	1	1.0	3	1.0	1.0	4	3	0	3	0	0.2	5	1	0.3333333333333333	5	1.0	0	0.07778054572617328	0.565180595849063	0.09980354754705041	0.5005965965077448	0.16159915111833953	0.595946384902615	0.5911404114869104	0.5542196343294095	1.0	1.0	0.0
6211	0.004891736182460124	0.004658878545646508	-0.004658174358885613	0.9955210254085712	None	0.25	1	0.4	4	0.7692307692307693	10	0.23809523809523808	0.7692307692307693	14	10	0	0	0	0.7777777777777778	7	9	1.0	15	0.0	1.0	-0.11884064413544226	0.5357621267815805	-0.06692064289224697	0.5321188549319766	0.05654895490371673	0.5241526969702803	0.6787533712866706	0.5306807231319162	0	0.14285714285714285	0.0
6782	0.0026288246009349902	0.002452788915838441	0.0024526339150037777	0.9983989068058727	None	0.25	1	0.36363636363636365	4	0.7857142857142857	11	0.2222222222222222	0.7857142857142857	15	11	0	0	0	0.8888888888888888	8	9	1.0666666666666667	16	0.0	1.0	-0.09901990239775094	0.6648913299547221	-0.1489857502469126	0.7534249912231153	-0.029316409680598187	0.6541306605749408	0.6598631791744154	0.6927752367591948	0	1.0	0.0
6354	0.0026242182476483625	0.0014718261153116071	0.0013463769776960283	0.9975352340456545	None	0.25	1	0.4	4	0.7692307692307693	10	0.23809523809523808	0.7692307692307693	14	10	0	0	0	0.7777777777777778	7	9	1.0	15	0.0	1.0	-0.0295043292041469	0.639364769237758	0.09810088992759712	0.5633129226912081	0.09996259607306217	0.5163679563551147	0.6370414688109792	0.5738493357894491	0	1.0	0.0
773	None	None	None	None	None	0	0	0.6666666666666666	2	0.5	1	0.6666666666666666	0.5	3	1	0	0	0	0.6666666666666666	3	2	0.26666666666666666	4	0.0	0	0.09500737562096552	0.5900737992846405	-0.09152502587976233	0.5123425198087679	0.05120268264451263	0.555357307609473	0.6850224278302314	0.5528016653228559	0	1.0	0.0
1161	None	None	None	None	None	0.07142857142857142	1	0.3548387096774194	11	0.5681818181818182	25	0.5679012345679012	0.29545454545454547	22	13	23	0	0	1.0	9	9	3.066666666666667	46	0.0	0.6153846153846154	0.12388542386953146	0.608929718771077	0.02123928372269277	0.5552949227258447	-0.026424892028932993	0.6676886572309756	0.6551423336104493	0.6116415757168693	0	1.0	0.0
3923	0.004886986397307229	0.0004704130451364465	0.0001837715011661808	0.9909633713314295	None	0.25	1	0.4	4	0.75	9	0.25925925925925924	0.75	13	9	0	0	0	0.6666666666666666	9	6	0.9333333333333333	14	0.0	1.0	0.09999915015307413	0.5001351038122009	0.06507664909356604	0.7156910731938256	-0.09998418350766147	0.5000000000000001	0.7051927219517895	0.5763748394916515	0	1.0	0.0
4479	None	None	None	None	None	0	0	0.18518518518518517	5	0.8157894736842105	31	0.7407407407407407	0.7631578947368421	34	29	5	0	0	0.6666666666666666	6	9	2.6666666666666665	40	0.0	0.8333333333333334	0.09977797401558802	0.575044120336289	0.09999999982757715	0.5000005546740675	0.04544106331115716	0.5	0.5638847651686177	0.525183973912369	0	1.0	0.0
6722	0.008977466127556887	0.0011252211275020664	0.00010811501549478921	0.9904348398230086	None	0.25	1	0.4	4	0.75	9	0.25925925925925924	0.75	13	9	0	0	0	0.6666666666666666	6	9	0.9333333333333333	14	0.0	1.0	2.480616507944261e-23	0.5	0.04216635228334665	0.6814084672986432	0.05407728467769892	0.6417292938435365	0.6041200919054511	0.6100946124790801	0	1.0	0.0
6588	0.004879492908965075	0.0014359745315037943	0.0014359338304208193	0.9939700113094132	None	0.25	1	0.4	4	0.75	9	0.25925925925925924	0.75	13	9	0	0	0	0.6666666666666666	6	9	0.9333333333333333	14	0.0	1.0	0.06971000351072332	0.606720808206718	-0.07034964185554113	0.5465154372594561	-0.09999999397973308	0.5000016799729715	0.6821371009402353	0.5514964987651235	0	1.0	0.0
4918	0.006326629455694026	0.0047045007306294835	0.004704459872460017	0.993150149351913	None	0.25	1	0.36363636363636365	4	0.7857142857142857	11	0.2222222222222222	0.7857142857142857	15	11	0	0	0	0.8888888888888888	9	8	1.0666666666666667	16	0.0	1.0	0.0920719791047809	0.5487606225351419	0.005214386397359533	0.5380294955235121	0.1472247718457121	0.6424033775985523	0.6427913242394245	0.5772015287908185	0	1.0	0.0
7145	0.0030062820607598853	0.0016213167562304485	-0.0016021292770307747	0.997357210652524	None	0.25	1	0.4	4	0.75	9	0.25925925925925924	0.75	13	9	0	0	0	0.6666666666666666	6	9	0.9333333333333333	14	0.0	1.0	4.398432856962958e-06	0.5000264905803157	-0.1734191922827999	0.9843853956731013	0.2276936123861994	0.5155036306921437	0.8812123362772243	0.8024984885318209	0	1.0	0.0
100	None	None	None	None	None	0	0	0	0	0	0	1.0	0	0	0	0	0	0	1.0	1	1	0.06666666666666667	1	0.0	0	0	0	0	0	0	0	0	0	0	0	0
5758	0.007229417404918417	0.0034771537923494384	0.0033433373991203484	0.9964597223398391	None	0.25	1	0.4	4	0.7692307692307693	10	0.23809523809523808	0.7692307692307693	14	10	0	0	0	0.7777777777777778	9	7	1.0	15	0.0	1.0	0.001595249604694118	0.5115971455227736	0.09894522191430186	0.5014169358452549	0.0929837332930412	0.6322466306815118	0.6107854525970714	0.5493332784882471	0	1.0	0.0
3090	0.0014256687895177608	0.0005292212862488362	0.0005278732337401945	0.9968677854562397	None	0.25	1	0.36363636363636365	4	0.7857142857142857	11	0.2222222222222222	0.7857142857142857	15	11	0	0	0	0.8888888888888888	8	9	1.0666666666666667	16	0.0	1.0	0.3206170464487229	0.630733217419077	2.7282593672259446e-06	0.5658789594907968	0.012319815854877392	0.5523857343773328	0.8146856264399462	0.5834401491500907	0	0.4666666666666667	0.0
4098	0.00311780203294983	0.0002108277016624556	2.7711021509415122e-05	0.9900951239481728	None	0.25	1	0.36363636363636365	4	0.7857142857142857	11	0.2222222222222222	0.7857142857142857	15	11	0	0	0	0.8888888888888888	9	8	1.0666666666666667	16	0.0	1.0	1.857575642340394e-08	0.5000002414613725	0.10052171324342066	0.573785786106674	0.08007383281452737	0.5131547445578237	0.609001777496404	0.5291291569891194	0	1.0	0.0
6638	0.004894614097141887	0.0016981191052086325	0.0016950991270521243	0.9931597267557007	None	0.25	1	0.4	4	0.75	9	0.25925925925925924	0.75	13	9	0	0	0	0.6666666666666666	6	9	0.9333333333333333	14	0.0	1.0	0.07120638875074768	0.5184005027828593	-0.26002975279873636	0.961583299973529	0.16211401154245939	0.6166362539393915	0.8598569036320993	0.7783953722656851	0	1.0	0.0
2916	0.0004906076899615751	3.640350046943943e-05	3.192417418239716e-05	0.9994292335885377	None	0.25	1	0.4	4	0.7692307692307693	10	0.23809523809523808	0.7692307692307693	14	10	0	0	0	0.7777777777777778	9	7	1.0	15	0.0	1.0	0.06641422525987568	0.5202705850480451	-0.05121955421241488	0.6722361465650982	0.044700355823153425	0.5024781222025357	0.6282361731718766	0.5670401771170033	0	0.07142857142857142	0.0
3456	0.003257026573854168	0.0004158226941221423	0.00024784505298139315	0.9965821607040771	None	0.25	1	0.4	4	0.75	9	0.25925925925925924	0.75	13	9	0	0	0	0.6666666666666666	6	9	0.9333333333333333	14	0.0	1.0	-0.0823427480382069	0.5783630495740426	0.09991541150960767	0.5005070523301313	0.08683666938471671	0.5888055584229402	0.696368750139526	0.556187935625413	0	1.0	0.0
5667	0.0022047702397448464	0.0001634366581052344	-0.00012291098583876956	0.997866056277395	None	0.25	1	0.4	4	0.75	9	0.25925925925925924	0.75	13	9	0	0	0	0.6666666666666666	9	6	0.9333333333333333	14	0.0	1.0	0.0036636986013395254	0.5111682792220023	0.02270980365229202	0.5324701042495178	0.0999999999998881	0.5000000000136886	0.5994654967002638	0.5145578848282606	0	0.8461538461538461	0.0
6812	0.01062052073447408	0.010135002546388733	-0.010133406396178721	0.9921048654709413	None	0.25	1	0.4	4	0.7692307692307693	10	0.23809523809523808	0.7692307692307693	14	10	0	0	0	0.7777777777777778	7	9	1.0	15	0.0	1.0	0.094412190458992	0.6519289834101692	0.026493394868908872	0.5447004039285661	0.09999999997543599	0.5000000003948626	0.5893523259607906	0.5668317886410786	0	0	0.0
572	None	None	None	None	None	0	0	0.125	3	0.8823529411764706	30	0.7346938775510204	0	1	0	34	11	0	1.0	7	7	2.4	36	0.15492957746478872	0.45161290322580644	0	0	0	0	0	0	0	0	0	0	0
3500	0.0002821680441562752	3.237518921676491e-06	1.6336284199962685e-06	0.9999920247505468	None	0.5	1	0.5714285714285714	4	0.625	5	0.35714285714285715	0.625	9	5	0	0	0	0.5714285714285714	4	7	0.6666666666666666	10	0.0	0.6666666666666666	0.04760881097517873	0.5701984109419119	0.022201164500765223	0.5530610528000993	0.25937775683153935	0.5630538843404742	0.7454341022509843	0.5621168170009055	0	0.1111111111111111	0.0
2294	None	None	None	None	None	0.5	1	0.7142857142857143	5	0.375	3	0.47619047619047616	0.375	6	3	3	6	0	0.42857142857142855	3	7	0.6666666666666666	10	0.8571428571428571	0.6666666666666666	0.0005319434443172325	0.5007767957824227	0.09506997876424109	0.5104905958787573	0.0047029100475518785	0.5027486834546873	0.6071390526118602	0.5046724117169294	1.0	1.0	0.0
1045	None	None	None	None	None	0	0	0.5	4	0.5	5	0.4444444444444444	0.3	6	3	5	4	0	0.3333333333333333	9	3	0.8	12	0.36363636363636365	0.2	-0.03968536288777034	0.5932541033703311	0.07841401235089067	0.6219545633893395	0.10949982646576231	0.5907994908586754	0.6600416162591757	0.6020911942409649	1.0	1.0	0.0
7183	6.644678413406842e-05	6.299018491884654e-07	2.14546669058069e-07	0.9999972053234946	None	0.25	1	0.4	4	0.7692307692307693	10	0.23809523809523808	0.7692307692307693	14	10	0	0	0	0.7777777777777778	9	7	1.0	15	0.0	1.0	0.09999211766013907	0.5144182878123439	0.0902671664176257	0.5582927723590274	0.044990622680918455	0.5555342609882877	0.570603419381309	0.5428101492796265	0	1.0	0.0
4950	0.0026487453059832913	0.0006937786858150562	0.0006142407992906084	0.9986215617863892	None	0.25	1	0.36363636363636365	4	0.7857142857142857	11	0.2222222222222222	0.7857142857142857	15	11	0	0	0	0.8888888888888888	9	8	1.0666666666666667	16	0.0	1.0	-0.03462117630191873	0.5030506048187419	-0.09999999921423225	0.5000000039102317	-0.18216653794870613	0.9722179936380442	0.6467262363249426	0.7665856727181678	0	1.0	0.0
2464	None	None	None	None	None	0	0	0.16666666666666666	1	1.0	6	0.4	0	0	0	7	0	0	0.8	5	4	0.5333333333333333	8	0.0	0	0	0	0	0	0	0	0	0	0	0	0
2842	None	None	None	None	None	0.36363636363636365	4	0.5416666666666666	13	0.4117647058823529	14	0.6666666666666666	0.17647058823529413	18	6	17	9	0	0.6666666666666666	9	6	2.4	36	0.34615384615384615	0.6875	0.006873588972575522	0.5711802285717569	0	0.5	0.0009145628871403848	0.5167013973048894	0.51787926871808	0.5294241736079717	0.16666666666666666	0.2777777777777778	0.0
5188	0.0013107548886829618	0.00018189447618975269	0.00018162274646157204	0.9990175565912353	None	0.25	1	0.4	4	0.7692307692307693	10	0.23809523809523808	0.7692307692307693	14	10	0	0	0	0.7777777777777778	9	7	1.0	15	0.0	1.0	0.001565618968790094	0.5668570570708096	0.0005539669669669385	0.553500990684953	0.1	0.5	0.6123196383038065	0.5402349594826608	0	1.0	0.0
1615	None	None	None	None	None	0	0	0.4	2	0.6	3	0.4375	0.2	2	1	4	9	0	1.0	4	4	0.4666666666666667	7	0.8181818181818182	0	0.07909747145664706	0.5449461634158157	0.260754200257587	0.519126458093646	0.02842704833175046	0.6304779395988724	0.737290649944679	0.5655441556724244	1.0	1.0	0.0
7285	0.0005726704794550721	0.00040445682172012996	-0.0004033138441964481	0.9986821561346042	None	0.25	1	0.4	4	0.7692307692307693	10	0.23809523809523808	0.7692307692307693	14	10	0	0	0	0.7777777777777778	7	9	1.0	15	0.0	1.0	-0.07131745934644583	0.5	0.1313183290965639	0.5329280648215973	0.040599645835801536	0.5541556857910725	0.6966023375402787	0.5290820559849677	0	0.9285714285714286	0.0
1459	None	None	None	None	None	0.2	1	0.46153846153846156	6	0.5882352941176471	10	0.3958333333333333	0.5294117647058824	14	9	4	0	0	0.75	8	6	1.2666666666666666	19	0.0	0.3076923076923077	0.09996221834723555	0.5000676101235583	0.0001718410341868166	0.55648012405094	0.09999999973159257	0.5000000058966293	0.6155028160783539	0.5189209024161796	0	0.9285714285714286	0.0
1175	None	None	None	None	None	0	0	0.375	6	0.5238095238095238	11	0.36507936507936506	0.23809523809523808	10	5	12	5	0	0.7777777777777778	7	9	1.5333333333333334	23	0.21739130434782608	0.2222222222222222	0.07301069324677441	0.533869946707553	0.17457340781256064	0.562322707194275	0.08041956090373444	0.5714210172693821	0.6216876458186876	0.5559260751708358	0.9	0.9	0.0
4485	0.0029002722401503655	0.0015063820248508316	0.0015008651590343615	0.9971402543246788	None	0.25	1	0.4	4	0.7692307692307693	10	0.23809523809523808	0.7692307692307693	14	10	0	0	0	0.7777777777777778	7	9	1.0	15	0.0	1.0	3.314937399432528e-17	0.5000023102553682	0.01507533625298268	0.5277477225244276	-0.09963814628692029	0.5005448151039901	0.6248246008359369	0.5094400068310414	0	1.0	0.0
1212	None	None	None	None	None	0	0	0.38461538461538464	10	0.5405405405405406	20	0.7222222222222222	0.32432432432432434	20	12	18	0	0	0.6666666666666666	9	6	2.6	39	0.0	0.8333333333333334	0.18501043888418828	0.7103891392697964	-0.04450389118223762	0.9661943704775131	0.07110238461162974	0.5361411495518534	0.7725886291616642	0.8122875595346283	0	1.0	0.0
2860	3.8886712415001023e-07	1.0614685536956058e-08	1.039103838377273e-08	0.9999984748761626	None	0.25	1	0.36363636363636365	4	0.7857142857142857	11	0.2222222222222222	0.7857142857142857	15	11	0	0	0	0.8888888888888888	9	8	1.0666666666666667	16	0.0	1.0	5.795698134235572e-09	0.5000000034904116	0.09999944005474312	0.5000247759443269	6.636998385611207e-05	0.5002706010394461	0.6156780931795353	0.5000984601656022	0	1.0	0.0
4345	0.002173929688937449	0.0008080371796133143	0.0005999754265125316	0.9982947271034649	None	0.25	1	0.4	4	0.75	9	0.25925925925925924	0.75	13	9	0	0	0	0.6666666666666666	6	9	0.9333333333333333	14	0.0	1.0	0.09999806167300734	0.500010834448451	-0.09990994868583777	0.5002538495527792	-0.1	0.6301682557575501	0.7196220689072304	0.5443826642257302	0	1.0	0.0
7088	0.011142721673426132	0.008654919699594378	-0.008651673270633901	0.9853712365466178	None	0.25	1	0.4	4	0.75	9	0.25925925925925924	0.75	13	9	0	0	0	0.6666666666666666	6	9	0.9333333333333333	14	0.0	1.0	0.09928175979704432	0.5038368990256112	-0.06257987624595988	0.5628268207957259	0.5120811495504183	0.6994231869719311	0.9206977308131281	0.5916637973774366	0	0	0.0
4785	0.007074174426836969	0.0025383260437895116	-0.002046348558289182	0.9916061425757078	None	0.25	1	0.36363636363636365	4	0.7857142857142857	11	0.2222222222222222	0.7857142857142857	15	11	0	0	0	0.8888888888888888	8	9	1.0666666666666667	16	0.0	1.0	1.639398804454076e-06	0.500053478833706	0.08087674572641454	0.5715902767269273	0.3342908755487829	0.6351622556504459	0.815349175841557	0.5697900696865543	0	1.0	0.0
5925	0.022591286403995936	0.012227298905677534	0.011956091400022597	0.9945618232088307	None	0.25	1	0.4	4	0.7692307692307693	10	0.23809523809523808	0.7692307692307693	14	10	0	0	0	0.7777777777777778	7	9	1.0	15	0.0	1.0	0.0999708584007588	0.5000000000000001	-0.06572609504218152	0.548860754829257	0.09999876767193282	0.5000079959087109	0.6859324842217668	0.5163359103073801	0	0.9285714285714286	0.0
2424	None	None	None	None	None	0.3333333333333333	1	0.5	4	0.7	7	0.2857142857142857	0.7	11	7	0	0	0	0.8571428571428571	6	7	0.8	12	0.0	0.6666666666666666	-0.05286855073094369	0.5241414103570559	0.0001361800623162121	0.5275708571513291	0.0002662975537672766	0.5042094816560457	0.5626164178400729	0.5186475569209649	0	0.45454545454545453	0.0
2581	None	None	None	None	None	0.18181818181818182	4	0.4782608695652174	22	0.45454545454545453	30	0.8395061728395061	0.3787878787878788	47	25	20	0	0	1.0	9	9	4.533333333333333	68	0.0	0.9032258064516129	0.09864829221956126	0.5300172715212663	-0.013541733615160872	0.66385104255127	0.20493309933897352	0.5504021603062585	0.7093045816308035	0.582814403417042	0	0.3404255319148936	0.0
3820	0.005335008447866913	0.0002540265122896263	-0.00020895114477793958	0.9912018379888741	None	0.25	1	0.4	4	0.7692307692307693	10	0.23809523809523808	0.7692307692307693	14	10	0	0	0	0.7777777777777778	7	9	1.0	15	0.0	1.0	0.06627998910480007	0.5965554787033467	0.052557730892553625	0.5694602802022435	0.09999999021409472	0.5001690515107082	0.5860743071369462	0.5557224845291946	0	0.2857142857142857	0.0
4208	0.002681973488093919	0.00027391852268462464	0.00027376200752348605	0.9878169919478966	None	0.25	1	0.36363636363636365	4	0.7857142857142857	11	0.2222222222222222	0.7857142857142857	15	11	0	0	0	0.8888888888888888	8	9	1.0666666666666667	16	0.0	1.0	4.758801900805178e-05	0.5115243815309127	0.04081572703586374	0.650174976352401	-0.05558250470280636	0.5545476248452283	0.5977132037124188	0.5732178536985312	0	0	0.0
843	None	None	None	None	None	0	0	0.3333333333333333	3	0.6363636363636364	7	0.43333333333333335	0	1	0	11	3	0	0.8333333333333334	6	5	0.8666666666666667	13	0.12	0.2	0	0	0	0	0	0	0	0	0	0	0
4096	0.00035384757125853767	0.00013360932163671512	0.00013344292803798291	0.9996941691112984	None	0.25	1	0.4	4	0.7692307692307693	10	0.23809523809523808	0.7692307692307693	14	10	0	0	0	0.7777777777777778	9	7	1.0	15	0.0	1.0	-0.06010430280675407	0.6606611091884943	0.0022805844681250847	0.5109555750817774	0.032653474726170785	0.5297702395220212	0.5969482610594659	0.5686710212514964	0	1.0	0.0
3377	0.00023983300598452682	7.896344783708916e-06	3.624134428736789e-06	0.9945293434770383	None	0.09090909090909091	1	0.4	10	0.5142857142857142	18	0.5873015873015873	0.14285714285714285	11	5	25	0	0	0.7777777777777778	9	7	2.466666666666667	37	0.0	0.5454545454545454	0.28108785971503925	0.6416815560233899	1.979735256677215e-05	0.5014960281061945	0.07760402209386133	0.5354719415792897	0.7646115299409296	0.5605990382009871	0	0	0.0
802	None	None	None	None	None	0	0	0.17391304347826086	4	0.8125	26	0.6296296296296297	0	0	0	33	18	0	0.6666666666666666	9	6	2.2666666666666666	34	0.2571428571428571	0.5333333333333333	0	0	0	0	0	0	0	0	0	0	0
3726	None	None	None	None	None	0	0	0.3157894736842105	6	0.6923076923076923	18	0.4444444444444444	0.6153846153846154	22	16	5	2	0	0.7777777777777778	7	9	1.8666666666666667	28	0.25	0.38095238095238093	0.084858385710987	0.5636362036097735	-0.05756497922180742	0.5094872635811589	0.06460610635338275	0.9012724635422338	0.6532572092064515	0.6974343303902469	1.0	1.0	0.0
3775	0.0013291392275048886	0.0004886494632476107	0.0004883884839824542	0.9986894314995396	None	0.25	1	0.4	4	0.7692307692307693	10	0.23809523809523808	0.7692307692307693	14	10	0	0	0	0.7777777777777778	7	9	1.0	15	0.0	1.0	0.04731539770554761	0.6067458092517234	0.03158005703195609	0.6666295161815665	0.07880848215054681	0.6398315015268186	0.6041869493854936	0.6380911781659729	0	1.0	0.0
6057	0.004605666824974711	0.004220007530421857	0.004216403384461785	0.9971629680576202	None	0.25	1	0.4	4	0.7692307692307693	10	0.23809523809523808	0.7692307692307693	14	10	0	0	0	0.7777777777777778	7	9	1.0	15	0.0	1.0	0.07185086560017498	0.5768940564493885	0.058738370914289836	0.6929863197538164	0.09997445339917273	0.513036520500139	0.6082649765931895	0.5967890826521012	0	0.8571428571428571	0.0
855	None	None	None	None	None	0	0	0.5	3	0.6666666666666666	4	0.5714285714285714	0.6666666666666666	7	4	0	1	0	0.2857142857142857	7	2	0.5333333333333333	8	1.0	0.6666666666666666	0.014126785042530404	0.652981742616203	-0.07147087798031904	0.5756665806818552	-0.0997574553489455	0.5004489345621808	0.6145674995106637	0.5776154581334924	1.0	1.0	0.0
6870	0.012936681157552107	0.003364689760371947	-0.001002869255175377	0.992039877297447	None	0.25	1	0.4	4	0.75	9	0.25925925925925924	0.75	13	9	0	0	0	0.6666666666666666	6	9	0.9333333333333333	14	0.0	1.0	0.0940217718343613	0.6442036238094941	0.031147609961507634	0.5030088244194438	0.18378011039337988	0.527138993734925	0.6594292085023933	0.5592498477509622	0	1.0	0.0
4543	3.271154112771776e-08	3.270803751814753e-08	-1.4165233742325179e-09	0.999996401949806	None	0	0	0.3333333333333333	3	0.8181818181818182	9	0.28888888888888886	0.8181818181818182	12	9	0	1	0	0.5555555555555556	5	9	0.8666666666666667	13	1.0	1.0	0.008523696676513018	0.6492510410298169	0.0999999844702763	0.5000000177125639	4.42818840653581e-07	0.5	0.6116404858178044	0.5511330153389314	1.0	1.0	0.0
3344	6.259843001645497e-05	7.049381523208872e-07	1.7819872180303841e-07	0.9999954916174791	None	0	0	0.5	3	0.6666666666666666	4	0.4444444444444444	0.6666666666666666	7	4	0	1	0	0.5	6	3	0.5333333333333333	8	1.0	0.4	1.2311794708174508e-07	0.5001653800132752	3.1878979475363497e-13	0.5000000000011339	0.02837384969070913	0.5665555314787869	0.533389065946206	0.5223578251514664	1.0	1.0	0.0
2610	1.2490271923635605e-07	1.221101208158775e-07	1.2184296760218317e-07	0.9999838786949228	None	0	0	0.10526315789473684	4	0.8909090909090909	49	0.7037037037037037	0.2	14	11	42	6	0	1.0	9	9	3.8	57	0.07058823529411765	0.7692307692307693	0.061693060798873024	0.5164507630503663	0	0.5	8.646508360050301e-11	0.5000000029558583	0.5721978197580762	0.5054853485540498	1.0	1.0	0.0
7203	2.198614983922523e-08	2.1033317711491564e-08	2.2984562952970378e-10	0.9999971969270489	None	0.25	1	0.4	4	0.7692307692307693	10	0.23809523809523808	0.7692307692307693	14	10	0	0	0	0.7777777777777778	7	9	1.0	15	0.0	1.0	0.09958214766349235	0.5000000000000001	0.03310349302555065	0.5774748388230615	0	0.5	0.6040745152695405	0.5260111531700342	0	0	0.0
4316	0.006884694272294935	0.0004931827643334483	0.00048814638036346074	0.9960230516173194	None	0	0	0.3333333333333333	2	0.8333333333333334	5	1.0	0.8333333333333334	7	5	0	2	0	0.125	1	8	0.5333333333333333	8	1.0	0.8571428571428571	0.11294176198878654	0.6846470895457172	0.2671690298091173	0.6732675585093307	-0.09769858274729522	0.5	0.8169006670425438	0.6223192856235177	0.9285714285714286	0.8571428571428571	0.0
4073	0.0008470987453992448	4.727365356663785e-05	4.7039657599148036e-05	0.9963959246842414	None	0.25	1	0.4	4	0.7692307692307693	10	0.23809523809523808	0.7692307692307693	14	10	0	0	0	0.7777777777777778	7	9	1.0	15	0.0	1.0	1.457536113740111e-06	0.5000164269808505	0.04557883345142468	0.5759379316101447	-0.046413501123675	0.5294812506146499	0.5915725335730145	0.5352951754726226	0	1.0	0.0
5457	0.0002464151024487298	1.7960374188705392e-05	6.87585810230262e-08	0.9979204658004365	None	0.25	1	0.4	4	0.75	9	0.25925925925925924	0.75	13	9	0	0	0	0.6666666666666666	6	9	0.9333333333333333	14	0.0	1.0	0.026181599552365313	0.545732694041861	1.5755071911457989e-13	0.5000000006916303	0.025179127922957262	0.5114237618615661	0.530360930378849	0.5190862617478774	0	0.23076923076923078	0.0
795	None	None	None	None	None	0	0	0.5714285714285714	4	0.5	4	0.5	0	1	0	8	6	0	0.8	4	5	0.6666666666666666	10	0.3157894736842105	0.25	0	0	0	0	0	0	0	0	0	0	0
1534	None	None	None	None	None	0.06666666666666667	1	0.21875	7	0.8	36	0.6527777777777778	0.7111111111111111	39	32	7	2	0	0.8888888888888888	9	8	3.1333333333333333	47	0.18181818181818182	0.7692307692307693	0.007698009231059609	0.5707946644553199	0.0014924076169181711	0.5314883126124383	0.0001115575036524377	0.5400651105602611	0.5256646522942257	0.5475078397019184	0.858974358974359	0.38461538461538464	0.0
3695	0.0007753502625936167	0.00021091416411733117	-0.00020627547620539105	0.9992597980425143	None	0.25	1	0.4	4	0.75	9	0.25925925925925924	0.75	13	9	0	0	0	0.6666666666666666	6	9	0.9333333333333333	14	0.0	1.0	0.037917239148995543	0.6205535217178357	-0.05185820305352975	0.5105619013877339	0.06328219906505235	0.6514685692992299	0.6541932272493698	0.5954521421754998	0	1.0	0.0
5418	0.0035392798783268997	0.001936528107458815	0.0018921901318925546	0.9975480542285197	None	0.25	1	0.36363636363636365	4	0.7857142857142857	11	0.2222222222222222	0.7857142857142857	15	11	0	0	0	0.8888888888888888	9	8	1.0666666666666667	16	0.0	1.0	-0.036562760297288624	0.6420485624166722	0.03231968904295734	0.5394411679273458	0.16378761888826499	0.7103878821631685	0.6945300207884462	0.6333331206113723	0	1.0	0.0
1443	None	None	None	None	None	0	0	0.16666666666666666	2	0.875	14	1.0	0.125	2	2	15	16	0	0.2222222222222222	9	2	1.2	18	0.47058823529411764	1.0	-0.0802339515862149	0.5479466980707467	-0.008007953638198704	0.5	-0.04164194547289635	0.5944128208641655	0.5922514219651255	0.5477388175892118	1.0	0.5	0.0
7113	0.0031558822773219398	0.001436157373086001	-0.0014291859443208645	0.9958786715264285	None	0.25	1	0.4	4	0.7692307692307693	10	0.23809523809523808	0.7692307692307693	14	10	0	0	0	0.7777777777777778	7	9	1.0	15	0.0	1.0	-0.027773060394804133	0.617414555928055	0.09232317990185288	0.508180835508023	0.1374089732397494	0.9979970595284937	0.6638869878141909	0.9038554197401459	0	1.0	0.0
2069	None	None	None	None	None	0	0	0.25	5	0.7142857142857143	20	0.6122448979591837	0	0	0	29	17	0	1.0	7	7	2.0	30	0.27419354838709675	0.9565217391304348	0	0	0	0	0	0	0	0	0	0	0
1010	None	None	None	None	None	0	0	0.5	1	1.0	1	1.0	1.0	2	1	0	2	0	0.3333333333333333	3	1	0.2	3	0.6666666666666666	0	0.01832749173250465	0.5154880860634254	-0.07199502982518005	0.5191693997422929	9.029177045287562e-05	0.5000799969598893	0.5963495138520244	0.5115818744695545	1.0	1.0	0.0
4698	0.00345290526961215	0.002180044983361087	0.002170553719730774	0.9965870829736695	None	0.25	1	0.4	4	0.7692307692307693	10	0.23809523809523808	0.7692307692307693	14	10	0	0	0	0.7777777777777778	7	9	1.0	15	0.0	1.0	0.07902613041096448	0.6462358684172054	-0.06301965330118325	0.5503771876406865	0.099997854106223	0.500684078001826	0.6747390233095396	0.5668854697420064	0	1.0	0.0
5162	0.004663245970265851	0.0007223181804247996	6.4629768885671765e-06	0.9849067389292379	None	0.25	1	0.4	4	0.7692307692307693	10	0.23809523809523808	0.7692307692307693	14	10	0	0	0	0.7777777777777778	7	9	1.0	15	0.0	1.0	3.0970852519162585e-10	0.5000979458442066	-0.09977921649786516	0.5005840007320504	-0.09369391673131508	0.999618423259149	0.7235641263045692	0.9324227490497011	0	1.0	0.0
7456	0.004069869308308895	0.0008161067936307645	-0.0008037271236187851	0.9970791358145761	None	0.25	1	0.36363636363636365	4	0.7857142857142857	11	0.2222222222222222	0.7857142857142857	15	11	0	0	0	0.8888888888888888	9	8	1.0666666666666667	16	0.0	1.0	0.06271390844065186	0.6098992088765749	0.09999975634353968	0.500000244188277	0.09999999995122566	0.5000024547846731	0.5438291555323205	0.537172897045529	0	0	0.0
5958	0.000597884907887896	4.52386911218122e-06	-3.0581788929260983e-06	0.9999973867238691	None	0.25	1	0.4	4	0.7692307692307693	10	0.23809523809523808	0.7692307692307693	14	10	0	0	0	0.7777777777777778	7	9	1.0	15	0.0	1.0	-0.0940653588196939	0.6745119153423715	-0.0492170869800556	0.5579307437818666	0.21375613349503336	0.6608888734446446	0.7933584285409006	0.6324859686657984	0	1.0	0.0
4379	2.0721623990857614e-08	2.0441635963051637e-08	7.43166122762075e-10	0.9999972360268701	None	0.25	1	0.4	4	0.7692307692307693	10	0.23809523809523808	0.7692307692307693	14	10	0	0	0	0.7777777777777778	7	9	1.0	15	0.0	1.0	0.32734480973319896	0.660351599732926	-0.09974916394009352	0.5002542094357156	0.0005931952464627121	0.5027033121957818	0.861008820673444	0.5561530874608065	0	1.0	0.0
15	None	None	None	None	None	0	0	0.037037037037037035	2	0.9743589743589743	76	0.9876543209876543	0	0	0	79	1	0	1.0	9	9	5.333333333333333	80	0.006172839506172839	1.0	0	0	0	0	0	0	0	0	0	0	0
4029	0.0036568173397246986	0.002626092111421979	-0.0026136381481384695	0.9942312528660862	None	0.25	1	0.36363636363636365	4	0.7857142857142857	11	0.2222222222222222	0.7857142857142857	15	11	0	0	0	0.8888888888888888	8	9	1.0666666666666667	16	0.0	1.0	-0.09999984081477745	0.500008392471461	0.2873462714342557	0.7032228833973101	-0.0938645096199033	0.5000000000000001	0.8595644517558676	0.5714024350866198	0	0.9333333333333333	0.0
6521	0.0005308968415005302	1.4234905609381567e-05	4.4089132952943e-06	0.9999976210107803	None	0.25	1	0.4	4	0.7692307692307693	10	0.23809523809523808	0.7692307692307693	14	10	0	0	0	0.7777777777777778	9	7	1.0	15	0.0	1.0	-0.06629314244334458	0.6828511489043348	0.2576190382136435	0.7222528960399162	0.5844072770983268	0.6995897812489784	0.9347950203534868	0.7018183489305516	0	1.0	0.0
6161	0.006152547130170351	0.000989573921080075	-0.000561739686025958	0.9952298715860335	None	0.25	1	0.4	4	0.7692307692307693	10	0.23809523809523808	0.7692307692307693	14	10	0	0	0	0.7777777777777778	7	9	1.0	15	0.0	1.0	0.08794348268920796	0.5170043577420157	0.09997579746939667	0.5004647919201958	0.4420399487433014	0.5837922453799372	0.8377919062970387	0.5339695459545097	0	0.5714285714285714	0.0
3549	0.0030384504329213427	0.000927853590459934	0.0009233194083878688	0.9911923128032297	None	0.25	1	0.36363636363636365	4	0.7857142857142857	11	0.2222222222222222	0.7857142857142857	15	11	0	0	0	0.8888888888888888	8	9	1.0666666666666667	16	0.0	1.0	0.4690781852938171	0.999979300891711	-0.08738099354921545	0.6038321532679516	0.03281617940967181	0.6377968968431348	0.9212146843944065	0.9806253334982522	0	1.0	0.0
4942	0.0001286632269473136	5.3873802855002685e-05	-4.5310856522842945e-05	0.9997485936854453	None	0.3333333333333333	1	0.5	4	0.7	7	0.2857142857142857	0.7	11	7	0	0	0	0.8571428571428571	6	7	0.8	12	0.0	0.6666666666666666	0.050891958838082084	0.5602279756433717	0.0004016094980965353	0.5007362332613157	0.030116086639249695	0.5102580407734324	0.5522689707658995	0.5238211350180311	0	1.0	0.0
3389	0.0005295909972743512	0.0002507250122550975	0.00025071599415168105	0.9993393333391716	None	0.25	1	0.36363636363636365	4	0.7857142857142857	11	0.2222222222222222	0.7857142857142857	15	11	0	0	0	0.8888888888888888	8	9	1.0666666666666667	16	0.0	1.0	0.09284289428777334	0.5359782769211467	-0.14905302597283848	0.9159631671282952	0.00023637898766850208	0.5715805637166155	0.7323623259079233	0.7191795035109405	0	1.0	0.0
238	None	None	None	None	None	0	0	0.16666666666666666	7	0.8	48	0.7654320987654321	0.13333333333333333	13	8	48	3	0	1.0	9	9	4.133333333333334	62	0.031578947368421054	0.8518518518518519	-0.10983972338268433	0.9808376641403973	0.2047808878955025	0.9049232436947116	-0.1386645693532083	0.5832338813878342	0.9427647684284828	0.8979724323861107	1.0	1.0	0.0
2855	0.00033096277227938646	3.46720242110949e-06	1.1905756330907574e-06	0.9999965885899043	None	0.25	1	0.4	4	0.75	9	0.25925925925925924	0.75	13	9	0	0	0	0.6666666666666666	6	9	0.9333333333333333	14	0.0	1.0	0.09427818192030099	0.5768981825419837	0.09958037966534335	0.5007741372649452	-0.04150971084753369	0.6776446345788735	0.6577280700895781	0.5871120200257095	0	1.0	0.0
2929	0.020590515506336424	0.0019265172014321264	0.001520680926514483	0.9888862709360187	None	0.1111111111111111	1	0.38095238095238093	8	0.5862068965517241	17	0.4305555555555556	0.5517241379310345	24	16	6	2	0	0.8888888888888888	8	9	2.066666666666667	31	0.25	0.23076923076923078	-0.20963008057293941	0.9999254131296331	-0.050375064882470164	0.6774192027358076	0.09975979223766206	0.5004379350122184	0.800630437602567	0.968192227003358	1.0	1.0	0.0
7185	0.0023526045635084893	0.0005309670617363682	-0.0002471456564614536	0.9980296943296157	None	0.25	1	0.4	4	0.7692307692307693	10	0.23809523809523808	0.7692307692307693	14	10	0	0	0	0.7777777777777778	7	9	1.0	15	0.0	1.0	-0.024833609621216148	0.5982723070322005	0.0875418129653634	0.53108596363584	0.09999999999482331	0.500000032245083	0.6394759321736048	0.5434547681210061	0	1.0	0.0
2775	0.004165386097229985	0.0006865962274146081	0.0002176666438929404	0.9957402024291419	None	0.5	2	0.6	6	0.5	6	0.4	0.25	7	3	6	0	0	0.7142857142857143	7	5	0.9333333333333333	14	0.0	0.6666666666666666	0.09998093894679694	0.5027306765306006	0	0.5	-0.09999951812172907	0.5001105481601591	0.6934751969348746	0.5009470828145884	0	1.0	0.0
1338	None	None	None	None	None	0	0	0.2	1	1.0	5	0.4666666666666667	0	1	0	5	11	0	0.6	5	3	0.4666666666666667	7	0.8461538461538461	0	0	0	0	0	0	0	0	0	0	0	0
1749	None	None	None	None	None	0	0	0.36363636363636365	4	0.6428571428571429	9	0.6666666666666666	0.07142857142857142	3	1	12	20	0	0.375	8	3	1.0666666666666667	16	0.7692307692307693	0.9333333333333333	0.00016315305465947752	0.500141146536064	0.09969333711469715	0.5061030244023446	0.021448480330601746	0.5029124806587469	0.605684595879821	0.5030522913038976	0.0	0	0.0
4350	1.781499471119442e-07	1.5255982186055807e-07	-2.168723185255125e-08	0.9999565562233143	None	0.3333333333333333	1	0.4444444444444444	4	0.7272727272727273	8	0.28888888888888886	0.7272727272727273	12	8	0	0	0	0.5555555555555556	5	9	0.8666666666666667	13	0.0	1.0	0.05187281510950433	0.5554344058635644	0.031989614346041015	0.5729384879536281	-0.010000012931913682	0.5013189851536896	0.567105635261219	0.5433723161507186	0	1.0	0.0
1819	None	None	None	None	None	0	0	0.2	1	1.0	5	0.7	0	0	0	6	1	0	0.4	2	5	0.4666666666666667	7	0.0625	0	0	0	0	0	0	0	0	0	0	0	0
1214	None	None	None	None	None	0	0	0.18421052631578946	7	0.8	44	0.7916666666666666	0.7090909090909091	45	39	11	3	0	0.8888888888888888	9	8	3.8	57	0.15	0.9411764705882353	0.06902410266505946	0.6174658468600678	7.902762784127648e-27	0.5000000000000069	-0.17716374611187524	0.9999999586505032	0.759489531398082	0.9970607886871916	0.9777777777777777	1.0	0.0
2872	None	None	None	None	None	0.2857142857142857	2	0.4117647058823529	7	0.6521739130434783	15	0.3968253968253968	0.6521739130434783	22	15	2	0	0	0.7777777777777778	7	9	1.6666666666666667	25	0.0	0.5555555555555556	0.08402230022495985	0.6044497712553315	-0.050820673943636464	0.663930505939953	0	0.5	0.6244716030257532	0.5910481599852015	0	1.0	0.0
6551	0.0013025222135862572	0.0006621897351168974	-0.0006618716911285786	0.9989743738546933	None	0.25	1	0.4	4	0.75	9	0.25925925925925924	0.75	13	9	0	0	0	0.6666666666666666	6	9	0.9333333333333333	14	0.0	1.0	-0.029893407298286413	0.5	-0.2627008153817453	0.995795178468937	0.09999681110444625	0.5054811002377462	0.8176174938156014	0.8617313471081742	0	0	0.0
5675	0.004732080804837921	0.0010992419484096181	0.0010985527534834233	0.9962581807901199	None	0.25	1	0.4	4	0.75	9	0.25925925925925924	0.75	13	9	0	0	0	0.6666666666666666	6	9	0.9333333333333333	14	0.0	1.0	-0.05807497619296011	0.5258730735797223	-0.05652863433937101	0.6044198836813741	0.552481250966758	0.6009026235389442	0.9432087108245247	0.5774325814048765	0	1.0	0.0
14	None	None	None	None	None	0.2	1	0.3333333333333333	4	0.8	12	0.20987654320987653	0.8	16	12	0	0	0	1.0	9	9	1.1333333333333333	17	0.0	1.0	0.0045664217636559295	0.6542335406746356	-0.0510568968287165	0.6305473143522866	-0.10237525030255701	0.5604322169471884	0.6285748880453382	0.6157925659684752	0	1.0	0.0
5110	9.677529640372784e-05	2.6960449776593366e-05	-2.5297178619227145e-06	0.9993901386097106	None	0.25	1	0.4	4	0.75	9	0.25925925925925924	0.75	13	9	0	0	0	0.6666666666666666	6	9	0.9333333333333333	14	0.0	1.0	0.049654508202413544	0.6151743852573628	0.05149770060446636	0.5863900895634496	0.03289119824517746	0.5334567461669918	0.550740622598403	0.5786908654242979	0	0	0.0
3874	0.000246589986408107	2.9215796949327247e-06	2.583567010105317e-06	0.9988021109685951	None	0.25	1	0.4	4	0.7692307692307693	10	0.23809523809523808	0.7692307692307693	14	10	0	0	0	0.7777777777777778	7	9	1.0	15	0.0	1.0	0.09966810665224815	0.5064466813212305	8.36526931057144e-06	0.5000601107652184	0.05495172354725415	0.5598727716646869	0.6016648433665813	0.5222082384979949	0	0.9285714285714286	0.0
4804	0.004549046067713361	0.00023473319897407345	7.27326905428196e-05	0.9968032307234277	None	0.25	1	0.4	4	0.7692307692307693	10	0.23809523809523808	0.7692307692307693	14	10	0	0	0	0.7777777777777778	7	9	1.0	15	0.0	1.0	3.686324440850788e-22	0.5000000000000002	0.049118537403591865	0.5635009526040426	0.09999042371301772	0.5301249694303501	0.6029408873563913	0.531294774611211	0	1.0	0.0
3548	0.004805168813387409	0.0001322117751550025	7.902582989285577e-05	0.9868754886034589	None	0.25	1	0.4	4	0.75	9	0.25925925925925924	0.75	13	9	0	0	0	0.6666666666666666	9	6	0.9333333333333333	14	0.0	1.0	0.0001624130972645152	0.5057085696337071	0.07349656759173043	0.6637476586086345	-0.06599620583796023	0.5	0.6386900936657928	0.5583064790660608	0	0.6923076923076923	0.0
3023	0.00025662180126535724	2.3202380934625302e-06	1.8993719569833518e-06	0.9999975590244125	None	0.3333333333333333	1	0.5	4	0.6666666666666666	6	0.3055555555555556	0.6666666666666666	10	6	0	0	0	1.0	6	6	0.7333333333333333	11	0.0	0.8	-0.05755178583814178	0.517837188350135	-0.0626591795117127	0.6803341281785251	1.8023294998198527	0.5000000000000009	0.9998444774188088	0.5684579193206121	0	0.1	0.0
70	None	None	None	None	None	0	0	0.5	2	0.75	3	0.5	0.75	5	3	0	0	0	0.75	4	3	0.4	6	0.0	0	0.49459444981619427	0.7830118256858487	0.08904705890588115	0.5498585249550226	0.23515277914008315	0.5648076550833718	0.8413954992801023	0.6413819055621349	0	1.0	0.0
4476	0.0008341818950548442	0.0001566480217964925	7.780802935951063e-06	0.9990307163388101	None	0.25	1	0.4	4	0.7692307692307693	10	0.23809523809523808	0.7692307692307693	14	10	0	0	0	0.7777777777777778	9	7	1.0	15	0.0	1.0	3.0477530686419307e-07	0.5436899091723466	0.049792353786802544	0.5507856513681845	-0.07644514234985444	0.665097706480834	0.6204746844830207	0.5878414219147546	0	1.0	0.0
1809	None	None	None	None	None	0.3076923076923077	4	0.5357142857142857	15	0.425	17	0.5833333333333334	0.35	29	14	12	0	0	0.8888888888888888	9	8	2.8	42	0.0	0.7777777777777778	0.07528383349338295	0.5338501211530613	0.39197475803125476	0.7814108912122498	0.09279719327201921	0.9782354177827984	0.8790974871557286	0.85047446667161	0	1.0	0.0
522	None	None	None	None	None	0	0	0.16666666666666666	4	0.8181818181818182	27	0.7291666666666666	0	0	0	34	0	0	0.75	8	6	2.3333333333333335	35	0.0	0.8888888888888888	0	0	0	0	0	0	0	0	0	0	0
476	None	None	None	None	None	0	0	0.14285714285714285	2	0.8888888888888888	16	1.0	0	0	0	19	1	0	0.8	5	4	1.3333333333333333	20	0.023809523809523808	0.6666666666666666	0	0	0	0	0	0	0	0	0	0	0
5369	2.8601534057151428e-08	2.7855381874688992e-08	1.0345344637422287e-09	0.9999965247312578	None	0.25	1	0.4	4	0.75	9	0.25925925925925924	0.75	13	9	0	0	0	0.6666666666666666	6	9	0.9333333333333333	14	0.0	1.0	-0.08355435037545841	0.5042086107954856	0.07777816713344558	0.5243939527105209	7.902762784127648e-27	0.5	0.6612134401381968	0.5095395239992686	0	1.0	0.0
1625	None	None	None	None	None	0	0	0.5	2	0.6666666666666666	2	0.5555555555555556	0.6666666666666666	4	2	0	0	0	1.0	3	3	0.3333333333333333	5	0.0	0	4.847586476250672e-10	0.5000000040612722	0.07857587158369347	0.6517856962600062	-0.09996585324291234	0.5000542667254885	0.6750918795139618	0.5520700956076272	0	1.0	0.0
4803	0.005397525439320572	0.0009371949054768125	0.0005843273583194491	0.9972649320891878	None	0.25	1	0.4	4	0.75	9	0.25925925925925924	0.75	13	9	0	0	0	0.6666666666666666	6	9	0.9333333333333333	14	0.0	1.0	0.040337576063200715	0.5736074614368943	0.09121492929686746	0.5226468484001909	0.5112375878674265	0.5857132264467012	0.8907496521883232	0.5608228137422102	0	1.0	0.0
6160	0.00043486328102432877	2.323451635069893e-05	-2.1458385107356652e-05	0.99906521762478	None	0.25	1	0.4	4	0.7692307692307693	10	0.23809523809523808	0.7692307692307693	14	10	0	0	0	0.7777777777777778	7	9	1.0	15	0.0	1.0	-0.4748367368105099	0.756353990817383	0.008268466652309299	0.5004068025226559	0.018342850092923774	0.507177264281484	0.9090766631134095	0.595731416120114	0	0	0.0
6817	0.010035953399901432	0.005305957653576781	-0.005006607504477066	0.9916953096797265	None	0.25	1	0.4	4	0.7692307692307693	10	0.23809523809523808	0.7692307692307693	14	10	0	0	0	0.7777777777777778	7	9	1.0	15	0.0	1.0	0.06363815578256532	0.6469479389345537	0.09310915811346471	0.5131207250118733	0.8536906098271677	0.7153858656766877	0.976274685784297	0.6286923330233022	0	0	0.0
2704	0.0009159631002687167	5.776801156196061e-05	-3.286536996057358e-05	0.999456023265805	None	0.5	1	0.6666666666666666	4	0.5714285714285714	4	0.36	0.5714285714285714	8	4	0	0	0	1.0	5	5	0.6	9	0.0	1.0	0.011640143571845996	0.5421265510932688	0.09998023729970185	0.5001598585898687	0.15369551731514822	0.578055702445995	0.6470534078520895	0.5402744731503457	0	1.0	0.0
3683	0.0016144752243689733	0.0003302229169803084	-4.559876208486064e-05	0.9989027050640336	None	0.5	1	0.6666666666666666	4	0.5	3	0.4444444444444444	0.5	7	3	0	0	0	0.5	6	3	0.5333333333333333	8	0.0	1.0	0.02129835186522546	0.6210008421298847	0.1652728262912821	0.7336291549157827	0.08197127908639304	0.5079426327495428	0.7099041945061372	0.6254849491694885	0	0.7142857142857143	0.0
1762	None	None	None	None	None	0	0	0.375	3	0.7777777777777778	7	0.34375	0.7777777777777778	10	7	0	0	0	0.5	4	8	0.7333333333333333	11	0.0	0.8571428571428571	0.11603907430918518	0.9025414586354285	-0.7896495853888699	0.9999999254322267	0.06879402764089584	0.5716762466913051	0.9922325635240539	0.9981828723549895	0	1.0	0.0
4072	0.004686013603102351	0.0022481626274798135	-0.0012617915019600098	0.9952066628619879	None	0.25	1	0.36363636363636365	4	0.7857142857142857	11	0.2222222222222222	0.7857142857142857	15	11	0	0	0	0.8888888888888888	8	9	1.0666666666666667	16	0.0	1.0	0.09990483102684751	0.5018864118013479	0.07722221026502019	0.6017149760978967	-0.09960857928213748	0.9980976537338946	0.7112940887058214	0.902704418935585	0	1.0	0.0
7034	0.002259263606985707	0.001555088536407396	0.0015432403145205537	0.9862191774314867	None	0.25	1	0.4	4	0.7692307692307693	10	0.23809523809523808	0.7692307692307693	14	10	0	0	0	0.7777777777777778	7	9	1.0	15	0.0	1.0	-0.7515697783816604	0.9946562660078957	0.0671620253679199	0.5753055204631768	-0.003445964877654496	0.6604184001347341	0.9717747166932978	0.88745996184305	0	0	0.0
375	None	None	None	None	None	0	0	0.4	2	0.8	4	0.4666666666666667	0.8	6	4	0	2	0	0.6	3	5	0.4666666666666667	7	1.0	0	0.03972091732239489	0.5164884344432188	0.043617669635373786	0.5850759227772008	-0.09974365552970312	0.5011811764487147	0.6624505959724135	0.5344742513063931	1.0	1.0	0.0
3041	None	None	None	None	None	0.16666666666666666	1	0.6428571428571429	9	0.2631578947368421	5	0.4666666666666667	0.15789473684210525	11	3	9	0	0	0.5555555555555556	9	5	1.4	21	0.0	0.6666666666666666	0.04498281497634401	0.5723792778307599	0.08901199742175497	0.547264522773397	-0.09999965306188899	0.5000035344316957	0.6959746064159018	0.540014543542719	0	0.36363636363636365	0.0
5010	0.0008241475362526219	0.000439265435801215	0.0004172894651672043	0.9994376107729009	None	0.25	1	0.4	4	0.75	9	0.25925925925925924	0.75	13	9	0	0	0	0.6666666666666666	6	9	0.9333333333333333	14	0.0	1.0	0.0349836515022027	0.5093125682407198	0.21199114617423837	0.563474839001405	0.04980644098310046	0.6848061592041516	0.6871870538052446	0.5881105008214214	0	0	0.0
7290	2.941225041187356e-08	2.8379813443274553e-08	1.0014682661186986e-09	0.9999966822731199	None	0.25	1	0.4	4	0.75	9	0.25925925925925924	0.75	13	9	0	0	0	0.6666666666666666	6	9	0.9333333333333333	14	0.0	1.0	0.031662125125530335	0.5038531103549018	0.00039891519093631386	0.5438030531573697	0	0.5	0.5372441501740363	0.5159175590422054	0	1.0	0.0
2952	0.0004370505025879038	0.00011512731218475667	-8.047170934051143e-05	0.9995453719852361	None	0.5	1	0.6666666666666666	4	0.5714285714285714	4	0.42857142857142855	0.5714285714285714	8	4	0	0	0	0.42857142857142855	7	3	0.6	9	0.0	1.0	0.03752070537456979	0.5098254795003951	0.03596097104050984	0.5727183896041692	0.0999742520061428	0.5	0.5738196292771859	0.5276598826483796	0	1.0	0.0
330	None	None	None	None	None	0.1	1	0.36363636363636365	8	0.5806451612903226	18	0.5238095238095238	0.2903225806451613	14	9	18	8	0	0.7777777777777778	9	7	2.2	33	0.22857142857142856	0.6153846153846154	0.04806928638516988	0.5078017089967952	-0.027685659459471046	0.6713585452001061	-0.061334936388203906	0.687421803670511	0.6383162483697579	0.6250907690308408	1.0	1.0	0.0
7255	0.007451821532012128	0.004533536427105101	-0.004521424976636308	0.9915575926276403	None	0.25	1	0.36363636363636365	4	0.7857142857142857	11	0.2222222222222222	0.7857142857142857	15	11	0	0	0	0.8888888888888888	9	8	1.0666666666666667	16	0.0	1.0	0.09850184836520144	0.5056744392923156	0.006679395391686884	0.5309775343336277	0.0999999999768367	0.5000000034711045	0.6062004832345318	0.5122282102611151	0	1.0	0.0
5709	3.731923801350078e-08	3.648031416423071e-08	1.3328520643628908e-08	0.9999937146761247	None	0.25	1	0.4	4	0.75	9	0.25925925925925924	0.75	13	9	0	0	0	0.6666666666666666	6	9	0.9333333333333333	14	0.0	1.0	0.37281275435852085	0.6944837656590891	0.026556441569581167	0.5790302522531879	2.5321999297370777e-05	0.5005715630962203	0.8354226770612591	0.5940536494544326	0	1.0	0.0
7323	2.1608160289418494e-08	2.1599684725114496e-08	1.1656302196756077e-09	0.999997578175043	None	0.25	1	0.4	4	0.7692307692307693	10	0.23809523809523808	0.7692307692307693	14	10	0	0	0	0.7777777777777778	7	9	1.0	15	0.0	1.0	-0.05564923777481836	0.5438915940317064	0.12541023293923384	0.6120378104370338	0	0.5	0.6719506907004545	0.55246496758394	0	1.0	0.0
5488	0.00018106878004162113	1.7644916929108473e-06	-5.858064801363985e-07	0.9999974681370327	None	0.25	1	0.4	4	0.7692307692307693	10	0.23809523809523808	0.7692307692307693	14	10	0	0	0	0.7777777777777778	7	9	1.0	15	0.0	1.0	0.09983294148566113	0.5026012425183289	0.0045493829012753905	0.5121245373093747	0.03512415873570279	0.5907276191418209	0.6012763131973975	0.5354310864026689	0	1.0	0.0
6084	0.00374413788349724	0.00029662191643237406	-0.00028989870953511894	0.9978516146520015	None	0.25	1	0.4	4	0.7692307692307693	10	0.23809523809523808	0.7692307692307693	14	10	0	0	0	0.7777777777777778	7	9	1.0	15	0.0	1.0	0.06229578916320751	0.5	-0.09096807066907589	0.5090544440147472	0.20399564642273632	0.6274902728146264	0.7696944756694579	0.5463405232329664	0	0	0.0
3939	0.00304050617798669	0.00014935745747370516	0.00011529100307758935	0.9942932370529328	None	0.2	1	0.3333333333333333	4	0.8	12	0.20987654320987653	0.8	16	12	0	0	0	1.0	9	9	1.1333333333333333	17	0.0	1.0	2.80959370896595e-16	0.500000000001112	0.06631183853373221	0.6113899373049085	0.08112695295183579	0.6649234646108085	0.5980581277381574	0.5937502113055318	0	0.9375	0.0
7114	0.00559167991340763	0.0029424753626127536	-0.0029416282276136293	0.9947002167863853	None	0.25	1	0.4	4	0.7692307692307693	10	0.23809523809523808	0.7692307692307693	14	10	0	0	0	0.7777777777777778	9	7	1.0	15	0.0	1.0	0.08846587841724367	0.577773936111027	0.007459999341621346	0.5342231019707191	0.09980747204890095	0.5393746818861036	0.5954555543449396	0.5505413079782019	0	1.0	0.0
7064	2.8016783925531347e-08	2.7101621938946496e-08	-2.520213260162048e-09	0.999996276459889	None	0.25	1	0.4	4	0.75	9	0.25925925925925924	0.75	13	9	0	0	0	0.6666666666666666	6	9	0.9333333333333333	14	0.0	1.0	0.6165446141331692	0.9557485840162776	-0.09983237627396466	0.5049993555038206	3.2018617464145647e-12	0.5000000485972111	0.9593098978520976	0.7370842576180142	0	1.0	0.0
5467	0.004033518975744403	0.0021920549614716403	0.00114502532470472	0.9986826182276971	None	0.25	1	0.4	4	0.7692307692307693	10	0.23809523809523808	0.7692307692307693	14	10	0	0	0	0.7777777777777778	7	9	1.0	15	0.0	1.0	0.065848418266275	0.5000000000000001	0.007620507637016929	0.5302389932829803	-0.09999215849170083	0.5012003401401118	0.6652944423035476	0.5104905549535786	0	1.0	0.0
2064	None	None	None	None	None	0	0	0.5	2	0.75	3	0.6	0.75	5	3	0	0	0	0.4	2	5	0.4	6	0.0	0	0.0739261066473258	0.6198679040600851	0.09979410155515178	0.5001443384615417	0.0984719555845296	0.5039938688777765	0.5463867575541144	0.5420289856588583	0	1.0	0.0
2306	None	None	None	None	None	0	0	0.058823529411764705	1	1.0	23	1.0	0	0	0	24	0	0	1.0	5	5	1.6666666666666667	25	0.0	0	0	0	0	0	0	0	0	0	0	0	0
5492	0.001892459581503661	0.000862146291449671	0.0008527815894485144	0.9975937955543965	None	0.25	1	0.4	4	0.7692307692307693	10	0.23809523809523808	0.7692307692307693	14	10	0	0	0	0.7777777777777778	7	9	1.0	15	0.0	1.0	0.0992776873576531	0.5	0.09999420356182681	0.519566145207228	0.09999974761150468	0.5000035582010534	0.5008496134918957	0.5065261960315586	0	1.0	0.0
7245	0.0007030058919420657	1.8054635045087725e-06	-1.4112846355187018e-06	0.9999971584967373	None	0.25	1	0.4	4	0.7692307692307693	10	0.23809523809523808	0.7692307692307693	14	10	0	0	0	0.7777777777777778	9	7	1.0	15	0.0	1.0	-0.04626933777971179	0.5814600148373499	0.09999941577222857	0.5000088829438524	0.3985982165849006	0.524111414650536	0.8642814789207891	0.5353845693963332	0	0	0.0
342	None	None	None	None	None	0	0	1.0	1	0	0	1.0	0	1	0	0	0	0	0.5	2	1	0.13333333333333333	2	0.0	0	0	0	0	0	0	0	0	0	0	0	0
7308	9.282156975261845e-08	8.867092101385116e-08	9.51626887097766e-09	0.9999830486779622	None	0.25	1	0.4	4	0.75	9	0.25925925925925924	0.75	13	9	0	0	0	0.6666666666666666	6	9	0.9333333333333333	14	0.0	1.0	0.09946364564216145	0.5007040644797889	-0.022651678422904307	0.6047725544891	0.00037759414123717834	0.5021970431965662	0.6299206772249183	0.5363520387902464	0	1.0	0.0
2223	None	None	None	None	None	0	0	0.5714285714285714	4	0.25	2	0.5	0.125	5	1	4	0	0	0.8	5	4	0.6666666666666666	10	0.0	0.4	0.13948411380988743	0.6123592573298892	0.08776511330049953	0.543268916520947	0.09968478116442708	0.5003273785149881	0.5900107131636216	0.5524776350626033	0	0	0.0
2423	None	None	None	None	None	1.0	1	1.0	4	0.25	1	0.5	0.25	5	1	0	0	0	0.75	3	4	0.4	6	0.0	1.0	0.08241321025622417	0.5880009847467722	0.09964335143292241	0.5010721784071168	0.07636916377086489	0.5114500895916795	0.5293702656013006	0.5337655927610956	0	0	0.0
7305	0.0016156900889639967	0.00022135315268378118	-0.00019980706430398207	0.9986934422775683	None	0.25	1	0.4	4	0.7692307692307693	10	0.23809523809523808	0.7692307692307693	14	10	0	0	0	0.7777777777777778	7	9	1.0	15	0.0	1.0	4.600368299035043e-05	0.5	0.14059172791608687	0.9851409261666771	0.1203263395136442	0.9018764069756545	0.7648764898522022	0.8944925066211621	0	0	0.0
6056	0.013190125803218499	0.0003019318761360842	0.0002787881476747066	0.9553497769418882	None	0.25	1	0.4	4	0.7692307692307693	10	0.23809523809523808	0.7692307692307693	14	10	0	0	0	0.7777777777777778	9	7	1.0	15	0.0	1.0	0.5838893696453272	0.999916367208834	0.16396236275492657	0.5125570816028905	0.09999594696106229	0.5064172122467004	0.9444740617494128	0.9591039819440362	0	0	0.0
5754	2.256008353783111e-08	2.1594114116231063e-08	-2.1587519412302628e-08	0.9999973183120082	None	0.25	1	0.4	4	0.7692307692307693	10	0.23809523809523808	0.7692307692307693	14	10	0	0	0	0.7777777777777778	9	7	1.0	15	0.0	1.0	0.09930710787521409	0.5010205916262706	0.09752402531536251	0.5094786496932967	3.044216512239861e-14	0.5000000413930887	0.6138050162444838	0.503500082778091	0	0	0.0
6022	0.0008718562765929877	0.0006192188489714397	0.00027904199202543993	0.9997482471944301	None	0.25	1	0.4	4	0.7692307692307693	10	0.23809523809523808	0.7692307692307693	14	10	0	0	0	0.7777777777777778	9	7	1.0	15	0.0	1.0	0.03007448661000355	0.5076455227150392	0.0027585116050422957	0.5344187633403162	0.09999709665120617	0.5001791749378586	0.6005615591739459	0.514095789838779	0	0	0.0
7369	0.0006745039612311663	0.0005471455159354447	0.000342016299388976	0.9991535450986281	None	0.25	1	0.36363636363636365	4	0.7857142857142857	11	0.2222222222222222	0.7857142857142857	15	11	0	0	0	0.8888888888888888	8	9	1.0666666666666667	16	0.0	1.0	-0.013032603610841206	0.6331446488726827	0.089969906079747	0.5453484782362256	-0.006191011285188971	0.6329001822157766	0.6282836901648833	0.604464242290457	0	0	0.0
4911	0.0041698180052404865	0.001771352211713526	0.001740944073526856	0.9964122579186566	None	0.25	1	0.4	4	0.75	9	0.25925925925925924	0.75	13	9	0	0	0	0.6666666666666666	6	9	0.9333333333333333	14	0.0	1.0	0.04306338544649016	0.5146356940567616	0.017992738715123528	0.5719138752080419	0.5457830958291742	0.5819659811704747	0.922745886287588	0.5563489969161666	0	1.0	0.0
5774	0.0037268986665743033	0.0025477524721556266	0.00019779515567507435	0.9965077181619945	None	0.25	1	0.4	4	0.7692307692307693	10	0.23809523809523808	0.7692307692307693	14	10	0	0	0	0.7777777777777778	7	9	1.0	15	0.0	1.0	0.09997172609911069	0.5001524093590416	-0.08883680500007198	0.6029283490227746	0.051934523552263356	0.6844787543952202	0.6968877069347347	0.5981047159054751	0	0	0.0
6351	0.007914442646619575	0.002816507946395155	0.002790128475680817	0.992337685789653	None	0.25	1	0.4	4	0.75	9	0.25925925925925924	0.75	13	9	0	0	0	0.6666666666666666	6	9	0.9333333333333333	14	0.0	1.0	0.09999901021656683	0.50000061195903	0.03896102854111956	0.5781051961875426	-0.017459232454857372	0.6666245377796453	0.6225860228953465	0.5832153003011469	0	1.0	0.0
7526	8.311514118689252e-05	4.778528607407231e-07	-4.3133260886645274e-08	0.9999884748843325	None	0.25	1	0.4	4	0.75	9	0.25925925925925924	0.75	13	9	0	0	0	0.6666666666666666	6	9	0.9333333333333333	14	0.0	1.0	0.08126597819945681	0.5014933113738632	0.09208225961719854	0.5144085912648555	0.024794204441750175	0.5196865473177572	0.5709304335267448	0.5118653143790883	0	0	0.0
5164	0.008280750718517423	0.0005059303155535695	-0.00047816447573372504	0.9965425208280865	None	0.25	1	0.4	4	0.7692307692307693	10	0.23809523809523808	0.7692307692307693	14	10	0	0	0	0.7777777777777778	9	7	1.0	15	0.0	1.0	-0.05249385007157279	0.6508256815978342	0.060803607996156916	0.5971021803619216	0.4790501921955073	0.7198230524593513	0.9063912979074971	0.657735707204993	0	0.07142857142857142	0.0
1674	None	None	None	None	None	0	0	0.3333333333333333	3	0.7272727272727273	8	0.52	0.7272727272727273	11	8	1	3	0	1.0	5	5	0.8666666666666667	13	1.0	0	6.510164014590882e-13	0.5000005456364334	-0.06250707934736759	0.5082856520239207	3.5051534231130235e-10	0.5000017085238234	0.5731368866551334	0.5027628601277888	0.2727272727272727	0.45454545454545453	0.0
6042	0.006892784729856573	0.0033464531449908298	0.0033458572153438533	0.990123545039361	None	0.25	1	0.4	4	0.75	9	0.25925925925925924	0.75	13	9	0	0	0	0.6666666666666666	6	9	0.9333333333333333	14	0.0	1.0	0.06157050330576484	0.6396463028031406	0.024126483900790092	0.578745888828753	0.16910389393596792	0.5287082360056727	0.6588419288082816	0.5830901978655738	0	1.0	0.0
3130	0.005349591715504801	0.0005071982279343352	-0.00015081073904896512	0.9761664491838796	None	0.14285714285714285	1	0.5	8	0.5	11	0.5714285714285714	0.4090909090909091	17	9	6	4	0	0.8571428571428571	6	7	1.6	24	0.5	0.2222222222222222	0.26719314983907305	0.9999999485071924	0.007709514434701555	0.6611307560630953	0.09999155352601803	0.5000076390148458	0.8395391357875787	0.997031514547883	0.8529411764705883	0.8823529411764706	0.0
2324	None	None	None	None	None	0	0	0.45454545454545453	5	0.42857142857142855	6	0.45714285714285713	0	0	0	15	1	0	0.7142857142857143	5	7	1.0666666666666667	16	0.029411764705882353	0.15384615384615385	0	0	0	0	0	0	0	0	0	0	0
1287	None	None	None	None	None	0	0	0.6666666666666666	4	0.2857142857142857	2	0.5625	0	4	0	4	0	0	1.0	4	4	0.6	9	0.0	0.4	0	0	0	0	0	0	0	0	0	0	0
3214	0.0018832816551869788	0.0002658563565117683	-0.00010373778536149475	0.9969942464878253	None	0.25	1	0.4	4	0.75	9	0.25925925925925924	0.75	13	9	0	0	0	0.6666666666666666	6	9	0.9333333333333333	14	0.0	1.0	3.8078402226910014e-09	0.5000000070148698	0.09766904015031912	0.5243516815206609	0.04010884575694036	0.5	0.5988914310810216	0.5081229419909541	0	1.0	0.0
1877	None	None	None	None	None	0	0	0.6666666666666666	2	0.5	1	0.6666666666666666	0	1	0	2	4	0	0.6666666666666666	3	2	0.26666666666666666	4	0.5714285714285714	0	0	0	0	0	0	0	0	0	0	0	0
4929	0.0053996462103577106	0.0025639362021578275	0.002563788585335126	0.9941092824655162	None	0.25	1	0.4	4	0.7692307692307693	10	0.23809523809523808	0.7692307692307693	14	10	0	0	0	0.7777777777777778	7	9	1.0	15	0.0	1.0	0.09808917339582063	0.5068115426735477	0.11467201385480659	0.509976392178337	-0.0999218170177198	0.5009829932660254	0.7264401679736963	0.5059239478037184	0	0	0.0
1999	None	None	None	None	None	0	0	0.4	4	0.5833333333333334	7	0.4666666666666667	0	0	0	13	0	0	0.8333333333333334	6	5	0.9333333333333333	14	0.0	0	0	0	0	0	0	0	0	0	0	0	0
835	None	None	None	None	None	0	0	0.5	2	0.6666666666666666	2	0.5555555555555556	0	0	0	4	0	0	1.0	3	3	0.3333333333333333	5	0.0	0	0	0	0	0	0	0	0	0	0	0	0
736	None	None	None	None	None	0	0	0.4166666666666667	5	0.6	9	0.4722222222222222	0.4	10	6	6	2	0	0.4444444444444444	4	9	1.1333333333333333	17	0.16666666666666666	0.5714285714285714	0.09997703052456161	0.5002159883523045	0.03522011279108563	0.6345445196606975	-0.08583146659529417	0.5648559663714218	0.6947189235565	0.5673809846050841	1.0	1.0	0.0
5119	0.002274112026467241	0.001142545469085202	0.0011369922786820363	0.9980757843690192	None	0.25	1	0.4	4	0.7692307692307693	10	0.23809523809523808	0.7692307692307693	14	10	0	0	0	0.7777777777777778	9	7	1.0	15	0.0	1.0	0.010038795348748564	0.5456422807005861	0.05693574932329491	0.5272127392306745	0.0999862215103361	0.5025973020404796	0.5922336901637053	0.5251809043914056	0	0.9285714285714286	0.0
7270	0.0018573590691158609	0.0017326028725713572	-0.0017326022741139466	0.9985755368233238	None	0.25	1	0.4	4	0.7692307692307693	10	0.23809523809523808	0.7692307692307693	14	10	0	0	0	0.7777777777777778	7	9	1.0	15	0.0	1.0	3.583199793925986e-05	0.5006282517265845	-0.051389369490282985	0.5287897234087472	0.026178188302540983	0.5804586614638779	0.5735119161916855	0.5368046385899621	0	1.0	0.0
3418	1.4549274966716463e-06	3.2679126796332265e-07	-3.2641293676010506e-07	0.9998308913173733	None	0.3333333333333333	1	0.5	4	0.6666666666666666	6	0.3055555555555556	0.6666666666666666	10	6	0	0	0	1.0	6	6	0.7333333333333333	11	0.0	0.8	0.09980008699499024	0.5025603811649336	0.00011567832639104796	0.5687193508173713	0	0.5	0.6144697410455541	0.5238876056434127	0	1.0	0.0
521	None	None	None	None	None	0	0	1.0	2	0.0	0	0.75	0	1	0	1	5	0	1.0	2	2	0.2	3	1.0	0	0	0	0	0	0	0	0	0	0	0	0
1768	None	None	None	None	None	0	0	0.5	3	0.5	3	0.5333333333333333	0.5	6	3	1	3	0	0.6	3	5	0.5333333333333333	8	1.0	0	-0.053443568863082415	0.6198479268537184	-0.09951504865714089	0.5003920951244907	1.7427757040148668e-25	0.5	0.6026781005939609	0.5407818007035794	0.0	0	0.0
2875	0.00035749008259628677	0.00014990751748478691	-2.25565610811991e-05	0.9978132582054099	None	0.5	1	0.6666666666666666	4	0.5714285714285714	4	0.36	0.5714285714285714	8	4	0	0	0	1.0	5	5	0.6	9	0.0	1.0	0.43296172954566164	0.5931227969395446	-0.04127135154831339	0.6521333757058071	-0.047477067931276665	0.5317514349132411	0.9063483255888471	0.5932697399741291	0	1.0	0.0
6146	0.013899884154160607	0.012903240767853501	0.012901278806951202	0.9911577526841361	None	0.25	1	0.4	4	0.7692307692307693	10	0.23809523809523808	0.7692307692307693	14	10	0	0	0	0.7777777777777778	7	9	1.0	15	0.0	1.0	0.09051121702643478	0.5270298450008472	-0.05601102575234366	0.5382831362985209	0.10694952710659575	0.5780930125349153	0.6881568461652386	0.5479032570215001	0	0	0.0
1743	None	None	None	None	None	0.11764705882352941	2	0.2972972972972973	11	0.660377358490566	35	0.7638888888888888	0.2830188679245283	25	15	29	2	0	0.8888888888888888	8	9	3.6666666666666665	55	0.038461538461538464	0.7755102040816326	0.004893235299133041	0.5421760240770543	-0.09966684294493208	0.5115174288565253	0.002866040240680665	0.5163084025014577	0.6223310664806405	0.5233530433669151	0.94	1.0	0.0
1252	None	None	None	None	None	0	0	0.3333333333333333	4	0.625	10	0.5	0	0	0	17	0	0	1.0	6	6	1.2	18	0.0	0.8333333333333334	0	0	0	0	0	0	0	0	0	0	0
2284	None	None	None	None	None	1.0	1	1.0	4	0.25	1	0.5	0.25	5	1	0	0	0	0.75	3	4	0.4	6	0.0	1.0	-0.08711987116323758	0.5418340473292834	0.09217693229854765	0.6059303719396869	1.9455631132275134e-08	0.500010181375193	0.6953755655927585	0.5496695171740725	0	1.0	0.0
3830	0.0019711982142557706	0.0007474556485627067	0.0005844129705050353	0.9971849448870833	None	0.25	1	0.4	4	0.7692307692307693	10	0.23809523809523808	0.7692307692307693	14	10	0	0	0	0.7777777777777778	7	9	1.0	15	0.0	1.0	0.09999666575636383	0.5000553769518961	-0.0999880588659312	0.5000489830330497	-0.06768405115623546	0.5523234556192289	0.7061226226065943	0.5175328345984224	0	0.9285714285714286	0.0
7033	0.01078332655169251	0.009869361051204964	0.009862710152818399	0.9922939583094934	None	0.25	1	0.4	4	0.7692307692307693	10	0.23809523809523808	0.7692307692307693	14	10	0	0	0	0.7777777777777778	7	9	1.0	15	0.0	1.0	0.06754342791096897	0.5406336728144343	0.060711483416476066	0.547871556941123	0.4320845664682473	0.7245277087722403	0.8453905550502547	0.6084179883492864	0	0	0.0
7435	0.0011296750163534255	0.00021801317969028647	0.00021630256686155184	0.9983660671933	None	0.25	1	0.4	4	0.75	9	0.25925925925925924	0.75	13	9	0	0	0	0.6666666666666666	6	9	0.9333333333333333	14	0.0	1.0	0.03385885357829248	0.6260332627152165	-0.16469350466197033	0.7857073181499963	-0.0999999866186511	0.5000000116271985	0.6787536398479194	0.6467596638953133	0	1.0	0.0
4971	0.002631706189047494	0.0012750169510072679	0.001272283031910373	0.9981344070836644	None	0.25	1	0.4	4	0.75	9	0.25	0.75	13	9	0	0	0	0.875	8	7	0.9333333333333333	14	0.0	1.0	-0.09004655463844881	0.6727687016250781	0.05378029875472411	0.6116614483264444	0.10113905093026813	0.8995031793804389	0.6918267670455318	0.7544059690480597	0	0.07692307692307693	0.0
3844	0.004075804070182066	0.0007891146613148293	-0.0005046211553293806	0.9925418830913932	None	0.3333333333333333	1	0.4444444444444444	4	0.7272727272727273	8	0.2653061224489796	0.7272727272727273	12	8	0	0	0	1.0	7	7	0.8666666666666667	13	0.0	0.6666666666666666	5.795875749327807e-07	0.50100238597196	0.07533452238082504	0.67709783959037	0.2656111181132723	0.6517563575375982	0.7594001172307318	0.6123215920049158	0	1.0	0.0
6290	0.004927670879324574	0.0040926308406826145	0.003974810063169535	0.9978703603634492	None	0.25	1	0.4	4	0.7692307692307693	10	0.23809523809523808	0.7692307692307693	14	10	0	0	0	0.7777777777777778	7	9	1.0	15	0.0	1.0	0.09898800419628265	0.5051223946470558	-0.04484147198944473	0.652825252950849	0.09999488926395857	0.5066769272821517	0.6635029314122183	0.5563167561101711	0	0	0.0
3282	2.308279556151081e-08	2.221057581355381e-08	-5.252992307219719e-10	0.9999973253848827	None	0.3333333333333333	1	0.5	4	0.6666666666666666	6	0.3142857142857143	0.6666666666666666	10	6	0	0	0	0.7142857142857143	7	5	0.7333333333333333	11	0.0	1.0	-0.13663429361768348	1.0	0.07377002081900974	0.528835326130688	3.531018178161155e-13	0.5000000087430007	0.7126965626794077	0.999998229192955	0	0	0.0
5715	2.2307181800943053e-08	2.1837172945154165e-08	1.1005905593715523e-09	0.9999974186022084	None	0.25	1	0.4	4	0.7692307692307693	10	0.23809523809523808	0.7692307692307693	14	10	0	0	0	0.7777777777777778	7	9	1.0	15	0.0	1.0	0.025261040195001583	0.5660581235788906	0.09484615850938012	0.5390655122969886	0	0.5	0.5991518126948367	0.535139255284139	0	1.0	0.0
3618	None	None	None	None	None	0.1	1	0.4090909090909091	9	0.5483870967741935	17	0.5892857142857143	0.41935483870967744	21	13	11	7	0	0.875	8	7	2.2	33	0.3888888888888889	0.4	-0.06561537092632029	0.5499208570342108	0.08323126838477207	0.634146481860089	0.09998767382812401	0.5000141404664696	0.676633996444528	0.5622137845106192	1.0	1.0	0.0
6150	1.3613505842685554e-08	1.3586430274799322e-08	1.8045470670208237e-09	0.9999986393826361	None	0.25	1	0.36363636363636365	4	0.7857142857142857	11	0.2222222222222222	0.7857142857142857	15	11	0	0	0	0.8888888888888888	8	9	1.0666666666666667	16	0.0	1.0	0.0991823924457497	0.5201880872480965	-0.09087615625526568	0.6640398508368508	7.902762784127648e-27	0.5	0.6606588894468765	0.5631727544462822	0	1.0	0.0
344	None	None	None	None	None	0.125	1	0.4444444444444444	8	0.52	13	0.75	0.28	15	7	11	5	0	1.0	6	6	1.8	27	0.2777777777777778	0.2727272727272727	0.00012448362251998437	0.5027080596299365	0.06799698075462883	0.5735695824788101	0.03695005551377581	0.5207813569081496	0.5686158971134441	0.532490464879282	1.0	1.0	0.0
3134	None	None	None	None	None	0.2222222222222222	4	0.4473684210526316	17	0.4909090909090909	27	0.7037037037037037	0.4727272727272727	43	26	13	0	0	1.0	9	9	3.8	57	0.0	0.8235294117647058	-0.09999999997142947	0.5000000158553499	0.09812436793062801	0.6061184379692955	0.0027402936144011953	0.5021843795825667	0.69188469722856	0.5365814174221175	0	0.8837209302325582	0.0
828	None	None	None	None	None	0.2857142857142857	2	0.375	6	0.6363636363636364	14	0.5333333333333333	0.5454545454545454	18	12	5	0	0	0.5555555555555556	9	5	1.6	24	0.0	0.7368421052631579	-0.06147995661471186	0.6009649298951686	-0.018651697147594494	0.6675464254888155	0.23282868233417497	0.648992803411993	0.7988570806066866	0.6396250118535111	0	1.0	0.0
2254	None	None	None	None	None	0.3333333333333333	2	0.6428571428571429	9	0.3684210526315789	7	0.7	0.21052631578947367	11	4	9	11	0	0.8333333333333334	6	5	1.4	21	0.7333333333333333	0.75	0.05337718312857533	0.5818648107769522	0.04011575876965663	0.5827561061308527	0.09251717423390038	0.5094448258892618	0.5703885501006104	0.5582604088117524	1.0	1.0	0.0
5548	0.004464800819070934	0.0019499920586792995	0.0008174289489890018	0.9971098526076304	None	0.25	1	0.4	4	0.7692307692307693	10	0.23809523809523808	0.7692307692307693	14	10	0	0	0	0.7777777777777778	7	9	1.0	15	0.0	1.0	-0.09923365228177725	0.5010360991731799	0.09376183163436166	0.504761207913224	0.09999921288473931	0.5164310527703838	0.7156069976049926	0.5074109318392558	0	0	0.0
6433	5.215172330223627e-06	3.811333970459943e-06	-3.5920522787422397e-07	0.9988375328145301	None	0.25	1	0.4	4	0.75	9	0.25925925925925924	0.75	13	9	0	0	0	0.6666666666666666	6	9	0.9333333333333333	14	0.0	1.0	-0.09958443265764214	0.6525006510173538	-0.10305288869668272	0.5276195512227644	0.009895489577050396	0.5139271676132464	0.6334445268663472	0.5659766291406835	0	0.38461538461538464	0.0
1159	None	None	None	None	None	0	0	0.5	3	0.5714285714285714	4	0.6	0.2857142857142857	4	2	4	1	0	0.6	3	5	0.6	9	0.1	0.5714285714285714	0.25635229755911426	0.517946817972066	0.005926228629935321	0.5076770303116022	0.10373782051284137	0.5456848853484216	0.7411112031968363	0.5237969485261528	1.0	1.0	0.0
4521	0.010707052431190734	0.0018107904245490412	-0.0008930493982103969	0.9896381357488346	None	0.25	1	0.4	4	0.75	9	0.25925925925925924	0.75	13	9	0	0	0	0.6666666666666666	6	9	0.9333333333333333	14	0.0	1.0	0.09806725319409546	0.503992915056012	-0.037665888239146544	0.5021058339855855	0.09711451209988493	0.6212782501436571	0.6537170446379222	0.543173277113803	0	0	0.0
1983	None	None	None	None	None	0.125	1	0.3333333333333333	6	0.7083333333333334	17	0.6190476190476191	0.16666666666666666	8	4	17	0	0	0.8571428571428571	7	6	1.7333333333333334	26	0.0	0.18181818181818182	0.08930221528004553	0.5418785404372658	0.001650908594987284	0.66014301419467	0.072619723393363	0.5380843265942213	0.602008750441158	0.5813109664503026	0	1.0	0.0
3805	0.004948492477218501	0.0015517221810375857	-0.0014091229900977532	0.9957568952823089	None	0.25	1	0.4	4	0.7692307692307693	10	0.234375	0.7692307692307693	14	10	0	0	0	1.0	8	8	1.0	15	0.0	0.8571428571428571	0.09871432610424227	0.500928060439169	0.0022520645180499122	0.5016485095138428	0.0826327846352333	0.999543827535674	0.6089500751061984	0.9287401904766694	0	1.0	0.0
1917	None	None	None	None	None	0	0	0.42857142857142855	3	0.75	6	0.6666666666666666	0	0	0	9	14	0	0.6	5	3	0.6666666666666666	10	0.6363636363636364	1.0	0	0	0	0	0	0	0	0	0	0	0
2686	0.0017639311560317206	0.0013048302996081919	-0.0012745940776147753	0.9966405803627991	None	0	0	0.13157894736842105	5	0.8518518518518519	46	0.691358024691358	0.12962962962962962	10	7	45	6	0	1.0	9	9	3.7333333333333334	56	0.06593406593406594	0.7058823529411765	-0.08940718885369639	0.5120835721082013	0	0.5	-0.09999999998918783	0.5000000010129091	0.6102890492137687	0.5040285549624735	1.0	1.0	0.0
4953	0.010597274587666882	0.0013783111634906558	-0.0013253394914492936	0.9882675727861859	None	0.3333333333333333	1	0.4444444444444444	4	0.7272727272727273	8	0.28888888888888886	0.7272727272727273	12	8	0	0	0	0.5555555555555556	5	9	0.8666666666666667	13	0.0	1.0	0.24622397757534462	0.5339705893991602	0.004798599432239786	0.5844916857222437	0.09999978190170163	0.5000022851763596	0.7273748032093581	0.5396947129156169	0	1.0	0.0
6303	0.000429559076844693	4.889703538375697e-05	1.914280901503958e-05	0.9994845001407179	None	0.25	1	0.4	4	0.75	9	0.25925925925925924	0.75	13	9	0	0	0	0.6666666666666666	6	9	0.9333333333333333	14	0.0	1.0	0.028547537506164383	0.6289114240846496	0.0527533954658526	0.5501773343030077	0.015096375520908287	0.6735692568412802	0.5984404754544135	0.6187949709291983	0	1.0	0.0
315	None	None	None	None	None	0.25	1	0.4	4	0.7692307692307693	10	0.234375	0.7692307692307693	14	10	0	0	0	1.0	8	8	1.0	15	0.0	0.8571428571428571	0.07335735493293347	0.6194669067739657	0.09557098068018777	0.5529367828308658	0.12452825588299973	0.6323222153576005	0.5715815510278426	0.602048366345893	0	0.07142857142857142	0.0
3696	0.004387770895721936	0.0004921931349594693	0.0003295156584472844	0.9940826308562668	None	0.25	1	0.4	4	0.7692307692307693	10	0.23809523809523808	0.7692307692307693	14	10	0	0	0	0.7777777777777778	7	9	1.0	15	0.0	1.0	-0.033243302271152374	0.6661577871256402	-0.15168469132798146	0.9490335408485848	-0.13158210510606855	0.9739190014706162	0.9133071894537664	0.9177190635372549	0	1.0	0.0
1411	None	None	None	None	None	0.25	1	0.7	7	0.25	3	0.3888888888888889	0.08333333333333333	6	1	7	4	0	1.0	6	6	0.9333333333333333	14	0.3076923076923077	0.2	0.022655122574262155	0.9980394875063616	-0.047488906215098686	0.6849004036332073	6.267777353429938e-05	0.5001699924797449	0.7274062137010107	0.9118592372765034	1.0	0.6666666666666666	0.0
2128	None	None	None	None	None	0	0	0.3333333333333333	2	0.8571428571428571	6	1.0	0.2857142857142857	3	2	5	12	0	0.1111111111111111	9	1	0.6	9	0.9230769230769231	1.0	7.056901637455148e-22	0.5	-0.21438066455024787	0.5005562613225019	0.28752696724445137	0.5448590607600264	0.8865796165366542	0.5151740952259991	1.0	0.3333333333333333	0.6271757124902144
3470	1.3400603752845872e-06	1.6491251484614094e-07	-6.398054111476612e-08	0.9999388625475722	None	0.3333333333333333	1	0.5	4	0.7	7	0.34285714285714286	0.6	10	6	1	2	0	0.7142857142857143	5	7	0.8	12	1.0	0.5714285714285714	0.16144138003992478	0.539698534349079	0.1220761912679551	0.9999999650747028	0.0016639731753711085	0.5031954832433965	0.9473008654656796	0.9969228059771971	1.0	1.0	0.0
6861	0.004012856425054028	0.0012874384061690618	0.000801346163444712	0.9957813591488702	None	0.25	1	0.4	4	0.7692307692307693	10	0.23809523809523808	0.7692307692307693	14	10	0	0	0	0.7777777777777778	7	9	1.0	15	0.0	1.0	0.09619890167597753	0.8763549476986372	-0.0996117097317867	0.5000277441297478	0.09999999999416469	0.5000000002634459	0.7175032045921239	0.6576462017992676	0	1.0	0.0
1800	None	None	None	None	None	0	0	0.4444444444444444	4	0.6363636363636364	7	0.3611111111111111	0.2727272727272727	6	3	6	3	0	1.0	6	6	0.8666666666666667	13	0.23076923076923078	0.25	0.08889274587231862	0.5446060871571485	1.7660999759561444e-05	0.5000230640162528	0	0.5	0.6032417576810792	0.5149115956200168	1.0	1.0	0.0
6910	0.020106355121446866	0.004168063305473567	0.004148720650824708	0.9816306231547078	None	0.25	1	0.4	4	0.75	9	0.25925925925925924	0.75	13	9	0	0	0	0.6666666666666666	6	9	0.9333333333333333	14	0.0	1.0	0.1968011125107722	0.6294731867469537	-0.043890074371947044	0.524628131465115	0.2388400714164686	0.643758695891854	0.7638437338418487	0.6003095657173518	0	1.0	0.0
1616	None	None	None	None	None	0	0	0.2857142857142857	2	0.75	6	0.5555555555555556	0	2	0	7	14	0	0.2222222222222222	9	2	0.6666666666666666	10	0.875	1.0	0	0	0	0	0	0	0	0	0	0	0
7312	0.00045090833158613797	7.728296465141339e-07	-5.395148999035902e-07	0.9999974121168966	None	0.25	1	0.4	4	0.7692307692307693	10	0.23809523809523808	0.7692307692307693	14	10	0	0	0	0.7777777777777778	9	7	1.0	15	0.0	1.0	0.034141029004641534	0.5294266704311086	0.18023629764289317	0.6528872967088408	0.19780228887883705	0.999820039300795	0.9109438900080843	0.957874492338591	0	1.0	0.0
1767	None	None	None	None	None	0	0	0.2	3	0.8	16	0.7333333333333333	0	0	0	21	10	0	0.8333333333333334	5	6	1.4666666666666666	22	0.21739130434782608	0.47058823529411764	0	0	0	0	0	0	0	0	0	0	0
7420	0.0061985578177956415	0.0023881931103473726	-0.002384135001037868	0.9887242845815547	None	0.25	1	0.4	4	0.75	9	0.25925925925925924	0.75	13	9	0	0	0	0.6666666666666666	6	9	0.9333333333333333	14	0.0	1.0	-0.20903238482789172	0.6467927393180735	0.0819275916986782	0.5455256952530588	0.008643946725053328	0.6215727261696403	0.7734373745105315	0.6053807300322179	0	0	0.0
5244	0.0073682351759069295	0.0015887549518901522	0.0011159885849319768	0.9942710728910165	None	0.25	1	0.4	4	0.7692307692307693	10	0.23809523809523808	0.7692307692307693	14	10	0	0	0	0.7777777777777778	9	7	1.0	15	0.0	1.0	0.06268366453893562	0.6793251093867859	-0.0997877993855574	0.500676474762847	-0.09999996540465535	0.5000004056834462	0.6826139477361336	0.5624537543115424	0	1.0	0.0
4988	0.0027889663344487464	0.0006845638119652316	-0.0006821840785209898	0.9952748546029919	None	0.25	1	0.4	4	0.7692307692307693	10	0.234375	0.7692307692307693	14	10	0	0	0	1.0	8	8	1.0	15	0.0	0.8571428571428571	0.09502639047983837	0.6685466851491433	0.06981004387186535	0.5680101394847111	0.09999999955019905	0.5000000522036023	0.591258564006775	0.5805712518781021	0	1.0	0.0
2835	0.0008291650923431857	0.0004436385376516582	-0.00043699052083154115	0.9977744994194536	None	0	0	0.14285714285714285	6	0.8360655737704918	51	0.7777777777777778	0.18032786885245902	15	11	47	5	0	1.0	9	9	4.2	63	0.05319148936170213	0.7368421052631579	0.022466963101475678	0.5340745368746864	0	0.5	-0.09999999999947246	0.5000000000943475	0.6300243177160976	0.5113738492951887	1.0	1.0	0.0
5651	0.015083345757102507	0.004811589518223649	0.004486677870720008	0.9707463880605922	None	0.25	1	0.4	4	0.7692307692307693	10	0.23809523809523808	0.7692307692307693	14	10	0	0	0	0.7777777777777778	7	9	1.0	15	0.0	1.0	0.29393874544627707	0.7018490384714919	0.0371395801745244	0.6695534379980299	0.2574021596475207	1.0	0.9102971603659977	1.0	0	1.0	0.0
5037	0.00015734908276816804	9.077829985583212e-05	9.077307827116923e-05	0.999135765032908	None	0.25	1	0.4	4	0.7692307692307693	10	0.23809523809523808	0.7692307692307693	14	10	0	0	0	0.7777777777777778	9	7	1.0	15	0.0	1.0	-0.033751543050471344	0.5051403686447946	3.498977200266507e-12	0.5000000000150636	0.031029555339061904	0.614725574551921	0.5667121033406181	0.5405592073557295	0	1.0	0.0
2836	0.00019902033770990721	1.5969525554226568e-06	-5.456533840319341e-08	0.9999971814360856	None	0	0	0.4	2	0.8	4	1.0	0.8	6	4	0	2	0	0.14285714285714285	1	7	0.4666666666666667	7	1.0	0.6666666666666666	-0.03898217112617726	0.6571142852157975	0.09894167370343968	0.5012449780528536	0.04603563261695168	0.5743508699251242	0.6408110187571288	0.5789233650077945	0.9166666666666667	0.8333333333333334	0.0
5433	0.0003575762307647768	0.00026303831791645233	0.0002461541676448516	0.9994487189679303	None	0.25	1	0.4	4	0.7692307692307693	10	0.23809523809523808	0.7692307692307693	14	10	0	0	0	0.7777777777777778	7	9	1.0	15	0.0	1.0	0.09990337078440438	0.5011864751744667	0.0787212578290317	0.5599205905415215	0.022431690841313547	0.5093826808118861	0.583544982831579	0.5235759065629099	0	0.9285714285714286	0.0
4294	1.8049775895235207e-05	6.834609500115977e-08	1.4878642833564457e-08	0.9999974966211782	None	0.25	1	0.4	4	0.7692307692307693	10	0.23809523809523808	0.7692307692307693	14	10	0	0	0	0.7777777777777778	7	9	1.0	15	0.0	1.0	0.08253899310120202	0.5965527539386632	7.672133286826855e-07	0.501354256784078	9.930383003049534e-05	0.5583962224317355	0.5909769507961123	0.5524063775669071	0	0	0.0
2251	None	None	None	None	None	0	0	0.13043478260869565	3	0.875	28	0.9444444444444444	0	0	0	33	20	0	0.4444444444444444	9	4	2.2666666666666666	34	0.2857142857142857	0.967741935483871	0	0	0	0	0	0	0	0	0	0	0
5324	0.005423305200853057	0.0003627955687675733	0.00019266272397007204	0.9843464377200521	None	0.25	1	0.4	4	0.7692307692307693	10	0.23809523809523808	0.7692307692307693	14	10	0	0	0	0.7777777777777778	7	9	1.0	15	0.0	1.0	0.049286947381392526	0.5496711992623412	0.05078588171116723	0.5125288221520189	0.3492624467142538	0.5595536315323374	0.80428068184851	0.5406450125117624	0	1.0	0.0
4565	0.0021285783475567402	0.00019099218914326034	0.00019012188398029735	0.9996394906208316	None	0	0	0.42857142857142855	3	0.75	6	0.3333333333333333	0.75	9	6	0	0	0	0.8333333333333334	5	6	0.6666666666666666	10	0.0	0.4	-0.0683972193566285	0.5437631417246102	-0.05141825269299226	0.6464790376502514	0.06905321645835671	0.5	0.6636605734337139	0.5645625142624471	0	1.0	0.0
2559	3.646154666774005e-07	2.2963689035445267e-07	-2.2944179768477315e-07	0.9999315434160738	None	1.0	1	1.0	4	0.0	0	0.5555555555555556	0	4	0	0	0	0	1.0	3	3	0.3333333333333333	5	0.0	1.0	0	0	0	0	0	0	0	0	0	0	0
3997	0.0007007298579850744	0.00012197193597170573	-0.00010680626931370806	0.9959641719570296	None	0	0	0.4	2	0.8	4	1.0	0.8	6	4	0	1	0	0.14285714285714285	7	1	0.4666666666666667	7	0.5	0.6666666666666666	0.35712720944671983	1.0	0.041321629486143485	0.5293816930555676	0.05321586863196428	0.5	0.9858911610456635	0.9999996719270109	1.0	1.0	0.0
4357	0.004650926377577895	0.0035237853924232204	0.0035111769526613127	0.9961703948841464	None	0.2	1	0.3333333333333333	4	0.8	12	0.20987654320987653	0.8	16	12	0	0	0	1.0	9	9	1.1333333333333333	17	0.0	1.0	0.07265586353842787	0.6512725497796346	0.04049700659771229	0.5436263258652118	0.09999999976248845	0.50000090711032	0.5741310476015036	0.5662409379650234	0	1.0	0.0
6498	0.006716934334962375	0.003284268862362805	0.00328046598180885	0.9931928422813276	None	0.25	1	0.4	4	0.75	9	0.25925925925925924	0.75	13	9	0	0	0	0.6666666666666666	6	9	0.9333333333333333	14	0.0	1.0	0.07576552866058614	0.5872796842509836	0.4072713397594101	0.9999740454940943	0.24729774271902177	0.66129377924847	0.8133405395717391	0.9793730028216616	0	1.0	0.0
4454	0.0018396299677500417	0.001276641604624236	0.0012710221251985658	0.9957497696139269	None	0.25	1	0.4	4	0.7692307692307693	10	0.23809523809523808	0.7692307692307693	14	10	0	0	0	0.7777777777777778	7	9	1.0	15	0.0	1.0	7.780288301100428e-05	0.5230771024961967	0.1691061868620269	0.6122036419380815	-0.07715075830199361	0.6595018451689112	0.7175407425555969	0.5994909644373835	0	1.0	0.0
3059	0.005180243498196599	0.00027116677926384013	0.00013830245204843626	0.9922206391459126	None	0	0	0.3333333333333333	2	0.8333333333333334	5	0.4	0.8333333333333334	7	5	0	2	0	0.8	4	5	0.5333333333333333	8	1.0	0	-0.07566187437213776	0.6471566641443226	0.07832618858859777	0.5028557865159448	0.21080757886685425	0.5294746918799444	0.7596736784461223	0.5610294438375176	1.0	1.0	0.6291034214405151
3649	0.00041968541393881524	9.806572774623631e-05	9.718133661806036e-05	0.9984842456126579	None	0	0	0.375	3	0.7777777777777778	7	0.3142857142857143	0.7777777777777778	10	7	0	1	0	0.7142857142857143	5	7	0.7333333333333333	11	1.0	0.6666666666666666	-0.05831249364019706	0.6776097894956932	5.498726909027287e-11	0.5000000006777613	0.16095349933642802	0.5	0.7165428975496209	0.5615864255226791	0.0	0.2	0.0
6184	0.0005258540628686494	4.19148084109915e-06	4.487805153414676e-08	0.9999972675402218	None	0.25	1	0.4	4	0.7692307692307693	10	0.23809523809523808	0.7692307692307693	14	10	0	0	0	0.7777777777777778	7	9	1.0	15	0.0	1.0	0.050932500250781776	0.5122565076711257	0.00014855837644432815	0.5004969334616967	0.09374295739501527	0.6677661020473652	0.5970916610595549	0.562104490692511	0	0	0.0
4151	5.768366627184335e-05	2.5081960477543452e-06	-2.4109536031859396e-06	0.9993384753470573	None	0	0	0.42857142857142855	3	0.75	6	0.5555555555555556	0.75	9	6	0	0	0	0.2222222222222222	9	2	0.6666666666666666	10	0.0	1.0	0.05074529817919955	0.5642896195938677	0.02445901748050152	0.5050939255767807	0.027916101399680437	0.5897297231879151	0.532251722662411	0.5532814709159035	0	1.0	0.0
426	None	None	None	None	None	0.125	1	0.42105263157894735	8	0.5	13	0.7	0.34615384615384615	17	9	10	0	0	0.625	5	8	1.8666666666666667	28	0.0	0.34782608695652173	0.09763369632058452	0.5157109707625672	0.15365587677907205	0.5631302441418873	-0.07802618032274386	0.5919603141569232	0.7181995911622435	0.5571504435371117	0	1.0	0.0
777	None	None	None	None	None	0	0	0.4	2	0.8	4	0.4375	0.8	6	4	0	2	0	1.0	4	4	0.4666666666666667	7	1.0	0	0.0026739912444657056	0.539607357219688	0.09990651520504071	1.0	-0.0914107980901268	0.5448648695915899	0.7100662378586938	0.9999989901669196	0.9166666666666667	1.0	0.0
2506	None	None	None	None	None	0	0	0.4	2	0.8	4	0.4666666666666667	0.8	6	4	0	2	0	0.6	3	5	0.4666666666666667	7	1.0	0	3.206413753251964e-20	0.5	0.1853625005023341	0.9999893912062676	-0.012682449519683493	0.6608982801028537	0.8247114949019394	0.9827131670096092	0.5833333333333333	1.0	0.0
5842	0.009913839097691966	0.0015268669102278482	0.0015180679962983432	0.971407216286877	None	0.25	1	0.4	4	0.75	9	0.25925925925925924	0.75	13	9	0	0	0	0.6666666666666666	6	9	0.9333333333333333	14	0.0	1.0	0.32843929154752055	0.6990073778727923	-0.09540869850153079	0.5404395454249922	0.06811697332040147	0.5795209470122457	0.8528013701368096	0.6086953913227285	0	1.0	0.0
5179	0.003719377520076356	0.0025247358246305467	-0.002465217385784384	0.9986652562149692	None	0.25	1	0.36363636363636365	4	0.7857142857142857	11	0.2222222222222222	0.7857142857142857	15	11	0	0	0	0.8888888888888888	9	8	1.0666666666666667	16	0.0	1.0	0.0999392678523768	0.557144316625834	-0.15186112879504324	0.6432398698311347	0.07641754346752183	0.77237279919609	0.7818766536683491	0.6637976567371952	0	1.0	0.0
3063	0.002827676419195649	0.0005000060181959346	-0.0003495554876313345	0.9946726322447558	None	0.5	1	0.6666666666666666	4	0.5714285714285714	4	0.36	0.5714285714285714	8	4	0	0	0	1.0	5	5	0.6	9	0.0	1.0	-0.16782778409328108	0.5560161466755523	0.10644480006180249	0.5508766501683339	0.20199998576951161	0.5	0.8276706822026803	0.5357076493871958	0	1.0	0.0
2197	None	None	None	None	None	1.0	1	1.0	4	0.25	1	0.5	0.25	5	1	0	0	0	0.75	4	3	0.4	6	0.0	1.0	0.04911455471374511	0.5380212033494933	0.04830546630126292	0.5727906713863183	2.3293814830819824e-05	0.5000261359269506	0.5649043713096389	0.5370759644805428	0	0	0.0
4314	0.011979797801586457	0.009269560200328129	0.009266753439950872	0.9902871455158477	None	0.25	1	0.4	4	0.7692307692307693	10	0.23809523809523808	0.7692307692307693	14	10	0	0	0	0.7777777777777778	7	9	1.0	15	0.0	1.0	0.1348694085007615	0.622825814670072	-0.07486562210302487	0.5299325429358802	-0.09999998333208879	0.5000001286245648	0.7395610166533849	0.551601767547254	0	1.0	0.0
3729	1.9878012284596143e-08	1.9809929654458833e-08	1.7614671878077847e-08	0.999997181623615	None	0.5	1	0.6666666666666666	4	0.5	3	0.4	0.5	7	3	0	0	0	0.8	4	5	0.5333333333333333	8	0.0	0.6666666666666666	-0.09990810961530486	0.5005719453852372	-0.06853258286540231	0.6690070405898633	8.798799302724495e-08	0.500000027806667	0.6124732774205575	0.5585621019929481	0	1.0	0.0
6438	0.00037598214670579873	4.187313502631207e-06	-4.168055964347948e-06	0.9999971861577142	None	0.25	1	0.4	4	0.7692307692307693	10	0.23809523809523808	0.7692307692307693	14	10	0	0	0	0.7777777777777778	7	9	1.0	15	0.0	1.0	-0.09989609736304425	0.5000081041528553	0.06465456891680359	0.5229272499594069	0.0999999990908263	0.5000000049680852	0.7049661504412408	0.5076498858791804	0	1.0	0.0
3144	0.0016295860856507664	0.0006384583343105595	-0.00027982504385691364	0.9811837303184922	None	0.3333333333333333	1	0.5	4	0.7	7	0.2857142857142857	0.7	11	7	0	0	0	0.8571428571428571	7	6	0.8	12	0.0	0.6666666666666666	2.9452956529123413e-18	0.5	-0.0869011403381678	0.5228721615770641	0.043352056626266136	0.5084249947401048	0.6332865244881565	0.5104364597963712	0	1.0	0.0
1078	None	None	None	None	None	0	0	0.3333333333333333	2	0.7142857142857143	5	0.75	0	0	0	8	12	0	0.75	3	4	0.6	9	0.6	0	0	0	0	0	0	0	0	0	0	0	0
5961	0.0030926498584320887	0.0019259588615318666	0.0004246249631095685	0.9973126666818498	None	0.25	1	0.36363636363636365	4	0.7857142857142857	11	0.2222222222222222	0.7857142857142857	15	11	0	0	0	0.8888888888888888	8	9	1.0666666666666667	16	0.0	1.0	0.09989507240930992	0.5019328660172885	-0.3082703183886709	0.999943878953962	0.09993028334240092	0.5008865226169974	0.8726374415259759	0.9632582219820721	0	0.06666666666666667	0.0
3328	0.00022929266752367194	2.319004810962083e-06	-2.205181067993726e-06	0.9999959059268339	None	0.25	1	0.4	4	0.75	9	0.25	0.75	13	9	0	0	0	0.875	8	7	0.9333333333333333	14	0.0	0.8571428571428571	0.07108138216364553	0.5539291692222901	0.09999930240569246	0.500055116132295	0.05467373022283597	0.5	0.5497176058339956	0.5180571050163684	0	1.0	0.0
2720	None	None	None	None	None	0	0	0.3888888888888889	7	0.56	14	0.5	0.28	13	7	13	1	0	0.6666666666666666	9	6	1.8	27	0.041666666666666664	0.5714285714285714	0.12198383326190362	0.9999899492291648	0.04928599610425505	0.5543307526261101	-0.45760108113104614	1.0	0.9924623615080574	0.9999999994533257	0.15384615384615385	0.15384615384615385	0.0
2091	None	None	None	None	None	1.0	2	0.8571428571428571	6	0.25	2	0.5	0.25	7	2	2	1	0	0.8	5	4	0.6666666666666666	10	0.3333333333333333	0.8	-0.1632027290201694	0.9652617058200298	-0.07920520107350357	0.6486330174973612	0.00015322160864696235	0.5168471447142267	0.7832145920923287	0.7916668530560833	1.0	1.0	0.0
6554	0.011720901882213003	0.0059279714091818566	-0.0059091668974408235	0.9906970443822325	None	0.25	1	0.4	4	0.75	9	0.25925925925925924	0.75	13	9	0	0	0	0.6666666666666666	6	9	0.9333333333333333	14	0.0	1.0	0.09581547981537618	0.6233397641864494	0.007470292505742923	0.5491447243195527	0.09999999999999898	0.500000000019232	0.6077109347378523	0.5581493391809479	0	0	0.0
2960	0.0054972657459295944	0.0001776290639235554	-0.00012049338967616875	0.9966615060505607	None	0.25	1	0.4	4	0.75	9	0.25925925925925924	0.75	13	9	0	0	0	0.6666666666666666	6	9	0.9333333333333333	14	0.0	1.0	1.2250060793408408e-08	0.5000000817038238	0.11129611710650203	0.5717171551415668	0.08936552965365942	0.8650444936545845	0.6180697817208772	0.671629777045201	0	1.0	0.0
3982	0.0004805864750547726	1.736669274048058e-05	9.470692270639394e-06	0.9999953542375285	None	0.3333333333333333	1	0.4444444444444444	4	0.7272727272727273	8	0.2708333333333333	0.7272727272727273	12	8	0	0	0	0.75	6	8	0.8666666666666667	13	0.0	0.8571428571428571	-0.06527496606932462	0.5196831682088298	0.0713543784033303	0.5742712964376516	0.26192692005473744	0.9999999999899072	0.8292971173991137	0.9998095167554679	0	0.25	0.0
840	None	None	None	None	None	0	0	0.6	3	0.6	3	0.5833333333333334	0.6	6	3	0	0	0	0.3333333333333333	6	2	0.4666666666666667	7	0.0	0.8	0.00011727881523372087	0.5002803455382112	0.05686117999241613	0.5731445393212837	0.049343846921261016	0.5672919728914583	0.5806660159650695	0.5470788580108508	0	0	0.0
5107	0.0021661506970335246	0.0015082157941200597	-0.0013753303553822275	0.9994506830975936	None	0.25	1	0.36363636363636365	4	0.7857142857142857	11	0.2222222222222222	0.7857142857142857	15	11	0	0	0	0.8888888888888888	8	9	1.0666666666666667	16	0.0	1.0	0.08385332820069524	0.5049909241201902	-0.05621863626581173	0.5240997310591062	-0.04565465259008723	0.6447941266306337	0.6526927500374624	0.5591115700235435	0	1.0	0.0
7190	2.988586157276111e-08	2.73351711966856e-08	1.5748069631875295e-09	0.9999963040407461	None	0.25	1	0.4	4	0.75	9	0.25925925925925924	0.75	13	9	0	0	0	0.6666666666666666	6	9	0.9333333333333333	14	0.0	1.0	0.006247638595832533	0.5783108390382612	0.0785567992321583	0.6717612122338034	2.4749867225790906e-11	0.5000023291246563	0.5984996785838578	0.5851629711870339	0	1.0	0.0
6148	0.003397517314220133	0.0011393443674993407	0.0011314485061741414	0.996763475854568	None	0.25	1	0.4	4	0.75	9	0.25925925925925924	0.75	13	9	0	0	0	0.6666666666666666	6	9	0.9333333333333333	14	0.0	1.0	-0.046698313653786586	0.5082289961544861	0.06295298176320915	0.565679327817872	0.16128985624887968	0.577576187802452	0.7022665506324972	0.5506584557754695	0	0.8461538461538461	0.0
3910	0.0005060373045812718	3.641878389808049e-06	-1.756968163153371e-06	0.999998552914857	None	0.25	1	0.36363636363636365	4	0.7857142857142857	11	0.2222222222222222	0.7857142857142857	15	11	0	0	0	0.8888888888888888	8	9	1.0666666666666667	16	0.0	1.0	-0.07139166918689337	0.5659394023975848	-0.09993869593730817	0.5004474090335492	0.01639675782409846	0.6663724937755142	0.6213309314880764	0.579236205389376	0	0	0.0
780	None	None	None	None	None	0	0	0.6666666666666666	2	0.5	1	0.6666666666666666	0	1	0	2	0	0	0.6666666666666666	2	3	0.26666666666666666	4	0.0	0	0	0	0	0	0	0	0	0	0	0	0
3980	0.006819575726835197	0.0006429522293372581	0.0004553922414456552	0.9971214499439269	None	0	0	0.375	3	0.8	8	0.3333333333333333	0.8	11	8	0	0	0	0.4444444444444444	9	4	0.8	12	0.0	1.0	0.04047935899579351	0.556836398489761	0.09996276044712966	0.5004672867793807	0.1955564674837078	0.5668004544688113	0.6553375408114733	0.5414885907268352	0	0.2727272727272727	0.0
1753	None	None	None	None	None	0	0	0.18181818181818182	4	0.8	24	0.7111111111111111	0	0	0	31	15	0	0.5555555555555556	9	5	2.1333333333333333	32	0.22727272727272727	0.9629629629629629	0	0	0	0	0	0	0	0	0	0	0
1779	None	None	None	None	None	0	0	0.6	3	0.6	3	0.5833333333333334	0.6	5	3	1	3	0	0.3333333333333333	2	6	0.4666666666666667	7	0.75	0.4	0.03167445073004809	0.506001612848129	0.08621047502428426	0.6813889865940627	0.09994129399808972	0.500611916007071	0.5760930020014214	0.5651784690047256	0.8	1.0	0.0
2063	None	None	None	None	None	0	0	0.75	3	0.5	2	0.6	0.5	5	2	0	0	0	0.4	2	5	0.4	6	0.0	0.5	0.09999967468992091	0.5000048985356255	0.157725193654982	0.539587927916942	0.0441287174241754	0.6416932195710796	0.6315388778399086	0.5614727805913797	0	0	0.0
3098	8.70219523921321e-08	8.039196462200841e-08	-6.952996626423167e-08	0.9999587074482456	None	0	0	0.5	2	0.75	3	0.5	0.5	4	2	1	1	0	0.75	4	3	0.4	6	0.25	0.4	0.057096245653489607	0.5317371696756688	-0.09151203472815081	0.5197164490124803	0.0039672206902520045	0.5230697969522382	0.6537954971593433	0.5248437786407095	1.0	1.0	0.0
916	None	None	None	None	None	0.25	1	0.6	6	0.46153846153846156	6	0.35714285714285715	0.38461538461538464	9	5	5	4	0	0.8571428571428571	7	6	1.0	15	0.4	0.4444444444444444	0.1360874903049916	0.6011243964251208	0.099998359518291	0.5000106809361555	0.09993709703712735	0.500475230870621	0.5428102086884357	0.5342874309576092	0.7222222222222222	1.0	0.0
3437	5.477889527895112e-05	5.597295804836331e-07	-2.96559336020901e-08	0.9999564496728582	None	0.5	1	0.6666666666666666	4	0.5714285714285714	4	0.375	0.5714285714285714	8	4	0	0	0	0.6666666666666666	4	6	0.6	9	0.0	0.8	-0.09999985498406035	0.5000063072503053	-0.04941779790888831	0.6309814943032661	-0.04587921379056448	0.5233480925799179	0.5780668170479585	0.5523009293726997	0	0	0.0
4634	0.015963790308096915	0.0047441817058774035	-0.004708762987474108	0.9690602941785442	None	0.25	1	0.4	4	0.7692307692307693	10	0.234375	0.7692307692307693	14	10	0	0	0	1.0	8	8	1.0	15	0.0	0.8571428571428571	-0.2653881714289528	0.9705853121518874	0.03259611598907253	0.569391986722432	0.3039650960835189	0.5629710357476476	0.9103410272489286	0.7929831191794126	0	1.0	0.0
3760	0.008984969187328365	0.000464166528102427	-0.0004618613700512764	0.9841293812132642	None	0.3333333333333333	1	0.5	4	0.7	7	0.2857142857142857	0.7	11	7	0	0	0	0.8571428571428571	7	6	0.8	12	0.0	0.6666666666666666	0.07420375813660965	0.5857772073134708	0.014025994122703101	0.5106232433831307	0.09993816153157344	0.502500723923901	0.5924739607239835	0.5332042174855159	0	1.0	0.0
3411	0.004031487708455945	0.0002110044754553623	1.9132441871099483e-05	0.9937286907995263	None	0.3333333333333333	1	0.5	4	0.7	7	0.2857142857142857	0.7	11	7	0	0	0	0.8571428571428571	7	6	0.8	12	0.0	0.6666666666666666	0.09999745172348115	0.5000496412175568	0.012279411113602774	0.5144422426673575	-0.0826363465975366	0.5806350754384533	0.6785812577607547	0.5319036458215826	0	1.0	0.0
3022	0.003099750625565872	0.0005859184796407228	0.0005859122966523582	0.996838534071845	None	0	0	0.42857142857142855	3	0.75	6	0.5555555555555556	0.75	9	6	0	1	0	0.2222222222222222	2	9	0.6666666666666666	10	1.0	1.0	0.12404244482916935	0.6477753743784848	0.09992002655100883	0.5006303880914024	0.05523781921733563	0.5939969863246748	0.5865834793661967	0.5819467256720823	1.0	1.0	0.0
2857	4.099761525019246e-05	5.174528135193805e-07	4.175439620968847e-07	0.9999937944382675	None	0.25	1	0.4	4	0.75	9	0.25925925925925924	0.75	13	9	0	0	0	0.6666666666666666	9	6	0.9333333333333333	14	0.0	1.0	1.2477945836494587e-07	0.5000016926383698	-0.24170245048991715	0.9997398236280176	0.009675782668193222	0.5043850907139168	0.886357063977873	0.9403156659330277	0	0.7692307692307693	0.0
687	None	None	None	None	None	0.07142857142857142	1	0.2	6	0.8333333333333334	35	0.5432098765432098	0.40476190476190477	23	17	20	0	0	1.0	9	9	2.933333333333333	44	0.0	0.8	0.0722595913357819	0.5283420135626586	-0.09999826159907158	0.5001453624915607	0.08969271365132335	0.5720281989306125	0.7026897256294568	0.5336326485227253	0	0.6521739130434783	0.0
472	None	None	None	None	None	0	0	0.5	2	0.75	3	0.6	0.25	2	1	3	4	0	0.4	5	2	0.4	6	0.4444444444444444	0	0.07030755286857715	0.5493051946890941	0.12699439837924115	0.5167044461235288	0.04887625631323793	0.5045612301495848	0.5837487242289855	0.5235618592979422	1.0	1.0	0.0
452	None	None	None	None	None	0	0	0.4	4	0.5384615384615384	7	0.75	0.23076923076923078	7	3	7	0	0	0.8	5	4	1.0	15	0.0	0.5454545454545454	0.09687033536552772	0.5684381137159871	0.09336868053028194	0.5794190943540355	3.0036088825155116e-06	0.5000029430913315	0.6103092332241492	0.5494942555735324	0	1.0	0.0
2126	None	None	None	None	None	0	0	0.25	2	0.8	8	0.6666666666666666	0	0	0	11	8	0	0.5	3	6	0.8	12	0.3076923076923077	0.2	0	0	0	0	0	0	0	0	0	0	0
2623	8.551245481318304e-06	9.000144278492078e-07	8.382733996989255e-07	0.9997182739282191	None	0.6666666666666666	2	0.75	6	0.4	4	0.48	0.3	6	3	5	2	0	1.0	5	5	0.8	12	0.18181818181818182	0.8571428571428571	0.022389704323054965	0.5588661124967832	0.09902774908966945	0.5030691319368046	0.09649860756428896	0.5097282399339439	0.587587463476338	0.5239613030139979	1.0	1.0	0.0
5821	0.005596101444710137	0.0006613331908277317	0.000145673970997352	0.9964031656737122	None	0.25	1	0.4	4	0.7692307692307693	10	0.23809523809523808	0.7692307692307693	14	10	0	0	0	0.7777777777777778	7	9	1.0	15	0.0	1.0	0.09949539346690767	0.6738429128010323	0	0.5	0.1521291203428904	0.5869934698244695	0.657088050681403	0.588811913573474	0	0	0.0
3920	2.401942920048366e-06	8.344212766646766e-07	-8.341550903021372e-07	0.9997554418251471	None	0	0	0.5	3	0.7142857142857143	5	0.375	0.7142857142857143	8	5	0	0	0	0.6666666666666666	4	6	0.6	9	0.0	0.4	0.0474415544901626	0.5040696801965	0.0042758284025073605	0.5086997305945532	1.1874803688262723e-10	0.5000000816218071	0.5517019173303099	0.5042567172783957	0	0	0.0
4892	0.0003444082193657589	5.20333154567917e-07	-4.547225061413828e-07	0.999998630791424	None	0.25	1	0.36363636363636365	4	0.7857142857142857	11	0.2222222222222222	0.7857142857142857	15	11	0	0	0	0.8888888888888888	9	8	1.0666666666666667	16	0.0	1.0	0.09780684543826178	0.5199883338859351	5.476457054802245e-09	0.5000348071113938	0.09999998629013619	0.5000064981864107	0.614482549576507	0.5066797017129723	0	1.0	0.0
4501	0.007797665077119626	0.004775821807932778	0.004774455734536633	0.9939747433011632	None	0.25	1	0.4	4	0.7692307692307693	10	0.23809523809523808	0.7692307692307693	14	10	0	0	0	0.7777777777777778	7	9	1.0	15	0.0	1.0	0.04207743242278112	0.5175201648042942	-0.09626517206951755	0.5420920218012799	0.45984066174652244	0.6260260055349113	0.9150787336595404	0.5625114232210376	0	1.0	0.0
1439	None	None	None	None	None	0.09090909090909091	1	0.48	12	0.4	14	0.6851851851851852	0.11428571428571428	14	4	22	13	0	0.6666666666666666	6	9	2.466666666666667	37	0.34210526315789475	0.7096774193548387	0.022992828161992086	0.5242799825770227	3.2198265459838763e-06	0.5000351491447564	0.049342886039580404	0.6422098022254628	0.5599909247597721	0.5566149383775476	0.9285714285714286	0.8571428571428571	0.4266239729702863
4351	0.0004491345949155011	5.0594189204076696e-06	3.6970157921307175e-06	0.9999964466606256	None	0.25	1	0.4	4	0.75	9	0.25925925925925924	0.75	13	9	0	0	0	0.6666666666666666	6	9	0.9333333333333333	14	0.0	1.0	-0.06435833896043094	0.6521447621020691	0.4903747267377894	0.9999970718486201	0.24224597959574573	0.6364463176738525	0.8865144054730213	0.9904649172805196	0	1.0	0.0
2593	2.1835627072484833e-08	1.84933248684888e-08	-1.2002167711510282e-08	0.999996030287213	None	0	0	0.6	3	0.4	2	0.5833333333333334	0	0	0	6	8	0	0.75	3	4	0.4666666666666667	7	0.5	0.6666666666666666	0	0	0	0	0	0	0	0	0	0	0
3571	0.005816459779305693	0.0010647786562899056	-0.0010630582707552689	0.9914777739042143	None	0.3333333333333333	1	0.5	4	0.7	7	0.2857142857142857	0.7	11	7	0	0	0	0.8571428571428571	6	7	0.8	12	0.0	0.6666666666666666	0.09980596256378757	0.5002193975968108	0.011331009525067472	0.5084874595238241	-0.09883948381516583	0.5244436882995985	0.6928391045709069	0.5110551519886818	0	0.9090909090909091	0.0
3372	None	None	None	None	None	0.14285714285714285	1	0.4375	7	0.5714285714285714	12	0.6388888888888888	0.3333333333333333	13	7	9	3	0	1.0	6	6	1.5333333333333334	23	0.1875	0.11764705882352941	-0.2370462014471421	1.0	0.004560228474074156	0.5209401901179903	0.09999849759454718	0.5000027844542887	0.9111326027964348	1.0	1.0	1.0	0.0
1577	None	None	None	None	None	0.25	1	0.5454545454545454	6	0.35714285714285715	5	0.5333333333333333	0	5	0	10	5	0	0.8333333333333334	5	6	1.0666666666666667	16	0.2631578947368421	0.7142857142857143	0	0	0	0	0	0	0	0	0	0	0
2241	None	None	None	None	None	0	0	0.07692307692307693	1	1.0	17	0.7037037037037037	0	0	0	18	18	0	0.3333333333333333	9	3	1.2666666666666666	19	0.45	1.0	0	0	0	0	0	0	0	0	0	0	0
5624	0.002185895043363472	0.0014210857154594247	-0.0014204467036810571	0.9971485551448873	None	0.25	1	0.4	4	0.75	9	0.25925925925925924	0.75	13	9	0	0	0	0.6666666666666666	6	9	0.9333333333333333	14	0.0	1.0	0.021095323547607264	0.5179867861418472	0.09995310501394092	0.5010249959883762	0.09999996187713868	0.5000002128300071	0.5919213651601719	0.5063395806856733	0	1.0	0.0
6133	0.012844839125516181	0.003309416798971393	0.0033029213491261077	0.9879066895816774	None	0.25	1	0.36363636363636365	4	0.7857142857142857	11	0.2222222222222222	0.7857142857142857	15	11	0	0	0	0.8888888888888888	8	9	1.0666666666666667	16	0.0	1.0	0.363074076533766	0.9927440896598172	-0.032650933467812476	0.5128577712723761	0.10286384911155173	0.611127673147447	0.8362228706475182	0.8590454823684572	0	0.9333333333333333	0.0
6609	0.0003703651097423625	2.823531711698481e-06	7.072093353746674e-07	0.9999985174071817	None	0.25	1	0.36363636363636365	4	0.7857142857142857	11	0.2222222222222222	0.7857142857142857	15	11	0	0	0	0.8888888888888888	8	9	1.0666666666666667	16	0.0	1.0	0.09985927689435155	0.5035017256285717	-0.06261371500446572	0.5479087797386916	0.01183358916642632	0.6565271774508641	0.6749908108556977	0.5706971387230944	0	1.0	0.0
350	None	None	None	None	None	0.3333333333333333	1	0.625	5	0.4444444444444444	4	0.55	0.4444444444444444	8	4	2	0	0	0.8	4	5	0.7333333333333333	11	0.0	0.5714285714285714	0.06545552572099601	0.5822109630359377	0.1644469540308351	0.6050704460771753	-0.04097742238618226	0.6556910140481678	0.7382235813050445	0.6148032316203359	0	0.375	0.0
7049	0.008841501510763477	0.0017230217175495028	-0.0004947834851392198	0.9942423523461306	None	0.25	1	0.4	4	0.75	9	0.25925925925925924	0.75	13	9	0	0	0	0.6666666666666666	6	9	0.9333333333333333	14	0.0	1.0	0.08036049214783818	0.5609403049659234	1.9359619120017573e-06	0.5000352176551125	0.08082891575447071	0.5556090474318763	0.592053886556114	0.5389608718626403	0	1.0	0.0
5930	2.755373990677044e-08	1.8646639652002694e-08	-4.695520783925305e-11	0.9999972153572076	None	0.25	1	0.4	4	0.7692307692307693	10	0.23809523809523808	0.7692307692307693	14	10	0	0	0	0.7777777777777778	7	9	1.0	15	0.0	1.0	0.09999789043275499	0.5000115950777461	1.289509410921768e-06	0.5000460672550668	3.6101461014777276e-06	0.5001022812428348	0.6157110375390341	0.5000533145255336	0	1.0	0.0
6875	0.005626437412752229	0.0003434770407863287	-7.059368044224903e-05	0.9917276401132925	None	0.25	1	0.4	4	0.75	9	0.25925925925925924	0.75	13	9	0	0	0	0.6666666666666666	6	9	0.9333333333333333	14	0.0	1.0	-0.06665096940606849	0.6037002559873227	-0.013087363308222699	0.6569344639551765	0.18891257389118507	0.7565690913827551	0.758588421781242	0.6758672384435495	0	1.0	0.0
1773	None	None	None	None	None	0	0	0.75	3	0.3333333333333333	1	0.625	0.3333333333333333	4	1	0	1	0	0.5	2	4	0.3333333333333333	5	1.0	0.6666666666666666	0.0533876172223857	0.5313156612310134	0.004982003180251519	0.5138067015434036	-0.04321945433240463	0.6687457200553337	0.6183416988427787	0.5730717816267602	0.75	0.5	0.0
1372	None	None	None	None	None	0	0	0.08108108108108109	3	0.9245283018867925	49	0.6790123456790124	0.018867924528301886	2	1	52	8	0	1.0	9	9	3.6666666666666665	55	0.07476635514018691	0.72	1.6029994638614457e-11	0.5	0.0007212923352565052	0.5013100163593621	8.606183092857731e-16	0.5000000000000003	0.5008500503407031	0.5004366730079589	0.0	0	0.0
2431	None	None	None	None	None	0	0	0.3181818181818182	7	0.6	18	0.5079365079365079	0.4	19	12	12	5	0	0.7777777777777778	7	9	2.1333333333333333	32	0.23809523809523808	0.4444444444444444	1.2975794382742265e-07	0.5000047708383338	-0.09984500112348475	0.5039212248784108	-0.0793121494359545	1.0	0.9534436543829007	0.999999690031442	0.9473684210526315	1.0	0.537416019404075
1536	None	None	None	None	None	0.16666666666666666	1	0.42857142857142855	6	0.5	9	0.4166666666666667	0.2222222222222222	9	4	10	4	0	0.75	8	6	1.3333333333333333	20	0.21052631578947367	0.4	9.699615786503211e-14	0.5000000232676094	-0.003395286652688816	0.6574368780762699	0.00023889173427195663	0.5011954136403959	0.5591261636427822	0.5545054260276979	1.0	1.0	0.0
5009	0.0012572007443833579	0.00045394304846522955	-0.00045374555601557546	0.9989848988016194	None	0.25	1	0.4	4	0.7692307692307693	10	0.23809523809523808	0.7692307692307693	14	10	0	0	0	0.7777777777777778	7	9	1.0	15	0.0	1.0	2.455461803067751e-09	0.5000404608898087	0.06686235488829875	0.6392486390587285	0.09999999999998718	0.500000000000062	0.610920413817622	0.5475447803661035	0	0.8571428571428571	0.0
5862	0.0017738682864293248	0.0007974272915511443	-0.0007945478849496018	0.9978941268122011	None	0.3333333333333333	1	0.5	4	0.7	7	0.3	0.7	11	7	0	0	0	0.625	5	8	0.8	12	0.0	1.0	0.11244712173173976	0.5907778418817206	-0.09137057481713114	0.5052998393833926	-0.004797239240212548	0.6746035696735867	0.7176361540205497	0.592059949624358	0	0.7272727272727273	0.0
1964	None	None	None	None	None	0	0	0.4	2	0.8	4	0.4375	0.8	6	4	0	0	0	1.0	4	4	0.4666666666666667	7	0.0	0	2.7424934908549564e-05	0.5000365311277669	0.001045690984971689	0.5182527925742592	5.608642039551513e-07	0.5002593063132692	0.5012040053899366	0.5061852660504406	0	1.0	0.0
6315	0.012242150111980632	0.00839941587237223	-0.0008005603611204968	0.9925958575663681	None	0.25	1	0.4	4	0.75	9	0.25925925925925924	0.75	13	9	0	0	0	0.6666666666666666	6	9	0.9333333333333333	14	0.0	1.0	0.08877926160377535	0.5586220861698296	-0.19189779186262163	0.765679737476769	0.4659731371936589	0.6977532417714138	0.9379167305773387	0.6796338312247441	0	0	0.0
2112	None	None	None	None	None	0	0	0.5	2	0.5	2	0.6666666666666666	0	0	0	5	4	0	1.0	3	3	0.4	6	0.2857142857142857	0	0	0	0	0	0	0	0	0	0	0	0
5469	0.0045849359229179504	0.0001332846259211429	-8.927162420531141e-05	0.9961556940740127	None	0.25	1	0.4	4	0.75	9	0.25925925925925924	0.75	13	9	0	0	0	0.6666666666666666	6	9	0.9333333333333333	14	0.0	1.0	0.0003625880565982941	0.5004273328917741	5.449589192766936e-06	0.5000772190074143	0.042003754960766915	0.6186640813839912	0.5492261275598409	0.5404033786880087	0	0.9230769230769231	0.0
4868	0.005474902840620482	0.0024728785464225842	0.0018057567933172504	0.9964208272032886	None	0.25	1	0.4	4	0.75	9	0.25925925925925924	0.75	13	9	0	0	0	0.6666666666666666	6	9	0.9333333333333333	14	0.0	1.0	0.0003675585658896495	0.5473649659375209	0.0007152193992713914	0.5027142438066192	0.22899847107081706	0.594239215260678	0.7424981323596318	0.5483818850069763	0	1.0	0.0
1646	None	None	None	None	None	0.125	1	0.47368421052631576	9	0.4230769230769231	11	0.6666666666666666	0.11538461538461539	9	3	18	7	0	0.8571428571428571	7	6	1.8666666666666667	28	0.20588235294117646	0.45454545454545453	0.19939593215357038	0.5721685086051916	-0.0889855778043864	0.6444299839226867	0.11312204065648482	0.5943690246518333	0.7671916527941152	0.6040737251427214	0.0	0.2222222222222222	0.0
2469	None	None	None	None	None	0	0	1.0	1	0	0	1.0	0	0	0	1	4	0	0.5	2	1	0.13333333333333333	2	0.6666666666666666	0	0	0	0	0	0	0	0	0	0	0	0
6086	0.005988343349206353	0.001516639674694545	-0.0014587044294978124	0.9908287080024648	None	0.25	1	0.4	4	0.7692307692307693	10	0.23809523809523808	0.7692307692307693	14	10	0	0	0	0.7777777777777778	7	9	1.0	15	0.0	1.0	0.09994582572722736	0.5002454015612033	-0.2976531826375898	0.9999999999995601	0.10315816923615526	0.6219428912091025	0.8777232867355416	0.9999356008111367	0	1.0	0.0
6167	0.00480741278666027	0.0018116625087623438	-0.0017979745494520493	0.9941217804764999	None	0.25	1	0.4	4	0.7692307692307693	10	0.23809523809523808	0.7692307692307693	14	10	0	0	0	0.7777777777777778	7	9	1.0	15	0.0	1.0	0.010793155770238854	0.630447664868094	-0.20097339567622016	0.997181761882809	0.38394884400054924	0.6961745483596681	0.9377368735808496	0.9176397521121241	0	0	0.0
4317	0.007716912665756062	0.004001698542668863	0.003866081655443604	0.9919642522067125	None	0.25	1	0.4	4	0.7692307692307693	10	0.23809523809523808	0.7692307692307693	14	10	0	0	0	0.7777777777777778	9	7	1.0	15	0.0	1.0	0.09387956551925375	0.5363387738599065	0.09843598194228503	0.5275130056401578	0.099999950557133	0.5000004197437846	0.511924235796504	0.5213018320408086	0	1.0	0.0
2779	0.0008270776688448984	2.1753844796088034e-05	-1.4013707848871658e-05	0.9956210313937532	None	0	0	0.4444444444444444	4	0.6363636363636364	7	0.43333333333333335	0.45454545454545453	9	5	3	3	0	0.8333333333333334	6	5	0.8666666666666667	13	0.5	0.25	-0.07444379786814206	0.5747058380940762	-0.047736457384660105	0.5387010762104838	0.018468992500737767	0.5010503339899587	0.5966297029071643	0.5382909759734203	1.0	1.0	0.0
4328	0.001915722370748172	0.0007218702449273085	0.0007064237845223124	0.9978601108375479	None	0.3333333333333333	1	0.4444444444444444	4	0.7272727272727273	8	0.2653061224489796	0.7272727272727273	12	8	0	0	0	1.0	7	7	0.8666666666666667	13	0.0	0.6666666666666666	0.02197978535420834	0.6316051872247638	0.10502877951253742	0.5227476208972737	0.0917600405648574	0.6060983893881259	0.5932790296324716	0.5875148364388991	0	1.0	0.0
4462	0.001205427035181402	0.00013459226045487487	-0.00011843953153993178	0.9982428614979184	None	0.25	1	0.4	4	0.7692307692307693	10	0.23809523809523808	0.7692307692307693	14	10	0	0	0	0.7777777777777778	9	7	1.0	15	0.0	1.0	1.758180692701664e-06	0.5000113219977971	0.21162223623549453	0.5342219884258498	-0.03506061286190634	0.5127085540514678	0.749103924607805	0.5156609393647424	0	1.0	0.0
1347	None	None	None	None	None	0	0	0.2	4	0.7857142857142857	22	0.625	0	0	0	29	0	0	0.75	8	6	2.0	30	0.0	0.7407407407407407	0	0	0	0	0	0	0	0	0	0	0
744	None	None	None	None	None	0	0	0.25	4	0.7272727272727273	16	0.8	0	0	0	23	11	0	0.8333333333333334	6	5	1.6	24	0.22	0.21052631578947367	0	0	0	0	0	0	0	0	0	0	0
761	None	None	None	None	None	0	0	0.4	2	0.8	4	0.4666666666666667	0.8	6	4	0	0	0	0.6	3	5	0.4666666666666667	7	0.0	0	0.07324751055104964	0.5592346264655702	0.09845311176342957	0.5353644878360493	0.08703661616541683	0.5292755633158847	0.5211840241130482	0.5413211502264892	0	1.0	0.0
6819	0.0027827785838064755	0.0018800691166475539	-0.001864945862983139	0.9979066913278727	None	0.25	1	0.36363636363636365	4	0.7857142857142857	11	0.2222222222222222	0.7857142857142857	15	11	0	0	0	0.8888888888888888	9	8	1.0666666666666667	16	0.0	1.0	0.049321414382270126	0.5614738407195363	0.009442986750206715	0.5335662082989203	0.09541026940008795	0.5377225913827991	0.589133240097783	0.5442828715204182	0	0.8666666666666667	0.0
1860	None	None	None	None	None	0.125	1	0.42105263157894735	8	0.5384615384615384	14	0.7777777777777778	0.19230769230769232	10	5	17	7	0	1.0	6	6	1.8666666666666667	28	0.21212121212121213	0.2727272727272727	0.06292147977147619	0.622675813904725	0.05992890756566176	0.6852315475579432	0.09918006051339211	0.5016567670411146	0.5874134356715278	0.6055128691613614	1.0	1.0	0.0
1053	None	None	None	None	None	0	0	0.5	9	0.4	10	0.5625	0.28	12	7	14	4	0	0.75	8	6	1.8	27	0.14814814814814814	0.45454545454545453	0.09999999917384872	0.5000000893361165	0.06836833486559712	0.6516553930287607	2.6548851179771464e-06	0.5015974173031498	0.6096270927624479	0.5525315650229417	0.0	0	0.0
2790	1.4042452952823361e-06	1.575668128059885e-08	1.9198226199794923e-10	0.99999823229191	None	0.6666666666666666	2	0.7777777777777778	7	0.2727272727272727	3	0.43333333333333335	0.2727272727272727	9	3	3	1	0	0.8333333333333334	6	5	0.8666666666666667	13	0.25	0.6666666666666666	-0.09826119063559453	0.5065354652958283	0.0037197411375131384	0.5765462285321522	0.001296503783035981	0.5058480860565979	0.6193307591386974	0.5298102645479386	1.0	1.0	0.0
7137	0.007758165719359628	0.0009149609476183315	0.0006426528367009984	0.9928700842587854	None	0.25	1	0.4	4	0.7692307692307693	10	0.23809523809523808	0.7692307692307693	14	10	0	0	0	0.7777777777777778	7	9	1.0	15	0.0	1.0	0.011713650097112518	0.5085283765155137	0.004537484952942397	0.503428542880974	0.3452729799666443	0.6569242479908988	0.8303984169670627	0.5578603499751369	0	0	0.0
2466	None	None	None	None	None	0	0	0.14814814814814814	4	0.8421052631578947	32	0.49382716049382713	0.18421052631578946	9	7	30	9	0	1.0	9	9	2.6666666666666665	40	0.14516129032258066	0.5142857142857142	0.001095948547856653	0.5013941521658157	0	0.5	-0.09999999135201362	0.5000001321469627	0.616332139030014	0.5004647625080811	1.0	1.0	0.11408469515764891
3507	0.0052547779115645074	0.000919827886328183	-0.0008372115142255672	0.990670755364021	None	0.25	1	0.36363636363636365	4	0.7857142857142857	11	0.2222222222222222	0.7857142857142857	15	11	0	0	0	0.8888888888888888	8	9	1.0666666666666667	16	0.0	1.0	-0.16183782703033783	0.7788285809115134	0.08179893385493486	0.5772743353108065	0.0999233351730437	0.5066627002432373	0.7788664662294645	0.630034889636865	0	1.0	0.0
3028	0.0003184855787579922	2.7558680565776836e-05	2.3146388260008977e-05	0.9991048306178107	None	0.3333333333333333	1	0.5	4	0.7	7	0.2857142857142857	0.7	11	7	0	0	0	0.8571428571428571	7	6	0.8	12	0.0	0.6666666666666666	0.09882633131620017	0.6225382739431545	-0.01676795658314746	0.6551321585007976	-0.03048106211022167	0.6202099198013143	0.6375813056962245	0.6327773590668795	0	1.0	0.0
4223	0.0023025420460960917	0.0014512371814361532	-0.0014496200964365287	0.9970711105623348	None	0.25	1	0.4	4	0.7692307692307693	10	0.23809523809523808	0.7692307692307693	14	10	0	0	0	0.7777777777777778	9	7	1.0	15	0.0	1.0	-0.07565834677731681	0.6593850971022496	0.032256198801623406	0.5784256109434964	0.018793942777097408	0.6474614160168501	0.6132305569353301	0.629076262706901	0	1.0	0.0
3735	0.004546755909154663	0.0024133785292465805	-0.0023823291918822374	0.9939743397126338	None	0.25	1	0.4	4	0.7692307692307693	10	0.23809523809523808	0.7692307692307693	14	10	0	0	0	0.7777777777777778	7	9	1.0	15	0.0	1.0	-0.11276995719368099	0.6935068755963802	-0.07010356975937528	0.6586501352589239	0.0847661532059271	0.676921989881626	0.6955902840643753	0.6765228034895319	0	1.0	0.0
4972	0.003500073682744043	0.0029027577490735603	0.0028120330219074947	0.9952074939211041	None	0.25	1	0.4	4	0.75	9	0.25925925925925924	0.75	13	9	0	0	0	0.6666666666666666	6	9	0.9333333333333333	14	0.0	1.0	0.09974173567526029	0.5003416547281174	0.10076236539597683	0.5505718149480929	-0.09976493506123671	0.5024086120823328	0.7198694931831865	0.5178243161102035	0	0	0.0
7509	2.8386188044005672e-08	2.7360854422223133e-08	-1.8278867454407543e-10	0.9999962766880647	None	0.25	1	0.4	4	0.75	9	0.25925925925925924	0.75	13	9	0	0	0	0.6666666666666666	6	9	0.9333333333333333	14	0.0	1.0	-0.07381153104937799	0.5825245297936006	0.023535977939082443	0.6552106882744716	7.902762784127648e-27	0.5	0.6003867375621873	0.5805560074577063	0	0	0.0
2684	4.550398589714139e-05	3.8715783555216265e-06	-2.078151472982803e-06	0.9999907297378859	None	0.2	1	0.4166666666666667	5	0.5333333333333333	8	0.3469387755102041	0.2	6	3	10	7	0	1.0	7	7	1.1333333333333333	17	0.3333333333333333	0.5	0.39280894854856496	0.9732059621256245	-0.09999889922019031	0.5000084302237452	0.09190592087441059	0.5159907748751437	0.8835987191008091	0.7718543562374908	1.0	0.8333333333333334	0.0
3314	0.0025790500541188074	0.00010523530133272626	7.002497213553486e-05	0.9958617890303897	None	0.25	1	0.4	4	0.7692307692307693	10	0.23809523809523808	0.7692307692307693	14	10	0	0	0	0.7777777777777778	7	9	1.0	15	0.0	1.0	-0.0019644028914151527	0.6667651862599774	-0.0555769432980314	0.5988261432098636	0.0807296698116877	0.6492836227383119	0.6411720310492748	0.638767694073823	0	1.0	0.0
7186	2.2049964828123487e-08	2.0994340331306467e-08	2.0899696445281744e-08	0.9999972636131639	None	0.25	1	0.4	4	0.7692307692307693	10	0.23809523809523808	0.7692307692307693	14	10	0	0	0	0.7777777777777778	9	7	1.0	15	0.0	1.0	0.0343377973703134	0.5198160915784038	-0.14475316139318734	0.5929268891052716	0	0.5	0.6850019601599648	0.537875984548756	0	1.0	0.0
3109	0.0031212465676462844	0.0001527454787683531	-0.00011884264443489961	0.9934075609806707	None	0.3333333333333333	1	0.5	4	0.6666666666666666	6	0.3055555555555556	0.6666666666666666	10	6	0	0	0	1.0	6	6	0.7333333333333333	11	0.0	0.4	0.09970969126135558	0.5007879612626156	0.0006951263084651943	0.5020738991492186	0.0888293988162462	0.6634845397985997	0.6126252740551288	0.5572732629527433	0	1.0	0.0
933	None	None	None	None	None	0	0	1.0	2	0.0	0	0.75	0	0	0	2	7	0	1.0	2	2	0.2	3	0.875	0	0	0	0	0	0	0	0	0	0	0	0
2031	None	None	None	None	None	0.1111111111111111	1	0.5	10	0.4074074074074074	11	0.6444444444444445	0.2962962962962963	18	8	10	1	0	0.5555555555555556	9	5	1.9333333333333333	29	0.07142857142857142	0.6666666666666666	-0.11637687556353864	0.9999299918122465	-0.0024056263482973876	0.6572561990089725	0.2694146847765999	0.9997877869018483	0.9852354929809555	0.9980249977638929	1.0	1.0	0.0
2522	None	None	None	None	None	0	0	0.6	3	0.6	3	0.4666666666666667	0.6	6	3	0	1	0	0.6	5	3	0.4666666666666667	7	1.0	1.0	-0.02523750516739029	0.6545862972614885	0.03854596573548661	0.5732803283793501	-0.21002393843455044	0.68443672459	0.7596469053786159	0.6386666497429572	1.0	1.0	0.0
1423	None	None	None	None	None	0.2222222222222222	2	0.5	10	0.48148148148148145	13	0.5370370370370371	0.37037037037037035	19	10	9	0	0	0.6666666666666666	6	9	1.9333333333333333	29	0.0	0.3333333333333333	0.0999999958484712	0.5000000244618401	0.03485908755208919	0.5435020681225807	0.01709713763680833	0.7005757995164865	0.6091770230768504	0.584554092680596	0	0.5789473684210527	0.0
1561	None	None	None	None	None	0	0	0.6	3	0.6	3	0.4666666666666667	0.6	6	3	0	1	0	0.6	3	5	0.4666666666666667	7	1.0	0.5	-0.037494100802111005	0.5024611511612911	-0.0999981832863697	0.5000077372972892	0.01311132287233634	0.541162094836655	0.6136538163225211	0.5145706640274709	1.0	1.0	0.0
5220	0.004044963755198941	0.0008553656160751799	-0.00031041788858077044	0.9960674284573747	None	0.25	1	0.4	4	0.7692307692307693	10	0.23809523809523808	0.7692307692307693	14	10	0	0	0	0.7777777777777778	7	9	1.0	15	0.0	1.0	0.09988409769106686	0.5053400816383085	0.24793471022015628	0.9999999999759561	0.09994158474568521	0.5111163030925309	0.9946430733046784	0.9997177188464008	0	0.21428571428571427	0.0
545	None	None	None	None	None	0.125	1	0.4444444444444444	8	0.5	12	0.5777777777777777	0.20833333333333334	9	5	16	6	0	0.5555555555555556	5	9	1.7333333333333334	26	0.1875	0.5714285714285714	0.1296793664853669	0.922549721101167	0.07470386493001277	0.6677444833199401	6.476605900773084e-25	0.5	0.6691945078776701	0.7424041965959567	1.0	1.0	0.0
6324	0.0024687480857646525	0.0017172237844808457	-0.001710200650832548	0.998685923983671	None	0.25	1	0.4	4	0.7692307692307693	10	0.23809523809523808	0.7692307692307693	14	10	0	0	0	0.7777777777777778	7	9	1.0	15	0.0	1.0	0.05793621933773728	0.5	0.0005247793784732739	0.5400152133355324	0.09999954578000902	0.5000065046558255	0.600539296898395	0.5133659743855159	0	1.0	0.0
2352	None	None	None	None	None	0	0	0.2857142857142857	2	0.75	6	0.3333333333333333	0	0	0	9	9	0	0.8333333333333334	6	5	0.6666666666666666	10	0.4090909090909091	0.2857142857142857	0	0	0	0	0	0	0	0	0	0	0
6398	0.010569855869200052	0.009133934254530428	-0.009130303653138886	0.9934001043140905	None	0.25	1	0.4	4	0.7692307692307693	10	0.23809523809523808	0.7692307692307693	14	10	0	0	0	0.7777777777777778	7	9	1.0	15	0.0	1.0	0.09619141329331914	0.5413338940393119	0.0895548217801825	0.5246065769736924	0.09987454287647608	0.5077108874886419	0.5180213836153751	0.5245690003518424	0	1.0	0.0
2018	None	None	None	None	None	0	0	0.5	2	0.75	3	0.5	0.75	5	3	0	2	0	0.75	4	3	0.4	6	1.0	0	0.09728847684906522	0.514556580009736	0.18452316129714258	0.5687981765824236	4.248613357950623e-18	0.500000000015644	0.6799811721770002	0.5279036611067326	1.0	1.0	0.0
948	None	None	None	None	None	0.25	1	0.4	4	0.75	9	0.25925925925925924	0.75	13	9	0	0	0	0.6666666666666666	9	6	0.9333333333333333	14	0.0	1.0	-0.09999586536297625	0.5000060145025759	0.009004357058181076	0.5401718688774273	0.09982418396553047	0.5005774768532619	0.6934949563381049	0.513610681603998	0	1.0	0.0
5371	0.0003417880627549985	5.197615385040341e-06	-4.3265652251573725e-06	0.9999964992580378	None	0.25	1	0.4	4	0.75	9	0.25925925925925924	0.75	13	9	0	0	0	0.6666666666666666	9	6	0.9333333333333333	14	0.0	1.0	0.06904645134765267	0.5794280282872192	0.10537050754988013	0.572779175035452	0.00888123287330047	0.6793977460127544	0.6020463274410941	0.6117981194366847	0	1.0	0.0
6414	0.0005670670259326802	0.00010355727470614082	0.00010330289558908669	0.9990058962655831	None	0.25	1	0.36363636363636365	4	0.7857142857142857	11	0.2222222222222222	0.7857142857142857	15	11	0	0	0	0.8888888888888888	8	9	1.0666666666666667	16	0.0	1.0	0.09901719089152085	0.5333993711407142	-0.13171555482281214	0.9401686860901266	0.03604541825623508	0.5286878383143779	0.7272706773367725	0.7312685340182737	0	1.0	0.0
6936	0.007959576355904868	0.004338926622058035	0.004327073701224589	0.9940185890587324	None	0.25	1	0.36363636363636365	4	0.7857142857142857	11	0.2222222222222222	0.7857142857142857	15	11	0	0	0	0.8888888888888888	8	9	1.0666666666666667	16	0.0	1.0	-0.071883064564303	0.5091691278314256	0.04876173247102459	0.5710367451410037	0.47235951053018627	0.597383759623566	0.9154468623404108	0.5594950332668279	0	1.0	0.0
7281	0.0068552194720574115	0.005005578278593936	0.0049955053883195995	0.9956539027479643	None	0.25	1	0.4	4	0.7692307692307693	10	0.23809523809523808	0.7692307692307693	14	10	0	0	0	0.7777777777777778	7	9	1.0	15	0.0	1.0	0.07668058115117732	0.5196403457795431	0.0798416176539074	0.5219552118299248	0.09999999906720976	0.5000329916819023	0.5273672867327067	0.513880694859326	0	0	0.0
1220	None	None	None	None	None	0	0	0.25	1	1.0	3	1.0	1.0	4	3	0	2	0	0.2	5	1	0.3333333333333333	5	0.6666666666666666	0	0.057629732475021525	0.5664446262148711	0.12627656243431046	0.5117814406698015	-0.07436680008915265	0.5330008287611047	0.6975667256551009	0.5371555288285939	0.0	0	0.0
2619	1.8802846955128655e-08	1.8337700282384134e-08	-8.024909083145467e-09	0.9999977086699702	None	0	0	0.3333333333333333	1	1.0	2	0.6666666666666666	0	0	0	3	0	0	0.6666666666666666	3	2	0.26666666666666666	4	0.0	0	0	0	0	0	0	0	0	0	0	0	0
2234	None	None	None	None	None	0	0	1.0	2	0.0	0	0.75	0	2	0	0	0	0	1.0	2	2	0.2	3	0.0	0	0	0	0	0	0	0	0	0	0	0	0
6043	0.005572849314266995	0.0022223273002442588	-0.0019202547502123605	0.990555014636409	None	0.25	1	0.4	4	0.7692307692307693	10	0.23809523809523808	0.7692307692307693	14	10	0	0	0	0.7777777777777778	7	9	1.0	15	0.0	1.0	-0.0686413091488844	0.6553579460847339	0.12935569858139234	0.5796518902586344	0.1639066555904258	0.545014604394919	0.7388287265992299	0.5942402202430819	0	1.0	0.0
519	None	None	None	None	None	0	0	0.2857142857142857	4	0.7368421052631579	14	0.7	0	2	0	18	1	0	0.8333333333333334	5	6	1.4	21	0.02631578947368421	0.125	0	0	0	0	0	0	0	0	0	0	0
740	None	None	None	None	None	0	0	0.3269230769230769	17	0.5789473684210527	44	0.9629629629629629	0.35526315789473684	40	27	37	0	0	1.0	9	9	5.2	78	0.0	1.0	-0.08708468695477992	0.6608995802779435	0.1524592166660555	0.6544844679904605	-0.1888025475138029	0.9999907811354989	0.8805433858406269	0.9866146905216652	0	1.0	0.0
4092	0.004177428574130858	0.0003367286979513517	-0.0003120448401734009	0.9864330614172059	None	0.3333333333333333	1	0.5	4	0.7	7	0.2857142857142857	0.7	11	7	0	0	0	0.8571428571428571	6	7	0.8	12	0.0	0.8	-0.16369511638736156	0.9999696072814585	5.618825296949625e-08	0.5000526760732601	-0.05861282350475529	0.5422421777653315	0.8134415188547737	0.9713524119794967	0	1.0	0.0
898	None	None	None	None	None	0	0	0.3333333333333333	1	1.0	2	1.0	1.0	3	2	0	3	0	0.25	1	4	0.26666666666666666	4	1.0	0	0.07638796493492739	0.5515873991238434	0.04273253572010456	0.5171803116123987	0.07958420072091707	0.5035828265900876	0.5418268314046172	0.5241616974842975	0.0	0	0.0
5674	0.007601980220138501	0.005159470244727727	-0.00019231347329644468	0.9964244605524603	None	0.25	1	0.36363636363636365	4	0.7857142857142857	11	0.2222222222222222	0.7857142857142857	15	11	0	0	0	0.8888888888888888	9	8	1.0666666666666667	16	0.0	1.0	0.11831599484823307	0.6249373177060616	0.09763750589466308	0.593241871148661	0.09999999711810634	0.5000006302899843	0.5516348767376124	0.5734598416771199	0	1.0	0.0
615	None	None	None	None	None	0.3333333333333333	1	0.5	4	0.7	7	0.3	0.7	11	7	0	0	0	0.625	8	5	0.8	12	0.0	0.8571428571428571	0.03255891846260673	0.6603772324147829	-1.4216952445212452	1.0	0.018102222606922867	0.5183965763578295	0.9989439290631693	0.999999999996529	0	1.0	0.0
4461	0.0048402089661467185	0.0015267618610716903	0.0013716994380515869	0.9944960609049698	None	0.25	1	0.4	4	0.75	9	0.25925925925925924	0.75	13	9	0	0	0	0.6666666666666666	6	9	0.9333333333333333	14	0.0	1.0	0.09999889649076135	0.5000058699161357	-0.1028601650265637	0.5511496603425934	-0.034577666312959734	0.6134629619236214	0.6985398841220455	0.5553746345057851	0	1.0	0.0
1996	None	None	None	None	None	0	0	0.4	2	0.8	4	0.4666666666666667	0.8	6	4	0	0	0	0.6	3	5	0.4666666666666667	7	0.0	0	4.909569898631458e-07	0.5000046003799555	0.19937351631791686	0.5335853946865391	7.748029571502198e-07	0.5000009069155859	0.7190699198665059	0.5112119703987499	0	1.0	0.0
7198	0.013256360399288096	0.002300723174482561	-0.0011319477180819308	0.985726334732642	None	0.25	1	0.4	4	0.75	9	0.25925925925925924	0.75	13	9	0	0	0	0.6666666666666666	6	9	0.9333333333333333	14	0.0	1.0	1.560794637097819e-11	0.5000000000662747	0.045371184406563056	0.5241846409362803	0.6084544990586006	0.7231988155233556	0.9409628328397117	0.5871993529478582	0	0.23076923076923078	0.0
537	None	None	None	None	None	0	0	0.2	2	0.8461538461538461	11	0.75	0	0	0	14	6	0	0.8	5	4	1.0	15	0.1875	0	0	0	0	0	0	0	0	0	0	0	0
5473	0.00503518090169326	0.0024721576599242463	0.0024616581259527775	0.9827395347366623	None	0.25	1	0.4	4	0.7692307692307693	10	0.23809523809523808	0.7692307692307693	14	10	0	0	0	0.7777777777777778	7	9	1.0	15	0.0	1.0	0.038537920041279226	0.539032828510134	0.07653344156401791	0.8320443212934766	0.4239167865768939	0.9625561410238295	0.8556785012169548	0.8412816117111143	0	1.0	0.0
2995	0.0002811172433117367	9.054452168979104e-06	3.5014843331050356e-06	0.9999943818768587	None	0.3333333333333333	1	0.5	4	0.7	7	0.2857142857142857	0.7	11	7	0	0	0	0.8571428571428571	7	6	0.8	12	0.0	0.6666666666666666	0.03543422680866404	0.658738314087135	0.2156973002440926	0.6888249898416059	0.17559033706527905	0.6357184563823228	0.7157342610636821	0.6614387623552905	0	0.9090909090909091	0.0
3228	0.0003027941013421168	2.4657445937082536e-05	-2.1198113668448443e-05	0.9998578306522029	None	0.5	1	0.5714285714285714	4	0.625	5	0.3333333333333333	0.625	9	5	0	0	0	0.8333333333333334	5	6	0.6666666666666666	10	0.0	1.0	0.008524716437895541	0.5700810009270111	-0.014498242691215444	0.5932678270665396	0.07040963789460825	0.6682468149772945	0.6070348025945533	0.6114266387357362	0	0.4444444444444444	0.0
1469	None	None	None	None	None	0.045454545454545456	1	0.43478260869565216	20	0.44776119402985076	30	0.8518518518518519	0.373134328358209	43	25	25	0	0	1.0	9	9	4.6	69	0.0	0.8524590163934426	0.15950653889859095	0.5185052098160575	-0.09999751088291342	0.5010449427120927	1.2500962758355078e-06	0.5298733908937612	0.7443431017515277	0.5164832327278884	0	0.9069767441860465	0.0
7044	0.004475266135939752	0.0009165145516776914	0.0005380551273853148	0.9967703238249399	None	0.25	1	0.4	4	0.7692307692307693	10	0.23809523809523808	0.7692307692307693	14	10	0	0	0	0.7777777777777778	7	9	1.0	15	0.0	1.0	-0.07852715139130248	0.6511683159979514	0.09902656425655658	0.5044692799062559	0.32305522667291786	0.6455948350186601	0.8351256881630368	0.6020296483106748	0	0	0.0
7089	1.0597697623076441e-08	9.185592400328488e-09	-3.972183845274858e-09	0.9999966206143998	None	0.25	1	0.36363636363636365	4	0.7857142857142857	11	0.2222222222222222	0.7857142857142857	15	11	0	0	0	0.8888888888888888	8	9	1.0666666666666667	16	0.0	1.0	0.09996552309771681	0.5000126630151235	0.023544584305607203	0.5292238110588455	7.631620226940906e-06	0.5047522289906833	0.6050868382934382	0.5113387863043872	0	1.0	0.0
1119	None	None	None	None	None	0	0	0.42857142857142855	3	0.75	6	0.5555555555555556	0.75	9	6	0	1	0	0.2222222222222222	9	2	0.6666666666666666	10	1.0	1.0	-0.18308567469070225	0.9894316220460422	0.0446467415963468	0.5983898355948539	0.014355786807397112	0.599349241024944	0.7659066040052005	0.8557289362730367	0.0	0	0.0
1883	None	None	None	None	None	0	0	0.08333333333333333	2	0.9393939393939394	31	0.9722222222222222	0	0	0	34	1	0	1.0	6	6	2.3333333333333335	35	0.013888888888888888	0.3448275862068966	0	0	0	0	0	0	0	0	0	0	0
4214	0.004998799082535852	0.0004333939640407854	-0.0003438904445295041	0.994177500285431	None	0.25	1	0.4	4	0.7692307692307693	10	0.23809523809523808	0.7692307692307693	14	10	0	0	0	0.7777777777777778	9	7	1.0	15	0.0	1.0	0.06612940132305886	0.9999527930277429	-0.09608405515934956	0.5107474352110887	0.09999888289799057	0.5003694859880848	0.7005807274705694	0.9656145762739002	0	1.0	0.0
3056	0.00016142174274649023	2.5772565162246378e-05	-1.4646503980551658e-05	0.9993585545653418	None	0.3333333333333333	1	0.5	4	0.6666666666666666	6	0.3055555555555556	0.6666666666666666	10	6	0	0	0	1.0	6	6	0.7333333333333333	11	0.0	0.4	7.824664193022933e-07	0.5000141442064017	-0.09501342792102911	1.0	-0.013427458564113117	0.6616662688102144	0.7917306668716828	1.0	0	0.9	0.0
1048	None	None	None	None	None	0	0	0.3333333333333333	2	0.8333333333333334	5	1.0	0.8333333333333334	7	5	0	2	0	0.125	8	1	0.5333333333333333	8	1.0	0.8571428571428571	0.13798498010952373	0.7170107807981712	-0.06684961080755152	0.5775724077018506	0.03165972367034192	0.637545848482209	0.7648604139342843	0.646207180948256	0.0	0	0.0
5168	0.0003929706661615935	4.907587495759913e-06	5.875546624713979e-08	0.9999955865018839	None	0.25	1	0.4	4	0.75	9	0.25	0.75	13	9	0	0	0	0.875	7	8	0.9333333333333333	14	0.0	0.8571428571428571	-0.026220724485461543	0.6404568056794185	0.04751513541466958	0.5589391160528551	0.09999999991579214	0.5000002772613381	0.6292502711287002	0.5674370692867405	0	1.0	0.0
2015	None	None	None	None	None	0	0	0.15384615384615385	2	0.9411764705882353	16	0.7037037037037037	0.058823529411764705	1	1	17	25	0	0.3333333333333333	9	3	1.2666666666666666	19	0.6578947368421053	0.9411764705882353	2.438165606093775e-08	0.5	0.09696941454883197	0.5	0.04109069825640674	0.5	0.5980645986908117	0.5	1.0	1.0	0.0
623	None	None	None	None	None	0	0	0.3333333333333333	2	0.7142857142857143	5	0.9	0	0	0	8	0	0	0.4	2	5	0.6	9	0.0	0	0	0	0	0	0	0	0	0	0	0	0
7336	0.000509313311133567	1.8836915180014156e-05	2.8968862406719506e-06	0.9993738663599222	None	0.25	1	0.4	4	0.7692307692307693	10	0.23809523809523808	0.7692307692307693	14	10	0	0	0	0.7777777777777778	7	9	1.0	15	0.0	1.0	0.03869738042090238	0.5587512610006385	0.18428881692582152	0.6739107432869681	0.0736145946308153	0.5393419374030394	0.6399687430921013	0.5922413150195046	0	0.9285714285714286	0.0
4762	2.1317887504382732e-08	2.1083811551361126e-08	-1.372220316100385e-09	0.9999944944521433	None	0.25	1	0.4	4	0.75	9	0.25925925925925924	0.75	13	9	0	0	0	0.6666666666666666	6	9	0.9333333333333333	14	0.0	1.0	0.010353785669919097	0.5393495415597043	-0.039917841489330634	0.6619474468355938	0.00013385113180769506	0.5	0.597517236890514	0.5687050428995853	0	1.0	0.0
3032	0.0028942456176390785	0.0003514020366949504	-0.00034047966015299426	0.9946671885132642	None	0.5	1	0.6666666666666666	4	0.5714285714285714	4	0.42857142857142855	0.5714285714285714	8	4	0	0	0	0.42857142857142855	3	7	0.6	9	0.0	1.0	-0.09578579349313583	0.9998797731031116	-0.20943661853050247	0.9977643159087386	0.037082616237495133	0.5838208307476099	0.7343932283426909	0.9942634974970006	0	1.0	0.0
601	None	None	None	None	None	0	0	0.42857142857142855	6	0.47368421052631576	9	0.375	0.10526315789473684	7	2	13	10	0	0.875	7	8	1.4	21	0.4	0.25	-0.33555545473109427	0.9964053283068025	0.26211190621681374	0.7382078492694978	4.5921993383185685e-12	0.500009782352904	0.9327144393429029	0.9020728738011737	1.0	1.0	0.49492678849247423
4729	0.00014827552826285334	7.834413780890538e-07	1.1261409901387859e-07	0.9999962212926857	None	0.25	1	0.4	4	0.75	9	0.25925925925925924	0.75	13	9	0	0	0	0.6666666666666666	6	9	0.9333333333333333	14	0.0	1.0	0.09105048124682902	0.5823700147358114	5.15548201236326e-06	0.5000550965380179	0.054189970854092384	0.5581733995211947	0.5921893552158017	0.5470671253025827	0	1.0	0.0
6401	2.8595350722048794e-08	2.7193862307474777e-08	1.0110217127525534e-09	0.9999961255516033	None	0.25	1	0.4	4	0.75	9	0.25925925925925924	0.75	13	9	0	0	0	0.6666666666666666	6	9	0.9333333333333333	14	0.0	1.0	0.09999605643699011	0.5000076380752996	0.09801286280773232	0.5352052351547535	0	0.5	0.6146197651818823	0.511754908633266	0	1.0	0.0
3131	0.003261025706932174	0.0002244130519802016	-0.00022273953009281067	0.99224453440541	None	0.25	1	0.4	4	0.7692307692307693	10	0.23809523809523808	0.7692307692307693	14	10	0	0	0	0.7777777777777778	7	9	1.0	15	0.0	1.0	6.01184496193555e-09	0.5000040566647289	0.2481821178291484	0.9970624267152352	0.08611948853718368	0.97408482472023	0.9469743342486371	0.9589601176284617	0	1.0	0.0
1310	None	None	None	None	None	0	0	0.625	5	0.1111111111111111	1	0.55	0	2	0	8	5	0	0.8	4	5	0.7333333333333333	11	0.2777777777777778	0.25	0	0	0	0	0	0	0	0	0	0	0
5986	0.017013572356599085	0.0022615429856058036	-0.0005777238920947756	0.9930826022207064	None	0.25	1	0.4	4	0.7692307692307693	10	0.23809523809523808	0.7692307692307693	14	10	0	0	0	0.7777777777777778	7	9	1.0	15	0.0	1.0	0.09825715853594155	0.5000000000000001	0	0.5	0.08839156076782236	0.5201268250229139	0.6086826238384326	0.5067121655773661	0	0	0.0
3160	0.0034479074849644116	0.000666223886775022	0.0006660875898391373	0.9959132539334813	None	0.25	1	0.4	4	0.7692307692307693	10	0.23809523809523808	0.7692307692307693	14	10	0	0	0	0.7777777777777778	7	9	1.0	15	0.0	1.0	1.3788329964870546e-20	0.5000000000000001	-0.08249323513425112	0.5274448126447773	0.0415772912237047	0.6463933370654282	0.6240062816309032	0.5591478184950571	0	0.14285714285714285	0.0
7046	0.00043778405967607174	4.3186578909940116e-07	-1.46537386822604e-07	0.9999984714158195	None	0.25	1	0.36363636363636365	4	0.7857142857142857	11	0.2222222222222222	0.7857142857142857	15	11	0	0	0	0.8888888888888888	8	9	1.0666666666666667	16	0.0	1.0	0.09666303155637138	0.6220054561857907	0.09298799700702107	0.5181065885907102	0.2779910847141644	0.6569438000367619	0.7097151050103868	0.6003068415922291	0	1.0	0.0
6579	0.004414593682343634	0.0020436190615902967	-0.002039207164427966	0.9957436809286102	None	0.25	1	0.4	4	0.75	9	0.25925925925925924	0.75	13	9	0	0	0	0.6666666666666666	6	9	0.9333333333333333	14	0.0	1.0	0.019561128270153813	0.5138971459098577	0.05996908950823397	0.5250125277421508	0.09999955051955606	0.5001113046576436	0.5830952170290256	0.5130122127567941	0	0.9230769230769231	0.0
1493	None	None	None	None	None	0.3333333333333333	1	0.7777777777777778	7	0.18181818181818182	2	0.43333333333333335	0.09090909090909091	7	1	5	0	0	0.8333333333333334	5	6	0.8666666666666667	13	0.0	0.4444444444444444	0.20362802053984325	1.0	0.019740241908298383	0.5738102095224475	0.03952600243833772	0.5269618966013245	0.8056315339368775	1.0	0	0.42857142857142855	0.0
6194	0.00021948777474135116	2.02202575064475e-06	-2.018944629249099e-06	0.9999932612921618	None	0.25	1	0.36363636363636365	4	0.7857142857142857	11	0.2222222222222222	0.7857142857142857	15	11	0	0	0	0.8888888888888888	8	9	1.0666666666666667	16	0.0	1.0	0.09999998738813151	0.500002820751522	-0.3201132495451558	0.7034284185845052	-0.09998876230337668	0.5000660108538554	0.8475819525046547	0.5715025795799893	0	1.0	0.0
1097	None	None	None	None	None	0	0	0.6	6	0.25	3	0.56	0.16666666666666666	5	2	8	5	0	1.0	5	5	0.9333333333333333	14	0.29411764705882354	0.6	2.9722648505810454e-08	0.5000005586505362	-0.09999418443946914	0.5000083502196714	-0.04513004335142862	0.5493600277660071	0.6010886251054139	0.5165040785828836	0.0	0	0.0
5781	0.00778223185283342	0.0005721453472244317	-0.0005687591254941919	0.9957956582124357	None	0.25	1	0.4	4	0.7692307692307693	10	0.23809523809523808	0.7692307692307693	14	10	0	0	0	0.7777777777777778	7	9	1.0	15	0.0	1.0	0.011972787825327664	0.5129610061088294	0.0002346093613411872	0.5584895772367348	0.09999905176380046	0.5006432108351269	0.609629930744481	0.5241032043648837	0	0	0.0
3821	0.0014555454301798743	0.0008846737162590907	0.0008846354235108299	0.9980224763583704	None	0.3333333333333333	1	0.4444444444444444	4	0.7272727272727273	8	0.2653061224489796	0.7272727272727273	12	8	0	0	0	1.0	7	7	0.8666666666666667	13	0.0	0.6666666666666666	0.047185492750972315	0.5867486506723888	0.11724413756599579	0.5482896349382199	0.0989080768037491	0.5606428351645545	0.5787885217807944	0.5652977982783162	0	1.0	0.0
1575	None	None	None	None	None	0	0	0.2857142857142857	2	0.75	6	0.5555555555555556	0.375	5	3	4	8	0	0.2222222222222222	9	2	0.6666666666666666	10	0.8	1.0	0.09998415219723326	0.5000435103051808	-0.09653276108635471	0.5027735551309624	0.022573332554557957	0.6625773462351988	0.7054044176936908	0.5569245715078691	1.0	1.0	0.0
4439	0.001154015496935986	0.0010244353535958327	-0.0010237772908516215	0.9994772591018327	None	0.25	1	0.4	4	0.7692307692307693	10	0.23809523809523808	0.7692307692307693	14	10	0	0	0	0.7777777777777778	7	9	1.0	15	0.0	1.0	0.033881016548533635	0.5154670228623318	0.12866278858699548	0.5798735642664313	0.07721204623185414	0.6003612742012702	0.5923097672394899	0.5655466688983866	0	0	0.0
6253	0.007260257392695922	0.0034443610249823807	0.0026626805628286593	0.9917865285944878	None	0.25	1	0.4	4	0.7692307692307693	10	0.23809523809523808	0.7692307692307693	14	10	0	0	0	0.7777777777777778	7	9	1.0	15	0.0	1.0	0.00967273845439246	0.5896659243455447	-0.0954292368999948	0.5409326396719835	0.24662601064437686	0.6541702333234336	0.80884909350548	0.5958094372811815	0	1.0	0.0
7388	0.0157258762665667	0.010976136551255972	0.0105689392059488	0.9871062647401005	None	0.25	1	0.4	4	0.75	9	0.25925925925925924	0.75	13	9	0	0	0	0.6666666666666666	6	9	0.9333333333333333	14	0.0	1.0	0.06407036015699467	0.5334098930546798	0.09460213979642393	0.5249672786053766	1.2826567051454085	0.9959105857305958	0.9967267363242386	0.8709834546272074	0	0	0.0
448	None	None	None	None	None	0	0	0.2692307692307692	7	0.6666666666666666	24	0.7037037037037037	0.1388888888888889	8	5	29	8	0	0.6666666666666666	9	6	2.533333333333333	38	0.13559322033898305	0.6875	0.036490189009923575	0.5833493798243996	0.1751101238052038	0.5456478243299506	0.007226976179171174	0.5314796490055608	0.671187916241172	0.553603607036192	1.0	1.0	0.0
6169	0.0004587064344844556	9.26088858427765e-06	-4.623931038042328e-06	0.9996723357682109	None	0.25	1	0.4	4	0.7692307692307693	10	0.23809523809523808	0.7692307692307693	14	10	0	0	0	0.7777777777777778	9	7	1.0	15	0.0	1.0	0.11618546932662999	0.9345924422946232	0.09334458963319417	0.5261581221512515	0.22260224987901195	0.5287830241893896	0.6539416975994103	0.7230857888865982	0	0	0.0
169	None	None	None	None	None	0	0	0.3333333333333333	2	0.8333333333333334	5	0.4	0.8333333333333334	7	5	0	2	0	0.8	5	4	0.5333333333333333	8	1.0	0	0.000205321494592199	0.500564657526485	0.015516570624039914	0.5468054720271337	0.6182503773499591	1.0	0.9565756826987055	1.0	0.0	0	0.0
2396	None	None	None	None	None	0	0	1.0	2	0.0	0	0.75	0	2	0	0	0	0	1.0	2	2	0.2	3	0.0	0	0	0	0	0	0	0	0	0	0	0	0
2122	None	None	None	None	None	0	0	0.16666666666666666	3	0.8333333333333334	20	0.9629629629629629	0.08333333333333333	3	2	22	15	0	0.3333333333333333	9	3	1.7333333333333334	26	0.3191489361702128	0.9565217391304348	-0.07475434823452078	0.5895831079735047	-0.07589776516595734	0.5071878067223783	0.14840337320541314	0.6300502015583253	0.7201871215079522	0.5763504242656265	1.0	1.0	0.7811117424523227
866	None	None	None	None	None	0	0	0.3333333333333333	3	0.8181818181818182	9	0.28888888888888886	0.8181818181818182	12	9	0	1	0	0.5555555555555556	5	9	0.8666666666666667	13	1.0	1.0	0.0036975185904768635	0.5079901366773492	-0.021237838330427326	0.635205666986843	4.494206383153202e-07	0.5000037464629918	0.5650259466412108	0.5487276310220413	1.0	1.0	0.0
434	None	None	None	None	None	0	0	0.36363636363636365	8	0.5666666666666667	17	0.7111111111111111	0.5	22	15	9	4	0	0.5555555555555556	9	5	2.1333333333333333	32	0.26666666666666666	0.5185185185185185	0.05455349377622609	0.523885269210139	0.07517202430212044	0.9996034627454036	0.05764742693362187	0.5822170552973973	0.7282825576713591	0.9400983079042015	1.0	1.0	0.0
2837	7.75369643516179e-05	1.3473195271799082e-07	1.341655156148763e-07	0.9999987694207337	None	0	0	0.5	2	0.6666666666666666	2	1.0	0.6666666666666666	4	2	0	2	0	0.2	5	1	0.3333333333333333	5	1.0	0.5	0.05641381734124532	0.5591796979662361	-0.035425262051849205	0.6907809957642902	0.05858308874387983	0.5	0.6000628091093965	0.5859389580155027	1.0	1.0	0.0
1437	None	None	None	None	None	0.375	3	0.5555555555555556	10	0.4	10	0.5625	0.32	18	8	8	3	0	0.75	8	6	1.8	27	0.3	0.5454545454545454	0.0980468989021008	0.5035797049754254	0.17312784404795767	0.5289723208494513	-0.2387411348312678	0.9999819669709215	0.871869031892698	0.9755063301224923	1.0	1.0	0.459855510407555
174	None	None	None	None	None	0	0	0.2857142857142857	4	0.7777777777777778	14	1.0	0.1111111111111111	5	2	14	0	0	0.8	4	5	1.3333333333333333	20	0.0	0.6666666666666666	0.05696960103022081	0.6801005962023179	0.4535022335236101	0.9995612621413485	0.06571780003313535	0.5417749325031893	0.8620140878546452	0.9470647492923029	0	1.0	0.0
5619	0.007966730937591053	0.007567183162951536	-0.007561682600597507	0.9909310306382133	None	0.25	1	0.4	4	0.7692307692307693	10	0.23809523809523808	0.7692307692307693	14	10	0	0	0	0.7777777777777778	7	9	1.0	15	0.0	1.0	4.071528596310626e-06	0.500031541621044	0.10353261161536738	0.5433501386264726	0.13132207977599433	0.9964356130043611	0.7209655179323047	0.8738810254358914	0	0	0.0
6820	0.0070429801524848545	0.002438416966348066	-0.0019152625104382154	0.995034397660982	None	0.25	1	0.4	4	0.7692307692307693	10	0.23809523809523808	0.7692307692307693	14	10	0	0	0	0.7777777777777778	7	9	1.0	15	0.0	1.0	0.09348113165638379	0.6432646782273788	0.02322482761932475	0.5190979760506182	0.5951282637557188	0.6562537478241562	0.9283019087922422	0.6076739000898822	0	0	0.0
7498	2.2462128099722963e-08	2.2444899413518485e-08	2.296473985067205e-09	0.9999975793587751	None	0.25	1	0.4	4	0.7692307692307693	10	0.23809523809523808	0.7692307692307693	14	10	0	0	0	0.7777777777777778	7	9	1.0	15	0.0	1.0	0.050268030212083634	0.52598337555547	0.0952281294603465	0.5388571831015605	0	0.5	0.5976742137717738	0.5216339834826949	0	0	0.0
6481	0.008737416440101268	0.0055387256698961355	-0.005537246086353427	0.9795011277869098	None	0.25	1	0.4	4	0.7692307692307693	10	0.23809523809523808	0.7692307692307693	14	10	0	0	0	0.7777777777777778	7	9	1.0	15	0.0	1.0	0.30549235139247843	0.6521056701774004	0.09810668903505369	0.5216536827534972	0.02380059450105979	0.6808809913253596	0.781024023467477	0.6203262937552637	0	1.0	0.0
5432	0.011304383415217669	0.0037300483939199094	-0.0019826914998578456	0.9854531497052587	None	0.25	1	0.4	4	0.7692307692307693	10	0.23809523809523808	0.7692307692307693	14	10	0	0	0	0.7777777777777778	7	9	1.0	15	0.0	1.0	0.09983321653873115	0.5020441945622497	0.08504649054553842	0.5728689415227863	0.35569701349345717	0.5480040582066118	0.7671347220514362	0.5411030656075442	0	1.0	0.0
1349	None	None	None	None	None	0.25	1	0.5454545454545454	6	0.5	7	0.45714285714285713	0.5	11	7	4	0	0	0.7142857142857143	7	5	1.0666666666666667	16	0.0	0.3333333333333333	0.0005786369875684786	0.5042108083701573	-0.09997078548477248	0.5027545156850345	0.06612603787233312	0.5808461581410418	0.6643848543716501	0.529474929559648	0	1.0	0.0
379	None	None	None	None	None	0.2	3	0.40625	13	0.5333333333333333	24	0.5802469135802469	0.4666666666666667	34	21	12	0	0	1.0	9	9	3.1333333333333333	47	0.0	0.6976744186046512	-0.0981839343268245	0.5047970693047572	0.08034274200340275	0.6068057190724202	-0.028036880209073654	0.6551610645355682	0.6849287550139467	0.590241976141411	0	1.0	0.0
6436	5.14145474320131e-05	4.65100190076211e-06	-2.213308313584509e-08	0.9999747801182738	None	0.25	1	0.4	4	0.75	9	0.25925925925925924	0.75	13	9	0	0	0	0.6666666666666666	6	9	0.9333333333333333	14	0.0	1.0	-0.08430039574706197	0.6612582649663663	0.05984149156237417	0.5591957780412096	0.020508836308841143	0.5078441325815711	0.6312351833784854	0.5775510289884621	0	1.0	0.0
5549	0.003526883593446893	0.0007109808106875812	-0.0007062626715028025	0.9977836079925099	None	0.25	1	0.4	4	0.7692307692307693	10	0.23809523809523808	0.7692307692307693	14	10	0	0	0	0.7777777777777778	9	7	1.0	15	0.0	1.0	0.08035557744491029	0.6465167766372297	0.07297814973790101	0.5679290994269471	0.08906190701816555	0.5530677807802519	0.5596790410298571	0.5898667464221788	0	1.0	0.0
715	None	None	None	None	None	0	0	0.18518518518518517	5	0.7894736842105263	30	0.49382716049382713	0	0	0	39	0	0	1.0	9	9	2.6666666666666665	40	0.0	0.3333333333333333	0	0	0	0	0	0	0	0	0	0	0
4717	0.004963047197665697	0.0015318621275200455	-0.0015254305605630855	0.993510123586744	None	0.25	1	0.4	4	0.75	9	0.25925925925925924	0.75	13	9	0	0	0	0.6666666666666666	6	9	0.9333333333333333	14	0.0	1.0	0.09609417319210248	0.600695705036692	0.00880353237054486	0.5406237650963412	-0.06402694651775695	0.6704974414906112	0.6246461727634912	0.6052091990431527	0	0.6153846153846154	0.0
5016	2.2649493957613775e-08	2.0796124406977268e-08	2.0750770416118413e-08	0.9999972362745994	None	0.25	1	0.4	4	0.7692307692307693	10	0.23809523809523808	0.7692307692307693	14	10	0	0	0	0.7777777777777778	9	7	1.0	15	0.0	1.0	0.06312580819810816	0.6722347248874253	-0.01665786749460021	0.6811911288420017	5.351445664856591e-15	0.500000000686351	0.6287798501545065	0.6206999785101189	0	1.0	0.0
6608	0.008034333872905537	0.0006744917272553999	8.363547625113793e-05	0.9790673791125583	None	0.25	1	0.4	4	0.7692307692307693	10	0.23809523809523808	0.7692307692307693	14	10	0	0	0	0.7777777777777778	7	9	1.0	15	0.0	1.0	-0.34875547565987225	0.9872775886941358	0.13920710260922337	0.9313244860381651	0.1122238486102948	0.9631916131947635	0.8863870089153957	0.9679466707664787	0	0	0.0
3241	9.660646026536932e-05	7.684709314499446e-06	7.566417644794514e-06	0.9985313446648139	None	0.3333333333333333	1	0.5	4	0.6666666666666666	6	0.4074074074074074	0.6666666666666666	10	6	0	0	0	0.3333333333333333	3	9	0.7333333333333333	11	0.0	1.0	0.012115047423374244	0.5384300856481308	0.09893505452971582	0.5111376604434128	0.02581046074846896	0.5	0.5913468457630248	0.5165424712297098	0	1.0	0.0
4986	0.008438078925685617	0.0007308256121512654	-0.0007295540494551417	0.9859477361233621	None	0.25	1	0.4	4	0.75	9	0.25925925925925924	0.75	13	9	0	0	0	0.6666666666666666	6	9	0.9333333333333333	14	0.0	1.0	0.19478527791909145	0.6098586100726836	0.07409644544852392	0.5757799517242265	0.09999999999986516	0.5000000000007764	0.6168886331024058	0.5623562681371124	0	1.0	0.0
2620	None	None	None	None	None	0	0	0.2	6	0.7857142857142857	33	0.8148148148148148	0.11904761904761904	8	5	35	10	0	0.6666666666666666	6	9	2.933333333333333	44	0.14084507042253522	0.8205128205128205	0.09528391674725031	0.5894063844241977	-0.09581296232897626	0.5197048179105358	0.0016018762949076282	0.5060948399911587	0.6891352436453276	0.5386521142437811	1.0	0.625	0.0
6328	0.00010931167846466838	1.1268917224023366e-06	-7.517541754831108e-07	0.999996595922084	None	0.25	1	0.4	4	0.75	9	0.25925925925925924	0.75	13	9	0	0	0	0.6666666666666666	6	9	0.9333333333333333	14	0.0	1.0	0.09990084267205246	0.5002230507084973	0.028802173436559518	0.5457283073005577	-0.0677796734623903	0.6753837010588388	0.6651104681289386	0.5758235369134013	0	1.0	0.0
4025	0.00012472618754383037	8.238975258731242e-07	3.093538836592026e-07	0.9999971377678752	None	0.25	1	0.4	4	0.7692307692307693	10	0.23809523809523808	0.7692307692307693	14	10	0	0	0	0.7777777777777778	9	7	1.0	15	0.0	1.0	2.9227903499942945e-05	0.5000414541469823	0.02961715373099071	0.5442092225527048	-0.03145273249463954	0.5044814908605578	0.5632508477980674	0.5162769257031024	0	1.0	0.0
5947	0.007276491952952621	0.0007177294949159697	2.397426109605158e-05	0.98257585360188	None	0.25	1	0.4	4	0.7692307692307693	10	0.23809523809523808	0.7692307692307693	14	10	0	0	0	0.7777777777777778	7	9	1.0	15	0.0	1.0	-0.20831399751908314	0.9994955319140242	1.2929425372862945e-05	0.5008138938894295	0.06819575028700191	0.5883663173088117	0.763872752938704	0.9340515112079102	0	1.0	0.0
1848	None	None	None	None	None	0	0	0.3333333333333333	3	0.6363636363636364	7	0.43333333333333335	0.18181818181818182	4	2	8	12	0	0.8333333333333334	6	5	0.8666666666666667	13	0.6666666666666666	0.25	0.04847468519047142	0.5688528739248166	0.24886088125445172	0.5593926131521758	-0.11961010913159793	0.540187695958921	0.8196368686115527	0.5561758352638032	0.0	0	0.0
4937	0.00031495499718942337	5.650915627704356e-06	5.489914171567902e-07	0.9999974402010685	None	0.25	1	0.4	4	0.7692307692307693	10	0.23809523809523808	0.7692307692307693	14	10	0	0	0	0.7777777777777778	9	7	1.0	15	0.0	1.0	0.09999888333024398	0.5010149708289573	-0.02593452755942771	0.5538852748268314	0.3411177181428089	0.6193267651909564	0.8219076236851682	0.5586564225496149	0	1.0	0.0
7532	0.002340466090424181	0.0005297326824779502	4.5986227525725755e-05	0.9987900407073148	None	0.25	1	0.36363636363636365	4	0.7857142857142857	11	0.2222222222222222	0.7857142857142857	15	11	0	0	0	0.8888888888888888	8	9	1.0666666666666667	16	0.0	1.0	-0.09989916630617045	0.5000000000000001	0.07304690954546925	0.5388284692116663	0.09999975190186267	0.5000574591969563	0.707994574247855	0.5129851678481231	0	0	0.0
6552	0.0032524838086148066	0.002903351917464116	0.0028910482422066907	0.9979602305526825	None	0.25	1	0.4	4	0.7692307692307693	10	0.23809523809523808	0.7692307692307693	14	10	0	0	0	0.7777777777777778	7	9	1.0	15	0.0	1.0	0.05992324133891204	0.5251776649299126	0.02963877902827593	0.5	0.083290837438977	0.853780041648487	0.5547005456864311	0.6506245962806424	0	1.0	0.0
6027	0.027585753168384883	0.0023620461108177847	-0.0013547063718431429	0.9501412986915054	None	0.25	1	0.4	4	0.75	9	0.25925925925925924	0.75	13	9	0	0	0	0.6666666666666666	6	9	0.9333333333333333	14	0.0	1.0	0.6209208619856266	0.681435521340388	-0.09740837562381591	0.5154181477242307	0.14472664961630757	0.9919962025120129	0.9529038907507307	0.8676827857944807	0	0.8461538461538461	0.0
7444	0.0064116573388423885	0.0005794561115752004	0.00035936316423765117	0.9937688133427954	None	0.25	1	0.4	4	0.7692307692307693	10	0.23809523809523808	0.7692307692307693	14	10	0	0	0	0.7777777777777778	7	9	1.0	15	0.0	1.0	-0.09278624806488975	0.507487674038536	0.1847512620032435	0.9047538194953332	0.36714578571801265	0.6625729789992459	0.8803367188554235	0.7281607206957067	0	0	0.0
2236	None	None	None	None	None	0.3333333333333333	1	0.5	4	0.7	7	0.2857142857142857	0.7	11	7	0	0	0	0.8571428571428571	7	6	0.8	12	0.0	0.6666666666666666	6.093517521092639e-08	0.5004525562325786	0.09735382650053574	0.5044458747603907	0.0019874348190778626	0.5193562711558332	0.6082734891408803	0.5080874604691146	0	1.0	0.0
1647	None	None	None	None	None	0	0	1.0	2	0.0	0	1.0	0	2	0	0	0	0	0.3333333333333333	1	3	0.2	3	0.0	1.0	0	0	0	0	0	0	0	0	0	0	0
7367	0.003506628855540526	0.0031212438105763436	0.003117546793226991	0.9977383198295886	None	0.25	1	0.4	4	0.7692307692307693	10	0.23809523809523808	0.7692307692307693	14	10	0	0	0	0.7777777777777778	7	9	1.0	15	0.0	1.0	0.04100501341186803	0.550031275840415	0.09983088736127055	0.5007097233032515	0.074831528879213	0.6353834206553324	0.5732264998101945	0.5629162618908017	0	0	0.0
5904	0.0006611782224945228	7.35148338220027e-06	6.013628772889383e-06	0.9999245102906393	None	0.25	1	0.4	4	0.75	9	0.25925925925925924	0.75	13	9	0	0	0	0.6666666666666666	9	6	0.9333333333333333	14	0.0	1.0	0.03256859442318434	0.5604549862741648	0.02270899938599488	0.5159950846305424	0.6913337193381102	0.7339802228685037	0.9589683231979818	0.6084117101276434	0	1.0	0.0
2632	2.7544160847283536e-08	2.488787036301915e-08	2.3227068637061303e-08	0.999995660635103	None	0	0	0.5	2	0.3333333333333333	1	0.8333333333333334	0	0	0	4	9	0	0.6666666666666666	2	3	0.3333333333333333	5	0.75	0	0	0	0	0	0	0	0	0	0	0	0
3520	None	None	None	None	None	0.15384615384615385	2	0.2857142857142857	8	0.7435897435897436	29	0.5061728395061729	0.6923076923076923	35	27	5	1	0	1.0	9	9	2.7333333333333334	41	0.16666666666666666	0.8	-0.031785462961744435	0.5280435454354623	0.03715347679085567	0.5404728301060899	-0.09999947595005161	0.5000008387482229	0.6369156145486875	0.5228625199959698	1.0	1.0	0.0
3204	0.0013105613415824436	0.00010185135414067346	8.487852484592259e-05	0.9958031955413095	None	0	0	0.3333333333333333	2	0.8333333333333334	5	0.4	0.8333333333333334	7	5	0	2	0	0.8	4	5	0.5333333333333333	8	1.0	0	0.09933662382374017	0.505522027318157	0.0161928924934827	0.5191046303368175	-0.0639268224874723	0.541024103257061	0.658443416848866	0.5219035461963222	1.0	1.0	0.0
1872	None	None	None	None	None	0	0	0.25	2	0.8888888888888888	8	0.44	0.1111111111111111	1	1	9	14	0	1.0	5	5	0.7333333333333333	11	0.6363636363636364	0	0.06762756961730113	0.5	0.13927477341320182	0.5	-0.07838331612231546	0.5	0.7121209791104252	0.5	0.0	0	0.0
2576	2.7972495907391866e-08	2.7903331229750154e-08	1.6504465963174465e-08	0.9999884621762248	None	1.0	1	0.8	4	0.4	2	0.4375	0.4	6	2	0	0	0	1.0	4	4	0.4666666666666667	7	0.0	0.6666666666666666	-0.06758525787457026	0.5242513493008268	0.06959908191882068	0.5892662073561321	0.0016173139390223963	0.5021341580308257	0.6417859825363892	0.5388010799068853	0	0.6666666666666666	0.0
5712	3.5195340489197185e-05	6.898475288131336e-07	1.6439036469828364e-07	0.9998105814910324	None	0.25	1	0.4	4	0.7692307692307693	10	0.23809523809523808	0.7692307692307693	14	10	0	0	0	0.7777777777777778	7	9	1.0	15	0.0	1.0	-0.076961589277641	0.6530081060131523	0.0757028389169365	0.5154917537755822	0.01836005826895534	0.505592638319406	0.6491494721059904	0.5594381555855876	0	1.0	0.0
1076	None	None	None	None	None	0	0	0.15384615384615385	2	0.8823529411764706	15	0.6333333333333333	0	0	0	18	8	0	0.8333333333333334	5	6	1.2666666666666666	19	0.2	0.13333333333333333	0	0	0	0	0	0	0	0	0	0	0
3068	0.001352448263197292	0.0003389065222887453	0.0003060932826646546	0.9981076228230519	None	0.25	1	0.4	4	0.7692307692307693	10	0.23809523809523808	0.7692307692307693	14	10	0	0	0	0.7777777777777778	7	9	1.0	15	0.0	1.0	-0.03841101403156708	0.6002688455644757	-0.08354568468021731	0.6476829851784268	0.09715214430533084	0.5890625819436544	0.672469356872053	0.6126619835373054	0	1.0	0.0
1322	None	None	None	None	None	0	0	0.42857142857142855	3	0.75	6	0.5555555555555556	0	2	0	7	10	0	0.5	6	3	0.6666666666666666	10	0.625	0.4	0	0	0	0	0	0	0	0	0	0	0
3687	0.00455786852154468	0.0005812436796136496	-0.00046177497816178435	0.9929383116374121	None	0.3333333333333333	1	0.5	4	0.6666666666666666	6	0.3055555555555556	0.6666666666666666	10	6	0	0	0	1.0	6	6	0.7333333333333333	11	0.0	0.8	-0.09967516294654995	0.500254932624396	-0.02108498873271126	0.502367364590317	0.09923524229047095	0.5027417571930888	0.693759695985411	0.5017880255785844	0	0	0.0
7283	0.00614653957885569	0.0015603065465380442	0.0015296958008204037	0.99368925026415	None	0.25	1	0.4	4	0.75	9	0.25925925925925924	0.75	13	9	0	0	0	0.6666666666666666	6	9	0.9333333333333333	14	0.0	1.0	0.09865292554523239	0.5619888126041434	0.21292626598066494	0.6808960816814116	0.17485366102579217	0.5120437949409109	0.6335112655916769	0.5870471274896043	0	0.8461538461538461	0.0
947	None	None	None	None	None	0	0	0.42857142857142855	3	0.625	5	0.8333333333333334	0.125	3	1	6	4	0	0.75	3	4	0.6666666666666666	10	0.2857142857142857	0.6666666666666666	0.024457671934318546	0.5100847191186932	0.0996181764420848	0.5009000328488982	0.05865961887245148	0.5133597885326854	0.5764961215966247	0.508115650524562	0.0	0	0.0
892	None	None	None	None	None	0	0	0.5	2	0.75	3	1.0	0.75	5	3	0	1	0	0.16666666666666666	6	1	0.4	6	0.5	0.4	0.009826812614048636	0.5049786330198845	0.042953198154627836	0.603543069384583	0.09138059102827081	0.5070198571908471	0.5984907185326491	0.5389415135703474	1.0	1.0	0.0
6219	0.002372088763516678	0.0018125430955431131	-0.0018123691364498012	0.9986400764612784	None	0.25	1	0.4	4	0.7692307692307693	10	0.23809523809523808	0.7692307692307693	14	10	0	0	0	0.7777777777777778	7	9	1.0	15	0.0	1.0	0.08390865687315457	0.5576465727413554	0.09511661543504613	0.5750431540556461	0.07504333244938594	0.5077121948962097	0.5295580156915826	0.5469384535337629	0	1.0	0.0
4538	2.859361968236137e-08	2.8382721485601746e-08	2.833503087725285e-08	0.9999964500260367	None	0.25	1	0.4	4	0.75	9	0.25925925925925924	0.75	13	9	0	0	0	0.6666666666666666	9	6	0.9333333333333333	14	0.0	1.0	0.09950591167110265	0.5074738231997279	0.05611099590225792	0.5595619390172054	6.314888125467041e-16	0.5000000000002033	0.6011861162078281	0.5224251055411652	0	1.0	0.0
2883	1.9762798240313092e-08	1.785996254017196e-08	8.533375959891557e-09	0.999996706222716	None	0.5	1	0.6666666666666666	4	0.5	3	0.4	0.5	7	3	0	0	0	0.8	5	4	0.5333333333333333	8	0.0	0.6666666666666666	0.07254692571722558	0.6769683176982743	0.052892500483011265	0.5602161028926456	7.499578093694789e-06	0.500025922326041	0.5842196316830404	0.5811117660061361	0	1.0	0.0
1939	None	None	None	None	None	0.3333333333333333	1	0.5	4	0.5	5	0.6	0.4	7	4	4	5	0	0.8	5	4	0.8	12	0.5555555555555556	0	0.00048405970790453106	0.5028971356618478	0.04545904701770988	0.5995718783182523	0.09797692227221443	0.5153533541886489	0.6009229187668195	0.5396418725167923	0.0	0	0.0
2801	None	None	None	None	None	0.2857142857142857	2	0.47058823529411764	8	0.5652173913043478	13	0.46296296296296297	0.5217391304347826	20	12	4	0	0	0.6666666666666666	9	6	1.6666666666666667	25	0.0	0.6	0.11277949403489225	0.9183725975859489	-0.13916831182149939	0.6832666546302462	-0.02392531625677948	0.6637310030115148	0.7747959163421244	0.7841036666752578	0	0.6	0.0
2634	0.00013839040379442163	5.9629574931556025e-05	6.60516887999095e-08	0.9983714857532686	None	0	0	0.5	2	0.6666666666666666	2	1.0	0.6666666666666666	4	2	0	2	0	0.2	5	1	0.3333333333333333	5	1.0	0.5	0.018244598211038472	0.5041090266082899	0.056448975252592445	0.5085387348243565	0.099982110000251	0.5000475251373576	0.5827587771487337	0.5042319687057036	0.25	0.25	0.0
7053	1.5484469930812501e-06	1.2231939185027316e-06	1.1789959102450357e-06	0.9995806533788577	None	0.25	1	0.4	4	0.75	9	0.25925925925925924	0.75	13	9	0	0	0	0.6666666666666666	6	9	0.9333333333333333	14	0.0	1.0	0.08352630713551948	0.5563461401493149	0.06687593573164617	0.5552576860018404	0.010035064854241008	0.5283509995799595	0.574928279800314	0.5466810728947445	0	1.0	0.0
1993	None	None	None	None	None	0	0	0.625	5	0.3	3	0.48	0	4	0	7	2	0	1.0	5	5	0.8	12	0.14285714285714285	0.2222222222222222	0	0	0	0	0	0	0	0	0	0	0
5078	0.0004488154728439725	0.00040933930346157156	0.00040323775949995476	0.9992353951565605	None	0.25	1	0.4	4	0.75	9	0.25925925925925924	0.75	13	9	0	0	0	0.6666666666666666	6	9	0.9333333333333333	14	0.0	1.0	0.09999870385355607	0.5000037590394776	-0.10754813967283076	0.5557570804121692	0.024465517133725405	0.507964736625163	0.7016096931460444	0.5213067922886403	0	1.0	0.0
277	None	None	None	None	None	0	0	0.3181818181818182	7	0.6774193548387096	21	0.4074074074074074	0.3870967741935484	17	12	15	0	0	1.0	9	9	2.2	33	0.0	0.6666666666666666	0.09712334602979683	0.566293055469236	-0.06617498469984892	0.5549040257630612	-0.12057798552627494	0.7126307792656902	0.7254121885011584	0.6142346694407058	0	1.0	0.0
331	None	None	None	None	None	0	0	0.25	8	0.7111111111111111	32	0.5802469135802469	0.24444444444444444	13	11	33	0	0	1.0	9	9	3.1333333333333333	47	0.0	0.8	0.05875264831121528	0.5415930346957706	0.09537561310320838	0.6159396540668726	-0.03051723615359785	0.5349848079013597	0.640379221920596	0.5645768902530746	0	1.0	0.0
640	None	None	None	None	None	0	0	0.11764705882352941	2	0.9130434782608695	21	1.0	0	1	0	23	0	0	1.0	5	5	1.6666666666666667	25	0.0	0	0	0	0	0	0	0	0	0	0	0	0
6231	0.011188819124589943	0.005432263319470997	0.005432211515480732	0.9778388589772229	None	0.25	1	0.4	4	0.7692307692307693	10	0.23809523809523808	0.7692307692307693	14	10	0	0	0	0.7777777777777778	7	9	1.0	15	0.0	1.0	0.24576996579915042	0.9746087739001504	-0.05208171778316291	0.6869086084589223	0.19701414910513865	0.6030412838386516	0.77395254740622	0.8344036365475715	0	1.0	0.0
2477	None	None	None	None	None	0	0	0.3333333333333333	2	0.7142857142857143	5	0.9	0	0	0	8	0	0	0.4	2	5	0.6	9	0.0	0	0	0	0	0	0	0	0	0	0	0	0
3578	1.6670264628508903e-06	1.333291897161146e-07	2.689406842429113e-08	0.9999943901377638	None	0.25	1	0.36363636363636365	4	0.7857142857142857	11	0.2222222222222222	0.7857142857142857	15	11	0	0	0	0.8888888888888888	8	9	1.0666666666666667	16	0.0	1.0	-0.08895800743786378	0.5737171593786478	0.033126799767311685	0.5537465819975332	0.0006024729282004036	0.5011894009844804	0.6264417150114154	0.5430275803893087	0	1.0	0.0
3501	0.012430663737460103	0.00021575236706755738	0.0001470890353078784	0.9837507296329363	None	0.3333333333333333	2	0.42857142857142855	6	0.6842105263157895	13	0.328125	0.6842105263157895	19	13	1	0	0	1.0	8	8	1.4	21	0.0	0.7692307692307693	0.13498777059811423	0.9782114607855545	4.860352362537622e-08	0.500663235336184	0.09999973741691812	0.5007380897249287	0.6392229257234286	0.7807397271207475	0	0.631578947368421	0.0
6050	0.005689606154883621	0.0008396590454998602	0.0008166170701816284	0.9975759685011951	None	0.25	1	0.4	4	0.7692307692307693	10	0.23809523809523808	0.7692307692307693	14	10	0	0	0	0.7777777777777778	7	9	1.0	15	0.0	1.0	0.07042002150554968	0.5398772308276659	-0.0467991030961471	0.5326204615679491	0.18314684261864253	0.6163793298667741	0.7270081201836156	0.5633841732509759	0	1.0	0.0
1759	None	None	None	None	None	0	0	0.25	1	1.0	3	0.625	0.3333333333333333	2	1	2	6	0	0.5	4	2	0.3333333333333333	5	0.8571428571428571	0	0.028011312840501457	0.5070929855305971	-0.17726797607425032	0.530555311993445	5.043355950908297e-07	0.5000006066413674	0.7127755399254555	0.5125598578544085	1.0	1.0	0.0
2944	0.000756379309334041	4.279222340042217e-05	-4.2791916729891967e-05	0.9976763672624632	None	1.0	1	1.0	4	0.0	0	0.5555555555555556	0	4	0	0	0	0	1.0	3	3	0.3333333333333333	5	0.0	1.0	0	0	0	0	0	0	0	0	0	0	0
7187	4.539250011357035e-08	2.2168602855583537e-08	8.089209655079892e-09	0.9999953662475901	None	0.25	1	0.4	4	0.7692307692307693	10	0.23809523809523808	0.7692307692307693	14	10	0	0	0	0.7777777777777778	7	9	1.0	15	0.0	1.0	0.0434725090941211	0.5294301577289033	0.08889491613463182	0.5521466928630263	1.230190773878588e-06	0.5286139106411141	0.5904917368175908	0.5367490887083228	0	0	0.0
2732	2.643907025296003e-05	1.9774145025331363e-06	-1.9763856198927184e-06	0.9940176599608114	None	0	0	0.16666666666666666	1	1.0	7	0.45	0	0	0	8	12	0	0.8	5	4	0.6	9	0.6	0	0	0	0	0	0	0	0	0	0	0	0
2295	None	None	None	None	None	0.18181818181818182	2	0.56	14	0.3142857142857143	11	0.5873015873015873	0.11428571428571428	15	4	21	4	0	0.7777777777777778	7	9	2.466666666666667	37	0.11428571428571428	0.5806451612903226	0.0011517053325737386	0.5147773441619181	5.270559252924445e-17	0.5000000000044335	0.11793316909719438	0.9999999999544558	0.698280723551864	0.9996499745055828	0.0	0	0.0
153	None	None	None	None	None	0.21428571428571427	3	0.36666666666666664	11	0.627906976744186	27	0.5555555555555556	0.46511627906976744	30	20	14	0	0	1.0	9	9	3.0	45	0.0	0.6153846153846154	0.0027685620859923777	0.631597991872393	-0.09476777121382171	0.6543532303583179	-0.06237270430825357	0.6537301182127827	0.6466052550310133	0.6466306587462336	0	0.5333333333333333	0.0
3559	None	None	None	None	None	0	0	0.4166666666666667	5	0.6	9	0.3148148148148148	0.6	14	9	2	1	0	0.6666666666666666	9	6	1.1333333333333333	17	0.3333333333333333	0.6666666666666666	0.06548575916415958	0.6467581464231814	0.001697202121074061	0.505862310146289	-0.016106490439616712	0.6360930205806634	0.6193870691479151	0.5976233461834212	1.0	1.0	0.0
4577	0.000891589225359907	0.00019317904222538012	-0.00013507686197088094	0.9991015160301355	None	0.2	1	0.3333333333333333	4	0.8	12	0.20987654320987653	0.8	16	12	0	0	0	1.0	9	9	1.1333333333333333	17	0.0	1.0	-0.077935067237316	0.5018233735149699	0.09051065346266071	0.5571944763521427	0.09974365389457253	0.5296126180788854	0.6945353069337387	0.529604203026806	0	1.0	0.0
6664	0.006028580581646104	0.004307508178475038	0.004304300869140879	0.9912342713980062	None	0.25	1	0.4	4	0.7692307692307693	10	0.23809523809523808	0.7692307692307693	14	10	0	0	0	0.7777777777777778	7	9	1.0	15	0.0	1.0	0.08201309719347924	0.5223439109530286	-0.08368324321963615	0.5711239611588527	0.3205607827266858	0.7206256507721548	0.8236840921822065	0.6085322821068042	0	0	0.0
2789	0.004366390546861024	0.0005134767709083608	0.0005133414088504092	0.9938626682607753	None	0	0	0.42857142857142855	3	0.75	6	0.5555555555555556	0.75	9	6	0	1	0	0.2222222222222222	2	9	0.6666666666666666	10	1.0	1.0	0.05225327972054108	0.8967823668931684	0.0999885860042524	0.5001115379781309	0.09999147167407624	0.5001086134276793	0.5640520431077745	0.6728164810399679	0.0	0	0.0
2361	None	None	None	None	None	0.5	1	0.6666666666666666	4	0.5714285714285714	4	0.375	0.5714285714285714	8	4	0	0	0	0.6666666666666666	4	6	0.6	9	0.0	0.6666666666666666	-0.04031658135301196	0.5133164362614979	-0.07826540665938586	0.9473739062318157	-0.05665809112952826	0.518854226395855	0.5391511650279284	0.7323158689572749	0	1.0	0.0
2959	0.0002803483652779272	2.3000647515825528e-06	-1.1492586889967844e-06	0.9999973494823149	None	0.25	1	0.4	4	0.7692307692307693	10	0.23809523809523808	0.7692307692307693	14	10	0	0	0	0.7777777777777778	9	7	1.0	15	0.0	1.0	-0.09956161718687963	0.5046202200415308	-0.027960292169730994	0.5031036388248515	0.09902296017942692	0.5494350923863253	0.6937119567162607	0.5190977563793215	0	1.0	0.0
1884	None	None	None	None	None	0.1111111111111111	2	0.3157894736842105	12	0.6545454545454545	36	0.7037037037037037	0.09090909090909091	13	5	43	17	0	1.0	9	9	3.8	57	0.2073170731707317	0.7450980392156863	0.07907068109722004	0.5821224052930214	0.08433789105260593	0.5711467700153786	0.1515398979442799	0.6235936097893879	0.6048628268461468	0.5924938312487755	1.0	1.0	0.0
3804	0.020428768892788197	0.0015845466314968024	-0.0015527250875078697	0.9796446082028657	None	0.3333333333333333	1	0.4444444444444444	4	0.7272727272727273	8	0.2708333333333333	0.7272727272727273	12	8	0	0	0	0.75	6	8	0.8666666666666667	13	0.0	0.8571428571428571	0.0021852245534791817	0.6026642293429588	9.306486886633194e-06	0.5000145916387072	-0.09904203855803888	0.502690751055581	0.6164268121742272	0.5355565459388023	0	1.0	0.0
3262	0.004400694426971486	0.0005432122535237373	1.498952400762578e-05	0.9946026657815471	None	0.25	1	0.4	4	0.7692307692307693	10	0.23809523809523808	0.7692307692307693	14	10	0	0	0	0.7777777777777778	7	9	1.0	15	0.0	1.0	-0.0005621231526490528	0.6577964962915336	0.06209812508064401	0.5524126762007034	-0.1441421739417275	0.9946879915985245	0.7362106003154959	0.8841288773876456	0	1.0	0.0
3472	0.0004323125250702693	0.0004130059983043796	0.00041262057624059787	0.999519957612417	None	0.16666666666666666	1	0.35714285714285715	5	0.7222222222222222	13	0.2777777777777778	0.7222222222222222	18	13	1	0	0	0.8888888888888888	8	9	1.3333333333333333	20	0.0	0.6666666666666666	0.08768262284135682	0.5647193398613782	0.008057577183104875	0.5882195905368378	0.02399526433537059	0.5436701512888646	0.5759865723211116	0.5656254491983703	0	1.0	0.0
1270	None	None	None	None	None	0	0	0.0625	1	1.0	21	0.7666666666666667	0	0	0	22	10	0	0.8333333333333334	6	5	1.5333333333333334	23	0.20833333333333334	0.2222222222222222	0	0	0	0	0	0	0	0	0	0	0
5251	0.0012269766652735605	0.00019014302759417964	0.00019012852654416937	0.996691052179271	None	0.25	1	0.4	4	0.75	9	0.25925925925925924	0.75	13	9	0	0	0	0.6666666666666666	6	9	0.9333333333333333	14	0.0	1.0	0.10709300092894718	0.5403063758574868	0.056429037912473126	0.576907834620832	0.042071398084875464	0.647266549253184	0.6075740129601853	0.5889366702030848	0	1.0	0.0
5730	0.0031899168220522007	0.0011869079177597526	0.0011119334650854552	0.9714223703540743	None	0.25	1	0.4	4	0.75	9	0.25925925925925924	0.75	13	9	0	0	0	0.6666666666666666	6	9	0.9333333333333333	14	0.0	1.0	0.012914591037506274	0.5	-0.07117452991903003	0.5399602225975414	0.045382326148576825	0.5152430601749265	0.613320397430216	0.5184227943850349	0	0	0.0
6980	0.00785561307320974	0.003087034067773582	0.0018129322725908366	0.9884606348278989	None	0.25	1	0.4	4	0.75	9	0.25925925925925924	0.75	13	9	0	0	0	0.6666666666666666	6	9	0.9333333333333333	14	0.0	1.0	0.09754456337387407	0.5045225068402348	0.06009780640289151	0.5684479274931611	0.2215165076828633	0.5792637039468704	0.6843711447719076	0.5509363225292062	0	0.6923076923076923	0.0
4315	0.014949439770315591	0.012066886951515709	0.01206685986102039	0.9860512148237339	None	0.25	1	0.4	4	0.7692307692307693	10	0.23809523809523808	0.7692307692307693	14	10	0	0	0	0.7777777777777778	7	9	1.0	15	0.0	1.0	0.15752364575535058	0.7326999975329045	-0.07019558730393757	0.5339266697559144	0.09999999999692381	0.5000000000254312	0.7173969394626716	0.5942171699147913	0	1.0	0.0
5495	0.006795266798211441	0.003308912023687967	-0.002654587725763607	0.9936237985588149	None	0.25	1	0.4	4	0.7692307692307693	10	0.23809523809523808	0.7692307692307693	14	10	0	0	0	0.7777777777777778	7	9	1.0	15	0.0	1.0	0.09594674842525772	0.5369999107970123	-0.7836687453960076	0.999999953471631	0.3171673550138867	0.632722449987584	0.9950628929182617	0.9971525013141942	0	0	0.0
4002	0.0024155715535064443	0.000191474160016554	9.874511719896634e-05	0.9956205426790355	None	0.25	1	0.4	4	0.7692307692307693	10	0.23809523809523808	0.7692307692307693	14	10	0	0	0	0.7777777777777778	7	9	1.0	15	0.0	1.0	-0.12156138146241129	0.6064945113472195	-0.04286519843588378	0.629601574899807	0.07343010444679514	0.5867965061733986	0.7065958211893955	0.6077701711771444	0	1.0	0.0
1831	None	None	None	None	None	0	0	0.3333333333333333	1	1.0	2	1.0	1.0	3	2	0	0	0	0.25	1	4	0.26666666666666666	4	0.0	0	0.0064359447381733825	0.5392314056575405	0.01582127550892646	0.5500584559548987	0.06679585937192353	0.6631050881294727	0.5876559998841612	0.5854303093629846	0	1.0	0.0
308	None	None	None	None	None	0.3333333333333333	1	0.5	4	0.7	7	0.2857142857142857	0.7	11	7	0	0	0	0.8571428571428571	6	7	0.8	12	0.0	0.8	0.23361065802878817	0.5645347711434423	0.0003746717692869845	0.5008654555974577	0.28548990779285044	0.9999803020540878	0.9213031364653734	0.9758574760808679	0	1.0	0.0
3577	0.00018035655529763235	4.577625166236774e-07	-4.4576337394856584e-08	0.999997389132522	None	0.25	1	0.4	4	0.7692307692307693	10	0.23809523809523808	0.7692307692307693	14	10	0	0	0	0.7777777777777778	7	9	1.0	15	0.0	1.0	0.09999941577608365	0.5000246976461222	0.0035539626796815145	0.5040402824104891	0.05156789478468273	0.5489474099875917	0.5979806398041706	0.5177158289352423	0	1.0	0.0
2192	None	None	None	None	None	0.18181818181818182	2	0.5	12	0.47058823529411764	16	0.75	0.29411764705882354	22	10	13	0	0	0.75	8	6	2.4	36	0.0	0.4666666666666667	-0.03900202620689144	0.6471386853896424	0.06873409722012205	0.638432983777149	-0.09222144304209172	0.5198881257482374	0.6788506778050654	0.6030563809640292	0	0.5909090909090909	0.0
6526	0.009267433241449305	0.0031597931016212172	0.002619512457726039	0.9877825043366036	None	0.25	1	0.4	4	0.7692307692307693	10	0.23809523809523808	0.7692307692307693	14	10	0	0	0	0.7777777777777778	7	9	1.0	15	0.0	1.0	-0.10446504449733696	0.5045981705494069	-0.17451194513281348	0.5800063461981964	0.4887740569289665	0.6211564883600381	0.950856094131746	0.5691909030047823	0	1.0	0.0
4047	1.2829890221039196e-08	1.2485697802139883e-08	5.827466466745021e-10	0.9999985338708149	None	0.25	1	0.36363636363636365	4	0.7857142857142857	11	0.2222222222222222	0.7857142857142857	15	11	0	0	0	0.8888888888888888	8	9	1.0666666666666667	16	0.0	1.0	-0.09931627885298282	0.5307238488428099	1.749009609973275e-05	0.5001668886069003	0	0.5	0.6149595795255568	0.5103083706143978	0	0.9333333333333333	0.0
6355	0.005670844533998637	0.003172597544407125	0.0005762262025742493	0.9923501958381329	None	0.25	1	0.4	4	0.7692307692307693	10	0.23809523809523808	0.7692307692307693	14	10	0	0	0	0.7777777777777778	7	9	1.0	15	0.0	1.0	0.09970349053721952	0.5015553372920857	0.10676960742253097	0.6312593256617114	0.20747105140961025	0.6165153028776178	0.6270571278491655	0.5840794215248908	0	1.0	0.0
2256	None	None	None	None	None	0.5	1	0.6666666666666666	4	0.5	3	0.4444444444444444	0.5	7	3	0	0	0	0.5	6	3	0.5333333333333333	8	0.0	1.0	6.741417404310247e-05	0.5005222952687419	-0.09647379344761016	0.5269746391784871	-0.0906522415999387	0.5051086240005466	0.6086885152045842	0.5108756018198232	0	1.0	0.0
3603	0.00476953895567816	0.0025590086937285045	0.0025209770418861965	0.9984626460037079	None	0.3333333333333333	1	0.5	4	0.7	7	0.2857142857142857	0.7	11	7	0	0	0	0.8571428571428571	7	6	0.8	12	0.0	0.6666666666666666	-0.07093175023118892	0.6637462612428024	0.008573321663715048	0.5996289815416529	0.0999999974820672	0.5000008287010468	0.672234508587812	0.5893596602811516	0	1.0	0.0
915	None	None	None	None	None	0.3333333333333333	1	0.4444444444444444	4	0.5454545454545454	6	0.48148148148148145	0.09090909090909091	2	1	10	0	0	0.3333333333333333	3	9	0.8666666666666667	13	0.0	0.6	0.0967373740042331	0.5081319532547897	0.05418284890896097	0.5687062966018182	0.005045553340343118	0.5126101307587105	0.5964650959518453	0.529927244665372	0	1.0	0.0
3608	None	None	None	None	None	0.125	1	0.3888888888888889	7	0.64	16	0.421875	0.56	20	14	6	3	0	1.0	8	8	1.8	27	0.3	0.5263157894736842	0.006802835910217018	0.5	0.13630644702753486	0.601420395773495	0.11073400533355704	0.5250906389296165	0.6422930632110926	0.5425496606652094	0.0	0	0.0
2010	None	None	None	None	None	0	0	1.0	1	0	0	1.0	0	1	0	0	3	0	0.5	1	2	0.13333333333333333	2	1.0	0	0	0	0	0	0	0	0	0	0	0	0
4697	0.012073669445931143	0.0012479112704773202	-0.0010365263708460555	0.9922615534248971	None	0.25	1	0.4	4	0.75	9	0.25925925925925924	0.75	13	9	0	0	0	0.6666666666666666	6	9	0.9333333333333333	14	0.0	1.0	-0.09892599963149086	0.6733304611807863	-0.09971477635976116	0.5013055381474768	-0.0999979232551689	0.5000063470227095	0.5012645661812968	0.5604146117019781	0	1.0	0.0
7359	0.008258064958257112	0.006295885253556242	0.0062956366004763425	0.994978548443216	None	0.25	1	0.4	4	0.7692307692307693	10	0.23809523809523808	0.7692307692307693	14	10	0	0	0	0.7777777777777778	7	9	1.0	15	0.0	1.0	0.09242041855987684	0.5381559169688763	0.038616277736035834	0.5225668620594749	0.09999999961676957	0.5000009150335376	0.5659652558731808	0.5202600219092492	0	0	0.0
535	None	None	None	None	None	0	0	0.3333333333333333	1	1.0	2	1.0	0	0	0	3	0	0	0.25	4	1	0.26666666666666666	4	0.0	0	0	0	0	0	0	0	0	0	0	0	0
976	None	None	None	None	None	0	0	0.15555555555555556	7	0.8307692307692308	54	0.8271604938271605	0.6307692307692307	48	41	18	0	0	1.0	9	9	4.466666666666667	67	0.0	0.9333333333333333	-0.08894882156504569	0.5285840667597093	-0.046645400100775336	0.5418354194542225	0.10928123726326162	0.520769052537117	0.7001711622032467	0.5304056817443725	0	1.0	0.0
6569	0.001297626593561198	0.0007514567140106868	-0.0007330041555394807	0.996645486847451	None	0.25	1	0.4	4	0.75	9	0.25925925925925924	0.75	13	9	0	0	0	0.6666666666666666	6	9	0.9333333333333333	14	0.0	1.0	0.09999999977092418	0.5000000000551689	1.578171023036054e-05	0.5000466843950241	0.05755766531916716	0.6487115428618604	0.6012092559957645	0.5509531113584681	0	1.0	0.0
2359	None	None	None	None	None	0.15384615384615385	2	0.39285714285714285	11	0.55	22	0.5185185185185185	0.175	15	7	26	16	0	1.0	9	9	2.8	42	0.3333333333333333	0.42105263157894735	0.06657004009966827	0.6442596214201907	0.16443377592778788	0.7532515531511645	-0.07170765837519898	0.5528619338129137	0.7625849333535598	0.6549170530980838	1.0	1.0	0.0
207	None	None	None	None	None	0	0	1.0	2	0.0	0	0.75	0	0	0	2	7	0	1.0	2	2	0.2	3	0.875	0	0	0	0	0	0	0	0	0	0	0	0
3766	0.003085474004901435	0.0005858350667828042	0.0005533184094578832	0.994944378265451	None	0.3333333333333333	1	0.5	4	0.6666666666666666	6	0.3055555555555556	0.6666666666666666	10	6	0	0	0	1.0	6	6	0.7333333333333333	11	0.0	0.4	0.06919369960572753	0.5029218024883939	0.04745030932655736	0.542302925296332	0.17712563779807597	0.5244004582405645	0.6383099310694089	0.5232319231899702	0	1.0	0.0
4851	0.0034678266855024836	0.002351563351704826	-0.00235154452192631	0.9947734835104671	None	0.25	1	0.4	4	0.7692307692307693	10	0.23809523809523808	0.7692307692307693	14	10	0	0	0	0.7777777777777778	7	9	1.0	15	0.0	1.0	-0.09669399112583203	0.683389371431225	-0.08763137482652131	0.6302560920955338	0.22493401193800877	0.5302780590034422	0.7970852773596604	0.6164851975194219	0	1.0	0.0
143	None	None	None	None	None	0.25	2	0.5	9	0.5	12	0.6190476190476191	0.3333333333333333	15	8	10	0	0	0.8571428571428571	6	7	1.7333333333333334	26	0.0	0.2	0.07998898655990128	0.5102236748891058	-0.223123020684367	0.5456577417594862	0.02843968910315516	0.5401505653301688	0.794012421255297	0.5320385721005363	0	1.0	0.0
6257	0.014136284995739257	0.010799084899294419	-0.010626281448695605	0.9836391782760159	None	0.25	1	0.4	4	0.75	9	0.25925925925925924	0.75	13	9	0	0	0	0.6666666666666666	6	9	0.9333333333333333	14	0.0	1.0	-0.09975065872913887	0.5001609375378033	-0.1276241116552377	0.5537531876228238	0.3218556555966252	0.5539844338129908	0.8887402765297068	0.5360434853588105	0	1.0	0.0
6082	0.011187110070382505	0.003291540258054455	-0.0032021763219702583	0.9821792197083479	None	0.25	1	0.4	4	0.75	9	0.25925925925925924	0.75	13	9	0	0	0	0.6666666666666666	6	9	0.9333333333333333	14	0.0	1.0	5.222289362145315e-05	0.5041910753811701	0.016370186686840073	0.6120354497003735	0.2392966202696246	0.6173174458421142	0.7637180680759559	0.5785782054833654	0	1.0	0.0
7513	0.00949235811416285	0.00099759817589055	-0.0008095702710000715	0.9894469655025289	None	0.25	1	0.4	4	0.7692307692307693	10	0.23809523809523808	0.7692307692307693	14	10	0	0	0	0.7777777777777778	7	9	1.0	15	0.0	1.0	0.17983128895452366	0.9917222909460031	0.00023977526389573465	0.502687966464133	0.09999999999998896	0.500000000000177	0.6753643273482746	0.8318612713069281	0	1.0	0.0
4707	0.006566463171358537	0.0014118421528759616	-0.0007024270958141515	0.9946246100740967	None	0.25	1	0.4	4	0.75	9	0.25925925925925924	0.75	13	9	0	0	0	0.6666666666666666	6	9	0.9333333333333333	14	0.0	1.0	-0.09377092039764257	0.5079731655425626	-0.09943898105453645	0.5017646481857923	0.0497108335105196	0.8586413432947468	0.6709512169951075	0.6489290365210966	0	0	0.0
461	None	None	None	None	None	0	0	0.25	1	1.0	3	1.0	0	0	0	4	11	0	0.2	5	1	0.3333333333333333	5	0.9166666666666666	0	0	0	0	0	0	0	0	0	0	0	0
5858	0.00013335824468547452	9.6228916342543e-07	-1.8668346372562964e-07	0.9999960588626068	None	0.25	1	0.4	4	0.75	9	0.25925925925925924	0.75	13	9	0	0	0	0.6666666666666666	9	6	0.9333333333333333	14	0.0	1.0	0.0050848938434588055	0.5232202068598711	0.01621137250698378	0.5350213454348888	0.033566452749814714	0.5148218389466169	0.5330166435832231	0.524361325511863	0	0	0.0
659	None	None	None	None	None	0	0	0.18518518518518517	10	0.7948717948717948	62	0.9876543209876543	0.32051282051282054	33	25	46	0	0	1.0	9	9	5.333333333333333	80	0.0	0.9859154929577465	0.1790477885604537	0.6106971865741121	0.09999984794373466	0.5000030794365443	0.0007084581993028681	0.5071481001937903	0.6753176163428785	0.5398196951490414	0	1.0	0.0
2259	None	None	None	None	None	0	0	0.45	9	0.4074074074074074	11	0.725	0.07407407407407407	10	2	18	7	0	0.625	8	5	1.9333333333333333	29	0.21875	0.6666666666666666	0.24102817810917276	0.6575344959465493	-0.09026135867251564	0.6513945954287078	-0.09995591579460408	0.6297008288953677	0.8238509217400996	0.646299294930721	1.0	1.0	0.0
6997	7.157090420668283e-06	4.153045218251566e-08	4.111386619561308e-08	0.9999961691863315	None	0.25	1	0.4	4	0.75	9	0.25925925925925924	0.75	13	9	0	0	0	0.6666666666666666	9	6	0.9333333333333333	14	0.0	1.0	0.09146498473677941	0.5875013951653518	0.07792259325067898	0.5528517320801773	-0.02599962856604706	0.5209557450957706	0.6281913784457014	0.5539324891000099	0	1.0	0.0
1116	None	None	None	None	None	0	0	0.35294117647058826	6	0.5652173913043478	13	0.8333333333333334	0.043478260869565216	3	1	21	0	0	0.8333333333333334	6	5	1.6666666666666667	25	0.0	0.09523809523809523	-0.026726932605229674	0.5219935494279191	0.008534290834033727	0.506657480259826	-0.0999996297957695	0.5000003592770668	0.6131004105993801	0.5095541648387949	0	1.0	0.0
6421	0.004574528711222657	0.0020801341355304957	0.0020644199848516937	0.9923358879036963	None	0.3333333333333333	1	0.5	4	0.7	7	0.3333333333333333	0.7	11	7	0	0	0	0.4444444444444444	4	9	0.8	12	0.0	1.0	0.09994932403439663	0.5000468157410766	0.2206104793280951	0.5862083910480509	0.09999105761659914	0.5000210205091279	0.63845625432381	0.529016044720111	0	1.0	0.0
861	None	None	None	None	None	0	0	0.47368421052631576	9	0.4230769230769231	11	0.6666666666666666	0.11538461538461539	7	3	20	3	0	0.8571428571428571	7	6	1.8666666666666667	28	0.075	0.3333333333333333	0.0998484411112019	0.5003652294973066	7.902762784127648e-27	0.5	1.0576191831694493e-25	0.5	0.6155470725918581	0.5001217431850158	1.0	0.8571428571428571	0.0
932	None	None	None	None	None	0	0	0.3333333333333333	2	0.8333333333333334	5	0.4	0.8333333333333334	7	5	0	2	0	0.8	4	5	0.5333333333333333	8	1.0	0	0.003260937550714419	0.5066186849911839	9.74595792202793e-11	0.5000000020134678	-0.09997946182047021	0.5000064459715657	0.6175501619643309	0.5022084921740434	1.0	1.0	0.0
6728	0.005476481746025839	0.001182865613863993	-0.0005558249985714377	0.9955723645624367	None	0.25	1	0.4	4	0.7692307692307693	10	0.23809523809523808	0.7692307692307693	14	10	0	0	0	0.7777777777777778	7	9	1.0	15	0.0	1.0	0.07510385116949371	0.5980601633136822	0.09999718807918513	0.5000043864362663	0.3934202165620918	0.6121097167320543	0.8092989430425194	0.5706569114906204	0	0	0.0
963	None	None	None	None	None	0.5	1	0.6666666666666666	4	0.5714285714285714	4	0.375	0.42857142857142855	6	3	2	0	0	0.6666666666666666	4	6	0.6	9	0.0	0.6666666666666666	0.060198575521877296	0.5206934546233929	-0.033995153192400464	0.68144235773264	-0.042385489716994865	0.6428875083296857	0.6604978321927679	0.6170508982410077	0	1.0	0.0
178	None	None	None	None	None	0	0	0.08	2	0.9428571428571428	33	0.8222222222222222	0	0	0	36	2	0	0.5555555555555556	9	5	2.466666666666667	37	0.02631578947368421	0.75	0	0	0	0	0	0	0	0	0	0	0
4872	0.008549235566388768	0.0017309112973741972	-0.0016864707771440698	0.9889749464338778	None	0.3333333333333333	1	0.4444444444444444	4	0.7272727272727273	8	0.2708333333333333	0.7272727272727273	12	8	0	0	0	0.75	8	6	0.8666666666666667	13	0.0	0.8571428571428571	-0.08800520638218691	0.5915002513817701	-0.09971788422142194	0.5011921783912512	0.17955940954602095	0.549848019761655	0.7866749223649782	0.5477701991879221	0	1.0	0.0
351	None	None	None	None	None	0	0	0.12	6	0.863013698630137	63	0.9259259259259259	0.2876712328767123	23	21	51	3	0	1.0	9	9	5.0	75	0.028846153846153848	0.9393939393939394	0.09997905224821763	0.5002993477234907	0.0998497759056243	0.5075449580302904	0.09976300829277973	0.5031267229100572	0.500278940015192	0.5036571488508881	1.0	1.0	0.0
3099	0.004187145018363658	0.000671051115577166	0.0006697530212571744	0.9950000782404915	None	0.16666666666666666	1	0.3333333333333333	5	0.75	15	0.3055555555555556	0.75	20	15	1	0	0	0.8888888888888888	8	9	1.4666666666666666	22	0.0	0.7692307692307693	-0.005045249312167865	0.6684734300843337	0.042432826269345025	0.5612391471195112	-0.09806456280803552	0.5309174234872039	0.6677325994624326	0.588338968389867	0	0.95	0.0
5099	0.005105906911562275	0.00038792848523388677	9.45026609439338e-05	0.9984642434982416	None	0.25	1	0.4	4	0.7692307692307693	10	0.23809523809523808	0.7692307692307693	14	10	0	0	0	0.7777777777777778	9	7	1.0	15	0.0	1.0	0.057853156049248386	0.5985713524783964	-0.2366743926615406	0.8819312228686473	0.09999999985500715	0.500000073826656	0.8167107155232185	0.6907129106248076	0	0.7857142857142857	0.0
7349	0.0008042872546448224	0.00028260257747992826	0.00023711389982815812	0.9983981066542831	None	0.25	1	0.4	4	0.7692307692307693	10	0.23809523809523808	0.7692307692307693	14	10	0	0	0	0.7777777777777778	7	9	1.0	15	0.0	1.0	0.07120042285427193	0.5379128253143002	0.0015249701998736455	0.5017712586701519	0.04796901227416943	0.6134843888606575	0.5922526822354641	0.5515668737785335	0	0	0.0
2697	0.005519657421854278	0.00034602858632352886	-0.0003096493269416056	0.9947244173416799	None	0	0	0.46153846153846156	6	0.4117647058823529	7	0.6333333333333333	0.17647058823529413	7	3	11	6	0	0.8333333333333334	6	5	1.2666666666666666	19	0.2727272727272727	0.14285714285714285	0.09958211412736515	0.5032182328833902	0.11993864724958034	0.7793879827352654	0.004989590213433255	0.6659869290571157	0.6764614897952096	0.6581412963975425	0.0	0.14285714285714285	0.0
2166	None	None	None	None	None	0.23529411764705882	4	0.5	18	0.45098039215686275	23	0.654320987654321	0.2549019607843137	30	13	22	10	0	1.0	9	9	3.533333333333333	53	0.3225806451612903	0.782608695652174	0.04632434348020471	0.6509523599261652	0.09474675311712698	0.7088060602529	0.08726980030853874	0.576406545692634	0.611360102982746	0.6472454688160099	0.9666666666666667	0.9666666666666667	0.1844755589706807
3019	None	None	None	None	None	0	0	0.35	7	0.6428571428571429	18	0.37037037037037035	0.5357142857142857	21	15	8	0	0	1.0	9	9	2.0	30	0.0	0.5217391304347826	0.050916111274275075	0.5250113476648787	0.054764554326974677	0.5513850356494425	0.21999753504164427	0.7703235947264658	0.6803954002618138	0.6237538445217492	0	1.0	0.0
1446	None	None	None	None	None	0	0	0.25	1	1.0	3	0.625	0	0	0	4	11	0	0.5	4	2	0.3333333333333333	5	0.9166666666666666	0	0	0	0	0	0	0	0	0	0	0	0
6956	0.0009798301091448012	0.00010998781896881433	7.433315325301323e-05	0.9987727746887249	None	0.25	1	0.4	4	0.75	9	0.25925925925925924	0.75	13	9	0	0	0	0.6666666666666666	6	9	0.9333333333333333	14	0.0	1.0	-0.07997896534917981	0.6597643537088809	0.09925095208237458	0.5658563993830803	0.03470246950882941	0.5124553411019138	0.6694141847626127	0.5807079599044664	0	1.0	0.0
5370	0.0056807671841611245	0.0031060245695949907	-0.003092820323313191	0.994208268012382	None	0.25	1	0.4	4	0.7692307692307693	10	0.23809523809523808	0.7692307692307693	14	10	0	0	0	0.7777777777777778	7	9	1.0	15	0.0	1.0	0.049088152214265456	0.5661008736037294	-0.14210523492478414	0.589933990883916	0.23485565109901946	0.6249096256417228	0.826449910688153	0.5938805601265802	0	0	0.0
1388	None	None	None	None	None	0	0	0.15	3	0.8518518518518519	23	0.8285714285714286	0	0	0	28	0	0	0.7142857142857143	7	5	1.9333333333333333	29	0.0	0.3333333333333333	0	0	0	0	0	0	0	0	0	0	0
4777	0.017911260820804582	0.01314596503213485	0.009018164038741712	0.9944098812338482	None	0.25	1	0.4	4	0.75	9	0.25925925925925924	0.75	13	9	0	0	0	0.6666666666666666	6	9	0.9333333333333333	14	0.0	1.0	0.006400975489281965	0.6165982096696503	-0.056521320027704304	0.6768681247162698	0.09999988085236088	0.5000077320935223	0.6554371381521978	0.5998548435082233	0	1.0	0.0
6309	0.0013432107963517281	0.0006041841857308716	0.0005892066876585457	0.9990729816433896	None	0.25	1	0.4	4	0.75	9	0.25925925925925924	0.75	13	9	0	0	0	0.6666666666666666	6	9	0.9333333333333333	14	0.0	1.0	0.029966061195170812	0.5019531744267537	-0.08965038449058703	0.5514652946786601	0.09999985448261285	0.500006421274957	0.6864295387944933	0.5178616686569487	0	0	0.0
904	None	None	None	None	None	0	0	0.3333333333333333	7	0.6206896551724138	18	0.49206349206349204	0.27586206896551724	14	8	16	5	0	0.7777777777777778	7	9	2.066666666666667	31	0.16666666666666666	0.25	0.07578419080511338	0.6192272586721713	-0.08428170979178154	0.654725573087253	-0.014272254485306909	0.6851668807206505	0.6642406112933293	0.6535291969619614	0.6428571428571429	0.6428571428571429	0.0
7320	0.013677412287328272	0.0028579311082092057	-0.0028471610623258393	0.9832524753069372	None	0.25	1	0.4	4	0.7692307692307693	10	0.23809523809523808	0.7692307692307693	14	10	0	0	0	0.7777777777777778	7	9	1.0	15	0.0	1.0	0.09990363339297817	0.5004155075678125	0.016358001560357202	0.5454934949578156	0.29990492244603584	0.7326060646192211	0.7544052797813966	0.5980488661619477	0	0	0.0
5393	0.005659452345201959	0.0025599100534372523	0.0012896425462271186	0.9931677867185204	None	0.25	1	0.4	4	0.75	9	0.25925925925925924	0.75	13	9	0	0	0	0.6666666666666666	9	6	0.9333333333333333	14	0.0	1.0	0.0976805276065212	0.5375581236716719	0.061936505744511774	0.5507321094352917	0.09999994888233694	0.5000000958128801	0.544498002526546	0.529477904896199	0	1.0	0.0
5224	0.004031358129075525	0.0004750874161737083	0.00023847255453667316	0.9949197500617935	None	0.25	1	0.4	4	0.7692307692307693	10	0.23809523809523808	0.7692307692307693	14	10	0	0	0	0.7777777777777778	7	9	1.0	15	0.0	1.0	-0.018123581054660828	0.6287149150881554	-0.024248714917448337	0.6545958464156475	0.33104891702136696	0.6806594487251635	0.8201668151484875	0.654965508759153	0	1.0	0.0
90	None	None	None	None	None	0.2222222222222222	2	0.38095238095238093	8	0.6551724137931034	19	0.5535714285714286	0.3793103448275862	18	11	12	4	0	0.875	8	7	2.066666666666667	31	0.19047619047619047	0.5217391304347826	-0.06804126435732247	0.5341896272899741	0.02630086367588123	0.6627121904978384	-0.05624011012242971	0.548052274566887	0.6073649102898755	0.5829900899822108	1.0	1.0	0.0
4371	0.0012713775177048865	0.00029006145100271823	-0.00029001542713534334	0.9979049269453331	None	0.3333333333333333	1	0.5	4	0.6666666666666666	6	0.3055555555555556	0.6666666666666666	8	6	2	6	0	1.0	6	6	0.7333333333333333	11	1.0	0.8	-0.14326187428869366	0.5566499442159807	0.015383714118985512	0.5433900325553929	-0.05938449703655483	0.5692867441810688	0.6640682215300265	0.556467774093408	0.25	0.25	0.0
5924	0.000413250834638342	7.16015103523421e-06	1.025313054068893e-06	0.9999975800960348	None	0.25	1	0.4	4	0.7692307692307693	10	0.23809523809523808	0.7692307692307693	14	10	0	0	0	0.7777777777777778	9	7	1.0	15	0.0	1.0	-0.05812469576632714	0.6568388567979864	0.0057938402940686164	0.5492742024059545	0.09999999888823101	0.5000000105695852	0.6562743395045988	0.5701163180342339	0	1.0	0.0
4593	0.004853906888198815	0.002863216265073085	0.0011225396613236496	0.9940918268546818	None	0.25	1	0.4	4	0.7692307692307693	10	0.23809523809523808	0.7692307692307693	14	10	0	0	0	0.7777777777777778	7	9	1.0	15	0.0	1.0	0.09968820126075613	0.5072348643681249	0.032723439785893614	0.6377327902716388	0.19177046609174336	0.5676774740714424	0.6693518875963437	0.571739896286019	0	0	0.0
6537	0.015499774630678661	0.01227555147200051	0.012269411688164302	0.9701117314812929	None	0.25	1	0.4	4	0.75	9	0.25925925925925924	0.75	13	9	0	0	0	0.6666666666666666	6	9	0.9333333333333333	14	0.0	1.0	0.3390705571507576	0.5000000000000001	-0.06908315673943186	0.5424429542464335	0.09999996203971004	0.5000001608227996	0.8421650658739943	0.5141780316896811	0	0	0.0
5232	0.02523064525111117	0.015338197481787288	-0.014509417042153383	0.9663042854322321	None	0.25	1	0.4	4	0.7692307692307693	10	0.23809523809523808	0.7692307692307693	14	10	0	0	0	0.7777777777777778	7	9	1.0	15	0.0	1.0	0.2142409329003198	0.944278258034106	-0.10591668186910216	0.5231462963205232	0.4680259236700214	0.6104938620298248	0.9198309633011663	0.75473550550298	0	1.0	0.0
2826	None	None	None	None	None	0	0	0.6	9	0.3	6	0.6111111111111112	0.1	11	2	10	7	0	0.4444444444444444	9	4	1.4666666666666666	22	0.4666666666666667	0.631578947368421	0.012573513140619292	0.6229632548993154	0	0.5	-0.0999631864918262	0.5001069363588457	0.6232792580918656	0.5417833796700461	0.36363636363636365	0.18181818181818182	0.0
7160	0.00025167424341942217	6.67173311133219e-06	7.477497435626869e-07	0.9985127317561796	None	0.25	1	0.4	4	0.7692307692307693	10	0.23809523809523808	0.7692307692307693	14	10	0	0	0	0.7777777777777778	9	7	1.0	15	0.0	1.0	0.1241971645034328	0.627008772847816	0.0957222217445245	0.67436068393898	0.04327117555859095	0.5276277640510129	0.6186542292583213	0.6112733948797674	0	0	0.0
5870	0.005025859026702883	0.0029854228647590896	0.0029421600634240604	0.9989432149859554	None	0.25	1	0.4	4	0.75	9	0.25925925925925924	0.75	12	9	1	0	0	0.6666666666666666	6	9	0.9333333333333333	14	0.0	1.0	-0.06984409841776087	0.5	1.0284113046814245e-07	0.5001692853836945	0.09999984793459081	0.5000255735117011	0.6675262188842672	0.50006495296693	0	0	0.0
5632	0.005733342512499492	0.00037802557276406224	-0.0002364977057336874	0.9901258518377675	None	0.25	1	0.4	4	0.7692307692307693	10	0.23809523809523808	0.7692307692307693	14	10	0	0	0	0.7777777777777778	7	9	1.0	15	0.0	1.0	-0.09988439455733769	0.671109749390188	0.07592559995897782	0.6305924979943971	0.41822805479709385	0.5745721879776489	0.8902042099574775	0.6262508526971814	0	1.0	0.0
5404	0.004843998205382733	4.584527706341441e-05	-4.0980454806119913e-05	0.9926339338433342	None	0.3333333333333333	1	0.5	4	0.6666666666666666	6	0.3055555555555556	0.6666666666666666	10	6	0	0	0	1.0	6	6	0.7333333333333333	11	0.0	0.8	0.09990826621893426	0.5000010487275126	-0.09994123074908332	0.5000739980734548	0.09999780373322727	0.5000047583516932	0.7195652666579724	0.5000266017177086	0	1.0	0.0
27	None	None	None	None	None	0	0	0	0	0	0	1.0	0	0	0	0	4	0	1.0	1	1	0.06666666666666667	1	1.0	0	0	0	0	0	0	0	0	0	0	0	0
7417	0.012516865012724435	0.0049227263672383306	-0.004793057818238667	0.9910266513036735	None	0.25	1	0.4	4	0.75	9	0.25925925925925924	0.75	13	9	0	0	0	0.6666666666666666	6	9	0.9333333333333333	14	0.0	1.0	-0.08950917258430449	0.660492640184647	-0.04855617696831836	0.5187175004859662	0.09999999999935905	0.5000000000031444	0.690634601456979	0.5613883350038015	0	1.0	0.0
6996	0.003986078128939779	0.0021698049515935037	-0.0018007584560340568	0.9975769045726747	None	0.25	1	0.4	4	0.7692307692307693	10	0.23809523809523808	0.7692307692307693	14	10	0	0	0	0.7777777777777778	9	7	1.0	15	0.0	1.0	0.09999915407496629	0.5117818608277971	0.08096659533444722	0.5023976144684812	0.0999999999656973	0.5000000274144848	0.5224160246356833	0.5047270932996332	0	1.0	0.0
4531	0.003021015029394309	0.0001943264587029161	-0.00018053407801094586	0.9973725237719253	None	0.25	1	0.4	4	0.7692307692307693	10	0.23809523809523808	0.7692307692307693	14	10	0	0	0	0.7777777777777778	7	9	1.0	15	0.0	1.0	0.04557862134438175	0.5350600019443336	-0.08742669119735866	0.5384844347531624	0.19351858556840207	0.597570367891338	0.7621820900879346	0.5572532114600985	0	1.0	0.0
5937	0.012268930699845118	0.0010055785790527687	-0.0004800855805927956	0.986695070076539	None	0.25	1	0.4	4	0.75	9	0.25925925925925924	0.75	13	9	0	0	0	0.6666666666666666	6	9	0.9333333333333333	14	0.0	1.0	0.09947892342059064	0.5021230895384515	-0.0921066539382125	0.511387044211413	-0.030505759670449308	0.6786637726283473	0.7043144324581296	0.566412443142143	0	1.0	0.0
5639	0.004889299875465882	0.0024158130572702976	-0.002303548191767569	0.9932820893888006	None	0.25	1	0.4	4	0.75	9	0.25	0.75	13	9	0	0	0	0.875	7	8	0.9333333333333333	14	0.0	1.0	0.08761050722506333	0.6491383017705201	-0.06888975555915375	0.5721097132210335	0.3064953814630723	0.5821755589279889	0.823515077587672	0.601681454621714	0	0.6153846153846154	0.0
4390	0.0013799444335094615	0.00023482178758618179	0.0002326847566368061	0.9956924484175639	None	0.25	1	0.4	4	0.75	9	0.25925925925925924	0.75	13	9	0	0	0	0.6666666666666666	6	9	0.9333333333333333	14	0.0	1.0	0.009169505645869446	0.5048855538746753	-0.11371554981720008	0.5721281994039653	0.020914070051548463	0.6622578798854013	0.664439153719469	0.5812284240802741	0	1.0	0.0
954	None	None	None	None	None	0	0	0.4117647058823529	7	0.4782608695652174	11	0.7142857142857143	0.21739130434782608	9	5	15	3	0	0.7142857142857143	5	7	1.6666666666666667	25	0.1	0.3	0.2153544114464511	0.5624740869333492	-0.09997778940219959	0.5004587465684551	-0.04911790662509327	0.6656365284240896	0.7977779750935671	0.5778254751370324	1.0	1.0	0.0
1596	None	None	None	None	None	0.2	2	0.5	11	0.4666666666666667	14	0.4444444444444444	0.36666666666666664	20	11	11	8	0	0.8888888888888888	9	8	2.1333333333333333	32	0.47058823529411764	0.64	0.06270935062045416	0.6115148839750038	0.09627889441448567	0.6123491663296659	0.10588154447278834	0.5059564905346461	0.5549510703977032	0.5772683655337836	1.0	1.0	0.0
5636	0.014529252582102104	0.0069883026194552415	0.006976225705052774	0.9849681583809472	None	0.25	1	0.4	4	0.7692307692307693	10	0.23809523809523808	0.7692307692307693	14	10	0	0	0	0.7777777777777778	7	9	1.0	15	0.0	1.0	0.21903675103270243	0.6277569196777331	-0.04831194373382502	0.5177853734985006	0.27408457991038543	0.5606440615167223	0.8069785905037704	0.5693463075910847	0	0.07142857142857142	0.0
4398	3.0624692491503466e-08	3.020788317446324e-08	-2.1413128975146173e-08	0.9999946439927196	None	0.3333333333333333	1	0.4444444444444444	4	0.7272727272727273	8	0.2653061224489796	0.7272727272727273	12	8	0	0	0	1.0	7	7	0.8666666666666667	13	0.0	0.6666666666666666	0.02540305042394452	0.6357559595345349	0.0387221828302024	0.5876449851369707	3.4618212319036875e-21	0.5000000427305759	0.5842443158572145	0.5753572845493117	0	1.0	0.0
6356	0.009129612774735335	0.005803895387457278	-0.005800388904118966	0.9904488577675642	None	0.25	1	0.36363636363636365	4	0.7857142857142857	11	0.2222222222222222	0.7857142857142857	15	11	0	0	0	0.8888888888888888	8	9	1.0666666666666667	16	0.0	1.0	-0.07224803168944328	0.6313647842072407	0.1515342246040275	0.5343612276541004	0.1526121179773208	0.6619601221574509	0.7188478731594052	0.6104632434781402	0	1.0	0.0
6957	0.0065419733649019155	0.0005625221010659139	-1.1656744418863781e-05	0.993869359103058	None	0.2	1	0.3333333333333333	4	0.8	12	0.20987654320987653	0.8	16	12	0	0	0	1.0	9	9	1.1333333333333333	17	0.0	1.0	0.14331743811089326	0.6210503862976287	1.5472474109472368e-05	0.5000269261413948	0.17316522284702615	0.6957302219064813	0.7081178039627585	0.6083514720988973	0	1.0	0.0
940	None	None	None	None	None	0	0	1.0	2	0.0	0	0.75	0	0	0	2	0	0	1.0	2	2	0.2	3	0.0	0	0	0	0	0	0	0	0	0	0	0	0
6798	0.000964620411419399	0.00032482333587483697	0.0003248052518635219	0.9989627594432625	None	0.25	1	0.4	4	0.7692307692307693	10	0.23809523809523808	0.7692307692307693	14	10	0	0	0	0.7777777777777778	7	9	1.0	15	0.0	1.0	0.09985299051992405	0.5005076278158108	0.06967801577284558	0.6863356829832279	0.015965704402160483	0.6536754876317792	0.6604272329598383	0.6161967509565366	0	1.0	0.0
2776	1.1946425484151165e-07	1.2253450252054804e-07	1.2112630525162997e-07	0.9999840740917051	None	0	0	0.125	5	0.8620689655172413	50	0.7407407407407407	0.10344827586206896	9	6	50	6	0	1.0	9	9	4.0	60	0.0594059405940594	0.7777777777777778	0.09959480364581663	0.5062070880018129	0	0.5	9.851677234685684e-08	0.5000011709937097	0.615264027330032	0.502069514144138	1.0	1.0	0.0
7504	0.0002670310812880871	0.00019989993120783344	-0.00019989907513679527	0.9997728503231103	None	0.25	1	0.4	4	0.7692307692307693	10	0.23809523809523808	0.7692307692307693	14	10	0	0	0	0.7777777777777778	7	9	1.0	15	0.0	1.0	-0.029722017878568725	0.578800440962074	0.09755834915845821	0.5185756265157316	0.03483059192195803	0.5604010495335126	0.6290818850946246	0.5527181336498366	0	0	0.0
1040	None	None	None	None	None	0	0	0.18181818181818182	2	0.8571428571428571	12	0.2857142857142857	0	0	0	15	3	0	0.875	8	7	1.0666666666666667	16	0.08823529411764706	0	0	0	0	0	0	0	0	0	0	0	0
1030	None	None	None	None	None	0.25	1	0.4	4	0.75	9	0.25925925925925924	0.75	13	9	0	0	0	0.6666666666666666	9	6	0.9333333333333333	14	0.0	1.0	-0.09999983822581685	0.5000706515930635	0.008185540666801406	0.6611321504534298	-0.03645709456939639	0.6430808375382187	0.6314052233100331	0.6032748291407153	0	1.0	0.0
2368	None	None	None	None	None	1.0	1	1.0	4	0.25	1	0.5	0.25	5	1	0	0	0	0.75	4	3	0.4	6	0.0	1.0	-0.08823568494345252	0.5640039822338928	0.07884753334098074	0.5867449781680666	2.6471091759516668e-08	0.5000021083348748	0.6702752312655667	0.5504908209426502	0	1.0	0.0
2385	None	None	None	None	None	0	0	0.75	3	0.3333333333333333	1	0.5555555555555556	0.3333333333333333	4	1	0	1	0	1.0	3	3	0.3333333333333333	5	1.0	1.0	0.04966343985979418	0.5559724801652945	0.07186685560359185	0.5746932859481718	-0.091047788721901	0.5580506811009551	0.6685519893934492	0.5629240095405019	0.0	0	0.0
1766	None	None	None	None	None	1.0	1	0.8	4	0.4	2	0.5833333333333334	0.2	5	1	1	0	0	0.75	4	3	0.4666666666666667	7	0.0	0.6666666666666666	-0.05874132733997865	0.5096669073440728	0.12839737980838994	0.5784699971250274	0.0008353251135210776	0.5010151249632883	0.68754011305479	0.5299000054290003	0	1.0	0.0
5590	0.007072123384865025	0.004483092803467365	-0.004483015475912373	0.9934269704141161	None	0.25	1	0.4	4	0.7692307692307693	10	0.23809523809523808	0.7692307692307693	14	10	0	0	0	0.7777777777777778	7	9	1.0	15	0.0	1.0	0.09904386917369679	0.5581488594548516	0.12857085117360617	0.541875906668614	0.3152864630141129	0.6971751732242458	0.7334057281700684	0.6015219458248895	0	1.0	0.0
3542	2.8656493871982075e-08	2.6774383762418656e-08	2.972542380065286e-09	0.9999957799110498	None	0.25	1	0.4	4	0.75	9	0.25925925925925924	0.75	13	9	0	0	0	0.6666666666666666	6	9	0.9333333333333333	14	0.0	1.0	2.413732175817765e-17	0.5000000000019938	-0.04892487825065373	0.5164036268869473	7.731272263631603e-07	0.5003180177376798	0.5574047052573327	0.5055756134186676	0	1.0	0.0
544	None	None	None	None	None	0	0	0.3333333333333333	2	0.6666666666666666	4	0.4	0.6666666666666666	6	4	1	2	0	0.8	5	4	0.5333333333333333	8	0.5	0	0.10641724198560472	0.5990745230766229	-0.07250086442658477	0.5532729426320402	-0.05443083513236289	0.5165030942964731	0.6938744489696218	0.556552844360169	0.75	1.0	0.0
7497	0.005173555967400279	0.00012524743175759207	0.00010848750577998738	0.9961167452323987	None	0.25	1	0.4	4	0.7692307692307693	10	0.23809523809523808	0.7692307692307693	14	10	0	0	0	0.7777777777777778	7	9	1.0	15	0.0	1.0	-2.5014367840539213	0.9999974427045178	2.6623823451328887e-24	0.5000000040397844	0.08036910663811132	0.5581769943495672	0.9999929388066813	0.987508148184305	0	1.0	0.0
5448	0.023137958252507754	0.001158433199870245	-0.00024333800218981694	0.9474036630444099	None	0.25	1	0.4	4	0.75	9	0.25925925925925924	0.75	13	9	0	0	0	0.6666666666666666	6	9	0.9333333333333333	14	0.0	1.0	-0.9429907682685525	0.8721096369504074	0.09998076509424444	0.5010390211069329	0.20059137764441237	0.6967239282687355	0.9943311496576557	0.7147461316117618	0	1.0	0.0
3441	5.421839669708901e-05	3.408650975183952e-05	3.408624126969985e-05	0.9983888620252448	None	0.25	1	0.36363636363636365	4	0.7857142857142857	11	0.2222222222222222	0.7857142857142857	15	11	0	0	0	0.8888888888888888	8	9	1.0666666666666667	16	0.0	1.0	0.06377424980676202	0.6770535647207951	0.0005691353928851055	0.5024584038203539	2.164500374444655e-06	0.5644341913595359	0.5805751382981243	0.5833218937549799	0	1.0	0.0
2627	0.0007136263726252378	0.0001922855766720636	-0.00019088049369605863	0.9968794113338698	None	0.3333333333333333	1	0.5	4	0.7	7	0.2857142857142857	0.7	11	7	0	0	0	0.8571428571428571	6	7	0.8	12	0.0	1.0	0.002374516336902182	0.5740459945469428	0.09999746424180339	0.5000041067803664	0.06884293230271435	0.5747326670868174	0.6004042340444635	0.549799476280146	0	1.0	0.0
1886	None	None	None	None	None	0	0	0.5	2	0.5	2	0.75	0	0	0	5	11	0	0.5	4	2	0.4	6	0.7857142857142857	0	0	0	0	0	0	0	0	0	0	0	0
3938	0.0027853898131347714	0.0016464324432577252	0.0016423335789773534	0.9977267920379487	None	0.25	1	0.36363636363636365	4	0.7857142857142857	11	0.2222222222222222	0.7857142857142857	15	11	0	0	0	0.8888888888888888	8	9	1.0666666666666667	16	0.0	1.0	-0.09785859431683167	0.6725578087870349	0.002532740373849383	0.507998425390956	0.09999644041573584	0.5216383433922318	0.691104549618072	0.5694138671078806	0	1.0	0.0
3333	0.0027887313245730325	0.0013201524396732388	-0.0009314163058700679	0.9978710821460547	None	0.25	1	0.4	4	0.7692307692307693	10	0.23809523809523808	0.7692307692307693	14	10	0	0	0	0.7777777777777778	9	7	1.0	15	0.0	1.0	0.09998897624192979	0.5000312394333216	0.07972965796212284	0.6700284985595254	-0.09451709749301948	0.6076561533500899	0.7064128213953051	0.5943481133872898	0	0.07142857142857142	0.0
2770	None	None	None	None	None	0	0	0.47058823529411764	8	0.43478260869565216	10	0.5102040816326531	0.08695652173913043	7	2	17	2	0	1.0	7	7	1.6666666666666667	25	0.06060606060606061	0.4	0.08038765097368027	0.6650053686935121	0.049588988604369985	0.5889468031309091	7.902762784127648e-27	0.5	0.6045922894402924	0.5862371160991865	1.0	1.0	0.0
1635	None	None	None	None	None	0	0	0.2857142857142857	2	0.75	6	0.5555555555555556	0.625	7	5	2	5	0	0.2222222222222222	9	2	0.6666666666666666	10	0.8333333333333334	1.0	0.0997132505499694	0.5004149381090373	0.16845038788747196	0.5289864856463841	0.07651334215925135	0.545358831788909	0.5962849593909332	0.5249518698643353	1.0	1.0	0.0
4156	0.004379041312430989	0.0029200113496797744	-0.002919987070675245	0.9942433930883195	None	0.2	1	0.3333333333333333	4	0.8	12	0.20987654320987653	0.8	16	12	0	0	0	1.0	9	9	1.1333333333333333	17	0.0	1.0	-0.08293364127665795	0.6677730748649388	0.03421831122843498	0.5472275112593212	0.09999999349348668	0.5000135221647845	0.6796076552080901	0.573436600435002	0	1.0	0.0
4034	0.01158726197673201	0.007610654255705463	-0.005104161316890564	0.997232295515979	None	0.25	1	0.36363636363636365	4	0.7857142857142857	11	0.2222222222222222	0.7857142857142857	15	11	0	0	0	0.8888888888888888	9	8	1.0666666666666667	16	0.0	1.0	0.09997650937801673	0.5519340388472985	6.314228913757713e-10	0.5000001926526909	0.17947019736421485	0.9575343104265028	0.6868364534377205	0.7517656391985055	0	1.0	0.0
2366	None	None	None	None	None	0	0	0.4	2	0.8	4	1.0	0.8	6	4	0	2	0	0.14285714285714285	7	1	0.4666666666666667	7	1.0	0.6666666666666666	0.10058200798507928	0.6803873347652013	-0.09929857448548031	0.6686038373925135	0.0008875426310098458	0.5047696139154721	0.6413459889678222	0.6206173877045212	1.0	1.0	0.0
173	None	None	None	None	None	0	0	0.3333333333333333	2	0.8333333333333334	5	0.4444444444444444	0.6666666666666666	6	4	1	0	0	0.5	6	3	0.5333333333333333	8	0.0	0	0.1725808985020394	0.5898925139190868	0.14668609368886912	0.9925895621812693	0.0318766749523333	0.6908873134319944	0.7394982565465389	0.8830607959290844	0	1.0	0.0
5028	0.0017052135725316745	0.000694408153417694	0.0006940919677439502	0.9994136639997935	None	0.25	1	0.4	4	0.7692307692307693	10	0.23809523809523808	0.7692307692307693	14	10	0	0	0	0.7777777777777778	7	9	1.0	15	0.0	1.0	0.09480059261182049	0.5	0.09471712181098696	0.5012822813776375	0.0999577879391213	0.5001692736332111	0.5061272841175374	0.5004838524584673	0	1.0	0.0
3769	3.6728092841449e-08	2.8453265276325836e-08	2.0155480242669793e-08	0.99999493169477	None	0.3333333333333333	1	0.4444444444444444	4	0.7272727272727273	8	0.2653061224489796	0.7272727272727273	12	8	0	0	0	1.0	7	7	0.8666666666666667	13	0.0	0.6666666666666666	-0.03324335239655454	0.60456834562567	1.4272649865417818e-15	0.5477647785250467	9.173789072177944e-06	0.5000784499316354	0.5565816888723696	0.5511944732915316	0	0.5833333333333334	0.0
7536	0.009182125825368708	0.005542961259232593	0.0055424320034984965	0.9630146089118727	None	0.25	1	0.4	4	0.7692307692307693	10	0.23809523809523808	0.7692307692307693	14	10	0	0	0	0.7777777777777778	7	9	1.0	15	0.0	1.0	1.515220842361958e-05	0.5005418021486019	0.01714433385677858	0.5653046844680961	0.0999999999413318	0.5000000012151746	0.6071568761717576	0.5220595622216792	0	1.0	0.0
7317	2.1963418944065204e-08	2.062906467610524e-08	-1.3035180694171896e-09	0.9999971881750218	None	0.25	1	0.4	4	0.7692307692307693	10	0.23809523809523808	0.7692307692307693	14	10	0	0	0	0.7777777777777778	7	9	1.0	15	0.0	1.0	0.13239779560236584	0.5677617400000957	0.2802444335918738	0.6523212492989093	2.1511909154644654e-12	0.5000005325320259	0.7608643124942729	0.5746042796138435	0	1.0	0.0
1353	None	None	None	None	None	0.2	3	0.42424242424242425	14	0.5531914893617021	26	0.6049382716049383	0.23404255319148937	22	11	26	19	0	1.0	9	9	3.2666666666666666	49	0.4222222222222222	0.5238095238095238	1.71580811401231e-06	0.500109343187908	0.19791905413603775	0.5204440348348264	0.08729722643504341	0.5624777263289938	0.6950215857284201	0.5277616729832213	1.0	0.9545454545454546	0.7569029448895385
6884	0.005108864816883869	0.0016257284294082255	0.0015321784336384846	0.997634884341929	None	0.25	1	0.4	4	0.75	9	0.25	0.75	13	9	0	0	0	0.875	8	7	0.9333333333333333	14	0.0	1.0	0.085287869881452	0.6151258274881826	0.0977878234375173	0.5098002673910617	0.09999246487753656	0.5000534762791752	0.517432207308512	0.5422598032888953	0	0	0.0
76	None	None	None	None	None	0	0	0.2727272727272727	6	0.7333333333333333	22	0.3950617283950617	0.7	27	21	4	1	0	1.0	9	9	2.1333333333333333	32	0.16666666666666666	0.6153846153846154	0.4248962126954619	0.9999999995069975	-0.09449808269546711	0.6162828440416601	0.09989697255066018	0.5013470332187814	0.9572754612811232	0.9993270939381449	1.0	1.0	0.0
3069	0.002008171635240169	0.0001474621066780177	0.00012901210262470538	0.9969136373785871	None	0.3333333333333333	1	0.5	4	0.7	7	0.2857142857142857	0.7	11	7	0	0	0	0.8571428571428571	7	6	0.8	12	0.0	0.6666666666666666	-0.07312384959864646	0.521775620588123	0.07137919535039379	0.9999528245476947	-0.09955891946972519	0.5008920278590343	0.6804124452881903	0.9661301006815557	0	1.0	0.0
219	None	None	None	None	None	0.125	1	0.47368421052631576	9	0.46153846153846156	12	0.5185185185185185	0.23076923076923078	13	6	14	3	0	0.6666666666666666	9	6	1.8666666666666667	28	0.12	0.6363636363636364	0.07886626825439101	0.5426011793470628	0.18611983192201603	1.0	0.029444521777105704	0.6640373326288945	0.9156291058217653	0.999999999678072	1.0	1.0	0.0
4691	0.0005491743160480136	0.0002625904140849938	-0.00024376611269341682	0.9989398000977118	None	0.25	1	0.4	4	0.7692307692307693	10	0.23809523809523808	0.7692307692307693	14	10	0	0	0	0.7777777777777778	9	7	1.0	15	0.0	1.0	0.08003953567759696	0.6579933418582521	-0.12062615599182283	0.9999998740811197	0.04443139493129755	0.653765775620265	0.6979971995962332	0.9967500983762021	0	1.0	0.0
563	None	None	None	None	None	0	0	0.42857142857142855	3	0.75	6	0.3333333333333333	0.75	9	6	0	1	0	0.8333333333333334	5	6	0.6666666666666666	10	1.0	0.4	-0.06552453258078741	0.6555590909820234	-0.03048106211022167	0.6632833638736964	-0.09398828187102036	0.5856806421133538	0.6395627841061565	0.6355005736586238	0.7777777777777778	0.8888888888888888	0.0
5768	0.00042229285139677394	2.403915628928557e-07	7.536595000229683e-08	0.9999964920220047	None	0.25	1	0.4	4	0.75	9	0.25925925925925924	0.75	13	9	0	0	0	0.6666666666666666	6	9	0.9333333333333333	14	0.0	1.0	0.047186183748612186	0.5	0.011955347300390707	0.5400490607551639	-0.02115670899046821	0.684344192426168	0.5895668815369196	0.5772390486218076	0	0.8461538461538461	0.0
7508	0.009109628841988359	0.005547094467263331	-0.005530217091038827	0.9869771508178126	None	0.25	1	0.4	4	0.75	9	0.25925925925925924	0.75	13	9	0	0	0	0.6666666666666666	6	9	0.9333333333333333	14	0.0	1.0	0.006253818884043957	0.5801968089767625	-0.09218534472133337	0.5536734368341856	0.13338197851221342	0.680571850187154	0.7068633235734902	0.6063118882968515	0	0	0.0
6336	0.008607169719293619	0.0028090324354954027	0.0027969136438556457	0.9947027643698524	None	0.25	1	0.4	4	0.75	9	0.25925925925925924	0.75	13	9	0	0	0	0.6666666666666666	6	9	0.9333333333333333	14	0.0	1.0	0.007283157363952736	0.5043746049922085	0.06892955518169669	0.6691534512294202	0.38011478303453683	0.7522487790076411	0.8354239426215924	0.6481308425403011	0	0	0.0
5248	0.0006984504414498164	0.0002060692825077793	-6.064086798664139e-05	0.9984366498155838	None	0.25	1	0.36363636363636365	4	0.7857142857142857	11	0.2222222222222222	0.7857142857142857	15	11	0	0	0	0.8888888888888888	9	8	1.0666666666666667	16	0.0	1.0	0.09970116525302604	0.5050776056574123	0.030038179684682052	0.5491053785709268	0.02946847177848947	0.5146003096669255	0.5805504701508825	0.5229659687449236	0	1.0	0.0
2558	None	None	None	None	None	0.25	2	0.6111111111111112	11	0.36	9	0.48214285714285715	0.24	16	6	10	8	0	0.875	8	7	1.8	27	0.5714285714285714	0.6666666666666666	0.04290295605242931	0.5602992268374654	0.08258687808878465	0.5635143628478541	-0.03375618286046464	0.5775024675965782	0.6087030522922835	0.5671209734731552	1.0	1.0	0.0
2736	1.446777999136801e-07	1.414136661829255e-07	1.413133592181355e-07	0.9999818543757532	None	0	0	0.08333333333333333	3	0.9215686274509803	47	0.654320987654321	0.0784313725490196	6	4	46	7	0	1.0	9	9	3.533333333333333	53	0.07446808510638298	0.75	-0.059058322988533155	0.5140372686563979	0.1518866173418163	0.5121975651498158	3.869421148631771e-15	0.5000000000000796	0.7085969229512142	0.5087460891575937	1.0	1.0	0.0
6921	0.002443344236649603	0.0002667722205361633	-0.0002267086146005821	0.9914980717902621	None	0.25	1	0.4	4	0.7692307692307693	10	0.23809523809523808	0.7692307692307693	13	10	1	0	0	0.7777777777777778	7	9	1.0	15	0.0	1.0	-0.5504074262141028	0.5	-0.13920108127006808	0.99973503577574	0.04015261482616495	0.514708445364244	0.9223213308830134	0.9407456625263249	0	1.0	0.0
5361	0.006444474341700783	0.004427303434941061	-0.004427096440111135	0.9933427677435911	None	0.3333333333333333	1	0.4444444444444444	4	0.7272727272727273	8	0.2653061224489796	0.7272727272727273	12	8	0	0	0	1.0	7	7	0.8666666666666667	13	0.0	0.6666666666666666	-0.09968672875103447	0.5173072294434718	0.0155297015717899	0.645980073927584	0.09983806563283962	0.500213778688522	0.6962456701704572	0.5557281007639617	0	1.0	0.0
2674	0.013463005520782115	0.001955221890316308	0.0011320892346614593	0.9826629972402011	None	0.5	3	0.5714285714285714	8	0.5	9	0.37037037037037035	0.4444444444444444	15	8	4	1	0	0.6666666666666666	9	6	1.3333333333333333	20	0.2	0.7272727272727273	0.27329008933700216	0.5899259662240696	0.09735864923830492	0.5881451075336263	0.3372343129586209	0.5000000000000003	0.7417029035115887	0.5597105235647288	1.0	0.8666666666666667	0.0
1600	None	None	None	None	None	0	0	0.25	1	1.0	3	1.0	1.0	4	3	0	3	0	0.2	1	5	0.3333333333333333	5	1.0	0	-0.0997808534594832	0.5	0.006672922915992965	0.5370592815570467	-0.057039697507092424	0.6494243886395352	0.6132968255938295	0.5634083836145651	1.0	1.0	0.04165166475313332
1896	None	None	None	None	None	0	0	0.5	2	0.75	3	0.6	0.75	5	3	0	2	0	0.4	5	2	0.4	6	1.0	0	4.1959557185486906e-12	0.5000000001571672	0.01812450454524652	0.5259544652971163	0.06546163244184519	0.5780679059259838	0.5734852055371097	0.5348399673612638	1.0	1.0	0.0
874	None	None	None	None	None	0	0	0.1111111111111111	2	0.9166666666666666	22	0.8666666666666667	0	0	0	25	9	0	0.8333333333333334	5	6	1.7333333333333334	26	0.16666666666666666	0.09523809523809523	0	0	0	0	0	0	0	0	0	0	0
7117	0.001956045794376949	0.0009872774573794938	-0.0005311144044400613	0.9979790084812066	None	0.25	1	0.4	4	0.75	9	0.25925925925925924	0.75	13	9	0	0	0	0.6666666666666666	6	9	0.9333333333333333	14	0.0	1.0	0.09999669035897608	0.5000073688284012	9.885562028200332e-14	0.500000000002071	0.17307428960468804	0.5600552986927247	0.6702723685872928	0.5201071472544341	0	1.0	0.0
1196	None	None	None	None	None	0.2222222222222222	2	0.55	11	0.4074074074074074	11	0.6041666666666666	0.4074074074074074	21	11	7	0	0	0.75	8	6	1.9333333333333333	29	0.0	0.6086956521739131	-0.019651456111371413	0.6750538548401234	-0.1339883865771338	0.9998583418989322	0.036051571219712135	0.5410522104616541	0.784784787681321	0.9627648122792601	0	1.0	0.0
292	None	None	None	None	None	0	0	0.3125	5	0.6363636363636364	14	0.4444444444444444	0.13636363636363635	5	3	18	5	0	0.6666666666666666	9	6	1.6	24	0.13157894736842105	0.10526315789473684	-0.07986706168565093	0.5903386794139346	0.00034785201400911755	0.5008256727190972	0.06741934820048091	0.5554771965535787	0.6269974694766518	0.5491321504382686	1.0	1.0	0.0
3420	0.009493134231753448	0.0007414742424678834	-0.0006190691110114684	0.9806715732263582	None	0.25	1	0.36363636363636365	4	0.7857142857142857	11	0.2222222222222222	0.7857142857142857	15	11	0	0	0	0.8888888888888888	8	9	1.0666666666666667	16	0.0	1.0	1.3952789769044738	0.9996557955164875	0.12516425310757184	0.5336226184864591	-0.12315823749897774	0.9981729563032314	0.9985138113828002	0.9918693498044777	0	1.0	0.0
1122	None	None	None	None	None	0	0	0.375	3	0.7777777777777778	7	0.4074074074074074	0.7777777777777778	10	7	0	1	0	0.3333333333333333	3	9	0.7333333333333333	11	1.0	1.0	0.019702789399947174	0.5420997429783058	0.025410543593295466	0.6013458495462728	-0.29183626223131254	1.0	0.9757070634467513	0.9999984290517406	1.0	1.0	0.0
565	None	None	None	None	None	0	0	0.6666666666666666	6	0.2727272727272727	3	0.43333333333333335	0	5	0	7	0	0	0.8333333333333334	6	5	0.8666666666666667	13	0.0	0.2857142857142857	0	0	0	0	0	0	0	0	0	0	0
5036	0.014504116781696885	0.00042409391372431773	8.631703674470505e-05	0.9792240808604853	None	0.25	1	0.4	4	0.7692307692307693	10	0.23809523809523808	0.7692307692307693	14	10	0	0	0	0.7777777777777778	7	9	1.0	15	0.0	1.0	0.3006402174710202	0.5068582573825583	0.017456655409480996	0.5091609835424	0.03227315455592167	0.6734554634728369	0.7864349097024296	0.5652866507465998	0	1.0	0.0
5573	5.2839382645880325e-06	4.082200618148083e-06	-9.350482168537147e-08	0.9994157687929378	None	0.25	1	0.4	4	0.7692307692307693	10	0.23809523809523808	0.7692307692307693	14	10	0	0	0	0.7777777777777778	7	9	1.0	15	0.0	1.0	0.044502624804825766	0.5657718206203836	0.2808920559789373	0.7244841133281708	0.02714495162339327	0.5067362657412963	0.7654788185385482	0.6033541796385737	0	1.0	0.0
6077	0.028235385812126205	0.006751765307790606	0.006724389863040637	0.9397412552060691	None	0.25	1	0.4	4	0.7692307692307693	10	0.23809523809523808	0.7692307692307693	14	10	0	0	0	0.7777777777777778	7	9	1.0	15	0.0	1.0	0.6978280468003691	0.9972691999718881	0.07772074171463544	0.5199237964328156	0.6473603921303246	0.6989913034313948	0.9384697646904225	0.9067194014088232	0	0	0.0
525	None	None	None	None	None	0	0	0.1875	3	0.8636363636363636	19	0.6666666666666666	0	1	0	22	13	0	1.0	6	6	1.6	24	0.2765957446808511	0.1111111111111111	0	0	0	0	0	0	0	0	0	0	0
5167	0.001062388771314334	0.00019094979924349424	-0.00017301236913560858	0.9715825354765156	None	0.25	1	0.4	4	0.75	9	0.25925925925925924	0.75	13	9	0	0	0	0.6666666666666666	6	9	0.9333333333333333	14	0.0	1.0	4.1132902886624076e-12	0.5000000173265567	-0.1779204845772704	0.5987420883736283	0.0372592521438706	0.5144801462767667	0.7188873109381304	0.5381062469590328	0	1.0	0.0
5782	0.0009646819698495353	0.0007296278733281914	-0.0007296145714203268	0.9987996410173111	None	0.25	1	0.4	4	0.75	9	0.25925925925925924	0.75	13	9	0	0	0	0.6666666666666666	6	9	0.9333333333333333	14	0.0	1.0	0.07327873186490756	0.5141561142548994	0.03547823076890777	0.5257504608746703	0.007537565907979267	0.6620473239566388	0.5691117031929768	0.5689057261468902	0	0	0.0
2792	0.0017739539766432248	2.0492466061051015e-05	-1.955119354802221e-05	0.9974734675318861	None	0	0	0.5	3	0.7142857142857143	5	0.5625	0.7142857142857143	8	5	0	0	0	0.25	2	8	0.6	9	0.0	0.8571428571428571	0.09999349294191989	0.5071014439469035	0.09979017939751825	0.5008019430750342	0.05802762228908691	0.7030902072106731	0.5488582698110512	0.5739268162056915	0	1.0	0.0
441	None	None	None	None	None	0.14285714285714285	1	0.5625	9	0.36363636363636365	8	0.4444444444444444	0.3181818181818182	14	7	9	3	0	0.6666666666666666	9	6	1.6	24	0.2	0.5263157894736842	-0.06022589288412912	0.6449372548755921	0.09307705037789847	0.6679460221868601	0.08894228535294714	0.6048048725467647	0.6290373497793266	0.6396314425176258	0.0	0.2857142857142857	0.0
5319	0.0046231580381704655	0.0013858342111815153	0.0013580341655809402	0.9938629623975045	None	0.25	1	0.4	4	0.75	9	0.25925925925925924	0.75	13	9	0	0	0	0.6666666666666666	6	9	0.9333333333333333	14	0.0	1.0	-0.04691270850451783	0.5761328575379377	-0.028998274476223967	0.6874283279463064	0.5922082201503766	0.753774114416964	0.9448171773976638	0.676549997216103	0	0.9230769230769231	0.0
1299	None	None	None	None	None	0	0	0.16666666666666666	1	1.0	7	0.9	0	0	0	8	11	0	0.4	5	2	0.6	9	0.55	0	0	0	0	0	0	0	0	0	0	0	0
3876	0.00032474322400986904	8.52987049998841e-06	-8.235429375209143e-06	0.9999986430338537	None	0.25	1	0.36363636363636365	4	0.7857142857142857	11	0.2222222222222222	0.7857142857142857	15	11	0	0	0	0.8888888888888888	9	8	1.0666666666666667	16	0.0	1.0	0.0899260289376359	0.6700682108942907	0.007035928031833545	0.5141042499778455	0.10525488512494967	0.6292018339701568	0.6017672162818231	0.6061697102167087	0	1.0	0.0
2698	4.830495698972418e-05	5.421360885040106e-07	5.406897143462191e-07	0.9999999982067533	None	0	0	0.5	2	0.6666666666666666	2	1.0	0.6666666666666666	4	2	0	2	0	0.2	5	1	0.3333333333333333	5	1.0	1.0	-0.08365536187938939	0.5451171383811041	-0.09898635080505773	0.50130205460847	-0.0955808715821633	0.5	0.5184154369612051	0.5155091061847065	1.0	1.0	0.0
1071	None	None	None	None	None	0	0	0.5	4	0.4444444444444444	4	0.36666666666666664	0.3333333333333333	7	3	3	3	0	0.8333333333333334	6	5	0.7333333333333333	11	0.5	0	1.3040174241112438e-05	0.5000439003528245	-0.07435391117115109	0.6615604409921744	-0.07524835433429708	0.57667406987725	0.5932651649348956	0.5809129073787118	1.0	1.0	0.0
6178	0.0034275586232793216	0.0007410091761725526	-0.0007373476284230524	0.9968841337479444	None	0.25	1	0.4	4	0.75	9	0.25925925925925924	0.75	13	9	0	0	0	0.6666666666666666	6	9	0.9333333333333333	14	0.0	1.0	0.029412022020924522	0.5469931831362239	0.016423112961344615	0.5273113765363298	0.4573088890111758	0.7355297939330375	0.8797609966156392	0.6083182784685159	0	1.0	0.0
366	None	None	None	None	None	0	0	0.5	2	0.75	3	0.6	0.75	5	3	0	2	0	0.4	2	5	0.4	6	1.0	0	0.04980060392426826	0.588169289218319	0.0929241742775616	0.5068712190394246	1.9328213955602762e-05	0.5002758304116408	0.6021578194986472	0.5320387398587476	1.0	0.2	0.0
2443	None	None	None	None	None	0	0	0.4444444444444444	4	0.45454545454545453	5	0.37142857142857144	0	0	0	12	15	0	0.7142857142857143	5	7	0.8666666666666667	13	0.5357142857142857	0.2	0	0	0	0	0	0	0	0	0	0	0
1271	None	None	None	None	None	0.05263157894736842	1	0.3170731707317073	13	0.6440677966101694	38	0.7530864197530864	0.3050847457627119	26	18	34	0	0	1.0	9	9	4.066666666666666	61	0.0	0.7307692307692307	0.0849143081673185	0.59586742295249	-0.0998653810740232	0.5005676655333182	0.12445426218073581	0.6688251317017035	0.727428960812605	0.5901230282098278	0	0	0.0
6583	0.012216937902738253	0.004232343074022884	0.00367559690611454	0.9884942267408882	None	0.25	1	0.4	4	0.75	9	0.25925925925925924	0.75	13	9	0	0	0	0.6666666666666666	6	9	0.9333333333333333	14	0.0	1.0	0.09263371643270026	0.5277446502713415	-0.2425190974262891	0.997952811794162	0.29459862673467996	0.5853400772464513	0.9402289980537475	0.9015903965977258	0	0.8461538461538461	0.0
7267	0.003035948163149717	0.0003597885775983336	-6.913733358727034e-05	0.9966686166908787	None	0.25	1	0.4	4	0.75	9	0.25925925925925924	0.75	13	9	0	0	0	0.6666666666666666	9	6	0.9333333333333333	14	0.0	1.0	-0.019993596362605753	0.6563332137330213	-0.09982869816161753	0.5437681637859098	-0.09938170722369491	0.5027543378164774	0.5924818710799452	0.5690178523669341	0	1.0	0.0
681	None	None	None	None	None	0.3333333333333333	1	0.5	4	0.6666666666666666	6	0.4074074074074074	0.6666666666666666	10	6	0	0	0	0.3333333333333333	9	3	0.7333333333333333	11	0.0	1.0	-0.06215198615324302	0.6873203541023724	-0.09929570082322356	0.5080236926741881	-0.09739579709168297	0.5089882031590561	0.5364235419589816	0.5708267776541376	0	1.0	0.0
3867	0.00032271855793148475	9.12922747926727e-05	-5.9009803851421205e-06	0.9996358897046149	None	0	0	0.35714285714285715	5	0.5555555555555556	10	0.5714285714285714	0.3888888888888889	11	7	8	8	0	0.7142857142857143	7	5	1.3333333333333333	20	0.5	0.4	0.022363230924612686	0.5849783586284678	2.0618801392093757e-06	0.5000083627034563	0.04955541112773061	0.5630011891450135	0.5553890047735194	0.5495558476545085	0.0	0.18181818181818182	0.0
6144	0.002037143836011796	0.0004197187349179977	-0.00012895345450782673	0.9978954437101715	None	0.25	1	0.36363636363636365	4	0.7857142857142857	11	0.2222222222222222	0.7857142857142857	15	11	0	0	0	0.8888888888888888	8	9	1.0666666666666667	16	0.0	1.0	0.06304800209553996	0.5434205394276377	0.00012502725519202611	0.5021868499873898	-0.0961381128192952	0.5053242847380958	0.6578941421342072	0.5170072817141219	0	1.0	0.0
6783	0.009008762579512334	0.007254562643267304	-0.00724309189444831	0.9917136651765583	None	0.25	1	0.4	4	0.75	9	0.25925925925925924	0.75	13	9	0	0	0	0.6666666666666666	6	9	0.9333333333333333	14	0.0	1.0	0.08000927178993947	0.55197274746579	0.020584213592004873	0.5414514902371932	0.09999999996518928	0.5000001977961285	0.5825821001082478	0.5311954938756709	0	1.0	0.0
6928	0.011636868429893773	0.0009126516804012326	0.0007860267939841299	0.9957700710431312	None	0.25	1	0.4	4	0.75	9	0.25925925925925924	0.75	13	9	0	0	0	0.6666666666666666	9	6	0.9333333333333333	14	0.0	1.0	-0.11985791455010286	0.9999219612752812	6.370571586369117e-05	0.5001046525629302	0.398200637235985	0.6724523315326371	0.917339868572686	0.9674739710145742	0	0	0.0
7012	0.0023958380911704795	0.00055216305319458	0.0005190076539238233	0.9972018564102945	None	0.25	1	0.4	4	0.7692307692307693	10	0.23809523809523808	0.7692307692307693	14	10	0	0	0	0.7777777777777778	7	9	1.0	15	0.0	1.0	0.049124869157992995	0.568786235310418	0.03641611946711498	0.5588450175834132	0.09999999999783313	0.5000000146578143	0.5766016956486306	0.5426772985863462	0	0	0.0
1219	None	None	None	None	None	0	0	1.0	2	0.0	0	0.75	0	2	0	0	1	0	1.0	2	2	0.2	3	0.5	0	0	0	0	0	0	0	0	0	0	0	0
6596	1.8572794001208955e-08	1.5999090648696843e-08	-8.898849528799593e-09	0.9999930689368478	None	0.25	1	0.4	4	0.7692307692307693	10	0.23809523809523808	0.7692307692307693	14	10	0	0	0	0.7777777777777778	7	9	1.0	15	0.0	1.0	-0.05978537958746424	0.5490233111570243	-0.05268284821627277	0.5142263016483511	0.001413524254124525	0.5030177255611784	0.5686630187261398	0.5221286077230493	0	1.0	0.0
5733	0.00033291659315868563	3.5829920804970274e-06	1.0814828742646123e-06	0.9999975836757566	None	0.25	1	0.4	4	0.7692307692307693	10	0.23809523809523808	0.7692307692307693	14	10	0	0	0	0.7777777777777778	9	7	1.0	15	0.0	1.0	0.1008845656372717	0.6692781201713047	0.019403812433503066	0.5400580566774111	0.0999999997597842	0.5000000194869897	0.5933457089166452	0.5716287355985563	0	1.0	0.0
2288	None	None	None	None	None	0.2222222222222222	2	0.47619047619047616	10	0.4827586206896552	14	0.6326530612244898	0.27586206896551724	13	8	17	5	0	1.0	7	7	2.066666666666667	31	0.15151515151515152	0.56	0.11836679126827754	0.5760287695183796	-0.03415297525342771	0.5126258948134992	0.0630847905886148	0.5714329706477096	0.6672672399661358	0.5535197136526705	0.6923076923076923	0.7692307692307693	0.0
4149	0.004283684226248371	0.00036038890495124605	-0.00021467819027514202	0.9954292839408023	None	0.25	1	0.4	4	0.75	9	0.25	0.75	13	9	0	0	0	0.875	8	7	0.9333333333333333	14	0.0	0.8571428571428571	-0.08056726274002908	0.5653846319831102	-0.03945583547528114	0.5051342073065209	-0.13318994973305143	0.950631536768781	0.6031223534892783	0.7465821027333568	0	1.0	0.0
756	None	None	None	None	None	0	0	0.3333333333333333	4	0.625	10	0.2857142857142857	0	0	0	17	1	0	0.7777777777777778	9	7	1.2	18	0.02631578947368421	0	0	0	0	0	0	0	0	0	0	0	0
1611	None	None	None	None	None	0	0	0.5	3	0.6666666666666666	4	0.5714285714285714	0.6666666666666666	7	4	0	0	0	0.2857142857142857	2	7	0.5333333333333333	8	0.0	0.6666666666666666	0.08229843058606866	0.6908018911258709	0.45277341202146176	1.0	8.990059497443264e-05	0.5001719953948326	0.915639835135879	0.9999999999997018	0	1.0	0.0
6937	0.0022465183420582483	0.0003193903947254793	-0.00031777904896044173	0.9976711507619535	None	0.25	1	0.4	4	0.75	9	0.25	0.75	13	9	0	0	0	0.875	8	7	0.9333333333333333	14	0.0	1.0	-0.054396439904444406	0.6427234959277505	-0.09977338545378424	0.5008174369511873	0.13849710407990462	0.6095845529310359	0.7395950137767278	0.5854887533339272	0	0.15384615384615385	0.0
7392	0.007498856067049113	0.003544607054498359	-0.003438438291777521	0.9926814156742793	None	0.25	1	0.4	4	0.7692307692307693	10	0.23809523809523808	0.7692307692307693	14	10	0	0	0	0.7777777777777778	7	9	1.0	15	0.0	1.0	0.05369760565956237	0.5706864737686447	-0.07389622897753054	0.5433428766015155	-0.47100103039074276	0.9999537391198947	0.9659675694419443	0.9701097232985194	0	0.9285714285714286	0.0
1818	None	None	None	None	None	0	0	0.3333333333333333	2	0.8333333333333334	5	1.0	0.8333333333333334	7	5	0	2	0	0.125	8	1	0.5333333333333333	8	1.0	0.8571428571428571	0.026666866117019038	0.5034847765101578	0.059605382022782386	0.6665310444380791	1.7898479327295664e-09	0.5000968608814843	0.5873924779582488	0.5586342920260409	0.9285714285714286	0.7142857142857143	0.0
5227	5.024076663586377e-05	7.222544175548376e-07	-1.2936920953920324e-08	0.9999966144094161	None	0.25	1	0.4	4	0.75	9	0.25925925925925924	0.75	13	9	0	0	0	0.6666666666666666	9	6	0.9333333333333333	14	0.0	1.0	0.16248780945997943	0.6509081207170043	-0.11698648885242	0.5201269369782818	0.019845892539115735	0.5104381840447446	0.7486982092030512	0.561794416609796	0	1.0	0.0
5004	0.005342074087138456	0.001629135077984297	0.0005832530052184679	0.9960164819165804	None	0.25	1	0.4	4	0.7692307692307693	10	0.23809523809523808	0.7692307692307693	14	10	0	0	0	0.7777777777777778	7	9	1.0	15	0.0	1.0	0.0744835639995077	0.5094496231784015	-0.0966690624925623	0.5000000000000001	0.46380599649954063	0.6038608148419127	0.9125520915213148	0.5382071310468111	0	1.0	0.0
5536	0.0016605644007517885	0.0012911309924557067	0.001281022465414784	0.9985427911882343	None	0.25	1	0.4	4	0.75	9	0.25925925925925924	0.75	12	9	1	3	0	0.6666666666666666	6	9	0.9333333333333333	14	1.0	1.0	0.01003132430676849	0.5106009467566625	0.13395286034361192	0.5286070144939883	0.0999999997396018	0.5000000101189527	0.6288562570230843	0.513077295610188	0.0	0	0.0
370	None	None	None	None	None	0.25	1	0.4	4	0.75	9	0.25925925925925924	0.75	13	9	0	0	0	0.6666666666666666	6	9	0.9333333333333333	14	0.0	1.0	0.004778710074045244	0.6898360597661327	0.0006108504782761296	0.5232490615695149	0.06544952663714955	0.5605120887761998	0.6003677507078226	0.5935238904553986	0	1.0	0.0
6587	0.010055333205896777	0.003416355136130286	0.003349984849851756	0.9913925651189656	None	0.25	1	0.4	4	0.75	9	0.25925925925925924	0.75	13	9	0	0	0	0.6666666666666666	6	9	0.9333333333333333	14	0.0	1.0	0.09395291220435689	0.6127787864787109	0.013409387083690192	0.5381006780080686	0.09999928105485836	0.5000111552202764	0.5936288663950705	0.5508033463787513	0	0	0.0
7258	0.00017516154031782432	9.212243387269463e-05	5.100737262826093e-05	0.999255394259633	None	0.25	1	0.4	4	0.7692307692307693	10	0.23809523809523808	0.7692307692307693	14	10	0	0	0	0.7777777777777778	7	9	1.0	15	0.0	1.0	-0.09991309974512125	0.5002021290416123	0.019987733324090345	0.5797189768489774	0.024114238276019533	0.50430091782005	0.638959955136274	0.5282725168539286	0	1.0	0.0
4055	1.4265393078172409e-06	8.417793139690797e-07	6.758614064728887e-08	0.9997549742074967	None	0.3333333333333333	1	0.5	4	0.6666666666666666	6	0.3142857142857143	0.6666666666666666	10	6	0	0	0	0.7142857142857143	5	7	0.7333333333333333	11	0.0	0.6666666666666666	0.09978043909680923	0.5007227783484473	0.06889888265372127	0.5786023655369134	0.010457049525636624	0.5331467919587364	0.593778792553234	0.5376545400050922	0	1.0	0.0
4370	0.01788566932202998	0.01002044100071358	0.007513253970588582	0.9930722168318044	None	0.25	1	0.4	4	0.7692307692307693	10	0.23809523809523808	0.7692307692307693	14	10	0	0	0	0.7777777777777778	7	9	1.0	15	0.0	1.0	0.09999645433479654	0.5001235940281763	0.00928516539866358	0.5158107927215199	-0.09983872534108687	0.5004928307183464	0.6936090851347497	0.5054772777760402	0	0.9285714285714286	0.0
3095	0.01014692216462436	0.0004864682495036944	-0.000199098609553155	0.9830230972374555	None	0.3333333333333333	1	0.4444444444444444	4	0.7272727272727273	8	0.2708333333333333	0.7272727272727273	12	8	0	0	0	0.75	6	8	0.8666666666666667	13	0.0	0.8571428571428571	2.5401903416564116e-16	0.500000000000153	-0.16574314066492682	0.9998467100395162	-0.08617534591625427	0.9998142759267669	0.6777242785011596	0.9969554800994263	0	0.08333333333333333	0.0
2849	0.006338387296480612	0.004878818018326542	0.000662207227429369	0.987831685526114	None	0.3333333333333333	1	0.5	4	0.6666666666666666	6	0.34375	0.6666666666666666	10	6	0	0	0	0.5	8	4	0.7333333333333333	11	0.0	0.8571428571428571	0.2282218517989576	0.5449384511198241	0.02547301932279248	0.5718857192465995	0.16263395585438495	0.5	0.7023621797521041	0.5390692915578128	0	0.9	0.0
1771	None	None	None	None	None	0	0	0.6666666666666666	2	0.5	1	0.6666666666666666	0	1	0	2	5	0	0.6666666666666666	3	2	0.26666666666666666	4	0.7142857142857143	0	0	0	0	0	0	0	0	0	0	0	0
1413	None	None	None	None	None	0	0	0.2	1	1.0	5	0.7	0	0	0	6	6	0	0.4	5	2	0.4666666666666667	7	0.375	0	0	0	0	0	0	0	0	0	0	0	0
6952	0.001302855893495495	0.0007357516347255709	-0.0007350480249514993	0.9989538243750083	None	0.3333333333333333	1	0.4444444444444444	4	0.7272727272727273	8	0.28888888888888886	0.7272727272727273	12	8	0	0	0	0.5555555555555556	5	9	0.8666666666666667	13	0.0	1.0	0.0995591017278333	0.5143958834648533	-0.0997138632480516	0.5757342975763227	0.03783210317865574	0.5135980789115501	0.6965152623308626	0.5347183350055698	0	1.0	0.0
7124	0.004854646051006024	0.0008813353735276031	-0.0007982010442912265	0.9972415740562489	None	0.25	1	0.4	4	0.7692307692307693	10	0.23809523809523808	0.7692307692307693	14	10	0	0	0	0.7777777777777778	7	9	1.0	15	0.0	1.0	1.0635672649812632e-05	0.5001561732152852	1.3779260391767751e-11	0.5014034366506017	0.4843160359114108	0.6251340431766499	0.9074645441053916	0.5430296331577854	0	0	0.0
4205	0.0019451014787854315	0.0004244295732074924	0.0004236455236976231	0.9965201567889683	None	0.25	1	0.4	4	0.75	9	0.25925925925925924	0.75	13	9	0	0	0	0.6666666666666666	6	9	0.9333333333333333	14	0.0	1.0	1.0092866169425424e-06	0.5355984071945223	-0.027239889273634965	0.5949730062102542	0.09966960753150876	0.5087121710165722	0.633013633849808	0.5467009374596175	0	1.0	0.0
3434	0.0022247711498231703	4.2407757672951407e-05	-1.929200283759753e-05	0.9965128299842738	None	0.3333333333333333	1	0.5	4	0.7	7	0.2857142857142857	0.7	11	7	0	0	0	0.8571428571428571	7	6	0.8	12	0.0	0.6666666666666666	0.09028840224360767	0.529155634890743	0.04753389262856829	0.5193136253070698	0.09996322361244361	0.5000083450277986	0.5545715712485382	0.5161678055463483	0	1.0	0.0
3318	0.003561835745379588	0.0007678144251118074	-0.0006555617894907984	0.9951228505367553	None	0.25	1	0.4	4	0.75	9	0.25	0.75	13	9	0	0	0	0.875	7	8	0.9333333333333333	14	0.0	0.8571428571428571	-0.1	0.5205628702069286	0.06968466875469544	0.5210317482286067	-0.09667458601341995	0.5384543674461963	0.686758704064745	0.5266909689548549	0	1.0	0.0
6651	6.063868418589984e-06	5.0632796287113405e-06	4.0856865856552416e-10	0.9986076669077045	None	0.25	1	0.4	4	0.7692307692307693	10	0.23809523809523808	0.7692307692307693	14	10	0	0	0	0.7777777777777778	7	9	1.0	15	0.0	1.0	0	0.5	-0.3791677312595824	0.9999999972851261	0.23671020005786475	0.5996404770640068	0.9716789405357902	0.9987822061950686	0	0	0.0
1226	None	None	None	None	None	0.5	1	0.6666666666666666	4	0.5	3	0.4444444444444444	0.5	7	3	0	0	0	0.5	6	3	0.5333333333333333	8	0.0	1.0	0.07432262298590175	0.6784439502851374	0.04274267329560247	0.5399703117011082	0.0010878230687529353	0.5033922267834605	0.6014802496704521	0.5761057969915749	0	0	0.0
5600	0.004704801065785287	0.003952349994602803	0.003945730660185321	0.9981487968672744	None	0.25	1	0.4	4	0.7692307692307693	10	0.23809523809523808	0.7692307692307693	14	10	0	0	0	0.7777777777777778	7	9	1.0	15	0.0	1.0	0.05308998441532163	0.618689988881923	0.07352148004963184	0.5302795118908721	0.09999998756801132	0.5000032192601396	0.5489159985570135	0.5502688386185881	0	0	0.0
468	None	None	None	None	None	0	0	0.5	4	0.5555555555555556	5	0.55	0	0	0	10	0	0	0.8	4	5	0.7333333333333333	11	0.0	0.3333333333333333	0	0	0	0	0	0	0	0	0	0	0
1707	None	None	None	None	None	0	0	0.5	6	0.375	6	0.5	0.0625	6	1	11	3	0	1.0	6	6	1.2	18	0.14285714285714285	0.3076923076923077	0.021312798129843907	0.5730921274261579	0.0529601820514153	0.623781996658932	-0.06312742947325319	0.5133230186621963	0.6470106031997795	0.5706421792539523	1.0	1.0	0.0
3667	None	None	None	None	None	0.18181818181818182	2	0.4166666666666667	10	0.5757575757575758	19	0.43209876543209874	0.5151515151515151	26	17	8	5	0	1.0	9	9	2.3333333333333335	35	0.45454545454545453	0.4827586206896552	0.00010432672671558229	0.5053853429408162	0.1194434721865116	0.5714479820794036	0.053813612662928945	0.9879218918430465	0.6378007626285445	0.8279504607452934	1.0	1.0	0.0
5629	0.0019174601822346121	0.0014945395808808792	0.0014829398428665391	0.9988401735590978	None	0.25	1	0.4	4	0.7692307692307693	10	0.23809523809523808	0.7692307692307693	14	10	0	0	0	0.7777777777777778	7	9	1.0	15	0.0	1.0	0.03543993442589567	0.5232698061915356	0.0008133391908566603	0.5033837172813217	0.09999999999995239	0.5000000000012457	0.6016837229466125	0.5088891957155368	0	1.0	0.0
3385	0.006028021183300524	0.0005974886991640503	0.0001413975790963948	0.9938602288232691	None	0.25	1	0.4	4	0.7692307692307693	10	0.23809523809523808	0.7692307692307693	14	10	0	0	0	0.7777777777777778	7	9	1.0	15	0.0	1.0	0.14060457393998602	0.5396651714269105	-0.09841650106119772	0.5784675571205682	0.10005939660465488	0.5869932767509771	0.7413822648604674	0.5684859836506926	0	0.6428571428571429	0.0
2892	0.00011782068324453696	7.4979068622590095e-06	7.290502663112594e-06	0.999995187333212	None	0.3333333333333333	1	0.4444444444444444	4	0.7272727272727273	8	0.2653061224489796	0.7272727272727273	12	8	0	0	0	1.0	7	7	0.8666666666666667	13	0.0	0.6666666666666666	0.02274701650557847	0.5870820425870942	3.969053454144706e-12	0.5000000001050086	0.060017457521405304	0.5708309483638851	0.5694537070489711	0.5528977954162104	0	0	0.0
1284	None	None	None	None	None	0.2	1	0.5	6	0.5625	9	0.6	0.3125	9	5	8	5	0	0.8333333333333334	5	6	1.2	18	0.3125	0.46153846153846156	0.17177620410357308	0.5470260582094706	0.09005267892661198	0.5621934805469928	0.09999927179149941	0.5000062848645579	0.5987880849767694	0.5364979636990207	0.6666666666666666	0.8888888888888888	0.0
2246	None	None	None	None	None	0	0	0.18181818181818182	2	0.8571428571428571	12	0.5333333333333333	0	0	0	15	1	0	0.8333333333333334	6	5	1.0666666666666667	16	0.029411764705882353	0.36363636363636365	0	0	0	0	0	0	0	0	0	0	0
2606	0.0008640400428044995	5.9131363918943646e-05	-4.793799490545369e-06	0.9958024907731051	None	0.14285714285714285	1	0.4375	7	0.5454545454545454	12	0.8	0.045454545454545456	6	1	17	4	0	0.8333333333333334	6	5	1.6	24	0.12121212121212122	0.3157894736842105	0.09754385700460695	0.5225410075877475	0.03804958200634009	0.5400498522403296	-0.06369889672602073	0.684807386307396	0.6569911088805854	0.5847347225529881	1.0	0.6666666666666666	0.0
2940	0.0001609501591135708	8.670946149945402e-06	-1.4456240323529335e-06	0.9999967713943778	None	0.25	1	0.4	4	0.75	9	0.25925925925925924	0.75	13	9	0	0	0	0.6666666666666666	9	6	0.9333333333333333	14	0.0	1.0	-0.098234141325917	0.5048878497721179	0.20499298707780972	0.5817788587935852	0.06703302964430556	0.5000239763457552	0.7760922631687666	0.529111039014338	0	0.9230769230769231	0.0
1875	None	None	None	None	None	0	0	1.0	2	0.0	0	0.75	0	0	0	2	7	0	1.0	2	2	0.2	3	0.875	0	0	0	0	0	0	0	0	0	0	0	0
2780	0.0021901261772344052	0.0002981048536079525	0.00026951966915543426	0.9966526743525668	None	0.25	1	0.4	4	0.75	9	0.25925925925925924	0.75	13	9	0	0	0	0.6666666666666666	6	9	0.9333333333333333	14	0.0	1.0	0.09305625911883939	0.5813780700084368	0.07700865040807178	0.661513523037118	-0.062290214944055955	0.6674895130642325	0.6610202332672004	0.6376341952179706	0	1.0	0.0
2239	None	None	None	None	None	0	0	0.42857142857142855	3	0.5	4	0.4	0.25	3	2	6	10	0	1.0	5	5	0.6666666666666666	10	0.6666666666666666	0.2857142857142857	0.09999999929911502	0.5000000022432692	-0.07195616863394952	0.5030749709878192	-0.931826560466843	1.0	0.9891804570142579	1.0	1.0	1.0	0.0
7252	0.007392408026974746	0.0038179452629304887	-0.0037593462854080854	0.9950177112259581	None	0.25	1	0.4	4	0.7692307692307693	10	0.23809523809523808	0.7692307692307693	14	10	0	0	0	0.7777777777777778	7	9	1.0	15	0.0	1.0	-0.0792350580578281	0.5136403513773424	0.04141046008357509	0.6466885242339171	0.49744855108355795	0.589035811410412	0.9302322720169737	0.5841152651189411	0	0.9285714285714286	0.0
2185	None	None	None	None	None	0	0	1.0	2	0.0	0	0.75	0	2	0	0	2	0	1.0	2	2	0.2	3	1.0	0	0	0	0	0	0	0	0	0	0	0	0
4136	0.0007285506713132529	4.561843915193658e-05	3.9201918194880066e-05	0.9994115296954293	None	0.25	1	0.4	4	0.7692307692307693	10	0.23809523809523808	0.7692307692307693	14	10	0	0	0	0.7777777777777778	7	9	1.0	15	0.0	1.0	0.03202864952086269	0.5341791589722954	-0.0612471728852851	0.6459937773858216	0.03196580558077029	0.6060453310881592	0.6093029599488374	0.5962124448396471	0	1.0	0.0
1942	None	None	None	None	None	0	0	0.6	3	0.6	3	0.5833333333333334	0.6	6	3	0	1	0	0.3333333333333333	2	6	0.4666666666666667	7	1.0	0.8	5.517063576771463e-07	0.5009970898822066	0.09532254120905971	0.5272047282734356	0.04452964526851348	0.5793023084409046	0.5986140560187508	0.5360062991819795	0.16666666666666666	0	0.0
6955	0.0018047843459793305	0.0011688712729952442	-0.0011626562894199392	0.9988571254082766	None	0.25	1	0.4	4	0.75	9	0.25925925925925924	0.75	13	9	0	0	0	0.6666666666666666	6	9	0.9333333333333333	14	0.0	1.0	0.051049705552941485	0.5217158537556367	-0.04337018987478807	0.524795255005222	-0.05136322669824069	0.550945836121767	0.6118182533599866	0.532510196798839	0	0.7692307692307693	0.0
4902	0.00297235031053907	0.0013752248962515254	0.00029917232905642116	0.9973247388274807	None	0.25	1	0.4	4	0.75	9	0.25	0.75	13	9	0	0	0	0.875	8	7	0.9333333333333333	14	0.0	0.8571428571428571	-0.0075721046862013835	0.6334018742872031	0.027103218914247475	0.5689589733870235	0.09999999723315192	0.500005083638601	0.6166458627017565	0.5682761713695798	0	1.0	0.0
767	None	None	None	None	None	0	0	0.3333333333333333	3	0.8181818181818182	9	0.28888888888888886	0.8181818181818182	12	9	0	0	0	0.5555555555555556	5	9	0.8666666666666667	13	0.0	1.0	-0.09892726804481396	0.5152453321355085	-0.05408455102685762	0.5328238463387404	0.07063249487217052	0.5865423854693154	0.6675852972679233	0.5450586474644624	0	0.9166666666666666	0.0
788	None	None	None	None	None	0.42857142857142855	3	0.5	8	0.5909090909090909	13	0.2962962962962963	0.5909090909090909	20	13	3	1	0	1.0	9	9	1.6	24	0.3333333333333333	0.625	0.071204770345484	0.5600614302653142	0.0927652246015622	0.5750443932704182	-0.007608144136136384	0.6560626994906441	0.6164755657798938	0.5978601535626483	1.0	1.0	0.0
1298	None	None	None	None	None	0	0	0.3333333333333333	4	0.6875	11	0.6666666666666666	0	0	0	17	26	0	0.3333333333333333	9	3	1.2	18	0.6842105263157895	0.9411764705882353	0	0	0	0	0	0	0	0	0	0	0
220	None	None	None	None	None	0.1	1	0.36363636363636365	8	0.6451612903225806	20	0.4074074074074074	0.41935483870967744	20	13	12	4	0	1.0	9	9	2.2	33	0.19047619047619047	0.5833333333333334	0.04119880585382193	0.5734651736235722	0.09259856108419111	0.66347309966893	0.015120598159516713	0.6699002732538291	0.639985870141281	0.6366489948690023	1.0	1.0	0.0
1155	None	None	None	None	None	0	0	0.5	2	0.75	3	0.6	0	0	0	5	0	0	0.4	5	2	0.4	6	0.0	0	0	0	0	0	0	0	0	0	0	0	0
978	None	None	None	None	None	0.125	1	0.4444444444444444	8	0.56	14	0.5625	0.44	18	11	8	0	0	0.75	8	6	1.8	27	0.0	0.5714285714285714	0.0662660262373841	0.5533976948489562	0.0996587315939932	0.5019935876484061	0.014463982060611632	0.5658687806708717	0.5929981700762107	0.5405274093503946	0	0.8333333333333334	0.0
2206	None	None	None	None	None	0.5	1	0.6666666666666666	4	0.5714285714285714	4	0.42857142857142855	0.5714285714285714	8	4	0	0	0	0.42857142857142855	7	3	0.6	9	0.0	1.0	0.004129872210796243	0.5108761482132511	0.060751652896413336	0.6744737785866818	-2.0177275340114296	0.8874045462448448	0.9999299716358849	0.7202093497618941	0	1.0	0.0
458	None	None	None	None	None	0	0	0	0	0	0	1.0	0	0	0	0	4	0	1.0	1	1	0.06666666666666667	1	1.0	0	0	0	0	0	0	0	0	0	0	0	0
4130	0.0001559045871032954	3.323810393987393e-06	-3.044632812678641e-07	0.9999978978891788	None	0	0	0.5	3	0.7142857142857143	5	0.5625	0.7142857142857143	8	5	0	1	0	0.25	2	8	0.6	9	1.0	0.8571428571428571	0.00030072942478356885	0.5008832001296277	0.03385714328700392	0.5123910683957138	0.09769824220113596	0.5	0.5997075367420662	0.5044254867824411	1.0	1.0	0.0
4552	0.003301886689272754	7.777721915937673e-05	7.568782543357607e-05	0.9966026920826025	None	0.25	1	0.4	4	0.7692307692307693	10	0.23809523809523808	0.7692307692307693	14	10	0	0	0	0.7777777777777778	7	9	1.0	15	0.0	1.0	0.08877134171548222	0.5087271568373252	0.06531069006166253	0.5971690703273447	0.09999999969171253	0.5000001268572372	0.5367842279702423	0.5356557087902545	0	1.0	0.0
2161	None	None	None	None	None	0	0	0.2857142857142857	2	0.875	7	0.5555555555555556	0.25	3	2	6	12	0	0.2222222222222222	9	2	0.6666666666666666	10	0.8	0.8888888888888888	0.028785963753178684	0.5284375479451797	0.09546466920709366	0.5041145208666181	0.010942768174153693	0.6579443925739015	0.5937611197896514	0.5650032390388805	0.0	0	0.0
1833	None	None	None	None	None	0	0	0.25	3	0.7333333333333333	11	0.6296296296296297	0	0	0	16	0	0	0.3333333333333333	9	3	1.1333333333333333	17	0.0	0.6666666666666666	0	0	0	0	0	0	0	0	0	0	0
6680	0.0032341519688056535	0.00016880990648320002	-0.00011890285718887684	0.9915849764094573	None	0.25	1	0.4	4	0.75	9	0.25925925925925924	0.75	13	9	0	0	0	0.6666666666666666	9	6	0.9333333333333333	14	0.0	1.0	0.2397684143599522	0.6578743170157767	-0.18460805508211384	0.9960362375156723	0.06813020770277878	0.5503604686858944	0.8611406270688781	0.8935491192651106	0	1.0	0.0
7413	0.0004488569613124103	3.972655835106184e-06	-3.868426829358975e-06	0.9999966140173061	None	0.25	1	0.4	4	0.75	9	0.25925925925925924	0.75	13	9	0	0	0	0.6666666666666666	9	6	0.9333333333333333	14	0.0	1.0	0.08153769209603429	0.595180125883346	-0.04912196645404101	0.5101490150257715	0.09998970821966933	0.5018177952558294	0.656043860317357	0.536045255768229	0	0	0.0
1620	None	None	None	None	None	0	0	0.06666666666666667	1	1.0	20	0.9166666666666666	0	0	0	21	6	0	0.6666666666666666	4	6	1.4666666666666666	22	0.13043478260869565	0.2222222222222222	0	0	0	0	0	0	0	0	0	0	0
6858	0.004739937353708032	0.003640807073818962	0.0036382318980699544	0.9968247249561677	None	0.25	1	0.4	4	0.7692307692307693	10	0.23809523809523808	0.7692307692307693	14	10	0	0	0	0.7777777777777778	7	9	1.0	15	0.0	1.0	0.09614797685262458	0.5570352304334989	-0.03710609281609006	0.5197787611175948	0.07461565208937831	0.5774596496859183	0.6415935022879258	0.5515369987886847	0	0.9285714285714286	0.0
6559	0.007447446475715768	0.00542058857583302	-0.003919461806935324	0.9973640248880534	None	0.25	1	0.4	4	0.7692307692307693	10	0.23809523809523808	0.7692307692307693	14	10	0	0	0	0.7777777777777778	7	9	1.0	15	0.0	1.0	-0.0951574580923831	0.6542294315813262	-0.043478694265977176	0.5179075408357328	0.06427899282437653	0.555098397156719	0.6585453792057153	0.5769369833653445	0	1.0	0.0
356	None	None	None	None	None	0	0	1.0	1	0	0	1.0	0	1	0	0	0	0	0.5	2	1	0.13333333333333333	2	0.0	0	0	0	0	0	0	0	0	0	0	0	0
4428	0.0002582957328178975	2.1046923170673136e-06	-2.6927828408580005e-07	0.9999999902455009	None	0.25	1	0.4	4	0.7692307692307693	10	0.23809523809523808	0.7692307692307693	14	10	0	0	0	0.7777777777777778	9	7	1.0	15	0.0	1.0	9.254376506684183e-05	0.5748260908022231	0.12193763793222849	0.6009723686166232	0.050816643620728706	0.5938640823653156	0.6263944665264365	0.5899317841289364	0	1.0	0.0
7199	0.004744740104104381	0.002463294974649258	0.002445332462931667	0.9962549688165667	None	0.25	1	0.4	4	0.7692307692307693	10	0.23809523809523808	0.7692307692307693	14	10	0	0	0	0.7777777777777778	7	9	1.0	15	0.0	1.0	4.010485874518624e-05	0.5180342260830111	0.23133586030898776	0.7056140869011752	0.09999619360997329	0.500127458049816	0.7205735547955188	0.5782560348395834	0	1.0	0.0
4833	2.1958360605980767e-08	2.1188383158819333e-08	2.2685946683964844e-10	0.9999972147974808	None	0.25	1	0.4	4	0.7692307692307693	10	0.23809523809523808	0.7692307692307693	14	10	0	0	0	0.7777777777777778	7	9	1.0	15	0.0	1.0	2.586509674216174e-07	0.5000059568661647	-0.09967754896585283	0.5051249787646361	7.902762784127648e-27	0.5	0.6153590386143738	0.5017103650359532	0	0.5714285714285714	0.0
3161	0.002451620654851993	0.0006572289339318181	0.0006032519312994593	0.9980831755245242	None	0.25	1	0.36363636363636365	4	0.7857142857142857	11	0.2222222222222222	0.7857142857142857	15	11	0	0	0	0.8888888888888888	8	9	1.0666666666666667	16	0.0	1.0	-0.052262836141590954	0.5562902978284445	-0.07512298124909131	0.551522635188262	-0.09370528964562966	0.9340579832825834	0.5265886372920022	0.7365090248787787	0	1.0	0.0
7136	0.0036379916874759006	0.0012329425550327748	-0.0012328619426153061	0.9946239361837798	None	0.25	1	0.4	4	0.75	9	0.25925925925925924	0.75	13	9	0	0	0	0.6666666666666666	6	9	0.9333333333333333	14	0.0	1.0	0.0017887633293729248	0.5063898918746047	0.044392855018197466	0.5667055443604186	0.18132232260007544	0.6517014020683968	0.6975140638918076	0.5761129080541861	0	0	0.0
2809	0.0019389108507209415	0.0004764850418447333	0.0004764765301485794	0.9978977654270594	None	0.25	1	0.4	4	0.7692307692307693	10	0.23809523809523808	0.7692307692307693	14	10	0	0	0	0.7777777777777778	7	9	1.0	15	0.0	1.0	0.06478599508324866	0.554083807916829	-0.1468879429977587	0.8899036253429734	-0.08602953846612177	0.9654836951836401	0.7137887380550051	0.8675398721027254	0	1.0	0.0
5008	0.00014169796829592183	8.073175029104261e-07	3.733881151611625e-07	0.9999973437387115	None	0.25	1	0.4	4	0.7692307692307693	10	0.23809523809523808	0.7692307692307693	14	10	0	0	0	0.7777777777777778	9	7	1.0	15	0.0	1.0	-0.25730359729093044	0.5899500654141417	-0.05469827680452759	0.6677565675956948	0.09999949627342808	0.500001419579874	0.8116648001922723	0.587572722948696	0	0	0.0
4665	0.004909350636183059	0.001294144867553398	-0.0006391884582655539	0.9940570280841999	None	0.25	1	0.4	4	0.7692307692307693	10	0.23809523809523808	0.7692307692307693	14	10	0	0	0	0.7777777777777778	7	9	1.0	15	0.0	1.0	0.09996214476355259	0.5002208658288047	0.33925330756261973	0.5374327138887273	-0.056952649382763974	0.6804328332130772	0.8381063590628028	0.5749848507406325	0	1.0	0.0
2060	None	None	None	None	None	0	0	0.5454545454545454	6	0.42857142857142855	6	0.5333333333333333	0.14285714285714285	7	2	8	0	0	0.8333333333333334	6	5	1.0666666666666667	16	0.0	0.3076923076923077	1.636970344483521e-08	0.5000000344656822	0.02955204858027822	0.6013664382558129	0.09348876665205788	0.6069194591623222	0.5944896546570793	0.5699991917635269	0	1.0	0.0
5288	0.00393674033516658	0.0013657706624684665	-0.0005015878707967633	0.9951390258547191	None	0.25	1	0.4	4	0.7692307692307693	10	0.23809523809523808	0.7692307692307693	14	10	0	0	0	0.7777777777777778	7	9	1.0	15	0.0	1.0	0.09915090691937266	0.5001951954127707	-0.00019721033687325208	0.6673007839256087	-0.09913017477464883	0.5044521460895214	0.7076986419894123	0.5592693548659019	0	0	0.0
154	None	None	None	None	None	0.2222222222222222	2	0.35	7	0.7037037037037037	19	0.35802469135802467	0.7037037037037037	26	19	2	0	0	1.0	9	9	1.9333333333333333	29	0.0	0.8	-0.07736698094490442	0.9297380692184558	0.05499719899550233	0.5315321178685155	1.9486190233175867e-05	0.5544404244883084	0.7205663601997953	0.7262871209477578	0	0	0.0
6535	0.001924839114546023	0.0008234417159527832	-0.0008232959814633126	0.9954963586793587	None	0.25	1	0.4	4	0.7692307692307693	10	0.23809523809523808	0.7692307692307693	14	10	0	0	0	0.7777777777777778	7	9	1.0	15	0.0	1.0	0.0997997369761086	0.6630459470086904	-0.13247231955339686	0.9416302112529047	-0.018882505392160152	0.660371319407679	0.6991202943570829	0.7980611716395108	0	1.0	0.0
549	None	None	None	None	None	0.14285714285714285	1	0.35294117647058826	6	0.6521739130434783	15	0.44642857142857145	0.5217391304347826	18	12	6	5	0	0.875	7	8	1.6666666666666667	25	0.5	0.47619047619047616	-0.09939469920183382	0.5101350642340768	-0.05430533891011187	0.5291873431193926	0.0016060599851622267	0.5913305818332618	0.6022402389601909	0.5437955395105131	1.0	1.0	0.0
3815	0.0021672929435431164	0.0012386269485486858	0.0012371268531404676	0.9995930549474619	None	0.25	1	0.4	4	0.7692307692307693	10	0.23809523809523808	0.7692307692307693	14	10	0	0	0	0.7777777777777778	7	9	1.0	15	0.0	1.0	-0.05186601341744701	0.5388142047023912	0.26226898849741737	0.5774557025032294	-0.07691815368451742	0.6629087915941111	0.8268878817693136	0.5942100089901913	0	1.0	0.0
2542	None	None	None	None	None	0.5	1	0.5714285714285714	4	0.625	5	0.3333333333333333	0.625	9	5	0	0	0	0.8333333333333334	5	6	0.6666666666666666	10	0.0	1.0	0.03442235015602293	0.5665627284483166	0.0022925976867881315	0.5041465490933994	-0.04934762963945706	0.6648224035441089	0.6232993093447184	0.5800784804711302	0	0.8888888888888888	0.0
6122	0.003652163305859286	7.802396083288212e-05	-7.678405257835324e-05	0.9930511023221589	None	0.25	1	0.4	4	0.7692307692307693	10	0.23809523809523808	0.7692307692307693	14	10	0	0	0	0.7777777777777778	7	9	1.0	15	0.0	1.0	0.09691322935553148	0.5074269702212892	0	0.5	0.09220482202482472	0.6791892133476454	0.6107533168236665	0.5646164882588014	0	0	0.0
2548	None	None	None	None	None	0	0	0.75	3	0.5	2	0.5	0.5	5	2	0	0	0	0.75	4	3	0.4	6	0.0	1.0	0.00010356354312681113	0.5003216830384162	0.059488243919005625	0.5311997076573801	0.06033963297196878	0.5386075096128324	0.5726237663329116	0.5233983947913563	0	1.0	0.0
670	None	None	None	None	None	0	0	0.5	1	1.0	1	1.0	1.0	2	1	0	1	0	0.3333333333333333	3	1	0.2	3	0.3333333333333333	0	0.22332655539540935	0.5202113651631568	0.051300930067419315	0.5276927563293413	1.488979132228141e-06	0.5000029338807724	0.7224957085339404	0.5159767068835501	0.0	0.5	0.0
1334	None	None	None	None	None	0	0	0.25	3	0.75	12	0.75	0	1	0	16	6	0	0.6666666666666666	6	4	1.2	18	0.17142857142857143	0.4	0	0	0	0	0	0	0	0	0	0	0
2682	6.149963082693668e-05	2.541751493437466e-05	6.302512326214077e-08	0.9984617788023317	None	1.0	1	1.0	4	0.25	1	0.5	0.25	5	1	0	0	0	0.75	4	3	0.4	6	0.0	1.0	-0.09999736405492944	0.5000066623314903	0.13468370358797627	0.5626438138753873	0.13427817131060799	0.5499371441274663	0.7550054866634726	0.537623930939603	0	1.0	0.0
2108	None	None	None	None	None	0	0	0.5	3	0.6666666666666666	4	0.4444444444444444	0.6666666666666666	7	4	0	0	0	0.5	6	3	0.5333333333333333	8	0.0	0.8	0.09687311549520337	0.5129551431665663	0.03363386734398133	0.5562724950024072	0.03110150768441246	0.6687918750727164	0.595805446806961	0.5809972612088912	0	1.0	0.0
6984	0.0005903749218433966	0.00028151881725710257	0.0002808611575020552	0.9995462034107779	None	0.25	1	0.4	4	0.7692307692307693	10	0.23809523809523808	0.7692307692307693	14	10	0	0	0	0.7777777777777778	7	9	1.0	15	0.0	1.0	-0.0020222845534886066	0.6248303939043102	-0.09802601695003914	0.5346870348245534	0.03616340055142174	0.588776935659832	0.6692269525139651	0.5832173337105867	0	0	0.0
4828	0.00048565058146603105	3.670955301451477e-06	-2.8639921305294757e-06	0.9999962923685706	None	0.25	1	0.4	4	0.75	9	0.25925925925925924	0.75	13	9	0	0	0	0.6666666666666666	9	6	0.9333333333333333	14	0.0	1.0	0.03480104622660324	0.5809328763449195	-0.07129558641752923	0.5135897004072882	0.09999520268258857	0.5017469627445743	0.6689213661678439	0.532285366141619	0	0.7692307692307693	0.0
244	None	None	None	None	None	0	0	0.15789473684210525	6	0.8181818181818182	45	0.7916666666666666	0	2	0	54	0	0	0.8888888888888888	8	9	3.8	57	0.0	0.8571428571428571	0	0	0	0	0	0	0	0	0	0	0
5088	None	None	None	None	None	0.3333333333333333	3	0.4	8	0.6666666666666666	18	0.35802469135802467	0.6666666666666666	26	18	2	0	0	1.0	9	9	1.9333333333333333	29	0.0	0.7	2.6109081649162195e-08	0.5000001026987128	0.09695742048848041	0.5154786802120084	0.017470682351300892	0.5845845118022247	0.6086263206806427	0.5335791367539101	0	1.0	0.0
7381	0.009513068043949361	0.0014966672626699792	0.0014732810144035763	0.9781095543903455	None	0.25	1	0.4	4	0.75	9	0.25925925925925924	0.75	13	9	0	0	0	0.6666666666666666	6	9	0.9333333333333333	14	0.0	1.0	0.2572602100357644	0.7163185026417468	-0.2647446854251461	0.9997098106059088	0.09996732317226162	0.500335086341367	0.9361077688539622	0.9536510807956222	0	1.0	0.0
1257	None	None	None	None	None	0	0	0.4444444444444444	8	0.52	13	0.375	0.24	11	6	15	0	0	0.8888888888888888	9	8	1.8	27	0.0	0.3	7.902762784127648e-27	0.5	0.017336417224736746	0.6577892762600888	0.025451178641785553	0.5069151402217704	0.57692260729265	0.5565174533831037	0	1.0	0.0
1653	None	None	None	None	None	0	0	0.13333333333333333	4	0.8809523809523809	37	0.8148148148148148	0	1	0	42	8	0	0.6666666666666666	6	9	2.933333333333333	44	0.09195402298850575	1.0	0	0	0	0	0	0	0	0	0	0	0
6860	1.343910862469936e-08	1.3430003585588186e-08	7.733571298237265e-10	0.9999986441917889	None	0.25	1	0.36363636363636365	4	0.7857142857142857	11	0.2222222222222222	0.7857142857142857	15	11	0	0	0	0.8888888888888888	8	9	1.0666666666666667	16	0.0	1.0	0.09908634701032466	0.5000000000000001	0.10054985738643693	0.5280903088965527	1.800034538178848e-13	0.5000049573729025	0.6155222032388262	0.5093738601426974	0	1.0	0.0
3708	0.0041655881650301315	8.938439845252003e-05	8.934432298636647e-05	0.9835274495978761	None	0	0	0.5	3	0.6666666666666666	4	0.4	0.6666666666666666	7	4	0	0	0	0.8	5	4	0.5333333333333333	8	0.0	0.6666666666666666	0.24954737976320165	0.9999999583880632	5.690349550272548e-07	0.5004981881988104	0.47323977915620297	0.5	0.9587266948065494	0.9965489640959269	0	0.7142857142857143	0.0
2907	0.004066545317191237	0.0015826059424981563	0.00014953448129652612	0.9940017987071321	None	0.2	1	0.3333333333333333	4	0.8125	13	0.3333333333333333	0.75	16	12	1	0	0	0.6666666666666666	9	6	1.2	18	0.0	0.6666666666666666	0.09810093275092692	0.6192826408687327	0.013569705243505845	0.6493461338983806	0.053559676639972006	0.660746540143222	0.6207813937047683	0.6433111203497832	0	1.0	0.0
324	None	None	None	None	None	0	0	0.16981132075471697	9	0.7922077922077922	61	0.9753086419753086	0.09090909090909091	15	7	63	0	0	1.0	9	9	5.266666666666667	79	0.0	0.9859154929577465	0.17904094385271585	0.6799724664404778	-0.0723890060623893	0.5270170129469656	0.07222234251905031	0.5712037281004979	0.7413429242508559	0.5945629319511685	0	0.8666666666666667	0.0
5946	0.01367225086861274	0.0059014973374062136	0.005588070447888739	0.988768684732859	None	0.25	1	0.4	4	0.75	9	0.25925925925925924	0.75	13	9	0	0	0	0.6666666666666666	6	9	0.9333333333333333	14	0.0	1.0	0.09427049349100643	0.5084128995557595	0.11554589523237484	0.5430489599127828	0.23312510747342535	0.5990519775885504	0.6447255487381539	0.5504770090533964	0	1.0	0.0
3247	0.0012847765967509929	0.00041089264230387284	-0.0003894642846239397	0.9985743044284893	None	0.25	1	0.4	4	0.75	9	0.25	0.75	13	9	0	0	0	0.875	7	8	0.9333333333333333	14	0.0	0.8571428571428571	0.031865093194462756	0.674143201052703	-0.004700321476173294	0.6361329248655107	0.08245709530468885	0.6353220452486291	0.6330891894381137	0.6487555595944079	0	0.9230769230769231	0.0
5173	0.0047341776874184165	0.0005146415066804212	7.43392545002649e-05	0.9953347038208645	None	0.25	1	0.4	4	0.7692307692307693	10	0.23809523809523808	0.7692307692307693	14	10	0	0	0	0.7777777777777778	9	7	1.0	15	0.0	1.0	0.08994320751106494	0.6122270507632452	-0.007605773796288404	0.6656063581158016	0.0999838020287894	0.5001189878214641	0.635651831253776	0.5943183188105726	0	1.0	0.0
5314	0.0017731508916319577	0.0009757699078432094	0.0007522822266438043	0.9980434250589217	None	0.25	1	0.4	4	0.75	9	0.25925925925925924	0.75	13	9	0	0	0	0.6666666666666666	6	9	0.9333333333333333	14	0.0	1.0	-0.0732172991260979	0.5	1.8286242342033887e-07	0.5000249143479226	0.09999993925681551	0.5000012396536925	0.6703940435953265	0.5000087180005444	0	1.0	0.0
5816	0.0005347763500910919	3.936403174111225e-06	-2.5133772756787946e-06	0.9999965732539372	None	0.25	1	0.4	4	0.75	9	0.25925925925925924	0.75	13	9	0	0	0	0.6666666666666666	9	6	0.9333333333333333	14	0.0	1.0	0.01045700270932166	0.5020334575416766	-0.07760838763630218	0.5293115450139687	0.0999992063792534	0.5000220322725513	0.6737270290073344	0.5104653691370444	0	1.0	0.0
4671	2.1830764002563174e-08	2.2180511304913185e-08	1.2450399956119986e-09	0.9999975141923869	None	0.25	1	0.4	4	0.7692307692307693	10	0.23809523809523808	0.7692307692307693	14	10	0	0	0	0.7777777777777778	7	9	1.0	15	0.0	1.0	0.06605332073421576	0.5916928583182708	0.05227704185843061	0.5447796336777243	0	0.5	0.5769116078775318	0.5457523033580758	0	1.0	0.0
2727	0.008576102004418324	0.0008135132155581258	0.000497547898113656	0.9934857161818577	None	0.25	1	0.4	4	0.75	9	0.25925925925925924	0.75	13	9	0	0	0	0.6666666666666666	9	6	0.9333333333333333	14	0.0	1.0	-0.08821788597406721	0.595081566490986	0.01820397035149319	0.6370641346922467	-0.09999017821312779	0.5011160437409108	0.6298566720153286	0.578684078720047	0	0	0.0
4935	0.0043207184850955335	0.002344261155424172	0.0023426900013258224	0.9946138201801201	None	0.25	1	0.4	4	0.7692307692307693	10	0.23809523809523808	0.7692307692307693	14	10	0	0	0	0.7777777777777778	9	7	1.0	15	0.0	1.0	0.0781753927996209	0.5919913524596923	0.001206073305086193	0.5055383569704526	0.08864758935006052	0.5342773860651697	0.5929353676681735	0.5441913026132802	0	1.0	0.0
3264	0.0014562755028660068	9.69580952956516e-05	-1.2233179475123626e-06	0.9982534937071286	None	0	0	0.5	2	0.6666666666666666	2	1.0	0.6666666666666666	4	2	0	0	0	0.2	5	1	0.3333333333333333	5	0.0	1.0	0.14116110105861424	0.5297270917633927	0.02678240505363716	0.5062192707400684	0.11608462194948017	0.5	0.6216013505246974	0.5119916280889981	0	1.0	0.0
4289	0.0004224550615866123	3.896220647461198e-06	3.652624835443016e-06	0.9999985420075352	None	0.25	1	0.36363636363636365	4	0.7857142857142857	11	0.2222222222222222	0.7857142857142857	15	11	0	0	0	0.8888888888888888	9	8	1.0666666666666667	16	0.0	1.0	0.06068640396396868	0.527240911972844	0.07256044971166895	0.5923234428066765	0.10711125549033111	0.6279263844241509	0.5765238168308889	0.5830549990103638	0	1.0	0.0
2817	1.073643746788123e-06	1.7659818017435252e-08	1.7649777403633266e-08	0.9999920346786506	None	0.3333333333333333	1	0.5	4	0.6666666666666666	6	0.3142857142857143	0.6666666666666666	10	6	0	0	0	0.7142857142857143	5	7	0.7333333333333333	11	0.0	0.6666666666666666	-0.07755928988615808	0.5208343814850023	-0.07283865251422644	0.5485751912445637	0.0005888723220448803	0.5010433443895663	0.5890547736116287	0.5235221844970728	0	1.0	0.0
1676	None	None	None	None	None	0	0	0.29411764705882354	5	0.7391304347826086	17	0.46296296296296297	0.7391304347826086	22	17	2	0	0	0.6666666666666666	9	6	1.6666666666666667	25	0.0	0.8	-0.07580337897584696	0.9994800252713401	0.09999864284086388	0.5000408605627071	7.902762784127648e-27	0.5000000000000001	0.6796774297325083	0.9255636077926506	0	0.9545454545454546	0.0
854	None	None	None	None	None	0	0	0.2	4	0.7857142857142857	22	0.7142857142857143	0	0	0	29	0	0	0.8571428571428571	7	6	2.0	30	0.0	0.32	0	0	0	0	0	0	0	0	0	0	0
1556	None	None	None	None	None	0	0	0.2608695652173913	6	0.75	24	0.6296296296296297	0.71875	29	23	4	1	0	0.6666666666666666	9	6	2.2666666666666666	34	0.16666666666666666	0.8275862068965517	0.09967392934132502	0.500458587079509	0.09999964169614953	0.5000145691507152	0.0999981277668232	0.5000115804334412	0.500383832425647	0.5001615789251289	0.6896551724137931	0.41379310344827586	0.0
7428	2.8576145991761576e-08	2.795868429796223e-08	1.5900198418272421e-09	0.9999963605291765	None	0.25	1	0.4	4	0.75	9	0.25925925925925924	0.75	13	9	0	0	0	0.6666666666666666	6	9	0.9333333333333333	14	0.0	1.0	0.06175649718438049	0.5361394412362305	0.06341657264553634	0.5883451145922851	4.2241137064619745e-12	0.5000000477501928	0.5853860870644984	0.5417309325906559	0	0.6153846153846154	0.0
4048	0.00016744141435533742	5.877509936640569e-06	-2.462616524716001e-07	0.9999986502579132	None	0.25	1	0.36363636363636365	4	0.7857142857142857	11	0.2222222222222222	0.7857142857142857	15	11	0	0	0	0.8888888888888888	9	8	1.0666666666666667	16	0.0	1.0	0.09999990386772177	0.5003007279241828	-0.05190096772975291	0.5150368402577894	0.09999988077178118	0.5000029145197313	0.6717405280709532	0.5051148277193898	0	0.8666666666666667	0.0
2838	0.00034391693982176034	4.61338312585354e-06	4.606941118955298e-06	0.9999971323241372	None	0.25	1	0.4	4	0.7692307692307693	10	0.23809523809523808	0.7692307692307693	14	10	0	0	0	0.7777777777777778	9	7	1.0	15	0.0	1.0	0.00819372771049889	0.5858972451918	0.015793781450227147	0.6362108550635871	-0.097322122534475	0.5260312848577383	0.6252614284740753	0.5833972195593219	0	1.0	0.0
709	None	None	None	None	None	0	0	0.375	3	0.7777777777777778	7	0.4074074074074074	0.7777777777777778	10	7	0	0	0	0.3333333333333333	3	9	0.7333333333333333	11	0.0	1.0	4.362057286901343e-22	0.5	0.0007586818864626476	0.5856318920220189	-0.0999916640043956	0.5007209018945735	0.6160179893972214	0.529035653604918	0	0.3	0.0
2337	None	None	None	None	None	0	0	0.75	3	0.0	0	0.6666666666666666	0	2	0	3	4	0	1.0	3	3	0.4	6	0.5	0	0	0	0	0	0	0	0	0	0	0	0
4152	0.001729293164333439	0.0012611131619656546	0.0012597578253584025	0.9980294447409171	None	0.25	1	0.4	4	0.7692307692307693	10	0.23809523809523808	0.7692307692307693	14	10	0	0	0	0.7777777777777778	7	9	1.0	15	0.0	1.0	0.07152850784164458	0.6413296417461265	-0.045839254701196194	0.5705579328316799	0.06561082410053012	0.6684242920492794	0.656278618361426	0.6276413870846475	0	0.8571428571428571	0.0
5239	0.0030788917303516236	0.002124231772310334	0.0010059427094415785	0.9981950299035612	None	0.25	1	0.4	4	0.75	9	0.25925925925925924	0.75	13	9	0	0	0	0.6666666666666666	6	9	0.9333333333333333	14	0.0	1.0	0.0995982713567203	0.5009327513896651	0.03665290621927927	0.558810558654636	0.30242779353236077	0.6556416694990816	0.7540231092087634	0.573138127147512	0	1.0	0.0
6659	0.005215138560842829	0.0012869748127340268	-0.001248896122734566	0.9883630289535439	None	0.25	1	0.36363636363636365	4	0.7857142857142857	11	0.2222222222222222	0.7857142857142857	15	11	0	0	0	0.8888888888888888	8	9	1.0666666666666667	16	0.0	1.0	0.17168749370313502	0.6102740312728039	-0.17713841666700048	0.6027182871552201	-0.09977604022538092	0.5237986559278577	0.83506345373454	0.5793677223557552	0	0.13333333333333333	0.0
2600	4.476761283508087e-07	3.149044976389819e-07	2.8712866548721095e-07	0.9998824036022572	None	0	0	1.0	4	0.0	0	0.75	0	2	0	3	0	0	0.5	2	4	0.4	6	0.0	0.5	0	0	0	0	0	0	0	0	0	0	0
2519	None	None	None	None	None	0	0	0.3333333333333333	2	0.8571428571428571	6	0.36	0.8571428571428571	8	6	0	1	0	1.0	5	5	0.6	9	0.5	0	-0.09634416516605873	0.5037387586051159	0.058960205625967745	0.646626575418498	0.09787683596731087	0.5657601066562067	0.6939674488809344	0.5731196257448719	1.0	1.0	0.0
3759	0.0008418146913011242	0.0002886198137781374	-0.00028797744380702886	0.9989728254452296	None	0.5	1	0.5714285714285714	4	0.625	5	0.3333333333333333	0.625	9	5	0	0	0	0.8333333333333334	5	6	0.6666666666666666	10	0.0	0.8	-0.060576359758684015	0.5246023378546771	8.290909697101955e-10	0.500000001002454	0.09934001197744521	0.5016293689676903	0.6593203345026418	0.5087496391813734	0	1.0	0.0
486	None	None	None	None	None	0	0	1.0	2	0.0	0	0.75	0	2	0	0	0	0	1.0	2	2	0.2	3	0.0	0	0	0	0	0	0	0	0	0	0	0	0
1892	None	None	None	None	None	0.125	1	0.4444444444444444	8	0.5	12	0.40625	0.375	14	9	11	0	0	1.0	8	8	1.7333333333333334	26	0.0	0.5263157894736842	2.6699210626509765e-07	0.500187483780016	0.05168464098913328	0.5540906133366782	7.902762784127648e-27	0.5	0.5606113931072176	0.5181555483476372	0	0.14285714285714285	0.0
852	None	None	None	None	None	0	0	0.5	2	0.75	3	0.6	0.75	5	3	0	2	0	0.4	5	2	0.4	6	1.0	0	0.1079426705609007	0.6297059071758091	0.12104896890314312	0.5415915703707808	0.06557859383207226	0.6053504464377395	0.5995663069107975	0.5927081496226142	1.0	1.0	0.0
5506	0.00017171560950913654	8.989413249467897e-07	8.978233352389198e-07	0.9999945155602401	None	0.3333333333333333	1	0.4444444444444444	4	0.7272727272727273	8	0.2708333333333333	0.7272727272727273	12	8	0	0	0	0.75	6	8	0.8666666666666667	13	0.0	0.8571428571428571	0.08760865282448213	0.5613240712019872	-0.3031009781894266	0.8214420314108328	-0.08163444053755169	0.6754119271477615	0.851297672804601	0.6974428658083066	0	1.0	0.0
7335	0.0009248379641611125	9.635710561991154e-05	9.208663065413239e-05	0.9961005304231308	None	0.25	1	0.4	4	0.7692307692307693	10	0.23809523809523808	0.7692307692307693	14	10	0	0	0	0.7777777777777778	7	9	1.0	15	0.0	1.0	-0.1851642284191202	0.9998786557394341	0.1960812749383713	0.6813380970371152	-0.026399162216870976	0.6106092339186631	0.8559621519837949	0.9679800745854743	0	1.0	0.0
2983	6.564481404376074e-05	2.033899067949105e-07	-2.010961727090582e-07	0.9999961104005085	None	0	0	0.6	3	0.6	3	0.5833333333333334	0.6	6	3	0	0	0	0.3333333333333333	6	2	0.4666666666666667	7	0.0	0.4	0.019990919422308316	0.5541572736282322	0.06168266096010504	0.6529051018833751	0.024932519552524242	0.5029560513699562	0.5754312324105811	0.5712729700520572	0	1.0	0.0
6138	0.010560020527546883	0.0026100169071118064	-0.00044516894681151094	0.9880298097490707	None	0.25	1	0.4	4	0.75	9	0.25925925925925924	0.75	13	9	0	0	0	0.6666666666666666	6	9	0.9333333333333333	14	0.0	1.0	0.10234168108900174	0.5759255298116097	0.03231905031274822	0.5726852088777233	0.12810892094049614	0.5604149452894137	0.625400545686744	0.569687659524954	0	1.0	0.0
4609	0.001923824085231161	0.0002857714874177051	0.00011211061511697797	0.9978984085576666	None	0.25	1	0.4	4	0.7692307692307693	10	0.23809523809523808	0.7692307692307693	14	10	0	0	0	0.7777777777777778	9	7	1.0	15	0.0	1.0	-0.07190343864357884	0.6869535461137952	0.04421832770909854	0.5770561263407642	0.09994530499974741	0.5002419044073877	0.6836982545711066	0.5904584522677674	0	1.0	0.0
5696	0.0014631015543915488	0.0004621422810853244	-0.0004241206107829447	0.9989725154792134	None	0.25	1	0.4	4	0.75	9	0.25925925925925924	0.75	13	9	0	0	0	0.6666666666666666	6	9	0.9333333333333333	14	0.0	1.0	0.02579703450920598	0.5104349386385348	0.08629421659100292	0.550969809870072	0.09999999985160998	0.500000012843418	0.5764833512407268	0.5205164537979511	0	0.7692307692307693	0.0
6814	9.534531252639364e-05	5.828787365088861e-07	5.500138531761031e-07	0.9999964807941549	None	0.25	1	0.4	4	0.75	9	0.25925925925925924	0.75	13	9	0	0	0	0.6666666666666666	9	6	0.9333333333333333	14	0.0	1.0	0.09999490383546616	0.5715829771447475	0.03812059412473699	0.5885751313930597	0.059738773481496664	0.5621370569342369	0.5628332722260759	0.574135326160269	0	1.0	0.0
7031	2.0271818190152593e-08	1.9398053201907224e-08	1.9397993016661804e-08	0.9999973181691771	None	0.25	1	0.4	4	0.7692307692307693	10	0.23809523809523808	0.7692307692307693	14	10	0	0	0	0.7777777777777778	9	7	1.0	15	0.0	1.0	0.08318734147008014	0.9371529810955062	-0.09879495560762183	0.5010929267050163	1.2717174655400676e-16	0.5000066242472102	0.7501128417266975	0.7113973723712558	0	0.9285714285714286	0.0
1516	None	None	None	None	None	0	0	0.3448275862068966	10	0.5609756097560976	23	0.5972222222222222	0.07317073170731707	5	3	37	15	0	0.8888888888888888	9	8	2.8666666666666667	43	0.19736842105263158	0.9142857142857143	0.09943305916234813	0.5005331531284518	0.08444805650029155	0.5629930906571903	0.3304405474415752	0.5752539883806042	0.7640612259155999	0.5464301204576463	0.2	0	0.0
4120	0.004562811019931314	0.00016708157063916092	4.082527335611102e-05	0.9925521528111382	None	0.3333333333333333	1	0.5	4	0.7	7	0.2857142857142857	0.7	11	7	0	0	0	0.8571428571428571	7	6	0.8	12	0.0	0.6666666666666666	0.06976062089305052	0.667030086815308	0.0003419040659925244	0.5002607739521914	0.14637909803187196	0.6404549510583489	0.6598694958986182	0.6045328945390134	0	1.0	0.0
4873	0.007083055084714099	0.003361628958036885	-0.003361372345805291	0.9951861655206378	None	0.25	1	0.4	4	0.7692307692307693	10	0.23809523809523808	0.7692307692307693	14	10	0	0	0	0.7777777777777778	7	9	1.0	15	0.0	1.0	0.09067599609488383	0.5534394109249163	0.0018351793541465516	0.5134439018181142	0.18726303174841116	0.5292177521391206	0.6783581550559485	0.532070085461666	0	1.0	0.0
6081	0.0144952102268816	0.0026163277341583052	0.0025727955289195172	0.9898607555798828	None	0.25	1	0.4	4	0.7692307692307693	10	0.23809523809523808	0.7692307692307693	14	10	0	0	0	0.7777777777777778	7	9	1.0	15	0.0	1.0	0.09966410965357171	0.5012021419672895	-0.5329066259439349	1.0	0.09979698546205722	0.5001993808947423	0.9708290150931377	0.9999997404030104	0	0	0.0
2700	0.002968104938746156	0.0004378704821368085	0.000434980746478098	0.996756145802072	None	0	0	0.3333333333333333	3	0.8181818181818182	9	0.28888888888888886	0.8181818181818182	12	9	0	1	0	0.5555555555555556	5	9	0.8666666666666667	13	1.0	1.0	0.09563911763342038	0.505970120642506	0.02910069383731697	0.5686118035717985	0.05084935052801591	0.6772927864724823	0.5969861758368677	0.585924625701144	0.0	0.08333333333333333	0.0
1305	None	None	None	None	None	0	0	0.3	3	0.6666666666666666	8	0.4666666666666667	0	0	0	13	10	0	0.8333333333333334	6	5	0.9333333333333333	14	0.3333333333333333	0.4	0	0	0	0	0	0	0	0	0	0	0
5325	0.00035394542425082657	1.3419331940924227e-06	-9.085156713113539e-07	0.9999985274423075	None	0.25	1	0.36363636363636365	4	0.7857142857142857	11	0.2222222222222222	0.7857142857142857	15	11	0	0	0	0.8888888888888888	8	9	1.0666666666666667	16	0.0	1.0	0.06477364762498351	0.6704521140343831	0.057523930989221664	0.6407002383891396	-0.07030485641308817	0.5524699052863561	0.6633860753447338	0.6224037476911278	0	1.0	0.0
7488	0.018946401676074906	0.0028536610129750806	0.0028517990778122817	0.9607155300580008	None	0.25	1	0.4	4	0.75	9	0.25925925925925924	0.75	13	9	0	0	0	0.6666666666666666	6	9	0.9333333333333333	14	0.0	1.0	0.0021608681167014005	0.5306917841642937	0.059884264339232975	0.688381270985581	-0.09761540302002694	0.5081599439437067	0.657913452668076	0.5783594199604921	0	1.0	0.0
7483	2.2596580086249827e-08	2.1485290245120135e-08	1.3844272342339757e-09	0.9999972909072645	None	0.25	1	0.4	4	0.7692307692307693	10	0.23809523809523808	0.7692307692307693	14	10	0	0	0	0.7777777777777778	7	9	1.0	15	0.0	1.0	0.09402218277300668	0.5021967834448041	0.0887201886587901	0.5633251655222935	5.744959001625594e-25	0.5000000000021025	0.6061287776173206	0.5219405160689301	0	1.0	0.0
7326	0.009503370248338527	0.0006862859016292057	4.9443122658612794e-05	0.9898525078493634	None	0.25	1	0.4	4	0.7692307692307693	10	0.23809523809523808	0.7692307692307693	14	10	0	0	0	0.7777777777777778	7	9	1.0	15	0.0	1.0	0.257295118764585	0.8491297665935664	8.596820126086331e-14	0.5000268136333526	0.16225556791622914	0.8139804572744558	0.7431273499936666	0.7442153578323536	0	1.0	0.0
7396	0.004906135339409881	0.0027216347429808614	-0.0027185290587799353	0.9949720212383066	None	0.25	1	0.4	4	0.7692307692307693	10	0.23809523809523808	0.7692307692307693	14	10	0	0	0	0.7777777777777778	7	9	1.0	15	0.0	1.0	-0.0788045069545966	0.6604034021648852	0.14065141530443817	0.549785935607424	0.1022885039320259	0.5474805949972288	0.7043201120811964	0.5870535717742259	0	1.0	0.0
7197	0.0035511485686502997	0.0005841501925980825	-0.00058412729408207	0.9973238013400455	None	0.25	1	0.4	4	0.7692307692307693	10	0.23809523809523808	0.7692307692307693	14	10	0	0	0	0.7777777777777778	9	7	1.0	15	0.0	1.0	0.11423430527371856	0.5357661386737618	0.09441900622053387	0.5009422273140182	0.09995304027404328	0.5000548809914975	0.5205373868514107	0.5122723478463775	0	1.0	0.0
103	None	None	None	None	None	0	0	0.08695652173913043	2	0.9375	30	0.8095238095238095	0	1	0	32	1	0	0.8571428571428571	6	7	2.2666666666666666	34	0.014925373134328358	0.3448275862068966	0	0	0	0	0	0	0	0	0	0	0
91	None	None	None	None	None	0	0	0	0	0	0	1.0	0	0	0	0	0	0	1.0	1	1	0.06666666666666667	1	0.0	0	0	0	0	0	0	0	0	0	0	0	0
5276	0.01253861390791097	0.0019437119052155881	-0.001936098631794575	0.9612017150943336	None	0.25	1	0.4	4	0.75	9	0.25925925925925924	0.75	13	9	0	0	0	0.6666666666666666	6	9	0.9333333333333333	14	0.0	1.0	0.29272305221517214	0.5000000000000001	-0.08855973460131168	0.5942145545362927	0.09973066830675374	0.5013656018106399	0.8258666386047762	0.5321952534516285	0	0.9230769230769231	0.0
1801	None	None	None	None	None	0	0	0.46153846153846156	12	0.4166666666666667	15	0.5277777777777778	0.3055555555555556	21	11	16	2	0	0.8888888888888888	8	9	2.533333333333333	38	0.07692307692307693	0.4375	0.2292272196951053	0.5211292505472432	0.09999999980039612	0.500055981311521	0.09669597876329163	0.5111850107118517	0.6495628088156578	0.5107932229934405	0.9523809523809523	1.0	0.0
6887	9.350917680339246e-05	7.581229302028117e-07	3.1035463132095416e-07	0.999996494048809	None	0.25	1	0.4	4	0.75	9	0.25925925925925924	0.75	13	9	0	0	0	0.6666666666666666	6	9	0.9333333333333333	14	0.0	1.0	0.11304611654744134	0.5441959512732417	-0.0848768579145958	0.9999950274135511	-0.014965842718546863	0.6414394851044823	0.8883775747198777	0.9869196357325025	0	1.0	0.0
628	None	None	None	None	None	0	0	0.42857142857142855	3	0.5	4	0.625	0	0	0	9	0	0	1.0	4	4	0.6666666666666666	10	0.0	0	0	0	0	0	0	0	0	0	0	0	0
2708	0.00013516292783898298	8.497364403740628e-07	8.294204357576025e-07	0.9999862137684975	None	0.1	1	0.5217391304347826	12	0.40625	13	0.4722222222222222	0.125	14	4	19	6	0	0.8888888888888888	9	8	2.2666666666666666	34	0.1875	0.13793103448275862	-0.05151566770427991	0.6130280259090831	0.009611031833170317	0.5606651530166331	0.09999999959573684	0.5000000006740699	0.6518443305047708	0.5583923718047364	0.0	0.5	0.0
1383	None	None	None	None	None	0.5	2	0.6	6	0.46153846153846156	6	0.42857142857142855	0.38461538461538464	10	5	4	3	0	0.7142857142857143	7	5	1.0	15	0.42857142857142855	0.36363636363636365	0.04159800320226396	0.5850985863267902	-0.08767288442964269	0.5227355798335137	0.06268717087959996	0.5581036955599858	0.6711719791321611	0.5554554194589949	1.0	1.0	0.0
3206	0.0027146260409896448	0.00019119780499562218	5.912804005953084e-05	0.9953080730794547	None	0.25	1	0.4	4	0.7692307692307693	10	0.23809523809523808	0.7692307692307693	14	10	0	0	0	0.7777777777777778	7	9	1.0	15	0.0	1.0	0.06776682043792999	0.6439781217117737	0.13454412722389766	0.5599896423845613	0.15914444690360482	0.5965570478551412	0.5990162249578928	0.6006827688016271	0	1.0	0.0
5669	8.7480389186181e-05	2.311673854038639e-06	3.6196997827559565e-07	0.9999977135083108	None	0.25	1	0.4	4	0.7692307692307693	10	0.23809523809523808	0.7692307692307693	14	10	0	0	0	0.7777777777777778	9	7	1.0	15	0.0	1.0	0.3480483059956924	0.5	-0.09999951289361	0.5000020336888636	0.0999944753817373	0.500054812441183	0.8620773842351286	0.5000189487100797	0	1.0	0.0
1931	None	None	None	None	None	0	0	0.5	3	0.6666666666666666	4	0.4	0.6666666666666666	7	4	0	0	0	0.8	4	5	0.5333333333333333	8	0.0	0.6666666666666666	0.09559850626174245	0.5534984731465589	0.09969633999901654	0.502247152871512	-0.0680160590083326	0.5392768008409902	0.6839162599946143	0.5317270150449342	0	1.0	0.0
3366	0.0016334295620471723	0.00011883461853265998	8.468235200603379e-05	0.9982081218299316	None	0.3333333333333333	1	0.4444444444444444	4	0.7272727272727273	8	0.2708333333333333	0.7272727272727273	12	8	0	0	0	0.75	6	8	0.8666666666666667	13	0.0	0.8571428571428571	0.016727683851727154	0.5422533910810233	0.30610184336738416	0.5232935693367762	0.08850547535766715	0.5716341232062981	0.7723093535767226	0.5458029685486073	0	1.0	0.0
3933	7.041723704253863e-05	1.8592838002238681e-07	-2.6691354853718027e-08	0.9999972683139708	None	0.25	1	0.4	4	0.7692307692307693	10	0.23809523809523808	0.7692307692307693	14	10	0	0	0	0.7777777777777778	9	7	1.0	15	0.0	1.0	0.0006091471997624162	0.5243914382365646	0.09374870830612625	0.5819722524687835	0.0035569590898948253	0.5417603524308837	0.5905311809475504	0.5494998003592201	0	0	0.0
3720	7.009427026597317e-07	2.450679086357692e-07	2.440538126450488e-07	0.9998845084946865	None	0.4	2	0.46153846153846156	6	0.6470588235294118	11	0.35185185185185186	0.6470588235294118	17	11	1	0	0	0.6666666666666666	9	6	1.2666666666666666	19	0.0	0.6153846153846154	2.7804658289660494e-10	0.5586842901988882	-0.1045884797270578	0.5239250838075448	1.4429371607627877e-10	0.5002239293292692	0.6212270520650833	0.5276794403588675	0	1.0	0.0
4374	0.0019282410433914	0.000734875457771206	-0.0005582297938843217	0.9980312196939756	None	0.25	1	0.4	4	0.7692307692307693	10	0.23809523809523808	0.7692307692307693	14	10	0	0	0	0.7777777777777778	7	9	1.0	15	0.0	1.0	0.030977069564119147	0.6402999711756225	0.1534875968011032	0.9716163482701698	0.09999426033215071	0.5001854107189853	0.8057460105934091	0.7974100775686261	0	1.0	0.0
2274	None	None	None	None	None	0	0	0.25	4	0.7727272727272727	17	0.4444444444444444	0.045454545454545456	3	1	20	24	0	0.6666666666666666	9	6	1.6	24	0.5714285714285714	0.8571428571428571	0.053808629973816725	0.5100306930395044	0.09986025165346488	0.5049813209452294	0.027539494969162703	0.5107950288429045	0.5759932940616871	0.5086025614776851	0.8333333333333333	0.6666666666666666	0.0
104	None	None	None	None	None	0	0	0.30434782608695654	7	0.625	20	0.6071428571428571	0.03125	3	1	30	9	0	0.875	7	8	2.2666666666666666	34	0.14516129032258066	0.5925925925925926	0.032619010790122874	0.5051410723487065	3.064626068294644e-05	0.5001326831781401	0.05481421422769338	0.510547978658066	0.5560115613171269	0.5052742978743704	1.0	1.0	0.0
6685	0.0027402770106487668	0.0023101321584632	0.002298325406628533	0.9962879968944599	None	0.25	1	0.4	4	0.7692307692307693	10	0.23809523809523808	0.7692307692307693	14	10	0	0	0	0.7777777777777778	7	9	1.0	15	0.0	1.0	0.16311146833820994	0.5000000000000001	-0.06188662422010144	0.538942397422322	0.03962303481637823	0.5123998642245856	0.7153908248532581	0.5171345660001431	0	1.0	0.0
3525	0.0003073334314391058	5.02517359501697e-05	2.8558910831672238e-05	0.9951558305680485	None	0	0	0.35714285714285715	5	0.6111111111111112	11	0.4444444444444444	0.6111111111111112	16	11	3	0	0	0.5555555555555556	9	5	1.3333333333333333	20	0.0	0.5333333333333333	-0.04305658635017516	0.670471800823285	0.05311455628083632	0.664711464869051	0.005203448237663194	0.5179929814575576	0.6170734949191036	0.6198460353976811	0	0.9375	0.0
6964	0.0003871493604385054	4.281793029346023e-05	-1.3182569520328743e-06	0.9993993076356072	None	0.25	1	0.4	4	0.7692307692307693	10	0.23809523809523808	0.7692307692307693	14	10	0	0	0	0.7777777777777778	7	9	1.0	15	0.0	1.0	0.05894883816067069	0.6170885484353164	-0.09920754989790417	0.5081616152444356	-0.02851749566689667	0.6198199053982429	0.6661950899315009	0.5824601227533782	0	1.0	0.0
1834	None	None	None	None	None	0	0	0.6153846153846154	8	0.29411764705882354	5	0.5277777777777778	0.23529411764705882	10	4	8	1	0	1.0	6	6	1.2666666666666666	19	0.07142857142857142	0.13333333333333333	-0.04219483009218363	0.6803813028365663	0.09185745953335853	0.5608807914655732	-0.07753791754919784	0.5508969877247991	0.6829289535286983	0.5990526161621088	0.9	0.4	0.0
1399	None	None	None	None	None	0	0	0.3333333333333333	1	1.0	2	1.0	0	0	0	3	0	0	0.25	1	4	0.26666666666666666	4	0.0	0	0	0	0	0	0	0	0	0	0	0	0
6871	0.0030122240187033075	0.00017425761293438685	0.00010861462723999973	0.9970397576774482	None	0.25	1	0.4	4	0.7692307692307693	10	0.23809523809523808	0.7692307692307693	14	10	0	0	0	0.7777777777777778	7	9	1.0	15	0.0	1.0	-0.09273073744393313	0.5657481037831014	0.21453850927685933	0.585032074818681	0.2068245922561347	0.645390071925176	0.8098475770299494	0.5992342194384901	0	1.0	0.0
4337	0.005607359992520504	0.0007775238175730161	0.000645858884592963	0.9934638525453076	None	0.25	1	0.4	4	0.75	9	0.25925925925925924	0.75	13	9	0	0	0	0.6666666666666666	6	9	0.9333333333333333	14	0.0	1.0	0.09999867150789266	0.5000099786696222	-0.06642281994903933	0.5274934462065056	-0.03048106211022167	0.6220921429017313	0.6731317401723979	0.5505403547223601	0	1.0	0.0
1900	None	None	None	None	None	0.1111111111111111	1	0.3	6	0.6785714285714286	19	0.6666666666666666	0.07142857142857142	6	2	23	18	0	0.5555555555555556	9	5	2.0	30	0.391304347826087	0.96	0.07838882275232573	0.5933017996651782	-0.0478159741159044	0.5720797269961305	0.37465535486662704	0.7471067001915942	0.8647841928714887	0.6419270379164465	0.0	0	0.0
1313	None	None	None	None	None	0	0	0.42105263157894735	8	0.5	13	0.6666666666666666	0.38461538461538464	17	10	10	1	0	0.8571428571428571	6	7	1.8666666666666667	28	0.058823529411764705	0.5714285714285714	0.09995514441257888	0.5052084476839935	-0.3805978704986592	0.9999987503427379	0.04643457272138828	0.6587087033765073	0.9403213276373672	0.9914818927899587	1.0	1.0	0.0
599	None	None	None	None	None	0	0	0.5	2	0.75	3	0.6	0.75	5	3	0	1	0	0.4	2	5	0.4	6	0.5	0	-0.1270001116202143	0.6037227213003287	-0.09782005043389733	0.5021989745845056	0.0950199195756057	0.5105480410891673	0.7281118980059152	0.5392520018304733	1.0	1.0	0.0
2475	None	None	None	None	None	1.0	1	0.75	3	0.0	0	0.5555555555555556	0	0	0	4	5	0	1.0	3	3	0.3333333333333333	5	0.4166666666666667	1.0	0	0	0	0	0	0	0	0	0	0	0
6880	2.2386468396620263e-05	5.1620276401160285e-06	4.004013740012576e-07	0.9984806452764714	None	0.25	1	0.4	4	0.75	9	0.25925925925925924	0.75	13	9	0	0	0	0.6666666666666666	6	9	0.9333333333333333	14	0.0	1.0	0.02176937096986946	0.5481807303071085	0.0007403267700051055	0.5144112299759465	0.02936586347777757	0.5202136527839981	0.5344256173683122	0.5276286924037312	0	0	0.0
1085	None	None	None	None	None	0	0	0.23076923076923078	6	0.7222222222222222	26	0.7037037037037037	0.05555555555555555	4	2	33	0	0	0.6666666666666666	6	9	2.533333333333333	38	0.0	0.6060606060606061	-0.07434476730555609	0.5626225265621697	0.07393576334093097	0.5243661928996659	0.09444865298772867	0.5127419612020889	0.6783671387038902	0.5333116857779011	0	1.0	0.0
1696	None	None	None	None	None	0	0	0.29411764705882354	5	0.6956521739130435	16	0.5952380952380952	0.4782608695652174	15	11	9	8	0	0.8571428571428571	7	6	1.6666666666666667	25	0.4444444444444444	0.47619047619047616	0.28905822884892995	0.6264461591107509	0.1805127733660824	0.5401360623849732	-0.09835100392247566	0.5026327836163917	0.8364084430135695	0.5571181020353586	1.0	1.0	0.0
2601	None	None	None	None	None	0.15	3	0.35714285714285715	15	0.5901639344262295	36	0.7777777777777778	0.4262295081967213	39	26	23	1	0	1.0	9	9	4.2	63	0.02702702702702703	0.8275862068965517	0.09996102418847172	0.5003198791814235	0.00871312932649473	0.6541025946354774	9.462403853702975e-07	0.500019184080728	0.6144753303117759	0.5530065941716354	0.6923076923076923	0.5384615384615384	0.0
2084	None	None	None	None	None	0	0	0.6	3	0.6	3	0.4666666666666667	0.6	6	3	0	1	0	0.6	3	5	0.4666666666666667	7	1.0	1.0	0.04307457806922459	0.5884871545863789	0.10939894010320265	0.5561094116256764	0.07846253609001222	0.548738956418667	0.5651248483448857	0.5645280178999849	0.0	0	0.0
1908	None	None	None	None	None	0	0	0.35714285714285715	5	0.6111111111111112	11	0.4444444444444444	0.2222222222222222	6	4	13	15	0	0.5555555555555556	9	5	1.3333333333333333	20	0.5357142857142857	0.9333333333333333	0.02721276465504776	0.5543780941285407	0.09985104765641364	0.5007060513212636	0.29597831574814754	0.5850195117635023	0.7584281465634027	0.5469127728364596	0.0	0	0.0
1178	None	None	None	None	None	0.25	1	0.36363636363636365	4	0.7857142857142857	11	0.2222222222222222	0.7857142857142857	15	11	0	0	0	0.8888888888888888	8	9	1.0666666666666667	16	0.0	1.0	0.19477381739212868	0.6349413118891607	0.06679990801590494	0.5169107379970156	0.021132959868229623	0.6676910152877112	0.6616465694410523	0.6081719364282338	0	1.0	0.0
2003	None	None	None	None	None	0	0	0.6	3	0.4	2	0.5833333333333334	0.2	1	1	5	1	0	0.75	4	3	0.4666666666666667	7	0.07142857142857142	0	-0.09980023009037398	0.5	4.177088432427535e-06	0.5	0	0.5	0.6154956183603085	0.5	1.0	1.0	0.0
4180	0.0016565930095963294	0.0005112261000176233	3.417439852982038e-05	0.9968659646500391	None	0.3333333333333333	1	0.4444444444444444	4	0.7272727272727273	8	0.2653061224489796	0.7272727272727273	12	8	0	0	0	1.0	7	7	0.8666666666666667	13	0.0	0.6666666666666666	0.08418379678201361	0.5000000000000001	-0.15932027850464225	0.9999999998470275	-0.10954456744490235	0.9999999998449025	0.8521250927597331	0.9999997126535598	0	0	0.0
446	None	None	None	None	None	0.25	1	0.5	5	0.5833333333333334	7	0.4666666666666667	0.5	9	6	4	0	0	0.8333333333333334	5	6	0.9333333333333333	14	0.0	0.25	-0.029072405071511626	0.642819583987671	0.09741921606764807	0.5087112371512742	0.18116317803729984	0.6219285646888029	0.7310030498026054	0.5922813794352768	0	1.0	0.0
2375	None	None	None	None	None	0	0	0.25	1	1.0	4	0.6	0	0	0	5	6	0	0.4	5	2	0.4	6	0.42857142857142855	0	0	0	0	0	0	0	0	0	0	0	0
5515	0.00017913639849440028	1.4999042418485464e-06	-9.061408368727926e-07	0.9999999489110873	None	0.2	1	0.3333333333333333	4	0.8	12	0.20987654320987653	0.8	16	12	0	0	0	1.0	9	9	1.1333333333333333	17	0.0	1.0	0.1623748959875167	0.5888213656139593	-0.09766643567195724	0.533354374070773	-0.08512432981805586	0.6592391760343892	0.7566329909827341	0.5948870248762723	0	0.6875	0.0
3786	0.01550907608180444	0.00360654988280811	-0.0008502572908529811	0.9864668343622768	None	0.25	1	0.4	4	0.75	9	0.25925925925925924	0.75	13	9	0	0	0	0.6666666666666666	6	9	0.9333333333333333	14	0.0	1.0	0.09999999941485986	0.5000000119051998	-0.15954555589414976	0.6582312890358645	0.1299785476816312	0.9999999935447335	0.8037585959175899	0.9985056929083996	0	0.8461538461538461	0.0
5132	0.0048651294813720405	0.00039476228683043614	0.0003182551020905764	0.9878602731944	None	0.3333333333333333	1	0.5	4	0.7	7	0.2857142857142857	0.7	11	7	0	0	0	0.8571428571428571	7	6	0.8	12	0.0	0.8	0.29878948378923764	0.6053149786617623	-0.03659987012417148	0.6443829267640012	0.09999973224975747	0.5000007909648285	0.8158482135880171	0.584360771576027	0	0.9090909090909091	0.0
7373	1.541045645409373e-05	5.470127077288792e-06	1.7749707230310712e-06	0.9986565295175763	None	0.25	1	0.4	4	0.7692307692307693	10	0.23809523809523808	0.7692307692307693	14	10	0	0	0	0.7777777777777778	7	9	1.0	15	0.0	1.0	-0.0587391207873517	0.5631423283573032	-0.08773473259055221	0.57542304395507	0.022091046034784814	0.505415562884892	0.6142891665470676	0.5481503431568	0	0	0.0
6327	0.004924879176481079	0.0004368445839228219	0.0003951569244545311	0.9809392276440451	None	0.25	1	0.4	4	0.75	9	0.25925925925925924	0.75	13	9	0	0	0	0.6666666666666666	6	9	0.9333333333333333	14	0.0	1.0	-0.07448636948479483	0.9999999999985985	-0.04196628910229332	0.5244007904854233	0.06966827193674062	0.5715668486102807	0.7378996625978298	0.9999016071847767	0	0	0.0
7115	0.010945550440164986	0.009335439664313818	-0.009335411483527614	0.9921882332457203	None	0.25	1	0.36363636363636365	4	0.7857142857142857	11	0.2222222222222222	0.7857142857142857	15	11	0	0	0	0.8888888888888888	8	9	1.0666666666666667	16	0.0	1.0	-0.0707832108755198	0.6376194889371338	0.08624100429365188	0.5552079977180228	0.3544483521153293	0.5228121713625635	0.8460608139828477	0.5726566031963296	0	1.0	0.0
897	None	None	None	None	None	0	0	0.5	2	0.75	3	1.0	0.75	5	3	0	1	0	0.16666666666666666	1	6	0.4	6	0.5	0.4	0.09998679574416755	0.5000635445383637	0.0011174038285496	0.5119111581130035	0.0986235452251766	0.6195581333968804	0.6144633012014682	0.5445135832918369	1.0	1.0	0.0
5874	0.006940299755005554	0.0006459540522140588	0.0006424168302538904	0.9873692572890691	None	0.25	1	0.4	4	0.75	9	0.25925925925925924	0.75	13	9	0	0	0	0.6666666666666666	6	9	0.9333333333333333	14	0.0	1.0	0.09927832927269595	0.5008538100578918	0.05080198052463125	0.5618350626538366	0.09999734990457829	0.5002696053858738	0.5576089382599927	0.5210797125516919	0	0	0.0
7418	0.002941224609996144	0.000244580077184433	0.00022936446737879544	0.9928162154800101	None	0.25	1	0.4	4	0.75	9	0.25925925925925924	0.75	13	9	0	0	0	0.6666666666666666	6	9	0.9333333333333333	14	0.0	1.0	2.819676616744642e-10	0.5000083638577425	-0.05378268654380598	0.5323482485858307	0.09999999999999935	0.5000000000000047	0.6541193481528982	0.5107989400089219	0	1.0	0.0
3837	2.2373432260012308e-08	2.008380002150551e-08	1.3052893612982879e-09	0.9999971155645001	None	0.25	1	0.4	4	0.7692307692307693	10	0.23809523809523808	0.7692307692307693	14	10	0	0	0	0.7777777777777778	7	9	1.0	15	0.0	1.0	0.09996938940801921	0.500483641385844	-0.04315014015000833	0.5122616178282309	0	0.5	0.6451615327985775	0.5042491371214886	0	1.0	0.0
1580	None	None	None	None	None	0	0	0.18181818181818182	2	0.9285714285714286	13	0.8888888888888888	0	0	0	15	18	0	0.2222222222222222	9	2	1.0666666666666667	16	0.5294117647058824	0.9333333333333333	0	0	0	0	0	0	0	0	0	0	0
158	None	None	None	None	None	0.25	1	0.4	4	0.75	9	0.25925925925925924	0.75	13	9	0	0	0	0.6666666666666666	9	6	0.9333333333333333	14	0.0	1.0	0.04485059716043325	0.5506337086201577	0.057440654978686646	0.5487074730710734	-0.09996481546146195	0.5006381124885705	0.6658818969997451	0.5333863838625724	0	1.0	0.0
396	None	None	None	None	None	0	0	0.3333333333333333	2	0.8333333333333334	5	0.4	0.8333333333333334	7	5	0	0	0	0.8	4	5	0.5333333333333333	8	0.0	0	0.0999867344646235	0.5293197173808222	-0.09591468961884926	0.510745168501118	-0.08280632186925949	0.6158349370680485	0.7097674560134658	0.5524980907912883	0	1.0	0.0
7075	0.001666625010646214	0.0005531329476297774	-0.000552451390517454	0.9977608264691145	None	0.25	1	0.4	4	0.7692307692307693	10	0.23809523809523808	0.7692307692307693	14	10	0	0	0	0.7777777777777778	7	9	1.0	15	0.0	1.0	2.5465599969576633e-07	0.5002737024694456	0.03621841232644803	0.6813035926436845	0.09983175698617078	0.5343142006258937	0.6131275664290845	0.5743069812993122	0	0	0.0
1361	None	None	None	None	None	0	0	0.3333333333333333	2	0.8571428571428571	6	0.36	0.8571428571428571	8	6	0	0	0	1.0	5	5	0.6	9	0.0	0	0.0021921078456964014	0.5316954519372273	0.0003712178146434169	0.5018798160827321	-0.08786113318256303	0.5394528296215665	0.6184182564932872	0.5243649702631146	0	1.0	0.0
400	None	None	None	None	None	0	0	0.25	2	0.7777777777777778	7	0.9166666666666666	0	0	0	10	13	0	0.3333333333333333	6	2	0.7333333333333333	11	0.5416666666666666	0.2222222222222222	0	0	0	0	0	0	0	0	0	0	0
1828	None	None	None	None	None	0	0	0.2	2	0.9166666666666666	11	0.7777777777777778	0	0	0	13	18	0	0.2222222222222222	9	2	0.9333333333333333	14	0.6	0.7692307692307693	0	0	0	0	0	0	0	0	0	0	0
7334	0.00032945550079833486	8.106740678386189e-07	3.933012297807922e-07	0.9999975434795151	None	0.25	1	0.4	4	0.7692307692307693	10	0.23809523809523808	0.7692307692307693	14	10	0	0	0	0.7777777777777778	9	7	1.0	15	0.0	1.0	0.06299571189167573	0.5	0.01460461412588531	0.5016394910128731	0.09999989542924641	0.5000002175868666	0.5865342154168823	0.5005465712741435	0	0	0.0
7300	0.008576062741127011	0.004756445151427559	0.00471342115297076	0.9964422060149875	None	0.25	1	0.4	4	0.7692307692307693	10	0.23809523809523808	0.7692307692307693	14	10	0	0	0	0.7777777777777778	7	9	1.0	15	0.0	1.0	0.07917757394559004	0.5733877847983437	0.013298910720605314	0.5119317884702518	0.631007693155358	0.9328672015449774	0.9429835288329551	0.7294178602215294	0	0	0.0
2005	None	None	None	None	None	0.3333333333333333	1	0.5	4	0.5555555555555556	5	0.4583333333333333	0	3	0	7	6	0	0.6666666666666666	6	4	0.7333333333333333	11	0.4	0.5714285714285714	0	0	0	0	0	0	0	0	0	0	0
2264	None	None	None	None	None	0	0	0.13043478260869565	3	0.875	28	0.7555555555555555	0	0	0	33	20	0	0.5555555555555556	9	5	2.2666666666666666	34	0.2857142857142857	0.9032258064516129	0	0	0	0	0	0	0	0	0	0	0
1953	None	None	None	None	None	0	0	0.5	2	0.75	3	1.0	0.75	5	3	0	2	0	0.16666666666666666	6	1	0.4	6	1.0	0.4	0.05450678200888911	0.5106162624707635	0.0004822941417970874	0.5026032569795865	0.09296693187516086	0.50360057741648	0.593715115265868	0.5056070244130683	1.0	1.0	0.0
3173	7.671643513144483e-06	4.223766442757499e-06	-4.223035236054275e-06	0.9987931444857558	None	0.5	1	0.6666666666666666	4	0.5714285714285714	4	0.375	0.5714285714285714	8	4	0	0	0	0.6666666666666666	4	6	0.6	9	0.0	0.6666666666666666	0	0.5	7.902762784127648e-27	0.5	-0.030844069997029773	0.509274216506429	0.5362861796443508	0.5030917206973979	0	1.0	0.0
5581	0.004109706034320631	0.003880810416707067	0.0038805410853342596	0.9957694256781909	None	0.25	1	0.36363636363636365	4	0.7857142857142857	11	0.2222222222222222	0.7857142857142857	15	11	0	0	0	0.8888888888888888	8	9	1.0666666666666667	16	0.0	1.0	-0.09784235216223347	0.6481438586282624	0.04424647647500987	0.5358217292666884	0.05329854976364601	0.5125169130460614	0.6566778021295387	0.5666428686456453	0	1.0	0.0
5773	0.0030573963849762943	0.0011231131337251213	0.0006838351469031064	0.9959453866957936	None	0.25	1	0.4	4	0.75	9	0.25925925925925924	0.75	13	9	0	0	0	0.6666666666666666	6	9	0.9333333333333333	14	0.0	1.0	1.4035070310671607e-05	0.5000179310484243	0.012970145235693786	0.5088950251436601	0.0995317987779775	0.5158051853914487	0.6079425317908859	0.5082407029077182	0	0	0.0
352	None	None	None	None	None	0	0	0.5	2	0.6666666666666666	2	0.5555555555555556	0	0	0	4	0	0	1.0	3	3	0.3333333333333333	5	0.0	0	0	0	0	0	0	0	0	0	0	0	0
2529	None	None	None	None	None	0.3333333333333333	1	0.5	4	0.6666666666666666	6	0.3055555555555556	0.6666666666666666	10	6	0	0	0	1.0	6	6	0.7333333333333333	11	0.0	0.8	0.4601002544675052	0.9999992092164897	0.0667765894520224	0.7507219840516219	0.00013853416162790876	0.5048427556235243	0.937579308102978	0.993677887404717	0	1.0	0.0
5866	0.016376576689665547	0.014847123590685409	0.014845473899975647	0.9900838905290753	None	0.25	1	0.4	4	0.7692307692307693	10	0.23809523809523808	0.7692307692307693	14	10	0	0	0	0.7777777777777778	7	9	1.0	15	0.0	1.0	-0.0873350050327236	0.6524589964536457	0.015285142504512819	0.5418542280433657	0.5383275360852423	0.643258961720475	0.9318227406521361	0.6135843553567895	0	0	0.0
3070	0.002722790206282542	0.0006830010434578892	0.0006818300296581778	0.9788214844975718	None	0.5	1	0.6666666666666666	4	0.5714285714285714	4	0.375	0.5714285714285714	8	4	0	0	0	0.6666666666666666	4	6	0.6	9	0.0	0.6666666666666666	0.002160444921219199	0.5161816546832414	0.09470674653223014	0.6489330773384143	0.26280782983042544	0.6042751519970584	0.7687148513790342	0.5908476982941319	0	0	0.0
1701	None	None	None	None	None	0	0	0.4	2	0.8	4	0.4666666666666667	0.8	6	4	0	2	0	0.6	3	5	0.4666666666666667	7	1.0	0	1.2375589615812493e-08	0.5000011992225589	0.029627840808790794	0.6124218779609364	3.4629965312876252e-06	0.5000143941134154	0.5536986786894584	0.5380567796780995	0.8333333333333333	0.8333333333333334	0.0
7157	5.376990199751394e-05	9.590844452136648e-06	9.122820434688816e-06	0.9998337832145061	None	0.25	1	0.4	4	0.75	9	0.25	0.75	13	9	0	0	0	0.875	8	7	0.9333333333333333	14	0.0	1.0	-0.07587043675244616	0.5406744776718347	0	0.5	-0.009042749638450148	0.6061893909303816	0.5997657969752734	0.5493703220176084	0	1.0	0.0
4987	0.015505551148624994	0.011476701072443689	0.011092756360712427	0.9932537203310552	None	0.25	1	0.4	4	0.75	9	0.25925925925925924	0.75	13	9	0	0	0	0.6666666666666666	6	9	0.9333333333333333	14	0.0	1.0	0.0009864452115549516	0.6074392952886248	0.026420126254433917	0.5451757665671971	0.09999999994782206	0.5000000135611621	0.6070385575567027	0.5512987202963918	0	1.0	0.0
5672	0.005366004667471744	0.004018646546271938	0.004018610308218862	0.9918542909378977	None	0.25	1	0.4	4	0.7692307692307693	10	0.23809523809523808	0.7692307692307693	13	10	1	2	0	0.7777777777777778	7	9	1.0	15	0.6666666666666666	1.0	0.08182593978825321	0.5000000000000001	0.0433060088253724	0.5789968632203066	0.09999999815966266	0.5000001156010643	0.5588184330013881	0.5265298309655141	1.0	1.0	0.0
1857	None	None	None	None	None	0	0	0.25	1	1.0	3	1.0	0.3333333333333333	1	1	3	0	0	0.2	1	5	0.3333333333333333	5	0.0	0	-0.07093163062093624	0.5	0.09901922427401949	0.5	-0.0998588655094895	0.5	0.7062671272098	0.5	0	1.0	0.0
2521	None	None	None	None	None	0.125	1	0.5263157894736842	10	0.4230769230769231	11	0.5185185185185185	0.3076923076923077	18	8	9	0	0	0.6666666666666666	9	6	1.8666666666666667	28	0.0	0.782608695652174	0.11001861435650744	0.5526104129226923	0.0999493261686547	0.5000846155268618	1.5339359393846301e-06	0.5	0.621667357879315	0.5176228591151434	0	1.0	0.0
384	None	None	None	None	None	0.25	1	0.4	4	0.75	9	0.25	0.75	13	9	0	0	0	0.875	7	8	0.9333333333333333	14	0.0	1.0	-0.06353524108546788	0.5788180102522322	-0.025247904466813693	0.5071893574572588	1.080326432686883e-07	0.5000956099280806	0.56493029596056	0.5288898644116559	0	1.0	0.0
3369	0.0023972583313759113	0.0011575232122834815	-0.001155378266130471	0.9955031725391154	None	0.25	1	0.4	4	0.7692307692307693	10	0.23809523809523808	0.7692307692307693	14	10	0	0	0	0.7777777777777778	7	9	1.0	15	0.0	1.0	0.45657860150690793	1.0	0.217081022159305	0.5514377011942302	-0.03813644571154264	0.6705731028258222	0.8732343614183447	0.9999994539548913	0	1.0	0.0
5585	0.0004092962195516257	2.3433951939547846e-06	1.7551515990518988e-06	0.9999973427526186	None	0.25	1	0.4	4	0.7692307692307693	10	0.23809523809523808	0.7692307692307693	14	10	0	0	0	0.7777777777777778	7	9	1.0	15	0.0	1.0	-0.06938168283095826	0.6523386711917362	0.0018854409629225609	0.5805576108687607	0.09999999999999991	0.500000000000038	0.6671271696116622	0.578869093623732	0	0.9285714285714286	0.0
5980	5.1196138141004944e-05	5.44549252260578e-06	7.918372511972327e-07	0.9998906215798057	None	0.3333333333333333	1	0.4444444444444444	4	0.7272727272727273	8	0.2708333333333333	0.7272727272727273	12	8	0	0	0	0.75	6	8	0.8666666666666667	13	0.0	0.8571428571428571	-0.07808478984710093	0.6660227243853887	0.02994180360358391	0.5376231383132649	-0.0177600109504819	0.6135564880628094	0.6080762476638619	0.6069330034649254	0	1.0	0.0
5194	0.00015088646744600032	3.2375372103663168e-06	1.259940647024818e-06	0.9999975800158356	None	0.25	1	0.4	4	0.7692307692307693	10	0.23809523809523808	0.7692307692307693	14	10	0	0	0	0.7777777777777778	7	9	1.0	15	0.0	1.0	0.05408718298634899	0.5095636928160895	0.032848202889327285	0.5200919499122966	0.07057409778161887	0.6456999535656581	0.5612391750553217	0.5596201107006107	0	0	0.0
6719	0.0031363272174459306	0.00039017395041566984	-0.0003862999731030556	0.992735474793313	None	0.25	1	0.4	4	0.7692307692307693	10	0.23809523809523808	0.7692307692307693	14	10	0	0	0	0.7777777777777778	7	9	1.0	15	0.0	1.0	-0.09563753657202548	0.5797975394975133	0.0803950029125591	0.6529632256458998	0.0767781746341338	0.5897705239569293	0.6903190290932956	0.6080246341089927	0	0	0.0
2402	None	None	None	None	None	0	0	0.16666666666666666	2	0.9375	15	0.72	0	0	0	17	0	0	1.0	5	5	1.2	18	0.0	0.15384615384615385	0	0	0	0	0	0	0	0	0	0	0
3004	5.0656504078394644e-05	1.3985550052151363e-05	-1.115725724217556e-05	0.9999951125793232	None	0	0	0.4	2	0.8	4	0.4666666666666667	0.8	6	4	0	2	0	0.6	3	5	0.4666666666666667	7	1.0	0	0.0975488309655576	0.5012919838740103	0.1588332293087134	0.5291782453933953	-0.021115902383562223	0.6421715343984631	0.6854357032494877	0.5586303224003502	1.0	1.0	0.0
5538	0.024555164866967665	0.015967905124041948	-0.01593284098823287	0.9634854962468807	None	0.25	1	0.4	4	0.75	9	0.25925925925925924	0.75	13	9	0	0	0	0.6666666666666666	6	9	0.9333333333333333	14	0.0	1.0	0.19267813681998427	0.5423438510372595	0.020468300782095356	0.5438285106691898	0.34838452468758696	0.7594863361943099	0.7761710872918416	0.622099916101035	0	1.0	0.0
466	None	None	None	None	None	0.125	1	0.3888888888888889	7	0.64	16	0.42857142857142855	0.4	16	10	10	2	0	0.7777777777777778	9	7	1.8	27	0.1111111111111111	0.4	-0.06377567367087786	0.5716554734835368	-0.09404065732549453	0.5692094169617962	0.03497866940396357	0.6047652474275148	0.6310620198870167	0.5819698653146681	1.0	1.0	0.0
38	None	None	None	None	None	0.21428571428571427	3	0.4	12	0.5952380952380952	25	0.5432098765432098	0.30952380952380953	22	13	21	13	0	1.0	9	9	2.933333333333333	44	0.35135135135135137	0.6111111111111112	0.09980721391549903	0.5003089326600739	0.00567021213579696	0.635443339872266	0.039103440734913654	0.669015708456726	0.652233104029982	0.6035321677115686	1.0	1.0	0.0
7235	0.008906234977930179	0.006077590395950979	0.0060749754594665115	0.9940291503662717	None	0.25	1	0.4	4	0.75	9	0.25	0.75	13	9	0	0	0	0.875	7	8	0.9333333333333333	14	0.0	1.0	5.8477744269346195e-05	0.5011959268798132	0.07662452804228104	0.5272643527915521	0.4917126389058229	0.6972809130181795	0.896460493496957	0.5783761412975945	0	0.15384615384615385	0.0
3678	None	None	None	None	None	0	0	0.3076923076923077	8	0.6486486486486487	24	0.5416666666666666	0.3783783783783784	19	14	19	0	0	0.8888888888888888	8	9	2.6	39	0.0	0.48484848484848486	0.40538322279908134	0.6694871346685144	0.09555087519172735	0.548937335623342	0.07011897382482196	0.5725050505229698	0.8267756830529788	0.5982329590209204	0	0.15789473684210525	0.0
1797	None	None	None	None	None	0	0	0.1875	3	0.8181818181818182	18	0.96	0	1	0	22	9	0	1.0	5	5	1.6	24	0.19148936170212766	0	0	0	0	0	0	0	0	0	0	0	0
3271	0.001687879535452696	0.00011611490699360267	-3.869313267117135e-05	0.9925700028265504	None	0.5	1	0.6666666666666666	4	0.5714285714285714	4	0.375	0.5714285714285714	8	4	0	0	0	0.6666666666666666	4	6	0.6	9	0.0	0.8	3.127072169009122e-09	0.5000002572502589	0.34187451918355627	0.6762784349308331	-0.07210645617828562	0.6224216616627467	0.865680132605533	0.6016122311534466	0	1.0	0.0
5725	0.0015450817192898666	0.00014251004767947733	0.0001421052291229369	0.9976352792962165	None	0.25	1	0.4	4	0.7692307692307693	10	0.23809523809523808	0.7692307692307693	14	10	0	0	0	0.7777777777777778	7	9	1.0	15	0.0	1.0	0.09992734250182697	0.5	5.366260290128622e-05	0.5059704529088487	0.09999994191131116	0.5000091286656052	0.615615703412747	0.5019932778953823	0	1.0	0.0
4931	0.002905201735049303	0.0006281109472511731	0.0005931098435871482	0.9982544167647247	None	0.25	1	0.4	4	0.75	9	0.25925925925925924	0.75	13	9	0	0	0	0.6666666666666666	6	9	0.9333333333333333	14	0.0	1.0	-0.10374651826812922	0.5154625963901442	0.09999391060218134	0.5000191758135174	0.09999999999995726	0.5000000000006402	0.7232154998651147	0.5051620513666634	0	0.9230769230769231	0.0
4591	0.009606314544302455	0.007984719627251143	-0.007974930375734423	0.993863853160871	None	0.25	1	0.4	4	0.7692307692307693	10	0.23809523809523808	0.7692307692307693	14	10	0	0	0	0.7777777777777778	7	9	1.0	15	0.0	1.0	0.0966218580072001	0.6669466204981973	0.020345815541017935	0.5288001742417174	0.09999999771174022	0.5000000707448942	0.6008501654578098	0.5670712908191012	0	1.0	0.0
5962	2.6954289696154053e-08	2.680301900671387e-08	-6.1878633594343464e-12	0.9999967530363493	None	0.25	1	0.4	4	0.75	9	0.25925925925925924	0.75	13	9	0	0	0	0.6666666666666666	6	9	0.9333333333333333	14	0.0	1.0	0.004461096670729026	0.5186079668027522	0.19940395734682673	0.9905426735511148	1.8173089256196535e-16	0.5000155088220326	0.7221014564326045	0.8285421867096406	0	1.0	0.0
983	None	None	None	None	None	0.25	1	0.36363636363636365	4	0.7857142857142857	11	0.2222222222222222	0.7857142857142857	15	11	0	0	0	0.8888888888888888	8	9	1.0666666666666667	16	0.0	1.0	-0.09977257165676022	0.5522274458693925	-0.08047631658031786	0.54951171051884	0.024724140776904678	0.6466958897029347	0.6320806882323782	0.58361710110696	0	1.0	0.0
2002	None	None	None	None	None	0	0	0.5	3	0.6666666666666666	4	0.4	0.6666666666666666	7	4	0	1	0	0.8	5	4	0.5333333333333333	8	1.0	0.6666666666666666	0.28391342136609615	0.5444360265865021	0.03720892496597576	0.5684799468940988	0.09942616507535099	0.501033401245584	0.7458780825205142	0.5380927060866176	1.0	1.0	0.0
1426	None	None	None	None	None	0	0	0.6666666666666666	2	0.0	0	0.6666666666666666	0	0	0	3	0	0	0.6666666666666666	2	3	0.26666666666666666	4	0.0	0	0	0	0	0	0	0	0	0	0	0	0
3431	None	None	None	None	None	0.25	3	0.46153846153846156	12	0.5277777777777778	19	0.5277777777777778	0.4166666666666667	24	15	13	2	0	0.8888888888888888	9	8	2.533333333333333	38	0.09523809523809523	0.4375	1.148957260689514e-08	0.5054935072497928	1.4005751218290753e-06	0.5019538418637538	0.016348029512179917	0.534345078454729	0.5192384933077838	0.5139453254236931	0.9375	1.0	0.0
4836	0.0026446711302983606	0.0011208787967137358	-0.0011208682806715402	0.9977861670028092	None	0.25	1	0.4	4	0.7692307692307693	10	0.23809523809523808	0.7692307692307693	14	10	0	0	0	0.7777777777777778	7	9	1.0	15	0.0	1.0	-0.039534964119423706	0.6320944529544957	0.0012569459264695974	0.5055025815255768	0.0999999999934971	0.5000000020574329	0.6422736418523541	0.5467979423655637	0	1.0	0.0
1618	None	None	None	None	None	0	0	0.6	3	0.6	3	0.4666666666666667	0.6	6	3	0	1	0	0.6	3	5	0.4666666666666667	7	1.0	0.5	0.0980895774245076	0.5090854823433572	0.05283838149545052	0.5770801487730104	5.979729435059805e-06	0.5042288143413592	0.6049006045022383	0.5303011620645598	1.0	1.0	0.0
10	None	None	None	None	None	0.2	1	0.3333333333333333	4	0.8	12	0.20987654320987653	0.8	16	12	0	0	0	1.0	9	9	1.1333333333333333	17	0.0	1.0	0.04533636357072982	0.5887290094099291	-0.1863134413043716	1.0	0.02829144576095431	0.5986075921439397	0.8072013471641665	0.9999999999869833	0	1.0	0.0
6742	0.006638883499525535	0.0018934591029071536	-0.0018906086508824473	0.9865586712897084	None	0.25	1	0.4	4	0.75	9	0.25925925925925924	0.75	13	9	0	0	0	0.6666666666666666	6	9	0.9333333333333333	14	0.0	1.0	0.20210250810618433	0.5560024721256019	0.15765680537575533	0.9924154790197875	-0.054300844854216955	0.5211600448674371	0.8746792414032818	0.8491426238017102	0	1.0	0.0
4985	0.01772820860253246	0.0026225573482875704	-2.405272492902436e-05	0.9954611565808842	None	0.25	1	0.4	4	0.7692307692307693	10	0.23809523809523808	0.7692307692307693	14	10	0	0	0	0.7777777777777778	7	9	1.0	15	0.0	1.0	0.09999971591299986	0.5000215530418218	0.04379150994314881	0.6594666470533612	0.4998693809773725	0.6724774452570074	0.883600790046492	0.6130470859534108	0	1.0	0.0
2081	None	None	None	None	None	0.08333333333333333	1	0.2692307692307692	7	0.6944444444444444	25	0.59375	0.08333333333333333	8	3	29	4	0	1.0	8	8	2.533333333333333	38	0.07017543859649122	0.42424242424242425	0.0011954161907208102	0.5215850571563109	0.09441678031359865	0.5067021025180725	0.02690444015445388	0.5717952760073659	0.5987324933641434	0.5334817820472955	1.0	1.0	0.0
973	None	None	None	None	None	0.05263157894736842	1	0.325	13	0.5964912280701754	34	0.8194444444444444	0.2807017543859649	27	16	31	4	0	0.8888888888888888	8	9	3.933333333333333	59	0.07272727272727272	0.8679245283018868	0.3225310002346798	0.6373892970599043	2.9560653155044754e-05	0.5002063394038418	0.08454416592638098	0.5870311534687926	0.7983550286454044	0.5757931508887133	0.0	0	0.0
3251	0.00148439881618239	0.0006030100381556599	0.0006017358434306352	0.9983398890405011	None	0.2	1	0.3333333333333333	4	0.8	12	0.20987654320987653	0.8	16	12	0	0	0	1.0	9	9	1.1333333333333333	17	0.0	1.0	0.028311269488498936	0.6487919143351042	-0.059821728691935125	0.5315483668534525	-0.059689326347399985	0.6408485895512125	0.6028012781863894	0.608191012019755	0	1.0	0.0
5622	4.1841557294435536e-05	7.197794289377741e-07	-6.99254498735385e-07	0.9999967623254954	None	0.3333333333333333	1	0.5	4	0.7	7	0.3	0.7	11	7	0	0	0	0.625	8	5	0.8	12	0.0	0.8571428571428571	0.12373674354497413	0.6689902113492501	0.11181794866474018	0.8585572182058538	0.027930771690633523	0.5034276575706059	0.6514014337263098	0.6985136815615964	0	0.6363636363636364	0.0
980	None	None	None	None	None	0.2857142857142857	2	0.5625	9	0.45454545454545453	10	0.5	0.36363636363636365	16	8	7	7	0	0.75	8	6	1.6	24	0.7	0.3333333333333333	0.09998553693041483	0.5006064345545292	0.0016481898962156561	0.576484093282175	0.015404873672657842	0.5373655317597288	0.6041887523380143	0.5383017913904736	1.0	0.9375	0.0
7159	0.008050781188282466	0.002636871807723814	0.002332982222527321	0.9868638955165167	None	0.25	1	0.4	4	0.7692307692307693	10	0.23809523809523808	0.7692307692307693	14	10	0	0	0	0.7777777777777778	7	9	1.0	15	0.0	1.0	1.4431652545570203e-05	0.5001441327436988	0.008317857845643189	0.577372464920013	0.3767501340200884	0.7029816113718027	0.8519792232555258	0.5966124178335429	0	0	0.0
5502	0.0009229448202163787	0.0006892453529155268	-0.0006881372409553722	0.9992745460284986	None	0.25	1	0.4	4	0.7692307692307693	10	0.23809523809523808	0.7692307692307693	14	10	0	0	0	0.7777777777777778	7	9	1.0	15	0.0	1.0	0.03482979556208747	0.5074130704879283	5.136700650874076e-07	0.5059266258960844	0.0015433295202369897	0.6625860692288137	0.5819230991645032	0.5603872964517888	0	0.9285714285714286	0.0
5121	0.00194057613362654	0.0005371554323986545	0.00018923154062960742	0.999131111007302	None	0.25	1	0.4	4	0.7692307692307693	10	0.23809523809523808	0.7692307692307693	14	10	0	0	0	0.7777777777777778	9	7	1.0	15	0.0	1.0	0.09092092353113881	0.6180047625876672	0.020693232793371506	0.5201813754840802	-0.057029728343964935	0.6639031627076406	0.6503397178302054	0.6020940824273062	0	1.0	0.0
1814	None	None	None	None	None	0	0	0.6	3	0.6	3	0.4666666666666667	0.6	6	3	0	1	0	0.6	5	3	0.4666666666666667	7	1.0	1.0	-0.06178671436980347	0.579810503827025	0.03421705106058364	0.5086149168706188	0.0037160559452337205	0.5403800853623137	0.59887604063072	0.543087158497176	1.0	1.0	0.0
6036	0.007793793862040798	0.0016580523870995808	0.001107707882374446	0.9912016358103638	None	0.25	1	0.4	4	0.7692307692307693	10	0.23809523809523808	0.7692307692307693	14	10	0	0	0	0.7777777777777778	7	9	1.0	15	0.0	1.0	-0.09993395232994384	0.5000266530733254	-0.07851522471570159	0.6444974532573339	0.4432503338382693	0.5766480333480715	0.9162934415267455	0.57477439655176	0	1.0	0.0
6687	1.3349160778678688e-08	1.0641468547964959e-08	-1.0640264849061658e-08	0.9999985183134555	None	0.25	1	0.36363636363636365	4	0.7857142857142857	11	0.2222222222222222	0.7857142857142857	15	11	0	0	0	0.8888888888888888	9	8	1.0666666666666667	16	0.0	1.0	0.2503405721837781	0.6334327649925255	-0.0865268952331297	0.6839101139334902	9.844135652324201e-07	0.5000102635018684	0.7733109338485543	0.6081647340236536	0	1.0	0.0
997	None	None	None	None	None	0	0	0.5	2	0.75	3	1.0	0.75	5	3	0	0	0	0.16666666666666666	1	6	0.4	6	0.0	0.4	0.0017366248264262772	0.6389541915551594	0.09988119718365718	0.5018550722128842	2.6922848597781227e-08	0.5000020169000691	0.6146849388874706	0.5480393825187988	0	0.4	0.0
4393	0.009658990821685903	0.0004662632468000233	0.0002431830821821071	0.9966666367279302	None	0.25	1	0.4	4	0.75	9	0.25925925925925924	0.75	13	9	0	0	0	0.6666666666666666	9	6	0.9333333333333333	14	0.0	1.0	0.08870789036443422	0.6395630958160207	-0.06908051262051382	0.5384855456317288	0.1	0.5	0.6960829814597508	0.5603473512039147	0	1.0	0.0
3783	0.0050023138149000255	0.002967636029796161	0.0029675551666435225	0.9938910747240609	None	0.25	1	0.4	4	0.75	9	0.25	0.75	13	9	0	0	0	0.875	8	7	0.9333333333333333	14	0.0	0.8571428571428571	0.11152955127367967	0.5602712723788085	-0.03315197090361259	0.6481055598331025	0.09945007811499305	0.5861483775569465	0.6871133674204635	0.5987718176537569	0	1.0	0.0
5785	0.0025484132256862074	0.0006571366584384639	-0.0005406180713529088	0.9972374902895564	None	0.25	1	0.4	4	0.7692307692307693	10	0.23809523809523808	0.7692307692307693	14	10	0	0	0	0.7777777777777778	7	9	1.0	15	0.0	1.0	-0.04983325008592167	0.5349495301994761	0.09782556967673006	0.5087976953595578	0.09999999999881215	0.5000000001212137	0.6688821837007939	0.5145975907275093	0	0	0.0
11	None	None	None	None	None	0.2	1	0.3333333333333333	4	0.8	12	0.20987654320987653	0.8	16	12	0	0	0	1.0	9	9	1.1333333333333333	17	0.0	1.0	-0.1797686499849691	0.804410263005448	0.05709575535317111	0.6465816941199337	0.04932387875122381	0.6655719165264821	0.7386632709086199	0.711385116339754	0	0.9375	0.0
136	None	None	None	None	None	0	0	0.16666666666666666	9	0.7974683544303798	63	1.0	0.21518987341772153	24	17	56	0	0	1.0	9	9	5.4	81	0.0	1.0	0.09999906325527771	0.5006496326023496	7.921108816286835e-07	0.5000067328061083	0.1267542397258611	0.5652793924712706	0.6330773083844424	0.5220891149861149	0	0.9166666666666666	0.0
2626	0.0001338085882569908	2.273604331231591e-05	-1.804984099337092e-05	0.999994326561504	None	0	0	0.5	2	0.75	3	0.6	0.75	5	3	0	0	0	0.4	2	5	0.4	6	0.0	0	2.499170220282857e-23	0.5	-0.06562373135399564	0.6817895394741929	0.07624105800469488	0.5394158623536002	0.6198063606342025	0.5760713672286585	0	0	0.0
7460	0.00442258363402435	0.0004571902160182976	-0.00039619036867489984	0.973358633407727	None	0.25	1	0.4	4	0.75	9	0.25925925925925924	0.75	13	9	0	0	0	0.6666666666666666	6	9	0.9333333333333333	14	0.0	1.0	11.126378994044144	1.0	0.06231920111409931	0.5389923274774359	0.04210398445912289	0.611164908151473	1.0	0.9999999854158954	0	0	0.0
4821	0.0002185259299920877	2.9226388333783107e-06	1.2605445447524568e-07	0.9999964301779591	None	0.25	1	0.4	4	0.75	9	0.25925925925925924	0.75	13	9	0	0	0	0.6666666666666666	9	6	0.9333333333333333	14	0.0	1.0	0.09999974819637285	0.5000103681596685	-0.021007892077597835	0.6585468372732942	0.09999841098936618	0.5000036954055489	0.6388634936700637	0.5545224550984882	0	1.0	0.0
197	None	None	None	None	None	0	0	0.3333333333333333	9	0.631578947368421	24	0.49382716049382713	0.4473684210526316	24	17	15	0	0	1.0	9	9	2.6666666666666665	40	0.0	0.5161290322580645	-0.09596576403815345	0.5092150207134295	0.01175682536864572	0.5766102300007381	0.0014740516743949202	0.5188873029688322	0.6215927587767647	0.5350526354413166	0	1.0	0.0
5184	0.0003706352236716472	0.00030814374095226713	0.0003081411170007906	0.9995004325907273	None	0.25	1	0.4	4	0.75	9	0.25925925925925924	0.75	13	9	0	0	0	0.6666666666666666	6	9	0.9333333333333333	14	0.0	1.0	0.08068253619937274	0.5426091222951477	0.11889830190980663	0.5905581998022025	0.03361379501128754	0.5050077017054565	0.5909939495349468	0.5462966545128076	0	1.0	0.0
6919	0.0065858756420826585	0.0006900031984362101	0.0004253895607176845	0.9818189164271058	None	0.25	1	0.4	4	0.7692307692307693	10	0.23809523809523808	0.7692307692307693	14	10	0	0	0	0.7777777777777778	7	9	1.0	15	0.0	1.0	0.26638074091314445	0.663817256253259	-0.019892171340844502	0.6407507559398137	-0.0991274612212248	0.5112642730073382	0.8349194567075418	0.6069907208479687	0	0.2857142857142857	0.0
7238	0.007259170106218259	0.0009481777550262444	-0.0008714683553016884	0.9943211077670456	None	0.25	1	0.4	4	0.7692307692307693	10	0.23809523809523808	0.7692307692307693	14	10	0	0	0	0.7777777777777778	7	9	1.0	15	0.0	1.0	0.011894085209023988	0.5199735723233991	0.026468813985593354	0.5020289669623972	0.38518914076484406	0.5926509860578332	0.8490484627802418	0.5385059425067885	0	0	0.0
2902	8.268073108323433e-05	5.2631409595032135e-06	2.0349264369585456e-06	0.9990412197707058	None	0.3333333333333333	1	0.5	4	0.7	7	0.2857142857142857	0.7	11	7	0	0	0	0.8571428571428571	6	7	0.8	12	0.0	0.8	0.0003901116466241431	0.511855861174037	0.09759795779848872	0.5070583586683391	-0.09943267032414574	0.5437991983096301	0.688400017055225	0.5209306474574847	0	1.0	0.0
3426	1.7062833109131832e-05	2.7677231090836115e-06	-2.7668346392916228e-06	0.9996944536032907	None	0	0	0.375	3	0.7777777777777778	7	0.4074074074074074	0.7777777777777778	10	7	0	0	0	0.3333333333333333	9	3	0.7333333333333333	11	0.0	1.0	0.11450380156523968	0.9600654654224455	0.032066110368034174	0.5081660529175516	0.012544738911127543	0.5260376053549259	0.6314169964845134	0.7512999233346629	0	1.0	0.0
2453	None	None	None	None	None	0	0	0.1	1	1.0	12	0.9333333333333333	0	0	0	13	0	0	0.6	3	5	0.9333333333333333	14	0.0	0	0	0	0	0	0	0	0	0	0	0	0
4457	0.004880479686598693	0.001924522498856807	5.0143444804420955e-05	0.9904519629039454	None	0.25	1	0.4	4	0.7692307692307693	10	0.23809523809523808	0.7692307692307693	14	10	0	0	0	0.7777777777777778	9	7	1.0	15	0.0	1.0	-0.03849967594507188	0.6478108855577493	0.02170391239606546	0.6556653136830458	0.3515452007284936	0.7991945053383487	0.8521384665283296	0.7064583740352075	0	1.0	0.0
6669	9.259024006917326e-06	2.362459844858415e-06	-9.868893039936483e-07	0.9994406045982932	None	0.25	1	0.4	4	0.7692307692307693	10	0.23809523809523808	0.7692307692307693	14	10	0	0	0	0.7777777777777778	7	9	1.0	15	0.0	1.0	0	0.5	0.035463221215756964	0.5087334216535941	0.2312425432425905	0.5781658139430987	0.7341716946694292	0.5291490456912747	0	0.9285714285714286	0.0
4455	0.00026619314893747977	6.910743273363415e-08	6.570029067746293e-08	0.9998379898281415	None	0.25	1	0.4	4	0.7692307692307693	10	0.23809523809523808	0.7692307692307693	14	10	0	0	0	0.7777777777777778	7	9	1.0	15	0.0	1.0	3.1056668054901656e-08	0.5048242305825766	-0.00821814518417956	0.6489097862488096	-0.07386723912365808	0.5837440640455844	0.6046375311595834	0.5802752573799163	0	1.0	0.0
2270	None	None	None	None	None	0	0	0.5	5	0.4166666666666667	5	0.4375	0.3333333333333333	8	4	5	3	0	0.5	8	4	0.9333333333333333	14	0.3	0.5454545454545454	0.022611139347992103	0.6659829507427423	-0.027977987265027766	0.6615387794007748	-0.0473841064043228	0.5174485726669178	0.6154773112460123	0.6169646830682368	0.875	1.0	0.0
3287	None	None	None	None	None	0.1111111111111111	1	0.25	5	0.8148148148148148	22	0.5370370370370371	0.7037037037037037	24	19	4	0	0	0.6666666666666666	9	6	1.9333333333333333	29	0.0	0.6086956521739131	0.09997278793896074	0.5347857602667407	0.09999999760848988	0.5000000586067775	0.05465544130166831	0.5716855296058533	0.5511721509089751	0.5356145697353594	0	1.0	0.0
2016	None	None	None	None	None	0	0	0.5	2	0.75	3	1.0	0.75	5	3	0	2	0	0.16666666666666666	6	1	0.4	6	1.0	0.4	0.03422726100035235	0.5041759075311424	0.09681282351554794	0.5158600838293605	0.09987939501010869	0.5000110740084849	0.5750580215016089	0.5066837635112847	1.0	1.0	0.0
2511	None	None	None	None	None	0.5	1	0.6666666666666666	4	0.5	3	0.4	0.5	4	3	3	0	0	0.8	4	5	0.5333333333333333	8	0.0	1.0	-0.0965797380593677	0.5299084614477461	0.009963213003249387	0.525725041119937	0.000908028136687403	0.5026253156308923	0.6198453024994369	0.5194293203119272	0	1.0	0.0
3376	0.0035818620581185893	0.00028673393813560935	0.00024600689461530003	0.996041670389858	None	0.3333333333333333	1	0.4444444444444444	4	0.7272727272727273	8	0.2708333333333333	0.7272727272727273	12	8	0	0	0	0.75	6	8	0.8666666666666667	13	0.0	0.8571428571428571	0.06024088664992542	0.6634766504217692	-0.030138442777061587	0.6657441146680217	-0.1253553299612853	0.9628409284333747	0.7527378728956776	0.8235860755298636	0	0.75	0.0
5839	0.007682423981146096	0.0025951005661264685	0.0004411509480069868	0.9922749055375758	None	0.25	1	0.4	4	0.7692307692307693	10	0.23809523809523808	0.7692307692307693	14	10	0	0	0	0.7777777777777778	9	7	1.0	15	0.0	1.0	-0.09521400637355525	0.5688819378512775	0.0037748905358737884	0.5109084369615001	0.09999999814541807	0.500000018395963	0.6893260741449937	0.5267188311816093	0	0	0.0
1199	None	None	None	None	None	0	0	1.0	2	0.0	0	0.75	0	2	0	0	1	0	1.0	2	2	0.2	3	0.5	0	0	0	0	0	0	0	0	0	0	0	0
1422	None	None	None	None	None	0.16666666666666666	1	0.42857142857142855	6	0.6111111111111112	11	0.37037037037037035	0.4444444444444444	13	8	6	1	0	0.6666666666666666	9	6	1.3333333333333333	20	0.09090909090909091	0.2222222222222222	1.4879296877481186e-07	0.5000740923815569	-0.011839047685781564	0.642981878847723	-0.062011298717624744	0.6410601122276662	0.5805125153012184	0.5961699261421036	1.0	1.0	0.0
524	None	None	None	None	None	0	0	0.5	4	0.5555555555555556	5	0.55	0	0	0	10	6	0	0.8	5	4	0.7333333333333333	11	0.25	0.3333333333333333	0	0	0	0	0	0	0	0	0	0	0
4418	0.008167450903509125	0.007165882103789869	0.007050723630359111	0.9877112883067374	None	0.25	1	0.4	4	0.75	9	0.25925925925925924	0.75	13	9	0	0	0	0.6666666666666666	6	9	0.9333333333333333	14	0.0	1.0	0.09999999847084506	0.5000000054179256	0.21142618001714258	0.5558224789316346	-0.09998973369022865	0.5001045950680431	0.7838784284736089	0.5187115124332404	0	1.0	0.0
3165	0.0018312876510555788	0.00020161089520658986	-0.00017489553082639892	0.9967509459647947	None	0.5	1	0.6666666666666666	4	0.5714285714285714	4	0.375	0.5714285714285714	8	4	0	0	0	0.6666666666666666	6	4	0.6	9	0.0	0.6666666666666666	0.09856309357569025	0.5048825107657932	0	0.5	-0.09790691052902635	0.5013185402794113	0.6902261887389556	0.502067057991313	0	1.0	0.0
4401	0.008295447385867936	0.004705040149936659	0.004413858437536844	0.9901017738306788	None	0.25	1	0.4	4	0.75	9	0.25925925925925924	0.75	13	9	0	0	0	0.6666666666666666	6	9	0.9333333333333333	14	0.0	1.0	0.004692517301585561	0.6198727228985341	0.06932979070589274	0.6694492380760186	0.4341136355249738	0.6765802496659297	0.8655946383339096	0.6557175483808156	0	1.0	0.0
2340	None	None	None	None	None	0.25	2	0.3888888888888889	7	0.6	15	0.6428571428571429	0.28	11	7	15	10	0	0.8571428571428571	6	7	1.8	27	0.3333333333333333	0.5714285714285714	0.2830104442472633	0.532673693174606	0.041432705576797825	0.5208179812308039	-0.09999999945355856	0.5000000008443275	0.8297498262676823	0.5178425357067462	1.0	1.0	0.0
6452	0.0006347613818047923	0.0004260526664367451	0.0002735032000108574	0.9990902533356579	None	0.25	1	0.4	4	0.75	9	0.25925925925925924	0.75	13	9	0	0	0	0.6666666666666666	6	9	0.9333333333333333	14	0.0	1.0	0.09999532803319403	0.5000108414857608	-0.14433474729625148	0.9998321242114387	0.05062649336655177	0.5397820326109569	0.7585699673522088	0.9502891124369965	0	0	0.0
2517	None	None	None	None	None	0.3333333333333333	1	0.5	4	0.5	5	0.48	0.2	6	2	5	6	0	1.0	5	5	0.8	12	0.6	0.25	0.09995486356914733	0.5000891105876829	-0.18172544612127406	1.0	-0.09725590058084348	0.5062455277342898	0.9007660165340957	1.0	1.0	1.0	0.6583665671691
1526	None	None	None	None	None	0.07692307692307693	1	0.3793103448275862	11	0.5365853658536586	22	0.5972222222222222	0.14634146341463414	13	6	29	16	0	0.8888888888888888	9	8	2.8666666666666667	43	0.2909090909090909	0.6111111111111112	0.05028173917169685	0.6338629607961899	0.008945015241983153	0.646276701029359	-0.07457605166944409	0.5420110256597218	0.6482395011434376	0.6082573709389718	0.3076923076923077	0.3076923076923077	0.0
515	None	None	None	None	None	0.25	1	0.36363636363636365	4	0.7857142857142857	11	0.2222222222222222	0.7857142857142857	15	11	0	0	0	0.8888888888888888	9	8	1.0666666666666667	16	0.0	1.0	-0.10963046895589783	0.70037325438635	-0.06019289781151606	0.9998599773353463	-0.0007579966122819528	0.6847231950891505	0.7177133899195572	0.9706707474956806	0	1.0	0.0
4580	0.001301491418036155	0.0002857116230264184	0.00010633749575934592	0.998105118608272	None	0.25	1	0.4	4	0.7692307692307693	10	0.23809523809523808	0.7692307692307693	14	10	0	0	0	0.7777777777777778	7	9	1.0	15	0.0	1.0	0.09970077494567589	0.5029260572169915	-0.09127399388658583	0.5686587587664897	0.09999999999027416	0.5000000625822032	0.711216677723127	0.5239887040694885	0	0.8571428571428571	0.0
701	None	None	None	None	None	0	0	0.6666666666666666	2	0.5	1	0.6666666666666666	0	0	0	3	5	0	0.6666666666666666	3	2	0.26666666666666666	4	0.5	0	0	0	0	0	0	0	0	0	0	0	0
6822	0.013347715258752758	0.0042634031447924174	0.0008600924171304125	0.9970348219988691	None	0.25	1	0.4	4	0.7692307692307693	10	0.23809523809523808	0.7692307692307693	14	10	0	0	0	0.7777777777777778	7	9	1.0	15	0.0	1.0	0.09995052735909407	0.5001173818461147	0.03314985157922819	0.6550248212585557	0.3089769942586308	0.6115559384402454	0.7537977387332346	0.5902927728284189	0	1.0	0.0
2215	None	None	None	None	None	1.0	1	1.0	4	0.0	0	0.5555555555555556	0	4	0	0	0	0	1.0	3	3	0.3333333333333333	5	0.0	1.0	0	0	0	0	0	0	0	0	0	0	0
7364	0.003231437426280555	0.0009581883281206268	-0.0009397961634063031	0.9958833496212788	None	0.25	1	0.36363636363636365	4	0.7857142857142857	11	0.2222222222222222	0.7857142857142857	15	11	0	0	0	0.8888888888888888	8	9	1.0666666666666667	16	0.0	1.0	-0.06407501272132815	0.5981431464031393	1.5078370365671624e-05	0.5000117141724527	0.19684526862169074	0.5142498369015984	0.7521674979476386	0.537827232265802	0	0.06666666666666667	0.0
6284	0.0013003479762014672	0.0007356210552759133	0.0003276727486160293	0.9990728760946231	None	0.3333333333333333	1	0.4444444444444444	4	0.7272727272727273	8	0.28888888888888886	0.7272727272727273	12	8	0	0	0	0.5555555555555556	9	5	0.8666666666666667	13	0.0	1.0	0.09998215948892664	0.501282129051329	0.03254990824762484	0.552276513397574	0.025884533675710086	0.6506817798519354	0.5978263805478342	0.5693042268035132	0	1.0	0.0
3681	1.3170149604269878e-08	1.2819770593345227e-08	-1.2648574220699766e-08	0.9999985699521752	None	0.25	1	0.36363636363636365	4	0.7857142857142857	11	0.2222222222222222	0.7857142857142857	15	11	0	0	0	0.8888888888888888	9	8	1.0666666666666667	16	0.0	1.0	0.09987820865024416	0.5000903063501121	-0.09978659298239954	0.5002972668420054	2.189437162525638e-18	0.5	0.6931812638271667	0.5001291910731664	0	0.4	0.0
5869	0.008303116411648753	0.0016113233049836577	-0.00014452314710814625	0.9971930782429751	None	0.25	1	0.4	4	0.7692307692307693	10	0.23809523809523808	0.7692307692307693	14	10	0	0	0	0.7777777777777778	9	7	1.0	15	0.0	1.0	0.09438096017816942	0.5311960569330427	0.07833511587358513	0.5489898683098018	0.19287250040737897	0.6351170933934576	0.6374858323472047	0.5724668980675988	0	1.0	0.0
4329	None	None	None	None	None	0.06666666666666667	1	0.375	12	0.5333333333333333	24	0.5802469135802469	0.37777777777777777	28	17	18	3	0	1.0	9	9	3.1333333333333333	47	0.10344827586206896	0.5789473684210527	-0.07721032906527257	0.5742841546445898	-0.07227908551630383	0.6893514974173806	0.02800317023815362	0.5916760436921534	0.6634109601140558	0.6198975227177921	1.0	0.9642857142857143	0.0
1098	None	None	None	None	None	0	0	0.5	9	0.4	10	0.6428571428571429	0.28	15	7	11	0	0	0.8571428571428571	7	6	1.8	27	0.0	0.7619047619047619	0.23753937419432586	0.5627049395722653	-0.09959748576252667	0.503818805900933	0.007939756482896621	0.5263932285588697	0.803928174158164	0.5310511472392058	0	1.0	0.0
6710	0.0049048834227151455	0.0006846410373337265	0.0006417746654211559	0.9932296985807123	None	0.25	1	0.4	4	0.7692307692307693	10	0.23809523809523808	0.7692307692307693	14	10	0	0	0	0.7777777777777778	7	9	1.0	15	0.0	1.0	0.09861598633008951	0.5924441078629584	0.04878217669098952	0.6406636236896434	0.1523643394010314	0.5309752283832956	0.6168265879133504	0.5887486141214436	0	0.9285714285714286	0.0
3269	0.0045524530111350535	0.0009050999079967388	0.0008918829901861522	0.9937908441157653	None	0	0	0.3333333333333333	3	0.8181818181818182	9	0.28888888888888886	0.8181818181818182	12	9	0	1	0	0.5555555555555556	5	9	0.8666666666666667	13	1.0	1.0	0.031168530618476593	0.6426884441521821	0.24201533950785326	0.6673629934820194	-0.18778229685573275	0.5000000000000001	0.8564310644791264	0.6053429711414299	1.0	1.0	0.0
3078	0.00010574623057887563	4.0970394215178103e-07	4.664677660390318e-08	0.9999953809237013	None	0.3333333333333333	1	0.5	4	0.6666666666666666	6	0.3055555555555556	0.6666666666666666	10	6	0	0	0	1.0	6	6	0.7333333333333333	11	0.0	0.8	0.06147545282768273	0.6454984705034976	0.08470472160224414	0.9738646959639227	-0.022776224978257535	0.6363618522517065	0.6661912198014742	0.8309396190854925	0	1.0	0.0
4236	0.004637801037031029	0.004229810035259191	0.004151925142222631	0.9965265918866688	None	0.25	1	0.36363636363636365	4	0.7857142857142857	11	0.2222222222222222	0.7857142857142857	15	11	0	0	0	0.8888888888888888	8	9	1.0666666666666667	16	0.0	1.0	0.09996989362803925	0.5158157647194483	0.21335188515063494	0.5474142220929622	-0.08737975952439063	0.6594540514862272	0.7639780040158771	0.5756134495386898	0	0.9333333333333333	0.0
6841	2.8539899237940297e-08	2.6316508351500474e-08	-3.930589385153496e-10	0.9999961608886228	None	0.25	1	0.4	4	0.75	9	0.25925925925925924	0.75	13	9	0	0	0	0.6666666666666666	6	9	0.9333333333333333	14	0.0	1.0	0.049789110780586794	0.5229311035936584	0.05267175265599512	0.5033974285553504	6.4160711768030524e-21	0.5000000000000001	0.559391252995803	0.5087806578736286	0	0.46153846153846156	0.0
6400	0.0003592395594718017	9.580476321238773e-07	4.3667458880541284e-07	0.9999985171063186	None	0.25	1	0.36363636363636365	4	0.7857142857142857	11	0.2222222222222222	0.7857142857142857	15	11	0	0	0	0.8888888888888888	9	8	1.0666666666666667	16	0.0	1.0	1.9711341855096516e-05	0.5081890487652233	0.09975472290790381	0.5089057738746591	0.4741636727251368	0.6577038760437433	0.8847374246171096	0.5598339516420365	0	1.0	0.0
2828	0.00479958066523529	0.0002651241871822871	-5.48354362030744e-05	0.9928867456460532	None	0.3333333333333333	1	0.4444444444444444	4	0.7272727272727273	8	0.2653061224489796	0.7272727272727273	12	8	0	0	0	1.0	7	7	0.8666666666666667	13	0.0	0.6666666666666666	0.025950669269598724	0.5803858383476133	-0.08026123965390662	0.5485027845711844	0.44896770364453475	0.599089474139229	0.9120663786687526	0.5761246075089339	0	1.0	0.0
603	None	None	None	None	None	0	0	0.42857142857142855	3	0.75	6	0.4166666666666667	0.75	9	6	0	1	0	0.375	3	8	0.6666666666666666	10	1.0	0.8571428571428571	-0.09790263757819295	0.5245251939012268	0.0019384661510555411	0.5126375280142933	0.00016962035181452136	0.5071146707659211	0.6152453562172109	0.5147624622324091	0.7777777777777778	0.6666666666666666	0.0
4869	0.0055493253584099796	0.0046662052854444195	-0.004648723767156733	0.9967623984301531	None	0.25	1	0.4	4	0.7692307692307693	10	0.23809523809523808	0.7692307692307693	14	10	0	0	0	0.7777777777777778	7	9	1.0	15	0.0	1.0	0.09997527837622795	0.6727025102487646	-0.03168655403008351	0.6531949077234732	-0.09998716480466986	0.5003021094818774	0.6993520129196612	0.6110159966986858	0	1.0	0.0
5886	0.004098426957963648	0.002520321189542659	-0.002467704453274601	0.9950415981721664	None	0.25	1	0.4	4	0.7692307692307693	10	0.23809523809523808	0.7692307692307693	14	10	0	0	0	0.7777777777777778	7	9	1.0	15	0.0	1.0	0.10671336539730207	0.5020206653043761	-0.03578690041828273	0.6082598134583104	0.5980937345918307	0.6043093568095387	0.9382763773254279	0.5721217628507854	0	1.0	0.0
2612	0.00017020542644366555	2.382632323819071e-05	-2.129397085730149e-05	0.9988822805971536	None	0.5	2	0.6	6	0.5384615384615384	7	0.42857142857142855	0.46153846153846156	11	6	3	1	0	0.7142857142857143	5	7	1.0	15	0.2	0.6666666666666666	0.05077575564519775	0.6615650842683342	0.1411050293369187	0.6534696480526561	-0.004901387966427628	0.6439043959474727	0.6892404580169428	0.6530148197041774	1.0	1.0	0.0
4919	0.003473553607809501	0.0001957569023506047	-0.00019572636461505052	0.9961688647986503	None	0.25	1	0.4	4	0.7692307692307693	10	0.23809523809523808	0.7692307692307693	14	10	0	0	0	0.7777777777777778	7	9	1.0	15	0.0	1.0	-0.36944494969258007	0.6979747524510937	0	0.5	0.04364117269238637	0.5147200450266042	0.8644822745298774	0.5741629562373705	0	0	0.0
6944	0.00014847372030825262	1.0554046383281056e-06	-9.05675649679096e-07	0.9999984970946286	None	0.25	1	0.4	4	0.75	9	0.25	0.75	13	9	0	0	0	0.875	7	8	0.9333333333333333	14	0.0	1.0	0.16211801254735977	0.5105919574935437	-0.05751895258742592	0.6870505155487057	0.3029655497928635	0.5883186216172265	0.8009351245653219	0.5975466244891021	0	1.0	0.0
4333	0.0007738073814782928	0.00013289738797195522	-0.0001261312321386147	0.9995572554892608	None	0.25	1	0.4	4	0.7692307692307693	10	0.23809523809523808	0.7692307692307693	14	10	0	0	0	0.7777777777777778	9	7	1.0	15	0.0	1.0	0.08305913878581203	0.5114351643171386	0.0001781497747277964	0.5005181192264642	0.09999999611306636	0.5000003931471904	0.6074749346875782	0.5039851393544804	0	1.0	0.0
4594	0.0006531227670526934	0.00045569010676301116	-2.07393636672174e-05	0.9987204402744795	None	0.25	1	0.4	4	0.75	9	0.25925925925925924	0.75	13	9	0	0	0	0.6666666666666666	9	6	0.9333333333333333	14	0.0	1.0	0.09999987735503876	0.5406824760633246	0.011809274866178127	0.632141746483606	-0.04619168570435953	0.5845882461312033	0.6588795773784333	0.5863058502571988	0	1.0	0.0
930	None	None	None	None	None	0	0	0.25	1	1.0	3	1.0	1.0	4	3	0	0	0	0.2	5	1	0.3333333333333333	5	0.0	0	0.09964183392568647	0.50081738808674	1.3532086360439792e-09	0.5000000129506499	3.644568288490748e-05	0.5000248091946533	0.6152962323824651	0.5002807369572387	0	1.0	0.0
2543	None	None	None	None	None	0.09090909090909091	1	0.44	11	0.45714285714285713	16	0.5138888888888888	0.11428571428571428	13	4	23	8	0	0.8888888888888888	8	9	2.466666666666667	37	0.1951219512195122	0.7741935483870968	0.27777035898464125	0.601134624800751	0.0998817723440121	0.5616259088516159	0.09680413334348198	0.5186378754053561	0.7138798383451613	0.5607438445130845	0.38461538461538464	0.3076923076923077	0.0
6850	0.002427581538107278	0.0005784326152721523	-0.0005783342265312466	0.9941384877386132	None	0.25	1	0.4	4	0.75	9	0.25925925925925924	0.75	13	9	0	0	0	0.6666666666666666	6	9	0.9333333333333333	14	0.0	1.0	0.12314097951318854	0.5475050480252928	-0.07019351554229818	0.5950074623288111	0.07868791212247751	0.6753244373840463	0.6975476555853442	0.6072790419790421	0	0	0.0
4614	0.007631563329524286	6.479745774166645e-05	-4.21296956588468e-05	0.9886702383404975	None	0.25	1	0.4	4	0.75	9	0.25925925925925924	0.75	13	9	0	0	0	0.6666666666666666	6	9	0.9333333333333333	14	0.0	1.0	0.182290891139959	0.5573735059899158	-0.03296500511032518	0.6669692282472603	0.09999758632891864	0.500014072158166	0.7082410892385107	0.576484466058936	0	0.23076923076923078	0.0
3731	0.0033140866026409315	0.0014168221641858941	0.0014121810722316423	0.9958332579918168	None	0.5	3	0.5333333333333333	8	0.55	11	0.3492063492063492	0.55	19	11	2	0	0	0.7777777777777778	7	9	1.4666666666666666	22	0.0	0.75	0.13347519420587467	0.5478966997675125	-0.041287103511429175	0.5483870366645442	0.03828451715440419	0.5946998177275263	0.6705428409154558	0.5637970861341789	0	1.0	0.0
5266	0.0025834372148615236	0.00032307143709212234	7.818193918264238e-05	0.9980738507948437	None	0.25	1	0.4	4	0.7692307692307693	10	0.23809523809523808	0.7692307692307693	14	10	0	0	0	0.7777777777777778	7	9	1.0	15	0.0	1.0	0.09029936159137956	0.655739541848144	0.006467089078725475	0.5057313227977536	0.030442474323317942	0.689514799275522	0.6275351273762874	0.6197249924584706	0	1.0	0.0
6918	0.0023670375707122555	0.00042038149143422746	0.0004045202866148368	0.9973826394781139	None	0.25	1	0.36363636363636365	4	0.7857142857142857	11	0.2222222222222222	0.7857142857142857	15	11	0	0	0	0.8888888888888888	8	9	1.0666666666666667	16	0.0	1.0	0.06305349723888368	0.5254304837773418	0.0017662216050974681	0.5032120033758376	0.09999999999928935	0.5000000000200081	0.6004160148695785	0.5095536683070112	0	0.9333333333333333	0.0
168	None	None	None	None	None	0	0	0.5	2	0.6666666666666666	2	0.5555555555555556	0.6666666666666666	4	2	0	2	0	1.0	3	3	0.3333333333333333	5	1.0	0	-0.0434880040416108	0.5388074777562131	-0.6462550804941897	0.9962526742334882	0.026376834183223064	0.6782397507908156	0.9523249077648475	0.8967291251426636	0.0	0	0.0
2689	1.2135883531438039e-07	1.1730979276342302e-07	1.1548369937161502e-07	0.9999816645009896	None	0	0	0.15384615384615385	6	0.8214285714285714	46	0.7160493827160493	0.17857142857142858	13	10	44	6	0	1.0	9	9	3.8666666666666667	58	0.06741573033707865	0.7924528301886793	0.02138280303639119	0.5248603235432863	0	0.5	7.902762784127648e-27	0.5	0.525178559677051	0.508292852817343	1.0	1.0	0.0
7195	1.802789388797531e-05	4.662630356003176e-07	-4.6143389182701936e-07	0.9998908441142542	None	0.25	1	0.4	4	0.75	9	0.25925925925925924	0.75	13	9	0	0	0	0.6666666666666666	6	9	0.9333333333333333	14	0.0	1.0	0.06448158161788009	0.5217163817746258	-0.06301252689262883	0.6507140113861268	0.02625475014323565	0.5062976627097934	0.6294142695173506	0.5608872763293069	0	1.0	0.0
1083	None	None	None	None	None	0	0	0.2857142857142857	6	0.6551724137931034	19	0.6888888888888889	0.3793103448275862	17	11	13	0	0	0.5555555555555556	9	5	2.066666666666667	31	0.0	0.9230769230769231	0.0034839143579558176	0.5429138624301669	-0.05662713376044186	0.9553994607135561	0.19222086190133433	0.6189051669532257	0.7524360932942386	0.775643273868815	0	1.0	0.0
996	None	None	None	None	None	0	0	0.375	3	0.8	8	0.3333333333333333	0.8	11	8	0	0	0	0.4444444444444444	9	4	0.8	12	0.0	1.0	-0.052855836777870854	0.6564068984587134	0.0003409673447176844	0.5357696849534607	0.056749543450043	0.5550116772390371	0.5930662631047622	0.5835091926541571	0	1.0	0.0
5766	7.975482316717324e-05	1.2583348750637755e-06	-1.2315765394809615e-06	0.9999973211185024	None	0.25	1	0.4	4	0.7692307692307693	10	0.23809523809523808	0.7692307692307693	14	10	0	0	0	0.7777777777777778	9	7	1.0	15	0.0	1.0	-0.02963069159472672	0.650081189781958	0.13930356913749495	0.9830717396533336	0.034840278422118155	0.5990521244603249	0.7063286708782182	0.8447761811159913	0	1.0	0.0
3222	0.000440306164045092	6.738859549900278e-06	3.2869273046108397e-06	0.9999975763536475	None	0.25	1	0.4	4	0.7692307692307693	10	0.23809523809523808	0.7692307692307693	14	10	0	0	0	0.7777777777777778	9	7	1.0	15	0.0	1.0	-0.059592038422607	0.6500495536309481	0.02772500913278144	0.665742164426896	0.2606234014385612	0.5021165781538655	0.8062421361923333	0.607997939779074	0	0	0.0
710	None	None	None	None	None	0.1	1	0.36363636363636365	8	0.6	18	0.5925925925925926	0.26666666666666666	13	8	18	6	0	0.6666666666666666	9	6	2.1333333333333333	32	0.17142857142857143	0.5384615384615384	-0.09704892975550042	0.5028570511188502	0.014632296225096727	0.5625545287181848	0.042387768682014174	0.6639752647581507	0.6752173994028253	0.5780259196148809	0.6538461538461539	0.9230769230769231	0.0
4330	0.00037224205594758056	4.305522153934265e-06	-5.5174117222781824e-08	0.9999963154217589	None	0.25	1	0.4	4	0.75	9	0.25925925925925924	0.75	13	9	0	0	0	0.6666666666666666	9	6	0.9333333333333333	14	0.0	1.0	0.0999999677208345	0.500014023661306	0.008737431111552079	0.632702255766377	0.30658643752517756	0.6107393332646546	0.7769121192922138	0.5821084331100304	0	1.0	0.0
1553	None	None	None	None	None	0	0	0.3333333333333333	3	0.6363636363636364	7	0.65	0	1	0	11	0	0	0.8	5	4	0.8666666666666667	13	0.0	0.2222222222222222	0	0	0	0	0	0	0	0	0	0	0
3283	0.00016857721519132024	3.1437049213763677e-06	2.0112847151077623e-06	0.9951885089341628	None	0	0	0.21739130434782608	5	0.75	24	0.6071428571428571	0.0625	5	2	28	0	0	0.875	7	8	2.2666666666666666	34	0.0	0.41379310344827586	-0.03091206946138994	0.5131355799885003	0.00024074155939306634	0.5977853152287833	0.07792588361341615	0.6155237192316537	0.6268916178779684	0.576021888532102	0	1.0	0.0
1235	None	None	None	None	None	0.3333333333333333	1	0.5	4	0.6666666666666666	6	0.3055555555555556	0.6666666666666666	10	6	0	0	0	1.0	6	6	0.7333333333333333	11	0.0	0.4	0.09989865812953361	0.5035390816754711	0.014448277185198876	0.5360931798015568	0.02362849093459283	0.5210657296192512	0.5926073511887396	0.5202467283911031	0	1.0	0.0
6325	0.017328876701301815	0.0008077217541873694	0.0003297040783155814	0.9935921517584961	None	0.25	1	0.4	4	0.7692307692307693	10	0.23809523809523808	0.7692307692307693	14	10	0	0	0	0.7777777777777778	7	9	1.0	15	0.0	1.0	-0.3915948249487469	0.9998726064724255	0.003708583194067702	0.5356747128805229	0.09844133007283683	0.5680393405755981	0.8880648497539508	0.9580451167875509	0	1.0	0.0
959	None	None	None	None	None	0	0	0.3333333333333333	3	0.6363636363636364	7	0.5416666666666666	0	0	0	12	2	0	0.375	8	3	0.8666666666666667	13	0.07142857142857142	0.6	0	0	0	0	0	0	0	0	0	0	0
870	None	None	None	None	None	0	0	0.4	2	0.8	4	1.0	0.8	6	4	0	2	0	0.14285714285714285	1	7	0.4666666666666667	7	1.0	0.6666666666666666	-0.0999951487959309	0.5000121416684807	0.1369661739895096	0.6515404005964809	0.0950208973663074	0.5152963420666203	0.7387478548539208	0.5570068871380042	0.0	0	0.0
638	None	None	None	None	None	0	0	0.6666666666666666	2	0.5	1	0.6666666666666666	0.5	3	1	0	2	0	0.6666666666666666	3	2	0.26666666666666666	4	1.0	0	0.08792834173891192	0.520937789202578	0.012551441248950319	0.6082858335997	0.02100256813179083	0.5185822175880349	0.5758895846406199	0.5496917346120258	0.0	1.0	0.0
4267	0.0067607885299218705	0.003813312171913559	0.0038031561278595544	0.9933839234404294	None	0.25	1	0.4	4	0.7692307692307693	10	0.23809523809523808	0.7692307692307693	14	10	0	0	0	0.7777777777777778	7	9	1.0	15	0.0	1.0	-0.04025106121776526	0.6230214789178528	0.07182885075544336	0.6628950195501289	0.39447355392891376	0.6844899402005737	0.8539303100315976	0.6572431642707528	0	1.0	0.0
721	None	None	None	None	None	0	0	0.375	3	0.8	8	0.3333333333333333	0.8	11	8	0	1	0	0.4444444444444444	4	9	0.8	12	1.0	1.0	-0.09999995141169785	0.5000000799035742	-0.11800865402080525	0.9998947672518333	0.08908481534095994	0.5293459502875985	0.7167405079311449	0.956571930218654	1.0	1.0	0.0
6791	2.8540817976880177e-05	2.583074807067728e-06	2.27862294248678e-06	0.9990262442392104	None	0.25	1	0.4	4	0.75	9	0.25925925925925924	0.75	13	9	0	0	0	0.6666666666666666	6	9	0.9333333333333333	14	0.0	1.0	0	0.5	-0.22007549748336214	0.93056505730065	0.198637372985666	0.5548401322987474	0.863772728307968	0.7188065568538918	0	0	0.0
6970	0.013762284956217313	0.006249201550827339	-0.004145867556982955	0.9936806578753349	None	0.25	1	0.4	4	0.7692307692307693	10	0.23809523809523808	0.7692307692307693	14	10	0	0	0	0.7777777777777778	7	9	1.0	15	0.0	1.0	0.09939078524708038	0.5246845467590308	0.00030334002127935516	0.5193598634042955	0.0999999959781565	0.5000000170120986	0.614828128643839	0.5146871717782564	0	1.0	0.0
3680	0.00017635595681347874	8.662597265533384e-05	-5.823819542009429e-06	0.9997317233413053	None	0.3333333333333333	1	0.4444444444444444	4	0.7272727272727273	8	0.2653061224489796	0.7272727272727273	12	8	0	0	0	1.0	7	7	0.8666666666666667	13	0.0	0.6666666666666666	-0.13184398471035802	0.5586336376859474	-0.21926857942922337	0.8655440611191708	0.025271574746554837	0.5173309848212893	0.7378678673222888	0.6731273760603572	0	1.0	0.0
2643	0.004288722334871975	0.0006363457055706577	-0.000415999397635245	0.9936355353537079	None	0.25	1	0.5	5	0.5833333333333334	7	0.4	0.5	10	6	3	2	0	0.7142857142857143	7	5	0.9333333333333333	14	0.3333333333333333	0.4	0.13247484279755217	0.6812544998688824	0.01534416227337509	0.5960678787463549	-0.09883057562593704	0.5024423558430483	0.7283324637237176	0.5953531527870208	1.0	1.0	0.0
262	None	None	None	None	None	0	0	1.0	1	0	0	1.0	0	1	0	0	3	0	0.5	2	1	0.13333333333333333	2	1.0	0	0	0	0	0	0	0	0	0	0	0	0
507	None	None	None	None	None	0	0	0.75	3	0.0	0	0.5555555555555556	0	0	0	4	1	0	1.0	3	3	0.3333333333333333	5	0.08333333333333333	0	0	0	0	0	0	0	0	0	0	0	0
4736	0.0014362216050141524	0.0008569635326566191	0.0008501176210337477	0.9989194183688138	None	0.25	1	0.4	4	0.75	9	0.25	0.75	13	9	0	0	0	0.875	7	8	0.9333333333333333	14	0.0	0.8571428571428571	5.266063281889316e-12	0.5000000047691476	0.01797181393471885	0.5715638371063597	0.09999871967790072	0.5000271251338892	0.6091986582469623	0.5240100982078326	0	1.0	0.0
4297	0.002015809499033877	0.0004903739658212164	-0.00046344280301105256	0.9968916612389501	None	0.3333333333333333	1	0.5	4	0.7	7	0.2857142857142857	0.7	11	7	0	0	0	0.8571428571428571	6	7	0.8	12	0.0	0.6666666666666666	0.09705106940740674	0.5946232359668655	0.05103942577053988	0.6974604314682504	0.1552939103132861	0.6650564999819826	0.6729120639140975	0.6535660999610041	0	1.0	0.0
1303	None	None	None	None	None	0	0	0.25	1	1.0	3	1.0	1.0	4	3	0	0	0	0.2	1	5	0.3333333333333333	5	0.0	0	0.0956411076997971	0.513345588747546	-0.09576841357911386	0.5009529088725286	-0.14648933481719056	0.6489135125518322	0.7399289615312667	0.5557236868455381	0	1.0	0.0
5051	4.258431865522375e-05	6.640892697072672e-07	6.596972647816543e-07	0.9997829452260265	None	0.25	1	0.4	4	0.7692307692307693	10	0.23809523809523808	0.7692307692307693	14	10	0	0	0	0.7777777777777778	7	9	1.0	15	0.0	1.0	0.09442156532191423	0.6736391209066912	0.07491798381988737	0.6546313742877918	0.018323509279546797	0.5060294793106498	0.6099677826952322	0.6136679163981127	0	1.0	0.0
2806	0.0023749476867902697	0.00010601144075530756	-4.620690809084919e-05	0.9984393007292048	None	0.5	1	0.6666666666666666	4	0.5	3	0.4	0.5	7	3	0	0	0	0.8	5	4	0.5333333333333333	8	0.0	1.0	0.12675740441924505	0.5558292528523584	0.09999999985796854	0.5000000024872366	0.2348122546485444	0.5448064193263993	0.6446206104410728	0.5336125498955707	0	0.8571428571428571	0.0
3665	0.010178867267617984	0.00021544315652099728	0.00011978321071551252	0.9606107419855611	None	0.25	1	0.4	4	0.6666666666666666	8	0.35	0.6666666666666666	12	8	1	2	0	0.625	5	8	0.9333333333333333	14	1.0	0.4444444444444444	-0.2757955686191105	0.9999999367657189	0.06018823670897337	0.5611702968321601	-0.013379733004443436	0.6712065715765047	0.8272078723140381	0.9971149576537839	0.9583333333333333	0.9166666666666666	0.0
241	None	None	None	None	None	0	0	0.5	2	0.75	3	0.6	0.75	4	3	1	3	0	0.4	5	2	0.4	6	0.6	0	0.09990206160813649	0.5000381438988298	-0.09884742283900341	0.5027033798429106	-0.05162743039478919	0.6374609499557224	0.7035704102897923	0.5477975176300439	1.0	1.0	0.0
503	None	None	None	None	None	0.25	1	0.36363636363636365	4	0.7857142857142857	11	0.2222222222222222	0.7857142857142857	15	11	0	0	0	0.8888888888888888	8	9	1.0666666666666667	16	0.0	1.0	5.064236705132085e-05	0.5003523060565884	0.08962109119417566	0.5381995176573342	-0.09999975238584315	0.5000024033699899	0.6844961695167161	0.5128734241540505	0	0.9333333333333333	0.0
6577	0.0009723346655786927	0.0007192685381084439	0.0007111481084140362	0.9995205999184884	None	0.3333333333333333	1	0.4444444444444444	4	0.7272727272727273	8	0.28888888888888886	0.7272727272727273	12	8	0	0	0	0.5555555555555556	5	9	0.8666666666666667	13	0.0	1.0	0.029412290670390008	0.5	0.028307801245404433	0.5724477875058228	0.22376046888938342	0.582820190143071	0.7211786935536818	0.5519952241260907	0	1.0	0.0
7056	0.00040422810780887616	1.418825550395855e-06	-1.2926783647085547e-06	0.9999974144546989	None	0.25	1	0.4	4	0.7692307692307693	10	0.23809523809523808	0.7692307692307693	14	10	0	0	0	0.7777777777777778	9	7	1.0	15	0.0	1.0	-0.053322210656823354	0.6788528708294899	3.4370146219811215e-06	0.5000004779967797	0.09999999933552708	0.5000000057405338	0.6537734056367313	0.5620540035078304	0	0.9285714285714286	0.0
4692	0.0017342684430791118	0.0007526530833772946	0.0007237397957086097	0.9978855138594852	None	0	0	0.3333333333333333	3	0.8181818181818182	9	0.28888888888888886	0.8181818181818182	12	9	0	1	0	0.5555555555555556	9	5	0.8666666666666667	13	1.0	1.0	0.052775388886194485	0.5781090694545639	0.11405797367652955	0.5342970477627871	0.09999999999966735	0.5000000001994911	0.5523331914288026	0.5376303505488284	1.0	1.0	0.0
3776	0.003806812474006295	0.0005001430857286606	0.00034399179116020433	0.9814593381682163	None	0	0	0.42857142857142855	3	0.75	6	0.3333333333333333	0.75	9	6	0	1	0	0.8333333333333334	6	5	0.6666666666666666	10	1.0	0.4	2.1426724566527087e-12	0.5000000552912195	0.0999997608321462	0.5000129241629331	0.11258273429137092	0.5	0.623325661996486	0.5000043264847184	0.6666666666666666	0.1111111111111111	0.0
3048	0.007049454138447296	0.0007298047264593495	-0.0007280843788895518	0.9950220782290773	None	0.25	1	0.4	4	0.75	9	0.25925925925925924	0.75	13	9	0	0	0	0.6666666666666666	9	6	0.9333333333333333	14	0.0	1.0	0.09152700936684195	0.5492820355714572	0.016415110100609524	0.544205809230265	-0.09993042307022704	0.5003531194742438	0.6870741033767911	0.5313312992219568	0	0	0.0
2997	0.003150317933819493	0.0027001634528694457	-0.0014374759919888772	0.9976544669253551	None	0.3333333333333333	1	0.4444444444444444	4	0.7272727272727273	8	0.28888888888888886	0.7272727272727273	12	8	0	0	0	0.5555555555555556	9	5	0.8666666666666667	13	0.0	1.0	0.09999783243011971	0.5000044908878506	-0.0869332392159583	0.574679381557843	0.16027081295526996	0.5	0.7412498037283791	0.5250612290854612	0	1.0	0.0
4177	0.006490126641669349	0.0005349970984907694	-0.000496920197948695	0.9799667283979262	None	0.3333333333333333	1	0.5	4	0.7	7	0.2857142857142857	0.7	11	7	0	0	0	0.8571428571428571	7	6	0.8	12	0.0	0.6666666666666666	0.0032825460418458726	0.5042116465650419	0.04237472479070304	0.5511607554660407	0.05845392719460363	0.5838909079039468	0.5698246742963887	0.5466122097323993	0	1.0	0.0
3033	0.0016380950303457225	0.00014625181248547703	0.0001461168007386304	0.9980569118179664	None	0	0	0.3333333333333333	2	0.8333333333333334	5	1.0	0.8333333333333334	7	5	0	2	0	0.125	1	8	0.5333333333333333	8	1.0	0.8571428571428571	0.04121964583731235	0.6868919747240007	0.09356330421445261	0.5757075894185869	-0.09976606698884356	0.6758494459179093	0.669411233327196	0.6476037321665228	1.0	1.0	0.0
1165	None	None	None	None	None	0	0	0.0625	2	0.9555555555555556	43	0.746031746031746	0	0	0	46	9	0	0.7777777777777778	9	7	3.1333333333333333	47	0.09375	0.8095238095238095	0	0	0	0	0	0	0	0	0	0	0
737	None	None	None	None	None	0.14285714285714285	1	0.5625	9	0.3333333333333333	7	0.4791666666666667	0.19047619047619047	13	4	9	0	0	0.75	6	8	1.5333333333333334	23	0.0	0.35294117647058826	0.11146781167855471	0.5968565283700158	0.09044702385609898	0.9546361010010874	0.15180947772673553	0.5631211910183973	0.6025853373047911	0.7739840392411415	0	0.8461538461538461	0.0
7517	0.008845221965862031	0.0024706901562220806	-7.787904644841622e-05	0.992980909668175	None	0.25	1	0.4	4	0.75	9	0.25925925925925924	0.75	13	9	0	0	0	0.6666666666666666	6	9	0.9333333333333333	14	0.0	1.0	-0.09390037735448468	0.5881480509624232	-0.09137036372582336	0.6633477660077159	-0.09999999498709557	0.5000000844434507	0.5262552450064152	0.5853692985868139	0	0.8461538461538461	0.0
7324	0.005775164197713813	0.002323100210057966	0.002322328447712266	0.9950686711303113	None	0.25	1	0.4	4	0.7692307692307693	10	0.23809523809523808	0.7692307692307693	14	10	0	0	0	0.7777777777777778	7	9	1.0	15	0.0	1.0	0.09993786975187531	0.5507771318976874	-0.08544819284924549	0.6398198104081542	0.1826696608420885	0.5949721642629582	0.7587016554012889	0.5957170256387512	0	1.0	0.0
7434	0.0009754466356399387	0.0002506089680991761	0.00018157219639891185	0.999525417971104	None	0.25	1	0.36363636363636365	4	0.7857142857142857	11	0.2222222222222222	0.7857142857142857	15	11	0	0	0	0.8888888888888888	8	9	1.0666666666666667	16	0.0	1.0	7.902762784127648e-27	0.5	0.00018862741104412628	0.5011949409649769	0.0999999904395147	0.5000001998741304	0.6156110743404967	0.5003983809537311	0	0.8	0.0
1427	None	None	None	None	None	0	0	0.08	2	0.9714285714285714	34	0.8222222222222222	0.05714285714285714	2	2	34	25	0	0.5555555555555556	9	5	2.466666666666667	37	0.3472222222222222	1.0	0.47989215914370476	0.5401715249187119	-0.05420198382463738	0.5390473410056366	-0.028498759164175443	0.5981593988418091	0.9220349690039594	0.5593310671205243	0.0	0	0.0
3927	None	None	None	None	None	0.2857142857142857	2	0.375	6	0.6363636363636364	14	0.5	0.45454545454545453	15	10	8	8	0	0.75	8	6	1.6	24	0.5333333333333333	0.5714285714285714	0.1717061275938288	0.6075266659502072	3.845518634846482e-05	0.501936914250044	0.10897624021284491	0.6440419428755639	0.6702162763093633	0.5856170111779421	1.0	1.0	0.0
4000	0.0028795541419650156	0.00017363652343433083	0.00016227009497101809	0.9972646958438132	None	0	0	0.4	2	0.8	4	1.0	0.8	6	4	0	2	0	0.14285714285714285	1	7	0.4666666666666667	7	1.0	1.0	0.09029312434162635	0.5874114730240327	0.0999199668531008	0.5010699705899933	0.2429615333396046	0.5000000000000001	0.6679608986045819	0.5297609991441953	1.0	1.0	0.0
3207	0.0013333441980100645	0.000770729537731263	-0.000767560145699113	0.9982078339777161	None	0	0	0.375	3	0.7777777777777778	7	0.3142857142857143	0.7777777777777778	10	7	0	1	0	0.7142857142857143	5	7	0.7333333333333333	11	1.0	0.6666666666666666	0.09921753805877373	0.5381789257019	0.044926157891390726	0.527220972855136	0.048822116616250064	0.5	0.5582373501132452	0.5218198999145484	1.0	1.0	0.0
4090	0.013107938801890966	0.002277906733609772	-0.0022617054924798695	0.9840786192377782	None	0	0	0.375	3	0.7777777777777778	7	0.3142857142857143	0.7777777777777778	10	7	0	1	0	0.7142857142857143	7	5	0.7333333333333333	11	1.0	0.6666666666666666	0.24018580579867344	0.6262133558215646	0.09991429693329149	0.5036181590256437	-3.5027742520283347	0.5000000000000018	0.9999999700439186	0.54409174491085	0.0	0	0.0
4024	0.001101979583627236	0.0001677034268667884	-0.00016769671509093991	0.9981780186471618	None	0.25	1	0.4	4	0.75	9	0.25	0.75	13	9	0	0	0	0.875	7	8	0.9333333333333333	14	0.0	0.8571428571428571	-0.05996501677104177	0.6107472369602366	-0.09995675520577349	0.5002871057151812	0.0655668331724758	0.6147136492545716	0.6801646463917534	0.5759714911591202	0	1.0	0.0
2485	None	None	None	None	None	0	0	0.6666666666666666	2	0.5	1	0.6666666666666666	0.5	3	1	0	1	0	0.6666666666666666	2	3	0.26666666666666666	4	0.5	0	-0.09999832353282112	0.5000021279280854	0.09905646841886938	0.5012518737376257	-0.09999869887769301	0.500004377660964	0.7187670881437023	0.5004194605491228	1.0	1.0	0.0
859	None	None	None	None	None	0	0	0.20833333333333334	10	0.7536231884057971	52	0.8765432098765432	0.6521739130434783	55	45	15	1	0	1.0	9	9	4.733333333333333	71	0.041666666666666664	0.875	0.04667706018448412	0.5412199340551751	0.02591036856172004	0.6684374181929584	1.6820677900709508e-07	0.5001028342325652	0.5884301238585096	0.5717343493033207	0.5818181818181818	0.2727272727272727	0.0
6299	0.005259691470932837	0.0036362608212981897	0.0036306360922079717	0.9939251475200604	None	0.25	1	0.4	4	0.7692307692307693	10	0.23809523809523808	0.7692307692307693	14	10	0	0	0	0.7777777777777778	9	7	1.0	15	0.0	1.0	0.09273263931045936	0.563981416827582	-0.09965906710810321	0.5216953444785011	0.09948363574234405	0.5184673519256515	0.7149617505614314	0.5347833386862819	0	1.0	0.0
2317	None	None	None	None	None	0	0	0.25	2	0.7777777777777778	7	0.6111111111111112	0	1	0	9	17	0	0.2222222222222222	9	2	0.7333333333333333	11	0.8095238095238095	0.8888888888888888	0	0	0	0	0	0	0	0	0	0	0
1174	None	None	None	None	None	0.5	1	0.7142857142857143	5	0.375	3	0.47619047619047616	0.125	4	1	5	0	0	0.42857142857142855	3	7	0.6666666666666666	10	0.0	0.6666666666666666	0.10882695191812342	0.5674011448713837	0.045823890445957374	0.5803640405783995	6.397914799175611e-09	0.5000000225006407	0.60976865184226	0.5494646548767607	0	1.0	0.0
3806	0.00011357482216267371	1.4985686182100064e-05	-2.244480427746808e-06	0.9996858595843865	None	0.25	1	0.4	4	0.7692307692307693	10	0.23809523809523808	0.7692307692307693	14	10	0	0	0	0.7777777777777778	7	9	1.0	15	0.0	1.0	0.09999989465494	0.5000195650586509	7.518406239326878e-06	0.5553346524726455	0.020274767639194523	0.5070729852899819	0.6062531233126677	0.5208729476567439	0	0.9285714285714286	0.0
3273	0.0007640944446420682	0.00037538672854024025	-0.0003737399842936024	0.9990997878128108	None	0.25	1	0.4	4	0.7692307692307693	10	0.23809523809523808	0.7692307692307693	14	10	0	0	0	0.7777777777777778	7	9	1.0	15	0.0	1.0	-0.049479540550996993	0.5311214359712246	0.16018333527414744	0.9994696788620373	-0.06568398508360215	0.5740005790653574	0.8785916898773617	0.9343049241802881	0	0.9285714285714286	0.0
7519	0.003672847054725833	0.0026566861759304804	0.002656684517349415	0.9941779007376819	None	0.25	1	0.4	4	0.75	9	0.25925925925925924	0.75	13	9	0	0	0	0.6666666666666666	6	9	0.9333333333333333	14	0.0	1.0	-0.1952848452610756	0.9811003325795676	0.018237164837180228	0.5286362618085685	0.034993027210922165	0.5357375359644344	0.7479977108512976	0.8025747693505154	0	0	0.0
6163	0.001153916182023275	0.000128193177242875	8.659352990707422e-05	0.9983810833077639	None	0.25	1	0.4	4	0.7692307692307693	10	0.23809523809523808	0.7692307692307693	14	10	0	0	0	0.7777777777777778	9	7	1.0	15	0.0	1.0	0.07516012564422347	0.5371383073833809	0.21803765409698742	0.9999999999420257	0.018065865757438567	0.6551079063477296	0.9493206905211141	0.9997027003391313	0	0	0.0
6513	0.002976937737413548	0.0021476576732355943	-0.00209829946993853	0.9979490961074221	None	0.25	1	0.4	4	0.7692307692307693	10	0.23809523809523808	0.7692307692307693	14	10	0	0	0	0.7777777777777778	7	9	1.0	15	0.0	1.0	0.09902804201673544	0.505343561044282	-0.018000098097934087	0.5875998392833087	0.16912289775856876	0.6829702578694316	0.6875301744640372	0.5941048479290767	0	0	0.0
3854	2.9402726573171758e-08	2.8221525290375905e-08	1.0566249548309986e-09	0.9999964218339346	None	0.25	1	0.4	4	0.75	9	0.25925925925925924	0.75	13	9	0	0	0	0.6666666666666666	6	9	0.9333333333333333	14	0.0	1.0	0.09996602330200041	0.5000715542615245	-0.05082019010095081	0.5122466879118242	0	0.5	0.6516696117264468	0.5041068050062822	0	1.0	0.0
3535	0.0075958798613950385	0.0034685140210110625	-0.0009855169950351997	0.9924235783817824	None	0.25	1	0.4	4	0.7692307692307693	10	0.23809523809523808	0.7692307692307693	14	10	0	0	0	0.7777777777777778	7	9	1.0	15	0.0	1.0	0.0985083813218812	0.5393401689193833	-0.0950893469815175	0.5625898908801424	-0.09999948483712598	0.5000008967650925	0.7160537890916535	0.5340613217796903	0	1.0	0.0
2613	1.8442714940579842e-05	2.657134561739673e-06	2.427494404928588e-08	0.9958108810758135	None	0	0	0.25	2	0.8888888888888888	8	0.3055555555555556	0	0	0	10	15	0	1.0	6	6	0.7333333333333333	11	0.625	0	0	0	0	0	0	0	0	0	0	0	0
3042	0.003436195612790459	0.0011628341069488935	-0.0007744442894776697	0.9950641630118953	None	0.2	1	0.3333333333333333	4	0.8	12	0.20987654320987653	0.8	16	12	0	0	0	1.0	9	9	1.1333333333333333	17	0.0	1.0	-0.0399075410880794	0.5140709905043127	4.0380279151265993e-07	0.5006000556194381	0.16118921432388908	0.9086897716701388	0.7030904444284259	0.6868599752324435	0	1.0	0.0
5171	0.0015562938769775785	0.0005011463331363829	-6.076742730023081e-05	0.9977876267166855	None	0.25	1	0.4	4	0.7692307692307693	10	0.23809523809523808	0.7692307692307693	14	10	0	0	0	0.7777777777777778	9	7	1.0	15	0.0	1.0	0.09997910619909531	0.5000901102503985	0.09991872299724161	0.5010943967728619	0.09999999721798461	0.5000001123076461	0.5001472031615971	0.5003948736110964	0	0.9285714285714286	0.0
6254	0.007019497014696304	0.0018689151762746154	-0.0018648291696917358	0.9933436376115554	None	0.25	1	0.4	4	0.7692307692307693	10	0.23809523809523808	0.7692307692307693	14	10	0	0	0	0.7777777777777778	9	7	1.0	15	0.0	1.0	0.09764193657515366	0.5107686314803512	0.004906357042352646	0.5060280687431942	0.4589953083479454	0.9999999091975207	0.8773192673648248	0.9956241015912272	0	0	0.0
7206	0.004275376470605836	0.003077027009228554	-0.003026847878713538	0.9939981088724736	None	0.25	1	0.4	4	0.7692307692307693	10	0.23809523809523808	0.7692307692307693	14	10	0	0	0	0.7777777777777778	7	9	1.0	15	0.0	1.0	0.09843275927290965	0.5047783563931739	-0.2409518440784204	1.0	0.39500663521356955	0.6728082843778342	0.934984748785843	0.9999999999999993	0	0	0.0
4877	0.0002633004940584238	0.0002685101142027817	2.1371857701427564e-07	0.9990812847631543	None	0	0	0.5	3	0.6666666666666666	4	0.4444444444444444	0.6666666666666666	7	4	0	0	0	0.5	6	3	0.5333333333333333	8	0.0	0.4	-0.0992109450127211	0.5028032581637047	-0.09537115694498541	0.5845332139980441	0.024953865053568947	0.5	0.6397628872487645	0.5293515544588094	0	1.0	0.0
6723	0.0018049936160017335	0.0011082467088979924	-0.0011082465966550888	0.9975353251545036	None	0.25	1	0.4	4	0.75	9	0.25925925925925924	0.75	13	9	0	0	0	0.6666666666666666	6	9	0.9333333333333333	14	0.0	1.0	0.09924686028778879	0.5282778982826871	0.07408679219934608	0.5673228692983252	0.036635689986109166	0.5468204618753809	0.5677735505724636	0.5475228961404354	0	0.9230769230769231	0.0
4287	0.010320778938972193	0.007368451308672829	0.007359353154332913	0.9929537033507697	None	0.25	1	0.4	4	0.7692307692307693	10	0.23809523809523808	0.7692307692307693	14	10	0	0	0	0.7777777777777778	7	9	1.0	15	0.0	1.0	0.08861526153592665	0.5795012174994072	-0.05429111616109006	0.6351422623024313	0.09999541853457508	0.5001567511631647	0.6680585730381846	0.5724607862314767	0	0	0.0
3412	0.0026149245824810124	0.0005581054744339325	-0.0004892766866633294	0.9986857343910835	None	0.25	1	0.4	4	0.7692307692307693	10	0.23809523809523808	0.7692307692307693	14	10	0	0	0	0.7777777777777778	9	7	1.0	15	0.0	1.0	0.08510052129117648	0.5623037354025476	0.09940855387371654	0.5782100176103989	0.049581948570974387	0.5	0.553077266057504	0.5470228424637604	0	1.0	0.0
1114	None	None	None	None	None	0	0	0.2222222222222222	4	0.7916666666666666	19	0.7222222222222222	0	0	0	25	4	0	1.0	6	6	1.7333333333333334	26	0.07407407407407407	0.5	0	0	0	0	0	0	0	0	0	0	0
35	None	None	None	None	None	0	0	0.25	1	1.0	3	1.0	1.0	4	3	0	3	0	0.2	1	5	0.3333333333333333	5	1.0	0	0.07671689008141161	0.5715041328389939	0.09861652210303566	0.5043495931271452	-0.03774694962891358	0.5746367187505864	0.6467428585434055	0.5503441504344683	1.0	1.0	0.0
3941	0.006424383183157703	0.0002979842010474019	8.983777797739298e-05	0.9928615418123292	None	0	0	0.3333333333333333	3	0.8181818181818182	9	0.28888888888888886	0.8181818181818182	12	9	0	1	0	0.5555555555555556	9	5	0.8666666666666667	13	1.0	1.0	0.09984496054377981	0.5055493447694341	-0.09919278481505743	0.6124972850715595	0.13873927234963684	0.5700153685405412	0.7392918313769111	0.5631553625412874	0.3333333333333333	0.6666666666666666	0.0
1570	None	None	None	None	None	0	0	0.16666666666666666	3	0.84	21	0.9	0	2	0	24	8	0	0.8333333333333334	6	5	1.8	27	0.16	0.18181818181818182	0	0	0	0	0	0	0	0	0	0	0
3174	0.0007728731323482161	0.0003033328012636805	0.00030330615249834407	0.997883439827627	None	0	0	0.5	3	0.6666666666666666	4	0.4444444444444444	0.6666666666666666	7	4	0	0	0	0.5	3	6	0.5333333333333333	8	0.0	0.8	0.07902073541794272	0.9852361461905649	0.09999422431770867	0.5000063387289301	0.05949235870750269	0.5259585804430813	0.5508969116704647	0.8076611896789012	0	1.0	0.0
1899	None	None	None	None	None	0	0	0.09090909090909091	2	0.9333333333333333	28	0.8888888888888888	0	0	0	31	11	0	1.0	6	6	2.1333333333333333	32	0.16666666666666666	0.38461538461538464	0	0	0	0	0	0	0	0	0	0	0
5258	0.002246040170231728	0.0001924906091272087	-1.594394732869728e-06	0.9948161989671723	None	0.25	1	0.4	4	0.7692307692307693	10	0.23809523809523808	0.7692307692307693	14	10	0	0	0	0.7777777777777778	9	7	1.0	15	0.0	1.0	0.0007957569135808322	0.5015688560283376	-0.05177269798086691	0.6547330046408244	-0.0740098248089435	0.6589442996300072	0.6048184352196334	0.6070493484361712	0	1.0	0.0
2961	None	None	None	None	None	0.2	2	0.4090909090909091	9	0.5483870967741935	17	0.7333333333333333	0.3548387096774194	19	11	13	3	0	0.5555555555555556	5	9	2.2	33	0.13636363636363635	0.8571428571428571	0.019964433924262573	0.5461765089851959	0.09999998777058813	0.5000221033146642	-0.025312706499112315	0.6692191023829226	0.6252783644896927	0.57362562608826	1.0	1.0	0.0
3750	0.007766305842540608	0.00035687895810979694	-7.807639844672078e-05	0.9877862548187554	None	0.25	1	0.4	4	0.75	9	0.25	0.75	13	9	0	0	0	0.875	7	8	0.9333333333333333	14	0.0	0.8571428571428571	-0.14389510616491735	0.5680246303097685	-0.11269099060504048	0.5562067470147646	0.2144338928965402	0.9999999999065787	0.8261499489479476	0.999616003687751	0	1.0	0.0
2411	None	None	None	None	None	0.3333333333333333	1	0.5	4	0.6666666666666666	6	0.3055555555555556	0.6666666666666666	10	6	0	0	0	1.0	6	6	0.7333333333333333	11	0.0	0.4	0.0025107041369126803	0.6171506976830738	0.0997939287779503	0.5270913844217062	2.1058407385190877e-10	0.5000001148340112	0.6142352602629385	0.5486740326960248	0	1.0	0.0
3512	0.0021689767341952332	0.0008921592404935501	0.0006026093482695468	0.9977298386296327	None	0.25	1	0.36363636363636365	4	0.7857142857142857	11	0.2222222222222222	0.7857142857142857	14	11	1	1	0	0.8888888888888888	8	9	1.0666666666666667	16	0.3333333333333333	1.0	0.0599694612757747	0.6568458027694706	0.053948786881818755	0.6629202877472384	0.09973688635658406	0.6054946270991636	0.6019181881798306	0.642141848864849	1.0	1.0	0.0
5567	0.0019042098168228151	0.0005327416953461164	-0.0005035299001252988	0.9981846102516503	None	0.25	1	0.4	4	0.7692307692307693	10	0.23809523809523808	0.7692307692307693	14	10	0	0	0	0.7777777777777778	7	9	1.0	15	0.0	1.0	0.05863677144852435	0.5730700117480952	-0.0999933166543554	0.5000222811058074	0.07023787188487458	0.8782524970568624	0.6849419154447977	0.6806630585186678	0	0.9285714285714286	0.0
3973	0.00459288860513218	0.0012217085505349312	0.0011735510043564196	0.9957518149714096	None	0.25	1	0.4	4	0.7692307692307693	10	0.23809523809523808	0.7692307692307693	14	10	0	0	0	0.7777777777777778	7	9	1.0	15	0.0	1.0	0.08156471980919835	0.5	-0.05639137746222909	0.6666379016074285	-0.09010334802473723	0.5103107901903176	0.6898439761340825	0.560885253032298	0	1.0	0.0
1017	None	None	None	None	None	0.5	1	0.6666666666666666	4	0.5714285714285714	4	0.42857142857142855	0.5714285714285714	8	4	0	0	0	0.42857142857142855	3	7	0.6	9	0.0	1.0	0.020102661054874633	0.5238903478989871	0.06791508766730572	0.5529048682559741	-0.07588507027460001	0.6187804174446956	0.6424090461864994	0.5656540254575408	0	1.0	0.0
2356	None	None	None	None	None	0	0	0.3333333333333333	2	0.8571428571428571	6	1.0	0	0	0	8	18	0	0.1111111111111111	9	1	0.6	9	0.9	1.0	0	0	0	0	0	0	0	0	0	0	0
6071	2.94390711595018e-08	2.8345297646247382e-08	1.0599945168687382e-09	0.9999964540735883	None	0.25	1	0.4	4	0.75	9	0.25925925925925924	0.75	13	9	0	0	0	0.6666666666666666	6	9	0.9333333333333333	14	0.0	1.0	0.03221871906955725	0.5631904995104609	0.00028433543770400887	0.5238731940003478	0	0.5	0.5378972628149125	0.5291075679794353	0	0	0.0
3935	0.013619817163059267	0.0002778289050939324	0.00014817238207349553	0.9814025073670001	None	0.3333333333333333	1	0.4444444444444444	4	0.7272727272727273	8	0.2708333333333333	0.7272727272727273	12	8	0	0	0	0.75	6	8	0.8666666666666667	13	0.0	0.8571428571428571	0.39795343568745756	0.5062486782247172	-0.05736287294426325	0.5204282691560743	0.15713109316428947	0.5977948142866625	0.8669081923778381	0.5418220388734598	0	0.8333333333333334	0.0
2651	None	None	None	None	None	0.07142857142857142	1	0.36666666666666664	11	0.6046511627906976	26	0.7142857142857143	0.3488372093023256	26	15	18	0	0	0.7777777777777778	9	7	3.0	45	0.0	0.9473684210526315	0.01848879834747159	0.5111692327241765	-0.010230792371394407	0.6498525479967987	0.0946685126986148	0.5691755543361519	0.6123315074641068	0.5778258392198049	0	1.0	0.0
5823	0.00243407348475853	0.0015656508273364637	0.0015339165301822804	0.9971170890368303	None	0.25	1	0.4	4	0.7692307692307693	10	0.23809523809523808	0.7692307692307693	14	10	0	0	0	0.7777777777777778	7	9	1.0	15	0.0	1.0	0.09711352250538505	0.5103491989941454	0.06329268720594225	0.5184699303037227	-0.05502177750351598	0.6336481661935927	0.6580667561803555	0.5550439824291511	0	0	0.0
3326	0.0003907354414827276	6.221377839330052e-05	-6.181877753346175e-05	0.9989469276005166	None	0	0	0.42857142857142855	3	0.75	6	0.3333333333333333	0.75	9	6	0	1	0	0.8333333333333334	5	6	0.6666666666666666	10	1.0	0.4	-0.038320667484478044	0.5941873153427564	0.09999856327259123	0.5002475396933744	0.08662551908801251	0.5	0.6506876613073301	0.5318147166725232	0.0	0.1111111111111111	0.0
2649	0.00015779116773119006	8.959228276871991e-06	-1.1457121077977542e-07	0.9983556818249328	None	0.5	1	0.6666666666666666	4	0.5	3	0.4	0.5	7	3	0	0	0	0.8	5	4	0.5333333333333333	8	0.0	0.6666666666666666	-0.0950437337490136	0.5460765708489389	0.09999992645366196	0.5000008924747515	-0.05792038199842332	0.572345103813502	0.6996508968430143	0.5396051750154741	0	1.0	0.0
360	None	None	None	None	None	0.25	1	0.36363636363636365	4	0.7857142857142857	11	0.2222222222222222	0.7857142857142857	15	11	0	0	0	0.8888888888888888	8	9	1.0666666666666667	16	0.0	1.0	-0.20654488438597357	0.9999846204282831	0.05865977834553848	0.5645633427500826	0.0002771612571777775	0.5109460807421468	0.8459141216710411	0.9780182667052831	0	1.0	0.0
7128	2.93701745880084e-08	2.6911651024822778e-08	3.89690093974805e-10	0.9999963119427615	None	0.25	1	0.4	4	0.75	9	0.25925925925925924	0.75	13	9	0	0	0	0.6666666666666666	6	9	0.9333333333333333	14	0.0	1.0	3.6524366973064195e-11	0.5000000001439407	0.130888597741949	0.5522418119998905	7.902762784127648e-27	0.5000004805106798	0.6495392998278553	0.5174707689041189	0	0	0.0
3984	6.597860269637102e-07	2.9796534495464242e-08	2.979538998276195e-08	0.9999964116711909	None	0.25	1	0.4	4	0.75	9	0.25925925925925924	0.75	13	9	0	0	0	0.6666666666666666	9	6	0.9333333333333333	14	0.0	1.0	0.09361256876299603	0.5362470490361543	0.07657215032703994	0.5598928867583974	4.493158716735954e-06	0.5008899143253643	0.6034049513905542	0.5324153050739842	0	0	0.0
1958	None	None	None	None	None	0	0	1.0	1	0	0	1.0	0	1	0	0	3	0	0.5	2	1	0.13333333333333333	2	1.0	0	0	0	0	0	0	0	0	0	0	0	0
7329	0.001321638944941882	0.00046914569951572613	0.00038131368344276	0.9969126777791827	None	0.25	1	0.4	4	0.7692307692307693	10	0.23809523809523808	0.7692307692307693	14	10	0	0	0	0.7777777777777778	7	9	1.0	15	0.0	1.0	0.09714558469184417	0.5003715940910671	0.08309808224917847	0.618782257661183	-0.04419086518730434	0.6129215829475955	0.6541081762293529	0.5781441597842911	0	1.0	0.0
5124	0.0008092703307464468	1.716540306319196e-05	3.428723301463851e-06	0.9999966277965341	None	0.25	1	0.4	4	0.75	9	0.25925925925925924	0.75	13	9	0	0	0	0.6666666666666666	6	9	0.9333333333333333	14	0.0	1.0	0.06588963979365844	0.6266846631515987	0.0018287008097060673	0.5260130656584171	0.32480719231462285	0.6813418494164014	0.8233422596158895	0.6131811373913414	0	1.0	0.0
4579	0.004769264642347235	0.000931862713711014	-0.0008889752379846638	0.9968807308361641	None	0.25	1	0.4	4	0.75	9	0.25925925925925924	0.75	13	9	0	0	0	0.6666666666666666	6	9	0.9333333333333333	14	0.0	1.0	-0.0683080749991741	0.5055771729462253	0.024621117719298737	0.6664559488146755	0.16244943094836914	0.9959403504894458	0.7214142093751993	0.8881881924268058	0	1.0	0.0
966	None	None	None	None	None	0.5	1	0.6666666666666666	4	0.5714285714285714	4	0.375	0.5714285714285714	8	4	0	0	0	0.6666666666666666	6	4	0.6	9	0.0	0.6666666666666666	0.09992476897659797	0.500486700940176	-0.09888115256443482	0.526690330333722	4.3537096736877406e-05	0.5009306292248592	0.6921452412523404	0.5093765860704841	0	1.0	0.0
4206	0.0028095908680711027	0.0006821120279623579	0.00020939069530791148	0.9943629856657604	None	0.25	1	0.4	4	0.75	9	0.25925925925925924	0.75	13	9	0	0	0	0.6666666666666666	6	9	0.9333333333333333	14	0.0	1.0	0.09999999678372201	0.5000000171098721	-0.07022335395777482	0.520892291765005	0.00704118917656422	0.6748128934462013	0.6835947511281601	0.5673917873304182	0	1.0	0.0
4263	0.00147357455918802	0.0003042488784805756	-0.00030374700692116876	0.9979375021635	None	0.3333333333333333	1	0.5	4	0.7	7	0.2857142857142857	0.7	11	7	0	0	0	0.8571428571428571	6	7	0.8	12	0.0	0.6666666666666666	0.057431213661393185	0.5491867123748481	0.008882355656179066	0.6514152244632011	0.09471432894232888	0.8242892487542327	0.6501372824247127	0.6877120301577465	0	1.0	0.0
6072	0.005332092207717725	0.00023625691540871252	-0.00012452064104881747	0.9960647228046685	None	0.25	1	0.4	4	0.75	9	0.25925925925925924	0.75	13	9	0	0	0	0.6666666666666666	9	6	0.9333333333333333	14	0.0	1.0	2.3765980160027412e-09	0.5001055024257102	0.05625080092876348	0.5687670725138623	0.09999941340455658	0.5000301504375789	0.6037756356930329	0.5230973177816003	0	0	0.0
6679	0.0005268782310903107	1.3514525698189605e-06	-1.350168950198022e-06	0.9999962673184051	None	0.25	1	0.4	4	0.75	9	0.25925925925925924	0.75	13	9	0	0	0	0.6666666666666666	6	9	0.9333333333333333	14	0.0	1.0	0.09865095602334503	0.5	0.1825373875670569	0.5962269097407373	0.09999616252140116	0.5000340505214508	0.5968371910227601	0.5324463778691791	0	1.0	0.0
2832	0.00042182314416667273	5.117775759774125e-07	2.1283238860969616e-07	0.9999960125011	None	0.14285714285714285	1	0.3125	5	0.7619047619047619	16	0.36507936507936506	0.7619047619047619	21	16	1	1	0	0.7777777777777778	9	7	1.5333333333333334	23	1.0	1.0	0.0748485717952623	0.5844230898204487	1.747742484626787e-07	0.5000001404956786	0.09979409668047887	0.5014221874236382	0.6091999487969436	0.5288551367687083	1.0	1.0	0.0
5703	0.004566277637667333	0.0006565504130209381	-5.784124734923593e-05	0.9943214606746821	None	0.25	1	0.4	4	0.7692307692307693	10	0.23809523809523808	0.7692307692307693	14	10	0	0	0	0.7777777777777778	7	9	1.0	15	0.0	1.0	3.588598844642522e-23	0.5000000000653069	0.08802663864141677	0.6226737687763177	0.09999999999999701	0.5000000000000419	0.6126921246134174	0.5416460055952746	0	1.0	0.0
77	None	None	None	None	None	0	0	0.037037037037037035	2	0.9746835443037974	77	1.0	0.012658227848101266	2	1	78	0	0	1.0	9	9	5.4	81	0.0	1.0	0.00015624781367960675	0.5000845799275454	0.4507566090437411	0.5965248308724004	0.00013828952017201166	0.5001187690630986	0.8932324495746027	0.5326052744235806	0	1.0	0.0
7499	1.7664717716696127e-07	1.6652793838933693e-07	-8.988453515957732e-09	0.9999407541695488	None	0.25	1	0.4	4	0.75	9	0.25925925925925924	0.75	13	9	0	0	0	0.6666666666666666	6	9	0.9333333333333333	14	0.0	1.0	0.23229516939308295	0.5330036863041199	0.0016599430024004038	0.563231844954698	0.0012912208982365598	0.5232085392725921	0.7487615392027153	0.539864931278749	0	1.0	0.0
6218	0.007355209515903992	0.005595278205353189	-0.005594153438711143	0.9921007661502032	None	0.25	1	0.36363636363636365	4	0.7857142857142857	11	0.2222222222222222	0.7857142857142857	15	11	0	0	0	0.8888888888888888	8	9	1.0666666666666667	16	0.0	1.0	-0.09937414401086672	0.5987787268737205	0.029847245561662905	0.5656170735971711	0.29288611538496834	0.5806691785783193	0.8270059163004347	0.5817505298986991	0	1.0	0.0
3751	0.0015818087830690565	0.0009582818153368424	-0.0009543047945271563	0.9961444586163044	None	0.25	1	0.4	4	0.75	9	0.25925925925925924	0.75	13	9	0	0	0	0.6666666666666666	6	9	0.9333333333333333	14	0.0	1.0	0.16454257425222635	0.6869330618080371	0.03800342248653536	0.5595476470288616	0.03048106211022167	0.5593210725411185	0.6584539984811763	0.6037666441976721	0	0	0.0
4331	0.00037165623063157427	0.000341917918320448	-0.00034081381345100564	0.999494219382067	None	0.25	1	0.4	4	0.75	9	0.25	0.75	13	9	0	0	0	0.875	8	7	0.9333333333333333	14	0.0	0.8571428571428571	0.0518773527895364	0.5737412740867743	0.0709004676041542	0.5646490569691727	0.004444004014605778	0.5812120469345037	0.5800942380831023	0.573214466254457	0	1.0	0.0
1	None	None	None	None	None	0	0	0	0	0	0	1.0	0	0	0	0	4	0	1.0	1	1	0.06666666666666667	1	1.0	0	0	0	0	0	0	0	0	0	0	0	0
172	None	None	None	None	None	0	0	0.3611111111111111	13	0.5384615384615384	28	0.6666666666666666	0.2692307692307692	25	14	28	0	0	1.0	9	9	3.6	54	0.0	0.7346938775510204	0.12784397852343954	0.5886605760242638	2.903587287384596e-05	0.5004765729890359	0.08436808236675027	0.6426860374342394	0.6321760664603934	0.5782986170586754	0	0.96	0.0
1136	None	None	None	None	None	0.42857142857142855	3	0.5	8	0.5714285714285714	12	0.36507936507936506	0.5714285714285714	20	12	2	0	0	0.7777777777777778	7	9	1.5333333333333334	23	0.0	0.7142857142857143	0.04606560003538146	0.6567595262272352	-0.014993331004805249	0.6777810226879474	0.08048911884005132	0.5785693257439362	0.6423565063234261	0.6387156881349506	0	0.95	0.0
5000	0.008063212875287428	0.000820866601752235	0.0008109210203389448	0.983496289064974	None	0.3333333333333333	1	0.4444444444444444	4	0.7272727272727273	8	0.2653061224489796	0.7272727272727273	12	8	0	0	0	1.0	7	7	0.8666666666666667	13	0.0	0.6666666666666666	1.8277527910291363e-05	0.5000277359207772	-0.043241754253273555	0.6702488554111573	0.2198152295012174	0.5166769749095146	0.7612540018814538	0.5643211548259334	0	1.0	0.0
4367	0.0047854437821148	0.0005711178436043525	0.0005710998021876386	0.9920523996725275	None	0	0	0.4	2	0.8	4	1.0	0.8	6	4	0	1	0	0.14285714285714285	1	7	0.4666666666666667	7	0.5	1.0	0.1394006015843559	0.9949611629707844	0.14294589212644035	0.6488266528203246	0.10920404769892551	0.5	0.6388235846835277	0.8772315947192685	1.0	1.0	0.0
7146	0.0007837927104900823	6.641741392666146e-05	-1.2498648806751977e-06	0.9992156768481899	None	0.25	1	0.4	4	0.7692307692307693	10	0.23809523809523808	0.7692307692307693	14	10	0	0	0	0.7777777777777778	7	9	1.0	15	0.0	1.0	0.03760184573913401	0.6288464264861225	0.1649119726688271	0.6593617320290875	0.07794830289785278	0.6434018117588758	0.700769738767333	0.6439677608726773	0	0	0.0
3291	0.002004986251642552	0.00033557472035319186	0.0001013641229669162	0.9938825374176231	None	0	0	0.5	2	0.75	3	1.0	0.75	5	3	0	0	0	0.16666666666666666	1	6	0.4	6	0.0	0.4	-0.5080045571797285	0.9999982120675802	8.13106548894634e-11	0.5000130282874338	0.05320819387108309	0.5796559469775592	0.9321545375586752	0.9892135629337834	0	1.0	0.0
2099	None	None	None	None	None	0.3333333333333333	1	0.625	5	0.3333333333333333	3	0.7333333333333333	0.1111111111111111	5	1	5	0	0	0.6	3	5	0.7333333333333333	11	0.0	0.3333333333333333	0.06156785247925064	0.6787532755763858	5.065446002104991e-18	0.5000000000000001	0.17020334901152653	0.873565874802016	0.6876890026496992	0.7096401082033925	0	1.0	0.0
4894	0.006669918594800882	0.000406144588724584	-0.00037048039271883934	0.9899766925219867	None	0.25	1	0.4	4	0.75	9	0.25925925925925924	0.75	13	9	0	0	0	0.6666666666666666	9	6	0.9333333333333333	14	0.0	1.0	1.853491803249001e-08	0.5000007830744748	0.04379008689204767	0.5198864809542825	-0.017555797007315584	0.6834752591695717	0.598443944161335	0.5703126079977441	0	0.8461538461538461	0.0
2323	None	None	None	None	None	0.25	1	0.5	5	0.5384615384615384	7	0.35714285714285715	0	2	0	12	2	0	0.8571428571428571	7	6	1.0	15	0.07692307692307693	0.16666666666666666	0	0	0	0	0	0	0	0	0	0	0
1195	None	None	None	None	None	0.2	1	0.5384615384615384	7	0.4117647058823529	7	0.4523809523809524	0.23529411764705882	11	4	7	5	0	0.8571428571428571	7	6	1.2666666666666666	19	0.45454545454545453	0.4	0.054334917097615495	0.5659544217309282	-0.09342636334638663	0.6673230124633588	0.06976059394246986	0.6454439023706515	0.666807704157026	0.6271896930001936	1.0	1.0	0.0
3568	0.009920577775168138	0.0003684461805046152	-0.00036838266045596227	0.9898391686846377	None	0.25	1	0.4	4	0.7692307692307693	10	0.234375	0.7692307692307693	14	10	0	0	0	1.0	8	8	1.0	15	0.0	0.8571428571428571	-0.1686084383476603	0.9996921844287342	5.894361500536062e-05	0.5014168943795616	0.09999999927235226	0.5000021563736129	0.751873350595568	0.9368568446751521	0	1.0	0.0
2499	None	None	None	None	None	0	0	0.13636363636363635	3	0.8709677419354839	27	0.5238095238095238	0.2903225806451613	9	9	23	22	0	0.7777777777777778	9	7	2.2	33	0.44	0.8275862068965517	0.10044108989222815	0.5434327054301776	2.098389901539664e-06	0.5007894703600655	0.03856104556046029	0.5121487423726284	0.6019767676651345	0.5188187894871528	1.0	1.0	0.0
2470	None	None	None	None	None	0	0	1.0	2	0.0	0	0.75	0	2	0	0	1	0	1.0	2	2	0.2	3	0.5	0	0	0	0	0	0	0	0	0	0	0	0
4588	9.604193683496419e-05	3.6126200047163593e-07	1.9657935109716297e-07	0.9999920954195147	None	0.3333333333333333	1	0.5	4	0.7	7	0.2857142857142857	0.7	11	7	0	0	0	0.8571428571428571	6	7	0.8	12	0.0	0.6666666666666666	0.09186321126976403	0.5076620683779749	0.09999972298176227	0.5000007117744439	0.053936033676237984	0.5835690392638914	0.5492867925615906	0.5306362071948869	0	1.0	0.0
3856	0.002998774344156449	0.0010674776229152169	-0.001062808337997783	0.9976149348258703	None	0.25	1	0.4	4	0.75	9	0.25	0.75	13	9	0	0	0	0.875	8	7	0.9333333333333333	14	0.0	1.0	-0.08048482005073172	0.6802491048187541	-0.06389428808170093	0.6079762518486014	0.09999990076263124	0.5000006381580108	0.6924020010581793	0.5981856341587763	0	1.0	0.0
3635	0.006584232032913052	0.005205128542415202	0.005071656517447993	0.992920470421484	None	0.2	1	0.3333333333333333	4	0.7333333333333333	11	0.37777777777777777	0.7333333333333333	15	11	1	2	0	0.5555555555555556	5	9	1.1333333333333333	17	1.0	0.6666666666666666	0.07525823143370972	0.5507264724926648	0.15869747651849267	0.6041937526230304	0.10580063126800812	0.611674952876638	0.5992457923936482	0.5891158584737566	0.9666666666666667	1.0	0.0
3905	0.0015027097054070414	0.00024844965214493916	-0.000189969262413247	0.998739846305057	None	0.3333333333333333	1	0.4444444444444444	4	0.7272727272727273	8	0.28888888888888886	0.7272727272727273	12	8	0	0	0	0.5555555555555556	5	9	0.8666666666666667	13	0.0	1.0	1.31878758542584e-09	0.5000001462675415	-0.3053589316430923	0.9999998865637592	-0.08086709255084577	0.5988922152725028	0.8079369638770735	0.9957825250141275	0	1.0	0.0
59	None	None	None	None	None	0.25	1	0.4	4	0.7692307692307693	10	0.23809523809523808	0.7692307692307693	14	10	0	0	0	0.7777777777777778	7	9	1.0	15	0.0	1.0	0.05965714437232876	0.5584850182161746	0.054562892621002834	0.5256042633706983	0.1208102963928132	0.5347710071906564	0.5745193518258271	0.5396525101395399	0	0.9285714285714286	0.0
1841	None	None	None	None	None	0	0	0.5714285714285714	8	0.2777777777777778	5	0.40816326530612246	0.2777777777777778	13	5	6	0	0	1.0	7	7	1.3333333333333333	20	0.0	0.4	0.09999895118732886	0.500001571095675	0.04869280602633045	0.6883626679299016	0.04970318451935953	0.5526466046650109	0.5835193916690967	0.5828824088974487	0	1.0	0.0
2399	None	None	None	None	None	0	0	0.6666666666666666	4	0.42857142857142855	3	0.5625	0.2857142857142857	6	2	2	0	0	1.0	4	4	0.6	9	0.0	0.3333333333333333	-0.09096750865193244	0.5392201140422938	-0.002384738879417661	0.6707177715106492	0.09992829820377222	0.5005942377462776	0.7070200465482178	0.5720788442866329	0	0.8333333333333334	0.0
5847	0.0001654141240489014	1.2412022961269884e-06	9.745263796454616e-07	0.9999999181059531	None	0.2	1	0.3333333333333333	4	0.8	12	0.20987654320987653	0.8	16	12	0	0	0	1.0	9	9	1.1333333333333333	17	0.0	1.0	0.23894890559338527	0.658295464538774	-0.08784252660477862	0.5418627498805443	0.04536916135963788	0.7005071307061161	0.7956404621606569	0.6359329546062371	0	1.0	0.0
3306	0.005143524544291325	0.0006142316566329934	-0.0006097677247005111	0.9929704031061599	None	0	0	0.375	3	0.7777777777777778	7	0.3142857142857143	0.7777777777777778	10	7	0	0	0	0.7142857142857143	7	5	0.7333333333333333	11	0.0	0.6666666666666666	0.00048339961077327925	0.587302254944292	6.589840905034875e-08	0.5752075530810451	0.030324862235819726	0.6784524643699849	0.6064426062297331	0.6148016112076575	0	1.0	0.0
5517	0.010386079710145095	0.002614068112170792	0.0025094141502216708	0.9925693019047686	None	0.25	1	0.4	4	0.75	9	0.25925925925925924	0.75	13	9	0	0	0	0.6666666666666666	6	9	0.9333333333333333	14	0.0	1.0	0.09248804249335853	0.5093198897406205	0.09508815203442811	0.5412022189920381	0.09518588836764288	0.5084258503963892	0.5095171411486774	0.5196710014780977	0	0	0.0
3936	0.006213237889330666	0.005814616200599798	0.005492726053429141	0.9920701481171459	None	0.25	1	0.4	4	0.7692307692307693	10	0.23809523809523808	0.7692307692307693	14	10	0	0	0	0.7777777777777778	9	7	1.0	15	0.0	1.0	0.0999993010731152	0.5006201937436053	-0.05625185653024909	0.674661318827112	0.06001017345438564	0.620162986673818	0.6688473048304587	0.6004534828155883	0	0.7857142857142857	0.0
1641	None	None	None	None	None	0	0	0.5	2	0.75	3	1.0	0.75	5	3	0	2	0	0.16666666666666666	6	1	0.4	6	1.0	0.4	0.042845944067799104	0.5228915936695536	0.33119429362642167	0.5938152869876236	0.09648469531032763	0.5000454887793953	0.7776728239706433	0.5392170055487289	1.0	1.0	0.0
2954	0.008613607880251594	0.007488709134063785	0.005544438748484444	0.9971574564034523	None	0.3333333333333333	1	0.5	4	0.7	7	0.3333333333333333	0.7	10	7	1	0	0	0.4444444444444444	9	4	0.8	12	0.0	1.0	0.12500246872735607	0.528343251930312	-0.09587458085695395	0.5536129085889177	0.09112202499060809	0.5000000000000001	0.7253722347745345	0.5273704371982934	0	1.0	0.0
5746	0.003407202929088474	0.0023652910551482625	-0.001956153917441715	0.9992550454507286	None	0.25	1	0.4	4	0.75	9	0.25925925925925924	0.75	13	9	0	0	0	0.6666666666666666	6	9	0.9333333333333333	14	0.0	1.0	0.09999999331403457	0.5001223942222738	0.05757837579623667	0.5660168401292732	0.12409591862739373	0.6384699253520763	0.5512964518388288	0.5691242488058211	0	1.0	0.0
3627	0.0034866691693242378	0.001961878252956449	0.0019279908442709488	0.996010930730289	None	0.25	1	0.4	4	0.75	9	0.25925925925925924	0.75	13	9	0	0	0	0.6666666666666666	6	9	0.9333333333333333	14	0.0	1.0	0.09997888029886008	0.5000665327689997	-0.04353211250423915	0.5148231554038841	-0.09999999588059955	0.5000000574468223	0.6988429685590145	0.5049645337187333	0	1.0	0.0
6834	0.002041359311899757	0.0009463287406028425	-0.0008674318491590934	0.9967094455645428	None	0.25	1	0.4	4	0.7692307692307693	10	0.23809523809523808	0.7692307692307693	14	10	0	0	0	0.7777777777777778	9	7	1.0	15	0.0	1.0	2.1041014642373175e-12	0.5013729198609377	-0.17539352701422706	0.9999906329673632	0.013381098435671058	0.6345998195016218	0.9030739438046802	0.9827961071702411	0	1.0	0.0
6838	0.005132360093941785	0.0007377072446604398	-0.0006931165442979986	0.9958489557390829	None	0.25	1	0.4	4	0.7692307692307693	10	0.23809523809523808	0.7692307692307693	14	10	0	0	0	0.7777777777777778	7	9	1.0	15	0.0	1.0	0.07291715371202524	0.5461549794820717	-0.09999911752371779	0.5000039466525117	0.23993383160613208	0.5944360499965102	0.8006442520077028	0.54715092802138	0	1.0	0.0
4349	0.0001062555867010427	1.3761392759645462e-06	8.673977062050321e-09	0.9999971102961807	None	0.25	1	0.4	4	0.7692307692307693	10	0.23809523809523808	0.7692307692307693	14	10	0	0	0	0.7777777777777778	9	7	1.0	15	0.0	1.0	0.09989729968477418	0.5041024708274128	0.05461103484103911	0.6739985411517789	-0.09842352446998032	0.505136751859375	0.7054972323794004	0.5632660867492914	0	1.0	0.0
2913	None	None	None	None	None	0	0	0.3333333333333333	10	0.5813953488372093	25	0.5555555555555556	0.18604651162790697	16	8	28	9	0	1.0	9	9	3.0	45	0.17307692307692307	0.4864864864864865	0.23563780320848796	0.5876719479857878	0.0764949300419726	0.7025436795291027	0.06707269621340545	0.5634975366768056	0.7043670938824701	0.6200403697841993	0.0	0	0.0
1189	None	None	None	None	None	0.05555555555555555	1	0.3684210526315789	14	0.5370370370370371	29	0.691358024691358	0.2037037037037037	20	11	35	6	0	1.0	9	9	3.7333333333333334	56	0.09230769230769231	0.6938775510204082	0.039867133915179855	0.6651692564345414	0.013418621240406058	0.6609060290440159	0.09999976825178218	0.500008776869517	0.6374023501048091	0.6109392336167186	1.0	0.95	0.2116285045990806
3466	0.0003175828661976707	6.747004493703869e-06	6.368429021013543e-06	0.9999944862926562	None	0.3333333333333333	1	0.5	4	0.7	7	0.2857142857142857	0.7	11	7	0	0	0	0.8571428571428571	6	7	0.8	12	0.0	0.6666666666666666	0.002154390665129896	0.5656827742955908	0.06467231549189925	0.6838069895688967	0.16639045243836342	0.563414780276209	0.6930699208166388	0.6059225102479315	0	0.18181818181818182	0.0
6661	0.01145356341721548	0.009198918847771216	0.009169811871591556	0.9897761955061193	None	0.25	1	0.4	4	0.75	9	0.25925925925925924	0.75	13	9	0	0	0	0.6666666666666666	6	9	0.9333333333333333	14	0.0	1.0	-0.08895866318976994	0.5114625577601024	0.022391566518140168	0.5490011906987725	0.09999999999151832	0.5000000003164751	0.6884190530954136	0.5201968526749531	0	0	0.0
2984	0.0007109799304688037	0.0002097181082325131	-0.0002088131525931447	0.9991401460540621	None	0.25	1	0.36363636363636365	4	0.7857142857142857	11	0.2222222222222222	0.7857142857142857	15	11	0	0	0	0.8888888888888888	8	9	1.0666666666666667	16	0.0	1.0	0.09452872278027022	0.5118636555098675	0.07167404244059675	0.647097082410498	-0.025214395199688176	0.5827499110302756	0.6360105050727536	0.5815841157831796	0	0.06666666666666667	0.0
2695	4.2170886791981486e-05	4.660479135096276e-06	1.1747791297174165e-06	0.9999893017581211	None	0.5	1	0.6666666666666666	4	0.5714285714285714	4	0.375	0.5714285714285714	8	4	0	0	0	0.6666666666666666	4	6	0.6	9	0.0	0.8	-0.026872229189967834	0.5067202987822645	0.0065241365438922175	0.6577475994619564	0.026220151232082895	0.5558632445801837	0.588560123823121	0.5748128606399595	0	0.875	0.0
3021	0.0009533449202180107	0.0001242806588947671	-2.937345822348362e-06	0.9982716684155818	None	0	0	0.5	2	0.75	3	0.6	0.75	5	3	0	1	0	0.4	5	2	0.4	6	0.5	0	0.06101994797037319	0.5718593269013649	-0.11146129077008363	0.5205144738385733	0.09996982101504595	0.500067025387586	0.7225777737869443	0.5309448409616361	0.8	1.0	0.0
[truncated: 6,398 more rows]
