# Supplementary material for: Constrained by Design: Influence of Genetic Encodings on Evolved Traits of Robots
Source: Front Robot AI. 2021 Jun 15;8:672379. doi: 10.3389/frobt.2021.672379 (PMC8239187; doi:10.3389/frobt.2021.672379)
Supplement: Supplementary file 3 [file DataSheet2.ZIP › hyperplasticodingrep_plane_16_snapshots_ids.tsv]

generation	robot_id	fitness	novelty	novelty_pop	cons_fitness
145	7250	0.0029303450969629316	None	0.0	0.0029303450969629316
145	7111	-3.399383077159692e-08	None	0.02593728781098032	-3.399383077159692e-08
145	7307	0.0001593726523957004	None	0.0	0.0001593726523957004
145	7040	0.00495927657313386	None	0.0	0.00495927657313386
145	5907	0.010213835492568532	None	0.0	0.010213835492568532
145	7329	0.00038131368344276	None	0.0	0.00038131368344276
145	7156	0.003003328937337567	None	0.0	0.003003328937337567
145	6904	0.01215175157569563	None	0.0	0.01215175157569563
145	7069	0.0011783031806066142	None	0.0	0.0011783031806066142
145	7251	0.002545849665468143	None	0.06580906654090707	0.002545849665468143
145	6981	0.0007784491381546848	None	0.02593728781098032	0.0007784491381546848
145	5762	0.013656340599269984	None	0.0	0.013656340599269984
145	7235	0.0060749754594665115	None	0.06580906654090707	0.0060749754594665115
145	7275	0.009153079314463165	None	0.0	0.009153079314463165
145	6792	0.00466324028587024	None	0.0	0.00466324028587024
145	6886	0.004313634605213773	None	0.0	0.004313634605213773
145	7326	4.9443122658612794e-05	None	0.0	4.9443122658612794e-05
145	7263	3.670942866210542e-07	None	0.0	3.670942866210542e-07
145	6765	0.011246534738538124	None	0.0	0.011246534738538124
145	7027	0.003515478131322775	None	0.0	0.003515478131322775
145	6926	0.001551382151190558	None	0.0	0.001551382151190558
145	7281	0.0049955053883195995	None	0.0	0.0049955053883195995
145	7256	0.006916819056734757	None	0.0	0.006916819056734757
145	7279	6.709458231241577e-05	None	0.0	6.709458231241577e-05
145	7302	9.90807416836196e-10	None	0.0	9.90807416836196e-10
145	7222	0.0006186042979673734	None	0.0	0.0006186042979673734
145	7336	2.8968862406719506e-06	None	0.0	2.8968862406719506e-06
145	7168	0.0011107584680829091	None	0.0	0.0011107584680829091
145	7153	0.00148988694058604	None	0.0	0.00148988694058604
145	6661	0.009169811871591556	None	0.0	0.009169811871591556
145	7327	6.793263535227551e-07	None	0.1022139926655025	6.793263535227551e-07
145	7348	-2.6325671949885406e-06	None	0.02593728781098032	-2.6325671949885406e-06
145	7342	-2.6443478537015524e-07	None	0.0	-2.6443478537015524e-07
145	7323	1.1656302196756077e-09	None	0.0	1.1656302196756077e-09
145	7199	0.002445332462931667	None	0.0	0.002445332462931667
145	7293	0.00018635078648097014	None	0.0	0.00018635078648097014
145	7321	-1.3645237202848284e-05	None	0.02593728781098032	-1.3645237202848284e-05
145	7283	0.0015296958008204037	None	0.0	0.0015296958008204037
145	7309	1.896020838787197e-05	None	0.0	1.896020838787197e-05
145	6962	0.014046103371684045	None	0.0	0.014046103371684045
145	7072	0.00264077108596202	None	0.0	0.00264077108596202
145	7249	0.002145545714258395	None	0.0	0.002145545714258395
145	7335	9.208663065413239e-05	None	0.0	9.208663065413239e-05
145	7292	-1.682886509142569e-05	None	0.0	-1.682886509142569e-05
145	7290	1.0014682661186986e-09	None	0.0	1.0014682661186986e-09
145	7349	0.00023711389982815812	None	0.0	0.00023711389982815812
145	7313	0.0013200113021860761	None	0.0	0.0013200113021860761
145	7295	0.0020400009562047687	None	0.0	0.0020400009562047687
145	7350	0.013440976694969426	None	0.0	0.013440976694969426
145	6555	0.0027487140666390872	None	0.0	0.0027487140666390872
145	7244	0.009839668253325566	None	0.0	0.009839668253325566
145	7289	0.012672730231858192	None	0.0	0.012672730231858192
145	4413	0.011869258505948787	None	0.02593728781098032	0.011869258505948787
145	7324	0.002322328447712266	None	0.0	0.002322328447712266
145	6893	0.010117228623205212	None	0.0	0.010117228623205212
145	6991	0.008823686492043023	None	0.0	0.008823686492043023
145	7188	0.0015063127475728353	None	0.0	0.0015063127475728353
145	7344	-1.253334436566737e-10	None	0.0	-1.253334436566737e-10
145	6867	0.004096785792987003	None	0.0	0.004096785792987003
145	7322	0.00024342696666843487	None	0.0	0.00024342696666843487
145	6851	0.0048437448592705875	None	0.0	0.0048437448592705875
145	7276	0.00034858950013390495	None	0.0	0.00034858950013390495
145	7303	0.00014223638295298493	None	0.0	0.00014223638295298493
145	7120	0.004040657480016416	None	0.0	0.004040657480016416
145	7200	0.01379762903893042	None	0.0	0.01379762903893042
145	6978	0.011161303254492645	None	0.0	0.011161303254492645
145	7258	5.100737262826093e-05	None	0.0	5.100737262826093e-05
145	6934	0.015943582028519275	None	0.0	0.015943582028519275
145	7163	-9.365310790040088e-09	None	0.02593728781098032	-9.365310790040088e-09
145	5968	0.004931698854396983	None	0.0	0.004931698854396983
145	7346	0.002514922706579877	None	0.0	0.002514922706579877
145	6789	0.014163929051715382	None	0.0	0.014163929051715382
145	7248	0.009089420374946785	None	0.0	0.009089420374946785
145	7291	0.008842466493931608	None	0.0	0.008842466493931608
145	7093	0.006125762096965848	None	0.0	0.006125762096965848
145	7068	0.0008216562789314387	None	0.0	0.0008216562789314387
145	7226	1.3034828253569694e-09	None	0.0	1.3034828253569694e-09
145	7033	0.009862710152818399	None	0.0	0.009862710152818399
145	7059	0.0030340796960051427	None	0.0	0.0030340796960051427
145	7196	0.009492557811286198	None	0.0	0.009492557811286198
145	7224	0.010677125028442652	None	0.0	0.010677125028442652
145	7314	2.1232249382228572e-06	None	0.0	2.1232249382228572e-06
145	5972	0.013359957754030151	None	0.0	0.013359957754030151
145	7047	0.0015503807434961053	None	0.0	0.0015503807434961053
145	7315	1.2509807356688812e-09	None	0.0	1.2509807356688812e-09
145	6859	0.015089687602299222	None	0.0	0.015089687602299222
145	7191	0.00996179189352821	None	0.0	0.00996179189352821
145	7139	0.005002742555201427	None	0.0	0.005002742555201427
145	6543	0.011918940365298506	None	0.0	0.011918940365298506
145	7036	8.120222543880005e-06	None	0.0	8.120222543880005e-06
145	7301	0.0006314570553188599	None	0.0	0.0006314570553188599
145	7261	0.0019679218246005507	None	0.0	0.0019679218246005507
145	5106	0.010249488543713712	None	0.0	0.010249488543713712
145	5900	0.01586681053012399	None	0.0	0.01586681053012399
145	6639	0.01291658530019016	None	0.0	0.01291658530019016
145	7300	0.00471342115297076	None	0.0	0.00471342115297076
145	7260	0.0001521883970414328	None	0.0	0.0001521883970414328
145	7035	0.010591474902558972	None	0.0	0.010591474902558972
145	7287	0.012054578285901927	None	0.0	0.012054578285901927
145	7341	-1.633275263359825e-10	None	0.0	-1.633275263359825e-10
143	7250	0.0029303450969629316	None	0.0	0.0029303450969629316
143	7167	-1.269321221746329e-10	None	0.0	-1.269321221746329e-10
143	7111	-3.399383077159692e-08	None	0.013910917483170615	-3.399383077159692e-08
143	6671	0.0035106121428171875	None	0.0	0.0035106121428171875
143	7040	0.00495927657313386	None	0.0	0.00495927657313386
143	5907	0.010213835492568532	None	0.0	0.010213835492568532
143	7156	0.003003328937337567	None	0.0	0.003003328937337567
143	7193	0.0009008392362311766	None	0.0	0.0009008392362311766
143	7220	0.0007229101169398968	None	0.0	0.0007229101169398968
143	6904	0.01215175157569563	None	0.0	0.01215175157569563
143	7069	0.0011783031806066142	None	0.0	0.0011783031806066142
143	7132	0.00020075445854019446	None	0.0	0.00020075445854019446
143	6981	0.0007784491381546848	None	0.013910917483170615	0.0007784491381546848
143	5762	0.013656340599269984	None	0.0	0.013656340599269984
143	7235	0.0060749754594665115	None	0.05564366993268246	0.0060749754594665115
143	6792	0.00466324028587024	None	0.0	0.00466324028587024
143	6886	0.004313634605213773	None	0.0	0.004313634605213773
143	6765	0.011246534738538124	None	0.0	0.011246534738538124
143	7166	0.0021671818004600964	None	0.0	0.0021671818004600964
143	7027	0.003515478131322775	None	0.0	0.003515478131322775
143	6926	0.001551382151190558	None	0.0	0.001551382151190558
143	7174	0.0035142255696012014	None	0.0	0.0035142255696012014
143	7222	0.0006186042979673734	None	0.0	0.0006186042979673734
143	7210	-0.00010092255868794924	None	0.0	-0.00010092255868794924
143	7168	0.0011107584680829091	None	0.0	0.0011107584680829091
143	7160	7.477497435626869e-07	None	0.0	7.477497435626869e-07
143	7153	0.00148988694058604	None	0.0	0.00148988694058604
143	7219	0.00036983538759069917	None	0.0	0.00036983538759069917
143	6661	0.009169811871591556	None	0.0	0.009169811871591556
143	6901	0.001943145758254318	None	0.013910917483170615	0.001943145758254318
143	7199	0.002445332462931667	None	0.0	0.002445332462931667
143	7241	0.0011500471938717446	None	0.0	0.0011500471938717446
143	6917	0.008847362240954558	None	0.0	0.008847362240954558
143	6587	0.003349984849851756	None	0.0	0.003349984849851756
143	7109	1.0265279268228616e-09	None	0.0	1.0265279268228616e-09
143	7082	0.005494995402190878	None	0.0	0.005494995402190878
143	7178	0.008466289261178025	None	0.1022139926655025	0.008466289261178025
143	6962	0.014046103371684045	None	0.0	0.014046103371684045
143	7208	8.679505142568814e-08	None	0.0	8.679505142568814e-08
143	7072	0.00264077108596202	None	0.0	0.00264077108596202
143	7249	0.002145545714258395	None	0.0	0.002145545714258395
143	7212	1.3003824854915984e-09	None	0.0	1.3003824854915984e-09
143	6555	0.0027487140666390872	None	0.0	0.0027487140666390872
143	7205	6.563262795710561e-05	None	0.0	6.563262795710561e-05
143	7244	0.009839668253325566	None	0.0	0.009839668253325566
143	4413	0.011869258505948787	None	0.013910917483170615	0.011869258505948787
143	6893	0.010117228623205212	None	0.0	0.010117228623205212
143	7246	7.953313927969938e-07	None	0.0	7.953313927969938e-07
143	6991	0.008823686492043023	None	0.0	0.008823686492043023
143	7188	0.0015063127475728353	None	0.0	0.0015063127475728353
143	7228	0.000251834105881213	None	0.1022139926655025	0.000251834105881213
143	6867	0.004096785792987003	None	0.0	0.004096785792987003
143	6928	0.0007860267939841299	None	0.0	0.0007860267939841299
143	7245	-1.4112846355187019e-07	None	0.0	-1.4112846355187019e-07
143	6851	0.0048437448592705875	None	0.0	0.0048437448592705875
143	7079	0.007991519834493671	None	0.0	0.007991519834493671
143	7120	0.004040657480016416	None	0.0	0.004040657480016416
143	7200	0.01379762903893042	None	0.0	0.01379762903893042
143	6978	0.011161303254492645	None	0.0	0.011161303254492645
143	7229	-0.0002750535302047593	None	0.0	-0.0002750535302047593
143	6934	0.015943582028519275	None	0.0	0.015943582028519275
143	6612	0.0010839332095764198	None	0.0	0.0010839332095764198
143	7163	-9.365310790040088e-09	None	0.013910917483170615	-9.365310790040088e-09
143	5968	0.004931698854396983	None	0.0	0.004931698854396983
143	7201	-1.9272599760707888e-07	None	0.0	-1.9272599760707888e-07
143	6789	0.014163929051715382	None	0.0	0.014163929051715382
143	7248	0.009089420374946785	None	0.0	0.009089420374946785
143	7093	0.006125762096965848	None	0.0	0.006125762096965848
143	7068	0.0008216562789314387	None	0.0	0.0008216562789314387
143	7183	2.14546669058069e-07	None	0.0	2.14546669058069e-07
143	7226	1.3034828253569694e-09	None	0.0	1.3034828253569694e-09
143	7092	0.003995014359117552	None	0.013910917483170615	0.003995014359117552
143	7033	0.009862710152818399	None	0.0	0.009862710152818399
143	7102	0.0007630579630488362	None	0.013910917483170615	0.0007630579630488362
143	7059	0.0030340796960051427	None	0.0	0.0030340796960051427
143	7170	0.00013675693847394786	None	0.0	0.00013675693847394786
143	7196	0.009492557811286198	None	0.0	0.009492557811286198
143	7224	0.010677125028442652	None	0.0	0.010677125028442652
143	5972	0.013359957754030151	None	0.0	0.013359957754030151
143	7034	0.0015432403145205537	None	0.0	0.0015432403145205537
143	7171	0.0006539132354379381	None	0.0	0.0006539132354379381
143	7047	0.0015503807434961053	None	0.0	0.0015503807434961053
143	6859	0.015089687602299222	None	0.0	0.015089687602299222
143	7134	-5.247148298364463e-08	None	0.0	-5.247148298364463e-08
143	7221	0.012409298205867402	None	0.013910917483170615	0.012409298205867402
143	7191	0.00996179189352821	None	0.0	0.00996179189352821
143	7139	0.005002742555201427	None	0.0	0.005002742555201427
143	6543	0.011918940365298506	None	0.0	0.011918940365298506
143	6936	0.004327073701224589	None	0.013910917483170615	0.004327073701224589
143	7036	8.120222543880005e-06	None	0.0	8.120222543880005e-06
143	7239	-1.2447546246737755e-05	None	0.0	-1.2447546246737755e-05
143	5106	0.010249488543713712	None	0.0	0.010249488543713712
143	5900	0.01586681053012399	None	0.0	0.01586681053012399
143	7236	0.0013752411879384232	None	0.0	0.0013752411879384232
143	7186	2.0899696445281744e-08	None	0.0	2.0899696445281744e-08
143	6639	0.01291658530019016	None	0.0	0.01291658530019016
143	7159	0.002332982222527321	None	0.0	0.002332982222527321
143	7035	0.010591474902558972	None	0.0	0.010591474902558972
143	7189	-6.376299162356397e-09	None	0.0	-6.376299162356397e-09
143	7247	0.00027360779906873776	None	0.0	0.00027360779906873776
106	5298	0.008471709674806786	None	0.0	0.008471709674806786
106	4767	0.0021596936241728712	None	0.05564366993268246	0.0021596936241728712
106	4370	0.007513253970588582	None	0.0	0.007513253970588582
106	5136	0.004310111886108007	None	0.11930061510368747	0.004310111886108007
106	4972	0.0028120330219074947	None	0.0	0.0028120330219074947
106	5319	0.0013580341655809402	None	0.0	0.0013580341655809402
106	4450	0.009518526380201169	None	0.0	0.009518526380201169
106	5328	0.0014796690487326948	None	0.0	0.0014796690487326948
106	3915	0.006424581570181227	None	0.21926179646216895	0.006424581570181227
106	5390	0.0017149028465247695	None	0.0	0.0017149028465247695
106	5326	0.000960438014746633	None	0.0	0.000960438014746633
106	4829	0.002967954437993195	None	0.0	0.002967954437993195
106	5363	-7.399754165699076e-05	None	0.0	-7.399754165699076e-05
106	5181	0.002820515290306593	None	0.0	0.002820515290306593
106	4655	0.01045716477596352	None	0.0	0.01045716477596352
106	5297	3.9885306768211806e-06	None	0.18915875508077545	3.9885306768211806e-06
106	5316	1.9947751345211632e-07	None	0.1522379877100131	1.9947751345211632e-07
106	5295	0.008226329038158899	None	0.0	0.008226329038158899
106	5299	0.005721660954458443	None	0.0	0.005721660954458443
106	5176	0.0005286099831749677	None	0.2072842257628829	0.0005286099831749677
106	5271	0.0018757212100305612	None	0.0	0.0018757212100305612
106	5396	0.00029947080696900917	None	0.0	0.00029947080696900917
106	5376	-4.1426552070187296e-07	None	0.0	-4.1426552070187296e-07
106	5324	0.00019266272397007204	None	0.0	0.00019266272397007204
106	5366	-5.084007242994824e-11	None	0.0	-5.084007242994824e-11
106	5269	0.0011923965718114906	None	0.0	0.0011923965718114906
106	5286	0.004521267402915244	None	0.0	0.004521267402915244
106	5226	0.015646910671354302	None	0.0	0.015646910671354302
106	5290	0.005800258416116944	None	0.0	0.005800258416116944
106	5378	-1.801352921506823e-08	None	0.05564366993268246	-1.801352921506823e-08
106	5387	-5.9690549027268594e-05	None	0.0	-5.9690549027268594e-05
106	5323	0.0008347348002533247	None	0.0	0.0008347348002533247
106	5142	0.0031780101156150854	None	0.0	0.0031780101156150854
106	4619	0.002704251112712602	None	0.0	0.002704251112712602
106	5374	1.6015112990599092e-06	None	0.0	1.6015112990599092e-06
106	5303	0.0017943507102718985	None	0.0	0.0017943507102718985
106	5315	0.002460147763178235	None	0.0	0.002460147763178235
106	4317	0.003866081655443604	None	0.0	0.003866081655443604
106	5341	0.0026238594361534897	None	0.006955458741585307	0.0026238594361534897
106	5230	0.0024278053568309887	None	0.0	0.0024278053568309887
106	5329	0.019159831447604792	None	0.0	0.019159831447604792
106	5381	7.421397603812711e-05	None	0.0	7.421397603812711e-05
106	5077	0.005446177505642495	None	0.0	0.005446177505642495
106	5380	0.00017726206817771038	None	0.0	0.00017726206817771038
106	5084	0.001800402546559588	None	0.006955458741585307	0.001800402546559588
106	4783	0.0014315057872483672	None	0.0	0.0014315057872483672
106	5019	0.0007935047771160878	None	0.0	0.0007935047771160878
106	5345	2.6338067663761076e-05	None	0.0	2.6338067663761076e-05
106	5331	0.002915592431436888	None	0.0	0.002915592431436888
106	5200	0.00010274381267618125	None	0.0	0.00010274381267618125
106	4777	0.009018164038741712	None	0.0	0.009018164038741712
106	4413	0.011869258505948787	None	0.006955458741585307	0.011869258505948787
106	5180	0.0031927953332062478	None	0.0	0.0031927953332062478
106	4987	0.011092756360712427	None	0.0	0.011092756360712427
106	5137	0.0008142074499587727	None	0.0	0.0008142074499587727
106	5393	0.0012896425462271186	None	0.0	0.0012896425462271186
106	4857	0.0008598517296255748	None	0.0	0.0008598517296255748
106	4863	0.005908681795788632	None	0.0	0.005908681795788632
106	5377	-2.6426235242770575e-08	None	0.0	-2.6426235242770575e-08
106	5362	0.0007522803512979966	None	0.0	0.0007522803512979966
106	5372	-1.482550177332341e-13	None	0.07666049449912687	-1.482550177332341e-13
106	5240	0.005175226060996782	None	0.0	0.005175226060996782
106	5191	0.001769038592184476	None	0.0	0.001769038592184476
106	5301	0.0022829084883357977	None	0.0	0.0022829084883357977
106	4638	0.004244711287214792	None	0.0	0.004244711287214792
106	5300	0.0026028853020876996	None	0.0	0.0026028853020876996
106	5358	-1.1976064897643243e-08	None	0.0	-1.1976064897643243e-08
106	5156	0.0067250573302224765	None	0.13739651122397317	0.0067250573302224765
106	4830	0.0013759204439739124	None	0.0	0.0013759204439739124
106	5025	0.0020979855366197084	None	0.0	0.0020979855366197084
106	5149	0.0038773328322738603	None	0.0	0.0038773328322738603
106	5246	0.012418678041362662	None	0.0	0.012418678041362662
106	5395	0.0005367432281054538	None	0.07666049449912687	0.0005367432281054538
106	5342	0.0012149142374643512	None	0.006955458741585307	0.0012149142374643512
106	4732	0.004808446386345753	None	0.0	0.004808446386345753
106	5365	-6.219466242079109e-06	None	0.0	-6.219466242079109e-06
106	4145	0.0034091522617782435	None	0.0	0.0034091522617782435
106	5357	8.006163331362317e-07	None	0.0	8.006163331362317e-07
106	5256	-4.0577884227453805e-07	None	0.0	-4.0577884227453805e-07
106	5280	0.003797712985807726	None	0.0	0.003797712985807726
106	4401	0.004413858437536844	None	0.0	0.004413858437536844
106	5159	0.01305308634794138	None	0.006955458741585307	0.01305308634794138
106	4570	0.00350182661669318	None	0.006955458741585307	0.00350182661669318
106	5360	0.0009506985441106149	None	0.0	0.0009506985441106149
106	5317	1.0374973424247414e-06	None	0.0	1.0374973424247414e-06
106	4939	0.010007567230530747	None	0.0	0.010007567230530747
106	4695	0.0016197951960969556	None	0.0	0.0016197951960969556
106	5229	0.011213098929030196	None	0.0	0.011213098929030196
106	5270	0.0002231342969424444	None	0.0	0.0002231342969424444
106	5250	0.004947284686906521	None	0.07666049449912687	0.004947284686906521
106	4962	0.00024804254715740946	None	0.0	0.00024804254715740946
106	5400	-8.03626366282993e-07	None	0.0	-8.03626366282993e-07
106	5241	0.011044850487070625	None	0.0	0.011044850487070625
106	5106	0.010249488543713712	None	0.0	0.010249488543713712
106	5235	2.8417355176939352e-05	None	0.0	2.8417355176939352e-05
106	5336	0.000798537883833962	None	0.0	0.000798537883833962
106	5375	0.0018107377900473522	None	0.0	0.0018107377900473522
106	5097	0.006074181630364874	None	0.006955458741585307	0.006074181630364874
106	5120	0.008830341928503694	None	0.0	0.008830341928503694
106	5347	1.4406400934383286e-06	None	0.0	1.4406400934383286e-06
141	7111	-3.399383077159692e-08	None	0.0	-3.399383077159692e-08
141	6992	0.004160828637420363	None	0.0	0.004160828637420363
141	6511	0.00355321690950803	None	0.0	0.00355321690950803
141	6671	0.0035106121428171875	None	0.0	0.0035106121428171875
141	7144	1.1404574770950045e-09	None	0.0	1.1404574770950045e-09
141	7040	0.00495927657313386	None	0.0	0.00495927657313386
141	5907	0.010213835492568532	None	0.0	0.010213835492568532
141	7099	0.005790656864987923	None	0.0	0.005790656864987923
141	6904	0.01215175157569563	None	0.0	0.01215175157569563
141	7069	0.0011783031806066142	None	0.0	0.0011783031806066142
141	7132	0.00020075445854019446	None	0.0	0.00020075445854019446
141	6146	0.012901278806951202	None	0.0	0.012901278806951202
141	7137	0.0006426528367009984	None	0.0	0.0006426528367009984
141	7011	0.00689219837668972	None	0.12776749083187816	0.00689219837668972
141	6981	0.0007784491381546848	None	0.0	0.0007784491381546848
141	5762	0.013656340599269984	None	0.0	0.013656340599269984
141	7023	1.3288382013774199e-09	None	0.0	1.3288382013774199e-09
141	7103	3.188004744054592e-05	None	0.0	3.188004744054592e-05
141	6792	0.00466324028587024	None	0.0	0.00466324028587024
141	6886	0.004313634605213773	None	0.0	0.004313634605213773
141	6765	0.011246534738538124	None	0.0	0.011246534738538124
141	7027	0.003515478131322775	None	0.0	0.003515478131322775
141	6926	0.001551382151190558	None	0.0	0.001551382151190558
141	7116	-1.3954153409208762e-07	None	0.0	-1.3954153409208762e-07
141	7104	-7.789361046201535e-08	None	0.0	-7.789361046201535e-08
141	7041	0.0004804718580054184	None	0.0	0.0004804718580054184
141	6960	0.0004898984241183272	None	0.18625858031167777	0.0004898984241183272
141	6661	0.009169811871591556	None	0.0	0.009169811871591556
141	6901	0.001943145758254318	None	0.0	0.001943145758254318
141	7087	-1.205446812398777e-07	None	0.0	-1.205446812398777e-07
141	7142	4.61705520589647e-08	None	0.0	4.61705520589647e-08
141	6917	0.008847362240954558	None	0.0	0.008847362240954558
141	7032	0.00019393412117945445	None	0.0	0.00019393412117945445
141	6587	0.003349984849851756	None	0.0	0.003349984849851756
141	5616	0.0036568768692936196	None	0.0	0.0036568768692936196
141	7086	1.4135932868073178e-09	None	0.0	1.4135932868073178e-09
141	7109	1.0265279268228616e-09	None	0.0	1.0265279268228616e-09
141	7082	0.005494995402190878	None	0.0	0.005494995402190878
141	7060	2.7629976343904842e-08	None	0.0	2.7629976343904842e-08
141	6699	0.012111203589482044	None	0.0	0.012111203589482044
141	6962	0.014046103371684045	None	0.0	0.014046103371684045
141	7072	0.00264077108596202	None	0.0	0.00264077108596202
141	7121	0.0013760050315448405	None	0.0	0.0013760050315448405
141	6555	0.0027487140666390872	None	0.0	0.0027487140666390872
141	6749	0.0044770771546080316	None	0.0	0.0044770771546080316
141	4413	0.011869258505948787	None	0.0	0.011869258505948787
141	6975	0.0005175053065150747	None	0.19292589755601794	0.0005175053065150747
141	6893	0.010117228623205212	None	0.0	0.010117228623205212
141	6991	0.008823686492043023	None	0.0	0.008823686492043023
141	6867	0.004096785792987003	None	0.0	0.004096785792987003
141	7125	6.399830711574966e-10	None	0.06259912867426777	6.399830711574966e-10
141	6928	0.0007860267939841299	None	0.0	0.0007860267939841299
141	6851	0.0048437448592705875	None	0.0	0.0048437448592705875
141	7079	0.007991519834493671	None	0.0	0.007991519834493671
141	7070	1.235624917874346e-09	None	0.0	1.235624917874346e-09
141	7135	0.00015914588614442183	None	0.0	0.00015914588614442183
141	6790	0.0035866729782186276	None	0.0	0.0035866729782186276
141	7080	3.738287627073016e-05	None	0.0	3.738287627073016e-05
141	5866	0.014845473899975647	None	0.0	0.014845473899975647
141	7131	8.819262904470143e-05	None	0.0	8.819262904470143e-05
141	7120	0.004040657480016416	None	0.0	0.004040657480016416
141	6978	0.011161303254492645	None	0.0	0.011161303254492645
141	7150	1.8426489715720245e-05	None	0.0	1.8426489715720245e-05
141	7143	7.97895412905986e-09	None	0.0	7.97895412905986e-09
141	7076	1.218498000967741e-09	None	0.0	1.218498000967741e-09
141	7149	-2.78830693849066e-07	None	0.0	-2.78830693849066e-07
141	6934	0.015943582028519275	None	0.0	0.015943582028519275
141	6612	0.0010839332095764198	None	0.0	0.0010839332095764198
141	5968	0.004931698854396983	None	0.0	0.004931698854396983
141	6434	0.0113998207057353	None	0.0	0.0113998207057353
141	6789	0.014163929051715382	None	0.0	0.014163929051715382
141	7093	0.006125762096965848	None	0.0	0.006125762096965848
141	7068	0.0008216562789314387	None	0.0	0.0008216562789314387
141	7092	0.003995014359117552	None	0.0	0.003995014359117552
141	7033	0.009862710152818399	None	0.0	0.009862710152818399
141	7102	0.0007630579630488362	None	0.0	0.0007630579630488362
141	7059	0.0030340796960051427	None	0.0	0.0030340796960051427
141	6953	0.005408531326836846	None	0.0	0.005408531326836846
141	5972	0.013359957754030151	None	0.0	0.013359957754030151
141	7034	0.0015432403145205537	None	0.0	0.0015432403145205537
141	7094	-1.293802682481796e-05	None	0.0	-1.293802682481796e-05
141	7047	0.0015503807434961053	None	0.0	0.0015503807434961053
141	5486	0.00435436767510789	None	0.0	0.00435436767510789
141	6859	0.015089687602299222	None	0.0	0.015089687602299222
141	7005	0.001736253061996319	None	0.0	0.001736253061996319
141	6945	0.0013232095581017555	None	0.0	0.0013232095581017555
141	7134	-5.247148298364463e-08	None	0.0	-5.247148298364463e-08
141	7139	0.005002742555201427	None	0.0	0.005002742555201427
141	6543	0.011918940365298506	None	0.0	0.011918940365298506
141	6936	0.004327073701224589	None	0.0	0.004327073701224589
141	6966	0.0004960825449241784	None	0.0	0.0004960825449241784
141	7036	8.120222543880005e-06	None	0.0	8.120222543880005e-06
141	6872	2.7645207839989557e-05	None	0.0	2.7645207839989557e-05
141	7056	-1.2926783647085548e-07	None	0.0	-1.2926783647085548e-07
141	6916	0.010302115627780748	None	0.0	0.010302115627780748
141	5106	0.010249488543713712	None	0.0	0.010249488543713712
141	5900	0.01586681053012399	None	0.0	0.01586681053012399
141	7051	9.724944000852035e-10	None	0.0	9.724944000852035e-10
141	6639	0.01291658530019016	None	0.0	0.01291658530019016
141	7035	0.010591474902558972	None	0.0	0.010591474902558972
72	3216	0.000882835308585537	None	0.20132855807470967	0.000882835308585537
72	3049	0.0007209655812735772	None	0.2505890126124662	0.0007209655812735772
72	3654	8.83542733073751e-05	None	0.2381441747761543	8.83542733073751e-05
72	3483	0.005573855977517299	None	0.0	0.005573855977517299
72	3225	0.00015813465361612714	None	0.37039863239277115	0.00015813465361612714
72	3624	0.0019907964823916435	None	0.21886690217883045	0.0019907964823916435
72	3668	4.562456515665535e-05	None	0.20132855807470967	4.562456515665535e-05
72	3665	0.00011978321071551252	None	0.24903004612589777	0.00011978321071551252
72	2917	0.0005836408456147928	None	0.058122186870014025	0.0005836408456147928
72	3080	0.0016262426696577717	None	0.0	0.0016262426696577717
72	3611	0.00025084089439317476	None	0.33023280674153815	0.00025084089439317476
72	3478	0.0020556607718562395	None	0.10919611700017344	0.0020556607718562395
72	3380	0.0029034391598085378	None	0.39130871373309023	0.0029034391598085378
72	3472	0.00041262057624059787	None	0.20363062189301678	0.00041262057624059787
72	3533	0.004457270101626088	None	0.058122186870014025	0.004457270101626088
72	3657	0.00029601796674982796	None	0.0	0.00029601796674982796
72	3022	0.0005859122966523582	None	0.28500642341527793	0.0005859122966523582
72	3439	0.0012186945594399193	None	0.41286219475878383	0.0012186945594399193
72	3644	3.1433989910946272e-06	None	0.10119101572891134	3.1433989910946272e-06
72	3411	1.9132441871099483e-05	None	0.031873926304765834	1.9132441871099483e-05
72	3359	0.00041254122700890093	None	0.0	0.00041254122700890093
72	3676	0.0001830318924779284	None	0.22573828838176957	0.0001830318924779284
72	3087	0.00015859690408565248	None	0.2561038516226336	0.00015859690408565248
72	2664	0.0009657606527984925	None	0.3694542542616971	0.0009657606527984925
72	3563	0.0002629613991347688	None	0.07463369986012365	0.0002629613991347688
72	3666	4.1968851010557865e-07	None	0.0	4.1968851010557865e-07
72	3661	7.173609679881002e-06	None	0.0	7.173609679881002e-06
72	2830	0.0005028832151640419	None	0.3159347569856344	0.0005028832151640419
72	3596	3.5985606341395914e-07	None	0.1022139926655025	3.5985606341395914e-07
72	2715	0.0011204975246092627	None	0.3868619891303179	0.0011204975246092627
72	3155	0.001218807889598349	None	0.24390713917396578	0.001218807889598349
72	3220	0.001673308347084159	None	0.3704194142229316	0.001673308347084159
72	3237	0.0002503568377192532	None	0.4633536302326184	0.0002503568377192532
72	3693	0.00023433162347700175	None	0.32610265635943037	0.00023433162347700175
72	3651	2.6406454069619194e-07	None	0.2518141818593255	2.6406454069619194e-07
72	3635	0.005071656517447993	None	0.2594519736745654	0.005071656517447993
72	3609	0.000712229785678508	None	0.3226306269590754	0.000712229785678508
72	3407	0.001064361378871733	None	0.0	0.001064361378871733
72	3684	0.0007314029958870627	None	0.0	0.0007314029958870627
72	3505	0.0011351865397918356	None	0.031873926304765834	0.0011351865397918356
72	3445	7.850112995049138e-05	None	0.2518141818593255	7.850112995049138e-05
72	3549	0.0009233194083878688	None	0.0	0.0009233194083878688
72	3588	9.437474865144305e-06	None	0.21000393322516325	9.437474865144305e-06
72	3652	1.6776254327452844e-07	None	0.06955458741585308	1.6776254327452844e-07
72	3700	0.00035759051353313005	None	0.0	0.00035759051353313005
72	3444	0.004978574629017672	None	0.058122186870014025	0.004978574629017672
72	3606	5.2894308686167305e-08	None	0.0	5.2894308686167305e-08
72	3352	0.0016133950355365148	None	0.10919611700017344	0.0016133950355365148
72	3315	0.00043492241896995646	None	0.0	0.00043492241896995646
72	3251	0.0006017358434306352	None	0.1022139926655025	0.0006017358434306352
72	3003	0.0014380606474844238	None	0.20369634583378432	0.0014380606474844238
72	3012	0.0003952597000154138	None	0.0	0.0003952597000154138
72	3603	0.0025209770418861965	None	0.031873926304765834	0.0025209770418861965
72	3646	-1.9728841943704656e-09	None	0.031873926304765834	-1.9728841943704656e-09
72	3674	1.3428003989625192e-05	None	0.22591934502458022	1.3428003989625192e-05
72	3655	8.342258474234532e-10	None	0.0	8.342258474234532e-10
72	3317	0.00014213602126210133	None	0.25080229317763253	0.00014213602126210133
72	3493	0.00020450619546329298	None	0.20132855807470967	0.00020450619546329298
72	3675	0.0001337266894608008	None	0.0	0.0001337266894608008
72	3690	-1.9252938580703926e-07	None	0.0	-1.9252938580703926e-07
72	3160	0.0006660875898391373	None	0.0	0.0006660875898391373
72	3405	5.737933852198375e-05	None	0.23503331032230088	5.737933852198375e-05
72	3677	1.1439977453513987e-05	None	0.031873926304765834	1.1439977453513987e-05
72	3395	0.00021392110879032037	None	0.23007601070081907	0.00021392110879032037
72	3587	0.00015746772188086493	None	0.0	0.00015746772188086493
72	3616	0.00023937753641164786	None	0.0	0.00023937753641164786
72	3600	0.00015391718156562757	None	0.0	0.00015391718156562757
72	3697	0.00022645262675925605	None	0.058122186870014025	0.00022645262675925605
72	3456	0.00024784505298139315	None	0.0	0.00024784505298139315
72	3591	1.5432996571657189e-06	None	0.25580136465853126	1.5432996571657189e-06
72	3238	0.0020897406880958152	None	0.14538370325120145	0.0020897406880958152
72	3579	1.4067748143955833e-05	None	0.058122186870014025	1.4067748143955833e-05
72	3035	0.0006277266313316098	None	0.0	0.0006277266313316098
72	3662	0.0006171394174429972	None	0.07463369986012365	0.0006171394174429972
72	2929	0.001520680926514483	None	0.2810462621850986	0.001520680926514483
72	3659	9.427699288482333e-05	None	0.07463369986012365	9.427699288482333e-05
72	3671	-1.4440823373018729e-06	None	0.031873926304765834	-1.4440823373018729e-06
72	3630	0.0003008809590873276	None	0.07463369986012365	0.0003008809590873276
72	3658	0.0006606013743433856	None	0.07463369986012365	0.0006606013743433856
72	3696	0.0003295156584472844	None	0.0	0.0003295156584472844
72	2921	0.0016101509300678054	None	0.23503331032230088	0.0016101509300678054
72	3125	0.0006783128369499191	None	0.28500642341527793	0.0006783128369499191
72	3540	6.659091958029559e-05	None	0.10119101572891134	6.659091958029559e-05
72	3567	0.00013851769025868347	None	0.4763093450872791	0.00013851769025868347
72	3698	3.0532198673672814e-09	None	0.0	3.0532198673672814e-09
72	3694	6.966441611626467e-07	None	0.394632556917934	6.966441611626467e-07
72	3492	0.002521300356808204	None	0.0	0.002521300356808204
72	3560	0.00016420045168867567	None	0.0	0.00016420045168867567
72	3598	0.0015399643761393757	None	0.10919611700017344	0.0015399643761393757
72	3686	-2.2967865717368172e-07	None	0.058122186870014025	-2.2967865717368172e-07
72	3363	1.2601947145145976e-06	None	0.23007601070081907	1.2601947145145976e-06
72	3543	0.0006273589122691758	None	0.031873926304765834	0.0006273589122691758
72	3181	0.0007319598156731898	None	0.22597336549323463	0.0007319598156731898
72	3354	0.0002828792253155837	None	0.0	0.0002828792253155837
72	3672	0.004949192878436321	None	0.031873926304765834	0.004949192878436321
72	3627	0.0019279908442709488	None	0.0	0.0019279908442709488
72	3322	0.0010873450167024758	None	0.1951595378854864	0.0010873450167024758
72	3664	0.0004203125740887294	None	0.0	0.0004203125740887294
72	3366	8.468235200603379e-05	None	0.14538370325120145	8.468235200603379e-05
72	3512	0.0006026093482695468	None	0.0	0.0006026093482695468
50	2480	None	None	0.48444853304344215	None
50	2598	8.125590173560957e-05	None	0.32643959498497443	8.125590173560957e-05
50	2579	0.00045588095547900617	None	0.4656940355696678	0.00045588095547900617
50	2584	3.6678883292532083e-07	None	0.42515792597107394	3.6678883292532083e-07
50	2560	-2.5764182289183404e-09	None	0.386430768697682	-2.5764182289183404e-09
50	2554	0.0003531372488820907	None	0.35222798680051565	0.0003531372488820907
50	2576	1.6504465963174465e-08	None	0.34919931133610804	1.6504465963174465e-08
50	2372	None	None	0.3586474557491717	None
50	2451	None	None	0.4312787000680034	None
50	2556	3.1803904002903108e-06	None	0.45099406845508694	3.1803904002903108e-06
50	2559	-2.2944179768477316e-08	None	0.36330747591839324	-2.2944179768477316e-08
50	2520	None	None	0.4386841256137591	None
50	2568	-8.042614961165209e-11	None	0.4347726816002613	-8.042614961165209e-11
50	2175	None	None	0.37728506354941727	None
50	2447	None	None	0.3886718556040544	None
50	2566	0.0007117692266977051	None	0.3634195120633581	0.0007117692266977051
50	2374	None	None	0.3855763543360472	None
50	2428	None	None	0.4754947877275694	None
50	2597	-6.1852327059032185e-09	None	0.4523822320908992	-6.1852327059032185e-09
50	2027	None	None	0.45210731345598276	None
50	2552	-8.966227273683971e-05	None	0.34137686552415086	-8.966227273683971e-05
50	2571	-0.1	None	0.40472812300322564	-0.1
50	2600	2.8712866548721095e-07	None	0.5521111305027084	2.8712866548721095e-07
50	2488	None	None	0.4369201606998545	None
50	2585	-0.1	None	0.38350137685557295	-0.1
50	2581	None	None	0.3540292948935828	None
50	2534	None	None	0.350576757311813	None
50	302	None	None	0.8306332897217207	None
50	2596	-2.5170525952778775e-09	None	0.32643959498497443	-2.5170525952778775e-09
50	1929	None	None	0.3669863564927859	None
50	2153	None	None	0.4485897323716054	None
50	2039	None	None	0.6224448337848532	None
50	2553	-4.5160225118731584e-08	None	0.3589876256440074	-4.5160225118731584e-08
50	2400	None	None	0.4722746931116089	None
50	2458	None	None	0.4650976286152065	None
50	2517	None	None	0.32636435860895724	None
50	2587	-5.436732845328048e-05	None	0.4223676373380689	-5.436732845328048e-05
50	2474	None	None	0.46244580948222563	None
50	2557	-0.1	None	0.6067998520961614	-0.1
50	2375	None	None	0.40598973564812546	None
50	2570	2.5209159620314145e-08	None	0.34618165413485863	2.5209159620314145e-08
50	2524	None	None	0.49114925631325895	None
50	2503	None	None	0.32820405925631035	None
50	1476	None	None	0.5196042619710693	None
50	2595	-4.2923634827548195e-08	None	0.4133945080354636	-4.2923634827548195e-08
50	2589	-0.1	None	0.38843762186745856	-0.1
50	2454	None	None	0.39058573268774427	None
50	2457	None	None	0.3468824815824445	None
50	2510	None	None	0.32820405925631035	None
50	2582	None	None	0.3526723947841012	None
50	2578	-5.811458651713883e-06	None	0.37423447360386664	-5.811458651713883e-06
50	1764	None	None	0.43623110803861964	None
50	2492	None	None	0.3918786608750582	None
50	1862	None	None	0.4855750601055361	None
50	2569	None	None	0.4201457522946622	None
50	2561	-0.1	None	0.5215115647728117	-0.1
50	2357	None	None	0.539290415460064	None
50	2563	4.422332984386451e-06	None	0.32820405925631035	4.422332984386451e-06
50	2418	None	None	0.42013104303583687	None
50	2267	None	None	0.6588319968773753	None
50	2523	None	None	0.3975682654181213	None
50	2575	-4.996700962829152e-09	None	0.3486957644666481	-4.996700962829152e-09
50	2509	None	None	0.37558134508916785	None
50	2459	None	None	0.38539225978891223	None
50	2555	0.00022387712392368724	None	0.6712884265749022	0.00022387712392368724
50	2323	None	None	0.38037636171102823	None
50	2500	None	None	0.4485897323716054	None
50	2588	-1.3041875639499471e-05	None	0.33873117687698895	-1.3041875639499471e-05
50	2391	None	None	0.4417423537618436	None
50	2522	None	None	0.46113987447496607	None
50	2599	-0.1	None	0.38446343838665387	-0.1
50	2280	None	None	0.38350137685557295	None
50	2513	None	None	0.35267899569521327	None
50	2420	None	None	0.44666237678140064	None
50	2574	-0.1	None	0.3147103503047891	-0.1
50	2547	None	None	0.3416332979632605	None
50	2565	-1.6229107089243742e-09	None	0.3644554732040984	-1.6229107089243742e-09
50	2132	None	None	0.39256363274925155	None
50	2567	1.69736722296462e-05	None	0.42186140943865713	1.69736722296462e-05
50	2527	None	None	0.37262728754003216	None
50	2519	None	None	0.5261424445247895	None
50	2302	None	None	0.4648652781895529	None
50	2087	None	None	0.396636278751033	None
50	2549	None	None	0.3973385164740439	None
50	2351	None	None	0.34919931133610804	None
50	2207	None	None	0.4189188515527106	None
50	2397	None	None	0.41720859016253276	None
50	2377	None	None	0.36330747591839324	None
50	2591	-1.8151224639479018e-08	None	0.3344962058400599	-1.8151224639479018e-08
50	2593	-0.1	None	0.3331049220405894	-0.1
50	2543	None	None	0.32638971257160704	None
50	2313	None	None	0.40721902291869155	None
50	2477	None	None	0.43958934567942354	None
50	2590	-1.4063177323560898e-06	None	0.42793793336630054	-1.4063177323560898e-06
50	2515	None	None	0.33415369903059705	None
50	2562	-4.382932098771839e-06	None	0.3619927408349349	-4.382932098771839e-06
50	2572	-7.451236867997072e-08	None	0.3875941165939827	-7.451236867997072e-08
50	2583	0.001105251335072739	None	0.3485354571433778	0.001105251335072739
50	1457	None	None	0.4407866377033439	None
50	2286	None	None	0.4263503882854346	None
74	3216	0.000882835308585537	None	0.20482162889628358	0.000882835308585537
74	3049	0.0007209655812735772	None	0.24169711932282092	0.0007209655812735772
74	3709	0.0006117526243881836	None	0.25573060040206824	0.0006117526243881836
74	3704	0.0012583482794503351	None	0.0	0.0012583482794503351
74	3731	0.0014121810722316423	None	0.270694216097274	0.0014121810722316423
74	3483	0.005573855977517299	None	0.0	0.005573855977517299
74	3225	0.00015813465361612714	None	0.4200547525933117	0.00015813465361612714
74	3765	4.4384372746912596e-09	None	0.0	4.4384372746912596e-09
74	3753	0.0011848357329724377	None	0.026666666666666682	0.0011848357329724377
74	3783	0.0029675551666435225	None	0.0	0.0029675551666435225
74	3665	0.00011978321071551252	None	0.21752814203971824	0.00011978321071551252
74	2917	0.0005836408456147928	None	0.0	0.0005836408456147928
74	3080	0.0016262426696577717	None	0.0	0.0016262426696577717
74	3766	0.0005533184094578832	None	0.15827693098648363	0.0005533184094578832
74	3478	0.0020556607718562395	None	0.1115587420666804	0.0020556607718562395
74	3767	0.0004301935244719466	None	0.0	0.0004301935244719466
74	3380	0.0029034391598085378	None	0.4055497513831169	0.0029034391598085378
74	3533	0.004457270101626088	None	0.0	0.004457270101626088
74	3022	0.0005859122966523582	None	0.327576204636652	0.0005859122966523582
74	3439	0.0012186945594399193	None	0.5316590694594279	0.0012186945594399193
74	3644	3.1433989910946272e-06	None	0.08756848631738681	3.1433989910946272e-06
74	3359	0.00041254122700890093	None	0.0	0.00041254122700890093
74	3676	0.0001830318924779284	None	0.24161538299738342	0.0001830318924779284
74	3087	0.00015859690408565248	None	0.3137593989428436	0.00015859690408565248
74	2664	0.0009657606527984925	None	0.35183735804819605	0.0009657606527984925
74	2830	0.0005028832151640419	None	0.333663216115935	0.0005028832151640419
74	3773	2.1487915290024256e-06	None	0.10697863544320937	2.1487915290024256e-06
74	2715	0.0011204975246092627	None	0.40597432588995686	0.0011204975246092627
74	3220	0.001673308347084159	None	0.4767132695421461	0.001673308347084159
74	3787	0.0001753973551528864	None	0.47199265641176835	0.0001753973551528864
74	3635	0.005071656517447993	None	0.23798282577359023	0.005071656517447993
74	3609	0.000712229785678508	None	0.2866686546088405	0.000712229785678508
74	3407	0.001064361378871733	None	0.0	0.001064361378871733
74	3721	0.0011051803193942139	None	0.18635078337658528	0.0011051803193942139
74	3790	7.270042677220272e-06	None	0.1022139926655025	7.270042677220272e-06
74	3684	0.0007314029958870627	None	0.0	0.0007314029958870627
74	3752	0.00014687895808187	None	0.5447577313503864	0.00014687895808187
74	3749	1.0792030880253588e-10	None	0.7391361664789962	1.0792030880253588e-10
74	3505	0.0011351865397918356	None	0.026666666666666682	0.0011351865397918356
74	3708	8.934432298636647e-05	None	0.271206658920092	8.934432298636647e-05
74	3756	-4.946460210482712e-07	None	0.36856479928925756	-4.946460210482712e-07
74	3549	0.0009233194083878688	None	0.013910917483170615	0.0009233194083878688
74	3588	9.437474865144305e-06	None	0.1882891735621787	9.437474865144305e-06
74	3755	0.0005188299656412608	None	0.06259912867426777	0.0005188299656412608
74	3652	1.6776254327452844e-07	None	0.06259912867426777	1.6776254327452844e-07
74	3700	0.00035759051353313005	None	0.013910917483170615	0.00035759051353313005
74	3315	0.00043492241896995646	None	0.013910917483170615	0.00043492241896995646
74	3251	0.0006017358434306352	None	0.1022139926655025	0.0006017358434306352
74	3792	-2.40096211909308e-05	None	0.10697863544320937	-2.40096211909308e-05
74	3003	0.0014380606474844238	None	0.21793632034359905	0.0014380606474844238
74	3012	0.0003952597000154138	None	0.0	0.0003952597000154138
74	3603	0.0025209770418861965	None	0.026666666666666682	0.0025209770418861965
74	3796	-6.133500279532196e-10	None	0.10697863544320937	-6.133500279532196e-10
74	3655	8.342258474234532e-10	None	0.013910917483170615	8.342258474234532e-10
74	3317	0.00014213602126210133	None	0.2463049636809434	0.00014213602126210133
74	3715	0.00022877534558515277	None	0.026666666666666682	0.00022877534558515277
74	3160	0.0006660875898391373	None	0.0	0.0006660875898391373
74	3405	5.737933852198375e-05	None	0.25749962743108945	5.737933852198375e-05
74	3677	1.1439977453513987e-05	None	0.026666666666666682	1.1439977453513987e-05
74	3776	0.00034399179116020433	None	0.2240436541307615	0.00034399179116020433
74	3395	0.00021392110879032037	None	0.29145755698756537	0.00021392110879032037
74	3784	0.0035692894335273605	None	0.19282106404305938	0.0035692894335273605
74	3740	-2.0572199752003142e-09	None	0.0	-2.0572199752003142e-09
74	3616	0.00023937753641164786	None	0.0	0.00023937753641164786
74	3600	0.00015391718156562757	None	0.0	0.00015391718156562757
74	3456	0.00024784505298139315	None	0.0	0.00024784505298139315
74	3716	0.0003814192614604339	None	0.0	0.0003814192614604339
74	3723	0.001965263695386482	None	0.0	0.001965263695386482
74	3786	-8.502572908529811e-05	None	0.0	-8.502572908529811e-05
74	3238	0.0020897406880958152	None	0.10697863544320937	0.0020897406880958152
74	3579	1.4067748143955833e-05	None	0.0	1.4067748143955833e-05
74	3778	0.0007600609395508917	None	0.19282106404305938	0.0007600609395508917
74	3659	9.427699288482333e-05	None	0.08959725100502929	9.427699288482333e-05
74	3630	0.0003008809590873276	None	0.08959725100502929	0.0003008809590873276
74	3658	0.0006606013743433856	None	0.08959725100502929	0.0006606013743433856
74	3696	0.0003295156584472844	None	0.0	0.0003295156584472844
74	3764	-5.2933525079683705e-08	None	0.0	-5.2933525079683705e-08
74	2921	0.0016101509300678054	None	0.25749962743108945	0.0016101509300678054
74	3125	0.0006783128369499191	None	0.327576204636652	0.0006783128369499191
74	3741	-6.904188144881954e-08	None	0.3423121744574258	-6.904188144881954e-08
74	3540	6.659091958029559e-05	None	0.08756848631738681	6.659091958029559e-05
74	3791	7.585790003455141e-07	None	0.1370141889390118	7.585790003455141e-07
74	3567	0.00013851769025868347	None	0.5014703157182283	0.00013851769025868347
74	3777	0.003554777552107604	None	0.0	0.003554777552107604
74	3794	0.0009108404010323965	None	0.45672164733399023	0.0009108404010323965
74	3727	0.004337350823930522	None	0.013910917483170615	0.004337350823930522
74	3492	0.002521300356808204	None	0.0	0.002521300356808204
74	3598	0.0015399643761393757	None	0.1115587420666804	0.0015399643761393757
74	3742	0.000352439060134674	None	0.17975714818251673	0.000352439060134674
74	3686	-2.2967865717368172e-07	None	0.0	-2.2967865717368172e-07
74	3543	0.0006273589122691758	None	0.026666666666666682	0.0006273589122691758
74	3703	-3.197104784362759e-07	None	0.41674592855522813	-3.197104784362759e-07
74	3181	0.0007319598156731898	None	0.19282106404305938	0.0007319598156731898
74	3354	0.0002828792253155837	None	0.0	0.0002828792253155837
74	3672	0.004949192878436321	None	0.026666666666666682	0.004949192878436321
74	3627	0.0019279908442709488	None	0.0	0.0019279908442709488
74	3322	0.0010873450167024758	None	0.18326271483323345	0.0010873450167024758
74	3719	-3.7325107199348337e-06	None	0.15827693098648363	-3.7325107199348337e-06
74	3774	2.4404308800798008e-05	None	0.2876047572132957	2.4404308800798008e-05
74	3782	0.00015928394103895767	None	0.0	0.00015928394103895767
60	2908	2.4042049144128082e-05	None	0.16699056576287008	2.4042049144128082e-05
60	2598	8.125590173560957e-05	None	0.16699056576287008	8.125590173560957e-05
60	3040	6.93306556868785e-05	None	0.3054457548271691	6.93306556868785e-05
60	3049	0.0007209655812735772	None	0.2910197812528648	0.0007209655812735772
60	3065	4.642242881609254e-05	None	0.2882348708295254	4.642242881609254e-05
60	3070	0.0006818300296581778	None	0.13830396012031354	0.0006818300296581778
60	3067	7.834985639851138e-05	None	0.6637710735716066	7.834985639851138e-05
60	2955	1.7845637392218473e-05	None	0.2900650505328019	1.7845637392218473e-05
60	3045	0.0006874878406773866	None	0.17817735221906322	0.0006874878406773866
60	2554	0.0003531372488820907	None	0.24062528192611152	0.0003531372488820907
60	2868	2.2596533013723523e-06	None	0.1665342253965915	2.2596533013723523e-06
60	2728	0.00204825914091536	None	0.25792944185068806	0.00204825914091536
60	2917	0.0005836408456147928	None	0.1491331321663533	0.0005836408456147928
60	3026	5.592563603261254e-05	None	0.12942202415477227	5.592563603261254e-05
60	2844	0.00012722679613164466	None	0.0	0.00012722679613164466
60	3069	0.00012901210262470538	None	0.13965856730344295	0.00012901210262470538
60	3080	0.0016262426696577717	None	0.0	0.0016262426696577717
60	2748	1.1286126004191303e-07	None	0.6227929636219743	1.1286126004191303e-07
60	2631	8.336290349144241e-06	None	0.1994309101810257	8.336290349144241e-06
60	2890	9.156258009572779e-05	None	0.0	9.156258009572779e-05
60	3022	0.0005859122966523582	None	0.1300934236949319	0.0005859122966523582
60	2719	0.00013364259456196366	None	0.22650240784969883	0.00013364259456196366
60	3074	-6.845140850029219e-06	None	0.0	-6.845140850029219e-06
60	3086	-1.2581926511809363e-07	None	0.36809433180937867	-1.2581926511809363e-07
60	3064	-9.379707940969425e-06	None	0.13883156368733557	-9.379707940969425e-06
60	3087	0.00015859690408565248	None	0.15518543402325702	0.00015859690408565248
60	2664	0.0009657606527984925	None	0.12942202415477227	0.0009657606527984925
60	3078	4.664677660390318e-08	None	0.15266475644702765	4.664677660390318e-08
60	2867	0.00018331608791096528	None	0.0	0.00018331608791096528
60	2830	0.0005028832151640419	None	0.13830396012031354	0.0005028832151640419
60	3060	1.7601780665686957e-07	None	0.08604664566812288	1.7601780665686957e-07
60	2715	0.0011204975246092627	None	0.3176594482917604	0.0011204975246092627
60	3015	6.51006483851378e-05	None	0.16628300860255646	6.51006483851378e-05
60	2730	1.631435710585565e-07	None	0.1635919730023093	1.631435710585565e-07
60	3057	0.0006676721317377858	None	0.16699056576287008	0.0006676721317377858
60	2727	0.000497547898113656	None	0.0	0.000497547898113656
60	2660	9.341642116706716e-06	None	0.18248588815699376	9.341642116706716e-06
60	2909	8.160075444154587e-06	None	0.16699056576287008	8.160075444154587e-06
60	2775	0.0002176666438929404	None	0.3111052274410856	0.0002176666438929404
60	2988	0.0002616427416659183	None	0.0	0.0002616427416659183
60	3092	0.00024380782863750732	None	0.0	0.00024380782863750732
60	3072	5.172723905253547e-07	None	0.0	5.172723905253547e-07
60	3039	0.00024173663810667643	None	0.1300934236949319	0.00024173663810667643
60	2818	0.0004847694137443489	None	0.1300934236949319	0.0004847694137443489
60	2798	0.0025584868161119463	None	0.32119223387905427	0.0025584868161119463
60	2993	0.0007031009120563563	None	0.4452457851433572	0.0007031009120563563
60	3009	0.0006064901221040315	None	0.5123685134765243	0.0006064901221040315
60	3034	0.0008263703932667508	None	0.0	0.0008263703932667508
60	2623	8.382733996989255e-07	None	0.3974403531496872	8.382733996989255e-07
60	2918	0.0006491844128002298	None	0.14114188359361607	0.0006491844128002298
60	3088	2.077445472731497e-08	None	0.12454385140638369	2.077445472731497e-08
60	3014	0.00028355771825168803	None	0.17817735221906322	0.00028355771825168803
60	2661	0.00042954704484306233	None	0.12942202415477227	0.00042954704484306233
60	2749	5.2327474075038566e-05	None	0.205188212436847	5.2327474075038566e-05
60	3059	0.00013830245204843626	None	0.36809433180937867	0.00013830245204843626
60	3028	2.3146388260008977e-05	None	0.13965856730344295	2.3146388260008977e-05
60	2838	4.606941118955298e-06	None	0.0	4.606941118955298e-06
60	2783	0.0010705160413249175	None	0.0	0.0010705160413249175
60	3003	0.0014380606474844238	None	0.29757579660602973	0.0014380606474844238
60	3012	0.0003952597000154138	None	0.0	0.0003952597000154138
60	3079	-9.016504675833778e-08	None	0.08604664566812288	-9.016504675833778e-08
60	2859	0.0012295720551386978	None	0.10823733295028737	0.0012295720551386978
60	2896	0.00022054859762945934	None	0.0	0.00022054859762945934
60	2971	2.5397285203151307e-06	None	0.1491331321663533	2.5397285203151307e-06
60	3068	0.0003060932826646546	None	0.0	0.0003060932826646546
60	3095	-1.99098609553155e-05	None	0.16245180017362554	-1.99098609553155e-05
60	2985	0.0005734319820178489	None	0.35880165831856337	0.0005734319820178489
60	3038	2.237884784050983e-05	None	0.2638714361582178	2.237884784050983e-05
60	2609	8.03350770694171e-06	None	0.18248588815699376	8.03350770694171e-06
60	3055	-3.494482444387685e-10	None	0.262780360734667	-3.494482444387685e-10
60	2832	2.1283238860969616e-07	None	0.18806422070488854	2.1283238860969616e-07
60	3002	1.630121247995272e-06	None	0.12454385140638369	1.630121247995272e-06
60	2904	0.00018736576446212467	None	0.08604664566812288	0.00018736576446212467
60	3037	0.00012376034570456797	None	0.0	0.00012376034570456797
60	2802	1.340715325984535e-05	None	0.0	1.340715325984535e-05
60	3035	0.0006277266313316098	None	0.0	0.0006277266313316098
60	3016	0.0006910427803516953	None	0.3130046288010936	0.0006910427803516953
60	2929	0.001520680926514483	None	0.30921766006649853	0.001520680926514483
60	2995	3.5014843331050356e-06	None	0.13965856730344295	3.5014843331050356e-06
60	3090	0.0005278732337401945	None	0.10823733295028737	0.0005278732337401945
60	3099	0.0006697530212571744	None	0.2372624920952847	0.0006697530212571744
60	2850	4.6867330082780455e-05	None	0.18013081170657824	4.6867330082780455e-05
60	3066	0.00032591108386678956	None	0.12454385140638369	0.00032591108386678956
60	2921	0.0016101509300678054	None	0.31272463356115626	0.0016101509300678054
60	3023	1.8993719569833518e-06	None	0.15266475644702765	1.8993719569833518e-06
60	2907	0.00014953448129652612	None	0.27296958797756893	0.00014953448129652612
60	2899	0.00037286087427980744	None	0.39001915918783936	0.00037286087427980744
60	3051	0.0002654787692899501	None	0.0	0.0002654787692899501
60	3052	1.1881497395731155e-05	None	0.13883156368733557	1.1881497395731155e-05
60	3030	1.5136333111558615e-05	None	0.3395431004662434	1.5136333111558615e-05
60	2809	0.0004764765301485794	None	0.0	0.0004764765301485794
60	2695	1.1747791297174165e-06	None	0.16601903784522787	1.1747791297174165e-06
60	2954	0.005544438748484444	None	0.08604664566812288	0.005544438748484444
60	2981	0.00031259500828475817	None	0.16628300860255646	0.00031259500828475817
60	2892	7.290502663112594e-06	None	0.12454385140638369	7.290502663112594e-06
60	3073	0.000452333961204616	None	0.0	0.000452333961204616
60	2812	0.0003874810480646129	None	0.13830396012031354	0.0003874810480646129
60	2849	0.000662207227429369	None	0.13883156368733557	0.000662207227429369
60	2884	3.3946361469281983e-06	None	0.1779499971191142	3.3946361469281983e-06
60	2691	9.722278883358669e-05	None	0.1635919730023093	9.722278883358669e-05
109	5298	0.008471709674806786	None	0.0	0.008471709674806786
109	4767	0.0021596936241728712	None	0.06955458741585308	0.0021596936241728712
109	5548	0.0008174289489890018	None	0.0	0.0008174289489890018
109	5485	0.001954435161574875	None	0.0	0.001954435161574875
109	4972	0.0028120330219074947	None	0.0	0.0028120330219074947
109	5433	0.0002461541676448516	None	0.0	0.0002461541676448516
109	5319	0.0013580341655809402	None	0.0	0.0013580341655809402
109	4450	0.009518526380201169	None	0.0	0.009518526380201169
109	5515	-9.061408368727925e-08	None	0.05110699633275125	-9.061408368727925e-08
109	5448	-2.4333800218981694e-05	None	0.0	-2.4333800218981694e-05
109	5328	0.0014796690487326948	None	0.0	0.0014796690487326948
109	5506	8.978233352389198e-07	None	0.14488952699160823	8.978233352389198e-07
109	4829	0.002967954437993195	None	0.0	0.002967954437993195
109	5447	0.0030344240975216335	None	0.0	0.0030344240975216335
109	5457	6.87585810230262e-08	None	0.0	6.87585810230262e-08
109	5524	6.905125974499138e-11	None	0.05110699633275125	6.905125974499138e-11
109	4655	0.01045716477596352	None	0.0	0.01045716477596352
109	5297	3.9885306768211806e-06	None	0.19324789906640388	3.9885306768211806e-06
109	5539	0.000410471350152507	None	0.0	0.000410471350152507
109	5295	0.008226329038158899	None	0.0	0.008226329038158899
109	5376	-4.1426552070187296e-07	None	0.0	-4.1426552070187296e-07
109	5529	-3.966269247647614e-05	None	0.0	-3.966269247647614e-05
109	5523	1.6292356201830007e-06	None	0.0	1.6292356201830007e-06
109	5366	-5.084007242994824e-11	None	0.0	-5.084007242994824e-11
109	5286	0.004521267402915244	None	0.0	0.004521267402915244
109	5522	0.0014163896272336753	None	0.0	0.0014163896272336753
109	5226	0.015646910671354302	None	0.0	0.015646910671354302
109	5540	3.1729633000719194e-07	None	0.0	3.1729633000719194e-07
109	5503	0.0023585046615899386	None	0.0	0.0023585046615899386
109	5546	0.003064013370688547	None	0.0	0.003064013370688547
109	5525	0.0017705700177664879	None	0.0	0.0017705700177664879
109	5493	0.0009145051857672231	None	0.0	0.0009145051857672231
109	5454	0.00016362590091467975	None	0.0	0.00016362590091467975
109	5482	0.006107327041465759	None	0.0	0.006107327041465759
109	5315	0.002460147763178235	None	0.0	0.002460147763178235
109	5530	-4.150986962084081e-05	None	0.05110699633275125	-4.150986962084081e-05
109	5341	0.0026238594361534897	None	0.0	0.0026238594361534897
109	5533	3.200647153033103e-05	None	0.0	3.200647153033103e-05
109	5507	0.00035490610339358064	None	0.0	0.00035490610339358064
109	5531	0.00036969935872043294	None	0.0	0.00036969935872043294
109	5465	-1.2402011979905981e-08	None	0.0	-1.2402011979905981e-08
109	5329	0.019159831447604792	None	0.0	0.019159831447604792
109	5084	0.001800402546559588	None	0.0	0.001800402546559588
109	4783	0.0014315057872483672	None	0.0	0.0014315057872483672
109	5019	0.0007935047771160878	None	0.0	0.0007935047771160878
109	5517	0.0025094141502216708	None	0.0	0.0025094141502216708
109	5331	0.002915592431436888	None	0.0	0.002915592431436888
109	5504	0.004471611245930157	None	0.0	0.004471611245930157
109	4777	0.009018164038741712	None	0.0	0.009018164038741712
109	4413	0.011869258505948787	None	0.0	0.011869258505948787
109	4987	0.011092756360712427	None	0.0	0.011092756360712427
109	5393	0.0012896425462271186	None	0.0	0.0012896425462271186
109	4857	0.0008598517296255748	None	0.0	0.0008598517296255748
109	5362	0.0007522803512979966	None	0.0	0.0007522803512979966
109	5450	0.000961499316713463	None	0.0	0.000961499316713463
109	5478	0.0007637848976832317	None	0.0	0.0007637848976832317
109	5514	0.0034445463661343274	None	0.0	0.0034445463661343274
109	5191	0.001769038592184476	None	0.0	0.001769038592184476
109	5464	0.0017786428165209407	None	0.0	0.0017786428165209407
109	4638	0.004244711287214792	None	0.0	0.004244711287214792
109	5300	0.0026028853020876996	None	0.0	0.0026028853020876996
109	5156	0.0067250573302224765	None	0.14488952699160823	0.0067250573302224765
109	5511	-0.00016384140959796307	None	0.0	-0.00016384140959796307
109	5510	0.014559752070854765	None	0.0	0.014559752070854765
109	5149	0.0038773328322738603	None	0.0	0.0038773328322738603
109	5246	0.012418678041362662	None	0.0	0.012418678041362662
109	5395	0.0005367432281054538	None	0.05110699633275125	0.0005367432281054538
109	5342	0.0012149142374643512	None	0.0	0.0012149142374643512
109	5477	1.593017352613512e-06	None	0.0	1.593017352613512e-06
109	5436	0.0030308299135766515	None	0.0	0.0030308299135766515
109	4732	0.004808446386345753	None	0.0	0.004808446386345753
109	4145	0.0034091522617782435	None	0.0	0.0034091522617782435
109	5505	-2.1697629646822575e-05	None	0.0	-2.1697629646822575e-05
109	5467	0.00114502532470472	None	0.0	0.00114502532470472
109	5280	0.003797712985807726	None	0.0	0.003797712985807726
109	5499	0.003207844445275071	None	0.0	0.003207844445275071
109	5159	0.01305308634794138	None	0.0	0.01305308634794138
109	4570	0.00350182661669318	None	0.0	0.00350182661669318
109	5468	1.6229813426175904e-06	None	0.0	1.6229813426175904e-06
109	5426	0.00036432267856643886	None	0.0	0.00036432267856643886
109	5486	0.00435436767510789	None	0.0	0.00435436767510789
109	5423	0.0042513087193052105	None	0.0	0.0042513087193052105
109	5360	0.0009506985441106149	None	0.0	0.0009506985441106149
109	5543	0.0014065748861543626	None	0.0	0.0014065748861543626
109	5419	0.001147860169822408	None	0.0	0.001147860169822408
109	5494	0.00508447082297675	None	0.0	0.00508447082297675
109	4939	0.010007567230530747	None	0.0	0.010007567230530747
109	5542	-1.2828446739006382e-07	None	0.05110699633275125	-1.2828446739006382e-07
109	4695	0.0016197951960969556	None	0.0	0.0016197951960969556
109	5229	0.011213098929030196	None	0.0	0.011213098929030196
109	5536	0.001281022465414784	None	0.0	0.001281022465414784
109	5250	0.004947284686906521	None	0.05110699633275125	0.004947284686906521
109	5241	0.011044850487070625	None	0.0	0.011044850487070625
109	5106	0.010249488543713712	None	0.0	0.010249488543713712
109	5407	0.0008122947586903488	None	0.17687045943469992	0.0008122947586903488
109	5406	0.00013336209280951237	None	0.0	0.00013336209280951237
109	5375	0.0018107377900473522	None	0.0	0.0018107377900473522
109	5097	0.006074181630364874	None	0.0	0.006074181630364874
109	5120	0.008830341928503694	None	0.0	0.008830341928503694
109	5528	0.0006404235354948357	None	0.0	0.0006404235354948357
110	5298	0.008471709674806786	None	0.0	0.008471709674806786
110	4767	0.0021596936241728712	None	0.06955458741585308	0.0021596936241728712
110	5548	0.0008174289489890018	None	0.0	0.0008174289489890018
110	4972	0.0028120330219074947	None	0.0	0.0028120330219074947
110	5596	0.00025730927321730913	None	0.0	0.00025730927321730913
110	5568	0.0009794424956115109	None	0.0	0.0009794424956115109
110	5319	0.0013580341655809402	None	0.0	0.0013580341655809402
110	5582	1.5663286087683526e-06	None	0.0	1.5663286087683526e-06
110	4829	0.002967954437993195	None	0.0	0.002967954437993195
110	5447	0.0030344240975216335	None	0.0	0.0030344240975216335
110	5558	5.388761393535841e-09	None	0.0	5.388761393535841e-09
110	5524	6.905125974499138e-11	None	0.05110699633275125	6.905125974499138e-11
110	4655	0.01045716477596352	None	0.0	0.01045716477596352
110	5297	3.9885306768211806e-06	None	0.1809804671095186	3.9885306768211806e-06
110	5539	0.000410471350152507	None	0.0	0.000410471350152507
110	5295	0.008226329038158899	None	0.0	0.008226329038158899
110	5366	-5.084007242994824e-11	None	0.0	-5.084007242994824e-11
110	5286	0.004521267402915244	None	0.0	0.004521267402915244
110	5522	0.0014163896272336753	None	0.0	0.0014163896272336753
110	5578	9.859608198889988e-07	None	0.05110699633275125	9.859608198889988e-07
110	5226	0.015646910671354302	None	0.0	0.015646910671354302
110	5540	3.1729633000719194e-07	None	0.0	3.1729633000719194e-07
110	5503	0.0023585046615899386	None	0.0	0.0023585046615899386
110	5552	0.0008902244557944261	None	0.0	0.0008902244557944261
110	5557	-4.934670269848277e-07	None	0.0	-4.934670269848277e-07
110	5600	0.003945730660185321	None	0.0	0.003945730660185321
110	5525	0.0017705700177664879	None	0.0	0.0017705700177664879
110	5493	0.0009145051857672231	None	0.0	0.0009145051857672231
110	5482	0.006107327041465759	None	0.0	0.006107327041465759
110	5315	0.002460147763178235	None	0.0	0.002460147763178235
110	5573	-9.350482168537147e-09	None	0.0	-9.350482168537147e-09
110	5551	-4.623069499803941e-05	None	0.0	-4.623069499803941e-05
110	5341	0.0026238594361534897	None	0.0	0.0026238594361534897
110	5533	3.200647153033103e-05	None	0.0	3.200647153033103e-05
110	5561	0.000568404491849504	None	0.12179039016801048	0.000568404491849504
110	5507	0.00035490610339358064	None	0.0	0.00035490610339358064
110	5531	0.00036969935872043294	None	0.0	0.00036969935872043294
110	5465	-1.2402011979905981e-08	None	0.0	-1.2402011979905981e-08
110	5329	0.019159831447604792	None	0.0	0.019159831447604792
110	5560	0.0016337273949635163	None	0.1542851510308275	0.0016337273949635163
110	5583	0.00628945628458278	None	0.0	0.00628945628458278
110	5562	0.0018509971407795133	None	0.0	0.0018509971407795133
110	4783	0.0014315057872483672	None	0.0	0.0014315057872483672
110	5588	0.00047448711528683195	None	0.0	0.00047448711528683195
110	5592	0.00646995329505878	None	0.0	0.00646995329505878
110	5019	0.0007935047771160878	None	0.0	0.0007935047771160878
110	5517	0.0025094141502216708	None	0.0	0.0025094141502216708
110	5331	0.002915592431436888	None	0.0	0.002915592431436888
110	5504	0.004471611245930157	None	0.0	0.004471611245930157
110	4777	0.009018164038741712	None	0.0	0.009018164038741712
110	4413	0.011869258505948787	None	0.0	0.011869258505948787
110	4987	0.011092756360712427	None	0.0	0.011092756360712427
110	5599	0.0010852904317150815	None	0.0	0.0010852904317150815
110	5563	0.005796516552664209	None	0.0	0.005796516552664209
110	5362	0.0007522803512979966	None	0.0	0.0007522803512979966
110	5450	0.000961499316713463	None	0.0	0.000961499316713463
110	5478	0.0007637848976832317	None	0.0	0.0007637848976832317
110	5514	0.0034445463661343274	None	0.0	0.0034445463661343274
110	5554	0.0005015083537748853	None	0.0	0.0005015083537748853
110	5464	0.0017786428165209407	None	0.0	0.0017786428165209407
110	4638	0.004244711287214792	None	0.0	0.004244711287214792
110	5581	0.0038805410853342596	None	0.0	0.0038805410853342596
110	5300	0.0026028853020876996	None	0.0	0.0026028853020876996
110	5156	0.0067250573302224765	None	0.1423918550690632	0.0067250573302224765
110	5595	-2.049464293577282e-05	None	0.0	-2.049464293577282e-05
110	5149	0.0038773328322738603	None	0.0	0.0038773328322738603
110	5246	0.012418678041362662	None	0.0	0.012418678041362662
110	5342	0.0012149142374643512	None	0.0	0.0012149142374643512
110	5477	1.593017352613512e-06	None	0.0	1.593017352613512e-06
110	5436	0.0030308299135766515	None	0.0	0.0030308299135766515
110	4732	0.004808446386345753	None	0.0	0.004808446386345753
110	4145	0.0034091522617782435	None	0.0	0.0034091522617782435
110	5594	0.0002034618972992872	None	0.0	0.0002034618972992872
110	5467	0.00114502532470472	None	0.0	0.00114502532470472
110	5280	0.003797712985807726	None	0.0	0.003797712985807726
110	5499	0.003207844445275071	None	0.0	0.003207844445275071
110	5159	0.01305308634794138	None	0.0	0.01305308634794138
110	4570	0.00350182661669318	None	0.0	0.00350182661669318
110	5468	1.6229813426175904e-06	None	0.0	1.6229813426175904e-06
110	5426	0.00036432267856643886	None	0.0	0.00036432267856643886
110	5486	0.00435436767510789	None	0.0	0.00435436767510789
110	5423	0.0042513087193052105	None	0.0	0.0042513087193052105
110	5360	0.0009506985441106149	None	0.0	0.0009506985441106149
110	5543	0.0014065748861543626	None	0.0	0.0014065748861543626
110	5419	0.001147860169822408	None	0.0	0.001147860169822408
110	5494	0.00508447082297675	None	0.0	0.00508447082297675
110	4939	0.010007567230530747	None	0.0	0.010007567230530747
110	4695	0.0016197951960969556	None	0.0	0.0016197951960969556
110	5229	0.011213098929030196	None	0.0	0.011213098929030196
110	5536	0.001281022465414784	None	0.0	0.001281022465414784
110	5250	0.004947284686906521	None	0.05110699633275125	0.004947284686906521
110	5241	0.011044850487070625	None	0.0	0.011044850487070625
110	5106	0.010249488543713712	None	0.0	0.010249488543713712
110	5407	0.0008122947586903488	None	0.17111198665971084	0.0008122947586903488
110	5375	0.0018107377900473522	None	0.0	0.0018107377900473522
110	5097	0.006074181630364874	None	0.0	0.006074181630364874
110	5120	0.008830341928503694	None	0.0	0.008830341928503694
110	5565	1.615956943134878e-05	None	0.0	1.615956943134878e-05
110	5528	0.0006404235354948357	None	0.0	0.0006404235354948357
110	5589	8.003142973318542e-10	None	0.0	8.003142973318542e-10
76	3216	0.000882835308585537	None	0.25076618712656124	0.000882835308585537
76	3847	-0.0004330129666516508	None	0.26699094440729365	-0.0004330129666516508
76	3870	0.0005459802668138524	None	0.24976277624862958	0.0005459802668138524
76	3049	0.0007209655812735772	None	0.25419980066729975	0.0007209655812735772
76	3709	0.0006117526243881836	None	0.2658919709482628	0.0006117526243881836
76	3704	0.0012583482794503351	None	0.0	0.0012583482794503351
76	3808	1.2190946097537453e-06	None	0.5355413427015008	1.2190946097537453e-06
76	3483	0.005573855977517299	None	0.0	0.005573855977517299
76	3878	-5.916771536065871e-05	None	0.0	-5.916771536065871e-05
76	3765	4.4384372746912596e-09	None	0.0	4.4384372746912596e-09
76	3753	0.0011848357329724377	None	0.015936963152382917	0.0011848357329724377
76	3665	0.00011978321071551252	None	0.28451749380832186	0.00011978321071551252
76	2917	0.0005836408456147928	None	0.07100969461799005	0.0005836408456147928
76	3843	1.7543717236776703e-06	None	0.006955458741585307	1.7543717236776703e-06
76	3080	0.0016262426696577717	None	0.0	0.0016262426696577717
76	3854	1.0566249548309986e-09	None	0.0	1.0566249548309986e-09
76	3766	0.0005533184094578832	None	0.21705189489596735	0.0005533184094578832
76	3478	0.0020556607718562395	None	0.09562177891429749	0.0020556607718562395
76	3767	0.0004301935244719466	None	0.0	0.0004301935244719466
76	3888	0.0006898139595061201	None	0.0515500309919041	0.0006898139595061201
76	3380	0.0029034391598085378	None	0.37070104447650487	0.0029034391598085378
76	3533	0.004457270101626088	None	0.07100969461799005	0.004457270101626088
76	3801	0.001471292997308967	None	0.08064093054311376	0.001471292997308967
76	3439	0.0012186945594399193	None	0.5160755687076933	0.0012186945594399193
76	3852	0.002323210181082816	None	0.2485325416519164	0.002323210181082816
76	3359	0.00041254122700890093	None	0.0	0.00041254122700890093
76	3858	0.0002611217714373397	None	0.0	0.0002611217714373397
76	3886	0.0002106110407265357	None	0.0	0.0002106110407265357
76	3087	0.00015859690408565248	None	0.24976277624862958	0.00015859690408565248
76	2664	0.0009657606527984925	None	0.290134863427228	0.0009657606527984925
76	3827	0.000462877600445538	None	0.0	0.000462877600445538
76	2830	0.0005028832151640419	None	0.3477219161859887	0.0005028832151640419
76	3773	2.1487915290024256e-06	None	0.08064093054311376	2.1487915290024256e-06
76	2715	0.0011204975246092627	None	0.4311124423061153	0.0011204975246092627
76	3874	2.583567010105317e-06	None	0.0	2.583567010105317e-06
76	3867	-5.90098038514212e-07	None	0.4115945290499198	-5.90098038514212e-07
76	3220	0.001673308347084159	None	0.47587621493005816	0.001673308347084159
76	3787	0.0001753973551528864	None	0.44802216596008276	0.0001753973551528864
76	3868	2.9743762304718176e-08	None	0.8742395167057608	2.9743762304718176e-08
76	3815	0.0012371268531404676	None	0.0	0.0012371268531404676
76	3635	0.005071656517447993	None	0.2619332987491672	0.005071656517447993
76	3609	0.000712229785678508	None	0.29581789307908235	0.000712229785678508
76	3407	0.001064361378871733	None	0.0	0.001064361378871733
76	3721	0.0011051803193942139	None	0.18667200707246287	0.0011051803193942139
76	3684	0.0007314029958870627	None	0.0	0.0007314029958870627
76	3752	0.00014687895808187	None	0.568732521197456	0.00014687895808187
76	3898	6.049765700034066e-05	None	0.09562177891429749	6.049765700034066e-05
76	3505	0.0011351865397918356	None	0.015936963152382917	0.0011351865397918356
76	3708	8.934432298636647e-05	None	0.28626593932441335	8.934432298636647e-05
76	3851	5.4784875159838054e-05	None	0.27318670663349104	5.4784875159838054e-05
76	3755	0.0005188299656412608	None	0.05564366993268246	0.0005188299656412608
76	3700	0.00035759051353313005	None	0.006955458741585307	0.00035759051353313005
76	3315	0.00043492241896995646	None	0.006955458741585307	0.00043492241896995646
76	3251	0.0006017358434306352	None	0.12776749083187816	0.0006017358434306352
76	3882	0.0008231172370829258	None	0.006955458741585307	0.0008231172370829258
76	3807	0.0012643431889674817	None	0.2146354527947111	0.0012643431889674817
76	3839	-1.5795274925000694e-07	None	0.07100969461799005	-1.5795274925000694e-07
76	3848	4.1702457373399586e-05	None	0.0515500309919041	4.1702457373399586e-05
76	3603	0.0025209770418861965	None	0.015936963152382917	0.0025209770418861965
76	3655	8.342258474234532e-10	None	0.006955458741585307	8.342258474234532e-10
76	3835	9.969037381261516e-10	None	0.0	9.969037381261516e-10
76	3881	9.681392743228686e-05	None	0.0	9.681392743228686e-05
76	3715	0.00022877534558515277	None	0.015936963152382917	0.00022877534558515277
76	3884	3.198027277375574e-06	None	0.006955458741585307	3.198027277375574e-06
76	3875	None	None	0.27367771201061647	None
76	3677	1.1439977453513987e-05	None	0.015936963152382917	1.1439977453513987e-05
76	3776	0.00034399179116020433	None	0.2146354527947111	0.00034399179116020433
76	3859	-3.7926044152631264e-07	None	0.0515500309919041	-3.7926044152631264e-07
76	3395	0.00021392110879032037	None	0.26699094440729365	0.00021392110879032037
76	3784	0.0035692894335273605	None	0.22347159691501234	0.0035692894335273605
76	3740	-2.0572199752003142e-09	None	0.07100969461799005	-2.0572199752003142e-09
76	3616	0.00023937753641164786	None	0.0	0.00023937753641164786
76	3600	0.00015391718156562757	None	0.0	0.00015391718156562757
76	3879	1.1086588715790983e-06	None	0.05564366993268246	1.1086588715790983e-06
76	3716	0.0003814192614604339	None	0.0	0.0003814192614604339
76	3723	0.001965263695386482	None	0.0	0.001965263695386482
76	3238	0.0020897406880958152	None	0.08064093054311376	0.0020897406880958152
76	3778	0.0007600609395508917	None	0.22347159691501234	0.0007600609395508917
76	3837	1.3052893612982879e-09	None	0.0	1.3052893612982879e-09
76	3813	-2.983044205671875e-06	None	0.0	-2.983044205671875e-06
76	3891	0.00017024061260723466	None	0.21705189489596735	0.00017024061260723466
76	3630	0.0003008809590873276	None	0.0515500309919041	0.0003008809590873276
76	3696	0.0003295156584472844	None	0.0	0.0003295156584472844
76	3125	0.0006783128369499191	None	0.2737597277975984	0.0006783128369499191
76	3887	8.246737879717246e-06	None	0.0	8.246737879717246e-06
76	3540	6.659091958029559e-05	None	0.11500687779676136	6.659091958029559e-05
76	3777	0.003554777552107604	None	0.0	0.003554777552107604
76	3794	0.0009108404010323965	None	0.4804125803584909	0.0009108404010323965
76	3855	-1.2415360054244969e-07	None	0.015936963152382917	-1.2415360054244969e-07
76	3727	0.004337350823930522	None	0.006955458741585307	0.004337350823930522
76	3492	0.002521300356808204	None	0.0	0.002521300356808204
76	3860	0.0005485065254322445	None	0.0	0.0005485065254322445
76	3598	0.0015399643761393757	None	0.09562177891429749	0.0015399643761393757
76	3543	0.0006273589122691758	None	0.015936963152382917	0.0006273589122691758
76	3816	0.00017699836759075725	None	0.0	0.00017699836759075725
76	3181	0.0007319598156731898	None	0.22347159691501234	0.0007319598156731898
76	3672	0.004949192878436321	None	0.015936963152382917	0.004949192878436321
76	3627	0.0019279908442709488	None	0.0	0.0019279908442709488
76	3828	0.0005987147356198594	None	0.0	0.0005987147356198594
76	3322	0.0010873450167024758	None	0.23397925596814714	0.0010873450167024758
30	1461	0.3741230481027966	0.3741230481027966	0.4083480243896373	0.3741230481027966
30	1521	0.41301202465735765	0.41301202465735765	0.4162516607837947	0.41301202465735765
30	1600	0.3407917925828922	0.3407917925828922	0.5972238443429786	0.3407917925828922
30	1543	0.3866300635137171	0.3866300635137171	0.43025724632372714	0.3866300635137171
30	1173	0.38895175214034616	0.38895175214034616	0.4409150382360593	0.38895175214034616
30	1562	0.5143833696951232	0.5143833696951232	0.5410341121192819	0.5143833696951232
30	1550	0.2978999682410065	0.2978999682410065	0.37580361355653025	0.2978999682410065
30	1071	0.39875700663712565	0.39875700663712565	0.41209571072508694	0.39875700663712565
30	1577	0.3139885760252556	0.3139885760252556	0.3261176073052435	0.3139885760252556
30	1497	0.4159885069179656	0.4159885069179656	0.4220551827264396	0.4159885069179656
30	1463	0.3859080404712283	0.3859080404712283	0.48774605058056847	0.3859080404712283
30	1510	0.3103606945634733	0.3103606945634733	0.37469188948649823	0.3103606945634733
30	1537	0.3600173460924215	0.3600173460924215	0.40555729998831963	0.3600173460924215
30	1551	0.2644763928485699	0.2644763928485699	0.3153311906838243	0.2644763928485699
30	1111	0.4284709535622726	0.4284709535622726	0.4634156352362093	0.4284709535622726
30	1575	0.4142620152782116	0.4142620152782116	0.4233196759238038	0.4142620152782116
30	1002	0.36109535913425084	0.36109535913425084	0.3685876655659336	0.36109535913425084
30	1065	0.378859019387945	0.378859019387945	0.38691565249430615	0.378859019387945
30	1581	0.30583251603748873	0.30583251603748873	0.33713874672789357	0.30583251603748873
30	965	0.4166082073104594	0.4166082073104594	0.4978093297628835	0.4166082073104594
30	1051	0.4065902095211336	0.4065902095211336	0.40915843491138093	0.4065902095211336
30	1391	0.34712978841536346	0.34712978841536346	0.4291908113038783	0.34712978841536346
30	1525	0.37884967470938863	0.37884967470938863	0.40857249972410575	0.37884967470938863
30	1553	0.302972244077958	0.302972244077958	0.33400396767324425	0.302972244077958
30	302	0.7596635488143935	0.7596635488143935	0.8536424564465108	0.7596635488143935
30	1576	0.2876077764363253	0.2876077764363253	0.33331051380822235	0.2876077764363253
30	1502	0.297299908462545	0.297299908462545	0.3407398616411251	0.297299908462545
30	1570	0.32309366612143187	0.32309366612143187	0.41632551391550887	0.32309366612143187
30	1556	0.2865075485197879	0.2865075485197879	0.35946966336369185	0.2865075485197879
30	1593	0.2686182301404395	0.2686182301404395	0.3070530034615022	0.2686182301404395
30	1509	0.38565959808425976	0.38565959808425976	0.4369327306920539	0.38565959808425976
30	1544	0.35829886863501276	0.35829886863501276	0.35829886863501276	0.35829886863501276
30	1276	0.39446669901306597	0.39446669901306597	0.4255575745181597	0.39446669901306597
30	1468	0.361934735491838	0.361934735491838	0.42696118392118637	0.361934735491838
30	1542	0.3407917925828922	0.3407917925828922	0.5972238443429786	0.3407917925828922
30	1346	0.37338630323682687	0.37338630323682687	0.41234429415355534	0.37338630323682687
30	1471	0.3751948307278198	0.3751948307278198	0.3896744013071467	0.3751948307278198
30	1384	0.3517973372651869	0.3517973372651869	0.3576782220471635	0.3517973372651869
30	1389	0.42875163567360464	0.42875163567360464	0.43955754277356673	0.42875163567360464
30	1563	0.4354101966249685	0.4354101966249685	0.6464314955081568	0.4354101966249685
30	1124	0.3621697943396315	0.3621697943396315	0.37231812623227284	0.3621697943396315
30	1451	0.34223056033085886	0.34223056033085886	0.5564015929270887	0.34223056033085886
30	1529	0.3115982189850595	0.3115982189850595	0.3164859054506432	0.3115982189850595
30	1476	0.4108792302403578	0.4108792302403578	0.41897539129123534	0.4108792302403578
30	1289	0.39336916144416373	0.39336916144416373	0.4075452000499012	0.39336916144416373
30	440	0.4284709535622726	0.4284709535622726	0.4634156352362093	0.4284709535622726
30	1164	0.4261942884808108	0.4261942884808108	0.43850665550693624	0.4261942884808108
30	1484	0.3393601185283101	0.3393601185283101	0.5496139596122593	0.3393601185283101
30	1539	0.34562953124919077	0.34562953124919077	0.34562953124919077	0.34562953124919077
30	1504	0.3852563546016647	0.3852563546016647	0.40645194175612626	0.3852563546016647
30	1568	0.28673912187732986	0.28673912187732986	0.32773579415029924	0.28673912187732986
30	1467	0.29608409643112626	0.29608409643112626	0.35112338584162356	0.29608409643112626
30	1552	0.24963111066931082	0.24963111066931082	0.2908899095036422	0.24963111066931082
30	1267	0.5660019967307924	0.5660019967307924	0.5785525764273887	0.5660019967307924
30	1491	0.3652587086882311	0.3652587086882311	0.48621595700156145	0.3652587086882311
30	1166	0.40779571252728086	0.40779571252728086	0.417027894598143	0.40779571252728086
30	1481	0.42800846236422485	0.42800846236422485	0.42800846236422485	0.42800846236422485
30	1426	0.4108792302403578	0.4108792302403578	0.41897539129123534	0.4108792302403578
30	1431	0.3652587086882311	0.3652587086882311	0.48621595700156145	0.3652587086882311
30	1567	0.26577051414572883	0.26577051414572883	0.30716322177014077	0.26577051414572883
30	1410	0.3977175582854845	0.3977175582854845	0.41426205247758674	0.3977175582854845
30	1572	0.38181284352458644	0.38181284352458644	0.39562046092525166	0.38181284352458644
30	745	0.3276177758126536	0.3276177758126536	0.35956468047204776	0.3276177758126536
30	1311	0.3556840443652888	0.3556840443652888	0.3768214071384027	0.3556840443652888
30	1204	0.39582038447787815	0.39582038447787815	0.40072467392019656	0.39582038447787815
30	1507	0.30885144842880363	0.30885144842880363	0.40097097877972254	0.30885144842880363
30	1421	0.435838626887423	0.435838626887423	0.44690960160311893	0.435838626887423
30	1412	0.5232028132427576	0.5232028132427576	0.5370512785919479	0.5232028132427576
30	1566	0.3547809662074374	0.3547809662074374	0.39169773587222323	0.3547809662074374
30	1569	0.33636105701413765	0.33636105701413765	0.38174242274730313	0.33636105701413765
30	1401	0.32805633260447653	0.32805633260447653	0.33784007747907957	0.32805633260447653
30	1590	0.3863407905568331	0.3863407905568331	0.39460850936586717	0.3863407905568331
30	1591	0.31678325054298734	0.31678325054298734	0.3444131617149898	0.31678325054298734
30	1558	0.2937054283935375	0.2937054283935375	0.32725722254807665	0.2937054283935375
30	1514	0.3665976123985021	0.3665976123985021	0.3824540265268458	0.3665976123985021
30	1235	0.37330763736706996	0.37330763736706996	0.4074511405668705	0.37330763736706996
30	1524	0.3753686663868702	0.3753686663868702	0.4059261700768845	0.3753686663868702
30	1456	0.38717643184254935	0.38717643184254935	0.3935599281241571	0.38717643184254935
30	1490	0.4257432776825675	0.4257432776825675	0.6044760827799337	0.4257432776825675
30	1560	0.3113827278608933	0.3113827278608933	0.3516987993773728	0.3113827278608933
30	1515	0.3303733986386693	0.3303733986386693	0.36203261226647765	0.3303733986386693
30	1473	0.4730272964761505	0.4730272964761505	0.502542985428693	0.4730272964761505
30	1586	0.37382111750392566	0.37382111750392566	0.4027649770448452	0.37382111750392566
30	1227	0.3569909081719764	0.3569909081719764	0.4076624871676717	0.3569909081719764
30	1508	0.46593217459656283	0.46593217459656283	0.5764523168384359	0.46593217459656283
30	1530	0.4709094280526777	0.4709094280526777	0.542183458561446	0.4709094280526777
30	1395	0.4094946353463751	0.4094946353463751	0.4343606606635408	0.4094946353463751
30	1596	0.2839418918825923	0.2839418918825923	0.31133300677503345	0.2839418918825923
30	1594	0.3673290048349445	0.3673290048349445	0.38713503377691477	0.3673290048349445
30	1561	0.35386793614092976	0.35386793614092976	0.39264775976151867	0.35386793614092976
30	694	0.5125346347030298	0.5125346347030298	0.5765740081486914	0.5125346347030298
30	1399	0.3445483649403906	0.3445483649403906	0.3890222766817429	0.3445483649403906
30	1565	0.31274364623467515	0.31274364623467515	0.3222305662159869	0.31274364623467515
30	1513	0.30062112683448244	0.30062112683448244	0.322207071372781	0.30062112683448244
30	1457	0.5382894496599206	0.5382894496599206	0.554468221199497	0.5382894496599206
30	1584	0.2978999682410065	0.2978999682410065	0.37580361355653025	0.2978999682410065
30	1546	0.3570509834477974	0.3570509834477974	0.3822020789762239	0.3570509834477974
30	1496	0.341482806468489	0.341482806468489	0.3540031376991653	0.341482806468489
30	1248	0.5394479010670155	0.5394479010670155	0.5834830288114066	0.5394479010670155
30	1411	0.38352061345006044	0.38352061345006044	0.39758861483794433	0.38352061345006044
139	6900	0.006048321579395244	None	0.0	0.006048321579395244
139	7013	-5.801192968553464e-05	None	0.0	-5.801192968553464e-05
139	6992	0.004160828637420363	None	0.0	0.004160828637420363
139	6511	0.00355321690950803	None	0.0	0.00355321690950803
139	6671	0.0035106121428171875	None	0.0	0.0035106121428171875
139	7040	0.00495927657313386	None	0.0	0.00495927657313386
139	5907	0.010213835492568532	None	0.0	0.010213835492568532
139	6987	0.0033729220761088163	None	0.0	0.0033729220761088163
139	7038	0.008604034597619449	None	0.0	0.008604034597619449
139	6904	0.01215175157569563	None	0.0	0.01215175157569563
139	6570	0.0034572196185673723	None	0.0	0.0034572196185673723
139	6146	0.012901278806951202	None	0.0	0.012901278806951202
139	7011	0.00689219837668972	None	0.1022139926655025	0.00689219837668972
139	6981	0.0007784491381546848	None	0.006955458741585307	0.0007784491381546848
139	5762	0.013656340599269984	None	0.0	0.013656340599269984
139	7023	1.3288382013774199e-09	None	0.0	1.3288382013774199e-09
139	6920	0.002108243377089886	None	0.0	0.002108243377089886
139	6881	4.679633539465618e-07	None	0.0	4.679633539465618e-07
139	6792	0.00466324028587024	None	0.0	0.00466324028587024
139	6886	0.004313634605213773	None	0.0	0.004313634605213773
139	6765	0.011246534738538124	None	0.0	0.011246534738538124
139	7027	0.003515478131322775	None	0.0	0.003515478131322775
139	6926	0.001551382151190558	None	0.0	0.001551382151190558
139	6345	0.009224117542861648	None	0.0	0.009224117542861648
139	6925	-2.3650362049096092e-05	None	0.0	-2.3650362049096092e-05
139	7041	0.0004804718580054184	None	0.0	0.0004804718580054184
139	6903	0.00019723659820103425	None	0.0	0.00019723659820103425
139	6960	0.0004898984241183272	None	0.18625858031167777	0.0004898984241183272
139	6661	0.009169811871591556	None	0.0	0.009169811871591556
139	5226	0.015646910671354302	None	0.0	0.015646910671354302
139	6901	0.001943145758254318	None	0.006955458741585307	0.001943145758254318
139	6952	-7.350480249514993e-05	None	0.1522379877100131	-7.350480249514993e-05
139	7037	9.611499147563687e-05	None	0.0	9.611499147563687e-05
139	6346	0.006788316258590078	None	0.0	0.006788316258590078
139	6917	0.008847362240954558	None	0.0	0.008847362240954558
139	7032	0.00019393412117945445	None	0.0	0.00019393412117945445
139	6587	0.003349984849851756	None	0.0	0.003349984849851756
139	5616	0.0036568768692936196	None	0.0	0.0036568768692936196
139	6699	0.012111203589482044	None	0.0	0.012111203589482044
139	6962	0.014046103371684045	None	0.0	0.014046103371684045
139	6986	0.00018309180172044456	None	0.0	0.00018309180172044456
139	7050	0.0013269960516416866	None	0.0	0.0013269960516416866
139	6865	0.0061825366194406765	None	0.0	0.0061825366194406765
139	7025	0.0007295718562998499	None	0.0	0.0007295718562998499
139	6555	0.0027487140666390872	None	0.0	0.0027487140666390872
139	5999	0.0034508273955655712	None	0.0	0.0034508273955655712
139	6749	0.0044770771546080316	None	0.0	0.0044770771546080316
139	6195	0.002767536781176826	None	0.0	0.002767536781176826
139	4413	0.011869258505948787	None	0.006955458741585307	0.011869258505948787
139	6519	0.002066874327248602	None	0.0	0.002066874327248602
139	6975	0.0005175053065150747	None	0.19292589755601794	0.0005175053065150747
139	6893	0.010117228623205212	None	0.0	0.010117228623205212
139	6991	0.008823686492043023	None	0.0	0.008823686492043023
139	6867	0.004096785792987003	None	0.0	0.004096785792987003
139	6928	0.0007860267939841299	None	0.0	0.0007860267939841299
139	6856	0.002260140304583529	None	0.0	0.002260140304583529
139	6851	0.0048437448592705875	None	0.0	0.0048437448592705875
139	6790	0.0035866729782186276	None	0.0	0.0035866729782186276
139	7044	0.0005380551273853148	None	0.0	0.0005380551273853148
139	5866	0.014845473899975647	None	0.0	0.014845473899975647
139	6978	0.011161303254492645	None	0.0	0.011161303254492645
139	6956	7.433315325301323e-05	None	0.0	7.433315325301323e-05
139	6934	0.015943582028519275	None	0.0	0.015943582028519275
139	6756	0.009819558342196003	None	0.0	0.009819558342196003
139	6612	0.0010839332095764198	None	0.0	0.0010839332095764198
139	5968	0.004931698854396983	None	0.0	0.004931698854396983
139	6434	0.0113998207057353	None	0.0	0.0113998207057353
139	6789	0.014163929051715382	None	0.0	0.014163929051715382
139	7006	0.002988969454896219	None	0.0	0.002988969454896219
139	5933	0.006222833798158138	None	0.0	0.006222833798158138
139	7033	0.009862710152818399	None	0.0	0.009862710152818399
139	6813	0.012855983197062017	None	0.0	0.012855983197062017
139	6624	0.008023698771732398	None	0.0	0.008023698771732398
139	6953	0.005408531326836846	None	0.006955458741585307	0.005408531326836846
139	6654	0.016035458079348402	None	0.006955458741585307	0.016035458079348402
139	5972	0.013359957754030151	None	0.0	0.013359957754030151
139	7034	0.0015432403145205537	None	0.0	0.0015432403145205537
139	7047	0.0015503807434961053	None	0.0	0.0015503807434961053
139	5486	0.00435436767510789	None	0.0	0.00435436767510789
139	6859	0.015089687602299222	None	0.0	0.015089687602299222
139	7005	0.001736253061996319	None	0.0	0.001736253061996319
139	6980	0.0018129322725908366	None	0.0	0.0018129322725908366
139	6945	0.0013232095581017555	None	0.0	0.0013232095581017555
139	6543	0.011918940365298506	None	0.0	0.011918940365298506
139	6936	0.004327073701224589	None	0.006955458741585307	0.004327073701224589
139	6966	0.0004960825449241784	None	0.0	0.0004960825449241784
139	7036	8.120222543880005e-06	None	0.0	8.120222543880005e-06
139	6872	2.7645207839989557e-05	None	0.0	2.7645207839989557e-05
139	6318	0.012529189319481398	None	0.0	0.012529189319481398
139	6971	-2.0595740468421517e-07	None	0.0	-2.0595740468421517e-07
139	6916	0.010302115627780748	None	0.0	0.010302115627780748
139	5106	0.010249488543713712	None	0.0	0.010249488543713712
139	5900	0.01586681053012399	None	0.0	0.01586681053012399
139	7003	1.6921021576832537e-09	None	0.0	1.6921021576832537e-09
139	6639	0.01291658530019016	None	0.0	0.01291658530019016
139	6709	0.0007056120013152146	None	0.0	0.0007056120013152146
139	6955	-0.00011626562894199392	None	0.0	-0.00011626562894199392
139	7035	0.010591474902558972	None	0.0	0.010591474902558972
139	6782	0.0024526339150037777	None	0.006955458741585307	0.0024526339150037777
139	7018	1.5813532021326587e-08	None	0.0	1.5813532021326587e-08
71	3216	0.000882835308585537	None	0.2000915715566451	0.000882835308585537
71	3049	0.0007209655812735772	None	0.24913167624313556	0.0007209655812735772
71	3139	0.0014315276037320287	None	0.17853536888136562	0.0014315276037320287
71	3483	0.005573855977517299	None	0.0	0.005573855977517299
71	3225	0.00015813465361612714	None	0.3674149345934709	0.00015813465361612714
71	3558	0.00017141093104376228	None	0.0	0.00017141093104376228
71	3624	0.0019907964823916435	None	0.24965614859376367	0.0019907964823916435
71	3374	0.0002182281222699708	None	0.0	0.0002182281222699708
71	2917	0.0005836408456147928	None	0.07456252424076108	0.0005836408456147928
71	3080	0.0016262426696577717	None	0.0	0.0016262426696577717
71	3611	0.00025084089439317476	None	0.34230287334945275	0.00025084089439317476
71	3626	8.818981939163159e-05	None	0.22329047867467738	8.818981939163159e-05
71	3478	0.0020556607718562395	None	0.12392996727736431	0.0020556607718562395
71	3380	0.0029034391598085378	None	0.44613185603425104	0.0029034391598085378
71	3472	0.00041262057624059787	None	0.20339456937304917	0.00041262057624059787
71	3533	0.004457270101626088	None	0.07456252424076108	0.004457270101626088
71	3531	0.0005469567774666053	None	0.3182945912613285	0.0005469567774666053
71	2890	9.156258009572779e-05	None	0.0	9.156258009572779e-05
71	3022	0.0005859122966523582	None	0.18206316551125673	0.0005859122966523582
71	3439	0.0012186945594399193	None	0.3138660545344908	0.0012186945594399193
71	3644	3.1433989910946272e-06	None	0.11297578557750769	3.1433989910946272e-06
71	3601	0.00014269775769334977	None	0.0	0.00014269775769334977
71	3411	1.9132441871099483e-05	None	0.047810889457148745	1.9132441871099483e-05
71	3359	0.00041254122700890093	None	0.0	0.00041254122700890093
71	3087	0.00015859690408565248	None	0.15069063714797962	0.00015859690408565248
71	2664	0.0009657606527984925	None	0.3798395192308997	0.0009657606527984925
71	3563	0.0002629613991347688	None	0.13216854606731182	0.0002629613991347688
71	2830	0.0005028832151640419	None	0.3182945912613285	0.0005028832151640419
71	3577	-4.4576337394856584e-09	None	0.0	-4.4576337394856584e-09
71	3596	3.5985606341395914e-07	None	0.07666049449912687	3.5985606341395914e-07
71	3621	-9.330402126618051e-08	None	0.0	-9.330402126618051e-08
71	2715	0.0011204975246092627	None	0.3569179959039951	0.0011204975246092627
71	3155	0.001218807889598349	None	0.22559442207789449	0.001218807889598349
71	3220	0.001673308347084159	None	0.323969504282925	0.001673308347084159
71	3237	0.0002503568377192532	None	0.4166980351745134	0.0002503568377192532
71	3057	0.0006676721317377858	None	0.20689636195685884	0.0006676721317377858
71	3635	0.005071656517447993	None	0.26328282505572703	0.005071656517447993
71	3609	0.000712229785678508	None	0.31401020402510105	0.000712229785678508
71	3407	0.001064361378871733	None	0.0	0.001064361378871733
71	3612	-5.89890152818045e-05	None	0.07666049449912687	-5.89890152818045e-05
71	3642	2.2241359490768133e-05	None	0.26771769425094155	2.2241359490768133e-05
71	3505	0.0011351865397918356	None	0.047810889457148745	0.0011351865397918356
71	3445	7.850112995049138e-05	None	0.23720821829019734	7.850112995049138e-05
71	3549	0.0009233194083878688	None	0.0	0.0009233194083878688
71	3588	9.437474865144305e-06	None	0.22067146250576036	9.437474865144305e-06
71	3444	0.004978574629017672	None	0.07456252424076108	0.004978574629017672
71	3606	5.2894308686167305e-08	None	0.0	5.2894308686167305e-08
71	3352	0.0016133950355365148	None	0.12392996727736431	0.0016133950355365148
71	3648	-1.3375539954649239e-06	None	0.20689636195685884	-1.3375539954649239e-06
71	3315	0.00043492241896995646	None	0.0	0.00043492241896995646
71	3251	0.0006017358434306352	None	0.07666049449912687	0.0006017358434306352
71	3003	0.0014380606474844238	None	0.20202610892004946	0.0014380606474844238
71	3012	0.0003952597000154138	None	0.0	0.0003952597000154138
71	3603	0.0025209770418861965	None	0.047810889457148745	0.0025209770418861965
71	3646	-1.9728841943704656e-09	None	0.047810889457148745	-1.9728841943704656e-09
71	3620	-5.734049410928701e-06	None	0.0	-5.734049410928701e-06
71	3614	-3.2936339752905554e-06	None	0.15662180431763137	-3.2936339752905554e-06
71	3640	0.0001983747562969896	None	0.18206316551125673	0.0001983747562969896
71	3317	0.00014213602126210133	None	0.25036703976719504	0.00014213602126210133
71	3493	0.00020450619546329298	None	0.2000915715566451	0.00020450619546329298
71	3584	0.0009396508700998937	None	0.0	0.0009396508700998937
71	3160	0.0006660875898391373	None	0.0	0.0006660875898391373
71	3068	0.0003060932826646546	None	0.0	0.0003060932826646546
71	3405	5.737933852198375e-05	None	0.2330379625969754	5.737933852198375e-05
71	3450	7.096882764354384e-05	None	0.0	7.096882764354384e-05
71	3547	0.00013033955450801756	None	0.0	0.00013033955450801756
71	3395	0.00021392110879032037	None	0.21624542484041878	0.00021392110879032037
71	3587	0.00015746772188086493	None	0.0	0.00015746772188086493
71	3616	0.00023937753641164786	None	0.0	0.00023937753641164786
71	3600	0.00015391718156562757	None	0.0	0.00015391718156562757
71	3456	0.00024784505298139315	None	0.0	0.00024784505298139315
71	3591	1.5432996571657189e-06	None	0.22709314492322852	1.5432996571657189e-06
71	3269	0.0008918829901861522	None	0.2685789916958944	0.0008918829901861522
71	3599	8.612955342668869e-10	None	0.37308529579375704	8.612955342668869e-10
71	3238	0.0020897406880958152	None	0.12671100500299692	0.0020897406880958152
71	3579	1.4067748143955833e-05	None	0.07456252424076108	1.4067748143955833e-05
71	3035	0.0006277266313316098	None	0.0	0.0006277266313316098
71	2929	0.001520680926514483	None	0.2802533998634841	0.001520680926514483
71	3565	-4.103106385531853e-08	None	0.0	-4.103106385531853e-08
71	3630	0.0003008809590873276	None	0.13216854606731182	0.0003008809590873276
71	3632	-6.96789064119887e-09	None	0.1995165936999376	-6.96789064119887e-09
71	2921	0.0016101509300678054	None	0.2330379625969754	0.0016101509300678054
71	3125	0.0006783128369499191	None	0.18206316551125673	0.0006783128369499191
71	3540	6.659091958029559e-05	None	0.11297578557750769	6.659091958029559e-05
71	3567	0.00013851769025868347	None	0.5145292415436629	0.00013851769025868347
71	3610	-2.1567874503557253e-06	None	0.33411701163252727	-2.1567874503557253e-06
71	3492	0.002521300356808204	None	0.0	0.002521300356808204
71	3489	-6.146685950632763e-07	None	0.047810889457148745	-6.146685950632763e-07
71	3560	0.00016420045168867567	None	0.0	0.00016420045168867567
71	3598	0.0015399643761393757	None	0.12392996727736431	0.0015399643761393757
71	3363	1.2601947145145976e-06	None	0.21624542484041878	1.2601947145145976e-06
71	3543	0.0006273589122691758	None	0.047810889457148745	0.0006273589122691758
71	3181	0.0007319598156731898	None	0.24623927625497424	0.0007319598156731898
71	3501	0.0001470890353078784	None	0.16872689450465755	0.0001470890353078784
71	3354	0.0002828792253155837	None	0.0	0.0002828792253155837
71	3573	-5.631039834383715e-06	None	0.33411701163252727	-5.631039834383715e-06
71	3627	0.0019279908442709488	None	0.0	0.0019279908442709488
71	3322	0.0010873450167024758	None	0.19078800459629078	0.0010873450167024758
71	3366	8.468235200603379e-05	None	0.12671100500299692	8.468235200603379e-05
71	3512	0.0006026093482695468	None	0.0	0.0006026093482695468
54	2598	8.125590173560957e-05	None	0.23286300738366106	8.125590173560957e-05
54	2579	0.00045588095547900617	None	0.4437834701271478	0.00045588095547900617
54	2689	1.1548369937161502e-07	None	0.2224536157769343	1.1548369937161502e-07
54	2584	3.6678883292532083e-07	None	0.24429692139511988	3.6678883292532083e-07
54	2723	-2.2366656376509054e-08	None	0.3502624712249522	-2.2366656376509054e-08
54	2560	-2.5764182289183404e-09	None	0.08835831703035475	-2.5764182289183404e-09
54	2554	0.0003531372488820907	None	0.26386745163684955	0.0003531372488820907
54	2677	1.3599388125497705e-05	None	0.4124512058847829	1.3599388125497705e-05
54	2663	-0.1	None	0.3998812192660411	-0.1
54	2556	3.1803904002903108e-06	None	0.4415949886803824	3.1803904002903108e-06
54	2559	-2.2944179768477316e-08	None	0.3492496365667047	-2.2944179768477316e-08
54	2728	0.00204825914091536	None	0.3335750571080224	0.00204825914091536
54	2759	-2.653627644751469e-07	None	0.256790021334083	-2.653627644751469e-07
54	2568	-8.042614961165209e-11	None	0.3427412319315998	-8.042614961165209e-11
54	2707	1.455934524184297e-07	None	0.2850582136249138	1.455934524184297e-07
54	2681	6.839555460850272e-05	None	0.24746451257934154	6.839555460850272e-05
54	2566	0.0007117692266977051	None	0.35397297491672525	0.0007117692266977051
54	2621	1.1221895804402724e-08	None	0.6483903335529355	1.1221895804402724e-08
54	2625	-3.06036014405275e-07	None	0.2568192805385032	-3.06036014405275e-07
54	2724	0.001307973061128939	None	0.23817770673011723	0.001307973061128939
54	2758	8.20024251427332e-09	None	0.17230358345076816	8.20024251427332e-09
54	2622	3.4764095870811174e-06	None	0.2630278069052569	3.4764095870811174e-06
54	2748	1.1286126004191303e-07	None	0.21407557027985585	1.1286126004191303e-07
54	2631	8.336290349144241e-06	None	0.3414880374842766	8.336290349144241e-06
54	2597	-6.1852327059032185e-09	None	0.3590687397841525	-6.1852327059032185e-09
54	2719	0.00013364259456196366	None	0.20909130721624827	0.00013364259456196366
54	2768	2.4548542851678214e-06	None	0.11939739663629152	2.4548542851678214e-06
54	2585	-0.1	None	0.6359266686408195	-0.1
54	2690	4.248888902474343e-08	None	0.2931543195396212	4.248888902474343e-08
54	2664	0.0009657606527984925	None	0.24746451257934154	0.0009657606527984925
54	2715	0.0011204975246092627	None	0.2891268339773424	0.0011204975246092627
54	2730	1.631435710585565e-07	None	0.08835831703035475	1.631435710585565e-07
54	2755	4.202735424533303e-08	None	0.23289958341002354	4.202735424533303e-08
54	2764	-0.1	None	0.34214413398372817	-0.1
54	2653	1.8638172725619906e-05	None	0.46698909983035614	1.8638172725619906e-05
54	2781	6.308718374499445e-08	None	0.11939739663629152	6.308718374499445e-08
54	2727	0.000497547898113656	None	0.14189204213834278	0.000497547898113656
54	2660	9.341642116706716e-06	None	0.2534279056333669	9.341642116706716e-06
54	2752	6.901153812300706e-05	None	0.08835831703035475	6.901153812300706e-05
54	2775	0.0002176666438929404	None	0.27974576909376664	0.0002176666438929404
54	2766	1.5750385689839026e-07	None	0.3492496365667047	1.5750385689839026e-07
54	2778	-2.3622727777569305e-09	None	0.14189204213834278	-2.3622727777569305e-09
54	2798	0.0025584868161119463	None	0.3937554522193337	0.0025584868161119463
54	2623	8.382733996989255e-07	None	0.3813928511159165	8.382733996989255e-07
54	2751	2.528605937323561e-06	None	0.2590335705503114	2.528605937323561e-06
54	2782	-2.6233947615581313e-06	None	0.32325982970544687	-2.6233947615581313e-06
54	2786	-5.656266730117773e-10	None	0.08835831703035475	-5.656266730117773e-10
54	2611	-6.229088163224567e-08	None	0.3483387415741896	-6.229088163224567e-08
54	2661	0.00042954704484306233	None	0.24746451257934154	0.00042954704484306233
54	2772	1.1532976386216107e-06	None	0.24429692139511988	1.1532976386216107e-06
54	2749	5.2327474075038566e-05	None	0.23748464276597728	5.2327474075038566e-05
54	2794	2.2734244961190864e-10	None	0.29221006547594386	2.2734244961190864e-10
54	2783	0.0010705160413249175	None	0.14189204213834278	0.0010705160413249175
54	2612	-2.129397085730149e-06	None	0.14372138640395465	-2.129397085730149e-06
54	2603	7.280901899560113e-06	None	0.30453459148008694	7.280901899560113e-06
54	2642	-1.1946667361130787e-06	None	0.4242594052462641	-1.1946667361130787e-06
54	2797	1.5680201362702148e-06	None	0.14189204213834278	1.5680201362702148e-06
54	2780	0.00026951966915543426	None	0.14189204213834278	0.00026951966915543426
54	2649	-1.1457121077977542e-08	None	0.10546142051749086	-1.1457121077977542e-08
54	2633	1.0410952810469618e-08	None	0.19906394818538858	1.0410952810469618e-08
54	2563	4.422332984386451e-06	None	0.11939739663629152	4.422332984386451e-06
54	2756	5.824209780069504e-09	None	0.10546142051749086	5.824209780069504e-09
54	2725	2.311214473551572e-07	None	0.19548071197004893	2.311214473551572e-07
54	2770	None	None	0.26976898034264846	None
54	2746	-4.2967631398087594e-07	None	0.19154735318661803	-4.2967631398087594e-07
54	2610	1.2184296760218317e-07	None	0.23671112953414042	1.2184296760218317e-07
54	2674	0.0011320892346614593	None	0.17838124717811854	0.0011320892346614593
54	2700	0.000434980746478098	None	0.30453459148008694	0.000434980746478098
54	2616	8.768362119778786e-09	None	0.11939739663629152	8.768362119778786e-09
54	2795	1.2777132619267476e-06	None	0.3335750571080224	1.2777132619267476e-06
54	2744	-5.775867419646189e-09	None	0.4617353556297997	-5.775867419646189e-09
54	2609	8.03350770694171e-06	None	0.2534279056333669	8.03350770694171e-06
54	2769	4.113389008935276e-06	None	0.11939739663629152	4.113389008935276e-06
54	2750	1.1447194919550728e-07	None	0.23184623689230843	1.1447194919550728e-07
54	2705	3.6851641132210584e-05	None	0.2568192805385032	3.6851641132210584e-05
54	2779	-1.4013707848871657e-06	None	0.33415033479004175	-1.4013707848871657e-06
54	2688	-4.321489926642208e-05	None	0.20094038384684726	-4.321489926642208e-05
54	2793	2.9672860169066497e-06	None	0.2630278069052569	2.9672860169066497e-06
54	2657	8.92265698075945e-07	None	0.5766040172738579	8.92265698075945e-07
54	2648	7.42978634177154e-09	None	0.3492496365667047	7.42978634177154e-09
54	2734	1.784790690861472e-06	None	0.3234253438527087	1.784790690861472e-06
54	2565	-1.6229107089243742e-09	None	0.33290636989260036	-1.6229107089243742e-09
54	2788	-4.0371001034229556e-08	None	0.3086142501106535	-4.0371001034229556e-08
54	2679	1.0653419915920177e-06	None	0.2085289872335352	1.0653419915920177e-06
54	2773	-1.4336696702297064e-07	None	0.2665947113982993	-1.4336696702297064e-07
54	2694	9.434119441115754e-05	None	0.4294134139618513	9.434119441115754e-05
54	2789	0.0005133414088504092	None	0.27624888195637987	0.0005133414088504092
54	2761	-5.133381750681859e-10	None	0.10546142051749086	-5.133381750681859e-10
54	2792	-1.955119354802221e-06	None	0.19906394818538858	-1.955119354802221e-06
54	2591	-1.8151224639479018e-08	None	0.3163165362848831	-1.8151224639479018e-08
54	2787	6.099551244533042e-06	None	0.4323614770122905	6.099551244533042e-06
54	2777	1.5229597186941918e-07	None	0.23289958341002354	1.5229597186941918e-07
54	2695	1.1747791297174165e-06	None	0.17230358345076816	1.1747791297174165e-06
54	2762	1.4034866426795612e-09	None	0.2532708466075412	1.4034866426795612e-09
54	2590	-1.4063177323560898e-06	None	0.4877920517666576	-1.4063177323560898e-06
54	2760	-2.738462347499106e-09	None	0.23289958341002354	-2.738462347499106e-09
54	2684	-2.078151472982803e-07	None	0.3194329150243712	-2.078151472982803e-07
54	2691	9.722278883358669e-05	None	0.08835831703035475	9.722278883358669e-05
54	2667	-5.500425782806971e-09	None	0.4008690558557662	-5.500425782806971e-09
54	2796	-3.633890509311396e-10	None	0.4061885384193597	-3.633890509311396e-10
108	5298	0.008471709674806786	None	0.0	0.008471709674806786
108	4767	0.0021596936241728712	None	0.06955458741585308	0.0021596936241728712
108	5485	0.001954435161574875	None	0.0	0.001954435161574875
108	4972	0.0028120330219074947	None	0.0	0.0028120330219074947
108	5433	0.0002461541676448516	None	0.0	0.0002461541676448516
108	5319	0.0013580341655809402	None	0.0	0.0013580341655809402
108	5451	0.0022507556939312654	None	0.0	0.0022507556939312654
108	4450	0.009518526380201169	None	0.0	0.009518526380201169
108	5448	-2.4333800218981694e-05	None	0.0	-2.4333800218981694e-05
108	5328	0.0014796690487326948	None	0.0	0.0014796690487326948
108	5479	-0.00013586306460106	None	0.0	-0.00013586306460106
108	4829	0.002967954437993195	None	0.0	0.002967954437993195
108	5447	0.0030344240975216335	None	0.0	0.0030344240975216335
108	5457	6.87585810230262e-08	None	0.0	6.87585810230262e-08
108	5414	-3.973108874706534e-08	None	0.0	-3.973108874706534e-08
108	4655	0.01045716477596352	None	0.0	0.01045716477596352
108	5297	3.9885306768211806e-06	None	0.18153061878335108	3.9885306768211806e-06
108	5475	-2.655106235394987e-09	None	0.0	-2.655106235394987e-09
108	5295	0.008226329038158899	None	0.0	0.008226329038158899
108	5455	-0.00019015368351867073	None	0.0	-0.00019015368351867073
108	5376	-4.1426552070187296e-07	None	0.0	-4.1426552070187296e-07
108	5324	0.00019266272397007204	None	0.0	0.00019266272397007204
108	5366	-5.084007242994824e-11	None	0.0	-5.084007242994824e-11
108	5269	0.0011923965718114906	None	0.0	0.0011923965718114906
108	5286	0.004521267402915244	None	0.0	0.004521267402915244
108	5226	0.015646910671354302	None	0.0	0.015646910671354302
108	5431	0.002491015308834564	None	0.0	0.002491015308834564
108	5493	0.0009145051857672231	None	0.0	0.0009145051857672231
108	5454	0.00016362590091467975	None	0.0	0.00016362590091467975
108	5303	0.0017943507102718985	None	0.0	0.0017943507102718985
108	5482	0.006107327041465759	None	0.0	0.006107327041465759
108	5315	0.002460147763178235	None	0.0	0.002460147763178235
108	5341	0.0026238594361534897	None	0.0	0.0026238594361534897
108	5465	-1.2402011979905981e-08	None	0.0	-1.2402011979905981e-08
108	5329	0.019159831447604792	None	0.0	0.019159831447604792
108	5077	0.005446177505642495	None	0.0	0.005446177505642495
108	5084	0.001800402546559588	None	0.0	0.001800402546559588
108	5484	-0.0001239080657652523	None	0.0	-0.0001239080657652523
108	4783	0.0014315057872483672	None	0.0	0.0014315057872483672
108	5019	0.0007935047771160878	None	0.0	0.0007935047771160878
108	5331	0.002915592431436888	None	0.0	0.002915592431436888
108	5445	0.00031371515337746817	None	0.0	0.00031371515337746817
108	4777	0.009018164038741712	None	0.0	0.009018164038741712
108	4413	0.011869258505948787	None	0.0	0.011869258505948787
108	5180	0.0031927953332062478	None	0.0	0.0031927953332062478
108	5491	0.0014257203422727994	None	0.0	0.0014257203422727994
108	4987	0.011092756360712427	None	0.0	0.011092756360712427
108	5137	0.0008142074499587727	None	0.0	0.0008142074499587727
108	5393	0.0012896425462271186	None	0.0	0.0012896425462271186
108	4857	0.0008598517296255748	None	0.0	0.0008598517296255748
108	4863	0.005908681795788632	None	0.0	0.005908681795788632
108	5377	-2.6426235242770575e-08	None	0.0	-2.6426235242770575e-08
108	5362	0.0007522803512979966	None	0.0	0.0007522803512979966
108	5450	0.000961499316713463	None	0.0	0.000961499316713463
108	5478	0.0007637848976832317	None	0.0	0.0007637848976832317
108	5240	0.005175226060996782	None	0.0	0.005175226060996782
108	5191	0.001769038592184476	None	0.0	0.001769038592184476
108	5464	0.0017786428165209407	None	0.0	0.0017786428165209407
108	4638	0.004244711287214792	None	0.0	0.004244711287214792
108	5300	0.0026028853020876996	None	0.0	0.0026028853020876996
108	5156	0.0067250573302224765	None	0.17523515468218537	0.0067250573302224765
108	4830	0.0013759204439739124	None	0.0	0.0013759204439739124
108	5149	0.0038773328322738603	None	0.0	0.0038773328322738603
108	5246	0.012418678041362662	None	0.0	0.012418678041362662
108	5395	0.0005367432281054538	None	0.11499074174869033	0.0005367432281054538
108	5342	0.0012149142374643512	None	0.0	0.0012149142374643512
108	5477	1.593017352613512e-06	None	0.0	1.593017352613512e-06
108	5436	0.0030308299135766515	None	0.0	0.0030308299135766515
108	4732	0.004808446386345753	None	0.0	0.004808446386345753
108	4145	0.0034091522617782435	None	0.0	0.0034091522617782435
108	5458	-5.341353526090987e-05	None	0.0	-5.341353526090987e-05
108	5467	0.00114502532470472	None	0.0	0.00114502532470472
108	5280	0.003797712985807726	None	0.0	0.003797712985807726
108	5499	0.003207844445275071	None	0.0	0.003207844445275071
108	5159	0.01305308634794138	None	0.0	0.01305308634794138
108	4570	0.00350182661669318	None	0.0	0.00350182661669318
108	5468	1.6229813426175904e-06	None	0.0	1.6229813426175904e-06
108	5426	0.00036432267856643886	None	0.0	0.00036432267856643886
108	5486	0.00435436767510789	None	0.0	0.00435436767510789
108	5439	0.00013039770513640787	None	0.0	0.00013039770513640787
108	5423	0.0042513087193052105	None	0.0	0.0042513087193052105
108	5360	0.0009506985441106149	None	0.0	0.0009506985441106149
108	5419	0.001147860169822408	None	0.0	0.001147860169822408
108	5480	0.004087019203175699	None	0.0	0.004087019203175699
108	5456	6.939360865736459e-06	None	0.0	6.939360865736459e-06
108	5442	0.0005056606462965389	None	0.0	0.0005056606462965389
108	5494	0.00508447082297675	None	0.0	0.00508447082297675
108	4939	0.010007567230530747	None	0.0	0.010007567230530747
108	4695	0.0016197951960969556	None	0.0	0.0016197951960969556
108	5229	0.011213098929030196	None	0.0	0.011213098929030196
108	5250	0.004947284686906521	None	0.11499074174869033	0.004947284686906521
108	5420	2.194896153734168e-08	None	0.0	2.194896153734168e-08
108	5241	0.011044850487070625	None	0.0	0.011044850487070625
108	5106	0.010249488543713712	None	0.0	0.010249488543713712
108	5407	0.0008122947586903488	None	0.17796151937039012	0.0008122947586903488
108	5406	0.00013336209280951237	None	0.0	0.00013336209280951237
108	5375	0.0018107377900473522	None	0.0	0.0018107377900473522
108	5097	0.006074181630364874	None	0.0	0.006074181630364874
108	5120	0.008830341928503694	None	0.0	0.008830341928503694
108	5473	0.0024616581259527775	None	0.0	0.0024616581259527775
34	1625	0.3932582728443662	0.3932582728443662	0.417904347396816	0.3932582728443662
34	1521	0.35043675580910166	0.35043675580910166	0.3535432304110728	0.35043675580910166
34	1760	0.2729236407940009	0.2729236407940009	0.4587251726082264	0.2729236407940009
34	1783	0.3065467778902969	0.3065467778902969	0.37389366837404486	0.3065467778902969
34	1756	0.32194785892785316	0.32194785892785316	0.3718846663450519	0.32194785892785316
34	1173	0.38848766666212614	0.38848766666212614	0.4519984245234309	0.38848766666212614
34	1562	0.4670878430715909	0.4670878430715909	0.4801184499738101	0.4670878430715909
34	1772	0.3675646669067913	0.3675646669067913	0.3999491820446448	0.3675646669067913
34	1497	0.3954730686943855	0.3954730686943855	0.4002867049789874	0.3954730686943855
34	1696	0.2624345513037418	0.2624345513037418	0.391373362830565	0.2624345513037418
34	1111	0.40774345276349483	0.40774345276349483	0.44198645425604716	0.40774345276349483
34	1741	0.392771367773353	0.392771367773353	0.42452344840590844	0.392771367773353
34	1710	0.32190554759036666	0.32190554759036666	0.364073628998148	0.32190554759036666
34	1002	0.383398760051723	0.383398760051723	0.40232671179289403	0.383398760051723
34	1714	0.3675646669067913	0.3675646669067913	0.3999491820446448	0.3675646669067913
34	1698	0.34871296040437627	0.34871296040437627	0.36655042260871407	0.34871296040437627
34	1708	0.3640682092595205	0.3640682092595205	0.39513267001202307	0.3640682092595205
34	965	0.4021194783635004	0.4021194783635004	0.4832730476723698	0.4021194783635004
34	1650	0.2981950689283419	0.2981950689283419	0.2981950689283419	0.2981950689283419
34	1051	0.4263808787565585	0.4263808787565585	0.4705143971066379	0.4263808787565585
34	1666	0.32460108315812763	0.32460108315812763	0.34495143234927883	0.32460108315812763
34	1391	0.3337857992049034	0.3337857992049034	0.3973849697886644	0.3337857992049034
34	1525	0.3219812668955383	0.3219812668955383	0.3343289197788858	0.3219812668955383
34	302	0.7479702602603815	0.7479702602603815	0.8383785401146555	0.7479702602603815
34	1761	0.37880235453318745	0.37880235453318745	0.4341386923696537	0.37880235453318745
34	1616	0.35243620911946805	0.35243620911946805	0.42245948743518247	0.35243620911946805
34	1662	0.39322539102721177	0.39322539102721177	0.44000660051960355	0.39322539102721177
34	1509	0.36470945088644086	0.36470945088644086	0.45079468597662037	0.36470945088644086
34	1276	0.3960307888223559	0.3960307888223559	0.4218294431053649	0.3960307888223559
34	1727	0.3099604543623136	0.3099604543623136	0.34876763706081526	0.3099604543623136
34	1346	0.3398338973252889	0.3398338973252889	0.37989428519772994	0.3398338973252889
34	1754	0.4138308515691856	0.4138308515691856	0.5053020109152412	0.4138308515691856
34	1622	0.4753276744888774	0.4753276744888774	0.6179713454086156	0.4753276744888774
34	1770	0.518378640924247	0.518378640924247	0.559243578231087	0.518378640924247
34	1728	0.33852733859239903	0.33852733859239903	0.36955645723096336	0.33852733859239903
34	1773	0.33553604110933544	0.33553604110933544	0.3613594209529868	0.33553604110933544
34	1619	0.40205680050109105	0.40205680050109105	0.4366550034226607	0.40205680050109105
34	1607	0.3711632158352023	0.3711632158352023	0.42987616686589575	0.3711632158352023
34	1389	0.3726709333976668	0.3726709333976668	0.38627234771872043	0.3726709333976668
34	1563	0.4441633157961723	0.4441633157961723	0.6455316853740071	0.4441633157961723
34	1124	0.3537618689409734	0.3537618689409734	0.3642033208555611	0.3537618689409734
34	1451	0.3099323030810174	0.3099323030810174	0.5418042218305967	0.3099323030810174
34	1634	0.39034054608410773	0.39034054608410773	0.39034054608410773	0.39034054608410773
34	1746	0.392771367773353	0.392771367773353	0.42452344840590844	0.392771367773353
34	1763	0.2960185061866386	0.2960185061866386	0.36561596371617755	0.2960185061866386
34	1476	0.43963639187550185	0.43963639187550185	0.44560390831419616	0.43963639187550185
34	1289	0.351505840446737	0.351505840446737	0.37872425551705524	0.351505840446737
34	440	0.40774345276349483	0.40774345276349483	0.44198645425604716	0.40774345276349483
34	1164	0.4154855834819175	0.4154855834819175	0.42491783585630827	0.4154855834819175
34	1467	0.3594155280177468	0.3594155280177468	0.4268904124994607	0.3594155280177468
34	1748	0.4516930107521141	0.4516930107521141	0.49640896138169416	0.4516930107521141
34	1690	0.32047124704495616	0.32047124704495616	0.386315593079483	0.32047124704495616
34	1267	0.5513009612258097	0.5513009612258097	0.5672771704875552	0.5513009612258097
34	1764	0.3997824932771857	0.3997824932771857	0.41028238850586585	0.3997824932771857
34	1633	0.354001409752705	0.354001409752705	0.39976395630453443	0.354001409752705
34	1664	0.36787216606877526	0.36787216606877526	0.42823521460951064	0.36787216606877526
34	1481	0.434408145137054	0.434408145137054	0.43462615280714995	0.434408145137054
34	1675	0.3482975907905653	0.3482975907905653	0.3852588185468223	0.3482975907905653
34	1797	0.3889400529960723	0.3889400529960723	0.4239191677622249	0.3889400529960723
34	1740	0.3675646669067913	0.3675646669067913	0.3999491820446448	0.3675646669067913
34	1410	0.3645064983639796	0.3645064983639796	0.3955231579124229	0.3645064983639796
34	1572	0.35560718515647477	0.35560718515647477	0.37048547202821647	0.35560718515647477
34	745	0.27698152510575336	0.27698152510575336	0.3053984736443895	0.27698152510575336
34	1779	0.32460108315812763	0.32460108315812763	0.34495143234927883	0.32460108315812763
34	1311	0.36216084834628665	0.36216084834628665	0.4068954451204494	0.36216084834628665
34	1632	0.4263158338372901	0.4263158338372901	0.4420150695415715	0.4263158338372901
34	1677	0.4304331202419515	0.4304331202419515	0.5220153954769161	0.4304331202419515
34	1663	0.3327979277663099	0.3327979277663099	0.44085953063809347	0.3327979277663099
34	1776	0.3255533231293656	0.3255533231293656	0.383461410760004	0.3255533231293656
34	1706	0.35043675580910166	0.35043675580910166	0.3535432304110728	0.35043675580910166
34	1785	0.3309628224201243	0.3309628224201243	0.3487974489088235	0.3309628224201243
34	1636	0.4224697425734115	0.4224697425734115	0.4266278900907164	0.4224697425734115
34	1421	0.4692627851653244	0.4692627851653244	0.4977764430610895	0.4692627851653244
34	1647	0.6313435453698781	0.6313435453698781	0.6567325853133609	0.6313435453698781
34	1618	0.28028455894023574	0.28028455894023574	0.3490070921929242	0.28028455894023574
34	1735	0.32688495967864006	0.32688495967864006	0.3386714783416459	0.32688495967864006
34	1412	0.4732478745264608	0.4732478745264608	0.47380024575461077	0.4732478745264608
34	1566	0.39322539102721177	0.39322539102721177	0.44000660051960355	0.39322539102721177
34	1401	0.33941943537403235	0.33941943537403235	0.3482514587021295	0.33941943537403235
34	1795	0.3187710642329761	0.3187710642329761	0.5546965081782579	0.3187710642329761
34	1668	0.43148044690755877	0.43148044690755877	0.471199508443063	0.43148044690755877
34	1786	0.25643255700489326	0.25643255700489326	0.3404275325589354	0.25643255700489326
34	1794	0.2981950689283419	0.2981950689283419	0.2981950689283419	0.2981950689283419
34	1655	0.2750015157928953	0.2750015157928953	0.3180514229402589	0.2750015157928953
34	1788	0.33553604110933544	0.33553604110933544	0.3613594209529868	0.33553604110933544
34	1473	0.47189822317818636	0.47189822317818636	0.49249347329717413	0.47189822317818636
34	1780	0.35394977239112274	0.35394977239112274	0.398698286103076	0.35394977239112274
34	1530	0.4230695662109715	0.4230695662109715	0.49356129313900576	0.4230695662109715
34	1395	0.2812878653600079	0.2812878653600079	0.2812878653600079	0.2812878653600079
34	1657	0.3510426497719734	0.3510426497719734	0.3670964032559045	0.3510426497719734
34	1800	0.33639005504015385	0.33639005504015385	0.36006288713794776	0.33639005504015385
34	1777	0.323580253486665	0.323580253486665	0.3484349427086785	0.323580253486665
34	1745	0.2979691411449495	0.2979691411449495	0.3603162344326528	0.2979691411449495
34	1725	0.35503872687636845	0.35503872687636845	0.3567382036036529	0.35503872687636845
34	1457	0.5521063444271869	0.5521063444271869	0.5708870139752452	0.5521063444271869
34	1749	0.3081675541132146	0.3081675541132146	0.3806635366016846	0.3081675541132146
34	1546	0.3849017918558162	0.3849017918558162	0.4259343418798485	0.3849017918558162
34	1248	0.392771367773353	0.392771367773353	0.42452344840590844	0.392771367773353
34	1411	0.4170576427326373	0.4170576427326373	0.43149438962667325	0.4170576427326373
34	1762	0.30475941739836526	0.30475941739836526	0.37641189247248424	0.30475941739836526
0	67	0.9895877010424401	0.9895877010424401	0.9895877010424401	0.9895877010424401
0	78	0.0	0.0	0.0	0.0
0	27	0.0	0.0	0.0	0.0
0	40	0.7195398004671569	0.7195398004671569	0.7195398004671569	0.7195398004671569
0	44	0.25416466117643743	0.25416466117643743	0.25416466117643743	0.25416466117643743
0	66	0.3479728376395316	0.3479728376395316	0.3479728376395316	0.3479728376395316
0	95	0.4892830414792123	0.4892830414792123	0.4892830414792123	0.4892830414792123
0	21	0.0	0.0	0.0	0.0
0	37	0.0	0.0	0.0	0.0
0	58	0.7195398004671569	0.7195398004671569	0.7195398004671569	0.7195398004671569
0	52	0.4261143665193849	0.4261143665193849	0.4261143665193849	0.4261143665193849
0	15	0.1588329881403069	0.1588329881403069	0.1588329881403069	0.1588329881403069
0	92	0.3751356337727357	0.3751356337727357	0.3751356337727357	0.3751356337727357
0	84	0.0	0.0	0.0	0.0
0	53	0.0	0.0	0.0	0.0
0	12	0.0	0.0	0.0	0.0
0	41	0.0	0.0	0.0	0.0
0	91	0.0	0.0	0.0	0.0
0	77	0.15495865041450244	0.15495865041450244	0.15495865041450244	0.15495865041450244
0	38	0.3382897762044091	0.3382897762044091	0.3382897762044091	0.3382897762044091
0	64	0.0	0.0	0.0	0.0
0	19	0.3419377244415809	0.3419377244415809	0.3419377244415809	0.3419377244415809
0	85	0.0	0.0	0.0	0.0
0	49	0.39772881723511105	0.39772881723511105	0.39772881723511105	0.39772881723511105
0	45	0.3751356337727357	0.3751356337727357	0.3751356337727357	0.3751356337727357
0	86	0.19564411211409266	0.19564411211409266	0.19564411211409266	0.19564411211409266
0	35	0.7195398004671569	0.7195398004671569	0.7195398004671569	0.7195398004671569
0	88	0.25000367893905007	0.25000367893905007	0.25000367893905007	0.25000367893905007
0	70	0.5668982648667955	0.5668982648667955	0.5668982648667955	0.5668982648667955
0	80	0.26781780396045546	0.26781780396045546	0.26781780396045546	0.26781780396045546
0	17	0.5967759481648598	0.5967759481648598	0.5967759481648598	0.5967759481648598
0	23	0.0	0.0	0.0	0.0
0	57	0.0	0.0	0.0	0.0
0	39	0.28037892870675696	0.28037892870675696	0.28037892870675696	0.28037892870675696
0	62	0.23269678040944441	0.23269678040944441	0.23269678040944441	0.23269678040944441
0	22	0.15756810952969488	0.15756810952969488	0.15756810952969488	0.15756810952969488
0	29	0.23755773783152576	0.23755773783152576	0.23755773783152576	0.23755773783152576
0	4	0.0	0.0	0.0	0.0
0	76	0.36802982588804445	0.36802982588804445	0.36802982588804445	0.36802982588804445
0	25	0.6433059925926772	0.6433059925926772	0.6433059925926772	0.6433059925926772
0	61	0.0	0.0	0.0	0.0
0	60	0.3222779065159177	0.3222779065159177	0.3222779065159177	0.3222779065159177
0	81	0.3479925368958299	0.3479925368958299	0.3479925368958299	0.3479925368958299
0	73	0.24978058904149708	0.24978058904149708	0.24978058904149708	0.24978058904149708
0	72	0.16677504591602754	0.16677504591602754	0.16677504591602754	0.16677504591602754
0	89	0.0	0.0	0.0	0.0
0	51	0.0	0.0	0.0	0.0
0	3	0.0	0.0	0.0	0.0
0	11	0.0	0.0	0.0	0.0
0	24	0.1603369908412674	0.1603369908412674	0.1603369908412674	0.1603369908412674
0	10	0.0	0.0	0.0	0.0
0	33	0.0	0.0	0.0	0.0
0	56	0.0	0.0	0.0	0.0
0	75	0.0	0.0	0.0	0.0
0	59	0.16677504591602754	0.16677504591602754	0.16677504591602754	0.16677504591602754
0	43	0.1134899842379341	0.1134899842379341	0.1134899842379341	0.1134899842379341
0	47	0.0	0.0	0.0	0.0
0	32	0.27422249573479174	0.27422249573479174	0.27422249573479174	0.27422249573479174
0	74	0.0	0.0	0.0	0.0
0	90	0.3481531512582072	0.3481531512582072	0.3481531512582072	0.3481531512582072
0	99	0.7195398004671569	0.7195398004671569	0.7195398004671569	0.7195398004671569
0	7	0.31701207598866255	0.31701207598866255	0.31701207598866255	0.31701207598866255
0	1	0.0	0.0	0.0	0.0
0	5	0.0	0.0	0.0	0.0
0	26	0.0	0.0	0.0	0.0
0	13	0.354570722951293	0.354570722951293	0.354570722951293	0.354570722951293
0	71	0.3163723577305306	0.3163723577305306	0.3163723577305306	0.3163723577305306
0	31	0.0	0.0	0.0	0.0
0	63	0.0	0.0	0.0	0.0
0	54	0.16145910687141157	0.16145910687141157	0.16145910687141157	0.16145910687141157
0	100	0.0	0.0	0.0	0.0
0	6	0.36206209349597296	0.36206209349597296	0.36206209349597296	0.36206209349597296
0	96	0.0	0.0	0.0	0.0
0	82	0.1134899842379341	0.1134899842379341	0.1134899842379341	0.1134899842379341
0	48	0.34497328407936734	0.34497328407936734	0.34497328407936734	0.34497328407936734
0	83	0.0	0.0	0.0	0.0
0	79	0.0	0.0	0.0	0.0
0	69	0.0	0.0	0.0	0.0
0	87	0.3473229235742764	0.3473229235742764	0.3473229235742764	0.3473229235742764
0	46	0.5229068162849815	0.5229068162849815	0.5229068162849815	0.5229068162849815
0	18	0.0	0.0	0.0	0.0
0	20	0.0	0.0	0.0	0.0
0	94	0.25709954608081725	0.25709954608081725	0.25709954608081725	0.25709954608081725
0	16	0.5696666956413176	0.5696666956413176	0.5696666956413176	0.5696666956413176
0	36	0.0	0.0	0.0	0.0
0	14	0.0	0.0	0.0	0.0
0	34	0.2274532152964793	0.2274532152964793	0.2274532152964793	0.2274532152964793
0	9	0.4162280646788664	0.4162280646788664	0.4162280646788664	0.4162280646788664
0	28	0.45175899777175255	0.45175899777175255	0.45175899777175255	0.45175899777175255
0	68	0.16145910687141157	0.16145910687141157	0.16145910687141157	0.16145910687141157
0	98	0.16145910687141157	0.16145910687141157	0.16145910687141157	0.16145910687141157
0	93	0.0	0.0	0.0	0.0
0	30	0.2768841617787697	0.2768841617787697	0.2768841617787697	0.2768841617787697
0	97	0.36008797234408263	0.36008797234408263	0.36008797234408263	0.36008797234408263
0	55	0.28694148430809663	0.28694148430809663	0.28694148430809663	0.28694148430809663
0	65	0.8830454491311885	0.8830454491311885	0.8830454491311885	0.8830454491311885
0	50	0.18759876494011035	0.18759876494011035	0.18759876494011035	0.18759876494011035
0	8	0.0	0.0	0.0	0.0
0	42	0.0	0.0	0.0	0.0
0	2	0.0	0.0	0.0	0.0
87	4425	0.0033914844409262076	None	0.0	0.0033914844409262076
87	4370	0.007513253970588582	None	0.0	0.007513253970588582
87	4345	0.0005999754265125316	None	0.0	0.0005999754265125316
87	4373	0.009491279617422374	None	0.0	0.009491279617422374
87	4235	0.0008658563811040994	None	0.0	0.0008658563811040994
87	4450	0.009518526380201169	None	0.0	0.009518526380201169
87	4441	-1.934665201764274e-07	None	0.0	-1.934665201764274e-07
87	3915	0.006424581570181227	None	0.1115587420666804	0.006424581570181227
87	4295	6.562844438807292e-07	None	0.0	6.562844438807292e-07
87	4416	4.6400764848683406e-06	None	0.10041014060237921	4.6400764848683406e-06
87	4272	0.004779528730045319	None	0.0	0.004779528730045319
87	4408	0.0002243353351438307	None	0.0	0.0002243353351438307
87	4389	0.0005255267362565898	None	0.0	0.0005255267362565898
87	4276	0.001298973358625074	None	0.0	0.001298973358625074
87	4448	2.7886434702219813e-09	None	0.0	2.7886434702219813e-09
87	4339	0.003297996584311605	None	0.0	0.003297996584311605
87	3439	0.0012186945594399193	None	0.6101280787055783	0.0012186945594399193
87	4267	0.0038031561278595544	None	0.0	0.0038031561278595544
87	4397	0.015274809521855372	None	0.0	0.015274809521855372
87	3858	0.0002611217714373397	None	0.0	0.0002611217714373397
87	4357	0.0035111769526613127	None	0.0757343808336868	0.0035111769526613127
87	4201	0.0012723871282722197	None	0.0	0.0012723871282722197
87	4428	-2.6927828408580007e-08	None	0.0	-2.6927828408580007e-08
87	2830	0.0005028832151640419	None	0.40650613316599865	0.0005028832151640419
87	4209	0.00015676966994097557	None	0.0	0.00015676966994097557
87	4212	0.0006793370065361697	None	0.0	0.0006793370065361697
87	4363	0.010195455482648634	None	0.0	0.010195455482648634
87	4291	0.0006536747976059489	None	0.11835601549544153	0.0006536747976059489
87	4415	-4.749132585395156e-08	None	0.0	-4.749132585395156e-08
87	4336	3.4388295293151974e-05	None	0.0	3.4388295293151974e-05
87	3970	5.785387729180342e-06	None	0.2294823272945031	5.785387729180342e-06
87	4328	0.0007064237845223124	None	0.023486655612860615	0.0007064237845223124
87	4365	0.0024227540229290806	None	0.0757343808336868	0.0024227540229290806
87	4429	-1.2368707585305963e-05	None	0.0	-1.2368707585305963e-05
87	3635	0.005071656517447993	None	0.3384415225629933	0.005071656517447993
87	4111	7.454197784163797e-05	None	0.0	7.454197784163797e-05
87	4403	0.0005695515566862491	None	0.0	0.0005695515566862491
87	4412	-2.4687236456192143e-07	None	0.0	-2.4687236456192143e-07
87	4317	0.003866081655443604	None	0.0	0.003866081655443604
87	4287	0.007359353154332913	None	0.0	0.007359353154332913
87	4152	0.0012597578253584025	None	0.0	0.0012597578253584025
87	4442	0.00017967135019920626	None	0.0	0.00017967135019920626
87	4208	0.00027376200752348605	None	0.0	0.00027376200752348605
87	4436	3.073973717575769e-05	None	0.0	3.073973717575769e-05
87	4257	0.0009477394765632112	None	0.0	0.0009477394765632112
87	4086	0.00044612025512316163	None	0.25878999111971446	0.00044612025512316163
87	4362	0.0012275095183382158	None	0.0	0.0012275095183382158
87	3999	0.0011727436673352402	None	0.0	0.0011727436673352402
87	3755	0.0005188299656412608	None	0.05564366993268246	0.0005188299656412608
87	4335	2.9418176049563585e-06	None	0.0	2.9418176049563585e-06
87	4288	0.0006910957951863268	None	0.023486655612860615	0.0006910957951863268
87	4437	-9.41975899299479e-05	None	0.023486655612860615	-9.41975899299479e-05
87	4378	0.0028942680112055592	None	0.0	0.0028942680112055592
87	4399	0.0002775169514365019	None	0.05564366993268246	0.0002775169514365019
87	4407	0.002091261586713718	None	0.10041014060237921	0.002091261586713718
87	4359	0.00016462315692131137	None	0.023486655612860615	0.00016462315692131137
87	3603	0.0025209770418861965	None	0.1115587420666804	0.0025209770418861965
87	4409	-4.4924644552800905e-08	None	0.0	-4.4924644552800905e-08
87	4143	0.001477395410074002	None	0.1376166416712857	0.001477395410074002
87	4413	0.011869258505948787	None	0.0	0.011869258505948787
87	4217	0.002345538727240168	None	0.18526849977695134	0.002345538727240168
87	4380	-9.031159938130748e-08	None	0.0	-9.031159938130748e-08
87	4438	-1.5785520994672577e-10	None	0.0	-1.5785520994672577e-10
87	4265	0.0008969265688386196	None	0.10041014060237921	0.0008969265688386196
87	4435	0.0008657209602961231	None	0.0	0.0008657209602961231
87	4315	0.01206685986102039	None	0.0	0.01206685986102039
87	4364	0.00895743419145931	None	0.0	0.00895743419145931
87	4423	0.0011292607758580844	None	0.14170135971120032	0.0011292607758580844
87	4269	0.002671010170938191	None	0.0	0.002671010170938191
87	4325	0.0007546321255666296	None	0.0	0.0007546321255666296
87	4351	3.6970157921307175e-06	None	0.0	3.6970157921307175e-06
87	4305	0.00024792662595785286	None	0.0	0.00024792662595785286
87	3716	0.0003814192614604339	None	0.0	0.0003814192614604339
87	4386	-2.364398346944531e-05	None	0.0	-2.364398346944531e-05
87	4056	0.002087847563184155	None	0.0757343808336868	0.002087847563184155
87	3238	0.0020897406880958152	None	0.12039031852799434	0.0020897406880958152
87	4104	4.118986226147013e-05	None	0.10041014060237921	4.118986226147013e-05
87	4422	0.002785158504380867	None	0.0	0.002785158504380867
87	4145	0.0034091522617782435	None	0.0	0.0034091522617782435
87	4414	-1.3372462838783627e-09	None	0.0	-1.3372462838783627e-09
87	4406	0.0004061774987853277	None	0.1379304008960503	0.0004061774987853277
87	4443	0.0007252980913505918	None	0.023486655612860615	0.0007252980913505918
87	4401	0.004413858437536844	None	0.0	0.004413858437536844
87	4316	0.00048814638036346074	None	0.6191885035181164	0.00048814638036346074
87	4404	9.207872026928621e-05	None	0.1593848103331838	9.207872026928621e-05
87	3727	0.004337350823930522	None	0.0	0.004337350823930522
87	3492	0.002521300356808204	None	0.0	0.002521300356808204
87	4205	0.0004236455236976231	None	0.0	0.0004236455236976231
87	4281	0.0008524895773442634	None	0.0	0.0008524895773442634
87	3598	0.0015399643761393757	None	0.023486655612860615	0.0015399643761393757
87	3929	0.0006788780893890128	None	0.0757343808336868	0.0006788780893890128
87	4314	0.009266753439950872	None	0.0	0.009266753439950872
87	3181	0.0007319598156731898	None	0.25878999111971446	0.0007319598156731898
87	4239	0.001887713640330768	None	0.023486655612860615	0.001887713640330768
87	4391	0.001214630289651238	None	0.0	0.001214630289651238
87	3672	0.004949192878436321	None	0.1115587420666804	0.004949192878436321
87	4278	0.0020432704404859075	None	0.0	0.0020432704404859075
87	4418	0.007050723630359111	None	0.0	0.007050723630359111
87	4419	0.0002421734710578737	None	0.0	0.0002421734710578737
87	4093	0.000124278544891836	None	0.0757343808336868	0.000124278544891836
51	2617	-1.3609059614961001e-07	None	0.28924935330254137	-1.3609059614961001e-07
51	2598	8.125590173560957e-05	None	0.29671678031479776	8.125590173560957e-05
51	2640	None	None	0.36015222829387195	None
51	2579	0.00045588095547900617	None	0.41755388840623037	0.00045588095547900617
51	2584	3.6678883292532083e-07	None	0.34534977087114943	3.6678883292532083e-07
51	2560	-2.5764182289183404e-09	None	0.3377042061570027	-2.5764182289183404e-09
51	2554	0.0003531372488820907	None	0.30803188687290023	0.0003531372488820907
51	2576	1.6504465963174465e-08	None	0.3846380497979634	1.6504465963174465e-08
51	2615	-0.1	None	0.7339909499625448	-0.1
51	2556	3.1803904002903108e-06	None	0.4384107911259042	3.1803904002903108e-06
51	2559	-2.2944179768477316e-08	None	0.42342642569716293	-2.2944179768477316e-08
51	2520	None	None	0.4290532059067648	None
51	2568	-8.042614961165209e-11	None	0.36877224647795226	-8.042614961165209e-11
51	2566	0.0007117692266977051	None	0.34761632183426505	0.0007117692266977051
51	2374	None	None	0.43067119287344935	None
51	2621	1.1221895804402724e-08	None	0.6066531655051509	1.1221895804402724e-08
51	2625	-3.06036014405275e-07	None	0.28924935330254137	-3.06036014405275e-07
51	2624	-8.246554860640378e-07	None	0.4705086368689179	-8.246554860640378e-07
51	2622	3.4764095870811174e-06	None	0.31280634970730137	3.4764095870811174e-06
51	2631	8.336290349144241e-06	None	0.3543190209492272	8.336290349144241e-06
51	2645	-5.412474082101889e-07	None	0.30193850098721803	-5.412474082101889e-07
51	2597	-6.1852327059032185e-09	None	0.38357888770472426	-6.1852327059032185e-09
51	2628	5.3697088622787336e-08	None	0.5939957616928389	5.3697088622787336e-08
51	2552	-8.966227273683971e-05	None	0.32404760996138526	-8.966227273683971e-05
51	2571	-0.1	None	0.3492195482871002	-0.1
51	2585	-0.1	None	0.3291081646113045	-0.1
51	2641	-7.928832405324198e-09	None	0.3341222312648873	-7.928832405324198e-09
51	2607	3.735090651973759e-07	None	0.38357888770472426	3.735090651973759e-07
51	2646	1.496233848091882e-07	None	0.5044630054004013	1.496233848091882e-07
51	2534	None	None	0.39370507449288283	None
51	302	None	None	0.8067245693826747	None
51	2635	-3.967993852878382e-05	None	0.3664125993130694	-3.967993852878382e-05
51	2608	-0.1	None	0.4260847939951037	-0.1
51	2596	-2.5170525952778775e-09	None	0.29671678031479776	-2.5170525952778775e-09
51	1929	None	None	0.34416926539105624	None
51	2153	None	None	0.5633981338814538	None
51	2039	None	None	0.6008005266138546	None
51	2613	-0.1	None	0.3289981025535186	-0.1
51	2553	-4.5160225118731584e-08	None	0.34234547611391364	-4.5160225118731584e-08
51	2606	-4.793799490545369e-07	None	0.40725517938448197	-4.793799490545369e-07
51	2605	-0.1	None	0.42937549811828973	-0.1
51	2587	-5.436732845328048e-05	None	0.42863491977987744	-5.436732845328048e-05
51	2474	None	None	0.474879697601882	None
51	2639	-5.848968298749427e-05	None	0.3376441736124176	-5.848968298749427e-05
51	2557	-0.1	None	0.6747051653797602	-0.1
51	2375	None	None	0.3570100618505553	None
51	2623	8.382733996989255e-07	None	0.4026067757752435	8.382733996989255e-07
51	2570	2.5209159620314145e-08	None	0.3850469328075311	2.5209159620314145e-08
51	2524	None	None	0.4819232764007257	None
51	1476	None	None	0.523799023088406	None
51	2619	-0.1	None	0.3140399412071471	-0.1
51	2611	-6.229088163224567e-08	None	0.3640825821969223	-6.229088163224567e-08
51	2595	-4.2923634827548195e-08	None	0.3343133186684401	-4.2923634827548195e-08
51	2589	-0.1	None	0.3483693426191583	-0.1
51	2637	-1.955363408191952e-08	None	0.41755388840623037	-1.955363408191952e-08
51	2454	None	None	0.36386153348311046	None
51	2582	None	None	0.3634321900600026	None
51	2578	-5.811458651713883e-06	None	0.35707557662443296	-5.811458651713883e-06
51	2612	-2.129397085730149e-06	None	0.3054417524439824	-2.129397085730149e-06
51	2603	7.280901899560113e-06	None	0.4429499568786005	7.280901899560113e-06
51	2642	-1.1946667361130787e-06	None	0.3846380497979634	-1.1946667361130787e-06
51	2492	None	None	0.4098018293451625	None
51	2647	None	None	0.37729897874550467	None
51	1862	None	None	0.4446839741017972	None
51	2569	None	None	0.39983175651531144	None
51	2649	-1.1457121077977542e-08	None	0.2767758123613207	-1.1457121077977542e-08
51	2633	1.0410952810469618e-08	None	0.2887862717746767	1.0410952810469618e-08
51	2561	-0.1	None	0.39701275924168644	-0.1
51	2563	4.422332984386451e-06	None	0.28893150142743645	4.422332984386451e-06
51	2418	None	None	0.388676222813274	None
51	2610	1.2184296760218317e-07	None	0.45583069182951175	1.2184296760218317e-07
51	2267	None	None	0.5918666776412412	None
51	2523	None	None	0.44371340521351754	None
51	2632	-0.1	None	0.437434740034227	-0.1
51	2616	8.768362119778786e-09	None	0.28893150142743645	8.768362119778786e-09
51	2609	8.03350770694171e-06	None	0.32722603975726927	8.03350770694171e-06
51	2555	0.00022387712392368724	None	0.6066531655051509	0.00022387712392368724
51	2323	None	None	0.3762956995619827	None
51	2588	-1.3041875639499471e-05	None	0.2767758123613207	-1.3041875639499471e-05
51	2280	None	None	0.3291081646113045	None
51	2513	None	None	0.29702924508530076	None
51	2648	7.42978634177154e-09	None	0.42342642569716293	7.42978634177154e-09
51	2626	-1.8049840993370921e-06	None	0.5300197750246253	-1.8049840993370921e-06
51	2644	None	None	0.34986639861161023	None
51	2420	None	None	0.43928377065082047	None
51	2574	-0.1	None	0.3140399412071471	-0.1
51	2565	-1.6229107089243742e-09	None	0.33551868553767217	-1.6229107089243742e-09
51	2527	None	None	0.3511413102899966	None
51	2643	-4.15999397635245e-05	None	0.3193516842124457	-4.15999397635245e-05
51	2302	None	None	0.4798759463347785	None
51	2351	None	None	0.3846380497979634	None
51	2634	6.60516887999095e-08	None	0.36877224647795226	6.60516887999095e-08
51	2630	-0.1	None	0.5307106437092118	-0.1
51	2377	None	None	0.42342642569716293	None
51	2591	-1.8151224639479018e-08	None	0.29298718491247583	-1.8151224639479018e-08
51	2590	-1.4063177323560898e-06	None	0.459298437243576	-1.4063177323560898e-06
51	2572	-7.451236867997072e-08	None	0.4109461626282066	-7.451236867997072e-08
51	2583	0.001105251335072739	None	0.34797118124038084	0.001105251335072739
51	2650	-0.1	None	0.3570100618505553	-0.1
[truncated: 13,001 more rows]
