# Supplementary material for: Constrained by Design: Influence of Genetic Encodings on Evolved Traits of Robots
Source: Front Robot AI. 2021 Jun 15;8:672379. doi: 10.3389/frobt.2021.672379 (PMC8239187; doi:10.3389/frobt.2021.672379)
Supplement: Supplementary file 3 [file DataSheet2.ZIP › hyperplasticodingrep_plane_17_all_measures.tsv]

robot_id	velocity	displacement_velocity	displacement_velocity_hill	head_balance	contacts	branching	branching_modules_count	limbs	extremities	length_of_limbs	extensiveness	coverage	joints	hinge_count	active_hinges_count	brick_count	touch_sensor_count	brick_sensor_count	proportion	width	height	size	absolute_size	sensors	symmetry	avg_period	dev_period	avg_phase_offset	dev_phase_offset	avg_amplitude	dev_amplitude	avg_intra_dev_params	avg_inter_dev_params	sensors_reach	recurrence	synaptic_reception
4373	0.00878244444171445	0.0025161969958745097	-0.0009925268706844539	0.9889071376994741	None	0.25	1	0.4	4	0.75	9	0.25925925925925924	0.75	13	9	0	0	0	0.6666666666666666	6	9	0.9333333333333333	14	0.0	1.0	0.09999999950789784	0.5000001839044325	0.3483666299078602	0.6446069296082809	0.0999925544332442	0.5000609986920808	0.7632956816691726	0.5494759827807008	0	1.0	0.0
2773	0.004711799075630373	0.00028721580438110584	-2.9665435358907295e-05	0.9908673457077214	None	0.42857142857142855	3	0.7058823529411765	12	0.2608695652173913	6	0.44642857142857145	0.13043478260869565	13	3	11	0	0	0.875	8	7	1.6666666666666667	25	0.0	0.6	4.431413554907113e-09	0.500000221665095	0.002118299250273288	0.5524060057349827	0.1835194213314537	0.6602593354225744	0.6872357478501658	0.5723916888778722	0	1.0	0.0
4104	0.001002577424486782	0.0004744141870184042	-0.000159763970282222	0.9975748118683108	None	0.25	1	0.4	4	0.7692307692307693	10	0.23809523809523808	0.7692307692307693	14	10	0	0	0	0.7777777777777778	7	9	1.0	15	0.0	1.0	0.09999999978937275	0.5000000425913965	0.027434773274119563	0.502903682478739	0.08762863332978278	0.5668314769529255	0.5813840640273585	0.5233621616161982	0	1.0	0.0
4	None	None	None	None	None	0	0	0	0	0	0	1.0	0	0	0	0	4	0	1.0	1	1	0.06666666666666667	1	1.0	0	0	0	0	0	0	0	0	0	0	0	0
7051	0.018863790761126754	0.009808788707937834	0.009786828511312512	0.9605379955178512	None	0.25	1	0.4	4	0.7692307692307693	10	0.23809523809523808	0.7692307692307693	14	10	0	0	0	0.7777777777777778	7	9	1.0	15	0.0	1.0	0.7655199352972055	0.6107504847065067	-0.38880159721276	0.999999999999323	0.1775026559438689	0.6764908947540639	0.988995904997317	0.9999409101424898	0	1.0	0.0
1702	None	None	None	None	None	0	0	0.2857142857142857	6	0.6551724137931034	19	0.8611111111111112	0.5517241379310345	22	16	8	0	0	1.0	6	6	2.066666666666667	31	0.0	0.3076923076923077	2.962697642128574e-12	0.5000013769227997	-0.028962469447477303	0.6719364303128442	-0.010855277030057568	0.602801381889331	0.6164374195172558	0.5933997372088086	0	1.0	0.0
131	None	None	None	None	None	0	0	0.25	2	0.7777777777777778	7	0.7333333333333333	0	0	0	10	12	0	0.6	3	5	0.7333333333333333	11	0.5	0	0	0	0	0	0	0	0	0	0	0	0
4445	0.008627825672425558	0.0022778588259811695	-0.0022517967966547785	0.9727423586135313	None	0.25	1	0.4	4	0.7692307692307693	10	0.23809523809523808	0.7692307692307693	14	10	0	0	0	0.7777777777777778	7	9	1.0	15	0.0	1.0	0.6190499820932296	0.5355713353439934	0.023977734386250886	0.6739456218069121	-0.09970465076305661	0.504569065745482	0.9579112079608613	0.5733737371606952	0	0	0.0
1977	None	None	None	None	None	0	0	0.3333333333333333	2	0.8571428571428571	6	0.36	0.8571428571428571	8	6	0	0	0	1.0	5	5	0.6	9	0.0	0	0.0924094684865909	0.5583806323491558	3.2491816662278626e-11	0.5000000001224028	-0.0999982383831717	0.5000060956300152	0.6869112878464124	0.5195414493395807	0	1.0	0.0
784	None	None	None	None	None	0.5	5	0.5217391304347826	12	0.53125	17	0.41975308641975306	0.53125	29	17	4	0	0	1.0	9	9	2.2666666666666666	34	0.0	0.64	3.773359741480885e-05	0.5002347871955352	1.0829770088694366e-08	0.5000214393319793	0.10658146994697655	0.6758124832780819	0.6229517135685295	0.5609962213464902	0	1.0	0.0
4512	2.8637453562213658e-08	2.7902177560932618e-08	1.8187392739774305e-09	0.9999963159796856	None	0.25	1	0.4	4	0.75	9	0.25925925925925924	0.75	13	9	0	0	0	0.6666666666666666	6	9	0.9333333333333333	14	0.0	1.0	0.09999999965918156	0.5000000846317373	0.19306953316099193	0.5776151143689756	4.3122201713941215e-09	0.5000005103715501	0.6874817258826779	0.5260591319768354	0	1.0	0.0
6386	0.004795317570780309	0.0013766696865679545	-0.0009580115895069643	0.9944903705071251	None	0.25	1	0.4	4	0.7692307692307693	10	0.23809523809523808	0.7692307692307693	14	10	0	0	0	0.7777777777777778	7	9	1.0	15	0.0	1.0	0.06679511055298061	0.6386449763859023	4.197007889361161e-09	0.500073565566147	0.14474823973984208	0.5287846870195299	0.6464940396952302	0.5568405798780217	0	0	0.0
3813	0.0002104750155916932	5.402451623736455e-06	1.3569383370461204e-06	0.9984897993470789	None	0.25	1	0.4	4	0.75	9	0.25	0.75	13	9	0	0	0	0.875	8	7	0.9333333333333333	14	0.0	1.0	0.09952285266132979	0.5029514420774673	-0.09826253781742486	0.5260161426921652	0.06540359971722744	0.5919089414292059	0.7026772017226768	0.5405629115447503	0	0	0.0
3266	0.0007175156555694755	0.00010412882894836621	-7.619113503048251e-05	0.9992712849178947	None	0.5	1	0.6666666666666666	4	0.5714285714285714	4	0.36	0.5714285714285714	8	4	0	0	0	1.0	5	5	0.6	9	0.0	1.0	0.05781077027551988	0.5381995523716455	1.0348839375100685e-06	0.5000032923375191	0.34221419612178144	0.5552451088866509	0.8154996255869322	0.5312090446307143	0	1.0	0.0
5661	0.007614657537116107	0.0014342643582851903	0.0014317720758536387	0.9935098631225402	None	0.25	1	0.4	4	0.7692307692307693	10	0.23809523809523808	0.7692307692307693	14	10	0	0	0	0.7777777777777778	7	9	1.0	15	0.0	1.0	7.902762784127648e-27	0.5	-0.09483283683248758	0.5243619189947594	0.32774289459844763	0.6115683066607106	0.8596677138508909	0.545823904599007	0	0.8571428571428571	0.0
7224	0.016249633007254804	0.015816233586497374	-0.0045053154558382805	0.9937808031484837	None	0.25	1	0.36363636363636365	4	0.7857142857142857	11	0.2222222222222222	0.7857142857142857	15	11	0	0	0	0.8888888888888888	8	9	1.0666666666666667	16	0.0	1.0	0.09999851707592482	0.5000040274614528	0.1574421865893107	0.7442946013197532	0.09999367367261928	0.5004920729394133	0.5771547507840484	0.5882652073659957	0	1.0	0.0
4161	0.0013477413523297903	0.000275651420064851	6.641401527088313e-05	0.997731413172757	None	0.25	1	0.4	4	0.7692307692307693	10	0.23809523809523808	0.7692307692307693	14	10	0	0	0	0.7777777777777778	7	9	1.0	15	0.0	1.0	0.0999999999664209	0.5000000056975129	0	0.5	-0.09999999101532311	0.5000426324839036	0.693492143714593	0.5000142127271694	0	1.0	0.0
5138	0.01464166293340496	0.00408004968614936	0.00406926533263378	0.9524951973699485	None	0.25	1	0.4	4	0.75	9	0.25925925925925924	0.75	13	9	0	0	0	0.6666666666666666	6	9	0.9333333333333333	14	0.0	1.0	0.6111287909121516	0.6111117040563177	0.09999993925969432	0.5000000521693625	0.0999965525237895	0.5000314641814554	0.9175477928768637	0.5376049939765467	0	1.0	0.0
2140	None	None	None	None	None	1.0	1	0.8	4	0.4	2	0.4375	0.4	6	2	0	0	0	1.0	4	4	0.4666666666666667	7	0.0	0.6666666666666666	0.010697887754648586	0.5260572269901852	0.057913163818841595	0.5564856472117621	0.1627041861398524	0.5266487367097739	0.6532967015076476	0.5364295563747464	0	1.0	0.0
4456	0.0007497633244338437	0.00018690546300036495	-0.00018679266215148696	0.9981713342203341	None	0.25	1	0.4	4	0.7692307692307693	10	0.23809523809523808	0.7692307692307693	14	10	0	0	0	0.7777777777777778	7	9	1.0	15	0.0	1.0	-0.10595491373831412	0.9637993651030703	-0.0446489984659929	0.5277958035894887	0.028541234922135995	0.5098886108843546	0.6367050707050965	0.758453840760324	0	1.0	0.0
7473	0.0026230672753435663	0.0009215456766240131	-0.000396594293941006	0.9985433085325931	None	0.25	1	0.36363636363636365	4	0.7857142857142857	11	0.2222222222222222	0.7857142857142857	15	11	0	0	0	0.8888888888888888	8	9	1.0666666666666667	16	0.0	1.0	-0.0999999999999691	0.5000000000001944	0.02884308523258018	0.5	0.279721529269204	0.6737696698165632	0.8287319055637629	0.5601477098140766	0	0	0.0
6934	0.01015831719616404	0.00021555999036032463	0.00021399123182277337	0.9780018638525833	None	0.25	1	0.4	4	0.7692307692307693	10	0.23809523809523808	0.7692307692307693	14	10	0	0	0	0.7777777777777778	7	9	1.0	15	0.0	1.0	0.3099419181176552	0.5673984234702616	0.09999938519610577	0.500041271443907	0.09999999307083926	0.500000177648903	0.7290257845901619	0.5226021177354849	0	1.0	0.0
1051	None	None	None	None	None	0.15384615384615385	2	0.39285714285714285	11	0.6	24	0.6666666666666666	0.475	27	19	14	1	0	0.7777777777777778	7	9	2.8	42	0.041666666666666664	0.7777777777777778	-0.098593620958423	0.6171111644944158	8.122417540815796e-05	0.5006887363639294	1.0565108268112008e-06	0.5000181049882064	0.6142795179428291	0.5399258015067492	1.0	1.0	0.0
5181	0.0076356593849693484	0.0013236375033318913	0.0012593164645424884	0.969109834932385	None	0.25	1	0.4	4	0.75	9	0.25925925925925924	0.75	13	9	0	0	0	0.6666666666666666	6	9	0.9333333333333333	14	0.0	1.0	0.5877593759996952	0.6122370013715042	0.007669372429576519	0.5456080903782704	0.046269579185110786	0.6336970880099195	0.9332127493858474	0.5977083215535437	0	1.0	0.0
3494	4.444412277943375e-07	4.359673762131188e-07	4.35878982395104e-07	0.9998735971917421	None	0.3333333333333333	1	0.4444444444444444	4	0.7272727272727273	8	0.28888888888888886	0.7272727272727273	12	8	0	0	0	0.5555555555555556	5	9	0.8666666666666667	13	0.0	1.0	0.09997523648349779	0.5002532051216035	0.02092750531422272	0.5823471547611514	0.000478475191959074	0.5093986524283787	0.6058345744062029	0.5308796528246441	0	0	0.0
1106	None	None	None	None	None	0	0	0.4166666666666667	10	0.48484848484848486	16	0.43209876543209874	0.2727272727272727	17	9	17	0	0	1.0	9	9	2.3333333333333335	35	0.0	0.27586206896551724	0.08156955892168904	0.7203426367164889	0.056503608724843966	0.5445375245112513	0.04290898953374532	0.5149549712093727	0.5841564133857368	0.5974555501007196	0	1.0	0.0
1741	None	None	None	None	None	0	0	0.1875	6	0.8	36	0.8703703703703703	0.6444444444444445	34	29	12	4	0	0.6666666666666666	9	6	3.1333333333333333	47	0.17391304347826086	0.9523809523809523	0.05781974586780684	0.5566258058463242	-0.0110260217933778	0.681026104849589	-0.09996515915895599	0.5000087631543005	0.680628599819579	0.5814353704746931	1.0	0.9705882352941176	0.0
5350	6.74569757375184e-05	3.7114617856992014e-05	3.711205436951105e-05	0.9989038645076681	None	0.25	1	0.36363636363636365	4	0.7857142857142857	11	0.2222222222222222	0.7857142857142857	15	11	0	0	0	0.8888888888888888	8	9	1.0666666666666667	16	0.0	1.0	7.902762784127648e-27	0.5	0.1612289333840733	0.999647671108776	0.004513423055516165	0.538655146565492	0.7988525807793907	0.9371351863009172	0	1.0	0.0
3302	0.00023244761963839966	8.865559413522622e-05	5.5735837252002924e-05	0.9997859605079752	None	0.25	1	0.4	4	0.7692307692307693	10	0.23809523809523808	0.7692307692307693	14	10	0	0	0	0.7777777777777778	7	9	1.0	15	0.0	1.0	0.03425882434070983	0.5115119181623332	0.3713827000984723	0.6504816026791644	-0.020831965071488854	0.6428825795737108	0.8517540200525328	0.6030931463249452	0	1.0	0.0
1780	None	None	None	None	None	0	0	0.75	3	0.3333333333333333	1	0.625	0.3333333333333333	4	1	0	0	0	0.5	2	4	0.3333333333333333	5	0.0	0.6666666666666666	0.00010917171445378048	0.501197141071783	5.26918390719789e-06	0.5002480342330248	0.11425189665022631	0.5458335941143969	0.6314403666597102	0.5157973407040733	0	1.0	0.0
6925	0.003685418371464089	0.000509185635888766	-5.378005123818988e-05	0.9929495837429108	None	0.14285714285714285	1	0.29411764705882354	5	0.782608695652174	18	0.30864197530864196	0.782608695652174	23	18	1	0	0	1.0	9	9	1.6666666666666667	25	0.0	1.0	0.09999999999999994	0.5000000000007179	0.1929308507484861	0.7533051035431945	-0.05723399945889814	0.5787479986798191	0.7473248572400881	0.6172718631470943	0	1.0	0.0
4933	0.010563196614247433	0.0006371563082204632	-0.00010125003039655957	0.9898388652870853	None	0.25	1	0.4	4	0.75	9	0.25925925925925924	0.75	13	9	0	0	0	0.6666666666666666	6	9	0.9333333333333333	14	0.0	1.0	0.10114426020851616	0.5179523739385429	-0.08748683217329686	0.5108828636524078	0.08083276212565198	0.9958702472004172	0.8616977936724624	0.8661021943527482	0	0	0.0
994	None	None	None	None	None	0.25	1	0.36363636363636365	4	0.7857142857142857	11	0.2222222222222222	0.7857142857142857	15	11	0	0	0	0.8888888888888888	8	9	1.0666666666666667	16	0.0	1.0	0.04488108199608274	0.5194314565633937	0.0999957109433553	0.5075336180446838	0.10188243743830075	0.5857029134500235	0.563835472444184	0.5377721580601832	0	1.0	0.0
3882	7.688722885422596e-06	4.811510096308918e-08	-4.0932632168532625e-08	0.9999971080400976	None	0	0	0.375	3	0.8	8	0.3333333333333333	0.8	11	8	0	0	0	0.4444444444444444	9	4	0.8	12	0.0	1.0	0.12175985874581388	0.5883686399183414	-0.09999999714048498	0.5047118967455415	0.0007933001214706073	0.5027352592765609	0.7122995340864571	0.5322065789603843	0	0.36363636363636365	0.0
1542	None	None	None	None	None	0	0	0.75	3	0.25	1	0.75	0.25	3	1	2	0	0	0.5	2	4	0.4	6	0.0	0	0.06980664672457992	0.5794402917485358	-0.09999997361425607	0.5000000797119424	-0.02693020054404164	0.5014512863940126	0.66723560456516	0.5271633660902789	0	0.6666666666666666	0.0
6211	0.0012375817856009833	0.00020214207767557907	2.7151599045666402e-05	0.9976182512922158	None	0.25	1	0.4	4	0.7692307692307693	10	0.23809523809523808	0.7692307692307693	14	10	0	0	0	0.7777777777777778	7	9	1.0	15	0.0	1.0	2.0615727485705063e-08	0.5000066451669247	0.03633302177215543	0.5097862167924854	0.055087008335798174	0.5320003251216311	0.5569212708520072	0.5139424634688403	0	1.0	0.0
6782	0.004521187440916045	0.00042114585853098377	-0.0001878541732348488	0.9943557631144527	None	0.25	1	0.4	4	0.75	9	0.25925925925925924	0.75	13	9	0	0	0	0.6666666666666666	6	9	0.9333333333333333	14	0.0	1.0	-0.03627532244874544	0.6118698712134802	0.09999999767851377	0.5000003820504836	0.09999852620736957	0.5000058603622239	0.6552975395517099	0.5378610481758974	0	1.0	0.0
6354	0.005566029094972385	0.0014095959025264765	-0.0014029676175973305	0.9676178412166561	None	0.25	1	0.4	4	0.75	9	0.25925925925925924	0.75	13	9	0	0	0	0.6666666666666666	6	9	0.9333333333333333	14	0.0	1.0	0.8302340829835126	0.6138853550572467	-0.09868846072583234	0.5201704372233877	0.028168062193317918	0.6120421605632517	0.9837269158369257	0.5825948418668204	0	1.0	0.0
773	None	None	None	None	None	0	0	0.25	1	1.0	3	1.0	1.0	4	3	0	3	0	0.2	1	5	0.3333333333333333	5	1.0	0	0.07799828007973572	0.55364544545772	0.15273082806904154	0.518384098295492	0.10927820088106799	0.5413387566424014	0.577219964993404	0.5378204370417831	1.0	1.0	0.0
1161	None	None	None	None	None	0	0	0.25	1	1.0	3	0.625	0	0	0	4	0	0	0.5	2	4	0.3333333333333333	5	0.0	0	0	0	0	0	0	0	0	0	0	0	0
3923	0.004151750891882365	0.0034772161652037222	0.0034697121716511558	0.9949933362102683	None	0.25	1	0.4	4	0.75	9	0.25925925925925924	0.75	13	9	0	0	0	0.6666666666666666	6	9	0.9333333333333333	14	0.0	1.0	0.0999999999913674	0.5000000052443924	0.11565099247310387	0.5186816286805874	0.09999997969094414	0.5000009735184882	0.5184365211484373	0.5062301135457729	0	1.0	0.0
4479	6.286596130983684e-05	4.981323534083718e-07	1.2505455175449983e-07	0.9999984847097693	None	0.25	1	0.36363636363636365	4	0.7857142857142857	11	0.2222222222222222	0.7857142857142857	15	11	0	0	0	0.8888888888888888	8	9	1.0666666666666667	16	0.0	1.0	0.23630343251970592	0.9999999952411875	-0.019964522792739196	0.5	-0.0999999686414153	0.5000000675323523	0.8693978292697168	0.998320798004818	0	0	0.0
6722	0.015072115748857485	0.0016298668472044036	0.00011574071888925733	0.9755616026798332	None	0.25	1	0.4	4	0.7692307692307693	10	0.23809523809523808	0.7692307692307693	14	10	0	0	0	0.7777777777777778	7	9	1.0	15	0.0	1.0	0.5798007395832946	0.5048654631968491	0.09864285913469792	0.5106261953348092	0.3617248974156032	0.5259340307498729	0.8780154113869539	0.5138133965689514	0	1.0	0.0
6588	0.02284992021169331	0.0019355808622235895	-0.0018317712023183854	0.9709931152724582	None	0.25	1	0.4	4	0.75	9	0.25925925925925924	0.75	13	9	0	0	0	0.6666666666666666	6	9	0.9333333333333333	14	0.0	1.0	0.014975210733633532	0.5028170168733823	-0.04699387371627237	0.6493421182630139	-0.49078298075622817	0.7774383590859142	0.9023823908598826	0.6515983520611904	0	1.0	0.0
4918	0.004478655696806341	0.00011688003284368599	0.00011451520391107186	0.9900463962052081	None	0.25	1	0.4	4	0.7692307692307693	10	0.23809523809523808	0.7692307692307693	14	10	0	0	0	0.7777777777777778	7	9	1.0	15	0.0	1.0	0.002642678462958262	0.5675290612065765	0.09999999997490597	0.5	0.16070655366563674	0.6188465866725488	0.6595019045682134	0.5627041643168428	0	1.0	0.0
7145	0.0029960285770884586	0.001559973359092923	-8.129927317777167e-05	0.9971667436992219	None	0.25	1	0.4	4	0.75	9	0.25	0.75	13	9	0	0	0	0.875	7	8	0.9333333333333333	14	0.0	1.0	-0.020688367895430427	0.5023563004968303	0.04188636075275189	0.5094431023517639	0.20654437037732915	0.5172761583468951	0.7224467333723174	0.5096933125697315	0	0	0.0
100	None	None	None	None	None	0.2	1	0.3333333333333333	4	0.8	12	0.20987654320987653	0.8	16	12	0	0	0	1.0	9	9	1.1333333333333333	17	0.0	1.0	0.06772595745082662	0.5720787532802937	0.09945076819651412	0.5011666098661129	0.09614641640111943	0.5056045233628612	0.5412438331047861	0.5264272635208576	0	0	0.0
5758	0.0008231929168077082	0.00014907737145605275	0.00014906978129921211	0.9981496286102598	None	0.25	1	0.4	4	0.7692307692307693	10	0.23809523809523808	0.7692307692307693	14	10	0	0	0	0.7777777777777778	7	9	1.0	15	0.0	1.0	0.6100011428830701	0.5701726880237585	0.09999970341700795	0.500000042953993	0.00038076972659278533	0.5355168507907268	0.9352407705705991	0.5353461926988372	0	0.7142857142857143	0.0
3090	0.009638219129554744	0.0008525254305498732	0.0006718645779932791	0.9887146663255836	None	0.25	1	0.4	4	0.75	9	0.25925925925925924	0.75	13	9	0	0	0	0.6666666666666666	6	9	0.9333333333333333	14	0.0	1.0	0.08784907521300575	0.6170994802718132	0.09999988679025544	0.5000020723004402	0.3211328539039568	0.6550594957158821	0.742936183263997	0.5921528873164406	0	1.0	0.0
4098	0.001913214597171661	0.0004396537145881273	0.000397140562928929	0.9940216165892137	None	0.25	1	0.4	4	0.75	9	0.25925925925925924	0.75	13	9	0	0	0	0.6666666666666666	6	9	0.9333333333333333	14	0.0	1.0	0.3195806263573522	0.6298691881038889	1.1523901776356004e-05	0.5000461105529814	0.03676490554448299	0.5130148700408163	0.8062908358105842	0.5485062436251655	0	1.0	0.0
6638	0.009565611791158205	0.0029505539991586003	0.0029473839420749246	0.9713112250214888	None	0.25	1	0.4	4	0.7692307692307693	10	0.23809523809523808	0.7692307692307693	14	10	0	0	0	0.7777777777777778	7	9	1.0	15	0.0	1.0	0.5559564969679167	0.5711973734976703	0.011871610524708497	0.5244118168099983	0.0762181347937764	0.5006100518079336	0.9170879053468718	0.532197322838673	0	1.0	0.0
2916	9.782937415846359e-09	8.086229639394863e-09	8.085630677239442e-09	0.9999987316819793	None	1.0	1	1.0	4	0.25	1	0.5	0	0	0	5	0	0	0.75	3	4	0.4	6	0.0	1.0	0	0	0	0	0	0	0	0	0	0	0
3456	0.0010222814045657358	0.000634304342860979	0.0006340260017147602	0.9989074450998969	None	0.25	1	0.4	4	0.7692307692307693	10	0.23809523809523808	0.7692307692307693	14	10	0	0	0	0.7777777777777778	7	9	1.0	15	0.0	1.0	0.0997361951343074	0.5433937508220532	3.0704702388178543e-12	0.5000002825946138	0.03514842739491027	0.5059389922883735	0.6017114587746619	0.5164749499589597	0	1.0	0.0
5667	0.0011168655332041053	3.4030412758387813e-06	3.969751090135566e-07	0.9963531621836282	None	0.25	1	0.4	4	0.7692307692307693	10	0.23809523809523808	0.7692307692307693	14	10	0	0	0	0.7777777777777778	7	9	1.0	15	0.0	1.0	2.9700709459419354e-10	0.5000001402978471	0.02908848259619921	0.5625094788485206	0.009600646503040702	0.5687095385178467	0.5578476086939698	0.5438819383952589	0	1.0	0.0
6812	0.019261374755594654	0.000730406769103038	-1.0473026365685339e-05	0.9875894806765866	None	0.25	1	0.4	4	0.75	9	0.25925925925925924	0.75	13	9	0	0	0	0.6666666666666666	6	9	0.9333333333333333	14	0.0	1.0	-0.09999999312317424	0.5000000874321975	0.06071747335370674	0.5554183316674193	0.09914642395413388	0.5004630558809804	0.7032023715160401	0.5186946466920823	0	0.38461538461538464	0.0
572	None	None	None	None	None	0	0	0.5	6	0.375	6	0.5	0	0	0	17	4	0	1.0	6	6	1.2	18	0.10526315789473684	0.8333333333333334	0	0	0	0	0	0	0	0	0	0	0
3500	0.006294693898082031	9.792575211428372e-05	8.033224336294053e-05	0.9797159511972432	None	0.3333333333333333	1	0.5	4	0.7	7	0.2857142857142857	0.7	11	7	0	0	0	0.8571428571428571	6	7	0.8	12	0.0	1.0	0.17885062136247346	0.9999999999954585	0.09999999690958647	0.5000000000000001	-0.09999998969890744	0.500000075145762	0.9379475063524696	0.9998344242949511	0	0	0.0
2294	None	None	None	None	None	0	0	0.11538461538461539	3	0.8918918918918919	33	0.9285714285714286	0	0	0	38	0	0	0.8571428571428571	7	6	2.6	39	0.0	0.6060606060606061	0	0	0	0	0	0	0	0	0	0	0
1045	None	None	None	None	None	0	0	0.11904761904761904	5	0.8833333333333333	53	0.7654320987654321	0.1	9	6	52	2	0	1.0	9	9	4.133333333333334	62	0.01904761904761905	0.7142857142857143	-0.09999114068140583	0.5000076797491244	-0.02543061268077122	0.6407349515082175	0.09926445615648431	0.500560939635911	0.699202561478057	0.5482518634426076	1.0	1.0	0.0
7183	0.00020174772681456435	0.00016023649491477904	0.00016015946626613586	0.9996993689250422	None	0.25	1	0.4	4	0.7692307692307693	10	0.23809523809523808	0.7692307692307693	14	10	0	0	0	0.7777777777777778	7	9	1.0	15	0.0	1.0	0.0203339912054364	0.5039064578367526	0.03868761841162069	0.5541163894322674	0.032128955363464634	0.5742664958593845	0.5404319856411555	0.5442359510454551	0	1.0	0.0
4950	0.0030347597918474523	0.002220027159852332	0.0022195005006704883	0.9988222577157907	None	0.25	1	0.4	4	0.75	9	0.25925925925925924	0.75	13	9	0	0	0	0.6666666666666666	6	9	0.9333333333333333	14	0.0	1.0	0.09999999630206394	0.5000000145645491	-0.17160902560208396	0.5635428585425676	0.3127367731589586	0.6342950220644119	0.8788624173011197	0.5667852290790173	0	1.0	0.0
2464	None	None	None	None	None	0	0	0.4	2	0.8	4	0.4666666666666667	0.8	6	4	0	2	0	0.6	3	5	0.4666666666666667	7	1.0	0	0.020499018055323285	0.5072544687700146	7.902762784127648e-27	0.5	7.902762784127648e-27	0.5	0.5241395428045041	0.5024183071022554	0.9166666666666667	1.0	0.0
2842	2.6558308085800316e-08	2.495702385118842e-08	-1.4266034180137908e-10	0.9999968427783399	None	1.0	2	1.0	6	0.14285714285714285	1	0.6	0.14285714285714285	7	1	1	0	0	0.6	5	3	0.6	9	0.0	1.0	-0.038810766684733565	0.6167561492542124	0.00037622501213982506	0.5032171480475999	0	0.5	0.5473509275214894	0.5406327815945103	0	1.0	0.0
5188	0.001156627925531925	0.00015628645865124256	0.0001520737846326179	0.9994920668359422	None	0.25	1	0.36363636363636365	4	0.7857142857142857	11	0.2222222222222222	0.7857142857142857	15	11	0	0	0	0.8888888888888888	8	9	1.0666666666666667	16	0.0	1.0	0.030384089211055766	0.5276112895979314	0.0099090068573232	0.5409340887824576	0.09999999926502279	0.5000000037370583	0.5953055591785178	0.5228724664716664	0	1.0	0.0
1615	None	None	None	None	None	0	0	0.5	2	0.5	2	0.6666666666666666	0	0	0	5	0	0	1.0	3	3	0.4	6	0.0	0	0	0	0	0	0	0	0	0	0	0	0
7285	0.0016357402754598872	0.0003454774255632559	-0.00012649825975318826	0.9977635436772893	None	0.25	1	0.4	4	0.7692307692307693	10	0.23809523809523808	0.7692307692307693	14	10	0	0	0	0.7777777777777778	7	9	1.0	15	0.0	1.0	0.0999992843938431	0.5000011094163559	5.758807716000531e-15	0.5002215847657944	0.09986812856222853	0.5031895676301312	0.6156420726673453	0.5011374330687801	0	1.0	0.0
1459	None	None	None	None	None	0	0	0.39285714285714285	11	0.5	20	0.75	0.175	14	7	27	0	0	0.875	8	7	2.8	42	0.0	0.6857142857142857	0.08589681486369652	0.5300545574130129	0.04200368074930048	0.5701521398463678	0.09998016610089697	0.521578925110014	0.5608997535925128	0.5406769513110519	0	1.0	0.0
1175	None	None	None	None	None	0.4	4	0.5217391304347826	12	0.46875	15	0.4722222222222222	0.4375	25	14	8	2	0	0.8888888888888888	9	8	2.2666666666666666	34	0.2222222222222222	0.5333333333333333	0.04464643602727207	0.6528574952908692	0.17859527636176042	0.5950420133104837	0.08732513572468872	0.528801568338413	0.6581415434047008	0.5932141813930503	1.0	1.0	0.0
4485	0.001310223099115957	0.0008957002873375309	0.000612310677496228	0.9968805028829856	None	0.25	1	0.4	4	0.7692307692307693	10	0.23809523809523808	0.7692307692307693	14	10	0	0	0	0.7777777777777778	7	9	1.0	15	0.0	1.0	0.09999999997792744	0.5000000281161707	0.0383114314191426	0.5730057393365008	0.023545515239335863	0.6549367404716708	0.5926702517587078	0.5772868307640646	0	1.0	0.0
1212	None	None	None	None	None	0	0	0.38461538461538464	5	0.5294117647058824	9	0.5277777777777778	0	0	0	18	2	0	1.0	6	6	1.2666666666666666	19	0.05	0.3076923076923077	0	0	0	0	0	0	0	0	0	0	0
2860	None	None	None	None	None	0.05263157894736842	1	0.275	11	0.6666666666666666	38	0.7283950617283951	0.22807017543859648	22	13	36	3	0	1.0	9	9	3.933333333333333	59	0.04477611940298507	0.8679245283018868	-0.07242273429662625	0.6145079758722541	0.18215229350141499	0.6492449513078636	0.13206109879454703	0.7030579385574387	0.7553829481056047	0.6565540359888512	1.0	0.9545454545454546	0.0
4345	0.0014314058688745612	0.0009190544333788889	0.0009144404169102044	0.9965913526715666	None	0.25	1	0.4	4	0.75	9	0.25925925925925924	0.75	13	9	0	0	0	0.6666666666666666	6	9	0.9333333333333333	14	0.0	1.0	0.09972576612362735	0.5736244981588563	-0.05626711512950243	0.551997701297914	0.055708663022575	0.5817127002551089	0.6575086370747997	0.5691545947036909	0	1.0	0.0
7088	0.024397319291296047	0.007401976689357219	0.007242316022194872	0.9397183113551605	None	0.25	1	0.4	4	0.75	9	0.25925925925925924	0.75	13	9	0	0	0	0.6666666666666666	6	9	0.9333333333333333	14	0.0	1.0	0.5752955269423365	0.5936605917506059	0	0.5	0.5664512650318289	0.8424717320347894	0.941904139799886	0.6649171695365697	0	1.0	0.0
4785	0.004161032257270277	0.000904453738106067	-0.0008850511877391995	0.9941844573716134	None	0.25	1	0.4	4	0.7692307692307693	10	0.23809523809523808	0.7692307692307693	14	10	0	0	0	0.7777777777777778	7	9	1.0	15	0.0	1.0	-0.026601576166576425	0.6430108719543254	-0.06406806760265246	0.6510200006175643	0.09998862849667897	0.5001316966692856	0.6732176893086222	0.5996890413125746	0	1.0	0.0
5925	0.010357419285053278	0.0020982484610137923	6.689544274004833e-05	0.962898448216504	None	0.25	1	0.4	4	0.7692307692307693	10	0.23809523809523808	0.7692307692307693	14	10	0	0	0	0.7777777777777778	7	9	1.0	15	0.0	1.0	0.5032091315359202	0.7020670337933678	0.16899588956227557	0.5425937284381691	0.09998799464838275	0.5002554026271683	0.8542052185417207	0.5849167137858586	0	1.0	0.0
2424	None	None	None	None	None	0.6666666666666666	2	0.7777777777777778	7	0.2727272727272727	3	0.43333333333333335	0.2727272727272727	8	3	4	0	0	0.8333333333333334	6	5	0.8666666666666667	13	0.0	0.8571428571428571	0.0037875720549157164	0.5177355030471733	0.09989224787125384	0.5001392047334164	3.809708913525143e-11	0.5000001831655069	0.6135564294065323	0.5059604958919007	0	0.875	0.0
2581	8.013073791068085e-09	8.202058872084703e-09	8.369493597087607e-10	0.999999496743328	None	0	0	1.0	1	0	0	1.0	0	1	0	0	0	0	0.5	2	1	0.13333333333333333	2	0.0	0	0	0	0	0	0	0	0	0	0	0	0
3820	0.004116392491342736	0.001550569030963647	0.0006347776942385525	0.9928171019140538	None	0.25	1	0.4	4	0.7692307692307693	10	0.23809523809523808	0.7692307692307693	14	10	0	0	0	0.7777777777777778	7	9	1.0	15	0.0	1.0	0.09999997941633842	0.500000806965862	0.08984963791303668	0.5630418351633498	-0.09087974557063298	0.5340302876243883	0.7054702846762965	0.5324419935939616	0	1.0	0.0
4208	0.0033802056387134964	0.0006756223515441131	0.00027523466822734804	0.9985137524700646	None	0.25	1	0.4	4	0.75	9	0.25925925925925924	0.75	13	9	0	0	0	0.6666666666666666	6	9	0.9333333333333333	14	0.0	1.0	0.09999999997375938	0.50000003889872	-0.08964296987641376	0.501722208958391	0.05225262063490471	0.5344323879142274	0.691010189806338	0.5120673988787711	0	1.0	0.0
843	None	None	None	None	None	0	0	0.3	3	0.8333333333333334	10	0.4666666666666667	0.75	12	9	1	3	0	0.8333333333333334	6	5	0.9333333333333333	14	1.0	0.2222222222222222	0.1436621970538959	0.525685305960708	-0.134976510026725	0.5553754702433302	0.09825069711303624	0.5016269144097764	0.7745000770718617	0.5276179990810311	1.0	1.0	0.0
4096	0.0031957647082998682	0.00020535514962968533	0.00011470131016675063	0.9967520086879739	None	0.25	1	0.4	4	0.75	9	0.25925925925925924	0.75	13	9	0	0	0	0.6666666666666666	6	9	0.9333333333333333	14	0.0	1.0	0.15861485261139205	0.5700520091664135	0.33908302381857003	0.666194187597399	-0.05347387713388278	0.6032021759992118	0.796752469117307	0.6139555990889912	0	1.0	0.0
3377	0.0006132425273647148	9.813877060316693e-05	-9.366454012658883e-05	0.9992026115762638	None	0.25	1	0.4	4	0.75	9	0.25925925925925924	0.75	13	9	0	0	0	0.6666666666666666	6	9	0.9333333333333333	14	0.0	1.0	-0.09763379861729804	0.6536970547793104	0.09589572105328222	0.6264701326418777	0.06180006209645805	0.5243522271383435	0.6729299475059848	0.602678891942404	0	0.9230769230769231	0.0
802	None	None	None	None	None	0.2857142857142857	4	0.4666666666666667	14	0.5238095238095238	22	0.5432098765432098	0.30952380952380953	27	13	16	0	0	1.0	9	9	2.933333333333333	44	0.0	0.8571428571428571	0.27518359876384574	0.5417257981968134	0.0995717361916556	0.5935591362351714	-0.08489163002525181	0.5297138337861902	0.812595799556144	0.5551897288962481	0	1.0	0.0
3726	0.01042832465512874	0.0010131907413347685	-0.0009938937437374367	0.9822421048168646	None	0.25	1	0.4	4	0.7692307692307693	10	0.23809523809523808	0.7692307692307693	14	10	0	0	0	0.7777777777777778	7	9	1.0	15	0.0	1.0	4.2489162739342396e-10	0.5164457894112222	0	0.5	0.26345426946111294	0.5797548976391721	0.7759007077520926	0.5322530029258457	0	0	0.0
3775	0.0011636731228813456	0.0003408466703266525	-0.0003337539197557029	0.9998996501863502	None	0.25	1	0.4	4	0.7692307692307693	10	0.23809523809523808	0.7692307692307693	14	10	0	0	0	0.7777777777777778	9	7	1.0	15	0.0	1.0	0.04417133262902199	0.6364794061224096	0.07482303638587706	0.5408615074422644	0.07265369148812073	0.9816027006944626	0.6981876884885996	0.827351240219122	0	0.9285714285714286	0.0
6057	0.012610282209237943	0.00414844717058631	0.00396579423958069	0.9452131242380238	None	0.25	1	0.4	4	0.75	9	0.25925925925925924	0.75	13	9	0	0	0	0.6666666666666666	6	9	0.9333333333333333	14	0.0	1.0	0.8733046843061757	0.7011460998461772	2.5128705698655866e-16	0.5000000000000004	0.09999935865053901	0.5000027098516263	0.980208417652042	0.5705896795287143	0	1.0	0.0
855	None	None	None	None	None	0	0	0.5	2	0.75	3	0.5	0.75	5	3	0	0	0	0.75	3	4	0.4	6	0.0	0	2.320232714889149e-14	0.5000000000060425	0.04788486813844128	0.5177179379926373	7.143415160855378e-05	0.5006808495019577	0.5561529313738323	0.5061350952971264	0	1.0	0.0
6870	0.004410203580561335	0.0008674321071759698	0.0004901931806194059	0.9903394360347192	None	0.25	1	0.4	4	0.75	9	0.25925925925925924	0.75	13	9	0	0	0	0.6666666666666666	6	9	0.9333333333333333	14	0.0	1.0	0.38857763809667595	0.5052373680144638	0.09999750834077592	0.5000337118368546	0.03807804670066844	0.5917042985166804	0.8222874372997063	0.5326286007684753	0	1.0	0.0
4543	0.004416897329253729	0.0002289762769818674	0.0002275813324974382	0.991844926426361	None	0.25	1	0.4	4	0.7692307692307693	10	0.23809523809523808	0.7692307692307693	14	10	0	0	0	0.7777777777777778	7	9	1.0	15	0.0	1.0	0.20022129953169543	0.6217999755125174	-0.06716126889285423	0.6503433685056722	-0.03809215423174241	0.6626738830496911	0.7537080751995234	0.6451205337530778	0	1.0	0.0
3344	0.006655465650088281	0.00395360636291583	0.0034476110733338092	0.9968377909561402	None	0.25	1	0.4	4	0.7692307692307693	10	0.23809523809523808	0.7692307692307693	14	10	0	0	0	0.7777777777777778	9	7	1.0	15	0.0	1.0	0.09445510360463247	0.5797849100030603	0.09939110219576648	0.550309086142787	0.1106090546666951	0.5778531935611179	0.5411814774848863	0.5693645328018125	0	0.5714285714285714	0.0
2610	1.9263263639457157e-05	9.831166106937586e-07	-2.4022103994500395e-08	0.9940556706128038	None	0.1	1	0.5	11	0.3870967741935484	12	0.6111111111111112	0.1935483870967742	15	6	17	0	0	0.6666666666666666	6	9	2.2	33	0.0	0.5714285714285714	0.06046935651681917	0.5721986827517831	-0.060897978879939085	0.6672150000068205	6.0713957531886956e-24	0.5	0.625913087258088	0.5814708660376975	0	1.0	0.0
7203	0.0030644822081512947	0.001361765813623575	-0.001328596040619162	0.9977181946133532	None	0.25	1	0.4	4	0.75	9	0.25	0.75	13	9	0	0	0	0.875	7	8	0.9333333333333333	14	0.0	1.0	9.731864486006262e-11	0.5000000005523403	0.03233971796579903	0.6387424055317228	0.28911308325034407	0.6118735307450303	0.7870173352115962	0.5846037674803142	0	1.0	0.0
4316	0.0032598110868311513	0.0019359886462843032	0.001691712231606187	0.9970591942715081	None	0.25	1	0.4	4	0.7692307692307693	10	0.23809523809523808	0.7692307692307693	14	10	0	0	0	0.7777777777777778	7	9	1.0	15	0.0	1.0	0.09999962468689541	0.5000116046639291	-0.014106192729505062	0.5004995322018213	0.07997493431831226	0.5689648037002949	0.621672160633848	0.5232892501927304	0	1.0	0.0
4073	0.019542792840125056	0.005119856381497509	-0.0024787982295923516	0.9721379333489136	None	0.25	1	0.4	4	0.7692307692307693	10	0.23809523809523808	0.7692307692307693	14	10	0	0	0	0.7777777777777778	7	9	1.0	15	0.0	1.0	0.5528386591409045	0.5602862641765299	0.11814703627426337	0.9469438176527946	0.18160444286063276	0.6084531329263838	0.8761019109402642	0.7664444584991349	0	0	0.0
5457	0.00868508537292554	0.0057438100644027126	0.005704935240039224	0.9852718115045439	None	0.25	1	0.4	4	0.75	9	0.25925925925925924	0.75	13	9	0	0	0	0.6666666666666666	6	9	0.9333333333333333	14	0.0	1.0	0.09993584956216583	0.5000688013991229	0.03776458272612877	0.5669221103473489	0.14700109127939562	0.5979286211122258	0.6286807148693939	0.5553078570590777	0	1.0	0.0
795	None	None	None	None	None	0	0	0.3333333333333333	2	0.8571428571428571	6	0.36	0.8571428571428571	8	6	0	0	0	1.0	5	5	0.6	9	0.0	0	0.0472336433606475	0.67201133355527	0.09999869142624648	0.5000039181954431	0.08887047309026656	0.5564053156597659	0.5550258003748457	0.5780156025510406	0	1.0	0.0
1534	None	None	None	None	None	0	0	0.75	3	0.3333333333333333	1	0.625	0.3333333333333333	4	1	0	0	0	0.5	2	4	0.3333333333333333	5	0.0	0.6666666666666666	-0.09928611834044217	0.5023267540356278	-0.141355776486692	0.5543044000176455	-0.059651204558194684	0.5083619476896283	0.5827293648579694	0.5217226323718357	0	1.0	0.0
3695	0.011498870915180273	0.0024957554304653514	-0.0020659421736427272	0.9921894817581105	None	0.25	1	0.4	4	0.75	9	0.25925925925925924	0.75	13	9	0	0	0	0.6666666666666666	6	9	0.9333333333333333	14	0.0	1.0	0.0999999891067962	0.5000081861501057	-0.0064915613369807045	0.5439991750612871	0.2918040545422188	0.6286662098923677	0.7746141070635351	0.5583154816704566	0	0	0.0
5418	0.0020872469063117844	0.0010388755275586733	0.0010387020416451989	0.9977638191838404	None	0.25	1	0.4	4	0.7692307692307693	10	0.23809523809523808	0.7692307692307693	14	10	0	0	0	0.7777777777777778	7	9	1.0	15	0.0	1.0	-0.0999999999999999	0.5000000000001582	0.048469820665957335	0.6543621489265973	-0.008414925838809017	0.6384383197669196	0.6722886087156523	0.5992370768878491	0	1.0	0.0
1443	None	None	None	None	None	0	0	0.14705882352941177	5	0.8367346938775511	41	0.6296296296296297	0.02040816326530612	1	1	49	4	0	1.0	9	9	3.4	51	0.0392156862745098	0.6086956521739131	-0.09500554279909115	0.5	6.680212518978038e-14	0.5	0.05564082565767675	0.5	0.6506666274765798	0.5	1.0	1.0	0.0
7113	0.007783775554209382	0.0009765766570365507	-0.0009729445335735672	0.9902237437702124	None	0.25	1	0.36363636363636365	4	0.7857142857142857	11	0.2222222222222222	0.7857142857142857	15	11	0	0	0	0.8888888888888888	8	9	1.0666666666666667	16	0.0	1.0	0.4947570649245175	0.5106925109276985	0.09999999943167286	0.5000000035777498	0.09711068753780794	0.5185720488023259	0.8667273314756434	0.5097570085649045	0	1.0	0.0
2069	None	None	None	None	None	0	0	0.2857142857142857	8	0.6923076923076923	27	0.8541666666666666	0.3076923076923077	18	12	22	0	0	0.75	8	6	2.7333333333333334	41	0.0	0.6285714285714286	0.11972767475575377	0.5518737408272136	0.16259802307110702	0.6657852148140864	1.3153916400072054e-06	0.5000177625288214	0.6703456496801714	0.5742386732949961	0	0	0.0
1010	None	None	None	None	None	0.25	1	0.4	4	0.75	9	0.25925925925925924	0.75	13	9	0	0	0	0.6666666666666666	6	9	0.9333333333333333	14	0.0	1.0	0.0568363385652166	0.5630573980935073	0.17428437063416866	0.5817329842600696	0.09986756711062464	0.5417511819220965	0.6267008929776021	0.5622475320645662	0	0	0.0
4698	0.001922848672180736	0.00022635903641231146	-0.00010197914104762212	0.9980195458525138	None	0	0	0.3333333333333333	3	0.8181818181818182	9	0.28888888888888886	0.8181818181818182	12	9	0	0	0	0.5555555555555556	5	9	0.8666666666666667	13	0.0	1.0	0.04912125525150226	0.6318240294359236	-0.05903674418669493	0.5295089788939698	0.09999999450959177	0.5000001191354921	0.6599103709076336	0.5546329771648594	0	1.0	0.0
5162	0.0006186068642245557	2.0756459989586857e-06	-2.6557984263149836e-07	0.9999985823307582	None	0.25	1	0.36363636363636365	4	0.7857142857142857	11	0.2222222222222222	0.7857142857142857	15	11	0	0	0	0.8888888888888888	9	8	1.0666666666666667	16	0.0	1.0	0.09999990664049757	0.5001815901216564	0.12284304554212958	0.6032821674653458	0.2570634933708126	0.6482777987102717	0.6783540170281441	0.5851103588670366	0	1.0	0.0
7456	0.0068385726386716835	0.0030756900458913305	0.0023164146820721303	0.9920923796148513	None	0.25	1	0.4	4	0.75	9	0.25925925925925924	0.75	13	9	0	0	0	0.6666666666666666	6	9	0.9333333333333333	14	0.0	1.0	0.0961071468875656	0.504147408042671	-0.08774322295308075	0.5718100724729795	0.09999996763523983	0.5000004226165548	0.7056242439548853	0.5254639296290511	0	1.0	0.0
5958	5.353187016748157e-07	5.101100158197574e-07	5.005556152657519e-07	0.9998201854562098	None	0.25	1	0.4	4	0.7692307692307693	10	0.23809523809523808	0.7692307692307693	14	10	0	0	0	0.7777777777777778	7	9	1.0	15	0.0	1.0	0.07543370331265696	0.5964774344718012	-0.024423324300855375	0.5051178199386083	0.0003232516522828872	0.5151811443041898	0.6054235862023993	0.5392544040591692	0	0	0.0
4379	0.007218663119702816	0.0007956876220874806	0.0007890521341650209	0.9901934577744056	None	0.25	1	0.4	4	0.7692307692307693	10	0.23809523809523808	0.7692307692307693	14	10	0	0	0	0.7777777777777778	7	9	1.0	15	0.0	1.0	0.13473174881501668	0.6719846226341117	0.09999972823481111	0.5000006918387521	0.0997775252878901	0.5020098169865396	0.5883522523642599	0.5601421576843862	0	1.0	0.0
15	None	None	None	None	None	0	0	0.09259259259259259	5	0.8987341772151899	71	1.0	0.1518987341772152	15	12	65	0	0	1.0	9	9	5.4	81	0.0	1.0	-0.05572355934788901	0.5993926048821406	9.647143226918174e-05	0.5002935190062222	0.0249979359992955	0.5347713610948305	0.5824219577096924	0.5451615257551011	0	1.0	0.0
4029	0.004158179617585978	0.0020363694438951174	0.0020351890329843468	0.9953211910896059	None	0.25	1	0.4	4	0.75	9	0.25925925925925924	0.75	13	9	0	0	0	0.6666666666666666	6	9	0.9333333333333333	14	0.0	1.0	0.09507481710640402	0.616665712418947	-0.11344422306189109	0.5493992768648535	0.09981516239345255	0.5026807079028506	0.7213843266392256	0.5567861393440136	0	0.9230769230769231	0.0
6521	6.299234421202836e-05	3.215743575581887e-05	3.126317081790484e-05	0.9998809201294845	None	0.25	1	0.4	4	0.7692307692307693	10	0.23809523809523808	0.7692307692307693	14	10	0	0	0	0.7777777777777778	7	9	1.0	15	0.0	1.0	0.6575634230834885	0.5966577130169997	-0.05345462248227473	0.5632264391212717	0.0019889518800710717	0.5400771526785286	0.9619003311382262	0.5668046802933496	0	1.0	0.0
6161	0.003276330479076286	0.0005033624013288381	0.000502884480232316	0.9975114959932003	None	0.25	1	0.4	4	0.75	9	0.25925925925925924	0.75	13	9	0	0	0	0.6666666666666666	6	9	0.9333333333333333	14	0.0	1.0	-0.016781849092567552	0.5003532416164819	0.08793907585976819	0.5673867170932135	0.3037341821569373	0.5495930237782494	0.7914970756203306	0.5392222781450962	0	1.0	0.0
3549	0.002570307631665428	0.0004149886742127738	-0.0003737790168080439	0.9971441047664258	None	0.25	1	0.4	4	0.7692307692307693	10	0.23809523809523808	0.7692307692307693	14	10	0	0	0	0.7777777777777778	7	9	1.0	15	0.0	1.0	-0.022836639888881394	0.6745913366805717	0.48570771590774575	0.7398916860223878	0.0992673742076499	0.5308720944042981	0.8871026683411233	0.6530996591496252	0	0.8571428571428571	0.0
4942	0.0009387448462633966	0.00036654903237724946	-0.00017515264401254138	0.9990323153670508	None	0.25	1	0.4	4	0.75	9	0.25925925925925924	0.75	13	9	0	0	0	0.6666666666666666	6	9	0.9333333333333333	14	0.0	1.0	0.03763419636772427	0.5312864127295693	0.0010809022762163223	0.5026803189163526	0.07553713840143204	0.5867036604968432	0.5756818780462764	0.540443592722976	0	0	0.0
3389	0.0015108180782965354	0.0004870701088012866	-0.0001516901187422541	0.9963437389772616	None	0.25	1	0.4	4	0.75	9	0.25925925925925924	0.75	13	9	0	0	0	0.6666666666666666	6	9	0.9333333333333333	14	0.0	1.0	-0.09999879448010052	0.5010921570195052	0.10434857859767002	0.9750868700820886	-0.04491514204693741	0.5151352171826609	0.7051030266168756	0.7762629550220874	0	0	0.0
238	None	None	None	None	None	0	0	0	0	0	0	1.0	0	0	0	0	0	0	1.0	1	1	0.06666666666666667	1	0.0	0	0	0	0	0	0	0	0	0	0	0	0
2855	0.0016983587050874971	0.00010432283364744267	1.9196156405394706e-05	0.9984170253839525	None	0.05263157894736842	1	0.3170731707317073	13	0.6101694915254238	36	0.7530864197530864	0.2033898305084746	21	12	39	1	0	1.0	9	9	4.066666666666666	61	0.0136986301369863	0.8076923076923077	-0.09992609499163992	0.5001374882291625	4.739109140240192e-05	0.5039554745255181	0.00472081753155665	0.6644160143146336	0.6183850221150999	0.5580214708766459	0.0	0.047619047619047616	0.0
2929	0.004530832270295226	0.0008443043701513108	0.0008174971888762161	0.9950703340949176	None	0.25	1	0.4	4	0.7692307692307693	10	0.23809523809523808	0.7692307692307693	14	10	0	0	0	0.7777777777777778	7	9	1.0	15	0.0	1.0	0.014200219560216448	0.5740308861588453	0.053584950853642656	0.5280320662005812	-0.27742653730139144	0.9999383695132362	0.8333418120874391	0.9666985208350534	0	1.0	0.0
7185	0.024154884126374166	0.0027900398967109015	0.0027566145038446692	0.9462458594700648	None	0.25	1	0.4	4	0.75	9	0.25925925925925924	0.75	13	9	0	0	0	0.6666666666666666	6	9	0.9333333333333333	14	0.0	1.0	0.6243521084656098	0.6657225679494193	0	0.5	0.09999968693980424	0.5000024783102845	0.9392395047143167	0.5571583458040704	0	1.0	0.0
2775	0.0015181192385401929	0.0002005263704380366	-0.00019211086374790708	0.9984112402115062	None	0.25	1	0.4	4	0.7692307692307693	10	0.234375	0.7692307692307693	14	10	0	0	0	1.0	8	8	1.0	15	0.0	0.8571428571428571	-0.01275831993012935	0.6418639429182538	0.043565235581525155	0.5968146163128735	-0.09999999992200966	0.5000000005135768	0.6688761686720351	0.580596969958526	0	1.0	0.0
1338	None	None	None	None	None	0	0	0.3333333333333333	5	0.7	14	0.6111111111111112	0.1	6	2	15	0	0	1.0	6	6	1.4666666666666666	22	0.0	0.1	0.03402206962287271	0.6864354381846697	0.0013428477607723053	0.5042982345763757	0.06738844629867069	0.5323542945606627	0.5988369361045499	0.5769095498346719	0	1.0	0.0
1749	None	None	None	None	None	0.25	1	0.6	6	0.3076923076923077	4	0.75	0.15384615384615385	6	2	8	0	0	0.8	5	4	1.0	15	0.0	0	0.5415526919033284	0.5720871295300484	-0.06617565342946177	0.6699252009486805	1.4011357104362437e-16	0.5000000000000002	0.930978042795044	0.5824257877788543	0	1.0	0.0
4350	0.004178870562382682	0.00034886048876966324	-0.00028361085407782035	0.995645125318038	None	0.25	1	0.4	4	0.7692307692307693	10	0.23809523809523808	0.7692307692307693	14	10	0	0	0	0.7777777777777778	7	9	1.0	15	0.0	1.0	7.902762784127648e-27	0.5000000000000001	0.0723148982661965	0.570660985782873	-0.08581087303689891	0.5249343030729229	0.6652680566027348	0.5319869616924424	0	1.0	0.0
1819	None	None	None	None	None	0.08695652173913043	2	0.22448979591836735	11	0.7605633802816901	54	0.9012345679012346	0.7323943661971831	63	52	9	0	0	1.0	9	9	4.866666666666666	73	0.0	0.9846153846153847	0.08838771363482908	0.5866590114760235	-0.04410668008784648	0.5268004084115705	0.06125851318985011	0.6307756361103865	0.6548503012752912	0.5820043813811577	0	0.3492063492063492	0.0
1214	None	None	None	None	None	0	0	0.3333333333333333	2	0.8571428571428571	6	0.36	0.8571428571428571	8	6	0	0	0	1.0	5	5	0.6	9	0.0	0	0.03330731998278506	0.6659447796587337	0.09999999936163176	0.5000000038930391	0.07221478029856661	0.5437577000051143	0.5711372655783922	0.5716190879682854	0	0.25	0.0
2872	0.00010013250270623779	2.0890351872571182e-05	2.084477710544709e-05	0.9986094152494359	None	0.3333333333333333	1	0.5	4	0.7	7	0.2857142857142857	0.7	11	7	0	0	0	0.8571428571428571	6	7	0.8	12	0.0	0.6666666666666666	0.08205695057042141	0.5558869030898553	0.05249728589423123	0.5288921909925077	0.03392331206131626	0.581621865585848	0.5654432673777723	0.5555709856672084	0	1.0	0.0
6551	0.0073708509645907805	0.0010857535299161848	0.0009055157666755533	0.9851468874440985	None	0.25	1	0.36363636363636365	4	0.7857142857142857	11	0.2222222222222222	0.7857142857142857	15	11	0	0	0	0.8888888888888888	8	9	1.0666666666666667	16	0.0	1.0	0.6722286026087512	0.5671752578120576	0.09999821716992732	0.5001445581766988	0.058469518387268236	0.5870820042166375	0.9471230163348451	0.551716808224044	0	1.0	0.0
5675	0.0037451292412345543	0.001086585208983197	0.00043531158377623587	0.9964178945114758	None	0.25	1	0.4	4	0.75	9	0.25925925925925924	0.75	13	9	0	0	0	0.6666666666666666	6	9	0.9333333333333333	14	0.0	1.0	0.0546954468568158	0.639750094226311	0.36882742187908857	0.5726191769042542	0.12146074430656661	0.544969668723433	0.8154375471781837	0.5863905117782793	0	0.9230769230769231	0.0
14	None	None	None	None	None	0.2	1	0.3333333333333333	4	0.8	12	0.20987654320987653	0.8	16	12	0	0	0	1.0	9	9	1.1333333333333333	17	0.0	1.0	0.031233241133446367	0.5907865321208519	0.034163387530493694	0.5767926825442419	0.1297489846349197	0.5793396893368106	0.6051821062350945	0.5823190492253729	0	0.5	0.0
5110	0.0029102082858297905	0.00018749046667994762	2.9133454381359165e-05	0.9962737103927448	None	0.25	1	0.4	4	0.7692307692307693	10	0.23809523809523808	0.7692307692307693	14	10	0	0	0	0.7777777777777778	7	9	1.0	15	0.0	1.0	0.05370407784062191	0.6838789582519466	0.034903075617161106	0.9999999999402338	-0.09381368642313652	0.5117250721159909	0.6740304867654996	0.999702475097148	0	0	0.0
3874	0.0009080154646311913	0.00037533580413737694	0.00037374181582411646	0.9980669447448184	None	0.25	1	0.4	4	0.7692307692307693	10	0.23809523809523808	0.7692307692307693	14	10	0	0	0	0.7777777777777778	7	9	1.0	15	0.0	1.0	0.09999999983820601	0.5000000585751515	0.008314459253538617	0.5786560892947697	0.021244556165627693	0.6804108259805437	0.6080566060335068	0.5884689927830049	0	1.0	0.0
4804	0.0011907011420786017	0.00015652029281224017	-0.00012936003746640308	0.9989281109782401	None	0.25	1	0.4	4	0.7692307692307693	10	0.23809523809523808	0.7692307692307693	14	10	0	0	0	0.7777777777777778	7	9	1.0	15	0.0	1.0	0.042919573072254254	0.5190491827754697	-0.007713502109146153	0.6449319477602875	0.09935605087092453	0.5012337092143132	0.6083230975458788	0.5562610528343342	0	1.0	0.0
3548	0.00028606936113833155	1.0623680169290323e-06	1.0429591229855213e-06	0.9999976722531609	None	0.25	1	0.4	4	0.7692307692307693	10	0.23809523809523808	0.7692307692307693	14	10	0	0	0	0.7777777777777778	9	7	1.0	15	0.0	1.0	3.467410510597728e-05	0.5001762064491506	0.021150153227106738	0.5444276229376156	-0.0459608617448086	0.6837624743706915	0.614522648144385	0.5785118611141387	0	0.9285714285714286	0.0
3023	2.336210954707015e-08	1.899223645204027e-08	-1.899216621942045e-08	0.9999966389105768	None	0	0	0.3333333333333333	1	1.0	2	1.0	0	0	0	3	5	0	0.25	1	4	0.26666666666666666	4	0.5	0	0	0	0	0	0	0	0	0	0	0	0
70	None	None	None	None	None	0	0	0	0	0	0	1.0	0	0	0	0	3	0	1.0	1	1	0.06666666666666667	1	0.75	0	0	0	0	0	0	0	0	0	0	0	0
4476	0.0030050673834960007	0.00037832385632440815	0.00036457265280960343	0.9973102087290833	None	0.25	1	0.4	4	0.7692307692307693	10	0.23809523809523808	0.7692307692307693	14	10	0	0	0	0.7777777777777778	7	9	1.0	15	0.0	1.0	-0.07043094510780125	0.5243088743029601	0.41447037712250534	0.6654002439962254	0.09976046723587557	0.5002636420731262	0.8810687683945932	0.5651131642490337	0	1.0	0.0
1809	None	None	None	None	None	0	0	0.42857142857142855	3	0.5	4	0.5555555555555556	0	0	0	9	4	0	0.5	6	3	0.6666666666666666	10	0.18181818181818182	0.75	0	0	0	0	0	0	0	0	0	0	0
522	None	None	None	None	None	0	0	0.2	1	1.0	5	0.7	0	1	0	5	0	0	0.4	2	5	0.4666666666666667	7	0.0	0	0	0	0	0	0	0	0	0	0	0	0
476	None	None	None	None	None	0.058823529411764705	1	0.2777777777777778	10	0.6862745098039216	35	0.654320987654321	0.6274509803921569	42	32	10	0	0	1.0	9	9	3.533333333333333	53	0.0	0.8636363636363636	0.02994217093836713	0.5898647620549518	-0.05350339044792344	0.6592982662120288	0.279327053058479	0.6129971599350803	0.8008385909746817	0.6211661965744046	0	1.0	0.0
5369	1.7555476204529772e-05	1.2746732150492657e-06	2.8152294786500757e-09	0.9994229317705824	None	0.25	1	0.4	4	0.75	9	0.25925925925925924	0.75	13	9	0	0	0	0.6666666666666666	6	9	0.9333333333333333	14	0.0	1.0	0	0.5	0.05761636424360108	0.6401645742213476	0.07441930369694671	0.5143448779944213	0.5963163867280884	0.5525942054003917	0	1.0	0.0
1625	None	None	None	None	None	0.15789473684210525	3	0.4634146341463415	19	0.4406779661016949	26	0.7530864197530864	0.22033898305084745	32	13	28	12	0	1.0	9	9	4.066666666666666	61	0.2926829268292683	0.8363636363636363	0.0009916328948177163	0.5298118683382022	0.09968722575716893	0.5716815921017581	1.0756949464971191e-08	0.5011592496929205	0.6077791014460406	0.5343409660782431	0.0	0.1875	0.0
4803	0.013262189360901908	0.006359840126726883	0.006307465469705588	0.9646524442608119	None	0.25	1	0.4	4	0.7692307692307693	10	0.23809523809523808	0.7692307692307693	14	10	0	0	0	0.7777777777777778	7	9	1.0	15	0.0	1.0	0.6001547650416201	0.5685512335278309	0.09999988960691039	0.5000001751959382	0.09998314636198993	0.5000604614158176	0.9135503246164927	0.5229991922684032	0	1.0	0.0
6160	0.01226106563054392	0.007153939840173483	0.0002893196975840105	0.9834003503425629	None	0.25	1	0.4	4	0.7692307692307693	10	0.23809523809523808	0.7692307692307693	14	10	0	0	0	0.7777777777777778	7	9	1.0	15	0.0	1.0	0.1631176891894961	0.6126186171867698	0.07309519079891523	0.5287159606399362	0.09992510849480037	0.5001941991991642	0.5836916766118809	0.5476962036381156	0	0.7857142857142857	0.0
6817	0.032637505989148344	0.00572761053144563	-0.005604448611668555	0.9100226430365447	None	0.25	1	0.4	4	0.75	9	0.25925925925925924	0.75	13	9	0	0	0	0.6666666666666666	6	9	0.9333333333333333	14	0.0	1.0	0.5909502619939373	0.6029114884666413	0.1008344874549993	0.5188437916389769	-0.5766890494089709	0.9999999999860372	0.9981140516484015	0.9997957340475575	0	1.0	0.0
2704	1.740025678590496e-08	1.6357159690745584e-08	-2.2809449273542703e-09	0.9999984543594331	None	0.25	1	0.36363636363636365	4	0.7857142857142857	11	0.2222222222222222	0.7857142857142857	15	11	0	0	0	0.8888888888888888	8	9	1.0666666666666667	16	0.0	1.0	0.008267797739783036	0.5948990058635308	0.054714433236541404	0.5765435637016764	8.049439456366174e-06	0.5002941491368571	0.5935860940858995	0.5575794329810358	0	1.0	0.0
3683	0.0035949748031427306	0.0005499544080648441	-0.0005496303757381506	0.9948689418222639	None	0.25	1	0.4	4	0.7692307692307693	10	0.23809523809523808	0.7692307692307693	14	10	0	0	0	0.7777777777777778	7	9	1.0	15	0.0	1.0	0.09999990515908481	0.5000039324915442	9.259897011579536e-06	0.500958319806388	0.21309812024403874	0.999990565467211	0.8009713062389539	0.9793328176469056	0	1.0	0.0
1762	None	None	None	None	None	0.3333333333333333	5	0.6060606060606061	20	0.3191489361702128	15	0.6049382716049383	0.3191489361702128	32	15	16	5	0	1.0	9	9	3.2666666666666666	49	0.2631578947368421	0.8571428571428571	0.012618503569640744	0.663518743870781	0.28573867758230465	0.7320856216628893	-0.08333205717744682	0.6610190998235332	0.8071146217591583	0.6865475657871952	1.0	0.90625	0.0
4072	0.0059942274218139375	0.00046308198237082895	-0.0004580768643543075	0.9941614816386164	None	0.25	1	0.4	4	0.7692307692307693	10	0.23809523809523808	0.7692307692307693	14	10	0	0	0	0.7777777777777778	7	9	1.0	15	0.0	1.0	0.08097308095181123	0.5767486567162149	0.09584459131149872	0.5118086975749765	-0.32876792502718694	0.9512644891003104	0.8718390393896939	0.7520090396685518	0	1.0	0.0
7034	0.018021354090136527	0.005001321904627394	0.004791281072921095	0.9503073634248971	None	0.25	1	0.4	4	0.7692307692307693	10	0.23809523809523808	0.7692307692307693	14	10	0	0	0	0.7777777777777778	7	9	1.0	15	0.0	1.0	0.572755211803897	0.7628499624576504	-0.09430321352467472	0.5682715873333456	-0.09849457022828903	0.5192303835028113	0.9583281181247267	0.6240349517383138	0	1.0	0.0
375	None	None	None	None	None	0	0	0.2777777777777778	5	0.6666666666666666	16	0.65	0	0	0	25	8	0	0.625	5	8	1.7333333333333334	26	0.14814814814814814	0.7619047619047619	0	0	0	0	0	0	0	0	0	0	0
3041	0.002804306340891678	0.0004578152088524702	5.472055291586182e-05	0.9972676366736533	None	0.25	1	0.4	4	0.75	9	0.25925925925925924	0.75	13	9	0	0	0	0.6666666666666666	6	9	0.9333333333333333	14	0.0	1.0	0.013099451915889213	0.6612745837709891	0.02488187342084408	0.6664397515934889	-0.08965928095791394	0.5291959750778013	0.6565147469039713	0.6207361951147548	0	0.07692307692307693	0.0
5010	0.00406785519776588	0.0031445671335932584	0.0030988107198343185	0.9983804501064036	None	0.25	1	0.4	4	0.7692307692307693	10	0.23809523809523808	0.7692307692307693	14	10	0	0	0	0.7777777777777778	7	9	1.0	15	0.0	1.0	7.902762784127648e-27	0.5	0.0999994447827558	0.5000382923765524	0.2453928990198433	0.9999999690885725	0.8140333005813493	0.9968715918775899	0	1.0	0.0
7290	0.008512269937250521	0.0014916764552757005	-0.0014512324750782747	0.9868931544775148	None	0.25	1	0.4	4	0.7692307692307693	10	0.23809523809523808	0.7692307692307693	14	10	0	0	0	0.7777777777777778	7	9	1.0	15	0.0	1.0	0.013694418466504949	0.500746912948366	0	0.5	0.09988788668749889	0.500754273693814	0.6086723311253727	0.5005003957562488	0	1.0	0.0
2952	None	None	None	None	None	0	0	0.2571428571428571	9	0.7	35	0.6419753086419753	0.34	24	17	27	1	0	1.0	9	9	3.466666666666667	52	0.0196078431372549	0.8260869565217391	-0.01955396264095056	0.6664294734121284	5.946168247324466e-10	0.5000175926999776	2.715046308493228e-05	0.5001572945239182	0.5839512397021571	0.5574764351011123	1.0	1.0	0.0
330	None	None	None	None	None	0	0	0.45454545454545453	5	0.42857142857142855	6	0.5	0.07142857142857142	3	1	12	6	0	0.5	4	8	1.0666666666666667	16	0.23076923076923078	0.6666666666666666	0.05832048528814086	0.5146676371705148	0.05261886871243393	0.5936321546268083	-0.046385723421332854	0.5384776975524421	0.6456715236333378	0.5491659575937744	1.0	1.0	0.0
7255	0.0006637498278318743	0.00031976552459933843	0.00031963451886601825	0.9991181985069906	None	0.25	1	0.4	4	0.7692307692307693	10	0.23809523809523808	0.7692307692307693	14	10	0	0	0	0.7777777777777778	7	9	1.0	15	0.0	1.0	0.09962232450062306	0.5006291746514966	0.10356622033602944	0.6740368878709082	0.014700669400146091	0.6188181308939071	0.6165009820921152	0.5997725227147336	0	1.0	0.0
5709	0.01844549143291919	0.005704183476131888	0.005694153846695862	0.9553775129503754	None	0.25	1	0.4	4	0.75	9	0.25925925925925924	0.75	13	9	0	0	0	0.6666666666666666	6	9	0.9333333333333333	14	0.0	1.0	0.4377976021986639	0.703360398580958	-0.09948313547693877	0.5010105726781808	0.09943079548534738	0.5095896218632572	0.9018366476164918	0.574911562534327	0	0.9230769230769231	0.0
7323	0.0007188682667275123	0.00016504375649071368	5.51832535223028e-05	0.9990020643124239	None	0.25	1	0.4	4	0.7692307692307693	10	0.23809523809523808	0.7692307692307693	14	10	0	0	0	0.7777777777777778	7	9	1.0	15	0.0	1.0	7.902762784127648e-27	0.5	0.24602232679883063	0.9736067938758969	0.09971011775842417	0.5032021337218899	0.7330956081234554	0.7697505471529646	0	0	0.0
5488	0.009138645964588766	0.000652075936267608	0.00025010113253965283	0.98835902226363	None	0.25	1	0.4	4	0.7692307692307693	10	0.23809523809523808	0.7692307692307693	14	10	0	0	0	0.7777777777777778	7	9	1.0	15	0.0	1.0	0.014990025930309278	0.5314651291717614	8.701288680062685e-05	0.501081224717834	0.1876622790404331	0.5695190450406324	0.7003303230555425	0.534133584414966	0	1.0	0.0
6084	0.0021303558267014456	0.00046804261991849816	-0.00017455922638464749	0.9969970690216147	None	0.25	1	0.4	4	0.75	9	0.25925925925925924	0.75	13	9	0	0	0	0.6666666666666666	6	9	0.9333333333333333	14	0.0	1.0	7.902762784127648e-27	0.5	-0.09592932698849933	0.5345806482420546	0.09999775400941585	0.500000633951582	0.6899586535487464	0.511543474205826	0	1.0	0.0
3939	0.0035448374794863585	7.48682757176896e-05	-1.0225884046507162e-05	0.9959892167650565	None	0.25	1	0.4	4	0.75	9	0.25925925925925924	0.75	13	9	0	0	0	0.6666666666666666	6	9	0.9333333333333333	14	0.0	1.0	0.031222757988465792	0.658086252828952	3.976183580705059e-15	0.5000022400937658	-0.08841751501658207	0.5252790717376643	0.6343372503967575	0.562667808454894	0	1.0	0.0
7114	0.0027621037450663052	0.00016070760637938502	1.0129341901154951e-05	0.9935066997741349	None	0.25	1	0.4	4	0.75	9	0.25925925925925924	0.75	13	9	0	0	0	0.6666666666666666	6	9	0.9333333333333333	14	0.0	1.0	0.1	0.5000000000000225	0	0.5	-0.04657726092201191	0.6791571276178413	0.6482837915935571	0.5621683786061155	0	1.0	0.0
7064	0.0023813836828926655	0.0005837455895784017	0.00045192262923403185	0.9974480507972686	None	0.25	1	0.4	4	0.7692307692307693	10	0.23809523809523808	0.7692307692307693	14	10	0	0	0	0.7777777777777778	7	9	1.0	15	0.0	1.0	7.902762784127648e-27	0.5	0.08199640282170198	0.5762716286148222	-0.09436222894818044	0.5981702437680398	0.6727327026786979	0.5585085159756539	0	1.0	0.0
5467	0.029534426960443998	0.009158906037497718	0.00603927812157607	0.9420477329980013	None	0.25	1	0.4	4	0.75	9	0.25	0.75	13	9	0	0	0	0.875	7	8	0.9333333333333333	14	0.0	0.8571428571428571	0.4636267273254887	0.5460624941781603	0.027062538638928595	0.5699330698875732	0.14382027169270012	0.5863420194259658	0.8622530505063861	0.5675196745537869	0	1.0	0.0
2064	None	None	None	None	None	0	0	0.3333333333333333	2	0.8571428571428571	6	1.0	0.8571428571428571	8	6	0	2	0	0.1111111111111111	1	9	0.6	9	1.0	1.0	0.06164096690030483	0.7043738936488437	0.17486154791974634	0.5	-0.06019569741633964	0.5	0.7261270884454963	0.5718503639256881	1.0	1.0	0.0
2306	None	None	None	None	None	0	0	0.4	8	0.5185185185185185	14	0.9666666666666667	0.4444444444444444	19	12	9	0	0	0.8333333333333334	6	5	1.9333333333333333	29	0.0	0.3333333333333333	0.0999999999999991	0.5000000000015937	0.018461513070568644	0.6690417681133014	1.1227310130642558e-17	0.5000000000000037	0.6156277794322854	0.5583869424422316	0	0	0.0
5492	0.0016253921280961416	0.00034852032961206383	0.00033611707787724966	0.9944618086641478	None	0.25	1	0.4	4	0.7692307692307693	10	0.23809523809523808	0.7692307692307693	14	10	0	0	0	0.7777777777777778	7	9	1.0	15	0.0	1.0	0.6493142522673571	0.5512976140518392	-0.05724704180599849	0.5	0.025556027253823145	0.5056429158473227	0.9590583056138238	0.5190314336264782	0	1.0	0.0
7245	2.7790417733135302e-08	2.6398360563227697e-08	9.813840063487e-10	0.9999961252483142	None	0.25	1	0.4	4	0.75	9	0.25925925925925924	0.75	13	9	0	0	0	0.6666666666666666	6	9	0.9333333333333333	14	0.0	1.0	0.6150039902244187	0.5864418533408167	-0.0016132333900740973	0.5683854591877379	7.902762784127648e-27	0.5	0.9516442769224905	0.551858035094844	0	1.0	0.0
342	None	None	None	None	None	0.14285714285714285	1	0.4375	7	0.5	11	0.5714285714285714	0.13636363636363635	6	3	17	16	0	0.8571428571428571	6	7	1.6	24	0.45714285714285713	0.42105263157894735	0.020213017680293162	0.5607017718860885	0.07134230545088172	0.5523716902479474	0.14321372533873292	0.5456508987897505	0.6275767977409655	0.5529162763927143	1.0	1.0	0.0
7308	0.01578171764489153	0.008057704654980754	0.008051212532821274	0.9729308411234623	None	0.25	1	0.4	4	0.75	9	0.25925925925925924	0.75	13	9	0	0	0	0.6666666666666666	6	9	0.9333333333333333	14	0.0	1.0	0.5722115716719319	0.5263434182984246	4.638759595357794e-22	0.5	0.2950833384366681	0.6555371930617273	0.9120882351763722	0.5620895527412693	0	1.0	0.0
2223	None	None	None	None	None	0	0	0.5	1	1.0	1	1.0	1.0	2	1	0	3	0	0.3333333333333333	1	3	0.2	3	1.0	0	0.02446257613471384	0.5141813847524966	0.07557406618486592	0.520967062513805	-0.007845129160516879	0.518859222862048	0.586430080526165	0.5180031235123636	0.0	0	0.0
2423	None	None	None	None	None	0	0	0.125	3	0.8787878787878788	29	0.7777777777777778	0	0	0	34	0	0	0.5555555555555556	9	5	2.3333333333333335	35	0.0	1.0	0	0	0	0	0	0	0	0	0	0	0
7305	0.0018167405094492819	0.00038054980694233315	0.00038035683273057204	0.9978976285546928	None	0.25	1	0.4	4	0.75	9	0.25925925925925924	0.75	13	9	0	0	0	0.6666666666666666	6	9	0.9333333333333333	14	0.0	1.0	7.902762784127648e-27	0.5	0.06898869287315872	0.5647903115790365	0.11200189144775115	0.6200316917631585	0.6148736332194132	0.562201878593911	0	1.0	0.0
6056	0.010334662883539817	0.0037685746408777634	-0.0028025955976886735	0.9797982408455652	None	0.25	1	0.4	4	0.7692307692307693	10	0.23809523809523808	0.7692307692307693	14	10	0	0	0	0.7777777777777778	7	9	1.0	15	0.0	1.0	0.41464699005578576	0.5298384610646059	4.9305364179250585e-12	0.5000000000715444	0.1383666146202044	0.6634744165777154	0.8512042493582591	0.5661361900895989	0	1.0	0.0
5754	0.006548285533206438	0.00016150784272144127	-0.0001479630701934897	0.9815799430113163	None	0.25	1	0.4	4	0.7692307692307693	10	0.23809523809523808	0.7692307692307693	14	10	0	0	0	0.7777777777777778	7	9	1.0	15	0.0	1.0	0.5668651396162806	0.6014565712210803	-0.099998132315077	0.5015524447958924	-0.07596511899661378	0.5011976524450246	0.9564061967784899	0.5351534289339019	0	0.9285714285714286	0.0
6022	0.0048883755968125685	0.0011185703012878924	0.0011158940230662719	0.9923263812600434	None	0.25	1	0.4	4	0.75	9	0.25925925925925924	0.75	13	9	0	0	0	0.6666666666666666	6	9	0.9333333333333333	14	0.0	1.0	0.0979460435244311	0.5089073008606088	0.0935397231506707	0.6033400582225319	0.09999971751778094	0.5000143225660868	0.5345687316112969	0.5378517656549151	0	1.0	0.0
7369	0.0015988436327197075	0.0008971097317640444	0.0005069138654846827	0.9950193886811192	None	0.25	1	0.4	4	0.7692307692307693	10	0.23809523809523808	0.7692307692307693	14	10	0	0	0	0.7777777777777778	7	9	1.0	15	0.0	1.0	0.24176903371104683	0.5652748038653194	-0.14454084698410766	0.6004292866676093	-0.036814256196139	0.5150037284272407	0.8262897893826444	0.5605254858827756	0	0.42857142857142855	0.0
4911	0.00019363653729084432	5.903969083958371e-05	-5.8994227427595167e-05	0.9985485322577686	None	0.25	1	0.4	4	0.7692307692307693	10	0.23809523809523808	0.7692307692307693	14	10	0	0	0	0.7777777777777778	7	9	1.0	15	0.0	1.0	0.03490131759362369	0.6530230115324118	0.026189879042230947	0.5125653174417844	0.0002567534286214828	0.5791199651266372	0.5628083685863269	0.5827151010698665	0	1.0	0.0
5774	0.008835285042855762	0.00139558334057124	-0.0006837065245616837	0.9871133802970812	None	0.25	1	0.4	4	0.75	9	0.25925925925925924	0.75	13	9	0	0	0	0.6666666666666666	6	9	0.9333333333333333	14	0.0	1.0	-0.014892022094419505	0.5034276994377488	-0.03019290969437115	0.6445571695767276	0.09999993363116293	0.5000004646397543	0.6413061989841433	0.5505691748222047	0	1.0	0.0
6351	0.004260766615886903	0.0008878209125141309	-0.0008527841000623966	0.9949891445573158	None	0.25	1	0.4	4	0.7692307692307693	10	0.23809523809523808	0.7692307692307693	14	10	0	0	0	0.7777777777777778	7	9	1.0	15	0.0	1.0	-0.017888054409603244	0.6749458966814832	0.0012350877128841785	0.5	0.177864115789128	0.999999950438414	0.7502349022163378	0.9971290299455697	0	1.0	0.0
7526	0.008825438548153989	0.004853186280394659	0.0003696085031535966	0.9927892490918614	None	0.25	1	0.4	4	0.7692307692307693	10	0.23809523809523808	0.7692307692307693	14	10	0	0	0	0.7777777777777778	7	9	1.0	15	0.0	1.0	0.08288047569074365	0.5693393540450671	0.07848790156744312	0.5184842451411219	0.24776382253433277	0.5955952720351556	0.6909912366521616	0.5613782196965256	0	0	0.0
5164	0.0012376883375637563	0.0002726678177767865	-0.00027252512725072745	0.9990596037670426	None	0.25	1	0.4	4	0.7692307692307693	10	0.23809523809523808	0.7692307692307693	14	10	0	0	0	0.7777777777777778	9	7	1.0	15	0.0	1.0	-0.02128796490406227	0.6603742433466614	0.4489530819748211	0.6932363933455595	0.06647159941867575	0.5820633749443768	0.8820879743383852	0.646533245395882	0	0	0.0
1674	None	None	None	None	None	0	0	0.75	3	0.0	0	0.5555555555555556	0	0	0	4	4	0	1.0	3	3	0.3333333333333333	5	0.3333333333333333	0	0	0	0	0	0	0	0	0	0	0	0
6042	0.008319307873660822	0.0013655595836108284	0.0008342615480471435	0.9917232310937495	None	0.25	1	0.4	4	0.7692307692307693	10	0.23809523809523808	0.7692307692307693	14	10	0	0	0	0.7777777777777778	9	7	1.0	15	0.0	1.0	0.5671623136358538	0.5829051665992615	0.0009083532050615196	0.5119223930081144	-0.34130927705979486	0.8345973774924869	0.9771554336871234	0.6608293129238333	0	0.5	0.0
3130	0.0003637990325605779	9.141925907466546e-05	7.779055664714424e-05	0.9999871395502589	None	0.1111111111111111	1	0.42857142857142855	9	0.5517241379310345	16	0.49206349206349204	0.5172413793103449	24	15	6	0	0	0.7777777777777778	9	7	2.066666666666667	31	0.0	0.6666666666666666	0.053711594810584726	0.5914881849411444	-0.017540944461472495	0.6673800390272135	-0.0497143713622488	0.660968077932931	0.6323747616941654	0.6406140775645793	0	1.0	0.0
2324	None	None	None	None	None	0	0	0.22580645161290322	7	0.75	33	0.8518518518518519	0.45454545454545453	26	20	19	0	0	0.6666666666666666	9	6	3.066666666666667	46	0.0	0.975609756097561	-0.06951838974661226	0.5978548478589336	0.09219079989525766	0.5259747135205944	1.1888397010727687e-08	0.5	0.6492289093129574	0.54161412643885	0	1.0	0.0
1287	None	None	None	None	None	0	0	0.125	1	1.0	9	0.44	0.2222222222222222	3	2	7	5	0	1.0	5	5	0.7333333333333333	11	0.29411764705882354	0	0.01545244659166221	0.5086678015053236	-0.12513276611577678	0.5580049355716487	-0.01772195324378307	0.5511427861554362	0.6456601733743944	0.539337936294822	1.0	1.0	0.0
3214	0.0005578803321294196	5.847575015558327e-06	-5.710970109123655e-06	0.9999972888224341	None	0.25	1	0.4	4	0.7692307692307693	10	0.23809523809523808	0.7692307692307693	14	10	0	0	0	0.7777777777777778	9	7	1.0	15	0.0	1.0	0.099995893496991	0.5001546437940023	0.0330785918854411	0.5761777308738099	-0.09894726308306838	0.505887190079789	0.6955634522888651	0.5275778507384024	0	1.0	0.0
1877	None	None	None	None	None	0.25	2	0.6666666666666666	12	0.25	6	0.5306122448979592	0.125	10	3	15	0	0	1.0	7	7	1.7333333333333334	26	0.0	0.43478260869565216	-0.09999999995207856	0.5000000316512105	5.31248005801631e-05	0.5156097283958123	-0.07532655261450219	0.5866406467691404	0.6149787793524111	0.534325460988313	0	0.3	0.0
4929	0.006586274220104746	0.002078704469493288	-0.0020782591842838168	0.9926971289696797	None	0.25	1	0.4	4	0.7692307692307693	10	0.23809523809523808	0.7692307692307693	13	10	1	3	0	0.7777777777777778	7	9	1.0	15	1.0	1.0	0.11365047157816628	0.5310674867788147	0.3490116506029057	0.6161161637215117	0.09999969865395689	0.5000005096749653	0.7604209709730064	0.5496300195051868	0.0	0	0.0
1999	None	None	None	None	None	1.0	1	1.0	4	0.25	1	0.5	0.25	4	1	1	0	0	0.75	3	4	0.4	6	0.0	1.0	-0.04655405312685347	0.5111537988363295	0.04654718421233322	0.6685008325584173	1.5300039573827429e-06	0.5000076796550263	0.6084494007724759	0.5618536829359231	0	1.0	0.0
835	None	None	None	None	None	0.3333333333333333	1	0.5	4	0.6666666666666666	6	0.4074074074074074	0.6666666666666666	10	6	0	0	0	0.3333333333333333	9	3	0.7333333333333333	11	0.0	1.0	0.09477777256363326	0.5056696245077749	0.036693459933411506	0.5754881819652671	0.02910798927410676	0.632102696056836	0.5832282515602264	0.5718497555813385	0	0	0.0
736	None	None	None	None	None	0	0	0.25	1	1.0	3	1.0	1.0	4	3	0	2	0	0.2	1	5	0.3333333333333333	5	0.6666666666666666	0	0.03733373821712715	0.5256917034111689	1.1568440017632601e-10	0.5000000096478681	0.003329032859805009	0.5142963722202546	0.5420975319513769	0.5133350469150361	0.0	0	0.0
5119	0.0020438429987908262	0.0006835200371810922	0.0006755078321508323	0.9960840809142283	None	0.25	1	0.4	4	0.75	9	0.25925925925925924	0.75	13	9	0	0	0	0.6666666666666666	6	9	0.9333333333333333	14	0.0	1.0	0.12544002265139503	0.5399343430018131	0.021169904933685996	0.5148543181360697	0.05464544595615646	0.5456239511994968	0.6065844895916006	0.5334929312161076	0	1.0	0.0
7270	2.8829081314142344e-08	2.752279581621469e-08	-2.555959347173537e-09	0.9999961594060863	None	0.25	1	0.4	4	0.75	9	0.25925925925925924	0.75	13	9	0	0	0	0.6666666666666666	6	9	0.9333333333333333	14	0.0	1.0	-0.012456363383399737	0.5020223216748009	0.08358929120822237	0.5376671581367332	7.50039381677668e-12	0.5000013812894301	0.6055607823614927	0.5132510206110059	0	1.0	0.0
3418	1.3424915046277232e-08	1.264889846892375e-08	8.342258474234532e-10	0.9999985373878642	None	0.25	1	0.36363636363636365	4	0.7857142857142857	11	0.2222222222222222	0.7857142857142857	15	11	0	0	0	0.8888888888888888	8	9	1.0666666666666667	16	0.0	1.0	0.06700160971508674	0.5892398825809698	0.0999991984298843	0.5	7.902762784127648e-27	0.5	0.6088174083748643	0.5300324698886334	0	0	0.0
521	None	None	None	None	None	0	0	0.5	8	0.36363636363636365	8	0.5714285714285714	0.13636363636363635	6	3	17	4	0	0.8571428571428571	6	7	1.6	24	0.11428571428571428	0.5882352941176471	-0.04445789501641808	0.6271972593742576	0.04261527479716521	0.5513271582101233	0.08398020716363655	0.5360067871628973	0.6316039976823272	0.5720388093030212	1.0	1.0	0.0
1768	None	None	None	None	None	0	0	0.5	2	0.75	3	0.6	0.75	5	3	0	0	0	0.4	5	2	0.4	6	0.0	0	0.06517413920454972	0.5839602040721001	0.09999992266530529	0.500000216338354	-0.05882291203945269	0.5185356726733645	0.6695523483335989	0.5343814456020202	0	1.0	0.0
2875	0.0008324293599832658	0.0001860099173375384	0.00018600248905410168	0.9991298583932	None	0.3333333333333333	1	0.5	4	0.7	7	0.3333333333333333	0.7	11	7	0	0	0	0.4444444444444444	4	9	0.8	12	0.0	1.0	-0.0558610441262708	0.6618311966467134	0.09999405977187198	0.5063066259798555	-0.013340755624294643	0.6559594687073701	0.6836858508371153	0.6100076175093118	0	0.7272727272727273	0.0
6146	0.005631912564116809	0.002694528773136289	0.0021739903284223464	0.9934272050202572	None	0.25	1	0.36363636363636365	4	0.7857142857142857	11	0.2222222222222222	0.7857142857142857	15	11	0	0	0	0.8888888888888888	8	9	1.0666666666666667	16	0.0	1.0	-0.09999999999975374	0.500000000012453	0.03562049730456744	0.5287421692598467	-0.0998809585116777	0.5854724061686859	0.6545627440203444	0.5382894776037621	0	1.0	0.0
1743	None	None	None	None	None	0	0	0.5	7	0.3888888888888889	7	0.6666666666666666	0	0	0	19	8	0	0.8333333333333334	6	5	1.3333333333333333	20	0.19047619047619047	0.125	0	0	0	0	0	0	0	0	0	0	0
1252	None	None	None	None	None	0	0	0.75	3	0.5	2	0.5	0.5	5	2	0	1	0	0.75	4	3	0.4	6	1.0	0.6666666666666666	0.10280725135997804	0.5148876941429743	0.04533664121558899	0.5762731733026688	0.08197375638185903	0.5229352787672524	0.5718741945362095	0.5381645196112871	0.0	0	0.0
2284	None	None	None	None	None	0.25	1	0.7	7	0.3076923076923077	4	0.5	0.3076923076923077	9	4	5	3	0	0.8333333333333334	6	5	1.0	15	0.3333333333333333	0.6	-0.09999997356008435	0.500000127128487	0.03979492191823862	0.5664798089912276	-0.05462114899916113	0.658156731730438	0.668447369221589	0.5762825995440173	1.0	1.0	0.0
3830	0.000597807959975339	0.00027799236059746217	-9.390129516946247e-07	0.999018104696215	None	0.25	1	0.4	4	0.7692307692307693	10	0.23809523809523808	0.7692307692307693	14	10	0	0	0	0.7777777777777778	7	9	1.0	15	0.0	1.0	0.09999999999926105	0.5000000000032337	-0.04160091660293648	0.9223466741032845	-0.019161598211870096	0.6488186593552023	0.6656762404238625	0.7368200676086085	0	1.0	0.0
7033	0.0014326720295063137	7.180388342799103e-05	-7.157698812757489e-05	0.9983389463731059	None	0.25	1	0.4	4	0.75	9	0.25925925925925924	0.75	13	9	0	0	0	0.6666666666666666	6	9	0.9333333333333333	14	0.0	1.0	-0.040483042987250625	0.6676685967124887	0.09547501082309305	0.5296176503565047	-0.016559977004206698	0.6700892627831815	0.6563735057443124	0.6244045501548623	0	0.9230769230769231	0.0
7435	0.01001078836547104	0.003857901965855181	0.0029313180918879543	0.9823863686528496	None	0.25	1	0.36363636363636365	4	0.7857142857142857	11	0.2222222222222222	0.7857142857142857	15	11	0	0	0	0.8888888888888888	9	8	1.0666666666666667	16	0.0	1.0	0.5123072345021749	0.537688737927928	7.902762784127648e-27	0.5000003130344319	0.05822348984134784	0.60262268633827	0.9067572444928614	0.5471468286094614	0	1.0	0.0
4971	0.006175964256912724	0.0015994870044347168	0.00048019503424459484	0.9735111306898495	None	0.25	1	0.4	4	0.7692307692307693	10	0.23809523809523808	0.7692307692307693	14	10	0	0	0	0.7777777777777778	7	9	1.0	15	0.0	1.0	0.5520677075440708	0.5141183505376062	0.3519070077504311	0.6044869285098908	0.0733784538294323	0.5262034083400688	0.8795154110751043	0.5486451714767162	0	1.0	0.0
3844	0.004165987893918322	0.00019081327855062182	-7.823341590612113e-05	0.9937283344097098	None	0.25	1	0.4	4	0.75	9	0.25925925925925924	0.75	13	9	0	0	0	0.6666666666666666	9	6	0.9333333333333333	14	0.0	1.0	0.0912726561350286	0.5728044946695793	0.08122743523438236	0.6469573412035104	0.08333879362428794	0.6690755725916459	0.611017064716701	0.6304933135883818	0	0	0.0
6290	0.028287083527373982	0.0010352107115048272	-0.0010070246680860008	0.9568698093015855	None	0.25	1	0.4	4	0.75	9	0.25925925925925924	0.75	13	9	0	0	0	0.6666666666666666	6	9	0.9333333333333333	14	0.0	1.0	0.49726883758845436	0.5002195355208571	-0.0933692733346475	0.5989300294872357	0.3035074073163549	0.6187110499676192	0.9197543896020378	0.5732986990360476	0	1.0	0.0
3282	0.0017631472747475611	0.00011705051385568599	6.741440767439362e-05	0.9969073895604177	None	0.25	1	0.4	4	0.7692307692307693	10	0.23809523809523808	0.7692307692307693	14	10	0	0	0	0.7777777777777778	7	9	1.0	15	0.0	1.0	0.09993133805976302	0.5273410220836693	0.10861457368048541	0.8200979335046629	0.05367584032223617	0.5665532917850635	0.571950668094521	0.6528133916537223	0	1.0	0.0
5715	0.007954855314669851	0.005983239753018887	0.005965596379717531	0.9905168621485055	None	0.25	1	0.4	4	0.7692307692307693	10	0.23809523809523808	0.7692307692307693	14	10	0	0	0	0.7777777777777778	7	9	1.0	15	0.0	1.0	0.09999995148326617	0.5000028061993916	0.045514013522892346	0.5784337397913173	0.2237935312614967	0.5819820627638512	0.6771264090206346	0.5537311848691259	0	1.0	0.0
3618	0.004339299930420813	0.00012575969693555682	-5.744407053419231e-05	0.9982454464786189	None	0.25	1	0.4	4	0.7692307692307693	10	0.23809523809523808	0.7692307692307693	14	10	0	0	0	0.7777777777777778	9	7	1.0	15	0.0	1.0	-0.10048518603520784	0.9797120297391617	0.03346301184792301	0.5185500966680585	0.06287288185378181	0.6628666140606986	0.7143141014231912	0.8238307680442047	0	0.9285714285714286	0.0
6150	2.192171994936251e-08	2.1271512054863926e-08	2.119563779656251e-08	0.999997215360221	None	0.25	1	0.4	4	0.7692307692307693	10	0.23809523809523808	0.7692307692307693	14	10	0	0	0	0.7777777777777778	9	7	1.0	15	0.0	1.0	7.902762784127648e-27	0.5	1.3999015056427973e-08	0.5000114264603883	9.010957173648555e-12	0.5000000007262224	0.5000000164963654	0.5000038090622042	0	1.0	0.0
344	None	None	None	None	None	0	0	0.16666666666666666	3	0.8333333333333334	20	0.40625	0	0	0	25	21	0	1.0	8	8	1.7333333333333334	26	0.3888888888888889	0.2727272727272727	0	0	0	0	0	0	0	0	0	0	0
3134	0.004001700507797703	0.0008529881835523297	0.0008526892981483118	0.9944349115570889	None	0.25	1	0.4	4	0.7692307692307693	10	0.23809523809523808	0.7692307692307693	14	10	0	0	0	0.7777777777777778	7	9	1.0	15	0.0	1.0	0.09522191407455434	0.5191506238134903	0.3907817798834858	0.7019357857501071	0.0997200099230338	0.5115576957821371	0.8000147309215244	0.5809003875244642	0	1.0	0.0
828	None	None	None	None	None	0	0	0.5	3	0.7142857142857143	5	0.5625	0.7142857142857143	8	5	0	1	0	0.25	8	2	0.6	9	1.0	0.8571428571428571	0.013242789312092518	0.5229118041930816	-0.027004339163345027	0.6784640468472374	0.09942001732014898	0.5004480791760114	0.6302867460802235	0.5695646833171862	1.0	1.0	0.0
2254	None	None	None	None	None	0	0	0.625	5	0.3	3	0.34285714285714286	0.3	6	3	5	0	0	0.7142857142857143	7	5	0.8	12	0.0	0.6666666666666666	-0.05653175821353351	0.5157857158311677	-0.11301965511709326	0.9846820577158569	0.04469998222937953	0.6636214261269662	0.7159249232603755	0.8368958683430837	0	0	0.0
5548	0.020927290647711875	0.006503827245017399	-0.006502079203821033	0.9637417438278447	None	0.25	1	0.4	4	0.75	9	0.25925925925925924	0.75	13	9	0	0	0	0.6666666666666666	6	9	0.9333333333333333	14	0.0	1.0	0.24608393086464636	0.5681295582078876	-0.048655484005447905	0.6333894801336524	0.16611406613983756	0.6290805151020554	0.7678927767135604	0.6105824539461533	0	1.0	0.0
6433	0.007744132596454669	0.004873745273280414	0.004768505784560557	0.995834219416068	None	0.25	1	0.36363636363636365	4	0.7857142857142857	11	0.2222222222222222	0.7857142857142857	15	11	0	0	0	0.8888888888888888	9	8	1.0666666666666667	16	0.0	1.0	-0.09999999999831433	0.5000000000014293	-0.04884223980260664	0.6460505871681461	0.2451844509678006	0.6491191323345312	0.8103950417846639	0.6000398384325727	0	0.9333333333333333	0.0
1159	None	None	None	None	None	0	0	0.2727272727272727	3	0.7142857142857143	10	0.6666666666666666	0.42857142857142855	8	6	7	3	0	0.6666666666666666	6	4	1.0666666666666667	16	0.1875	0.15384615384615385	0.08706691595450707	0.5611368678910401	0.02956123650935777	0.6640310153877542	5.888462781354409e-06	0.500152743208777	0.6045760426440614	0.5766979720711334	1.0	1.0	0.0
4521	0.01574414048574817	0.001488285174298856	0.0005521170172772337	0.9951239991275336	None	0.25	1	0.4	4	0.7692307692307693	10	0.23809523809523808	0.7692307692307693	14	10	0	0	0	0.7777777777777778	7	9	1.0	15	0.0	1.0	0.0999888299620808	0.5001250546028913	1.8612126936919442e-06	0.5000090521266932	-0.11925729213762751	0.5540256693943869	0.7101682750761353	0.5181159042009837	0	0	0.0
1983	None	None	None	None	None	1.0	1	1.0	4	0.25	1	0.5	0.25	5	1	0	0	0	0.75	4	3	0.4	6	0.0	1.0	-0.04255027232123104	0.5143920620411794	-0.07971873265806614	0.5716531651132296	0.0042776076274569684	0.5075053389966246	0.582927847468896	0.531309562699514	0	1.0	0.0
3805	0.0007940125938370623	3.980175072705593e-05	1.526338175406555e-05	0.9993036926719697	None	0.25	1	0.4	4	0.75	9	0.25925925925925924	0.75	13	9	0	0	0	0.6666666666666666	6	9	0.9333333333333333	14	0.0	1.0	0.031957559468914445	0.5700852779394379	0.09996972233771749	0.502405724702639	0.0010706018868177568	0.673865566308085	0.6117833029776274	0.5839915667449931	0	1.0	0.0
1917	None	None	None	None	None	0.5	1	0.6666666666666666	4	0.5	3	0.4444444444444444	0.5	7	3	0	0	0	0.5	6	3	0.5333333333333333	8	0.0	1.0	-0.018690186402099487	0.6686949947615535	0.0573569479936392	0.6840587603304122	-0.099946677682624	0.5001124926932783	0.6937099544491889	0.6205167306347132	0	1.0	0.0
2686	None	None	None	None	None	0.125	1	0.4444444444444444	8	0.52	13	0.375	0.4	18	10	8	0	0	0.8888888888888888	9	8	1.8	27	0.0	0.5263157894736842	0.0003683163898871786	0.5537156014978251	0.023066223656631045	0.663419554336322	0.012571067210942774	0.5787160480100386	0.5919166627971492	0.5996299222699868	0	0	0.0
4953	0.012912218609562263	0.004162748009957358	0.004060791287607585	0.9872840547380922	None	0.25	1	0.4	4	0.75	9	0.25925925925925924	0.75	13	9	0	0	0	0.6666666666666666	6	9	0.9333333333333333	14	0.0	1.0	0.09999999999916226	0.5000000001047741	-0.05964421161692379	0.6567222892200635	0.12328272246922736	0.60795138152246	0.6766522421309001	0.5896398744815218	0	0.8461538461538461	0.0
6303	8.156705840987431e-08	7.39998419259787e-08	4.3090445740486046e-08	0.9999606616559473	None	0.25	1	0.4	4	0.75	9	0.25925925925925924	0.75	13	9	0	0	0	0.6666666666666666	6	9	0.9333333333333333	14	0.0	1.0	0.3549182973519237	0.576245115199913	-0.07290837028543788	0.5000000000000001	1.3562622252734137e-06	0.5022748399613451	0.8663167018639804	0.5263486818975553	0	1.0	0.0
315	None	None	None	None	None	0.1	1	0.4090909090909091	9	0.5	15	0.5079365079365079	0.3333333333333333	17	10	14	0	0	0.7777777777777778	7	9	2.1333333333333333	32	0.0	0.4444444444444444	0.0319924364696728	0.5104722830062752	0.14977954648256345	0.7107315675124343	2.6607514416401617e-11	0.5000176716493273	0.6566689785121641	0.5777723292202479	0	1.0	0.0
3696	0.004622185396072534	0.0006795950762556227	-0.0005034054737385366	0.9945154905040517	None	0.25	1	0.4	4	0.7692307692307693	10	0.23809523809523808	0.7692307692307693	14	10	0	0	0	0.7777777777777778	7	9	1.0	15	0.0	1.0	-0.06283234750764387	0.6653744127228904	-0.061687985386129573	0.5205871894012234	-0.14779544996754715	0.9929812511389472	0.7123071500132796	0.8707140044386096	0	1.0	0.0
1411	None	None	None	None	None	0	0	0.26666666666666666	4	0.75	15	0.55	0.1	4	2	17	2	0	0.625	5	8	1.4666666666666666	22	0.05555555555555555	0.35294117647058826	-0.09999999260866148	0.5000000460341821	0.05704693900092607	0.5450797449063065	4.989161299491649e-05	0.5000331230017102	0.6568119182987991	0.5150739840076284	1.0	1.0	0.3118771186410071
2128	None	None	None	None	None	0	0	0.23529411764705882	4	0.7391304347826086	17	1.0	0.4782608695652174	15	11	9	0	0	1.0	5	5	1.6666666666666667	25	0.0	0	0.2779578321661326	0.6480520714726622	0.02424511708979399	0.6690573117091151	7.299585652778201e-18	0.5000000000000011	0.7753011439607306	0.6078151311563301	0	1.0	0.0
3470	0.00018053833080668264	8.82271993505864e-07	8.559012338011708e-07	0.9999972745283332	None	0.25	1	0.4	4	0.7692307692307693	10	0.23809523809523808	0.7692307692307693	14	10	0	0	0	0.7777777777777778	9	7	1.0	15	0.0	1.0	-0.010123348161006981	0.6773911472373815	5.245703244915912e-08	0.5000151331196487	-0.04370860047973642	0.5093914628680642	0.5970711942160831	0.5645903279905964	0	1.0	0.0
6861	2.2487682686951063e-08	2.247784642783698e-08	1.260297849212445e-09	0.9999975711733087	None	0.25	1	0.4	4	0.7692307692307693	10	0.23809523809523808	0.7692307692307693	14	10	0	0	0	0.7777777777777778	7	9	1.0	15	0.0	1.0	-0.09999999999999996	0.5000000000000024	0.1717465798453423	0.5245665444001686	5.786238168081741e-19	0.5000000000015883	0.7543994420546944	0.5081947132982435	0	1.0	0.0
1800	None	None	None	None	None	0	0	0.7142857142857143	5	0.125	1	0.4166666666666667	0.125	5	1	4	1	0	0.6666666666666666	6	4	0.6666666666666666	10	0.125	0.3333333333333333	0.08531609709829752	0.5675758306043798	0.07155227207439774	0.5563831949895081	0.016844704874181896	0.5487784817135799	0.569173469825186	0.5575932366964128	1.0	1.0	0.0
6910	0.008468617286689491	0.0005673876279330175	0.00041535684998940126	0.9910555779270592	None	0.25	1	0.4	4	0.75	9	0.25	0.75	13	9	0	0	0	0.875	7	8	0.9333333333333333	14	0.0	0.8571428571428571	0.09984227158117846	0.5081734723481613	0.0001290746803146795	0.5000848265909006	0.20053067246826212	0.5314297722448651	0.6938601037101165	0.5132403352599062	0	1.0	0.0
1616	None	None	None	None	None	0	0	0.10526315789473684	2	0.9230769230769231	24	0.9333333333333333	0	0	0	27	7	0	0.8333333333333334	5	6	1.8666666666666667	28	0.1206896551724138	0.2608695652173913	0	0	0	0	0	0	0	0	0	0	0
7312	0.0034442566355075608	0.0017880945611465045	8.997440553368064e-05	0.9945254506155019	None	0.25	1	0.4	4	0.75	9	0.25925925925925924	0.75	13	9	0	0	0	0.6666666666666666	6	9	0.9333333333333333	14	0.0	1.0	0.037270577082957335	0.6876276456646133	0.09195130448018043	0.5306748677656806	0.09975896748621596	0.5012013781970327	0.5691634189989582	0.5758036500517141	0	1.0	0.0
1767	None	None	None	None	None	0.3333333333333333	3	0.5	10	0.5185185185185185	14	0.5178571428571429	0.37037037037037035	18	10	10	0	0	0.875	8	7	1.9333333333333333	29	0.0	0.43478260869565216	7.237316118083002e-08	0.5000009891042371	0.20700527446116213	0.5606541482192505	0.07102527176202884	0.637059062998123	0.7113041191132284	0.5668018448706765	0	1.0	0.0
7420	0.002798486211900678	0.0019760691654612996	-4.471014304262659e-05	0.9870648621674776	None	0.25	1	0.4	4	0.7692307692307693	10	0.23809523809523808	0.7692307692307693	14	10	0	0	0	0.7777777777777778	7	9	1.0	15	0.0	1.0	0.519828239151615	0.6262623464406984	0.1604288085029526	0.6146424349325414	0.04689008564087662	0.5417334365358886	0.878294065404341	0.5947095392749455	0	1.0	0.0
5244	0.0020230251187912333	0.0014020243469987897	-0.0013955800260963401	0.995149528133995	None	0.25	1	0.4	4	0.7692307692307693	10	0.23809523809523808	0.7692307692307693	14	10	0	0	0	0.7777777777777778	7	9	1.0	15	0.0	1.0	0.09999999999999847	0.5000000000005047	-0.048315753776631096	0.6466863760332473	-0.0497092892930426	0.5361346209056226	0.6705749401913489	0.562118759838827	0	1.0	0.0
4988	0.0017795856022683547	0.0012227654007716134	-0.001157799326505961	0.9968352113806243	None	0.25	1	0.4	4	0.75	9	0.25925925925925924	0.75	13	9	0	0	0	0.6666666666666666	6	9	0.9333333333333333	14	0.0	1.0	0.09999950472610872	0.5000268903870116	-0.02817612803098323	0.64606041383369	0.09953993101560502	0.5040890188766537	0.6458633694413217	0.5513376776191606	0	1.0	0.0
2835	0.0031209336943565174	0.00030832850825810934	0.0002961768584255398	0.9957313165300692	None	0.2	1	0.3333333333333333	4	0.8	12	0.3541666666666667	0.7333333333333333	15	11	1	2	0	0.75	6	8	1.1333333333333333	17	1.0	0.5454545454545454	-0.032670282609427705	0.6441377488568412	0.06623157400424914	0.554018217707459	0.09705090697412097	0.5426140684724144	0.628276610439616	0.581042166061081	1.0	1.0	0.0
5651	0.030264441262010937	0.0013378806153082233	0.0007672897393177797	0.9691577713502381	None	0.25	1	0.4	4	0.75	9	0.25925925925925924	0.75	13	9	0	0	0	0.6666666666666666	6	9	0.9333333333333333	14	0.0	1.0	0.32573722446811637	0.5421695382558378	0.02255527380007671	0.508602135863091	0.25986764743074	0.6509658830919338	0.7976953625823815	0.5684654848834079	0	1.0	0.0
5037	0.02158724563768411	0.0031764791450142374	0.0030378237667797905	0.9508428764332736	None	0.25	1	0.4	4	0.75	9	0.25925925925925924	0.75	13	9	0	0	0	0.6666666666666666	6	9	0.9333333333333333	14	0.0	1.0	0.35813544976946365	0.5437064535549593	-0.05103548816596019	0.5346455344180514	-0.22260585178516296	0.6135169329711753	0.9187213060809643	0.564324688838341	0	1.0	0.0
2836	0.005717655595550539	0.0006363090452917243	-0.000635008111171534	0.9826540534024786	None	0.2857142857142857	2	0.35294117647058826	6	0.7391304347826086	17	0.30864197530864196	0.7391304347826086	23	17	1	0	0	1.0	9	9	1.6666666666666667	25	0.0	1.0	2.4145175917122284e-06	0.5000017753012219	7.902762784127648e-27	0.5	-0.06057079639246774	0.6897281573919525	0.5974910807986842	0.5661807188118639	0	1.0	0.0
5433	0.006326032265999677	0.0008290033387764813	0.0006408281996190318	0.9924596831561896	None	0.25	1	0.4	4	0.7692307692307693	10	0.23809523809523808	0.7692307692307693	14	10	0	0	0	0.7777777777777778	7	9	1.0	15	0.0	1.0	0.09729763090505006	0.6719302188113615	0.041109175580372234	0.5076224954030054	0.1301393643871025	0.5479969321967824	0.6121355167507713	0.5776987805125969	0	0.07142857142857142	0.0
4294	0.007182018232645617	0.0026857896602216417	0.0017206253362281557	0.9913987397418074	None	0.25	1	0.4	4	0.75	9	0.25925925925925924	0.75	13	9	0	0	0	0.6666666666666666	6	9	0.9333333333333333	14	0.0	1.0	0.09986598475463668	0.5001864929147165	0.013538255982962637	0.6546244483631214	-0.09524743233228236	0.5351149705935553	0.6918147112724317	0.5647073164310794	0	1.0	0.0
2251	None	None	None	None	None	0.4	4	0.6086956521739131	14	0.34375	11	0.5396825396825397	0.0625	14	2	19	0	0	0.7777777777777778	9	7	2.2666666666666666	34	0.0	0.5714285714285714	-0.09999999991747739	0.5000000475494272	0.21829836662380822	0.635821256076876	0.12409145212545518	0.6198996073015103	0.7964090769867382	0.5863261476123268	0	0.5	0.0
5324	0.0024194884614766364	0.0006314927016173624	0.0004329720920131206	0.9978499570928652	None	0.25	1	0.4	4	0.75	9	0.25925925925925924	0.75	13	9	0	0	0	0.6666666666666666	6	9	0.9333333333333333	14	0.0	1.0	0.09999997807468569	0.5000001106247474	0.09153710802598411	0.5020812420915295	-0.1477749398173867	0.9993930463452793	0.7746386506681094	0.922126173038084	0	1.0	0.0
4565	0.005429352620842403	0.0019234658063994518	0.001921576036884434	0.9903782190723374	None	0.25	1	0.4	4	0.7692307692307693	10	0.23809523809523808	0.7692307692307693	14	10	0	0	0	0.7777777777777778	7	9	1.0	15	0.0	1.0	0.11342343246546552	0.5595884795880736	0.44659351756922794	0.6962283990457484	0.09924087611264767	0.5185996509582996	0.833345460935219	0.5941405283903103	0	0.7857142857142857	0.0
2559	3.0751148947189706e-08	2.7747560844577e-08	-1.1513297905100235e-09	0.9999961422358542	None	1.0	1	0.75	3	0.25	1	0.5	0.25	4	1	1	0	0	0.75	4	3	0.4	6	0.0	1.0	-0.054239340847237714	0.5293642037816942	-0.0994169793906863	0.5018507127268571	2.833361052670806e-05	0.5000321166924975	0.6006094087646549	0.510425445746968	0	1.0	0.0
3997	0.0002345145783518017	9.628178040279567e-07	-5.61409988165342e-07	0.999998503628231	None	0.25	1	0.36363636363636365	4	0.7857142857142857	11	0.2222222222222222	0.7857142857142857	15	11	0	0	0	0.8888888888888888	8	9	1.0666666666666667	16	0.0	1.0	-0.10121785608606955	0.5950169732751384	0.09999999995078461	0.5	-0.03348626550334933	0.6757522831776991	0.7148362058269726	0.5921888011760309	0	0	0.0
4357	0.004504875955525601	0.0007783458678604625	0.0005056330851787364	0.993668528881402	None	0.25	1	0.4	4	0.7692307692307693	10	0.23809523809523808	0.7692307692307693	14	10	0	0	0	0.7777777777777778	7	9	1.0	15	0.0	1.0	0.06109091254495942	0.9999972070272484	-0.06735972790519953	0.9999951696781765	0.2410848490075212	0.6680589291960678	0.8027896798589949	0.9998114837095293	0	1.0	0.0
6498	0.003339708078165115	0.0011663082189856324	-0.0011610883110642711	0.9977548336941181	None	0.25	1	0.4	4	0.7692307692307693	10	0.23809523809523808	0.7692307692307693	14	10	0	0	0	0.7777777777777778	7	9	1.0	15	0.0	1.0	-0.09999999903098518	0.5000000031404896	0.0889539272621048	0.5853549886819158	0.09999666550235099	0.500123514269724	0.714607899363182	0.5287424264954906	0	0	0.0
4454	0.0015090160449478733	0.00043287131974195317	-0.0002784724698923739	0.9982829154571301	None	0.25	1	0.36363636363636365	4	0.7857142857142857	11	0.2222222222222222	0.7857142857142857	15	11	0	0	0	0.8888888888888888	8	9	1.0666666666666667	16	0.0	1.0	0.008890305708695694	0.5790452847599078	7.511545481361964e-11	0.5000079894495679	0.06663055170041393	0.6256947025626017	0.5866415852166631	0.5689477746020156	0	1.0	0.0
3059	0.0013841361582159972	6.746007520710145e-05	4.029317891344724e-05	0.9975167369427772	None	0	0	0.42857142857142855	3	0.75	6	0.3333333333333333	0.75	9	6	0	0	0	0.8333333333333334	5	6	0.6666666666666666	10	0.0	0.4	0.0463128171156026	0.5634588044247424	0.09989475648945416	0.5001245692785271	0.09987838293762774	0.518672128440958	0.5628418580930676	0.5275082799608306	0	1.0	0.0
3649	0.0063003262142581895	0.003489816289867828	0.0031545015541661597	0.9935714040338361	None	0.25	1	0.4	4	0.7692307692307693	10	0.23809523809523808	0.7692307692307693	14	10	0	0	0	0.7777777777777778	7	9	1.0	15	0.0	1.0	0.09999697852787748	0.5015487135436235	-0.03541375118958719	0.6558898701068603	0.09999044945184007	0.5000753221782461	0.6536323286516978	0.5540815446058294	0	0.21428571428571427	0.0
6184	0.0005577179232761562	9.264260934819054e-05	-8.88709354309011e-05	0.9996039211763532	None	0.25	1	0.36363636363636365	4	0.7857142857142857	11	0.2222222222222222	0.7857142857142857	15	11	0	0	0	0.8888888888888888	8	9	1.0666666666666667	16	0.0	1.0	-0.019857731872262373	0.5018037895604893	0.12707812910723915	0.5988430357291155	0.09999999992969816	0.5000000029148945	0.6547937781519215	0.5339362392917041	0	1.0	0.0
4151	0.004337693721973197	0.0014368056249356232	-0.001427081015721776	0.9961935419210973	None	0.25	1	0.4	4	0.7692307692307693	10	0.23809523809523808	0.7692307692307693	14	10	0	0	0	0.7777777777777778	7	9	1.0	15	0.0	1.0	0.09931773246232252	0.557266387243678	0.12969282693908118	0.9999830807172423	0.09999999798866478	0.5000000144246493	0.581958937549203	0.9767752549605029	0	1.0	0.0
426	None	None	None	None	None	0	0	0.32142857142857145	9	0.6410256410256411	25	0.5061728395061729	0.3076923076923077	19	12	21	0	0	1.0	9	9	2.7333333333333334	41	0.0	0.75	-0.04506471416333888	0.6481534889397396	0.05856319639698393	0.6664859214916431	0.04738534244266177	0.5149517983983777	0.6296317701020288	0.6116762696490329	0	1.0	0.0
777	None	None	None	None	None	0	0	0.125	2	0.9090909090909091	20	0.6857142857142857	0	0	0	23	15	0	0.7142857142857143	5	7	1.6	24	0.3	0.2857142857142857	0	0	0	0	0	0	0	0	0	0	0
2506	None	None	None	None	None	0	0	0.4444444444444444	4	0.6363636363636364	7	0.7222222222222222	0.45454545454545453	9	5	3	4	0	0.5	6	3	0.8666666666666667	13	0.6666666666666666	0.36363636363636365	0.0013495525526858814	0.505876777318969	0.04483030206203499	0.5117922888836768	-0.062272326894328545	0.5530238991181087	0.6039966719169718	0.5236142678317671	0.0	0	0.0
5842	0.021030792709457874	0.0016978805655302018	0.00049243823060866	0.9654362612639572	None	0.25	1	0.4	4	0.75	9	0.25925925925925924	0.75	13	9	0	0	0	0.6666666666666666	6	9	0.9333333333333333	14	0.0	1.0	0.035528401318266394	0.6462857422778518	0.0964254855059966	0.5031235518368551	0.20281596754294542	0.9985946664244483	0.8954643055986934	0.9163512794992057	0	1.0	0.0
5179	2.2666038349455246e-08	2.2178043739841522e-08	9.7680027710787e-10	0.9999972915947394	None	0.25	1	0.4	4	0.7692307692307693	10	0.23809523809523808	0.7692307692307693	14	10	0	0	0	0.7777777777777778	7	9	1.0	15	0.0	1.0	0.09999999996178408	0.5000000523955647	-0.048338385933302	0.5407404541021854	8.85206867251779e-06	0.5000237539025283	0.6496956080674392	0.5136148941194092	0	0.9285714285714286	0.0
3063	2.584285178526675e-08	6.433679282481012e-09	3.81916316243548e-09	0.9999976609532805	None	0.3333333333333333	1	0.5	4	0.7	7	0.3333333333333333	0.7	11	7	0	0	0	0.4444444444444444	4	9	0.8	12	0.0	1.0	0.06485753884138917	0.5356626137513631	-0.09999999896642489	0.5000000217025482	0.003054400084853739	0.5103561681599116	0.6637420594141759	0.5153554848634042	0	1.0	0.0
2197	None	None	None	None	None	0.4	2	0.5833333333333334	7	0.4666666666666667	7	0.40476190476190477	0.4666666666666667	14	7	2	0	0	0.8571428571428571	6	7	1.1333333333333333	17	0.0	0.18181818181818182	-0.044545010097393326	0.6673804391343828	0.246363278681177	0.6019091406981427	0.09996601679291539	0.5025307331432892	0.7633797942319986	0.592256949267767	0	0.14285714285714285	0.0
4314	2.942068252765603e-08	2.677464984368864e-08	1.256587545676775e-09	0.9999960583687449	None	0.25	1	0.4	4	0.75	9	0.25925925925925924	0.75	13	9	0	0	0	0.6666666666666666	6	9	0.9333333333333333	14	0.0	1.0	0.09999999256105822	0.5000000268278351	0.20188578989708086	0.5802264671530928	3.993762346085802e-13	0.5000000004415793	0.6951286965508838	0.5269491283714861	0	0	0.0
3729	0.003948737420255374	0.002022689002373611	-0.0015451772034843136	0.9991387123896877	None	0.25	1	0.36363636363636365	4	0.7857142857142857	11	0.2222222222222222	0.7857142857142857	15	11	0	0	0	0.8888888888888888	9	8	1.0666666666666667	16	0.0	1.0	0.09946132975838	0.5451168086824754	-0.029959614836762533	0.6475134942144057	0.09999999989539397	0.5000000002919897	0.6478617682687682	0.5653807187326844	0	1.0	0.0
6438	0.002467752684190453	0.0005203298389766026	-3.0059303110317744e-05	0.9980877295351592	None	0.25	1	0.4	4	0.75	9	0.25	0.75	13	9	0	0	0	0.875	8	7	0.9333333333333333	14	0.0	1.0	-0.09999999997933899	0.5000000007784117	6.834170738894843e-07	0.5000575988541075	0.09724164835516157	0.5046878909525002	0.6910989326122696	0.5015818707075117	0	1.0	0.0
3144	0.019687298962130024	0.0045649224458991396	0.0022716406589521924	0.9834675174990395	None	0.25	1	0.4	4	0.7692307692307693	10	0.23809523809523808	0.7692307692307693	14	10	0	0	0	0.7777777777777778	7	9	1.0	15	0.0	1.0	0.0789602276083183	0.5551160114145995	-0.039099042781108664	0.6592984843861066	-0.29718717389479365	0.9998038490158203	0.8326974559758747	0.9584858694255568	0	0.2857142857142857	0.0
1078	None	None	None	None	None	0	0	0.5	3	0.7142857142857143	5	0.5625	0.7142857142857143	8	5	0	0	0	0.25	2	8	0.6	9	0.0	0.8571428571428571	0.09872973792992774	0.5053947689582178	0.08896630011631898	0.5645551194871504	0.022788625630554254	0.5466412384557381	0.5869025884956327	0.5389508061614592	0	0	0.0
5961	0.0017177943574823245	0.000415402980535949	-0.0003192526315057802	0.9962747240638861	None	0.25	1	0.4	4	0.75	9	0.25925925925925924	0.75	13	9	0	0	0	0.6666666666666666	6	9	0.9333333333333333	14	0.0	1.0	0.09999998742061617	0.5000003513463847	-0.4719687962988652	0.9999999999999962	-0.05271413645387467	0.5287441145016281	0.9844203874013784	0.9999851093295343	0	1.0	0.0
3328	0.0031734082387969574	0.0003660658773955356	0.00035493861804107373	0.9971283113863313	None	0.25	1	0.4	4	0.75	9	0.25925925925925924	0.75	13	9	0	0	0	0.6666666666666666	6	9	0.9333333333333333	14	0.0	1.0	0.09999857731631406	0.500023604801246	-0.0987756591008751	0.5066113502670591	0.23761125588743964	0.5957022770339055	0.7988823368243783	0.5344562028249624	0	0.9230769230769231	0.0
2720	None	None	None	None	None	0.5	3	0.6428571428571429	9	0.42105263157894735	8	0.375	0.42105263157894735	15	8	5	0	0	0.875	7	8	1.4	21	0.0	0.6153846153846154	0.060693183797734564	0.5352723056732498	0.053563882101845484	0.6773414763686005	-0.09996450888363209	0.5004897910172758	0.6908860765018028	0.5732086917061265	0	1.0	0.0
2091	None	None	None	None	None	0	0	0.3333333333333333	2	0.7142857142857143	5	0.9	0.42857142857142855	4	3	4	0	0	0.4	5	2	0.6	9	0.0	0	0.41293881053836906	0.5617705686459553	4.787931415264653e-14	0.5000000000274657	1.813504553440356e-17	0.5	0.8750767688986978	0.5206841001681041	0	1.0	0.0
6554	0.010105121444497338	0.0049041539414635665	0.0033902662212935662	0.9855377843177044	None	0.25	1	0.4	4	0.7692307692307693	10	0.23809523809523808	0.7692307692307693	14	10	0	0	0	0.7777777777777778	7	9	1.0	15	0.0	1.0	0.09999994687696892	0.5000009782405632	0.02400735687769444	0.5922577216999267	0.2745438643177205	0.6240428264940422	0.7392914849748883	0.5728164166416143	0	1.0	0.0
2960	0.004024963738610578	0.0010203423318276552	-9.273181202743399e-05	0.9876688309012452	None	0.5	1	0.7142857142857143	5	0.375	3	0.4	0.375	7	3	2	4	0	1.0	5	5	0.6666666666666666	10	1.0	0.4	0.19356724238698939	0.6629120447522024	0.06025374366955609	0.5340143153166271	0.15136238839208524	0.5745356824202419	0.662731735158538	0.5916963461025893	1.0	1.0	0.0
3982	0.003752468807115103	0.0012478604966566947	0.0011715508902446696	0.9948294606560018	None	0.25	1	0.4	4	0.7692307692307693	10	0.23809523809523808	0.7692307692307693	14	10	0	0	0	0.7777777777777778	7	9	1.0	15	0.0	1.0	0.09999999999999673	0.500000000001292	0.3118560648479588	0.9999999999999774	-0.09864902359254071	0.5026879391200128	0.9733860155395033	0.999971800470147	0	0.7857142857142857	0.0
840	None	None	None	None	None	0	0	1.0	1	0	0	1.0	0	1	0	0	0	0	0.5	2	1	0.13333333333333333	2	0.0	0	0	0	0	0	0	0	0	0	0	0	0
5107	0.004912365975618569	0.000762699910193587	-0.0004591099727241591	0.9943559079179317	None	0.25	1	0.4	4	0.75	9	0.25925925925925924	0.75	13	9	0	0	0	0.6666666666666666	6	9	0.9333333333333333	14	0.0	1.0	1.8718579820848053e-13	0.5000006667562436	0.04321435482320329	0.5150698533750016	0.09855093013108959	0.5163586605030955	0.5998687945047322	0.510478327943978	0	1.0	0.0
7190	0.001350814389787645	0.0002026363051239711	-0.00019230226428034613	0.9983553439866618	None	0.25	1	0.4	4	0.75	9	0.25925925925925924	0.75	13	9	0	0	0	0.6666666666666666	6	9	0.9333333333333333	14	0.0	1.0	-0.03335740959405904	0.5024070627818391	0.09782299393825457	0.5859574573616797	0.2321384381834531	0.5498876177824418	0.7468285025312096	0.5462939816745426	0	1.0	0.0
6148	0.008124843554717195	0.0003409781810522224	0.00014040693068639038	0.9824965526283735	None	0.25	1	0.4	4	0.7692307692307693	10	0.23809523809523808	0.7692307692307693	14	10	0	0	0	0.7777777777777778	7	9	1.0	15	0.0	1.0	0.5505874965425407	0.5435429555272311	4.733757327188909e-13	0.5000000000471695	-0.0917230774307095	0.614185871614524	0.9430819000923466	0.553095397612706	0	1.0	0.0
3910	0.0004194800108096244	3.0396134752288704e-06	3.039380388564236e-06	0.9999991172808949	None	0.25	1	0.36363636363636365	4	0.7857142857142857	11	0.2222222222222222	0.7857142857142857	15	11	0	0	0	0.8888888888888888	8	9	1.0666666666666667	16	0.0	1.0	0.046584127768344384	0.6160921542555161	0.09972750995548615	0.6932227192805981	0.08266134496942824	0.5757380632794653	0.5937910239206903	0.6297571279881392	0	1.0	0.0
780	None	None	None	None	None	0	0	0.1724137931034483	5	0.8048780487804879	33	0.5972222222222222	0	0	0	42	9	0	0.8888888888888888	8	9	2.8666666666666667	43	0.10227272727272728	0.5263157894736842	0	0	0	0	0	0	0	0	0	0	0
3980	0.0025673951013999914	0.0015332220820579408	0.0015251098948233252	0.9984281602558385	None	0.25	1	0.4	4	0.75	9	0.25925925925925924	0.75	13	9	0	0	0	0.6666666666666666	6	9	0.9333333333333333	14	0.0	1.0	0.09999992017140383	0.5009086614967144	0.00024017091235451399	0.5005778048209317	0.09999999991693312	0.5000000014716002	0.6154470611546974	0.5004954895200663	0	1.0	0.0
1753	None	None	None	None	None	0	0	0.5	6	0.4666666666666667	7	0.4722222222222222	0.13333333333333333	4	2	12	0	0	1.0	6	6	1.1333333333333333	17	0.0	0.18181818181818182	7.902762784127648e-27	0.5	0.22383604289150502	0.6008095800576482	-0.09989659619061694	0.5004598999532687	0.7947614577917544	0.5341699138358598	0	1.0	0.0
1779	None	None	None	None	None	0.25	2	0.6111111111111112	11	0.2916666666666667	7	0.7428571428571429	0.16666666666666666	14	4	11	3	0	0.7142857142857143	5	7	1.7333333333333334	26	0.1875	0.5714285714285714	2.935470323886425e-08	0.50000004063617	0.06653287791924638	0.6166823416992929	0.00017692561256503063	0.6621110701501323	0.6047993210910643	0.5945326832061758	1.0	1.0	0.0
2063	None	None	None	None	None	0.2	1	0.6666666666666666	8	0.3125	5	0.42857142857142855	0.1875	9	3	8	0	0	0.8571428571428571	7	6	1.2	18	0.0	0.26666666666666666	0.03512843430609006	0.5946504925134584	0.06132578706998446	0.624560137817787	0.10571099289428894	0.7144791696406733	0.6070002739462858	0.6463737748082946	0	0	0.0
3098	0.00019176762645140558	6.158017113073999e-06	2.5505823413825696e-06	0.9992839394752909	None	0.2	2	0.5	11	0.4838709677419355	15	0.4583333333333333	0.0967741935483871	10	3	22	0	0	0.8888888888888888	9	8	2.2	33	0.0	0.5	1.7114377289180853e-06	0.5000079348620955	0.0033788434990192342	0.5703885594275271	-0.04571581168359014	0.5838215211396439	0.5631087487381338	0.551644283804616	0	1.0	0.0
916	None	None	None	None	None	0	0	0.5	2	0.75	3	0.5	0.75	5	3	0	0	0	0.75	4	3	0.4	6	0.0	0	-0.05756667955728195	0.5206067665891607	0.018660582236698205	0.6362306164880225	0.2768616928167057	0.5449746371401136	0.825122537097058	0.5680665271494133	0	1.0	0.0
3437	0.00039304522265736224	1.7536351439246146e-05	-1.3082893266888691e-05	0.9996435176928953	None	0.25	1	0.4	4	0.75	9	0.25925925925925924	0.75	13	9	0	0	0	0.6666666666666666	6	9	0.9333333333333333	14	0.0	1.0	-0.05659006466678738	0.5117387908496065	0.0996484257399359	0.5	-0.04445787962622557	0.5215903662046231	0.67175513364711	0.5111130856766805	0	1.0	0.0
4634	0.00023834070742755206	0.00013187312497802531	-0.00013187221084073777	0.9988835343156445	None	0.25	1	0.4	4	0.75	9	0.25	0.75	13	9	0	0	0	0.875	8	7	0.9333333333333333	14	0.0	0.8571428571428571	0.09999999945176159	0.5000000028509889	-0.032274033848804826	0.6673903126828908	-0.02533466039942789	0.6170498709725863	0.6536810144028362	0.596559543786373	0	1.0	0.0
3760	0.006183626531249725	0.0003995140949757263	0.00016532871493561563	0.9899814571754894	None	0.25	1	0.4	4	0.75	9	0.25925925925925924	0.75	13	9	0	0	0	0.6666666666666666	6	9	0.9333333333333333	14	0.0	1.0	7.902762784127648e-27	0.5	0.0983520795854155	0.6237357068689778	0.14015933717696308	0.6453228577246448	0.6427558457285727	0.5909738274585575	0	0.9230769230769231	0.0
3411	0.003600376182037442	0.00022397448949989767	-0.0002239231450172156	0.9972609360810936	None	0.25	1	0.4	4	0.75	9	0.25925925925925924	0.75	13	9	0	0	0	0.6666666666666666	9	6	0.9333333333333333	14	0.0	1.0	0.21596564627210418	0.6301699471769144	-0.07615554971008548	0.560383867861561	-0.018377900154661266	0.6425213933779045	0.7855689584586208	0.6115891082260335	0	0	0.0
3022	5.403114289900965e-10	9.898578863046927e-11	9.892549197155905e-11	0.9999998836629732	None	0.2	1	0.3333333333333333	4	0.8	12	0.20987654320987653	0.8	16	12	0	0	0	1.0	9	9	1.1333333333333333	17	0.0	1.0	0.09543275140796847	0.5026373249457515	0.027378451839131197	0.5328158856355779	5.863743273318948e-10	0.5003672084286166	0.5987769780072353	0.5119536165502114	0	1.0	0.0
2857	None	None	None	None	None	0	0	0.4444444444444444	4	0.6363636363636364	7	0.65	0.2727272727272727	6	3	6	0	0	0.8	5	4	0.8666666666666667	13	0.0	0.2222222222222222	0.3280953252876606	1.0	3.0066122363028757e-12	0.5000000004917444	7.902762784127648e-27	0.5	0.8244302578219234	0.9999999993537543	0	1.0	0.0
687	None	None	None	None	None	0	0	0.23333333333333334	7	0.7619047619047619	32	0.5432098765432098	0.047619047619047616	6	2	37	2	0	1.0	9	9	2.933333333333333	44	0.02702702702702703	0.5263157894736842	0.08503590779659809	0.6151479375743998	0.09843950851899873	0.5022534612701299	-0.05366040179886609	0.5433630688314103	0.6665301131442488	0.5541127993363091	1.0	1.0	0.0
472	None	None	None	None	None	0	0	0.25	5	0.7037037037037037	19	0.4603174603174603	0	1	0	27	0	0	0.7777777777777778	9	7	1.9333333333333333	29	0.0	0.3333333333333333	0	0	0	0	0	0	0	0	0	0	0
452	None	None	None	None	None	0.1	1	0.34782608695652173	8	0.59375	19	0.9444444444444444	0.0625	8	2	25	12	0	0.4444444444444444	9	4	2.2666666666666666	34	0.25	0.9333333333333333	-0.06345748314863864	0.5155940957879332	0.1557487843924114	0.9515651133336708	2.4610194418757637e-11	0.500004893376437	0.7153659380447291	0.7336917780218285	0.875	0	0.0
2126	None	None	None	None	None	0	0	0.6666666666666666	2	0.5	1	0.6666666666666666	0	0	0	3	9	0	0.6666666666666666	3	2	0.26666666666666666	4	0.9	0	0	0	0	0	0	0	0	0	0	0	0
2623	1.537931984072847e-07	1.5327724434627907e-07	1.1435468715741341e-07	0.9999725269406902	None	0.2	1	0.5833333333333334	7	0.4375	7	0.42857142857142855	0.0625	6	1	11	0	0	0.8571428571428571	7	6	1.2	18	0.0	0.2857142857142857	-0.09999998924096391	0.5000000445819816	0.027977024777459742	0.5859853732047938	8.651042872508748e-06	0.5000138500290087	0.6341521275794904	0.5289217708502517	0	1.0	0.0
5821	0.0021169734252648835	0.0015093887481193243	0.0015093884512361658	0.9964302197992749	None	0.25	1	0.4	4	0.7692307692307693	10	0.23809523809523808	0.7692307692307693	14	10	0	0	0	0.7777777777777778	7	9	1.0	15	0.0	1.0	0.4545623566386016	0.6618553166147207	-0.036853074041501344	0.5314958077052612	0.022630816031981648	0.5571385435216498	0.9032966789357461	0.5847798956842297	0	1.0	0.0
3920	0.00722122024738262	0.0014732416592350068	-0.0013884453318563973	0.9871371487374955	None	0.25	1	0.36363636363636365	4	0.7857142857142857	11	0.2222222222222222	0.7857142857142857	15	11	0	0	0	0.8888888888888888	8	9	1.0666666666666667	16	0.0	1.0	0.006785138269043728	0.6012170028196347	0.025182517912692874	0.5	0.38688245175649943	0.6470729605449953	0.8477592837144367	0.5839262302910121	0	1.0	0.0
4892	0.001380752730556197	0.00027344173166373136	-0.00026748179965286446	0.99693657690566	None	0.25	1	0.4	4	0.75	9	0.25925925925925924	0.75	13	9	0	0	0	0.6666666666666666	6	9	0.9333333333333333	14	0.0	1.0	0.0001750818268410454	0.5025125979596781	-0.06128830549957702	0.810492938585913	0.09995399158298363	0.5001515255196882	0.6606101172635364	0.6196251866396026	0	1.0	0.0
4501	0.000696094619640732	2.90654807427456e-05	-8.546176771010582e-06	0.9987011421487288	None	0.25	1	0.4	4	0.7692307692307693	10	0.23809523809523808	0.7692307692307693	14	10	0	0	0	0.7777777777777778	7	9	1.0	15	0.0	1.0	0.09772928739221347	0.5210677832092608	0.0912304362227332	0.8547346254906181	-0.03315077450049472	0.664182557761376	0.6765856703028932	0.6997651424177594	0	1.0	0.0
1439	None	None	None	None	None	0	0	0.25	7	0.7	28	0.9333333333333333	0.25	15	10	26	6	0	0.5555555555555556	9	5	2.8	42	0.11764705882352941	0.918918918918919	5.629495094302637e-06	0.5002996081519652	0.10166306364247782	0.5770122104825056	0.2787660140540607	0.5280530140344014	0.7598475935862455	0.5352786624477607	0.9666666666666667	1.0	0.8256669663604792
4351	0.0023409161801988226	0.0003039195043993767	0.00019517009887232517	0.9974233151502491	None	0.25	1	0.4	4	0.75	9	0.25925925925925924	0.75	13	9	0	0	0	0.6666666666666666	6	9	0.9333333333333333	14	0.0	1.0	0.05654756110624981	0.6590845528045979	-0.1320810268964305	0.9931985695318857	-0.06045268484282514	0.5179079244976725	0.6898540115393983	0.8704442530719779	0	0.15384615384615385	0.0
2593	9.271061873187271e-06	3.9355002196857595e-06	-3.934956312302059e-06	0.9988469057892175	None	0.3333333333333333	1	0.5555555555555556	5	0.45454545454545453	5	0.3611111111111111	0.36363636363636365	6	4	6	3	0	1.0	6	6	0.8666666666666667	13	0.21428571428571427	0.25	2.263464967056559e-06	0.5000176614942937	0.012718913489494745	0.6826706338510614	3.422189154270507e-05	0.5012548512627457	0.6052493523853665	0.5639119890651729	0.0	0	0.0
3571	0.0001867743942019228	5.324205552811377e-06	-3.543875561098301e-06	0.9983827054902003	None	0.25	1	0.4	4	0.7692307692307693	10	0.23809523809523808	0.7692307692307693	14	10	0	0	0	0.7777777777777778	9	7	1.0	15	0.0	1.0	-0.1579440085044303	0.9997334219783656	0.014839866237376381	0.5174140092283857	-0.024765615283456183	0.6729253881160016	0.6960439550010924	0.9528849840574024	0	0.9285714285714286	0.0
3372	0.00022545702336349474	1.4051019977117394e-06	-5.307490749131414e-08	0.9999986437492273	None	0.25	1	0.4	4	0.75	9	0.25	0.75	13	9	0	0	0	0.875	7	8	0.9333333333333333	14	0.0	1.0	0.03316579834041746	0.6390585387895978	0.04687376208365919	0.5208982222789924	-0.011162884840159822	0.6866472631692241	0.5946306828010157	0.6177016772939583	0	1.0	0.0
1577	None	None	None	None	None	0	0	0.16666666666666666	1	1.0	6	0.8	0.5	4	3	3	0	0	0.4	5	2	0.5333333333333333	8	0.0	0	0.11337472993175415	0.5249409380801603	0.03642477421587781	0.5208956664105057	-0.025045026326893483	0.5017741078752902	0.6380456853553885	0.5158758663689129	0	0	0.0
2241	None	None	None	None	None	0.3333333333333333	1	0.4444444444444444	4	0.7272727272727273	8	0.48148148148148145	0.6363636363636364	11	7	1	0	0	0.3333333333333333	9	3	0.8666666666666667	13	0.0	0.4	-0.015296288528045512	0.650529475939055	0.0990671479970405	0.5017172365229846	-0.09999815525465137	0.5000182100749985	0.7021685254660714	0.5521685477432791	0	1.0	0.0
5624	0.010277367071236774	0.002477199133380012	0.0024748159792122725	0.9726015130990463	None	0.25	1	0.4	4	0.7692307692307693	10	0.23809523809523808	0.7692307692307693	14	10	0	0	0	0.7777777777777778	7	9	1.0	15	0.0	1.0	0.33449974701440777	0.6588877382887284	0.10071567390673741	0.6324517947765849	0.12382499490362106	0.6992402635146766	0.7405813477147798	0.6640937541932055	0	1.0	0.0
6133	0.0020501239915575267	0.0002846805107052944	0.00021176000485841583	0.9970128308497628	None	0.25	1	0.4	4	0.7692307692307693	10	0.23809523809523808	0.7692307692307693	14	10	0	0	0	0.7777777777777778	7	9	1.0	15	0.0	1.0	-0.05007566800840226	0.6499130898456431	0.09999998964182691	0.5000002015519182	0.07048689453081612	0.5599822947556682	0.6538247404899831	0.5711593256534366	0	1.0	0.0
6609	0.007580548149069122	0.0016105682565610124	0.001605854442888069	0.9919304240459497	None	0.25	1	0.4	4	0.7692307692307693	10	0.23809523809523808	0.7692307692307693	14	10	0	0	0	0.7777777777777778	7	9	1.0	15	0.0	1.0	0.559839543291982	0.5	0.0999997459203153	0.500002061216149	0.0620009281067599	0.5918682021684691	0.9057315292448593	0.5309356070441328	0	0.7857142857142857	0.0
350	None	None	None	None	None	0	0	0.16	4	0.8285714285714286	29	0.7551020408163265	0	2	0	34	8	0	1.0	7	7	2.466666666666667	37	0.11428571428571428	0.3870967741935484	0	0	0	0	0	0	0	0	0	0	0
7049	2.2409491812920886e-08	1.99241490160429e-08	-5.896381712385021e-10	0.9999971076917631	None	0.25	1	0.4	4	0.7692307692307693	10	0.23809523809523808	0.7692307692307693	14	10	0	0	0	0.7777777777777778	7	9	1.0	15	0.0	1.0	0.7481587677516071	0.6365651114168067	2.1547104943934175e-13	0.5000000000001462	2.534467617136644e-07	0.5015381742153528	0.9714279377308032	0.5470800548421915	0	0.9285714285714286	0.0
5930	0.003879527268149672	0.0003512571584808165	-0.00019520217337429943	0.9938563798831173	None	0.25	1	0.4	4	0.75	9	0.25925925925925924	0.75	13	9	0	0	0	0.6666666666666666	6	9	0.9333333333333333	14	0.0	1.0	4.6768047799402545e-15	0.5000000000001156	-0.045747161748726506	0.6318459742566702	0.09999865538641645	0.5000370022789254	0.6476142940624271	0.5449030513110863	0	0.3076923076923077	0.0
6875	4.030113255049003e-08	3.939049858448248e-08	-3.495506379207946e-08	0.9999875803331574	None	0.25	1	0.4	4	0.7692307692307693	10	0.23809523809523808	0.7692307692307693	14	10	0	0	0	0.7777777777777778	7	9	1.0	15	0.0	1.0	7.902762784127648e-27	0.5	0.08331119680464558	0.5342118255225449	0.00019330353487216522	0.5019145097105111	0.5965103005305628	0.5120576238337269	0	1.0	0.0
1773	None	None	None	None	None	0	0	0.6	6	0.25	3	0.5	0.08333333333333333	4	1	9	4	0	0.5714285714285714	4	7	0.9333333333333333	14	0.21052631578947367	0.5	0.1319426061921607	0.59405403828574	0.06978297644540558	0.5361773880860286	8.082536391080252e-05	0.500154348212316	0.6315301761186454	0.543748716123843	1.0	1.0	0.0
1372	None	None	None	None	None	0.3333333333333333	1	0.5	4	0.7	7	0.3333333333333333	0.7	11	7	0	0	0	0.4444444444444444	4	9	0.8	12	0.0	1.0	0.032336629029007094	0.528770316761193	0.01782613714075948	0.5365056159828762	0.02497102838258138	0.5470999106029784	0.5355607420381094	0.5374672327250059	0	1.0	0.0
2431	None	None	None	None	None	0	0	0.5	3	0.3333333333333333	2	0.5	0	2	0	5	0	0	1.0	4	4	0.5333333333333333	8	0.0	0	0	0	0	0	0	0	0	0	0	0	0
1536	None	None	None	None	None	0	0	1.0	1	0	0	1.0	0	1	0	0	0	0	0.5	1	2	0.13333333333333333	2	0.0	0	0	0	0	0	0	0	0	0	0	0	0
5009	0.012587854345869384	0.0019597785818335155	-0.0008275547498638337	0.9645526570083102	None	0.25	1	0.4	4	0.75	9	0.25925925925925924	0.75	13	9	0	0	0	0.6666666666666666	6	9	0.9333333333333333	14	0.0	1.0	0.34197530831841383	0.5841245188117613	0.06908660998545178	0.5662082449144092	0.09995331976668068	0.500287125680808	0.7735870937460374	0.5504340805136245	0	1.0	0.0
5862	0.010499778433185007	0.0024548109202350895	0.0024405602017744258	0.9840862712534652	None	0.25	1	0.4	4	0.75	9	0.25925925925925924	0.75	13	9	0	0	0	0.6666666666666666	6	9	0.9333333333333333	14	0.0	1.0	0.5414540009067894	0.5278464425271753	0.09999999592220904	0.5000001006056272	0.09999961233979773	0.5000022209661965	0.8890461448957521	0.5092914663221813	0	1.0	0.0
1964	None	None	None	None	None	0	0	0.3333333333333333	1	1.0	2	1.0	1.0	3	2	0	2	0	0.25	4	1	0.26666666666666666	4	0.6666666666666666	0	-0.09882595803914528	0.5015508421099275	0.09999512942617982	0.5000104381542569	0.0267013081321114	0.5313736607845044	0.6944416984044067	0.5109903023875147	1.0	1.0	0.0
6315	0.014036924402932475	0.00808168204735752	0.007548062945589376	0.9613307251188514	None	0.25	1	0.4	4	0.7692307692307693	10	0.23809523809523808	0.7692307692307693	14	10	0	0	0	0.7777777777777778	7	9	1.0	15	0.0	1.0	0.6189650702845636	0.5936743684283604	0.06605413168921957	0.5865203001267915	0.09999893762993524	0.5000143397808756	0.9223673250335379	0.5604390484212376	0	1.0	0.0
2112	None	None	None	None	None	0	0	0.5	2	0.75	3	1.0	0	0	0	5	4	0	0.16666666666666666	1	6	0.4	6	0.2857142857142857	0.8	0	0	0	0	0	0	0	0	0	0	0
5469	0.007142769589852914	0.0009553732071255336	0.0007161747060891863	0.9796413076680455	None	0.25	1	0.4	4	0.75	9	0.25	0.75	13	9	0	0	0	0.875	7	8	0.9333333333333333	14	0.0	0.8571428571428571	0.2759385403762635	0.5590113568376133	0.0005437713456831551	0.5221230635697094	0.1146863455894697	0.7458833331799745	0.7738029709182856	0.6147900108190947	0	1.0	0.0
4868	0.007009851472082369	0.0022636828678596075	0.0016372190012386924	0.9959429600691799	None	0.25	1	0.4	4	0.75	9	0.25925925925925924	0.75	13	9	0	0	0	0.6666666666666666	9	6	0.9333333333333333	14	0.0	1.0	0.09999994246593479	0.5000040381255555	-0.02433775249001917	0.7084700078414127	0.16428205135290255	0.7240911395496036	0.7198229533534586	0.6496746080237826	0	1.0	0.0
1646	None	None	None	None	None	0	0	0.35714285714285715	5	0.5555555555555556	10	0.40816326530612246	0	0	0	19	12	0	1.0	7	7	1.3333333333333333	20	0.2857142857142857	0.4	0	0	0	0	0	0	0	0	0	0	0
2469	None	None	None	None	None	0.2	2	0.5454545454545454	12	0.4	12	0.5925925925925926	0.16666666666666666	15	5	16	0	0	0.6666666666666666	9	6	2.1333333333333333	32	0.0	0.6666666666666666	0.06614112181623136	0.5974431517793733	-0.04392436311315238	0.6681529101587454	0.00024022363748386674	0.5663196464339579	0.6179772654208164	0.611551561627543	0	1.0	0.0
6086	0.007412442635700477	0.0017964866126362641	-0.0008649272569611839	0.9795436107884105	None	0.25	1	0.4	4	0.75	9	0.25925925925925924	0.75	13	9	0	0	0	0.6666666666666666	6	9	0.9333333333333333	14	0.0	1.0	0.5671410776013741	0.5342645821379002	0.013839957414796027	0.5502103912502241	-0.02235802690445131	0.679065601097822	0.934327472598591	0.5897080074181036	0	1.0	0.0
6167	0.014145762782366062	0.0038459314257752544	0.0036100956642839094	0.9489241802612819	None	0.25	1	0.4	4	0.75	9	0.25925925925925924	0.75	13	9	0	0	0	0.6666666666666666	6	9	0.9333333333333333	14	0.0	1.0	0.6681521835546345	0.64591677619237	-0.09954242803521117	0.5015442348315983	0.09992172749869525	0.5009797406261256	0.9627570861611333	0.5507607407936519	0	0	0.0
4317	0.000540705748438	0.0004219304217763814	7.227520653153978e-05	0.9987273915893299	None	0.25	1	0.4	4	0.75	9	0.25925925925925924	0.75	13	9	0	0	0	0.6666666666666666	6	9	0.9333333333333333	14	0.0	1.0	0.09999999999969045	0.5000000001346853	-0.09857232309427796	0.5575886647439436	-0.029409149864812016	0.5085499888077348	0.695758030686088	0.5221176191368231	0	0.8461538461538461	0.0
2779	1.0441657594303509e-07	7.267208627582818e-08	-6.440897403103171e-09	0.9999792588221673	None	0	0	0.027777777777777776	1	1.0	52	1.0	0	0	0	53	1	0	0.6666666666666666	6	9	3.6	54	0.00909090909090909	1.0	0	0	0	0	0	0	0	0	0	0	0
4328	0.002219011210287428	9.063648523913695e-05	-4.918057493510018e-05	0.993809328297386	None	0.25	1	0.4	4	0.7692307692307693	10	0.23809523809523808	0.7692307692307693	14	10	0	0	0	0.7777777777777778	7	9	1.0	15	0.0	1.0	7.954180406456347e-18	0.5015476533548855	-0.047594209622621536	0.5108664918421314	0.032167613543839776	0.6455624244589394	0.5975106700277322	0.5538942386442246	0	1.0	0.0
4462	0.010782283385257654	0.010220118642195073	0.01019413142908389	0.9899449440860216	None	0.25	1	0.4	4	0.7692307692307693	10	0.23809523809523808	0.7692307692307693	14	10	0	0	0	0.7777777777777778	7	9	1.0	15	0.0	1.0	0.09999992945310932	0.500000298189099	-0.07325332995810453	0.5403813790190832	0.09993474941103275	0.5018991171677191	0.6934260658553343	0.5141192273390595	0	1.0	0.0
1347	None	None	None	None	None	0.3333333333333333	1	0.4444444444444444	4	0.7272727272727273	8	0.28888888888888886	0.7272727272727273	12	8	0	0	0	0.5555555555555556	5	9	0.8666666666666667	13	0.0	1.0	0.09998088087608814	0.5001311417995006	0.05759551150885191	0.5569625749544173	-0.09984631252439707	0.5090210577047295	0.7009789378884598	0.5221069538456252	0	0	0.0
744	None	None	None	None	None	0	0	0.5	2	0.75	3	0.6	0.75	5	3	0	2	0	0.4	2	5	0.4	6	1.0	0	-0.05532411387858881	0.6476986164578115	0.44994125982713806	0.5800448302504699	0.10581270614995972	0.5564941442871181	0.8916153755536486	0.5953869895036618	1.0	1.0	0.0
761	None	None	None	None	None	0	0	0.38461538461538464	5	0.5294117647058824	9	0.5277777777777778	0	0	0	18	15	0	1.0	6	6	1.2666666666666666	19	0.375	0.3076923076923077	0	0	0	0	0	0	0	0	0	0	0
6819	0.008088035498927493	0.006542662975854286	-0.0039182030925875985	0.9980573760250651	None	0.25	1	0.4	4	0.75	9	0.25925925925925924	0.75	13	9	0	0	0	0.6666666666666666	6	9	0.9333333333333333	14	0.0	1.0	0.0988142521550163	0.5020039810029514	0.22382061600941056	0.712421619092329	0.012378714513251425	0.6789293882700198	0.7456354124194983	0.635221203169068	0	1.0	0.0
1860	None	None	None	None	None	0.4	4	0.4782608695652174	11	0.5625	18	0.5396825396825397	0.34375	22	11	11	0	0	0.7777777777777778	7	9	2.2666666666666666	34	0.0	0.6206896551724138	0.08313002247635977	0.5795777635981212	0.09999912567740685	0.5000533862764573	0.09237804617438028	0.6395559462345903	0.5505716309798043	0.5740098670074423	0	0.9545454545454546	0.0
1053	None	None	None	None	None	0	0	0.09090909090909091	4	0.9047619047619048	57	0.8024691358024691	0	0	0	64	6	0	1.0	9	9	4.333333333333333	65	0.045454545454545456	0.7719298245614035	0	0	0	0	0	0	0	0	0	0	0
2790	2.455711408920413e-07	3.041326796140633e-08	-1.815661461248124e-08	0.9999878870707019	None	0.5	1	0.6666666666666666	4	0.5714285714285714	4	0.36	0.5714285714285714	8	4	0	0	0	1.0	5	5	0.6	9	0.0	1.0	0.045341752168791966	0.5547835940297958	7.902762784127648e-27	0.5	-0.024994188381185115	0.5056341090061262	0.5728602369997208	0.5202019160039895	0	0	0.0
7137	0.02246376548082392	0.004655929201029014	-0.0003286077594616358	0.9654121002870163	None	0.25	1	0.36363636363636365	4	0.7857142857142857	11	0.2222222222222222	0.7857142857142857	15	11	0	0	0	0.8888888888888888	8	9	1.0666666666666667	16	0.0	1.0	0.5034297921205303	0.5146250675801113	0.25593451972357373	0.5432386205682469	0.29865110418079205	0.6437026559184337	0.7567198032229263	0.5681871566270306	0	0.26666666666666666	0.0
2466	None	None	None	None	None	0	0	1.0	1	0	0	1.0	0	0	0	1	0	0	0.5	1	2	0.13333333333333333	2	0.0	0	0	0	0	0	0	0	0	0	0	0	0
3507	0.002164210523918712	0.00011694418162625575	0.00010770024552049573	0.9965925585478754	None	0.25	1	0.4	4	0.7692307692307693	10	0.23809523809523808	0.7692307692307693	14	10	0	0	0	0.7777777777777778	7	9	1.0	15	0.0	1.0	-0.08569834473704711	0.6034364725890634	0.06652985476299915	0.5194148624779061	0.054311762411006305	0.655891596105256	0.6809358741418278	0.594077439256851	0	1.0	0.0
3028	0.0007707538530755044	0.0004809694272016689	0.0004809333842511654	0.9997188155216805	None	0.25	1	0.4	4	0.7692307692307693	10	0.23809523809523808	0.7692307692307693	14	10	0	0	0	0.7777777777777778	7	9	1.0	15	0.0	1.0	0.0939755301796526	0.5423415839781004	0.0007539272004993037	0.5806108891342942	-0.03182033297714349	0.6164432609884172	0.6330848049169533	0.5800985038906509	0	0.6428571428571429	0.0
4223	0.00027405191042156885	1.2977553416492048e-06	1.261125296554712e-06	0.9999984284603236	None	0.25	1	0.4	4	0.75	9	0.25	0.75	13	9	0	0	0	0.875	8	7	0.9333333333333333	14	0.0	1.0	-0.0023257466310471595	0.6745062813485654	-0.0997981047440007	0.5007872983624044	0.09998950551885331	0.5007321971752647	0.7069523473024196	0.5609221196426999	0	1.0	0.0
3735	0.002283100335551212	0.0011753218366790858	-0.0010106740696417408	0.9957566685281879	None	0.25	1	0.4	4	0.7692307692307693	10	0.23809523809523808	0.7692307692307693	14	10	0	0	0	0.7777777777777778	7	9	1.0	15	0.0	1.0	0.09999999999999956	0.5000000000000707	-0.09836741920163176	0.527757099269307	-0.05247448229867542	0.6892741056743317	0.7093653181430659	0.5750837303197348	0	1.0	0.0
4972	0.000807377177729175	0.00022183916835491008	-0.00015600339926779853	0.9988015108308331	None	0.25	1	0.4	4	0.75	9	0.25925925925925924	0.75	13	9	0	0	0	0.6666666666666666	6	9	0.9333333333333333	14	0.0	1.0	7.902762784127648e-27	0.5002389359026143	0.12440058178656062	0.5764182200108314	0.054683377237765673	0.6797531339123984	0.6306736342742442	0.5875613952227273	0	1.0	0.0
7509	0.0005250810353128418	0.00011409781922709815	0.00011391807948561803	0.9993860456027516	None	0.25	1	0.4	4	0.75	9	0.25925925925925924	0.75	13	9	0	0	0	0.6666666666666666	6	9	0.9333333333333333	14	0.0	1.0	-0.040140984111179154	0.6611329072080708	0.0015792619384650656	0.505254526940828	0.04996306018469036	0.5368153793344759	0.601214368410368	0.5692924051953272	0	0	0.0
2684	4.391894523793622e-05	1.6546676452243647e-07	-9.489604231084797e-08	0.9999087183824118	None	0	0	0.3333333333333333	2	0.8571428571428571	6	0.36	0.8571428571428571	8	6	0	0	0	1.0	5	5	0.6	9	0.0	0	0.09999986667075662	0.5000090089744214	0.017680813246037062	0.5932212895967761	0.009611694814244672	0.5340919187873637	0.6033435515259642	0.5427217276133723	0	1.0	0.0
3314	1.346222540969242e-08	1.3378774963699154e-08	4.934449005995606e-10	0.9999985716510282	None	0.25	1	0.36363636363636365	4	0.7857142857142857	11	0.2222222222222222	0.7857142857142857	15	11	0	0	0	0.8888888888888888	8	9	1.0666666666666667	16	0.0	1.0	0.010780724676854687	0.572225195895683	1.4375103482963085e-06	0.5042116097316741	2.0260845395330805e-06	0.5000959312171829	0.5126967190840802	0.5256579654947625	0	1.0	0.0
7186	0.008614393102654083	0.0017919268067737705	0.001257812164935374	0.9906647034626321	None	0.25	1	0.4	4	0.7692307692307693	10	0.23809523809523808	0.7692307692307693	14	10	0	0	0	0.7777777777777778	7	9	1.0	15	0.0	1.0	1.9567558521012745e-05	0.6212477031087934	0.05036646874666394	0.6454168164641881	0.14887959399660294	0.6207589735979352	0.6684801640190867	0.6292165441971872	0	1.0	0.0
3109	0.0010887357310800766	2.6124788179323734e-05	-2.3856399595488937e-05	0.9973056994274989	None	0.25	1	0.4	4	0.75	9	0.25925925925925924	0.75	13	9	0	0	0	0.6666666666666666	6	9	0.9333333333333333	14	0.0	1.0	0.2638201949941223	0.6917238696805389	0.01633860158577539	0.6377452490598935	0.035743195933825446	0.5578119557312714	0.7559878555558678	0.6307315092046794	0	1.0	0.0
933	None	None	None	None	None	0	0	0.25	1	1.0	3	1.0	0.6666666666666666	3	2	1	0	0	0.2	5	1	0.3333333333333333	5	0.0	0	-0.054217517524626724	0.5373224210671169	0.021413287011993503	0.6823513993973612	0.044221800681526674	0.5098183225521462	0.6208642600085588	0.578791679842633	0	1.0	0.0
2031	None	None	None	None	None	0	0	0.3333333333333333	2	0.8333333333333334	5	0.4	0.8333333333333334	7	5	0	0	0	0.8	4	5	0.5333333333333333	8	0.0	0	-0.08493494835015443	0.5650620051607426	-0.09999999982457901	0.5000000001991187	-0.09999935999810475	0.5000028145509837	0.517746498648812	0.5217981114639051	0	1.0	0.0
2522	None	None	None	None	None	0	0	0.47058823529411764	8	0.391304347826087	9	0.5102040816326531	0	0	0	24	0	0	1.0	7	7	1.6666666666666667	25	0.0	1.0	0	0	0	0	0	0	0	0	0	0	0
1423	None	None	None	None	None	0	0	0.20588235294117646	7	0.75	36	0.6172839506172839	0.1875	12	9	37	7	0	1.0	9	9	3.3333333333333335	50	0.09333333333333334	0.5777777777777777	0.02315411502002578	0.6752726803461113	-0.014003117122046304	0.6762704337120153	-0.0024968047102052375	0.6113976204606325	0.648078037021376	0.6549046111047232	0.0	0	0.0
1561	None	None	None	None	None	0.14285714285714285	1	0.4117647058823529	7	0.5652173913043478	13	0.46296296296296297	0.17391304347826086	9	4	15	0	0	0.6666666666666666	6	9	1.6666666666666667	25	0.0	0.9473684210526315	0.0001827871883498101	0.5003947817938731	0.01773645138355382	0.5841873699302705	-0.08838418169121784	0.5617621507641024	0.6429405927802255	0.5489991403958095	0	1.0	0.0
5220	0.00191472857639687	6.111018890481622e-05	6.749534092811224e-06	0.9978235446985897	None	0.25	1	0.4	4	0.7692307692307693	10	0.23809523809523808	0.7692307692307693	14	10	0	0	0	0.7777777777777778	7	9	1.0	15	0.0	1.0	-0.013830186429168773	0.652622905642833	1.9042497949627664e-06	0.5000622391963723	0.09498432526436018	0.5617083810260644	0.6193283246143361	0.5727251912876092	0	1.0	0.0
545	None	None	None	None	None	0	0	1.0	2	0.0	0	0.75	0	2	0	0	0	0	1.0	2	2	0.2	3	0.0	0	0	0	0	0	0	0	0	0	0	0	0
6324	0.023568085006242436	0.0136823340254635	0.012543997313757067	0.9578938404334463	None	0.25	1	0.4	4	0.75	9	0.25925925925925924	0.75	13	9	0	0	0	0.6666666666666666	6	9	0.9333333333333333	14	0.0	1.0	0.2564495640288854	0.5320468662982547	-0.09228381969430048	0.5208989187722948	0.21561422098141128	0.6037632012141871	0.8262877135003807	0.552569821665877	0	1.0	0.0
2352	None	None	None	None	None	1.0	1	1.0	4	0.25	1	0.5	0.25	5	1	0	0	0	0.75	4	3	0.4	6	0.0	1.0	-0.013930453235224035	0.6800369542061077	0.10584823282472641	0.5274304488816309	0.06999301883140423	0.6363334673148795	0.6660457812460711	0.6164293070055096	0	1.0	0.0
6398	0.0045784152806301074	0.0009314395592822239	-0.0007881775671687252	0.9834272068958128	None	0.25	1	0.4	4	0.75	9	0.25925925925925924	0.75	13	9	0	0	0	0.6666666666666666	6	9	0.9333333333333333	14	0.0	1.0	0.5832831673351274	0.6140739133564627	0.05190613077803626	0.5581961262575951	0.03172908846948842	0.644084730924099	0.932561353157442	0.6059891855411579	0	0.7692307692307693	0.0
2018	None	None	None	None	None	0	0	0.4	2	0.8	4	0.4666666666666667	0.8	6	4	0	0	0	0.6	5	3	0.4666666666666667	7	0.0	0	-0.05166151160060378	0.5951278361056707	6.556288186900429e-10	0.5000000018523904	0.005275935289162055	0.5059486179209572	0.563868905435606	0.5340306780094354	0	1.0	0.0
948	None	None	None	None	None	0.16666666666666666	1	0.42857142857142855	6	0.5555555555555556	10	0.5714285714285714	0.3888888888888889	11	7	8	5	0	0.7142857142857143	5	7	1.3333333333333333	20	0.3125	0.25	7.902762784127648e-27	0.5	-0.06555738460286456	0.5700354516515675	0.014371635566034147	0.5364231425749996	0.6078513459462216	0.5356018909467826	1.0	1.0	0.02750572113039665
5371	0.009093816580934931	0.0038819416185110053	-0.0009450658120080241	0.9765791029244788	None	0.25	1	0.4	4	0.75	9	0.25	0.75	13	9	0	0	0	0.875	8	7	0.9333333333333333	14	0.0	1.0	0.5559358178775959	0.6118414498562799	0.42472371350142124	0.5267774747752608	0.07852294082543418	0.5268186105821784	0.8841479514912088	0.5555735478949658	0	1.0	0.0
6414	0.009574156295142522	0.006328835404448281	1.0204762926675649e-05	0.9869975817118578	None	0.25	1	0.36363636363636365	4	0.7857142857142857	11	0.2222222222222222	0.7857142857142857	14	11	1	3	0	0.8888888888888888	8	9	1.0666666666666667	16	1.0	1.0	0.09989733815448434	0.5000101658405418	0.16251073814195074	0.5702366814378896	0.0999999691040705	0.5000121934136867	0.5732009899090655	0.523558069904583	1.0	1.0	0.0
6936	2.187471650120093e-08	2.084877031315969e-08	1.3909834160010735e-09	0.9999971167922743	None	0.25	1	0.4	4	0.7692307692307693	10	0.23809523809523808	0.7692307692307693	14	10	0	0	0	0.7777777777777778	7	9	1.0	15	0.0	1.0	1.2993039117352334e-13	0.5000000000006587	-0.0038648747256258553	0.5992857654826944	4.250665767221452e-20	0.5000000000430014	0.5045546725763406	0.5334906142233472	0	0.9285714285714286	0.0
7281	0.012813480219533213	0.004845463432073241	0.004071235481390767	0.9686497013927671	None	0.25	1	0.4	4	0.7692307692307693	10	0.23809523809523808	0.7692307692307693	14	10	0	0	0	0.7777777777777778	7	9	1.0	15	0.0	1.0	0.7478470000477229	0.5701103135734521	-0.09088772874558448	0.5184348310721568	0.09999837528101098	0.5000001317080258	0.9725026408333833	0.5296380916473749	0	0.7857142857142857	0.0
1220	None	None	None	None	None	0	0	0.75	3	0.5	2	0.5	0.5	5	2	0	1	0	0.75	4	3	0.4	6	1.0	0.6666666666666666	0.008162899199031967	0.5914020224593092	0.09999999307046639	0.500000024441787	0.08810319131025178	0.5611117286146095	0.6009084917366896	0.5511075172151743	1.0	1.0	0.0
2619	1.612150469961041e-05	1.1246101225664198e-07	8.691363539177377e-08	0.9998304944037171	None	0.5	1	0.6666666666666666	4	0.5	3	0.4	0.5	7	3	0	0	0	0.8	4	5	0.5333333333333333	8	0.0	1.0	0.07462271483745696	0.5441674890350847	1.5271959976442977e-23	0.5	-0.020697082420797812	0.6356008661891657	0.5813007269567316	0.560818416405944	0	1.0	0.0
2234	None	None	None	None	None	0.125	1	0.42105263157894735	8	0.5	13	0.6222222222222222	0.23076923076923078	12	6	15	0	0	0.5555555555555556	9	5	1.8666666666666667	28	0.0	0.3333333333333333	-0.07461797853111182	0.5870970119778158	4.343323982733475e-16	0.5000000000001247	0.011650075071630328	0.9997475256719202	0.8687507972229745	0.9467804773199521	0	0.8333333333333334	0.0
6043	0.0026783383135147824	0.000651643269373148	-0.0006246115102762551	0.9984831794229068	None	0.25	1	0.36363636363636365	4	0.7857142857142857	11	0.2222222222222222	0.7857142857142857	15	11	0	0	0	0.8888888888888888	8	9	1.0666666666666667	16	0.0	1.0	0.09999999999999402	0.5000000000024621	-0.09917467251273775	0.5050810030411104	-0.07922329589143814	0.5371022023236172	0.7100452991902403	0.5140801779041297	0	1.0	0.0
519	None	None	None	None	None	0.3333333333333333	1	0.5	4	0.7	7	0.2857142857142857	0.7	11	7	0	0	0	0.8571428571428571	6	7	0.8	12	0.0	0.6666666666666666	0.04720074211190774	0.5574029650503295	0.022244138681131495	0.582475476277078	0.07949035583805855	0.6159311986445226	0.5741822141235507	0.5854762519956866	0	1.0	0.0
740	None	None	None	None	None	0	0	1.0	1	0	0	1.0	0	0	0	1	6	0	0.5	1	2	0.13333333333333333	2	1.0	0	0	0	0	0	0	0	0	0	0	0	0
4092	0.0018053020430001357	0.00020253377407444795	-0.00016643992956534437	0.9973523860528548	None	0.25	1	0.4	4	0.7692307692307693	10	0.23809523809523808	0.7692307692307693	14	10	0	0	0	0.7777777777777778	7	9	1.0	15	0.0	1.0	0.049178831836082154	0.6687527250570685	0.08905029701682558	0.6608118502675816	0.05871511146502036	0.5468444833488452	0.5683717877072479	0.6269445031199077	0	1.0	0.0
898	None	None	None	None	None	0	0	0.625	5	0.3	3	0.6	0.1	4	1	7	4	0	0.8	4	5	0.8	12	0.26666666666666666	0.6666666666666666	-0.09393286366614237	0.5615013538081599	0.2417784997507705	0.5148718543830642	0.294785978684558	0.6092710348314982	0.8588014468881777	0.5622594883397583	1.0	1.0	0.0
5674	0.0064502279510440415	0.005810764507293371	0.005737745158142296	0.9949791094191061	None	0.25	1	0.4	4	0.7692307692307693	10	0.23809523809523808	0.7692307692307693	14	10	0	0	0	0.7777777777777778	7	9	1.0	15	0.0	1.0	0.09994326908007575	0.5020827181261177	0.041958306877178844	0.5189566562659108	0.09959433852406929	0.5027061705441187	0.5671006939239505	0.5079175628329391	0	1.0	0.0
615	None	None	None	None	None	0	0	0.75	3	0.3333333333333333	1	0.625	0.3333333333333333	4	1	0	0	0	0.5	2	4	0.3333333333333333	5	0.0	0.6666666666666666	0.0589318049169	0.5955816033904692	0.007603168295130573	0.5042449266919247	0.09902238072729741	0.500735880287673	0.5986209724969779	0.5338657428087163	0	1.0	0.0
4461	1.2316744751693544e-08	1.1309698825236622e-08	-2.456491660898922e-10	0.9999980160936368	None	0.25	1	0.36363636363636365	4	0.7857142857142857	11	0.2222222222222222	0.7857142857142857	15	11	0	0	0	0.8888888888888888	8	9	1.0666666666666667	16	0.0	1.0	0.026926395946699665	0.6536561991581702	0.09999999999892	0.5	7.685906673236431e-05	0.5006395009021773	0.6130193793229193	0.5529430944858326	0	1.0	0.0
1996	None	None	None	None	None	0	0	0.3125	10	0.6521739130434783	30	0.7619047619047619	0.1956521739130435	17	9	30	0	0	0.7777777777777778	7	9	3.2	48	0.0	0.7142857142857143	0.2962794164590513	0.8357790442841522	3.264672116432612e-06	0.5416514145124489	0.0036755136772349027	0.5658305023521617	0.8012349334002156	0.6651510357041981	0	0.7647058823529411	0.0
7198	0.0016950912176578947	0.0003816657020996561	0.00023868684851753659	0.9965602126272202	None	0.25	1	0.4	4	0.75	9	0.25925925925925924	0.75	13	9	0	0	0	0.6666666666666666	6	9	0.9333333333333333	14	0.0	1.0	7.902762784127648e-27	0.5	0.005014626975568483	0.5070006065360098	0.0991681994708074	0.5029336347642273	0.6119251174207758	0.5033115290688575	0	0	0.0
537	None	None	None	None	None	0.25	2	0.4444444444444444	8	0.6	15	0.375	0.32	15	8	11	3	0	0.8888888888888888	9	8	1.8	27	0.15789473684210525	0.5	0.03980003650541884	0.5843146201296388	0.09998591821936428	0.5001411321498023	0.13734909398650838	0.603911937003195	0.5873789423385866	0.5632319068746846	1.0	1.0	0.0
5473	0.019121736952584623	0.004946430458241312	-0.003081646911174307	0.9538969615113122	None	0.25	1	0.4	4	0.7692307692307693	10	0.23809523809523808	0.7692307692307693	14	10	0	0	0	0.7777777777777778	7	9	1.0	15	0.0	1.0	0.43053013879101654	0.6063420817179216	0.020550911149329838	0.5228757884317999	0.32302871329628136	0.5342917920138125	0.8513596773993375	0.5548543162310762	0	0.21428571428571427	0.0
2995	1.607105961078856e-08	1.616406993981534e-08	1.1400660831938105e-08	0.9999972220172535	None	0.25	1	0.4	4	0.7692307692307693	10	0.234375	0.7692307692307693	14	10	0	0	0	1.0	8	8	1.0	15	0.0	0.8571428571428571	-0.0064115455960734175	0.6397005869057231	7.902762784127648e-27	0.5	1.5064506864961383e-07	0.5000257166503179	0.5633154987126279	0.5477017890501598	0	0	0.0
3228	6.447978936547077e-07	2.9902582855878033e-07	-1.6555343643157588e-07	0.9998557574424767	None	0	0	0.42857142857142855	3	0.75	6	0.3333333333333333	0.75	9	6	0	1	0	0.8333333333333334	5	6	0.6666666666666666	10	1.0	0.4	0.12353381216154362	0.6201200951496167	0.09999994230226714	0.5000008438969277	7.902762784127648e-27	0.5	0.6307795296099237	0.5407478768301458	1.0	1.0	0.0
1469	None	None	None	None	None	0	0	0.6	3	0.6	3	0.5833333333333334	0.6	6	3	0	0	0	0.3333333333333333	2	6	0.4666666666666667	7	0.0	0.4	0.0994210977759395	0.5052042075114777	7.172482627951397e-13	0.5000000000057276	-0.08695000371510402	0.5246501568558224	0.6821201130367683	0.5099568676653509	0	1.0	0.0
7044	0.007909286024573907	0.0007709411843386681	-0.0002528835124157619	0.9924618545012057	None	0.25	1	0.4	4	0.7692307692307693	10	0.23809523809523808	0.7692307692307693	14	10	0	0	0	0.7777777777777778	7	9	1.0	15	0.0	1.0	0.09772761860910113	0.5100589927092288	0.17062828377181954	0.9946668476919959	0.0999997810571868	0.5001056071855471	0.5878837874453187	0.8527552485070372	0	1.0	0.0
7089	0.003523871806621458	0.001161471894480287	0.0006056263840175119	0.9956598520196144	None	0.25	1	0.4	4	0.7692307692307693	10	0.23809523809523808	0.7692307692307693	14	10	0	0	0	0.7777777777777778	7	9	1.0	15	0.0	1.0	2.0878692010695837e-09	0.5000000475123675	0.04808156322881858	0.5347364054607605	0.09999967258912028	0.5000022747490475	0.6006917689879987	0.5115961784817584	0	0	0.0
1119	None	None	None	None	None	0	0	0.36363636363636365	4	0.7142857142857143	10	0.38095238095238093	0.5714285714285714	11	8	4	6	0	0.8571428571428571	7	6	1.0666666666666667	16	0.6666666666666666	0.2	0.013483591382605905	0.6565135493375565	0.021089880483046167	0.6587368104108186	0.09984978219061695	0.5013832347531102	0.6483215413436172	0.6075438558080054	0.8636363636363636	1.0	0.0
1883	None	None	None	None	None	0.4	2	0.6153846153846154	8	0.35294117647058826	6	0.5277777777777778	0.29411764705882354	10	5	8	6	0	1.0	6	6	1.2666666666666666	19	0.4	0.2857142857142857	0.09999999981253416	0.5000000011047541	2.0813696583580175e-24	0.5536404491726751	1.1009074451262926e-17	0.5000000000000002	0.6157161334830574	0.517941516655565	1.0	1.0	0.3055467131475433
4214	0.005406240421054683	0.00011095130062608107	7.057846442395725e-05	0.9892766412886717	None	0.25	1	0.4	4	0.75	9	0.25925925925925924	0.75	13	9	0	0	0	0.6666666666666666	6	9	0.9333333333333333	14	0.0	1.0	0.09998566275369387	0.5003645125989757	7.214133157000696e-09	0.5000017744343119	0.07991119123462383	0.6617648619539397	0.6141228229799937	0.5558191996071569	0	1.0	0.0
3056	0.005705648229236893	0.0028246558074844657	0.0014349555702206143	0.9955363388340343	None	0.3	3	0.36363636363636365	8	0.7096774193548387	22	0.4074074074074074	0.7096774193548387	30	22	2	0	0	1.0	9	9	2.2	33	0.0	1.0	0.096007465061216	0.51233891630086	0.09458448943293493	0.5161379144571714	0.07354119738695818	0.5667003721442049	0.5273041662628507	0.5318186951663976	0	1.0	0.0
1048	None	None	None	None	None	0	0	0.44	11	0.45714285714285713	16	0.8222222222222222	0.02857142857142857	11	1	25	2	0	0.5555555555555556	9	5	2.466666666666667	37	0.045454545454545456	0.75	-0.09799432980972926	0.655558414175833	-0.029249679101764053	0.6743396354024329	0.04496355573391814	0.5858654863615588	0.6755669140532224	0.6394044874823045	0.18181818181818182	0.18181818181818182	0.0
5168	2.267761653729749e-08	2.123855524437682e-08	-2.1179448695538664e-08	0.9999973248682387	None	0.25	1	0.4	4	0.7692307692307693	10	0.23809523809523808	0.7692307692307693	14	10	0	0	0	0.7777777777777778	9	7	1.0	15	0.0	1.0	0.07617445792147111	0.7018733515973007	0.23749159854911678	0.5232688214183866	3.616798600924668e-12	0.5000000853365574	0.7363962353438933	0.5784610818388267	0	0.8571428571428571	0.0
2015	None	None	None	None	None	0.5	1	0.8333333333333334	5	0.2857142857142857	2	0.45	0.14285714285714285	5	1	3	0	0	0.8	4	5	0.6	9	0.0	0.4	2.58935283443434e-08	0.5000000771164296	-0.04535344586811225	0.5447677377380077	0.22099860640787067	0.5584510886161822	0.7589035999540364	0.5344810428378058	0	1.0	0.0
623	None	None	None	None	None	0	0	0.5	7	0.4444444444444444	8	0.6666666666666666	0.05555555555555555	6	1	13	1	0	0.8333333333333334	6	5	1.3333333333333333	20	0.04	0.8571428571428571	0.2267711921348657	0.5441877965567122	1.1583177468704187e-06	0.5631268045009294	0.07383100352418678	0.5896707232758146	0.7093985388007152	0.5657568836218753	1.0	1.0	0.0
7336	0.002890352640744638	0.00024801328852109433	-0.00016002751274017647	0.9959960373035419	None	0.25	1	0.4	4	0.7692307692307693	10	0.23809523809523808	0.7692307692307693	14	10	0	0	0	0.7777777777777778	7	9	1.0	15	0.0	1.0	0.07145900523020528	0.6288695512672408	0	0.5	0.09999964871589402	0.5000981865715273	0.6111323781880715	0.5438671721746827	0	1.0	0.0
4762	0.001569009820041858	0.00039425782898696595	0.0003785899378773404	0.9982334544157819	None	0.25	1	0.4	4	0.7692307692307693	10	0.23809523809523808	0.7692307692307693	14	10	0	0	0	0.7777777777777778	7	9	1.0	15	0.0	1.0	0.06588615833939107	0.6455450949451332	-0.04711531309213298	0.6692368455961306	-0.09747879568699276	0.5178179810064685	0.6756143801590305	0.6126623485706726	0	1.0	0.0
3032	0.00068314213254577	9.52027036409942e-05	-5.2019235564381435e-06	0.9951712190537185	None	0.4	2	0.4166666666666667	5	0.6	9	0.4857142857142857	0.6	14	9	2	3	0	0.7142857142857143	5	7	1.1333333333333333	17	1.0	0.6666666666666666	0.00555066509575997	0.5359153188984058	0.0999999999981413	0.5000021776222122	-0.020383173378877573	0.5193520222463621	0.6259772857768324	0.5184386855248629	1.0	1.0	0.0
601	None	None	None	None	None	0	0	0.2857142857142857	2	0.75	6	0.4	0.25	3	2	6	0	0	1.0	5	5	0.6666666666666666	10	0.0	0	-0.010345521994277884	0.6523623847828899	0.09999999843564211	0.5000000021812174	-0.02907780796241679	0.5745888737011469	0.6708732328835372	0.5768883809867182	0	1.0	0.0
4729	0.0008430950024409906	0.00012161477442174599	9.484639936050214e-05	0.9985801763249769	None	0.25	1	0.4	4	0.7692307692307693	10	0.23809523809523808	0.7692307692307693	14	10	0	0	0	0.7777777777777778	7	9	1.0	15	0.0	1.0	0.11728329394454096	0.532095505972778	-0.08411901567120858	0.5368262386506003	0.025671443306968973	0.6635776961889609	0.7050234549650208	0.5789513098074396	0	1.0	0.0
6401	0.012408664870822532	0.003075188191807382	0.0030748305672189764	0.9821951545790832	None	0.25	1	0.4	4	0.75	9	0.25925925925925924	0.75	13	9	0	0	0	0.6666666666666666	6	9	0.9333333333333333	14	0.0	1.0	0.5155780747058991	0.5181282299166219	0.09992752388663259	0.5058427748029894	0.19416784368726625	0.9999999999998421	0.8740971952964762	0.9999476660325082	0	0	0.0
3131	0.0031324094765457734	0.0003605759829395606	-0.0003531891413118962	0.9960303484298393	None	0.25	1	0.4	4	0.75	9	0.25925925925925924	0.75	13	9	0	0	0	0.6666666666666666	6	9	0.9333333333333333	14	0.0	1.0	0.06684934373661222	0.6199863248244697	0.04086400422732374	0.517494575051826	0.09978638129857711	0.502352948034038	0.5754494244992043	0.5472675090337293	0	1.0	0.0
1310	None	None	None	None	None	0	0	0.25	1	1.0	3	1.0	1.0	4	3	0	0	0	0.2	1	5	0.3333333333333333	5	0.0	0	-0.0946050638018402	0.5212704929479073	0.09997130419596974	0.5000078511317153	0.09999980082139777	0.5000002098559565	0.7144940945822629	0.5070966564710384	0	1.0	0.0
5986	0.012913955782069709	0.0016071916022179866	8.554192312376459e-05	0.9828680829320231	None	0.25	1	0.36363636363636365	4	0.7857142857142857	11	0.2222222222222222	0.7857142857142857	15	11	0	0	0	0.8888888888888888	8	9	1.0666666666666667	16	0.0	1.0	0.5512673895205572	0.5587600558134338	0.09029684899536734	0.6320191140859243	0.09981004393097766	0.5014036659710455	0.8987011365945927	0.5648521641443878	0	1.0	0.0
3160	0.0078064045467623865	0.0006187484899268583	-0.00020224722671200146	0.9902976009422871	None	0.2857142857142857	2	0.375	6	0.7272727272727273	16	0.4444444444444444	0.6818181818181818	21	15	2	0	0	0.6666666666666666	6	9	1.6	24	0.0	0.8888888888888888	0.07271186223961026	0.658280466630543	0.020767122789630242	0.6682505505284179	0.17929613835916913	0.6596291768735159	0.7005895902697762	0.6620676520690353	0	0.9523809523809523	0.0
7046	0.015469234959515911	0.003276755907013651	0.0028887985882776663	0.964340449637562	None	0.25	1	0.4	4	0.7692307692307693	10	0.23809523809523808	0.7692307692307693	14	10	0	0	0	0.7777777777777778	7	9	1.0	15	0.0	1.0	0.4376034488973633	0.556403722051742	0.1561538656995416	0.5197868404824665	0.09962195093102487	0.5052783883794698	0.8170977339552287	0.5272132763261768	0	1.0	0.0
6579	0.006048298975100961	0.002984462943049473	0.0028251807146856887	0.9716383911678189	None	0.3333333333333333	1	0.5	4	0.6666666666666666	6	0.3142857142857143	0.6666666666666666	9	6	1	0	0	0.7142857142857143	5	7	0.7333333333333333	11	0.0	1.0	0.5991677653548482	0.5860371357464839	0.18614745784673623	0.9724280169373977	0.0990135370466413	0.5037979062010387	0.9160135058222166	0.7872784955937643	0	1.0	0.0
1493	None	None	None	None	None	0	0	0.2857142857142857	2	0.75	6	0.4	0	0	0	9	11	0	1.0	5	5	0.6666666666666666	10	0.5	0	0	0	0	0	0	0	0	0	0	0	0
6194	0.0022949795467750076	0.00019466459435377496	-0.00019458343394241693	0.9946232280723832	None	0.25	1	0.36363636363636365	4	0.7857142857142857	11	0.2222222222222222	0.7857142857142857	15	11	0	0	0	0.8888888888888888	9	8	1.0666666666666667	16	0.0	1.0	1.496460680388452e-17	0.5000147922393321	0.05056037373895837	0.5288173012157654	-0.031913851968384074	0.6602073147141685	0.6037723499836353	0.5646096180240823	0	1.0	0.0
1097	None	None	None	None	None	0	0	0.42105263157894735	16	0.4444444444444444	24	0.691358024691358	0.3888888888888889	36	21	19	0	0	1.0	9	9	3.7333333333333334	56	0.0	0.8085106382978723	0.02416022390475312	0.5946044059220675	0.1069785912180647	1.0	-0.09124145008566986	0.6852559676998264	0.710687637757307	0.9999999695643109	0	0.5	0.0
5781	2.2466673263269725e-08	2.1217440483050368e-08	1.2845310957471657e-09	0.999997375917475	None	0.25	1	0.4	4	0.7692307692307693	10	0.23809523809523808	0.7692307692307693	14	10	0	0	0	0.7777777777777778	7	9	1.0	15	0.0	1.0	7.902762784127648e-27	0.5	0.03226078394366495	0.5335045683278097	0	0.5	0.5379465910620458	0.511183085191769	0	1.0	0.0
3821	0.003546832789480759	0.00036482027171718713	0.0002850386970618868	0.9951299854181008	None	0.25	1	0.4	4	0.7692307692307693	10	0.23809523809523808	0.7692307692307693	14	10	0	0	0	0.7777777777777778	7	9	1.0	15	0.0	1.0	7.902762784127648e-27	0.5	-0.3898051166279587	0.9928323473294967	-0.06069313302344639	0.689588007976623	0.8701590898068866	0.8709883436754855	0	1.0	0.0
1575	None	None	None	None	None	0	0	0.21428571428571427	3	0.7894736842105263	15	0.7777777777777778	0	0	0	20	11	0	0.3333333333333333	9	3	1.4	21	0.25	0.7368421052631579	0	0	0	0	0	0	0	0	0	0	0
4439	0.012137725164671568	0.0011142070823056671	-0.0010681817155181116	0.9962118574081569	None	0.25	1	0.4	4	0.75	9	0.25925925925925924	0.75	13	9	0	0	0	0.6666666666666666	6	9	0.9333333333333333	14	0.0	1.0	0.09710365971196436	0.5851711878389056	-0.16661732459507853	0.9999999995767983	0.17939230753432087	0.9997814921241664	0.9857243116357831	0.9999596774836073	0	0.9230769230769231	0.0
6253	0.0014049928838909364	0.00014050723653322457	0.00012216581608216135	0.9986774463564723	None	0.25	1	0.4	4	0.7692307692307693	10	0.23809523809523808	0.7692307692307693	14	10	0	0	0	0.7777777777777778	7	9	1.0	15	0.0	1.0	-0.023077775696424236	0.5064082823994435	0.007025673508132492	0.627941328718629	0.33311300593151916	0.6230786775748401	0.8384287828707779	0.5867522422857057	0	0.2857142857142857	0.0
7388	0.00013029802455130822	1.6621277739830774e-06	-1.3691579300099535e-06	0.9999975376135273	None	0.25	1	0.4	4	0.7692307692307693	10	0.23809523809523808	0.7692307692307693	14	10	0	0	0	0.7777777777777778	9	7	1.0	15	0.0	1.0	0.3112357816850927	0.5610205182046183	0.18841596004690825	0.5	0.07876428636631783	0.5071858796332992	0.7175598049499518	0.5228216572370363	0	1.0	0.0
448	None	None	None	None	None	0	0	0.3333333333333333	1	1.0	2	1.0	1.0	3	2	0	3	0	0.25	1	4	0.26666666666666666	4	1.0	0	0.02170192192173637	0.5599071770581977	0.06329034842035064	0.5150651438201479	0.07946304519888411	0.5231162143429819	0.5605264998235164	0.532752615143076	1.0	1.0	0.5
6169	2.272865687747079e-08	2.0240945219816357e-08	1.3800481326071806e-09	0.9999970479269272	None	0.25	1	0.4	4	0.7692307692307693	10	0.23809523809523808	0.7692307692307693	14	10	0	0	0	0.7777777777777778	7	9	1.0	15	0.0	1.0	3.219620534792187e-16	0.5000000000000691	0.008598343000545367	0.5950544960569192	5.2070800820597695e-14	0.5000000001779302	0.5101318572878887	0.5320311145652308	0	1.0	0.0
169	None	None	None	None	None	0	0	0.4	2	0.8	4	0.4666666666666667	0.8	6	4	0	2	0	0.6	3	5	0.4666666666666667	7	1.0	0	0.00016594492602546118	0.5008945093648179	0.060437456008846736	0.5924458927214963	0.014892972043778197	0.5551036937852464	0.5707634758662657	0.5497496409144872	0.0	0	0.0
2396	None	None	None	None	None	0.6666666666666666	2	0.75	6	0.3333333333333333	3	0.44	0.3333333333333333	9	3	1	0	0	1.0	5	5	0.7333333333333333	11	0.0	1.0	1.4394055255772297e-05	0.501062593429644	7.902762784127648e-27	0.5	0.0003844372481879246	0.5012528067650392	0.5004913465284316	0.500771800859058	0	0	0.0
2122	None	None	None	None	None	0	0	0.4	2	0.8	4	0.4666666666666667	0.8	6	4	0	0	0	0.6	5	3	0.4666666666666667	7	0.0	0	0.01046643936948347	0.6757073096757168	0.06722486657850008	0.5816462546010374	-0.09999999999999999	0.5	0.6894311673737044	0.5877203950541225	0	1.0	0.0
866	None	None	None	None	None	0.375	3	0.5789473684210527	11	0.4230769230769231	11	0.3888888888888889	0.23076923076923078	16	6	11	3	0	0.8888888888888888	9	8	1.8666666666666667	28	0.1875	0.6	1.0506084025282852e-13	0.5000008290620869	0.062466677146650385	0.6783975854003007	-0.099988102443103	0.503223531045765	0.6608210734888047	0.5629406071975921	1.0	1.0	0.0
434	None	None	None	None	None	0	0	0.3076923076923077	4	0.6470588235294118	11	0.4222222222222222	0	0	0	18	18	0	0.5555555555555556	9	5	1.2666666666666666	19	0.45	0.5	0	0	0	0	0	0	0	0	0	0	0
2837	0.0012572217893979717	2.9937725994748315e-05	-2.1040057979219385e-05	0.9972689764852877	None	0.25	1	0.36363636363636365	4	0.7857142857142857	11	0.2222222222222222	0.7857142857142857	15	11	0	0	0	0.8888888888888888	8	9	1.0666666666666667	16	0.0	1.0	0.00022396016562236916	0.5050560778600949	0.11065722478566822	0.5000000000000001	-0.043055091946243414	0.5409803144295197	0.6563752487516186	0.515371387538189	0	1.0	0.0
1437	None	None	None	None	None	0	0	0.09090909090909091	3	0.9148936170212766	43	0.9074074074074074	0	0	0	48	9	0	0.6666666666666666	9	6	3.2666666666666666	49	0.09	0.8837209302325582	0	0	0	0	0	0	0	0	0	0	0
174	None	None	None	None	None	0	0	0.75	3	0.25	1	0.75	0	0	0	5	0	0	0.5	4	2	0.4	6	0.0	0.5	0	0	0	0	0	0	0	0	0	0	0
5619	0.0011694321046000732	0.0004139324327530413	4.6447352772338e-05	0.9991307616602106	None	0.25	1	0.4	4	0.7692307692307693	10	0.23809523809523808	0.7692307692307693	13	10	1	3	0	0.7777777777777778	7	9	1.0	15	1.0	1.0	0.09999719438342729	0.5000055308043992	1.6732677988562516e-14	0.5539194991950901	0.1887658392371991	1.0	0.7136822736101993	1.0	1.0	1.0	0.0
6820	0.013374321383695006	0.003197806666771198	0.0030156461904354446	0.968711605187477	None	0.25	1	0.4	4	0.75	9	0.25925925925925924	0.75	13	9	0	0	0	0.6666666666666666	6	9	0.9333333333333333	14	0.0	1.0	0.6444162264497054	0.5594783038940949	0.20452365162037864	0.5153536087166576	0.09358385087450666	0.5539019500687616	0.9150446061307462	0.5429710429998059	0	1.0	0.0
7498	0.0036343305197640546	0.0004453558403326881	-0.00043262761567979343	0.995099186372433	None	0.25	1	0.4	4	0.75	9	0.25925925925925924	0.75	13	9	0	0	0	0.6666666666666666	6	9	0.9333333333333333	14	0.0	1.0	0.015218446215578673	0.6706429409431254	-0.0999929227286149	0.5010638462103748	0.09904486663347853	0.5084388619513075	0.7080753631524963	0.5621033535905029	0	0.07692307692307693	0.0
6481	2.8654804169720797e-08	2.7207368544504795e-08	1.2649456411683416e-09	0.9999963587524602	None	0.25	1	0.4	4	0.75	9	0.25925925925925924	0.75	13	9	0	0	0	0.6666666666666666	6	9	0.9333333333333333	14	0.0	1.0	0.5207010599544083	0.5116425468568994	5.330893785277614e-25	0.5	1.7643914510482037e-11	0.5000000337250803	0.9208977970277237	0.5038814838416822	0	0.46153846153846156	0.0
5432	0.016823839250245665	0.00809205398010767	0.007967512037122338	0.9688507692414934	None	0.3333333333333333	1	0.4444444444444444	4	0.7272727272727273	8	0.2708333333333333	0.7272727272727273	12	8	0	0	0	0.75	6	8	0.8666666666666667	13	0.0	0.8571428571428571	0.22412982211164953	0.5234783208405461	-0.0916596832731178	0.5439056424945335	0.21883455604633933	0.5774464795785442	0.8159159274858971	0.5483780218191415	0	1.0	0.0
1349	None	None	None	None	None	0.3333333333333333	1	0.5	4	0.6666666666666666	6	0.34375	0.6666666666666666	10	6	0	0	0	0.5	4	8	0.7333333333333333	11	0.0	0.8571428571428571	0.013912395421323345	0.5713667760668376	0.0482786819402791	0.5911873133901465	-0.019853714578073743	0.9932201205889395	0.8356311974108076	0.8677373693168143	0	1.0	0.0
379	None	None	None	None	None	0	0	0.3333333333333333	2	0.8571428571428571	6	0.36	0.8571428571428571	8	6	0	2	0	1.0	5	5	0.6	9	1.0	0	0.09982682654570933	0.5025753153653691	0.05195635987320193	0.6389356508432971	0.0005426651046897981	0.5457322964134204	0.603909612837518	0.5633650332520806	0.0	0	0.0
6436	0.001000944205137142	0.00014825481345565622	7.789342344864894e-05	0.9992607600167026	None	0.25	1	0.4	4	0.7692307692307693	10	0.23809523809523808	0.7692307692307693	14	10	0	0	0	0.7777777777777778	7	9	1.0	15	0.0	1.0	0.0239438912946416	0.5038499583462362	0.09070089640685361	0.5551831160233529	-0.1910393666206395	0.7261875728499854	0.7662579221168404	0.5996803700828529	0	0.07142857142857142	0.0
5549	0.01897994391837137	0.0020725345083308835	0.0016174181280135362	0.9513897482423128	None	0.25	1	0.4	4	0.75	9	0.25925925925925924	0.75	13	9	0	0	0	0.6666666666666666	6	9	0.9333333333333333	14	0.0	1.0	0.7630444225135828	0.664581419450695	0.23077753148134583	0.5277899962933942	-0.29913623610841744	0.9999999999535052	0.9940056520024535	0.9997242051552571	0	0	0.0
715	None	None	None	None	None	0	0	0.5	2	0.75	3	1.0	0.75	5	3	0	0	0	0.16666666666666666	1	6	0.4	6	0.0	0.8	-0.09996201231183408	0.500023848787388	0.08935330683784108	0.694447198692796	0.09138906945828176	0.5588519475033373	0.7070569476542543	0.5872312028620591	0	1.0	0.0
4717	1.0725512874382202e-05	1.1576480991509075e-07	-7.016771023648446e-08	0.999965476799211	None	0.25	1	0.4	4	0.75	9	0.25925925925925924	0.75	13	9	0	0	0	0.6666666666666666	6	9	0.9333333333333333	14	0.0	1.0	-0.062793028758835	0.5684029889152308	0.05532189078166315	0.5	0.011705211712850572	0.5333274392631702	0.6188548244081605	0.5340178705327578	0	1.0	0.0
5016	0.006300304124176597	0.0029209432141764666	0.0029200106282998906	0.9957248192280035	None	0.25	1	0.4	4	0.75	9	0.25925925925925924	0.75	13	9	0	0	0	0.6666666666666666	6	9	0.9333333333333333	14	0.0	1.0	0.09999404716609643	0.5000280373828472	0.027601774900740523	0.5177573542557984	0.14391424143754922	0.9925486125595244	0.6956528619571711	0.8394779730024727	0	1.0	0.0
6608	0.0023278522844557043	0.0006369721485588578	-1.600860802509422e-05	0.9960057326165572	None	0.25	1	0.4	4	0.75	9	0.25925925925925924	0.75	13	9	0	0	0	0.6666666666666666	6	9	0.9333333333333333	14	0.0	1.0	7.902762784127648e-27	0.5	0.13886023707895495	0.5503685898792283	0.09999973845618519	0.5000041192351307	0.6421992317864789	0.5168416709577444	0	1.0	0.0
3241	2.727536348844246e-08	2.7143177619551126e-08	-2.5308590930647234e-11	0.9999967886022351	None	0.25	1	0.4	4	0.75	9	0.25925925925925924	0.75	13	9	0	0	0	0.6666666666666666	6	9	0.9333333333333333	14	0.0	1.0	0.09999936670784666	0.5000064689119692	0.06084384585840393	0.6678252676027754	1.5560427935867446e-07	0.500000921525084	0.6123989049019127	0.5579381552754056	0	0	0.0
4986	0.006566455399758456	0.00254638336630122	-0.0021405955946527536	0.9829867304055333	None	0.25	1	0.4	4	0.75	9	0.25	0.75	13	9	0	0	0	0.875	8	7	0.9333333333333333	14	0.0	1.0	0.4884950704112021	0.549166567273424	0.03547042613536387	0.5021949248836306	0.0864483228256184	0.5638095451823298	0.8835143407399069	0.5384838313822213	0	0.23076923076923078	0.0
2620	1.1652718296121095e-08	8.76133451137947e-09	8.75981807355039e-09	0.9999981409860905	None	0	0	0.75	3	0.3333333333333333	1	0.5555555555555556	0.3333333333333333	4	1	0	0	0	1.0	3	3	0.3333333333333333	5	0.0	1.0	-0.009007187768414221	0.570414032363154	0.06635806798932495	0.525706430574909	4.774051817030003e-05	0.5000451181622141	0.5753791786587883	0.5321752708837558	0	1.0	0.0
6328	0.0002064687024304647	8.574109944655338e-07	8.453250649106656e-07	0.9999971015247876	None	0.25	1	0.4	4	0.75	9	0.25	0.75	12	9	1	0	0	0.875	7	8	0.9333333333333333	14	0.0	1.0	-0.0168233959333007	0.5022952024846506	-0.0835291500717218	0.5192692856435399	0.033350170389446473	0.5632208554082425	0.6217447692219834	0.5283479311310475	0	0.75	0.0
4025	0.0004089808152887548	1.3598174558199522e-06	-3.9968667320225437e-07	0.999999942217997	None	0.2	1	0.3333333333333333	4	0.8	12	0.20987654320987653	0.8	16	12	0	0	0	1.0	9	9	1.1333333333333333	17	0.0	1.0	0.055752913862510155	0.6439699714178042	0.02138370699818399	0.6561722959519807	-0.09912618161230995	0.5029146545430369	0.6750415094858119	0.6027315120229476	0	1.0	0.0
5947	4.2421105759531264e-08	4.2002945372131956e-08	-1.1016454648317665e-09	0.9999923513495954	None	0.25	1	0.36363636363636365	4	0.7857142857142857	11	0.2222222222222222	0.7857142857142857	15	11	0	0	0	0.8888888888888888	8	9	1.0666666666666667	16	0.0	1.0	7.902762784127648e-27	0.5	0.08777542573062812	0.5634218906867166	0.00032718290901482915	0.5049399552594176	0.6018068480593204	0.5228858200743581	0	1.0	0.0
1848	None	None	None	None	None	0	0	0.6	3	0.6	3	0.5833333333333334	0.6	4	3	2	6	0	0.3333333333333333	6	2	0.4666666666666667	7	0.8571428571428571	0.4	2.785349266020594e-06	0.5000023471129557	0.11920284763852096	0.5069445813021612	-0.09999915207878034	0.5000078556506551	0.7101341577986091	0.5023183936096236	1.0	1.0	0.0
4937	0.0008533339062841693	0.0001114797166069286	1.4115326950747183e-06	0.999132485821367	None	0.25	1	0.4	4	0.7692307692307693	10	0.23809523809523808	0.7692307692307693	14	10	0	0	0	0.7777777777777778	9	7	1.0	15	0.0	1.0	0.0838457976888193	0.5873046391877049	2.384621390548889e-10	0.5000002126148799	0.058702161848650736	0.6018150248347512	0.597526271282124	0.5634779786480812	0	1.0	0.0
7532	0.014614849559841749	0.0012805113060837855	7.911265041809755e-05	0.98312923628221	None	0.25	1	0.4	4	0.75	9	0.25925925925925924	0.75	13	9	0	0	0	0.6666666666666666	6	9	0.9333333333333333	14	0.0	1.0	2.157220059361293e-13	0.5000000000019791	0.0007844854313652335	0.5007368279311157	0.18174878217492582	0.6668813291303642	0.7016000736461468	0.5578284487232557	0	0	0.0
6552	0.014906546036109213	0.0034750219639476795	-0.0017250056663890086	0.9753175476945736	None	0.25	1	0.4	4	0.7692307692307693	10	0.23809523809523808	0.7692307692307693	14	10	0	0	0	0.7777777777777778	7	9	1.0	15	0.0	1.0	-0.3598635794652046	1.0	0.09999461523241403	0.5016420471859179	0.2759780430642174	0.6556233893632367	0.9330589537060457	1.0	0	0.42857142857142855	0.0
6027	0.004964864168863233	0.0036162137614158454	-0.003495616934210977	0.9956878964748108	None	0.25	1	0.4	4	0.75	9	0.25925925925925924	0.75	13	9	0	0	0	0.6666666666666666	6	9	0.9333333333333333	14	0.0	1.0	0.0999999998748879	0.5000002391368081	-0.09631617067114459	0.5216095745695699	0.09994215207127176	0.5003533000153078	0.7161222032738339	0.507325003789855	0	0.6153846153846154	0.0
7444	0.01086155129765363	0.0008737322995213995	0.0008213509452928389	0.9585635281184652	None	0.25	1	0.4	4	0.75	9	0.25925925925925924	0.75	13	9	0	0	0	0.6666666666666666	6	9	0.9333333333333333	14	0.0	1.0	0.6075913036562836	0.6550980586043303	0.03956292262814014	0.5863953071060269	0.09999996437879201	0.5000004390292155	0.9308422533288118	0.58180885157994	0	0.38461538461538464	0.0
2236	None	None	None	None	None	0	0	0.45	9	0.4074074074074074	11	0.5370370370370371	0.07407407407407407	8	2	20	0	0	0.6666666666666666	9	6	1.9333333333333333	29	0.0	0.7692307692307693	-0.05155049529759485	0.6519780306268028	2.3063176867120033e-05	0.5120140292435983	0.09983248974248757	0.5849915045324575	0.6361956387560199	0.5841183730671421	0	1.0	0.0
1647	None	None	None	None	None	0	0	0.25	1	1.0	3	1.0	1.0	4	3	0	0	0	0.2	1	5	0.3333333333333333	5	0.0	0	0.05739650605940092	0.5548875163710992	0.028805629241056542	0.5567981539893643	0.0672746497336765	0.516796284265786	0.5411636177877928	0.5428799362260645	0	0.5	0.0
7367	0.0011509119745741969	0.0004237964917614491	0.00038222436878282727	0.9968621477457744	None	0.25	1	0.4	4	0.7692307692307693	10	0.23809523809523808	0.7692307692307693	14	10	0	0	0	0.7777777777777778	7	9	1.0	15	0.0	1.0	0.450001183996671	0.5616574899278663	-0.09997913787819467	0.500230485112926	0.008509906428595193	0.5339209115097224	0.9155081835887334	0.5320149691769087	0	1.0	0.0
5904	0.0009027160147924514	0.0002802288841674092	-0.0002745934901132509	0.9993414619337828	None	0.25	1	0.4	4	0.7692307692307693	10	0.23809523809523808	0.7692307692307693	14	10	0	0	0	0.7777777777777778	7	9	1.0	15	0.0	1.0	0.036212296238713824	0.5643644457970455	0.07278185569616558	0.5967376204650391	0.05608349887914347	0.6683007356188742	0.5725944125616884	0.6107417717613075	0	1.0	0.0
2632	0.0005459406783903198	3.724156327156514e-05	-2.8844383601776354e-05	0.9958872641344632	None	0.2857142857142857	2	0.375	6	0.6190476190476191	13	0.5111111111111111	0.14285714285714285	6	3	16	12	0	0.5555555555555556	5	9	1.5333333333333334	23	0.36363636363636365	0.5263157894736842	-0.07215597774350432	0.5297885031442532	0.04798916477153672	0.5446105597840316	-0.022247021525141693	0.5	0.618177728806251	0.5248306647213189	0.0	0	0.0
3520	0.002184560092221836	0.0019438098535107945	-0.0019437787439408906	0.9987945185956453	None	0.25	1	0.36363636363636365	4	0.7857142857142857	11	0.2222222222222222	0.7857142857142857	15	11	0	0	0	0.8888888888888888	8	9	1.0666666666666667	16	0.0	1.0	0.09984796567723966	0.5009420071489613	0.0966913952924814	0.5610114801228197	0.010890169613741538	0.6426516542377689	0.5903470971322151	0.5692134162227654	0	0.8	0.0
3204	0.0020029384544849316	0.0005810764179622785	0.0005386773276869447	0.997093729889545	None	0.2857142857142857	2	0.35294117647058826	6	0.7391304347826086	17	0.30864197530864196	0.7391304347826086	23	17	1	0	0	1.0	9	9	1.6666666666666667	25	0.0	1.0	0.01819172676722504	0.5280407371024761	0.03992353726304619	0.571730111002987	0.03683845067780629	0.5949225884938121	0.5465728958914906	0.5650907897721726	0	0	0.0
1872	None	None	None	None	None	0.3333333333333333	1	0.5	4	0.6	6	0.5	0.3	7	3	4	1	0	0.6666666666666666	4	6	0.8	12	0.125	0.6666666666666666	-0.034198790363832374	0.5055322152866176	-0.07153326483262694	0.6418749200279085	0.08505306200622177	0.6634944359000667	0.6424645653842754	0.6054395185557025	1.0	1.0	0.0
2576	0.00042473094240199103	6.419824175748777e-05	-1.6328290483871593e-05	0.9986448505215467	None	0.5	1	0.6666666666666666	4	0.5714285714285714	4	0.36	0.5714285714285714	8	4	0	0	0	1.0	5	5	0.6	9	0.0	1.0	2.474016033588807e-07	0.5000122762910544	0.06572260367821878	0.5191237759945931	-0.0664677988638461	0.5594335321648657	0.636637814969085	0.5262628854789512	0	1.0	0.0
5712	0.011597254325386592	0.003736563337856594	-0.00023880289124923667	0.9792919618260492	None	0.25	1	0.4	4	0.7692307692307693	10	0.23809523809523808	0.7692307692307693	14	10	0	0	0	0.7777777777777778	7	9	1.0	15	0.0	1.0	0.45733140185174304	0.5098471223888996	0.294802924336094	0.5330762680661872	0.09969997513092045	0.5006791977323525	0.8125611382771764	0.5145466397609298	0	1.0	0.0
1076	None	None	None	None	None	0	0	0.38461538461538464	5	0.5294117647058824	9	0.6333333333333333	0	0	0	18	0	0	0.8333333333333334	5	6	1.2666666666666666	19	0.0	0.9230769230769231	0	0	0	0	0	0	0	0	0	0	0
3068	0.004482247848572006	0.00048153471529542016	-0.0002910513670038511	0.9868408554483059	None	0	0	0.3333333333333333	4	0.75	12	0.3333333333333333	0.75	16	12	1	0	0	0.6666666666666666	6	9	1.2	18	0.0	0.6153846153846154	0.31650961886380974	0.7795749986900299	0.0997054978377648	0.5009478410292982	0.056080199201854794	0.6354757897858436	0.7418871585226109	0.6473903796586528	0	1.0	0.0
1322	None	None	None	None	None	0	0	0.1	2	0.9259259259259259	25	0.8055555555555556	0	0	0	28	18	0	0.4444444444444444	9	4	1.9333333333333333	29	0.3	0.8461538461538461	0	0	0	0	0	0	0	0	0	0	0
3687	0.0054886511792614	0.003212973386439793	-0.003198764982418628	0.9968470081894272	None	0.25	1	0.4	4	0.7692307692307693	10	0.23809523809523808	0.7692307692307693	14	10	0	0	0	0.7777777777777778	7	9	1.0	15	0.0	1.0	0.0999942249932049	0.500270983451553	-0.08741843260973084	0.6027774061621072	0.266588341170831	0.5918545379854004	0.7948314648830204	0.5654368768420932	0	1.0	0.0
7283	0.014950475484194826	0.002094346758263508	-0.0015306557745790724	0.9789165595703726	None	0.25	1	0.4	4	0.7692307692307693	10	0.23809523809523808	0.7692307692307693	14	10	0	0	0	0.7777777777777778	7	9	1.0	15	0.0	1.0	0.5458678606196318	0.5000000000000002	-0.09996663899301803	0.5075463836312456	0.219462442791955	0.6819191229727606	0.933630895884398	0.5656842860571356	0	1.0	0.0
947	None	None	None	None	None	0	0	0.5	2	0.3333333333333333	1	0.625	0	0	0	4	2	0	0.5	4	2	0.3333333333333333	5	0.16666666666666666	0	0	0	0	0	0	0	0	0	0	0	0
892	None	None	None	None	None	0.08333333333333333	1	0.34615384615384615	9	0.6486486486486487	24	0.48148148148148145	0.32432432432432434	20	12	18	0	0	1.0	9	9	2.6	39	0.0	0.8	2.7013647769062714e-07	0.5000744295827164	0.005994420636500882	0.6539069566581189	-0.1822043168772364	0.6866840697244525	0.7082973415663582	0.6162683775951846	0	1.0	0.0
6219	0.0028092986182424377	0.0008341519676068888	0.0006896958982489909	0.9932159070933454	None	0.25	1	0.4	4	0.75	9	0.25925925925925924	0.75	13	9	0	0	0	0.6666666666666666	6	9	0.9333333333333333	14	0.0	1.0	0.4818386432821164	0.5239206552691132	-0.0011331383569568826	0.5	0.045808716094214504	0.5303169356238707	0.8964554652151566	0.5180898011729794	0	1.0	0.0
4538	0.0050327881272833365	0.0030850313966203267	-8.23465958348557e-05	0.9936355154962807	None	0.25	1	0.4	4	0.7692307692307693	10	0.23809523809523808	0.7692307692307693	14	10	0	0	0	0.7777777777777778	7	9	1.0	15	0.0	1.0	0.09999999999999999	0.5000000000000354	-0.36151334030189636	0.9565916126215706	0.236900826522084	0.5512834005430028	0.9317103437111524	0.7501714936358144	0	1.0	0.0
2883	0.0007991369261159274	0.00024303540009190804	-2.4080764448698875e-05	0.998462853816697	None	0.5	1	0.6666666666666666	4	0.5	3	0.4	0.5	7	3	0	0	0	0.8	4	5	0.5333333333333333	8	0.0	0.6666666666666666	-0.17632185161235367	0.8286900402550943	0.06559714502282821	0.6680761291542209	0.03578629182153202	0.5466402246100026	0.7459353654751472	0.694446660222549	0	1.0	0.0
1939	None	None	None	None	None	0.5	1	0.6666666666666666	4	0.5714285714285714	4	0.36	0.5714285714285714	8	4	0	0	0	1.0	5	5	0.6	9	0.0	1.0	0.2333903073776633	0.5497751320187098	0.014555457072726059	0.6523689725100614	6.333470360997802e-06	0.5000221255672519	0.7503908432456983	0.5686731733781711	0	1.0	0.0
2801	None	None	None	None	None	0.2	2	0.3181818181818182	7	0.7419354838709677	23	0.4074074074074074	0.7096774193548387	29	22	3	0	0	1.0	9	9	2.2	33	0.0	0.5925925925925926	0.6238274064869256	0.7404094751369653	0.0005601952932345204	0.582961301120829	7.902762784127648e-27	0.5	0.9496580189200361	0.6132545139278592	0	1.0	0.0
2634	None	None	None	None	None	0.16666666666666666	1	0.5	7	0.5	9	0.47619047619047616	0.2222222222222222	7	4	12	0	0	0.8571428571428571	7	6	1.3333333333333333	20	0.0	0.7142857142857143	-0.007042544408845118	0.6943360988167008	0.09217561024136482	0.5806299803003215	-0.0657148630841625	0.5568381806495862	0.6846400930744079	0.6125530424274761	0	1.0	0.0
7053	0.001731323683175514	0.001052247624242727	-0.0010460555915457286	0.9971126948016065	None	0.25	1	0.4	4	0.7692307692307693	10	0.23809523809523808	0.7692307692307693	14	10	0	0	0	0.7777777777777778	7	9	1.0	15	0.0	1.0	0.09685757860927209	0.5023500787211451	0.09996888774631954	0.5036966777427482	0.04258988513577011	0.5240526270984628	0.5656882597856884	0.5100380002653389	0	0.42857142857142855	0.0
1993	None	None	None	None	None	0.5	1	0.6666666666666666	4	0.5	3	0.4444444444444444	0.5	7	3	0	0	0	0.5	3	6	0.5333333333333333	8	0.0	1.0	-0.0994158552530306	0.5012240339662128	0.09010594793995683	0.5101594632347567	0.006970281735320012	0.6218692887234709	0.6912049796315117	0.5451293123238752	0	1.0	0.0
5078	0.00158796643497575	0.00014158386684965751	-0.00014036223844133975	0.9990578302003771	None	0.25	1	0.4	4	0.7692307692307693	10	0.23809523809523808	0.7692307692307693	14	10	0	0	0	0.7777777777777778	7	9	1.0	15	0.0	1.0	0.042656857535524395	0.6607862278967495	0.09999999920345828	0.5	0.058238174081797454	0.6434965829033451	0.6009214391655991	0.6032736730004016	0	1.0	0.0
277	None	None	None	None	None	0	0	0.6	3	0.2	1	0.5833333333333334	0	0	0	6	2	0	0.75	4	3	0.4666666666666667	7	0.125	0.5	0	0	0	0	0	0	0	0	0	0	0
331	None	None	None	None	None	0	0	1.0	2	0.0	0	0.75	0	2	0	0	2	0	1.0	2	2	0.2	3	1.0	0	0	0	0	0	0	0	0	0	0	0	0
640	None	None	None	None	None	0	0	0.3333333333333333	1	1.0	2	1.0	1.0	3	2	0	2	0	0.25	1	4	0.26666666666666666	4	0.6666666666666666	0	-0.024149965653088388	0.6623005444266332	0.0005480525648068247	0.5027213122119303	0.07072203783479565	0.5133994331118161	0.606001314796413	0.5611965686893002	1.0	1.0	0.0
6231	0.0019038036130340197	3.113296372521449e-05	3.106499878479842e-05	0.9943392225012876	None	0.25	1	0.4	4	0.7692307692307693	10	0.23809523809523808	0.7692307692307693	14	10	0	0	0	0.7777777777777778	7	9	1.0	15	0.0	1.0	0.0036699927692082123	0.552630965911987	0.0040802071581182865	0.6484265425439248	0.04835359113691069	0.534518502929748	0.5836156485361575	0.5794648379012951	0	0.9285714285714286	0.0
2477	None	None	None	None	None	0.2727272727272727	3	0.56	14	0.34285714285714286	12	0.6851851851851852	0.3142857142857143	23	11	13	11	0	0.6666666666666666	6	9	2.466666666666667	37	0.6111111111111112	0.8125	0.04277123667138929	0.5945016582708186	0.09989677045313941	0.5100670219387511	1.2738629406311957e-24	0.5000000122035092	0.6111085703253657	0.5351817898824287	1.0	1.0	0.0
3578	0.004822727935960038	0.001483636515770955	0.00145662206300291	0.9900772778127722	None	0.25	1	0.4	4	0.75	9	0.25925925925925924	0.75	13	9	0	0	0	0.6666666666666666	6	9	0.9333333333333333	14	0.0	1.0	0.0999973870021277	0.502479061157842	0.20666628553962108	0.9999999999991698	0.09986320646681737	0.5007979269811457	0.7173196693161614	0.9999064296040324	0	0.6153846153846154	0.0
3501	0.00036674548768013556	1.1632289653836306e-05	-1.1570076792525195e-05	0.9991903473454692	None	0.2	1	0.3333333333333333	4	0.8	12	0.20987654320987653	0.8	16	12	0	0	0	1.0	9	9	1.1333333333333333	17	0.0	1.0	0.07429210044904179	0.5125102185751477	0.2089444499823113	0.5135818846916466	0.030365479952742212	0.5370101057281683	0.6814374639033078	0.5210462165093896	0	1.0	0.0
6050	0.0034035400522222283	0.0009330271608191008	-7.059973487413369e-05	0.9986059396514545	None	0.25	1	0.4	4	0.75	9	0.25925925925925924	0.75	13	9	0	0	0	0.6666666666666666	6	9	0.9333333333333333	14	0.0	1.0	-0.09999999999995342	0.5000000000041829	0.09999367732545045	0.5000239870228181	0.11780516898517349	0.5655010477738065	0.7285809708486838	0.521953755935127	0	1.0	0.0
1759	None	None	None	None	None	0	0	0.375	3	0.6	6	0.34285714285714286	0.4	6	4	5	8	0	0.7142857142857143	5	7	0.8	12	0.6666666666666666	0.2	0.09998356900865994	0.5000466796742483	3.278387439957143e-08	0.50000018060159	-0.0638132885358341	0.5294797026286455	0.6624319727185223	0.5098523224243726	1.0	1.0	0.0
2944	0.0004920146852642868	2.7858832445233113e-05	-3.7293226163503695e-07	0.999348114707409	None	0	0	0.6	3	0.6	3	0.4666666666666667	0.6	6	3	0	0	0	0.6	5	3	0.4666666666666667	7	0.0	1.0	0.04188549677118075	0.5909280428641756	-0.17977462854358106	0.6648130664385447	0.03012838340070647	0.5764329616086237	0.7292906034142594	0.6114922858007136	0	1.0	0.0
7187	0.0003562922808106779	0.00016883688614350475	-0.0001685236217227287	0.9997676370124992	None	0.25	1	0.4	4	0.7692307692307693	10	0.23809523809523808	0.7692307692307693	14	10	0	0	0	0.7777777777777778	7	9	1.0	15	0.0	1.0	-0.02307587760000923	0.5024346063048278	0.027971912519568088	0.5077767967463899	-0.017586535236602724	0.6680490561601585	0.5955603608173319	0.5613741558445632	0	1.0	0.0
2732	2.0502741147467482e-05	5.192079878257218e-06	-6.220572127155597e-08	0.9985401816780497	None	1.0	1	1.0	4	0.25	1	0.5	0.25	5	1	0	0	0	0.75	4	3	0.4	6	0.0	1.0	-0.04283992754911198	0.519478862961993	-0.09576255088940092	0.5041450449477616	-0.09596761335973429	0.540312400570572	0.5630548907957783	0.521331695921686	0	1.0	0.0
2295	None	None	None	None	None	0	0	0.5	2	0.75	3	1.0	0	0	0	5	0	0	0.16666666666666666	1	6	0.4	6	0.0	0.4	0	0	0	0	0	0	0	0	0	0	0
153	None	None	None	None	None	0	0	0.3333333333333333	4	0.625	10	0.6	0	0	0	17	17	0	0.8333333333333334	5	6	1.2	18	0.4473684210526316	0.5714285714285714	0	0	0	0	0	0	0	0	0	0	0
3559	0.004700404433689289	0.001061708903903174	0.00044189492647436014	0.9947593121798527	None	0.25	1	0.4	4	0.7692307692307693	10	0.23809523809523808	0.7692307692307693	14	10	0	0	0	0.7777777777777778	7	9	1.0	15	0.0	1.0	0.09999999400708082	0.5000000461004332	-0.11078542658155592	0.7558185726500326	0.09995345400700956	0.5004609896317557	0.7297329896045816	0.5932083788361655	0	1.0	0.0
4577	0.00033446185214961366	1.4015758397327495e-06	-7.713570261264267e-07	0.9999888951457361	None	0.25	1	0.36363636363636365	4	0.7857142857142857	11	0.2222222222222222	0.7857142857142857	15	11	0	0	0	0.8888888888888888	9	8	1.0666666666666667	16	0.0	1.0	-0.09839149555840503	0.5815676003040678	-0.09996419310811296	0.6819388586886986	0.09615654065523425	0.5396842357743732	0.7083329310739382	0.6027635386528102	0	1.0	0.0
6664	2.8778475234361017e-08	2.877030402447495e-08	1.5562221140137077e-09	0.9999967590992749	None	0.25	1	0.4	4	0.75	9	0.25925925925925924	0.75	13	9	0	0	0	0.6666666666666666	6	9	0.9333333333333333	14	0.0	1.0	7.542213503924245e-15	0.5000000000000379	0.23320979193804675	0.5097998182974375	8.091899430473537e-17	0.5000000000223468	0.7501404512090165	0.5032669779942331	0	1.0	0.0
2789	0.0022509535730249105	0.0002851159940124934	-0.0002506884510729594	0.997920238864423	None	0	0	0.42857142857142855	3	0.75	6	0.4166666666666667	0.75	9	6	0	0	0	0.375	3	8	0.6666666666666666	10	0.0	0.8571428571428571	0.023748635192473798	0.6140679708853799	-0.054908360273682996	0.6523696614975991	-0.15586037515712006	0.6733823768984806	0.6904888123654787	0.6469851196077736	0	0.8888888888888888	0.0
2361	None	None	None	None	None	0.5	1	0.6666666666666666	4	0.5	3	0.4	0.5	7	3	0	0	0	0.8	4	5	0.5333333333333333	8	0.0	0.6666666666666666	1.689477619641793e-05	0.5045480063779932	0.09999042557700111	0.5000248858367585	0.003816350859811252	0.505359891308689	0.6131650084939636	0.5033109896965451	0	1.0	0.0
2959	0.004565025385098905	0.0005241815091682313	-7.973022992145394e-05	0.9943904431178308	None	0.25	1	0.4	4	0.75	9	0.25925925925925924	0.75	13	9	0	0	0	0.6666666666666666	6	9	0.9333333333333333	14	0.0	1.0	-0.027634353156730136	0.6367311346883415	0.028177190080653714	0.5286903402728028	0.1579572765540414	0.9770903657367188	0.7424175556723751	0.8140238371011953	0	1.0	0.0
1884	None	None	None	None	None	0	0	0.5	2	0.75	3	0.6	0.5	4	2	1	4	0	0.4	5	2	0.4	6	1.0	0	-0.3206203362184802	0.8069277397245155	0.034162039884228876	0.5960820270114956	-0.4921078878827781	0.9260928585584562	0.9363843406989951	0.8098702072017411	1.0	1.0	0.0
3804	0.00031422692120364713	2.0243573952304275e-05	1.0836278937163654e-05	0.999678451710955	None	0.25	1	0.4	4	0.7692307692307693	10	0.23809523809523808	0.7692307692307693	14	10	0	0	0	0.7777777777777778	7	9	1.0	15	0.0	1.0	-0.009433404374416593	0.6619953222674628	-0.12985149767927703	0.7648937168514839	-0.043264742338536555	0.5136944451319088	0.6165640769164147	0.6537498171474977	0	1.0	0.0
3262	0.002609923776884753	0.0006407285569356825	-0.0005908196289455233	0.997084761815804	None	0.25	1	0.4	4	0.7692307692307693	10	0.23809523809523808	0.7692307692307693	14	10	0	0	0	0.7777777777777778	7	9	1.0	15	0.0	1.0	0.0999999783586745	0.5000009225980784	0.001169929873562888	0.5073049890511826	0.07000652921559133	0.5447577431690422	0.6019524194689133	0.5173877526922949	0	1.0	0.0
3472	0.0063785429525485245	0.00027089361566480876	-0.00023082864446058405	0.9974613855900738	None	0.25	1	0.4	4	0.7692307692307693	10	0.23809523809523808	0.7692307692307693	14	10	0	0	0	0.7777777777777778	7	9	1.0	15	0.0	1.0	0.09481725250802825	0.5146756890655503	0.09936196786441027	0.5077378005950836	0.06525490126744968	0.5811090666150323	0.5380585279906034	0.5346942548361877	0	0	0.0
1270	None	None	None	None	None	0	0	0.4	4	0.6666666666666666	8	0.4666666666666667	0.6666666666666666	11	8	2	4	0	0.8333333333333334	5	6	0.9333333333333333	14	0.8	0.2222222222222222	0.044716537309532164	0.5970955192206336	0.09999898759972607	0.5000305167270408	0.06097396639535672	0.5382759121010924	0.5651709160480222	0.5454494841683045	0.8636363636363636	1.0	0.0
5251	0.00044713701577460245	0.00012043655450748497	-6.788822687789868e-05	0.9993797914950197	None	0.25	1	0.4	4	0.75	9	0.25	0.75	13	9	0	0	0	0.875	7	8	0.9333333333333333	14	0.0	0.8571428571428571	0.04261649212681475	0.5382022272962956	0.02383752811972485	0.6448199532360734	0.007555796840749529	0.6713603068414421	0.637307847573143	0.6196192671346983	0	1.0	0.0
5730	0.008131148934544443	0.0004146095859020663	0.00032118429768841875	0.9932477726667871	None	0.25	1	0.4	4	0.7692307692307693	10	0.23809523809523808	0.7692307692307693	14	10	0	0	0	0.7777777777777778	7	9	1.0	15	0.0	1.0	-0.09999999999985071	0.500000000003078	0.28055097725814676	0.5441774118141056	0.056809740592853354	0.5457644901355408	0.8267538755893153	0.5300257774711502	0	0.7142857142857143	0.0
6980	0.0015818309156687045	0.0005921333561237391	-7.467265927224161e-05	0.9938097789077182	None	0.25	1	0.4	4	0.7692307692307693	10	0.23809523809523808	0.7692307692307693	13	10	1	3	0	0.7777777777777778	7	9	1.0	15	1.0	1.0	0.5747647520718643	0.5052800745585236	0.45835690330762197	0.7818107497044245	0.033326105110305745	0.5286070893098904	0.9090292510804814	0.6155355750027067	1.0	1.0	0.0
4315	0.007223372831382635	0.004099934211513687	0.0007700553526001573	0.9945136142131245	None	0.25	1	0.4	4	0.7692307692307693	10	0.23809523809523808	0.7692307692307693	14	10	0	0	0	0.7777777777777778	7	9	1.0	15	0.0	1.0	0.09996438847002279	0.5009913715049487	0.4113046280967967	0.5000000000000002	0.09212737179812318	0.5958596309837769	0.815544576657769	0.5326375555293817	0	0.14285714285714285	0.0
5495	0.011307341066312721	0.005441117257467157	-0.0053118932142362865	0.961514634159736	None	0.25	1	0.4	4	0.7692307692307693	10	0.23809523809523808	0.7692307692307693	14	10	0	0	0	0.7777777777777778	7	9	1.0	15	0.0	1.0	0.7214365178917046	0.5384590888147703	0.030727229027590668	0.5081161051626399	0.1216586849195799	0.9847615748652705	0.9531149552862337	0.8102644088983707	0	0.42857142857142855	0.0
4002	0.0034668288713798506	0.0009723432660549412	-0.0008933009731011202	0.9956482045380783	None	0.25	1	0.4	4	0.7692307692307693	10	0.23809523809523808	0.7692307692307693	14	10	0	0	0	0.7777777777777778	7	9	1.0	15	0.0	1.0	-0.06927971318485374	0.6633639256642005	0.0999960494478971	0.5000667148718914	0.09737066078984656	0.5915360904708605	0.6872597333847424	0.5865292499256904	0	1.0	0.0
1831	None	None	None	None	None	0	0	0.5	1	1.0	1	1.0	1.0	2	1	0	0	0	0.3333333333333333	3	1	0.2	3	0.0	0	-0.09120025161006107	0.5207547669325691	0.018221818298861082	0.5399156927844802	0.09650731157612828	0.5011297211980081	0.6846837923118148	0.5206207091939284	0	1.0	0.0
308	None	None	None	None	None	0	0	0.6666666666666666	2	0.5	1	0.6666666666666666	0.5	3	1	0	2	0	0.6666666666666666	3	2	0.26666666666666666	4	1.0	0	0.14764602748991146	0.5596529998741836	0.09997969202091739	0.5000088787211407	0.0997260955925767	0.5003131416898023	0.5560887943003784	0.5200760322409783	1.0	1.0	0.44171196841416044
3577	0.0017980176809755128	0.0011007031138886552	0.00015648139521759363	0.9983626296146293	None	0.25	1	0.4	4	0.75	9	0.25925925925925924	0.75	13	9	0	0	0	0.6666666666666666	6	9	0.9333333333333333	14	0.0	1.0	7.902762784127648e-27	0.5	0.17859023534454024	0.6061288018394901	0.09999965123153155	0.5000210769968092	0.6749886724912424	0.5358676903897618	0	1.0	0.0
2192	None	None	None	None	None	0	0	0.3333333333333333	2	0.8571428571428571	6	0.36	0.8571428571428571	8	6	0	0	0	1.0	5	5	0.6	9	0.0	0	7.902762784127648e-27	0.5	0.09999034260375281	0.5882445628574914	-0.09999999999999999	0.5000000000000001	0.6934837753949301	0.5296911274008227	0	1.0	0.0
6526	2.189548910148489e-08	2.1450297581225054e-08	1.3265028986866624e-09	0.9999974210208479	None	0.25	1	0.4	4	0.7692307692307693	10	0.23809523809523808	0.7692307692307693	14	10	0	0	0	0.7777777777777778	7	9	1.0	15	0.0	1.0	0.6147056688933895	0.5881998947099422	0.11146022842957784	0.9705666833748369	1.721502193993235e-11	0.500006421400826	0.9387581418053921	0.7831472944891965	0	1.0	0.0
4047	0.009099384466419145	0.004714807753515582	0.004714588847169679	0.9867787300887052	None	0.25	1	0.4	4	0.75	9	0.25925925925925924	0.75	13	9	0	0	0	0.6666666666666666	6	9	0.9333333333333333	14	0.0	1.0	0.12194800845908878	0.5373816289453323	0.412031818803589	0.6630618322634378	0.09993004535977687	0.5001091540656154	0.8064609897766648	0.5685008233634473	0	1.0	0.0
6355	0.01047645201950037	0.002167861738207401	0.0021611008536491115	0.9842592884531765	None	0.25	1	0.4	4	0.7692307692307693	10	0.23809523809523808	0.7692307692307693	14	10	0	0	0	0.7777777777777778	7	9	1.0	15	0.0	1.0	0.22423180305973306	0.6218376711691156	-0.09993321784596497	0.5010855926216266	0.09998939323396638	0.5002610127787083	0.7917265830207814	0.5417973920777661	0	0.9285714285714286	0.0
2256	None	None	None	None	None	0	0	0.5	2	0.75	3	1.0	0.5	4	2	1	0	0	0.16666666666666666	1	6	0.4	6	0.0	0.4	-0.09999891875519343	0.5000012357151478	0.09326544554967801	0.6278588760113359	-0.11431549440014685	0.948056553420832	0.7858405495565699	0.7581264769764816	0	1.0	0.0
3603	2.1072576651156362e-07	6.06699897992486e-08	-1.6431538065037032e-08	0.9999866927719985	None	0.25	1	0.4	4	0.7692307692307693	10	0.23809523809523808	0.7692307692307693	14	10	0	0	0	0.7777777777777778	7	9	1.0	15	0.0	1.0	-0.06177216983749254	0.6403625150990176	-0.05087875308887263	0.5074642823051492	1.4416608792860364e-05	0.5365079739230892	0.5791732534629381	0.5624299616613699	0	1.0	0.0
915	None	None	None	None	None	0	0	0.4	6	0.6	12	0.4888888888888889	0.15	5	3	16	17	0	0.5555555555555556	9	5	1.4666666666666666	22	0.5	0.23529411764705882	0.09395965195851504	0.5178586776107953	0.28919318824153245	0.5377920995122959	-0.09638879732626311	0.513136906011698	0.8240132177178645	0.522940723223944	1.0	1.0	0.0
3608	0.013202283689108404	0.0022750413792865286	0.002042875657384393	0.9870808804465119	None	0.25	1	0.4	4	0.7692307692307693	10	0.23809523809523808	0.7692307692307693	14	10	0	0	0	0.7777777777777778	7	9	1.0	15	0.0	1.0	-0.4894467969927706	0.9999997882913261	3.392444827189908e-06	0.5218423649135056	0.13720022298244614	0.6170642913591445	0.9941663391322412	0.9950865916482896	0	0.7857142857142857	0.0
2010	None	None	None	None	None	0	0	0.25	2	0.7777777777777778	7	0.7333333333333333	0	2	0	8	5	0	0.6	3	5	0.7333333333333333	11	0.2777777777777778	0	0	0	0	0	0	0	0	0	0	0	0
4697	0.0007927912358156814	8.804650814286804e-05	2.0942886284710624e-05	0.9984576366714493	None	0.25	1	0.4	4	0.75	9	0.25925925925925924	0.75	13	9	0	0	0	0.6666666666666666	6	9	0.9333333333333333	14	0.0	1.0	-0.0071437706343286545	0.6572816613967352	-0.09999999884503799	0.5000000037984847	0.08079328163529424	0.6134533268510818	0.7019999391945413	0.5917050429417183	0	0.15384615384615385	0.0
7359	0.01929730690872963	0.00616089473118065	0.006137694924343527	0.9581868351822784	None	0.25	1	0.4	4	0.7692307692307693	10	0.23809523809523808	0.7692307692307693	14	10	0	0	0	0.7777777777777778	7	9	1.0	15	0.0	1.0	0.5612285921762996	0.7211441408740282	0	0.5	0.09999995124965785	0.5000040125926853	0.9201433110786217	0.5785246894919522	0	1.0	0.0
535	None	None	None	None	None	0	0	0.25	1	1.0	4	0.6	0.5	3	2	2	0	0	0.4	5	2	0.4	6	0.0	0	-0.04596613374248709	0.5885116566949741	0.07115385288252205	0.5304063017764734	-0.0992352660365429	0.5022145427707322	0.6707777635509699	0.5406144632068594	0	1.0	0.0
976	None	None	None	None	None	0.25	1	0.4	4	0.7692307692307693	10	0.23809523809523808	0.7692307692307693	14	10	0	0	0	0.7777777777777778	9	7	1.0	15	0.0	1.0	0.06899933266364348	0.550354900705011	-0.08162402268748523	0.5837445034900786	-0.04394362493138976	0.6861432508311687	0.6802229840838298	0.6084511188834818	0	1.0	0.0
6569	0.006659109213645133	0.0017867027495079677	0.0017721061879668561	0.9714230663337016	None	0.25	1	0.4	4	0.7692307692307693	10	0.23809523809523808	0.7692307692307693	14	10	0	0	0	0.7777777777777778	7	9	1.0	15	0.0	1.0	0.5617672982062263	0.6201651459807369	4.321748554224412e-09	0.5000000014777635	-0.06044326757165501	0.6220575160374949	0.9403338908716425	0.5816409409663215	0	0.42857142857142855	0.0
2359	None	None	None	None	None	0	0	0.5	3	0.6666666666666666	4	0.5714285714285714	0.6666666666666666	7	4	0	1	0	0.2857142857142857	7	2	0.5333333333333333	8	1.0	0.6666666666666666	0.09999797881822667	0.5000005207220451	0.09869888189017541	0.5004510484497687	-0.06563687145427122	0.5781413108646641	0.6851479882194381	0.5263883085887162	0.0	0	0.0
207	None	None	None	None	None	0	0	0.14814814814814814	4	0.8421052631578947	32	0.5555555555555556	0	0	0	39	0	0	0.8888888888888888	9	8	2.6666666666666665	40	0.0	0.3333333333333333	0	0	0	0	0	0	0	0	0	0	0
3766	0.0050321743354516104	0.0017607417748337715	-0.0005122178368075003	0.9902169100931658	None	0.25	1	0.4	4	0.7692307692307693	10	0.23809523809523808	0.7692307692307693	14	10	0	0	0	0.7777777777777778	7	9	1.0	15	0.0	1.0	0.09953552991784753	0.5034153918145642	0.04906443470226322	0.609884381316502	0.09975967713889819	0.5267726728899833	0.562100951064478	0.5471661147263431	0	1.0	0.0
4851	6.881907877869361e-08	7.034890719157464e-08	4.8401200003288846e-08	0.9999811763575058	None	0.25	1	0.4	4	0.7692307692307693	10	0.23809523809523808	0.7692307692307693	14	10	0	0	0	0.7777777777777778	7	9	1.0	15	0.0	1.0	8.683317456991814e-06	0.5000839926166728	-0.028252247405005072	0.5140877453708564	3.775492971930964e-05	0.5009750344760946	0.5333168349325893	0.5050499960624288	0	0.14285714285714285	0.0
143	None	None	None	None	None	0	0	0.6	3	0.2	1	0.5833333333333334	0	0	0	6	10	0	0.75	3	4	0.4666666666666667	7	0.625	0.5	0	0	0	0	0	0	0	0	0	0	0
6257	0.024378451955360314	0.009025193321943487	-0.008841304568333508	0.9603982366892576	None	0.25	1	0.4	4	0.75	9	0.25925925925925924	0.75	13	9	0	0	0	0.6666666666666666	6	9	0.9333333333333333	14	0.0	1.0	0.3320734763679111	0.5654443932003732	0.09945588496911208	0.5058347068809189	0.10526724106098459	0.9948509441059484	0.7450055075514812	0.8641430496118335	0	1.0	0.0
6082	0.02013617908194782	0.00815741887884865	0.00809459247838075	0.9598291557018751	None	0.25	1	0.4	4	0.7692307692307693	10	0.23809523809523808	0.7692307692307693	14	10	0	0	0	0.7777777777777778	7	9	1.0	15	0.0	1.0	0.530744006438282	0.5533355212218671	6.644556851049632e-13	0.5000011356510573	0.1791594266227105	0.6177859556285147	0.9017035720098618	0.5576033240948044	0	1.0	0.0
7513	0.005775287800023606	0.0021375668076819023	0.00025214204493608655	0.9846028388940041	None	0.25	1	0.4	4	0.7692307692307693	10	0.23809523809523808	0.7692307692307693	14	10	0	0	0	0.7777777777777778	7	9	1.0	15	0.0	1.0	0.4178636268288181	0.6243113776317913	0.2195442443375515	0.685399500140221	0.07936550416160883	0.5146838733882777	0.8020790847912226	0.6102697935057811	0	1.0	0.0
4707	0.006370151713261497	0.005219461041983252	0.0052147679010313	0.9960153678353262	None	0.25	1	0.4	4	0.7692307692307693	10	0.23809523809523808	0.7692307692307693	14	10	0	0	0	0.7777777777777778	7	9	1.0	15	0.0	1.0	0.06585846480407356	0.5073595101961429	0.03136277418295349	0.5184824681687488	0.09999942698012665	0.5000050669358302	0.5696024940635773	0.5086178138071414	0	1.0	0.0
461	None	None	None	None	None	0.25	1	0.4	4	0.5833333333333334	7	0.5	0.25	6	3	7	10	0	0.5714285714285714	4	7	0.9333333333333333	14	0.6666666666666666	0.36363636363636365	0.04800349480283843	0.6268122090375542	0.05532672340856617	0.5142644975579584	0.18787239755032076	0.5850390608939511	0.6665933872256987	0.5760008400147941	0.16666666666666666	0.16666666666666666	0.0
5858	0.0013943523823402837	0.0005088252780246961	-0.0004594896952759282	0.9988119169275387	None	0.25	1	0.4	4	0.75	9	0.25925925925925924	0.75	13	9	0	0	0	0.6666666666666666	6	9	0.9333333333333333	14	0.0	1.0	7.902762784127648e-27	0.5	0.06277640720156193	0.5226345090898143	0.09797123985706388	0.5236957629105087	0.5999789928739854	0.5154495857660615	0	1.0	0.0
659	None	None	None	None	None	0.14285714285714285	1	0.5	8	0.38095238095238093	8	0.7666666666666667	0.19047619047619047	9	4	13	8	0	0.8333333333333334	5	6	1.5333333333333334	23	0.32	0.3333333333333333	0.022821368476663943	0.5028302058727764	0.09999999999819527	0.5000000000116847	0.0709302126016443	0.6296301217906274	0.5897808229665501	0.5450401864424022	0.9444444444444444	1.0	0.0
2259	None	None	None	None	None	0.2857142857142857	2	0.4117647058823529	7	0.6521739130434783	15	0.5208333333333334	0.6086956521739131	21	14	3	0	0	0.75	8	6	1.6666666666666667	25	0.0	0.42105263157894735	-0.018748220026134185	0.638785005643054	0.17470909812365013	0.9999999328492603	0.28003116467018696	0.672506743955925	0.8420885468509584	0.9973626023528801	0	1.0	0.0
6997	0.0038197036896503167	0.0009955824132015553	0.0009952052558293994	0.9962235161884674	None	0.25	1	0.4	4	0.75	9	0.25925925925925924	0.75	13	9	0	0	0	0.6666666666666666	6	9	0.9333333333333333	14	0.0	1.0	-0.01800001073169151	0.5003333779536544	0.07944946117873729	0.5037926200840975	0.2743387969691117	0.6202118988579831	0.7712092320414274	0.5421457568334259	0	1.0	0.0
1116	None	None	None	None	None	0	0	0.21875	7	0.782608695652174	36	0.5925925925925926	0.6304347826086957	36	29	11	0	0	1.0	9	9	3.2	48	0.0	0.8571428571428571	0.004512872080798011	0.667146508164086	0.23813226421177847	0.628123920795575	0.0051380012200396945	0.6705371629421819	0.7595590349933395	0.6555140734915945	0	0.5555555555555556	0.0
6421	0.005067663255436644	0.0009811326018421655	0.000963967994011624	0.9945613558119888	None	0.25	1	0.4	4	0.7692307692307693	10	0.23809523809523808	0.7692307692307693	14	10	0	0	0	0.7777777777777778	7	9	1.0	15	0.0	1.0	0.0705625742729987	0.6104855092780658	-0.09990854024169799	0.5018330655313018	0.2009740249939763	0.5755887380315617	0.7786157570108572	0.5631096407891751	0	1.0	0.0
861	None	None	None	None	None	0	0	0.3	3	0.6923076923076923	9	0.6	0.23076923076923078	6	3	8	7	0	1.0	5	5	1.0	15	0.4117647058823529	0	-0.06616033527632206	0.6132951659626116	0.09999993907454133	0.5000415094509545	0.15236613176731278	0.6255486853622143	0.690067935967155	0.5805031828870086	1.0	1.0	0.0
932	None	None	None	None	None	0.5	1	0.6666666666666666	4	0.5714285714285714	4	0.42857142857142855	0.5714285714285714	8	4	0	0	0	0.42857142857142855	3	7	0.6	9	0.0	1.0	-0.05228512565552553	0.6475606471578061	0.11083283618363274	0.5690575097184886	0.003211021030848923	0.515510034482211	0.6615764459036405	0.5783816925476807	0	1.0	0.0
6728	0.008303540764435137	0.003073178407025968	0.002086901157169586	0.969950135292574	None	0.25	1	0.4	4	0.7692307692307693	10	0.23809523809523808	0.7692307692307693	14	10	0	0	0	0.7777777777777778	7	9	1.0	15	0.0	1.0	0.5770953770426457	0.6218988971851369	0.16310640963666323	0.5355708487128712	0.07181676040341402	0.5495097127820389	0.9005122307992283	0.5694506080545416	0	1.0	0.0
963	None	None	None	None	None	0.5	1	0.5714285714285714	4	0.625	5	0.35714285714285715	0.625	9	5	0	0	0	0.5714285714285714	4	7	0.6666666666666666	10	0.0	0.6666666666666666	-0.05326563709119956	0.635204399566987	0.09947400425415656	0.5410551677816954	0.05534859262760576	0.5700348311261126	0.6535589824378171	0.5826670009220446	0	1.0	0.0
178	None	None	None	None	None	0.25	1	0.4	4	0.7692307692307693	10	0.23809523809523808	0.7692307692307693	14	10	0	0	0	0.7777777777777778	7	9	1.0	15	0.0	1.0	0.0005754196053280341	0.505548018469956	0.09874344889801523	0.5065222558870358	-0.09944437769624294	0.5012477590702709	0.6917904361878697	0.5044394279041766	0	1.0	0.0
4872	0.01354562519223363	0.0013013026043490897	-0.0011192376866466355	0.9731604288006795	None	0.25	1	0.4	4	0.7692307692307693	10	0.23809523809523808	0.7692307692307693	14	10	0	0	0	0.7777777777777778	7	9	1.0	15	0.0	1.0	0.1174528052104186	0.9652549678590062	0.22522690104024914	0.7000292722518177	0.33711058643844977	0.600805394245147	0.8087924275454247	0.8215481397248058	0	1.0	0.0
351	None	None	None	None	None	0.2	1	0.38461538461538464	5	0.6470588235294118	11	0.6333333333333333	0.35294117647058826	9	6	9	0	0	0.8333333333333334	6	5	1.2666666666666666	19	0.0	0.46153846153846156	0.0102517050166397	0.5911110715418505	0.04621760445452568	0.5902746645623519	0.09840383241639802	0.5016788093927793	0.6033304923090616	0.5613867943541689	0	0.6666666666666666	0.0
3099	0.0006048104860881287	0.0003498946593877908	0.0003498582570015413	0.9998180892891773	None	0.25	1	0.4	4	0.7692307692307693	10	0.23809523809523808	0.7692307692307693	14	10	0	0	0	0.7777777777777778	7	9	1.0	15	0.0	1.0	0.09999587840572569	0.5004626570530633	0.07899089960637547	0.672766374409457	0.02872286848012664	0.5589799521797775	0.5882460262416683	0.5792915677512076	0	1.0	0.0
5099	0.006804806602226477	0.0012248820863103177	-0.00030476048628858894	0.9905471534641317	None	0.25	1	0.4	4	0.75	9	0.25925925925925924	0.75	13	9	0	0	0	0.6666666666666666	6	9	0.9333333333333333	14	0.0	1.0	0.09517390789811023	0.5442854129134103	0.03437624767201693	0.5437215344671547	0.09999746007162237	0.5004921981220651	0.5751078368247478	0.5295413694418877	0	1.0	0.0
7349	0.0002916679516337457	0.00010775031020578383	-0.00010671728426666152	0.9998166633441202	None	0.25	1	0.4	4	0.75	9	0.25925925925925924	0.75	13	9	0	0	0	0.6666666666666666	6	9	0.9333333333333333	14	0.0	1.0	0.03156034761122008	0.5101212559346726	0.019997886819923434	0.5030387091883999	0.05112663858976363	0.6441304941930563	0.5768104558139427	0.5536248600947318	0	0.9230769230769231	0.0
2697	None	None	None	None	None	0.07692307692307693	1	0.39285714285714285	11	0.55	22	0.6666666666666666	0.125	13	5	28	7	0	0.7777777777777778	7	9	2.8	42	0.1346153846153846	0.8421052631578947	0.13601756596483083	0.6458950468666939	0.04670246789531167	0.585332141308354	-7.938895114802311	0.5	1.0	0.5781658218266116	0.9230769230769231	1.0	0.0
2166	None	None	None	None	None	0.3333333333333333	1	0.5	4	0.7	7	0.3333333333333333	0.7	11	7	0	0	0	0.4444444444444444	4	9	0.8	12	0.0	1.0	0.13173216830696938	0.6208184587291438	0.07938348254151015	0.5904346165146374	0.1117038603684936	0.5425213934402321	0.5933445083184556	0.5849420058904549	0	1.0	0.0
3019	0.0005262777538329058	5.288447465427359e-07	5.254660544328274e-07	0.999997302525383	None	0.25	1	0.4	4	0.7692307692307693	10	0.23809523809523808	0.7692307692307693	14	10	0	0	0	0.7777777777777778	7	9	1.0	15	0.0	1.0	1.4835133679286078e-05	0.500034109683346	0.09943718055456392	0.5007474393289781	-0.09951603514038894	0.5040081974390395	0.6924851217222135	0.501596605530163	0	0.42857142857142855	0.0
1446	None	None	None	None	None	0	0	0.3333333333333333	2	0.7142857142857143	5	0.9	0	0	0	8	1	0	0.4	5	2	0.6	9	0.05	0	0	0	0	0	0	0	0	0	0	0	0
6956	0.012056220980970457	0.0018112655065977994	0.0016302431014959874	0.9766876290808975	None	0.25	1	0.4	4	0.7692307692307693	10	0.23809523809523808	0.7692307692307693	14	10	0	0	0	0.7777777777777778	7	9	1.0	15	0.0	1.0	0.4824651776629113	0.5318863468144005	0.046347436004037436	0.5527651196045653	0.07011279239807822	0.6055170393546145	0.8750234988247206	0.5636588768508017	0	1.0	0.0
5370	0.010489435837939804	0.00042780886926452457	7.781661689178994e-05	0.9833117050039587	None	0.25	1	0.4	4	0.75	9	0.25925925925925924	0.75	13	9	0	0	0	0.6666666666666666	6	9	0.9333333333333333	14	0.0	1.0	1.3373593536902105e-24	0.5	0.05927256751895319	0.5412685006392862	0.16147251294089976	0.6050625725491007	0.6592038029312971	0.5491783987920681	0	1.0	0.0
1388	None	None	None	None	None	0.125	1	0.42105263157894735	8	0.5	13	0.5714285714285714	0.038461538461538464	4	1	23	13	0	1.0	7	7	1.8666666666666667	28	0.2765957446808511	0.5714285714285714	0.00451475441497525	0.5177635765660625	-0.06370781653290072	0.5963592439211737	0.004281613629996454	0.6242065788060017	0.6015726298195019	0.580042533119251	1.0	1.0	0.0
4777	0.004072992157263591	0.0006546058762801443	0.0005112317228722907	0.9957004510294253	None	0.25	1	0.36363636363636365	4	0.7857142857142857	11	0.2222222222222222	0.7857142857142857	15	11	0	0	0	0.8888888888888888	8	9	1.0666666666666667	16	0.0	1.0	0.12016645865873028	0.6775545686132014	0.09999195134854959	0.5000451931964323	0.08638652267847999	0.6326027708473532	0.6326541437700801	0.6055660647718313	0	0.9333333333333333	0.0
6309	0.009490817440661518	0.002220357429232946	-0.002178927130799405	0.9855789654956286	None	0.25	1	0.4	4	0.7692307692307693	10	0.23809523809523808	0.7692307692307693	14	10	0	0	0	0.7777777777777778	7	9	1.0	15	0.0	1.0	-0.09442044839607858	0.5416418511029952	-0.09847081265024223	0.5199511088366322	-0.012770098799399443	1.0	0.9180256259380699	0.9999999977083283	0	1.0	0.0
904	None	None	None	None	None	0	0	0.3333333333333333	2	0.7142857142857143	5	0.6	0	0	0	8	0	0	0.6	5	3	0.6	9	0.0	0	0	0	0	0	0	0	0	0	0	0	0
7320	0.0008952810803336602	0.00032967761525120264	-6.752653180641693e-06	0.9961869202968577	None	0.25	1	0.4	4	0.7692307692307693	10	0.23809523809523808	0.7692307692307693	14	10	0	0	0	0.7777777777777778	7	9	1.0	15	0.0	1.0	1.1213445743960044e-18	0.5000000000000016	0.07063729557494652	0.5	-0.0006274524943167596	0.6303963606582847	0.5976058157039305	0.5443760619443534	0	0.8571428571428571	0.0
5393	0.008207540976071912	0.000342775626565601	-0.00031491313104379143	0.9879402322670828	None	0.25	1	0.36363636363636365	4	0.7857142857142857	11	0.2222222222222222	0.7857142857142857	15	11	0	0	0	0.8888888888888888	8	9	1.0666666666666667	16	0.0	1.0	0.17313942012364505	0.6133234614866504	0.005833665545859641	0.5183819754563916	0.24263141094749713	0.6575088940876168	0.7234957948237732	0.5976523062542768	0	1.0	0.0
5224	0.00879397758162369	0.0005592227794392363	0.0005456492737446691	0.9852170410677863	None	0.25	1	0.4	4	0.75	9	0.25925925925925924	0.75	13	9	0	0	0	0.6666666666666666	6	9	0.9333333333333333	14	0.0	1.0	4.159389998751923e-20	0.5	0.09999999157399833	0.5000000000000001	0.18872520705232304	0.6373460293372246	0.683721086654491	0.5468507895597536	0	1.0	0.0
90	None	None	None	None	None	0	0	0.15555555555555556	7	0.8153846153846154	53	0.8271604938271605	0	2	0	64	0	0	1.0	9	9	4.466666666666667	67	0.0	0.896551724137931	0	0	0	0	0	0	0	0	0	0	0
4371	5.3909206220147046e-05	5.412885650108883e-05	-5.412843892480609e-05	0.9989434096455256	None	0.25	1	0.4	4	0.75	9	0.25925925925925924	0.75	13	9	0	0	0	0.6666666666666666	6	9	0.9333333333333333	14	0.0	1.0	7.902762784127648e-27	0.5	-0.05101437492837879	0.5107916934467575	4.2368575967394444e-07	0.5499874088102429	0.5598329395446745	0.5203049352967654	0	1.0	0.0
5924	0.011115516452289349	0.002127825004460696	0.001129111434726508	0.9664604670565128	None	0.25	1	0.4	4	0.7692307692307693	10	0.23809523809523808	0.7692307692307693	14	10	0	0	0	0.7777777777777778	7	9	1.0	15	0.0	1.0	0.8469354205229115	0.5368457981437742	0.08947958658236047	0.5333201305251956	0.07263271701537385	0.6235661476141878	0.9740701649062056	0.5651149049931622	0	1.0	0.0
4593	0.0002312683911667598	0.00019208166004189975	-0.00019207611593520822	0.9996961640324051	None	0.25	1	0.4	4	0.7692307692307693	10	0.23809523809523808	0.7692307692307693	14	10	0	0	0	0.7777777777777778	7	9	1.0	15	0.0	1.0	0.09999999363482467	0.5000000195855294	0.010361784020666951	0.6650913441169373	0.03402659399527231	0.5080763649485723	0.6006959703609852	0.559580152599269	0	0.42857142857142855	0.0
6537	0.007263352002156916	0.0008530974652447389	0.0008060009157033755	0.9759820040342807	None	0.25	1	0.4	4	0.7692307692307693	10	0.23809523809523808	0.7692307692307693	14	10	0	0	0	0.7777777777777778	7	9	1.0	15	0.0	1.0	0.9211442275159488	0.6481818026225694	5.086033514930989e-21	0.5	0.06754955147042634	0.5358395702295085	0.9854364693166565	0.5625588922263668	0	0.9285714285714286	0.0
5232	0.006826130125114673	0.00012463815659533896	-8.131591045403023e-05	0.9741688382099897	None	0.25	1	0.4	4	0.75	9	0.25925925925925924	0.75	13	9	0	0	0	0.6666666666666666	6	9	0.9333333333333333	14	0.0	1.0	0.19081394073849506	0.7143305374811708	-0.0017486840112187461	0.6763395334077178	0.049636049029097254	0.6762892240903868	0.6929878136372417	0.6892810553615883	0	1.0	0.0
2826	0.004176257677595082	0.0001670879715566543	-0.00010151817682392277	0.9920494165758151	None	0	0	0.3333333333333333	2	0.8333333333333334	5	0.4	0.8333333333333334	7	5	0	0	0	0.8	4	5	0.5333333333333333	8	0.0	0	0.09999893538794102	0.5000082613525177	6.41496250616762e-11	0.5000038623024131	-0.09998370263845971	0.5000814674814996	0.6934763935146601	0.5000311970456769	0	1.0	0.0
7160	0.0019665600693044055	0.00046007284626343163	-0.0001653082760236696	0.9964165602158208	None	0.25	1	0.4	4	0.75	9	0.25925925925925924	0.75	13	9	0	0	0	0.6666666666666666	6	9	0.9333333333333333	14	0.0	1.0	7.902762784127648e-27	0.5	1.392669440791996e-07	0.5000472764837	0.09997324863889137	0.5000591923039577	0.6156862892677949	0.5000354895959654	0	0.6923076923076923	0.0
5870	0.002445520652972964	0.0006406253024509112	-0.0005724579823651532	0.9955151800741963	None	0.3333333333333333	1	0.5	4	0.6666666666666666	6	0.3142857142857143	0.6666666666666666	10	6	0	0	0	0.7142857142857143	7	5	0.7333333333333333	11	0.0	1.0	0.0999999999996335	0.5000000000021506	0.04422668421718573	0.5543056014608216	0.08703034512998722	0.5190189247645959	0.5600901702776249	0.524496627607399	0	1.0	0.0
5632	0.003783718770626663	0.0018883211707953049	-0.0013317022869396837	0.9937991307417523	None	0.25	1	0.36363636363636365	4	0.7857142857142857	11	0.2222222222222222	0.7857142857142857	15	11	0	0	0	0.8888888888888888	8	9	1.0666666666666667	16	0.0	1.0	0.099785984095659	0.5037692027236039	0.051969280063193846	0.6135273703693904	0.08093803916940334	0.5595735783430391	0.5555930781929218	0.5594402987952712	0	1.0	0.0
5404	0.0031294959527411173	0.0005315623585145426	0.0004968548046706683	0.9939559786856094	None	0.25	1	0.4	4	0.75	9	0.25925925925925924	0.75	13	9	0	0	0	0.6666666666666666	6	9	0.9333333333333333	14	0.0	1.0	-0.09014180203862104	0.6061176966729754	0.09999999392338867	0.5000000073282077	0.1004382851734937	0.6080044749053701	0.693471654076784	0.5719923701895467	0	0.9230769230769231	0.0
27	None	None	None	None	None	0	0	0	0	0	0	1.0	0	0	0	0	4	0	1.0	1	1	0.06666666666666667	1	1.0	0	0	0	0	0	0	0	0	0	0	0	0
7417	0.001166830363495626	0.00045643053981955946	0.00039145800091611063	0.997853106491747	None	0.25	1	0.4	4	0.7692307692307693	10	0.23809523809523808	0.7692307692307693	14	10	0	0	0	0.7777777777777778	7	9	1.0	15	0.0	1.0	-0.09999999999923018	0.5000000000010731	0.09999999787684473	0.5000001030377191	0.09998930402033114	0.5003479516320563	0.7196616304930198	0.500116018240257	0	1.0	0.0
6996	2.9400759512238942e-08	2.7797310323955583e-08	1.3280716968313652e-09	0.9999963398651249	None	0.25	1	0.4	4	0.75	9	0.25925925925925924	0.75	13	9	0	0	0	0.6666666666666666	6	9	0.9333333333333333	14	0.0	1.0	0.4297401207497248	0.5187338836894814	3.875600760768084e-10	0.5000000015782866	1.6891183324181443e-19	0.5000000000011965	0.8834808886365495	0.506247227907909	0	0	0.0
4531	0.0016544091282989324	0.00025021927373327485	-6.41923564438494e-05	0.998373956335693	None	0.25	1	0.4	4	0.7692307692307693	10	0.23809523809523808	0.7692307692307693	14	10	0	0	0	0.7777777777777778	7	9	1.0	15	0.0	1.0	-0.018848302299106147	0.5018837124761908	0.09999955475370234	0.5000008324329087	0.09933420807973747	0.5013010480596736	0.636172596582405	0.5010618666760489	0	1.0	0.0
5937	0.011105617127278672	0.002335572588803981	-0.0016297380716883097	0.9694938864846925	None	0.25	1	0.4	4	0.7692307692307693	10	0.23809523809523808	0.7692307692307693	14	10	0	0	0	0.7777777777777778	7	9	1.0	15	0.0	1.0	0.432718071380339	0.5898580456468199	0.1931373907171614	0.5126181761949451	-0.08001489410041962	0.5350761152501735	0.8884483161081402	0.5460687433806763	0	1.0	0.0
5639	0.00446112396166978	0.0022486076641893443	-0.002182226203411691	0.9963542447509364	None	0.2	1	0.3333333333333333	4	0.8	12	0.20987654320987653	0.8	16	12	0	0	0	1.0	9	9	1.1333333333333333	17	0.0	1.0	0.09999995079686352	0.5000045185350871	0.08458343097002861	0.5278724315114559	0.0757736121858461	0.5725440113831182	0.5404855104077273	0.5336044130999599	0	1.0	0.0
4390	0.001445501155723703	0.00048373369301698177	0.0003593641829450398	0.9988556452892774	None	0.25	1	0.36363636363636365	4	0.7857142857142857	11	0.2222222222222222	0.7857142857142857	15	11	0	0	0	0.8888888888888888	8	9	1.0666666666666667	16	0.0	1.0	0.09998779094639812	0.5012799076944966	0.09990249730881576	0.5004222309292641	0.049149869615089235	0.5230403153957496	0.5595987016847958	0.5082521792126209	0	0.8666666666666667	0.0
954	None	None	None	None	None	0.25	5	0.38095238095238093	16	0.6065573770491803	37	0.7777777777777778	0.32786885245901637	33	20	29	0	0	1.0	9	9	4.2	63	0.0	0.8148148148148148	0.015421152727715284	0.5137261161457155	0.020190914105694895	0.5958511609265468	6.313827749231288e-21	0.5000000026769282	0.5232839301391047	0.5368601699161726	0	1.0	0.0
1596	None	None	None	None	None	0.4	6	0.5454545454545454	18	0.44680851063829785	21	0.6049382716049383	0.3829787234042553	36	18	12	0	0	1.0	9	9	3.2666666666666666	49	0.0	1.0	-0.011864785503789065	0.6633182844559041	0.034763724263834714	0.5587424271749643	0.0268579213278073	0.6597703323976922	0.6155542091298094	0.6284288740244286	0	0.6944444444444444	0.0
5636	0.0016840504358654042	0.0009360904817200372	-8.04139884566362e-06	0.9970277329930199	None	0.25	1	0.36363636363636365	4	0.7857142857142857	11	0.2222222222222222	0.7857142857142857	15	11	0	0	0	0.8888888888888888	8	9	1.0666666666666667	16	0.0	1.0	0.08409708859889013	0.5115121381320561	-0.051780552135181644	0.5903982804941222	0.06178247085270553	0.5527732171124418	0.6433962267183613	0.5517762979979838	0	1.0	0.0
4398	0.0011062481373167914	0.00024999809303014855	-1.9102689680160744e-06	0.9978438647495509	None	0.25	1	0.36363636363636365	4	0.7857142857142857	11	0.2222222222222222	0.7857142857142857	15	11	0	0	0	0.8888888888888888	8	9	1.0666666666666667	16	0.0	1.0	-0.0202464666934587	0.6510282429179826	0.04433766386866189	0.6562303418190886	0.05350868013351816	0.5737383555427397	0.6252152989991557	0.6277105224010664	0	1.0	0.0
6356	0.01506725953663677	0.0008622740061212985	0.0003310136625693136	0.9661636504336754	None	0.25	1	0.4	4	0.75	9	0.25925925925925924	0.75	13	9	0	0	0	0.6666666666666666	6	9	0.9333333333333333	14	0.0	1.0	0.013355254042265733	0.5026060004579872	0.1798407848094956	0.6482274046584915	0.09933561346904003	0.5088795821881352	0.6633306777527607	0.5545489210047111	0	1.0	0.0
6957	0.0019720865149745704	0.00034235657614200437	-0.00032805400386224954	0.9936025033326127	None	0.25	1	0.4	4	0.7692307692307693	10	0.23809523809523808	0.7692307692307693	14	10	0	0	0	0.7777777777777778	7	9	1.0	15	0.0	1.0	1.5219926589694313e-15	0.5000000000000213	0.032963503279971815	0.5037121962615506	0.014970134508888195	0.6406851087801401	0.568764504240492	0.549271906797487	0	1.0	0.0
940	None	None	None	None	None	0.25	1	0.36363636363636365	4	0.7857142857142857	11	0.2222222222222222	0.7857142857142857	15	11	0	0	0	0.8888888888888888	9	8	1.0666666666666667	16	0.0	1.0	7.98719173873966e-05	0.5000854534755433	0.08728616970095054	0.6422987923089448	-0.02953328328098251	0.6361627483733191	0.6300148637442542	0.5942304262489105	0	0.26666666666666666	0.0
6798	2.536735978685194e-05	2.5149622476561127e-05	3.61838936156594e-07	0.9991842230513059	None	0.25	1	0.4	4	0.7692307692307693	10	0.23809523809523808	0.7692307692307693	14	10	0	0	0	0.7777777777777778	7	9	1.0	15	0.0	1.0	-0.050654075673721335	0.6547753814713992	0.028357060501404952	0.5049271884440768	0.005843526983411401	0.5610361471943889	0.5849263553572748	0.574864123276535	0	1.0	0.0
2776	0.0023838091118233108	0.00023745253081466564	0.00023408473065479333	0.9976550061479044	None	0.25	1	0.4	4	0.7692307692307693	10	0.23809523809523808	0.7692307692307693	14	10	0	0	0	0.7777777777777778	7	9	1.0	15	0.0	1.0	0.04552605317441329	0.6171888626837341	0.03524418868775919	0.5154350981689412	0.10466001397908868	0.598488729497786	0.6063793404961287	0.5775820156162684	0	1.0	0.0
7504	0.004949630432034197	0.0024562197118800848	-0.0017080691387684986	0.9961413492365931	None	0.2	1	0.3333333333333333	4	0.8	12	0.20987654320987653	0.8	16	12	0	0	0	1.0	9	9	1.1333333333333333	17	0.0	1.0	0.09999999999996301	0.5000000000106717	0.3750597786524624	0.9999937006500408	-0.01119189664537046	0.6848604354126722	0.8779554799571616	0.9859421828659055	0	0.9375	0.0
1040	None	None	None	None	None	0	0	0.0625	2	0.9555555555555556	43	0.8703703703703703	0	0	0	46	9	0	0.6666666666666666	9	6	3.1333333333333333	47	0.09375	0.975609756097561	0	0	0	0	0	0	0	0	0	0	0
1030	None	None	None	None	None	0	0	0.0625	2	0.9565217391304348	44	0.8888888888888888	0	0	0	47	9	0	0.6666666666666666	9	6	3.2	48	0.09183673469387756	1.0	0	0	0	0	0	0	0	0	0	0	0
2368	None	None	None	None	None	0	0	0.75	3	0.3333333333333333	1	0.5555555555555556	0	0	0	4	10	0	1.0	3	3	0.3333333333333333	5	0.8333333333333334	1.0	0	0	0	0	0	0	0	0	0	0	0
2385	None	None	None	None	None	1.0	1	1.0	4	0.25	1	0.5	0.25	5	1	0	0	0	0.75	4	3	0.4	6	0.0	1.0	5.616498132364555e-08	0.5000007268359279	0.5702213488935656	0.9999988422387976	0.09965304233589507	0.5014113928788223	0.9232020509998943	0.9896280410915397	0	1.0	0.0
1766	None	None	None	None	None	0	0	0.5	2	0.75	3	0.5	0.25	3	1	2	3	0	0.75	4	3	0.4	6	0.5	0	0.015181463008538159	0.6167303544598018	2.6435964450437546e-20	0.5	0.17645397213862465	0.6240137834128955	0.6896402725222156	0.5811357992430412	1.0	1.0	0.0
5590	0.0011853562772178264	0.0005731401577402339	0.0004123678125337526	0.9981775941530857	None	0.25	1	0.4	4	0.7692307692307693	10	0.23809523809523808	0.7692307692307693	14	10	0	0	0	0.7777777777777778	7	9	1.0	15	0.0	1.0	7.902762784127648e-27	0.5	0.09999498497984836	0.5000022947347088	0.07624248624710919	0.5197832107762256	0.6050532608676228	0.5065982298632672	0	0	0.0
3542	0.003217327413107994	0.0017400882681708198	-0.0015330120419870586	0.9981833336784988	None	0.2857142857142857	2	0.35294117647058826	6	0.7391304347826086	17	0.30864197530864196	0.7391304347826086	23	17	1	0	0	1.0	9	9	1.6666666666666667	25	0.0	1.0	-0.09255876455030124	0.5188171914735739	0.14488195951605914	0.7915695537966744	0.060393400836126446	0.5948603868570463	0.7262423066326159	0.645184235395824	0	0	0.0
544	None	None	None	None	None	0	0	0.5	2	0.6666666666666666	2	0.625	0.6666666666666666	4	2	0	1	0	0.5	2	4	0.3333333333333333	5	0.5	0	-0.3105870355454801	0.7014278208470959	0.09964658744273551	0.5007636899076354	0.003401049883147568	0.6106828884952787	0.8520823770924775	0.607253402062211	1.0	1.0	0.0
7497	0.011546374444246789	0.002454790611774417	0.002454701185879293	0.9562792795178752	None	0.25	1	0.4	4	0.75	9	0.25925925925925924	0.75	13	9	0	0	0	0.6666666666666666	6	9	0.9333333333333333	14	0.0	1.0	0.5181731649192501	0.6140686489701499	0.09999835600839727	0.5000028316516114	0.08583145465814136	0.5242938477374315	0.8806253814246504	0.5466729357887726	0	1.0	0.0
5448	0.005070130281114689	0.0013648056165431618	-2.6394278652572305e-05	0.9926552878288664	None	0.25	1	0.4	4	0.75	9	0.25925925925925924	0.75	13	9	0	0	0	0.6666666666666666	6	9	0.9333333333333333	14	0.0	1.0	-0.021054702008494464	0.5038521850248701	0.03647701645524138	0.5474373087585876	0.2271609382712722	0.9999972395852197	0.9078487065409014	0.9870712134573726	0	0.07692307692307693	0.0
3441	0.0006831581019436388	0.00010098300367121068	-0.00010087567813075683	0.9980727545696109	None	0.25	1	0.4	4	0.7692307692307693	10	0.23809523809523808	0.7692307692307693	14	10	0	0	0	0.7777777777777778	7	9	1.0	15	0.0	1.0	1.9193688461835698e-08	0.5000001132121951	0.09999999984177203	0.5000000014643226	0.027737303471914186	0.5748610494428489	0.6064562386060407	0.5251215591453939	0	0.7142857142857143	0.0
2627	None	None	None	None	None	0.2	2	0.36363636363636365	8	0.6	18	0.7619047619047619	0.16666666666666666	12	5	19	0	0	0.8571428571428571	7	6	2.1333333333333333	32	0.0	0.8148148148148148	0.23255125259736803	1.0	-0.03970787804739931	0.5253888997992766	-0.07580719516901435	0.6803644579114505	0.9213114432552174	0.9999999983783427	0	0	0.0
1886	None	None	None	None	None	0	0	0.75	3	0.3333333333333333	1	0.5555555555555556	0.3333333333333333	4	1	0	0	0	1.0	3	3	0.3333333333333333	5	0.0	1.0	0.16656198201247935	0.5454652716173726	0.0647905250892718	0.6494387973590603	0.06308575493940086	0.5295900433345506	0.6196437738967695	0.5758627515565897	0	1.0	0.0
3938	0.0014971140363728836	0.0001467444803693844	0.00013269308794432614	0.9978261740986268	None	0.25	1	0.4	4	0.75	9	0.25925925925925924	0.75	13	9	0	0	0	0.6666666666666666	6	9	0.9333333333333333	14	0.0	1.0	0.09850640416261328	0.5780218541303758	2.6685890137057644e-06	0.5830065424552775	0.06084901083906993	0.5972952267854383	0.5958959690221156	0.5861320001986065	0	0	0.0
3333	0.0015064897324627005	0.00025353361228535654	0.0002511851464116205	0.9939883825234057	None	1.0	1	1.0	4	0.25	1	0.5	0.25	5	1	0	0	0	0.75	3	4	0.4	6	0.0	1.0	-0.4314391320968468	0.9893761014602577	-0.08538770678406958	0.5224869242087531	-0.09999975208856729	0.5000014395298104	0.8379986685795098	0.8236576302276293	0	1.0	0.0
2770	1.6437032245004132e-06	8.433149619953886e-07	-2.4456069822538774e-07	0.999536798001496	None	0	0	0.6	3	0.6	3	0.4666666666666667	0.6	6	3	0	0	0	0.6	3	5	0.4666666666666667	7	0.0	1.0	0.0244380696305412	0.6305359506402717	-0.5441097732926603	0.9382337060337295	0.0291494179332459	0.5341459887852603	0.933638842435235	0.7559591343238162	0	0	0.0
1635	None	None	None	None	None	0	0	0.16666666666666666	1	1.0	6	0.5333333333333333	0	0	0	7	11	0	0.6	5	3	0.5333333333333333	8	0.6111111111111112	0	0	0	0	0	0	0	0	0	0	0	0
4156	0.004314871402395967	0.0010436776430852758	-0.001043576797344428	0.9966927460022237	None	0.25	1	0.4	4	0.7692307692307693	10	0.23809523809523808	0.7692307692307693	14	10	0	0	0	0.7777777777777778	7	9	1.0	15	0.0	1.0	0.0027833184435693613	0.5727687640793238	-0.9165520517444466	0.8667050781340983	-0.32979936061664644	0.9998235484950072	0.9892600934730064	0.9734683367157272	0	1.0	0.0
4034	0.0008276270632413892	4.28550691718952e-05	-1.9500972798274544e-05	0.9988533502547544	None	0.25	1	0.4	4	0.7692307692307693	10	0.23809523809523808	0.7692307692307693	14	10	0	0	0	0.7777777777777778	7	9	1.0	15	0.0	1.0	0.07078903835964453	0.5689409172354402	-0.16387445087664204	0.7110642072926731	-0.027708275582120856	0.6496344660256276	0.7297885766714413	0.645314773077545	0	1.0	0.0
2366	None	None	None	None	None	0	0	0.2777777777777778	5	0.68	17	0.75	0.04	2	1	24	0	0	1.0	6	6	1.8	27	0.0	0.09090909090909091	0.026517320995708898	0.5065933110525568	0.24997626648212198	0.5478821302433624	-0.09999999999675743	0.5000000000051565	0.809546609864292	0.5181996248797354	0	1.0	0.0
173	None	None	None	None	None	0	0	0.2222222222222222	12	0.7215189873417721	57	1.0	0.31645569620253167	34	25	46	0	0	1.0	9	9	5.4	81	0.0	1.0	0.09999957261070379	0.5008290210350616	0.11179857215758578	0.5503672745330632	0.017677963340916546	0.588583590073455	0.6105687841110252	0.5468276880389936	0	1.0	0.0
5028	0.00902542537700251	0.001357449032300614	-0.0012506647982397693	0.9880525923673623	None	0.25	1	0.4	4	0.75	9	0.25925925925925924	0.75	13	9	0	0	0	0.6666666666666666	6	9	0.9333333333333333	14	0.0	1.0	0.04843846873341279	0.6821447921856612	0.0413810865964979	0.5722743673957499	0.09985151358744042	0.5016112008060916	0.6005079287290516	0.5875248224474058	0	0	0.0
3769	0.003861747327847038	0.002056193414042396	0.000283253448231502	0.9972811203814326	None	0.25	1	0.36363636363636365	4	0.7857142857142857	11	0.2222222222222222	0.7857142857142857	15	11	0	0	0	0.8888888888888888	8	9	1.0666666666666667	16	0.0	1.0	-0.06265789699261856	0.5778625539711472	0.09939397322351944	0.5007683240230352	0.1038531691823515	0.6429362528700289	0.6845246715757705	0.5748669743210847	0	1.0	0.0
7536	0.0022767065714144955	0.00010096849063826562	-0.00010093346453068842	0.9964675523289629	None	0.25	1	0.4	4	0.7692307692307693	10	0.23809523809523808	0.7692307692307693	14	10	0	0	0	0.7777777777777778	7	9	1.0	15	0.0	1.0	-0.083554094704373	0.6445906185733679	0.09999874962691177	0.500013547407631	-0.005068663700202894	0.6845637239735116	0.7048444053480393	0.6122408730185469	0	1.0	0.0
7317	0.014630578675087783	0.005535484275880173	0.005529512993908386	0.9620607628066831	None	0.25	1	0.4	4	0.75	9	0.25925925925925924	0.75	13	9	0	0	0	0.6666666666666666	6	9	0.9333333333333333	14	0.0	1.0	0.5087784170034447	0.5657079251377048	0.0016779344370119228	0.5020629303198054	0.09994234467264058	0.5005703942311058	0.9002246542121911	0.5228918155632972	0	1.0	0.0
1353	None	None	None	None	None	0	0	0.6	3	0.6	3	0.5833333333333334	0.6	6	3	0	0	0	0.3333333333333333	2	6	0.4666666666666667	7	0.0	0.4	0.03232646670813044	0.5605431440679626	0.0013376409975650444	0.502284893501906	0.0999959627547595	0.5000014169716814	0.604534152165812	0.5210302498208007	0	0	0.0
6884	0.0007397757442492603	0.00020750986141237067	0.00020128302269334532	0.9994705173639636	None	0.25	1	0.4	4	0.75	9	0.25925925925925924	0.75	13	9	0	0	0	0.6666666666666666	6	9	0.9333333333333333	14	0.0	1.0	0.030668358865643987	0.5060521488269724	0.09057939227290582	0.5361420755293168	0.08875594148480234	0.5752754897763964	0.5688424000811352	0.5392887500694952	0	1.0	0.0
76	None	None	None	None	None	0	0	0	0	0	0	1.0	0	0	0	0	4	0	1.0	1	1	0.06666666666666667	1	1.0	0	0	0	0	0	0	0	0	0	0	0	0
3069	0.00012627691843019044	1.1215192425270344e-05	-1.0245364034015237e-07	0.9987131153266606	None	0.25	1	0.4	4	0.75	9	0.25	0.75	13	9	0	0	0	0.875	8	7	0.9333333333333333	14	0.0	1.0	0.05902755993379162	0.5439312018096109	-0.17101933922069473	0.6486018141322852	-0.04989238457631899	0.5130089942767457	0.720604811590309	0.5696382232824649	0	1.0	0.0
219	None	None	None	None	None	0.2	1	0.3333333333333333	4	0.8	12	0.20987654320987653	0.8	16	12	0	0	0	1.0	9	9	1.1333333333333333	17	0.0	1.0	0.07785251283129035	0.5585797702019125	-0.09045001218444326	0.6174048264104531	0.053760572085950906	0.6847806031592037	0.6858027853426686	0.621658199524459	0	1.0	0.0
4691	0.00023755322081222681	0.00012716047517432642	3.1715946761979325e-05	0.9984137335048331	None	0.25	1	0.4	4	0.75	9	0.25	0.75	13	9	0	0	0	0.875	7	8	0.9333333333333333	14	0.0	1.0	0.5561467162181141	0.5677912968973005	0.03419474900997252	0.6361761155512712	0.002504256495436949	0.5288555500447194	0.9271935990873686	0.5782842004052571	0	0.8461538461538461	0.0
563	None	None	None	None	None	0	0	0.5	1	1.0	1	1.0	1.0	2	1	0	0	0	0.3333333333333333	3	1	0.2	3	0.0	0	0.00676286974702392	0.7057422399875537	0.05707679706694988	0.5152627564745618	0.14105007380667653	0.5210236768663815	0.6487414782923971	0.5841911927363234	0	0	0.0
5768	2.245803913732437e-08	1.9948793843754274e-08	1.3159692972512149e-09	0.9999970477481391	None	0.25	1	0.4	4	0.7692307692307693	10	0.23809523809523808	0.7692307692307693	14	10	0	0	0	0.7777777777777778	7	9	1.0	15	0.0	1.0	-2.0698323685264217	1.0	0.08490713207654937	0.5540406213973743	7.902762784127648e-27	0.5	0.9999495595074901	0.9999999984623245	0	1.0	0.0
7508	0.010994437834270853	0.0013857222653115414	3.4163220175738e-05	0.9841162501261937	None	0.25	1	0.4	4	0.75	9	0.25925925925925924	0.75	13	9	0	0	0	0.6666666666666666	6	9	0.9333333333333333	14	0.0	1.0	0.6383469208869175	0.5000000000000002	-0.08823899889921266	0.5652290820178292	0.09999731382964858	0.5002666247552041	0.9560155004753712	0.5219424255356688	0	0.8461538461538461	0.0
6336	0.016168783428140772	0.0072710339722974965	0.0071684886446621784	0.9545913332755362	None	0.25	1	0.4	4	0.7692307692307693	10	0.23809523809523808	0.7692307692307693	14	10	0	0	0	0.7777777777777778	7	9	1.0	15	0.0	1.0	0.4279059395284855	0.5787550248394933	0.24740561868002447	0.5693304202579321	0.13900531022604426	0.5213808021209028	0.7708906796575834	0.5566194377360546	0	0.9285714285714286	0.0
5248	4.874121180312968e-08	4.502257199638183e-08	8.850090282463853e-09	0.9999952464827052	None	0.25	1	0.4	4	0.75	9	0.25925925925925924	0.75	13	9	0	0	0	0.6666666666666666	6	9	0.9333333333333333	14	0.0	1.0	0.02510036736454338	0.683796294736835	0.011882290120063253	0.6783386439612525	1.7813019319620817e-06	0.5011968027654593	0.6082757533556634	0.6241973995585154	0	1.0	0.0
2558	9.644364746972673e-06	9.397112848866948e-07	-8.996119198343773e-07	0.9952409651732106	None	0.1111111111111111	1	0.35	7	0.6428571428571429	18	0.6666666666666666	0.5714285714285714	23	16	6	2	0	0.5555555555555556	9	5	2.0	30	0.2222222222222222	0.72	0.0938215927820403	0.5754584213190204	-0.030628107390548654	0.6066346697629736	7.902762784127648e-27	0.5	0.6310146070470782	0.561137954721858	0.2391304347826087	0.9565217391304348	0.0
2736	0.0002267147605167772	0.00011395883983188513	7.504172948668792e-05	0.9999902265621405	None	0	0	0.375	3	0.7777777777777778	7	0.3142857142857143	0.7777777777777778	10	7	0	1	0	0.7142857142857143	5	7	0.7333333333333333	11	1.0	0.6666666666666666	0.09994058989252178	0.5011615309682657	-0.09570457912519542	0.5368360525223893	0.09043609525823196	0.6865326171581415	0.7100371085855062	0.577390949299279	1.0	1.0	0.0
6921	0.024312142069410073	0.005407293791171284	0.005396956750605651	0.9466023751463708	None	0.25	1	0.4	4	0.7692307692307693	10	0.23809523809523808	0.7692307692307693	14	10	0	0	0	0.7777777777777778	7	9	1.0	15	0.0	1.0	0.5448904713221621	0.5787627364097625	0.0999996019055948	0.5000106700447629	0.2904053520630027	0.6818999569878719	0.8639570460960345	0.5890610961954172	0	1.0	0.0
5361	0.020013764778537814	0.012661608435981374	0.01239616346506645	0.9661159302242387	None	0.25	1	0.36363636363636365	4	0.7857142857142857	11	0.2222222222222222	0.7857142857142857	15	11	0	0	0	0.8888888888888888	8	9	1.0666666666666667	16	0.0	1.0	0.40141359118511755	0.6355651379544395	9.405955457934255e-05	0.5155118584408879	0.1584806139563413	0.6190565058194007	0.839020924397186	0.5909578612914833	0	1.0	0.0
2674	None	None	None	None	None	0.05263157894736842	1	0.3	12	0.6666666666666666	38	0.7283950617283951	0.3684210526315789	32	21	26	0	0	1.0	9	9	3.933333333333333	59	0.0	0.72	-0.052875990644300694	0.524174895470676	0.09988641228768172	0.5033354135742011	-0.02033991157938659	0.6685022077396017	0.6679685478902282	0.5672185501466666	0	1.0	0.0
1600	None	None	None	None	None	0	0	1.0	1	0	0	1.0	0	1	0	0	1	0	0.5	1	2	0.13333333333333333	2	0.3333333333333333	0	0	0	0	0	0	0	0	0	0	0	0
1896	None	None	None	None	None	0	0	0.75	3	0.5	2	0.6	0.5	5	2	0	0	0	0.4	2	5	0.4	6	0.0	1.0	-0.06698053871760916	0.6803009493565874	0.05766213596865124	0.5728772034195195	0.11598177973675046	0.5416807042884361	0.6820315175689982	0.5999576254359232	0	1.0	0.0
874	None	None	None	None	None	0	0	0.21052631578947367	8	0.7592592592592593	41	0.8888888888888888	0.5370370370370371	35	29	20	3	0	0.7777777777777778	9	7	3.7333333333333334	56	0.07894736842105263	0.8979591836734694	0.04729039710092194	0.5686503336836307	0.07144861845649722	0.5902759189080748	0.27057706846373974	0.9970272512688232	0.7457215671302403	0.8958786532125304	1.0	0.9428571428571428	0.0
7117	0.01789213138425456	0.009537674695142323	0.00950522978601241	0.9641604962005209	None	0.25	1	0.4	4	0.7692307692307693	10	0.23809523809523808	0.7692307692307693	14	10	0	0	0	0.7777777777777778	7	9	1.0	15	0.0	1.0	0.570733104335267	0.691542864802046	1.6482946266906977e-06	0.5005227627779544	0.09951455861329553	0.5021911493305815	0.9234534958721603	0.5677636435588346	0	1.0	0.0
1196	None	None	None	None	None	0	0	0.5	1	1.0	1	1.0	0	0	0	2	8	0	0.3333333333333333	1	3	0.2	3	1.0	0	0	0	0	0	0	0	0	0	0	0	0
292	None	None	None	None	None	0.16666666666666666	2	0.34615384615384615	9	0.6388888888888888	23	0.4691358024691358	0.5	27	18	10	2	0	1.0	9	9	2.533333333333333	38	0.13333333333333333	0.6875	0.1470391032745937	0.9990661792458008	0.14021548849552484	0.6044553447942722	0.0004813893631277255	0.5590151286425618	0.6874836970165181	0.9272711099183318	1.0	1.0	0.0
3420	0.0007923894094154133	2.1830001249767203e-05	-2.1701975500928737e-05	0.9988921929855209	None	0.25	1	0.4	4	0.75	9	0.25925925925925924	0.75	13	9	0	0	0	0.6666666666666666	6	9	0.9333333333333333	14	0.0	1.0	0.08117381109092668	0.547370519751928	0.09999999981461434	0.5000000143182286	0.011145214115351316	0.6374945122199046	0.6014964755540644	0.5625504405312157	0	1.0	0.0
1122	None	None	None	None	None	0	0	0.75	3	0.3333333333333333	1	0.5555555555555556	0.3333333333333333	4	1	0	1	0	1.0	3	3	0.3333333333333333	5	1.0	1.0	0.012395760164100525	0.5119989718048624	0.06280038200507776	0.5784687011409021	-0.06787162197841419	0.5399227846152617	0.6316471572052986	0.5435995968588445	1.0	1.0	0.0
565	None	None	None	None	None	0	0	0.35714285714285715	5	0.6842105263157895	13	0.4666666666666667	0.6842105263157895	18	13	2	2	0	0.5555555555555556	9	5	1.4	21	0.6666666666666666	0.625	0.050445472033657845	0.580977685176594	-0.03757151499135526	0.6568091601302838	0.10118567224672699	0.6426905357069733	0.6755317840815778	0.6273781470715277	1.0	1.0	0.0
5036	2.2524836994443437e-08	2.251526407457386e-08	1.255979896711533e-09	0.9999975523309318	None	0.25	1	0.4	4	0.7692307692307693	10	0.23809523809523808	0.7692307692307693	14	10	0	0	0	0.7777777777777778	7	9	1.0	15	0.0	1.0	0.0999999981252058	0.500007091744897	-0.046398469842501934	0.523636451481311	6.08746189642602e-12	0.500000000021232	0.6481407595572535	0.5078864038725063	0	1.0	0.0
5573	0.015744828460055038	0.004564653773121877	0.00411920604370524	0.9406257067626325	None	0.25	1	0.4	4	0.75	9	0.25925925925925924	0.75	13	9	0	0	0	0.6666666666666666	6	9	0.9333333333333333	14	0.0	1.0	0.6660255061795592	0.6552254078483712	3.597043582133538e-15	0.5000000000000008	0.13175065267802527	0.5600370840237661	0.9485009180201609	0.573089377089684	0	1.0	0.0
6077	1.1704399310878596e-07	1.146565505417791e-08	-1.1465311594153313e-08	0.9999950163728016	None	0.25	1	0.4	4	0.7692307692307693	10	0.23809523809523808	0.7692307692307693	14	10	0	0	0	0.7777777777777778	9	7	1.0	15	0.0	1.0	-0.08572109956912377	0.6520172614902858	0	0.5	7.129501185984219e-07	0.5328496931637882	0.6038369053439806	0.5629563028739539	0	1.0	0.0
525	None	None	None	None	None	0.5	1	0.5714285714285714	4	0.625	5	0.35714285714285715	0.625	9	5	0	0	0	0.5714285714285714	7	4	0.6666666666666666	10	0.0	0.6666666666666666	0.022181938884926755	0.5338607928771216	0.13463738762919064	0.6134609904677447	-0.14368918214961382	0.6230445406117667	0.7792518170372498	0.59065535060925	0	1.0	0.0
5167	4.1353203292750947e-08	3.895727490343123e-08	-3.5504718315631014e-08	0.9999862357933472	None	0.25	1	0.4	4	0.7692307692307693	10	0.23809523809523808	0.7692307692307693	14	10	0	0	0	0.7777777777777778	7	9	1.0	15	0.0	1.0	0.5848130301745889	0.5592504730891261	0.17021802303522196	0.6211320901995769	3.740542365938392e-07	0.5088088546201994	0.9242032750488257	0.5636294593219282	0	1.0	0.0
5782	0.0032330595413837676	0.0005418636459514034	0.0005261368446613857	0.9982977425974989	None	0.25	1	0.4	4	0.7692307692307693	10	0.23809523809523808	0.7692307692307693	14	10	0	0	0	0.7777777777777778	7	9	1.0	15	0.0	1.0	-0.09999999998961265	0.5000000001314265	-0.09368142195364262	0.6086742192390168	0.09606750946060223	0.5126805948365266	0.7059185854074209	0.5409477549928153	0	0.14285714285714285	0.0
2792	1.456312383109965e-05	7.954664854447034e-06	6.586378659553965e-06	0.9947246780598472	None	0	0	0.18181818181818182	4	0.8	24	0.6666666666666666	0	0	0	31	3	0	0.75	8	6	2.1333333333333333	32	0.045454545454545456	0.4444444444444444	0	0	0	0	0	0	0	0	0	0	0
441	None	None	None	None	None	0	0	0.5	2	0.75	3	0.6	0	0	0	5	12	0	0.4	2	5	0.4	6	0.8571428571428571	0	0	0	0	0	0	0	0	0	0	0	0
5319	0.009577934822780701	0.001974879539069449	0.0017562238202590598	0.9815885196910703	None	0.25	1	0.4	4	0.7692307692307693	10	0.23809523809523808	0.7692307692307693	14	10	0	0	0	0.7777777777777778	7	9	1.0	15	0.0	1.0	0.6585435241574125	0.5915181480829489	0.035247081758623615	0.5458724516931119	0.03187468837769001	0.5853913540410705	0.9477343655342961	0.574377136769646	0	0.21428571428571427	0.0
1299	None	None	None	None	None	0.3333333333333333	1	0.4444444444444444	4	0.7272727272727273	8	0.2653061224489796	0.7272727272727273	12	8	0	0	0	1.0	7	7	0.8666666666666667	13	0.0	0.6666666666666666	0.03045688228759828	0.5103494357483802	-0.04867853457754273	0.624008383312033	0.09997583768472333	0.5000224854067834	0.6473811849328521	0.5455475921248208	0	1.0	0.0
3876	0.00377029425275531	0.000880962001664719	0.0008509454921206134	0.9955772570404707	None	0.25	1	0.4	4	0.7692307692307693	10	0.23809523809523808	0.7692307692307693	14	10	0	0	0	0.7777777777777778	7	9	1.0	15	0.0	1.0	0.09999999999999984	0.5000000000001066	0.015420747508531637	0.551083851461754	0.23158718011663124	0.5650978993599405	0.7087713022064136	0.5388323812058817	0	0.9285714285714286	0.0
2698	None	None	None	None	None	0.07692307692307693	1	0.32142857142857145	9	0.625	25	0.5185185185185185	0.475	28	19	13	4	0	1.0	9	9	2.8	42	0.19047619047619047	0.7027027027027027	-0.007109848761805526	0.6689328875836137	-0.05679372693124214	0.8762088558534784	-0.09999999999999568	0.5000000000011172	0.6160921551264145	0.7082273858153381	1.0	1.0	0.0
1071	None	None	None	None	None	0	0	0.3333333333333333	9	0.5789473684210527	22	0.8888888888888888	0.3157894736842105	20	12	19	9	0	0.5555555555555556	9	5	2.6666666666666665	40	0.2647058823529412	0.8571428571428571	-0.09584952834224163	0.505321176712804	0.015371697539895807	0.6770665638101188	0.07796668769867414	0.5756947104062932	0.6989063459726439	0.5879695050680273	0.1	0.05	0.0
6178	0.015100102549039401	0.002281602655692099	0.0022790502826009183	0.9579838269257541	None	0.25	1	0.4	4	0.7692307692307693	10	0.23809523809523808	0.7692307692307693	14	10	0	0	0	0.7777777777777778	7	9	1.0	15	0.0	1.0	0.6466679308803736	0.6068086741170386	0.0011792103382636692	0.5019163531992799	0.09590939574079253	0.5049162589031029	0.9450849337971486	0.5383618216954726	0	1.0	0.0
366	None	None	None	None	None	0.3333333333333333	1	0.5	4	0.7	7	0.2857142857142857	0.7	10	7	1	3	0	0.8571428571428571	6	7	0.8	12	1.0	0.6666666666666666	0.09999984317826098	0.5000024439640446	0.09899350711657236	0.5053613046247897	0.015512209025983733	0.6625611145725228	0.5976416439176445	0.5577563889242364	0.9	0.6	0.0
2443	None	None	None	None	None	0	0	0.5	2	0.6666666666666666	2	0.8333333333333334	0	1	0	3	1	0	0.6666666666666666	3	2	0.3333333333333333	5	0.1111111111111111	0.6666666666666666	0	0	0	0	0	0	0	0	0	0	0
1271	None	None	None	None	None	0	0	0.09375	3	0.9130434782608695	42	0.5925925925925926	0.021739130434782608	1	1	46	0	0	1.0	9	9	3.2	48	0.0	0.6511627906976745	0.05737515428612485	0.5	0.0996852804540126	0.5	0.07935927866151453	0.5	0.5430865156318432	0.5	0	1.0	0.0
6583	0.010388972063296097	0.0025273240060268098	0.0025248406985161165	0.9578403451515431	None	0.3333333333333333	1	0.4444444444444444	4	0.7272727272727273	8	0.2708333333333333	0.7272727272727273	12	8	0	0	0	0.75	6	8	0.8666666666666667	13	0.0	0.8571428571428571	0.5087607250519637	0.5785116748604385	0.1504179702835585	0.5274660733256595	0.07575289853824294	0.5518349130294858	0.8774602092872167	0.552697640915383	0	1.0	0.0
7267	0.007526740031449246	0.00434349431658036	0.004281220116112035	0.9903876010186657	None	0.25	1	0.4	4	0.75	9	0.25	0.75	13	9	0	0	0	0.875	8	7	0.9333333333333333	14	0.0	1.0	0.37039418943312963	0.55481994445536	0.09985013973768125	0.5595958000018837	0.07848894600679211	0.5608619196106749	0.7977771603801053	0.5584274771697803	0	0.7692307692307693	0.0
681	None	None	None	None	None	0	0	0.3333333333333333	2	0.7142857142857143	5	0.6	0	0	0	8	0	0	0.6	3	5	0.6	9	0.0	0.5	0	0	0	0	0	0	0	0	0	0	0
3867	0.014806242411717083	0.00026727836926986433	0.00022695848897030801	0.993822846316585	None	0.25	1	0.4	4	0.75	9	0.25925925925925924	0.75	13	9	0	0	0	0.6666666666666666	9	6	0.9333333333333333	14	0.0	1.0	0.14521679982370436	0.6951923147711169	0.16434547253227613	0.9999999988165087	0.09959493365967526	0.5030072138073544	0.7643523990677782	0.9992002765292567	0	0.7692307692307693	0.0
6144	0.0005423151399258787	0.00012193663602867247	1.1198275441905592e-05	0.9987924199983935	None	0.2	1	0.3333333333333333	4	0.8	12	0.20987654320987653	0.8	16	12	0	0	0	1.0	9	9	1.1333333333333333	17	0.0	1.0	0.09976489761680127	0.5447810017689565	-0.09873749252493316	0.5080791075667628	0.022661729120999265	0.6691724492100114	0.7000920975177263	0.5757758229430178	0	1.0	0.0
6783	0.008287557742098528	0.006549812944759748	0.006490343725242507	0.9873318178260093	None	0.25	1	0.4	4	0.75	9	0.25925925925925924	0.75	13	9	0	0	0	0.6666666666666666	6	9	0.9333333333333333	14	0.0	1.0	0.09999856475570099	0.5000594353580624	0.05055654364229395	0.5610136893082933	0.25354330854433577	0.5915846735418887	0.7285160834155344	0.5511566203137508	0	1.0	0.0
6928	0.019010041175523705	0.003234892720028907	0.0022239102140789056	0.9603146684396986	None	0.25	1	0.4	4	0.7692307692307693	10	0.23809523809523808	0.7692307692307693	14	10	0	0	0	0.7777777777777778	7	9	1.0	15	0.0	1.0	0.41316479469304523	0.5657695260109346	0.03607000808198656	0.507209710326143	0.18325794319705618	0.6364980141134005	0.8275017717089032	0.570661259057421	0	1.0	0.0
7012	8.105038766735608e-05	3.079169554111524e-05	-3.046180674143745e-05	0.9977763901595617	None	0.25	1	0.4	4	0.75	9	0.25925925925925924	0.75	13	9	0	0	0	0.6666666666666666	6	9	0.9333333333333333	14	0.0	1.0	0.00526669420941396	0.5801990225044381	-0.11057494441343063	0.5663075720601284	0.012843497621248316	0.5539884317917747	0.6521977095869772	0.5668630318647683	0	1.0	0.0
1219	None	None	None	None	None	0	0	0.6666666666666666	2	0.5	1	1.0	0.5	3	1	0	1	0	0.25	1	4	0.26666666666666666	4	0.5	0.6666666666666666	-0.09498705227592394	0.5054191947131381	0.01047298325008958	0.5329353034077162	0.07415541055648212	0.5462404591018276	0.6689559339236363	0.5282284297807247	1.0	1.0	0.0
6596	0.02103976524471281	0.007889185148137785	0.00782400937298403	0.9477223601046486	None	0.25	1	0.4	4	0.75	9	0.25925925925925924	0.75	13	9	0	0	0	0.6666666666666666	6	9	0.9333333333333333	14	0.0	1.0	0.5322790805550446	0.57975226433594	0.09999966379480829	0.5000063291370428	0.2325487609722255	0.6785192713445856	0.8654114581694551	0.5881329356240679	0	0.8461538461538461	0.0
5733	0.013383587900742636	0.011049507120638284	0.001243494502551667	0.9876009023370946	None	0.25	1	0.36363636363636365	4	0.7857142857142857	11	0.2222222222222222	0.7857142857142857	15	11	0	0	0	0.8888888888888888	8	9	1.0666666666666667	16	0.0	1.0	0.09999999999995605	0.500000000054001	0.08093484192838116	0.5628769204826559	0.13512166271697862	0.6308871183181199	0.577417824190394	0.5653630183527955	0	0.13333333333333333	0.0
2288	None	None	None	None	None	0	0	0.5	2	0.75	3	0.5	0.75	5	3	0	0	0	0.75	4	3	0.4	6	0.0	0	0.05639250422224277	0.5785483753614693	-0.37849560832032836	0.7980751464018399	0.06462953958690802	0.5919847633877676	0.8838313091096663	0.6654699776530968	0	1.0	0.0
4149	0.0005771451381466886	1.6495038509483468e-05	5.018693179104917e-06	0.9999960964909186	None	0	0	0.3333333333333333	3	0.8181818181818182	9	0.28888888888888886	0.8181818181818182	12	9	0	0	0	0.5555555555555556	5	9	0.8666666666666667	13	0.0	1.0	0.09999950456964599	0.5000100014076311	-0.07305323482407358	0.6424708965037291	0.1966589590484819	0.99473419267756	0.8823168254857524	0.8746223650699295	0	1.0	0.0
756	None	None	None	None	None	0	0	1.0	2	0.0	0	0.75	0	2	0	0	1	0	1.0	2	2	0.2	3	0.5	0	0	0	0	0	0	0	0	0	0	0	0
1611	None	None	None	None	None	0	0	0.375	3	0.5555555555555556	5	0.44	0	0	0	10	4	0	1.0	5	5	0.7333333333333333	11	0.16666666666666666	0	0	0	0	0	0	0	0	0	0	0	0
6937	0.016475946236517967	0.0015765765656700216	-0.0013615841176819593	0.9892127860465776	None	0.25	1	0.4	4	0.75	9	0.25925925925925924	0.75	13	9	0	0	0	0.6666666666666666	6	9	0.9333333333333333	14	0.0	1.0	-0.09999999999690465	0.5000000000010062	-0.07838717340562154	0.6626669480979215	0.09999961681891137	0.5000013197371492	0.7101721911057811	0.5560309301835715	0	1.0	0.0
7392	0.0068933316365017575	0.00101438889146752	0.0009516122158851333	0.9860132994927241	None	0.25	1	0.4	4	0.7692307692307693	10	0.23809523809523808	0.7692307692307693	14	10	0	0	0	0.7777777777777778	7	9	1.0	15	0.0	1.0	0.35194265044897327	0.550988406139221	0.22761420255108264	0.6121363969774617	-0.07926047015358947	0.5624531106072524	0.8536897522978619	0.5754274150029526	0	1.0	0.0
1818	None	None	None	None	None	0	0	0.375	3	0.7	7	0.6666666666666666	0	0	0	11	6	0	0.2222222222222222	2	9	0.8	12	0.23076923076923078	0.8	0	0	0	0	0	0	0	0	0	0	0
5227	0.01839679608150561	0.002580776717677631	0.002070768620434904	0.9706443249797652	None	0.25	1	0.4	4	0.7692307692307693	10	0.23809523809523808	0.7692307692307693	14	10	0	0	0	0.7777777777777778	7	9	1.0	15	0.0	1.0	0.4484342241820382	0.6020108264354139	-0.09999917697843565	0.5001234846235197	-0.2023812411159315	0.6055934800245506	0.945211910593879	0.5698053708443417	0	0.9285714285714286	0.0
5004	0.006423040087971856	0.0007508015322147955	-0.0005780376452772224	0.9843515673232678	None	0.25	1	0.4	4	0.75	9	0.25925925925925924	0.75	13	9	0	0	0	0.6666666666666666	6	9	0.9333333333333333	14	0.0	1.0	-0.04049457155473167	0.6500643268855031	0.09647212332427849	0.9970938810154345	0.058361985123012716	0.9999931582311601	0.7426008226069982	0.9977989162954882	0	0.6153846153846154	0.0
5536	0.0056363604359763635	0.0005620179658952345	0.0003977489754884534	0.9921618846558458	None	0.25	1	0.4	4	0.7692307692307693	10	0.23809523809523808	0.7692307692307693	14	10	0	0	0	0.7777777777777778	7	9	1.0	15	0.0	1.0	3.031928810367575e-16	0.5000000000000157	0.09999999016180952	0.5000000135079251	0.09401423811688372	0.50381502116801	0.6125273964650582	0.5012717001619155	0	0.7142857142857143	0.0
370	None	None	None	None	None	0	0	0.1111111111111111	2	0.9166666666666666	22	0.7428571428571429	0	0	0	25	0	0	0.7142857142857143	7	5	1.7333333333333334	26	0.0	0.6666666666666666	0	0	0	0	0	0	0	0	0	0	0
6587	0.013689800234583261	0.006300935875957366	0.006300933645752498	0.9672236864593928	None	0.25	1	0.4	4	0.7692307692307693	10	0.23809523809523808	0.7692307692307693	14	10	0	0	0	0.7777777777777778	7	9	1.0	15	0.0	1.0	0.6143199310048469	0.5701027956809458	9.364979322760227e-10	0.5000000074960138	0.0999999080327519	0.5000006747312405	0.9365156690796319	0.5235054358581044	0	0.7142857142857143	0.0
7258	0.0011077875951321647	3.324088244340061e-05	3.2435153795225724e-05	0.997805187395019	None	0.25	1	0.4	4	0.7692307692307693	10	0.23809523809523808	0.7692307692307693	14	10	0	0	0	0.7777777777777778	7	9	1.0	15	0.0	1.0	0.1696673091647246	0.6500867327596107	0	0.5	0.03976015308694601	0.5079198028497157	0.6718734619923664	0.5540465443945093	0	1.0	0.0
4055	0.0033023898675230835	0.00046670123934079895	0.0003093565953832674	0.9962771235555757	None	0.25	1	0.4	4	0.7692307692307693	10	0.23809523809523808	0.7692307692307693	14	10	0	0	0	0.7777777777777778	7	9	1.0	15	0.0	1.0	-0.05792099287773992	0.5593821273338541	0.09908634860728534	0.5000000000000001	-0.15761701681232343	0.6436930574533485	0.741841396304947	0.5687357138239985	0	0.5714285714285714	0.0
4370	0.00046813004530973505	0.00011187608579381469	5.275509495174993e-05	0.9996664326322146	None	0.25	1	0.4	4	0.75	9	0.25925925925925924	0.75	13	9	0	0	0	0.6666666666666666	6	9	0.9333333333333333	14	0.0	1.0	0.02266445742824781	0.5033852578158299	-0.20022362228566495	1.0	-0.0617376392613717	0.6619898899887307	0.8736350180064577	0.9999999999999973	0	0.8461538461538461	0.0
3095	0.0022792670667809694	0.00017823770866029996	-3.175034613573019e-05	0.9993995198838395	None	0.25	1	0.36363636363636365	4	0.7857142857142857	11	0.2222222222222222	0.7857142857142857	15	11	0	0	0	0.8888888888888888	8	9	1.0666666666666667	16	0.0	1.0	-0.007180828269122924	0.6629309312984147	0.31852571312585504	0.6306079604487176	0.08773231435148864	0.5303216808362119	0.7938786470817873	0.609262884388287	0	1.0	0.0
2849	3.3225980749535297e-06	5.111793981601363e-07	-4.912020922643747e-07	0.9998097848568753	None	1.0	1	1.0	4	0.25	1	0.5	0.25	5	1	0	0	0	0.75	3	4	0.4	6	0.0	1.0	0.00965336315841809	0.5310388538571399	-0.13878114324833996	0.5454888993867159	-0.07097096827670987	0.5558570151389526	0.6470393294374165	0.5441464052864494	0	1.0	0.0
1771	None	None	None	None	None	0	0	1.0	1	0	0	1.0	0	0	0	1	6	0	0.5	1	2	0.13333333333333333	2	1.0	0	0	0	0	0	0	0	0	0	0	0	0
1413	None	None	None	None	None	0	0	0.3333333333333333	2	0.8333333333333334	5	1.0	0.8333333333333334	7	5	0	2	0	0.125	1	8	0.5333333333333333	8	1.0	0.8571428571428571	0.16544136340617865	0.9955589089666872	0.025828986957466365	0.5265597541417107	0.08437416620471595	0.5	0.6642893974835892	0.8628991586233452	0.0	0	0.0
6952	0.00035960818658105993	1.98166972922999e-06	8.045219682829339e-07	0.9999973023937866	None	0.25	1	0.4	4	0.7692307692307693	10	0.23809523809523808	0.7692307692307693	14	10	0	0	0	0.7777777777777778	7	9	1.0	15	0.0	1.0	0.016571187858816665	0.5071048051340883	0.03510449610403774	0.5662014527410276	0.12855227939228658	0.6038842028835147	0.6187124166765829	0.5594233867606149	0	1.0	0.0
7124	0.0027965567727635046	0.0006017794005935068	0.00047498036766274157	0.9946050677632535	None	0.25	1	0.4	4	0.7692307692307693	10	0.23809523809523808	0.7692307692307693	14	10	0	0	0	0.7777777777777778	7	9	1.0	15	0.0	1.0	3.5077752692792177e-16	0.5000000000000024	5.360551025177761e-06	0.5001387304923895	0.07697695167409815	0.6520311713105005	0.5962789804432208	0.5521871088926947	0	1.0	0.0
4205	0.01132230595598725	0.00396156993571694	0.0021582605513210474	0.9944156152522758	None	0.25	1	0.4	4	0.7692307692307693	10	0.23809523809523808	0.7692307692307693	14	10	0	0	0	0.7777777777777778	7	9	1.0	15	0.0	1.0	0.09999999281305441	0.5000001955922618	-0.018122353688974156	0.5024751487393425	0.10691937697009624	0.6896406382608725	0.640261052211325	0.5669571595749089	0	1.0	0.0
3434	0.00017076431620401922	7.26658965733974e-05	7.262734473276113e-05	0.9997727134257599	None	0.25	1	0.4	4	0.75	9	0.25925925925925924	0.75	13	9	0	0	0	0.6666666666666666	6	9	0.9333333333333333	14	0.0	1.0	0.0320711646672958	0.5502084591530935	0.09999999959111164	0.5000000693067154	0.029819058149770854	0.5610451351494471	0.5807871646898556	0.5371744440080268	0	1.0	0.0
3318	0.004043070592308412	0.000505951286491807	0.0004734113740713765	0.9948358102638749	None	0.25	1	0.4	4	0.7692307692307693	10	0.23809523809523808	0.7692307692307693	14	10	0	0	0	0.7777777777777778	7	9	1.0	15	0.0	1.0	-0.15080877259052347	0.6358349876649755	0.025469254179284917	0.6470021306958834	0.08413878278542883	0.5338766029221143	0.7401734822531845	0.6065845530818558	0	1.0	0.0
6651	2.9430667714591008e-08	2.9284880179708018e-08	5.211488505130731e-11	0.999996730747493	None	0.25	1	0.4	4	0.75	9	0.25925925925925924	0.75	13	9	0	0	0	0.6666666666666666	6	9	0.9333333333333333	14	0.0	1.0	0.5286462023266416	0.5991515043617962	-0.029293661164298917	0.6293181884291909	7.902762784127648e-27	0.5	0.9172477369086636	0.576984838391858	0	1.0	0.0
1226	None	None	None	None	None	0	0	0.34375	11	0.5869565217391305	27	0.5925925925925926	0.2608695652173913	19	12	28	4	0	1.0	9	9	3.2	48	0.07547169811320754	0.7692307692307693	0.09984165773646163	0.5003361727470093	-0.032884697995940765	0.5124431540881065	0.0687973635852551	0.5728502347093969	0.6416898107334147	0.5286865627784967	1.0	1.0	0.0
5600	7.228700969232323e-05	1.307448731610369e-05	-1.2225160437922929e-05	0.9976428590352114	None	0.25	1	0.4	4	0.75	9	0.25925925925925924	0.75	13	9	0	0	0	0.6666666666666666	6	9	0.9333333333333333	14	0.0	1.0	0.4897177351168427	0.5000000000000004	0.2686956086973434	0.522189835900536	0.0021082288436515047	0.5068126337519926	0.880118468291418	0.5096712857931308	0	0.6923076923076923	0.0
468	None	None	None	None	None	0	0	0.1111111111111111	4	0.8846153846153846	46	0.84375	0.057692307692307696	5	3	48	6	0	1.0	8	8	3.6	54	0.061224489795918366	0.75	0.051650895952876766	0.5464093726032695	0.010100685839910336	0.6265965237200763	0.0815182013386424	0.5495824704596338	0.579300596140938	0.5746707036750491	1.0	1.0	0.0
1707	None	None	None	None	None	0	0	0.5	3	0.7142857142857143	5	0.5625	0.7142857142857143	8	5	0	0	0	0.25	2	8	0.6	9	0.0	0.8571428571428571	0.0862299518338782	0.5864663319063393	0.21140478692704576	0.9905372940437466	5.4311861197928994e-12	0.5	0.7714922051911004	0.8411427192578493	0	1.0	0.0
3667	0.003277242614732556	0.0005020378086799728	0.00020671311463481358	0.9956467185958056	None	0.25	1	0.4	4	0.7692307692307693	10	0.23809523809523808	0.7692307692307693	14	10	0	0	0	0.7777777777777778	7	9	1.0	15	0.0	1.0	0.06769942321722908	0.6089083868253293	0.07208640328318902	0.5257443862958824	0.08321297431502649	0.6179033740448271	0.5272071634360338	0.5847129517040526	0	1.0	0.0
5629	0.013929217457565488	0.0015601276503920344	4.760100836670717e-05	0.963518112140895	None	0.25	1	0.4	4	0.7692307692307693	10	0.23809523809523808	0.7692307692307693	14	10	0	0	0	0.7777777777777778	7	9	1.0	15	0.0	1.0	0.49634744727212066	0.605937735016559	0.0028188199652451084	0.510854952210251	0.09996703522196759	0.5000485697510149	0.8936333363849182	0.5394088567224911	0	1.0	0.0
3385	1.4451253989896022e-08	1.356680663983006e-08	1.1604543347814886e-08	0.9999960334191993	None	0.5	1	0.6666666666666666	4	0.5	3	0.4	0.5	7	3	0	0	0	0.8	4	5	0.5333333333333333	8	0.0	0.6666666666666666	-0.12092683841114568	0.5326136061703618	-0.09984565299642993	0.5008424047216039	0.001945418298299057	0.5025750347323779	0.6311379922336781	0.5120234950086999	0	0.2857142857142857	0.0
2892	0.0007045274002703341	0.00012943808681839864	0.00010033845156262593	0.9999885791649153	None	0.125	1	0.3888888888888889	7	0.625	15	0.4642857142857143	0.5416666666666666	20	13	5	3	0	0.875	8	7	1.7333333333333334	26	0.42857142857142855	0.42105263157894735	0.031440738040370904	0.5203275796504581	0.4318414165636556	0.793128296498246	-0.08853991500059682	0.562581979854648	0.9027000074791404	0.6362125571514197	1.0	1.0	0.0
1284	None	None	None	None	None	0	0	0.5	2	0.6666666666666666	2	0.5555555555555556	0.6666666666666666	4	2	0	2	0	1.0	3	3	0.3333333333333333	5	1.0	0	0.0865156278913392	0.5144054970339269	-0.4927780642084324	0.9999995099380702	0.011026966455643689	0.6687847809027886	0.9951759033595938	0.9939182057118616	0.0	0	0.0
2246	None	None	None	None	None	0	0	0.25	2	0.8888888888888888	8	0.9166666666666666	0	0	0	10	0	0	0.3333333333333333	2	6	0.7333333333333333	11	0.0	0.2222222222222222	0	0	0	0	0	0	0	0	0	0	0
2606	8.525781179748891e-09	7.536119064701821e-09	7.535941721124252e-09	0.9999993118991156	None	0	0	0.5	2	0.6666666666666666	2	0.8333333333333334	0	0	0	4	0	0	0.6666666666666666	3	2	0.3333333333333333	5	0.0	1.0	0	0	0	0	0	0	0	0	0	0	0
2940	2.5232724883704675e-05	7.040656716625345e-06	-6.554321205256079e-06	0.9999935013844964	None	0	0	0.4	2	0.8	4	0.4666666666666667	0.8	6	4	0	2	0	0.6	3	5	0.4666666666666667	7	1.0	0	0.19325734497728336	0.999984321842496	0.0999839985362164	0.5000418306335793	0.03344806611184836	0.5	0.7795597063412721	0.9755840068878991	0.9166666666666667	1.0	0.0
1875	None	None	None	None	None	0	0	0.35714285714285715	5	0.631578947368421	12	0.3888888888888889	0.3684210526315789	9	7	11	10	0	0.6666666666666666	6	9	1.4	21	0.4166666666666667	0.3157894736842105	3.6058687672031914e-05	0.5022989623297214	0.05126245127444188	0.5346918181033121	0.03011830176026854	0.5802597996862257	0.5710390419194834	0.5392545906715163	1.0	1.0	0.0
2780	0.0026039386098843484	0.00021967852469131208	-0.00020444082204974646	0.9987111787181236	None	0.2	1	0.3333333333333333	4	0.75	12	0.4	0.625	14	10	3	4	0	0.5555555555555556	5	9	1.2	18	0.6666666666666666	0.6153846153846154	7.902762784127648e-27	0.5	0.0999998968955731	0.6191088674720806	0.5609388921491835	0.8569916890823519	0.932181188503364	0.6810853981463203	1.0	1.0	0.0
2239	None	None	None	None	None	0	0	0.13636363636363635	3	0.8666666666666667	26	0.8888888888888888	0	0	0	31	9	0	0.4444444444444444	9	4	2.1333333333333333	32	0.13636363636363635	0.896551724137931	0	0	0	0	0	0	0	0	0	0	0
7252	0.0076348793020653075	0.0016222056950822795	0.0003243338858849643	0.9803778143234484	None	0.25	1	0.4	4	0.75	9	0.25925925925925924	0.75	13	9	0	0	0	0.6666666666666666	6	9	0.9333333333333333	14	0.0	1.0	0.5259471600717738	0.5802223053438353	0.25729749194679313	0.5327690631206452	-0.2323365528270626	0.9999990118473318	0.9638854638163764	0.9915138096327861	0	1.0	0.0
2185	None	None	None	None	None	0.07692307692307693	1	0.2857142857142857	8	0.717948717948718	28	0.5061728395061729	0.46153846153846156	25	18	15	2	0	1.0	9	9	2.7333333333333334	41	0.07407407407407407	0.8125	-0.018580453788365744	0.6608160184450962	0.09999646686737279	0.500056651083892	0.004004384049022732	0.5016062902869379	0.6261136358340397	0.5558974154532792	1.0	1.0	0.0
4136	0.0020162962006709485	0.00019747184593302402	0.00015697409951698283	0.995098738183606	None	0.25	1	0.4	4	0.75	9	0.25925925925925924	0.75	13	9	0	0	0	0.6666666666666666	6	9	0.9333333333333333	14	0.0	1.0	0.06227473732669311	0.9987297527480328	0.09999841311478465	0.5000545049263486	0.03380279999253115	0.6027256316315702	0.596557194088284	0.9138394019042907	0	1.0	0.0
1942	None	None	None	None	None	0	0	0.25806451612903225	8	0.7045454545454546	31	0.9387755102040817	0.5	29	22	16	0	0	1.0	7	7	3.066666666666667	46	0.0	0.5641025641025641	7.392984659929306e-14	0.500011433805456	-0.016642050323651753	0.6711672133720608	3.018882276746188e-06	0.5000703849766851	0.5808587571093632	0.559203977432035	0	0.9655172413793104	0.0
6955	0.034405055159049514	0.011400853131433367	0.010718639570988425	0.9434070119308936	None	0.25	1	0.4	4	0.75	9	0.25925925925925924	0.75	13	9	0	0	0	0.6666666666666666	6	9	0.9333333333333333	14	0.0	1.0	0.47066621155385224	0.5396892815254342	0.08621927054648493	0.5790839154507624	0.22171475894421552	0.6147165905449173	0.840795256891394	0.578128637580859	0	0	0.0
4902	0.0021108394169368264	9.671483070334785e-05	9.467289890234038e-05	0.9889735181390945	None	0.25	1	0.4	4	0.7692307692307693	10	0.23809523809523808	0.7692307692307693	14	10	0	0	0	0.7777777777777778	7	9	1.0	15	0.0	1.0	0.10218989835384415	0.9954260279534883	-0.03661513393472746	0.5146902087971362	-0.04945430555843948	0.5077242652617825	0.734743712214651	0.8610639914605064	0	1.0	0.0
767	None	None	None	None	None	0	0	0.5	2	0.75	3	1.0	0.75	5	3	0	0	0	0.16666666666666666	1	6	0.4	6	0.0	0.4	0.15153333934398933	0.5066406162296186	-0.09996447200399014	0.5000831481990688	0.07701412925489041	0.5888752526450585	0.7433302214471215	0.532140147345948	0	1.0	0.0
788	None	None	None	None	None	0	0	0.10526315789473684	2	0.9230769230769231	24	0.8	0.038461538461538464	1	1	26	10	0	0.7142857142857143	5	7	1.8666666666666667	28	0.17857142857142858	0.43478260869565216	0.29512710345546356	0.5	-0.025655138519653082	0.5	0.08840239419444161	0.5	0.7904562023927414	0.5	1.0	1.0	0.0
1298	None	None	None	None	None	0	0	0.2857142857142857	8	0.6410256410256411	25	0.9111111111111111	0.5128205128205128	28	20	12	3	0	0.5555555555555556	9	5	2.7333333333333334	41	0.15	0.9444444444444444	0.00021496153966457212	0.5028523198854757	0.09998100046092229	0.5000553643415168	0.08314292557070502	0.5289369707104498	0.6056965401682293	0.5106240867142822	1.0	1.0	0.0
220	None	None	None	None	None	0.16666666666666666	1	0.3333333333333333	5	0.75	15	0.4074074074074074	0.65	18	13	3	0	0	0.6666666666666666	9	6	1.4666666666666666	22	0.0	0.5	0.09994596537261559	0.5005836149493376	0.046235184111038004	0.607950341090625	0.08845971567403967	0.540690739094303	0.5608074698862898	0.550177432900301	0	1.0	0.0
1155	None	None	None	None	None	0.11538461538461539	3	0.25925925925925924	14	0.7215189873417721	57	1.0	0.6708860759493671	67	53	13	0	0	1.0	9	9	5.4	81	0.0	1.0	0.09999999544004477	0.5000759705092489	0.09329564299499335	0.522198737435866	0.031621737115023016	0.5723224089840399	0.57246416329547	0.5316650737306408	0	0.9701492537313433	0.0
978	None	None	None	None	None	0	0	0.3333333333333333	2	0.8333333333333334	5	0.5333333333333333	0	0	0	7	5	0	0.6	3	5	0.5333333333333333	8	0.2777777777777778	0	0	0	0	0	0	0	0	0	0	0	0
2206	None	None	None	None	None	0.07142857142857142	1	0.25806451612903225	8	0.7045454545454546	31	0.7301587301587301	0	2	0	43	10	0	0.7777777777777778	9	7	3.066666666666667	46	0.11363636363636363	0.6666666666666666	0	0	0	0	0	0	0	0	0	0	0
458	None	None	None	None	None	0	0	0.47619047619047616	10	0.3793103448275862	11	0.7380952380952381	0.10344827586206896	12	3	18	7	0	0.8571428571428571	7	6	2.066666666666667	31	0.22580645161290322	0.72	-0.03122151052734341	0.6806155397906206	0.006577973349050806	0.6692590606448161	-0.12787238837669687	0.9338898219669728	0.7272689908147922	0.7973518016525972	1.0	1.0	0.0
4130	0.0017816177221890966	0.00021330569566221957	0.00021295655387350523	0.997701599650405	None	0.25	1	0.4	4	0.7692307692307693	10	0.23809523809523808	0.7692307692307693	14	10	0	0	0	0.7777777777777778	7	9	1.0	15	0.0	1.0	0.09999999938812705	0.5000025932021105	0.09896674529694305	0.5032993437290121	0.09999998896833232	0.5000003743865827	0.5012175878366301	0.5011007846236528	0	1.0	0.0
4552	0.001850682644375228	8.628681712652117e-05	-3.719694860223482e-05	0.995520311523529	None	0.25	1	0.4	4	0.7692307692307693	10	0.23809523809523808	0.7692307692307693	14	10	0	0	0	0.7777777777777778	7	9	1.0	15	0.0	1.0	0.00019952456871766424	0.5041873556067102	0.0006896623621063377	0.5002338487410203	-0.05195176272066697	0.6560771776533707	0.5847818528214684	0.5550711990167225	0	0.9285714285714286	0.0
2161	None	None	None	None	None	0.4444444444444444	4	0.65	13	0.35714285714285715	10	0.5357142857142857	0.32142857142857145	19	9	10	0	0	0.875	8	7	2.0	30	0.0	0.45454545454545453	0.05290798406312588	0.9997063731362658	0.0017816297158810908	0.6652820952545672	0.09451547578306221	0.5558116228131649	0.7343491352389342	0.9532324979851885	0	1.0	0.0
1833	None	None	None	None	None	0	0	0.25	1	1.0	3	1.0	1.0	4	3	0	0	0	0.2	5	1	0.3333333333333333	5	0.0	0	-0.12679266134820205	0.5419438744290029	-0.25389515154965847	0.7835539800439164	0.07932187646205265	0.5423908617757014	0.7991104717253095	0.6321722136273417	0	1.0	0.0
6680	0.010393007466332602	0.0050808973575149075	-0.005077414746187722	0.9837878984872276	None	0.25	1	0.4	4	0.7692307692307693	10	0.23809523809523808	0.7692307692307693	14	10	0	0	0	0.7777777777777778	7	9	1.0	15	0.0	1.0	0.33463219114698106	0.5119728622987995	2.783126043608016e-09	0.5010323347222374	0.09999999243896628	0.5000002234587864	0.8025786999880752	0.5043357950290487	0	0	0.0
7413	0.003904715496000117	0.002942162528560336	0.0027775956994064398	0.9990855860952979	None	0.2	1	0.3333333333333333	4	0.8	12	0.20987654320987653	0.8	16	12	0	0	0	1.0	9	9	1.1333333333333333	17	0.0	1.0	0.09999999999999962	0.5000000000000836	0.12772437357293273	0.596425112982464	0.07121556405719151	0.5722775753091767	0.5859826736544058	0.5565685472327122	0	0.9375	0.0
1620	None	None	None	None	None	0	0	0.42857142857142855	3	0.75	6	0.3333333333333333	0.75	9	6	0	0	0	0.8333333333333334	5	6	0.6666666666666666	10	0.0	0.4	0.08619560128519019	0.6780278477032876	0.02580028276356085	0.5504825577783563	0.08928773521415594	0.573802601666538	0.5927853515699634	0.602264357933086	0	1.0	0.0
6858	0.00300707745028383	0.0004857870380072238	-0.0004782150369379717	0.9962462926725311	None	0.25	1	0.36363636363636365	4	0.7857142857142857	11	0.2222222222222222	0.7857142857142857	15	11	0	0	0	0.8888888888888888	8	9	1.0666666666666667	16	0.0	1.0	-0.005475719206074951	0.6749307288470549	3.850972802851043e-07	0.5000772391134998	0.09970931571487232	0.5016978227640092	0.61856319838022	0.561164799587739	0	0.6	0.0
6559	0.011731620110803788	0.0017936561044701157	0.0015075540996191425	0.9885379699982555	None	0.25	1	0.4	4	0.75	9	0.25925925925925924	0.75	13	9	0	0	0	0.6666666666666666	6	9	0.9333333333333333	14	0.0	1.0	-0.06676995216000106	0.6606626013769055	-0.09645646894025323	0.5048133170252809	-0.9050551431752607	1.0	0.9959369326353886	1.0	0	1.0	0.0
356	None	None	None	None	None	0	0	0.3333333333333333	3	0.6363636363636364	7	0.8666666666666667	0.5454545454545454	9	6	3	6	0	0.6	3	5	0.8666666666666667	13	0.8571428571428571	0	0.003644817839133503	0.6750073529572024	0.0999232762419068	0.5004063777743732	0.1364115397539372	0.5373299594238775	0.6364615779389821	0.5729869213214396	1.0	1.0	0.0
4428	0.012741087299804766	0.001625454417106917	-0.0013324668672952378	0.9823051372512536	None	0.25	1	0.4	4	0.7692307692307693	10	0.23809523809523808	0.7692307692307693	14	10	0	0	0	0.7777777777777778	7	9	1.0	15	0.0	1.0	0.21745317861641364	0.6383416475660547	-0.09948825909880916	0.5017498362719391	0.14590555250675857	0.574589346158612	0.7942036044104859	0.5724672317741801	0	1.0	0.0
7199	0.002162655012582685	0.00027658176646381226	0.00024064271060749348	0.9978854052801713	None	0.25	1	0.4	4	0.75	9	0.25925925925925924	0.75	13	9	0	0	0	0.6666666666666666	6	9	0.9333333333333333	14	0.0	1.0	0.0997182258011476	0.5	0.09987210643675914	0.5048589935772569	0.09976742668937169	0.5006726329368258	0.500369267692585	0.5018439182702363	0	1.0	0.0
4833	0.005073598497577676	0.0007784362802606931	-0.0002410507877914863	0.9954851235965626	None	0.25	1	0.4	4	0.7692307692307693	10	0.23809523809523808	0.7692307692307693	14	10	0	0	0	0.7777777777777778	7	9	1.0	15	0.0	1.0	0.0276861581335634	0.5853031033045253	0.025497385494915085	0.5	0.40362474693350947	0.7030668727061128	0.861739469981846	0.5992102760801051	0	0	0.0
3161	0.0021127744011649333	0.0004522225595573864	6.769718791141367e-05	0.9987460568237899	None	0.25	1	0.4	4	0.75	9	0.25925925925925924	0.75	13	9	0	0	0	0.6666666666666666	9	6	0.9333333333333333	14	0.0	1.0	-0.04669158405908354	0.6636748920167503	-0.09984538842576438	0.5001654835181099	-0.004633605118910836	0.7002589176353582	0.6856729633288563	0.6247210759092315	0	1.0	0.0
7136	0.025283586655290895	0.00917270068753372	0.008922809235287352	0.9554037150832126	None	0.25	1	0.4	4	0.75	9	0.25925925925925924	0.75	13	9	0	0	0	0.6666666666666666	6	9	0.9333333333333333	14	0.0	1.0	0.3770801178418764	0.547263525746387	-0.051756574105172606	0.5193335871623285	0.11497138196849806	0.5414750625810243	0.8530443629197018	0.536043660764491	0	1.0	0.0
2809	None	None	None	None	None	0	0	0.375	6	0.5238095238095238	11	0.7666666666666667	0.3333333333333333	13	7	9	0	0	0.8333333333333334	5	6	1.5333333333333334	23	0.0	0.1111111111111111	0.01954390702714582	0.5358827892748321	0.09922139585528607	0.5336563463023952	7.902762784127648e-27	0.5	0.6063661678586114	0.5232006275232869	0	1.0	0.0
5008	0.020636525705218726	0.004736853772793382	0.0047235855967107665	0.9752971262600001	None	0.25	1	0.4	4	0.75	9	0.25925925925925924	0.75	13	9	0	0	0	0.6666666666666666	6	9	0.9333333333333333	14	0.0	1.0	0.21880495240637993	0.5303150739081424	0.01985092907321944	0.5129547759038521	0.0825103071409264	0.5591882914530302	0.6956795651975465	0.5342055170894856	0	1.0	0.0
4665	0.0027310565594333164	0.00023023627239259113	-0.00022253220191081088	0.9952644156630366	None	0.25	1	0.4	4	0.75	9	0.25925925925925924	0.75	13	9	0	0	0	0.6666666666666666	6	9	0.9333333333333333	14	0.0	1.0	-0.018851008704790433	0.6545060702936156	-0.09999930792069432	0.5	0.09998116177732516	0.5005255458636534	0.7043091111193787	0.5532150256474755	0	0.9230769230769231	0.0
2060	None	None	None	None	None	0	0	0.3333333333333333	1	1.0	2	1.0	1.0	3	2	0	3	0	0.25	4	1	0.26666666666666666	4	1.0	0	0.2847011059491961	0.5636459923183585	0.012134895325468523	0.5281508228702668	0.1333451793952399	0.5364797850879084	0.753062535258032	0.5428011512673317	0.0	0	0.0
5288	0.015786013837487674	0.0010472850934992077	-5.51335033404136e-05	0.9764180770031672	None	0.25	1	0.4	4	0.75	9	0.25925925925925924	0.75	13	9	0	0	0	0.6666666666666666	6	9	0.9333333333333333	14	0.0	1.0	5.288847517170484e-14	0.5000000000001282	6.313312323050211e-10	0.5000000025563955	-0.19548892267496243	0.6299399056092242	0.7153565246111572	0.5442141302399224	0	1.0	0.0
154	None	None	None	None	None	0	0	0.2558139534883721	11	0.7096774193548387	44	0.7901234567901234	0.11290322580645161	15	7	48	1	0	1.0	9	9	4.266666666666667	64	0.010869565217391304	0.7142857142857143	0.0583294866085162	0.5472052294980791	-0.052412028257220654	0.5836307162088056	0.09996929444915335	0.5001603215356533	0.6536823303007091	0.5438637929820695	0.9333333333333333	0.8666666666666667	0.0
6535	0.02043515968476441	0.0012172226345029077	0.001075732854358455	0.9668733512564324	None	0.25	1	0.4	4	0.7692307692307693	10	0.23809523809523808	0.7692307692307693	14	10	0	0	0	0.7777777777777778	7	9	1.0	15	0.0	1.0	1.5386933401305296e-10	0.5000000001527561	0.09999991710790232	0.5000010900647753	0.09503861755936613	0.5234997776796214	0.6130515298218322	0.5078387557604161	0	1.0	0.0
549	None	None	None	None	None	0	0	0.4166666666666667	5	0.4666666666666667	7	0.4722222222222222	0.13333333333333333	4	2	12	11	0	1.0	6	6	1.1333333333333333	17	0.4230769230769231	0.16666666666666666	0.099471079896045	0.5004297133214557	4.0748540901256327e-07	0.5000014559611289	-0.035611110792076295	0.5065112771237213	0.6391470310880941	0.5023142550154013	0.5	0.5	0.0
3815	0.003294899304562997	0.00038036476795469897	0.00020651394886100774	0.9959439225302043	None	0.25	1	0.4	4	0.75	9	0.25925925925925924	0.75	13	9	0	0	0	0.6666666666666666	6	9	0.9333333333333333	14	0.0	1.0	0.01100598041255	0.5569107230257656	0.06150454572969721	0.5	-0.10404109495992746	0.5513059365913582	0.6649544014685603	0.5361519923053395	0	0.9230769230769231	0.0
2542	None	None	None	None	None	0	0	1.0	1	0	0	1.0	0	1	0	0	1	0	0.5	2	1	0.13333333333333333	2	0.3333333333333333	0	0	0	0	0	0	0	0	0	0	0	0
6122	0.004782929849675743	0.00021260024908949303	3.0298447176120054e-05	0.9770086824893701	None	0.25	1	0.4	4	0.7692307692307693	10	0.23809523809523808	0.7692307692307693	14	10	0	0	0	0.7777777777777778	7	9	1.0	15	0.0	1.0	1.8297600506825984e-19	0.5000000000000002	6.795989478365549e-20	0.5	0.06347391273712426	0.6648967464841459	0.6013915558886169	0.5568524910734479	0	1.0	0.0
2548	None	None	None	None	None	0.25	1	0.5454545454545454	6	0.42857142857142855	6	0.5714285714285714	0.21428571428571427	8	3	7	0	0	0.5714285714285714	7	4	1.0666666666666667	16	0.0	0.6153846153846154	5.2061794686968156e-05	0.5001750009054288	0.08864615350824816	0.5592210616840965	2.4312331299173047e-13	0.5000000019155907	0.6029077379021596	0.5198812946335748	0	1.0	0.0
670	None	None	None	None	None	0	0	0.5	3	0.7142857142857143	5	0.375	0.7142857142857143	8	5	0	0	0	0.6666666666666666	6	4	0.6	9	0.0	0.4	-0.09728898404719405	0.5404485452910954	0.13606332365734022	0.9988025249135899	7.296581079832719e-09	0.5000000200454485	0.8481169778957213	0.9085588012420192	0	0.875	0.0
1334	None	None	None	None	None	0	0	0.19047619047619047	4	0.7931034482758621	23	0.7380952380952381	0.13793103448275862	7	4	23	7	0	0.8571428571428571	7	6	2.066666666666667	31	0.14893617021276595	0.3076923076923077	0.09409739826571248	0.5631305731510757	0.09849621971504022	0.5197006724813562	0.007558956515048253	0.6463164383540982	0.6040688205668815	0.5773414201980147	1.0	1.0	0.2381853914339604
2682	5.178427709627025e-08	5.15593962590776e-08	8.945218968621193e-09	0.9999935999154781	None	0	0	0.2857142857142857	2	0.75	6	0.5555555555555556	0	0	0	9	16	0	0.2222222222222222	2	9	0.6666666666666666	10	0.7272727272727273	1.0	0	0	0	0	0	0	0	0	0	0	0
2108	None	None	None	None	None	0	0	0.5	3	0.6666666666666666	4	0.6666666666666666	0.16666666666666666	3	1	4	8	0	0.75	4	3	0.5333333333333333	8	0.8	0.8	0.07473170208470081	0.5036119965239723	0.012316541940036372	0.5924784216171707	0.022811123064647908	0.5416070170838153	0.5677547578332552	0.5461584174486628	1.0	1.0	0.0
6984	0.0002747905295110872	3.3787632247155113e-06	2.2549219103586165e-07	0.9999890501060991	None	0.25	1	0.4	4	0.75	9	0.25	0.75	13	9	0	0	0	0.875	8	7	0.9333333333333333	14	0.0	1.0	1.857556455067046e-14	0.5000000000002084	0.09999478394647487	0.5000445021898167	0.09997568866185798	0.5000685256202562	0.615696258518262	0.5000376759368712	0	1.0	0.0
4828	0.00026737560088512847	0.00013085123239955736	2.407503168153141e-05	0.9971275066679417	None	0.25	1	0.4	4	0.7692307692307693	10	0.23809523809523808	0.7692307692307693	14	10	0	0	0	0.7777777777777778	7	9	1.0	15	0.0	1.0	0.4499373284520079	0.6204388543315175	0.07114879413754367	0.6551887688244107	0.0002222490078575003	0.5327232577235258	0.8890696689477622	0.6038355943959928	0	1.0	0.0
244	None	None	None	None	None	0	0	0.25	1	1.0	3	1.0	1.0	4	3	0	3	0	0.2	5	1	0.3333333333333333	5	1.0	0	-0.07984669543808998	0.5120944969865786	0.0037398708814634918	0.6726591210043361	0.030190754868168558	0.5174088558822012	0.6374934284505049	0.5694062818655795	1.0	1.0	0.04839653581155087
5088	2.497128111057714e-08	2.103823734461388e-08	1.554710867822112e-08	0.9999888961117479	None	0.25	1	0.4	4	0.75	9	0.25925925925925924	0.75	13	9	0	0	0	0.6666666666666666	6	9	0.9333333333333333	14	0.0	1.0	-0.0890295064360733	0.6623127412883071	0.00062338230729823	0.5132094216700607	1.4523590368435563e-05	0.5023840519433219	0.6048123481228327	0.5610278665626074	0	0	0.0
7381	0.011582847334613127	0.0007192499319263823	0.0004253681207606707	0.9853676480769692	None	0.25	1	0.4	4	0.75	9	0.25925925925925924	0.75	13	9	0	0	0	0.6666666666666666	6	9	0.9333333333333333	14	0.0	1.0	-0.05647293087918141	0.6705918067191361	4.835820680766689e-05	0.5001322849482335	0.1450487530649247	0.585472722318373	0.7002035620579351	0.587156859920464	0	1.0	0.0
1257	None	None	None	None	None	0	0	0.4375	7	0.45454545454545453	10	0.5714285714285714	0	0	0	23	0	0	0.8571428571428571	7	6	1.6	24	0.0	0.8235294117647058	0	0	0	0	0	0	0	0	0	0	0
1653	None	None	None	None	None	0	0	0.2857142857142857	8	0.675	27	0.9333333333333333	0.375	22	15	19	3	0	0.5555555555555556	9	5	2.8	42	0.08571428571428572	0.918918918918919	-0.06261106720116724	0.5441513848298744	0.042217333948566305	0.569299959886718	0.08296679244894736	0.5337148441223658	0.6526827451747906	0.5491017875758026	1.0	1.0	0.0
6860	0.010442254318127793	0.0010521958413044214	-0.00018989858128300863	0.9924686641940188	None	0.25	1	0.4	4	0.7692307692307693	10	0.23809523809523808	0.7692307692307693	14	10	0	0	0	0.7777777777777778	7	9	1.0	15	0.0	1.0	-0.09999999999999863	0.5000000000000039	0.06975572475731956	0.5908460972247592	0.0765069353066227	0.5413537662295802	0.693519987922965	0.5443215289116226	0	1.0	0.0
3708	0.000999439944509239	0.0006257963532753596	9.464339147602925e-06	0.9981293001402999	None	0.25	1	0.4	4	0.7692307692307693	10	0.23809523809523808	0.7692307692307693	14	10	0	0	0	0.7777777777777778	7	9	1.0	15	0.0	1.0	-0.0903255554032921	0.6081740159805876	0.05363982875736266	0.5685277412537011	0.033917704627830815	0.579604283922071	0.6424470484322868	0.5855371833893067	0	0.9285714285714286	0.0
2907	0.0002019370607409359	1.4486542941988603e-06	1.0397127691811188e-07	0.9999983818563292	None	0.25	1	0.4	4	0.75	9	0.25	0.75	13	9	0	0	0	0.875	7	8	0.9333333333333333	14	0.0	1.0	-0.042090995371712465	0.6243306422093148	-0.010833140296633086	0.6205988125819127	0.010792172844344017	0.6455164041452292	0.5981326528955374	0.6302174929488112	0	1.0	0.0
324	None	None	None	None	None	0	0	0.1111111111111111	3	0.8947368421052632	34	0.8163265306122449	0	0	0	39	15	0	1.0	7	7	2.6666666666666665	40	0.18292682926829268	0.5714285714285714	0	0	0	0	0	0	0	0	0	0	0
5946	0.0007740169953442774	9.804809680121587e-05	-9.217222675215294e-05	0.9992710531778395	None	0.25	1	0.4	4	0.7692307692307693	10	0.23809523809523808	0.7692307692307693	14	10	0	0	0	0.7777777777777778	7	9	1.0	15	0.0	1.0	-0.03701292242808653	0.6789905364788034	-0.08107567292396911	0.6754796915163871	-0.04252840394653958	0.5206683958238305	0.5928530668925122	0.6275321299652044	0	1.0	0.0
3247	0.0008093139779315257	0.00011083770756626718	6.689178643461512e-05	0.9978119597429064	None	0.3333333333333333	1	0.5	4	0.6666666666666666	6	0.3142857142857143	0.6666666666666666	10	6	0	0	0	0.7142857142857143	7	5	0.7333333333333333	11	0.0	1.0	0.20280292621989987	0.9967896031157738	0.057011258082862025	0.5982377444828233	0.03894533932155131	0.5513550547509872	0.7978816849255773	0.8922699364107283	0	1.0	0.0
5173	0.0017092507863689004	0.001338948709324071	-0.001092027032815174	0.998851690310835	None	0.2	1	0.3333333333333333	4	0.8	12	0.20987654320987653	0.8	15	12	1	2	0	1.0	9	9	1.1333333333333333	17	0.6666666666666666	1.0	-0.09999999999086993	0.5000000002122268	0.030954490402796103	0.5094070821829391	0.054161604127252946	0.5140740040071957	0.6636330717537869	0.507827998781502	1.0	1.0	0.0
5314	0.004588266210672191	0.0003051668288917225	-0.0003051202000427189	0.9910660592334256	None	0.25	1	0.4	4	0.7692307692307693	10	0.23809523809523808	0.7692307692307693	14	10	0	0	0	0.7777777777777778	7	9	1.0	15	0.0	1.0	1.9484626702266535e-16	0.5263779094246939	6.976685350275832e-10	0.5000000001309489	0.13605247792705608	0.610662862280455	0.6550602676175712	0.5461771267203251	0	0.9285714285714286	0.0
5816	0.005259850680764329	0.00013715414650844666	0.00010391303080845074	0.9949805122558137	None	0.25	1	0.4	4	0.75	9	0.25925925925925924	0.75	13	9	0	0	0	0.6666666666666666	6	9	0.9333333333333333	14	0.0	1.0	0.08819014820888854	0.6673976360305416	0.10258551349818609	0.6043496276532003	0.3475384042471464	0.6831044138339698	0.7964711163692003	0.6523485404015269	0	0.9230769230769231	0.0
4671	4.062790694025895e-07	3.685490676288572e-07	1.3653707258396812e-07	0.9998774502953722	None	0.25	1	0.4	4	0.75	9	0.25925925925925924	0.75	13	9	0	0	0	0.6666666666666666	6	9	0.9333333333333333	14	0.0	1.0	0.09999980935127291	0.500002786140737	-0.12537790135502874	0.6380978307799914	2.461480923256987e-06	0.5069021483741295	0.7154685932573569	0.5493999126772943	0	0.8461538461538461	0.0
2727	2.811396879607206e-06	8.331416285112064e-08	-6.337253137296268e-08	0.9999805689959133	None	0	0	0.5	3	0.42857142857142855	3	0.5	0	2	0	6	0	0	0.5	3	6	0.6	9	0.0	0.2857142857142857	0	0	0	0	0	0	0	0	0	0	0
4935	0.010395176238990708	0.002800459954326081	-0.0026629277524434026	0.9784722417916145	None	0.25	1	0.36363636363636365	4	0.7857142857142857	11	0.2222222222222222	0.7857142857142857	15	11	0	0	0	0.8888888888888888	8	9	1.0666666666666667	16	0.0	1.0	0.28378528997240887	0.5644749023844796	0.04435646389147248	0.6364537147661358	0.0999699048421663	0.5016724385532154	0.7258778626775915	0.5684048954047565	0	1.0	0.0
3264	0.008311104128182652	0.002306509967778954	-0.00230538490926632	0.9800644124379814	None	0.25	1	0.4	4	0.7692307692307693	10	0.23809523809523808	0.7692307692307693	14	10	0	0	0	0.7777777777777778	7	9	1.0	15	0.0	1.0	0.2485463910707233	0.5755618249679503	-0.04861635870046185	0.6722163703935793	0.25488992418024564	0.6215461237355187	0.7931092066568964	0.6239404882224808	0	1.0	0.0
4289	2.0072278637665314e-08	1.8612420378720957e-08	7.073039454159823e-10	0.9999971846491423	None	0.25	1	0.4	4	0.7692307692307693	10	0.23809523809523808	0.7692307692307693	14	10	0	0	0	0.7777777777777778	7	9	1.0	15	0.0	1.0	0.6256580572241971	0.6086503856872809	2.225547959182384e-12	0.5001045648822992	0.0001301416706573373	0.5010557413331986	0.9502277658957479	0.5371218948267809	0	0	0.0
2817	1.4995745001917209e-05	1.1023395464917842e-07	-1.2168559754009132e-08	0.9999999981528348	None	1.0	1	1.0	4	0.0	0	0.5555555555555556	0	4	0	0	0	0	1.0	3	3	0.3333333333333333	5	0.0	1.0	0	0	0	0	0	0	0	0	0	0	0
1676	None	None	None	None	None	0.3333333333333333	2	0.7142857142857143	10	0.2631578947368421	5	0.5	0.2631578947368421	14	5	6	5	0	0.8571428571428571	6	7	1.4	21	0.7142857142857143	0.75	0.04643309855812864	0.6844827408161597	0.11485685493935409	0.9992749034647125	0.06898453538918889	0.5779501689348949	0.7255393426904095	0.9411677694705863	1.0	1.0	0.0
854	None	None	None	None	None	0	0	0.25	1	1.0	3	1.0	1.0	4	3	0	3	0	0.2	1	5	0.3333333333333333	5	1.0	0	0.09642143753541252	0.5320430199093924	0.0928480104512019	0.5473139836294891	0.18829547517240136	0.5380080041627467	0.6087013704322648	0.5391279768049725	1.0	1.0	0.0
1556	None	None	None	None	None	0	0	0.5	2	0.75	3	1.0	0.75	5	3	0	0	0	0.16666666666666666	1	6	0.4	6	0.0	0.4	0.16241412150524087	0.5583813489187718	0.09999583634117316	0.5000017390101579	1.628602502700331e-05	0.500135259552215	0.6612504087314898	0.5195852585982091	0	0	0.0
7428	0.005811342221733339	0.0016396735786397914	0.00025191797912264325	0.9842894092986373	None	0.25	1	0.4	4	0.75	9	0.25925925925925924	0.75	13	9	0	0	0	0.6666666666666666	6	9	0.9333333333333333	14	0.0	1.0	1.6095893359437891e-09	0.5000000018903951	-0.207501388225878	0.8548890231292321	0.09969667727412132	0.5003560455462428	0.7822899480299389	0.6437395945319105	0	0.9230769230769231	0.0
4048	0.0045881643693023305	0.00028810850049807416	-1.861107043908664e-05	0.9904589230390136	None	0.25	1	0.4	4	0.75	9	0.25925925925925924	0.75	13	9	0	0	0	0.6666666666666666	6	9	0.9333333333333333	14	0.0	1.0	1.824775714179836e-07	0.5000094993325872	0.2926934608241044	0.6574940778464073	0.09970511324363165	0.5033156228856629	0.771407540111424	0.5552276991368307	0	1.0	0.0
2838	5.343644137837822e-05	1.8084650195044858e-06	7.653804062280566e-09	0.9999923865696883	None	0	0	0.3333333333333333	2	0.8333333333333334	5	0.4	0.8333333333333334	7	5	0	2	0	0.8	4	5	0.5333333333333333	8	1.0	0	0.2694536589674278	0.6019481190239107	0.026808982467278357	0.5090796022176045	0.0980644510192279	0.5075535257007913	0.7357980639392404	0.5399254594591789	1.0	1.0	0.0
709	None	None	None	None	None	0.18181818181818182	2	0.36	9	0.6571428571428571	23	0.4567901234567901	0.5142857142857142	27	18	9	0	0	1.0	9	9	2.466666666666667	37	0.0	0.7142857142857143	0.03226071059198349	0.6537304332522251	5.26948052302645e-08	0.5000057780344692	0.09999886608357093	0.5000116897402539	0.6123931784583265	0.5527650882579506	0	1.0	0.0
2337	None	None	None	None	None	0	0	0.3125	5	0.6666666666666666	14	0.7666666666666667	0.6190476190476191	18	13	4	2	0	0.8333333333333334	6	5	1.5333333333333334	23	0.2857142857142857	0.1111111111111111	0.021051925590724895	0.5074898738706881	0.0011468776275663705	0.5683287320089301	0.013327249150515131	0.6554264367599456	0.5712609711073131	0.5783471515260085	0.0	0	0.0
4152	0.00505653498327041	0.00011997606966210531	3.312275615918024e-05	0.9945225886784861	None	0.25	1	0.4	4	0.7692307692307693	10	0.23809523809523808	0.7692307692307693	14	10	0	0	0	0.7777777777777778	7	9	1.0	15	0.0	1.0	0.01634822609946721	0.5053976166285857	-0.2024559459943763	0.9339870421509803	0.2101887494404357	0.5926093884970451	0.8473991701250365	0.7340603700151188	0	0.07142857142857142	0.0
5239	3.345447137297628e-07	3.1613717828724836e-07	-3.108635500439084e-07	0.9999057373277223	None	0.25	1	0.4	4	0.75	9	0.25925925925925924	0.75	13	9	0	0	0	0.6666666666666666	6	9	0.9333333333333333	14	0.0	1.0	0.026708014527266854	0.5174381337761452	0.014950071660438342	0.5033102598944634	5.031547614672682e-05	0.5089573931317539	0.5268688038643556	0.5099033276888747	0	0.6153846153846154	0.0
6659	0.010107623093722746	0.004811358683771458	-0.0047670528946614854	0.9877706149906517	None	0.25	1	0.4	4	0.7692307692307693	10	0.23809523809523808	0.7692307692307693	14	10	0	0	0	0.7777777777777778	7	9	1.0	15	0.0	1.0	0.5142269616950068	0.5	0.002310560415264845	0.5359091158934598	0.06291095563945719	0.5883221061486485	0.9041952097643122	0.5416464160258337	0	0.8571428571428571	0.0
2600	None	None	None	None	None	0.2857142857142857	2	0.5	8	0.45454545454545453	10	0.5714285714285714	0.3181818181818182	12	7	11	0	0	0.8571428571428571	7	6	1.6	24	0.0	0.3	0.00033916691612829097	0.5070373793317097	0.04164801468264595	0.683229222790289	1.4905338151224447e-08	0.5000092741646346	0.5948266982356182	0.5660157083458106	0	0	0.0
2519	None	None	None	None	None	0	0	0.10714285714285714	3	0.8974358974358975	35	0.8541666666666666	0	0	0	40	9	0	0.75	8	6	2.7333333333333334	41	0.10714285714285714	0.6285714285714286	0	0	0	0	0	0	0	0	0	0	0
3759	0.010390028061153049	0.0032490836422009194	0.0032406347204405536	0.982731061210044	None	0.25	1	0.4	4	0.75	9	0.25925925925925924	0.75	13	9	0	0	0	0.6666666666666666	6	9	0.9333333333333333	14	0.0	1.0	0.2110183585745971	0.6013266783815437	2.940647239634579e-07	0.5000062670971251	0.09455245722670866	0.5143176140270777	0.7031128050201206	0.5389465441080371	0	0.07692307692307693	0.0
486	None	None	None	None	None	0	0	0.75	3	0.3333333333333333	1	0.5555555555555556	0	1	0	3	0	0	1.0	3	3	0.3333333333333333	5	0.0	1.0	0	0	0	0	0	0	0	0	0	0	0
1892	None	None	None	None	None	0	0	0.5	2	0.75	3	0.6	0.75	5	3	0	0	0	0.4	5	2	0.4	6	0.0	0	-0.15265936708064354	0.7925630031725447	0.08913387518339318	0.5443108920543535	-0.10313885239599138	0.5178680430517179	0.7394065253232414	0.6294564248233805	0	1.0	0.0
852	None	None	None	None	None	0	0	0.4	2	0.8	4	0.4666666666666667	0.8	6	4	0	0	0	0.6	5	3	0.4666666666666667	7	0.0	0	0.09174661716294212	0.5774696213831059	0.09754402583905313	0.5051316826299493	0.0381481310460894	0.6126680305088643	0.586347077292859	0.5655753496826792	0	1.0	0.0
5506	0.003988266944789335	0.001206436192533867	0.000696990552831541	0.9962173691063894	None	0.25	1	0.36363636363636365	4	0.7857142857142857	11	0.2222222222222222	0.7857142857142857	15	11	0	0	0	0.8888888888888888	8	9	1.0666666666666667	16	0.0	1.0	0.09860590152243023	0.5815977504131988	-0.07964849098561319	0.9956575678206493	0.09999184355813466	0.5000251929382943	0.8583225742960281	0.872302094739649	0	1.0	0.0
7335	0.002088251562708029	0.0005836839808894512	-0.0005273449146764631	0.9986166277665025	None	0.25	1	0.4	4	0.75	9	0.25925925925925924	0.75	13	9	0	0	0	0.6666666666666666	9	6	0.9333333333333333	14	0.0	1.0	-0.01888888429847282	0.5028836065263735	0.09236036290398775	0.5555172492232995	0.08817621433536793	0.5187861978723709	0.6244752194874459	0.5257856991346694	0	0.5384615384615384	0.0
2983	0.004708001068968879	0.0030090256890416708	0.002609476115655256	0.9976999617209135	None	0	0	0.4	2	0.8	4	0.4666666666666667	0.8	6	4	0	0	0	0.6	3	5	0.4666666666666667	7	0.0	0	0.09999347084877001	0.5002752009966557	-0.10287279288984005	0.6076610261937215	-0.09995807081224076	0.5015536506180512	0.7212493923995025	0.5369994458729893	0	1.0	0.0
6138	0.016772023045557256	0.007421481504015757	0.006065320905105179	0.95561198274697	None	0.25	1	0.36363636363636365	4	0.7857142857142857	11	0.2222222222222222	0.7857142857142857	15	11	0	0	0	0.8888888888888888	8	9	1.0666666666666667	16	0.0	1.0	0.4160046849046002	0.5526057571062425	-0.3784339796552821	0.5491689767770804	-0.09999424329330701	0.5032934345408953	0.9655428982062676	0.5350832673900134	0	1.0	0.0
4609	0.0025412875348875866	0.0009237637373769097	-0.00010386348349648352	0.995818709295012	None	0.25	1	0.4	4	0.75	9	0.25925925925925924	0.75	13	9	0	0	0	0.6666666666666666	6	9	0.9333333333333333	14	0.0	1.0	0.5789717883348702	0.5274478699613027	-0.0748899697773012	0.5010293957813078	0.06655805773669801	0.5649900812889801	0.9456455731977762	0.5312474657827728	0	1.0	0.0
5696	0.012047650646485287	0.000973785464620629	-0.0007253292548604549	0.9819279083017665	None	0.25	1	0.36363636363636365	4	0.7857142857142857	11	0.2222222222222222	0.7857142857142857	14	11	1	0	0	0.8888888888888888	8	9	1.0666666666666667	16	0.0	1.0	0.36424599818946374	0.681432777323685	-0.09999784649628084	0.5000404467390523	0.07728067068798046	0.6292825794472118	0.8744677366400769	0.6058470975507758	0	1.0	0.0
6814	0.02489384783351247	0.004267490044715158	0.0041461670843442695	0.9542431740540629	None	0.25	1	0.4	4	0.7692307692307693	10	0.23809523809523808	0.7692307692307693	14	10	0	0	0	0.7777777777777778	7	9	1.0	15	0.0	1.0	0.47012430860688437	0.6998417865591438	4.473306613430051e-06	0.5001682601504066	0.09997593979353481	0.5002290975220971	0.883105786676946	0.5702108182995308	0	1.0	0.0
7031	0.002406814701800636	0.0001756169881756707	0.00015943634353141216	0.998528937282555	None	0.25	1	0.4	4	0.75	9	0.25925925925925924	0.75	13	9	0	0	0	0.6666666666666666	6	9	0.9333333333333333	14	0.0	1.0	-0.03829449784360286	0.630647872872312	0.001530052622661072	0.5236703795869929	0.09763490421663043	0.5293059510977843	0.641552935985146	0.5619392019214868	0	0.8461538461538461	0.0
1516	None	None	None	None	None	0.25	1	0.4	4	0.7692307692307693	10	0.23809523809523808	0.7692307692307693	14	10	0	0	0	0.7777777777777778	9	7	1.0	15	0.0	1.0	0.00011399212428017051	0.5003457111664763	0.047990343876344585	0.6678338881139095	0.03177389535802089	0.5812913192729582	0.5993111328655922	0.5848271168404083	0	0.7142857142857143	0.0
4120	0.021282115841468944	0.0016819374625763738	-0.0016649802762214987	0.9543105100993772	None	0.25	1	0.36363636363636365	4	0.7857142857142857	11	0.2222222222222222	0.7857142857142857	15	11	0	0	0	0.8888888888888888	8	9	1.0666666666666667	16	0.0	1.0	0.12583699480671645	0.9999963234405576	0.09999998282060996	0.5000000000000001	0.33731387617361264	0.6322217328921884	0.8299728729243905	0.9872798119069277	0	1.0	0.0
4873	0.0004714586926514587	7.937464026628393e-07	-5.615411909100132e-07	0.9999620247872335	None	0.25	1	0.4	4	0.7692307692307693	10	0.23809523809523808	0.7692307692307693	14	10	0	0	0	0.7777777777777778	9	7	1.0	15	0.0	1.0	0.08585116313238741	0.6666023778185333	0.02328556565907454	0.6029904100716362	0.3878353949455504	0.6159341119165931	0.8212150931082894	0.6289484296252451	0	1.0	0.0
6081	0.004044018089092494	9.453685700028477e-05	-9.44431127567248e-05	0.9960587276721559	None	0.25	1	0.4	4	0.75	9	0.25925925925925924	0.75	13	9	0	0	0	0.6666666666666666	6	9	0.9333333333333333	14	0.0	1.0	-0.09999999999996644	0.5000000000000314	0.0997967128453024	0.6655528885236849	0.04540907793645639	0.536082087245108	0.6950665414844681	0.568951114396171	0	1.0	0.0
2700	0.0005744419850986318	0.0005743736323963256	-6.070390135466296e-05	0.9914203748626159	None	0	0	0.1875	3	0.8095238095238095	17	0.8518518518518519	0	0	0	22	2	0	0.3333333333333333	3	9	1.5333333333333334	23	0.041666666666666664	0.8	0	0	0	0	0	0	0	0	0	0	0
1305	None	None	None	None	None	0	0	0.2857142857142857	4	0.6842105263157895	13	0.6	0.3157894736842105	8	6	12	8	0	0.7142857142857143	7	5	1.4	21	0.3076923076923077	0.5	-0.08624657596762454	0.5330695311899987	-0.046907884511002085	0.5076359585619659	0.07311544525521427	0.6240258895142562	0.6554900518844657	0.5555768424547683	0.0	0	0.0
5325	0.006420483303489144	0.0002921992842116053	-0.00018840665234752532	0.9933118118798814	None	0.25	1	0.4	4	0.7692307692307693	10	0.23809523809523808	0.7692307692307693	14	10	0	0	0	0.7777777777777778	7	9	1.0	15	0.0	1.0	0.14196749970100928	0.647743947841304	-0.09998907375248405	0.6532303488167858	0.14286827127090457	0.5391028430052598	0.7369282035510129	0.6145264091113073	0	1.0	0.0
7488	0.0042611436594072035	0.0012626746409108974	-0.00016861297975758672	0.9935799205146025	None	0.25	1	0.4	4	0.7692307692307693	10	0.23809523809523808	0.7692307692307693	14	10	0	0	0	0.7777777777777778	7	9	1.0	15	0.0	1.0	0.04830856669877022	0.6848794731547795	-0.09541823904815287	0.55088642519815	0.09999159718422779	0.5000446075975677	0.7021754652823095	0.581006447626893	0	1.0	0.0
7483	0.021184001395813584	0.0117654406872719	0.011753873458951741	0.9655095487115876	None	0.25	1	0.4	4	0.75	9	0.25925925925925924	0.75	13	9	0	0	0	0.6666666666666666	6	9	0.9333333333333333	14	0.0	1.0	0.41891730021872303	0.527830836486142	0.24323418889600879	0.5131506718738668	0.3788341107831604	0.5515972497557733	0.6829389170174724	0.5308922416421907	0	1.0	0.0
7326	0.005890028935964442	0.0036175539812039158	-0.0025741305605562668	0.9816675010254857	None	0.25	1	0.4	4	0.7692307692307693	10	0.23809523809523808	0.7692307692307693	14	10	0	0	0	0.7777777777777778	7	9	1.0	15	0.0	1.0	0.5118197908278198	0.5592495350950021	0.0002731101593804896	0.6513899101991282	0.05197957059494181	0.5617010154479457	0.8986430891902152	0.5915668751659461	0	1.0	0.0
7396	0.028437409017303156	0.0013594365691178322	-0.0013277541372693144	0.9678741534788242	None	0.25	1	0.4	4	0.75	9	0.25925925925925924	0.75	13	9	0	0	0	0.6666666666666666	6	9	0.9333333333333333	14	0.0	1.0	0.33593488205046923	0.5572943978886198	-0.0997581478943736	0.5008669825202939	0.15983384157491778	0.5916664681629594	0.8565526398520855	0.5502065097184835	0	1.0	0.0
7197	6.828456738784813e-07	6.128811486033478e-07	6.117483589712573e-07	0.9999784036791547	None	0.25	1	0.4	4	0.7692307692307693	10	0.23809523809523808	0.7692307692307693	14	10	0	0	0	0.7777777777777778	7	9	1.0	15	0.0	1.0	0.7508807174191203	0.6488337890886176	-0.36915843901021794	0.9999999999498095	0.0020562767314788863	0.507028482199278	0.9885842806985223	0.9997022848145339	0	1.0	0.0
103	None	None	None	None	None	0	0	0.5	2	0.75	3	0.6	0.75	5	3	0	0	0	0.4	5	2	0.4	6	0.0	0	7.902762784127648e-27	0.5	-0.09499210367667975	0.5511789525701853	0.030059953533744844	0.5386852985180994	0.6213331917591541	0.5300044362513463	0	1.0	0.0
91	None	None	None	None	None	0	0	0.25	1	1.0	3	1.0	1.0	4	3	0	0	0	0.2	1	5	0.3333333333333333	5	0.0	0	0.0999959532901229	0.5000256258483518	0.005436606101652712	0.5051131175129192	0.07802375096526477	0.5527227269412864	0.6001810339111869	0.5193431302017756	0	1.0	0.0
5276	0.007988032269342438	0.003990805037310981	0.003922965059286075	0.9933383043942068	None	0.25	1	0.4	4	0.7692307692307693	10	0.23809523809523808	0.7692307692307693	14	10	0	0	0	0.7777777777777778	7	9	1.0	15	0.0	1.0	0.09942852076346635	0.6381332977869182	-0.05177534564665036	0.6598370815142753	0.09999987339840215	0.500000699052874	0.6715691562066833	0.6010752785848146	0	1.0	0.0
1801	None	None	None	None	None	0.2	2	0.5454545454545454	12	0.4	12	0.6666666666666666	0.3333333333333333	21	10	10	0	0	0.75	8	6	2.1333333333333333	32	0.0	0.9230769230769231	-0.09998703004194734	0.5001165786968161	0.07848490595526389	0.6422152432137384	-0.0849686839638987	0.6579388968557206	0.6893270109911211	0.601853407964065	0	1.0	0.0
6887	0.0020568984241182207	0.00033199643681764535	0.00023818434495196335	0.9960459019521183	None	0.25	1	0.4	4	0.7692307692307693	10	0.23809523809523808	0.7692307692307693	14	10	0	0	0	0.7777777777777778	7	9	1.0	15	0.0	1.0	0.01910765529629036	0.523840323072968	0.1644392149433102	0.5297680203591659	0.09470232697533462	0.5675089657220267	0.6526517296173548	0.5404399451729592	0	1.0	0.0
628	None	None	None	None	None	0	0	0.2	1	1.0	5	0.4666666666666667	0.8	5	4	1	0	0	0.6	3	5	0.4666666666666667	7	0.0	0	-0.052123696005212036	0.5268358984320373	0.09999999988093053	0.5000000004164605	0.0004919137742749331	0.5026273340660897	0.6526710430237569	0.5098284238690015	0	1.0	0.0
2708	1.9702596652745193e-08	1.8552404042881016e-08	1.5192670098096348e-08	0.99999729847082	None	0	0	0.29411764705882354	5	0.6521739130434783	15	0.5208333333333334	0	0	0	24	5	0	0.75	6	8	1.6666666666666667	25	0.09615384615384616	0.7	0	0	0	0	0	0	0	0	0	0	0
1383	None	None	None	None	None	0	0	0.3333333333333333	2	0.7142857142857143	5	0.75	0	0	0	8	11	0	0.75	3	4	0.6	9	0.55	0	0	0	0	0	0	0	0	0	0	0	0
3206	0.00240051580541015	0.00018670271008810403	-9.887830665613245e-05	0.997983810065902	None	0.25	1	0.4	4	0.75	9	0.25	0.75	13	9	0	0	0	0.875	7	8	0.9333333333333333	14	0.0	1.0	0.06843364265668705	0.545254458809218	0.09999999999953295	0.5000000000003008	-0.0996938588623509	0.5008922780891073	0.7059031580048065	0.5154187502454401	0	0	0.0
5669	0.022213380487651924	0.00259106603611032	0.0016047850959716374	0.9460671567915955	None	0.25	1	0.4	4	0.75	9	0.25925925925925924	0.75	13	9	0	0	0	0.6666666666666666	6	9	0.9333333333333333	14	0.0	1.0	0.5625539392862912	0.55667727861712	0.04837640349381283	0.6106771756352537	-0.0647355438656982	0.6581584529346336	0.9372440569686624	0.6092867798053588	0	0.8461538461538461	0.0
1931	None	None	None	None	None	0	0	0.75	3	0.3333333333333333	1	0.5555555555555556	0.3333333333333333	4	1	0	0	0	1.0	3	3	0.3333333333333333	5	0.0	1.0	0.35845333504507837	0.6882125739716539	-0.04109691570543489	0.508092909514097	-0.09970508133677827	0.5035581567367473	0.8846294899562825	0.5694141141951033	0	1.0	0.0
3366	0.001733473048877505	0.00016190289965100653	0.00013958341549346004	0.9978157032835965	None	0.25	1	0.4	4	0.75	9	0.25925925925925924	0.75	13	9	0	0	0	0.6666666666666666	6	9	0.9333333333333333	14	0.0	1.0	0.008542535853723377	0.5282333576179976	-0.06744829971785773	0.5728281837307071	0.09612218549093718	0.652492656177823	0.630536595492271	0.5855232701952581	0	1.0	0.0
3933	0.0009832242598292545	0.00017991359110796493	0.0001148127079566037	0.9983862895080067	None	0.25	1	0.4	4	0.7692307692307693	10	0.23809523809523808	0.7692307692307693	14	10	0	0	0	0.7777777777777778	7	9	1.0	15	0.0	1.0	0.09999996672517461	0.5000173330849991	-0.019539321022695424	0.503273687352638	0.028541855208188454	0.5316725624205368	0.6210781404869344	0.5116665804319859	0	1.0	0.0
3720	0.008912854945944598	0.004660298581166064	0.0016060910416797465	0.9927838545409122	None	0.25	1	0.4	4	0.7692307692307693	10	0.23809523809523808	0.7692307692307693	14	10	0	0	0	0.7777777777777778	7	9	1.0	15	0.0	1.0	0.09999675622449808	0.500249414785464	-0.09867490909448615	0.5652521448960995	-0.09726532018818503	0.5112719692122776	0.7138945803754251	0.5256939192754099	0	0	0.0
4374	1.6014820377283184e-07	3.3756933367743196e-08	-3.031918565422894e-09	0.9999970658407267	None	0.25	1	0.4	4	0.75	9	0.25925925925925924	0.75	13	9	0	0	0	0.6666666666666666	6	9	0.9333333333333333	14	0.0	1.0	0.11766556401535733	0.6079967486002121	3.040941995803171e-08	0.5000000703474066	0.0022247350717885814	0.507681470520372	0.6313273070499343	0.5390559402066646	0	1.0	0.0
2274	None	None	None	None	None	0.14285714285714285	1	0.4117647058823529	7	0.5652173913043478	13	1.0	0.43478260869565216	17	10	7	0	0	1.0	5	5	1.6666666666666667	25	0.0	0	0.5897008161588554	0.7346654487475603	-0.030573968935159346	0.6645865546107927	5.393099200070963e-07	0.5005705137487267	0.9366992811571935	0.6383405727530637	0	1.0	0.0
104	None	None	None	None	None	0	0	0.20930232558139536	9	0.7419354838709677	46	0.7901234567901234	0.12903225806451613	14	8	49	1	0	1.0	9	9	4.266666666666667	64	0.010416666666666666	0.8363636363636363	0.0755998690737335	0.5274328643151354	0.06070448109311054	0.6312429786608215	1.9047082533691266e-07	0.5000046974776461	0.5966275431097746	0.5537427099851199	0.8571428571428571	0.9285714285714286	0.0
6685	0.02138187963188644	0.011934155264801375	0.011249575746842959	0.9542194300464865	None	0.25	1	0.4	4	0.75	9	0.25925925925925924	0.75	13	9	0	0	0	0.6666666666666666	6	9	0.9333333333333333	14	0.0	1.0	0.5176901074042977	0.559145974604341	0.16402226072561593	0.5139873724476193	0.35990431976607284	0.7136230660755774	0.8194234255190006	0.5992246734568958	0	0	0.0
3525	0.00439656759329678	0.00011482539686435323	-9.85070372417655e-06	0.9906322554519617	None	0.25	1	0.4	4	0.75	9	0.25925925925925924	0.75	13	9	0	0	0	0.6666666666666666	6	9	0.9333333333333333	14	0.0	1.0	0.1988958466427909	0.6412360527956877	-0.1296034766799825	0.729823067099509	-0.05076241534833229	0.5318973915800325	0.8248023657160783	0.6381646511678282	0	1.0	0.0
6964	0.014454745641698607	0.006483913230441843	0.005779053406085743	0.9647027042821402	None	0.25	1	0.4	4	0.7692307692307693	10	0.23809523809523808	0.7692307692307693	14	10	0	0	0	0.7777777777777778	7	9	1.0	15	0.0	1.0	0.3606529134748639	0.5420945027707114	0.23533448879970323	0.5304284419331897	0.0999998673273228	0.5000001781097198	0.7440955860816755	0.5242012898614538	0	0.9285714285714286	0.0
1834	None	None	None	None	None	0	0	0.14285714285714285	2	0.8947368421052632	17	0.84	0	0	0	20	0	0	1.0	5	5	1.4	21	0.0	0.25	0	0	0	0	0	0	0	0	0	0	0
1399	None	None	None	None	None	0.125	1	0.3888888888888889	7	0.5833333333333334	14	0.4126984126984127	0.4583333333333333	17	11	8	0	0	0.7777777777777778	7	9	1.7333333333333334	26	0.0	0.5217391304347826	-0.022305980411984415	0.5063175287017712	-0.031864618842417404	0.6798345710651278	0.004803527748506423	0.5987058049089075	0.6163096661177457	0.5969532434874324	0	0.47058823529411764	0.0
6871	0.0074167223694539385	0.0037985955473592388	0.003601910003423134	0.9946548072875473	None	0.2	1	0.3333333333333333	4	0.8	12	0.20987654320987653	0.7333333333333333	15	11	1	2	0	1.0	9	9	1.1333333333333333	17	1.0	1.0	0.09695667934260044	0.6618288471968908	-0.1985111753602409	0.8500905117304008	-0.13480121336004422	0.5838947692382286	0.7680651979126664	0.7140595632878196	0.9333333333333333	1.0	0.4228747417393262
4337	0.0025252623983206845	0.00014768157262018132	-0.0001108803403038481	0.9967961202335628	None	0.25	1	0.4	4	0.75	9	0.25925925925925924	0.75	13	9	0	0	0	0.6666666666666666	6	9	0.9333333333333333	14	0.0	1.0	0.03451974518299359	0.6769315103607273	0.05346910674244667	0.5723864696831243	0.09999878391236497	0.5000105150899671	0.5794471564788862	0.5851086317081453	0	1.0	0.0
1900	None	None	None	None	None	0.14285714285714285	1	0.375	6	0.6363636363636364	14	0.2962962962962963	0.5909090909090909	19	13	4	0	0	1.0	9	9	1.6	24	0.0	0.42105263157894735	-0.09935396341444822	0.5317866415399448	0.009250378950753013	0.5736317094576852	-0.0007132987015809033	0.6538140681955413	0.6453383363062399	0.5874134985698073	0	1.0	0.0
1313	None	None	None	None	None	0	0	0.5	2	0.75	3	0.5	0.75	3	3	2	6	0	0.75	3	4	0.4	6	0.75	0	0.09999931940175863	0.5000007561049249	0.06639813850800182	0.5298041417756129	0.34186701179480644	0.5223359151611846	0.7733045899384532	0.5173900041235435	1.0	1.0	0.0
599	None	None	None	None	None	0.25	1	0.4	4	0.7692307692307693	10	0.23809523809523808	0.7692307692307693	14	10	0	0	0	0.7777777777777778	7	9	1.0	15	0.0	1.0	-0.04197334366737325	0.6593409237111815	0.06577087863812406	0.5722352203436402	-0.051592033761054465	0.6443199790197899	0.6527066239227202	0.6260168127604961	0	1.0	0.0
2475	None	None	None	None	None	0	0	0.5	3	0.6666666666666666	4	0.5714285714285714	0.6666666666666666	7	4	0	0	0	0.2857142857142857	2	7	0.5333333333333333	8	0.0	0.6666666666666666	-0.09996160213425467	0.5002137757539686	0.3638231190735411	0.999071502438096	-0.09999894252459543	0.500001344445914	0.9053053327230566	0.9111122243674407	0	1.0	0.0
6880	0.03227567302821832	0.007070893231529355	0.007044025913132099	0.9481545571268151	None	0.25	1	0.4	4	0.75	9	0.25925925925925924	0.75	13	9	0	0	0	0.6666666666666666	6	9	0.9333333333333333	14	0.0	1.0	0.4819589504247238	0.6878948502561201	0.00013192468240782074	0.5012099049398235	0.22540820020530097	0.6174646397454046	0.8785678214477759	0.6045943156805397	0	1.0	0.0
1085	None	None	None	None	None	0	0	1.0	3	0.0	0	0.6666666666666666	0	3	0	0	1	0	0.6666666666666666	2	3	0.26666666666666666	4	1.0	1.0	0	0	0	0	0	0	0	0	0	0	0
1696	None	None	None	None	None	0.5	1	0.6666666666666666	4	0.5	3	0.4444444444444444	0.5	7	3	0	0	0	0.5	6	3	0.5333333333333333	8	0.0	1.0	0.09990242325571833	0.500127024404283	0.0016189203532809826	0.5099007178436372	0.09900061795895937	0.5364394662938988	0.6100807372484691	0.5155061005501289	0	0	0.0
2601	2.6639255309249945e-05	1.10305514991045e-06	-3.1665388559568847e-09	0.9938386109429139	None	0	0	0.14814814814814814	4	0.8421052631578947	32	0.8888888888888888	0	0	0	39	5	0	0.5555555555555556	5	9	2.6666666666666665	40	0.06097560975609756	0.8888888888888888	0	0	0	0	0	0	0	0	0	0	0
2084	None	None	None	None	None	0	0	0.6666666666666666	2	0.0	0	0.6666666666666666	0	0	0	3	4	0	0.6666666666666666	2	3	0.26666666666666666	4	0.4	0	0	0	0	0	0	0	0	0	0	0	0
1908	None	None	None	None	None	0	0	0.2857142857142857	2	0.875	7	1.0	0.625	7	5	2	2	0	0.4	2	5	0.6666666666666666	10	0.3333333333333333	0	0.06091569908867613	0.5782608813766038	0.06508879188224283	0.5154462123716511	-0.2463254085131302	0.9245093521194674	0.7955054079366127	0.723301770511356	1.0	1.0	0.0
1178	None	None	None	None	None	0	0	0.5	4	0.5555555555555556	5	0.55	0.3333333333333333	6	3	4	6	0	0.8	5	4	0.7333333333333333	11	0.6666666666666666	0.5714285714285714	-0.2797709229801768	0.9999998250668722	0.05764827860568078	0.6316197725404881	-0.12357403499020521	0.5875397933356538	0.8145479860534948	0.9958642655142134	1.0	1.0	0.0
2003	None	None	None	None	None	1.0	1	1.0	4	0.0	0	0.5555555555555556	0	4	0	0	0	0	1.0	3	3	0.3333333333333333	5	0.0	1.0	0	0	0	0	0	0	0	0	0	0	0
4180	0.0023437916419908385	0.0005731545561002908	-0.0002509121983615129	0.9980069957789228	None	0.25	1	0.4	4	0.7692307692307693	10	0.23809523809523808	0.7692307692307693	14	10	0	0	0	0.7777777777777778	7	9	1.0	15	0.0	1.0	0.0679559083878732	0.5825050932974511	0.10384991442435228	0.648378288051176	0.0518080287192794	0.6670908440576365	0.6050659499387631	0.6333650264783981	0	0	0.0
446	None	None	None	None	None	0.16666666666666666	1	0.3333333333333333	5	0.65	13	0.6285714285714286	0.05	4	1	17	2	0	0.7142857142857143	7	5	1.4666666666666666	22	0.05714285714285714	0.35294117647058826	7.902762784127648e-27	0.5	0.08206790477778128	0.5045311203223075	0.08937364319308169	0.5301289751173094	0.5999394447326668	0.5115635261954576	1.0	1.0	0.0
2375	None	None	None	None	None	0	0	0.5	5	0.3333333333333333	4	0.4	0.16666666666666666	6	2	7	5	0	0.7142857142857143	7	5	0.9333333333333333	14	0.35714285714285715	0.36363636363636365	-0.04782905586890481	0.5201965925143192	0.05097525253395328	0.6877764708236275	-0.09999890851412077	0.5000190777025553	0.652803460727638	0.5720492718460125	1.0	1.0	0.0
5515	0.006306094006271117	0.0017616781650964168	-0.001595255616289493	0.9916972738304339	None	0.25	1	0.4	4	0.75	9	0.25925925925925924	0.75	13	9	0	0	0	0.6666666666666666	6	9	0.9333333333333333	14	0.0	1.0	0.09828712895028378	0.5782437168649625	0.01572824473454796	0.5285491203660891	0.09999998259577979	0.5000009230176251	0.5981277577670497	0.5357631849036818	0	1.0	0.0
3786	0.0009186741722194511	9.687966187174805e-05	-6.822633491259156e-05	0.9988658355690425	None	0.25	1	0.4	4	0.7692307692307693	10	0.23809523809523808	0.7692307692307693	14	10	0	0	0	0.7777777777777778	9	7	1.0	15	0.0	1.0	-0.09131554121978931	0.99993031168417	-0.040697920309060207	0.6792168058769628	0.023442806876802724	0.5652034493565659	0.6608571807139412	0.9714730296904429	0	1.0	0.0
5132	0.0018605023137765926	0.0006707274885471657	-0.0004510618873070235	0.9989149886547954	None	0.25	1	0.4	4	0.75	9	0.25925925925925924	0.75	13	9	0	0	0	0.6666666666666666	9	6	0.9333333333333333	14	0.0	1.0	7.902762784127648e-27	0.5	0.08746111533360315	0.6300734871974198	0.09099464405973892	0.6040341003561291	0.6122392116211276	0.5789045827691266	0	0	0.0
7373	9.008192338657538e-05	8.794715331611026e-06	-7.288659636918926e-06	0.999792883712249	None	0.25	1	0.4	4	0.75	9	0.25925925925925924	0.75	13	9	0	0	0	0.6666666666666666	6	9	0.9333333333333333	14	0.0	1.0	-0.021245445149020742	0.5037701210343593	0.09897245835594895	0.5017449000225439	-0.013933990971497195	0.6621213306849065	0.6373339875436684	0.5576444125606339	0	1.0	0.0
6327	0.002129410439594491	0.0001277080757909419	5.364755369191613e-05	0.9960668018023634	None	0.25	1	0.4	4	0.75	9	0.25925925925925924	0.75	13	9	0	0	0	0.6666666666666666	6	9	0.9333333333333333	14	0.0	1.0	0.09999999999919286	0.5000000012632568	0.05158462272644598	0.6309386842349755	-0.017063497994420498	0.6399006572748115	0.6178147463649426	0.5915539287163594	0	1.0	0.0
7115	0.004986056816855502	0.002269544788013891	0.0022463214607727966	0.9896523687595153	None	0.25	1	0.4	4	0.7692307692307693	10	0.23809523809523808	0.7692307692307693	14	10	0	0	0	0.7777777777777778	7	9	1.0	15	0.0	1.0	0.6191759301389191	0.5750918364084348	0.09359276648395176	0.5745048093477978	0.03266327354115617	0.5974535710667094	0.9351047906198158	0.5823900494276507	0	1.0	0.0
897	None	None	None	None	None	0.045454545454545456	1	0.3404255319148936	16	0.5882352941176471	40	0.8641975308641975	0.4264705882352941	44	29	25	2	0	1.0	9	9	4.666666666666667	70	0.05128205128205128	0.9206349206349206	0.10949695435223221	0.7135461758351447	5.177361975622145e-05	0.5008638503856057	0.025190420723730685	0.6701393792942107	0.6326783049179202	0.6321954471201152	0.45454545454545453	0.13636363636363635	0.0
5874	0.018490054605022496	0.0020971060690236887	0.0020965553116750247	0.9327525090482851	None	0.25	1	0.4	4	0.75	9	0.25925925925925924	0.75	13	9	0	0	0	0.6666666666666666	6	9	0.9333333333333333	14	0.0	1.0	0.5018940303757752	0.5844246373426297	0.07652357766095583	0.5389146214006918	-0.10737629612372243	0.999608565041024	0.9276823745962836	0.9416264528810286	0	1.0	0.0
7418	0.0007509966135533911	0.0004087163059055118	-2.0069060471363316e-05	0.9999560648778747	None	0.25	1	0.4	4	0.75	9	0.25925925925925924	0.75	13	9	0	0	0	0.6666666666666666	6	9	0.9333333333333333	14	0.0	1.0	0.09326976604501194	0.5008113024482561	0.09999005975462603	0.500158243718379	0.06041461524518023	0.567135106509653	0.5430016942696329	0.5228216395622688	0	1.0	0.0
3837	0.002078026541449014	0.0001705226975852232	-0.00016520743055013272	0.9982984790110853	None	0.25	1	0.4	4	0.7692307692307693	10	0.23809523809523808	0.7692307692307693	14	10	0	0	0	0.7777777777777778	7	9	1.0	15	0.0	1.0	-0.05320186193289829	0.6732457871886766	-0.019320790198600703	0.6571730795325994	0.0523211416038757	0.674967339123939	0.6476724158396728	0.6685101057631333	0	1.0	0.0
1580	None	None	None	None	None	0	0	0.4	4	0.5384615384615384	7	0.6	0	0	0	14	10	0	1.0	5	5	1.0	15	0.3125	0	0	0	0	0	0	0	0	0	0	0	0
158	None	None	None	None	None	0.25	1	0.4	4	0.7692307692307693	10	0.23809523809523808	0.7692307692307693	14	10	0	0	0	0.7777777777777778	7	9	1.0	15	0.0	1.0	0.12474855608166284	0.5619703343315297	0.06775862356836969	0.6477189652578158	0.0956015390709986	0.6366973146310657	0.5822632207382791	0.61611313160585	0	0.21428571428571427	0.0
396	None	None	None	None	None	0	0	0.5	3	0.5714285714285714	4	0.6	0	0	0	8	2	0	0.6	5	3	0.6	9	0.1	1.0	0	0	0	0	0	0	0	0	0	0	0
7075	0.013360121872265724	0.0074906056165912815	0.007155898239111885	0.970109356530147	None	0.25	1	0.36363636363636365	4	0.7857142857142857	11	0.2222222222222222	0.7857142857142857	15	11	0	0	0	0.8888888888888888	8	9	1.0666666666666667	16	0.0	1.0	0.6418578155080676	0.564343840735691	-0.19221200246370038	0.997904590573697	0.09999419810089324	0.5005643443711485	0.9676533901929109	0.8949494428158207	0	1.0	0.0
1361	None	None	None	None	None	0	0	0.5	2	0.3333333333333333	1	0.625	0	0	0	4	0	0	0.5	4	2	0.3333333333333333	5	0.0	0.6666666666666666	0	0	0	0	0	0	0	0	0	0	0
400	None	None	None	None	None	0	0	0.5	3	0.5	3	0.5333333333333333	0	0	0	7	8	0	0.6	3	5	0.5333333333333333	8	0.4444444444444444	0.4	0	0	0	0	0	0	0	0	0	0	0
1828	None	None	None	None	None	0.3333333333333333	1	0.5	4	0.7	7	0.3333333333333333	0.7	11	7	0	0	0	0.4444444444444444	4	9	0.8	12	0.0	1.0	1.1896057682561783e-14	0.5000000000077364	1.2564708851142148e-11	0.5000000051067743	0.09999940319818704	0.5000017902787274	0.6157154679496805	0.5000005984644127	0	1.0	0.0
7334	0.004569850953781457	0.00012588510505548862	3.6854656087598295e-05	0.9943440245657768	None	0.25	1	0.4	4	0.75	9	0.25925925925925924	0.75	13	9	0	0	0	0.6666666666666666	6	9	0.9333333333333333	14	0.0	1.0	0.5619887512342775	0.5072766697882841	0.0007837248577439183	0.5025159379159254	0.09999908871322567	0.5000623499495089	0.9203442830908184	0.5032851169568708	0	0.9230769230769231	0.0
7300	2.945947278382114e-08	2.7988487712469176e-08	1.0457144766682507e-09	0.999996339979832	None	0.25	1	0.4	4	0.75	9	0.25925925925925924	0.75	13	9	0	0	0	0.6666666666666666	6	9	0.9333333333333333	14	0.0	1.0	7.902762784127648e-27	0.5	0.09999979035250328	0.5426031949196194	7.902762784127648e-27	0.5	0.6157158998681421	0.5142317374052897	0	0.9230769230769231	0.0
2005	None	None	None	None	None	0	0	0.5	5	0.4166666666666667	5	0.56	0	0	0	13	11	0	1.0	5	5	0.9333333333333333	14	0.36666666666666664	0.4444444444444444	0	0	0	0	0	0	0	0	0	0	0
2264	None	None	None	None	None	0	0	0.5	4	0.4444444444444444	4	0.4583333333333333	0	0	0	10	4	0	0.6666666666666666	6	4	0.7333333333333333	11	0.16666666666666666	0.2857142857142857	0	0	0	0	0	0	0	0	0	0	0
1953	None	None	None	None	None	0	0	0.4166666666666667	5	0.5625	9	0.6	0.5625	13	9	4	4	0	0.8333333333333334	5	6	1.2	18	0.5	0	-0.07373267370006434	0.5415453801234463	1.3082902047526686e-07	0.5000003155737552	-0.09765350439396309	0.5138874891190189	0.602346003963072	0.5185024696595608	1.0	1.0	0.0
3173	0.00641841108131795	0.001131907891405575	0.00018109578368831505	0.9937101860778774	None	0.25	1	0.4	4	0.75	9	0.25925925925925924	0.75	13	9	0	0	0	0.6666666666666666	6	9	0.9333333333333333	14	0.0	1.0	0.029068558293813097	0.6605178664416951	0.019020779768746575	0.5319313887754933	0.2394128718469261	0.5948911047798978	0.7724628187408609	0.5969024192727509	0	1.0	0.0
5581	0.008731276220094876	0.004856438127936967	-0.004788802269126995	0.9912001973010112	None	0.25	1	0.36363636363636365	4	0.7857142857142857	11	0.2222222222222222	0.7857142857142857	15	11	0	0	0	0.8888888888888888	8	9	1.0666666666666667	16	0.0	1.0	0.09999371549304745	0.5003772309077508	0.04135015500624324	0.5738509951935789	-0.09593743047505407	0.5343512913573887	0.6999222912881709	0.5363285035811469	0	1.0	0.0
5773	0.0023515235173225024	0.0010969701456065928	-0.0010672248738678195	0.9984340581882015	None	0.25	1	0.36363636363636365	4	0.7857142857142857	11	0.2222222222222222	0.7857142857142857	15	11	0	0	0	0.8888888888888888	8	9	1.0666666666666667	16	0.0	1.0	0.099999999999446	0.5000000000042213	8.418618664689223e-09	0.5071603734360067	0.05345167192875098	0.5381076949686251	0.6008739375701772	0.5151095990088356	0	1.0	0.0
352	None	None	None	None	None	0	0	0.5	3	0.7142857142857143	5	0.5625	0.7142857142857143	8	5	0	0	0	0.25	2	8	0.6	9	0.0	0.8571428571428571	0.04277733457689942	0.5533673957266123	0.09796232329779908	0.5941406743410395	-0.020954010985709943	0.6661736423048689	0.6211991102403162	0.6055810881835518	0	1.0	0.0
2529	None	None	None	None	None	1.0	1	1.0	4	0.25	1	0.5	0.25	5	1	0	0	0	0.75	3	4	0.4	6	0.0	1.0	7.902762784127648e-27	0.5	0.0694799787105654	0.533433057439309	-0.26887619683786623	0.6804788005818134	0.8113945321351664	0.573619719090248	0	1.0	0.0
5866	0.005731949325199633	0.0016074309016670392	-0.0007552488007350126	0.9926686511762121	None	0.2	1	0.3333333333333333	4	0.8	12	0.20987654320987653	0.8	16	12	0	0	0	1.0	9	9	1.1333333333333333	17	0.0	1.0	0.09999981657698773	0.5002323776092887	-0.13635186832769328	0.5675356842078441	0.09999999997382421	0.5000000003113477	0.7529062587006607	0.5227121363814939	0	1.0	0.0
3070	0.009940234848355515	0.002636502911270843	0.0011865662678533027	0.9969370449229269	None	0.25	1	0.4	4	0.7692307692307693	10	0.23809523809523808	0.7692307692307693	14	10	0	0	0	0.7777777777777778	7	9	1.0	15	0.0	1.0	-0.054088157047238905	0.6581239324049085	-0.003392061077777578	0.638129144768445	0.18771712756100464	0.6117960874347287	0.7463838400133042	0.6362262615310756	0	0	0.0
1701	None	None	None	None	None	0	0	0.08695652173913043	2	0.9375	30	0.9444444444444444	0	0	0	33	9	0	0.4444444444444444	9	4	2.2666666666666666	34	0.12857142857142856	0.9333333333333333	0	0	0	0	0	0	0	0	0	0	0
7157	1.5166313920370764e-07	1.4407709053672813e-07	-1.3050658271810175e-10	0.9999696707827429	None	0.25	1	0.4	4	0.75	9	0.25925925925925924	0.75	13	9	0	0	0	0.6666666666666666	6	9	0.9333333333333333	14	0.0	1.0	0.2728209798936259	0.6317229696653384	0.09665555558770716	0.5653947299761944	0.0017483462833124022	0.505860377386442	0.7587077789279572	0.5684135358967302	0	1.0	0.0
4987	0.012243228741428452	0.0015657709255263096	0.0015595262233265622	0.9807582179580617	None	0.25	1	0.4	4	0.75	9	0.25925925925925924	0.75	13	9	0	0	0	0.6666666666666666	6	9	0.9333333333333333	14	0.0	1.0	0.18442021820463889	0.6910920419375388	7.902762784127648e-27	0.5	0.09999957354758834	0.500000650217786	0.6800033660513537	0.5667027052647953	0	0.9230769230769231	0.0
5672	0.019410967097178815	0.0039763977509503536	0.003951613839116026	0.9495459575182732	None	0.25	1	0.4	4	0.7692307692307693	10	0.23809523809523808	0.7692307692307693	14	10	0	0	0	0.7777777777777778	7	9	1.0	15	0.0	1.0	0.6175652152133365	0.6123256774435835	0.09999977005496521	0.5000000871094012	0.1355208860722499	0.5630696895943701	0.9176507349012565	0.5589519224990014	0	1.0	0.0
1857	None	None	None	None	None	0.25	1	0.5	5	0.46153846153846156	6	0.75	0.07692307692307693	4	1	10	0	0	0.8	5	4	1.0	15	0.0	0	0.5311584148636033	0.5563499749305144	0.4068341116508476	0.6325688643046895	0.426444265579077	0.5232842910343415	0.6392677544980273	0.5714100460111456	0	1.0	0.0
2521	None	None	None	None	None	0	0	0.2857142857142857	2	0.875	7	0.5555555555555556	0.375	4	3	5	3	0	0.2222222222222222	2	9	0.6666666666666666	10	0.23076923076923078	0	0.08441348936987277	0.5501242378299622	0.0784450178323276	0.5169062228683183	-0.05042331787979474	0.5	0.651058819853443	0.5223869688617867	1.0	1.0	0.0
384	None	None	None	None	None	0	0	0.47368421052631576	9	0.38461538461538464	10	0.5185185185185185	0.2692307692307692	15	7	12	0	0	0.6666666666666666	6	9	1.8666666666666667	28	0.0	0.6363636363636364	0.06324865057519438	0.5798841555093885	0.027642793037106345	0.6708523179776635	-0.09958798024488089	0.5008780104656377	0.6870866401834537	0.5856353146865625	0	1.0	0.0
3369	0.004953458755711258	0.0001812633164723539	-0.00015222852845757582	0.9819542693172985	None	0.25	1	0.4	4	0.75	9	0.25925925925925924	0.75	13	9	0	0	0	0.6666666666666666	6	9	0.9333333333333333	14	0.0	1.0	7.083880060517188e-12	0.500000000264838	0.39991491990761036	0.7294337247459544	0.033835550298568294	0.5566432774186978	0.8516152013843482	0.6002324592445772	0	1.0	0.0
5585	0.0036412373912271564	0.002491853071754828	-0.0014024793841051714	0.9963591439357422	None	0.25	1	0.4	4	0.75	9	0.25925925925925924	0.75	13	9	0	0	0	0.6666666666666666	9	6	0.9333333333333333	14	0.0	1.0	-0.015905855754688634	0.5010687513719104	-0.09438866504285842	0.5372852784525606	0.02475182882438853	0.6809752325944802	0.6207371384439895	0.5754160423209319	0	1.0	0.0
5980	0.000392036833732533	0.00013560977881418935	0.00013539967643687713	0.9995151035813473	None	0.25	1	0.36363636363636365	4	0.7857142857142857	11	0.2222222222222222	0.7857142857142857	15	11	0	0	0	0.8888888888888888	8	9	1.0666666666666667	16	0.0	1.0	0.1	0.5000000000025581	0.0989913638424021	0.509173571052266	0.026736677681917054	0.6654344813935901	0.5819293383688607	0.5600673222787634	0	1.0	0.0
5194	0.0015534751866471423	0.0009250172123159288	0.0009239532560005235	0.9976532775677646	None	0.25	1	0.4	4	0.7692307692307693	10	0.23809523809523808	0.7692307692307693	14	10	0	0	0	0.7777777777777778	7	9	1.0	15	0.0	1.0	-0.09999999999974261	0.500000000013807	0.09999290451967995	0.5000036268277445	0.09854865026489452	0.5160334660498365	0.7189762438086835	0.5053473267710331	0	1.0	0.0
6719	0.012639251421516853	0.001822437189936879	-7.392754638931956e-06	0.9848898989381547	None	0.2857142857142857	2	0.35294117647058826	6	0.7391304347826086	17	0.30864197530864196	0.7391304347826086	23	17	1	0	0	1.0	9	9	1.6666666666666667	25	0.0	1.0	0.09999999999990121	0.500000000399129	-0.13641041023750958	0.7953766915135014	0.2918336860794472	0.5901054006480574	0.8464989834293387	0.6396891885966326	0	0.9565217391304348	0.0
2402	None	None	None	None	None	0	0	0.3333333333333333	2	0.6666666666666666	4	0.8	0	0	0	7	7	0	0.4	2	5	0.5333333333333333	8	0.3888888888888889	0	0	0	0	0	0	0	0	0	0	0	0
3004	0.0044655355604924325	0.00016585900350366058	-4.2609932785885735e-05	0.9941643973966771	None	0.25	1	0.4	4	0.7692307692307693	10	0.23809523809523808	0.7692307692307693	14	10	0	0	0	0.7777777777777778	7	9	1.0	15	0.0	1.0	4.310759833532133e-06	0.5000161877925193	0.09999885020827357	0.500015419315385	0.3146161847130324	0.6218505104619261	0.7879317490664803	0.541366608878159	0	1.0	0.0
5538	0.004332129847521736	0.0003416940663116052	0.00018766592721462295	0.995183946003915	None	0.25	1	0.4	4	0.7692307692307693	10	0.23809523809523808	0.7692307692307693	14	10	0	0	0	0.7777777777777778	7	9	1.0	15	0.0	1.0	7.902762784127648e-27	0.5	0.0999873597134228	0.5030228210535136	0.24036075728446482	0.552539675925919	0.7282889710055455	0.5185771781041673	0	1.0	0.0
466	None	None	None	None	None	0.5	1	0.5714285714285714	4	0.625	5	0.4166666666666667	0.625	9	5	0	0	0	0.375	3	8	0.6666666666666666	10	0.0	1.0	0.0009606228564450708	0.5032141178597956	0.08528173870205721	0.5685269166362981	0.11562173960128522	0.620768815138031	0.6147900308318724	0.5647602564199364	0	1.0	0.0
38	None	None	None	None	None	0	0	0.03773584905660377	2	0.974025974025974	75	0.9753086419753086	0.07792207792207792	7	6	71	0	0	1.0	9	9	5.266666666666667	79	0.0	0.9714285714285714	0.014101927866438147	0.514161387304646	0.010971451743840281	0.5209200623509214	-0.07747407793745718	0.5234670182106842	0.6089607024817911	0.5195173215918085	0	0.14285714285714285	0.0
7235	0.021397441185559238	0.0057333408835691406	0.005695031901037293	0.9378016507555234	None	0.25	1	0.36363636363636365	4	0.7857142857142857	11	0.2222222222222222	0.7857142857142857	15	11	0	0	0	0.8888888888888888	9	8	1.0666666666666667	16	0.0	1.0	0.659365074085535	0.7209088134608223	-0.029656261260582108	0.5174975673055705	0.32772429338628084	0.6278302684018203	0.9465838393877816	0.6257368912493021	0	1.0	0.0
3678	0.0011643314442599513	0.0002590131322321151	-0.00019817610974597866	0.9985907288028281	None	0.3333333333333333	1	0.5	4	0.7	7	0.2857142857142857	0.7	11	7	0	0	0	0.8571428571428571	6	7	0.8	12	0.0	1.0	0.02904410442834434	0.6615200052670751	0.0999999998734028	0.5	-0.09999986681924553	0.5000018142244514	0.7058261989485348	0.5556092040830847	0	1.0	0.0
1797	None	None	None	None	None	0.3333333333333333	1	0.4444444444444444	4	0.7272727272727273	8	0.2653061224489796	0.7272727272727273	12	8	0	0	0	1.0	7	7	0.8666666666666667	13	0.0	0.6666666666666666	-0.09858827443308919	0.5010465071098062	0.01112326909160109	0.541558792166278	0.12364119996261365	0.5572963808350864	0.7131542916983433	0.5333671919633595	0	1.0	0.0
3271	4.184330571238546e-05	7.659478274673389e-07	-5.817066123084785e-07	0.99999011032944	None	0	0	0.3333333333333333	2	0.8333333333333334	5	0.4	0.8333333333333334	7	5	0	0	0	0.8	4	5	0.5333333333333333	8	0.0	0	-0.05487243687688137	0.6238590518476647	0.12509489069903085	0.644312520365524	0.013828963593506364	0.5409881086879018	0.6678751878552712	0.6038352031877479	0	1.0	0.0
5725	0.001588587461070978	0.0005365578156567299	0.00019739476553139515	0.9979638284604879	None	0.25	1	0.4	4	0.7692307692307693	10	0.23809523809523808	0.7692307692307693	14	10	0	0	0	0.7777777777777778	7	9	1.0	15	0.0	1.0	7.902762784127648e-27	0.5	0.004796458854997977	0.5028114315775969	0.09999990734606834	0.5000001867203033	0.61313643223085	0.5009372148782855	0	0.42857142857142855	0.0
4931	0.01167836314232413	0.0008594856533516073	-0.00037849967189313685	0.9837198159614973	None	0.25	1	0.4	4	0.75	9	0.25925925925925924	0.75	13	9	0	0	0	0.6666666666666666	6	9	0.9333333333333333	14	0.0	1.0	-0.025548752073119574	0.6554229655963197	0.3870092237120285	0.6728307827799714	0.14162925598738654	0.587603150406728	0.8357073820167441	0.6393817352911382	0	0.9230769230769231	0.0
4591	0.016110145938272185	0.002347055008395817	-0.0016694407992068937	0.9624377850095875	None	0.25	1	0.4	4	0.75	9	0.25925925925925924	0.75	13	9	0	0	0	0.6666666666666666	6	9	0.9333333333333333	14	0.0	1.0	0.35384376041314697	0.65737460740578	0.1391763694965309	0.5643528429734567	0.39287665905626473	0.6395579236849697	0.7601313179379442	0.6211980462213613	0	1.0	0.0
5962	0.00631815517954435	0.0019726492332864543	0.00036797786322247643	0.979366267514773	None	0.25	1	0.4	4	0.75	9	0.25	0.75	13	9	0	0	0	0.875	7	8	0.9333333333333333	14	0.0	0.8571428571428571	0.2806565868527525	0.5435883518695741	-0.07968754281431453	0.615646550669147	0.09981741144980782	0.5093274544157925	0.79801923839105	0.5566903299833943	0	1.0	0.0
983	None	None	None	None	None	0.3333333333333333	2	0.35714285714285715	5	0.6666666666666666	12	0.5555555555555556	0.6666666666666666	17	12	2	0	0	0.4444444444444444	4	9	1.3333333333333333	20	0.0	1.0	0.09917033253641229	0.5093733657673897	0.09975917166473017	0.560849171059236	0.017269028187870013	0.6610484102193362	0.5879315598184194	0.5785179149501045	0	1.0	0.0
2002	None	None	None	None	None	0	0	0.5	7	0.3333333333333333	6	0.5555555555555556	0	0	0	19	15	0	1.0	6	6	1.3333333333333333	20	0.35714285714285715	0.8571428571428571	0	0	0	0	0	0	0	0	0	0	0
1426	None	None	None	None	None	0	0	0.34782608695652173	8	0.625	20	0.6938775510204082	0.28125	14	9	19	0	0	1.0	7	7	2.2666666666666666	34	0.0	0.5185185185185185	-0.021356342234031538	0.6689832179845648	0.03339649061082304	0.5144160988176693	0.00038807542470948247	0.6540371592814219	0.5918943038941313	0.6144447139269333	0	1.0	0.0
3431	0.00025344478334392816	2.0863576437353214e-06	-1.761278118283903e-06	0.9999985734441907	None	0.25	1	0.4	4	0.75	9	0.25	0.75	13	9	0	0	0	0.875	7	8	0.9333333333333333	14	0.0	1.0	0.04072204492201544	0.5911092850918205	0.004802729547882639	0.5084235792250332	0.09958127616606674	0.5041342706730454	0.6030898418199903	0.5348424337981474	0	1.0	0.0
4836	4.586099449587907e-05	5.821786868279162e-07	-4.7227254295114345e-07	0.9999967158830166	None	0.25	1	0.4	4	0.75	9	0.25925925925925924	0.75	13	9	0	0	0	0.6666666666666666	9	6	0.9333333333333333	14	0.0	1.0	0.0999879290184825	0.6186613635209192	8.721498666278262e-17	0.500000013747351	0.01368468241406558	0.5695937093053803	0.6110613534464967	0.5633300398556184	0	0	0.0
1618	None	None	None	None	None	0	0	0.4	2	0.8	4	1.0	0.8	6	4	0	0	0	0.14285714285714285	1	7	0.4666666666666667	7	0.0	0.6666666666666666	-0.09999996446182738	0.5000000580367239	-0.0999637406303581	0.5001278115885902	0.07484247352356299	0.6031861955805652	0.695107596996781	0.5348824287785526	0	1.0	0.0
10	None	None	None	None	None	0	0	0	0	0	0	1.0	0	0	0	0	4	0	1.0	1	1	0.06666666666666667	1	1.0	0	0	0	0	0	0	0	0	0	0	0	0
6742	2.1996528881893032e-08	2.12703538804461e-08	-1.3416494883496976e-09	0.9999971873669808	None	0.25	1	0.4	4	0.7692307692307693	10	0.23809523809523808	0.7692307692307693	14	10	0	0	0	0.7777777777777778	7	9	1.0	15	0.0	1.0	-0.017488839282190985	0.5006050742762075	6.507120994693063e-23	0.5	4.4213154800089785e-09	0.5000003598509118	0.5205991307169966	0.5002018114632036	0	1.0	0.0
4985	0.007454974147507438	0.0009197666412400847	0.0008671472231374757	0.99271065756204	None	0.25	1	0.4	4	0.75	9	0.25925925925925924	0.75	13	9	0	0	0	0.6666666666666666	6	9	0.9333333333333333	14	0.0	1.0	-0.03683366883420882	0.6718211824023179	-0.1910128428776156	0.9285542970198911	0.4314309298311102	0.6611369758979406	0.9401434525845254	0.7885982384041421	0	0.8461538461538461	0.0
2081	None	None	None	None	None	0.07142857142857142	1	0.3333333333333333	10	0.5952380952380952	25	0.8148148148148148	0.11904761904761904	13	5	30	1	0	0.6666666666666666	6	9	2.933333333333333	44	0.017857142857142856	0.7567567567567568	0.008679502510346857	0.5934813539633866	-0.03283477684788338	0.6638918945693592	0.06206258446696585	0.6699731841707686	0.5851449674079263	0.6431453250972902	1.0	1.0	0.0
973	None	None	None	None	None	0	0	0.5	2	0.5	2	0.6666666666666666	0	0	0	5	3	0	1.0	3	3	0.4	6	0.21428571428571427	0	0	0	0	0	0	0	0	0	0	0	0
3251	0.0015932033627950421	0.00023809139753914	0.00023761769240714057	0.9993817557521235	None	0.25	1	0.4	4	0.7692307692307693	10	0.23809523809523808	0.7692307692307693	14	10	0	0	0	0.7777777777777778	7	9	1.0	15	0.0	1.0	0.09996171132738466	0.5015564427767637	0.00016208587488177991	0.5700604030586855	0.010381783616422991	0.6612074164740288	0.6243003454296695	0.5790807608403378	0	0	0.0
5622	0.004346796138502145	0.0011201778486758464	-0.0002465794176900643	0.9964753688462842	None	0.25	1	0.4	4	0.7692307692307693	10	0.23809523809523808	0.7692307692307693	14	10	0	0	0	0.7777777777777778	7	9	1.0	15	0.0	1.0	5.947538881552852e-12	0.5000000000051786	0.09999993393047224	0.500000011112822	0.2636632244772816	0.5898235941312207	0.7477868662622204	0.5302327593699961	0	0.9285714285714286	0.0
980	None	None	None	None	None	0	0	0.5185185185185185	14	0.3157894736842105	12	0.7407407407407407	0.21052631578947367	21	8	18	4	0	0.6666666666666666	6	9	2.6666666666666665	40	0.14814814814814814	0.7428571428571429	0.1791143505686518	0.6465886947505166	0.034395695221728785	0.601538647148365	0.09283629071983153	0.5077972116753184	0.6661044107429742	0.5863871453812124	0.5238095238095238	0.42857142857142855	0.0
7159	0.0028349807038287917	0.0006900898249366449	-0.0006894473369688873	0.9970958449259413	None	0.25	1	0.4	4	0.7692307692307693	10	0.23809523809523808	0.7692307692307693	14	10	0	0	0	0.7777777777777778	7	9	1.0	15	0.0	1.0	0.018891340518910955	0.5095543645801035	0.02679119905844888	0.5062912945697938	0.2985561742695261	0.6398715579046046	0.7851517306953777	0.5529832824723784	0	1.0	0.0
5502	0.008312090346866243	0.0049885224994156985	0.002563277031276059	0.9829465646412525	None	0.25	1	0.4	4	0.7692307692307693	10	0.23809523809523808	0.7692307692307693	14	10	0	0	0	0.7777777777777778	7	9	1.0	15	0.0	1.0	0.4549692492573791	0.5007852576843898	0.13156826382897813	0.5319635500147071	0.0900022141560017	0.5413494228014386	0.8358765228906152	0.5247253271215929	0	0.5	0.0
5121	0.0027670657155561378	0.0007072487144281853	-0.0004932813808987164	0.9962591511147202	None	0.25	1	0.4	4	0.7692307692307693	10	0.23809523809523808	0.7692307692307693	14	10	0	0	0	0.7777777777777778	7	9	1.0	15	0.0	1.0	0.053834575625820315	0.6788176431498453	0.025054252219623437	0.6598638800854411	-0.09875539681017145	0.5801922471688483	0.6887483650861028	0.6406526446024334	0	1.0	0.0
1814	None	None	None	None	None	0.11764705882352941	2	0.4864864864864865	18	0.4339622641509434	23	0.6790123456790124	0.22641509433962265	25	12	29	1	0	1.0	9	9	3.6666666666666665	55	0.02040816326530612	0.7391304347826086	-0.09999945812222387	0.5000179824962945	0.26357209043869995	0.7639377824140987	0.2513806211703783	0.684957489656498	0.8436818002771387	0.6570939919053477	1.0	0.96	0.0
6036	0.012147117909361304	0.00032016941337048235	-0.00022518661108665613	0.981414691716058	None	0.25	1	0.4	4	0.7692307692307693	10	0.23809523809523808	0.7692307692307693	14	10	0	0	0	0.7777777777777778	7	9	1.0	15	0.0	1.0	0.6436627994985484	0.5228923901965532	0.18028720848343266	0.5081721907793885	0.09997383859140736	0.5000491887851425	0.9169865410058442	0.5103753483558907	0	1.0	0.0
6687	0.0001680692894409873	5.577326110558427e-05	-2.2325954973376755e-05	0.9989051739878738	None	0.25	1	0.4	4	0.75	9	0.25925925925925924	0.75	13	9	0	0	0	0.6666666666666666	6	9	0.9333333333333333	14	0.0	1.0	0.09999999999995943	0.5000000000003505	-0.09999993105736013	0.5000358419936457	0.023084054456357573	0.5451984744314664	0.6950245427799349	0.5151147395306572	0	1.0	0.0
997	None	None	None	None	None	0	0	0.5	1	1.0	1	1.0	0	0	0	2	8	0	0.3333333333333333	1	3	0.2	3	1.0	0	0	0	0	0	0	0	0	0	0	0	0
4393	0.0023059804310212985	0.00020577329305256683	0.0001381883697769825	0.996589165813574	None	0.25	1	0.4	4	0.75	9	0.25925925925925924	0.75	13	9	0	0	0	0.6666666666666666	6	9	0.9333333333333333	14	0.0	1.0	0.0603561642147337	0.7764522178223839	0.031249365424285153	0.528762909814604	0.09999998347192751	0.50000006411526	0.5746204754510035	0.6114543564293193	0	1.0	0.0
3783	0.005294702994788227	0.0005140041016214547	-9.702808808913961e-05	0.992776398731288	None	0.25	1	0.4	4	0.75	9	0.25925925925925924	0.75	13	9	0	0	0	0.6666666666666666	6	9	0.9333333333333333	14	0.0	1.0	0.05678220076909592	0.6256270262733644	0	0.5	0.3110164276278203	0.6479778804856399	0.7896467110650524	0.5925591168874847	0	0	0.0
5785	0.009108687952682411	0.00039960425298464535	-0.0002839849335596293	0.984729300092283	None	0.25	1	0.36363636363636365	4	0.7857142857142857	11	0.2222222222222222	0.7857142857142857	15	11	0	0	0	0.8888888888888888	8	9	1.0666666666666667	16	0.0	1.0	-0.040918959936707425	0.6687790519007392	8.747978602414138e-05	0.5427219757338277	0.5587743323842769	0.6285732244693949	0.9273633996905122	0.6146003771085389	0	1.0	0.0
11	None	None	None	None	None	0	0	0	0	0	0	1.0	0	0	0	0	0	0	1.0	1	1	0.06666666666666667	1	0.0	0	0	0	0	0	0	0	0	0	0	0	0
136	None	None	None	None	None	0	0	0.25	10	0.6896551724137931	40	0.7407407407407407	0.2413793103448276	20	14	39	2	0	1.0	9	9	4.0	60	0.02631578947368421	0.7547169811320755	0.09999937683256363	0.500008397343293	0.011076436007765872	0.5237255591502952	-0.007510087166602007	0.6651411144526223	0.622901759361177	0.5647425794064971	0.42500000000000004	0.65	0.0
2626	1.0991210371141965e-08	1.039466397964548e-08	-5.637286603109574e-09	0.9999988120151356	None	0	0	1.0	2	0.0	0	0.75	0	0	0	2	4	0	1.0	2	2	0.2	3	0.5	0	0	0	0	0	0	0	0	0	0	0	0
7460	0.009178566523355327	0.004223217165375085	-0.0029755983534225133	0.997463061187841	None	0.25	1	0.4	4	0.7692307692307693	10	0.23809523809523808	0.7692307692307693	14	10	0	0	0	0.7777777777777778	7	9	1.0	15	0.0	1.0	0.09999999999999894	0.5000000000033077	0.05361277847398439	0.6725565972177396	0.0999999913856249	0.5000005712479682	0.554451058675373	0.5596950292795025	0	1.0	0.0
4821	0.011285510795535343	0.0043376734385052835	0.001047988002569223	0.9703221678405598	None	0.25	1	0.4	4	0.75	9	0.25	0.75	13	9	0	0	0	0.875	8	7	0.9333333333333333	14	0.0	1.0	0.6920563410126508	0.5864164861081649	0.23433285798367062	0.5289819725457476	0.09784449645205123	0.5086800504031647	0.9274596241979577	0.5415665503260702	0	1.0	0.0
197	None	None	None	None	None	0	0	0.4	2	0.8	4	0.4666666666666667	0.8	6	4	0	0	0	0.6	5	3	0.4666666666666667	7	0.0	0	1.0990331724353504e-06	0.5000059253825123	0.0829677066016818	0.5406411246484676	0.10069374967831965	0.5683194144459499	0.6113889524017214	0.5364307690354692	0	1.0	0.0
5184	2.131091387903227e-08	2.148989044173805e-08	6.432788936625067e-10	0.9999974316443346	None	0.25	1	0.4	4	0.7692307692307693	10	0.23809523809523808	0.7692307692307693	14	10	0	0	0	0.7777777777777778	7	9	1.0	15	0.0	1.0	0.09999999965431353	0.5000001982291531	-0.09979955486358713	0.5634258000072029	3.6325657871192963e-20	0.5000000000000006	0.6933203984547491	0.5212437108356485	0	1.0	0.0
6919	0.003945748062843661	0.0006490776491428632	-0.0002444095125800625	0.9933816808909699	None	0.25	1	0.4	4	0.7692307692307693	10	0.23809523809523808	0.7692307692307693	14	10	0	0	0	0.7777777777777778	7	9	1.0	15	0.0	1.0	0.09618430564066975	0.5396909992556882	-0.08875455895262728	0.5346706666341555	-0.08547487961633997	0.6707509633958003	0.6900309113521828	0.5833471980376196	0	1.0	0.0
7238	0.004049307028717153	0.0016613382235303926	-0.0016286380014018692	0.9732328369869258	None	0.25	1	0.4	4	0.75	9	0.25925925925925924	0.75	13	9	0	0	0	0.6666666666666666	6	9	0.9333333333333333	14	0.0	1.0	0.649906167020409	0.6091190865852305	0.03994578692219959	0.5067864308472719	-0.039205796234328905	0.6730777064400774	0.9542613634990635	0.5981186313476446	0	1.0	0.0
2902	2.5102625452130222e-08	2.498554704731854e-08	-1.2412933419653208e-08	0.9999964931672802	None	0	0	0.5	2	0.75	3	0.5	0.75	5	3	0	2	0	0.75	4	3	0.4	6	1.0	0	0.08220217932911747	0.5543598309297343	-0.10333002811445455	0.5846287094017635	7.902762784127648e-27	0.5	0.681151213095341	0.5465404145969164	0.0	0	0.0
3426	0.007755701803850319	0.0027468628785603222	0.0018966237226179428	0.9938866943125508	None	0.25	1	0.4	4	0.75	9	0.25925925925925924	0.75	13	9	0	0	0	0.6666666666666666	6	9	0.9333333333333333	14	0.0	1.0	0.09111190086720375	0.5654879880007727	0.05084775610893799	0.5378777401690666	-0.09932997607875603	0.5032747317259063	0.6924321437277786	0.5356366699733884	0	0.9230769230769231	0.0
2453	None	None	None	None	None	0	0	1.0	1	0	0	1.0	0	1	0	0	0	0	0.5	1	2	0.13333333333333333	2	0.0	0	0	0	0	0	0	0	0	0	0	0	0
4457	0.009760214103317401	0.0018852505824463526	0.0018760846854261246	0.9898414437309432	None	0.25	1	0.4	4	0.75	9	0.25925925925925924	0.75	13	9	0	0	0	0.6666666666666666	6	9	0.9333333333333333	14	0.0	1.0	0.09989364259961747	0.5703003995210579	0.16234678228225238	0.9967183764088468	0.09977824265436913	0.5065610112486431	0.7328486898305836	0.8816849833293324	0	1.0	0.0
6669	2.4165297311348934e-05	3.700363575076618e-06	3.700093469703816e-06	0.999977397621547	None	0.25	1	0.4	4	0.7692307692307693	10	0.23809523809523808	0.7692307692307693	14	10	0	0	0	0.7777777777777778	7	9	1.0	15	0.0	1.0	-0.0226085830523158	0.5028766390091024	0.05444952368728263	0.5159848340969428	0.03859392872835753	0.5626086468167291	0.588606229100912	0.5272416421005709	0	0	0.0
4455	0.0022605110634380094	0.0001685988501604158	-5.503945340208219e-05	0.9981345890616034	None	0.25	1	0.4	4	0.7692307692307693	10	0.23809523809523808	0.7692307692307693	14	10	0	0	0	0.7777777777777778	9	7	1.0	15	0.0	1.0	0.05173010600758663	0.5538679900643829	0.0560247254282793	0.5606520347655963	0.1452892031262331	0.5433638596579605	0.6068048719821553	0.552638602428748	0	0.9285714285714286	0.0
2270	None	None	None	None	None	0	0	0.3333333333333333	1	1.0	2	1.0	1.0	3	2	0	0	0	0.25	4	1	0.26666666666666666	4	0.0	0	0.09474670699098668	0.5082154805289216	-0.09881183303856451	0.5021114143719341	0.047990774129480544	0.5628087381113801	0.6952192947645613	0.5244704071152617	0	1.0	0.0
3287	0.0022283756916091036	0.0004049708577007186	0.00015773037945728745	0.9982771433456603	None	0.25	1	0.4	4	0.75	9	0.25925925925925924	0.75	13	9	0	0	0	0.6666666666666666	6	9	0.9333333333333333	14	0.0	1.0	0.09985772662135359	0.5004848332611491	7.902762784127648e-27	0.5000000000000013	0.03281976402904789	0.564493215123192	0.6041594298092846	0.5217660120637816	0	1.0	0.0
2016	None	None	None	None	None	1.0	1	0.8	4	0.4	2	0.4666666666666667	0.4	6	2	0	0	0	0.6	5	3	0.4666666666666667	7	0.0	1.0	-0.03619738803618193	0.5127954493088234	-0.026489319862425715	0.5988275484021175	0.04297729017909219	0.5427752733550999	0.5960633068761039	0.5517552601322128	0	0	0.0
2511	None	None	None	None	None	0	0	0.6	3	0.4	2	0.5833333333333334	0	0	0	6	0	0	0.75	4	3	0.4666666666666667	7	0.0	0.6666666666666666	0	0	0	0	0	0	0	0	0	0	0
3376	0.005684572276536384	0.0002750455671071762	-0.0001275706369373931	0.9769812895417351	None	0.25	1	0.4	4	0.75	9	0.25925925925925924	0.75	13	9	0	0	0	0.6666666666666666	6	9	0.9333333333333333	14	0.0	1.0	0.2140177026462767	0.9999999999800282	0.0011315410580381587	0.5664639082284135	-0.022129461610505264	0.6829748630623511	0.8997936286128847	0.9998078812193235	0	1.0	0.0
5839	0.00856008334728508	0.003108182456248788	0.0026027364665417775	0.9775694965060175	None	0.25	1	0.36363636363636365	4	0.7857142857142857	11	0.2222222222222222	0.7857142857142857	15	11	0	0	0	0.8888888888888888	8	9	1.0666666666666667	16	0.0	1.0	0.6859163872962524	0.6097892904238338	-0.09999686428172241	0.5001263419403176	-0.06534468382672876	0.5114802525354907	0.9739542309614204	0.540979624653909	0	1.0	0.0
1199	None	None	None	None	None	0	0	0.125	2	0.9047619047619048	19	0.8518518518518519	0	0	0	22	13	0	0.3333333333333333	9	3	1.5333333333333334	23	0.2708333333333333	0.9	0	0	0	0	0	0	0	0	0	0	0
1422	None	None	None	None	None	0	0	0.5	2	0.75	3	0.5	0	0	0	5	5	0	0.75	3	4	0.4	6	0.35714285714285715	0	0	0	0	0	0	0	0	0	0	0	0
524	None	None	None	None	None	0	0	0.07692307692307693	1	1.0	17	0.6333333333333333	0	0	0	18	11	0	0.8333333333333334	5	6	1.2666666666666666	19	0.275	0.2857142857142857	0	0	0	0	0	0	0	0	0	0	0
4418	0.002465738270189186	0.00022504846496489858	-0.00017519951459728334	0.9969333468718033	None	0.3333333333333333	1	0.4444444444444444	4	0.7272727272727273	8	0.2708333333333333	0.7272727272727273	12	8	0	0	0	0.75	6	8	0.8666666666666667	13	0.0	0.8571428571428571	0.032738601109707686	0.5887155279359741	0.09999747376818564	0.5000099338229025	0.059594574693560054	0.6730819790060217	0.6056970891165876	0.5891094551101608	0	0.9166666666666666	0.0
3165	4.584749290244441e-06	1.0349489803721821e-08	1.0329778296713234e-08	0.999981412739954	None	0	0	0.5	2	0.75	3	0.5	0.75	5	3	0	0	0	0.75	4	3	0.4	6	0.0	0	1.6037686674954849e-12	0.5000000000249949	-0.010016268897967747	0.5091489160432765	0.0016397013921074291	0.5180359327513266	0.5148860510592767	0.5090635733443142	0	1.0	0.0
4401	0.006432272439316501	0.0040772996012312275	0.004077284675347548	0.9950765664822844	None	0.25	1	0.4	4	0.75	9	0.25925925925925924	0.75	13	9	0	0	0	0.6666666666666666	6	9	0.9333333333333333	14	0.0	1.0	0.09998853040006087	0.5718637153429301	0.10133193395140214	0.9807459182215598	0.08509905153655573	0.5671299073787004	0.5884275872721482	0.8170867691679136	0	0.9230769230769231	0.0
2340	None	None	None	None	None	0.16666666666666666	3	0.2631578947368421	10	0.7407407407407407	40	0.8888888888888888	0.6111111111111112	43	33	12	0	0	0.7777777777777778	9	7	3.7333333333333334	56	0.0	0.8979591836734694	0.15200538635031835	0.9998268241514695	0.09997100925526631	0.501298476859845	-0.036002636744769105	0.5	0.8097633770568265	0.9472870620367767	0	0	0.0
6452	4.4600956282269286e-05	5.030648493762817e-05	5.030618872457216e-05	0.9999250731194201	None	0.25	1	0.4	4	0.7692307692307693	10	0.23809523809523808	0.7692307692307693	14	10	0	0	0	0.7777777777777778	7	9	1.0	15	0.0	1.0	0.4755605740135982	0.5059333322703439	0.09999859190060166	0.5000274296106785	0.013770597465389186	0.6519519538164322	0.8815961860316408	0.5540771953336641	0	0	0.0
2517	None	None	None	None	None	0.2	1	0.5833333333333334	7	0.375	6	0.6	0.1875	8	3	9	0	0	0.8333333333333334	5	6	1.2	18	0.0	0.14285714285714285	-0.09999638032626959	0.5001337275557498	0.024733929748917825	0.6687866890500551	-0.09939370594340535	0.5011167269970712	0.6426117183023421	0.5587033820771945	0	1.0	0.0
1526	None	None	None	None	None	0	0	0.41379310344827586	12	0.4634146341463415	19	0.7678571428571429	0.2926829268292683	22	12	20	3	0	0.875	8	7	2.8666666666666667	43	0.08823529411764706	0.6111111111111112	0.17573667984656852	0.9978002549240095	0.07080810303752076	0.5669644943534902	0.09648908284603983	0.5108634590406408	0.66746656351467	0.8950488306898572	1.0	1.0	0.0
515	None	None	None	None	None	0	0	0.6666666666666666	2	0.5	1	0.6666666666666666	0.5	3	1	0	2	0	0.6666666666666666	3	2	0.26666666666666666	4	1.0	0	0.006608922681748533	0.5280156064718419	3.601556353057555e-23	0.5	0.06268557995206078	0.5884238095760289	0.569845924036593	0.5390563738971355	1.0	1.0	0.0
4580	0.001704408239980258	0.00019990764540462082	0.0001783360596420132	0.9970046506026466	None	0.25	1	0.36363636363636365	4	0.7857142857142857	11	0.2222222222222222	0.7857142857142857	15	11	0	0	0	0.8888888888888888	8	9	1.0666666666666667	16	0.0	1.0	0.014306060243598411	0.5138201831056074	2.97410362695481e-25	0.500000000177031	0.05540080343085056	0.5844506823267186	0.5605052174567531	0.5329825278657326	0	1.0	0.0
701	None	None	None	None	None	0	0	0.375	3	0.6666666666666666	6	0.55	0	0	0	10	14	0	0.8	4	5	0.7333333333333333	11	0.5833333333333334	0.3333333333333333	0	0	0	0	0	0	0	0	0	0	0
6822	2.854794898934833e-08	2.713572316976182e-08	1.0165793794204849e-09	0.9999963486015468	None	0.25	1	0.4	4	0.75	9	0.25925925925925924	0.75	13	9	0	0	0	0.6666666666666666	6	9	0.9333333333333333	14	0.0	1.0	0.5896945265285777	0.5999235674821435	0.09999877226694233	0.5000008366061168	7.902762784127648e-27	0.5	0.9293463900623246	0.5337112782868842	0	0.9230769230769231	0.0
2215	None	None	None	None	None	1.0	2	1.0	6	0.14285714285714285	1	0.6	0	1	0	7	0	0	0.6	3	5	0.6	9	0.0	1.0	0	0	0	0	0	0	0	0	0	0	0
7364	0.018469002057716986	0.003569025424906105	0.0028302334502971747	0.9614541857398743	None	0.25	1	0.4	4	0.75	9	0.25925925925925924	0.75	13	9	0	0	0	0.6666666666666666	6	9	0.9333333333333333	14	0.0	1.0	0.33175822394226007	0.5848503804230261	-0.10580027123147248	0.5267977893493981	0.09970751807529163	0.5104192074643407	0.8483238610122363	0.54088301445778	0	1.0	0.0
6284	0.004719109640273635	0.0005175327500818534	0.00027237507512969104	0.9960362878061679	None	0.25	1	0.4	4	0.75	9	0.25925925925925924	0.75	13	9	0	0	0	0.6666666666666666	6	9	0.9333333333333333	14	0.0	1.0	-0.01844360783628169	0.5020055653881933	0.2172693901038627	0.5387754780333069	0.29122662643558633	0.6757892195952294	0.7884562308165156	0.574273313613974	0	0.9230769230769231	0.0
3681	0.005293898453461765	0.003954424205692264	0.0039524628636630876	0.992106142413729	None	0.25	1	0.4	4	0.7692307692307693	10	0.23809523809523808	0.7692307692307693	14	10	0	0	0	0.7777777777777778	7	9	1.0	15	0.0	1.0	0.09999994774611855	0.5000249013843798	-0.24550194033479267	0.9989971320294365	-0.1883923230124353	0.5841786408555503	0.8349288871218501	0.9179373561790689	0	1.0	0.0
5869	0.00944672339671567	0.008337900460675637	-0.005245211098278936	0.9966423933468185	None	0.25	1	0.4	4	0.7692307692307693	10	0.23809523809523808	0.7692307692307693	14	10	0	0	0	0.7777777777777778	7	9	1.0	15	0.0	1.0	0.09999999999875656	0.5000000000101031	0.23052516979118706	0.9927461990643688	0.09987413015067562	0.6001551966301355	0.6595344021514341	0.855080898326227	0	0.14285714285714285	0.0
4329	0.0015939169847339555	0.00019389857554857946	-7.664438327977014e-07	0.9985492063427234	None	0.25	1	0.4	4	0.75	9	0.25925925925925924	0.75	13	9	0	0	0	0.6666666666666666	6	9	0.9333333333333333	14	0.0	1.0	0.04261304627365024	0.5703243794756317	-0.08023221541555989	0.5278931698145329	-0.0998902553549975	0.5000297118903789	0.657989165862254	0.5328677196507393	0	1.0	0.0
1098	None	None	None	None	None	0	0	0.42857142857142855	6	0.5789473684210527	11	0.3333333333333333	0.3684210526315789	11	7	9	6	0	0.7777777777777778	9	7	1.4	21	0.3333333333333333	0.47058823529411764	0.0999901404550357	0.5001440451061684	0.041928969128699305	0.5524739538594186	0.09998463894868198	0.5000192485553482	0.5679838386521281	0.5176031154342479	1.0	1.0	0.0
6710	0.026728043035229975	0.010761097780383687	0.0054663542609711905	0.9477816719000158	None	0.25	1	0.4	4	0.7692307692307693	10	0.23809523809523808	0.7692307692307693	14	10	0	0	0	0.7777777777777778	7	9	1.0	15	0.0	1.0	0.49141599994056107	0.5069789243869569	0.06967300012836744	0.5155682291006793	0.357915099424473	0.9999999965334938	0.9745684832516012	0.9985335497347594	0	0.21428571428571427	0.0
3269	0.002732902592992256	0.0009305770552360422	0.0006381221725259193	0.9959445221461576	None	0.25	1	0.4	4	0.7692307692307693	10	0.23809523809523808	0.7692307692307693	14	10	0	0	0	0.7777777777777778	7	9	1.0	15	0.0	1.0	0.09999999692680991	0.5000001211259189	-0.11967027650922273	0.8561008328557485	-0.05400192364471675	0.5195371372900864	0.7151748651679527	0.6503295421349922	0	1.0	0.0
3078	0.00023837117877201339	2.0686560064068605e-06	7.612285774394158e-07	0.9999972986852428	None	0.25	1	0.4	4	0.7692307692307693	10	0.23809523809523808	0.7692307692307693	14	10	0	0	0	0.7777777777777778	7	9	1.0	15	0.0	1.0	0.09643684236296259	0.5263177836801675	-0.012179924802158156	0.6664838938743315	-0.0736653647468907	0.535845254262765	0.6737028692617059	0.5778060813266859	0	1.0	0.0
4236	0.0028561140551539308	0.002388925452381518	0.0023722781942148454	0.9972507673776019	None	0.25	1	0.4	4	0.7692307692307693	10	0.23809523809523808	0.7692307692307693	14	10	0	0	0	0.7777777777777778	7	9	1.0	15	0.0	1.0	-0.09990762065229952	0.5020449046275831	0.05258801093383301	0.5	-0.06530097314854758	0.5244650261273804	0.6569473125518741	0.5088422429046582	0	1.0	0.0
6841	0.0019237921975822738	0.000291985283021277	-0.0002078554603882182	0.9978832759350893	None	0.25	1	0.4	4	0.75	9	0.25925925925925924	0.75	13	9	0	0	0	0.6666666666666666	6	9	0.9333333333333333	14	0.0	1.0	-0.01825065289514152	0.5029151721324601	0.099999924301608	0.5000000155237909	0.09999984990697683	0.5000010561983035	0.6358595877769243	0.5009720910708664	0	1.0	0.0
6400	0.004862745542562098	0.0004166637873724719	7.47188668882763e-05	0.9943625249652778	None	0.25	1	0.4	4	0.7692307692307693	10	0.23809523809523808	0.7692307692307693	14	10	0	0	0	0.7777777777777778	7	9	1.0	15	0.0	1.0	0.011685937913229756	0.6386182309234228	-0.09924401811457942	0.5348240676039798	0.23457287525302215	0.9999999999999138	0.8075837539896269	0.9999651414782826	0	1.0	0.0
2828	2.28241607356913e-08	2.242127340332224e-08	2.2362597207492265e-08	0.9999975069012138	None	0	0	0.3333333333333333	1	1.0	2	1.0	1.0	3	2	0	0	0	0.25	1	4	0.26666666666666666	4	0.0	0	0.006462365616933111	0.5	9.37342611948928e-09	0.5000000360462414	0	0.5	0.5076153764506532	0.5000000120154139	0	0	0.0
603	None	None	None	None	None	0.3333333333333333	1	0.5	4	0.7	7	0.3333333333333333	0.7	11	7	0	0	0	0.4444444444444444	9	4	0.8	12	0.0	1.0	3.0394036208572738e-05	0.5001045544551234	0.0030498458114307054	0.5573115957231397	-0.1462779609424653	0.7106823416891846	0.6820582043195901	0.5930187638795543	0	1.0	0.0
4869	0.011625604718657822	0.005177982280084604	0.004730218139946304	0.9922639605227853	None	0.25	1	0.4	4	0.7692307692307693	10	0.23809523809523808	0.7692307692307693	14	10	0	0	0	0.7777777777777778	7	9	1.0	15	0.0	1.0	0.0999999976727709	0.5000008169378951	-0.08168443829092673	0.6869304747007723	0.09999999448858499	0.5000001758465321	0.7019223192571039	0.5651124522604276	0	1.0	0.0
5886	0.021466173824789065	0.012622838670688287	0.012613915148598373	0.9530506874507202	None	0.25	1	0.4	4	0.75	9	0.25925925925925924	0.75	13	9	0	0	0	0.6666666666666666	6	9	0.9333333333333333	14	0.0	1.0	0.5319266469378106	0.5611431101693756	0.2748176082701355	0.5036771013850746	0.3236488456081368	0.6693876874787599	0.7559051149589199	0.5798057624332056	0	1.0	0.0
2612	8.047843576948176e-06	7.823410983075084e-07	2.0498130700510794e-08	0.995302071923129	None	0	0	0.1	2	0.9285714285714286	26	0.8571428571428571	0	0	0	29	3	0	0.7142857142857143	5	7	2.0	30	0.04838709677419355	0.4	0	0	0	0	0	0	0	0	0	0	0
4919	0.0024239413300325323	0.0006435214982379179	0.0005790222959839301	0.9968973166574694	None	0.25	1	0.4	4	0.7692307692307693	10	0.23809523809523808	0.7692307692307693	14	10	0	0	0	0.7777777777777778	7	9	1.0	15	0.0	1.0	0.08340896719978251	0.5815965255790216	-0.05463311853060859	0.5228777014174718	0.05969621503090061	0.5517862018199776	0.6448125681556249	0.5522086550769836	0	1.0	0.0
6944	0.0031802929373950547	0.0007681002199216349	-5.6932213552699134e-05	0.9972092396785444	None	0.25	1	0.4	4	0.7692307692307693	10	0.23809523809523808	0.7692307692307693	14	10	0	0	0	0.7777777777777778	7	9	1.0	15	0.0	1.0	-0.09999999986342048	0.5000000002405097	0.0036012936008611913	0.5071224670843393	0.24220007138256944	0.6248273346573922	0.8075578617481808	0.5447615745970943	0	1.0	0.0
4333	0.0035506038312277575	0.003213813684325441	0.0014229496543547763	0.9984823565893289	None	0.25	1	0.4	4	0.7692307692307693	10	0.23809523809523808	0.7692307692307693	14	10	0	0	0	0.7777777777777778	7	9	1.0	15	0.0	1.0	0.09999999905598568	0.5000000043426531	-0.08977746765256292	0.5719854162912956	0.02598531933662318	0.6571592560707357	0.6935057687296668	0.5777488221049883	0	1.0	0.0
4594	0.006990994506993467	0.001274889510995836	0.001256184800785715	0.9829291586404411	None	0.25	1	0.4	4	0.7692307692307693	10	0.23809523809523808	0.7692307692307693	14	10	0	0	0	0.7777777777777778	7	9	1.0	15	0.0	1.0	0.0011263423342276313	0.5106250637094941	0.09863114631459931	0.561848694034379	0.1287007035961016	0.5863014283159814	0.635745485432232	0.5531213791642219	0	1.0	0.0
930	None	None	None	None	None	0	0	0.6666666666666666	2	0.5	1	0.6666666666666666	0.5	3	1	0	2	0	0.6666666666666666	3	2	0.26666666666666666	4	1.0	0	0.27057721058541895	0.530375380870293	-0.08814795362929988	0.5131756601246567	0.0797056972912175	0.6998500683241724	0.8230551277051142	0.5842674571750206	1.0	1.0	0.0
2543	None	None	None	None	None	0	0	0.19230769230769232	5	0.7837837837837838	29	0.8125	0	0	0	38	11	0	0.75	8	6	2.6	39	0.1375	0.6060606060606061	0	0	0	0	0	0	0	0	0	0	0
6850	0.0165081235171319	0.010002866079898271	0.008500836193562067	0.9560358726328754	None	0.25	1	0.4	4	0.7692307692307693	10	0.23809523809523808	0.7692307692307693	14	10	0	0	0	0.7777777777777778	7	9	1.0	15	0.0	1.0	0.6473288721782465	0.6195120867008617	-0.019612969483086953	0.6104893123736261	0.09999999995376682	0.5000000000632349	0.9540548275720829	0.5774422778307636	0	1.0	0.0
4614	2.391368882630716e-05	1.7082031512505157e-07	-1.6750137173983104e-07	0.999996154454537	None	0.25	1	0.36363636363636365	4	0.7857142857142857	11	0.2222222222222222	0.7857142857142857	15	11	0	0	0	0.8888888888888888	9	8	1.0666666666666667	16	0.0	1.0	0.000205449023424323	0.6578518110054211	-0.09999276986806802	0.5003579712265579	0.0058423834077975835	0.5791159841580755	0.6451127355356228	0.5804865484347551	0	0.8666666666666667	0.0
3731	0.003087722896099472	0.0006534220915117908	-0.0005538346586785941	0.9971664279677832	None	0.25	1	0.36363636363636365	4	0.7857142857142857	11	0.2222222222222222	0.7857142857142857	15	11	0	0	0	0.8888888888888888	9	8	1.0666666666666667	16	0.0	1.0	0.07340716307367512	0.5766891561226418	0.0019359497301278863	0.5380556178380609	0.15648568512568395	0.6126819708637089	0.6560450933467923	0.5760969790870316	0	0.9333333333333333	0.0
5266	0.002609903032223166	0.0004304844448216923	0.00043007941740824505	0.9967623122805969	None	0.25	1	0.4	4	0.75	9	0.25925925925925924	0.75	13	9	0	0	0	0.6666666666666666	6	9	0.9333333333333333	14	0.0	1.0	0.16366599775573304	0.6000877735280871	1.189799458829609	0.8606177591663962	0.0485263096228439	0.5508301726280339	0.9935691113734371	0.6921298687162831	0	1.0	0.0
6918	0.0004914642102281998	9.935663490953403e-05	-4.06568916502908e-05	0.9985262542818557	None	0.25	1	0.4	4	0.7692307692307693	10	0.23809523809523808	0.7692307692307693	14	10	0	0	0	0.7777777777777778	7	9	1.0	15	0.0	1.0	-0.09999999999999969	0.5000000000000018	0.05123784374210011	0.5	0.03635240274160091	0.5548831166672472	0.6639676350846982	0.5183601232074632	0	0.9285714285714286	0.0
168	None	None	None	None	None	0	0	0.5	3	0.5	3	0.6666666666666666	0	0	0	7	0	0	0.75	3	4	0.5333333333333333	8	0.0	1.0	0	0	0	0	0	0	0	0	0	0	0
2689	9.263769935839839e-08	7.892146940155744e-08	5.599491836620245e-08	0.9999779596886668	None	0	0	0.3333333333333333	2	0.7142857142857143	5	0.5	0	0	0	8	5	0	0.5	3	6	0.6	9	0.25	0.2857142857142857	0	0	0	0	0	0	0	0	0	0	0
7195	0.0026541586536898785	0.00046594082015995306	-0.00016938449269654363	0.9986493278442375	None	0.25	1	0.36363636363636365	4	0.7857142857142857	11	0.2222222222222222	0.7857142857142857	15	11	0	0	0	0.8888888888888888	8	9	1.0666666666666667	16	0.0	1.0	7.902762784127648e-27	0.5	0.058710262057639254	0.5396340639823055	0.09998244520195892	0.5001949836720107	0.6011456202147656	0.5133009860339609	0	1.0	0.0
1083	None	None	None	None	None	0.25	1	0.36363636363636365	4	0.7857142857142857	11	0.2222222222222222	0.7857142857142857	15	11	0	0	0	0.8888888888888888	8	9	1.0666666666666667	16	0.0	1.0	0.08290037854574497	0.5058922482264582	0.0999883319577328	0.5043085308130378	-0.05410300020930825	0.6624603525784644	0.6646783666899023	0.5593096520737015	0	1.0	0.0
996	None	None	None	None	None	0	0	0.26666666666666666	8	0.6744186046511628	29	0.7142857142857143	0.27906976744186046	18	12	26	11	0	0.7777777777777778	9	7	3.0	45	0.22	0.85	2.4426912247270956e-08	0.5000002719032423	-0.0402842266829008	0.6505452551769423	3.190678353071642e-08	0.5000039102628658	0.5886049922158372	0.5516033936373187	0.0	0.05555555555555555	0.0
5766	0.0023149776516169914	0.0008052778631453875	0.0004117144778471481	0.9986376274050317	None	0.25	1	0.4	4	0.7692307692307693	10	0.23809523809523808	0.7692307692307693	14	10	0	0	0	0.7777777777777778	7	9	1.0	15	0.0	1.0	-0.09999999999995617	0.5000000000000108	0.021275279929876417	0.5059221474198045	0.061482165503277966	0.5267164916635372	0.6655561314221375	0.5108864077986047	0	1.0	0.0
3222	0.0009945169790342755	0.00029656956542287996	0.000293334964709785	0.9984098348007595	None	0.25	1	0.4	4	0.7692307692307693	10	0.23809523809523808	0.7692307692307693	14	10	0	0	0	0.7777777777777778	7	9	1.0	15	0.0	1.0	0.07303882605440992	0.5503114202668742	0.05492590780687625	0.6793907685304331	-0.06959329350868648	0.5378607422918096	0.6657037904178026	0.5910268548953709	0	1.0	0.0
710	None	None	None	None	None	0	0	0.3333333333333333	2	0.6666666666666666	4	0.8	0	0	0	7	7	0	0.4	2	5	0.5333333333333333	8	0.3888888888888889	0	0	0	0	0	0	0	0	0	0	0	0
4330	0.003682002005000154	0.00029962437363907537	-0.0002979539219431934	0.9959457856434195	None	0.25	1	0.4	4	0.75	9	0.25925925925925924	0.75	13	9	0	0	0	0.6666666666666666	6	9	0.9333333333333333	14	0.0	1.0	0.023728190245995893	0.6424667446529836	0.0719612034420022	0.5	0.01383827699423359	0.6799865938334262	0.5964893909215444	0.6098303018283947	0	1.0	0.0
1553	None	None	None	None	None	0.3333333333333333	1	0.4444444444444444	4	0.7272727272727273	8	0.2708333333333333	0.7272727272727273	12	8	0	0	0	0.75	6	8	0.8666666666666667	13	0.0	0.8571428571428571	0.052828074930599024	0.6559391955892842	0.04366720803963819	0.5735853781972489	0.0001262857393296696	0.5036325625264811	0.5810885619371852	0.5790216053830001	0	1.0	0.0
3283	0.017008609486930858	0.001407085229512828	-0.000844471657000903	0.9473867797739199	None	0.25	1	0.4	4	0.75	9	0.25925925925925924	0.75	13	9	0	0	0	0.6666666666666666	6	9	0.9333333333333333	14	0.0	1.0	-0.33914267984741897	1.0	4.448129068898464e-11	0.5000008105433853	0.2170332778454637	0.5767741279391587	0.9661450628735208	1.0	0	1.0	0.0
1235	None	None	None	None	None	0	0	0.75	3	0.3333333333333333	1	0.625	0.3333333333333333	4	1	0	1	0	0.5	2	4	0.3333333333333333	5	1.0	0.6666666666666666	-0.07406032489051835	0.6547344968223774	-0.09876574713201688	0.5009951333833615	-0.09963634705231786	0.5009229686052908	0.5296937903035109	0.5537571301456619	1.0	1.0	0.0
6325	0.009129536168965651	0.0009931983721950615	0.0009687853967194151	0.9873603074700438	None	0.25	1	0.4	4	0.7692307692307693	10	0.23809523809523808	0.7692307692307693	14	10	0	0	0	0.7777777777777778	7	9	1.0	15	0.0	1.0	0.5062946635957213	0.5032459462385617	2.408879413414726e-13	0.5000000000310704	0.1264078030357057	0.5637702610006671	0.896145560832838	0.5224400626871556	0	1.0	0.0
959	None	None	None	None	None	0	0	0.2608695652173913	6	0.6875	22	0.8095238095238095	0	4	0	29	7	0	0.8571428571428571	6	7	2.2666666666666666	34	0.1206896551724138	0.4827586206896552	0	0	0	0	0	0	0	0	0	0	0
870	None	None	None	None	None	0	0	0.3	3	0.7692307692307693	10	1.0	0.6153846153846154	11	8	3	3	0	0.6	3	5	1.0	15	0.42857142857142855	0	-0.04000869257684584	0.6495392997426586	0.19006632508496274	0.5915192979582895	-0.09995891798218186	0.5001632911812808	0.7850075346473478	0.5815904712951598	1.0	1.0	0.0
638	None	None	None	None	None	0.25	1	0.4	4	0.75	9	0.25925925925925924	0.75	13	9	0	0	0	0.6666666666666666	6	9	0.9333333333333333	14	0.0	1.0	0.060457880402230234	0.5811704068107372	-0.045873961312429955	0.6595656939847776	0.09087401876816094	0.6461200141242149	0.6058340366249927	0.6295582657864359	0	0.5384615384615384	0.0
4267	0.001672934503449435	0.00016560588274049744	-0.00015697235018247068	0.998072653249573	None	0.25	1	0.4	4	0.7692307692307693	10	0.23809523809523808	0.7692307692307693	14	10	0	0	0	0.7777777777777778	7	9	1.0	15	0.0	1.0	0.04077566712484663	0.5395433137626817	-0.027056254039471105	0.6363944963428841	-0.115739380773529	0.544696989320259	0.6678406266977753	0.5742404127525167	0	1.0	0.0
721	None	None	None	None	None	0	0	0.42857142857142855	3	0.75	6	0.5555555555555556	0.75	9	6	0	1	0	0.2222222222222222	9	2	0.6666666666666666	10	1.0	1.0	1.778102900145166e-11	0.5000000000333229	0.0999999999719416	0.5000000488133878	0.09545078184696702	0.5035493182626496	0.6132646872521672	0.5011831400346267	0.0	0	0.0
6791	0.0013655521298083124	0.00014632926864708301	0.00014491736011391823	0.9972040839048969	None	0.25	1	0.4	4	0.75	9	0.25925925925925924	0.75	13	9	0	0	0	0.6666666666666666	6	9	0.9333333333333333	14	0.0	1.0	1.4003491815433042e-14	0.5000000000013926	-0.09570324418408283	0.552762055693324	0.06499509628476677	0.5210725228997287	0.6526205657838338	0.5246613820035712	0	1.0	0.0
6970	0.0014400126714351265	0.0007906680262210261	-1.4410407193135253e-05	0.9982142253866084	None	0.25	1	0.4	4	0.75	9	0.25925925925925924	0.75	13	9	0	0	0	0.6666666666666666	6	9	0.9333333333333333	14	0.0	1.0	7.902762784127648e-27	0.5	3.941956882680572e-16	0.5000000432479729	0.0998998420184973	0.5024412485599316	0.6156044124681965	0.500813769683797	0	0	0.0
3680	0.0004086968710176356	2.848674864219006e-06	-2.794180067725604e-06	0.9999973008319704	None	0.25	1	0.4	4	0.7692307692307693	10	0.23809523809523808	0.7692307692307693	14	10	0	0	0	0.7777777777777778	9	7	1.0	15	0.0	1.0	0.05650990885951847	0.6061854163380256	-0.09820552571157776	0.5133850106213067	-0.09992187561153884	0.5004239642838143	0.6753819148352694	0.5404575564617681	0	0	0.0
2643	1.588692318679886e-05	7.918010091677513e-07	7.908104843241544e-07	0.9953065726922354	None	0.16666666666666666	1	0.2857142857142857	4	0.7222222222222222	13	0.7142857142857143	0	0	0	19	0	0	0.5714285714285714	4	7	1.3333333333333333	20	0.0	0.47058823529411764	0	0	0	0	0	0	0	0	0	0	0
262	None	None	None	None	None	0	0	0.25	3	0.7333333333333333	11	0.68	0.2	4	3	12	9	0	1.0	5	5	1.1333333333333333	17	0.3333333333333333	0	0.08400883633267586	0.5338156144193178	0.06868166768713527	0.5663180692493354	-0.09999519091183942	0.5000649977732798	0.6977681707844364	0.5334975599889382	0.0	0	0.0
507	None	None	None	None	None	0	0	0	0	0	0	1.0	0	0	0	0	4	0	1.0	1	1	0.06666666666666667	1	1.0	0	0	0	0	0	0	0	0	0	0	0	0
4736	0.0007417659030009661	0.0004272306563966448	-0.0004221718275354638	0.9995438238287457	None	0.25	1	0.4	4	0.75	9	0.25925925925925924	0.75	13	9	0	0	0	0.6666666666666666	6	9	0.9333333333333333	14	0.0	1.0	0.09999999999999967	0.5000000000044464	0.0030443527609800253	0.5187854531098373	0.022331403876085593	0.5072253112153506	0.603457592103034	0.5086725014148713	0	0.9230769230769231	0.0
4297	0.00018051561202534963	2.1947404563068947e-05	7.701116676322065e-06	0.9983980631557383	None	0.25	1	0.4	4	0.75	9	0.25925925925925924	0.75	13	9	0	0	0	0.6666666666666666	6	9	0.9333333333333333	14	0.0	1.0	2.3741276097115665e-14	0.5000254444541238	0.09999999022009856	0.5000000000000001	-0.02219081867943435	0.5049645814779576	0.6298152432177894	0.5016633902273196	0	0	0.0
1303	None	None	None	None	None	0	0	0.5	2	0.6666666666666666	2	1.0	0.6666666666666666	4	2	0	0	0	0.2	1	5	0.3333333333333333	5	0.0	1.0	-0.058769314284243326	0.5638468849209256	6.120692294644629e-12	0.5000000000043441	0.09999873970531378	0.5000006528616315	0.6584290433391787	0.5213862755309132	0	1.0	0.0
5051	0.002281535407519345	0.0007729065471698439	-0.000772852148266986	0.9979695970456457	None	0.25	1	0.4	4	0.7692307692307693	10	0.23809523809523808	0.7692307692307693	14	10	0	0	0	0.7777777777777778	7	9	1.0	15	0.0	1.0	-0.060008264003032316	0.6178340393647141	0	0.5	0.0990514896072672	0.5007591506246662	0.6580270052350247	0.5401965249603164	0	0	0.0
2806	1.3171998106765535e-05	2.598735030836257e-07	-1.0019912591858349e-09	0.9941941454303487	None	0	0	0.03333333333333333	1	1.0	43	1.0	0	0	0	44	0	0	0.5555555555555556	5	9	3.0	45	0.0	1.0	0	0	0	0	0	0	0	0	0	0	0
3665	0.0018048991938100472	0.0010577019791771422	0.0010118712468493247	0.99909220410108	None	0.25	1	0.4	4	0.7692307692307693	10	0.23809523809523808	0.7692307692307693	14	10	0	0	0	0.7777777777777778	7	9	1.0	15	0.0	1.0	7.902762784127648e-27	0.5	0.028188262559914377	0.5130076544040871	0.09273457543976837	0.6233566942998675	0.59841010439471	0.5461898166275156	0	1.0	0.0
241	None	None	None	None	None	0.25	1	0.4	4	0.75	9	0.25	0.75	13	9	0	0	0	0.875	8	7	0.9333333333333333	14	0.0	0.8571428571428571	0.049246543145221124	0.6731802076497403	0.048838667702305646	0.5965635730295756	0.23751256988273334	0.9996325681936367	0.7821531307501092	0.9529099544791386	0	1.0	0.0
503	None	None	None	None	None	0.3333333333333333	1	0.5	4	0.6666666666666666	6	0.4074074074074074	0.6666666666666666	10	6	0	0	0	0.3333333333333333	3	9	0.7333333333333333	11	0.0	1.0	3.0396538292817637e-05	0.5000882069512028	0.09869337399669287	0.529213352398583	0.27892544388887197	0.999999999999962	0.76055321346424	0.9999676690788026	0	1.0	0.0
6577	0.0005838710549343041	0.00033559206973689476	-2.4400794173825315e-05	0.9982145287834396	None	0.25	1	0.4	4	0.75	9	0.25925925925925924	0.75	13	9	0	0	0	0.6666666666666666	6	9	0.9333333333333333	14	0.0	1.0	0.5449167071981822	0.6718691895210228	-0.0695208886633518	0.6319273233754815	0.0017339449068204463	0.5459472805668666	0.9386488123584038	0.6178623472540975	0	1.0	0.0
7056	0.007729628386630918	0.001348420779133033	0.0011695587184266968	0.9723932248780776	None	0.25	1	0.4	4	0.75	9	0.25925925925925924	0.75	13	9	0	0	0	0.6666666666666666	6	9	0.9333333333333333	14	0.0	1.0	0.4606743140528405	0.584795077078274	0.09980966226877161	0.5578065437096744	0.055901477777295726	0.5558706614274588	0.8618716219470646	0.5662067574026459	0	1.0	0.0
4692	0.007879236415081127	0.0005407531047928922	-0.0005125152201213898	0.984518685276348	None	0.25	1	0.4	4	0.7692307692307693	10	0.23809523809523808	0.7692307692307693	14	10	0	0	0	0.7777777777777778	7	9	1.0	15	0.0	1.0	-0.145223476447739	0.9933348442990053	0.09999045438858319	0.5000573423590668	0.09999995129995201	0.5000003335767169	0.7737978603662896	0.8413270187712976	0	1.0	0.0
3776	0.0012752892807396294	0.0006312570485041222	0.0006280508876204592	0.9987139520002984	None	0.25	1	0.4	4	0.75	9	0.25925925925925924	0.75	13	9	0	0	0	0.6666666666666666	6	9	0.9333333333333333	14	0.0	1.0	0.0591798735779865	0.5169314559930299	0.040605315178618796	0.5234224234381916	0.09700272825589598	0.5050316495449213	0.5582960175515937	0.5151318213311362	0	1.0	0.0
3048	0.00019749764452401647	1.0670213346900093e-06	-3.7070335357398086e-07	0.9997943277134937	None	0.25	1	0.4	4	0.7692307692307693	10	0.23809523809523808	0.7692307692307693	14	10	0	0	0	0.7777777777777778	9	7	1.0	15	0.0	1.0	0.012493967558155874	0.5862325798193627	0.16329259059170456	0.6132284958046963	-0.022996007093318813	0.6565419189482101	0.6990478069496574	0.6191037545976997	0	1.0	0.0
2997	0.002627000622888082	0.0008647237142266934	0.0001535649899492929	0.991261136141403	None	0.5	1	0.5714285714285714	4	0.625	5	0.3333333333333333	0.625	9	5	0	0	0	0.8333333333333334	6	5	0.6666666666666666	10	0.0	1.0	-0.3542018889670259	0.8587613950988687	-0.0992089920182864	0.5004482066466395	0.0647623760961987	0.6334132458231454	0.8633955714541374	0.6866650121025363	0	1.0	0.0
4177	0.003694783798423434	0.000743095673177564	0.00015273113810344085	0.9954791675365715	None	0.25	1	0.4	4	0.75	9	0.25925925925925924	0.75	13	9	0	0	0	0.6666666666666666	6	9	0.9333333333333333	14	0.0	1.0	-0.06175286826746164	0.6776698698407406	0.0972142031751859	0.5	-0.09992752693753974	0.5002823859387229	0.7106154407326364	0.5617016946264806	0	0.23076923076923078	0.0
3033	None	None	None	None	None	0	0	0.28888888888888886	13	0.6307692307692307	41	0.8271604938271605	0.26153846153846155	25	17	41	3	0	1.0	9	9	4.466666666666667	67	0.038461538461538464	0.8135593220338984	0.04939237944551642	0.5243531380539016	0.1220570483879642	0.5880345518036535	0.21698474645278093	0.9999911141332265	0.7308570213135989	0.9825038807241036	0.12	0	0.0
1165	None	None	None	None	None	0.058823529411764705	1	0.2702702702702703	10	0.7169811320754716	38	0.6790123456790124	0.5094339622641509	36	27	18	0	0	1.0	9	9	3.6666666666666665	55	0.0	0.782608695652174	0.01039992788416776	0.536884513778448	0.0810214775619189	0.5948426439570816	0.09960381663411041	0.5004132029266531	0.6015318792420687	0.5443399463286087	0	1.0	0.0
737	None	None	None	None	None	0	0	0.6	6	0.25	3	0.56	0.08333333333333333	6	1	7	0	0	1.0	5	5	0.9333333333333333	14	0.0	0.6666666666666666	0.020464763917267332	0.5849867071383206	-0.17922218958849206	0.9997673334537388	0.4138709725380732	0.9999999998042068	0.9969992318776922	0.9999681456269283	0	1.0	0.0
7517	0.0009745384601996652	3.0346057747633468e-05	4.619101257737397e-06	0.9983589664321789	None	0.25	1	0.4	4	0.75	9	0.25925925925925924	0.75	13	9	0	0	0	0.6666666666666666	6	9	0.9333333333333333	14	0.0	1.0	0.09999999999999837	0.5000000000001849	0.11874475150952142	0.5951011710739742	0.024530956090131038	0.6088079912785911	0.6302429189509978	0.5685161256511454	0	1.0	0.0
7324	0.004608753429005547	0.004270289387558375	-0.0028255192939940946	0.9989363467748278	None	0.25	1	0.36363636363636365	4	0.7857142857142857	11	0.2222222222222222	0.7857142857142857	15	11	0	0	0	0.8888888888888888	8	9	1.0666666666666667	16	0.0	1.0	0.09929157336799563	0.5030328855079643	0.046280750751178934	0.915570669132072	-0.031379837736440305	0.645297897212895	0.6325288033357417	0.7306781715485708	0	1.0	0.0
7434	2.3247264015175003e-08	2.360440708189146e-08	-1.3987146332918392e-10	0.9999980760333205	None	0.25	1	0.4	4	0.7692307692307693	10	0.23809523809523808	0.7692307692307693	14	10	0	0	0	0.7777777777777778	7	9	1.0	15	0.0	1.0	0.008646112037399652	0.5051545218925578	0.04669346895231567	0.729909719890638	3.0868254952989513e-08	0.5011044975914393	0.5499475534449159	0.5841258580649077	0	1.0	0.0
1427	None	None	None	None	None	0	0	0.375	3	0.7777777777777778	7	0.4074074074074074	0.7777777777777778	10	7	0	1	0	0.3333333333333333	9	3	0.7333333333333333	11	1.0	1.0	0.05780116721419559	0.5789656992952057	0.17248464967345156	0.9293311023241092	2.697951217079338e-06	0.5	0.679058574164632	0.7241210020555962	1.0	1.0	0.0
3927	0.0027223559843655154	0.0001681717527333466	0.00016134623046995663	0.9959741101901062	None	0.25	1	0.4	4	0.75	9	0.25925925925925924	0.75	13	9	0	0	0	0.6666666666666666	6	9	0.9333333333333333	14	0.0	1.0	-0.06886234639407882	0.6609717079933318	0.09997767075471489	0.5000796633900539	0.016417315210721612	0.6759725358872121	0.6905502145420873	0.6148526758584868	0	1.0	0.0
4000	0.005481788387744022	0.0014583073383938063	-0.0014161940751004126	0.9929316427851002	None	0.25	1	0.4	4	0.7692307692307693	10	0.23809523809523808	0.7692307692307693	14	10	0	0	0	0.7777777777777778	7	9	1.0	15	0.0	1.0	-0.0949563551431496	0.529952097293092	0.05956039007913235	0.5	-0.1144569655301815	0.5513235104141341	0.683046991393808	0.5271376109009964	0	1.0	0.0
3207	0.002527175816726642	0.000942694258914705	-0.00093904867251387	0.9958634404080072	None	0.25	1	0.36363636363636365	4	0.7857142857142857	11	0.2222222222222222	0.7857142857142857	15	11	0	0	0	0.8888888888888888	8	9	1.0666666666666667	16	0.0	1.0	-0.09108850196642224	0.5062344858325353	0.07433753933497327	0.632100405052599	0.0674802599577751	0.6391823336009562	0.6831498100662085	0.5937118530639447	0	1.0	0.0
4090	0.0023746430196025345	0.0006190389090046026	0.0005827075316452191	0.9983686303816504	None	0.25	1	0.4	4	0.75	9	0.25925925925925924	0.75	13	9	0	0	0	0.6666666666666666	6	9	0.9333333333333333	14	0.0	1.0	0.09999800610672041	0.5010599366971517	7.902762784127648e-27	0.5	0.0999996776279404	0.500001839726208	0.615714627852085	0.5003539259445882	0	0.07692307692307693	0.0
4024	0.0030165110409299755	0.0005773769861651965	0.00045932275959672587	0.9942251177880567	None	0.25	1	0.4	4	0.75	9	0.25925925925925924	0.75	13	9	0	0	0	0.6666666666666666	6	9	0.9333333333333333	14	0.0	1.0	0.098988646961253	0.6602144132387118	0.10336808069612427	0.9175203614311016	0.09999998326512934	0.5000002740438122	0.5388517973362256	0.7358400712036081	0	0.6923076923076923	0.0
2485	None	None	None	None	None	0	0	1.0	3	0.0	0	0.6666666666666666	0	2	0	1	0	0	0.6666666666666666	2	3	0.26666666666666666	4	0.0	1.0	0	0	0	0	0	0	0	0	0	0	0
859	None	None	None	None	None	0	0	0.45454545454545453	5	0.5	7	0.4444444444444444	0.14285714285714285	5	2	10	8	0	1.0	6	6	1.0666666666666667	16	0.38095238095238093	0.16666666666666666	-0.002714441717890116	0.6678271738662556	0.12414217846232023	0.63491348188565	0.0984176041286681	0.5050719962015432	0.6773681780914059	0.6044413789780113	1.0	0	0.0
6299	0.005150193699607945	0.0021995362452018	0.0012673464445398582	0.993651217032341	None	0.25	1	0.4	4	0.7692307692307693	10	0.23809523809523808	0.7692307692307693	14	10	0	0	0	0.7777777777777778	7	9	1.0	15	0.0	1.0	0.09976164623302518	0.5008119107976794	0.07307501131866087	0.5669285860298442	0.09999998264755856	0.5000001448638904	0.531446818518787	0.5226992966917033	0	1.0	0.0
2317	None	None	None	None	None	0	0	0.07692307692307693	2	0.9444444444444444	34	0.8444444444444444	0	0	0	37	0	0	0.5555555555555556	9	5	2.533333333333333	38	0.0	0.9696969696969697	0	0	0	0	0	0	0	0	0	0	0
1174	None	None	None	None	None	0	0	0.26666666666666666	8	0.7209302325581395	31	0.8333333333333334	0.4418604651162791	25	19	19	4	0	0.6666666666666666	9	6	3.0	45	0.1111111111111111	0.9743589743589743	0.17918550317665774	0.5669548052240565	0.09999637012941569	0.500003311287588	0.09816591809316835	0.5059583349301662	0.5933157186974564	0.5244209869737037	1.0	1.0	0.0
3806	0.00342742438513009	0.0022762239374623347	-0.002276216919616773	0.996118366910717	None	0.25	1	0.4	4	0.75	9	0.25925925925925924	0.75	13	9	0	0	0	0.6666666666666666	6	9	0.9333333333333333	14	0.0	1.0	0.09999974059606136	0.500218324020144	0.014446260694583418	0.6829542870932744	0.09997376841302921	0.500052529108403	0.5994649349992828	0.5636909023436572	0	0.07692307692307693	0.0
3273	0.0010587391026292347	0.0001810050180131485	0.00018069801226012875	0.9981875274878501	None	0.25	1	0.4	4	0.7692307692307693	10	0.23809523809523808	0.7692307692307693	14	10	0	0	0	0.7777777777777778	7	9	1.0	15	0.0	1.0	-0.002782546254762355	0.6567983320130577	-0.057745765840317695	0.5136240675118696	-0.05134273156105007	0.5730167379423093	0.5944711390957439	0.5823868898496255	0	1.0	0.0
7519	2.054960819491985e-08	1.8794691438355943e-08	1.044829139446788e-11	0.9999971502458876	None	0.25	1	0.4	4	0.7692307692307693	10	0.23809523809523808	0.7692307692307693	14	10	0	0	0	0.7777777777777778	7	9	1.0	15	0.0	1.0	0.019520993230573325	0.5113442764456123	7.902762784127648e-27	0.5	9.759964778795678e-07	0.5000037886074803	0.5229889162556262	0.5037832652040591	0	1.0	0.0
6163	8.762047186569819e-08	9.033076084421866e-09	6.39395086521669e-11	0.9999986228306453	None	0.25	1	0.4	4	0.75	9	0.25925925925925924	0.75	13	9	0	0	0	0.6666666666666666	6	9	0.9333333333333333	14	0.0	1.0	0.09999525287961004	0.5000168331042961	0.017731023192743407	0.658506149016203	9.2495596363799e-06	0.5000332068831459	0.607200698269843	0.5545194054558508	0	0.9230769230769231	0.0
6513	0.0022608517734230955	0.0008090626066113109	-0.0007033102480471711	0.9931828739216432	None	0.25	1	0.4	4	0.7692307692307693	10	0.23809523809523808	0.7692307692307693	14	10	0	0	0	0.7777777777777778	7	9	1.0	15	0.0	1.0	0.5522710668810544	0.5810049471885039	0.03413372598738779	0.5072682983822561	0.030853807688632606	0.6808841847312358	0.9306599394336645	0.5917661039226401	0	1.0	0.0
3854	6.81139657521735e-05	6.778951352953235e-07	6.71768188293939e-07	0.9997392316719947	None	0.2	1	0.3333333333333333	4	0.8	12	0.20987654320987653	0.8	16	12	0	0	0	1.0	9	9	1.1333333333333333	17	0.0	1.0	0.04963061457763509	0.5396747343546041	0.139733445284147	0.5566493353952804	0.007829466655977663	0.5777883341396723	0.6341865642667461	0.5580954725778707	0	0	0.0
3535	0.005471550463474806	0.0018107586252172408	-0.0011809263343592591	0.9937212529756501	None	0.25	1	0.36363636363636365	4	0.7857142857142857	11	0.2222222222222222	0.7857142857142857	15	11	0	0	0	0.8888888888888888	9	8	1.0666666666666667	16	0.0	1.0	0.08973585881756004	0.5221206273128236	-0.051715743738257366	0.9569239172937999	-0.20503465296672263	0.6907064955287456	0.8189788455639537	0.7909906003288252	0	0.8	0.0
2613	0.00022474905504158002	1.0695968571042109e-07	6.380944463416869e-08	0.9999976394044792	None	0	0	0.5	3	0.7142857142857143	5	0.5625	0.7142857142857143	8	5	0	0	0	0.25	2	8	0.6	9	0.0	0.8571428571428571	0.06717042635693916	0.6060445423898824	0.10988838704941332	0.9999999999997904	-0.08148648835484096	0.5472755759197727	0.7364835550517866	0.9999517030567946	0	0.125	0.0
3042	8.259600525540265e-06	2.2210574595682453e-06	2.220966599159606e-06	0.9993747243397674	None	0	0	0.4	2	0.8	4	0.4666666666666667	0.8	6	4	0	0	0	0.6	3	5	0.4666666666666667	7	0.0	0	0.023827292617687203	0.604915558624045	-0.029926712069265792	0.6815126080088819	0.0011302899916585264	0.5139571896836186	0.6016123618004846	0.6020916951633126	0	1.0	0.0
5171	0.00013654479849937616	1.3846354607692229e-05	-1.3837388417581015e-05	0.9985704479149521	None	0.25	1	0.4	4	0.7692307692307693	10	0.23809523809523808	0.7692307692307693	14	10	0	0	0	0.7777777777777778	7	9	1.0	15	0.0	1.0	0.00011537088251179341	0.5010614417763544	0.0999999806869024	0.5000015177923318	0.04732303167854098	0.5264799058745897	0.601331721472036	0.5091881872720441	0	1.0	0.0
6254	0.009111473873484382	0.0010411151295450884	0.0006576030670144754	0.9891377680011966	None	0.25	1	0.4	4	0.7692307692307693	10	0.23809523809523808	0.7692307692307693	14	10	0	0	0	0.7777777777777778	7	9	1.0	15	0.0	1.0	0.15114353810273023	0.5550407393284821	-0.09967123669114766	0.5050407963352508	0.18696882970566547	0.58637496599045	0.784823508334771	0.549027149826435	0	1.0	0.0
7206	0.012883341545378287	0.005327876389298764	0.005301539002561682	0.9719776438073645	None	0.25	1	0.4	4	0.7692307692307693	10	0.23809523809523808	0.7692307692307693	14	10	0	0	0	0.7777777777777778	7	9	1.0	15	0.0	1.0	0.64770881747016	0.5578925766862322	0.09999974026801749	0.5000026264336244	0.09744941061229878	0.5138724897002201	0.929969837447603	0.52399224760535	0	1.0	0.0
4877	4.6031368960387484e-08	4.480529814872895e-08	4.161624922091727e-08	0.9999752778063349	None	0.25	1	0.4	4	0.7692307692307693	10	0.23809523809523808	0.7692307692307693	14	10	0	0	0	0.7777777777777778	7	9	1.0	15	0.0	1.0	0.2045558956962969	0.6938112996043068	0.03560889266097714	0.5165210800173098	1.7621277496915843e-05	0.5013653525149806	0.7091723235212779	0.5735922549508222	0	1.0	0.0
6723	0.0019859231021003266	0.0002548838703624721	0.0001304497080343992	0.9984407117448212	None	0.25	1	0.4	4	0.75	9	0.25925925925925924	0.75	13	9	0	0	0	0.6666666666666666	6	9	0.9333333333333333	14	0.0	1.0	3.014666334186411e-10	0.5000000071304284	0.011105302731687356	0.6186341487284804	0.0999999715216773	0.5000032477882181	0.6100521334050645	0.5402268618311081	0	1.0	0.0
4287	0.0051128027550473975	0.0028553316911086733	-0.002843437545886215	0.9940316364118559	None	0.25	1	0.4	4	0.7692307692307693	10	0.23809523809523808	0.7692307692307693	14	10	0	0	0	0.7777777777777778	7	9	1.0	15	0.0	1.0	0.09999931367926274	0.5003132377677351	-0.0981852912686392	0.5739298135730175	-0.1452072766051646	0.5077577848429023	0.7426349256364295	0.5274880569762945	0	1.0	0.0
3412	0.0035707839003164704	0.0008714794299750237	-0.0008653459851326656	0.9919617662888913	None	0.25	1	0.4	4	0.7692307692307693	10	0.23809523809523808	0.7692307692307693	14	10	0	0	0	0.7777777777777778	7	9	1.0	15	0.0	1.0	0.18565097460363486	0.630960205891881	0.0024945249739091414	0.522267656036501	-0.005170036409543168	0.665366064431776	0.6878178121169892	0.6076844716856448	0	1.0	0.0
1114	None	None	None	None	None	0	0	1.0	1	0	0	1.0	0	0	0	1	4	0	0.5	2	1	0.13333333333333333	2	0.6666666666666666	0	0	0	0	0	0	0	0	0	0	0	0
35	None	None	None	None	None	0	0	0	0	0	0	1.0	0	0	0	0	4	0	1.0	1	1	0.06666666666666667	1	1.0	0	0	0	0	0	0	0	0	0	0	0	0
3941	0.007426683575293261	0.005194346128583315	0.0024365193832952157	0.9980997961971385	None	0.25	1	0.4	4	0.7692307692307693	10	0.23809523809523808	0.7692307692307693	14	10	0	0	0	0.7777777777777778	9	7	1.0	15	0.0	1.0	0.0999961110077534	0.5000783738425044	0.0004195023405666264	0.5240198442625347	0.14643622769691605	0.9966227765954245	0.7980212195767361	0.8730199526226824	0	0.14285714285714285	0.0
1570	None	None	None	None	None	0	0	0.3	3	0.6923076923076923	9	0.4166666666666667	0	0	0	14	18	0	0.4444444444444444	9	4	1.0	15	0.5625	0.16666666666666666	0	0	0	0	0	0	0	0	0	0	0
3174	0.0003004720186524907	0.00017944713734496985	-0.0001497334927513368	0.9996479280023175	None	0.25	1	0.4	4	0.7692307692307693	10	0.23809523809523808	0.7692307692307693	14	10	0	0	0	0.7777777777777778	9	7	1.0	15	0.0	1.0	0.20290734480848024	0.622777821431488	-0.09400502841017619	0.5500788902305781	-0.08822687002477597	0.5242321337322939	0.7973700921886088	0.5662211342544617	0	1.0	0.0
1899	None	None	None	None	None	0.6666666666666666	2	0.75	6	0.4	4	0.5	0.4	6	4	5	0	0	0.6666666666666666	4	6	0.8	12	0.0	0.6666666666666666	6.847239963250797e-05	0.5002978928644286	0.09987713821207408	0.5002169922481703	-0.0192454483197329	0.6471892847042103	0.6275349723329113	0.5505571888696891	0	1.0	0.0
5258	0.0021693404671773403	0.00043532597110392635	-0.0003368589775864079	0.9954075202618538	None	0.25	1	0.4	4	0.7692307692307693	10	0.23809523809523808	0.7692307692307693	14	10	0	0	0	0.7777777777777778	7	9	1.0	15	0.0	1.0	9.672422718930816e-07	0.5006439429862353	-0.029775785376141655	0.6736585344905404	-0.06827883036289775	0.6565663316811453	0.6068748886827654	0.6126491454052813	0	1.0	0.0
2961	3.0519271213481276e-05	1.726483840815205e-07	1.6541923540547262e-07	0.9999975444327626	None	0.3333333333333333	1	0.5	4	0.6666666666666666	6	0.34375	0.6666666666666666	10	6	0	0	0	0.5	8	4	0.7333333333333333	11	0.0	0.8571428571428571	0.09999966402151723	0.5000015950056773	1.3278007783468937e-05	0.5001357219104391	-0.019673713383971135	0.5040555627600861	0.6280682638221495	0.5013976525670296	0	1.0	0.0
3750	3.528350685581064e-07	6.65402935231651e-08	-1.4425541521038194e-09	0.9999911751595584	None	0.2857142857142857	2	0.35294117647058826	6	0.7391304347826086	17	0.30864197530864196	0.7391304347826086	23	17	1	0	0	1.0	9	9	1.6666666666666667	25	0.0	1.0	0.008960960907115127	0.5196388312762631	0.0012758116924576552	0.5027059725884657	3.384546436780927e-08	0.5023914460267479	0.5095225551572073	0.5082480527450687	0	1.0	0.0
2411	None	None	None	None	None	0	0	0.75	3	0.3333333333333333	1	0.625	0.3333333333333333	4	1	0	0	0	0.5	2	4	0.3333333333333333	5	0.0	0.6666666666666666	0.028720296990010767	0.5822663171594115	4.1214472666853284e-05	0.5005592200331765	0.08847165960830157	0.5047714783431176	0.5918604374616057	0.5294165889919352	0	0	0.0
3512	0.014193162493977755	0.0006342304971603604	-0.000578924224431174	0.9676277981013184	None	0.25	1	0.4	4	0.75	9	0.25925925925925924	0.75	13	9	0	0	0	0.6666666666666666	6	9	0.9333333333333333	14	0.0	1.0	-0.14759512300758187	0.967558806049145	0.006899747377049954	0.6594214496423867	0.09963004955286436	0.5274898033832199	0.8070640868636946	0.8003864590355356	0	1.0	0.0
5567	0.0014305247269323445	0.0003485917476423722	0.0003461904787620198	0.9932324010922077	None	0.25	1	0.4	4	0.75	9	0.25925925925925924	0.75	13	9	0	0	0	0.6666666666666666	6	9	0.9333333333333333	14	0.0	1.0	0.2944299346917592	0.5507473440803036	0.059959279633621	0.5194371568073906	0.030543018528803256	0.5318246110911448	0.7676194820014819	0.534026436027325	0	1.0	0.0
3973	0.0002960434017364384	3.0035012504907537e-06	2.5447736927282574e-06	0.9999351935718978	None	0.25	1	0.4	4	0.7692307692307693	10	0.23809523809523808	0.7692307692307693	14	10	0	0	0	0.7777777777777778	7	9	1.0	15	0.0	1.0	0.09999999988181048	0.5000000005618245	-0.022035358825025546	0.642012740410867	-0.18941503002448076	0.8587609484968793	0.7669719701914814	0.689200130761514	0	0.5	0.0
1017	None	None	None	None	None	0.1111111111111111	1	0.5	10	0.4074074074074074	11	0.6904761904761905	0.18518518518518517	13	5	15	0	0	0.8571428571428571	6	7	1.9333333333333333	29	0.0	0.34782608695652173	7.902762784127648e-27	0.5	-0.043472327730053474	0.5115273974673686	0.09674039097354982	0.5428099365100273	0.6401616215363141	0.5181401843984469	0	1.0	0.0
2356	None	None	None	None	None	0.6666666666666666	2	0.75	6	0.3333333333333333	3	0.44	0.3333333333333333	9	3	1	0	0	1.0	5	5	0.7333333333333333	11	0.0	0.6666666666666666	-0.030433356909233527	0.6133238182678449	0.09999415877376364	0.5000252276305124	-0.06585898869900123	0.6634671080177853	0.6736913488405091	0.5938883574138862	0	1.0	0.0
6071	0.0006722539948756354	0.00034413335545693927	0.00031937772145610496	0.9979310661939693	None	0.25	1	0.4	4	0.7692307692307693	10	0.23809523809523808	0.7692307692307693	14	10	0	0	0	0.7777777777777778	7	9	1.0	15	0.0	1.0	0.09999999950949878	0.5000000125979132	-0.05696569535289966	0.5560914912910768	-0.034787577615934887	0.5176752950693513	0.6667688120332798	0.524650420720688	0	0	0.0
3935	0.005299599809899905	0.0013036774550449991	0.001063258961952392	0.99304323298818	None	0.25	1	0.4	4	0.75	9	0.25925925925925924	0.75	13	9	0	0	0	0.6666666666666666	6	9	0.9333333333333333	14	0.0	1.0	0.02344553826830024	0.6827158355340212	1.1241317159556217	0.9999651083828898	-0.11858415702300036	0.5354637455978132	0.9961598163412198	0.9764286078431244	0	1.0	0.0
2651	0.0040522030556249715	0.0004085210762406164	0.00023315352996741514	0.998570136431655	None	0	0	0.42857142857142855	3	0.75	6	0.3333333333333333	0.75	9	6	0	1	0	0.8333333333333334	5	6	0.6666666666666666	10	1.0	0.4	0.20837687827017123	0.5729681989512143	-0.07390077312267607	0.7755063102967521	0.0003425800524609926	0.6804972217383559	0.8008200792466772	0.6820551704000685	1.0	1.0	0.0
5823	0.002912144250700375	0.00021250691567017548	0.0002069360545269449	0.9960780958550428	None	0.25	1	0.4	4	0.75	9	0.25925925925925924	0.75	13	9	0	0	0	0.6666666666666666	6	9	0.9333333333333333	14	0.0	1.0	7.902762784127648e-27	0.5000000000000924	0.019361564467345896	0.540615837999423	0.09917842104647949	0.5131726547667075	0.6052109462663894	0.5179526900792593	0	1.0	0.0
3326	0.0009127193011551163	0.0001996173293045795	0.00019647276154040593	0.9974691315654438	None	0.5	1	0.6666666666666666	4	0.5	3	0.4	0.5	7	3	0	0	0	0.8	4	5	0.5333333333333333	8	0.0	1.0	0.0030449949404846638	0.566284852501196	0.06685169907132166	0.5113081295639978	-0.0999978614009134	0.5000210864719455	0.6651329911123125	0.5259794019358622	0	1.0	0.0
2649	1.3590216729396259e-05	5.360114420283463e-06	-5.359930179516745e-06	0.998474858358374	None	0.25	2	0.5	9	0.5	12	0.6190476190476191	0.4166666666666667	18	10	7	0	0	0.8571428571428571	7	6	1.7333333333333334	26	0.0	0.38095238095238093	-0.09946123176747115	0.5343281752496187	0.06930630745492204	0.5849813099976505	7.902762784127648e-27	0.5	0.6580234302006345	0.5399799172666109	0	1.0	0.0
360	None	None	None	None	None	0.2	1	0.46153846153846156	6	0.5882352941176471	10	0.4523809523809524	0.29411764705882354	10	5	8	0	0	0.8571428571428571	6	7	1.2666666666666666	19	0.0	0.46153846153846156	3.1278626567208776e-07	0.5000005128238709	0.04417017452125882	0.6475720261970385	0.09409356568703062	0.5049062185710639	0.5991098871744871	0.5521439933685104	0	0.9	0.0
7128	0.016542993910010143	0.0031367466895840523	0.0021064626451078585	0.9514827175388225	None	0.25	1	0.4	4	0.75	9	0.25925925925925924	0.75	13	9	0	0	0	0.6666666666666666	6	9	0.9333333333333333	14	0.0	1.0	0.43148989297409956	0.6222601667686464	0.03715959792736549	0.5241872616466483	0.09999999997038904	0.5000000011668279	0.8452719149194134	0.5495020734236391	0	1.0	0.0
3984	0.006920443028710899	0.00032597428664345683	-0.0001512560344441595	0.9961999157657616	None	0.2	1	0.3333333333333333	4	0.8	12	0.20987654320987653	0.8	16	12	0	0	0	1.0	9	9	1.1333333333333333	17	0.0	1.0	0.09322748388687684	0.544955167382711	0.09977519358345462	0.5018771126416249	-0.09601160563900946	0.7479473952784911	0.7140716995541221	0.604719793035809	0	1.0	0.0
1958	None	None	None	None	None	0	0	0.3333333333333333	4	0.7333333333333333	11	0.6296296296296297	0.5333333333333333	11	8	5	2	0	0.3333333333333333	3	9	1.1333333333333333	17	0.18181818181818182	1.0	0.00011768947305365224	0.5041756382601144	0.07890295946844643	0.5715722684315283	4.3315317293127144e-05	0.5	0.5918909817754281	0.5253924529733361	0.5454545454545454	0.5454545454545454	0.0
7329	0.012909166902081952	0.005347798360451566	-0.005215917089986004	0.9653369196351114	None	0.25	1	0.4	4	0.7692307692307693	10	0.23809523809523808	0.7692307692307693	14	10	0	0	0	0.7777777777777778	7	9	1.0	15	0.0	1.0	0.4661906550197753	0.5930958558557605	0.07872292941480069	0.7104790563659765	0.11887033327540593	0.630537267413859	0.8523434609309268	0.6463433193307073	0	0	0.0
5124	0.00196489076045625	0.0004204242594208316	0.0003774068065899612	0.9981319372811883	None	0.25	1	0.4	4	0.7692307692307693	10	0.23809523809523808	0.7692307692307693	14	10	0	0	0	0.7777777777777778	7	9	1.0	15	0.0	1.0	0.04745143778494669	0.6367856936893527	0.07732241661945055	0.9436125295902038	0.09956604619168445	0.5031724037007675	0.5586149012927496	0.7559372222420683	0	1.0	0.0
4579	0.004399178721503393	0.0001740784596165484	0.0001232526220106658	0.9957297759014572	None	0.25	1	0.4	4	0.75	9	0.25925925925925924	0.75	13	9	0	0	0	0.6666666666666666	6	9	0.9333333333333333	14	0.0	1.0	0.08561748818957929	0.5559861488083372	0.17116004733665574	0.5283964303250617	0.09998740073791561	0.5001113089598497	0.5952440473304415	0.528223378638743	0	1.0	0.0
966	None	None	None	None	None	0.09523809523809523	2	0.38636363636363635	17	0.53125	34	0.8148148148148148	0.171875	23	11	42	4	0	1.0	9	9	4.4	66	0.05263157894736842	0.9830508474576272	-0.09998959358627073	0.5000230464058355	0.07133975034692945	0.6256128654177648	-0.07099004990883796	0.5398262546745045	0.6746235310980997	0.555863856445439	1.0	1.0	0.0
4206	0.0012514373154339108	0.00020632578478943424	3.8916577161791956e-05	0.99873447872393	None	0.25	1	0.4	4	0.75	9	0.25925925925925924	0.75	13	9	0	0	0	0.6666666666666666	6	9	0.9333333333333333	14	0.0	1.0	4.118688110626682e-09	0.5000520639399202	-0.09491488136097723	0.5650163417157934	0.039630859022313204	0.5808973692164934	0.6427844035032227	0.5488612916232226	0	1.0	0.0
4263	0.008347010976967844	0.003010558720219557	0.002916408325533505	0.9925540020502354	None	0.25	1	0.4	4	0.7692307692307693	10	0.23809523809523808	0.7692307692307693	14	10	0	0	0	0.7777777777777778	7	9	1.0	15	0.0	1.0	0.09999999999966527	0.5000000001389434	-0.09203425703436344	0.6324784167390064	0.39891184114219136	0.6164398679917613	0.8866158884574814	0.5839741874491489	0	1.0	0.0
6072	0.0022596060637922527	0.0012758495537893522	-0.0012218260054170503	0.998461382588474	None	0.25	1	0.36363636363636365	4	0.7857142857142857	11	0.2222222222222222	0.7857142857142857	15	11	0	0	0	0.8888888888888888	8	9	1.0666666666666667	16	0.0	1.0	7.902762784127648e-27	0.5	-0.09666848541210094	0.5214528265458594	-0.04778646872274392	0.5322883408874135	0.5974538784358508	0.5179254280332795	0	1.0	0.0
6679	0.0012534595318150106	0.00033819819167723306	7.143836527034816e-05	0.9982193629079249	None	0.25	1	0.4	4	0.7692307692307693	10	0.23809523809523808	0.7692307692307693	14	10	0	0	0	0.7777777777777778	7	9	1.0	15	0.0	1.0	0.011966924997850396	0.6269528943635365	7.551548849497e-08	0.5027686342138458	-0.03744742591102216	0.677932287351401	0.6089405240747302	0.6046413918744907	0	0	0.0
2832	0.00013266302355985756	4.0123844852872463e-07	1.9772249912384044e-07	0.9999931318980971	None	0	0	0.4	2	0.8	4	0.4666666666666667	0.8	6	4	0	0	0	0.6	5	3	0.4666666666666667	7	0.0	0	0.0927388850000579	0.5432150325312515	0.015157846445468318	0.5663344208709077	-0.05378596545815302	0.5	0.645609028301738	0.5366179527140353	0	1.0	0.0
5703	0.007844141144105005	0.002436541595758237	0.002399713820390145	0.9868835495552859	None	0.25	1	0.4	4	0.7692307692307693	10	0.23809523809523808	0.7692307692307693	14	10	0	0	0	0.7777777777777778	7	9	1.0	15	0.0	1.0	0.538222293716123	0.5546323504109303	0.07087421907881983	0.5844468510849702	-0.05825605143492988	0.6514425497926701	0.9273992749505088	0.5975536490605173	0	1.0	0.0
77	None	None	None	None	None	0.047619047619047616	1	0.2	9	0.7692307692307693	50	0.8271604938271605	0.09230769230769231	12	6	54	3	0	1.0	9	9	4.466666666666667	67	0.02830188679245283	0.896551724137931	0.08424052964869647	0.5237081761686168	-0.017199476980899644	0.6724246821927091	0.07104360130940959	0.5227103103282055	0.6090588449418092	0.5748482479747535	1.0	1.0	0.0
7499	0.006743692663672168	0.0016548321194251258	0.0009650303469104325	0.9903246328836922	None	0.25	1	0.4	4	0.75	9	0.25925925925925924	0.75	13	9	0	0	0	0.6666666666666666	6	9	0.9333333333333333	14	0.0	1.0	0.09127387559598672	0.5064581600075596	-0.009071886694624155	0.6802004089748246	0.09999599402551126	0.5000173953294618	0.6230430892462335	0.5646851778526596	0	1.0	0.0
6218	0.019711095152949557	0.009007142209652551	0.008982644683871542	0.9658324262382024	None	0.25	1	0.4	4	0.7692307692307693	10	0.23809523809523808	0.7692307692307693	14	10	0	0	0	0.7777777777777778	7	9	1.0	15	0.0	1.0	0.6141457007773168	0.558642927904412	0.004850843353834211	0.57430124374193	0.09971898489586117	0.50210843789567	0.9303695321709589	0.5451692014744188	0	1.0	0.0
3751	0.010259009925972194	0.0026270399305959435	0.002192536035161544	0.9916576450669935	None	0.25	1	0.4	4	0.75	9	0.25925925925925924	0.75	13	9	0	0	0	0.6666666666666666	9	6	0.9333333333333333	14	0.0	1.0	-0.09940309026542204	0.6157779463684528	-0.035672257524148626	0.655993555558951	-0.09964030617405914	0.502275529100485	0.6034509829960257	0.5927678707402108	0	1.0	0.0
4331	0.010594243379373758	0.008917262406804493	0.008912836303132044	0.9882296521441609	None	0.25	1	0.4	4	0.75	9	0.25925925925925924	0.75	13	9	0	0	0	0.6666666666666666	6	9	0.9333333333333333	14	0.0	1.0	0.09999969832528906	0.5000254760511569	-0.0656238418260593	0.5499729631847434	-0.11084762791819307	0.5499427272913564	0.7139711238277198	0.5333755177694067	0	1.0	0.0
1	None	None	None	None	None	0.2	1	0.3333333333333333	4	0.8	12	0.20987654320987653	0.8	16	12	0	0	0	1.0	9	9	1.1333333333333333	17	0.0	1.0	0.04087292642795131	0.5372546061354216	2.622964169926935e-05	0.500108232032602	0.030804695222901995	0.5933919979797733	0.5751144214400987	0.5438647497003344	0	0.125	0.0
172	None	None	None	None	None	0	0	0.6666666666666666	2	0.5	1	0.6666666666666666	0.5	3	1	0	2	0	0.6666666666666666	3	2	0.26666666666666666	4	1.0	0	-0.07228631763916823	0.536245789795758	0.0937626968135493	0.5060158608660317	0.028044136685415368	0.5023878860494391	0.6642578048085354	0.5149000993004818	1.0	1.0	0.0
1136	None	None	None	None	None	0	0	0.25	1	1.0	3	1.0	1.0	4	3	0	2	0	0.2	5	1	0.3333333333333333	5	0.6666666666666666	0	0.0758065466196288	0.5015474073251198	0.03821837242965766	0.5	3.34649847087677e-08	0.5	0.5767590763231206	0.5005158039055049	1.0	1.0	0.0
5000	0.014390947292718718	0.007379879598940692	-0.00655284895555051	0.9890537930282581	None	0.25	1	0.4	4	0.7692307692307693	10	0.23809523809523808	0.7692307692307693	14	10	0	0	0	0.7777777777777778	7	9	1.0	15	0.0	1.0	0.23954237277935198	0.6706563173762251	0.044434408977083	0.5784698858527823	0.07694413409439325	0.560657091705321	0.6904116704331394	0.6043985342051675	0	0.9285714285714286	0.0
4367	0.006067892086661258	0.0005827632560516694	0.0003311769757610401	0.9929868848531019	None	0.25	1	0.4	4	0.75	9	0.25925925925925924	0.75	13	9	0	0	0	0.6666666666666666	6	9	0.9333333333333333	14	0.0	1.0	-0.029565554713995884	0.6605780820110551	-0.07640214435699823	0.5104368150132517	0.3997604838429763	0.62070087495283	0.8907825497389885	0.5986995826011104	0	0.9230769230769231	0.0
7146	0.005180993531790372	0.00019138237260040022	-0.00019135708897356505	0.989766698199905	None	0.25	1	0.4	4	0.7692307692307693	10	0.23809523809523808	0.7692307692307693	14	10	0	0	0	0.7777777777777778	7	9	1.0	15	0.0	1.0	0.4656741764745919	0.5820612480467566	0.2607664652377367	0.5646383294206656	0.009373340510792721	0.6349711977403294	0.8558972771258484	0.5942631611147379	0	1.0	0.0
3291	0.011651385966230561	0.001814637541077662	4.047684046965841e-05	0.99637913910322	None	0.25	1	0.36363636363636365	4	0.7857142857142857	11	0.2222222222222222	0.7857142857142857	15	11	0	0	0	0.8888888888888888	8	9	1.0666666666666667	16	0.0	1.0	-0.09096854343152912	0.6241921925315039	-0.09998857040026701	0.5	-0.0458534044387601	0.9999991646610188	0.6685160631579714	0.9921102460301153	0	1.0	0.0
2099	None	None	None	None	None	0	0	0.13636363636363635	3	0.8709677419354839	27	0.9428571428571428	0	0	0	32	2	0	0.7142857142857143	7	5	2.2	33	0.029411764705882353	0.5714285714285714	0	0	0	0	0	0	0	0	0	0	0
4894	0.00784263569745704	0.002537471783953109	-0.00253718118102282	0.9860659714903571	None	0.25	1	0.4	4	0.75	9	0.25925925925925924	0.75	13	9	0	0	0	0.6666666666666666	6	9	0.9333333333333333	14	0.0	1.0	0.17970438836474617	0.5591065146411716	0.01924428844182808	0.5117676911045548	0.09964790644641149	0.5213934907699032	0.6531144899152304	0.5308144305219938	0	1.0	0.0
2323	None	None	None	None	None	0.5	1	0.6666666666666666	4	0.5	3	0.4444444444444444	0.5	7	3	0	0	0	0.5	6	3	0.5333333333333333	8	0.0	1.0	6.6803358945667195e-06	0.5000490739260619	0.09991929052247157	0.500134687977873	-0.09949702346911908	0.5012142702683317	0.6929671076943045	0.5004660113860199	0	1.0	0.0
1195	None	None	None	None	None	0.5	1	0.5714285714285714	4	0.625	5	0.3333333333333333	0.625	9	5	0	0	0	0.8333333333333334	6	5	0.6666666666666666	10	0.0	0.5	-0.040241136753083565	0.67661175066175	0.09764558659472447	0.5560238434424077	0.1617557253190534	0.5672712921610669	0.6990511682475454	0.6014084227754651	0	1.0	0.0
3568	0.005829268142957162	0.0006764542147391964	0.0005182360023139327	0.9946375666372469	None	0.25	1	0.4	4	0.75	9	0.25925925925925924	0.75	13	9	0	0	0	0.6666666666666666	6	9	0.9333333333333333	14	0.0	1.0	-0.05418742352275753	0.6703639351857705	0.003927559097740385	0.5187094076005739	-0.09503989369880902	0.5254631341537959	0.6146484179652981	0.5733538989354328	0	1.0	0.0
2499	None	None	None	None	None	0	0	1.0	2	0.0	0	1.0	0	0	0	2	1	0	0.3333333333333333	3	1	0.2	3	0.125	1.0	0	0	0	0	0	0	0	0	0	0	0
2470	None	None	None	None	None	0	0	0.4	2	0.8	4	0.4666666666666667	0.8	6	4	0	0	0	0.6	3	5	0.4666666666666667	7	0.0	0	0.027500547252976702	0.5064150944517922	0.14234402852083133	0.685389604253428	-0.09999999999913503	0.5000000000006228	0.7300650928130106	0.5666275601937016	0	1.0	0.0
4588	0.006252732806520979	0.0021355453340772684	0.002079250994232737	0.9933194684071062	None	0.25	1	0.4	4	0.75	9	0.25925925925925924	0.75	13	9	0	0	0	0.6666666666666666	6	9	0.9333333333333333	14	0.0	1.0	0.09996932384325727	0.5017081324406538	0.04835910258935739	0.5885210235269137	0.08512476978581686	0.59873862893328	0.5847365539525461	0.5633985394960385	0	1.0	0.0
3856	0.004258712518569636	0.0023917959151823157	0.0007094526723701989	0.9890568272376447	None	0.25	1	0.36363636363636365	4	0.7857142857142857	11	0.2222222222222222	0.7857142857142857	15	11	0	0	0	0.8888888888888888	8	9	1.0666666666666667	16	0.0	1.0	0.3645339418721635	0.5921934257676608	3.425991790331804e-13	0.5013049191371093	0.00016796475767081765	0.6723581558342376	0.8535018541683688	0.590421967460063	0	1.0	0.0
3635	0.004932815842084894	0.00010434278652963989	-8.522184628386847e-05	0.9940796156369329	None	0.25	1	0.4	4	0.75	9	0.25925925925925924	0.75	13	9	0	0	0	0.6666666666666666	6	9	0.9333333333333333	14	0.0	1.0	0.09185950069603745	0.5308726330565956	0.2298315157547064	0.7011266858515215	0.09965201785432701	0.5040346056407277	0.6536681006405334	0.5819585096394911	0	1.0	0.0
3905	0.0026008360885259327	2.5132016085725697e-05	-2.123464177913232e-05	0.9961940253201652	None	0.25	1	0.4	4	0.7692307692307693	10	0.23809523809523808	0.7692307692307693	14	10	0	0	0	0.7777777777777778	7	9	1.0	15	0.0	1.0	0.009328983375005826	0.6533083875367883	0.04032505536933092	0.5341139845093112	0.09998246475065223	0.5000860202813989	0.5920589871032933	0.5638680225084978	0	1.0	0.0
59	None	None	None	None	None	0	0	1.0	3	0.0	0	0.6666666666666666	0	3	0	0	0	0	0.6666666666666666	2	3	0.26666666666666666	4	0.0	1.0	0	0	0	0	0	0	0	0	0	0	0
1841	None	None	None	None	None	0	0	0.42857142857142855	6	0.47368421052631576	9	0.525	0	3	0	17	1	0	0.625	8	5	1.4	21	0.02857142857142857	0.4444444444444444	0	0	0	0	0	0	0	0	0	0	0
2399	None	None	None	None	None	1.0	1	1.0	4	0.0	0	0.5555555555555556	0	4	0	0	0	0	1.0	3	3	0.3333333333333333	5	0.0	1.0	0	0	0	0	0	0	0	0	0	0	0
5847	0.00730328986752743	0.0017375689671628451	0.0006008055217305913	0.9933334795296839	None	0.25	1	0.4	4	0.7692307692307693	10	0.23809523809523808	0.7692307692307693	14	10	0	0	0	0.7777777777777778	7	9	1.0	15	0.0	1.0	-0.07808818743982615	0.6640302139772575	-0.09997872858136687	0.5000000000000001	0.4081278743129115	0.5727829290770453	0.9097752899886576	0.5805034221059981	0	1.0	0.0
3306	0.0021934769802950567	0.0001492441360062331	0.0001484374311134164	0.9969231534697238	None	0.25	1	0.4	4	0.75	9	0.25925925925925924	0.75	13	9	0	0	0	0.6666666666666666	6	9	0.9333333333333333	14	0.0	1.0	0.07784899626427656	0.5171335630923289	0.06436621160407019	0.5292997169644652	0.06740696900499422	0.8551966649558521	0.5277707403573146	0.6578999836991176	0	1.0	0.0
5517	0.007854129561768968	0.0003187968223578861	0.00028591411378928026	0.9891735846345515	None	0.25	1	0.4	4	0.75	9	0.25925925925925924	0.75	13	9	0	0	0	0.6666666666666666	6	9	0.9333333333333333	14	0.0	1.0	0.014548132753674939	0.513630761594923	-0.07127522315949346	0.5659466662780883	0.28456457455368167	0.7036742079266524	0.8192008886495112	0.5974637174646972	0	1.0	0.0
3936	0.000278748827535046	6.586276256012295e-07	-7.88333951999264e-08	0.999961628454802	None	0.25	1	0.36363636363636365	4	0.7857142857142857	11	0.2222222222222222	0.7857142857142857	15	11	0	0	0	0.8888888888888888	9	8	1.0666666666666667	16	0.0	1.0	1.6512896044467206e-07	0.5001195659301026	0.09999821243602972	0.5000039815298178	0.3186835012886195	0.5411411613310939	0.7909659442731035	0.5137824859363703	0	1.0	0.0
1641	None	None	None	None	None	0.5333333333333333	8	0.6060606060606061	20	0.40425531914893614	19	0.6049382716049383	0.40425531914893614	39	19	9	0	0	1.0	9	9	3.2666666666666666	49	0.0	1.0	-0.04349455376470357	0.5137184671161754	0.07247037373585954	0.9999871372854451	0.02789063532044197	0.590399520120367	0.650045125183821	0.9800405244002028	0	0.46153846153846156	0.0
2954	8.14037737672872e-05	1.3602704863059112e-06	5.354632293589182e-07	0.9999936167830289	None	0.3333333333333333	1	0.5	4	0.7	7	0.2857142857142857	0.7	11	7	0	0	0	0.8571428571428571	6	7	0.8	12	0.0	0.6666666666666666	0.350149950417488	0.6816305873879162	0.00014346705504193167	0.5003448828258124	-0.09999999999532341	0.5000000000209662	0.8732200194669464	0.563214502584003	0	1.0	0.0
5746	0.004382665244331142	0.00011211206768516551	0.00011158808875914133	0.9959708775439298	None	0.25	1	0.4	4	0.7692307692307693	10	0.23809523809523808	0.7692307692307693	14	10	0	0	0	0.7777777777777778	7	9	1.0	15	0.0	1.0	0.3175772855765711	0.5398084201800798	0.05697026346748679	0.6783949564746684	0.026383682382848207	0.5941202264431106	0.7932114109318341	0.6056349764022985	0	1.0	0.0
3627	2.6466995633419506e-08	2.3880375602162293e-08	1.5639313718121491e-09	0.9999959780399902	None	0.25	1	0.4	4	0.75	9	0.25925925925925924	0.75	13	9	0	0	0	0.6666666666666666	6	9	0.9333333333333333	14	0.0	1.0	0.09994504993818105	0.6113897862033773	0.00013061362469104078	0.5015703964151406	4.4245216648046776e-08	0.500350111052471	0.6155045648426922	0.5383279885307283	0	1.0	0.0
6834	0.010658173244137294	0.0011603021680959445	-0.0010228380650452833	0.986596850166907	None	0.25	1	0.4	4	0.75	9	0.25925925925925924	0.75	13	9	0	0	0	0.6666666666666666	6	9	0.9333333333333333	14	0.0	1.0	0.7133489179050245	0.5379039667959021	9.287827201035838e-20	0.5000012930822253	-0.09348009940507833	0.6004745207910347	0.973447144942868	0.5464783585667791	0	1.0	0.0
6838	0.02659577267680958	0.004137884414732947	0.003526405838088226	0.9598650279077139	None	0.25	1	0.36363636363636365	4	0.7857142857142857	11	0.2222222222222222	0.7857142857142857	15	11	0	0	0	0.8888888888888888	8	9	1.0666666666666667	16	0.0	1.0	0.6117890126692351	0.6527066464884412	9.116043084069865e-22	0.5000000002521857	0.0999999368106444	0.5000007838343712	0.9358109533013227	0.5523871236023222	0	0	0.0
4349	0.001824931515875601	0.0012893292040738564	-0.00040777593429164083	0.9983927828334678	None	0.25	1	0.4	4	0.7692307692307693	10	0.23809523809523808	0.7692307692307693	14	10	0	0	0	0.7777777777777778	7	9	1.0	15	0.0	1.0	-0.09568991554849338	0.597498318168827	0.06145604408325148	0.5	-0.07706399242980502	0.5192809838145125	0.6668614607157342	0.5392701520972637	0	0.8571428571428571	0.0
2913	7.994925613782061e-06	1.6828187935249444e-07	1.496804446154209e-07	0.9999975667637208	None	0.5	1	0.6666666666666666	4	0.5714285714285714	4	0.375	0.5714285714285714	8	4	0	0	0	0.6666666666666666	6	4	0.6	9	0.0	0.8	0.25133761891933826	0.5996332586993471	0.0015812819708581384	0.5164767474112937	-0.02347523190679015	0.5037612217131048	0.7757556421390197	0.5403216890283429	0	1.0	0.0
1189	None	None	None	None	None	0.3333333333333333	1	0.5	4	0.6666666666666666	6	0.3055555555555556	0.6666666666666666	10	6	0	0	0	1.0	6	6	0.7333333333333333	11	0.0	0.4	0.008948126229411272	0.5443218422191135	0.08213494264613301	0.5892839652665224	-0.09892313736237816	0.5215764027798223	0.6771755003950781	0.5519056009500851	0	1.0	0.0
3466	0.006030636321750416	0.001785001726694189	-0.0017810922265985318	0.9952031101924329	None	0.25	1	0.4	4	0.7692307692307693	10	0.23809523809523808	0.7692307692307693	14	10	0	0	0	0.7777777777777778	7	9	1.0	15	0.0	1.0	0.09999996197865568	0.500097711446266	0.09878820092491289	0.5463693539228499	-0.20720281084133246	0.9901978347129534	0.8096896178217821	0.8320977653331154	0	1.0	0.0
6661	0.004170276052581928	0.001423757472105423	-0.0009376985173008046	0.9928688249166938	None	0.25	1	0.4	4	0.7692307692307693	10	0.23809523809523808	0.7692307692307693	14	10	0	0	0	0.7777777777777778	7	9	1.0	15	0.0	1.0	0.09854293211876587	0.5027816543945752	0.29017618824109437	0.9999965181043955	0.0886213218935079	0.5674927852969948	0.9572238711796353	0.9863942280903332	0	1.0	0.0
2984	0.001392078749993637	0.00032814807515446013	7.25045900124915e-07	0.9945322689624547	None	0	0	0.3333333333333333	3	0.8181818181818182	9	0.28888888888888886	0.8181818181818182	12	9	0	1	0	0.5555555555555556	5	9	0.8666666666666667	13	1.0	1.0	2.8583463907840803e-05	0.5022853125979607	1.3163487762411153e-15	0.5000000668929859	0.0848064900820887	0.5826840315757144	0.597735841623953	0.5285475022837152	0.16666666666666666	0.16666666666666666	0.0
2695	7.355319189089305e-05	7.676177105437706e-07	7.362494833647013e-07	0.9999963049539307	None	0.25	1	0.4	4	0.75	9	0.25925925925925924	0.75	13	9	0	0	0	0.6666666666666666	9	6	0.9333333333333333	14	0.0	1.0	0.024132119809631532	0.6429127414493981	0.0917308462486944	0.5836852306192795	0.016548705333041612	0.5	0.5967213007200785	0.576555630270882	0	0.9230769230769231	0.0
3021	0.0006525554086799605	4.1022935779816437e-05	3.706826817749733e-05	0.9994264774432323	None	0.25	1	0.4	4	0.7692307692307693	10	0.23809523809523808	0.7692307692307693	14	10	0	0	0	0.7777777777777778	9	7	1.0	15	0.0	1.0	0.0999872466948992	0.5036864859020409	0.16296265563024126	0.60103079401646	0.19196060452401625	0.6036209749924365	0.60660374655431	0.5699616233260181	0	1.0	0.0
5682	0.0004047396861823549	2.1918668076790157e-05	-2.0730766626081884e-05	0.9995261951514856	None	0.25	1	0.4	4	0.75	9	0.25925925925925924	0.75	13	9	0	0	0	0.6666666666666666	9	6	0.9333333333333333	14	0.0	1.0	0.03440986350563713	0.5138923437421744	-0.09258646266871351	0.5040482713337224	0.09999999582386418	0.50000026838024	0.6896833901545864	0.5059812308325037	0	1.0	0.0
2693	0.002586711061895757	0.00026431415156613695	0.0002584308807121994	0.9970202615189798	None	0.5	1	0.5714285714285714	4	0.625	5	0.3333333333333333	0.625	9	5	0	0	0	0.8333333333333334	5	6	0.6666666666666666	10	0.0	1.0	0.08705736017632557	0.5616012184809587	0.008838573144824866	0.5093942229588397	0.3866796313077546	0.6340197252337361	0.832326270081851	0.5691167280385379	0	1.0	0.0
1770	None	None	None	None	None	0	0	0.21153846153846154	11	0.7466666666666667	56	0.9506172839506173	0.41333333333333333	40	31	36	0	0	1.0	9	9	5.133333333333334	77	0.0	0.9411764705882353	-0.002404666173387235	0.6701099421913158	9.738879875120409e-10	0.5249502231707486	0.09964837539586473	0.5028777275569531	0.6182039099815657	0.5679173677463109	0	0.075	0.0
1806	None	None	None	None	None	0	0	0.6	3	0.6	3	0.5833333333333334	0.6	6	3	0	0	0	0.3333333333333333	2	6	0.4666666666666667	7	0.0	0.8	-0.060619962996117494	0.6349080356971221	0.08941136906051832	0.5120673875807354	0.09994361295326815	0.5000839541575247	0.6755390593879609	0.5499945170332742	0	1.0	0.0
4131	0.0009281553271755439	0.00039616754295903125	4.485862470578894e-05	0.9995273827895418	None	0.25	1	0.4	4	0.7692307692307693	10	0.23809523809523808	0.7692307692307693	14	10	0	0	0	0.7777777777777778	7	9	1.0	15	0.0	1.0	7.902762784127648e-27	0.5	1.544951641205207e-05	0.5001817946029531	0.04359426239014784	0.5216031554288648	0.5511872730933975	0.5072656245170584	0	1.0	0.0
1344	None	None	None	None	None	0.04	1	0.3076923076923077	16	0.631578947368421	48	0.9629629629629629	0.5789473684210527	60	44	17	0	0	1.0	9	9	5.2	78	0.0	0.9565217391304348	0.06089606474098952	0.5870487149008446	0.19517619534846628	0.6244287557477027	0.0016973393187868914	0.5021509022437348	0.6953085169248726	0.571895827967939	0	1.0	0.0
7171	0.002409600691258354	0.00040235217531126656	0.00040151813984728204	0.9976106292466685	None	0.25	1	0.4	4	0.7692307692307693	10	0.23809523809523808	0.7692307692307693	14	10	0	0	0	0.7777777777777778	7	9	1.0	15	0.0	1.0	-0.09999991852126831	0.5000001540313382	0.09999895231631552	0.6298690293345179	0.09999999936447236	0.500000003072778	0.7196660067245539	0.5441890437590243	0	1.0	0.0
1718	None	None	None	None	None	0	0	0.2	3	0.8	16	0.7333333333333333	0	0	0	21	0	0	0.8333333333333334	5	6	1.4666666666666666	22	0.0	0.10526315789473684	0	0	0	0	0	0	0	0	0	0	0
[truncated: 6,390 more rows]
