# Supplementary material for: Constrained by Design: Influence of Genetic Encodings on Evolved Traits of Robots
Source: Front Robot AI. 2021 Jun 15;8:672379. doi: 10.3389/frobt.2021.672379 (PMC8239187; doi:10.3389/frobt.2021.672379)
Supplement: Supplementary file 3 [file DataSheet2.ZIP › hyperplasticodingrep_plane_17_snapshots_ids.tsv]

generation	robot_id	fitness	novelty	novelty_pop	cons_fitness
145	7119	0.008364078928243694	None	0.0	0.008364078928243694
145	7250	0.0018880125610988769	None	0.0	0.0018880125610988769
145	7317	0.005529512993908386	None	0.0	0.005529512993908386
145	7111	0.0002528489272867559	None	0.0	0.0002528489272867559
145	7307	0.00018278126731376427	None	0.0	0.00018278126731376427
145	7040	0.01166586545419483	None	0.0	0.01166586545419483
145	7334	3.6854656087598295e-05	None	0.0	3.6854656087598295e-05
145	6781	0.00565136082151178	None	0.0	0.00565136082151178
145	7185	0.0027566145038446692	None	0.0	0.0027566145038446692
145	6948	0.011326780196509558	None	0.0	0.011326780196509558
145	5435	0.00793514309277083	None	0.0	0.00793514309277083
145	6406	0.01125857179812751	None	0.0	0.01125857179812751
145	7347	0.012121236957654795	None	0.0	0.012121236957654795
145	7311	0.004963837256732373	None	0.0	0.004963837256732373
145	7128	0.0021064626451078585	None	0.0	0.0021064626451078585
145	6833	0.011240058302423655	None	0.0	0.011240058302423655
145	7213	0.003386472343355039	None	0.0	0.003386472343355039
145	6981	0.005713094480193395	None	0.0	0.005713094480193395
145	7217	0.01272299944155741	None	0.0	0.01272299944155741
145	7304	-4.9575978178715144e-05	None	0.05564366993268246	-4.9575978178715144e-05
145	7312	8.997440553368064e-05	None	0.0	8.997440553368064e-05
145	7088	0.007242316022194872	None	0.0	0.007242316022194872
145	7253	0.013676455028967738	None	0.0	0.013676455028967738
145	7023	0.002864163637765158	None	0.0	0.002864163637765158
145	7063	0.009107959537514938	None	0.0	0.009107959537514938
145	5545	0.0117249443106076	None	0.0	0.0117249443106076
145	7286	0.0008126368213155057	None	0.0	0.0008126368213155057
145	7263	0.0024689714213952567	None	0.0	0.0024689714213952567
145	7281	0.004071235481390767	None	0.0	0.004071235481390767
145	7308	0.008051212532821274	None	0.0	0.008051212532821274
145	7274	0.005765761495727311	None	0.0	0.005765761495727311
145	7297	7.037676918721892e-07	None	0.0	7.037676918721892e-07
145	5578	0.010790239603596872	None	0.0	0.010790239603596872
145	6379	0.01377123990820012	None	0.0	0.01377123990820012
145	7327	0.0027416551024778456	None	0.0	0.0027416551024778456
145	6901	0.005711842194367683	None	0.0	0.005711842194367683
145	7342	0.002958230491765756	None	0.0	0.002958230491765756
145	6773	0.006778088154329729	None	0.0	0.006778088154329729
145	7037	0.00877486997573507	None	0.0	0.00877486997573507
145	7142	0.006814194155271728	None	0.0	0.006814194155271728
145	6173	0.009404958921866184	None	0.0	0.009404958921866184
145	6357	0.012365621847559275	None	0.0	0.012365621847559275
145	7309	0.0026782994762867317	None	0.0	0.0026782994762867317
145	6880	0.007044025913132099	None	0.0	0.007044025913132099
145	7202	0.0067584747365364226	None	0.0	0.0067584747365364226
145	7325	0.004575542379958523	None	0.0	0.004575542379958523
145	7288	0.0031672221146562232	None	0.0	0.0031672221146562232
145	7010	0.008615361019524983	None	0.0	0.008615361019524983
145	6388	0.010857156556377654	None	0.0	0.010857156556377654
145	7298	0.001473431317012817	None	0.0	0.001473431317012817
145	7267	0.004281220116112035	None	0.05564366993268246	0.004281220116112035
145	6424	0.007416059638282218	None	0.0	0.007416059638282218
145	7105	0.009198278003212185	None	0.0	0.009198278003212185
145	7205	0.006326199180650294	None	0.0	0.006326199180650294
145	7188	0.00675086010189778	None	0.0	0.00675086010189778
145	7344	0.0001835785040758749	None	0.0	0.0001835785040758749
145	6718	0.002429465938080849	None	0.0	0.002429465938080849
145	7206	0.005301539002561682	None	0.0	0.005301539002561682
145	5362	0.009867538828749148	None	0.0	0.009867538828749148
145	7255	0.00031963451886601825	None	0.0	0.00031963451886601825
145	7328	0.0006104014893401949	None	0.0	0.0006104014893401949
145	6958	0.006982804274882974	None	0.0	0.006982804274882974
145	7280	0.0005076728623259926	None	0.0	0.0005076728623259926
145	6850	0.008500836193562067	None	0.0	0.008500836193562067
145	7138	0.002851169351240828	None	0.0	0.002851169351240828
145	7237	0.007290451590259143	None	0.0	0.007290451590259143
145	5178	0.009145284223381806	None	0.0	0.009145284223381806
145	7135	0.007867592949871388	None	0.0	0.007867592949871388
145	7303	0.0002853854821179779	None	0.0	0.0002853854821179779
145	7117	0.00950522978601241	None	0.0	0.00950522978601241
145	6459	0.007188012211905025	None	0.0	0.007188012211905025
145	7306	0.00010103507126936085	None	0.0	0.00010103507126936085
145	7229	0.004745497918870751	None	0.0	0.004745497918870751
145	7232	0.007324082986307588	None	0.0	0.007324082986307588
145	7076	0.00584599861022205	None	0.0	0.00584599861022205
145	7075	0.007155898239111885	None	0.0	0.007155898239111885
145	6892	0.005721080061384182	None	0.0	0.005721080061384182
145	7346	-0.00012672129545591223	None	0.11452768491597029	-0.00012672129545591223
145	7337	0.0011961281559952947	None	0.0	0.0011961281559952947
145	7136	0.008922809235287352	None	0.0	0.008922809235287352
145	7234	0.0010555090251150262	None	0.0	0.0010555090251150262
145	7216	0.007730185789001932	None	0.0	0.007730185789001932
145	7314	0.009063793982176894	None	0.0	0.009063793982176894
145	6964	0.005779053406085743	None	0.0	0.005779053406085743
145	7271	0.002261688998363385	None	0.0	0.002261688998363385
145	7315	7.550944434525397e-09	None	0.05564366993268246	7.550944434525397e-09
145	7343	0.0009995813181943166	None	0.0	0.0009995813181943166
145	6467	0.011072785208523875	None	0.0	0.011072785208523875
145	6924	0.005715207164864224	None	0.1767237453388292	0.005715207164864224
145	7165	0.00039900713928517367	None	0.0	0.00039900713928517367
145	7129	0.0012721861528043597	None	0.0	0.0012721861528043597
145	7305	0.00038035683273057204	None	0.0	0.00038035683273057204
145	6318	0.0019339352716956867	None	0.0	0.0019339352716956867
145	7078	0.005545189353843075	None	0.0	0.005545189353843075
145	7330	0.0036598345073967286	None	0.0	0.0036598345073967286
145	7051	0.009786828511312512	None	0.0	0.009786828511312512
145	6933	0.008122695799596636	None	0.0	0.008122695799596636
145	7341	-1.6069310477568308e-07	None	0.11452768491597029	-1.6069310477568308e-07
145	6397	0.006569780546011248	None	0.0	0.006569780546011248
145	7179	0.014301801459712238	None	0.0	0.014301801459712238
143	7119	0.008364078928243694	None	0.0	0.008364078928243694
143	7250	0.0018880125610988769	None	0.0	0.0018880125610988769
143	7111	0.0002528489272867559	None	0.0	0.0002528489272867559
143	7233	-1.1220681774414295e-10	None	0.0	-1.1220681774414295e-10
143	7040	0.01166586545419483	None	0.0	0.01166586545419483
143	6781	0.00565136082151178	None	0.0	0.00565136082151178
143	7185	0.0027566145038446692	None	0.0	0.0027566145038446692
143	7127	0.006501700857840355	None	0.0	0.006501700857840355
143	6948	0.011326780196509558	None	0.0	0.011326780196509558
143	5435	0.00793514309277083	None	0.0	0.00793514309277083
143	6406	0.01125857179812751	None	0.0	0.01125857179812751
143	7128	0.0021064626451078585	None	0.0	0.0021064626451078585
143	6833	0.011240058302423655	None	0.0	0.011240058302423655
143	7213	0.003386472343355039	None	0.0	0.003386472343355039
143	6981	0.005713094480193395	None	0.0	0.005713094480193395
143	7217	0.01272299944155741	None	0.0	0.01272299944155741
143	7088	0.007242316022194872	None	0.0	0.007242316022194872
143	7023	0.002864163637765158	None	0.0	0.002864163637765158
143	7026	0.005975251383325122	None	0.0	0.005975251383325122
143	7063	0.009107959537514938	None	0.0	0.009107959537514938
143	7181	0.008288616321492304	None	0.0	0.008288616321492304
143	5545	0.0117249443106076	None	0.0	0.0117249443106076
143	7166	0.003836287358565319	None	0.0	0.003836287358565319
143	7104	0.0006902705636377015	None	0.0	0.0006902705636377015
143	7123	0.005213686007585944	None	0.0	0.005213686007585944
143	6663	0.006293772246833322	None	0.0	0.006293772246833322
143	7219	0.0028691784119517978	None	0.0	0.0028691784119517978
143	7095	0.00029757492440069677	None	0.0	0.00029757492440069677
143	5578	0.010790239603596872	None	0.0	0.010790239603596872
143	6379	0.01377123990820012	None	0.0	0.01377123990820012
143	6901	0.005711842194367683	None	0.0	0.005711842194367683
143	7231	0.0026798222430135213	None	0.0	0.0026798222430135213
143	7162	0.0007009222770330233	None	0.0	0.0007009222770330233
143	6773	0.006778088154329729	None	0.0	0.006778088154329729
143	7037	0.00877486997573507	None	0.0	0.00877486997573507
143	6988	0.0065740551297141835	None	0.0	0.0065740551297141835
143	7142	0.006814194155271728	None	0.0	0.006814194155271728
143	7015	0.0013677772116118603	None	0.0	0.0013677772116118603
143	6173	0.009404958921866184	None	0.0	0.009404958921866184
143	6357	0.012365621847559275	None	0.0	0.012365621847559275
143	6880	0.007044025913132099	None	0.0	0.007044025913132099
143	6618	0.005887841860486222	None	0.0	0.005887841860486222
143	7178	7.324520344462835e-05	None	0.0	7.324520344462835e-05
143	7218	-0.0001427689580703225	None	0.0	-0.0001427689580703225
143	7208	-6.22812813464456e-05	None	0.0	-6.22812813464456e-05
143	7202	0.0067584747365364226	None	0.0	0.0067584747365364226
143	7158	0.0002053294966303897	None	0.0	0.0002053294966303897
143	7010	0.008615361019524983	None	0.0	0.008615361019524983
143	6388	0.010857156556377654	None	0.0	0.010857156556377654
143	7212	0.005069643962163739	None	0.0	0.005069643962163739
143	6424	0.007416059638282218	None	0.0	0.007416059638282218
143	7105	0.009198278003212185	None	0.0	0.009198278003212185
143	6643	0.009901532349232819	None	0.0	0.009901532349232819
143	7205	0.006326199180650294	None	0.0	0.006326199180650294
143	7188	0.00675086010189778	None	0.0	0.00675086010189778
143	6718	0.002429465938080849	None	0.0	0.002429465938080849
143	7206	0.005301539002561682	None	0.0	0.005301539002561682
143	5362	0.009867538828749148	None	0.0	0.009867538828749148
143	6958	0.006982804274882974	None	0.0	0.006982804274882974
143	6850	0.008500836193562067	None	0.0	0.008500836193562067
143	7138	0.002851169351240828	None	0.0	0.002851169351240828
143	7237	0.007290451590259143	None	0.0	0.007290451590259143
143	5178	0.009145284223381806	None	0.0	0.009145284223381806
143	7135	0.007867592949871388	None	0.0	0.007867592949871388
143	7117	0.00950522978601241	None	0.0	0.00950522978601241
143	6459	0.007188012211905025	None	0.0	0.007188012211905025
143	7131	3.3388115122992566e-05	None	0.0	3.3388115122992566e-05
143	7214	0.00035853700834229704	None	0.0	0.00035853700834229704
143	6978	0.00012400843125930786	None	0.0	0.00012400843125930786
143	7229	0.004745497918870751	None	0.0	0.004745497918870751
143	7114	1.0129341901154951e-05	None	0.0	1.0129341901154951e-05
143	7232	0.007324082986307588	None	0.0	0.007324082986307588
143	7076	0.00584599861022205	None	0.0	0.00584599861022205
143	7075	0.007155898239111885	None	0.0	0.007155898239111885
143	6892	0.005721080061384182	None	0.0	0.005721080061384182
143	7136	0.008922809235287352	None	0.0	0.008922809235287352
143	7234	0.0010555090251150262	None	0.0	0.0010555090251150262
143	7216	0.007730185789001932	None	0.0	0.007730185789001932
143	6964	0.005779053406085743	None	0.0	0.005779053406085743
143	7171	0.00040151813984728204	None	0.0	0.00040151813984728204
143	7130	1.1189425004293098e-06	None	0.0	1.1189425004293098e-06
143	7203	-0.0001328596040619162	None	0.06259912867426777	-0.0001328596040619162
143	7005	0.002579080637534882	None	0.0	0.002579080637534882
143	7054	0.010384243323524413	None	0.0	0.010384243323524413
143	7191	0.009887273058399391	None	0.0	0.009887273058399391
143	6467	0.011072785208523875	None	0.0	0.011072785208523875
143	6924	0.005715207164864224	None	0.18342209819309813	0.005715207164864224
143	7165	0.00039900713928517367	None	0.0	0.00039900713928517367
143	7129	0.0012721861528043597	None	0.0	0.0012721861528043597
143	7242	0.0004876758627921957	None	0.0	0.0004876758627921957
143	6710	0.0054663542609711905	None	0.0	0.0054663542609711905
143	6318	0.0019339352716956867	None	0.0	0.0019339352716956867
143	7078	0.005545189353843075	None	0.0	0.005545189353843075
143	7176	0.0019563683273923003	None	0.0	0.0019563683273923003
143	7051	0.009786828511312512	None	0.0	0.009786828511312512
143	6933	0.008122695799596636	None	0.0	0.008122695799596636
143	6897	0.0030390674141038076	None	0.0	0.0030390674141038076
143	7230	-9.156117253391861e-07	None	0.0	-9.156117253391861e-07
143	6397	0.006569780546011248	None	0.0	0.006569780546011248
143	7179	0.014301801459712238	None	0.0	0.014301801459712238
106	5212	0.003507600871741744	None	0.0	0.003507600871741744
106	4924	0.0006657944904978923	None	0.0	0.0006657944904978923
106	5045	0.007845215063805875	None	0.0	0.007845215063805875
106	4578	0.007421293832296515	None	0.0	0.007421293832296515
106	5319	0.0017562238202590598	None	0.0	0.0017562238202590598
106	5268	0.00044481355900879977	None	0.0	0.00044481355900879977
106	5032	0.004906220831655782	None	0.0	0.004906220831655782
106	4938	0.0028127643425485396	None	0.0	0.0028127643425485396
106	4901	0.0005665658855179038	None	0.0	0.0005665658855179038
106	5067	0.002622481910949638	None	0.0	0.002622481910949638
106	5390	0.0008934945012068633	None	0.0	0.0008934945012068633
106	5326	0.002102557678231785	None	0.0	0.002102557678231785
106	5363	9.421033113393873e-05	None	0.0	9.421033113393873e-05
106	5276	0.003922965059286075	None	0.0	0.003922965059286075
106	4458	0.007453936827194675	None	0.0	0.007453936827194675
106	5373	0.0011004083278320165	None	0.0	0.0011004083278320165
106	5368	0.00023181938780708047	None	0.0	0.00023181938780708047
106	5299	-1.4064708466378502e-06	None	0.0	-1.4064708466378502e-06
106	4890	0.00376788347460961	None	0.0	0.00376788347460961
106	4625	0.0076175959794321174	None	0.0	0.0076175959794321174
106	5257	0.007395378603110333	None	0.0	0.007395378603110333
106	5271	0.00036512939636128907	None	0.0	0.00036512939636128907
106	5155	0.0012351596354934961	None	0.0	0.0012351596354934961
106	5396	0.003981927287085875	None	0.0	0.003981927287085875
106	5398	0.0009181823194407396	None	0.0	0.0009181823194407396
106	5309	0.0003656120881816253	None	0.0	0.0003656120881816253
106	5376	-1.4276615480049697e-06	None	0.0	-1.4276615480049697e-06
106	4261	0.00925421239860549	None	0.0	0.00925421239860549
106	5242	0.005097312577027401	None	0.0	0.005097312577027401
106	5237	0.0005833910822437361	None	0.0	0.0005833910822437361
106	5386	3.283345990793833e-05	None	0.0	3.283345990793833e-05
106	5387	-2.3269663880483736e-12	None	0.0	-2.3269663880483736e-12
106	4803	0.006307465469705588	None	0.0	0.006307465469705588
106	5318	0.0021867115232102638	None	0.0	0.0021867115232102638
106	5033	0.0005519194345034762	None	0.0	0.0005519194345034762
106	5384	-1.2813102208937365e-05	None	0.05564366993268246	-1.2813102208937365e-05
106	5218	0.002859408127266915	None	0.0	0.002859408127266915
106	4645	0.007345360597270988	None	0.0	0.007345360597270988
106	5348	0.0015017443363193233	None	0.0	0.0015017443363193233
106	5381	0.0003853233692901779	None	0.0	0.0003853233692901779
106	5380	0.00029681293141346776	None	0.0	0.00029681293141346776
106	5383	0.00041151922230040096	None	0.0	0.00041151922230040096
106	5182	0.01085920558266666	None	0.0	0.01085920558266666
106	5379	-1.0863444229523669e-05	None	0.0	-1.0863444229523669e-05
106	5197	0.0020831849818500644	None	0.0	0.0020831849818500644
106	5267	0.006399135491206317	None	0.0	0.006399135491206317
106	5345	0.000877276327046765	None	0.0	0.000877276327046765
106	4885	0.007437184781056705	None	0.0	0.007437184781056705
106	5337	0.0024139408459320786	None	0.0	0.0024139408459320786
106	5388	0.0026705899375727136	None	0.0	0.0026705899375727136
106	5369	2.8152294786500757e-09	None	0.0	2.8152294786500757e-09
106	4494	0.005327016872991061	None	0.0	0.005327016872991061
106	5283	0.00046674072409796555	None	0.0	0.00046674072409796555
106	5361	0.01239616346506645	None	0.0	0.01239616346506645
106	5238	0.0045686991458649085	None	0.0	0.0045686991458649085
106	5362	0.009867538828749148	None	0.0	0.009867538828749148
106	5274	0.0017496425637950686	None	0.0	0.0017496425637950686
106	5031	0.0032127132717428013	None	0.0	0.0032127132717428013
106	5391	0.0019244197519030914	None	0.0	0.0019244197519030914
106	5178	0.009145284223381806	None	0.0	0.009145284223381806
106	5054	0.008955625260459522	None	0.0	0.008955625260459522
106	5392	-7.744179103397211e-05	None	0.0	-7.744179103397211e-05
106	5364	0.00013936256071891295	None	0.0	0.00013936256071891295
106	5189	0.001524928598058661	None	0.0	0.001524928598058661
106	5273	0.00029961148668921955	None	0.0	0.00029961148668921955
106	5201	0.0018053730588125615	None	0.0	0.0018053730588125615
106	5367	0.003912479281505513	None	0.0	0.003912479281505513
106	5185	0.00012227159123202522	None	0.0	0.00012227159123202522
106	5365	0.004235629051688196	None	0.0	0.004235629051688196
106	5357	0.00020720933069874622	None	0.0	0.00020720933069874622
106	5389	0.010356733794983706	None	0.0	0.010356733794983706
106	5080	0.006537978792109505	None	0.0	0.006537978792109505
106	5081	0.008839200538229949	None	0.0	0.008839200538229949
106	5265	0.0014037972958389079	None	0.0	0.0014037972958389079
106	4401	0.004077284675347548	None	0.0	0.004077284675347548
106	5119	0.0006755078321508323	None	0.0	0.0006755078321508323
106	4796	0.002081105210996794	None	0.0	0.002081105210996794
106	5015	0.008594051596133481	None	0.0	0.008594051596133481
106	5151	0.0002517550471373916	None	0.0	0.0002517550471373916
106	4524	0.004136424099286202	None	0.0	0.004136424099286202
106	5279	0.005151155783131164	None	0.0	0.005151155783131164
106	4899	0.003554009394418406	None	0.0	0.003554009394418406
106	4948	0.004060930366849721	None	0.0	0.004060930366849721
106	5360	0.00021981823213543613	None	0.0	0.00021981823213543613
106	5397	-2.220173645294828e-05	None	0.0	-2.220173645294828e-05
106	5359	0.007698364030615874	None	0.0	0.007698364030615874
106	5134	0.0025902434332427332	None	0.0	0.0025902434332427332
106	5317	-5.9571683183515405e-05	None	0.0	-5.9571683183515405e-05
106	5322	0.003432281406260497	None	0.0	0.003432281406260497
106	4991	0.004972694600816641	None	0.0	0.004972694600816641
106	5302	0.005211413070709897	None	0.0	0.005211413070709897
106	4563	0.007869850718488681	None	0.0	0.007869850718488681
106	5272	0.00036262739497035365	None	0.0	0.00036262739497035365
106	4954	0.0036494819648625228	None	0.0	0.0036494819648625228
106	5250	0.007635937718987996	None	0.0	0.007635937718987996
106	5241	-1.819489426888552e-08	None	0.05564366993268246	-1.819489426888552e-08
106	5002	0.0008161105644424398	None	0.0	0.0008161105644424398
106	5375	0.002039895445706465	None	0.0	0.002039895445706465
106	5120	0.0035908941993520794	None	0.0	0.0035908941993520794
106	5347	0.00040082768616699543	None	0.0	0.00040082768616699543
141	7119	0.008364078928243694	None	0.0	0.008364078928243694
141	7111	0.0002528489272867559	None	0.0	0.0002528489272867559
141	6899	0.008611396901704614	None	0.0	0.008611396901704614
141	7040	0.01166586545419483	None	0.0	0.01166586545419483
141	6571	0.0028083793202366846	None	0.0	0.0028083793202366846
141	6976	5.520800981795479e-05	None	0.0	5.520800981795479e-05
141	6781	0.00565136082151178	None	0.0	0.00565136082151178
141	7127	0.006501700857840355	None	0.0	0.006501700857840355
141	6948	0.011326780196509558	None	0.0	0.011326780196509558
141	5435	0.00793514309277083	None	0.0	0.00793514309277083
141	6406	0.01125857179812751	None	0.0	0.01125857179812751
141	7128	0.0021064626451078585	None	0.0	0.0021064626451078585
141	6570	0.0065627024793943	None	0.0	0.0065627024793943
141	6833	0.011240058302423655	None	0.0	0.011240058302423655
141	6981	0.005713094480193395	None	0.0	0.005713094480193395
141	7088	0.007242316022194872	None	0.0	0.007242316022194872
141	6754	0.006130015347625084	None	0.0	0.006130015347625084
141	7023	0.002864163637765158	None	0.0	0.002864163637765158
141	7026	0.005975251383325122	None	0.0	0.005975251383325122
141	7063	0.009107959537514938	None	0.0	0.009107959537514938
141	5545	0.0117249443106076	None	0.0	0.0117249443106076
141	7116	0.0043201233875988345	None	0.0	0.0043201233875988345
141	6746	0.010722842471690974	None	0.0	0.010722842471690974
141	7004	0.0020523228598275573	None	0.0	0.0020523228598275573
141	7104	0.0006902705636377015	None	0.0	0.0006902705636377015
141	7123	0.005213686007585944	None	0.0	0.005213686007585944
141	6663	0.006293772246833322	None	0.0	0.006293772246833322
141	7095	0.00029757492440069677	None	0.0	0.00029757492440069677
141	5578	0.010790239603596872	None	0.0	0.010790239603596872
141	6379	0.01377123990820012	None	0.0	0.01377123990820012
141	6901	0.005711842194367683	None	0.0	0.005711842194367683
141	6773	0.006778088154329729	None	0.0	0.006778088154329729
141	7126	0.0006073124362595499	None	0.1273044339991581	0.0006073124362595499
141	7037	0.00877486997573507	None	0.0	0.00877486997573507
141	6988	0.0065740551297141835	None	0.0	0.0065740551297141835
141	7107	2.644942372922272e-06	None	0.0	2.644942372922272e-06
141	7142	0.006814194155271728	None	0.0	0.006814194155271728
141	7015	0.0013677772116118603	None	0.0	0.0013677772116118603
141	7016	0.0003946135427676827	None	0.03477729370792654	0.0003946135427676827
141	6173	0.009404958921866184	None	0.0	0.009404958921866184
141	6357	0.012365621847559275	None	0.0	0.012365621847559275
141	6880	0.007044025913132099	None	0.0	0.007044025913132099
141	6618	0.005887841860486222	None	0.0	0.005887841860486222
141	7148	0.00014175911906636192	None	0.0	0.00014175911906636192
141	7072	0.0009751326561033793	None	0.0	0.0009751326561033793
141	6865	0.002413253260390106	None	0.0	0.002413253260390106
141	7010	0.008615361019524983	None	0.0	0.008615361019524983
141	6388	0.010857156556377654	None	0.0	0.010857156556377654
141	6424	0.007416059638282218	None	0.0	0.007416059638282218
141	7105	0.009198278003212185	None	0.0	0.009198278003212185
141	6643	0.009901532349232819	None	0.0	0.009901532349232819
141	6596	0.00782400937298403	None	0.0	0.00782400937298403
141	7046	0.0028887985882776663	None	0.0	0.0028887985882776663
141	6718	0.002429465938080849	None	0.0	0.002429465938080849
141	5362	0.009867538828749148	None	0.0	0.009867538828749148
141	6958	0.006982804274882974	None	0.0	0.006982804274882974
141	6850	0.008500836193562067	None	0.0	0.008500836193562067
141	7138	0.002851169351240828	None	0.0	0.002851169351240828
141	5178	0.009145284223381806	None	0.0	0.009145284223381806
141	7141	0.0034676133730080745	None	0.0	0.0034676133730080745
141	7135	0.007867592949871388	None	0.0	0.007867592949871388
141	6594	0.003935619853100345	None	0.0	0.003935619853100345
141	7117	0.00950522978601241	None	0.0	0.00950522978601241
141	7101	0.00021112413469773157	None	0.0	0.00021112413469773157
141	6459	0.007188012211905025	None	0.0	0.007188012211905025
141	7131	3.3388115122992566e-05	None	0.0	3.3388115122992566e-05
141	6978	0.00012400843125930786	None	0.0	0.00012400843125930786
141	7114	1.0129341901154951e-05	None	0.0	1.0129341901154951e-05
141	7143	0.0005312964022661192	None	0.0	0.0005312964022661192
141	6921	0.005396956750605651	None	0.0	0.005396956750605651
141	7076	0.00584599861022205	None	0.0	0.00584599861022205
141	7075	0.007155898239111885	None	0.0	0.007155898239111885
141	6416	0.005071683747503235	None	0.0	0.005071683747503235
141	7149	2.7918734716876314e-08	None	0.0	2.7918734716876314e-08
141	6892	0.005721080061384182	None	0.0	0.005721080061384182
141	7083	0.0010634355827666394	None	0.0	0.0010634355827666394
141	6820	0.0030156461904354446	None	0.0	0.0030156461904354446
141	6813	0.006080990433415573	None	0.0	0.006080990433415573
141	6287	0.003427659571323696	None	0.0	0.003427659571323696
141	7136	0.008922809235287352	None	0.0	0.008922809235287352
141	7061	0.0011989894192141876	None	0.03477729370792654	0.0011989894192141876
141	6964	0.005779053406085743	None	0.0	0.005779053406085743
141	6993	0.008449696503752036	None	0.0	0.008449696503752036
141	7130	1.1189425004293098e-06	None	0.0	1.1189425004293098e-06
141	7147	0.006682968064654038	None	0.0	0.006682968064654038
141	6997	0.0009952052558293994	None	0.0	0.0009952052558293994
141	7005	0.002579080637534882	None	0.0	0.002579080637534882
141	7054	0.010384243323524413	None	0.0	0.010384243323524413
141	6467	0.011072785208523875	None	0.0	0.011072785208523875
141	6924	0.005715207164864224	None	0.18342209819309813	0.005715207164864224
141	7129	0.0012721861528043597	None	0.0	0.0012721861528043597
141	6710	0.0054663542609711905	None	0.0	0.0054663542609711905
141	6318	0.0019339352716956867	None	0.0	0.0019339352716956867
141	7078	0.005545189353843075	None	0.0	0.005545189353843075
141	6963	0.005705202152013757	None	0.0	0.005705202152013757
141	7051	0.009786828511312512	None	0.0	0.009786828511312512
141	6933	0.008122695799596636	None	0.0	0.008122695799596636
141	6897	0.0030390674141038076	None	0.0	0.0030390674141038076
141	6955	0.010718639570988425	None	0.0	0.010718639570988425
141	6397	0.006569780546011248	None	0.0	0.006569780546011248
72	3488	0.00015077296986361327	None	0.17757015351123343	0.00015077296986361327
72	3070	0.0011865662678533027	None	0.0	0.0011865662678533027
72	3284	0.0004953252084032215	None	0.07441559498628765	0.0004953252084032215
72	3139	0.0004352122940268279	None	0.0	0.0004352122940268279
72	3654	-3.0367766283999527e-05	None	0.0	-3.0367766283999527e-05
72	3678	-1.9817610974597866e-05	None	0.17145955784627714	-1.9817610974597866e-05
72	3559	0.00044189492647436014	None	0.0	0.00044189492647436014
72	3532	0.0038958353111173175	None	0.0	0.0038958353111173175
72	3527	0.005390645663235231	None	0.0	0.005390645663235231
72	3209	0.0035359223315248383	None	0.0	0.0035359223315248383
72	3105	0.0009811674771309773	None	0.0	0.0009811674771309773
72	3665	0.0010118712468493247	None	0.0	0.0010118712468493247
72	3629	0.00026105381255562844	None	0.0	0.00026105381255562844
72	3350	0.002284675934889471	None	0.07441559498628765	0.002284675934889471
72	3667	0.00020671311463481358	None	0.0	0.00020671311463481358
72	3323	0.010031747901982035	None	0.0	0.010031747901982035
72	2880	0.00044855647134888345	None	0.15346508879570792	0.00044855647134888345
72	3637	3.499649543870566e-05	None	0.0	3.499649543870566e-05
72	3551	0.0020387464888842505	None	0.0	0.0020387464888842505
72	3691	-1.3520058984313735e-06	None	0.0	-1.3520058984313735e-06
72	3657	0.00048426882153664236	None	0.0	0.00048426882153664236
72	3649	0.0031545015541661597	None	0.0	0.0031545015541661597
72	3536	0.0018308554272060246	None	0.0	0.0018308554272060246
72	3464	8.128591233398792e-05	None	0.12311386375817879	8.128591233398792e-05
72	2980	0.001342601618796477	None	0.11386074905611099	0.001342601618796477
72	3666	0.0004697374261238999	None	0.0	0.0004697374261238999
72	3510	0.0009373814177892967	None	0.0	0.0009373814177892967
72	3577	0.00015648139521759363	None	0.0	0.00015648139521759363
72	3681	0.0039524628636630876	None	0.0	0.0039524628636630876
72	3408	0.01526533711683115	None	0.0	0.01526533711683115
72	3180	0.00041948718937766607	None	0.0	0.00041948718937766607
72	3621	8.670084774906074e-05	None	0.0	8.670084774906074e-05
72	3375	0.0003755539632379919	None	0.0	0.0003755539632379919
72	3144	0.0022716406589521924	None	0.0	0.0022716406589521924
72	3490	0.00044488948818624367	None	0.0	0.00044488948818624367
72	3537	0.0006451088557592756	None	0.0	0.0006451088557592756
72	3612	0.0005334948773379858	None	0.0	0.0005334948773379858
72	3458	0.000278107118882953	None	0.0	0.000278107118882953
72	3684	0.0008910213205669562	None	0.0	0.0008910213205669562
72	3327	0.0019286288978422469	None	0.0	0.0019286288978422469
72	3333	0.0002511851464116205	None	0.9885571588593642	0.0002511851464116205
72	3259	0.00433172206194045	None	0.0	0.00433172206194045
72	3076	0.006306812790998772	None	0.0	0.006306812790998772
72	3606	0.004961125908727935	None	0.0	0.004961125908727935
72	3056	0.0014349555702206143	None	0.17068960009810435	0.0014349555702206143
72	3502	8.291296670131196e-05	None	0.0	8.291296670131196e-05
72	3495	0.0026670838324743835	None	0.07441559498628765	0.0026670838324743835
72	3614	0.0002625292689860857	None	0.0	0.0002625292689860857
72	3317	0.0015322880752722064	None	0.07441559498628765	0.0015322880752722064
72	3602	0.00038638681457727234	None	0.0	0.00038638681457727234
72	3604	0.001602223807666386	None	0.0	0.001602223807666386
72	3493	0.00038056120881634894	None	0.0	0.00038056120881634894
72	3337	0.0017422731057087284	None	0.0	0.0017422731057087284
72	3285	0.00037580114332015597	None	0.0	0.00037580114332015597
72	3115	0.0008803614504942134	None	0.0	0.0008803614504942134
72	3690	0.0002444907714765094	None	0.0	0.0002444907714765094
72	3236	0.0009599030933172074	None	0.0	0.0009599030933172074
72	3455	0.0012760348324234443	None	0.0	0.0012760348324234443
72	3503	0.00011914242934681439	None	0.0	0.00011914242934681439
72	3677	-3.514773687610086e-08	None	0.0	-3.514773687610086e-08
72	3435	0.0007194616876822487	None	0.1353868917924673	0.0007194616876822487
72	3400	0.0012064050831465834	None	0.0	0.0012064050831465834
72	2936	0.0006923846380904096	None	0.1732617381823179	0.0006923846380904096
72	3688	-2.30996076105203e-05	None	0.0	-2.30996076105203e-05
72	3587	0.00010343853144610382	None	0.0	0.00010343853144610382
72	3186	0.0007199506804301013	None	0.15226609515113157	0.0007199506804301013
72	3580	0.00013658805419548405	None	0.15436460152308626	0.00013658805419548405
72	3453	0.0005709620631955132	None	0.0	0.0005709620631955132
72	3423	0.0029563020276858892	None	0.0	0.0029563020276858892
72	3647	9.794289104430874e-06	None	0.0	9.794289104430874e-06
72	3593	0.009895969568122623	None	0.0	0.009895969568122623
72	3600	0.00027999560818897315	None	0.07441559498628765	0.00027999560818897315
72	3576	0.00028293958241284745	None	0.0	0.00028293958241284745
72	3456	0.0006340260017147602	None	0.0	0.0006340260017147602
72	3631	0.0009679119085560799	None	0.0	0.0009679119085560799
72	3308	0.00013895310153363237	None	0.0	0.00013895310153363237
72	3673	0.009649933228857663	None	0.0	0.009649933228857663
72	3202	0.0007110235541318515	None	0.0	0.0007110235541318515
72	3269	0.0006381221725259193	None	0.0	0.0006381221725259193
72	3599	0.0003117522565904859	None	0.0	0.0003117522565904859
72	3557	0.0012172255949869466	None	0.0	0.0012172255949869466
72	3662	-1.1330683978739771e-10	None	0.0	-1.1330683978739771e-10
72	3568	0.0005182360023139327	None	0.0	0.0005182360023139327
72	3658	6.944791302659686e-07	None	0.0	6.944791302659686e-07
72	3168	0.0023007950280117284	None	0.0	0.0023007950280117284
72	3632	0.00019412778310858985	None	0.0	0.00019412778310858985
72	3426	0.0018966237226179428	None	0.0	0.0018966237226179428
72	3134	0.0008526892981483118	None	0.0	0.0008526892981483118
72	3085	0.00038406598222862293	None	0.0	0.00038406598222862293
72	3698	0.0018263061787352677	None	0.0	0.0018263061787352677
72	3694	0.0001313581234751411	None	0.0	0.0001313581234751411
72	3555	0.00015397873176756357	None	0.0	0.00015397873176756357
72	3511	0.007763059702545716	None	0.0	0.007763059702545716
72	3586	9.248875965296765e-05	None	0.0	9.248875965296765e-05
72	3686	-6.565476074203691e-06	None	0.0	-6.565476074203691e-06
72	2981	0.0007305532126185421	None	0.0	0.0007305532126185421
72	3672	0.00028372965162937934	None	0.06259912867426777	0.00028372965162937934
72	3297	0.00029173972222437325	None	0.0	0.00029173972222437325
72	3664	1.2386044472708548e-07	None	0.0	1.2386044472708548e-07
72	3146	0.005648003384148697	None	0.0	0.005648003384148697
50	2480	None	None	0.5537584442571862	None
50	2326	None	None	0.5005969465071357	None
50	2598	-0.0001025644046920532	None	0.36196025314069413	-0.0001025644046920532
50	2507	None	None	0.371675192124316	None
50	2579	-0.1	None	0.44772276598300165	-0.1
50	2560	-0.1	None	0.5890239634829464	-0.1
50	2554	3.5930434036578675e-07	None	0.375287029580576	3.5930434036578675e-07
50	2501	None	None	0.4846262812309262	None
50	2576	-1.6328290483871593e-06	None	0.3389620719942243	-1.6328290483871593e-06
50	2558	-8.996119198343773e-08	None	0.38263659868034783	-8.996119198343773e-08
50	2556	-2.0930538091636103e-08	None	0.363209285115882	-2.0930538091636103e-08
50	2541	None	None	0.4469517778010686	None
50	2568	-0.1	None	0.33839735022785167	-0.1
50	2592	-1.6313471935369146e-08	None	0.3187502870174109	-1.6313471935369146e-08
50	2168	None	None	0.43013809330533126	None
50	2566	-6.415277182390846e-10	None	0.4137648689504204	-6.415277182390846e-10
50	2208	None	None	0.41165146950743486	None
50	2540	None	None	0.3846558384866309	None
50	2041	None	None	0.39950980238188044	None
50	2577	-1.1643955444047498e-09	None	0.28776690933099813	-1.1643955444047498e-09
50	2235	None	None	0.4760443203727764	None
50	1907	None	None	0.2878403562966296	None
50	1832	None	None	0.4525903815605112	None
50	2597	-0.1	None	0.3790337761849708	-0.1
50	2552	None	None	0.3312624718910712	None
50	2571	4.311820230739048e-09	None	0.4826254197300086	4.311820230739048e-09
50	2508	None	None	0.38931608525428774	None
50	2392	None	None	0.4445528536315358	None
50	2426	None	None	0.41550462823630496	None
50	2600	None	None	0.34387738244523414	None
50	2367	None	None	0.44506290309506513	None
50	2533	None	None	0.46337720027370366	None
50	2581	8.369493597087607e-10	None	0.7124766373300983	8.369493597087607e-10
50	2246	None	None	0.387768882200618	None
50	2441	None	None	0.4770684115162509	None
50	2019	None	None	0.4626946823656618	None
50	2596	-0.1	None	0.4213866479296523	-0.1
50	2343	None	None	0.3846484389520663	None
50	2553	-0.1	None	0.33839735022785167	-0.1
50	2518	None	None	0.4462405934859669	None
50	2528	None	None	0.47605293453821923	None
50	2587	None	None	0.38211129750959605	None
50	2474	None	None	0.41456558583464015	None
50	2403	None	None	0.3479170994515786	None
50	2375	None	None	0.33952349875089916	None
50	2594	6.1254589816812485e-06	None	0.44149914008235036	6.1254589816812485e-06
50	2570	-0.1	None	0.4390998088178703	-0.1
50	2595	9.209270793434811e-07	None	0.499094445992817	9.209270793434811e-07
50	2589	3.8305018336799684e-13	None	0.3389620719942243	3.8305018336799684e-13
50	2510	None	None	0.28776690933099813	None
50	1748	None	None	0.45197223892200683	None
50	2582	2.8206499167222023e-06	None	0.5019236395560751	2.8206499167222023e-06
50	2578	-2.0139291392246585e-07	None	0.3927248984533531	-2.0139291392246585e-07
50	2128	None	None	0.4312274438112258	None
50	2465	None	None	0.6483086281542683	None
50	2192	None	None	0.4871881102026558	None
50	2580	2.7123001490175556e-08	None	0.37409943092938563	2.7123001490175556e-08
50	1750	None	None	0.4760443203727764	None
50	2563	8.351741827742065e-10	None	0.3187502870174109	8.351741827742065e-10
50	2545	None	None	0.44721987141887787	None
50	2131	None	None	0.28776690933099813	None
50	2079	None	None	0.5232348340836317	None
50	2575	-0.1	None	0.42979904341749764	-0.1
50	2564	-2.956463442550372e-10	None	0.28776690933099813	-2.956463442550372e-10
50	2439	None	None	0.3395302150404813	None
50	2499	None	None	0.5890239634829464	None
50	651	None	None	0.443269888156882	None
50	2459	None	None	0.39765717936855793	None
50	2495	None	None	0.3076095393365277	None
50	2555	-0.1	None	0.37337179204535215	-0.1
50	2506	None	None	0.42264652389654767	None
50	2588	None	None	0.3905413308652226	None
50	2525	None	None	0.43974724443868485	None
50	2460	None	None	0.41669383299733304	None
50	2105	None	None	0.39765717936855793	None
50	2551	-0.1	None	0.28782788819365	-0.1
50	1863	None	None	0.3991303139300425	None
50	2565	7.095280101451725e-08	None	0.535378906113122	7.095280101451725e-08
50	2303	None	None	0.46909439748890114	None
50	2257	None	None	0.3991303139300425	None
50	2530	None	None	0.43393371486196364	None
50	2567	0.00022174296954660587	None	0.4871881102026558	0.00022174296954660587
50	2527	None	None	0.4612117367149991	None
50	2535	None	None	0.3528937641191651	None
50	2586	7.02623581600087e-06	None	0.3356321258453064	7.02623581600087e-06
50	2549	None	None	0.32939388803611613	None
50	1924	None	None	0.37109666486657455	None
50	2591	5.239534522284796e-09	None	0.4320502244330774	5.239534522284796e-09
50	1827	None	None	0.4442103142285919	None
50	2112	None	None	0.42540120822680627	None
50	2593	-3.9349563123020593e-07	None	0.3373383977989309	-3.9349563123020593e-07
50	2121	None	None	0.3674732124918381	None
50	2537	None	None	0.40493743413669236	None
50	2268	None	None	0.5025756674361613	None
50	2590	0.0009136418931531741	None	0.3534230210230755	0.0009136418931531741
50	2396	None	None	0.33654703841082056	None
50	2562	None	None	0.459138469628526	None
50	2572	-0.1	None	0.3479668400268737	-0.1
50	1196	None	None	0.5093140404849773	None
50	2350	None	None	0.5341003279725116	None
74	3724	0.0003382833331984224	None	0.0	0.0003382833331984224
74	3734	0.001748318425448686	None	0.0	0.001748318425448686
74	3070	0.0011865662678533027	None	0.0	0.0011865662678533027
74	3139	0.0004352122940268279	None	0.0	0.0004352122940268279
74	3559	0.00044189492647436014	None	0.0	0.00044189492647436014
74	3532	0.0038958353111173175	None	0.0	0.0038958353111173175
74	3798	0.00022309214084587987	None	0.0	0.00022309214084587987
74	3761	0.0024775226758194497	None	0.0	0.0024775226758194497
74	3527	0.005390645663235231	None	0.0	0.005390645663235231
74	3209	0.0035359223315248383	None	0.0	0.0035359223315248383
74	3105	0.0009811674771309773	None	0.0	0.0009811674771309773
74	3665	0.0010118712468493247	None	0.0	0.0010118712468493247
74	3781	0.0001007963464262598	None	0.0	0.0001007963464262598
74	3629	0.00026105381255562844	None	0.0	0.00026105381255562844
74	3710	0.003844158071842728	None	0.0	0.003844158071842728
74	3350	0.002284675934889471	None	0.07441559498628765	0.002284675934889471
74	3667	0.00020671311463481358	None	0.0	0.00020671311463481358
74	3323	0.010031747901982035	None	0.0	0.010031747901982035
74	3551	0.0020387464888842505	None	0.0	0.0020387464888842505
74	3760	0.00016532871493561563	None	0.0	0.00016532871493561563
74	3767	0.008700241270371315	None	0.0	0.008700241270371315
74	3649	0.0031545015541661597	None	0.0	0.0031545015541661597
74	3464	8.128591233398792e-05	None	0.12311386375817879	8.128591233398792e-05
74	3799	0.0002241079346278525	None	0.0	0.0002241079346278525
74	2980	0.001342601618796477	None	0.1126550877783529	0.001342601618796477
74	3666	0.0004697374261238999	None	0.0	0.0004697374261238999
74	3773	-1.0681483463284399e-05	None	0.0	-1.0681483463284399e-05
74	3681	0.0039524628636630876	None	0.0	0.0039524628636630876
74	3408	0.01526533711683115	None	0.0	0.01526533711683115
74	3621	8.670084774906074e-05	None	0.0	8.670084774906074e-05
74	3772	7.280676592019265e-05	None	0.12815407243246774	7.280676592019265e-05
74	3375	0.0003755539632379919	None	0.0	0.0003755539632379919
74	3144	0.0022716406589521924	None	0.0	0.0022716406589521924
74	3751	0.002192536035161544	None	0.0	0.002192536035161544
74	3490	0.00044488948818624367	None	0.0	0.00044488948818624367
74	3537	0.0006451088557592756	None	0.0	0.0006451088557592756
74	3458	0.000278107118882953	None	0.0	0.000278107118882953
74	3684	0.0008910213205669562	None	0.0	0.0008910213205669562
74	3327	0.0019286288978422469	None	0.0	0.0019286288978422469
74	3749	0.0023480508775953904	None	0.0	0.0023480508775953904
74	3756	0.000717791196342852	None	0.0	0.000717791196342852
74	3259	0.00433172206194045	None	0.0	0.00433172206194045
74	3755	2.0140952813301028e-06	None	0.18126323646658773	2.0140952813301028e-06
74	3076	0.006306812790998772	None	0.0	0.006306812790998772
74	3606	0.004961125908727935	None	0.0	0.004961125908727935
74	3056	0.0014349555702206143	None	0.16608869052636133	0.0014349555702206143
74	3748	1.2356672458787662e-09	None	0.0	1.2356672458787662e-09
74	3796	0.00022917471280486088	None	0.0	0.00022917471280486088
74	3495	0.0026670838324743835	None	0.07441559498628765	0.0026670838324743835
74	3317	0.0015322880752722064	None	0.07441559498628765	0.0015322880752722064
74	3771	2.316952686162594e-06	None	0.0	2.316952686162594e-06
74	3602	0.00038638681457727234	None	0.0	0.00038638681457727234
74	3604	0.001602223807666386	None	0.0	0.001602223807666386
74	3770	0.0011663226723705165	None	0.13522911375760177	0.0011663226723705165
74	3493	0.00038056120881634894	None	0.0	0.00038056120881634894
74	3337	0.0017422731057087284	None	0.0	0.0017422731057087284
74	3285	0.00037580114332015597	None	0.0	0.00037580114332015597
74	3795	4.7606177191402845e-05	None	0.0	4.7606177191402845e-05
74	3747	-7.525547599789721e-06	None	0.0	-7.525547599789721e-06
74	3705	0.0011059664048379042	None	0.0	0.0011059664048379042
74	3115	0.0008803614504942134	None	0.0	0.0008803614504942134
74	3690	0.0002444907714765094	None	0.0	0.0002444907714765094
74	3236	0.0009599030933172074	None	0.0	0.0009599030933172074
74	3455	0.0012760348324234443	None	0.0	0.0012760348324234443
74	3503	0.00011914242934681439	None	0.0	0.00011914242934681439
74	3744	-3.560260962049737e-07	None	0.0	-3.560260962049737e-07
74	3776	0.0006280508876204592	None	0.0	0.0006280508876204592
74	3400	0.0012064050831465834	None	0.0	0.0012064050831465834
74	2936	0.0006923846380904096	None	0.14654587781789036	0.0006923846380904096
74	3784	-2.2306920012786297e-05	None	0.0	-2.2306920012786297e-05
74	3688	-2.30996076105203e-05	None	0.0	-2.30996076105203e-05
74	3740	5.752094555974981e-11	None	0.0	5.752094555974981e-11
74	3453	0.0005709620631955132	None	0.0	0.0005709620631955132
74	3423	0.0029563020276858892	None	0.0	0.0029563020276858892
74	3647	9.794289104430874e-06	None	0.0	9.794289104430874e-06
74	3593	0.009895969568122623	None	0.0	0.009895969568122623
74	3600	0.00027999560818897315	None	0.07441559498628765	0.00027999560818897315
74	3780	0.00015975923917403736	None	0.0	0.00015975923917403736
74	3456	0.0006340260017147602	None	0.0	0.0006340260017147602
74	3673	0.009649933228857663	None	0.0	0.009649933228857663
74	3202	0.0007110235541318515	None	0.0	0.0007110235541318515
74	3599	0.0003117522565904859	None	0.0	0.0003117522565904859
74	3778	0.0004989007808722405	None	0.0	0.0004989007808722405
74	3745	0.0006403302871745359	None	0.0	0.0006403302871745359
74	3557	0.0012172255949869466	None	0.0	0.0012172255949869466
74	3707	0.000672374767608302	None	0.2991079388280027	0.000672374767608302
74	3568	0.0005182360023139327	None	0.0	0.0005182360023139327
74	3764	0.00017805351315044755	None	0.0	0.00017805351315044755
74	3085	0.00038406598222862293	None	0.0	0.00038406598222862293
74	3698	0.0018263061787352677	None	0.0	0.0018263061787352677
74	3694	0.0001313581234751411	None	0.0	0.0001313581234751411
74	3759	0.0032406347204405536	None	0.0	0.0032406347204405536
74	3742	0.002473876110321858	None	0.0	0.002473876110321858
74	3779	0.006833530990300809	None	0.0	0.006833530990300809
74	3703	0.007461406469652967	None	0.0	0.007461406469652967
74	3722	0.00023404313034578988	None	0.0	0.00023404313034578988
74	3672	0.00028372965162937934	None	0.06955458741585308	0.00028372965162937934
74	3800	0.0005014687217893439	None	0.0	0.0005014687217893439
74	3146	0.005648003384148697	None	0.0	0.005648003384148697
74	3782	1.6723054901637787e-05	None	0.0	1.6723054901637787e-05
60	2847	3.2431617285362726e-05	None	0.43636683243995505	3.2431617285362726e-05
60	3065	0.0015858554943621946	None	0.0989613394062374	0.0015858554943621946
60	3070	0.0011865662678533027	None	0.0	0.0011865662678533027
60	3058	2.245291524964496e-06	None	0.3440595059708051	2.245291524964496e-06
60	2776	0.00023408473065479333	None	0.0	0.00023408473065479333
60	2986	1.940741499119447e-06	None	0.2858834017536043	1.940741499119447e-06
60	2615	2.2991376137897304e-06	None	0.23409440789993888	2.2991376137897304e-06
60	2651	0.00023315352996741514	None	0.2707895946658384	0.00023315352996741514
60	2703	3.048023495312579e-06	None	0.2707895946658384	3.048023495312579e-06
60	3008	0.00023812298795756535	None	0.07996450251120957	0.00023812298795756535
60	2880	0.00044855647134888345	None	0.12837855524617722	0.00044855647134888345
60	2958	0.0006340753237380338	None	0.23046879935633585	0.0006340753237380338
60	2964	0.0003298766930498469	None	0.26403291471284807	0.0003298766930498469
60	2879	3.381147901776234e-05	None	0.23046879935633585	3.381147901776234e-05
60	3074	0.00033536588938263363	None	0.0989613394062374	0.00033536588938263363
60	3086	7.624962190569021e-06	None	0.24661942755541322	7.624962190569021e-06
60	2953	5.9655106620681235e-05	None	0.0	5.9655106620681235e-05
60	3087	-7.71897067843666e-07	None	0.7382776107327838	-7.71897067843666e-07
60	3017	1.1402775619150326e-05	None	0.0	1.1402775619150326e-05
60	2980	0.001342601618796477	None	0.1382663545756325	0.001342601618796477
60	3078	7.612285774394158e-07	None	0.0	7.612285774394158e-07
60	2835	0.0002961768584255398	None	0.2517753398249153	0.0002961768584255398
60	2825	7.813663959283835e-05	None	0.0	7.813663959283835e-05
60	3060	0.00022204195748897078	None	0.0	0.00022204195748897078
60	2946	0.00012464905737275437	None	0.0	0.00012464905737275437
60	2927	-2.615159396489143e-09	None	0.21507639122598773	-2.615159396489143e-09
60	2997	0.0001535649899492929	None	0.21507639122598773	0.0001535649899492929
60	3036	0.0013163517340591137	None	0.0	0.0013163517340591137
60	3015	5.4362528681026266e-08	None	0.0	5.4362528681026266e-08
60	2984	7.25045900124915e-07	None	0.2991079388280027	7.25045900124915e-07
60	3057	6.518066256543259e-07	None	0.3988211814484252	6.518066256543259e-07
60	2988	-7.095920161306821e-07	None	0.2831314846637193	-7.095920161306821e-07
60	3041	5.472055291586182e-05	None	0.0	5.472055291586182e-05
60	3089	-6.343276742766895e-06	None	0.0	-6.343276742766895e-06
60	3081	-5.410948356495886e-10	None	0.30328795975911	-5.410948356495886e-10
60	3072	0.00041209018068112826	None	0.0	0.00041209018068112826
60	2666	0.0009618686918200439	None	0.3453926992994666	0.0009618686918200439
60	2855	1.9196156405394706e-05	None	0.22202644262427457	1.9196156405394706e-05
60	2818	4.2199308442968744e-05	None	0.2741806168247953	4.2199308442968744e-05
60	3034	0.00011652101610333918	None	0.0	0.00011652101610333918
60	2594	6.1254589816812485e-06	None	0.40258453212250983	6.1254589816812485e-06
60	3096	6.672460690265555e-08	None	0.0	6.672460690265555e-08
60	3076	0.006306812790998772	None	0.0	0.006306812790998772
60	3088	7.178362042801098e-06	None	0.23046879935633585	7.178362042801098e-06
60	3010	0.001055972675692232	None	0.0	0.001055972675692232
60	2611	2.2001272911456528e-07	None	0.8175635372229573	2.2001272911456528e-07
60	3056	0.0014349555702206143	None	0.19957028439527852	0.0014349555702206143
60	3083	0.0011006430517111578	None	0.16375034314930545	0.0011006430517111578
60	2595	9.209270793434811e-07	None	0.07996450251120957	9.209270793434811e-07
60	2846	1.4267630029454818e-06	None	0.0	1.4267630029454818e-06
60	3063	3.81916316243548e-09	None	0.0989613394062374	3.81916316243548e-09
60	2799	2.384690044868052e-05	None	0.5930908717466438	2.384690044868052e-05
60	3021	3.706826817749733e-05	None	0.0	3.706826817749733e-05
60	2831	2.710423726308123e-07	None	0.21538955431423185	2.710423726308123e-07
60	2961	1.6541923540547262e-07	None	0.1804182589773715	1.6541923540547262e-07
60	2889	4.967708440017272e-07	None	0.30572645126260756	4.967708440017272e-07
60	3028	0.0004809333842511654	None	0.0	0.0004809333842511654
60	3061	1.4484147450146271e-09	None	0.45011737713436306	1.4484147450146271e-09
60	3012	0.00023524989455336184	None	0.0	0.00023524989455336184
60	3024	0.00039569149381781925	None	0.031008199397204717	0.00039569149381781925
60	2754	0.00015485409943829067	None	0.16241800061144457	0.00015485409943829067
60	3079	0.0028667775840531193	None	0.0	0.0028667775840531193
60	2859	0.0008883424008683981	None	0.031008199397204717	0.0008883424008683981
60	2756	2.424297955684009e-06	None	0.2676835720483307	2.424297955684009e-06
60	2853	0.00023156947327724004	None	0.031008199397204717	0.00023156947327724004
60	2911	0.00025468161043897854	None	0.24532941739587893	0.00025468161043897854
60	2971	1.12583746834182e-05	None	0.24532941739587893	1.12583746834182e-05
60	3095	-3.1750346135730192e-06	None	0.031008199397204717	-3.1750346135730192e-06
60	2936	0.0006923846380904096	None	0.1636471754686573	0.0006923846380904096
60	3055	1.4382827059919515e-06	None	0.0	1.4382827059919515e-06
60	2774	1.3492791880186797e-06	None	0.6709527279763664	1.3492791880186797e-06
60	2923	0.0013885438719295528	None	0.0	0.0013885438719295528
60	2967	0.00021080111580405473	None	0.0	0.00021080111580405473
60	2976	4.171323403103753e-05	None	0.0	4.171323403103753e-05
60	2926	0.0001403664663602635	None	0.0	0.0001403664663602635
60	3093	0.0011585398127825152	None	0.15962605426667964	0.0011585398127825152
60	2816	2.0725089248485937e-08	None	0.3040680727479256	2.0725089248485937e-08
60	3035	3.622970826954634e-07	None	0.45011737713436306	3.622970826954634e-07
60	2929	0.0008174971888762161	None	0.0	0.0008174971888762161
60	2784	0.0005360474117342903	None	0.13357757489886693	0.0005360474117342903
60	2829	0.001551098097751232	None	0.31181969746165006	0.001551098097751232
60	2693	0.0002584308807121994	None	0.21507639122598773	0.0002584308807121994
60	3099	0.0003498582570015413	None	0.0	0.0003498582570015413
60	2921	0.00012109404061870736	None	0.22332434451799363	0.00012109404061870736
60	3085	0.00038406598222862293	None	0.031008199397204717	0.00038406598222862293
60	3051	0.0005710188582001635	None	0.0	0.0005710188582001635
60	2941	8.952957555595815e-10	None	0.38101573323054894	8.952957555595815e-10
60	3044	7.175505688453576e-07	None	0.2230355601866342	7.175505688453576e-07
60	3030	-9.180594267611567e-10	None	0.0	-9.180594267611567e-10
60	2919	0.003934766694359505	None	0.07996450251120957	0.003934766694359505
60	2696	4.842192539880851e-06	None	0.22264076756570575	4.842192539880851e-06
60	2975	1.6596345585272125e-08	None	0.4879813997908773	1.6596345585272125e-08
60	2981	0.0007305532126185421	None	0.0	0.0007305532126185421
60	2872	2.084477710544709e-05	None	0.2230355601866342	2.084477710544709e-05
60	2760	4.524035682679517e-05	None	0.5576510318595645	4.524035682679517e-05
60	3073	0.0013749159441495884	None	0.07996450251120957	0.0013749159441495884
60	2812	0.00016331921664122984	None	0.0	0.00016331921664122984
60	2691	0.00013548322665931902	None	0.28395960841556384	0.00013548322665931902
60	2928	5.827707421119903e-08	None	0.3453926992994666	5.827707421119903e-08
60	2974	0.0005502926582274264	None	0.16241800061144457	0.0005502926582274264
109	5469	0.0007161747060891863	None	0.1430009201217793	0.0007161747060891863
109	5485	0.002807646199105279	None	0.0	0.002807646199105279
109	5521	0.0007290242872058379	None	0.0	0.0007290242872058379
109	5045	0.007845215063805875	None	0.0	0.007845215063805875
109	4578	0.007421293832296515	None	0.0	0.007421293832296515
109	5435	0.00793514309277083	None	0.0	0.00793514309277083
109	5032	0.004906220831655782	None	0.0	0.004906220831655782
109	4938	0.0028127643425485396	None	0.0	0.0028127643425485396
109	5490	5.316043093122825e-05	None	0.0	5.316043093122825e-05
109	4901	0.0005665658855179038	None	0.0	0.0005665658855179038
109	5463	0.0026236421338543085	None	0.0	0.0026236421338543085
109	5479	0.00077601601889078	None	0.0	0.00077601601889078
109	5326	0.002102557678231785	None	0.0	0.002102557678231785
109	5457	0.005704935240039224	None	0.0	0.005704935240039224
109	5513	0.001047395708678342	None	0.0	0.001047395708678342
109	5414	0.0013449878887990896	None	0.0	0.0013449878887990896
109	5276	0.003922965059286075	None	0.0	0.003922965059286075
109	4458	0.007453936827194675	None	0.0	0.007453936827194675
109	5545	0.0117249443106076	None	0.0	0.0117249443106076
109	5487	0.0006674923848953434	None	0.0	0.0006674923848953434
109	4890	0.00376788347460961	None	0.0	0.00376788347460961
109	5257	0.007395378603110333	None	0.0	0.007395378603110333
109	5396	0.003981927287085875	None	0.0	0.003981927287085875
109	5501	0.008528098563957146	None	0.0	0.008528098563957146
109	5547	0.00039063258613260607	None	0.0	0.00039063258613260607
109	5242	0.005097312577027401	None	0.0	0.005097312577027401
109	5474	2.253345375427083e-05	None	0.0	2.253345375427083e-05
109	5237	0.0005833910822437361	None	0.0	0.0005833910822437361
109	5503	0.0006815980883911971	None	0.0	0.0006815980883911971
109	5431	0.0010748998785437744	None	0.0	0.0010748998785437744
109	5417	1.2516069875436622e-09	None	0.0	1.2516069875436622e-09
109	5546	0.0002364652292879551	None	0.0	0.0002364652292879551
109	5449	2.075892062546348e-09	None	0.0	2.075892062546348e-09
109	5535	0.00017646099067981414	None	0.0	0.00017646099067981414
109	4803	0.006307465469705588	None	0.0	0.006307465469705588
109	5424	0.0032471964457891447	None	0.0	0.0032471964457891447
109	5318	0.0021867115232102638	None	0.0	0.0021867115232102638
109	5033	0.0005519194345034762	None	0.0	0.0005519194345034762
109	5550	0.0003339113585121566	None	0.0	0.0003339113585121566
109	5502	0.002563277031276059	None	0.0	0.002563277031276059
109	5507	0.002513407576509189	None	0.0	0.002513407576509189
109	4645	0.007345360597270988	None	0.0	0.007345360597270988
109	5182	0.01085920558266666	None	0.0	0.01085920558266666
109	5197	0.0020831849818500644	None	0.0	0.0020831849818500644
109	5267	0.006399135491206317	None	0.0	0.006399135491206317
109	5517	0.00028591411378928026	None	0.0	0.00028591411378928026
109	5504	0.0005158361092438653	None	0.0	0.0005158361092438653
109	5512	0.00010241127894932777	None	0.0	0.00010241127894932777
109	4885	0.007437184781056705	None	0.0	0.007437184781056705
109	4494	0.005327016872991061	None	0.0	0.005327016872991061
109	5361	0.01239616346506645	None	0.0	0.01239616346506645
109	5238	0.0045686991458649085	None	0.0	0.0045686991458649085
109	5362	0.009867538828749148	None	0.0	0.009867538828749148
109	5450	0.006555475443601049	None	0.0	0.006555475443601049
109	5031	0.0032127132717428013	None	0.0	0.0032127132717428013
109	5391	0.0019244197519030914	None	0.0	0.0019244197519030914
109	5178	0.009145284223381806	None	0.0	0.009145284223381806
109	5054	0.008955625260459522	None	0.0	0.008955625260459522
109	5405	0.005335758662984059	None	0.0	0.005335758662984059
109	5462	0.005179391387995054	None	0.0	0.005179391387995054
109	5511	0.002269310401449467	None	0.0	0.002269310401449467
109	5364	0.00013936256071891295	None	0.0	0.00013936256071891295
109	5189	0.001524928598058661	None	0.0	0.001524928598058661
109	5541	0.001576288805917146	None	0.0	0.001576288805917146
109	5201	0.0018053730588125615	None	0.0	0.0018053730588125615
109	5477	0.00642198039345216	None	0.0	0.00642198039345216
109	5436	0.0051113526604645194	None	0.0	0.0051113526604645194
109	5443	0.005981682897664242	None	0.0	0.005981682897664242
109	5460	0.014170512662553206	None	0.0	0.014170512662553206
109	5365	0.004235629051688196	None	0.0	0.004235629051688196
109	5389	0.010356733794983706	None	0.0	0.010356733794983706
109	5080	0.006537978792109505	None	0.0	0.006537978792109505
109	5520	0.00010803796622872581	None	0.0	0.00010803796622872581
109	5505	-1.8346251087474365e-08	None	0.0	-1.8346251087474365e-08
109	5467	0.00603927812157607	None	0.1430009201217793	0.00603927812157607
109	5499	0.0006822630444851582	None	0.0	0.0006822630444851582
109	5549	0.0016174181280135362	None	0.0	0.0016174181280135362
109	4401	0.004077284675347548	None	0.0	0.004077284675347548
109	5119	0.0006755078321508323	None	0.0	0.0006755078321508323
109	4796	0.002081105210996794	None	0.0	0.002081105210996794
109	5497	0.0007217429093565552	None	0.0	0.0007217429093565552
109	5015	0.008594051596133481	None	0.0	0.008594051596133481
109	5422	0.0006398816299409959	None	0.0	0.0006398816299409959
109	5439	0.0036946260196672217	None	0.0	0.0036946260196672217
109	5279	0.005151155783131164	None	0.0	0.005151155783131164
109	4899	0.003554009394418406	None	0.0	0.003554009394418406
109	5359	0.007698364030615874	None	0.0	0.007698364030615874
109	5134	0.0025902434332427332	None	0.0	0.0025902434332427332
109	5322	0.003432281406260497	None	0.0	0.003432281406260497
109	5302	0.005211413070709897	None	0.0	0.005211413070709897
109	5459	-4.17530517868989e-06	None	0.18748538806594992	-4.17530517868989e-06
109	5494	0.00433988199596082	None	0.2991079388280027	0.00433988199596082
109	5542	0.011061916809955523	None	0.0	0.011061916809955523
109	4563	0.007869850718488681	None	0.0	0.007869850718488681
109	5432	0.007967512037122338	None	0.15833446291589154	0.007967512037122338
109	5438	0.0007429102492751615	None	0.0	0.0007429102492751615
109	5375	0.002039895445706465	None	0.0	0.002039895445706465
109	5120	0.0035908941993520794	None	0.0	0.0035908941993520794
109	5347	0.00040082768616699543	None	0.0	0.00040082768616699543
109	5532	-4.1062158640553305e-08	None	0.0	-4.1062158640553305e-08
110	5469	0.0007161747060891863	None	0.1430009201217793	0.0007161747060891863
110	5485	0.002807646199105279	None	0.0	0.002807646199105279
110	5045	0.007845215063805875	None	0.0	0.007845215063805875
110	5596	0.0006091844028982635	None	0.0	0.0006091844028982635
110	4578	0.007421293832296515	None	0.0	0.007421293832296515
110	5435	0.00793514309277083	None	0.0	0.00793514309277083
110	5032	0.004906220831655782	None	0.0	0.004906220831655782
110	4938	0.0028127643425485396	None	0.0	0.0028127643425485396
110	5490	5.316043093122825e-05	None	0.0	5.316043093122825e-05
110	4901	0.0005665658855179038	None	0.0	0.0005665658855179038
110	5479	0.00077601601889078	None	0.0	0.00077601601889078
110	5582	8.399937059979282e-05	None	0.4263579477554959	8.399937059979282e-05
110	5457	0.005704935240039224	None	0.0	0.005704935240039224
110	5513	0.001047395708678342	None	0.0	0.001047395708678342
110	5276	0.003922965059286075	None	0.0	0.003922965059286075
110	4458	0.007453936827194675	None	0.0	0.007453936827194675
110	5579	4.806294895441203e-10	None	0.0	4.806294895441203e-10
110	5545	0.0117249443106076	None	0.0	0.0117249443106076
110	5571	-7.398746139972086e-11	None	0.0	-7.398746139972086e-11
110	4890	0.00376788347460961	None	0.0	0.00376788347460961
110	5257	0.007395378603110333	None	0.0	0.007395378603110333
110	5396	0.003981927287085875	None	0.0	0.003981927287085875
110	5501	0.008528098563957146	None	0.0	0.008528098563957146
110	5547	0.00039063258613260607	None	0.0	0.00039063258613260607
110	5576	0.008975969163959268	None	0.0	0.008975969163959268
110	5559	0.011196890163175639	None	0.0	0.011196890163175639
110	5578	0.010790239603596872	None	0.0	0.010790239603596872
110	5242	0.005097312577027401	None	0.0	0.005097312577027401
110	5237	0.0005833910822437361	None	0.0	0.0005833910822437361
110	5431	0.0010748998785437744	None	0.0	0.0010748998785437744
110	5557	0.009650071881658893	None	0.0	0.009650071881658893
110	5449	2.075892062546348e-09	None	0.0	2.075892062546348e-09
110	5590	0.0004123678125337526	None	0.0	0.0004123678125337526
110	5535	0.00017646099067981414	None	0.0	0.00017646099067981414
110	4803	0.006307465469705588	None	0.0	0.006307465469705588
110	5424	0.0032471964457891447	None	0.0	0.0032471964457891447
110	5318	0.0021867115232102638	None	0.0	0.0021867115232102638
110	5591	0.0033504398236318574	None	0.0	0.0033504398236318574
110	5573	0.00411920604370524	None	0.0	0.00411920604370524
110	5551	0.0004926623586129955	None	0.0	0.0004926623586129955
110	5502	0.002563277031276059	None	0.0	0.002563277031276059
110	5561	0.00011233622825922207	None	0.0	0.00011233622825922207
110	5507	0.002513407576509189	None	0.0	0.002513407576509189
110	5555	0.008545854861043612	None	0.0	0.008545854861043612
110	5560	0.00026795639456111736	None	0.0	0.00026795639456111736
110	4645	0.007345360597270988	None	0.0	0.007345360597270988
110	5597	0.003914212749801241	None	0.0	0.003914212749801241
110	5562	0.00016958943835212792	None	0.16245180017362554	0.00016958943835212792
110	5182	0.01085920558266666	None	0.0	0.01085920558266666
110	5592	0.0055911348535897815	None	0.0	0.0055911348535897815
110	5197	0.0020831849818500644	None	0.0	0.0020831849818500644
110	5267	0.006399135491206317	None	0.0	0.006399135491206317
110	5504	0.0005158361092438653	None	0.0	0.0005158361092438653
110	4885	0.007437184781056705	None	0.0	0.007437184781056705
110	4494	0.005327016872991061	None	0.0	0.005327016872991061
110	5361	0.01239616346506645	None	0.0	0.01239616346506645
110	5238	0.0045686991458649085	None	0.0	0.0045686991458649085
110	5563	0.0011739893265812	None	0.0	0.0011739893265812
110	5362	0.009867538828749148	None	0.0	0.009867538828749148
110	5450	0.006555475443601049	None	0.0	0.006555475443601049
110	5031	0.0032127132717428013	None	0.0	0.0032127132717428013
110	5391	0.0019244197519030914	None	0.0	0.0019244197519030914
110	5554	1.304282551269251e-09	None	0.0	1.304282551269251e-09
110	5178	0.009145284223381806	None	0.0	0.009145284223381806
110	5054	0.008955625260459522	None	0.0	0.008955625260459522
110	5462	0.005179391387995054	None	0.0	0.005179391387995054
110	5511	0.002269310401449467	None	0.0	0.002269310401449467
110	5364	0.00013936256071891295	None	0.0	0.00013936256071891295
110	5189	0.001524928598058661	None	0.0	0.001524928598058661
110	5541	0.001576288805917146	None	0.0	0.001576288805917146
110	5201	0.0018053730588125615	None	0.0	0.0018053730588125615
110	5477	0.00642198039345216	None	0.0	0.00642198039345216
110	5436	0.0051113526604645194	None	0.0	0.0051113526604645194
110	5443	0.005981682897664242	None	0.0	0.005981682897664242
110	5460	0.014170512662553206	None	0.0	0.014170512662553206
110	5365	0.004235629051688196	None	0.0	0.004235629051688196
110	5389	0.010356733794983706	None	0.0	0.010356733794983706
110	5080	0.006537978792109505	None	0.0	0.006537978792109505
110	5594	0.0008704668011176214	None	0.0	0.0008704668011176214
110	5553	0.006080935098143559	None	0.0	0.006080935098143559
110	5467	0.00603927812157607	None	0.1430009201217793	0.00603927812157607
110	5499	0.0006822630444851582	None	0.0	0.0006822630444851582
110	5549	0.0016174181280135362	None	0.0	0.0016174181280135362
110	4796	0.002081105210996794	None	0.0	0.002081105210996794
110	5015	0.008594051596133481	None	0.0	0.008594051596133481
110	5422	0.0006398816299409959	None	0.0	0.0006398816299409959
110	5439	0.0036946260196672217	None	0.0	0.0036946260196672217
110	5279	0.005151155783131164	None	0.0	0.005151155783131164
110	4899	0.003554009394418406	None	0.0	0.003554009394418406
110	5359	0.007698364030615874	None	0.0	0.007698364030615874
110	5567	0.0003461904787620198	None	0.0	0.0003461904787620198
110	5322	0.003432281406260497	None	0.0	0.003432281406260497
110	5302	0.005211413070709897	None	0.0	0.005211413070709897
110	5494	0.00433988199596082	None	0.2953563573481516	0.00433988199596082
110	5542	0.011061916809955523	None	0.0	0.011061916809955523
110	5432	0.007967512037122338	None	0.16245180017362554	0.007967512037122338
110	5438	0.0007429102492751615	None	0.0	0.0007429102492751615
110	5375	0.002039895445706465	None	0.0	0.002039895445706465
110	5347	0.00040082768616699543	None	0.0	0.00040082768616699543
110	5589	0.0036831506648959487	None	0.0	0.0036831506648959487
76	3877	-2.2374842590963372e-07	None	0.0	-2.2374842590963372e-07
76	3724	0.0003382833331984224	None	0.0	0.0003382833331984224
76	3870	0.0003093068350351829	None	0.0	0.0003093068350351829
76	3734	0.001748318425448686	None	0.0	0.001748318425448686
76	3139	0.0004352122940268279	None	0.0	0.0004352122940268279
76	3885	0.00012198947794106151	None	0.0	0.00012198947794106151
76	3532	0.0038958353111173175	None	0.0	0.0038958353111173175
76	3878	1.2046296779768959e-06	None	0.0	1.2046296779768959e-06
76	3761	0.0024775226758194497	None	0.0	0.0024775226758194497
76	3527	0.005390645663235231	None	0.0	0.005390645663235231
76	3209	0.0035359223315248383	None	0.0	0.0035359223315248383
76	3665	0.0010118712468493247	None	0.0	0.0010118712468493247
76	3781	0.0001007963464262598	None	0.0	0.0001007963464262598
76	3629	0.00026105381255562844	None	0.0	0.00026105381255562844
76	3710	0.003844158071842728	None	0.0	0.003844158071842728
76	3350	0.002284675934889471	None	0.06388374541593907	0.002284675934889471
76	3667	0.00020671311463481358	None	0.0	0.00020671311463481358
76	3323	0.010031747901982035	None	0.0	0.010031747901982035
76	3854	6.71768188293939e-07	None	0.06388374541593907	6.71768188293939e-07
76	3760	0.00016532871493561563	None	0.0	0.00016532871493561563
76	3767	0.008700241270371315	None	0.0	0.008700241270371315
76	3888	0.007399675767259119	None	0.0	0.007399675767259119
76	3889	-1.1211330588775352e-05	None	0.0	-1.1211330588775352e-05
76	3649	0.0031545015541661597	None	0.0	0.0031545015541661597
76	3858	0.002455664459680661	None	0.0	0.002455664459680661
76	2980	0.001342601618796477	None	0.14982604632422425	0.001342601618796477
76	3666	0.0004697374261238999	None	0.0	0.0004697374261238999
76	3827	6.577333632240403e-05	None	0.17137918960182424	6.577333632240403e-05
76	3681	0.0039524628636630876	None	0.0	0.0039524628636630876
76	3829	0.00021557987213598103	None	0.06388374541593907	0.00021557987213598103
76	3856	0.0007094526723701989	None	0.0	0.0007094526723701989
76	3408	0.01526533711683115	None	0.0	0.01526533711683115
76	3621	8.670084774906074e-05	None	0.0	8.670084774906074e-05
76	3772	7.280676592019265e-05	None	0.14541804388520688	7.280676592019265e-05
76	3874	0.00037374181582411646	None	0.0	0.00037374181582411646
76	3867	0.00022695848897030801	None	0.0	0.00022695848897030801
76	3862	0.0004200510883907147	None	0.0	0.0004200510883907147
76	3144	0.0022716406589521924	None	0.0	0.0022716406589521924
76	3751	0.002192536035161544	None	0.0	0.002192536035161544
76	3490	0.00044488948818624367	None	0.0	0.00044488948818624367
76	3327	0.0019286288978422469	None	0.0	0.0019286288978422469
76	3749	0.0023480508775953904	None	0.0	0.0023480508775953904
76	3756	0.000717791196342852	None	0.0	0.000717791196342852
76	3259	0.00433172206194045	None	0.0	0.00433172206194045
76	3755	2.0140952813301028e-06	None	0.18376090838913278	2.0140952813301028e-06
76	3076	0.006306812790998772	None	0.0	0.006306812790998772
76	3606	0.004961125908727935	None	0.0	0.004961125908727935
76	3892	0.0006416894972727761	None	0.0	0.0006416894972727761
76	3896	0.0005726794440576499	None	0.06388374541593907	0.0005726794440576499
76	3839	5.9035499208363754e-05	None	0.0	5.9035499208363754e-05
76	3796	0.00022917471280486088	None	0.0	0.00022917471280486088
76	3835	0.00011744706694885907	None	0.0	0.00011744706694885907
76	3317	0.0015322880752722064	None	0.06388374541593907	0.0015322880752722064
76	3604	0.001602223807666386	None	0.0	0.001602223807666386
76	3770	0.0011663226723705165	None	0.15215234013427506	0.0011663226723705165
76	3337	0.0017422731057087284	None	0.0	0.0017422731057087284
76	3285	0.00037580114332015597	None	0.0	0.00037580114332015597
76	3825	0.00289695495159565	None	0.0	0.00289695495159565
76	3705	0.0011059664048379042	None	0.0	0.0011059664048379042
76	3881	-2.1997941050880256e-06	None	0.0	-2.1997941050880256e-06
76	3115	0.0008803614504942134	None	0.0	0.0008803614504942134
76	3236	0.0009599030933172074	None	0.0	0.0009599030933172074
76	3455	0.0012760348324234443	None	0.0	0.0012760348324234443
76	3875	0.00037778156296750946	None	0.0	0.00037778156296750946
76	3820	0.0006347776942385525	None	0.0	0.0006347776942385525
76	3893	0.0008771846863470618	None	0.0	0.0008771846863470618
76	3400	0.0012064050831465834	None	0.0	0.0012064050831465834
76	3740	5.752094555974981e-11	None	0.0	5.752094555974981e-11
76	3880	0.0007673677914064428	None	0.0	0.0007673677914064428
76	3423	0.0029563020276858892	None	0.0	0.0029563020276858892
76	3593	0.009895969568122623	None	0.0	0.009895969568122623
76	3600	0.00027999560818897315	None	0.06388374541593907	0.00027999560818897315
76	3897	0.003438844350737216	None	0.0	0.003438844350737216
76	3872	3.789182872949617e-05	None	0.0	3.789182872949617e-05
76	3456	0.0006340260017147602	None	0.0	0.0006340260017147602
76	3599	0.0003117522565904859	None	0.0	0.0003117522565904859
76	3745	0.0006403302871745359	None	0.0	0.0006403302871745359
76	3812	-4.3944915338006474e-06	None	0.0	-4.3944915338006474e-06
76	3707	0.000672374767608302	None	0.2522162604937267	0.000672374767608302
76	3568	0.0005182360023139327	None	0.0	0.0005182360023139327
76	3834	0.00014878256655300639	None	0.0	0.00014878256655300639
76	3764	0.00017805351315044755	None	0.0	0.00017805351315044755
76	3085	0.00038406598222862293	None	0.0	0.00038406598222862293
76	3698	0.0018263061787352677	None	0.0	0.0018263061787352677
76	3694	0.0001313581234751411	None	0.0	0.0001313581234751411
76	3840	0.00042673343614870265	None	0.0	0.00042673343614870265
76	3821	0.0002850386970618868	None	0.0	0.0002850386970618868
76	3759	0.0032406347204405536	None	0.0	0.0032406347204405536
76	3742	0.002473876110321858	None	0.0	0.002473876110321858
76	3824	0.0017527666954566575	None	0.0	0.0017527666954566575
76	3779	0.006833530990300809	None	0.0	0.006833530990300809
76	3703	0.007461406469652967	None	0.0	0.007461406469652967
76	3817	0.001016070637521997	None	0.0	0.001016070637521997
76	3672	0.00028372965162937934	None	0.06259912867426777	0.00028372965162937934
76	3800	0.0005014687217893439	None	0.0	0.0005014687217893439
76	3853	-2.837439210177416e-06	None	0.0	-2.837439210177416e-06
76	3900	-1.0715525930415936e-10	None	0.0	-1.0715525930415936e-10
76	3857	0.0006661267878172196	None	0.0	0.0006661267878172196
76	3146	0.005648003384148697	None	0.0	0.005648003384148697
76	3782	1.6723054901637787e-05	None	0.0	1.6723054901637787e-05
30	1433	0.34251236051850076	0.34251236051850076	0.3646596914958787	0.34251236051850076
30	1492	0.3868705786847623	0.3868705786847623	0.408363985872868	0.3868705786847623
30	1528	0.36795524540791197	0.36795524540791197	0.4827306097793117	0.36795524540791197
30	1599	0.32134045351485196	0.32134045351485196	0.3524045405483348	0.32134045351485196
30	1600	0.3586406868650093	0.3586406868650093	0.5857043551168121	0.3586406868650093
30	1452	0.3799636126438507	0.3799636126438507	0.4034810154129206	0.3799636126438507
30	1361	0.36060033020411325	0.36060033020411325	0.36117410074100065	0.36060033020411325
30	1071	0.3494695609997117	0.3494695609997117	0.4303798748089879	0.3494695609997117
30	1577	0.5240272307348539	0.5240272307348539	0.5619840456031828	0.5240272307348539
30	1463	0.3826830382719136	0.3826830382719136	0.4659567939838851	0.3826830382719136
30	1070	0.34414846496982526	0.34414846496982526	0.35084811398827387	0.34414846496982526
30	1351	0.3683876638154556	0.3683876638154556	0.4078234551484952	0.3683876638154556
30	1448	0.38136624647134837	0.38136624647134837	0.4078516571238908	0.38136624647134837
30	1368	0.35119222654995275	0.35119222654995275	0.3995902775887841	0.35119222654995275
30	1442	0.34164229636232923	0.34164229636232923	0.3663264979092121	0.34164229636232923
30	1581	0.36141239820071813	0.36141239820071813	0.408610970333062	0.36141239820071813
30	1243	0.38513001751803655	0.38513001751803655	0.41166224391933337	0.38513001751803655
30	1576	0.363826813199158	0.363826813199158	0.37338254403371085	0.363826813199158
30	1570	0.3883725687345564	0.3883725687345564	0.4250803992648967	0.3883725687345564
30	1556	0.38136624647134837	0.38136624647134837	0.4078516571238908	0.38136624647134837
30	1540	0.2907526745330956	0.2907526745330956	0.34820431501476234	0.2907526745330956
30	1593	0.36878505737034173	0.36878505737034173	0.40702514161311515	0.36878505737034173
30	1509	0.32504999430121306	0.32504999430121306	0.3483229896121086	0.32504999430121306
30	1358	0.44603224011843345	0.44603224011843345	0.4472434376961659	0.44603224011843345
30	1468	0.3432580881868144	0.3432580881868144	0.4048144387067321	0.3432580881868144
30	1202	0.3242953307897004	0.3242953307897004	0.3304116551601887	0.3242953307897004
30	1542	0.3957741133334417	0.3957741133334417	0.3982505544762773	0.3957741133334417
30	1588	0.32163428493318547	0.32163428493318547	0.37244736274670387	0.32163428493318547
30	879	0.37280281356956346	0.37280281356956346	0.499033275600809	0.37280281356956346
30	1313	0.3177838694908862	0.3177838694908862	0.34159284251664523	0.3177838694908862
30	520	0.37325851657710263	0.37325851657710263	0.3920241667340868	0.37325851657710263
30	1367	0.31386262640647955	0.31386262640647955	0.37847420197171494	0.31386262640647955
30	1536	0.3586406868650093	0.3586406868650093	0.5857043551168121	0.3586406868650093
30	1451	0.34402411322922183	0.34402411322922183	0.44830705454804837	0.34402411322922183
30	770	0.322053275062887	0.322053275062887	0.3335767174490442	0.322053275062887
30	1574	0.3670903264784616	0.3670903264784616	0.36825373681561746	0.3670903264784616
30	907	0.3562260577489754	0.3562260577489754	0.3562260577489754	0.3562260577489754
30	1477	0.3565577642221303	0.3565577642221303	0.36908584492872426	0.3565577642221303
30	1454	0.5109184125073133	0.5109184125073133	0.5393597405771786	0.5109184125073133
30	1529	0.3465826833791513	0.3465826833791513	0.3465826833791513	0.3465826833791513
30	1371	0.3683876638154556	0.3683876638154556	0.4078234551484952	0.3683876638154556
30	1485	0.37639994869052656	0.37639994869052656	0.4110332482320735	0.37639994869052656
30	1363	0.3765455580641986	0.3765455580641986	0.40352563520089546	0.3765455580641986
30	1538	0.3861012201214777	0.3861012201214777	0.41454489703640435	0.3861012201214777
30	1329	0.3656656323333736	0.3656656323333736	0.39430758280039285	0.3656656323333736
30	1552	0.3684393583794897	0.3684393583794897	0.3847678848687609	0.3684393583794897
30	1309	0.37791449892803797	0.37791449892803797	0.3990916229540106	0.37791449892803797
30	1183	0.3390321536383992	0.3390321536383992	0.3645862287982694	0.3390321536383992
30	1282	0.3122774534107214	0.3122774534107214	0.3510171844178778	0.3122774534107214
30	1583	0.31386262640647955	0.31386262640647955	0.37847420197171494	0.31386262640647955
30	1567	0.33764939802370664	0.33764939802370664	0.37544138038038666	0.33764939802370664
30	1582	0.31542690629871784	0.31542690629871784	0.33305434416965946	0.31542690629871784
30	1410	0.36141239820071813	0.36141239820071813	0.408610970333062	0.36141239820071813
30	1580	0.33478982457680706	0.33478982457680706	0.36528552374653656	0.33478982457680706
30	1405	0.35606935637378906	0.35606935637378906	0.3787472837062298	0.35606935637378906
30	1251	0.38315239813887525	0.38315239813887525	0.3912009954533625	0.38315239813887525
30	1222	0.4873721070023569	0.4873721070023569	0.5880627952053288	0.4873721070023569
30	1460	0.28320329589231485	0.28320329589231485	0.29111045922255724	0.28320329589231485
30	1507	0.335708530397397	0.335708530397397	0.3640820371958283	0.335708530397397
30	1526	0.3149207362590733	0.3149207362590733	0.39899696220078207	0.3149207362590733
30	651	0.3253862356490691	0.3253862356490691	0.3262320124720467	0.3253862356490691
30	1386	0.4430848013390035	0.4430848013390035	0.4757997473983919	0.4430848013390035
30	1503	0.34665465819118796	0.34665465819118796	0.3711456573891148	0.34665465819118796
30	1366	0.35092842329786506	0.35092842329786506	0.36725708115844696	0.35092842329786506
30	1421	0.3869110363181299	0.3869110363181299	0.50165673820551	0.3869110363181299
30	1434	0.3861012201214777	0.3861012201214777	0.41454489703640435	0.3861012201214777
30	710	0.3178385357944457	0.3178385357944457	0.34228404164054027	0.3178385357944457
30	1554	0.3253862356490691	0.3253862356490691	0.3262320124720467	0.3253862356490691
30	1558	0.3434867783320873	0.3434867783320873	0.35694980901336376	0.3434867783320873
30	913	0.3253862356490691	0.3253862356490691	0.3262320124720467	0.3253862356490691
30	1514	0.3363626992747614	0.3363626992747614	0.3578419252043619	0.3363626992747614
30	1466	0.36744666519955543	0.36744666519955543	0.37865936245712506	0.36744666519955543
30	1490	0.51876079197445	0.51876079197445	0.5740777417571539	0.51876079197445
30	1465	0.3520325386636102	0.3520325386636102	0.43720399200761645	0.3520325386636102
30	1302	0.3599639246517739	0.3599639246517739	0.37708109441743315	0.3599639246517739
30	1303	0.4438270799479769	0.4438270799479769	0.4705767219697103	0.4438270799479769
30	1044	0.38136624647134837	0.38136624647134837	0.4078516571238908	0.38136624647134837
30	1587	0.4462342863078508	0.4462342863078508	0.5821085975287079	0.4462342863078508
30	1440	0.3397866067596365	0.3397866067596365	0.3665750220226151	0.3397866067596365
30	1444	0.47895514180115956	0.47895514180115956	0.49765322021218983	0.47895514180115956
30	1500	0.3253862356490691	0.3253862356490691	0.3262320124720467	0.3253862356490691
30	1586	0.3179900972002885	0.3179900972002885	0.3371865739732301	0.3179900972002885
30	1508	0.3465826833791513	0.3465826833791513	0.3465826833791513	0.3465826833791513
30	1253	0.36959158586254787	0.36959158586254787	0.41625892958977107	0.36959158586254787
30	1395	0.4300201293124782	0.4300201293124782	0.4411894155523603	0.4300201293124782
30	1596	0.34918323396990225	0.34918323396990225	0.36670338852732387	0.34918323396990225
30	1595	0.3432490977959697	0.3432490977959697	0.3963262166116989	0.3432490977959697
30	1519	0.3751429804508746	0.3751429804508746	0.40071296124440653	0.3751429804508746
30	1541	0.313157809247855	0.313157809247855	0.3709323292408598	0.313157809247855
30	1561	0.3544738782204386	0.3544738782204386	0.3785835277417627	0.3544738782204386
30	1478	0.3963284797238201	0.3963284797238201	0.4500367360848484	0.3963284797238201
30	1350	0.3571847759182992	0.3571847759182992	0.38227680063612024	0.3571847759182992
30	1573	0.3510622667103406	0.3510622667103406	0.36264913691972844	0.3510622667103406
30	1592	0.315996260211176	0.315996260211176	0.4151414962450204	0.315996260211176
30	1436	0.32359295982510367	0.32359295982510367	0.34947852596961737	0.32359295982510367
30	1496	0.32163428493318547	0.32163428493318547	0.37244736274670387	0.32163428493318547
30	1196	0.41350853188468245	0.41350853188468245	0.4640860698417931	0.41350853188468245
30	1474	0.38168292537657683	0.38168292537657683	0.4134972483724212	0.38168292537657683
30	1416	0.3633466003075768	0.3633466003075768	0.435222010181571	0.3633466003075768
30	1557	0.4027301814595593	0.4027301814595593	0.45736188428256097	0.4027301814595593
139	7013	0.0019519055750855186	None	0.0	0.0019519055750855186
139	6899	0.008611396901704614	None	0.0	0.008611396901704614
139	7040	0.01166586545419483	None	0.0	0.01166586545419483
139	6571	0.0028083793202366846	None	0.0	0.0028083793202366846
139	7014	-2.012873018731524e-06	None	0.0	-2.012873018731524e-06
139	6976	5.520800981795479e-05	None	0.0	5.520800981795479e-05
139	6781	0.00565136082151178	None	0.0	0.00565136082151178
139	6948	0.011326780196509558	None	0.0	0.011326780196509558
139	5435	0.00793514309277083	None	0.0	0.00793514309277083
139	6406	0.01125857179812751	None	0.0	0.01125857179812751
139	6987	0.00046795927099484435	None	0.0	0.00046795927099484435
139	7043	0.0012134361352652784	None	0.0	0.0012134361352652784
139	6570	0.0065627024793943	None	0.0	0.0065627024793943
139	6833	0.011240058302423655	None	0.0	0.011240058302423655
139	6747	0.006391806553056596	None	0.0	0.006391806553056596
139	6981	0.005713094480193395	None	0.0	0.005713094480193395
139	5762	0.0064895156121255885	None	0.0	0.0064895156121255885
139	6754	0.006130015347625084	None	0.0	0.006130015347625084
139	7023	0.002864163637765158	None	0.0	0.002864163637765158
139	7026	0.005975251383325122	None	0.0	0.005975251383325122
139	5545	0.0117249443106076	None	0.0	0.0117249443106076
139	7045	0.0011225015961318307	None	0.0	0.0011225015961318307
139	7022	0.0008006582553497478	None	0.0	0.0008006582553497478
139	6746	0.010722842471690974	None	0.0	0.010722842471690974
139	7004	0.0020523228598275573	None	0.0	0.0020523228598275573
139	6663	0.006293772246833322	None	0.0	0.006293772246833322
139	7042	-2.785865714597524e-06	None	0.0	-2.785865714597524e-06
139	6704	0.003490376098428207	None	0.0	0.003490376098428207
139	6959	0.005316692387476522	None	0.0	0.005316692387476522
139	5578	0.010790239603596872	None	0.0	0.010790239603596872
139	6379	0.01377123990820012	None	0.0	0.01377123990820012
139	6901	0.005711842194367683	None	0.0	0.005711842194367683
139	7020	-3.6666451893858825e-12	None	0.0	-3.6666451893858825e-12
139	6773	0.006778088154329729	None	0.0	0.006778088154329729
139	7037	0.00877486997573507	None	0.0	0.00877486997573507
139	6988	0.0065740551297141835	None	0.0	0.0065740551297141835
139	7015	0.0013677772116118603	None	0.0	0.0013677772116118603
139	7016	0.0003946135427676827	None	0.03477729370792654	0.0003946135427676827
139	7032	0.011364839665233885	None	0.0	0.011364839665233885
139	6173	0.009404958921866184	None	0.0	0.009404958921866184
139	6357	0.012365621847559275	None	0.0	0.012365621847559275
139	6880	0.007044025913132099	None	0.0	0.007044025913132099
139	6618	0.005887841860486222	None	0.0	0.005887841860486222
139	6524	0.004552499007014801	None	0.0	0.004552499007014801
139	6876	0.003313199044393089	None	0.0	0.003313199044393089
139	6113	0.006566059579630543	None	0.0	0.006566059579630543
139	6865	0.002413253260390106	None	0.0	0.002413253260390106
139	7010	0.008615361019524983	None	0.0	0.008615361019524983
139	6388	0.010857156556377654	None	0.0	0.010857156556377654
139	6424	0.007416059638282218	None	0.0	0.007416059638282218
139	6479	0.003746516619289675	None	0.0	0.003746516619289675
139	6466	0.011193463828199815	None	0.0	0.011193463828199815
139	7025	0.0008827020366027604	None	0.0	0.0008827020366027604
139	6643	0.009901532349232819	None	0.0	0.009901532349232819
139	6749	0.0030005814128809573	None	0.0	0.0030005814128809573
139	6596	0.00782400937298403	None	0.0	0.00782400937298403
139	7046	0.0028887985882776663	None	0.0	0.0028887985882776663
139	6718	0.002429465938080849	None	0.0	0.002429465938080849
139	6838	0.003526405838088226	None	0.0	0.003526405838088226
139	7000	0.0037873706806190914	None	0.03477729370792654	0.0037873706806190914
139	6938	0.0032123180008522796	None	0.0	0.0032123180008522796
139	5362	0.009867538828749148	None	0.0	0.009867538828749148
139	6958	0.006982804274882974	None	0.0	0.006982804274882974
139	6850	0.008500836193562067	None	0.0	0.008500836193562067
139	5178	0.009145284223381806	None	0.0	0.009145284223381806
139	6594	0.003935619853100345	None	0.0	0.003935619853100345
139	6459	0.007188012211905025	None	0.0	0.007188012211905025
139	6978	0.00012400843125930786	None	0.0	0.00012400843125930786
139	6921	0.005396956750605651	None	0.0	0.005396956750605651
139	6416	0.005071683747503235	None	0.0	0.005071683747503235
139	7039	2.450382993260884e-06	None	0.0	2.450382993260884e-06
139	6892	0.005721080061384182	None	0.0	0.005721080061384182
139	6820	0.0030156461904354446	None	0.0	0.0030156461904354446
139	6813	0.006080990433415573	None	0.0	0.006080990433415573
139	6287	0.003427659571323696	None	0.0	0.003427659571323696
139	6885	0.003091460043397707	None	0.0	0.003091460043397707
139	6964	0.005779053406085743	None	0.0	0.005779053406085743
139	7034	0.004791281072921095	None	0.0	0.004791281072921095
139	6993	0.008449696503752036	None	0.0	0.008449696503752036
139	6997	0.0009952052558293994	None	0.0	0.0009952052558293994
139	7005	0.002579080637534882	None	0.0	0.002579080637534882
139	6861	1.260297849212445e-09	None	0.0	1.260297849212445e-09
139	6467	0.011072785208523875	None	0.0	0.011072785208523875
139	6589	0.005692798323898634	None	0.0	0.005692798323898634
139	6831	0.005339835782673267	None	0.0	0.005339835782673267
139	6924	0.005715207164864224	None	0.19012045104736702	0.005715207164864224
139	6710	0.0054663542609711905	None	0.0	0.0054663542609711905
139	6318	0.0019339352716956867	None	0.0	0.0019339352716956867
139	6916	1.795071914121916e-05	None	0.0	1.795071914121916e-05
139	7017	-1.6003889038950065e-10	None	0.03477729370792654	-1.6003889038950065e-10
139	7003	-3.586168215885071e-05	None	0.0	-3.586168215885071e-05
139	6963	0.005705202152013757	None	0.0	0.005705202152013757
139	6639	0.0011065575584228249	None	0.0	0.0011065575584228249
139	6933	0.008122695799596636	None	0.0	0.008122695799596636
139	6897	0.0030390674141038076	None	0.0	0.0030390674141038076
139	6955	0.010718639570988425	None	0.0	0.010718639570988425
139	7035	1.2948424965476207e-09	None	0.0	1.2948424965476207e-09
139	7018	0.0003353313224556345	None	0.0	0.0003353313224556345
139	6825	0.006056139040456653	None	0.0	0.006056139040456653
139	6397	0.006569780546011248	None	0.0	0.006569780546011248
71	3488	0.00015077296986361327	None	0.17757015351123343	0.00015077296986361327
71	3070	0.0011865662678533027	None	0.0	0.0011865662678533027
71	3284	0.0004953252084032215	None	0.034766561889325066	0.0004953252084032215
71	3139	0.0004352122940268279	None	0.0	0.0004352122940268279
71	3559	0.00044189492647436014	None	0.0	0.00044189492647436014
71	3532	0.0038958353111173175	None	0.0	0.0038958353111173175
71	3306	0.0001484374311134164	None	0.0	0.0001484374311134164
71	3618	-5.744407053419231e-06	None	0.0	-5.744407053419231e-06
71	3527	0.005390645663235231	None	0.0	0.005390645663235231
71	3209	0.0035359223315248383	None	0.0	0.0035359223315248383
71	3105	0.0009811674771309773	None	0.0	0.0009811674771309773
71	3629	0.00026105381255562844	None	0.0	0.00026105381255562844
71	3350	0.002284675934889471	None	0.034766561889325066	0.002284675934889471
71	3323	0.010031747901982035	None	0.0	0.010031747901982035
71	2880	0.00044855647134888345	None	0.15346508879570792	0.00044855647134888345
71	3637	3.499649543870566e-05	None	0.0	3.499649543870566e-05
71	3551	0.0020387464888842505	None	0.0	0.0020387464888842505
71	3649	0.0031545015541661597	None	0.0	0.0031545015541661597
71	3536	0.0018308554272060246	None	0.0	0.0018308554272060246
71	3464	8.128591233398792e-05	None	0.1033510201717716	8.128591233398792e-05
71	2980	0.001342601618796477	None	0.12857041021679066	0.001342601618796477
71	3510	0.0009373814177892967	None	0.0	0.0009373814177892967
71	3577	0.00015648139521759363	None	0.0	0.00015648139521759363
71	3408	0.01526533711683115	None	0.0	0.01526533711683115
71	3180	0.00041948718937766607	None	0.0	0.00041948718937766607
71	3497	4.9844697389705294e-08	None	0.0	4.9844697389705294e-08
71	3621	8.670084774906074e-05	None	0.0	8.670084774906074e-05
71	3471	0.0003052677444322386	None	0.05564366993268246	0.0003052677444322386
71	3375	0.0003755539632379919	None	0.0	0.0003755539632379919
71	3144	0.0022716406589521924	None	0.0	0.0022716406589521924
71	3490	0.00044488948818624367	None	0.0	0.00044488948818624367
71	3537	0.0006451088557592756	None	0.0	0.0006451088557592756
71	3633	-1.3932441766061676e-07	None	0.3095367283509979	-1.3932441766061676e-07
71	3612	0.0005334948773379858	None	0.0	0.0005334948773379858
71	3458	0.000278107118882953	None	0.0	0.000278107118882953
71	3327	0.0019286288978422469	None	0.0	0.0019286288978422469
71	3333	0.0002511851464116205	None	1.057989334417798	0.0002511851464116205
71	3259	0.00433172206194045	None	0.0	0.00433172206194045
71	3076	0.006306812790998772	None	0.0	0.006306812790998772
71	3606	0.004961125908727935	None	0.0	0.004961125908727935
71	3056	0.0014349555702206143	None	0.18507692494869074	0.0014349555702206143
71	3502	8.291296670131196e-05	None	0.0	8.291296670131196e-05
71	3603	-1.6431538065037033e-09	None	0.0	-1.6431538065037033e-09
71	3495	0.0026670838324743835	None	0.034766561889325066	0.0026670838324743835
71	3614	0.0002625292689860857	None	0.0	0.0002625292689860857
71	3640	0.003706017793401371	None	0.0	0.003706017793401371
71	3317	0.0015322880752722064	None	0.034766561889325066	0.0015322880752722064
71	3602	0.00038638681457727234	None	0.0	0.00038638681457727234
71	3604	0.001602223807666386	None	0.0	0.001602223807666386
71	3493	0.00038056120881634894	None	0.0	0.00038056120881634894
71	3337	0.0017422731057087284	None	0.0	0.0017422731057087284
71	3285	0.00037580114332015597	None	0.0	0.00037580114332015597
71	3115	0.0008803614504942134	None	0.0	0.0008803614504942134
71	3409	0.00025048226311058655	None	0.0	0.00025048226311058655
71	3236	0.0009599030933172074	None	0.0	0.0009599030933172074
71	3455	0.0012760348324234443	None	0.0	0.0012760348324234443
71	3503	0.00011914242934681439	None	0.0	0.00011914242934681439
71	3435	0.0007194616876822487	None	0.14808535579746104	0.0007194616876822487
71	3311	0.0010092981462965498	None	0.0	0.0010092981462965498
71	3400	0.0012064050831465834	None	0.0	0.0012064050831465834
71	2936	0.0006923846380904096	None	0.1689107589909591	0.0006923846380904096
71	3587	0.00010343853144610382	None	0.0	0.00010343853144610382
71	3186	0.0007199506804301013	None	0.17502912399132914	0.0007199506804301013
71	3580	0.00013658805419548405	None	0.12098334243487412	0.00013658805419548405
71	3453	0.0005709620631955132	None	0.0	0.0005709620631955132
71	3423	0.0029563020276858892	None	0.0	0.0029563020276858892
71	3647	9.794289104430874e-06	None	0.0	9.794289104430874e-06
71	3593	0.009895969568122623	None	0.0	0.009895969568122623
71	3600	0.00027999560818897315	None	0.034766561889325066	0.00027999560818897315
71	3625	-1.5362626411505507e-06	None	0.0	-1.5362626411505507e-06
71	3576	0.00028293958241284745	None	0.0	0.00028293958241284745
71	3456	0.0006340260017147602	None	0.0	0.0006340260017147602
71	3631	0.0009679119085560799	None	0.0	0.0009679119085560799
71	3308	0.00013895310153363237	None	0.0	0.00013895310153363237
71	3202	0.0007110235541318515	None	0.0	0.0007110235541318515
71	3269	0.0006381221725259193	None	0.0	0.0006381221725259193
71	3599	0.0003117522565904859	None	0.0	0.0003117522565904859
71	3557	0.0012172255949869466	None	0.0	0.0012172255949869466
71	3630	-1.856958264894291e-07	None	0.0	-1.856958264894291e-07
71	3568	0.0005182360023139327	None	0.0	0.0005182360023139327
71	3168	0.0023007950280117284	None	0.0	0.0023007950280117284
71	3632	0.00019412778310858985	None	0.0	0.00019412778310858985
71	3426	0.0018966237226179428	None	0.0	0.0018966237226179428
71	3134	0.0008526892981483118	None	0.0	0.0008526892981483118
71	3643	0.0006567837712562621	None	0.0	0.0006567837712562621
71	3085	0.00038406598222862293	None	0.0	0.00038406598222862293
71	3610	0.0001113286799663554	None	0.0	0.0001113286799663554
71	3555	0.00015397873176756357	None	0.0	0.00015397873176756357
71	3617	-9.806659359183956e-05	None	0.0	-9.806659359183956e-05
71	3511	0.007763059702545716	None	0.0	0.007763059702545716
71	3598	0.0002751749772004044	None	0.12857041021679066	0.0002751749772004044
71	3586	9.248875965296765e-05	None	0.0	9.248875965296765e-05
71	3108	0.00025066914066077466	None	0.0	0.00025066914066077466
71	2981	0.0007305532126185421	None	0.0	0.0007305532126185421
71	3573	0.00761931042270931	None	0.0	0.00761931042270931
71	3627	1.5639313718121491e-09	None	0.0	1.5639313718121491e-09
71	3322	0.00016216178000593093	None	0.0	0.00016216178000593093
71	3297	0.00029173972222437325	None	0.0	0.00029173972222437325
71	2691	0.00013548322665931902	None	0.39786490222442444	0.00013548322665931902
71	3146	0.005648003384148697	None	0.0	0.005648003384148697
54	2617	1.4508492362319883e-09	None	0.4505503779097941	1.4508492362319883e-09
54	2598	-0.0001025644046920532	None	0.4532652401748439	-0.0001025644046920532
54	2640	8.530785305962096e-08	None	0.433430524556209	8.530785305962096e-08
54	2683	-1.7247591942011665e-07	None	0.24714841539705007	-1.7247591942011665e-07
54	2675	2.639358202564849e-06	None	0.305731567891547	2.639358202564849e-06
54	2776	0.00023408473065479333	None	0.14409152786069407	0.00023408473065479333
54	2672	-0.1	None	0.27606363822396773	-0.1
54	2576	-1.6328290483871593e-06	None	0.18702980291368204	-1.6328290483871593e-06
54	2615	2.2991376137897304e-06	None	0.2005336470055495	2.2991376137897304e-06
54	2759	-2.0995070990633476e-08	None	0.14603196041062066	-2.0995070990633476e-08
54	2701	1.3567715434443932e-06	None	0.2787964282612249	1.3567715434443932e-06
54	2707	2.7050143230548402e-08	None	0.3961140636800346	2.7050143230548402e-08
54	2651	0.00023315352996741514	None	0.22361329486828946	0.00023315352996741514
54	2592	-1.6313471935369146e-08	None	0.24714841539705007	-1.6313471935369146e-08
54	2703	3.048023495312579e-06	None	0.22361329486828946	3.048023495312579e-06
54	2724	1.865257317905954e-08	None	0.33342035769614736	1.865257317905954e-08
54	2758	1.3325524955328294e-05	None	0.34881601368289544	1.3325524955328294e-05
54	2577	-1.1643955444047498e-09	None	0.3454558641940148	-1.1643955444047498e-09
54	2682	-0.1	None	0.42760797589193633	-0.1
54	2790	-1.815661461248124e-09	None	0.18702980291368204	-1.815661461248124e-09
54	2719	-0.1	None	0.320886682144227	-0.1
54	2658	5.075586413511174e-08	None	0.5051785473673664	5.075586413511174e-08
54	2690	-1.8713742370337334e-07	None	0.3477469869818522	-1.8713742370337334e-07
54	2664	-3.874840273850533e-08	None	0.40679917266356114	-3.874840273850533e-08
54	2670	-1.0084654747076349e-08	None	0.37348875533464715	-1.0084654747076349e-08
54	2715	-7.239355117409067e-06	None	0.6709108784219168	-7.239355117409067e-06
54	2635	3.344294568366956e-06	None	0.2806767460597718	3.344294568366956e-06
54	2767	4.870284988764428e-05	None	0.14409152786069407	4.870284988764428e-05
54	2764	3.188307170452861e-07	None	0.3175294746160807	3.188307170452861e-07
54	2714	-1.2911875909387278e-06	None	0.271239055642519	-1.2911875909387278e-06
54	2781	1.2608816652199466e-05	None	0.3454558641940148	1.2608816652199466e-05
54	2752	9.81354581409113e-06	None	0.24955969177463433	9.81354581409113e-06
54	2775	-1.921108637479071e-05	None	0.1598238539746714	-1.921108637479071e-05
54	2765	8.622545672173504e-07	None	0.27815422029523196	8.622545672173504e-07
54	2666	0.0009618686918200439	None	0.12525269313621815	0.0009618686918200439
54	2732	-6.2205721271555975e-09	None	0.24714841539705007	-6.2205721271555975e-09
54	2706	2.5295695074063657e-06	None	0.2055689324991447	2.5295695074063657e-06
54	2594	6.1254589816812485e-06	None	0.36871214157736004	6.1254589816812485e-06
54	2570	-0.1	None	0.39577061190204676	-0.1
54	2619	8.691363539177377e-08	None	0.23931692889256434	8.691363539177377e-08
54	2751	-1.1876328666370531e-08	None	0.2925891766720702	-1.1876328666370531e-08
54	2786	1.5137738039660497e-06	None	0.2996459726242843	1.5137738039660497e-06
54	2611	2.2001272911456528e-07	None	0.5848451289123953	2.2001272911456528e-07
54	2742	2.142949582647395e-07	None	0.38652254376307466	2.142949582647395e-07
54	2661	-8.127999183357339e-06	None	0.3483262724976501	-8.127999183357339e-06
54	2595	9.209270793434811e-07	None	0.271239055642519	9.209270793434811e-07
54	2772	-2.367475614085647e-05	None	0.3264449234441308	-2.367475614085647e-05
54	2799	2.384690044868052e-05	None	0.43531802837767797	2.384690044868052e-05
54	2582	2.8206499167222023e-06	None	0.4902726917200357	2.8206499167222023e-06
54	2578	-2.0139291392246585e-07	None	0.4389360123481355	-2.0139291392246585e-07
54	2612	-0.1	None	0.3755726116481728	-0.1
54	2680	0.00033645048715512285	None	0.14409152786069407	0.00033645048715512285
54	2580	2.7123001490175556e-08	None	0.46567515585127195	2.7123001490175556e-08
54	2754	0.00015485409943829067	None	0.1763990898869734	0.00015485409943829067
54	2797	3.708199915396461e-05	None	0.694994349117615	3.708199915396461e-05
54	2633	-9.086076833250862e-08	None	0.390094782775531	-9.086076833250862e-08
54	2756	2.424297955684009e-06	None	0.27193417444405604	2.424297955684009e-06
54	2726	2.8510903918227032e-05	None	0.22361329486828946	2.8510903918227032e-05
54	2746	-0.1	None	0.327841594429614	-0.1
54	2610	-2.4022103994500397e-09	None	0.3698323467714211	-2.4022103994500397e-09
54	2739	8.376614149456066e-09	None	0.2996459726242843	8.376614149456066e-09
54	2700	-0.1	None	0.27850521222407476	-0.1
54	2795	-0.1	None	0.4300505860415928	-0.1
54	2744	0.00013063161026957611	None	0.2591927599981497	0.00013063161026957611
54	2774	1.3492791880186797e-06	None	0.5003570345932744	1.3492791880186797e-06
54	2678	-1.1208203783903093e-07	None	0.12525269313621815	-1.1208203783903093e-07
54	2779	-0.1	None	0.382606692065484	-0.1
54	2654	-3.935976839241997e-11	None	0.35759498886527685	-3.935976839241997e-11
54	2657	-3.925847091890599e-07	None	0.2055689324991447	-3.925847091890599e-07
54	2747	-1.8358103941331926e-06	None	0.1827896264160973	-1.8358103941331926e-06
54	2763	2.7734859721620663e-06	None	0.46687654385143784	2.7734859721620663e-06
54	2669	-1.6163760916190756e-07	None	0.1763990898869734	-1.6163760916190756e-07
54	2784	0.0005360474117342903	None	0.16609754057149764	0.0005360474117342903
54	2734	-3.116637947544081e-06	None	0.305731567891547	-3.116637947544081e-06
54	2693	0.0002584308807121994	None	0.17703335729180977	0.0002584308807121994
54	2565	7.095280101451725e-08	None	0.5443827982714307	7.095280101451725e-08
54	2788	-4.740709190302718e-09	None	0.3454558641940148	-4.740709190302718e-09
54	2567	0.00022174296954660587	None	0.12525269313621815	0.00022174296954660587
54	2753	8.080024426976642e-06	None	0.3849180862053022	8.080024426976642e-06
54	2586	7.02623581600087e-06	None	0.36696068378853974	7.02623581600087e-06
54	2773	-2.9665435358907296e-06	None	0.41873655025308604	-2.9665435358907296e-06
54	2694	-2.1310611517110077e-08	None	0.4822647745712542	-2.1310611517110077e-08
54	2789	-2.5068845107295943e-05	None	0.3174103657637445	-2.5068845107295943e-05
54	2761	1.6262717997426726e-05	None	0.2977870060527663	1.6262717997426726e-05
54	2792	-0.1	None	0.3230555726274108	-0.1
54	2591	5.239534522284796e-09	None	0.5723027825042445	5.239534522284796e-09
54	2743	0.0001419323737196654	None	0.2925891766720702	0.0001419323737196654
54	2787	1.9447872124428104e-05	None	0.16924844524545107	1.9447872124428104e-05
54	2722	-1.0266378307203884e-06	None	0.20752084040870256	-1.0266378307203884e-06
54	2762	5.2168301411965325e-06	None	0.3961140636800346	5.2168301411965325e-06
54	2696	4.842192539880851e-06	None	0.2569317441007616	4.842192539880851e-06
54	2590	0.0009136418931531741	None	0.37680214999964795	0.0009136418931531741
54	2731	-1.6007240210005599e-09	None	0.18702980291368204	-1.6007240210005599e-09
54	2760	4.524035682679517e-05	None	0.528525576605712	4.524035682679517e-05
54	2572	-0.1	None	0.2780554899005557	-0.1
54	2684	-9.489604231084798e-09	None	0.12525269313621815	-9.489604231084798e-09
54	2691	0.00013548322665931902	None	0.27193913218054205	0.00013548322665931902
54	2702	-1.4720407286948616e-06	None	0.1598238539746714	-1.4720407286948616e-06
54	2738	3.247155516903773e-06	None	0.403867552350785	3.247155516903773e-06
54	2796	-1.0427624793659315e-05	None	0.14603196041062066	-1.0427624793659315e-05
108	5404	0.0004968548046706683	None	0.0	0.0004968548046706683
108	5469	0.0007161747060891863	None	0.12711192899713716	0.0007161747060891863
108	5485	0.002807646199105279	None	0.0	0.002807646199105279
108	5433	0.0006408281996190318	None	0.0	0.0006408281996190318
108	5045	0.007845215063805875	None	0.0	0.007845215063805875
108	4578	0.007421293832296515	None	0.0	0.007421293832296515
108	5435	0.00793514309277083	None	0.0	0.00793514309277083
108	5434	0.005621689360454182	None	0.0	0.005621689360454182
108	5032	0.004906220831655782	None	0.0	0.004906220831655782
108	5451	0.0015148196637097676	None	0.0	0.0015148196637097676
108	4938	0.0028127643425485396	None	0.0	0.0028127643425485396
108	5490	5.316043093122825e-05	None	0.02405274065561941	5.316043093122825e-05
108	4901	0.0005665658855179038	None	0.02405274065561941	0.0005665658855179038
108	5463	0.0026236421338543085	None	0.0	0.0026236421338543085
108	5479	0.00077601601889078	None	0.0	0.00077601601889078
108	5326	0.002102557678231785	None	0.0	0.002102557678231785
108	5498	-8.87825906202032e-06	None	0.0	-8.87825906202032e-06
108	5457	0.005704935240039224	None	0.0	0.005704935240039224
108	5453	-9.868809989268725e-05	None	0.0	-9.868809989268725e-05
108	5414	0.0013449878887990896	None	0.0	0.0013449878887990896
108	5276	0.003922965059286075	None	0.0	0.003922965059286075
108	4458	0.007453936827194675	None	0.0	0.007453936827194675
108	5487	0.0006674923848953434	None	0.0	0.0006674923848953434
108	4890	0.00376788347460961	None	0.0	0.00376788347460961
108	5257	0.007395378603110333	None	0.0	0.007395378603110333
108	5155	0.0012351596354934961	None	0.0	0.0012351596354934961
108	5396	0.003981927287085875	None	0.0	0.003981927287085875
108	4261	0.00925421239860549	None	0.0	0.00925421239860549
108	5242	0.005097312577027401	None	0.02405274065561941	0.005097312577027401
108	5474	2.253345375427083e-05	None	0.0	2.253345375427083e-05
108	5237	0.0005833910822437361	None	0.0	0.0005833910822437361
108	5431	0.0010748998785437744	None	0.0	0.0010748998785437744
108	5417	1.2516069875436622e-09	None	0.0	1.2516069875436622e-09
108	5449	2.075892062546348e-09	None	0.02405274065561941	2.075892062546348e-09
108	5493	3.654031139255226e-05	None	0.0	3.654031139255226e-05
108	4803	0.006307465469705588	None	0.0	0.006307465469705588
108	5424	0.0032471964457891447	None	0.0	0.0032471964457891447
108	5318	0.0021867115232102638	None	0.0	0.0021867115232102638
108	5033	0.0005519194345034762	None	0.0	0.0005519194345034762
108	5466	1.91404713562113e-10	None	0.0	1.91404713562113e-10
108	5465	8.85699764016955e-05	None	0.0	8.85699764016955e-05
108	4645	0.007345360597270988	None	0.0	0.007345360597270988
108	5182	0.01085920558266666	None	0.0	0.01085920558266666
108	5379	-1.0863444229523669e-05	None	0.0	-1.0863444229523669e-05
108	5197	0.0020831849818500644	None	0.0	0.0020831849818500644
108	5267	0.006399135491206317	None	0.0	0.006399135491206317
108	4885	0.007437184781056705	None	0.0	0.007437184781056705
108	5491	-3.625727852783682e-05	None	0.0	-3.625727852783682e-05
108	4494	0.005327016872991061	None	0.0	0.005327016872991061
108	5488	0.00025010113253965283	None	0.0	0.00025010113253965283
108	5361	0.01239616346506645	None	0.02405274065561941	0.01239616346506645
108	5238	0.0045686991458649085	None	0.0	0.0045686991458649085
108	5362	0.009867538828749148	None	0.0	0.009867538828749148
108	5450	0.006555475443601049	None	0.0	0.006555475443601049
108	5031	0.0032127132717428013	None	0.0	0.0032127132717428013
108	5391	0.0019244197519030914	None	0.0	0.0019244197519030914
108	5178	0.009145284223381806	None	0.0	0.009145284223381806
108	5054	0.008955625260459522	None	0.0	0.008955625260459522
108	5464	-1.6739756557164796e-05	None	0.0	-1.6739756557164796e-05
108	5410	0.002327029161594804	None	0.02405274065561941	0.002327029161594804
108	5405	0.005335758662984059	None	0.0	0.005335758662984059
108	5462	0.005179391387995054	None	0.0	0.005179391387995054
108	5364	0.00013936256071891295	None	0.0	0.00013936256071891295
108	5189	0.001524928598058661	None	0.0	0.001524928598058661
108	5201	0.0018053730588125615	None	0.0	0.0018053730588125615
108	5477	0.00642198039345216	None	0.0	0.00642198039345216
108	5436	0.0051113526604645194	None	0.0	0.0051113526604645194
108	5443	0.005981682897664242	None	0.0	0.005981682897664242
108	5460	0.014170512662553206	None	0.0	0.014170512662553206
108	5365	0.004235629051688196	None	0.0	0.004235629051688196
108	5389	0.010356733794983706	None	0.0	0.010356733794983706
108	5080	0.006537978792109505	None	0.0	0.006537978792109505
108	5467	0.00603927812157607	None	0.12711192899713716	0.00603927812157607
108	5499	0.0006822630444851582	None	0.0	0.0006822630444851582
108	4401	0.004077284675347548	None	0.0	0.004077284675347548
108	5496	0.00047788228310777025	None	0.0	0.00047788228310777025
108	5119	0.0006755078321508323	None	0.0	0.0006755078321508323
108	4796	0.002081105210996794	None	0.0	0.002081105210996794
108	5497	0.0007217429093565552	None	0.0	0.0007217429093565552
108	5015	0.008594051596133481	None	0.0	0.008594051596133481
108	5422	0.0006398816299409959	None	0.0	0.0006398816299409959
108	5439	0.0036946260196672217	None	0.0	0.0036946260196672217
108	5279	0.005151155783131164	None	0.0	0.005151155783131164
108	4899	0.003554009394418406	None	0.0	0.003554009394418406
108	5359	0.007698364030615874	None	0.0	0.007698364030615874
108	5134	0.0025902434332427332	None	0.0	0.0025902434332427332
108	5322	0.003432281406260497	None	0.0	0.003432281406260497
108	5302	0.005211413070709897	None	0.0	0.005211413070709897
108	5456	0.0005395564335231714	None	0.17794545972771994	0.0005395564335231714
108	5459	-4.17530517868989e-06	None	0.16758927991133432	-4.17530517868989e-06
108	5442	8.946219644393094e-05	None	0.0	8.946219644393094e-05
108	5494	0.00433988199596082	None	0.2943899249988418	0.00433988199596082
108	4563	0.007869850718488681	None	0.0	0.007869850718488681
108	5432	0.007967512037122338	None	0.1701597335049859	0.007967512037122338
108	4954	0.0036494819648625228	None	0.0	0.0036494819648625228
108	5002	0.0008161105644424398	None	0.0	0.0008161105644424398
108	5438	0.0007429102492751615	None	0.0	0.0007429102492751615
108	5375	0.002039895445706465	None	0.0	0.002039895445706465
108	5120	0.0035908941993520794	None	0.0	0.0035908941993520794
108	5347	0.00040082768616699543	None	0.0	0.00040082768616699543
34	1743	0.3613434081659014	0.3613434081659014	0.36780873218678245	0.3613434081659014
34	1751	0.3821640540010582	0.3821640540010582	0.4086494646536007	0.3821640540010582
34	1787	0.3477975230465483	0.3477975230465483	0.3788689453857014	0.3477975230465483
34	1760	0.37315652049143616	0.37315652049143616	0.3879196039970488	0.37315652049143616
34	1783	0.40915878714311893	0.40915878714311893	0.46446883899375313	0.40915878714311893
34	1600	0.28975058052659375	0.28975058052659375	0.5151072157400947	0.28975058052659375
34	1756	0.3358273402891545	0.3358273402891545	0.3778647479663969	0.3358273402891545
34	1452	0.44798780027109475	0.44798780027109475	0.48659520346043583	0.44798780027109475
34	1747	0.40255102905464285	0.40255102905464285	0.450411628755328	0.40255102905464285
34	1463	0.4340568886248336	0.4340568886248336	0.565774121566645	0.4340568886248336
34	1759	0.3133876901128599	0.3133876901128599	0.33004943040755846	0.3133876901128599
34	1726	0.3193505773071694	0.3193505773071694	0.3959461476081757	0.3193505773071694
34	1775	0.3286665687110644	0.3286665687110644	0.3306165962054659	0.3286665687110644
34	1741	0.3243266971778406	0.3243266971778406	0.44443606214403414	0.3243266971778406
34	1710	0.45345769336727226	0.45345769336727226	0.45420509133795034	0.45345769336727226
34	1351	0.5137663978348392	0.5137663978348392	0.5893358855062634	0.5137663978348392
34	1755	0.3767691189785904	0.3767691189785904	0.5051524280954968	0.3767691189785904
34	1448	0.3821640540010582	0.3821640540010582	0.4086494646536007	0.3821640540010582
34	1442	0.30942226679416734	0.30942226679416734	0.32236404147817954	0.30942226679416734
34	1714	0.41604867810782675	0.41604867810782675	0.4797486812934643	0.41604867810782675
34	1698	0.3620626090924853	0.3620626090924853	0.36440292164363186	0.3620626090924853
34	1581	0.32046337921968526	0.32046337921968526	0.3865854337456125	0.32046337921968526
34	1570	0.36480786205508875	0.36480786205508875	0.4111796996355664	0.36480786205508875
34	1593	0.40014276241201596	0.40014276241201596	0.4445459605321157	0.40014276241201596
34	1662	0.3218164361852504	0.3218164361852504	0.42393919405422686	0.3218164361852504
34	1468	0.3122509681322132	0.3122509681322132	0.35745007191628625	0.3122509681322132
34	1202	0.41966765846891885	0.41966765846891885	0.4914756801799715	0.41966765846891885
34	1727	0.35717995293855165	0.35717995293855165	0.36848505517971775	0.35717995293855165
34	1770	0.32345503722741437	0.32345503722741437	0.49713470692343636	0.32345503722741437
34	1607	0.3552783373360661	0.3552783373360661	0.4569936199326391	0.3552783373360661
34	1778	0.32319134631042845	0.32319134631042845	0.35503586806528853	0.32319134631042845
34	520	0.3689872503915267	0.3689872503915267	0.3863260016776863	0.3689872503915267
34	1715	0.3139078567243637	0.3139078567243637	0.3279488925737408	0.3139078567243637
34	1454	0.444341947462504	0.444341947462504	0.4664829783583178	0.444341947462504
34	1702	0.3844292301805821	0.3844292301805821	0.42078392468886594	0.3844292301805821
34	1529	0.3835515242747497	0.3835515242747497	0.3999799034297446	0.3835515242747497
34	1738	0.2982524097824373	0.2982524097824373	0.319190121377874	0.2982524097824373
34	1799	0.35142799862807783	0.35142799862807783	0.3759345179427678	0.35142799862807783
34	1363	0.3520881664358624	0.3520881664358624	0.3605934600507006	0.3520881664358624
34	1757	0.3489303604955655	0.3489303604955655	0.35346533920806456	0.3489303604955655
34	1742	0.33997794616709043	0.33997794616709043	0.4521913906844329	0.33997794616709043
34	1791	0.34900894208848177	0.34900894208848177	0.37322286178700304	0.34900894208848177
34	1736	0.40943705971317523	0.40943705971317523	0.5077564581352464	0.40943705971317523
34	1329	0.37052168340468356	0.37052168340468356	0.4191739905598338	0.37052168340468356
34	1748	0.43494830109485944	0.43494830109485944	0.48964807394567417	0.43494830109485944
34	1552	0.4023185195026044	0.4023185195026044	0.4268078288735705	0.4023185195026044
34	1671	0.3622889558672901	0.3622889558672901	0.364904014078946	0.3622889558672901
34	1764	0.2996924928846333	0.2996924928846333	0.31006408434062516	0.2996924928846333
34	1183	0.33913734281289043	0.33913734281289043	0.3688549104111264	0.33913734281289043
34	1701	0.4412736134561611	0.4412736134561611	0.5480319697350591	0.4412736134561611
34	1675	0.3388253284018659	0.3388253284018659	0.33982993470286144	0.3388253284018659
34	1750	0.47800959797872933	0.47800959797872933	0.5699954577597581	0.47800959797872933
34	1567	0.3348613098418856	0.3348613098418856	0.38102202039738736	0.3348613098418856
34	1789	0.6515149136395104	0.6515149136395104	0.6700255669143167	0.6515149136395104
34	1781	0.3360405937844658	0.3360405937844658	0.39537802247541054	0.3360405937844658
34	1665	0.27055150067524886	0.27055150067524886	0.2962935754376684	0.27055150067524886
34	1779	0.33787291327154995	0.33787291327154995	0.3515119841608829	0.33787291327154995
34	1405	0.33523609893767775	0.33523609893767775	0.347449125441372	0.33523609893767775
34	1697	0.325949005806394	0.325949005806394	0.3532593393952953	0.325949005806394
34	1251	0.33347538516374525	0.33347538516374525	0.33606641845614693	0.33347538516374525
34	1507	0.33376310507559215	0.33376310507559215	0.33982026831414924	0.33376310507559215
34	651	0.38055187834305454	0.38055187834305454	0.3853389738062201	0.38055187834305454
34	1386	0.3851605695613931	0.3851605695613931	0.3994236382726586	0.3851605695613931
34	1774	0.35243666194780676	0.35243666194780676	0.43173248720954926	0.35243666194780676
34	1421	0.38258059595396643	0.38258059595396643	0.4929261734292242	0.38258059595396643
34	1735	0.3515512103139119	0.3515512103139119	0.4252801634241027	0.3515512103139119
34	1434	0.41604867810782675	0.41604867810782675	0.4797486812934643	0.41604867810782675
34	710	0.3600549301410353	0.3600549301410353	0.4385377106833291	0.3600549301410353
34	1554	0.38055187834305454	0.38055187834305454	0.3853389738062201	0.38055187834305454
34	1734	0.29249834725833634	0.29249834725833634	0.33402807160732834	0.29249834725833634
34	1558	0.32957703230347346	0.32957703230347346	0.34250967374185814	0.32957703230347346
34	1794	0.3602206158133283	0.3602206158133283	0.41066249993685117	0.3602206158133283
34	1466	0.3251244074835593	0.3251244074835593	0.33129231640059836	0.3251244074835593
34	1490	0.499265503600305	0.499265503600305	0.5606419573099137	0.499265503600305
34	1798	0.3886373300982123	0.3886373300982123	0.40649216431944624	0.3886373300982123
34	1788	0.30714795320552246	0.30714795320552246	0.31472125159577125	0.30714795320552246
34	1303	0.43977164836497395	0.43977164836497395	0.47896673022231073	0.43977164836497395
34	1044	0.3821640540010582	0.3821640540010582	0.4086494646536007	0.3821640540010582
34	1703	0.3335829785003663	0.3335829785003663	0.3339235938831103	0.3335829785003663
34	1587	0.4264452845943703	0.4264452845943703	0.5738515350205182	0.4264452845943703
34	1444	0.4317644461961345	0.4317644461961345	0.4451108750229745	0.4317644461961345
34	1500	0.38055187834305454	0.38055187834305454	0.3853389738062201	0.38055187834305454
34	1753	0.347628370945117	0.347628370945117	0.35686698493476743	0.347628370945117
34	1508	0.3835515242747497	0.3835515242747497	0.3999799034297446	0.3835515242747497
34	1253	0.33568506786604024	0.33568506786604024	0.38004783245027646	0.33568506786604024
34	1395	0.37458661041126246	0.37458661041126246	0.38120299060213203	0.37458661041126246
34	1596	0.3550659502750705	0.3550659502750705	0.3749473988260408	0.3550659502750705
34	1595	0.30325465314016886	0.30325465314016886	0.3474841681725542	0.30325465314016886
34	1752	0.35534931028871153	0.35534931028871153	0.38017677131673044	0.35534931028871153
34	1519	0.35130075895459834	0.35130075895459834	0.38083867129421733	0.35130075895459834
34	1800	0.3635775360808694	0.3635775360808694	0.3635775360808694	0.3635775360808694
34	1777	0.33568506786604024	0.33568506786604024	0.38004783245027646	0.33568506786604024
34	1646	0.3922482773877384	0.3922482773877384	0.4159466604436101	0.3922482773877384
34	1721	0.3759484246495033	0.3759484246495033	0.40737287853793724	0.3759484246495033
34	1573	0.3479965455626472	0.3479965455626472	0.37009749333974706	0.3479965455626472
34	1749	0.4066407161259483	0.4066407161259483	0.4066407161259483	0.4066407161259483
34	1196	0.44085252960280236	0.44085252960280236	0.5474629359681201	0.44085252960280236
34	1709	0.39707738084183203	0.39707738084183203	0.5522744944644002	0.39707738084183203
34	1700	0.43225618550902284	0.43225618550902284	0.4418499974149099	0.43225618550902284
34	1416	0.30530577469434633	0.30530577469434633	0.3460766766032062	0.30530577469434633
0	67	0.0	0.0	0.0	0.0
0	78	0.0	0.0	0.0	0.0
0	27	0.0	0.0	0.0	0.0
0	40	0.20598047500883046	0.20598047500883046	0.20598047500883046	0.20598047500883046
0	44	0.20654355843987654	0.20654355843987654	0.20654355843987654	0.20654355843987654
0	66	0.488084979035419	0.488084979035419	0.488084979035419	0.488084979035419
0	95	0.7127064224728312	0.7127064224728312	0.7127064224728312	0.7127064224728312
0	21	0.12173555970984902	0.12173555970984902	0.12173555970984902	0.12173555970984902
0	37	0.0	0.0	0.0	0.0
0	58	0.29064623534651585	0.29064623534651585	0.29064623534651585	0.29064623534651585
0	52	0.3652840870314575	0.3652840870314575	0.3652840870314575	0.3652840870314575
0	15	0.17686375964616904	0.17686375964616904	0.17686375964616904	0.17686375964616904
0	92	0.4463352490445912	0.4463352490445912	0.4463352490445912	0.4463352490445912
0	84	0.4293969858400655	0.4293969858400655	0.4293969858400655	0.4293969858400655
0	53	0.2622223297798634	0.2622223297798634	0.2622223297798634	0.2622223297798634
0	12	0.0	0.0	0.0	0.0
0	41	0.5437374957096539	0.5437374957096539	0.5437374957096539	0.5437374957096539
0	91	0.7127064224728312	0.7127064224728312	0.7127064224728312	0.7127064224728312
0	77	0.17509313101202914	0.17509313101202914	0.17509313101202914	0.17509313101202914
0	38	0.14079793588208747	0.14079793588208747	0.14079793588208747	0.14079793588208747
0	64	0.0	0.0	0.0	0.0
0	19	0.3021400285866809	0.3021400285866809	0.3021400285866809	0.3021400285866809
0	85	0.15870785736252274	0.15870785736252274	0.15870785736252274	0.15870785736252274
0	49	0.0	0.0	0.0	0.0
0	45	0.15998069266543383	0.15998069266543383	0.15998069266543383	0.15998069266543383
0	86	0.0	0.0	0.0	0.0
0	35	0.0	0.0	0.0	0.0
0	88	0.0	0.0	0.0	0.0
0	70	0.0	0.0	0.0	0.0
0	80	0.5337140307952267	0.5337140307952267	0.5337140307952267	0.5337140307952267
0	17	0.6267739323551249	0.6267739323551249	0.6267739323551249	0.6267739323551249
0	23	0.14900047594967547	0.14900047594967547	0.14900047594967547	0.14900047594967547
0	57	0.0	0.0	0.0	0.0
0	39	0.0	0.0	0.0	0.0
0	62	0.0	0.0	0.0	0.0
0	22	0.1425936667643532	0.1425936667643532	0.1425936667643532	0.1425936667643532
0	29	0.0	0.0	0.0	0.0
0	4	0.0	0.0	0.0	0.0
0	76	0.0	0.0	0.0	0.0
0	25	0.3041420471845825	0.3041420471845825	0.3041420471845825	0.3041420471845825
0	61	0.0	0.0	0.0	0.0
0	60	0.539972955112913	0.539972955112913	0.539972955112913	0.539972955112913
0	81	0.46834603653240503	0.46834603653240503	0.46834603653240503	0.46834603653240503
0	73	0.04856100440541588	0.04856100440541588	0.04856100440541588	0.04856100440541588
0	72	0.22508377503744864	0.22508377503744864	0.22508377503744864	0.22508377503744864
0	89	0.0	0.0	0.0	0.0
0	51	0.5542315245567588	0.5542315245567588	0.5542315245567588	0.5542315245567588
0	3	0.15918656309131327	0.15918656309131327	0.15918656309131327	0.15918656309131327
0	11	0.0	0.0	0.0	0.0
0	24	0.0	0.0	0.0	0.0
0	10	0.0	0.0	0.0	0.0
0	33	0.25524855058925494	0.25524855058925494	0.25524855058925494	0.25524855058925494
0	56	0.4833833180772812	0.4833833180772812	0.4833833180772812	0.4833833180772812
0	75	0.46019917180656933	0.46019917180656933	0.46019917180656933	0.46019917180656933
0	59	1.0108897579176492	1.0108897579176492	1.0108897579176492	1.0108897579176492
0	43	0.6571981129009655	0.6571981129009655	0.6571981129009655	0.6571981129009655
0	47	0.0	0.0	0.0	0.0
0	32	0.0	0.0	0.0	0.0
0	74	0.30244505184087417	0.30244505184087417	0.30244505184087417	0.30244505184087417
0	90	0.16148650209936777	0.16148650209936777	0.16148650209936777	0.16148650209936777
0	99	0.18618310246873238	0.18618310246873238	0.18618310246873238	0.18618310246873238
0	7	0.3512331343448942	0.3512331343448942	0.3512331343448942	0.3512331343448942
0	1	0.04856100440541588	0.04856100440541588	0.04856100440541588	0.04856100440541588
0	5	0.34094909722046396	0.34094909722046396	0.34094909722046396	0.34094909722046396
0	26	0.9668371821845447	0.9668371821845447	0.9668371821845447	0.9668371821845447
0	13	0.26151656633017567	0.26151656633017567	0.26151656633017567	0.26151656633017567
0	71	0.0	0.0	0.0	0.0
0	31	0.1295289535032434	0.1295289535032434	0.1295289535032434	0.1295289535032434
0	63	0.0	0.0	0.0	0.0
0	54	0.0	0.0	0.0	0.0
0	100	0.04856100440541588	0.04856100440541588	0.04856100440541588	0.04856100440541588
0	6	0.7127064224728312	0.7127064224728312	0.7127064224728312	0.7127064224728312
0	96	0.20598047500883046	0.20598047500883046	0.20598047500883046	0.20598047500883046
0	82	0.04856100440541588	0.04856100440541588	0.04856100440541588	0.04856100440541588
0	48	0.2986708377285878	0.2986708377285878	0.2986708377285878	0.2986708377285878
0	83	0.23256301946560595	0.23256301946560595	0.23256301946560595	0.23256301946560595
0	79	0.16883814948747522	0.16883814948747522	0.16883814948747522	0.16883814948747522
0	69	0.22588593398271545	0.22588593398271545	0.22588593398271545	0.22588593398271545
0	87	0.04856100440541588	0.04856100440541588	0.04856100440541588	0.04856100440541588
0	46	0.04856100440541588	0.04856100440541588	0.04856100440541588	0.04856100440541588
0	18	0.5808459186302538	0.5808459186302538	0.5808459186302538	0.5808459186302538
0	20	0.04856100440541588	0.04856100440541588	0.04856100440541588	0.04856100440541588
0	94	0.4386316998703393	0.4386316998703393	0.4386316998703393	0.4386316998703393
0	16	0.15918656309131327	0.15918656309131327	0.15918656309131327	0.15918656309131327
0	36	0.7509763067181152	0.7509763067181152	0.7509763067181152	0.7509763067181152
0	14	0.04856100440541588	0.04856100440541588	0.04856100440541588	0.04856100440541588
0	34	0.0	0.0	0.0	0.0
0	9	0.4303837678915177	0.4303837678915177	0.4303837678915177	0.4303837678915177
0	28	0.29718067797888365	0.29718067797888365	0.29718067797888365	0.29718067797888365
0	68	1.033802802855462	1.033802802855462	1.033802802855462	1.033802802855462
0	98	0.04856100440541588	0.04856100440541588	0.04856100440541588	0.04856100440541588
0	93	0.3095070315546341	0.3095070315546341	0.3095070315546341	0.3095070315546341
0	30	0.2591856048847719	0.2591856048847719	0.2591856048847719	0.2591856048847719
0	97	0.2354540485780606	0.2354540485780606	0.2354540485780606	0.2354540485780606
0	55	0.0	0.0	0.0	0.0
0	65	0.36759043702768673	0.36759043702768673	0.36759043702768673	0.36759043702768673
0	50	0.0	0.0	0.0	0.0
0	8	0.0	0.0	0.0	0.0
0	42	0.7136267128380114	0.7136267128380114	0.7136267128380114	0.7136267128380114
0	2	0.4048901363860969	0.4048901363860969	0.4048901363860969	0.4048901363860969
87	4425	0.0001547874501829782	None	0.0	0.0001547874501829782
87	4235	0.00020557565866974786	None	0.0	0.00020557565866974786
87	4411	0.0019317102905980635	None	0.0	0.0019317102905980635
87	4368	0.0009412038541209319	None	0.12776749083187816	0.0009412038541209319
87	4342	0.0004890331288501358	None	0.0	0.0004890331288501358
87	3527	0.005390645663235231	None	0.0	0.005390645663235231
87	3209	0.0035359223315248383	None	0.0	0.0035359223315248383
87	4125	0.00208058814892437	None	0.0	0.00208058814892437
87	4433	-2.3176554117884377e-06	None	0.0	-2.3176554117884377e-06
87	3665	0.0010118712468493247	None	0.0	0.0010118712468493247
87	4158	0.00634109256540655	None	0.0	0.00634109256540655
87	4327	8.028621713317404e-05	None	0.0	8.028621713317404e-05
87	3710	0.003844158071842728	None	0.0	0.003844158071842728
87	3323	0.010031747901982035	None	0.0	0.010031747901982035
87	4416	0.0012642854759455967	None	0.0	0.0012642854759455967
87	4367	0.0003311769757610401	None	0.0	0.0003311769757610401
87	4294	0.0017206253362281557	None	0.0	0.0017206253362281557
87	4408	7.909894887039661e-07	None	0.0	7.909894887039661e-07
87	3767	0.008700241270371315	None	0.0	0.008700241270371315
87	4242	0.001349629041904754	None	0.0	0.001349629041904754
87	4003	0.002184092351946119	None	0.0	0.002184092351946119
87	3923	0.0034697121716511558	None	0.0	0.0034697121716511558
87	3649	0.0031545015541661597	None	0.0	0.0031545015541661597
87	3941	0.0024365193832952157	None	0.0	0.0024365193832952157
87	4263	0.002916408325533505	None	0.0	0.002916408325533505
87	4226	0.0012577370024229166	None	0.0	0.0012577370024229166
87	4331	0.008912836303132044	None	0.0	0.008912836303132044
87	3681	0.0039524628636630876	None	0.0	0.0039524628636630876
87	4261	0.00925421239860549	None	0.0	0.00925421239860549
87	4209	0.0014863935874704635	None	0.0	0.0014863935874704635
87	4415	2.1087818115295754e-05	None	0.0	2.1087818115295754e-05
87	4296	0.0036950747207626527	None	0.0	0.0036950747207626527
87	4233	0.007703775655588358	None	0.0	0.007703775655588358
87	4426	0.00021525781739879964	None	0.0	0.00021525781739879964
87	4275	0.00015982644402444228	None	0.0	0.00015982644402444228
87	4301	0.0004283126127831155	None	0.0	0.0004283126127831155
87	3751	0.002192536035161544	None	0.0	0.002192536035161544
87	4395	-2.020939839031364e-05	None	0.0	-2.020939839031364e-05
87	4403	9.891071045012361e-07	None	0.0	9.891071045012361e-07
87	4412	-9.544347342930292e-06	None	0.0	-9.544347342930292e-06
87	3749	0.0023480508775953904	None	0.0	0.0023480508775953904
87	4047	0.004714588847169679	None	0.0	0.004714588847169679
87	3076	0.006306812790998772	None	0.0	0.006306812790998772
87	4379	0.0007890521341650209	None	0.0	0.0007890521341650209
87	4444	0.00014249276280777496	None	0.0	0.00014249276280777496
87	4288	0.0034227708918946153	None	0.0	0.0034227708918946153
87	4437	0.0011842205440134811	None	0.0	0.0011842205440134811
87	4360	0.0004120675894996298	None	0.0	0.0004120675894996298
87	4264	0.006436584743139082	None	0.0	0.006436584743139082
87	4427	-7.446088349022353e-05	None	0.0	-7.446088349022353e-05
87	4407	6.111386398482648e-05	None	0.0	6.111386398482648e-05
87	4359	0.002013103397278441	None	0.0	0.002013103397278441
87	4274	0.004935716287361423	None	0.0	0.004935716287361423
87	4290	0.012845115527693624	None	0.0	0.012845115527693624
87	4409	-3.149398301714448e-06	None	0.06259912867426777	-3.149398301714448e-06
87	4143	0.0027340563113001986	None	0.0	0.0027340563113001986
87	4413	0.0037736353195935565	None	0.0	0.0037736353195935565
87	3337	0.0017422731057087284	None	0.0	0.0017422731057087284
87	4344	0.005371532045040873	None	0.0	0.005371532045040873
87	4387	0.0011435715737378876	None	0.0	0.0011435715737378876
87	4393	0.0001381883697769825	None	0.0	0.0001381883697769825
87	3115	0.0008803614504942134	None	0.0	0.0008803614504942134
87	4380	0.0012339289427466692	None	0.0	0.0012339289427466692
87	3963	0.0010612559923427278	None	0.0	0.0010612559923427278
87	4439	-0.00010681817155181116	None	0.0	-0.00010681817155181116
87	4405	-6.1842021931652085e-09	None	0.0	-6.1842021931652085e-09
87	4023	0.005710327997478768	None	0.0	0.005710327997478768
87	4315	0.0007700553526001573	None	0.0	0.0007700553526001573
87	4046	0.001159440217947921	None	0.0	0.001159440217947921
87	4423	0.004060421007252675	None	0.0	0.004060421007252675
87	4066	0.003515397110029265	None	0.0	0.003515397110029265
87	4351	0.00019517009887232517	None	0.0	0.00019517009887232517
87	3593	0.009895969568122623	None	0.0	0.009895969568122623
87	4303	0.006208359250825737	None	0.0	0.006208359250825737
87	4445	-0.00022517967966547786	None	0.0	-0.00022517967966547786
87	4358	0.0011158899919112826	None	0.0	0.0011158899919112826
87	4422	0.005517838477908225	None	0.0	0.005517838477908225
87	3926	0.00431631852921606	None	0.0	0.00431631852921606
87	4236	0.0023722781942148454	None	0.0	0.0023722781942148454
87	4447	-1.3981320524970481e-05	None	0.0	-1.3981320524970481e-05
87	3568	0.0005182360023139327	None	0.0	0.0005182360023139327
87	4406	0.00012347574145171302	None	0.0	0.00012347574145171302
87	4401	0.004077284675347548	None	0.0	0.004077284675347548
87	4400	0.001054272121434695	None	0.06259912867426777	0.001054272121434695
87	4390	0.0003593641829450398	None	0.0	0.0003593641829450398
87	4221	0.018289109197982	None	0.0	0.018289109197982
87	4316	0.001691712231606187	None	0.0	0.001691712231606187
87	4299	0.0013257776445448526	None	0.0	0.0013257776445448526
87	4388	0.00018623884359257972	None	0.0	0.00018623884359257972
87	4262	0.0027610899320504242	None	0.0	0.0027610899320504242
87	4394	0.00028309403949861934	None	0.0	0.00028309403949861934
87	4029	0.0020351890329843468	None	0.0	0.0020351890329843468
87	4006	0.0009060233802865469	None	0.0	0.0009060233802865469
87	4205	0.0021582605513210474	None	0.0	0.0021582605513210474
87	3929	0.009522579743503573	None	0.0	0.009522579743503573
87	4229	0.006754975787492934	None	0.0	0.006754975787492934
87	4094	0.000731279253728636	None	0.0	0.000731279253728636
87	4417	-5.616076284445707e-05	None	0.0	-5.616076284445707e-05
87	4083	0.0007250731638975998	None	0.0	0.0007250731638975998
87	4088	0.0016916773019745597	None	0.0	0.0016916773019745597
51	2480	None	None	0.5456068661824117	None
51	2617	1.4508492362319883e-09	None	0.44767234959541957	1.4508492362319883e-09
51	2598	-0.0001025644046920532	None	0.44798930206002546	-0.0001025644046920532
51	2601	-0.1	None	0.33901040219344625	-0.1
51	2640	8.530785305962096e-08	None	0.39580472959640395	8.530785305962096e-08
51	2579	-0.1	None	0.4122476303591952	-0.1
51	2560	-0.1	None	0.6252341295313846	-0.1
51	2629	None	None	0.307965344683787	None
51	2554	3.5930434036578675e-07	None	0.25757242142438	3.5930434036578675e-07
51	2576	-1.6328290483871593e-06	None	0.22756486732433512	-1.6328290483871593e-06
51	2615	2.2991376137897304e-06	None	0.4392993350526833	2.2991376137897304e-06
51	2558	-8.996119198343773e-08	None	0.3756954039063141	-8.996119198343773e-08
51	2556	-2.0930538091636103e-08	None	0.3462975527334572	-2.0930538091636103e-08
51	2568	-0.1	None	0.34100117907182803	-0.1
51	2592	-1.6313471935369146e-08	None	0.23311221492750245	-1.6313471935369146e-08
51	2208	None	None	0.4420091962390339	None
51	2540	None	None	0.2849341536786877	None
51	2621	9.527692590880666e-05	None	0.37068946203581726	9.527692590880666e-05
51	2625	-1.64136756402358e-11	None	0.37312543968162115	-1.64136756402358e-11
51	2624	-2.5483162608625022e-06	None	0.3956265754923089	-2.5483162608625022e-06
51	2577	-1.1643955444047498e-09	None	0.2742825484826312	-1.1643955444047498e-09
51	2631	-9.203105631925275e-07	None	0.47900815637775657	-9.203105631925275e-07
51	1832	None	None	0.5245926425483566	None
51	2552	None	None	0.34303556566326554	None
51	2571	4.311820230739048e-09	None	0.4189245131609101	4.311820230739048e-09
51	2508	None	None	0.41333483064823684	None
51	2392	None	None	0.472942050124545	None
51	2367	None	None	0.4650881189986801	None
51	2533	None	None	0.49588324216771273	None
51	2581	8.369493597087607e-10	None	0.803084398409446	8.369493597087607e-10
51	2641	None	None	0.357668448572898	None
51	2019	None	None	0.4495173406764613	None
51	2635	3.344294568366956e-06	None	0.29680924409600895	3.344294568366956e-06
51	2608	-1.5977033592393347e-10	None	0.3331488267200297	-1.5977033592393347e-10
51	2596	-0.1	None	0.39812430632151086	-0.1
51	2613	6.380944463416869e-08	None	0.477079988009424	6.380944463416869e-08
51	2553	-0.1	None	0.34100117907182803	-0.1
51	2606	-0.1	None	0.45572272294764427	-0.1
51	2605	None	None	0.305355099056052	None
51	2636	-5.160983056527408e-06	None	0.47900815637775657	-5.160983056527408e-06
51	2474	None	None	0.4335475768444432	None
51	2403	None	None	0.3375951539315071	None
51	2594	6.1254589816812485e-06	None	0.4758066635991714	6.1254589816812485e-06
51	2570	-0.1	None	0.3890504740658239	-0.1
51	2619	8.691363539177377e-08	None	0.21978148428162228	8.691363539177377e-08
51	2611	2.2001272911456528e-07	None	0.4780549642827016	2.2001272911456528e-07
51	2595	9.209270793434811e-07	None	0.4777220552871836	9.209270793434811e-07
51	2589	3.8305018336799684e-13	None	0.22756486732433512	3.8305018336799684e-13
51	2637	None	None	0.291145600530487	None
51	2614	-1.503034531377385e-05	None	0.2960681540410327	-1.503034531377385e-05
51	1748	None	None	0.45129149775801913	None
51	2582	2.8206499167222023e-06	None	0.5751526014092084	2.8206499167222023e-06
51	2578	-2.0139291392246585e-07	None	0.45062834065529067	-2.0139291392246585e-07
51	2128	None	None	0.5266283034781951	None
51	2612	-0.1	None	0.4112343498537287	-0.1
51	2603	-0.1	None	0.424328061247912	-0.1
51	2642	-0.1	None	0.40201333026940445	-0.1
51	2192	None	None	0.5123745224626004	None
51	2580	2.7123001490175556e-08	None	0.38995483652276003	2.7123001490175556e-08
51	2647	None	None	0.2908350390944715	None
51	1750	None	None	0.5427560312791921	None
51	2649	-5.359930179516745e-07	None	0.3318227800156258	-5.359930179516745e-07
51	2633	-9.086076833250862e-08	None	0.5116715611677329	-9.086076833250862e-08
51	2627	None	None	0.3558668872148759	None
51	2620	8.75981807355039e-09	None	0.44236148318559215	8.75981807355039e-09
51	2610	-2.4022103994500397e-09	None	0.29007385043418193	-2.4022103994500397e-09
51	2632	-2.8844383601776356e-06	None	0.3681223780346471	-2.8844383601776356e-06
51	2079	None	None	0.5695080405202085	None
51	2575	-0.1	None	0.4367756493944504	-0.1
51	2564	-2.956463442550372e-10	None	0.2742825484826312	-2.956463442550372e-10
51	2439	None	None	0.3466660125525449	None
51	2616	None	None	0.33102195074902474	None
51	651	None	None	0.5016986988039348	None
51	2609	-6.175806453188194e-05	None	0.4548183974957979	-6.175806453188194e-05
51	2555	-0.1	None	0.36606612731911914	-0.1
51	2588	None	None	0.36468161542646554	None
51	2460	None	None	0.452982462471343	None
51	2648	-1.927662869946936e-06	None	0.37404319427116123	-1.927662869946936e-06
51	2604	-1.7068351175940773e-07	None	0.23311221492750245	-1.7068351175940773e-07
51	2644	-6.983816370407108e-10	None	0.21978148428162228	-6.983816370407108e-10
51	2551	-0.1	None	0.29352644802657707	-0.1
51	2565	7.095280101451725e-08	None	0.5401858325521629	7.095280101451725e-08
51	2257	None	None	0.44839491813178034	None
51	2530	None	None	0.4465287197557517	None
51	2567	0.00022174296954660587	None	0.5123745224626004	0.00022174296954660587
51	2643	-0.1	None	0.3455937163740104	-0.1
51	2535	None	None	0.33878651903021517	None
51	2586	7.02623581600087e-06	None	0.28269805090814776	7.02623581600087e-06
51	2630	1.4240181143134483e-08	None	0.3331488267200297	1.4240181143134483e-08
51	1924	None	None	0.4224844362262319	None
51	2591	5.239534522284796e-09	None	0.4605627045269838	5.239534522284796e-09
51	1827	None	None	0.5683494507417162	None
51	2593	-3.9349563123020593e-07	None	0.3331176482649742	-3.9349563123020593e-07
51	2618	-1.778742586642382e-09	None	0.37277988972134224	-1.778742586642382e-09
51	2121	None	None	0.373862998095873	None
51	2537	None	None	0.311564520350776	None
51	2590	0.0009136418931531741	None	0.39145352069334083	0.0009136418931531741
51	2572	-0.1	None	0.3192188293260423	-0.1
51	2650	None	None	0.4177319367621082	None
[truncated: 13,001 more rows]
