# Supplementary material for: Constrained by Design: Influence of Genetic Encodings on Evolved Traits of Robots
Source: Front Robot AI. 2021 Jun 15;8:672379. doi: 10.3389/frobt.2021.672379 (PMC8239187; doi:10.3389/frobt.2021.672379)
Supplement: Supplementary file 3 [file DataSheet2.ZIP › hyperplasticodingrep_plane_18_all_measures.tsv]

robot_id	velocity	displacement_velocity	displacement_velocity_hill	head_balance	contacts	branching	branching_modules_count	limbs	extremities	length_of_limbs	extensiveness	coverage	joints	hinge_count	active_hinges_count	brick_count	touch_sensor_count	brick_sensor_count	proportion	width	height	size	absolute_size	sensors	symmetry	avg_period	dev_period	avg_phase_offset	dev_phase_offset	avg_amplitude	dev_amplitude	avg_intra_dev_params	avg_inter_dev_params	sensors_reach	recurrence	synaptic_reception
4373	0.004660705375178797	0.0014040199240974857	-0.0012901223688962494	0.9754369775963674	None	0.25	1	0.36363636363636365	4	0.7857142857142857	11	0.2222222222222222	0.7857142857142857	15	11	0	0	0	0.8888888888888888	8	9	1.0666666666666667	16	0.0	1.0	0.5428870615514405	0.5054344251302699	0.007257336805675804	0.570840537854629	0.047830485921863924	0.6670562728114613	0.919153652673707	0.5827259015719403	0	1.0	0.0
2773	6.640479966638193e-08	5.0186748684976166e-08	-1.5759311583692173e-08	0.9999856261650565	None	0	0	0.18181818181818182	6	0.7872340425531915	37	0.7777777777777778	0	0	0	48	5	0	0.7777777777777778	7	9	3.2666666666666666	49	0.05	0.8837209302325582	0	0	0	0	0	0	0	0	0	0	0
4104	0.0018698596609348452	0.0005844524248433773	0.0005642248441884916	0.9991363232112639	None	0.25	1	0.4	4	0.7692307692307693	10	0.23809523809523808	0.7692307692307693	14	10	0	0	0	0.7777777777777778	7	9	1.0	15	0.0	1.0	0.06553558947050662	0.5173880012546046	-0.04354546212981923	0.5381240820127632	-0.08458607573720271	0.6273900970656836	0.6557517473805439	0.561635705875965	0	1.0	0.0
4	None	None	None	None	None	0	0	0	0	0	0	1.0	0	0	0	0	0	0	1.0	1	1	0.06666666666666667	1	0.0	0	0	0	0	0	0	0	0	0	0	0	0
7051	0.0013311607014975906	0.00033669760491044823	0.0001045408422249985	0.998271551278676	None	0.25	1	0.4	4	0.7692307692307693	10	0.23809523809523808	0.7692307692307693	14	10	0	0	0	0.7777777777777778	7	9	1.0	15	0.0	1.0	-0.07536014500533786	0.6829150212300752	0.2746636499510489	0.5764345999428769	-0.032093969495929325	0.6766829544811125	0.8157307166819038	0.6467174531003902	0	0.9285714285714286	0.0
1702	None	None	None	None	None	0	0	0.4	2	0.8	4	0.4666666666666667	0.8	6	4	0	0	0	0.6	3	5	0.4666666666666667	7	0.0	0	0.09776777404260853	0.5023143687309122	3.444756066533554e-13	0.5000000000001938	0.017677646000990588	0.5111306625560713	0.605026115531139	0.5044821756070822	0	1.0	0.0
131	None	None	None	None	None	0	0	0.35	7	0.6428571428571429	18	0.6666666666666666	0.5	21	14	8	0	0	0.5555555555555556	9	5	2.0	30	0.0	0.72	0.03223834967831522	0.5404327841158749	0.04234266302438362	0.6627695799477639	-0.052003979853908054	0.5117917869261266	0.6252198237705068	0.5732134044497659	0	0.9523809523809523	0.0
4445	0.00042132304805431246	0.00011043043557784235	0.0001094352602883367	0.9986761147526958	None	0.2	1	0.3333333333333333	4	0.8	12	0.20987654320987653	0.8	16	12	0	0	0	1.0	9	9	1.1333333333333333	17	0.0	1.0	7.902762784127648e-27	0.5	0.09110346242880404	0.9999650647853402	0.0009730684075470916	0.5691876653016587	0.6074502760598719	0.9710696216066519	0	0	0.0
1977	None	None	None	None	None	0	0	0.35714285714285715	5	0.5555555555555556	10	0.4444444444444444	0.2777777777777778	8	5	11	0	0	0.5555555555555556	5	9	1.3333333333333333	20	0.0	0.5	0.10487264240375369	0.9929713412055251	0.012190162475812316	0.640373309117272	-0.05322882290447241	0.5148917879278395	0.7990634947108424	0.8655793687171769	0	0	0.0
784	None	None	None	None	None	0	0	1.0	1	0	0	1.0	0	1	0	0	3	0	0.5	1	2	0.13333333333333333	2	1.0	0	0	0	0	0	0	0	0	0	0	0	0
4512	0.00013297341434027876	1.4306108440738056e-06	-1.0428192135483062e-07	0.999999991706658	None	0.3333333333333333	1	0.4444444444444444	4	0.7272727272727273	8	0.28888888888888886	0.7272727272727273	12	8	0	0	0	0.5555555555555556	5	9	0.8666666666666667	13	0.0	1.0	-0.06544164888145565	0.6239864348120915	-0.03270639899495609	0.6624676356335998	-0.02837183731276526	0.645937026975575	0.5462791335010628	0.6442855320545975	0	0.5	0.0
6386	0.0002271119311754085	0.00015453345103215964	0.00015444963200335164	0.9997611152707906	None	0.25	1	0.36363636363636365	4	0.7857142857142857	11	0.2222222222222222	0.7857142857142857	15	11	0	0	0	0.8888888888888888	8	9	1.0666666666666667	16	0.0	1.0	7.902762784127648e-27	0.5	9.413880106701269e-09	0.5000000568096903	3.5586398443584503e-05	0.566125382780354	0.5000419315478482	0.5221571635486303	0	0	0.0
3813	0.0002706925798455486	5.469822433388122e-05	-6.558237771122013e-07	0.9981206449879269	None	0.25	1	0.4	4	0.7692307692307693	10	0.23809523809523808	0.7692307692307693	14	10	0	0	0	0.7777777777777778	7	9	1.0	15	0.0	1.0	0.020245584751453445	0.62651304893122	0.003918204185550826	0.6527071678492005	0.0037682550399458304	0.5747941004660332	0.5970261796298844	0.6185099218265893	0	1.0	0.0
3266	0.00042545792645726135	6.783465575069253e-05	-6.724943079173759e-05	0.9995426446663374	None	0	0	0.4	2	0.8	4	0.4666666666666667	0.8	6	4	0	0	0	0.6	3	5	0.4666666666666667	7	0.0	0	6.138344478824793e-08	0.5000160239426186	0.0026747811506968645	0.5068011413946787	0.09894144723478823	0.517455986481665	0.6130706321097054	0.5080928493633863	0	1.0	0.0
5661	2.2006052330742337e-08	2.1419930738800583e-08	-1.1580424326738254e-10	0.9999974098529247	None	0.25	1	0.4	4	0.7692307692307693	10	0.23809523809523808	0.7692307692307693	14	10	0	0	0	0.7777777777777778	7	9	1.0	15	0.0	1.0	-0.0999999726622569	0.5000000692221024	-0.09999885399974369	0.5013449277728583	1.7712316667781521e-12	0.5000000000199017	0.6157154878666053	0.5004483332993579	0	0.9285714285714286	0.0
7224	0.0012551428672251477	0.00023586202708347212	-9.657058049604337e-05	0.9992757836658135	None	0.25	1	0.4	4	0.7692307692307693	10	0.23809523809523808	0.7692307692307693	14	10	0	0	0	0.7777777777777778	7	9	1.0	15	0.0	1.0	-0.08479061222636622	0.5997853247254291	0.2078107130560704	0.5968125774380462	-0.11257354100802117	0.9599195823997531	0.8283357925929927	0.7898870385947885	0	0	0.0
4161	0.0020613055894208423	0.0005066875122254833	-0.0005066585333974489	0.9975822266520521	None	0.25	1	0.4	4	0.7692307692307693	10	0.23809523809523808	0.7692307692307693	14	10	0	0	0	0.7777777777777778	7	9	1.0	15	0.0	1.0	-0.0320354149516069	0.667635449341657	0.07252765034955969	0.5643886711182958	-0.05965982806263766	0.9494701556896666	0.6572659912040685	0.7852646063449843	0	1.0	0.0
5138	0.0040349510649445	0.00016478526998850925	-9.930233049776512e-05	0.9908626305580126	None	0.25	1	0.36363636363636365	4	0.7857142857142857	11	0.2222222222222222	0.7857142857142857	15	11	0	0	0	0.8888888888888888	8	9	1.0666666666666667	16	0.0	1.0	-0.09999999999716777	0.500000000002503	0.09999743810715538	0.5000109220676989	-0.012407602017047315	0.666058693836643	0.7055702807283948	0.5572853755562553	0	1.0	0.0
2140	None	None	None	None	None	0	0	0.3333333333333333	1	1.0	2	1.0	1.0	3	2	0	3	0	0.25	1	4	0.26666666666666666	4	1.0	0	0.024619014020757033	0.5950724572450398	0.029124046551608905	0.5130164206201847	0.08364594363614229	0.5234096414650553	0.5672070160501181	0.5441149541253326	1.0	1.0	0.0
4456	0.0003500062238181776	1.3367655098597645e-05	2.8159659118141968e-06	0.9999978007126784	None	0.25	1	0.4	4	0.7692307692307693	10	0.23809523809523808	0.7692307692307693	14	10	0	0	0	0.7777777777777778	7	9	1.0	15	0.0	1.0	7.261318410484057e-17	0.5000000000000003	5.1343513437330906e-05	0.502119615166996	0.0999973724135223	0.5000031172120296	0.6156840914827206	0.5007075812197842	0	0.2857142857142857	0.0
7473	0.010275590281189425	0.004509963029649993	0.002815037894414555	0.9926303167873844	None	0.25	1	0.4	4	0.75	9	0.25925925925925924	0.75	13	9	0	0	0	0.6666666666666666	6	9	0.9333333333333333	14	0.0	1.0	-0.08984322517972174	0.5792739123843132	7.902762784127648e-27	0.5	0.23077796517748395	0.6507926853138061	0.7945284304684592	0.5778872373507266	0	1.0	0.0
6934	0.006340598701556085	0.0012397912910290516	0.0012383241022178796	0.9920511887578713	None	0.2	1	0.3333333333333333	4	0.8	12	0.20987654320987653	0.8	16	12	0	0	0	1.0	9	9	1.1333333333333333	17	0.0	1.0	0.08883557042848567	0.5834632398195064	0.05076344961942214	0.5449213123195636	0.06873952691605448	0.9999999999999494	0.916103625555908	0.9999688700161483	0	1.0	0.0
1051	None	None	None	None	None	0.2727272727272727	3	0.56	14	0.34285714285714286	12	0.4567901234567901	0.3142857142857143	22	11	14	3	0	1.0	9	9	2.466666666666667	37	0.14285714285714285	0.6666666666666666	-0.09999999999988503	0.5000000001902217	0.008350845114931968	0.5986859033780789	0.09001602359545931	0.5706068507890533	0.6892828091393725	0.5567806925187688	0.0	0	0.0
5181	0.0002875960639689227	1.2045195709157486e-06	-3.3766209685087535e-07	0.9999986615079509	None	0.25	1	0.36363636363636365	4	0.7857142857142857	11	0.2222222222222222	0.7857142857142857	15	11	0	0	0	0.8888888888888888	8	9	1.0666666666666667	16	0.0	1.0	-0.09999922301650063	0.5000249806579309	-0.09978107898021352	0.5333951776040415	-0.09503718127500133	0.6421273216793554	0.5058349022385326	0.5595895352509381	0	1.0	0.0
3494	0.010201169391020547	0.0015758089565844637	-0.0012602101824196435	0.9681050484187912	None	0.25	1	0.4	4	0.75	9	0.25925925925925924	0.75	13	9	0	0	0	0.6666666666666666	6	9	0.9333333333333333	14	0.0	1.0	0.4392818150982917	0.5628940670009746	-0.029133207547960987	0.6579175854944566	0.03398210363904152	0.6640063927193762	0.8908845849844054	0.629338767944264	0	0.3076923076923077	0.0
1106	None	None	None	None	None	0.3333333333333333	1	0.4444444444444444	4	0.7272727272727273	8	0.2708333333333333	0.7272727272727273	12	8	0	0	0	0.75	6	8	0.8666666666666667	13	0.0	0.8571428571428571	0.0003385758724252103	0.5042818882302467	0.01167849640405175	0.6714063030302028	8.323654206207193e-07	0.5008217585346111	0.5920376719300443	0.5609427787131115	0	1.0	0.0
1741	None	None	None	None	None	0	0	0.3333333333333333	2	0.8571428571428571	6	0.36	0.8571428571428571	8	6	0	2	0	1.0	5	5	0.6	9	1.0	0	-0.09089566949754278	0.5129429385011969	0.09999997848870124	0.5000000429393834	-0.1	0.5	0.7154723327624329	0.5043151840363143	1.0	1.0	0.0
5350	0.001224277902026752	0.00041646424155489616	0.00039035247078887344	0.9976392568338877	None	0.25	1	0.4	4	0.75	9	0.25925925925925924	0.75	13	9	0	0	0	0.6666666666666666	6	9	0.9333333333333333	14	0.0	1.0	0.006285716380681651	0.52113048874826	0.3423000443967428	0.6556235733790342	-0.04784468326323264	0.6348870944384479	0.8241947760724064	0.6052099816206546	0	1.0	0.0
3302	None	None	None	None	None	0.06666666666666667	1	0.25	8	0.717391304347826	33	0.5925925925925926	0.1956521739130435	15	9	32	1	0	1.0	9	9	3.2	48	0.016129032258064516	0.6046511627906976	0.08571046407269807	0.5253902642071053	9.163571645305347e-05	0.5578560318516793	0.3141395291902105	0.6417602159703313	0.7887605172977237	0.5758374553684065	0.0	0	0.0
1780	None	None	None	None	None	0	0	1.0	2	0.0	0	0.75	0	2	0	0	0	0	1.0	2	2	0.2	3	0.0	0	0	0	0	0	0	0	0	0	0	0	0
6925	0.008414442522428657	0.001666003625292678	-0.0006269671522667206	0.9826204834040501	None	0.25	1	0.4	4	0.75	9	0.25925925925925924	0.75	13	9	0	0	0	0.6666666666666666	6	9	0.9333333333333333	14	0.0	1.0	0.7982120073446416	0.5986306302577109	0.04156022401790452	0.5181118367251976	0.09055377510831962	0.5953842298582986	0.9727953280280628	0.5710582899985364	0	1.0	0.0
4933	0.0007068982253016073	0.00018447626846463202	-0.00017763671628794075	0.9991107275560597	None	0.25	1	0.4	4	0.75	9	0.25925925925925924	0.75	13	9	0	0	0	0.6666666666666666	6	9	0.9333333333333333	14	0.0	1.0	-0.016114455793965046	0.5009159465963239	0.035585978307970424	0.5130259384440283	0.07457860615184687	0.6453718992351068	0.5915976013586486	0.5543293585037629	0	1.0	0.0
994	None	None	None	None	None	0	0	0.35	7	0.5714285714285714	16	0.47619047619047616	0.14285714285714285	7	4	22	13	0	0.7777777777777778	7	9	2.0	30	0.28888888888888886	0.38461538461538464	0.0003037105369631756	0.5598135760753271	5.588648604561362e-09	0.5000000992651847	2.9118587458621174e-19	0.5000000000810478	0.500357922946106	0.5200231108276967	0.5714285714285714	0	0.0
3882	0.0014597494353068103	0.0004148453245309082	-0.00011137969407837873	0.9990515800087388	None	0.25	1	0.4	4	0.75	9	0.25925925925925924	0.75	13	9	0	0	0	0.6666666666666666	6	9	0.9333333333333333	14	0.0	1.0	0.04542215154754652	0.5026176644500101	-0.09983406845271792	0.5004291209233204	0.22255285613310063	0.5614668450438021	0.788913543799953	0.5215952688507287	0	1.0	0.0
1542	None	None	None	None	None	0	0	0.6	3	0.6	3	0.5833333333333334	0.6	6	3	0	0	0	0.3333333333333333	6	2	0.4666666666666667	7	0.0	0.4	0.08966369144950721	0.5260295070311657	-0.0999999978313906	0.5000000054220618	-0.07097910804731007	0.5865410265577939	0.6990344791361423	0.5377527254570323	0	1.0	0.0
6211	0.0034724459073696137	0.001886355145347745	0.0005862192627526587	0.9878787825447617	None	0.25	1	0.36363636363636365	4	0.7857142857142857	11	0.2222222222222222	0.7857142857142857	15	11	0	0	0	0.8888888888888888	8	9	1.0666666666666667	16	0.0	1.0	0.5848867298052479	0.578871079805939	0.001086249729536158	0.6638632255418944	0.05643927170450759	0.6609882534572113	0.9386425005629143	0.6354029740954148	0	1.0	0.0
6782	0.01777770894817524	0.002099623991003332	-9.237727707364853e-05	0.9880629643316636	None	0.25	1	0.4	4	0.75	9	0.25925925925925924	0.75	13	9	0	0	0	0.6666666666666666	6	9	0.9333333333333333	14	0.0	1.0	-0.0999999999998131	0.5000000000663283	0.05594721329498618	0.5398218621342072	0.1596379638825672	0.5311143165594039	0.7437365832846031	0.5236692806983195	0	1.0	0.0
6354	0.005218252966038381	0.0007239700872492422	-0.0007170216827226886	0.9940942508767717	None	0.25	1	0.36363636363636365	4	0.7857142857142857	11	0.2222222222222222	0.7857142857142857	15	11	0	0	0	0.8888888888888888	8	9	1.0666666666666667	16	0.0	1.0	0.11350989971158258	0.5767530704378809	0.03433972471727189	0.6722361112156755	0.09999999638312058	0.5000000314088213	0.5923897017439189	0.5848199091396529	0	1.0	0.0
773	None	None	None	None	None	0.05	1	0.2619047619047619	11	0.7	42	0.7654320987654321	0.45	35	27	26	4	0	1.0	9	9	4.133333333333334	62	0.08333333333333333	0.6909090909090909	5.705979597120138e-06	0.5006107875987581	6.382050340158809e-16	0.5001920629991811	0.09175848696906554	0.5589198928957836	0.6064803238226099	0.519988595890067	1.0	1.0	0.0
1161	None	None	None	None	None	0.2	1	0.3333333333333333	4	0.8	12	0.20987654320987653	0.8	16	12	0	0	0	1.0	9	9	1.1333333333333333	17	0.0	1.0	1.652443285824959e-08	0.5000002759091523	0.06678011680654852	0.5773794271449043	2.455750181808149e-08	0.5000108008596132	0.5780565220361737	0.5259823382506693	0	1.0	0.0
3923	0.008583323444978636	0.003113808351593036	0.00311317776366801	0.984518073834117	None	0.25	1	0.4	4	0.7692307692307693	10	0.23809523809523808	0.7692307692307693	14	10	0	0	0	0.7777777777777778	7	9	1.0	15	0.0	1.0	0.36545339787338904	0.5566799674950129	3.1362248945170764e-07	0.500132522154088	-0.08976687978576998	0.9892864654096054	0.8824048291879938	0.8298505210627861	0	0	0.0
4479	0.009915755080662485	0.0034246196881094148	0.003424311327778996	0.9815304885743897	None	0.25	1	0.4	4	0.75	9	0.25925925925925924	0.75	13	9	0	0	0	0.6666666666666666	6	9	0.9333333333333333	14	0.0	1.0	0.32441706979668183	0.6287529508742109	-0.09999514861659342	0.5014032804249741	0.18432340803524946	0.5671239903382813	0.8517378943351117	0.5664880959261402	0	1.0	0.0
6722	0.010241281972156744	0.0025648979778465767	-0.0015020937438545005	0.9506558757374551	None	0.25	1	0.4	4	0.75	9	0.25925925925925924	0.75	13	9	0	0	0	0.6666666666666666	9	6	0.9333333333333333	14	0.0	1.0	0.9456840397433144	0.6294074790725872	0.08597640501904853	0.6003960432948638	0.03811561103394445	0.644185362748007	0.9863004763425056	0.6248352219615277	0	0	0.0
6588	0.0004987782743894602	7.871311804894374e-05	5.231842090744863e-05	0.9992379259170131	None	0.2857142857142857	2	0.35294117647058826	6	0.7391304347826086	17	0.30864197530864196	0.7391304347826086	23	17	1	0	0	1.0	9	9	1.6666666666666667	25	0.0	1.0	-0.011333165539887865	0.5010295753251796	-0.056377394442898465	0.6787051859846895	5.841411599500541e-07	0.584039959398588	0.5960967384379222	0.5899540462461228	0	0	0.0
4918	0.021914994865262893	0.004431803824280595	0.004348922821189256	0.9564258966601219	None	0.25	1	0.4	4	0.75	9	0.25925925925925924	0.75	13	9	0	0	0	0.6666666666666666	6	9	0.9333333333333333	14	0.0	1.0	0.6108791985124018	0.5397799189541026	0.15659929227523423	0.5597384348897589	0.0969995581367852	0.5930663231704469	0.9090986666596229	0.5643259803625869	0	1.0	0.0
7145	0.00016252574281468358	1.0128019123176437e-06	9.989097779392849e-07	0.9998564322642146	None	0.25	1	0.4	4	0.75	9	0.25925925925925924	0.75	13	9	0	0	0	0.6666666666666666	6	9	0.9333333333333333	14	0.0	1.0	-0.09999999999643651	0.500000000046012	0.09951098028607205	0.5511240147354198	-0.05761996624517248	0.5750891216664739	0.7025021519832315	0.5422207836539269	0	1.0	0.0
100	None	None	None	None	None	0	0	0.3333333333333333	3	0.8181818181818182	9	0.28888888888888886	0.8181818181818182	12	9	0	0	0	0.5555555555555556	9	5	0.8666666666666667	13	0.0	1.0	1.3326912220836276e-09	0.5447869521160585	0.06799040249113328	0.578060881414216	0.046222750726385486	0.5545532481914485	0.5750324618808662	0.5591823126146638	0	0.6666666666666666	0.0
5758	1.405485697232621e-05	1.5001310639367096e-06	-1.1989178409979075e-06	0.9999968114776965	None	0.25	1	0.4	4	0.75	9	0.25925925925925924	0.75	13	9	0	0	0	0.6666666666666666	6	9	0.9333333333333333	14	0.0	1.0	0.44695715233691813	0.5159513999801777	-0.08152418186249961	0.5266169658113288	0.015812464813802073	0.5417545752278745	0.9095656397506734	0.528120631761323	0	1.0	0.0
3090	0.001518562850117784	0.00031400592784356095	1.1879638236837037e-06	0.9884763885231901	None	0.25	1	0.4	4	0.7692307692307693	10	0.23809523809523808	0.7692307692307693	14	10	0	0	0	0.7777777777777778	7	9	1.0	15	0.0	1.0	5.2663283324776595e-12	0.5000000000549376	-0.0812696549423599	0.6577358455013853	-0.02237646825553683	0.6624801913020958	0.6051555771658138	0.6088614784402008	0	0.9285714285714286	0.0
4098	0.00012321267796051145	1.4432940476521693e-06	-1.4212812441517574e-06	0.9999978375571789	None	0.25	1	0.4	4	0.7692307692307693	10	0.23809523809523808	0.7692307692307693	14	10	0	0	0	0.7777777777777778	7	9	1.0	15	0.0	1.0	0.37346430827858573	0.9999999983869341	0.17281775182453582	0.5681301308300423	0.21621678490387733	0.5330639008836682	0.9200275212303318	0.9989769412071715	0	1.0	0.0
6638	0.012567733769861669	0.002044806363311596	-0.0017013289245810324	0.976181250119317	None	0.25	1	0.4	4	0.75	9	0.25925925925925924	0.75	13	9	0	0	0	0.6666666666666666	9	6	0.9333333333333333	14	0.0	1.0	0.21302395665215984	0.634231873767378	0.04526928259408663	0.5637278720130958	-0.1127560985819674	0.5490027848450927	0.789758889710077	0.5828427733272598	0	1.0	0.0
2916	0.0004474588060061136	3.6335688276876564e-06	-2.4161471360786677e-06	0.9999791514892793	None	0.08333333333333333	1	0.37037037037037035	10	0.5526315789473685	21	0.49382716049382713	0.02631578947368421	4	1	35	8	0	1.0	9	9	2.6666666666666665	40	0.11267605633802817	0.6666666666666666	0.04310545852954296	0.5771739813239265	0.07188059777667308	0.5915116543185782	-0.07874902912433338	0.5025777271801387	0.6684015237731056	0.5573886430632752	0.75	0.75	0.0
3456	0.004088726284261463	0.0002070646878702955	-0.00015603772233456907	0.9975913332281867	None	0.14285714285714285	1	0.29411764705882354	5	0.782608695652174	18	0.30864197530864196	0.782608695652174	23	18	1	0	0	1.0	9	9	1.6666666666666667	25	0.0	1.0	0.06561115008682104	0.5959076891287283	0.021490262728620025	0.6708600609216334	0.099999579283748	0.5000041930474013	0.6048985246353684	0.5906965411684323	0	1.0	0.0
5667	0.00503185437642375	0.00026919935349970566	0.0002688162534375531	0.9951725159012157	None	0.3333333333333333	1	0.4444444444444444	4	0.7272727272727273	8	0.28888888888888886	0.7272727272727273	12	8	0	0	0	0.5555555555555556	5	9	0.8666666666666667	13	0.0	1.0	0.2407990557095469	0.5617363524960137	2.639876148673561e-07	0.5051890345369934	0.30656034048798564	0.557367171691597	0.7911180424855084	0.5415251696781554	0	1.0	0.0
6812	0.021141687548913168	0.00630024482488735	0.002193086209160499	0.9455821645897976	None	0.25	1	0.4	4	0.75	9	0.25925925925925924	0.75	13	9	0	0	0	0.6666666666666666	6	9	0.9333333333333333	14	0.0	1.0	0.6477578989361794	0.5631444708770098	0.028434893378059545	0.6528896986073909	0.09999898894182316	0.50001449732573	0.944509596784579	0.5732815224127793	0	0.6153846153846154	0.0
572	None	None	None	None	None	0	0	0.3333333333333333	2	0.8571428571428571	6	1.0	0.8571428571428571	8	6	0	2	0	0.1111111111111111	1	9	0.6	9	1.0	1.0	-0.20781121166234087	1.0	0.09069643436434663	0.5355283517109763	-0.05027789979515457	0.6593404039747031	0.7939152598228277	1.0	1.0	1.0	0.0
3500	0.002265994191801868	0.00015648307899099987	6.014372614133277e-05	0.9994031485012399	None	0.25	1	0.4	4	0.7692307692307693	10	0.23809523809523808	0.7692307692307693	14	10	0	0	0	0.7777777777777778	7	9	1.0	15	0.0	1.0	0.029944370977310536	0.607421216202866	-0.08226513907929435	0.9956563714860395	0.39669645162617095	0.5460725819144638	0.8972046629290125	0.8827427916965978	0	1.0	0.0
2294	None	None	None	None	None	0	0	0.19047619047619047	4	0.7931034482758621	23	0.38271604938271603	0	0	0	30	0	0	1.0	9	9	2.066666666666667	31	0.0	0.14814814814814814	0	0	0	0	0	0	0	0	0	0	0
1045	None	None	None	None	None	0	0	0.3333333333333333	3	0.6363636363636364	7	0.48148148148148145	0	0	0	12	0	0	0.3333333333333333	3	9	0.8666666666666667	13	0.0	0.5454545454545454	0	0	0	0	0	0	0	0	0	0	0
7183	0.0011540781150337991	2.0776362549642552e-05	-8.79859608275359e-06	0.9974313619348768	None	0.25	1	0.4	4	0.75	9	0.25925925925925924	0.75	13	9	0	0	0	0.6666666666666666	9	6	0.9333333333333333	14	0.0	1.0	0.25293439932882167	0.9999998567851617	-0.05484022629966795	0.6674628338500297	-0.14281748196017446	0.9995328600485244	0.8889556998394654	0.9996782311924572	0	1.0	0.0
4950	0.0052874753253981865	0.0009176466674250234	0.00013338464645841434	0.9915719190636847	None	0.25	1	0.36363636363636365	4	0.7857142857142857	11	0.2222222222222222	0.7857142857142857	15	11	0	0	0	0.8888888888888888	9	8	1.0666666666666667	16	0.0	1.0	-0.011877477377308633	0.5014908755137195	0.09999921212632744	0.5000114467873641	0.09995742205773964	0.5387647477096598	0.6282139534784612	0.5134450996507217	0	0	0.0
2464	None	None	None	None	None	0.25	1	0.5	5	0.5384615384615384	7	0.625	0.5384615384615384	12	7	2	0	0	0.375	3	8	1.0	15	0.0	0.5	-0.23046740723525358	0.9819549731258463	0.0219329461877062	0.5044502476783516	6.467411853988386e-09	0.5022945588577262	0.7867751165364748	0.7926902293561218	0	1.0	0.0
2842	3.966829462114213e-06	6.295176834321617e-08	-7.3232664161880885e-09	0.9999903079216294	None	0.2857142857142857	2	0.4375	7	0.6190476190476191	13	0.42592592592592593	0.5238095238095238	18	11	4	0	0	0.6666666666666666	6	9	1.5333333333333334	23	0.0	0.38095238095238093	0.06863987676480465	0.723854880224916	0.09999717002965171	0.500190013568378	2.6833782409068727e-06	0.5279923996140375	0.6093875660139872	0.5887588965800575	0	1.0	0.0
5188	0.007491434496767903	0.0027837753940833194	0.0026960003550381547	0.9732980441257693	None	0.25	1	0.4	4	0.7692307692307693	10	0.23809523809523808	0.7692307692307693	14	10	0	0	0	0.7777777777777778	7	9	1.0	15	0.0	1.0	0.9161658214562184	0.5868870903644177	0.2288319781235173	1.0	0.09914433700126986	0.6667847903847005	0.9806514758651764	0.9999981287992756	0	0	0.0
1615	None	None	None	None	None	0	0	0.3333333333333333	7	0.5862068965517241	17	0.8611111111111112	0.034482758620689655	7	1	23	8	0	1.0	6	6	2.066666666666667	31	0.18181818181818182	0.3076923076923077	2.455540446750115e-19	0.5000000000003076	-0.07826634072360009	0.5465717838002321	0.3686529604164203	0.6532335078467322	0.875304396088641	0.5679201879292339	1.0	1.0	0.0
7285	0.006529686478635857	0.0017811528342769692	-0.0017327706810964037	0.9793036438146885	None	0.25	1	0.4	4	0.7692307692307693	10	0.23809523809523808	0.7692307692307693	14	10	0	0	0	0.7777777777777778	7	9	1.0	15	0.0	1.0	0.8801377291834914	0.5871275806388015	0.03959822377943695	0.5201422910093206	0.07562969813396214	0.6539171512551801	0.9793306169145991	0.5881540638385154	0	1.0	0.0
1459	None	None	None	None	None	0	0	0.5	1	1.0	1	0.75	0	0	0	2	3	0	1.0	2	2	0.2	3	0.375	0	0	0	0	0	0	0	0	0	0	0	0
1175	None	None	None	None	None	1.0	1	0.75	3	0.0	0	0.5555555555555556	0	2	0	2	3	0	1.0	3	3	0.3333333333333333	5	0.5	1.0	0	0	0	0	0	0	0	0	0	0	0
4485	0.002978883081401864	0.000739456925389863	0.0007381264753396461	0.9955661155921278	None	0.25	1	0.4	4	0.75	9	0.25925925925925924	0.75	13	9	0	0	0	0.6666666666666666	6	9	0.9333333333333333	14	0.0	1.0	0.2249132852272567	0.5565754685975544	-0.028016403549248087	0.5252390487902615	0.047236375055222046	0.5670109310756668	0.7441137884505002	0.5496676049994967	0	1.0	0.0
1212	None	None	None	None	None	0	0	0.3333333333333333	2	0.8571428571428571	6	0.36	0.8571428571428571	8	6	0	2	0	1.0	5	5	0.6	9	1.0	0	0.152750686150388	0.5298119014818174	0.09544878213634306	0.567750419646041	0.099991779103729	0.5004917478272265	0.578365738687826	0.5327891229646868	1.0	1.0	0.0
2860	0.00020172326318965362	7.67921221825576e-05	-7.669999815317232e-05	0.9986129087279862	None	0	0	0.4	2	0.8	4	0.4375	0.8	6	4	0	1	0	1.0	4	4	0.4666666666666667	7	0.5	0	0.031262700778371205	0.6241208687231163	0.09999675860677013	0.5000108403551801	0.08208076418873507	0.6679657780449769	0.6396228894420605	0.5991775874199776	1.0	0.8333333333333334	0.0
4345	0.0017011823177240756	0.00014320986640394126	-9.9318066875394e-05	0.9991348723606208	None	0	0	0.375	3	0.7777777777777778	7	0.4074074074074074	0.7777777777777778	10	7	0	0	0	0.3333333333333333	3	9	0.7333333333333333	11	0.0	1.0	7.902762784127648e-27	0.5	0.00743407331721796	0.546589793346744	0.06977420373438156	0.5701482478530028	0.5790683500593794	0.5390335272261106	0	1.0	0.0
7088	0.00971957425794776	0.003646884707462461	0.003625837765497797	0.9844351508809579	None	0.25	1	0.4	4	0.7692307692307693	10	0.23809523809523808	0.7692307692307693	14	10	0	0	0	0.7777777777777778	7	9	1.0	15	0.0	1.0	0.6285274964285785	0.5629135740672232	-0.09999979509469728	0.5008713289582105	0.11897417034747619	0.6496384882328397	0.9555627002220702	0.5723168942099649	0	1.0	0.0
4785	0.00356554883751857	0.0002129628855143327	-0.00016850442033033985	0.9936699580087538	None	0.25	1	0.36363636363636365	4	0.7857142857142857	11	0.2222222222222222	0.7857142857142857	15	11	0	0	0	0.8888888888888888	8	9	1.0666666666666667	16	0.0	1.0	0.1593196090776486	0.5678593773230523	-0.09999999938882816	0.5000000106874738	0.023724113639579138	0.5959349958880067	0.7476754102625074	0.5549174378473823	0	1.0	0.0
5925	0.0033734076113224247	0.00011251192925948897	-0.00010398788663845308	0.9925305856622813	None	0.25	1	0.4	4	0.75	9	0.25925925925925924	0.75	13	9	0	0	0	0.6666666666666666	6	9	0.9333333333333333	14	0.0	1.0	0.0006581103390906737	0.5030489952499199	0.07569421016868048	0.523338381459769	-0.07117197969386996	0.6143230335825901	0.6463465201099716	0.5474516240165913	0	1.0	0.0
2424	None	None	None	None	None	0	0	0.75	3	0.25	1	0.6666666666666666	0	2	0	3	4	0	1.0	3	3	0.4	6	0.5	0.6666666666666666	0	0	0	0	0	0	0	0	0	0	0
2581	7.296408355795327e-08	7.273629634360888e-08	2.4630880309033005e-08	0.9999886634707863	None	0.1111111111111111	1	0.6	12	0.25	7	0.5357142857142857	0.03571428571428571	13	1	16	1	0	0.875	7	8	2.0	30	0.041666666666666664	0.8695652173913043	0.0034557450420096758	0.5521875630591397	1.8281182288095572e-10	0.5000000038614244	7.96296844292337e-07	0.5000017634624221	0.5040720736553315	0.5174529372106922	1.0	1.0	0.0
3820	0.00012763707470115588	5.321233274720257e-06	-5.321192346443057e-06	0.9997656874851897	None	0	0	0.5	3	0.6666666666666666	4	0.5714285714285714	0.6666666666666666	7	4	0	0	0	0.2857142857142857	2	7	0.5333333333333333	8	0.0	1.0	7.902762784127648e-27	0.5	-0.03849221141417006	0.6773633189039935	-0.017305485850482857	0.5144114698340714	0.6030309336806826	0.5662205869813309	0	1.0	0.0
4208	0.004213734270276192	0.0014196481834534641	0.0002231836205216873	0.9775621880729021	None	0.2	1	0.3333333333333333	4	0.8	12	0.20987654320987653	0.8	16	12	0	0	0	1.0	9	9	1.1333333333333333	17	0.0	1.0	0.7114223375213087	0.603827103533478	0.012296737016878289	0.6519977882981394	0.09998730245669814	0.5000320745086311	0.9565065521219688	0.5865689018823854	0	0	0.0
843	None	None	None	None	None	0.25	1	0.4	4	0.75	9	0.25925925925925924	0.75	13	9	0	0	0	0.6666666666666666	6	9	0.9333333333333333	14	0.0	1.0	-0.04170110533764535	0.961330389485165	5.0051084117460094e-05	0.5621797769892672	-0.09983292595664843	0.5005455875080036	0.6025068407161563	0.7604509214609458	0	1.0	0.0
4096	0.000288701354362863	1.0145180969639396e-06	9.79458783264996e-07	0.9999457006662996	None	0.25	1	0.4	4	0.75	9	0.25925925925925924	0.75	13	9	0	0	0	0.6666666666666666	6	9	0.9333333333333333	14	0.0	1.0	-0.013055816899915881	0.6113566265288917	-0.06722475097106947	0.5690571461057249	0.09659759641792531	0.5603204392278779	0.671157458387043	0.5804194339589552	0	1.0	0.0
3377	0.0002038818854466787	2.21874706397637e-06	-2.1996661719237962e-06	0.999997437806219	None	0.25	1	0.4	4	0.7692307692307693	10	0.23809523809523808	0.7692307692307693	14	10	0	0	0	0.7777777777777778	7	9	1.0	15	0.0	1.0	-0.09847432947958998	0.5032549077434564	0.0001604812915210177	0.5043008929550659	-0.09850256512079988	0.5111310055733539	0.6141435960591878	0.5062292769131195	0	0.9285714285714286	0.0
802	None	None	None	None	None	0	0	0.375	3	0.7777777777777778	7	0.34375	0.7777777777777778	10	7	0	0	0	0.5	8	4	0.7333333333333333	11	0.0	0.8571428571428571	0.056596821647174424	0.5490480240631473	0.11956830476217699	0.5463680805866634	0.15039296223035153	0.9999987246435801	0.7430185691983798	0.9905449395822605	0	0.5	0.0
3726	0.014895174556202017	0.003848157404988738	-0.0034389434806295586	0.984579349505728	None	0.25	1	0.4	4	0.75	9	0.25925925925925924	0.75	13	9	0	0	0	0.6666666666666666	6	9	0.9333333333333333	14	0.0	1.0	0.2576767977478382	0.5799964081673264	-0.09999999999999998	0.5000000000000003	-0.1113617711649409	0.9999798113645432	0.8418683550229827	0.9761316245147644	0	0.9230769230769231	0.0
3775	0.01738766613364834	0.0017968705799950822	-0.0011604384408662402	0.9889427616550409	None	0.2	1	0.3076923076923077	4	0.8235294117647058	14	0.30158730158730157	0.7647058823529411	17	13	1	2	0	0.7777777777777778	7	9	1.2666666666666666	19	1.0	0.6666666666666666	-0.09917598263849706	0.5030278448751427	1.5265559700673215e-09	0.5000208473602111	-0.09973741252000093	0.5331686113369454	0.6141163575210614	0.5120863529714457	1.0	1.0	0.0
6057	0.014607507393220746	0.005773968561947989	0.005768741553869119	0.9741190762267783	None	0.25	1	0.4	4	0.7692307692307693	10	0.23809523809523808	0.7692307692307693	14	10	0	0	0	0.7777777777777778	7	9	1.0	15	0.0	1.0	0.24193980536993367	0.7991619204620837	0.18900323385257897	0.5642209081562238	0.14052533695411049	0.6195599790422746	0.6457152507295953	0.6701842820686492	0	1.0	0.0
855	None	None	None	None	None	0.42857142857142855	3	0.625	10	0.3181818181818182	7	0.5	0.2727272727272727	16	6	7	2	0	0.75	6	8	1.6	24	0.25	0.5263157894736842	1.4467829580827428e-16	0.5000000007593628	0.034289659799537575	0.5642215257067575	0.09990484425355504	0.5223942440456318	0.6039682947410857	0.5289633616772174	1.0	1.0	0.0
6870	0.018886132979549223	0.00018829258727196338	7.076175824868126e-05	0.9669057601767138	None	0.25	1	0.4	4	0.75	9	0.25925925925925924	0.75	13	9	0	0	0	0.6666666666666666	6	9	0.9333333333333333	14	0.0	1.0	0.25335610294721705	0.5980578809456559	0.11907494175562092	0.9555648471159913	-0.14981335094288478	0.6654684844401575	0.8527745016979712	0.7997080157937346	0	1.0	0.0
4543	0.0021802442024994135	0.00021500607551913197	-8.893621673412617e-05	0.9958448176321215	None	0.25	1	0.36363636363636365	4	0.7857142857142857	11	0.2222222222222222	0.7857142857142857	15	11	0	0	0	0.8888888888888888	8	9	1.0666666666666667	16	0.0	1.0	0.09967556213266451	0.5287541278710373	0.09320656813995634	0.5389474638989185	0.04315875376365118	0.5951612669102913	0.564642478615502	0.554498730667712	0	0.4	0.0
3344	0.015233399901789091	0.0037895776837200807	0.0037375433849261325	0.977637951206543	None	0.25	1	0.4	4	0.7692307692307693	10	0.23809523809523808	0.7692307692307693	14	10	0	0	0	0.7777777777777778	7	9	1.0	15	0.0	1.0	0.27488324974602	0.5536897796269878	-0.024844818681635558	0.5115856878588522	0.17256128742291793	0.791436256542668	0.7873713151801062	0.6299141780416994	0	1.0	0.0
2610	0.00173117148686412	0.00013222244219782408	3.04835964919357e-05	0.9958954396462083	None	0	0	0.3333333333333333	2	0.7142857142857143	5	0.42857142857142855	0.42857142857142855	4	3	4	4	0	0.42857142857142855	7	3	0.6	9	0.36363636363636365	0	-0.13807391472108094	0.9893215213863261	0.05977849040616453	0.5774139646432404	-0.09472749329095594	0.5091150742681141	0.8212360469044345	0.8355943718934341	1.0	1.0	0.2105390983455755
7203	0.0056426835089377105	0.0002816247202574902	7.399550723261435e-05	0.9977546581790135	None	0.25	1	0.4	4	0.7692307692307693	10	0.23809523809523808	0.7692307692307693	14	10	0	0	0	0.7777777777777778	7	9	1.0	15	0.0	1.0	1.0114730085417977e-18	0.5	0.0496116642596035	0.5277841739741022	0.05814927591145199	0.9999999416249453	0.5655137122507159	0.9962759388065917	0	0	0.0
4316	0.0004800284249680455	0.00020544788914529113	-0.0001670736210142556	0.9996197091140661	None	0.25	1	0.4	4	0.75	9	0.25925925925925924	0.75	13	9	0	0	0	0.6666666666666666	6	9	0.9333333333333333	14	0.0	1.0	-0.027526675425799903	0.5167574573970563	6.967904019702092e-05	0.5005033049475541	0.09336805381386919	0.6438802713207785	0.6259632043316061	0.554887415536907	0	0.5384615384615384	0.0
4073	0.013398066925704541	0.0013939158872112267	-0.0013887731123784853	0.9819571882876852	None	0	0	0.3333333333333333	3	0.8181818181818182	9	0.28888888888888886	0.8181818181818182	12	9	0	0	0	0.5555555555555556	5	9	0.8666666666666667	13	0.0	1.0	0.14202501689368993	0.5618825473751444	-0.05263229834572637	0.6541395086790828	0.10032664303517143	0.6261143125828998	0.7035997322283185	0.6147266481672932	0	1.0	0.0
5457	0.0034962806787705025	0.0021874917285984253	0.0018332860708114866	0.9965071343387989	None	0.25	1	0.4	4	0.7692307692307693	10	0.23809523809523808	0.7692307692307693	14	10	0	0	0	0.7777777777777778	7	9	1.0	15	0.0	1.0	0.21316435008001808	0.5116678750995082	-0.03342268617473446	0.652982687096163	0.10151261085905508	0.596275943817869	0.7357102944624837	0.5881386491314522	0	1.0	0.0
795	None	None	None	None	None	0	0	0.5	7	0.42105263157894735	8	0.7	0.21052631578947367	9	4	11	4	0	0.8333333333333334	6	5	1.4	21	0.19047619047619047	0.1111111111111111	0.09999827394435531	0.5000107258485654	0.0581268297189365	0.507861719505896	-0.1607946281507247	0.8340115606117591	0.7563869605838708	0.6338123821980336	1.0	1.0	0.0
1534	None	None	None	None	None	0	0	0.5	2	0.5	2	0.6	0	1	0	4	1	0	0.4	2	5	0.4	6	0.09090909090909091	1.0	0	0	0	0	0	0	0	0	0	0	0
3695	0.0007429902807034491	8.016546662398503e-05	-4.837638747726097e-05	0.9989925076219377	None	0.25	1	0.4	4	0.7692307692307693	10	0.23809523809523808	0.7692307692307693	14	10	0	0	0	0.7777777777777778	7	9	1.0	15	0.0	1.0	0.03158521974543249	0.6397659576272661	0.17929792851935555	0.6218328962714826	0.05886123989492472	0.562478674127225	0.6654570883892053	0.6084902556823056	0	1.0	0.0
5418	0.0010337715086666836	0.0006236657767188386	0.0006157880964007842	0.9986172186322124	None	0.25	1	0.4	4	0.75	9	0.25925925925925924	0.75	13	9	0	0	0	0.6666666666666666	6	9	0.9333333333333333	14	0.0	1.0	7.902762784127648e-27	0.5	0.060859843134767444	0.5678683608871601	0.037903245522173376	0.6085331034028972	0.5625061149278073	0.5592461703422867	0	1.0	0.0
1443	None	None	None	None	None	0.3333333333333333	1	0.4444444444444444	4	0.7272727272727273	8	0.2708333333333333	0.7272727272727273	12	8	0	0	0	0.75	6	8	0.8666666666666667	13	0.0	0.8571428571428571	6.1753573312253045e-06	0.5698376833947055	0.018443284751875424	0.5487048275408275	0.01005716854577601	0.66123274286078	0.5866391463010435	0.5943088183031957	0	1.0	0.0
7113	1.8599709889166865e-05	1.7752683923153276e-06	2.9824600732732457e-09	0.9994428817525453	None	0.25	1	0.4	4	0.75	9	0.25925925925925924	0.75	13	9	0	0	0	0.6666666666666666	6	9	0.9333333333333333	14	0.0	1.0	0	0.5	0.09649058100530165	0.6607279165675397	0.060681604277508384	0.5262711345843726	0.5982694664966225	0.5639577955273437	0	0.9230769230769231	0.0
2069	None	None	None	None	None	0	0	0.2972972972972973	11	0.660377358490566	35	0.873015873015873	0.33962264150943394	28	18	26	0	0	0.7777777777777778	7	9	3.6666666666666665	55	0.0	0.8333333333333334	0.017067274266592374	0.5453825505734153	1.293869468408057e-06	0.5022052481614903	0.00020049926034577687	0.5099852903519221	0.5197202678399804	0.5192237446518159	0	1.0	0.0
1010	None	None	None	None	None	0	0	0.3	3	0.8333333333333334	10	0.4666666666666667	0.75	12	9	1	2	0	0.8333333333333334	5	6	0.9333333333333333	14	0.6666666666666666	0.2222222222222222	0.09990605460372223	0.5872734766636616	0.11817728966569993	0.5161653625403839	0.07204146381051864	0.5336914719074475	0.5472852828108755	0.5459003876186838	1.0	1.0	0.0
4698	0.010092501927365678	0.0010392673457092698	-0.0009604423927389559	0.9744931467628951	None	0.25	1	0.4	4	0.75	9	0.25925925925925924	0.75	13	9	0	0	0	0.6666666666666666	6	9	0.9333333333333333	14	0.0	1.0	0.5208477188007328	0.5005244222027139	0.1613723856240737	0.6336502334873855	-0.04656499363707422	0.6653668799948691	0.9125599227847707	0.6016720101485197	0	1.0	0.0
5162	0.026128471507308883	0.012356947807621406	-0.012195122159556525	0.9136098696868186	None	0.2	1	0.3333333333333333	4	0.8	12	0.20987654320987653	0.8	16	12	0	0	0	1.0	9	9	1.1333333333333333	17	0.0	1.0	0.8059288795676955	0.5633574879733184	0.15684117871127232	0.5546386310948758	-0.09999849886471616	0.5164752032003441	0.9779183855194186	0.5448917077433989	0	0.125	0.0
7456	0.019831020355275016	0.0072627425365816576	0.007252187269671792	0.9244202316354679	None	0.25	1	0.4	4	0.75	9	0.25925925925925924	0.75	13	9	0	0	0	0.6666666666666666	6	9	0.9333333333333333	14	0.0	1.0	0.6517574684162067	0.5518452218869899	0.17704160220469173	0.6578351275109634	0.2776282801018306	0.6134068551525518	0.8822343813683055	0.6085327148077443	0	1.0	0.0
5958	0.006385666342577673	0.0001997491792247845	0.00011468724619771572	0.9861751617794678	None	0.25	1	0.4	4	0.75	9	0.25925925925925924	0.75	13	9	0	0	0	0.6666666666666666	6	9	0.9333333333333333	14	0.0	1.0	0.19897450543779566	0.543921551931242	0.1364247388063011	0.638302680211743	0.07978154434302888	0.898610929388544	0.6511006872789612	0.7261832501576811	0	1.0	0.0
4379	0.00018049181248723978	8.791879297625677e-05	6.282633889240417e-07	0.9991849039980865	None	0.25	1	0.4	4	0.7692307692307693	10	0.23809523809523808	0.7692307692307693	14	10	0	0	0	0.7777777777777778	7	9	1.0	15	0.0	1.0	-0.02192627155262395	0.5076527207922212	0.3272182801585453	0.6536334551597347	0.02173529776403633	0.5713916723289395	0.8159658091105546	0.5787712461628175	0	1.0	0.0
15	None	None	None	None	None	0	0	0	0	0	0	1.0	0	0	0	0	2	0	1.0	1	1	0.06666666666666667	1	0.5	0	0	0	0	0	0	0	0	0	0	0	0
4029	0.008930171432924516	0.0014678074743417222	-0.0014627414004072582	0.9854733747041723	None	0.25	1	0.4	4	0.75	9	0.25	0.75	13	9	0	0	0	0.875	8	7	0.9333333333333333	14	0.0	1.0	0.38881741129607156	0.5516476932908717	1.4284358035854576e-05	0.5002431206548786	0.0740040457431541	0.5572374148792285	0.8436628451359516	0.5364568908090741	0	0	0.0
6521	0.0036024840571012872	0.0008962817783808449	-0.0004216996685310458	0.9936643782932331	None	0.25	1	0.4	4	0.7692307692307693	10	0.23809523809523808	0.7692307692307693	14	10	0	0	0	0.7777777777777778	7	9	1.0	15	0.0	1.0	0.1899157914476355	0.5362487645233656	-0.003579881996337613	0.6154368081156686	-0.08997232853033091	0.5159039506032218	0.7690680111988802	0.5563521736356752	0	1.0	0.0
6161	2.8562993965842645e-05	3.2290460199259506e-07	2.5059322371488206e-07	0.9999967161888419	None	0.25	1	0.4	4	0.75	9	0.25925925925925924	0.75	13	9	0	0	0	0.6666666666666666	6	9	0.9333333333333333	14	0.0	1.0	0.44587136521113574	0.5571507391074073	7.902762784127648e-27	0.5	0.0431542499838383	0.5680670898684471	0.8804435698807709	0.5418663787404601	0	1.0	0.0
3549	0.005298344248644405	0.0025205010078542113	0.0025180937904674635	0.9819370913835466	None	0.25	1	0.4	4	0.7692307692307693	10	0.23809523809523808	0.7692307692307693	14	10	0	0	0	0.7777777777777778	7	9	1.0	15	0.0	1.0	0.45364781289234235	0.5653088784241992	-0.031321478533696434	0.5202194484300273	0.06954318490943877	0.6697609239955502	0.8974848424718668	0.5866792069230841	0	0.9285714285714286	0.0
4942	0.00017865458441844207	8.082167478782134e-05	8.081171828124992e-05	0.9996478520240933	None	0.25	1	0.36363636363636365	4	0.7857142857142857	11	0.2222222222222222	0.7857142857142857	15	11	0	0	0	0.8888888888888888	8	9	1.0666666666666667	16	0.0	1.0	-0.09999999999999656	0.5000000000000275	-0.004082312686587987	0.5472961589263272	0.0003952732008857647	0.5744272398186565	0.6183724918050513	0.5407170886812551	0	1.0	0.0
3389	0.006713833730009523	0.00047852414309231694	0.00020863425758608402	0.9898513646044284	None	0.25	1	0.4	4	0.6666666666666666	8	0.4666666666666667	0.6666666666666666	12	8	1	0	0	0.8333333333333334	6	5	0.9333333333333333	14	0.0	0.2222222222222222	0.19422421055772002	0.5288261212495866	0.08052426227367865	0.617107509216323	0.06701956445672486	0.557871182367963	0.6373455040445056	0.5683402882004368	0	1.0	0.0
238	None	None	None	None	None	0	0	0.375	3	0.6	6	0.48	0.6	9	6	2	0	0	1.0	5	5	0.8	12	0.0	0	0.02658130384440597	0.5531453940384626	0.0022680286690084195	0.504318825820473	0.09999947343912613	0.5000008129190061	0.6038268624079117	0.5192127518533699	0	1.0	0.0
2855	None	None	None	None	None	0.25	2	0.5555555555555556	10	0.4	10	0.375	0.16	12	4	14	4	0	0.8888888888888888	9	8	1.8	27	0.16666666666666666	0.4166666666666667	2.648283414166556e-05	0.567332678660499	-0.06086041194975271	0.6607057932568587	0.09330469894828232	0.5739433068159634	0.6472209196418041	0.601517488692772	0.0	0	0.0
2929	0.0052559169511981205	0.0002546410837065082	-0.00015581911192341695	0.9848850498330296	None	0.25	1	0.4	4	0.75	9	0.25925925925925924	0.75	13	9	0	0	0	0.6666666666666666	6	9	0.9333333333333333	14	0.0	1.0	0.3541791143012893	0.5902094274525375	0.09344137209712705	0.5551991905586717	0.021647743928100666	0.6744716660636637	0.827219703685478	0.6078627599321148	0	1.0	0.0
7185	0.004481994737416261	0.0005501816513473173	0.000504626000800348	0.9928017146328642	None	0.25	1	0.36363636363636365	4	0.7857142857142857	11	0.2222222222222222	0.7857142857142857	15	11	0	0	0	0.8888888888888888	8	9	1.0666666666666667	16	0.0	1.0	0.0002963484618506418	0.5016595120061212	0.04424721885793134	0.6695705923802996	0.09999512017328438	0.5000074106736122	0.6110110514436257	0.559131265448351	0	1.0	0.0
2775	None	None	None	None	None	0.3333333333333333	3	0.45	9	0.5925925925925926	16	0.4027777777777778	0.5925925925925926	25	16	3	0	0	0.8888888888888888	8	9	1.9333333333333333	29	0.0	0.45454545454545453	-0.04615695273480162	0.654495766209208	0.37660827745924885	0.711845540601648	0.2872982928704753	0.5487507857638322	0.838253132200301	0.6409791309176105	0	0.92	0.0
1338	None	None	None	None	None	0	0	0.4	8	0.5357142857142857	15	0.5555555555555556	0	4	0	25	4	0	0.6666666666666666	6	9	2.0	30	0.08	0.4166666666666667	0	0	0	0	0	0	0	0	0	0	0
1749	None	None	None	None	None	0	0	1.0	1	0	0	1.0	0	1	0	0	0	0	0.5	1	2	0.13333333333333333	2	0.0	0	0	0	0	0	0	0	0	0	0	0	0
4350	0.005557428687432943	0.0006191253697481534	-0.0005955029502281201	0.9975205850426602	None	0.25	1	0.4	4	0.75	9	0.25925925925925924	0.75	13	9	0	0	0	0.6666666666666666	6	9	0.9333333333333333	14	0.0	1.0	-0.09999999936596524	0.5000000359182034	3.259312140169354e-20	0.5000004470316928	0.09936146522408373	0.5291832426969877	0.6929380670680624	0.5097377460763403	0	0	0.0
1819	None	None	None	None	None	0	0	0.42857142857142855	6	0.5263157894736842	10	0.7	0.15789473684210525	7	3	13	5	0	0.8333333333333334	6	5	1.4	21	0.19230769230769232	0.21052631578947367	-0.4138689154556336	0.9955995350223694	2.332600075172287e-10	0.5002142898284203	0.02895082169719663	0.5123369548788291	0.9002801362656859	0.8610394165532784	0.42857142857142855	0.42857142857142855	0.0
1214	None	None	None	None	None	0	0	0.75	3	0.5	2	0.6	0.25	4	1	1	0	0	0.4	2	5	0.4	6	0.0	0.5	3.1563449261512075e-06	0.5000231741442922	0.001749431470234325	0.5077367984525507	0.09978389852590379	0.5005299047956276	0.614435750022379	0.5027634702472321	0	1.0	0.0
2872	1.6122843932016148e-05	3.2390291066606935e-06	3.2390210280424053e-06	0.994989380305583	None	0.1	1	0.3181818181818182	7	0.6774193548387096	21	0.6111111111111112	0.03225806451612903	3	1	29	0	0	0.6666666666666666	9	6	2.2	33	0.0	0.7407407407407407	1.2229679733370317e-15	0.5000000000001003	6.348432866883688e-07	0.5000039336360449	5.133299887481733e-07	0.5000527302675113	0.5000006878403985	0.5000188879679417	0	1.0	0.0
6551	0.003639912015896955	0.0003354609788343322	-0.00027969532069320647	0.9841721240501361	None	0.25	1	0.4	4	0.75	9	0.25925925925925924	0.75	13	9	0	0	0	0.6666666666666666	6	9	0.9333333333333333	14	0.0	1.0	0.3682736132436385	0.5688581695490711	0.06630714281670416	0.5922610616183062	-0.06750338872177958	0.5399175075871312	0.8571963201932704	0.5671358665685434	0	1.0	0.0
5675	8.92127114016133e-08	2.274350115931005e-08	-1.821610572523895e-09	0.9999861223957934	None	0.25	1	0.4	4	0.75	9	0.25	0.75	13	9	0	0	0	0.875	8	7	0.9333333333333333	14	0.0	1.0	0.488207346384762	0.6004455819924833	0.09999598164907599	0.5003763423382823	2.158969615434082e-12	0.5024204077938694	0.8914551601666076	0.5348193099288061	0	0.9230769230769231	0.0
14	None	None	None	None	None	0	0	0	0	0	0	1.0	0	0	0	0	0	0	1.0	1	1	0.06666666666666667	1	0.0	0	0	0	0	0	0	0	0	0	0	0	0
5110	0.002881056999449606	9.100252051248524e-05	1.2050629985447845e-05	0.9931671760466705	None	0.3333333333333333	1	0.4444444444444444	4	0.7272727272727273	8	0.28888888888888886	0.7272727272727273	12	8	0	0	0	0.5555555555555556	5	9	0.8666666666666667	13	0.0	1.0	3.842370509740881e-10	0.5000000003020038	0.08503979659348704	0.5665634049648566	0.0991232511363012	0.530338419306158	0.607929576865373	0.5324000698341086	0	1.0	0.0
3874	0.000751692760511701	7.75241042012701e-05	-2.21187827641067e-05	0.9993945827478903	None	0.3333333333333333	1	0.5	4	0.7	7	0.3333333333333333	0.7	11	7	0	0	0	0.4444444444444444	4	9	0.8	12	0.0	1.0	0.08627308712098772	0.5403268550870985	-0.09998209250674717	0.5000923403331083	-0.09958479932747177	0.517181784693121	0.7051216263256831	0.519222365791955	0	1.0	0.0
4804	0.0049919271283583614	0.0010903118950038597	0.000490349253535659	0.9624680016587871	None	0.25	1	0.36363636363636365	4	0.7857142857142857	11	0.2222222222222222	0.7857142857142857	15	11	0	0	0	0.8888888888888888	8	9	1.0666666666666667	16	0.0	1.0	1.0177862291535615	0.6340563032403013	0.15549914074833615	0.5648403546996239	0.01583634812216683	0.6673930832327223	0.9883767599031243	0.6230001788074709	0	1.0	0.0
3548	2.9287719802274453e-08	2.726066984500014e-08	-1.2896305490418415e-09	0.9999962286928484	None	0.25	1	0.4	4	0.75	9	0.25925925925925924	0.75	13	9	0	0	0	0.6666666666666666	6	9	0.9333333333333333	14	0.0	1.0	0.02473278020439763	0.5271293080553588	0.17028197269585504	0.5525158381469112	3.5290673227224375e-07	0.5000017749249637	0.6789331416491279	0.5265975333910853	0	0.15384615384615385	0.0
3023	0.002265446255067385	0.00020684897479895264	-0.00016631202180113176	0.9972242740329077	None	0	0	0.4	2	0.8	4	0.4666666666666667	0.8	6	4	0	0	0	0.6	5	3	0.4666666666666667	7	0.0	0	-0.06085055151806866	0.5076166251847422	-0.09991686763053387	0.5003542148169545	-0.16385795352355104	1.0	0.6639970965265884	1.0	0	1.0	0.0
70	None	None	None	None	None	0.3333333333333333	1	0.75	6	0.3	3	0.5714285714285714	0.2	7	2	4	0	0	0.42857142857142855	7	3	0.8	12	0.0	0.6666666666666666	0.0015048856347441917	0.5010834152178969	0.05609111442273368	0.5876949190299307	0.06237823163791427	0.5913508488281513	0.5956386037678438	0.5603978505050643	0	1.0	0.0
4476	8.59867966540425e-05	1.6479307313543803e-06	1.5320459998763646e-06	0.9999970315434292	None	0.25	1	0.4	4	0.7692307692307693	10	0.23809523809523808	0.7692307692307693	14	10	0	0	0	0.7777777777777778	7	9	1.0	15	0.0	1.0	0.543859228005064	0.5571709561437507	0.079420326490925	0.558936414580657	0.06865223896618884	0.9517556238869621	0.9053649939907458	0.7594234777886585	0	0	0.0
1809	None	None	None	None	None	0	0	0.75	3	0.3333333333333333	1	0.625	0.3333333333333333	3	1	1	0	0	0.5	2	4	0.3333333333333333	5	0.0	0.6666666666666666	0.00042184133716086515	0.5038079676953221	7.1178640328342236e-12	0.5000000070062769	0.00024817399717053334	0.5003958012591072	0.5004334884766732	0.5014012795545383	0	1.0	0.0
522	None	None	None	None	None	0.3333333333333333	1	0.4444444444444444	4	0.7272727272727273	8	0.2653061224489796	0.7272727272727273	12	8	0	0	0	1.0	7	7	0.8666666666666667	13	0.0	0.6666666666666666	-0.048386425412047296	0.6376236696940236	0.05161263695708472	0.5921110564995354	4.727981331644652e-05	0.5003716921933555	0.6100723588163088	0.5776377728876841	0	1.0	0.0
476	None	None	None	None	None	0	0	0.5	3	0.5714285714285714	4	0.6	0.2857142857142857	3	2	5	1	0	0.6	5	3	0.6	9	0.07692307692307693	0	-0.08116194989543284	0.5339014109022657	-0.05489941444355125	0.5428934905915387	0.006883600634961522	0.6196695307599372	0.5912332957661215	0.5659433294521684	1.0	1.0	0.0
5369	0.0029410638608132382	0.0001512546520559091	-0.00013004088680459755	0.9967197711374475	None	0.25	1	0.4	4	0.7692307692307693	10	0.23809523809523808	0.7692307692307693	14	10	0	0	0	0.7777777777777778	7	9	1.0	15	0.0	1.0	-0.049749627658505005	0.5402613837943608	0.005216675171448349	0.6617866452028232	0.19556837148118147	0.6395196332198745	0.753932137154217	0.615063476087441	0	0.9285714285714286	0.0
1625	None	None	None	None	None	0	0	1.0	1	0	0	1.0	0	1	0	0	0	0	0.5	1	2	0.13333333333333333	2	0.0	0	0	0	0	0	0	0	0	0	0	0	0
4803	0.006716917075551438	0.003188190566136393	0.0031240495344831733	0.9933377285944265	None	0.25	1	0.4	4	0.7692307692307693	10	0.23809523809523808	0.7692307692307693	14	10	0	0	0	0.7777777777777778	7	9	1.0	15	0.0	1.0	0.30451412416092694	0.5214794840896071	1.0330833154475963e-12	0.5000000004352729	-0.0335959975736785	0.6554358332402714	0.8179330298456999	0.5604520739205423	0	1.0	0.0
6160	3.6308162766155234e-06	1.861371625469938e-08	1.824647828027039e-08	0.9999972616933354	None	0.25	1	0.4	4	0.7692307692307693	10	0.23809523809523808	0.7692307692307693	14	10	0	0	0	0.7777777777777778	9	7	1.0	15	0.0	1.0	7.902762784127648e-27	0.5	-0.05256596209432647	0.7933111955419158	0.00012057064715376099	0.501401330136031	0.5661879474601905	0.6106873082163052	0	1.0	0.0
6817	0.0003686990421426918	2.2669990178952967e-06	-1.6277394729071532e-06	0.9999866137845946	None	0.25	1	0.4	4	0.7692307692307693	10	0.23809523809523808	0.7692307692307693	14	10	0	0	0	0.7777777777777778	9	7	1.0	15	0.0	1.0	1.7951224992395948e-14	0.5000028337864282	0.0994336672075579	0.510023633000828	-0.07911125256526434	0.8166081799010945	0.677554776841175	0.6250913085861983	0	1.0	0.0
2704	2.4020740560574605e-05	2.964978711359226e-06	2.9583260298640287e-06	0.9996286031455642	None	1.0	1	0.8	4	0.4	2	0.4666666666666667	0.2	4	1	2	0	0	0.6	3	5	0.4666666666666667	7	0.0	1.0	0.06956773124392931	0.5943736620288809	7.902762784127648e-27	0.5	0.1391519958606155	0.5402351638850079	0.6419833138628129	0.5451570521066628	0	0	0.0
3683	0.009472756458837663	0.0026901433947463995	-0.0025705803436126343	0.9850237161189941	None	0	0	0.375	3	0.8	8	0.3333333333333333	0.8	11	8	0	0	0	0.4444444444444444	4	9	0.8	12	0.0	1.0	0.006418588861753718	0.5649599739104916	0.07473956485210467	0.5332188831967607	0.19093454083754718	0.9999420635453018	0.8693179772207622	0.9671848099021373	0	0.09090909090909091	0.0
1762	None	None	None	None	None	0	0	1.0	1	0	0	1.0	0	1	0	0	3	0	0.5	2	1	0.13333333333333333	2	1.0	0	0	0	0	0	0	0	0	0	0	0	0
4072	0.0005089532480011571	0.0002677287145452747	-0.0002677102591118027	0.998566591283175	None	0.25	1	0.4	4	0.75	9	0.25925925925925924	0.75	13	9	0	0	0	0.6666666666666666	6	9	0.9333333333333333	14	0.0	1.0	7.902762784127648e-27	0.5	0.09925471542235564	0.5010649949427369	-0.01565943131117519	0.6649568784379796	0.6249530433734829	0.5572250684614919	0	1.0	0.0
7034	0.019006694514860305	0.008619706649868539	0.008477303954762986	0.8841435329678242	None	0.25	1	0.4	4	0.75	9	0.25925925925925924	0.75	13	9	0	0	0	0.6666666666666666	6	9	0.9333333333333333	14	0.0	1.0	0.8772645913489379	0.5763130731592511	0.05136651322137888	0.5176255597091445	0.04066592897577328	1.0	0.9842827219389096	0.9999999542447747	0	0	0.0
375	None	None	None	None	None	0	0	0.42857142857142855	3	0.75	6	0.3333333333333333	0.75	9	6	0	1	0	0.8333333333333334	5	6	0.6666666666666666	10	1.0	0.4	0.24488048329895867	0.9171758563716692	0.06778834370189492	0.60442562712809	0.050308552663183	0.5131055246605417	0.7069922202794134	0.7231854388510605	1.0	1.0	0.0
3041	0.0028579658911019688	0.0007752649128053368	0.0004957462150178859	0.9976935022570417	None	0	0	0.3333333333333333	3	0.8181818181818182	9	0.48148148148148145	0.6363636363636364	10	7	2	0	0	0.3333333333333333	3	9	0.8666666666666667	13	0.0	1.0	0.0825072234252592	0.6119724893332182	3.9660002575061364e-21	0.5000011433334869	0.12703809822025888	0.665088830320026	0.6462019165771379	0.5940074328320925	0	1.0	0.0
5010	0.00039835325115432027	1.7819069780250954e-06	-1.5138571960777817e-06	0.999998558639482	None	0.25	1	0.36363636363636365	4	0.7857142857142857	11	0.2222222222222222	0.7857142857142857	15	11	0	0	0	0.8888888888888888	8	9	1.0666666666666667	16	0.0	1.0	-0.021351229451167478	0.6763517674188924	2.571512779968693e-08	0.5000817115013879	0.0998661082925023	0.5150034308764312	0.6292357634317476	0.5660627234763931	0	0.2	0.0
7290	0.002025039569680077	0.00027277455332034174	-0.0002711003785651881	0.9977191185071386	None	0.25	1	0.4	4	0.7692307692307693	10	0.23809523809523808	0.7692307692307693	14	10	0	0	0	0.7777777777777778	7	9	1.0	15	0.0	1.0	-0.01126363022617802	0.6288965686345181	0.05773225562772712	0.5732631449028304	0.12411870207115772	0.5000000000000001	0.6380246930560054	0.568128882620629	0	1.0	0.0
2952	0.002242198869090986	0.0003120468688094561	8.938412119325708e-07	0.9955131886692091	None	0	0	0.3333333333333333	2	0.8571428571428571	6	0.36	0.8571428571428571	8	6	0	0	0	1.0	5	5	0.6	9	0.0	0	0.09158027384804228	0.5618274713042599	0.0197649010934415	0.5470655085472336	0.09999989459234127	0.50000017145779	0.5875419999567882	0.5363858830738898	0	1.0	0.0
330	None	None	None	None	None	0	0	1.0	2	0.0	0	0.75	0	2	0	0	0	0	1.0	2	2	0.2	3	0.0	0	0	0	0	0	0	0	0	0	0	0	0
7255	0.008125376411388212	0.0011948930263425304	0.0011914619708809314	0.9930732837233659	None	0.25	1	0.4	4	0.7692307692307693	10	0.23809523809523808	0.7692307692307693	14	10	0	0	0	0.7777777777777778	7	9	1.0	15	0.0	1.0	0.09942219929087659	0.5051695197623892	-0.08969925132045352	0.5787079036256486	0.36168218096108323	0.5884195558499166	0.8572212508220837	0.5577072036291857	0	1.0	0.0
5709	0.00031190280587983175	0.0002140958099770501	-0.0002140796892377811	0.9997440701976106	None	0.25	1	0.4	4	0.7692307692307693	10	0.23809523809523808	0.7692307692307693	14	10	0	0	0	0.7777777777777778	7	9	1.0	15	0.0	1.0	0.08945229934755813	0.5308102301081487	0.04206587004257669	0.5237349996869399	0.03807524361164461	0.5533069473947532	0.5642804784051431	0.5359752185493676	0	1.0	0.0
7323	0.0019094496675930005	0.0005603191472220839	-0.0002786940666682117	0.9990655101699978	None	0.2	1	0.3333333333333333	4	0.8	12	0.20987654320987653	0.8	16	12	0	0	0	1.0	9	9	1.1333333333333333	17	0.0	1.0	7.902762784127648e-27	0.5	0.09999951438066676	0.5000034068659984	-0.08050819941818932	0.5983326560527208	0.6766503066039679	0.5331625988319038	0	0	0.0
5488	0.026031863712601248	0.015859603742517537	-0.006903369733080449	0.9688718682786741	None	0.2	1	0.3333333333333333	4	0.8	12	0.20987654320987653	0.8	16	12	0	0	0	1.0	9	9	1.1333333333333333	17	0.0	1.0	0.6444796308553109	0.589289964253568	-0.09899193993031233	0.5575218901013221	0.13374817723066332	0.6507280252009887	0.9536929487836736	0.5998389662469353	0	1.0	0.0
6084	0.010284755519356672	0.001074129875016209	-0.001045139498215383	0.9973018945242752	None	0.14285714285714285	1	0.3125	5	0.7619047619047619	16	0.3194444444444444	0.7619047619047619	21	16	1	0	0	0.8888888888888888	8	9	1.5333333333333334	23	0.0	0.9333333333333333	0.6077110250309072	0.655149144017271	0.037615854846926824	0.5902580477828006	-0.11352790920345004	0.9881102007533343	0.9591309680812845	0.8592368001687374	0	1.0	0.0
3939	8.474653355949826e-05	1.835776224628959e-05	-1.0425728600191555e-05	0.9999978933640532	None	0.25	1	0.4	4	0.7692307692307693	10	0.23809523809523808	0.7692307692307693	14	10	0	0	0	0.7777777777777778	7	9	1.0	15	0.0	1.0	0.5589852458899747	0.5818643864882744	-0.06808718473931688	0.6338257393595367	0.007552344982351369	0.6789704683429169	0.939874226992749	0.6324434460956703	0	1.0	0.0
7114	0.0024680932088486577	0.0004931352988016394	0.00017576447598906605	0.9974736451997049	None	0.25	1	0.4	4	0.75	9	0.25925925925925924	0.75	13	9	0	0	0	0.6666666666666666	6	9	0.9333333333333333	14	0.0	1.0	-0.0999999999971902	0.5000000000176017	0.09828079991733772	0.5010286025987694	0.31087467494000814	0.7888601018195901	0.842603454349605	0.6084323635763232	0	1.0	0.0
7064	1.5878617087309112e-08	1.424731906831497e-08	-8.784363819359277e-09	0.9999961635923623	None	0.25	1	0.36363636363636365	4	0.7857142857142857	11	0.2222222222222222	0.7857142857142857	15	11	0	0	0	0.8888888888888888	8	9	1.0666666666666667	16	0.0	1.0	0.9000085437709912	0.5632751278236791	0.04628464668448777	0.520531766363365	5.121508514501617e-09	0.5075088384626385	0.9842162568367641	0.5305183218778463	0	1.0	0.0
5467	0.00011080284185849553	5.6796259755286145e-05	-5.6796259575678866e-05	0.9987987433143578	None	0.25	1	0.4	4	0.7692307692307693	10	0.23809523809523808	0.7692307692307693	14	10	0	0	0	0.7777777777777778	7	9	1.0	15	0.0	1.0	7.902762784127648e-27	0.5	0.299383300399873	0.8056205502618765	0.00024188961117283794	0.5696458432381676	0.8038821122243256	0.6381635632560501	0	1.0	0.0
2064	None	None	None	None	None	0	0	0.3	6	0.7142857142857143	20	0.8333333333333334	0	3	0	26	1	0	1.0	6	6	2.0	30	0.018867924528301886	0.3333333333333333	0	0	0	0	0	0	0	0	0	0	0
2306	None	None	None	None	None	0.07142857142857142	1	0.4838709677419355	15	0.38636363636363635	17	0.5679012345679012	0.22727272727272727	21	10	24	11	0	1.0	9	9	3.066666666666667	46	0.2682926829268293	0.5714285714285714	0.0026741803022928322	0.663194061547061	8.869052682039806e-06	0.5130390054241283	-0.05075890097391409	0.6904123374198613	0.6179629236143452	0.6249452665182763	1.0	1.0	0.0
5492	0.0025754499864529806	0.0004501766477132611	-0.0003729580755223662	0.9982876291541941	None	0.25	1	0.4	4	0.7692307692307693	10	0.23809523809523808	0.7692307692307693	14	10	0	0	0	0.7777777777777778	7	9	1.0	15	0.0	1.0	0.09999999257701488	0.5006814655415107	0	0.5	0.09092432278915191	0.5238261124268833	0.6109758374018472	0.5081744839871783	0	1.0	0.0
7245	0.004119102695666854	0.0004021890085309605	0.0003900849593812986	0.9954989473414912	None	0.25	1	0.4	4	0.7692307692307693	10	0.23809523809523808	0.7692307692307693	14	10	0	0	0	0.7777777777777778	7	9	1.0	15	0.0	1.0	0.05916964221934694	0.573444914218305	-0.01873248960910146	0.6711107712910858	0.09997570263022844	0.5000586043887656	0.6234724977141105	0.5833293857326366	0	0.8571428571428571	0.0
342	None	None	None	None	None	0.06666666666666667	1	0.28125	9	0.7111111111111111	32	0.5802469135802469	0.24444444444444444	19	11	27	0	0	1.0	9	9	3.1333333333333333	47	0.0	0.9473684210526315	-0.37492394117935024	0.9999941303330698	0.09641516075790962	0.524477482218786	0.31173190811987217	0.9999999871811455	0.9793573868866665	0.9999591412183767	0	1.0	0.0
7308	4.1747263736755166e-07	1.1550567550495685e-08	-4.486284033840581e-09	0.9999984383659186	None	0.25	1	0.4	4	0.75	9	0.25	0.75	13	9	0	0	0	0.875	8	7	0.9333333333333333	14	0.0	1.0	7.902762784127648e-27	0.5	0.0510873613762073	0.6386535278189204	4.390723429328397e-06	0.5013079885122597	0.5599177029616715	0.5477504331738302	0	1.0	0.0
2223	None	None	None	None	None	0	0	0.5	5	0.5	6	0.7777777777777778	0.08333333333333333	5	1	8	0	0	0.5	3	6	0.9333333333333333	14	0.0	0.75	0.02569461515801607	0.568779027371775	-0.09983870042282646	0.5000698211667638	0.0005040932409858207	0.5003738240364013	0.6323362734845541	0.5232038149163077	0	1.0	0.0
2423	None	None	None	None	None	0	0	0.13636363636363635	6	0.84375	54	0.8148148148148148	0.140625	12	9	53	0	0	1.0	9	9	4.4	66	0.0	0.7931034482758621	-0.02910149091443358	0.5091998695763426	0.004917000570909406	0.5618072483364319	-0.15111776364023868	0.7509905506136958	0.6640954927206681	0.613741879381722	0	1.0	0.0
7305	3.3794365922798333e-10	1.1988060295618124e-10	8.095086114634631e-11	0.999999981106513	None	0.25	1	0.4	4	0.7692307692307693	10	0.23809523809523808	0.7692307692307693	14	10	0	0	0	0.7777777777777778	7	9	1.0	15	0.0	1.0	-0.05931042646923177	0.6655751946985285	3.086810434618607e-05	0.5000484139597431	1.6022218759428288e-07	0.5004939013134104	0.5813479867532452	0.5572814765500689	0	0	0.0
6056	0.003996536496415424	0.00041391613959774413	-0.00023826000909005514	0.9944134518150238	None	0.25	1	0.4	4	0.75	9	0.25925925925925924	0.75	13	9	0	0	0	0.6666666666666666	6	9	0.9333333333333333	14	0.0	1.0	-0.05714045406474235	0.6045825776574496	0.10131134937326298	0.9979527807565743	0.08507872636302763	0.9999742327921036	0.9538620842850579	0.9967528785861852	0	0.9230769230769231	0.0
5754	0.006294439103774355	0.0010323509284983017	-0.0006614614247126801	0.9982683605303652	None	0.2	1	0.3333333333333333	4	0.8	12	0.20987654320987653	0.8	16	12	0	0	0	1.0	9	9	1.1333333333333333	17	0.0	1.0	-0.09088018722383648	0.6116010290411809	0.09423100942852851	0.6604835153344262	0.2863270812582612	0.5437782561586585	0.8279802754145805	0.6062763018392104	0	1.0	0.0
6022	9.161004907522556e-05	8.566117098055569e-07	1.3137665394225423e-07	0.9999999400521405	None	0.25	1	0.4	4	0.7692307692307693	10	0.23809523809523808	0.7692307692307693	14	10	0	0	0	0.7777777777777778	7	9	1.0	15	0.0	1.0	0.32169549432167277	0.5844151220412077	-0.06356481006354572	0.6393086627082168	0.09488257213385295	0.5869717045974084	0.8387768678195963	0.6038620656943828	0	0.35714285714285715	0.0
7369	0.0021882048115925553	0.0004438171139644349	-0.0001248973114784419	0.9977502595285483	None	0.25	1	0.4	4	0.75	9	0.25925925925925924	0.75	13	9	0	0	0	0.6666666666666666	6	9	0.9333333333333333	14	0.0	1.0	0.03680699402829786	0.5767837415909454	0.06588043269849239	0.6219554572675102	-0.08387603483128898	0.6046688232324513	0.6529790947709593	0.601279498515846	0	1.0	0.0
4911	0.0033670359143544593	0.001296216629527464	0.0003251054996747799	0.9970872658140069	None	0.25	1	0.4	4	0.75	9	0.25925925925925924	0.75	13	9	0	0	0	0.6666666666666666	6	9	0.9333333333333333	14	0.0	1.0	-0.017650776892437107	0.5029535277865114	-0.09999972274883634	0.5030966807167071	0.1537708229575724	0.571026700093155	0.7420154582773162	0.5258305187281858	0	1.0	0.0
5774	0.0011639249920555694	0.0004092228079653191	-0.0003557385740669349	0.996147272177679	None	0.2	1	0.3333333333333333	4	0.8	12	0.20987654320987653	0.8	16	12	0	0	0	1.0	9	9	1.1333333333333333	17	0.0	1.0	0.31492810565924073	0.5618962731881076	0.005572898135300739	0.6572222998063303	-0.01540779435706074	0.5792387119419683	0.8238633606301191	0.6002444101896092	0	1.0	0.0
6351	7.315009748866378e-05	1.2554560190091246e-06	1.2481061066140473e-06	0.9999996126497281	None	0.2	1	0.3333333333333333	4	0.8	12	0.20987654320987653	0.8	16	12	0	0	0	1.0	9	9	1.1333333333333333	17	0.0	1.0	0.4532746621727367	0.6357822866247493	8.241188478992982e-12	0.5005740384035305	0.035971583025802736	0.6743153420991258	0.8971313588681178	0.6056482912962358	0	0.9375	0.0
7526	2.9429632947018524e-08	2.7695546098142488e-08	1.4479599566563563e-09	0.9999962891005485	None	0.25	1	0.4	4	0.75	9	0.25925925925925924	0.75	13	9	0	0	0	0.6666666666666666	6	9	0.9333333333333333	14	0.0	1.0	-0.09999999999141482	0.5000000003152539	-0.014460478268669136	0.6662616399210607	5.059942925702908e-11	0.5000000081424115	0.615224547130629	0.5573568331171785	0	1.0	0.0
5164	0.009595022293708297	0.0007822791575187964	0.0007808563639613154	0.976883592955167	None	0.25	1	0.4	4	0.7692307692307693	10	0.23809523809523808	0.7692307692307693	14	10	0	0	0	0.7777777777777778	7	9	1.0	15	0.0	1.0	0.28933659502817577	0.5396905979140892	0.09998393683068678	0.5004813729846631	0.099601838520424	0.5127622477760936	0.7095547007828016	0.5176662019536149	0	1.0	0.0
1674	None	None	None	None	None	0.23529411764705882	4	0.6111111111111112	22	0.27450980392156865	14	0.654320987654321	0.23529411764705882	32	12	20	0	0	1.0	9	9	3.533333333333333	53	0.0	0.5	-0.0006769775071662894	0.6630532932820291	0.2131862477484025	0.645444829690336	0.00020368013358584863	0.5812528140754306	0.726246332211787	0.6305650394373508	0	1.0	0.0
6042	0.0013733144175735966	0.000178781500902651	0.00017444869399050957	0.9998207986720128	None	0.3333333333333333	1	0.5	4	0.7	7	0.3	0.7	11	7	0	0	0	0.625	8	5	0.8	12	0.0	1.0	0.009978399526756599	0.5107525993019582	0.02873649648864345	0.5813638442340036	-0.08653998032684083	0.5133431997156761	0.618065642857603	0.5353390723290007	0	0.45454545454545453	0.0
3130	0.0004483389323803224	0.0002548249220795872	0.00014094269477832398	0.999678973969938	None	0.2	1	0.3333333333333333	4	0.8	12	0.20987654320987653	0.8	16	12	0	0	0	1.0	9	9	1.1333333333333333	17	0.0	1.0	-0.023537967181713637	0.5047502765307764	-0.027824829568579797	0.5099950281936612	0.018417379811042033	0.6047304787233312	0.5524198587237631	0.5402628102561803	0	1.0	0.0
2324	None	None	None	None	None	0	0	0.25	1	1.0	3	1.0	1.0	4	3	0	3	0	0.2	1	5	0.3333333333333333	5	1.0	0	-0.0999994873821088	0.5000019064994761	0.027733143072557153	0.5016234891864377	0.24235939485422175	0.6338351545108142	0.8042716263438637	0.546135634981848	0.0	0	0.0
1287	None	None	None	None	None	1.0	1	1.0	4	0.25	1	0.5	0.25	2	1	3	0	0	0.75	4	3	0.4	6	0.0	1.0	-0.018473926621137664	0.5001126439449757	-0.09996671300152205	0.5000471289386396	0.13963153234805245	0.5089592299560342	0.7300150526652377	0.503039949833974	0	1.0	0.0
3214	None	None	None	None	None	0.25	1	0.45454545454545453	5	0.5	7	0.5714285714285714	0.14285714285714285	6	2	9	0	0	0.5714285714285714	7	4	1.0666666666666667	16	0.0	0.3076923076923077	-0.027011992681960174	0.6460096134216711	0.06327431437575363	0.5263086741500954	0.0781676523012526	0.5577860379945379	0.6264089191821707	0.5776220913584599	0	0.5	0.0
1877	None	None	None	None	None	0.5	3	0.5714285714285714	8	0.5263157894736842	10	0.3888888888888889	0.47368421052631576	17	9	3	0	0	0.6666666666666666	6	9	1.4	21	0.0	0.6666666666666666	-0.0925474029432233	0.8958575839870536	-0.02985667301314337	0.5133080629121983	-0.17683274264049004	0.9957611840650472	0.7989845064408698	0.9278973382965687	0	0.9411764705882353	0.0
4929	0.01331789623068924	0.0019965449974103737	0.00043472016986902297	0.9956339374915335	None	0.25	1	0.36363636363636365	4	0.7857142857142857	11	0.2222222222222222	0.7857142857142857	15	11	0	0	0	0.8888888888888888	8	9	1.0666666666666667	16	0.0	1.0	0.0611932293386277	0.5566116529389772	-0.09999998722917146	0.5000001984824114	0.12651347645450134	0.9999908433859609	0.8242527717261702	0.9809754248050686	0	1.0	0.0
1999	None	None	None	None	None	0	0	0.6666666666666666	2	0.5	1	1.0	0.5	3	1	0	2	0	0.25	1	4	0.26666666666666666	4	1.0	0.6666666666666666	0.09678367810371614	0.5433836611971131	0.14613946326663418	0.5370208881415403	4.368126044984934e-05	0.5002202803267907	0.6472105698800592	0.5269080019867443	1.0	1.0	0.0
835	None	None	None	None	None	0	0	0.3157894736842105	6	0.6153846153846154	16	0.6222222222222222	0.11538461538461539	9	3	18	5	0	0.5555555555555556	5	9	1.8666666666666667	28	0.14705882352941177	0.8695652173913043	8.283822836639357e-05	0.5566402161422829	-0.06835142979062868	0.5430205821640578	0.05469639859940349	0.5756150148434784	0.6202691836263571	0.5584683239924645	1.0	1.0	0.0
736	None	None	None	None	None	0.16666666666666666	2	0.46153846153846156	12	0.4594594594594595	17	0.8125	0.32432432432432434	23	12	15	4	0	0.75	8	6	2.6	39	0.17391304347826086	0.6060606060606061	-0.08279000859324206	0.6061552546885614	0.27849381316689914	0.9998052085561591	2.2765043959955362e-05	0.5079429852588078	0.8792284139558981	0.9526695127953922	1.0	1.0	0.0
5119	0.0013966775978952982	0.00024893997260551414	-0.0001723278074541814	0.9970543737820228	None	0.25	1	0.4	4	0.7692307692307693	10	0.23809523809523808	0.7692307692307693	14	10	0	0	0	0.7777777777777778	7	9	1.0	15	0.0	1.0	0.09911074176102727	0.5117621447883546	-0.07764875025171372	0.5896409160359541	0.057455361683925746	0.549158174072701	0.6812545692664475	0.5503956607162518	0	1.0	0.0
7270	0.000127133791067033	3.6521408108018105e-06	-3.605232470596887e-06	0.9999974097737281	None	0.25	1	0.4	4	0.7692307692307693	10	0.23809523809523808	0.7692307692307693	14	10	0	0	0	0.7777777777777778	9	7	1.0	15	0.0	1.0	0.41443491802385835	0.5897175322082993	0.12047655688400774	0.6873983281904229	0.1860911780714779	0.6986777323774181	0.8000764377551067	0.6601427454120925	0	1.0	0.0
3418	0.0008820605571881146	4.7506823924101846e-05	2.5620005031313123e-05	0.9978991258022392	None	0.25	1	0.4	4	0.7692307692307693	10	0.23809523809523808	0.7692307692307693	14	10	0	0	0	0.7777777777777778	7	9	1.0	15	0.0	1.0	-0.04187383166231033	0.658911607282412	0.2573323426321489	0.6672585781641397	0.04914009387587111	0.5542147460714815	0.7552951536413733	0.6280806454770183	0	1.0	0.0
521	None	None	None	None	None	0.3333333333333333	1	0.5	4	0.7	7	0.3333333333333333	0.7	11	7	0	0	0	0.4444444444444444	9	4	0.8	12	0.0	1.0	-0.12123933284928134	0.8044910575315294	0.015050338113776707	0.6384180837435413	0.016574669574476626	0.5361031984934552	0.7066223642999804	0.6702371139594953	0	1.0	0.0
1768	None	None	None	None	None	0.5	1	0.6666666666666666	4	0.5	3	0.4	0.5	7	3	0	0	0	0.8	4	5	0.5333333333333333	8	0.0	1.0	0.004446348405452562	0.5240911060236831	-0.09999335064911563	0.5001378135214333	0.16888043908697303	0.6426159461455917	0.7505534497236682	0.5567318654428307	0	1.0	0.0
2875	0.0012095163429046703	4.4075446013229564e-05	2.9970818803485344e-05	0.9978189937417118	None	0	0	0.4	2	0.8	4	0.4666666666666667	0.8	6	4	0	2	0	0.6	3	5	0.4666666666666667	7	1.0	0	0.07830767953634363	0.5353760541121984	-0.21727336855332102	0.9999999993853537	0.0999992815207564	0.5001070180916495	0.9155965228977335	0.99918976938333	1.0	1.0	0.0
6146	0.0032352792358653127	0.0010787757198967634	0.0006879877250895394	0.9970188824307906	None	0.25	1	0.4	4	0.75	9	0.25925925925925924	0.75	13	9	0	0	0	0.6666666666666666	6	9	0.9333333333333333	14	0.0	1.0	0.007349019360877189	0.6546742621841172	-0.01928491193369324	0.5144951180114604	0.17278165206431367	0.68901537430309	0.7168063815811355	0.6219238824000891	0	1.0	0.0
1743	None	None	None	None	None	0	0	0.4	2	0.8	4	0.5833333333333334	0	0	0	6	0	0	0.75	3	4	0.4666666666666667	7	0.0	0.6666666666666666	0	0	0	0	0	0	0	0	0	0	0
1252	None	None	None	None	None	0	0	0.8	4	0.2	1	0.4666666666666667	0.2	3	1	3	5	0	0.6	5	3	0.4666666666666667	7	0.625	0.4	-0.4182062573049844	0.9999975719536248	0.08493978076368039	0.5325195027254427	0.00025404428647596934	0.5004692032942588	0.994713538065347	0.987301855628679	1.0	1.0	0.0
2284	None	None	None	None	None	0.16666666666666666	2	0.5185185185185185	14	0.42105263157894735	16	0.49382716049382713	0.34210526315789475	26	13	13	3	0	1.0	9	9	2.6666666666666665	40	0.17647058823529413	0.7096774193548387	0.08810380805609228	0.5868896369072405	-0.15375639238188477	0.9990902869301769	0.05850656381975579	0.5364081130988139	0.8256970050451826	0.9241063834621078	0.5769230769230769	0.6538461538461539	0.0
3830	0.007541066130924191	0.001345840175933892	0.0013360150703657639	0.9849933204737056	None	0.25	1	0.4	4	0.7692307692307693	10	0.23809523809523808	0.7692307692307693	14	10	0	0	0	0.7777777777777778	7	9	1.0	15	0.0	1.0	0.22320675028502057	0.612088983882619	0.08450511254731165	0.6063357608246359	-0.09997333823682679	0.5063694258031732	0.7923862781496745	0.5755435371763603	0	1.0	0.0
7033	0.0003459474594100566	0.00015119361699872288	0.0001511785241106231	0.9994030169987727	None	0.25	1	0.4	4	0.7692307692307693	10	0.23809523809523808	0.7692307692307693	14	10	0	0	0	0.7777777777777778	7	9	1.0	15	0.0	1.0	-0.017310729528251793	0.5015689369983208	0.16997332220717368	0.673524238729698	0.022393650100879025	0.5960574601191871	0.6883365965945442	0.5922246169623545	0	0.14285714285714285	0.0
7435	0.01356890616310927	0.003959854265560234	-0.0024683705789279643	0.970303241747049	None	0.25	1	0.36363636363636365	4	0.7857142857142857	11	0.2222222222222222	0.7857142857142857	15	11	0	0	0	0.8888888888888888	8	9	1.0666666666666667	16	0.0	1.0	0.5750582642380195	0.6454742974347302	0.005571213440642941	0.5537325979109237	0.09999999766685291	0.5000000412354162	0.9220110528462492	0.567499427847491	0	0	0.0
4971	0.0007411431098926886	8.560911051230323e-06	-7.803771907338551e-06	0.9992981530647479	None	0.25	1	0.4	4	0.7692307692307693	10	0.23809523809523808	0.7692307692307693	14	10	0	0	0	0.7777777777777778	7	9	1.0	15	0.0	1.0	-0.09016754786754731	0.5344333674989348	0.0891429420953583	0.5487441687813542	0.017934359486741824	0.6305959730596967	0.6858727797295403	0.5718593671468901	0	0.9285714285714286	0.0
3844	0.0010285340487320817	0.00021192370343209207	-0.00020363572947842075	0.9981741030696002	None	0.25	1	0.4	4	0.75	9	0.25925925925925924	0.75	13	9	0	0	0	0.6666666666666666	6	9	0.9333333333333333	14	0.0	1.0	0.07899125262228761	0.5424530298961341	-0.09999999987378126	0.5000000005922403	0.0316196927352996	0.6038467826693731	0.6792518162628056	0.5491525243513036	0	1.0	0.0
6290	0.005046295172859748	0.0027151285114261794	-0.0013556760317989846	0.9932734672897698	None	0.25	1	0.4	4	0.7692307692307693	10	0.23809523809523808	0.7692307692307693	14	10	0	0	0	0.7777777777777778	9	7	1.0	15	0.0	1.0	7.902762784127648e-27	0.5	0.09990375965946455	0.5257093467933143	-0.18271608103287434	0.9993148085010894	0.7821762375914441	0.9214841439376391	0	0	0.0
3282	0.0001226204115388973	3.760408841108499e-05	3.722406236358064e-06	0.9998143176029306	None	0	0	0.3333333333333333	2	0.8571428571428571	6	0.36	0.8571428571428571	8	6	0	0	0	1.0	5	5	0.6	9	0.0	0	0.0018877637184703667	0.5010122493003661	-0.04021359495626785	0.5111819436760269	0.04338522687840519	0.5430868885606115	0.5846957971864466	0.5184549720251067	0	1.0	0.0
5715	0.005978125917304311	0.00583001891861134	-0.005807343710616138	0.9915330790211765	None	0.25	1	0.4	4	0.7692307692307693	10	0.23809523809523808	0.7692307692307693	14	10	0	0	0	0.7777777777777778	7	9	1.0	15	0.0	1.0	-0.09999999999760885	0.5000000000170421	0.05763441936304366	0.6427825266759142	0.09999259436212754	0.5003033143558684	0.7029242104976834	0.5488994428207908	0	1.0	0.0
3618	0.004758595969855921	0.002354505431875537	-0.0006220760504614078	0.9913334438321881	None	0.25	1	0.4	4	0.75	9	0.25925925925925924	0.75	13	9	0	0	0	0.6666666666666666	6	9	0.9333333333333333	14	0.0	1.0	7.902762784127648e-27	0.5	0.18769858754057084	0.5173747811040094	-0.15639626609646104	0.9585890568321568	0.8616335385666446	0.7446884677109317	0	1.0	0.0
6150	0.0069266198871790925	0.0025932389064080175	-0.0025397241891091816	0.9919642157077685	None	0.25	1	0.4	4	0.7692307692307693	10	0.23809523809523808	0.7692307692307693	14	10	0	0	0	0.7777777777777778	7	9	1.0	15	0.0	1.0	0.09998847036901473	0.500435059239304	0.09770207676166795	0.6538207760130118	0.20252267108538774	0.5000000000000001	0.6198305511477344	0.5529356189101098	0	1.0	0.0
344	None	None	None	None	None	0	0	0.3333333333333333	1	1.0	2	1.0	1.0	3	2	0	0	0	0.25	1	4	0.26666666666666666	4	0.0	0	0.09999999991779376	0.5000000001925892	0.09844374528422344	0.5012314924363257	0.07376820114400123	0.5630368916669453	0.5300033708739589	0.5215218903686818	0	0	0.0
3134	None	None	None	None	None	0	0	0.35294117647058826	6	0.6521739130434783	15	0.5555555555555556	0.4782608695652174	15	11	9	4	0	0.5555555555555556	5	9	1.6666666666666667	25	0.2222222222222222	0.6	0.16096064768436297	0.5813768721846049	0.26186258381768024	0.5844725671232406	0.0043796834733432245	0.5209821858709727	0.7400881209006848	0.5624691671733454	0.9666666666666667	0.9333333333333333	0.0
828	None	None	None	None	None	0	0	0.35	7	0.5714285714285714	16	1.0	0.07142857142857142	8	2	21	8	0	0.8333333333333334	6	5	2.0	30	0.2	0.4	0.024336006120207403	0.5740165854707032	0.09999966713334092	0.500001019271993	0.13744830801466734	0.6785878476696056	0.6279724359900339	0.586257960576447	1.0	1.0	0.0
2254	None	None	None	None	None	0	0	0.4	2	0.6	3	0.4375	0.6	5	3	1	3	0	1.0	4	4	0.4666666666666667	7	0.75	0.6666666666666666	-0.09880563486712898	0.6857600518973649	0.2650380403287336	0.5906522819794531	0.0999911202771993	0.5000081779357404	0.815704745391995	0.5944410683103395	1.0	1.0	0.0
5548	0.00031707308483174516	0.00014337613814767835	3.4848508553580523e-06	0.9990751628078628	None	0.25	1	0.4	4	0.7692307692307693	10	0.23809523809523808	0.7692307692307693	14	10	0	0	0	0.7777777777777778	9	7	1.0	15	0.0	1.0	6.5740647166308886e-06	0.5002599962418932	0.015781917145807938	0.6794689644887232	0.02506009977567255	0.5235338709099475	0.5964278257042408	0.5700836646856268	0	1.0	0.0
6433	0.004091038290824792	0.00053872754637509	-0.0004050414095847124	0.9963673452241266	None	0.2	1	0.3333333333333333	4	0.8	12	0.20987654320987653	0.8	16	12	0	0	0	1.0	9	9	1.1333333333333333	17	0.0	1.0	-0.1	0.5	5.3282274618016935e-20	0.5000000000009414	0.08584605983627701	0.643729688457465	0.6812427593379446	0.5491399596035135	0	0	0.0
1159	None	None	None	None	None	0	0	0.36	9	0.6	21	0.6851851851851852	0.42857142857142855	22	15	14	2	0	0.6666666666666666	9	6	2.466666666666667	37	0.08	0.45161290322580644	0.014561101758556428	0.5455775871960786	0.1355085852853541	0.6128465068122472	0.03350085852324268	0.6442958896673571	0.6646322766833118	0.6015809221537576	0.9318181818181819	1.0	0.0
4521	0.002525701291756021	0.0009009070466735894	0.0009008383837417313	0.9958206013147438	None	0.25	1	0.4	4	0.75	9	0.25925925925925924	0.75	13	9	0	0	0	0.6666666666666666	6	9	0.9333333333333333	14	0.0	1.0	-0.0999984289664906	0.5000662523310252	0.006583599019970764	0.5391355770751807	-0.010217528760045124	0.6764968115341542	0.6321337146948086	0.5740225605256913	0	1.0	0.0
1983	None	None	None	None	None	0	0	1.0	1	0	0	1.0	0	1	0	0	3	0	0.5	2	1	0.13333333333333333	2	1.0	0	0	0	0	0	0	0	0	0	0	0	0
3805	0.0007851899701164319	0.0005818222165089244	0.0005568002607903362	0.9993645653455402	None	0.25	1	0.4	4	0.75	9	0.25925925925925924	0.75	13	9	0	0	0	0.6666666666666666	6	9	0.9333333333333333	14	0.0	1.0	0.3887014761438801	0.5282527632312951	-0.08037150851474638	0.5778047612498164	0.011540403639338873	0.5544692568606485	0.8816278661866886	0.553597022991973	0	1.0	0.0
1917	None	None	None	None	None	0	0	0.75	3	0.3333333333333333	1	0.5555555555555556	0	0	0	4	0	0	1.0	3	3	0.3333333333333333	5	0.0	1.0	0	0	0	0	0	0	0	0	0	0	0
2686	5.526869037907995e-08	2.6857151121868717e-08	2.495020593935904e-08	0.9999951849099024	None	0	0	0.5	3	0.6666666666666666	4	0.4444444444444444	0.6666666666666666	7	4	0	1	0	0.5	3	6	0.5333333333333333	8	1.0	0.4	-0.04293924872380391	0.6444619980757261	0.006404906370929035	0.5617765042998832	1.886018327685729e-05	0.5000247124436199	0.5831196227310369	0.5698124195999005	1.0	1.0	0.0
4953	0.009238852068714843	0.008475909469605667	-2.616344157324826e-05	0.9978450982400672	None	0.25	1	0.4	4	0.75	9	0.25	0.75	13	9	0	0	0	0.875	8	7	0.9333333333333333	14	0.0	1.0	7.902762784127648e-27	0.5	0.07716014511024971	0.5840768726330887	0.20244649104768703	0.9999501892768178	0.704647928654906	0.9681881488025197	0	1.0	0.0
6303	0.002568737841153734	0.001333297951222199	-0.001330082787449189	0.9978932214585481	None	0.25	1	0.4	4	0.7692307692307693	10	0.23809523809523808	0.7692307692307693	14	10	0	0	0	0.7777777777777778	7	9	1.0	15	0.0	1.0	0.0539455167811721	0.5742207106337291	0.0011911986958590584	0.5828529999494795	-0.12923959681006675	0.9992913549319145	0.7156591395650876	0.9326637056617182	0	1.0	0.0
315	None	None	None	None	None	0	0	0.3333333333333333	2	0.8571428571428571	6	0.36	0.8571428571428571	8	6	0	0	0	1.0	5	5	0.6	9	0.0	0	0.22612721716305356	0.5772980101306292	0.07160528402478747	0.5953400097979552	0.09999999882351622	0.5000000032877225	0.6647509271940949	0.5578873234641081	0	1.0	0.0
3696	0.006699835808820326	0.0006478637680145409	0.0006385022637202472	0.9955017991126959	None	0.25	1	0.36363636363636365	4	0.7857142857142857	11	0.2222222222222222	0.7857142857142857	15	11	0	0	0	0.8888888888888888	8	9	1.0666666666666667	16	0.0	1.0	7.902762784127648e-27	0.5	-0.060433738485930234	0.536062942654619	0.043620638671039616	0.5862092597931097	0.6062617047025755	0.5409761550118749	0	1.0	0.0
1411	None	None	None	None	None	0	0	0.25	1	1.0	3	0.625	0	0	0	4	1	0	0.5	4	2	0.3333333333333333	5	0.08333333333333333	0	0	0	0	0	0	0	0	0	0	0	0
2128	None	None	None	None	None	0	0	0.5	1	1.0	1	1.0	1.0	2	1	0	3	0	0.3333333333333333	3	1	0.2	3	1.0	0	0.041346317195103066	0.5593471648349684	0.035329063026711224	0.5033801122556328	0.04518445921810208	0.550467828208649	0.5460613121758512	0.5378105716900997	1.0	1.0	0.0
3470	0.0002108934445679065	5.519475739934272e-07	-4.2098916545672864e-07	0.9999984736380848	None	0.25	1	0.4	4	0.75	9	0.25	0.75	13	9	0	0	0	0.875	8	7	0.9333333333333333	14	0.0	1.0	0.17055675994502478	0.5284592644759161	-0.0999459460234072	0.5003711503839031	0.2697115653153025	0.6011192878936156	0.8259419723874217	0.543686306711948	0	1.0	0.0
6861	0.0020338699170300927	0.0006913735141489455	0.0006763192274250006	0.9973852925895497	None	0.25	1	0.36363636363636365	4	0.7857142857142857	11	0.2222222222222222	0.7857142857142857	15	11	0	0	0	0.8888888888888888	8	9	1.0666666666666667	16	0.0	1.0	0.09878757210106277	0.5161690975443126	-0.1	0.5000000000089945	0.007538242675875477	0.6709996844514081	0.70996278982463	0.5644239639045241	0	1.0	0.0
1800	None	None	None	None	None	0.4	2	0.4166666666666667	5	0.625	10	0.4	0.625	15	10	2	3	0	0.5555555555555556	9	5	1.2	18	1.0	0.7692307692307693	2.1965674999613805e-07	0.5000683723366331	0.019538214113646667	0.5048764775203606	-0.09653423571772697	0.5218803849986005	0.6235714398697239	0.5089455028895236	0.9333333333333333	1.0	0.0
6910	2.8370004148787825e-08	2.8161237253452947e-08	6.390085063973201e-10	0.9999965033772131	None	0.25	1	0.4	4	0.75	9	0.25925925925925924	0.75	13	9	0	0	0	0.6666666666666666	6	9	0.9333333333333333	14	0.0	1.0	-0.01174070465889744	0.5017556352100054	-0.08729834852103975	0.7181900540209412	4.19343862010116e-15	0.5000000000014866	0.5954928641984462	0.5779039141224749	0	1.0	0.0
1616	None	None	None	None	None	0	0	0.375	3	0.7777777777777778	7	0.4074074074074074	0.7777777777777778	10	7	0	1	0	0.3333333333333333	9	3	0.7333333333333333	11	1.0	1.0	0.0007206549497577773	0.5021995201424813	0.09999999496468687	0.5000000308457353	0.025729805546678402	0.5403810128587392	0.6041500604651249	0.5142190711346799	0.5	0.7	0.0
7312	0.006340436083688016	0.0005404246449192605	0.0005227965337303337	0.995306537391234	None	0.25	1	0.4	4	0.7692307692307693	10	0.23809523809523808	0.7692307692307693	14	10	0	0	0	0.7777777777777778	7	9	1.0	15	0.0	1.0	-0.09999999999725756	0.5000000000047335	0.05084881633193559	0.6336607031886055	0.07692233479232934	0.7076608089431549	0.6900126031929653	0.6171182862823031	0	1.0	0.0
1767	None	None	None	None	None	0.3333333333333333	1	0.5555555555555556	5	0.45454545454545453	5	0.52	0.09090909090909091	5	1	7	10	0	1.0	5	5	0.8666666666666667	13	0.7142857142857143	0.2222222222222222	0.00426157590431985	0.5381479323795754	-0.07113913508879735	0.5884746073621562	0.055126309865937494	0.5228823300460388	0.6337478500672258	0.5500109820257655	0.4	0.8	0.0
7420	0.007357884746696839	0.002266010372396234	-7.626459713057733e-05	0.9829783695821734	None	0.25	1	0.36363636363636365	4	0.7857142857142857	11	0.2222222222222222	0.7857142857142857	15	11	0	0	0	0.8888888888888888	8	9	1.0666666666666667	16	0.0	1.0	0.7892536075848826	0.6103326327520074	-0.01630194804449017	0.6852831804538632	0.08037552444250044	0.6197012451060124	0.9723209154666472	0.6391591850352305	0	0	0.0
5244	0.002849861039968729	0.0003527451660576235	-0.0003490069752214805	0.995505663062436	None	0	0	0.375	3	0.8	8	0.3333333333333333	0.8	11	8	0	0	0	0.4444444444444444	4	9	0.8	12	0.0	1.0	0.3315299696095503	0.8095007515462759	0.061719200645160024	0.6597585576923547	0.046866909036617284	0.5491596284740912	0.8069809447868002	0.68325142257403	0	1.0	0.0
4988	7.184863460743495e-05	1.983026102113459e-06	1.9117352468053945e-06	0.99999863621373	None	0.25	1	0.36363636363636365	4	0.7857142857142857	11	0.2222222222222222	0.7857142857142857	15	11	0	0	0	0.8888888888888888	8	9	1.0666666666666667	16	0.0	1.0	0.46979475171032314	0.6267876217957273	0.0027612392890167636	0.5731140489443286	-0.09821719727024954	0.5500465807995677	0.9223139777368057	0.5836954548264496	0	1.0	0.0
2835	0.0010883059372636778	0.00013135859643681417	1.4916769612917495e-05	0.9971783554829625	None	0	0	0.5	3	0.6666666666666666	4	0.4444444444444444	0.6666666666666666	7	4	0	1	0	0.5	3	6	0.5333333333333333	8	1.0	0.4	0.09193143313949921	0.6330446531635717	-0.18972997014663742	0.9508331422654477	0.09901880072807191	0.5425598339356944	0.8411373118382575	0.77312191740358	1.0	1.0	0.0
5651	0.0002642863822037947	3.1801730777152923e-06	2.69917800138603e-07	0.9999986695372949	None	0.25	1	0.36363636363636365	4	0.7857142857142857	11	0.2222222222222222	0.7857142857142857	15	11	0	0	0	0.8888888888888888	8	9	1.0666666666666667	16	0.0	1.0	5.4427802544993305e-06	0.5003769746886462	0.024282996772277687	0.5115040868134834	-0.09992092123514945	0.5110942313483616	0.6291445884380116	0.5076591157721665	0	1.0	0.0
5037	0.012008854017486718	0.004474268540739086	-0.0041358950386406156	0.9519000958706997	None	0.25	1	0.4	4	0.7692307692307693	10	0.23809523809523808	0.7692307692307693	14	10	0	0	0	0.7777777777777778	7	9	1.0	15	0.0	1.0	0.5336040043071175	0.557913179463706	0.09203925197725635	0.6328050352427836	0.09999959262853633	0.5000009198671844	0.8936118747598881	0.5643880096203321	0	0.9285714285714286	0.0
2836	0.000736210311674329	3.138039520037381e-05	-1.9509439107919314e-06	0.9987717521084272	None	1.0	1	0.8	4	0.4	2	0.4666666666666667	0.4	6	2	0	0	0	0.6	5	3	0.4666666666666667	7	0.0	1.0	0.07152704122958393	0.6505575501790768	0.07356982285815165	0.5702670021257094	0.09771279430119631	0.5039994014967119	0.539184697092623	0.5761063810203626	0	1.0	0.0
5433	0.001590971412936117	0.00010190813195808091	7.409165711879585e-05	0.9981757495582637	None	0.25	1	0.4	4	0.75	9	0.25925925925925924	0.75	13	9	0	0	0	0.6666666666666666	6	9	0.9333333333333333	14	0.0	1.0	-0.006099900957971366	0.6437221570105792	1.9154839787520245e-06	0.5554939913287115	0.09588736030678331	0.5992959283372321	0.618829752499571	0.6000470027014511	0	0.9230769230769231	0.0
4294	0.005005560233867039	0.00034555443009951544	-0.00017307502275001248	0.9910610087460605	None	0.25	1	0.36363636363636365	4	0.7857142857142857	11	0.2222222222222222	0.7857142857142857	15	11	0	0	0	0.8888888888888888	8	9	1.0666666666666667	16	0.0	1.0	-0.09999865931985788	0.5000274905086799	-0.09999999955850064	0.5000000055231129	-0.030866642781070725	0.6685319667292202	0.5807608681977522	0.5582068010223148	0	0.06666666666666667	0.0
2251	None	None	None	None	None	0	0	0.6	3	0.6	3	0.5833333333333334	0.6	6	3	0	0	0	0.3333333333333333	6	2	0.4666666666666667	7	0.0	0.4	-0.06279363282408428	0.6140626227355094	0.09999995936881602	0.5000001797265001	0.1533031993685953	0.5891330918820025	0.7135652420472598	0.5683040609348254	0	0	0.0
5324	0.004651200462336393	0.0011428112495736494	0.001127022427678528	0.9958093763855199	None	0.25	1	0.4	4	0.75	9	0.25925925925925924	0.75	13	9	0	0	0	0.6666666666666666	6	9	0.9333333333333333	14	0.0	1.0	0.16185143443171518	0.568949078760864	0.03669229512649057	0.5450462122476776	0.13878826850171033	0.6801396122292057	0.6545882188647839	0.599700570368049	0	0	0.0
4565	0.018864883420570987	0.0016580699387998157	0.000538645809120319	0.967362522138556	None	0.25	1	0.4	4	0.75	9	0.25925925925925924	0.75	13	9	0	0	0	0.6666666666666666	6	9	0.9333333333333333	14	0.0	1.0	0.5404985258360503	0.565750871428995	0.07763256156976248	0.6790041355451123	0.09526034919875812	0.5111661382028968	0.8875076798171072	0.5872969224183593	0	0	0.0
2559	None	None	None	None	None	0.18181818181818182	2	0.48	12	0.4857142857142857	17	0.6607142857142857	0.4	24	14	12	8	0	0.875	7	8	2.466666666666667	37	0.4444444444444444	0.6666666666666666	0.017117011739163086	0.5405103547146733	0.03239413082414372	0.5645709353463605	0.04719715398236606	0.5787487868058139	0.5280689112724288	0.561337061558982	1.0	1.0	0.0
3997	0.002947162974139011	0.0024319071781773627	0.002428151327459202	0.9961739740502933	None	0.25	1	0.4	4	0.7692307692307693	10	0.23809523809523808	0.7692307692307693	14	10	0	0	0	0.7777777777777778	7	9	1.0	15	0.0	1.0	-0.09999997990109	0.5000000410390403	-0.09949636845509309	0.5332798130371821	0.09641437497034452	0.5185462470664968	0.7112816749557482	0.5172877361320469	0	1.0	0.0
4357	0.006559177348248956	0.0008853122857499181	-0.0008499553596616071	0.9934125563153064	None	0.25	1	0.4	4	0.75	9	0.25925925925925924	0.75	13	9	0	0	0	0.6666666666666666	6	9	0.9333333333333333	14	0.0	1.0	0.050265832872146865	0.6214699492704171	0.057813996382046554	0.6720263244048608	0.2919583619560831	0.5303767743786723	0.7906644806688886	0.6094349613751789	0	1.0	0.0
6498	2.2554301943221027e-08	2.1850857850274498e-08	4.42313006735058e-10	0.999997520549476	None	0.25	1	0.4	4	0.7692307692307693	10	0.23809523809523808	0.7692307692307693	14	10	0	0	0	0.7777777777777778	7	9	1.0	15	0.0	1.0	0.8076603888513706	0.6077981938248478	-0.03479371355696298	0.6516389022585205	1.0541975362667343e-07	0.5000060113854047	0.9800782169421984	0.5877763503554351	0	0.9285714285714286	0.0
4454	0.004113047385344495	0.0008594834310663855	-0.0006198871769197883	0.9956608475114019	None	0.25	1	0.36363636363636365	4	0.7857142857142857	11	0.2222222222222222	0.7857142857142857	15	11	0	0	0	0.8888888888888888	8	9	1.0666666666666667	16	0.0	1.0	0.11202773376581901	0.5768345699398701	-0.09999999298965968	0.5000000938167143	0.029687483233959512	0.6537770582166773	0.7164962440528903	0.578143947318604	0	1.0	0.0
3059	0.003867494572603907	0.0027725142424946457	0.0013541337643622328	0.990547676470615	None	0.25	1	0.4	4	0.7692307692307693	10	0.23809523809523808	0.7692307692307693	14	10	0	0	0	0.7777777777777778	9	7	1.0	15	0.0	1.0	0.29278485226320927	0.514819928492755	-0.09842804134661944	0.5053317989111913	0.02788876859774897	0.5811988153877128	0.8351736095896866	0.5339743737977349	0	1.0	0.0
3649	0.0063338320665150645	0.0014125290859189066	0.0013846420255318817	0.9682981224508975	None	0.25	1	0.4	4	0.75	9	0.25925925925925924	0.75	13	9	0	0	0	0.6666666666666666	6	9	0.9333333333333333	14	0.0	1.0	0.7583012613643032	0.6022694569699258	0.08684572914494895	0.5862826734939387	0.08927887679507934	0.5869532135430204	0.9616665454768678	0.5918562908122862	0	0	0.0
6184	7.515227863025681e-06	4.276384401927903e-06	-4.22750731983336e-06	0.9987063140435457	None	0.25	1	0.4	4	0.7692307692307693	10	0.23809523809523808	0.7692307692307693	14	10	0	0	0	0.7777777777777778	9	7	1.0	15	0.0	1.0	0	0.5	0.0951885021459501	0.7116222010107932	0.16285497287754008	0.5837872484216688	0.6904433497364875	0.6020159310809766	0	1.0	0.0
4151	None	None	None	None	None	0	0	0.4	4	0.6666666666666666	8	0.4666666666666667	0.3333333333333333	7	4	6	11	0	0.8333333333333334	5	6	0.9333333333333333	14	0.8461538461538461	0.18181818181818182	-0.04134005095483827	0.6411661557749103	1.881041766599595e-05	0.5000772402151177	0.1050098231692151	0.6105319560618261	0.6493141369737723	0.5850232238939368	1.0	1.0	0.0
426	None	None	None	None	None	0.3333333333333333	1	0.625	5	0.5	5	0.6	0.4	9	4	2	0	0	0.8	5	4	0.8	12	0.0	0.5714285714285714	-0.20131461549767976	0.9999999998724955	4.769637219728398e-06	0.5001053195606432	-0.04073848509599699	0.6471701225747062	0.8624212891499101	0.999589054120145	0	1.0	0.0
777	None	None	None	None	None	0.3333333333333333	1	0.5	4	0.6666666666666666	6	0.3055555555555556	0.6666666666666666	10	6	0	0	0	1.0	6	6	0.7333333333333333	11	0.0	0.4	0.08419537485272313	0.5314258943694737	-0.061250696061178625	0.5356201283944498	-0.07269017362021882	0.6687383304469797	0.659339503604547	0.5802237584932823	0	1.0	0.0
2506	None	None	None	None	None	0	0	0.1875	3	0.8181818181818182	18	0.4444444444444444	0	0	0	23	16	0	0.6666666666666666	9	6	1.6	24	0.32	0.2	0	0	0	0	0	0	0	0	0	0	0
5842	8.72183063982664e-09	7.815289016906659e-09	-1.655304136442932e-10	0.9999990393706879	None	0.3333333333333333	1	0.5	4	0.7	7	0.3333333333333333	0.7	11	7	0	0	0	0.4444444444444444	4	9	0.8	12	0.0	1.0	0.08358644246538341	0.5403031126257396	0.015490812574618328	0.5918337313064852	7.902762784127648e-27	0.5	0.595076331794762	0.5443096314375743	0	0.36363636363636365	0.0
5179	0.0019801482788732276	0.00025789679878573984	-0.00022752723653970665	0.9960675268231094	None	0.25	1	0.4	4	0.75	9	0.25925925925925924	0.75	13	9	0	0	0	0.6666666666666666	6	9	0.9333333333333333	14	0.0	1.0	4.112663344430859e-14	0.5000000000000673	0.1160789038686612	0.5661038813568877	0.06695145007675907	0.5899977875782413	0.6188398981690336	0.552302031365653	0	1.0	0.0
3063	0.011266411058137174	0.004873617510592897	0.004663185715683907	0.998079808112167	None	0.25	1	0.4	4	0.7692307692307693	10	0.23809523809523808	0.7692307692307693	14	10	0	0	0	0.7777777777777778	7	9	1.0	15	0.0	1.0	0.17059141878644785	0.5392601211176437	-0.09999940192636352	0.5000084982389726	0.059417648981779016	0.628266587900083	0.7596811117726281	0.5566051315249182	0	0.14285714285714285	0.0
2197	None	None	None	None	None	0	0	0.42857142857142855	3	0.75	6	0.3333333333333333	0.75	9	6	0	0	0	0.8333333333333334	6	5	0.6666666666666666	10	0.0	0.4	0.0014747230031586513	0.5291434056572009	-0.07104492433450385	0.6581238257123763	0.033416807329155834	0.5029626290611536	0.608917544667384	0.5649231488244533	0	1.0	0.0
4314	0.004220653356348739	0.001378285240329158	0.001216363277273978	0.9834920381543493	None	0.25	1	0.4	4	0.7692307692307693	10	0.23809523809523808	0.7692307692307693	14	10	0	0	0	0.7777777777777778	7	9	1.0	15	0.0	1.0	0.5308609598674955	0.5377626945472843	0.17501032913086476	0.6149929422722842	0.013115403019994726	0.6595514878146702	0.8939713632485465	0.6051558131414833	0	1.0	0.0
3729	7.694084130001021e-05	6.913628945220458e-07	5.409267524656602e-07	0.9999975149814359	None	0.25	1	0.4	4	0.7692307692307693	10	0.23809523809523808	0.7692307692307693	14	10	0	0	0	0.7777777777777778	7	9	1.0	15	0.0	1.0	0.30945685693034053	0.540868051844738	-0.09999999868411254	0.5000001483725117	0.03376267850768056	0.5637318033613428	0.8458071849589037	0.5349561915054291	0	0.7142857142857143	0.0
6438	0.0006329893000484558	1.586376449774179e-05	1.5222584820534403e-05	0.9999962989015689	None	0.25	1	0.4	4	0.75	9	0.25925925925925924	0.75	13	9	0	0	0	0.6666666666666666	9	6	0.9333333333333333	14	0.0	1.0	-0.020608868222360053	0.5032095951283416	0.049800400442108886	0.6189749153618787	0.3163023379800257	0.7005203689136742	0.8124376928156072	0.610466062520631	0	1.0	0.0
3144	0.002343084056410321	0.00122455667944704	0.0012196982459136642	0.9975130622667232	None	0.25	1	0.4	4	0.7692307692307693	10	0.23809523809523808	0.7692307692307693	14	10	0	0	0	0.7777777777777778	7	9	1.0	15	0.0	1.0	-0.09999999702401038	0.5000000078336717	0.040431375105219124	0.5720160325171268	0.07094074497739382	0.5348805596834004	0.6786838161171911	0.5357580626148819	0	1.0	0.0
1078	None	None	None	None	None	0.16666666666666666	1	0.35714285714285715	5	0.631578947368421	12	0.6	0.10526315789473684	4	2	16	10	0	0.7142857142857143	5	7	1.4	21	0.29411764705882354	0.75	0.06611836582343908	0.5573841381457895	0.09996208721028636	0.5000980645404015	0.0002181264484578585	0.5147136565400394	0.6019456505120931	0.5241325908162068	1.0	1.0	0.0
5961	0.000962419260156717	0.00019001235966045312	9.640363421535438e-05	0.9990276503713366	None	0.25	1	0.4	4	0.75	9	0.25925925925925924	0.75	13	9	0	0	0	0.6666666666666666	6	9	0.9333333333333333	14	0.0	1.0	-0.04400523084271913	0.5439827650087519	2.0747391408925342e-07	0.5067693856681272	0.08391867799284396	0.571825424753454	0.6240926378026017	0.5409719973738192	0	0.38461538461538464	0.0
3328	0.0003871277646788185	0.0002739080771207389	0.0002663591015652166	0.9997131917435551	None	0.25	1	0.4	4	0.75	9	0.25925925925925924	0.75	13	9	0	0	0	0.6666666666666666	6	9	0.9333333333333333	14	0.0	1.0	-0.021894775699999973	0.5021460907956838	0.0024620470503871135	0.5037299810595367	0.062496035473000235	0.6215683981457737	0.588091851803035	0.5432016106631776	0	1.0	0.0
2720	3.5037188410535176e-08	3.3620680666878606e-08	-2.661849080084391e-08	0.9999934005416682	None	0.3333333333333333	1	0.5	4	0.7	7	0.2857142857142857	0.7	11	7	0	0	0	0.8571428571428571	7	6	0.8	12	0.0	0.6666666666666666	0.14266949032327964	0.6437655973822403	0.09963386017354822	0.5112941706679831	3.77854324688851e-12	0.5000000001354759	0.6450279664214336	0.5528790282237385	0	1.0	0.0
2091	None	None	None	None	None	0	0	0.4	2	0.6	3	0.7	0	0	0	6	0	0	0.4	5	2	0.4666666666666667	7	0.0	0	0	0	0	0	0	0	0	0	0	0	0
6554	0.00042684684651535026	4.829796792241319e-06	4.602931944075061e-06	0.9999965857683386	None	0.25	1	0.4	4	0.75	9	0.25925925925925924	0.75	13	9	0	0	0	0.6666666666666666	9	6	0.9333333333333333	14	0.0	1.0	0.1157199094140264	0.5412556431030027	-0.018407381400159063	0.6754076196423688	-0.35325448036971163	1.0	0.9558263280168877	0.999999999317623	0	0	0.0
2960	None	None	None	None	None	0.14285714285714285	1	0.5	8	0.5	11	0.38095238095238093	0.2727272727272727	11	6	12	12	0	0.7777777777777778	7	9	1.6	24	0.5217391304347826	0.5882352941176471	0.09036892873516778	0.5526821418065031	0.37914831614942335	0.5586599044490035	0.04822832487971323	0.6156855946067966	0.8179721384761702	0.575950468038186	1.0	1.0	0.0
3982	0.005107763700365574	0.002007983087420795	0.0015530564026265097	0.9932992293532579	None	0.25	1	0.4	4	0.7692307692307693	10	0.23809523809523808	0.7692307692307693	14	10	0	0	0	0.7777777777777778	7	9	1.0	15	0.0	1.0	-0.09999999373402299	0.5000000317897458	0.09925879313425368	0.5520572391186035	0.18214079464101868	0.7225718647814141	0.7653348907843728	0.5959810574474127	0	1.0	0.0
840	None	None	None	None	None	0.3333333333333333	1	0.5	4	0.6666666666666666	6	0.3142857142857143	0.6666666666666666	10	6	0	0	0	0.7142857142857143	7	5	0.7333333333333333	11	0.0	1.0	7.160098578118925e-06	0.500011845434687	0.1701286702023353	0.5893605469114606	0.20751813011868317	0.602191751206807	0.7054542161574636	0.5643065126456164	0	1.0	0.0
5107	0.01327225123748501	0.004393179203727048	0.004381001089896439	0.985331860399179	None	0.25	1	0.4	4	0.75	9	0.25925925925925924	0.75	13	9	0	0	0	0.6666666666666666	6	9	0.9333333333333333	14	0.0	1.0	0.14699811846674554	0.5707286881756589	0.01054362266896647	0.6498983718921145	0.2157487338534867	0.5231524791305129	0.697894305870448	0.5822535095751993	0	1.0	0.0
7190	0.011876303506329655	0.002786957268520677	0.0027830051581825355	0.975786089411646	None	0.25	1	0.4	4	0.75	9	0.25925925925925924	0.75	13	9	0	0	0	0.6666666666666666	6	9	0.9333333333333333	14	0.0	1.0	0.8289229135537998	0.5518681928402858	0.03594785294149179	0.5091685581477948	0.04850902996055047	0.6613338891949126	0.9750581912669345	0.5755946758759818	0	1.0	0.0
6148	0.005001065793116504	0.0006661184285775802	0.000666116322103684	0.9992390705855627	None	0.2	1	0.3333333333333333	4	0.8	12	0.20987654320987653	0.8	16	12	0	0	0	1.0	9	9	1.1333333333333333	17	0.0	1.0	-0.06744417431501128	0.5307891152012504	-0.04325270846401648	0.5283820756339959	0.09949074559410875	0.5152499895383424	0.676245291834108	0.524811424339052	0	0.9375	0.0
3910	0.003579667387672029	0.0030617430584793472	-0.0012290037945220723	0.9953461565272397	None	0.25	1	0.36363636363636365	4	0.7857142857142857	11	0.2222222222222222	0.7857142857142857	15	11	0	0	0	0.8888888888888888	8	9	1.0666666666666667	16	0.0	1.0	-0.09999999796507679	0.5000000182760599	0.17036507752003258	0.6624523001995567	-0.13211380013762358	0.5455765851760835	0.7951994275948939	0.5709394710487103	0	1.0	0.0
780	None	None	None	None	None	0	0	0.2631578947368421	10	0.6666666666666666	36	0.691358024691358	0.037037037037037035	7	2	48	9	0	1.0	9	9	3.7333333333333334	56	0.09473684210526316	0.6666666666666666	0.013685465845892697	0.6011121062952012	0.128314274226794	0.5889126840302596	1.935989833199069e-09	0.502754887404128	0.6525591041389301	0.5646848812597648	1.0	1.0	0.0
3980	0.006488134466623402	0.002489578205634686	-0.00031038475129991765	0.9991442613244168	None	0.25	1	0.4	4	0.7692307692307693	10	0.23809523809523808	0.7692307692307693	14	10	0	0	0	0.7777777777777778	9	7	1.0	15	0.0	1.0	-0.09999999999999902	0.5000000000000071	0.06520330698267095	0.5794157455906067	0.0999918016416358	0.5000261989538285	0.7052862897195128	0.5266813168232664	0	0.7857142857142857	0.0
1753	None	None	None	None	None	0.42857142857142855	3	0.625	10	0.4090909090909091	9	0.5	0.4090909090909091	18	9	5	3	0	0.75	6	8	1.6	24	0.6	0.6666666666666666	0.0636553282543453	0.5733973297257225	-0.04425819434021213	0.6777847219803929	0.05785657051765921	0.6676441439984293	0.6713187884056491	0.6408284297448705	1.0	1.0	0.08332302222612145
1779	None	None	None	None	None	0	0	0.5	2	0.6666666666666666	2	1.0	0.6666666666666666	4	2	0	0	0	0.2	5	1	0.3333333333333333	5	0.0	1.0	0.06153289858628088	0.5000308437538308	0.10802966061599584	0.5189932839824236	-0.14263110345748045	0.9992658698834597	0.7797725030928961	0.9191416202444251	0	1.0	0.0
2063	None	None	None	None	None	0	0	0.6428571428571429	9	0.2222222222222222	4	0.625	0.1111111111111111	9	2	10	0	0	0.5	8	4	1.3333333333333333	20	0.0	0.5714285714285714	0.02677484648127009	0.5108400563087554	-0.07337282919119012	0.5500386284468087	-0.09702370971737632	0.6181809427346786	0.6267073977992301	0.560208772249559	0	1.0	0.0
3098	0.006264589099397903	0.0011941003697470904	7.711057487139913e-05	0.9915173734406098	None	0	0	0.38461538461538464	5	0.6470588235294118	11	0.3392857142857143	0.6470588235294118	15	11	3	1	0	0.875	7	8	1.2666666666666666	19	0.16666666666666666	0.375	0.09955561188571463	0.516966261000691	0.045833629143939625	0.593916575634927	-0.05848462457708718	0.6507022345829327	0.6568837734764369	0.5882493352642115	1.0	1.0	0.0
916	None	None	None	None	None	0	0	0.2727272727272727	3	0.7142857142857143	10	0.35555555555555557	0	0	0	15	0	0	0.5555555555555556	9	5	1.0666666666666667	16	0.0	0.3333333333333333	0	0	0	0	0	0	0	0	0	0	0
3437	0.005772283981234249	0.0016600088752057646	-0.0006751646825838899	0.9829022803444479	None	0.25	1	0.4	4	0.75	9	0.25925925925925924	0.75	13	9	0	0	0	0.6666666666666666	6	9	0.9333333333333333	14	0.0	1.0	0.41116698447396705	0.5230945706427125	-0.043922754095224996	0.656204653684735	0.006475619668508692	0.5974937832765491	0.8783133358356722	0.5933828800305946	0	0.9230769230769231	0.0
4634	0.004964470838936014	0.0014622640302812688	-0.0014618560572174344	0.9937267549549075	None	0.25	1	0.4	4	0.75	9	0.25925925925925924	0.75	13	9	0	0	0	0.6666666666666666	6	9	0.9333333333333333	14	0.0	1.0	-0.01563698963471979	0.6817573266262139	0.03637928992500562	0.5694724648329947	-0.09924999718451313	0.5580088755628252	0.6515594486536979	0.6046506996059755	0	1.0	0.0
3760	0.019034530357865717	0.008541708499857434	-0.007645871773715332	0.9550490024800535	None	0.25	1	0.4	4	0.7692307692307693	10	0.23809523809523808	0.7692307692307693	14	10	0	0	0	0.7777777777777778	7	9	1.0	15	0.0	1.0	0.34616680677525896	0.5458189900871938	6.535841527906548e-22	0.5000000000341394	-0.195881928073114	1.0	0.9066443975107694	0.9999994870020521	0	0.5714285714285714	0.0
3411	None	None	None	None	None	0	0	0.2727272727272727	3	0.8571428571428571	12	0.4444444444444444	0.7142857142857143	13	10	2	3	0	1.0	6	6	1.0666666666666667	16	0.6	0.4	0.08318362844868868	0.61033113003177	0.10784270882994888	0.5880259902562929	0.06504050971910384	0.9638901062559426	0.5529398327154483	0.7962428202166206	0.0	0	0.0
3022	0.0001578075735314673	8.34829434511237e-07	-7.937480263627713e-07	0.9999452003698679	None	0.25	1	0.4	4	0.7692307692307693	10	0.23809523809523808	0.7692307692307693	14	10	0	0	0	0.7777777777777778	7	9	1.0	15	0.0	1.0	-0.02193376338262564	0.5022078528548861	1.8384672005281445e-07	0.5001490624837373	-0.016058829629003197	0.6445124869130631	0.5709259085136112	0.5501996176390838	0	1.0	0.0
2857	0.00032026659353155614	1.069761640697617e-05	2.152093039259508e-06	0.9999930353322047	None	0	0	0.375	3	0.7777777777777778	7	0.3142857142857143	0.7777777777777778	10	7	0	1	0	0.7142857142857143	5	7	0.7333333333333333	11	1.0	0.6666666666666666	9.897271917804389e-07	0.500109167096427	-0.13479625909080878	0.9855978103506963	0.09974773166036195	0.5010002684659721	0.7234099550267817	0.8037820241018816	1.0	1.0	0.0
687	None	None	None	None	None	0	0	0.3333333333333333	3	0.8181818181818182	9	0.28888888888888886	0.8181818181818182	12	9	0	1	0	0.5555555555555556	5	9	0.8666666666666667	13	1.0	1.0	-0.042798236032825884	0.5613308552253374	0.0780707810954134	0.5915067241436179	0.044797160091341715	0.6805753018526784	0.6448786301039678	0.6124747027318961	1.0	1.0	0.0
472	None	None	None	None	None	0	0	0.21428571428571427	3	0.7894736842105263	15	0.84	0	0	0	20	0	0	1.0	5	5	1.4	21	0.0	0	0	0	0	0	0	0	0	0	0	0	0
452	None	None	None	None	None	0	0	0.3333333333333333	4	0.6875	11	0.6	0	0	0	17	10	0	0.8333333333333334	5	6	1.2	18	0.2631578947368421	0.13333333333333333	0	0	0	0	0	0	0	0	0	0	0
2126	None	None	None	None	None	0.42857142857142855	3	0.47058823529411764	8	0.6086956521739131	14	0.3968253968253968	0.5652173913043478	21	13	3	0	0	0.7777777777777778	9	7	1.6666666666666667	25	0.0	0.5	0.05166175172612427	0.5840384428402958	-0.0369913492672692	0.5069198736843135	0	0.5	0.594044399636003	0.5305498340760463	0	1.0	0.0
2623	0.003658637032801128	0.0002411956674069063	0.00020280765352663033	0.995236137034298	None	0	0	0.3333333333333333	2	0.7142857142857143	5	0.36	0.7142857142857143	7	5	1	4	0	1.0	5	5	0.6	9	1.0	0	0.0890905805873794	0.5253005409438765	-0.2738941092482505	0.9999832918135222	0.03650812234987816	0.5923065949689412	0.9538087167813537	0.9786432131015612	0.0	0	0.0
5821	0.00503430909792435	0.0002521016275628509	-0.00024996427151617064	0.9972881399541907	None	0.25	1	0.4	4	0.75	9	0.25925925925925924	0.75	13	9	0	0	0	0.6666666666666666	6	9	0.9333333333333333	14	0.0	1.0	2.4815779592997794e-15	0.5000000000000702	0.03418065536574078	0.6410628787293815	0.21257184040956972	0.7563537516679942	0.717936851517902	0.6389763670660322	0	1.0	0.0
3920	0.008809718153691404	0.002889246840117229	0.0028459819415834918	0.9813467877864241	None	0	0	0.375	3	0.8	8	0.3333333333333333	0.8	11	8	0	0	0	0.4444444444444444	4	9	0.8	12	0.0	1.0	0.21095020650769744	0.5208866527598969	-0.054118752521666834	0.6605487969985742	0.134651023958336	0.6466013534052691	0.7486960061653224	0.610914149712305	0	0.09090909090909091	0.0
4892	0.003337566388755974	0.0004609787681948137	-0.0002547765412074174	0.9893381459872816	None	0.25	1	0.4	4	0.75	9	0.25925925925925924	0.75	13	9	0	0	0	0.6666666666666666	6	9	0.9333333333333333	14	0.0	1.0	-0.017702991714166512	0.5238782317668074	-0.09999978847233353	0.5000801810198564	-0.0999742889039161	0.5009457181459931	0.5957873687066291	0.5083066722537383	0	0.9230769230769231	0.0
4501	0.010243823667497149	0.0012326347325200286	0.00031680811939010427	0.9478264825868428	None	0.25	1	0.4	4	0.75	9	0.25925925925925924	0.75	13	9	0	0	0	0.6666666666666666	6	9	0.9333333333333333	14	0.0	1.0	0.7070675354875288	0.5499797163445681	0.09999998311342326	0.500000067766649	0.03250840871090353	0.6588252121388889	0.9571317939224938	0.5710698517098135	0	1.0	0.0
1439	None	None	None	None	None	0	0	1.0	1	0	0	1.0	0	1	0	0	0	0	0.5	2	1	0.13333333333333333	2	0.0	0	0	0	0	0	0	0	0	0	0	0	0
4351	0.0019798901016290288	0.00020118309924887695	0.00013971276488371245	0.9981647709804646	None	0	0	0.375	3	0.7777777777777778	7	0.3142857142857143	0.7777777777777778	10	7	0	0	0	0.7142857142857143	5	7	0.7333333333333333	11	0.0	1.0	-0.017526216710330837	0.5022046063152193	0.18880977070863264	0.6229848347284356	-0.13549808728457913	0.6523093885462222	0.8083431618408898	0.5938941006275418	0	1.0	0.0
2593	0.0002358974822940936	6.964414892702072e-07	6.949233154892218e-07	0.9999843186013888	None	0.3333333333333333	1	0.5	4	0.6666666666666666	6	0.4074074074074074	0.6666666666666666	10	6	0	0	0	0.3333333333333333	9	3	0.7333333333333333	11	0.0	1.0	1.2095011354472707e-07	0.5000003597369614	-0.09999999243144767	0.5000003280239155	0.05616608069881672	0.6491941576118944	0.6562529850256543	0.5511126388248161	0	0.8	0.0
3571	0.003543656279548045	0.0013908701938512482	0.0005905381674987352	0.9954551300724118	None	0.25	1	0.36363636363636365	4	0.7857142857142857	11	0.2222222222222222	0.7857142857142857	15	11	0	0	0	0.8888888888888888	8	9	1.0666666666666667	16	0.0	1.0	0.41552546938669704	0.5396995715035704	0.08773078286879478	0.5857968971331301	-0.004502721938028954	0.6431512697735992	0.8636462156483407	0.5902355742453004	0	0.2	0.0
3372	0.00020542389993046377	2.0550333458290127e-06	1.7224736360413777e-06	0.9999966019809442	None	0.25	1	0.4	4	0.75	9	0.25925925925925924	0.75	13	9	0	0	0	0.6666666666666666	6	9	0.9333333333333333	14	0.0	1.0	2.070477095814228e-24	0.5	6.520593641454387e-15	0.5007768685605904	0.07773323759251326	0.578792455046305	0.5905979931088216	0.5267183370317093	0	0.9230769230769231	0.0
1577	None	None	None	None	None	0.2	1	0.3333333333333333	4	0.8	12	0.20987654320987653	0.8	16	12	0	0	0	1.0	9	9	1.1333333333333333	17	0.0	1.0	0.0477567974005223	0.6407107303707825	0.027547048044127026	0.6516297524040974	0.09999997108760553	0.5000002124081079	0.637212161641552	0.5990609511043329	0	1.0	0.0
2241	None	None	None	None	None	0	0	0.5	4	0.5	5	0.5714285714285714	0	0	0	11	0	0	0.42857142857142855	3	7	0.8	12	0.0	0.4	0	0	0	0	0	0	0	0	0	0	0
5624	0.0010380349567059852	0.00010819061789630704	4.800580557085103e-05	0.9976547107474367	None	0.25	1	0.36363636363636365	4	0.7857142857142857	11	0.2222222222222222	0.7857142857142857	15	11	0	0	0	0.8888888888888888	8	9	1.0666666666666667	16	0.0	1.0	2.0665725039362455e-20	0.5	-0.0816690502374198	0.688118063281802	0.04247346858212607	0.518377268996666	0.6260155954067083	0.5715780918503924	0	1.0	0.0
6133	0.0003451974578363715	1.7923274797310369e-06	1.7272842647241785e-06	0.9999985038068515	None	0.25	1	0.36363636363636365	4	0.7857142857142857	11	0.2222222222222222	0.7857142857142857	15	11	0	0	0	0.8888888888888888	8	9	1.0666666666666667	16	0.0	1.0	0.09786961415393461	0.5064019868201818	0.08117399605685097	0.683678869964357	0.17159066119432578	0.562685734840842	0.6209942173880937	0.5864889628982459	0	1.0	0.0
6609	0.014791464823127567	0.008040872217003758	0.007995595913260557	0.9879353392643663	None	0.25	1	0.4	4	0.75	9	0.25925925925925924	0.75	13	9	0	0	0	0.6666666666666666	6	9	0.9333333333333333	14	0.0	1.0	0.09979087442118324	0.5020304169258709	-0.07522465554096393	0.5842831723649	0.09999999999493148	0.500000000017516	0.6944398049882999	0.5290093121173494	0	1.0	0.0
350	None	None	None	None	None	0.2857142857142857	2	0.47058823529411764	8	0.5652173913043478	13	0.5208333333333334	0.5652173913043478	21	13	3	1	0	0.75	6	8	1.6666666666666667	25	0.5	0.42105263157894735	0.004614265999128659	0.5314167505972685	0.09971128583253047	0.5560160026477516	-0.002085172196800713	0.6567312777900418	0.6111034359752141	0.5825379978130801	1.0	1.0	0.0
7049	0.008596331084105645	0.0013399963665374217	-0.0009313979536627658	0.980225380750721	None	0.25	1	0.4	4	0.7692307692307693	10	0.23809523809523808	0.7692307692307693	14	10	0	0	0	0.7777777777777778	7	9	1.0	15	0.0	1.0	0.8884785252396139	0.5791196187054566	0.09898212418865707	0.5039276176468374	-0.09977128057732358	0.5009089308017346	0.9862026663028982	0.5281790177810141	0	1.0	0.0
5930	0.0004312896177922409	2.206586322528435e-06	2.0402510072963e-06	0.9999999717402946	None	0.2	1	0.3333333333333333	4	0.8	12	0.20987654320987653	0.8	16	12	0	0	0	1.0	9	9	1.1333333333333333	17	0.0	1.0	-0.09964193606652377	0.5011049918161414	-0.04798923992907607	0.5755731417955369	0.09028093649922861	0.5418677597195968	0.6949283571507682	0.5396590735602927	0	1.0	0.0
6875	0.0020963887196497034	0.00025455746866125063	-0.00010981881101884324	0.997070116119233	None	0.2	1	0.3333333333333333	4	0.8	12	0.20987654320987653	0.8	16	12	0	0	0	1.0	9	9	1.1333333333333333	17	0.0	1.0	0.0245024247853741	0.5860040354886609	0.008433202460933714	0.5598913283223342	0.027936587879178177	0.6458449399963548	0.5830626069960685	0.5978076752507421	0	1.0	0.0
1773	None	None	None	None	None	0	0	0.3	3	0.6923076923076923	9	0.5555555555555556	0	0	0	14	7	0	0.3333333333333333	3	9	1.0	15	0.21875	0.46153846153846156	0	0	0	0	0	0	0	0	0	0	0
1372	None	None	None	None	None	0.1	1	0.4090909090909091	9	0.5333333333333333	16	0.6666666666666666	0.26666666666666666	16	8	15	4	0	0.75	8	6	2.1333333333333333	32	0.15384615384615385	0.5925925925925926	0.011487087346065326	0.6791624378307621	0.09999785067695885	0.5031882468115627	0.09994249247577891	0.5003094564556475	0.6028081803407557	0.5633179329440392	0.59375	0.4375	0.0
2431	None	None	None	None	None	0.16666666666666666	1	0.4	6	0.6	12	0.6111111111111112	0.5	14	10	7	8	0	0.4444444444444444	4	9	1.4666666666666666	22	0.5714285714285714	0.4444444444444444	0.06167159151846482	0.5966726435661971	0.026043209276697343	0.5926394169820168	-0.0999999999999998	0.500000001216323	0.6842457234788314	0.5635303872857906	1.0	1.0	0.0
1536	None	None	None	None	None	0	0	1.0	1	0	0	1.0	0	1	0	0	0	0	0.5	1	2	0.13333333333333333	2	0.0	0	0	0	0	0	0	0	0	0	0	0	0
5009	0.0014439106764013885	0.0005870802617386422	-3.79571836918954e-05	0.9990836132552722	None	0.25	1	0.4	4	0.75	9	0.25925925925925924	0.75	13	9	0	0	0	0.6666666666666666	6	9	0.9333333333333333	14	0.0	1.0	-0.01769922088301622	0.5008729941718177	0.09999887930969528	0.5000661993254788	0.2783261987308907	0.5735418209702395	0.7717339655446092	0.5249852828808791	0	1.0	0.0
5862	0.00743170217633225	0.001094419217916726	0.0010127710488430054	0.976347117138188	None	0.25	1	0.4	4	0.7692307692307693	10	0.23809523809523808	0.7692307692307693	14	10	0	0	0	0.7777777777777778	7	9	1.0	15	0.0	1.0	0.6841987364599931	0.6399491982822745	-0.09939638830057287	0.5183023614032248	0.0476571986328713	0.5769888721178305	0.9692679921499527	0.579227604626453	0	0.42857142857142855	0.0
1964	None	None	None	None	None	0	0	0.28	7	0.6571428571428571	23	0.7708333333333334	0	1	0	35	0	0	0.75	8	6	2.466666666666667	37	0.0	0.7096774193548387	0	0	0	0	0	0	0	0	0	0	0
6315	0.0027980340051420587	0.0009782608739932286	-0.0009778057908458977	0.9925118358612872	None	0.25	1	0.4	4	0.7692307692307693	10	0.23809523809523808	0.7692307692307693	14	10	0	0	0	0.7777777777777778	7	9	1.0	15	0.0	1.0	0.4941809799079504	0.5610254462983113	0.2258534666749063	0.5818576917289484	0.036324319761010804	0.5724343980374804	0.8677709658527939	0.5717936822310771	0	1.0	0.0
2112	None	None	None	None	None	0	0	0.5	2	0.75	3	1.0	0.75	5	3	0	0	0	0.16666666666666666	6	1	0.4	6	0.0	0.4	0.06546738362919771	0.5455632021788881	0.027355552397002037	0.5070665615873223	0.15423981102293027	0.525879543543907	0.6273381613296756	0.526195884425815	0	1.0	0.0
5469	0.0015229835366967054	0.0006517577010322476	0.0006240131757429067	0.9989271972404172	None	0.25	1	0.4	4	0.75	9	0.25925925925925924	0.75	13	9	0	0	0	0.6666666666666666	6	9	0.9333333333333333	14	0.0	1.0	7.902762784127648e-27	0.5	-0.09992924011227479	0.508303989064646	-0.09997873677333681	0.5122098151313996	0.6155466346057067	0.5068385720854526	0	1.0	0.0
4868	0.00024425826926504566	5.6663768836021944e-06	4.5446163426521163e-07	0.9999999657232136	None	0.2	1	0.3333333333333333	4	0.8	12	0.20987654320987653	0.8	16	12	0	0	0	1.0	9	9	1.1333333333333333	17	0.0	1.0	0.08591883974360345	0.5873257861010174	-0.08237390358156557	0.6854787399173631	0.09507855431807466	0.6169870263109432	0.6876674640826541	0.6309408960561396	0	1.0	0.0
1646	None	None	None	None	None	0	0	0.3	6	0.7142857142857143	20	0.4166666666666667	0.5714285714285714	21	16	8	3	0	0.8888888888888888	9	8	2.0	30	0.2	0.47619047619047616	0.007141706463165341	0.5220036440154506	0.09776247883827612	0.5526766784421858	-0.06705092764909847	0.9828563202276223	0.6912397282255429	0.809916152074258	1.0	1.0	0.0
2469	None	None	None	None	None	0	0	0.5	2	0.75	3	1.0	0.75	5	3	0	2	0	0.16666666666666666	1	6	0.4	6	1.0	0.4	-0.03303317155927716	0.6418751582361485	0.061065674437942995	0.6701824865089205	2.253949323380379e-05	0.5001849534559744	0.6559626963503091	0.6061333255835563	1.0	1.0	0.0
6086	0.004802684490074183	0.0025815713553591123	0.0019995754534962397	0.9949521322395005	None	0.25	1	0.36363636363636365	4	0.7857142857142857	11	0.2222222222222222	0.7857142857142857	15	11	0	0	0	0.8888888888888888	8	9	1.0666666666666667	16	0.0	1.0	-0.09965236291412213	0.5086685502558246	0.06442189768337127	0.5192886376438297	0.08757192422538126	0.5093055531321149	0.6961221132684834	0.5124221970010746	0	1.0	0.0
6167	5.471131383466718e-06	1.008636637167534e-06	-6.411125338333379e-07	0.9999966580299035	None	0.25	1	0.4	4	0.75	9	0.25925925925925924	0.75	13	9	0	0	0	0.6666666666666666	6	9	0.9333333333333333	14	0.0	1.0	0	0.5	2.9675297599125986e-09	0.5003702853714277	0.19750188375286262	0.7703589256251672	0.7172847715753781	0.5996339296062445	0	1.0	0.0
4317	0.004696174262756034	0.00013947757874016516	-0.0001265281650466796	0.9870194690818905	None	0.25	1	0.4	4	0.7692307692307693	10	0.23809523809523808	0.7692307692307693	14	10	0	0	0	0.7777777777777778	7	9	1.0	15	0.0	1.0	-0.057230163679851766	0.5393500064524437	1.1322654715638615e-06	0.5005321744442791	0.5889414525670447	1.0	0.9893500816504616	1.0	0	0.7857142857142857	0.0
2779	0.003088495313748352	0.0011238497922870813	0.0008566075790903914	0.9932178354245724	None	0.2	1	0.3333333333333333	4	0.7333333333333333	11	0.6071428571428571	0.6666666666666666	14	10	2	2	0	0.5714285714285714	4	7	1.1333333333333333	17	0.5	0.3076923076923077	1.472295612804253e-08	0.5008103271462625	5.797247977362692e-05	0.5001473892439381	-0.05216852693458297	0.9888170861766079	0.5829890858852618	0.8168750926899802	1.0	1.0	0.0
4328	None	None	None	None	None	0	0	0.375	6	0.6190476190476191	13	0.4791666666666667	0.6190476190476191	18	13	4	2	0	0.75	6	8	1.5333333333333334	23	0.2857142857142857	0.47058823529411764	0.015303494213594827	0.5105309792838107	-0.14634222956943016	0.599412326318879	0.03641849803034065	0.575862971859653	0.7080424060481655	0.5622552923589531	1.0	1.0	0.0
4462	0.005958740085889879	0.00040075016097314016	-0.000269791419504934	0.9943235680661869	None	0.25	1	0.4	4	0.75	9	0.25925925925925924	0.75	13	9	0	0	0	0.6666666666666666	6	9	0.9333333333333333	14	0.0	1.0	1.286018311281106e-07	0.5000041321277435	0.0999277187673579	0.5008627074311244	0.1535649652016937	0.5908209711792988	0.6538760891097399	0.5308630150933873	0	1.0	0.0
1347	None	None	None	None	None	0	0	1.0	1	0	0	1.0	0	0	0	1	0	0	0.5	1	2	0.13333333333333333	2	0.0	0	0	0	0	0	0	0	0	0	0	0	0
744	None	None	None	None	None	0	0	0.6666666666666666	2	0.5	1	0.6666666666666666	0	0	0	3	0	0	0.6666666666666666	2	3	0.26666666666666666	4	0.0	0	0	0	0	0	0	0	0	0	0	0	0
761	None	None	None	None	None	0	0	0.6	3	0.6	3	0.5833333333333334	0.6	6	3	0	0	0	0.3333333333333333	2	6	0.4666666666666667	7	0.0	0.8	-0.09678586910333357	0.5134982343614436	0.09999887942715094	0.5000025790109189	-0.3081429333238981	0.9972485573866016	0.9204662895895707	0.8789258128331366	0	0.8333333333333334	0.0
6819	0.009699003973437056	0.004598117099763149	-0.004591035554132266	0.9895301624639851	None	0.2	1	0.3333333333333333	4	0.8	12	0.20987654320987653	0.8	16	12	0	0	0	1.0	9	9	1.1333333333333333	17	0.0	1.0	-0.05748799638196787	0.5775056377922937	0.05260961446228128	0.5396571803575405	-0.027200032346104307	0.999701621409295	0.8602182441544641	0.9459757838803017	0	1.0	0.0
1860	None	None	None	None	None	0	0	1.0	1	0	0	1.0	0	1	0	0	0	0	0.5	1	2	0.13333333333333333	2	0.0	0	0	0	0	0	0	0	0	0	0	0	0
1053	None	None	None	None	None	0	0	0.3333333333333333	2	0.8571428571428571	6	0.36	0.8571428571428571	8	6	0	2	0	1.0	5	5	0.6	9	1.0	0	0.09998543373718667	0.5056938502834843	0.054838189963875614	0.5380475676446022	0.04872603723164291	0.5230263489588602	0.5576270429142923	0.5222712555316514	1.0	1.0	0.0
2790	0.002526646867234791	0.0005069442966504715	0.00011163477946995517	0.9984877857251349	None	0	0	0.3333333333333333	3	0.8181818181818182	9	0.28888888888888886	0.8181818181818182	12	9	0	1	0	0.5555555555555556	5	9	0.8666666666666667	13	1.0	1.0	-0.0999978808667872	0.5001655054663314	0.03414162637136424	0.5032354066948242	0.042219145678300415	0.5366885904030139	0.6573475457494945	0.5133820059390288	1.0	0.9166666666666666	0.0
7137	0.007202768644055309	0.0010658923874637101	0.001014754466552585	0.9924664308579231	None	0.25	1	0.4	4	0.7692307692307693	10	0.23809523809523808	0.7692307692307693	14	10	0	0	0	0.7777777777777778	7	9	1.0	15	0.0	1.0	0.08756385827537187	0.5283751368407569	0.09629162873958938	0.5167095804087183	-0.13816096773487324	1.0	0.8527463601361281	0.9999999735051359	0	0	0.0
2466	None	None	None	None	None	0	0	0.2857142857142857	2	0.875	7	0.4166666666666667	0	0	0	9	0	0	0.375	8	3	0.6666666666666666	10	0.0	0	0	0	0	0	0	0	0	0	0	0	0
3507	0.00045694269662158984	0.00016134323919935194	-7.399211970966681e-07	0.9976206199666358	None	0	0	0.6	3	0.6	3	0.4666666666666667	0.6	6	3	0	0	0	0.6	5	3	0.4666666666666667	7	0.0	1.0	7.902762784127648e-27	0.5	-0.05839959968957727	0.6293884204306636	0.06717256181753321	0.5602067050049171	0.63428447037639	0.5639474580126512	0	1.0	0.0
3028	0.006113805527218754	0.000354980059210543	0.0002535434417436073	0.9909411985280082	None	0	0	0.4	4	0.6666666666666666	8	0.4666666666666667	0.6666666666666666	12	8	1	0	0	0.8333333333333334	5	6	0.9333333333333333	14	0.0	0.2222222222222222	-0.0841825608908704	0.6468586236472221	0.1105997366597995	0.9430251498471128	0.010098742123314852	0.6847145729061502	0.778272399822387	0.8015094607582348	0	0	0.0
4223	0.0013246417530125693	0.00020786399646274435	0.00020673598796204815	0.9944779184406589	None	0.25	1	0.4	4	0.7692307692307693	10	0.23809523809523808	0.7692307692307693	14	10	0	0	0	0.7777777777777778	7	9	1.0	15	0.0	1.0	0.004771363318179787	0.5158911221369978	-0.08369436095310304	0.6819552841782343	-0.03230065583481722	0.6709647740376139	0.6057234908000217	0.6255024398969432	0	0.07142857142857142	0.0
3735	0.01973093387961297	0.001752137640077868	-0.001487154250034582	0.9711506826646895	None	0.25	1	0.4	4	0.7692307692307693	10	0.23809523809523808	0.7692307692307693	14	10	0	0	0	0.7777777777777778	7	9	1.0	15	0.0	1.0	7.902762784127648e-27	0.5	0.008153160927458044	0.6487782240704153	-0.2343719553016291	0.9999999999985056	0.9016577625167016	0.9999068327594096	0	1.0	0.0
4972	0.0012390584883435144	0.00030986843932510937	-0.00027937669506140135	0.9985705756490373	None	0.25	1	0.4	4	0.7692307692307693	10	0.23809523809523808	0.7692307692307693	14	10	0	0	0	0.7777777777777778	7	9	1.0	15	0.0	1.0	0.07894681665783365	0.5545636325057097	0.0033712263176766425	0.6428733141540588	-0.09264574498376871	0.6240257452931486	0.6421377739056026	0.6077549701230845	0	1.0	0.0
7509	0.0001746131580931944	1.3183139427429363e-06	-8.987153454960002e-08	0.9999973204147058	None	0.25	1	0.4	4	0.7692307692307693	10	0.23809523809523808	0.7692307692307693	14	10	0	0	0	0.7777777777777778	7	9	1.0	15	0.0	1.0	0.062070255955980036	0.5362389585140671	0.0815340944229761	0.5779498587241136	0.04624063233345517	0.626129997256172	0.5666164435223143	0.5805604309503978	0	0.9285714285714286	0.0
2684	1.4492726519219083e-05	7.0150043304848594e-06	4.811948540053097e-06	0.9950125936795816	None	0	0	0.10526315789473684	2	0.9230769230769231	24	0.9333333333333333	0	0	0	27	0	0	0.8333333333333334	5	6	1.8666666666666667	28	0.0	0.2608695652173913	0	0	0	0	0	0	0	0	0	0	0
3314	0.007554978943740278	0.0009264031536543449	-0.0006204274378184714	0.9967308010067647	None	0.25	1	0.4	4	0.7692307692307693	10	0.23809523809523808	0.7692307692307693	14	10	0	0	0	0.7777777777777778	7	9	1.0	15	0.0	1.0	-0.016700579251004856	0.6533455909521939	4.431132574155411e-09	0.5000007254341459	0.0996934922948941	0.5290008341516317	0.6322193239915109	0.5621694834399674	0	1.0	0.0
7186	0.018743372713406266	0.0009460064169482298	0.000494375246214699	0.945751259611309	None	0.25	1	0.4	4	0.75	9	0.25925925925925924	0.75	13	9	0	0	0	0.6666666666666666	6	9	0.9333333333333333	14	0.0	1.0	0.012766904653413763	0.5147700853434185	0.07477857382600647	0.5638203159050326	-0.10223434379327496	0.9999991386978808	0.786172729932262	0.9915088169447469	0	1.0	0.0
3109	0.007522931386219364	0.00030345553879031255	-0.00020171473077070992	0.979810022370437	None	0.25	1	0.4	4	0.7692307692307693	10	0.23809523809523808	0.7692307692307693	14	10	0	0	0	0.7777777777777778	9	7	1.0	15	0.0	1.0	5.174362176974995e-17	0.5000519744792791	0.0759744415722696	0.5609442493840728	0.11276131094371404	1.0	0.8356749962410722	0.9999999995693527	0	1.0	0.0
933	None	None	None	None	None	0.375	3	0.7222222222222222	13	0.20833333333333334	5	0.3611111111111111	0.16666666666666666	16	4	9	0	0	0.8888888888888888	9	8	1.7333333333333334	26	0.0	0.3	7.920735134231468e-14	0.5002019277712263	0.03675887459601144	0.539987876927425	0.09977843954105722	0.5080284666174918	0.6016602454658535	0.5160959516516522	0	1.0	0.0
2031	None	None	None	None	None	0	0	0.625	5	0.4	4	0.48	0	0	0	11	0	0	1.0	5	5	0.8	12	0.0	0.2857142857142857	0	0	0	0	0	0	0	0	0	0	0
2522	None	None	None	None	None	0.25	1	0.4	4	0.75	9	0.25925925925925924	0.75	13	9	0	0	0	0.6666666666666666	6	9	0.9333333333333333	14	0.0	1.0	0.09999251375056803	0.5014628634281165	-0.028214357617482255	0.6580766731972714	0.042270816937164606	0.5217318876317704	0.6279460533032076	0.5619770196161098	0	1.0	0.0
1423	None	None	None	None	None	0.5	2	0.6	6	0.5	6	0.4666666666666667	0.3333333333333333	9	4	4	5	0	0.8333333333333334	5	6	0.9333333333333333	14	0.7142857142857143	0.75	2.642948304243362e-20	0.5000000000000084	2.4556940674804862e-05	0.5005107510098734	-0.036046814394211965	0.5054386588874187	0.5424054466362085	0.5019831977943884	1.0	1.0	0.1475847096641221
1561	None	None	None	None	None	0	0	1.0	1	0	0	1.0	0	1	0	0	0	0	0.5	1	2	0.13333333333333333	2	0.0	0	0	0	0	0	0	0	0	0	0	0	0
5220	0.0005122717312403553	4.783094935724797e-06	4.343238762336467e-06	0.999996759014247	None	0.25	1	0.4	4	0.75	9	0.25925925925925924	0.75	13	9	0	0	0	0.6666666666666666	6	9	0.9333333333333333	14	0.0	1.0	-0.09999999890159454	0.5000000020857853	-0.020716683849896184	0.669114724418778	0.40098626674590454	0.5881223119227939	0.9023650543302117	0.5874573639439769	0	0.8461538461538461	0.0
545	None	None	None	None	None	0	0	0.5	3	0.7142857142857143	5	0.375	0.7142857142857143	8	5	0	1	0	0.6666666666666666	6	4	0.6	9	1.0	0.4	-0.18986256291980752	0.9999954663887719	0.11709686066194988	0.59106117665602	0.1567935409779706	0.5068888683581444	0.8324507904015185	0.9857029168290332	1.0	1.0	0.0
6324	5.5207588970510964e-06	4.9260649193946885e-08	-8.557064887373936e-10	0.9999973057318543	None	0.25	1	0.4	4	0.7692307692307693	10	0.23809523809523808	0.7692307692307693	14	10	0	0	0	0.7777777777777778	7	9	1.0	15	0.0	1.0	0.057028948468005415	0.5629632246095115	0.09999997914451282	0.500002886227778	3.7683331633981784e-08	0.5387717513814362	0.6013955796836034	0.5339980812346131	0	1.0	0.0
2352	None	None	None	None	None	0.25	1	0.7	7	0.08333333333333333	1	0.56	0	3	0	10	7	0	1.0	5	5	0.9333333333333333	14	0.3333333333333333	0.4444444444444444	0	0	0	0	0	0	0	0	0	0	0
6398	0.003975027351969437	0.0006279914039566087	-0.0002790099106961861	0.9958740829807179	None	0.25	1	0.4	4	0.7692307692307693	10	0.23809523809523808	0.7692307692307693	14	10	0	0	0	0.7777777777777778	7	9	1.0	15	0.0	1.0	0.0996185424556207	0.5029958196388122	0.09989886510114039	0.5079347794258051	0.26452726585554753	0.6893439588666888	0.6855724298455685	0.5696099033465029	0	1.0	0.0
2018	None	None	None	None	None	0.08333333333333333	1	0.46153846153846156	12	0.4864864864864865	18	0.7222222222222222	0.16216216216216217	14	6	24	0	0	0.6666666666666666	6	9	2.6	39	0.0	0.6666666666666666	0.09547229620170727	0.5618868486614522	-0.09987328150640475	0.5006619469782488	-0.09990682314745751	0.502572110052913	0.715069360562882	0.5217994715656524	0	0.6428571428571429	0.0
948	None	None	None	None	None	0.125	1	0.3684210526315789	7	0.5769230769230769	15	0.3888888888888889	0.34615384615384615	15	9	12	0	0	0.8888888888888888	8	9	1.8666666666666667	28	0.0	0.34782608695652173	0.04572093079044673	0.6060010898369284	-0.052834788964387	0.5983922423737666	0.002366751669460517	0.6695058973378669	0.6080184831437521	0.6252170456244158	0	1.0	0.0
5371	0.0113685457213681	0.0030726498819825454	0.002974374895681145	0.9916867847043481	None	0.25	1	0.4	4	0.75	9	0.25	0.75	13	9	0	0	0	0.875	8	7	0.9333333333333333	14	0.0	1.0	0.10798887562462231	0.6124279542145478	-0.009787673816276848	0.6881484943625357	0.24767273112635868	0.5212143073702431	0.7477276120734768	0.6093637179698553	0	1.0	0.0
6414	0.005685069620311366	0.00046722015522226957	0.00019060603040639356	0.9938334536715788	None	0.25	1	0.4	4	0.75	9	0.25925925925925924	0.75	13	9	0	0	0	0.6666666666666666	6	9	0.9333333333333333	14	0.0	1.0	0.142531586778925	0.5219249600517624	-0.03759458284901603	0.5354825432443838	0.0623442865230452	0.5280340461450639	0.6847751956536796	0.5284840576269311	0	0.9230769230769231	0.0
6936	0.01676179253039748	0.0012895157543925462	0.0008926443774819929	0.9481200499622798	None	0.25	1	0.4	4	0.75	9	0.25925925925925924	0.75	13	9	0	0	0	0.6666666666666666	6	9	0.9333333333333333	14	0.0	1.0	0.839144693216707	0.6023606776793211	0.11813501486115927	0.5976110474676282	0.09650115007498446	0.629040975183166	0.9690046296492909	0.6097620831517466	0	0	0.0
7281	0.003050601285295799	0.000791272243758654	-0.00023331403854250972	0.9964355508443009	None	0.2	1	0.3333333333333333	4	0.8	12	0.20987654320987653	0.8	16	12	0	0	0	1.0	9	9	1.1333333333333333	17	0.0	1.0	-0.08191326931481945	0.5491623752399426	0.2114923216961499	0.6966567677514827	0.12092572046411285	0.5728988975649921	0.7593010171398371	0.608449902145774	0	0.9375	0.0
1220	None	None	None	None	None	0.125	1	0.47368421052631576	9	0.46153846153846156	12	0.5185185185185185	0.3076923076923077	14	8	13	4	0	0.6666666666666666	9	6	1.8666666666666667	28	0.16666666666666666	0.782608695652174	0.0413967493718648	0.6036548809686916	0.0011797990032833272	0.5046024216260175	0.040216795552335836	0.5976420987110149	0.5904929066974685	0.5691193913209825	1.0	1.0	0.0
2619	0.009537737556789227	0.0035805034930467953	-0.00297751307738682	0.9909253314705674	None	0	0	0.3333333333333333	3	0.8181818181818182	9	0.28888888888888886	0.8181818181818182	12	9	0	1	0	0.5555555555555556	5	9	0.8666666666666667	13	1.0	1.0	-0.09652809421324418	0.6266193203892967	-0.03799626807293323	0.5486411503760993	0.09998502120600646	0.5000296872384459	0.6950519336859979	0.5591419544969994	1.0	1.0	0.0
2234	None	None	None	None	None	0.5	5	0.5909090909090909	13	0.41935483870967744	13	0.5238095238095238	0.41935483870967744	26	13	6	0	0	0.7777777777777778	7	9	2.2	33	0.0	0.5925925925925926	7.816409936488319e-05	0.5007147959946405	0.0670287298931214	0.5890264703109775	0.35629902094878696	0.8287939967713475	0.8278369522767062	0.6562518127045037	0	1.0	0.0
6043	0.00048019487255346576	7.00058353485737e-05	5.553269775905322e-05	0.9994694401263651	None	0.25	1	0.4	4	0.7692307692307693	10	0.23809523809523808	0.7692307692307693	14	10	0	0	0	0.7777777777777778	7	9	1.0	15	0.0	1.0	0.05873826272688103	0.5548715759863512	0.03579613317113216	0.5196886139613165	0.009931469688791088	0.6491026269611267	0.5590385267191956	0.5756045918146973	0	1.0	0.0
519	None	None	None	None	None	0	0	0.42857142857142855	6	0.5789473684210527	11	0.5	0.47368421052631576	13	9	7	5	0	0.8571428571428571	6	7	1.4	21	0.35714285714285715	0.26666666666666666	-0.11968655878372628	0.6925396725522941	0.0997398718590256	0.5015117676768966	0.09991325341394315	0.501518914975663	0.7368997515254623	0.5682498359006737	1.0	0.9230769230769231	0.0
740	None	None	None	None	None	0	0	0.6666666666666666	2	0.5	1	1.0	0.5	3	1	0	0	0	0.25	1	4	0.26666666666666666	4	0.0	0.6666666666666666	-0.04084022696430489	0.674992193172203	0.22486698368198166	0.5646992165715803	0.09989533791984283	0.5001140560595505	0.7475109951334715	0.5818862301929196	0	1.0	0.0
4092	0.004114821622490901	0.0005763629223285803	9.318352472594407e-05	0.9958915733491649	None	0.25	1	0.4	4	0.7692307692307693	10	0.23809523809523808	0.7692307692307693	14	10	0	0	0	0.7777777777777778	7	9	1.0	15	0.0	1.0	0.07689706514746175	0.5695432041830947	1.5443260617416785e-06	0.5000095211459574	0.1874775023337963	0.5236789730877093	0.6839626743554632	0.5311938145219764	0	1.0	0.0
898	None	None	None	None	None	0.15	3	0.35714285714285715	15	0.5901639344262295	36	0.7777777777777778	0.21311475409836064	25	13	37	0	0	1.0	9	9	4.2	63	0.0	0.8888888888888888	0.14144653748624636	0.641927997528072	2.590163804155128e-19	0.5000000000108276	-0.05905979846663393	0.9996137177812975	0.7054541603543018	0.9434329874507671	0	1.0	0.0
5674	0.013301528663446445	0.003346706061726831	-0.0033450814008241813	0.995708124499771	None	0.25	1	0.4	4	0.75	9	0.25925925925925924	0.75	13	9	0	0	0	0.6666666666666666	9	6	0.9333333333333333	14	0.0	1.0	0.35340869009428144	0.517109880482046	-0.09996797699972927	0.5658494112735563	0.04582517978543391	0.6540866050082779	0.8672745366362394	0.5801732657701512	0	1.0	0.0
615	None	None	None	None	None	0.14285714285714285	1	0.4375	7	0.47619047619047616	10	0.5476190476190477	0.3333333333333333	13	7	9	6	0	0.8571428571428571	7	6	1.5333333333333334	23	0.375	0.4444444444444444	0.05632651358816173	0.5654216216093025	0.0886743975358362	0.5479684197298644	0.24799648451189524	1.0	0.842990321672493	1.0	1.0	1.0	0.7592652818606862
4461	4.336609742225848e-07	1.1901741005626093e-07	5.5069457852172964e-11	0.9999584655575445	None	0.25	1	0.4	4	0.7692307692307693	10	0.23809523809523808	0.7692307692307693	14	10	0	0	0	0.7777777777777778	7	9	1.0	15	0.0	1.0	-0.0979044269231326	0.5255548729406324	0.011409442888433211	0.6613558802834423	2.358705068942231e-05	0.5005492673829459	0.6218013449949701	0.5641321289978847	0	0.5714285714285714	0.0
1996	None	None	None	None	None	0.25	1	0.5454545454545454	6	0.35714285714285715	5	0.5925925925925926	0.21428571428571427	8	3	7	6	0	0.3333333333333333	3	9	1.0666666666666667	16	0.46153846153846156	0.6153846153846154	-0.07248042145240592	0.6612759686506592	0.12619348345832077	0.5265991445385497	0.00030815592167672377	0.5108504480521958	0.7017138582301872	0.567820357807246	1.0	1.0	0.0
7198	0.0002601344695631686	3.849263553414739e-05	-3.8448915948915146e-05	0.9997760012692856	None	0.25	1	0.4	4	0.7692307692307693	10	0.23809523809523808	0.7692307692307693	14	10	0	0	0	0.7777777777777778	7	9	1.0	15	0.0	1.0	-0.03985863262528795	0.5410602624765156	-0.007234272170316686	0.648694318436844	0.07129999432735039	0.5755844413055614	0.6337489031699853	0.5892493663239139	0	1.0	0.0
537	None	None	None	None	None	0	0	0.2	4	0.7857142857142857	22	0.75	0.03571428571428571	3	1	26	9	0	0.625	5	8	2.0	30	0.16666666666666666	0.4	-0.043802341641079844	0.5581460789072322	1.4474688808587676e-11	0.5085795886948111	0.09999934908841371	0.5000033829232389	0.6445611865534219	0.5223165500075765	1.0	1.0	0.2960619904185303
5473	0.01271247440797281	0.0010972751823677639	-0.0009809105442713825	0.9707229670335115	None	0.25	1	0.4	4	0.7692307692307693	10	0.23809523809523808	0.7692307692307693	14	10	0	0	0	0.7777777777777778	7	9	1.0	15	0.0	1.0	0.5350294497829107	0.5640963251664561	0.09994939130993581	0.6101532184848197	-0.10746564031982064	0.9778458593904866	0.9341954270150232	0.8172305754523526	0	0.9285714285714286	0.0
2995	0.002412132746024413	0.00015956568199274125	9.50240059648727e-05	0.998974366900315	None	0.3333333333333333	1	0.5	4	0.7	7	0.3333333333333333	0.7	11	7	0	0	0	0.4444444444444444	4	9	0.8	12	0.0	1.0	7.902762784127648e-27	0.5	-0.07819992069923623	0.5900501282553198	0.07307095530898007	0.6007292944083366	0.6585559242116614	0.5640361757950282	0	1.0	0.0
3228	0.0001373028590382777	1.6267064780474775e-06	-1.346706590044383e-06	0.9999970925419844	None	0.25	1	0.4	4	0.7692307692307693	10	0.23809523809523808	0.7692307692307693	14	10	0	0	0	0.7777777777777778	7	9	1.0	15	0.0	1.0	7.902762784127648e-27	0.5	0.0908050241579131	0.5328137690456326	0.06801814663463844	0.5691920291388831	0.5968222037249731	0.534113537662398	0	0.9285714285714286	0.0
1469	None	None	None	None	None	1.0	1	1.0	4	0.0	0	0.5555555555555556	0	4	0	0	0	0	1.0	3	3	0.3333333333333333	5	0.0	1.0	0	0	0	0	0	0	0	0	0	0	0
7044	0.004070631901162603	0.0004537485981421682	-5.598594564012608e-05	0.9930297650084233	None	0.25	1	0.4	4	0.75	9	0.25925925925925924	0.75	13	9	0	0	0	0.6666666666666666	6	9	0.9333333333333333	14	0.0	1.0	7.902762784127648e-27	0.5	0.0010756052046804292	0.5129098635852735	-0.09999868523376385	0.5000140119477257	0.6162976463486662	0.5043088085009957	0	1.0	0.0
7089	0.0024487626917666593	0.00029530887229995204	0.00026803809343996384	0.9839082270479789	None	0.25	1	0.36363636363636365	4	0.7857142857142857	11	0.2222222222222222	0.7857142857142857	15	11	0	0	0	0.8888888888888888	8	9	1.0666666666666667	16	0.0	1.0	0.8198170434768478	0.5904951223517056	0.05318375630841511	0.530332840017156	0.016584756283624807	0.5649228860774055	0.9767191826724636	0.5620664795940745	0	0	0.0
1119	None	None	None	None	None	0	0	0.32	8	0.6	21	0.8222222222222222	0.5714285714285714	28	20	8	0	0	0.5555555555555556	9	5	2.466666666666667	37	0.0	1.0	-0.010591538379641371	0.6733693072529742	0.05033475975435844	0.5639545377281681	0.09999999749980151	0.5012490596437432	0.6114950888378456	0.5814095419403719	0	1.0	0.0
1883	None	None	None	None	None	0	0	0.25	1	1.0	3	1.0	1.0	4	3	0	3	0	0.2	1	5	0.3333333333333333	5	1.0	0	0.00010049933303709369	0.5008374342769223	0.031391156253494056	0.5178199452600802	0.06601067955745318	0.5435593330925078	0.5668990283526311	0.5207663701532158	1.0	1.0	0.0
4214	0.001528997829606239	0.0008875296430875605	-0.0008814089555435997	0.9984423580609454	None	0.3333333333333333	1	0.5	4	0.7	7	0.3333333333333333	0.7	11	7	0	0	0	0.4444444444444444	4	9	0.8	12	0.0	1.0	7.902762784127648e-27	0.5	2.5927342710527804e-05	0.5712631618055807	-0.07520536401362542	1.0	0.6252583704209993	1.0	0	1.0	0.0
3056	None	None	None	None	None	0.125	1	0.3888888888888889	7	0.56	14	0.6	0.16	9	4	17	10	0	0.5555555555555556	5	9	1.8	27	0.30303030303030304	0.2727272727272727	3.2465947621957334e-11	0.5001725441224926	0.3150037876702826	0.5702470630732279	0.19685613345408864	0.6287856069812917	0.7857188406330765	0.5671387296308846	1.0	1.0	0.4018345777497683
1048	None	None	None	None	None	0	0	0.5	2	0.75	3	0.6666666666666666	0	0	0	5	7	0	1.0	3	3	0.4	6	0.5	0.6666666666666666	0	0	0	0	0	0	0	0	0	0	0
5168	0.00037536665189399557	4.208443606072139e-06	2.2206122446976705e-06	0.999998649865515	None	0.25	1	0.36363636363636365	4	0.7857142857142857	11	0.2222222222222222	0.7857142857142857	15	11	0	0	0	0.8888888888888888	8	9	1.0666666666666667	16	0.0	1.0	-0.010886651072392197	0.5006310323445655	0.09999999591464329	0.5000033946166538	-0.07447273112920613	0.9829512584118376	0.6756627718307225	0.7945119725079404	0	0.06666666666666667	0.0
2015	None	None	None	None	None	0.16666666666666666	1	0.5	7	0.4444444444444444	8	0.47619047619047616	0.2222222222222222	7	4	12	9	0	0.8571428571428571	7	6	1.3333333333333333	20	0.36	0.375	0.099989956098638	0.5002372763540303	-0.09999997475248902	0.5000006412223091	-0.0011614894663173735	0.5420105221174778	0.6940806585682547	0.5141121571815136	1.0	1.0	0.4754301283020079
623	None	None	None	None	None	0	0	1.0	1	0	0	1.0	0	1	0	0	3	0	0.5	2	1	0.13333333333333333	2	1.0	0	0	0	0	0	0	0	0	0	0	0	0
7336	0.0023321596952195953	0.0010562170939579108	0.0003176243856836189	0.9972298464746132	None	0.25	1	0.4	4	0.7692307692307693	10	0.23809523809523808	0.7692307692307693	14	10	0	0	0	0.7777777777777778	7	9	1.0	15	0.0	1.0	-0.1	0.5	0.010693514835649976	0.5406079192576639	-0.09999980805214713	0.5000002065884733	0.6275717668480044	0.513562593626448	0	1.0	0.0
4762	0.008075335430975855	0.00178772882125498	0.0007696400299146934	0.9950043741940686	None	0.25	1	0.36363636363636365	4	0.7857142857142857	11	0.2222222222222222	0.7857142857142857	15	11	0	0	0	0.8888888888888888	8	9	1.0666666666666667	16	0.0	1.0	-0.09999999999999876	0.5000000000000872	-0.09999902048997239	0.5282990802206944	-0.1463450728732116	1.0	0.8792076968479332	0.9999983745857669	0	1.0	0.0
3032	0.0018453571005814452	0.0003070000925090071	-6.874940036332806e-05	0.9982548601677371	None	0	0	0.42857142857142855	3	0.75	6	0.35714285714285715	0.75	9	6	0	1	0	0.5714285714285714	7	4	0.6666666666666666	10	1.0	0.6666666666666666	-0.010489376201628887	0.6173813858341609	1.8960527210892772e-12	0.5000000004441596	0.010159935626826627	0.5810888991002716	0.5522930663310572	0.56674044028121	1.0	1.0	0.0
601	None	None	None	None	None	0	0	0.3333333333333333	3	0.8181818181818182	9	0.28888888888888886	0.8181818181818182	12	9	0	0	0	0.5555555555555556	9	5	0.8666666666666667	13	0.0	1.0	-0.09948848836710104	0.5802774899975088	0.09847545533917867	0.5545381678434741	0.08306739076817407	0.6406096892731529	0.7086507593712814	0.5923404935590363	0	1.0	0.0
4729	0.0026743847020152963	0.00032538502796119085	0.00020021352630177368	0.9958125693845258	None	0.25	1	0.4	4	0.75	9	0.25925925925925924	0.75	13	9	0	0	0	0.6666666666666666	6	9	0.9333333333333333	14	0.0	1.0	-0.060353348614564054	0.590341377019725	0.010399899078250778	0.6812392971418553	0.0999418439265207	0.5015951636288394	0.691061953061695	0.5931678717569903	0	1.0	0.0
6401	0.0014115657687893276	0.0005688527967240615	-0.0005645204343330848	0.997903362459088	None	0.25	1	0.4	4	0.7692307692307693	10	0.23809523809523808	0.7692307692307693	14	10	0	0	0	0.7777777777777778	7	9	1.0	15	0.0	1.0	0.012024268648285551	0.652762743658785	-0.09999999642152212	0.500105765132309	-0.07414517952396273	0.6384195162799748	0.6480799315473472	0.5986988297856821	0	0.9285714285714286	0.0
3131	0.0027848576186226613	0.00025050442454074444	-0.00010322627581209562	0.9961354315730157	None	0.25	1	0.4	4	0.7692307692307693	10	0.23809523809523808	0.7692307692307693	14	10	0	0	0	0.7777777777777778	7	9	1.0	15	0.0	1.0	0.0761423331007674	0.8160353277359348	-0.0453564396407245	0.5152811767711216	0.09068629660909933	0.5878979715470892	0.6459380534416761	0.6537083663051442	0	0.7857142857142857	0.0
1310	None	None	None	None	None	0	0	0.5	3	0.7142857142857143	5	0.42857142857142855	0.7142857142857143	8	5	0	0	0	0.42857142857142855	3	7	0.6	9	0.0	0.6666666666666666	-0.0852700954257691	0.5296075921991789	-0.037778313196818555	0.6553230662714877	-0.09351856187496914	0.5191068047240915	0.5712090952661637	0.5693463495572206	0	1.0	0.0
5986	0.009527297878620515	0.001074691733048855	-0.0010048912893446966	0.9885744906946535	None	0.14285714285714285	1	0.3125	5	0.7619047619047619	16	0.36507936507936506	0.7619047619047619	21	16	1	0	0	0.7777777777777778	7	9	1.5333333333333334	23	0.0	1.0	-0.08873038140134784	0.5559821796565313	-0.03913184715542596	0.5351393612823718	-0.2274080978960316	1.0	0.7863405467356827	0.999996847428261	0	0.6190476190476191	0.0
3160	9.182845361014522e-06	2.891239303351476e-06	-2.891238965952024e-06	0.999163693818355	None	0	0	0.5	2	0.75	3	0.6	0.75	5	3	0	2	0	0.4	2	5	0.4	6	1.0	0	-0.0832069092378549	0.5486547663050135	-0.09995267611398968	0.5000562759385314	0.009631534609183067	0.5168410378171058	0.6223487290122087	0.5218902993837922	1.0	0.8	0.0
7046	6.689275801592232e-05	2.450461623263943e-06	-1.7936920728496058e-07	0.9996250866974666	None	0.25	1	0.4	4	0.75	9	0.25925925925925924	0.75	13	9	0	0	0	0.6666666666666666	6	9	0.9333333333333333	14	0.0	1.0	0.33556392503648824	0.6305670409754441	0.043877916249461024	0.5840384358175161	0.0003495758389933652	0.5673630467098232	0.8020694771413965	0.5942850328443264	0	1.0	0.0
6579	0.0015077412336975326	2.0281849171296134e-05	1.9642229476131747e-05	0.9983735067874032	None	0.25	1	0.4	4	0.75	9	0.25925925925925924	0.75	13	9	0	0	0	0.6666666666666666	6	9	0.9333333333333333	14	0.0	1.0	0.03648069662957611	0.5713665074750466	0.09947692300203463	0.502684211564136	0.022369406206586607	0.650862849839522	0.5996699702616347	0.576152803743669	0	0.15384615384615385	0.0
1493	None	None	None	None	None	0	0	0.6666666666666666	2	0.5	1	0.6666666666666666	0.5	3	1	0	0	0	0.6666666666666666	3	2	0.26666666666666666	4	0.0	0	3.667541469477591e-10	0.500000000447675	0.09994655489868934	0.5000408220194006	0.09700828384311673	0.5086742022765779	0.6140472628574825	0.5029052656757254	0	1.0	0.0
6194	0.014774086816515635	0.004141635683951021	-0.004130755743388821	0.9861227945126159	None	0.25	1	0.4	4	0.7692307692307693	10	0.23809523809523808	0.7692307692307693	14	10	0	0	0	0.7777777777777778	7	9	1.0	15	0.0	1.0	0.20755077256347096	0.6002913688347179	0.0012846616970655772	0.5346917276233363	-1.3017436649648277	0.9999911209320015	0.9987512711584308	0.9830294268557349	0	1.0	0.0
1097	None	None	None	None	None	0.15384615384615385	2	0.3448275862068966	10	0.6097560975609756	25	0.6825396825396826	0.21951219512195122	17	9	25	5	0	0.7777777777777778	7	9	2.8666666666666667	43	0.10869565217391304	0.5789473684210527	0.0982222877336469	0.6091061023083825	1.556850132556064e-08	0.5103798943956149	7.902762784127648e-27	0.5000000100182109	0.6090337126004803	0.5403356487106256	0.9411764705882353	0.7647058823529411	0.0
5781	0.009580144663015822	0.004920092463976298	0.00021405991009982182	0.9910843927106774	None	0.25	1	0.36363636363636365	4	0.7857142857142857	11	0.2222222222222222	0.7857142857142857	15	11	0	0	0	0.8888888888888888	8	9	1.0666666666666667	16	0.0	1.0	0.12421929510394647	0.5104295046762621	-0.0999965616586736	0.5046538619880888	0.36740401994027333	0.5559712135213968	0.870941831284841	0.5237460544092065	0	1.0	0.0
3821	0.0004990256851551204	2.8140997972870848e-05	2.599536393719576e-06	0.9987387432146669	None	0.25	1	0.4	4	0.75	9	0.25925925925925924	0.75	13	9	0	0	0	0.6666666666666666	6	9	0.9333333333333333	14	0.0	1.0	0.03908881483982033	0.5473358419831824	0.09189691183055874	0.5463599235935351	0.08795868738731848	0.5590624755828095	0.5567082035988056	0.5509264582566112	0	1.0	0.0
1575	None	None	None	None	None	0	0	0.2857142857142857	4	0.6842105263157895	13	0.4666666666666667	0	0	0	20	6	0	0.5555555555555556	5	9	1.4	21	0.13636363636363635	0.42105263157894735	0	0	0	0	0	0	0	0	0	0	0
4439	0.0008941355487579832	0.0007451678368087306	-2.5637128719820956e-06	0.9959932555453878	None	0.25	1	0.4	4	0.75	9	0.25925925925925924	0.75	13	9	0	0	0	0.6666666666666666	6	9	0.9333333333333333	14	0.0	1.0	-0.09999999766876706	0.5000000009814464	-0.03517814903402582	0.5246429975328663	-0.03317066932223771	0.6116408913401123	0.5849664522804674	0.5459422815422648	0	1.0	0.0
6253	0.00022399008832852746	7.718865812198213e-06	6.50453739373033e-06	0.9997449362972247	None	0.25	1	0.4	4	0.75	9	0.25	0.75	13	9	0	0	0	0.875	8	7	0.9333333333333333	14	0.0	1.0	0.006929224702591069	0.5195534441108011	3.590674878152753e-06	0.5938376871470321	-0.09933506524604126	0.5158152726418822	0.6258164745085951	0.5433400511364816	0	0	0.0
7388	0.0069432657784290275	0.0026646248427270856	0.0009140872906794463	0.9769734470250322	None	0.25	1	0.4	4	0.7692307692307693	10	0.23809523809523808	0.7692307692307693	14	10	0	0	0	0.7777777777777778	7	9	1.0	15	0.0	1.0	0.5363002670786168	0.804052099774718	0.09999992679695285	0.5000058934427043	0.059609016182279796	0.5795345184083227	0.8964388916189593	0.6405074327579745	0	1.0	0.0
448	None	None	None	None	None	0	0	0.3333333333333333	2	0.8571428571428571	6	0.36	0.8571428571428571	8	6	0	2	0	1.0	5	5	0.6	9	1.0	0	0.09632937303012051	0.5529435850008592	0.04064318737639938	0.6035566616816245	0.056901637164667354	0.691458536091848	0.5894413936303011	0.6177340947171702	1.0	1.0	0.0
6169	0.005702863936565362	0.0013732654361105045	-0.0003376481163136248	0.9890308776611945	None	0.25	1	0.4	4	0.75	9	0.25925925925925924	0.75	13	9	0	0	0	0.6666666666666666	6	9	0.9333333333333333	14	0.0	1.0	-0.09999999999988592	0.5000000000003385	-0.097722595801126	0.6277541225022844	0.0986882085437831	0.5093755100078379	0.7178855636793274	0.546539925552668	0	1.0	0.0
169	None	None	None	None	None	0	0	0.3333333333333333	2	0.8333333333333334	5	0.4	0.8333333333333334	7	5	0	0	0	0.8	4	5	0.5333333333333333	8	0.0	0	0.07502646046784209	0.6321811409994488	8.884702968330686e-10	0.5000271876969864	0.017013603932601158	0.6509377680834018	0.6075082679174063	0.5958700171088499	0	1.0	0.0
2396	None	None	None	None	None	0.5	1	0.5714285714285714	4	0.625	5	0.3333333333333333	0.625	9	5	0	0	0	0.8333333333333334	6	5	0.6666666666666666	10	0.0	1.0	-0.046276837328855784	0.5238538382829391	-0.09983264307674551	0.5014597214355517	0.018169352211885332	0.564234801252655	0.6185283295195625	0.5299386149918802	0	1.0	0.0
2122	None	None	None	None	None	0	0	0.75	3	0.3333333333333333	1	0.5555555555555556	0	0	0	4	0	0	1.0	3	3	0.3333333333333333	5	0.0	1.0	0	0	0	0	0	0	0	0	0	0	0
866	None	None	None	None	None	0.0625	1	0.37142857142857144	13	0.54	27	0.9629629629629629	0.42	33	21	18	0	0	0.6666666666666666	9	6	3.466666666666667	52	0.0	0.9565217391304348	0.09978156248985949	0.5759919762043545	-0.08675993294418047	0.5717626974800483	0.03890575068870484	0.671301492335226	0.6907229375910889	0.6074219788151424	0	0	0.0
434	None	None	None	None	None	0.125	1	0.3333333333333333	6	0.7083333333333334	17	0.3611111111111111	0.625	21	15	4	0	0	0.8888888888888888	9	8	1.7333333333333334	26	0.0	0.6666666666666666	0.08727819629083039	0.5677122846285867	-0.17646563231038853	0.9999999995749209	0.04027279219213487	0.5471030488712122	0.7739649495704218	0.9993557294632173	0	1.0	0.0
2837	None	None	None	None	None	0	0	0.2222222222222222	2	0.8181818181818182	9	0.43333333333333335	0.7272727272727273	10	8	2	0	0	0.8333333333333334	6	5	0.8666666666666667	13	0.0	0.25	0.034949198659300504	0.5170886946645297	-0.04415908646746896	0.6599251694957932	2.5142561683053198e-17	0.5000000000001354	0.5997036139714397	0.5606451383694324	0	1.0	0.0
1437	None	None	None	None	None	0	0	0.3	3	0.75	9	0.5833333333333334	0	0	0	13	3	0	0.375	3	8	0.9333333333333333	14	0.1	0.3333333333333333	0	0	0	0	0	0	0	0	0	0	0
174	None	None	None	None	None	0	0	0.375	6	0.5714285714285714	12	0.575	0.38095238095238093	13	8	9	3	0	0.625	5	8	1.5333333333333334	23	0.17647058823529413	0.6666666666666666	-0.0747455807378836	0.6787735509762188	-0.0659646520686077	0.6412599172561299	0.0999719373166755	0.5012693815662105	0.6962583673254471	0.609374845880157	1.0	1.0	0.0
5619	0.007590936853173774	0.0021823389717054212	7.988550295654078e-05	0.9748345954162434	None	0.25	1	0.4	4	0.75	9	0.25	0.75	13	9	0	0	0	0.875	8	7	0.9333333333333333	14	0.0	1.0	0.6200530551372249	0.5054692459766574	0.07958638091831675	0.5473601255566778	0.05993366546075064	0.566591984250071	0.9318964276238808	0.5399022847715929	0	0.8461538461538461	0.0
6820	0.00971045179819008	0.00039710942749735526	-0.00039707733374041494	0.9865989978022374	None	0.25	1	0.4	4	0.7692307692307693	10	0.23809523809523808	0.7692307692307693	14	10	0	0	0	0.7777777777777778	7	9	1.0	15	0.0	1.0	0.19241960861327012	0.5860737178392423	0.12901760772977075	0.611073299433109	-0.09934512425240201	0.5192746004827594	0.7767428464991821	0.5725444605970372	0	1.0	0.0
7498	7.436864431151831e-06	3.0501244768437006e-08	-2.768081647169112e-08	0.9999999979005804	None	0.2	1	0.3333333333333333	4	0.8	12	0.20987654320987653	0.8	16	12	0	0	0	1.0	9	9	1.1333333333333333	17	0.0	1.0	-0.0999999999932814	0.5000000000024388	1.0143175158672204e-09	0.5000008126879222	-0.09999972432819608	0.5532037687939382	0.6157159806647046	0.5177947338850288	0	0.25	0.0
6481	None	None	None	None	None	0	0	0.22727272727272727	5	0.7741935483870968	24	0.4074074074074074	0.7741935483870968	29	24	3	0	0	1.0	9	9	2.2	33	0.0	1.0	-0.0999999999993652	0.5024521951175015	-0.019338097613221927	0.6496729295601383	0.011422499477516283	0.6748831063827712	0.657268685670318	0.6112544897196436	0	1.0	0.0
5432	0.00030617543043408524	3.293662356263568e-05	1.4329678852817573e-05	0.9999116886428314	None	0.25	1	0.4	4	0.75	9	0.25925925925925924	0.75	13	9	0	0	0	0.6666666666666666	6	9	0.9333333333333333	14	0.0	1.0	7.902762784127648e-27	0.5	-0.027047586551928536	0.6632642912029612	0.044791866722410735	0.6230196927063837	0.6049875093467969	0.5971057502215099	0	1.0	0.0
1349	None	None	None	None	None	0	0	0.2	2	0.8461538461538461	11	0.625	0	0	0	14	0	0	0.6666666666666666	6	4	1.0	15	0.0	0.3333333333333333	0	0	0	0	0	0	0	0	0	0	0
379	None	None	None	None	None	0.0625	1	0.35294117647058826	12	0.5625	27	0.6944444444444444	0.0625	12	3	37	8	0	0.8888888888888888	9	8	3.3333333333333335	50	0.11594202898550725	0.7619047619047619	-0.06988252469994173	0.6883415720275942	0.06524810567872988	0.5421399120551124	0.049185328930345926	0.5885717380129968	0.6174950450758009	0.6082115312017176	0.4166666666666667	0.5	0.0
6436	0.00446352631067213	0.0004523985445734879	0.0003381744735427524	0.9689937635353952	None	0.25	1	0.4	4	0.7692307692307693	10	0.23809523809523808	0.7692307692307693	14	10	0	0	0	0.7777777777777778	7	9	1.0	15	0.0	1.0	0.5811847293389321	0.5670119605295909	0.6003671239252573	0.8264536926274236	0.1268161949907645	0.671262941658891	0.8980386144265026	0.7001664926027138	0	1.0	0.0
5549	0.004406757634427809	0.0011586997539616585	-0.0011585890821886637	0.9944801242843451	None	0.25	1	0.4	4	0.7692307692307693	10	0.23809523809523808	0.7692307692307693	14	10	0	0	0	0.7777777777777778	7	9	1.0	15	0.0	1.0	0.17108327617298486	0.5980586811958056	0.08749695422933658	0.6335606267387149	0.09999985200163898	0.5000888065535213	0.6057996878958608	0.5781264202338404	0	0.9285714285714286	0.0
715	None	None	None	None	None	0	0	0.5	3	0.7142857142857143	5	0.5625	0.7142857142857143	8	5	0	0	0	0.25	8	2	0.6	9	0.0	0.8571428571428571	0.09493808793800726	0.5094545025211201	0.1496895200106248	0.5288927133135443	0.0999733448557288	0.5505347164868626	0.5718863806091224	0.5296612709414706	0	1.0	0.0
4717	2.2577181556926273e-08	2.1867048441092674e-08	6.713488041263719e-10	0.9999975239344843	None	0.25	1	0.4	4	0.7692307692307693	10	0.23809523809523808	0.7692307692307693	14	10	0	0	0	0.7777777777777778	7	9	1.0	15	0.0	1.0	0.09997694863596733	0.5001723901121174	0.006444044300544386	0.6771640030925162	7.902762784127648e-27	0.5	0.6188729809806384	0.5614756014743849	0	1.0	0.0
5016	0.0077144430308292745	0.002336605582844214	-0.0009813038220039254	0.9934444797500247	None	0.25	1	0.4	4	0.7692307692307693	10	0.23809523809523808	0.7692307692307693	14	10	0	0	0	0.7777777777777778	7	9	1.0	15	0.0	1.0	0.30459109943241186	0.5071012655796684	3.0270902414241317e-11	0.500000002494136	0.1192562312382067	0.6855695928335912	0.7789174459961912	0.5669205754354896	0	1.0	0.0
6608	0.0024254560807051555	0.00015477488051368374	0.0001547563352248644	0.9965654523895788	None	0.25	1	0.4	4	0.75	9	0.25925925925925924	0.75	13	9	0	0	0	0.6666666666666666	6	9	0.9333333333333333	14	0.0	1.0	0.03371094595155536	0.6538301695347126	6.915900911437287e-07	0.516756930686463	0.011656978371711178	0.6701309448517352	0.6015344163224478	0.6155216832128724	0	0.6923076923076923	0.0
3241	2.8402458283145772e-08	2.840102208544943e-08	1.476908799543852e-09	0.9999968002253602	None	0.25	1	0.4	4	0.75	9	0.25925925925925924	0.75	13	9	0	0	0	0.6666666666666666	6	9	0.9333333333333333	14	0.0	1.0	-0.06345473329693017	0.8906527057107755	0.05439940585026097	0.6640099622744376	4.582324844788416e-12	0.5000000518747393	0.6269703304180844	0.7163065179101569	0	1.0	0.0
4986	0.0009579614007106359	0.0002204019854498211	-0.00020147620958635133	0.9985647992911583	None	0.2	1	0.3333333333333333	4	0.8	12	0.20987654320987653	0.8	16	12	0	0	0	1.0	9	9	1.1333333333333333	17	0.0	1.0	-0.01915197673145189	0.5033359703115761	0.30301242075563517	0.7262379250995752	0.0996003988896226	0.5018975566487403	0.7909271845292933	0.5822907340502471	0	0.9375	0.0
2620	2.1247005168586413e-08	1.916867942822327e-08	1.9167651803380973e-08	0.9999970912295174	None	0	0	0.3333333333333333	1	1.0	2	1.0	0	0	0	3	0	0	0.25	1	4	0.26666666666666666	4	0.0	0	0	0	0	0	0	0	0	0	0	0	0
6328	0.000100889174864515	4.946877466607633e-06	-4.095532682581341e-06	0.9999997633621228	None	0.2	1	0.3333333333333333	4	0.8	12	0.20987654320987653	0.8	16	12	0	0	0	1.0	9	9	1.1333333333333333	17	0.0	1.0	0.548543744853653	0.540178916213485	0.08027479593341741	0.9637037088328803	0.09957918575590838	0.5020120884028284	0.9007141242727175	0.7594000692351502	0	0.125	0.0
4025	0.0025070946194759546	0.00011118600309444109	-0.00010677643058724904	0.9967097636328148	None	0.25	1	0.4	4	0.75	9	0.25925925925925924	0.75	13	9	0	0	0	0.6666666666666666	6	9	0.9333333333333333	14	0.0	1.0	0.09461025729277805	0.6232227525330067	-0.09999923354702137	0.5000082686109547	-0.014430164249344863	0.6517976633049257	0.6958929381334322	0.5930876656066925	0	1.0	0.0
5947	0.00043326955522652905	2.1683684031402866e-06	2.1082183335834125e-06	0.9999999923013128	None	0.2	1	0.3333333333333333	4	0.8	12	0.20987654320987653	0.8	16	12	0	0	0	1.0	9	9	1.1333333333333333	17	0.0	1.0	-0.02297789201225068	0.5106878914468946	0.0018347743810380088	0.6589883924682604	0.09470554976485049	0.6052163435521631	0.6341134803554409	0.5929719965068938	0	1.0	0.0
1848	None	None	None	None	None	0.2727272727272727	3	0.48	12	0.5142857142857142	18	0.578125	0.11428571428571428	9	4	27	6	0	1.0	8	8	2.466666666666667	37	0.11320754716981132	0.6896551724137931	-0.08736997427460677	0.5211063425477357	-0.08447183437579524	0.6275904227123086	0.07772473937196374	0.9884253389983378	0.823419205658452	0.8435066966144394	0.7777777777777777	0.5555555555555556	0.0
4937	0.0024711675347623774	0.0004078023963861505	-0.00036755545305426813	0.9967917754391026	None	0.25	1	0.4	4	0.7692307692307693	10	0.23809523809523808	0.7692307692307693	14	10	0	0	0	0.7777777777777778	7	9	1.0	15	0.0	1.0	7.902762784127648e-27	0.5	0.1884818465926575	0.5185141912995102	-0.12776263355309045	0.9833811593016408	0.8016159386893089	0.7997688235386374	0	1.0	0.0
7532	0.005296546041185675	0.0017619049925550589	-0.001571893325849746	0.9931336680170813	None	0.25	1	0.4	4	0.7692307692307693	10	0.23809523809523808	0.7692307692307693	14	10	0	0	0	0.7777777777777778	7	9	1.0	15	0.0	1.0	-0.09998214425741467	0.500074690564414	-0.13937065125635875	0.5929094278389134	0.08086298785559771	0.6670296277162199	0.7131471193617132	0.5883209414054165	0	1.0	0.0
6552	0.002231660893821823	0.001191498608541692	-0.0011783139355248337	0.9975926374169913	None	0.25	1	0.4	4	0.7692307692307693	10	0.23809523809523808	0.7692307692307693	14	10	0	0	0	0.7777777777777778	7	9	1.0	15	0.0	1.0	0.06584347920221785	0.5243345355511175	0.07536964452109794	0.5588571301029984	0.0999999999102525	0.50000001239852	0.5442844540063458	0.5277996531993122	0	1.0	0.0
6027	0.01009931134121472	0.00040138422785988484	0.0003920617234788048	0.9921979829819717	None	0.25	1	0.4	4	0.75	9	0.25925925925925924	0.75	13	9	0	0	0	0.6666666666666666	6	9	0.9333333333333333	14	0.0	1.0	0.00235610931367204	0.5217515270837888	-0.09615175228694192	0.6280965706447107	0.18053784376118706	0.6449472489366398	0.7456840860576551	0.5993300211849537	0	1.0	0.0
7444	0.0055840468586526954	0.0042178349452298165	-0.0006291099882037037	0.9648873476199789	None	0.25	1	0.4	4	0.7692307692307693	10	0.23809523809523808	0.7692307692307693	14	10	0	0	0	0.7777777777777778	7	9	1.0	15	0.0	1.0	1.1214122391108379	0.6228924889373435	0.024542401321370626	0.6610219846168779	-0.08573139444044667	0.6146762963309897	0.9953270535063133	0.6331069917664988	0	1.0	0.0
2236	None	None	None	None	None	0	0	1.0	1	0	0	1.0	0	1	0	0	3	0	0.5	1	2	0.13333333333333333	2	1.0	0	0	0	0	0	0	0	0	0	0	0	0
1647	None	None	None	None	None	0	0	0.3333333333333333	2	0.8571428571428571	6	1.0	0.8571428571428571	8	6	0	1	0	0.1111111111111111	1	9	0.6	9	0.5	1.0	0.023643348250648427	0.6195756787471035	2.9311978536853905e-22	0.5000000000000001	0.09999999998982226	0.5000000000046502	0.609641982524315	0.5405563360969737	1.0	1.0	0.0
7367	0.029293201141220127	0.010463538620479612	0.010134189274441612	0.9141691605513804	None	0.25	1	0.4	4	0.7692307692307693	10	0.23809523809523808	0.7692307692307693	14	10	0	0	0	0.7777777777777778	7	9	1.0	15	0.0	1.0	0.7134484546062789	0.5865219503317157	0.03334311097831055	0.5113769029534968	0.05742967545123032	1.0	0.9773515056966342	0.9999999877488476	0	0.5714285714285714	0.0
5904	0.002556190928626348	0.0013295047085920646	-0.0012495967482993196	0.9979448518016805	None	0.25	1	0.4	4	0.75	9	0.25925925925925924	0.75	13	9	0	0	0	0.6666666666666666	9	6	0.9333333333333333	14	0.0	1.0	-0.09999951755936362	0.500077447764344	1.2769685922342701e-08	0.5003775357743938	-0.31876221140863215	0.6549358340517656	0.7910238530669733	0.5533483973158583	0	1.0	0.0
2632	None	None	None	None	None	0	0	0.3333333333333333	5	0.65	13	0.4888888888888889	0.6	17	12	4	0	0	0.5555555555555556	5	9	1.4666666666666666	22	0.0	0.7058823529411765	0.0005892812196527339	0.584194469518027	0.010864031034692	0.6669943885563406	7.573754558010037e-05	0.5677616570914082	0.5804725011707668	0.6072548672221647	0	1.0	0.0
3520	0.0010684612555243898	0.00034691276709732896	-0.00034472785005888534	0.9993010839416402	None	0.25	1	0.4	4	0.75	9	0.25925925925925924	0.75	13	9	0	0	0	0.6666666666666666	6	9	0.9333333333333333	14	0.0	1.0	0.026357895444942943	0.5578770391695148	0.14330334595827793	0.5415405474969979	0.08194018003203798	0.5703826852513468	0.6172355939727698	0.5566317250006174	0	1.0	0.0
3204	None	None	None	None	None	0.2	1	0.3333333333333333	4	0.8125	13	0.42857142857142855	0.5625	13	9	4	7	0	0.8571428571428571	6	7	1.2	18	0.875	0.3333333333333333	0.09405890854024529	0.5616103153257077	-0.0040028585949001385	0.5921154140976563	0.25011974923899133	0.9999987773736252	0.7632983267988205	0.9913796777426069	1.0	1.0	0.7513163535558546
1872	None	None	None	None	None	1.0	1	1.0	4	0.25	1	0.5	0	0	0	5	0	0	0.75	4	3	0.4	6	0.0	1.0	0	0	0	0	0	0	0	0	0	0	0
2576	2.1383917678465815e-08	1.9351343169796796e-08	1.9244354562575656e-08	0.9999966074332154	None	0	0	0.3333333333333333	1	1.0	2	0.6666666666666666	0	1	0	2	7	0	0.6666666666666666	2	3	0.26666666666666666	4	1.0	0	0	0	0	0	0	0	0	0	0	0	0
5712	0.0021247219682022506	0.0009734788476143164	0.0004494927914521606	0.9966055209927206	None	0.25	1	0.36363636363636365	4	0.7857142857142857	11	0.2222222222222222	0.7857142857142857	15	11	0	0	0	0.8888888888888888	8	9	1.0666666666666667	16	0.0	1.0	-0.09999999999999985	0.5000000000000019	2.7183261444154812e-05	0.5638769680238291	0.10172107338885036	0.594161035104692	0.694983951130365	0.5529758922401633	0	1.0	0.0
1076	None	None	None	None	None	0	0	0.6	3	0.4	2	0.5833333333333334	0.4	4	2	2	2	0	0.75	4	3	0.4666666666666667	7	0.3333333333333333	0	0.14471701879156237	0.5270013293837464	0.03731032846767991	0.5053886154193403	-0.033062527318979996	0.6013336954997935	0.6750994822056666	0.5449360166712108	0.0	0	0.0
3068	0.005605457828486849	0.000593439250352767	0.0003107309486289396	0.9960727945272775	None	0	0	0.3333333333333333	2	0.8571428571428571	6	0.36	0.8571428571428571	8	6	0	0	0	1.0	5	5	0.6	9	0.0	0	0.07491614379228065	0.5322220889062405	-0.07124436045042515	0.5110637400984305	0.2207386650085489	0.6099259007533252	0.7671733404058264	0.55151077596302	0	1.0	0.0
1322	None	None	None	None	None	0.5	1	0.7142857142857143	5	0.375	3	0.4166666666666667	0.375	8	3	1	1	0	0.6666666666666666	6	4	0.6666666666666666	10	1.0	0.5	-0.04472118761895354	0.5085100230096684	1.2099714414144103e-12	0.500000004073788	0.05160793710426054	0.588281312841045	0.5974159041784708	0.5325296812810812	1.0	1.0	0.0
3687	0.00970462106796333	0.005358338069503042	0.0026990028166881666	0.9881998369858457	None	0.25	1	0.4	4	0.7692307692307693	10	0.23809523809523808	0.7692307692307693	14	10	0	0	0	0.7777777777777778	7	9	1.0	15	0.0	1.0	0.30227824002611575	0.569040654048031	-0.02249652353934723	0.6573737765517397	0.133316561883065	0.6187017337907975	0.8057086939270733	0.6156671217459858	0	0.9285714285714286	0.0
7283	0.008833638004191274	0.0039210468576814945	0.0021311766911664273	0.9819126966222039	None	0.25	1	0.4	4	0.7692307692307693	10	0.23809523809523808	0.7692307692307693	14	10	0	0	0	0.7777777777777778	7	9	1.0	15	0.0	1.0	-0.1950741801198303	0.760738946005679	-0.0019173759507439068	0.6728748968567768	-0.2023724299808304	0.9827277166275483	0.8005299672815956	0.8779394349940971	0	1.0	0.0
947	None	None	None	None	None	0	0	0.5	1	1.0	1	0.75	0	0	0	2	7	0	1.0	2	2	0.2	3	0.875	0	0	0	0	0	0	0	0	0	0	0	0
892	None	None	None	None	None	0	0	0.3333333333333333	1	1.0	2	0.6666666666666666	0	0	0	3	9	0	0.6666666666666666	3	2	0.26666666666666666	4	0.9	0	0	0	0	0	0	0	0	0	0	0	0
6219	0.00015086288155807337	1.2233368300691088e-06	-1.2210585649212401e-06	0.9999961882370854	None	0.25	1	0.4	4	0.75	9	0.25925925925925924	0.75	13	9	0	0	0	0.6666666666666666	6	9	0.9333333333333333	14	0.0	1.0	-0.06614805464841884	0.6006365738060628	0.09797904795217224	0.5043148246300357	0.06662869400354905	0.5837537755748301	0.674686339346366	0.5632903718821005	0	1.0	0.0
4538	0.0027180133532604006	0.00018707020955807598	0.00017078910333965917	0.9966430063191262	None	0.25	1	0.4	4	0.7692307692307693	10	0.23809523809523808	0.7692307692307693	14	10	0	0	0	0.7777777777777778	7	9	1.0	15	0.0	1.0	0.07670652072496668	0.6578160984153864	-0.027331535590190838	0.5247805510810502	-0.09511846707300897	0.6649908645973992	0.6568766552767515	0.6176216189087439	0	0.7142857142857143	0.0
2883	2.7555155051593397e-05	4.169736842356714e-06	1.9560503891556204e-06	0.9999918833426841	None	0	0	0.3333333333333333	4	0.6875	11	0.2857142857142857	0.625	14	10	3	0	0	0.7777777777777778	7	9	1.2	18	0.0	0.4	-0.11616565774090208	0.9972242910959818	-0.04650856043367361	0.5229722676393354	0.017096832276983404	0.5515159572532832	0.9310514486127779	0.8870484200257683	0	1.0	0.0
1939	None	None	None	None	None	0	0	0.25	1	1.0	4	0.6	0	0	0	5	0	0	0.4	2	5	0.4	6	0.0	0	0	0	0	0	0	0	0	0	0	0	0
2801	0.0028448172277107733	5.541712334947013e-05	-3.8762639146173527e-05	0.996107844529445	None	0.25	1	0.4	4	0.75	9	0.25925925925925924	0.75	13	9	0	0	0	0.6666666666666666	6	9	0.9333333333333333	14	0.0	1.0	-0.0908868255957009	0.5226588494300518	0.044043280001353914	0.5103296816847653	0.08619397349977205	0.5208428999482193	0.6824777101887939	0.5179457938034526	0	0.7692307692307693	0.0
2634	0.0003909998173938842	4.943492384383806e-05	-2.879689838974893e-05	0.994992267688966	None	0	0	0.5	8	0.38095238095238093	8	0.7666666666666667	0.23809523809523808	13	5	9	0	0	0.8333333333333334	5	6	1.5333333333333334	23	0.0	0.3333333333333333	0.006604700668811558	0.5133132299838239	1.8352723592883826e-06	0.5000104707147345	0.006637522093774925	0.6686984358446048	0.5828151146545828	0.5626368453155833	0	1.0	0.0
7053	0.00041082178245542555	2.619201209810489e-05	5.722031945800983e-06	0.9994598570832688	None	0.2	1	0.3333333333333333	4	0.8	12	0.20987654320987653	0.8	16	12	0	0	0	1.0	9	9	1.1333333333333333	17	0.0	1.0	-0.09999999999997519	0.5000000000001183	0.0288005428386116	0.6308064786933092	0.14305522265625265	0.6043475272442725	0.742118720668452	0.5792666830873243	0	0.6875	0.0
1993	None	None	None	None	None	0	0	0.5	2	0.5	2	0.6666666666666666	0	0	0	5	0	0	1.0	3	3	0.4	6	0.0	0	0	0	0	0	0	0	0	0	0	0	0
5078	0.0061674933325048704	0.002218298750541187	0.0020432109288640076	0.9879076430470566	None	0.25	1	0.4	4	0.7692307692307693	10	0.23809523809523808	0.7692307692307693	14	10	0	0	0	0.7777777777777778	7	9	1.0	15	0.0	1.0	0.21361251581159973	0.5596578136373461	-0.0999749580172059	0.5004419687814691	0.09823118864112128	0.5324636603932423	0.7845336185840535	0.5309253806251875	0	1.0	0.0
277	None	None	None	None	None	0.25	1	0.4	4	0.7692307692307693	10	0.23809523809523808	0.7692307692307693	14	10	0	0	0	0.7777777777777778	9	7	1.0	15	0.0	1.0	-0.06205515194816911	0.6711916164710554	0.0650791612030613	0.6575649371173587	6.191225343343952e-05	0.5001041106312876	0.6390783602361819	0.6119427398116066	0	0.14285714285714285	0.0
331	None	None	None	None	None	0	0	0.25	7	0.6923076923076923	27	0.5061728395061729	0.23076923076923078	15	9	25	6	0	1.0	9	9	2.7333333333333334	41	0.125	0.4444444444444444	0.09374670663311983	0.6134584717486624	0.0938275906344476	0.5325987734971761	0.09915044381794305	0.5239457535675139	0.5525620937636246	0.557108857304862	1.0	1.0	0.0
640	None	None	None	None	None	0	0	0.5	3	0.6666666666666666	4	0.4444444444444444	0.6666666666666666	7	4	0	0	0	0.5	3	6	0.5333333333333333	8	0.0	0.8	-0.1041751731494606	0.5609963334904744	0.09999990720083538	0.5000002929032957	-0.01041424771293721	0.6135677881894152	0.6979167974878682	0.5586900429101985	0	1.0	0.0
6231	0.003990279088930189	0.0003384460411025606	9.15802109815158e-06	0.9988922455951256	None	0.25	1	0.4	4	0.7692307692307693	10	0.23809523809523808	0.7692307692307693	14	10	0	0	0	0.7777777777777778	7	9	1.0	15	0.0	1.0	7.902762784127648e-27	0.5	-0.04527772390631628	0.9993314492490903	-0.09998927954343464	0.5006073449320932	0.6067177981841594	0.91963412717991	0	0	0.0
2477	None	None	None	None	None	0	0	0.391304347826087	9	0.5	16	0.7555555555555555	0.125	11	4	22	1	0	0.5555555555555556	5	9	2.2666666666666666	34	0.024390243902439025	0.7586206896551724	0.02170945342258377	0.6701609404215946	0.08058319555041125	0.6125001381069286	0.0999712382153975	0.5000502937745124	0.62329677607591	0.5960377655325517	1.0	1.0	0.0
3578	9.511003999666916e-06	6.305372097800995e-06	-2.7242679427874305e-06	0.9991112516685046	None	0.25	1	0.4	4	0.75	9	0.25925925925925924	0.75	13	9	0	0	0	0.6666666666666666	6	9	0.9333333333333333	14	0.0	1.0	0.07254880673216306	0.5797750674672888	0.21191355513014737	0.5932353834371149	0.01673571168042177	0.517357689407828	0.6956035081369956	0.5637072957080882	0	0.8461538461538461	0.0
3501	0.0011578848070846832	0.0005378588109563369	-0.0005373136888190955	0.9979768114172161	None	0.25	1	0.4	4	0.75	9	0.25925925925925924	0.75	13	9	0	0	0	0.6666666666666666	6	9	0.9333333333333333	14	0.0	1.0	0.44151328186161776	0.5530163046806142	-0.004229403014706332	0.6227630313984326	0.0001402384257845221	0.5573063862222732	0.8983148819497115	0.5780560564505827	0	1.0	0.0
6050	0.007660496718659908	0.002408705923636533	-0.0023995515988513593	0.9700069608264057	None	0.25	1	0.4	4	0.75	9	0.25925925925925924	0.75	13	9	0	0	0	0.6666666666666666	6	9	0.9333333333333333	14	0.0	1.0	0.006065960781129774	0.5137309678181008	-0.08140454540923833	0.6444173792762643	-0.5731316641609849	0.999999762088883	0.9442060262705314	0.9950346727476119	0	0.7692307692307693	0.0
1759	None	None	None	None	None	0	0	0.11764705882352941	2	0.9130434782608695	21	1.0	0	0	0	24	0	0	1.0	5	5	1.6666666666666667	25	0.0	0.5	0	0	0	0	0	0	0	0	0	0	0
2944	0.0006231589417827842	0.00011298055515003683	-0.00011259129447766756	0.9997256849118534	None	0.25	1	0.4	4	0.7692307692307693	10	0.23809523809523808	0.7692307692307693	14	10	0	0	0	0.7777777777777778	7	9	1.0	15	0.0	1.0	9.586603214360427e-13	0.5000000000028563	-0.09999825918134533	0.5000082653418999	0.05767266628456434	0.6055610471329081	0.6573351547071352	0.5356663252228007	0	1.0	0.0
7187	0.005997201726977626	0.004453914615194132	0.004450376643760989	0.9728072705256409	None	0.25	1	0.36363636363636365	4	0.7857142857142857	11	0.2222222222222222	0.7857142857142857	15	11	0	0	0	0.8888888888888888	8	9	1.0666666666666667	16	0.0	1.0	0.607133205628239	0.5477474787021813	0.3437100437768693	0.6908314622553601	-0.09936852581522096	0.5030712194169867	0.9506031373838398	0.583207857037738	0	1.0	0.0
2732	None	None	None	None	None	0.18181818181818182	2	0.5	12	0.4411764705882353	15	0.6428571428571429	0.11764705882352941	13	4	22	7	0	0.875	7	8	2.4	36	0.1794871794871795	0.4666666666666667	0.08016910074546649	0.5838362744643981	0.09999341812278707	0.501540742394782	-0.06407887005170326	0.6445838788220748	0.6697318837734051	0.5777003487385459	1.0	1.0	0.0
2295	None	None	None	None	None	1.0	1	1.0	4	0.25	1	0.5	0	1	0	4	0	0	0.75	4	3	0.4	6	0.0	1.0	0	0	0	0	0	0	0	0	0	0	0
153	None	None	None	None	None	0	0	0.22727272727272727	10	0.746031746031746	47	0.8024691358024691	0.1111111111111111	14	7	50	0	0	1.0	9	9	4.333333333333333	65	0.0	0.7142857142857143	0.050780399567758414	0.5695404054134027	0.13142113996933208	0.9999999999395632	-0.0071210796888991675	0.6494501567059998	0.8526119790642982	0.9997090324271336	0	1.0	0.0
3559	0.00010207560352099425	1.763880447708114e-06	1.654325016556675e-06	0.9999973711670753	None	0.25	1	0.4	4	0.7692307692307693	10	0.23809523809523808	0.7692307692307693	14	10	0	0	0	0.7777777777777778	7	9	1.0	15	0.0	1.0	-0.09999999999999794	0.5000000000000158	-0.09999999999999781	0.5000000054506683	-0.040948722967919786	0.520562719380159	0.5691466580209595	0.5068576796817834	0	1.0	0.0
4577	0.00016194925506890671	1.9746379581817347e-06	1.972547108902755e-06	0.9999985218301248	None	0.25	1	0.36363636363636365	4	0.7857142857142857	11	0.2222222222222222	0.7857142857142857	15	11	0	0	0	0.8888888888888888	8	9	1.0666666666666667	16	0.0	1.0	6.08320713585412e-22	0.5	0.12494834512929373	0.6267304821960074	0.07264783551908942	0.5767690530405716	0.6274454121955373	0.5685440230774732	0	1.0	0.0
6664	0.0019207934160466783	0.00026959560874037237	-0.00015606561747468596	0.9977025557598689	None	0.25	1	0.4	4	0.75	9	0.25925925925925924	0.75	13	9	0	0	0	0.6666666666666666	6	9	0.9333333333333333	14	0.0	1.0	-0.09551715070765124	0.5144938920439982	-0.06988537120193034	0.6730436436279712	-0.05282703745541216	0.6683320998705237	0.6207467631122437	0.6209405076090687	0	0.9230769230769231	0.0
2789	2.964553538301067e-05	1.9661432971314953e-05	-1.9609746488405413e-05	0.9984602491384705	None	0.25	1	0.4	4	0.7692307692307693	10	0.23809523809523808	0.7692307692307693	14	10	0	0	0	0.7777777777777778	7	9	1.0	15	0.0	1.0	-0.025843358435415763	0.5073564116711091	-0.09556942374297074	0.5241359965932222	0.0015162826869679728	0.5826547776310781	0.603908602962844	0.5382358673859674	0	1.0	0.0
2361	None	None	None	None	None	0	0	0.3181818181818182	7	0.6129032258064516	19	0.6111111111111112	0.3870967741935484	17	12	15	0	0	0.6666666666666666	9	6	2.2	33	0.0	0.6666666666666666	7.902762784127648e-27	0.5	-0.0992839477243912	0.5123421164680232	-0.20668921530682619	1.0	0.7808636066877969	0.9999999894571364	0	1.0	0.0
2959	0.00033762174083371726	9.860063497549835e-05	2.9225616229986803e-05	0.999213567177581	None	0	0	0.42857142857142855	3	0.625	5	0.3333333333333333	0.5	6	4	3	0	0	0.8333333333333334	6	5	0.6666666666666666	10	0.0	0	0.02114358222384532	0.5276976185515564	4.858312873566481e-10	0.5000000007755897	-0.09461413473947111	0.517010723796663	0.6172517387741279	0.5149100095813565	0	1.0	0.0
1884	None	None	None	None	None	0	0	0.46153846153846156	6	0.47058823529411764	8	0.5428571428571428	0.17647058823529413	7	3	11	0	0	0.7142857142857143	7	5	1.2666666666666666	19	0.0	0.4	9.722522379058836e-07	0.5858095079793347	0.001716548268155181	0.5194079996324961	-0.05758432339868097	0.5542017137306403	0.5794154450662489	0.553296908643862	0	1.0	0.0
3804	0.0014862636395019707	0.0001528988904111528	-0.00011473681492680179	0.9984564254555078	None	0.25	1	0.4	4	0.7692307692307693	10	0.23809523809523808	0.7692307692307693	14	10	0	0	0	0.7777777777777778	9	7	1.0	15	0.0	1.0	0.02132382335782676	0.5868833090945056	7.447473141728174e-05	0.5001646096579496	0.07173080800475753	0.5332209162050408	0.5745750957710015	0.5403151308943702	0	1.0	0.0
3262	0.00038797155473542933	2.5155283098325707e-06	2.4500189334528376e-06	0.9999905431433379	None	0.25	1	0.36363636363636365	4	0.7857142857142857	11	0.2222222222222222	0.7857142857142857	15	11	0	0	0	0.8888888888888888	8	9	1.0666666666666667	16	0.0	1.0	0.0008190490867606346	0.5694714055883976	0.03350654293130166	0.6964396806817437	0.09999992520209468	0.5000004429505402	0.6146731328417794	0.5914668275475213	0	1.0	0.0
3472	0.0009065763584589093	1.6169786840025854e-05	1.0020071695608439e-05	0.9948704758711766	None	0	0	0.42857142857142855	6	0.5	9	0.625	0.3333333333333333	11	6	8	1	0	0.5	8	4	1.3333333333333333	20	0.06666666666666667	0.375	0.022286723464536414	0.5327861898113501	0.020102753161706115	0.5279021883869109	0.0055486733980680495	0.645527729290038	0.5682505745549988	0.5697501944344658	1.0	0.9090909090909091	0.0
1270	None	None	None	None	None	0.09090909090909091	1	0.4166666666666667	10	0.48484848484848486	16	0.7291666666666666	0.18181818181818182	14	6	20	2	0	0.75	8	6	2.3333333333333335	35	0.05555555555555555	0.41379310344827586	-0.024939586103370666	0.666250268135529	0.10047792773657575	0.6515851183760827	0.044974957819207795	0.5351947097741216	0.6430154053355382	0.6191872695551439	1.0	0.5714285714285714	0.0
5251	0.0003888408820260238	6.253743952125103e-05	-3.791700659936853e-05	0.9986674227493353	None	0.2	1	0.3333333333333333	4	0.8	12	0.20987654320987653	0.8	16	12	0	0	0	1.0	9	9	1.1333333333333333	17	0.0	1.0	0.03462836669528459	0.6495955221736478	0.09223290737448156	0.554832441436774	-0.047503873140746916	0.6910569176574288	0.6536411261592583	0.6335586511955607	0	0.9375	0.0
5730	0.010821802409258672	0.0037980360650013223	-0.0037980204431548805	0.991507522969313	None	0.25	1	0.4	4	0.75	9	0.25	0.75	13	9	0	0	0	0.875	7	8	0.9333333333333333	14	0.0	1.0	0.4756333316974655	0.5205387781424154	0.09999714216218104	0.5003634587071538	0.09924194233694716	0.5073574250871757	0.8546762309572847	0.5094228032207153	0	1.0	0.0
6980	0.00280200609683258	0.001146492340957587	0.00011525635660925113	0.9832995241211514	None	0.25	1	0.36363636363636365	4	0.7857142857142857	11	0.2222222222222222	0.7857142857142857	15	11	0	0	0	0.8888888888888888	8	9	1.0666666666666667	16	0.0	1.0	0.8536759506238599	0.5941003283318533	0.09322105438383245	0.5941475848029296	0.018803119645469837	0.5765526487695868	0.9767124533431607	0.5882912443009418	0	1.0	0.0
4315	0.005998276419098456	0.005091462307651804	0.005035453915934623	0.9947443585713699	None	0.25	1	0.4	4	0.7692307692307693	10	0.23809523809523808	0.7692307692307693	14	10	0	0	0	0.7777777777777778	7	9	1.0	15	0.0	1.0	-0.0999999917518754	0.5000002510372131	0.09914884860240758	0.5357448152484723	0.09999633561336355	0.5000685768866315	0.7192594667491284	0.5119559621790336	0	0.6428571428571429	0.0
5495	0.0006557775840525714	0.00036380217778714095	0.0003637251544329091	0.9992622056578856	None	0.25	1	0.36363636363636365	4	0.7857142857142857	11	0.2222222222222222	0.7857142857142857	15	11	0	0	0	0.8888888888888888	8	9	1.0666666666666667	16	0.0	1.0	3.729501538788728e-12	0.5000000000079837	5.049218112629818e-05	0.5002308050504736	0.042889976787461606	0.5925955511130478	0.5503537940353198	0.531261579176148	0	1.0	0.0
4002	0.004471197892074729	0.00023335955192468582	0.00022598053234759027	0.9942406300002691	None	0	0	0.3333333333333333	3	0.8181818181818182	9	0.28888888888888886	0.8181818181818182	12	9	0	0	0	0.5555555555555556	5	9	0.8666666666666667	13	0.0	1.0	0.16730816694298023	0.5174037026536146	0.15535910195282673	1.0	0.08228251983321988	0.6148018745140308	0.8059908415658628	0.999996343485267	0	0.3333333333333333	0.0
1831	None	None	None	None	None	0.5	1	0.6666666666666666	4	0.5714285714285714	4	0.36	0.5714285714285714	8	4	0	0	0	1.0	5	5	0.6	9	0.0	1.0	-0.0998397115422299	0.5005380069910321	-0.09999999993819633	0.5000000014908471	-0.09999999747064889	0.5000000106683331	0.50018890122643	0.5001793397782588	0	0.875	0.0
308	None	None	None	None	None	0	0	0.08333333333333333	2	0.9393939393939394	31	0.9722222222222222	0	0	0	34	11	0	1.0	6	6	2.3333333333333335	35	0.1527777777777778	0.3448275862068966	0	0	0	0	0	0	0	0	0	0	0
3577	7.109814829864958e-05	1.4717348513168294e-06	-3.26461773352736e-07	0.9999996043460906	None	0.2	1	0.3333333333333333	4	0.8	12	0.20987654320987653	0.8	16	12	0	0	0	1.0	9	9	1.1333333333333333	17	0.0	1.0	0.42391112099650935	0.5861127945739482	-0.009538259941843449	0.6585424444799418	0.06182856306181822	0.5682006032653355	0.8721929967148687	0.6050167034717687	0	1.0	0.0
2192	None	None	None	None	None	0.125	1	0.5	9	0.44	11	0.9	0.24	13	6	13	5	0	0.8333333333333334	6	5	1.8	27	0.21739130434782608	0.18181818181818182	0.2698921050148969	0.6876771726286903	-0.07748212737417193	0.6676216302211894	0.09999187457308904	0.5000154509885194	0.778145361422671	0.6214240967000028	0.9230769230769231	0.9230769230769231	0.0
6526	0.004893435528279762	0.0006495158705628684	0.0006491223745983259	0.9969128061928634	None	0.25	1	0.4	4	0.75	9	0.25925925925925924	0.75	13	9	0	0	0	0.6666666666666666	9	6	0.9333333333333333	14	0.0	1.0	-0.09999999952327573	0.500000006687891	8.4358323716444e-06	0.5672258798292836	-0.04395683819373405	0.6227615219851956	0.6018105843613222	0.5639665383196282	0	1.0	0.0
4047	0.0018716396001067415	0.0003467950815402988	0.0002601091367796458	0.99834340279498	None	0.25	1	0.36363636363636365	4	0.7857142857142857	11	0.2222222222222222	0.7857142857142857	15	11	0	0	0	0.8888888888888888	8	9	1.0666666666666667	16	0.0	1.0	0.06892445727170983	0.6774079815710239	3.6536192743345075e-14	0.500000009512367	0.09581013610490377	0.6353408729673664	0.6105526697041651	0.6064373903234196	0	0.26666666666666666	0.0
6355	0.00030254315659938646	2.511363977750979e-06	2.345665429382556e-06	0.9999659650364078	None	0.25	1	0.4	4	0.7692307692307693	10	0.23809523809523808	0.7692307692307693	14	10	0	0	0	0.7777777777777778	7	9	1.0	15	0.0	1.0	-0.09985109580731569	0.5010289982740216	0.056473174836051646	0.5176606782222432	-0.09397793520113017	0.559003602508521	0.6699506178353303	0.5259688884043356	0	1.0	0.0
2256	None	None	None	None	None	0.5	1	0.6666666666666666	4	0.5	3	0.4	0.5	7	3	0	0	0	0.8	5	4	0.5333333333333333	8	0.0	1.0	0.06178932344059659	0.5690302858326197	0.0001710969805038283	0.5004882422216893	1.0754553299679492e-24	0.5	0.5721454110305111	0.5233038380004481	0	1.0	0.0
3603	3.898758326704888e-07	3.48116818418292e-07	-3.424165873777994e-07	0.9998769218016782	None	0.25	1	0.4	4	0.75	9	0.25925925925925924	0.75	13	9	0	0	0	0.6666666666666666	6	9	0.9333333333333333	14	0.0	1.0	9.120991534463429e-14	0.5000000000007447	0.009783481312525641	0.6413355302173339	0.005807526581928206	0.5117917564856304	0.5539768494116983	0.5521711863759325	0	1.0	0.0
915	None	None	None	None	None	0.1111111111111111	1	0.4	8	0.5555555555555556	15	0.8055555555555556	0.2962962962962963	16	8	12	4	0	1.0	6	6	1.9333333333333333	29	0.2	0.17391304347826086	0.16290675241141184	0.6182745084227331	2.347681810345214e-06	0.5016556367443636	0.4450504108325273	0.9850538238756688	0.861733072734459	0.826214319827269	0.9375	1.0	0.0
3608	0.01181482331678094	0.003580323438320686	-0.0035484963562183404	0.9761307316760328	None	0.25	1	0.4	4	0.75	9	0.25925925925925924	0.75	13	9	0	0	0	0.6666666666666666	6	9	0.9333333333333333	14	0.0	1.0	0.46942693765203203	0.5900145504684042	1.0885678938285091e-06	0.5000050850614502	0.08250213546445986	0.6526237940452317	0.8827995373008436	0.5821355234415104	0	1.0	0.0
2010	None	None	None	None	None	0	0	1.0	1	0	0	1.0	0	1	0	0	1	0	0.5	2	1	0.13333333333333333	2	0.3333333333333333	0	0	0	0	0	0	0	0	0	0	0	0
4697	0.00023251131303336206	2.7581473687489103e-06	-8.838721610656419e-07	0.999996768655042	None	0.25	1	0.4	4	0.75	9	0.25925925925925924	0.75	13	9	0	0	0	0.6666666666666666	6	9	0.9333333333333333	14	0.0	1.0	0.12105673923069689	0.5358934077537484	-0.052301311602616786	0.6841981164898776	-0.12387035960594761	0.9910030609733377	0.760382857702333	0.8667968116156826	0	0	0.0
7359	0.006768794963066681	0.0013952341830975404	0.000249816949936586	0.9832659206421448	None	0.25	1	0.4	4	0.75	9	0.25925925925925924	0.75	13	9	0	0	0	0.6666666666666666	6	9	0.9333333333333333	14	0.0	1.0	0.9919977598146227	0.5533976665125305	3.258562109516974e-05	0.5020584347312971	0.0999995288590235	0.5000009994937963	0.9884733644581721	0.5185453277446217	0	0.6923076923076923	0.0
535	None	None	None	None	None	0.3333333333333333	1	0.5	4	0.6	6	0.42857142857142855	0.2	2	2	9	4	0	0.5714285714285714	7	4	0.8	12	0.18181818181818182	0.4444444444444444	0.06238123314034	0.5520746582523417	-0.09940211373250898	0.500992016446302	9.288236484442618e-11	0.5000000002322019	0.6612546067703385	0.5177446104151278	1.0	1.0	0.0
976	None	None	None	None	None	0	0	0.5	2	0.6666666666666666	2	1.0	0.6666666666666666	4	2	0	0	0	0.2	1	5	0.3333333333333333	5	0.0	0.5	0.025854041644669028	0.5449779271656146	0.04799425542163142	0.5034970691936712	0.1632428950529598	0.5125234463448674	0.6464253114526839	0.5203630750299799	0	1.0	0.0
6569	0.008147738330717429	0.0012115644713270887	0.001129469359691206	0.9879260188028753	None	0.2857142857142857	2	0.375	6	0.7272727272727273	16	0.3333333333333333	0.7272727272727273	22	16	1	0	0	0.8888888888888888	8	9	1.6	24	0.0	1.0	7.902762784127648e-27	0.5	0.01054475705636573	0.666829291178177	-0.0291368451474923	0.6362680923010138	0.5842217588672245	0.6029313132116536	0	1.0	0.0
2359	None	None	None	None	None	0	0	1.0	1	0	0	1.0	0	1	0	0	3	0	0.5	1	2	0.13333333333333333	2	1.0	0	0	0	0	0	0	0	0	0	0	0	0
207	None	None	None	None	None	0.05555555555555555	1	0.2564102564102564	10	0.7142857142857143	40	0.8055555555555556	0.30357142857142855	25	17	32	2	0	0.8888888888888888	9	8	3.8666666666666667	58	0.03333333333333333	0.9230769230769231	0.0465909832851466	0.5514114663468559	0.09846411622851994	0.5230491172582875	-0.18331467745141233	0.9999659009762315	0.7887198412527705	0.9714818427599912	1.0	1.0	0.0
3766	0.0007514487298303728	0.0004826012783127267	0.00045759916200232756	0.9997867164727939	None	0.25	1	0.4	4	0.7692307692307693	10	0.23809523809523808	0.7692307692307693	14	10	0	0	0	0.7777777777777778	9	7	1.0	15	0.0	1.0	-0.09743405956335127	0.5574205921816119	-0.025673207630076727	0.632143647700696	-0.0059001204508849405	0.6313464396999611	0.608047661369574	0.6074741515440722	0	0	0.0
4851	0.010842176415417645	0.0025501628108016176	0.00254816108141688	0.9644517663937199	None	0.25	1	0.4	4	0.7692307692307693	10	0.23809523809523808	0.7692307692307693	14	10	0	0	0	0.7777777777777778	7	9	1.0	15	0.0	1.0	0.6591863976449284	0.5496433390009264	0.2573834098424456	0.5483387495243435	0.09999413675700045	0.5000344600120017	0.9142413590142937	0.5327304931364981	0	1.0	0.0
143	None	None	None	None	None	0	0	0.3333333333333333	2	0.8571428571428571	6	0.36	0.8571428571428571	8	6	0	2	0	1.0	5	5	0.6	9	1.0	0	0.6464190486045833	0.9607522339167793	0.08571823734580583	0.618724875575617	0.007504956813392205	0.628354195626815	0.9369079146974009	0.8025604556666758	0.625	0.5	0.0
6257	0.01122513040505341	0.0037764424521771318	-0.001022781007125076	0.9639633774153987	None	0.25	1	0.36363636363636365	4	0.7857142857142857	11	0.2222222222222222	0.7857142857142857	15	11	0	0	0	0.8888888888888888	8	9	1.0666666666666667	16	0.0	1.0	1.0034038570593284	0.6223989013302186	0.03692122326712134	0.5972140469486598	0.1189886790964542	1.0	0.9908940356807097	0.9999999892926142	0	0.8666666666666667	0.0
6082	0.008435367312871986	0.0001608734357522583	-0.00012526541827241234	0.9889709023084553	None	0.25	1	0.4	4	0.7692307692307693	10	0.23809523809523808	0.7692307692307693	14	10	0	0	0	0.7777777777777778	7	9	1.0	15	0.0	1.0	0.206455653833943	0.5908632437873289	0.09215827419968589	0.6281381233379515	0.09999999998472187	0.500000000291206	0.6347438530135295	0.57377197169213	0	0.5	0.0
7513	0.0018880624201695626	0.0005661587749800108	0.00020420860068340232	0.9989787780251742	None	0.25	1	0.4	4	0.75	9	0.25925925925925924	0.75	13	9	0	0	0	0.6666666666666666	9	6	0.9333333333333333	14	0.0	1.0	7.902762784127648e-27	0.5	0.11141429287811737	0.6830615157110024	0.08990018312040751	0.5698964329544712	0.6205442204820529	0.5865614669458841	0	0.8461538461538461	0.0
4707	0.01479595147038931	0.003683443430024625	0.0029382467463440224	0.9695445335816473	None	0.25	1	0.4	4	0.7692307692307693	10	0.23809523809523808	0.7692307692307693	14	10	0	0	0	0.7777777777777778	7	9	1.0	15	0.0	1.0	0.4386482564692093	0.5521480315501109	0.09946089642074174	0.5736023921217371	0.09980615785843623	0.5014439463929586	0.8320170571616835	0.5425380420262297	0	1.0	0.0
461	None	None	None	None	None	0.16666666666666666	2	0.34615384615384615	9	0.6216216216216216	23	0.6190476190476191	0.35135135135135137	18	13	20	0	0	0.7777777777777778	9	7	2.6	39	0.0	0.7777777777777778	0.09739143471129483	0.5210675873717753	0.14286101652274225	0.6507943081604627	0.12258311047091093	0.7408598501746474	0.6256930646727505	0.6423928677051183	0	1.0	0.0
5858	0.003760067861341783	0.0032060660655421585	0.003206062047683037	0.9980316127200577	None	0.25	1	0.4	4	0.7692307692307693	10	0.23809523809523808	0.7692307692307693	14	10	0	0	0	0.7777777777777778	7	9	1.0	15	0.0	1.0	-0.09999999999976077	0.5000000000024544	0.0010870183538430455	0.5135158085203168	0.09874501506326064	0.5085421132844181	0.6924105741286758	0.5073534852569342	0	1.0	0.0
659	None	None	None	None	None	0	0	0.3333333333333333	1	1.0	2	1.0	1.0	3	2	0	0	0	0.25	1	4	0.26666666666666666	4	0.0	0	0.11770815444714519	0.5023442565227888	1.6463741159747864e-17	0.5000000000000029	0.04374735280023642	0.5638472261655201	0.619198834594006	0.5221661159286826	0	1.0	0.0
2259	None	None	None	None	None	1.0	1	1.0	4	0.25	1	0.5	0.25	5	1	0	0	0	0.75	3	4	0.4	6	0.0	1.0	-0.516975893783003	0.9999329806501548	-0.09999999988249844	0.5000000076041714	0.09999557462830946	0.500007004951358	0.9968298762583863	0.9609656536938371	0	1.0	0.0
6997	0.0077364776814726685	0.00403288227070594	-0.0021146819848320824	0.98039872851803	None	0.25	1	0.4	4	0.7692307692307693	10	0.23809523809523808	0.7692307692307693	14	10	0	0	0	0.7777777777777778	7	9	1.0	15	0.0	1.0	0.6897291849709779	0.59590696532052	-0.09999999999999853	0.5000000083293349	-0.06935994071866394	0.8912166536859987	0.9769808015364752	0.6964725334306741	0	1.0	0.0
1116	None	None	None	None	None	0.1111111111111111	1	0.5	10	0.42857142857142855	12	0.5555555555555556	0.14285714285714285	14	4	15	9	0	0.6666666666666666	6	9	2.0	30	0.375	0.6666666666666666	0.00458761430854354	0.6546225355927024	0.04042170854254907	0.5656700497005993	-0.09425497563918253	0.646614110616208	0.6506188380970181	0.6230714286433806	0.0	0	0.0
6421	0.0017678179205564127	0.0007391445819111856	0.0007361189115387017	0.9977895228096508	None	0.25	1	0.4	4	0.7692307692307693	10	0.23809523809523808	0.7692307692307693	14	10	0	0	0	0.7777777777777778	7	9	1.0	15	0.0	1.0	0.06674247401683613	0.5377305553814118	0.0120855999858998	0.6645912488604758	-0.10593844701354278	0.5615431288636643	0.6825158118806249	0.5892388418789857	0	1.0	0.0
861	None	None	None	None	None	0	0	0.16666666666666666	3	0.8333333333333334	20	0.8666666666666667	0.041666666666666664	3	1	22	1	0	0.8333333333333334	5	6	1.7333333333333334	26	0.021739130434782608	0.09523809523809523	0.06560619310805481	0.5253685196357485	-0.047169568888368756	0.6605570311853659	-0.029802759272529955	0.6716282810494838	0.6492610393398316	0.6211186884237928	1.0	1.0	0.0
932	None	None	None	None	None	0	0	0.6666666666666666	4	0.3333333333333333	2	0.5333333333333333	0	1	0	6	11	0	0.6	3	5	0.5333333333333333	8	0.7333333333333333	0.6666666666666666	0	0	0	0	0	0	0	0	0	0	0
6728	0.000466454856783213	9.226864796532782e-05	-4.097824797016772e-05	0.9991269811333477	None	0.25	1	0.4	4	0.75	9	0.25925925925925924	0.75	13	9	0	0	0	0.6666666666666666	6	9	0.9333333333333333	14	0.0	1.0	0.008345244314878018	0.5112956383711095	0.1352976146782235	0.6289402586041083	0.09978325044032023	0.5006390969162793	0.6276410015560718	0.5478051802668417	0	1.0	0.0
963	None	None	None	None	None	0	0	0.4	2	0.8	4	0.7	0	0	0	6	6	0	0.4	2	5	0.4666666666666667	7	0.375	0.6666666666666666	0	0	0	0	0	0	0	0	0	0	0
178	None	None	None	None	None	0	0	0.2	8	0.7586206896551724	44	0.7407407407407407	0.05172413793103448	10	3	49	3	0	1.0	9	9	4.0	60	0.031578947368421054	0.8627450980392157	0.04227357618514496	0.5382064650410847	0.19508131125800454	0.6025188875275345	-0.09999285340295483	0.5000187174648557	0.7697316563203487	0.547289138755917	0.8	0.8	0.0
4872	0.008833663967364137	0.006039504376636469	-0.0032021948749560154	0.9966843176126823	None	0.25	1	0.36363636363636365	4	0.7857142857142857	11	0.2222222222222222	0.7857142857142857	15	11	0	0	0	0.8888888888888888	9	8	1.0666666666666667	16	0.0	1.0	-0.09782250601662815	0.5592066512776069	0.07838954448403733	0.6552538837439578	-0.10330028947729623	0.5736865793341628	0.7033740058544674	0.596849556817807	0	1.0	0.0
351	None	None	None	None	None	0	0	0.25	5	0.7037037037037037	19	0.5370370370370371	0.25925925925925924	11	7	17	15	0	0.6666666666666666	6	9	1.9333333333333333	29	0.4411764705882353	0.4	0.0999982343797406	0.5002280404051873	0.10725596994967912	0.6171224408067311	0.024653536145194208	0.5135932925462142	0.5996975692236397	0.5442713376769064	1.0	0.8181818181818182	0.0
3099	0.009147357466840976	0.0039660173534878254	0.003803539242236121	0.9824152640272289	None	0.2	1	0.3333333333333333	4	0.8	12	0.20987654320987653	0.8	16	12	0	0	0	1.0	9	9	1.1333333333333333	17	0.0	1.0	0.2821219646955222	0.5591703103960757	-0.09999999997834703	0.5000000007258828	0.0997913569316166	0.5008125399636033	0.8264258912955298	0.5200763379976819	0	1.0	0.0
5099	0.0060710531299063295	0.00014636502943189965	3.1296304972933564e-05	0.9903922327114514	None	0.25	1	0.4	4	0.75	9	0.25925925925925924	0.75	13	9	0	0	0	0.6666666666666666	6	9	0.9333333333333333	14	0.0	1.0	7.902762784127648e-27	0.5	0.058294059126349294	0.5301678205758733	0.0010484656875942562	0.6503675587408676	0.5858181513283901	0.5614768052714416	0	1.0	0.0
7349	0.000456376601057323	2.509521888818534e-06	-1.9026159741345664e-06	0.9999972943737357	None	0.25	1	0.4	4	0.7692307692307693	10	0.23809523809523808	0.7692307692307693	14	10	0	0	0	0.7777777777777778	7	9	1.0	15	0.0	1.0	2.385977697098604e-19	0.5	0.0999991212485941	0.5000068077431932	0.12906077428644896	0.9939850967479087	0.6758706258012097	0.845861366241417	0	0	0.0
2697	None	None	None	None	None	0.36363636363636365	4	0.52	13	0.45714285714285713	16	0.6851851851851852	0.34285714285714286	24	12	12	0	0	0.6666666666666666	9	6	2.466666666666667	37	0.0	0.5625	0.04380685300339295	0.6562484347539179	-0.015745827255412986	0.6723016180289524	0.28953771672181333	0.6703129543564471	0.8042002079175148	0.6663253189313444	0	1.0	0.0
2166	None	None	None	None	None	0.25	1	0.4	4	0.7692307692307693	10	0.30612244897959184	0.6923076923076923	13	9	1	2	0	1.0	7	7	1.0	15	1.0	0.5	0.05363729648204853	0.5561735323309827	-0.04521660931929855	0.6725745533874627	0.09959702632071006	0.5008908038616471	0.6450429857748976	0.5784354790624183	1.0	1.0	0.0
3019	None	None	None	None	None	0	0	0.23529411764705882	8	0.7346938775510204	36	0.6296296296296297	0.16326530612244897	12	8	38	3	0	1.0	9	9	3.4	51	0.039473684210526314	0.6956521739130435	-0.04710605800562775	0.5332439770982612	0.0024245077928266934	0.5178717786965451	0.0010402853171336318	0.5298869275083958	0.5641036328602581	0.5270053902556489	0.16666666666666666	0	0.0
1446	None	None	None	None	None	0	0	0.5	2	0.6666666666666666	2	1.0	0.6666666666666666	4	2	0	0	0	0.2	1	5	0.3333333333333333	5	0.0	0.5	0.08974426421300834	0.5082137123017173	2.8877259927875135e-09	0.5000000130815827	0.11435636123749371	0.5259048866468343	0.6204689789703759	0.511378890558207	0	1.0	0.0
6956	4.582165083141508e-06	3.904837100167524e-06	1.5572123061413195e-09	0.9990051181468139	None	0.25	1	0.4	4	0.75	9	0.25	0.75	13	9	0	0	0	0.875	8	7	0.9333333333333333	14	0.0	1.0	0	0.5	0.09999852842905951	0.5000210851802926	0.046365891544862425	0.5655672875999886	0.6035756721752885	0.5219752130472891	0	1.0	0.0
5370	0.001979894307372562	0.0001545424050606784	-1.4386912452902134e-06	0.998218836131314	None	0.25	1	0.4	4	0.7692307692307693	10	0.23809523809523808	0.7692307692307693	14	10	0	0	0	0.7777777777777778	7	9	1.0	15	0.0	1.0	0.07340268153154031	0.5798399772845305	-0.04192359330406852	0.5098479489899339	0.09999999998313251	0.5000000167518218	0.6474238883996666	0.5300897199854524	0	0	0.0
1388	None	None	None	None	None	0	0	0.2727272727272727	3	0.7142857142857143	10	0.2962962962962963	0	0	0	15	17	0	0.6666666666666666	9	6	1.0666666666666667	16	0.5	0.15384615384615385	0	0	0	0	0	0	0	0	0	0	0
4777	0.0019755395439473127	0.000959067797205932	-0.0009240170741163636	0.9938174234359838	None	0.25	1	0.4	4	0.7692307692307693	10	0.23809523809523808	0.7692307692307693	14	10	0	0	0	0.7777777777777778	9	7	1.0	15	0.0	1.0	-0.09999999982458024	0.5000000021032648	-0.08209844654430681	0.5355311507701762	0.05578635564026012	0.6229627806523413	0.668993433424073	0.5535033270262443	0	0	0.0
6309	0.0005667299944906351	0.0004848164175127076	0.00048383778762527396	0.9996551860002518	None	0.25	1	0.4	4	0.75	9	0.25925925925925924	0.75	13	9	0	0	0	0.6666666666666666	6	9	0.9333333333333333	14	0.0	1.0	-0.02136518701639366	0.501123480729235	0.09999998524627553	0.5000007847002117	0.05713730837739515	0.587314503063965	0.6286859871673774	0.5297458102864737	0	1.0	0.0
904	None	None	None	None	None	0.25	1	0.6	6	0.4166666666666667	5	0.5833333333333334	0.4166666666666667	10	5	3	3	0	0.6666666666666666	6	4	0.9333333333333333	14	0.6	0.5	7.902762784127648e-27	0.5	0.045979569222275044	0.5222505160670151	0.09998937855878098	0.5002330264437682	0.6007353623846943	0.5074988536422398	0.9	1.0	0.0
7320	0.00035041584386369314	2.6307191996930067e-06	1.9009400967721292e-06	0.9999973261840659	None	0.25	1	0.4	4	0.7692307692307693	10	0.23809523809523808	0.7692307692307693	14	10	0	0	0	0.7777777777777778	7	9	1.0	15	0.0	1.0	4.238785033937947e-12	0.5000000001014342	0.20977002009805018	0.6098451751504191	0.11009861938059122	0.5940683381797172	0.7019780756473558	0.5685220443945112	0	1.0	0.0
5393	0.004278653555768783	0.0009263331870609894	-0.000868360019366855	0.9918384602585033	None	0.25	1	0.4	4	0.7692307692307693	10	0.23809523809523808	0.7692307692307693	14	10	0	0	0	0.7777777777777778	7	9	1.0	15	0.0	1.0	2.53302810746384e-19	0.5	-0.07493737891901434	0.5548997332914052	0.09991664720577327	0.5836333881064792	0.671854113883464	0.5463824911013484	0	0	0.0
5224	0.003535162680842879	0.00014430288888284357	-0.00011983465800238137	0.9963960686940094	None	0.25	1	0.36363636363636365	4	0.7857142857142857	11	0.2222222222222222	0.7857142857142857	15	11	0	0	0	0.8888888888888888	8	9	1.0666666666666667	16	0.0	1.0	-0.011462279737877347	0.5015018092812982	-0.018784145479022532	0.6612307858056551	-0.026487787170049175	0.6822822238679205	0.6146601953242001	0.6176747478104588	0	1.0	0.0
90	None	None	None	None	None	0.14285714285714285	1	0.3125	5	0.7727272727272727	17	0.2962962962962963	0.7727272727272727	22	17	1	0	0	1.0	9	9	1.6	24	0.0	0.9333333333333333	0.04773021316679493	0.5132478574648883	0.08114914655283004	0.8497520389545441	-0.07934551005655538	0.5361395618942278	0.675091200543945	0.6555421186164685	0	0.5454545454545454	0.0
4371	0.0008022946060439215	2.854278478714155e-05	-2.835366333145777e-05	0.9986430452700737	None	0.3333333333333333	1	0.5	4	0.7	7	0.3333333333333333	0.7	11	7	0	0	0	0.4444444444444444	4	9	0.8	12	0.0	1.0	7.902762784127648e-27	0.5	0.28643514533420855	0.8130365708227631	-0.04997661146602493	0.6561750921182519	0.8149007516459412	0.6693808475167592	0	1.0	0.0
5924	0.003251129469900434	0.0023926413551285126	-0.002390441585765649	0.9678193056148067	None	0.25	1	0.36363636363636365	4	0.7857142857142857	11	0.2222222222222222	0.7857142857142857	15	11	0	0	0	0.8888888888888888	8	9	1.0666666666666667	16	0.0	1.0	0.9009680390340226	0.655257268239734	0.15186887770129154	0.9999750241920975	-0.007025113847806031	0.6615246817727429	0.987014529595338	0.9814755903980945	0	1.0	0.0
4593	0.007501013214302932	0.002688481585538955	0.0019175788749474089	0.978817507616913	None	0.2	1	0.3333333333333333	4	0.8	12	0.20987654320987653	0.8	16	12	0	0	0	1.0	9	9	1.1333333333333333	17	0.0	1.0	0.8890141727618388	0.6092751608119388	0.2846303838358048	0.5951647291770863	-0.06456244131489519	0.6708756168528819	0.9801207394029894	0.6257259312184659	0	1.0	0.0
6537	0.0030720174965812547	0.0008468448277799168	0.00044546894402266903	0.9977776878445052	None	0.25	1	0.4	4	0.75	9	0.25925925925925924	0.75	13	9	0	0	0	0.6666666666666666	6	9	0.9333333333333333	14	0.0	1.0	7.902762784127648e-27	0.5	2.14485120174404e-07	0.5005522254794811	0.12521725443645698	0.5837231082802775	0.6433870673384968	0.528326718879029	0	0.3076923076923077	0.0
5232	0.005092944394473658	0.003955971503036455	0.0033312378854548443	0.9942076967044545	None	0.25	1	0.36363636363636365	4	0.7857142857142857	11	0.2222222222222222	0.7857142857142857	15	11	0	0	0	0.8888888888888888	8	9	1.0666666666666667	16	0.0	1.0	-0.09999999999978756	0.5000000004743665	0.02883458961156134	0.6605950359330021	-0.06980865624020832	0.533092179924265	0.6359153510109445	0.5661523661760433	0	1.0	0.0
2826	9.943680494941874e-05	1.98373831312496e-07	9.347461200490778e-08	0.9999956914342131	None	0	0	0.5	3	0.7142857142857143	5	0.42857142857142855	0.7142857142857143	8	5	0	0	0	0.42857142857142855	7	3	0.6	9	0.0	0.6666666666666666	0.014063782187924567	0.5774513531074261	0.08978211053080147	0.5802349472614414	-0.005260898494458594	0.6714124162640175	0.6066884707549065	0.6106897744088219	0	1.0	0.0
7160	0.007337530380189167	0.0004991253805380353	-1.4360240074352174e-05	0.9980296228896628	None	0.25	1	0.4	4	0.75	9	0.25925925925925924	0.75	13	9	0	0	0	0.6666666666666666	6	9	0.9333333333333333	14	0.0	1.0	7.902762784127648e-27	0.5	0.07821479184735394	0.5364256895106073	0.051463926643218603	0.6759786784505435	0.599704157330003	0.5729191301516022	0	1.0	0.0
5870	0.005527589159473324	0.0005462063510003938	-0.0002701492416674782	0.9961466729115683	None	0.25	1	0.36363636363636365	4	0.7857142857142857	11	0.2222222222222222	0.7857142857142857	15	11	0	0	0	0.8888888888888888	8	9	1.0666666666666667	16	0.0	1.0	-0.011064672889557335	0.5002909258080861	0.017887448736496322	0.5884551178292436	0.39703006805258534	1.0	0.9452031059783531	0.9999994388053536	0	1.0	0.0
5632	1.8608836659399207e-05	1.1472129981215547e-06	2.734664734960819e-09	0.9994169073623593	None	0.25	1	0.4	4	0.75	9	0.25925925925925924	0.75	13	9	0	0	0	0.6666666666666666	6	9	0.9333333333333333	14	0.0	1.0	0	0.5	0.02735072266245368	0.5701279771738305	0.0999994659925894	0.500002048202933	0.6052718978920917	0.5235144334506371	0	1.0	0.0
5404	0.0042844337131798995	0.0010161576007625326	-0.001003164037322267	0.9924649131393657	None	0.25	1	0.4	4	0.75	9	0.25925925925925924	0.75	13	9	0	0	0	0.6666666666666666	6	9	0.9333333333333333	14	0.0	1.0	-0.0999999992539059	0.5000000013978287	0.09999989165768024	0.5000002760343172	0.010231091689842157	0.6712848152583604	0.7096472784283315	0.5592209639397169	0	1.0	0.0
27	None	None	None	None	None	0.25	1	0.4	4	0.7692307692307693	10	0.23809523809523808	0.7692307692307693	14	10	0	0	0	0.7777777777777778	7	9	1.0	15	0.0	1.0	0.09999896968730244	0.5000217478032529	0.0011131275954933213	0.5067500351155637	-0.011634260741247213	0.6430030529382188	0.6209599162999782	0.551113409170617	0	1.0	0.0
7417	1.3360624776277247e-08	1.3419213643156257e-08	-8.225796043259868e-10	0.9999985394800752	None	0.25	1	0.36363636363636365	4	0.7857142857142857	11	0.2222222222222222	0.7857142857142857	15	11	0	0	0	0.8888888888888888	8	9	1.0666666666666667	16	0.0	1.0	0.1425171970332262	0.9712897289854563	1.5077760129637553e-05	0.5794629657020557	0	0.5	0.6578837935819413	0.7825597809866374	0	1.0	0.0
6996	0.0009867913037180506	6.0870879977158393e-05	4.997545799691552e-05	0.9988085620936747	None	0.25	1	0.4	4	0.75	9	0.25925925925925924	0.75	13	9	0	0	0	0.6666666666666666	6	9	0.9333333333333333	14	0.0	1.0	0.07589717269627885	0.6024666422738243	6.610777983633485e-09	0.5000000971434151	0.04069267430142258	0.5218283945230417	0.57691425964007	0.5418289189043057	0	1.0	0.0
4531	2.014204197271673e-05	1.6676018688345841e-07	1.0131722343224843e-08	0.999997474951541	None	0.25	1	0.4	4	0.7692307692307693	10	0.23809523809523808	0.7692307692307693	14	10	0	0	0	0.7777777777777778	7	9	1.0	15	0.0	1.0	1.1129791327882648e-13	0.5000000000001197	-0.09955247083144385	0.5099150362883107	0.0002481155033277737	0.5290518972531937	0.6157091776454516	0.5129974023784388	0	1.0	0.0
5937	0.001508794289823846	0.00031176100628889977	-0.00020799748995570534	0.998778084570807	None	0.3333333333333333	1	0.4444444444444444	4	0.7272727272727273	8	0.2653061224489796	0.7272727272727273	12	8	0	0	0	1.0	7	7	0.8666666666666667	13	0.0	1.0	0.09113014765252478	0.5890666803977155	0.015155119389863133	0.5237199624285243	0.06735176005041711	0.5233071891922656	0.5764667717846366	0.5455695222133519	0	1.0	0.0
5639	0.013058394582530317	0.004618066758877575	0.002284711687242612	0.9961099128146735	None	0.25	1	0.4	4	0.7692307692307693	10	0.23809523809523808	0.7692307692307693	14	10	0	0	0	0.7777777777777778	7	9	1.0	15	0.0	1.0	-0.09999999934859262	0.5000000016802868	0.3319319412069827	0.7892498024371679	-0.16566071165891008	0.9887719066778405	0.9292845333957793	0.8735610039081086	0	1.0	0.0
4390	0.004113042608899865	0.00024204664398246915	-0.00023841749777348635	0.9982871410859441	None	0.25	1	0.4	4	0.7692307692307693	10	0.23809523809523808	0.7692307692307693	14	10	0	0	0	0.7777777777777778	9	7	1.0	15	0.0	1.0	5.114546395800622e-10	0.500000002491295	0.001173269444614469	0.5190445872011176	-0.005303455362382691	0.6610806965047068	0.5751617851962384	0.5617111798115556	0	1.0	0.0
954	None	None	None	None	None	0.14285714285714285	1	0.625	10	0.2727272727272727	6	0.4897959183673469	0.22727272727272727	13	5	10	0	0	1.0	7	7	1.6	24	0.0	0.9411764705882353	-0.09999999950379013	0.5000000126938767	0.0070480372927568214	0.5209832877565138	0.07144055611840001	0.5966644691860669	0.6697572791812536	0.539547937750809	0	0	0.0
1596	None	None	None	None	None	0	0	0.07142857142857142	1	1.0	18	0.8	0	0	0	19	0	0	1.0	5	5	1.3333333333333333	20	0.0	0	0	0	0	0	0	0	0	0	0	0	0
5636	0.00037581315056095776	5.089391277500244e-06	1.4202409243413792e-06	0.9999965471540212	None	0.25	1	0.4	4	0.75	9	0.25925925925925924	0.75	13	9	0	0	0	0.6666666666666666	9	6	0.9333333333333333	14	0.0	1.0	5.7523525823557314e-08	0.5000006177361496	-0.04763771630131046	0.5324343807828172	0.1994717143447203	0.5157869847295484	0.7468492195017419	0.5160853945885394	0	1.0	0.0
4398	0.003733671228114721	0.0005078935598265269	0.00045128944357790575	0.9875292335629768	None	0.25	1	0.4	4	0.75	9	0.25925925925925924	0.75	13	9	0	0	0	0.6666666666666666	6	9	0.9333333333333333	14	0.0	1.0	4.5362357013877024e-11	0.5000000001757713	0.34735844191652465	0.6075294219616729	-0.05859684891249044	0.7756194822303687	0.8500537131996495	0.6362410106038727	0	1.0	0.0
6356	0.00041026886959912414	2.1370874335550123e-06	5.04502322183811e-07	0.9999985871375069	None	0.25	1	0.36363636363636365	4	0.7857142857142857	11	0.2222222222222222	0.7857142857142857	15	11	0	0	0	0.8888888888888888	8	9	1.0666666666666667	16	0.0	1.0	-0.03430342515252611	0.5108859539671508	-0.08101346903064544	0.5457587202671605	0.09990126495257658	0.5056426289693348	0.6839767724401041	0.5207938858961384	0	0.8666666666666667	0.0
6957	0.00021347836667881653	9.89725438177853e-05	8.311735226467033e-05	0.9998237741437159	None	0.25	1	0.4	4	0.7692307692307693	10	0.23809523809523808	0.7692307692307693	14	10	0	0	0	0.7777777777777778	7	9	1.0	15	0.0	1.0	0.03447640412006312	0.5623405441315632	0.09965477578113599	0.5018248847962217	0.0010327773941282287	0.6489662541634811	0.6107360168140222	0.5721972326292801	0	0.9285714285714286	0.0
940	None	None	None	None	None	0.1111111111111111	1	0.3	6	0.6785714285714286	19	0.6666666666666666	0.39285714285714285	17	11	12	6	0	0.5555555555555556	5	9	2.0	30	0.2727272727272727	0.8461538461538461	0.1582384508406121	0.9373834877478496	-0.10679963423730225	0.5583690877701966	0.16458605711005567	0.6062290323488881	0.7952726841676983	0.7547359416226245	0.0	0	0.0
6798	0.005520132210628544	0.0008801520898788699	0.0006310247326180924	0.984688659281936	None	0.25	1	0.4	4	0.7692307692307693	10	0.23809523809523808	0.7692307692307693	14	10	0	0	0	0.7777777777777778	7	9	1.0	15	0.0	1.0	0.3187592335878079	0.5890316343526426	0.07584833811010465	0.5330796191934928	0.021641654764310736	0.5906875770693166	0.7733083107421301	0.5711214402581866	0	0.9285714285714286	0.0
2776	3.357439098982142e-05	2.2447798235957842e-07	-2.1742932020580161e-07	0.9999766501073264	None	0.16666666666666666	1	0.3333333333333333	5	0.75	15	0.2716049382716049	0.7	18	14	3	1	0	1.0	9	9	1.4666666666666666	22	0.16666666666666666	0.6153846153846154	-0.04883477272138605	0.5705839674001513	0.09590511465940195	0.6600528991428084	0.004833059213180773	0.5151596749077209	0.644404213075774	0.5832526902827109	0.0	0.16666666666666666	0.0
7504	0.00202823585225721	0.0004042348765169915	0.00032457763391533813	0.9979424385729312	None	0	0	0.3333333333333333	3	0.8181818181818182	9	0.28888888888888886	0.8181818181818182	12	9	0	0	0	0.5555555555555556	5	9	0.8666666666666667	13	0.0	1.0	4.493257129361737e-05	0.5117158772779544	-0.008710370229725178	0.6356690707401937	0.09030006894452511	0.7090767520193129	0.6343650509206678	0.622019921183978	0	0.5833333333333334	0.0
1040	None	None	None	None	None	0	0	0.5	4	0.5	5	0.48	0	0	0	11	0	0	1.0	5	5	0.8	12	0.0	0.2857142857142857	0	0	0	0	0	0	0	0	0	0	0
1030	None	None	None	None	None	0.25	1	0.5	5	0.46153846153846156	6	0.5	0.3076923076923077	9	4	5	8	0	0.8333333333333334	5	6	1.0	15	0.8888888888888888	0.16666666666666666	0.15042081306953306	0.6695733392917832	0.02041081849949883	0.5782024293902004	0.0569378285188337	0.600725169425319	0.6126974045888092	0.6169716386128755	1.0	0.8888888888888888	0.28413905330758504
2368	None	None	None	None	None	0	0	0.2692307692307692	7	0.6944444444444444	25	0.7037037037037037	0.4166666666666667	19	15	18	0	0	0.6666666666666666	9	6	2.533333333333333	38	0.0	0.7272727272727273	0	0.5	3.061244281752289e-09	0.5397031899432339	0.07238244111119037	0.5917258914827699	0.5844854103268251	0.5440730316249422	0	0.9473684210526315	0.0
2385	None	None	None	None	None	0.3333333333333333	1	0.625	5	0.5	5	0.5	0.1	4	1	7	0	0	0.6666666666666666	6	4	0.8	12	0.0	0.6666666666666666	0.09467555897848388	0.5073505174841793	0.19788386000225427	0.5401219098999307	3.0727668329106296e-05	0.5002012344936333	0.691822701773536	0.5159148360312644	0	1.0	0.0
1766	None	None	None	None	None	0	0	0.43478260869565216	10	0.5	16	0.7555555555555555	0.3125	17	10	16	4	0	0.5555555555555556	5	9	2.2666666666666666	34	0.13793103448275862	0.7333333333333333	0.010835565536184893	0.5704931889278474	1.4763986188709663e-09	0.5000005235360326	0.04352642393006166	0.5869491271384694	0.5775730663728733	0.5527391899067429	1.0	1.0	0.0
5590	0.004763378839127008	0.00046405404776856464	-8.19159076088419e-05	0.9902639236929086	None	0.16666666666666666	1	0.3333333333333333	5	0.75	15	0.2716049382716049	0.75	20	15	1	0	0	1.0	9	9	1.4666666666666666	22	0.0	0.7692307692307693	4.092304591369758e-17	0.5000000000000088	0.0051992508934942065	0.5756148002704505	0.09996099538373752	0.5005553964343042	0.612579296225366	0.5255625884284578	0	1.0	0.0
3542	0.008638052742088894	0.00017628123439827518	-0.00013389097639895575	0.978525576178167	None	0.25	1	0.36363636363636365	4	0.7857142857142857	11	0.2222222222222222	0.7857142857142857	15	11	0	0	0	0.8888888888888888	8	9	1.0666666666666667	16	0.0	1.0	0.6091772409569771	0.6314031542164145	-0.09999995705907884	0.5000001362775477	0.042879376934955776	0.5998890603517409	0.9577605424614136	0.5779625052647149	0	1.0	0.0
544	None	None	None	None	None	0	0	1.0	1	0	0	1.0	0	1	0	0	3	0	0.5	1	2	0.13333333333333333	2	1.0	0	0	0	0	0	0	0	0	0	0	0	0
7497	2.1916328172959232e-08	2.19166315142516e-08	4.0461925144664843e-11	0.9999975555376858	None	0.25	1	0.4	4	0.7692307692307693	10	0.23809523809523808	0.7692307692307693	14	10	0	0	0	0.7777777777777778	7	9	1.0	15	0.0	1.0	0.08689992455741778	0.5469852671672064	-0.13455281622026077	0.5066346809554333	0	0.5	0.7121102737062702	0.5179121232615645	0	0.2857142857142857	0.0
5448	0.004581227037368553	0.0005086836615620463	0.0003097838765628752	0.9973147440132762	None	0.25	1	0.4	4	0.75	9	0.25925925925925924	0.75	13	9	0	0	0	0.6666666666666666	9	6	0.9333333333333333	14	0.0	1.0	0.05400120640987164	0.6551506173544628	-0.059048182485017066	0.6676354990875699	-0.0800383934598585	0.9959009458013691	0.6517090731445545	0.906986789205998	0	1.0	0.0
3441	0.0024348783372996475	0.0005333147339124961	0.0004600215996788418	0.9966333442861608	None	0.25	1	0.36363636363636365	4	0.7857142857142857	11	0.2222222222222222	0.7857142857142857	15	11	0	0	0	0.8888888888888888	9	8	1.0666666666666667	16	0.0	1.0	-0.0572651776724528	0.6020181038296752	6.98468420694451e-06	0.5580130009455745	-0.09348983164609106	0.5547156012074586	0.6046348932986224	0.5717288677262776	0	1.0	0.0
2627	None	None	None	None	None	0	0	0.4	4	0.6153846153846154	8	0.4166666666666667	0.15384615384615385	5	2	9	0	0	0.4444444444444444	9	4	1.0	15	0.0	0.3333333333333333	0.0924790266524252	0.5737220749232413	-0.12822285748311552	0.6207618251216251	0.09771902846902539	0.5352657923217602	0.7439977744239193	0.5769775541875398	0	0	0.0
1886	None	None	None	None	None	1.0	1	1.0	4	0.25	1	0.5	0.25	5	1	0	0	0	0.75	3	4	0.4	6	0.0	1.0	1.9006028987337412e-06	0.5000219100194636	0.09711210847050747	0.5039414559575828	0.27198952563357015	0.5089730328473844	0.7554248085679549	0.5043123743825674	0	1.0	0.0
3938	0.005383793922482803	0.0004667300649765399	-0.00046670052048442706	0.9898738643887767	None	0.25	1	0.4	4	0.7692307692307693	10	0.23809523809523808	0.7692307692307693	14	10	0	0	0	0.7777777777777778	7	9	1.0	15	0.0	1.0	4.0241402426943276e-07	0.5000243303957148	-0.06738061233071393	0.6572847886663621	0.15271575219397113	0.5789761324100017	0.7083667827431064	0.5801271906647683	0	1.0	0.0
3333	0.003493993988858767	0.0017545172554148574	4.278323134609108e-05	0.997955780511511	None	0.2	1	0.3333333333333333	4	0.8	12	0.20987654320987653	0.8	16	12	0	0	0	1.0	9	9	1.1333333333333333	17	0.0	1.0	-0.0999999999690028	0.5000000000730989	0.00012147616619788602	0.5065514594116689	0.11428285565176202	0.6129508642605834	0.7059890677642652	0.540406729380598	0	0.125	0.0
2770	0.0005115613092773645	7.191576666202433e-05	-1.673508395394876e-05	0.9990720121522905	None	0	0	0.4	2	0.8	4	0.4666666666666667	0.8	6	4	0	0	0	0.6	5	3	0.4666666666666667	7	0.0	0	5.134223439171616e-08	0.5028905428116773	0.04008938416640979	0.6387985278728475	0.0499081437500717	0.5395158251532144	0.576515263923603	0.5613648428163024	0	0	0.0
1635	None	None	None	None	None	0	0	0.3333333333333333	3	0.7272727272727273	8	0.3611111111111111	0	0	0	12	0	0	1.0	6	6	0.8666666666666667	13	0.0	0	0	0	0	0	0	0	0	0	0	0	0
4156	2.2773850789144315e-08	2.1816061095223756e-08	-5.844704913047079e-10	0.9999972975490975	None	0.25	1	0.4	4	0.7692307692307693	10	0.23809523809523808	0.7692307692307693	14	10	0	0	0	0.7777777777777778	7	9	1.0	15	0.0	1.0	-0.027201783860275063	0.6517832062815673	-0.033392700964765015	0.6812282231006985	7.902762784127648e-27	0.5	0.6052811062305243	0.6135129245643702	0	0.14285714285714285	0.0
4034	2.925391907124627e-07	2.6400460500535876e-07	-2.5398710718761743e-07	0.9999206541663604	None	0.25	1	0.4	4	0.75	9	0.25925925925925924	0.75	13	9	0	0	0	0.6666666666666666	6	9	0.9333333333333333	14	0.0	1.0	2.2814490351364714e-14	0.5000000000000329	0.02007259849808938	0.59364238356252	0.0059778438974713455	0.5154948038440371	0.5239228486029266	0.5366874924649206	0	1.0	0.0
2366	None	None	None	None	None	0	0	0.21428571428571427	3	0.7894736842105263	15	0.4666666666666667	0	0	0	20	0	0	0.5555555555555556	9	5	1.4	21	0.0	0.3157894736842105	0	0	0	0	0	0	0	0	0	0	0
173	None	None	None	None	None	0.14285714285714285	1	0.47058823529411764	8	0.5217391304347826	12	0.3968253968253968	0.43478260869565216	15	10	9	3	0	0.7777777777777778	7	9	1.6666666666666667	25	0.17647058823529413	0.5	0.060615914229309266	0.6206829217103281	0.07308964328269399	0.9998540912700975	0.13337703694777586	0.6474250894265013	0.6925439689666968	0.9647993998803382	1.0	1.0	0.0
5028	0.0002752544931021066	3.917314785230326e-06	3.228309476382584e-06	0.9999975483716452	None	0.25	1	0.4	4	0.7692307692307693	10	0.23809523809523808	0.7692307692307693	14	10	0	0	0	0.7777777777777778	7	9	1.0	15	0.0	1.0	-0.015832997854775665	0.501542439614918	0.07403015191038556	0.5194533186564417	0.13248928985968153	0.7431719133305652	0.6496068517412151	0.5943990103544174	0	1.0	0.0
3769	0.00022855667605803726	7.59527633590732e-06	7.5943473018314186e-06	0.9985409043702902	None	0.25	1	0.4	4	0.75	9	0.25925925925925924	0.75	13	9	0	0	0	0.6666666666666666	6	9	0.9333333333333333	14	0.0	1.0	3.433212031349782e-09	0.5000000105232577	-0.09923532535064028	0.5048262616154571	0.025988846535819943	0.5769499095366821	0.6317170368704258	0.5274366247257135	0	0.9230769230769231	0.0
7536	0.010497111213788074	0.0007072070452261835	-0.00046529361311142006	0.991790337128602	None	0.25	1	0.4	4	0.7692307692307693	10	0.23809523809523808	0.7692307692307693	14	10	0	0	0	0.7777777777777778	7	9	1.0	15	0.0	1.0	-0.01172384172909965	0.5009056401878562	0.041848844152621544	0.5169976413683534	0.09985956301613047	1.0	0.826035531545812	0.9999999999995246	0	1.0	0.0
7317	0.00949004241097992	0.004560320254123483	0.002665941450734641	0.9886124639597941	None	0.25	1	0.4	4	0.7692307692307693	10	0.23809523809523808	0.7692307692307693	14	10	0	0	0	0.7777777777777778	7	9	1.0	15	0.0	1.0	-0.09954356686413132	0.5041031797277171	0.0020998146914681754	0.5059492038888911	0.24404012005951312	0.9999999999093339	0.8084830187807388	0.9995569341562577	0	1.0	0.0
1353	None	None	None	None	None	0	0	0.5	3	0.6666666666666666	4	0.5714285714285714	0.6666666666666666	7	4	0	1	0	0.2857142857142857	2	7	0.5333333333333333	8	1.0	1.0	-0.009003588298588047	0.6798830505218737	-4.0399948974370606e-05	0.6283514914273406	-0.3236219857899797	0.9999999110917931	0.8460889549763363	0.997093849727316	1.0	1.0	0.0
6884	0.009563188369884727	0.0029459025513023135	0.002900414023427834	0.979993249077591	None	0.25	1	0.36363636363636365	4	0.7857142857142857	11	0.2222222222222222	0.7857142857142857	15	11	0	0	0	0.8888888888888888	8	9	1.0666666666666667	16	0.0	1.0	0.4038311818475597	0.5886756324067001	-0.09786656525898654	0.5656180662668349	-0.05956855505833508	0.6972377364048998	0.8922372044247213	0.6190588744743742	0	1.0	0.0
76	None	None	None	None	None	0.3333333333333333	1	0.5	4	0.6666666666666666	6	0.3055555555555556	0.6666666666666666	10	6	0	0	0	1.0	6	6	0.7333333333333333	11	0.0	0.4	1.7229918330983787	0.9956641428838742	0.02364378621927429	0.5636398034843116	0.007978795268193848	0.5401673992497353	0.9996437391892786	0.8755721513394211	0	1.0	0.0
3069	0.006452517112490439	0.0007644518169103598	-0.0006952805645326016	0.9924503078478052	None	0.25	1	0.4	4	0.75	9	0.25925925925925924	0.75	13	9	0	0	0	0.6666666666666666	6	9	0.9333333333333333	14	0.0	1.0	-0.08479141019773437	0.9832729036697178	-0.03245454499682565	0.5335243113262543	0.0996139684846168	0.5013581009577409	0.6901225867565794	0.8029016373858777	0	1.0	0.0
219	None	None	None	None	None	0	0	0.1111111111111111	3	0.8947368421052632	34	0.7142857142857143	0	0	0	39	10	0	0.875	7	8	2.6666666666666665	40	0.12195121951219512	0.6470588235294118	0	0	0	0	0	0	0	0	0	0	0
4691	0.0002900907091713822	0.0001179152429339255	-0.00010245616262143876	0.9983315473003833	None	0.25	1	0.4	4	0.75	9	0.25	0.75	13	9	0	0	0	0.875	8	7	0.9333333333333333	14	0.0	1.0	-0.09999999999998219	0.5000000000001322	0.09853602708348144	0.5339634607494126	0.03050859901116252	0.550606501891499	0.694839801848103	0.528235335481831	0	1.0	0.0
563	None	None	None	None	None	0.2	1	0.3333333333333333	4	0.7333333333333333	11	0.37777777777777777	0.6666666666666666	14	10	2	3	0	0.5555555555555556	5	9	1.1333333333333333	17	0.75	0.6666666666666666	0.002252687571323962	0.662054569977814	0.07617199083510562	0.618856873575724	0.06082773645875085	0.6332369902142062	0.6354558147302829	0.6382470287855974	0.0	0.35714285714285715	0.0
5768	0.0019420982346245634	0.000542375568634644	-0.0004931713608248381	0.9981888980394281	None	0.25	1	0.4	4	0.75	9	0.25	0.75	13	9	0	0	0	0.875	8	7	0.9333333333333333	14	0.0	1.0	6.976930563966914e-06	0.5000088973531492	-0.09999746227072556	0.5000298500270588	0.10491934113035697	0.6349076662410934	0.6977589928593619	0.5459933026983113	0	0	0.0
7508	0.00750575036067779	0.002041635386053815	0.0007647164059715181	0.9854207111099592	None	0.25	1	0.4	4	0.7692307692307693	10	0.23809523809523808	0.7692307692307693	14	10	0	0	0	0.7777777777777778	9	7	1.0	15	0.0	1.0	0.7833766818443173	0.5768611994459334	1.429991565560805e-10	0.5000000019619423	-0.06777243631006535	0.5985585757316746	0.98186889734958	0.5588397892518285	0	1.0	0.0
6336	2.203341072091566e-08	2.0866515683698845e-08	-6.859609586707924e-11	0.999997250888555	None	0.25	1	0.4	4	0.7692307692307693	10	0.23809523809523808	0.7692307692307693	14	10	0	0	0	0.7777777777777778	7	9	1.0	15	0.0	1.0	0.0711140320948164	0.6466766157067616	3.027490231856792e-05	0.5001470387623868	5.994930325658446e-18	0.5000000000002663	0.591739851214678	0.5502506781095565	0	1.0	0.0
5248	0.0018219422338746094	0.00018541774275652103	0.00017583898652379068	0.9980830417847136	None	0.25	1	0.4	4	0.7692307692307693	10	0.23809523809523808	0.7692307692307693	14	10	0	0	0	0.7777777777777778	7	9	1.0	15	0.0	1.0	-0.09475121614873452	0.6653479646349647	7.902762784127648e-27	0.5000000151687113	0.08472437630087404	0.5554822288429306	0.6455395552648895	0.5752625105096718	0	1.0	0.0
2558	None	None	None	None	None	0	0	0.3	3	0.6666666666666666	8	0.9333333333333333	0.4166666666666667	6	5	7	8	0	0.6	5	3	0.9333333333333333	14	0.47058823529411764	0.8888888888888888	0.07251881935939368	0.6112294287347471	-0.08863160741837137	0.554158066069459	0.0347751428984129	0.5761797577824486	0.6653831019260478	0.5807110314654585	1.0	1.0	0.0
2736	0.00024173699306196018	1.064767413828529e-06	-8.665003430432913e-08	0.9999999834396327	None	0.2	1	0.3333333333333333	4	0.8	12	0.20987654320987653	0.8	16	12	0	0	0	1.0	9	9	1.1333333333333333	17	0.0	1.0	0.007583322979962974	0.63833384210417	0.02470726607771624	0.6770281206397928	-0.032243485021861855	0.6713679255910242	0.6399851781121939	0.6624478819139771	0	1.0	0.0
6921	0.014904124980905641	0.001284138397291811	-2.232200573741697e-05	0.9868386082455692	None	0.25	1	0.4	4	0.75	9	0.25925925925925924	0.75	13	9	0	0	0	0.6666666666666666	6	9	0.9333333333333333	14	0.0	1.0	-0.09999999999999719	0.5000000000000929	0.055133210503884	0.5573041409304147	0.09999354545630293	0.50000510980516	0.7020006278589302	0.5191779684739494	0	1.0	0.0
5361	0.00016899857429507724	4.878812075190057e-07	-4.645039989867433e-07	0.9999974697160715	None	0.25	1	0.4	4	0.7692307692307693	10	0.23809523809523808	0.7692307692307693	14	10	0	0	0	0.7777777777777778	7	9	1.0	15	0.0	1.0	-0.07995883394133296	0.6080895796814698	3.052240110509087e-06	0.5000149263110294	0.055984532540381916	0.5847838083837236	0.6396622715209184	0.5647830837171155	0	0.9285714285714286	0.0
2674	1.3387339815185335e-07	1.1309261066248318e-07	7.844942747988419e-08	0.99997014153115	None	0	0	0.125	1	1.0	9	0.7333333333333333	0	0	0	10	0	0	0.6	3	5	0.7333333333333333	11	0.0	0	0	0	0	0	0	0	0	0	0	0	0
1600	None	None	None	None	None	0	0	0.5	6	0.4375	7	0.42857142857142855	0.1875	8	3	9	0	0	0.8571428571428571	6	7	1.2	18	0.0	0.2857142857142857	0.00016468811751709764	0.5715042619632932	0.09574974930382651	0.6147115010131572	0.0038514929154084983	0.5782085607361491	0.599341553504581	0.5882797504505023	0	1.0	0.0
1896	None	None	None	None	None	0.3333333333333333	3	0.5	10	0.5357142857142857	15	0.7142857142857143	0.39285714285714285	19	11	10	0	0	0.8571428571428571	7	6	2.0	30	0.0	0.6666666666666666	0.008957415185370857	0.6753623058592885	-0.09999816775925166	0.5001082176281988	0.0999894992328048	0.5078937509079259	0.7108286991010546	0.5633698906891027	0	0.15789473684210525	0.0
874	None	None	None	None	None	0.3333333333333333	1	0.5	4	0.7	7	0.3	0.7	11	7	0	0	0	0.625	5	8	0.8	12	0.0	0.8571428571428571	0.01664199984673543	0.5223511720543275	0.004723804632207582	0.6735003321266764	-0.15351616649117786	0.9266443670493478	0.6893068110099816	0.7533559229034197	0	1.0	0.0
7117	0.00887779129380445	0.002688016995811045	0.002541348979400573	0.9815866270425216	None	0.25	1	0.4	4	0.7692307692307693	10	0.23809523809523808	0.7692307692307693	14	10	0	0	0	0.7777777777777778	7	9	1.0	15	0.0	1.0	0.43878101138576275	0.590083233923818	-0.09980247214809956	0.511491899941453	-0.09430557363591832	0.6831465385607262	0.9195653576945485	0.5969690036104138	0	1.0	0.0
1196	None	None	None	None	None	0.08333333333333333	1	0.3076923076923077	8	0.6944444444444444	25	0.4691358024691358	0.4722222222222222	24	17	13	1	0	1.0	9	9	2.533333333333333	38	0.043478260869565216	0.6206896551724138	-0.05066065439357903	0.5319587169726638	0.1446838279031865	0.6042110479942971	-0.01458181133657666	0.681155620393592	0.709483551998754	0.6074755636528817	1.0	1.0	0.0
292	None	None	None	None	None	0.3333333333333333	1	0.5	4	0.6666666666666666	6	0.34375	0.6666666666666666	10	6	0	0	0	0.5	4	8	0.7333333333333333	11	0.0	0.8571428571428571	0.09997977366475223	0.6142623968738129	0.09998992625374618	0.5000315044110586	0.09909293027710724	0.5032585915997704	0.501698392429557	0.5397845020605732	0	1.0	0.0
3420	0.0011389766153001451	0.00022704605889375975	-3.147229700216775e-05	0.998184339611588	None	0	0	0.3333333333333333	2	0.7142857142857143	5	0.36	0.7142857142857143	7	5	1	4	0	1.0	5	5	0.6	9	1.0	0	0.052048000343209264	0.5177240489174588	-0.06409284457338438	0.5082315495672118	0.09951528834058555	0.508501837514367	0.6651140074201328	0.5114867880830599	1.0	1.0	0.3080818403518183
1122	None	None	None	None	None	0	0	0.75	3	0.5	2	0.5	0.5	5	2	0	0	0	0.75	3	4	0.4	6	0.0	1.0	0.07001167065770812	0.666510100695599	0.12973968985198137	0.582372700502739	0.09868542378520684	0.5055667498143238	0.5649693208154375	0.5863938047087209	0	1.0	0.0
565	None	None	None	None	None	0	0	0.375	3	0.6666666666666666	6	0.7333333333333333	0.2222222222222222	4	2	6	0	0	0.6	3	5	0.7333333333333333	11	0.0	0	5.727428925886806e-05	0.5001947497250842	0.0009663328989001718	0.5066593779441875	0.21796549668141024	0.857235291299649	0.7359635580940397	0.6471749220941617	0	1.0	0.0
5036	0.0005637363826877843	0.0001788359617274171	0.00012605991417092132	0.9995215345868532	None	0.25	1	0.4	4	0.7692307692307693	10	0.23809523809523808	0.7692307692307693	14	10	0	0	0	0.7777777777777778	7	9	1.0	15	0.0	1.0	0.04442056076576521	0.5244492940474844	0.02057751903807984	0.6643571574313388	0.046031017181804676	0.6549985920168079	0.5678191583868234	0.616308947136425	0	0.5714285714285714	0.0
5573	0.006843643719055775	0.0016558553710203142	-0.0016510029508351757	0.9922778287619368	None	0.25	1	0.4	4	0.75	9	0.25925925925925924	0.75	13	9	0	0	0	0.6666666666666666	6	9	0.9333333333333333	14	0.0	1.0	0.09714974910079875	0.5046391966267405	-6.467795388651363e-05	0.6755579056495442	0.09999999776373694	0.5000008004582736	0.6154814922245551	0.5623399536448839	0	1.0	0.0
6077	0.005043342408723921	0.00012170489072970637	-4.866054017752106e-05	0.9946624822121383	None	0.25	1	0.4	4	0.7692307692307693	10	0.23809523809523808	0.7692307692307693	14	10	0	0	0	0.7777777777777778	7	9	1.0	15	0.0	1.0	0.08484821712114862	0.5652421662124065	8.1902784341186e-24	0.500040956651648	0.09999140099025591	0.5	0.6082760418817027	0.5218717756394337	0	1.0	0.0
525	None	None	None	None	None	0	0	0.20833333333333334	5	0.7647058823529411	26	0.8571428571428571	0	1	0	34	11	0	0.8571428571428571	6	7	2.4	36	0.15492957746478872	0.5333333333333333	0	0	0	0	0	0	0	0	0	0	0
5167	0.003438215034907493	0.0007169495957103716	0.000716733379789566	0.9965954039158678	None	0.3333333333333333	1	0.4444444444444444	4	0.7272727272727273	8	0.28888888888888886	0.7272727272727273	12	8	0	0	0	0.5555555555555556	5	9	0.8666666666666667	13	0.0	1.0	-0.0999999999734428	0.5000000000647449	2.5800887812839254e-07	0.5000010276961679	0.059503297668103264	0.5841184235843273	0.6590242885892926	0.5282787319781673	0	0.08333333333333333	0.0
5782	0.00041185235196603405	3.1793202327579136e-06	6.690306653465088e-07	0.9988865860762388	None	0.25	1	0.4	4	0.7692307692307693	10	0.23809523809523808	0.7692307692307693	14	10	0	0	0	0.7777777777777778	7	9	1.0	15	0.0	1.0	0.10513857949446692	0.5511861160746033	0.0013303376402446572	0.5254867409228442	0.11568505590573419	0.8857288111411994	0.6477817653021459	0.686780818909151	0	1.0	0.0
2792	3.198567475883202e-08	3.1180391438216917e-08	1.280087310330933e-08	0.9999952296819825	None	0	0	0.5	3	0.6666666666666666	4	0.4444444444444444	0.6666666666666666	7	4	0	0	0	0.5	6	3	0.5333333333333333	8	0.0	0.4	0.018313001518029465	0.5461915253629959	0.19591804877221514	0.9372890375718335	7.902762784127648e-27	0.500000000001941	0.6934363471702142	0.7237720292210895	0	1.0	0.0
441	None	None	None	None	None	0	0	0.3333333333333333	5	0.6	12	0.4583333333333333	0.15	8	3	13	0	0	0.75	8	6	1.4666666666666666	22	0.0	0.5263157894736842	0.09727107999623272	0.5852918519174974	0.09999622977705902	0.5000161416589014	2.121582457111819e-14	0.5000000062070734	0.6147941372112737	0.5286851493427329	0	0	0.0
5319	0.013122851170589063	0.0008387370341948174	-0.0005718325276187006	0.9877453781464489	None	0.25	1	0.4	4	0.75	9	0.25925925925925924	0.75	13	9	0	0	0	0.6666666666666666	6	9	0.9333333333333333	14	0.0	1.0	-0.11563643384537636	0.5566601363312881	0.02605698071632177	0.6617016206584091	0.20428006750853198	0.5477223644765257	0.7973189130731897	0.5898452421601151	0	0.07692307692307693	0.0
1299	None	None	None	None	None	0.2857142857142857	2	0.35294117647058826	6	0.7391304347826086	17	0.30864197530864196	0.7391304347826086	23	17	1	0	0	1.0	9	9	1.6666666666666667	25	0.0	1.0	3.0308704655495775e-10	0.500000000895437	0.11340709843947192	0.6172222803684436	-0.0732032154335501	0.5381568386796349	0.6816733720391627	0.5523655586036652	0	0	0.0
3876	0.00152021433633929	0.00024254183247462388	-3.128674025489661e-05	0.9976437045835487	None	0.2	1	0.3333333333333333	4	0.8	12	0.20987654320987653	0.8	16	12	0	0	0	1.0	9	9	1.1333333333333333	17	0.0	1.0	0.0034038296077577536	0.5218044907896738	-0.058053022538264366	0.5799355149008777	0.05048003998875443	0.6031785099374	0.6138168991755871	0.5686068892261767	0	1.0	0.0
2698	0.001368960936521647	0.0001832080157347263	0.00017339066480364022	0.9982412243727422	None	0.3333333333333333	1	0.4444444444444444	4	0.7272727272727273	8	0.28888888888888886	0.7272727272727273	12	8	0	0	0	0.5555555555555556	5	9	0.8666666666666667	13	0.0	1.0	3.4719933212361507e-09	0.5000001177521013	-0.02584210304341784	0.551870832390571	-0.06801926532496702	0.6785326165332141	0.5986593189022184	0.5789399130294582	0	0.8333333333333334	0.0
1071	None	None	None	None	None	0	0	0.3333333333333333	3	0.8181818181818182	9	0.28888888888888886	0.8181818181818182	12	9	0	0	0	0.5555555555555556	5	9	0.8666666666666667	13	0.0	1.0	0.092159178676904	0.5334268697030156	0.010171730099124072	0.5632305855741471	0.09675088872194222	0.5189041313204957	0.5994991042300541	0.5385768061328888	0	1.0	0.0
6178	0.0040843154855272745	0.00020161276701344505	9.701833303909169e-05	0.9767470484113301	None	0.25	1	0.4	4	0.7692307692307693	10	0.23809523809523808	0.7692307692307693	14	10	0	0	0	0.7777777777777778	7	9	1.0	15	0.0	1.0	0.00046833450930018584	0.5195926715037489	-0.03570944628464227	0.5334718313659796	0.15617129980723712	0.6913235110529127	0.6974260172679683	0.5840943937201184	0	1.0	0.0
366	None	None	None	None	None	0.25	1	0.4	4	0.75	9	0.25	0.75	13	9	0	0	0	0.875	8	7	0.9333333333333333	14	0.0	0.8571428571428571	0.03974232983155022	0.5636010971028018	0.09440993737142336	0.5154064189598543	0.0999573604742828	0.5003641619227385	0.5643379938831115	0.5265493247818953	0	1.0	0.0
2443	None	None	None	None	None	0	0	1.0	1	0	0	1.0	0	0	0	1	0	0	0.5	1	2	0.13333333333333333	2	0.0	0	0	0	0	0	0	0	0	0	0	0	0
1271	None	None	None	None	None	0.2	1	0.3333333333333333	4	0.6666666666666666	10	0.4722222222222222	0.06666666666666667	2	1	14	2	0	0.4444444444444444	4	9	1.1333333333333333	17	0.06451612903225806	0.26666666666666666	0.1155051602100338	0.5192248892609403	-0.09820095583877522	0.5030116813122032	0.09999999179831583	0.5000000084183882	0.7257950760401336	0.5074148222962016	1.0	1.0	0.0
6583	0.0030944693911419945	0.0007653846313557002	0.000764600553403915	0.9978312277870558	None	0.25	1	0.4	4	0.7692307692307693	10	0.23809523809523808	0.7692307692307693	14	10	0	0	0	0.7777777777777778	7	9	1.0	15	0.0	1.0	0.06964595266851217	0.6690492393803309	1.3439188121854593e-14	0.5000000073905654	0.1295898490366798	0.6522383855259306	0.6369061986775126	0.6092737111101535	0	1.0	0.0
7267	0.002573994339017786	0.00040498100975376177	0.0003479611234739659	0.9974587093938064	None	0.25	1	0.4	4	0.7692307692307693	10	0.23809523809523808	0.7692307692307693	14	10	0	0	0	0.7777777777777778	7	9	1.0	15	0.0	1.0	0.055155364448619335	0.6671405188114676	-0.09993198528972538	0.5034694586764416	0.09999999999726765	0.500000000015169	0.7082294007648923	0.5588228717594613	0	1.0	0.0
681	None	None	None	None	None	0	0	0.3333333333333333	6	0.6666666666666666	16	0.6190476190476191	0.3333333333333333	14	8	11	0	0	0.8571428571428571	6	7	1.7333333333333334	26	0.0	0.6	1.428389836845192e-07	0.5000026615231584	-0.09916753534249757	0.5028862918535112	6.361441936777243e-11	0.5000005001193509	0.6147872706892521	0.5009631606607803	0	0.07142857142857142	0.0
3867	0.00016575809686837566	4.341739690902165e-06	5.419035990157197e-07	0.9984051352182586	None	0.25	1	0.4	4	0.75	9	0.25925925925925924	0.75	13	9	0	0	0	0.6666666666666666	6	9	0.9333333333333333	14	0.0	1.0	-0.19448613344363858	0.9999227144284013	-0.1821605066563302	0.5668297367657318	0.06290481682129923	0.6252903497895236	0.9469490643469186	0.9682102773917525	0	0.46153846153846156	0.0
6144	2.1808630498945126e-08	2.0366105823172726e-08	1.3114302992231295e-09	0.9999971548151916	None	0.25	1	0.4	4	0.7692307692307693	10	0.23809523809523808	0.7692307692307693	14	10	0	0	0	0.7777777777777778	7	9	1.0	15	0.0	1.0	0.14563066175778155	0.6434573143177031	1.1895633655353354e-05	0.5151462869534459	2.8287195252228925e-26	0.5	0.6641416146687964	0.554038561969912	0	0.2857142857142857	0.0
6783	0.0032970099362294664	0.0003079522781327117	0.0002642876406471587	0.9923193839933315	None	0.25	1	0.4	4	0.7692307692307693	10	0.23809523809523808	0.7692307692307693	14	10	0	0	0	0.7777777777777778	7	9	1.0	15	0.0	1.0	-0.1	0.5	0.049673346735572374	0.6578136737881461	0.06483519037269955	0.9219577261832974	0.6845136464673329	0.7390310200590015	0	1.0	0.0
6928	0.01189546920816446	0.006661372614755671	-0.006587096944877981	0.9776980415502133	None	0.25	1	0.4	4	0.7692307692307693	10	0.23809523809523808	0.7692307692307693	14	10	0	0	0	0.7777777777777778	7	9	1.0	15	0.0	1.0	0.5958627135588301	0.5776876582230864	-0.09999999999690748	0.5000015047301466	-0.06540135803118655	0.7092821989218008	0.959304613743464	0.5991036085394723	0	1.0	0.0
7012	0.0010864858558397362	0.0006699130064470882	-1.5926785736704867e-05	0.9981768777852094	None	0.3333333333333333	1	0.5	4	0.6666666666666666	6	0.3142857142857143	0.6666666666666666	10	6	0	0	0	0.7142857142857143	7	5	0.7333333333333333	11	0.0	1.0	7.902762784127648e-27	0.5	0.09999999985256511	0.500000001013826	0.06544770174598984	0.5933355375645278	0.6022703026376078	0.5314394372449152	0	1.0	0.0
1219	None	None	None	None	None	0	0	0.5	2	0.75	3	1.0	0.25	3	1	2	6	0	0.16666666666666666	6	1	0.4	6	1.0	0.4	-0.02864851968281231	0.5988284236211263	0.053055383851780616	0.5812944083468663	4.09076907220492e-05	0.5076868334208959	0.5838131209972478	0.5629496201538263	1.0	1.0	0.0
6596	0.006267788074708783	0.0004742769526482168	-0.0004617233943467627	0.9855189542742009	None	0.25	1	0.4	4	0.7692307692307693	10	0.23809523809523808	0.7692307692307693	14	10	0	0	0	0.7777777777777778	7	9	1.0	15	0.0	1.0	0.5447268753295443	0.5982379850044055	6.883560629766306e-08	0.5000915527656398	0.08360049919933077	0.5503510653818017	0.9177154284798783	0.5498821953804518	0	1.0	0.0
5733	0.0003520902029912855	6.7697612534104916e-06	-3.074285326312254e-06	0.9999975609903496	None	0.25	1	0.4	4	0.7692307692307693	10	0.23809523809523808	0.7692307692307693	14	10	0	0	0	0.7777777777777778	7	9	1.0	15	0.0	1.0	-0.07142150164081297	0.6358184606598245	0.024544647813805318	0.6736770141410813	0.237606547880923	0.5834175381024737	0.7972343285694614	0.631730408651164	0	1.0	0.0
2288	None	None	None	None	None	0	0	0.6	3	0.6	3	0.5833333333333334	0.6	6	3	0	1	0	0.3333333333333333	6	2	0.4666666666666667	7	1.0	0.4	0.016981694171503282	0.5919928574870361	9.755291558691133e-05	0.5002728677927446	-0.0999813989410722	0.5000078847479569	0.6269085681894506	0.5310709872111341	1.0	1.0	0.0
4149	0.0006771828365461349	0.00024118242412798818	0.00024116028235684464	0.9992787919921862	None	0.25	1	0.4	4	0.7692307692307693	10	0.23809523809523808	0.7692307692307693	14	10	0	0	0	0.7777777777777778	7	9	1.0	15	0.0	1.0	0.4442699035088631	0.5695795243788586	4.819807526899676e-07	0.5006979882952346	4.031882219598687e-05	0.5488554944864876	0.8903485988620503	0.5398300340418094	0	0.9285714285714286	0.0
756	None	None	None	None	None	0	0	0.5	2	0.75	3	0.6	0.75	5	3	0	2	0	0.4	5	2	0.4	6	1.0	0	-0.09997303354114843	0.5001186691485152	0.037037225196002554	0.5099498910335184	2.563485613945118e-08	0.5000011344252044	0.6407632397085279	0.503356952329275	1.0	1.0	0.0
1611	None	None	None	None	None	0	0	1.0	2	0.0	0	0.75	0	0	0	2	7	0	1.0	2	2	0.2	3	0.875	0	0	0	0	0	0	0	0	0	0	0	0
6937	0.0052144736254369295	0.0020431928631482322	-0.001088476608404009	0.9811881610629201	None	0.25	1	0.36363636363636365	4	0.7857142857142857	11	0.2222222222222222	0.7857142857142857	15	11	0	0	0	0.8888888888888888	8	9	1.0666666666666667	16	0.0	1.0	0.5802276582837017	0.8579903653275709	-0.04207624883760105	0.5221344118211373	-0.044984777593269784	0.6675181797335156	0.9514195174459147	0.7029582888821756	0	1.0	0.0
7392	0.0001671662946405872	1.3012922087575164e-06	1.2408904666467054e-06	0.999997439441317	None	0.25	1	0.4	4	0.7692307692307693	10	0.23809523809523808	0.7692307692307693	14	10	0	0	0	0.7777777777777778	7	9	1.0	15	0.0	1.0	-0.01833660243625595	0.5012451869450165	7.902762784127648e-27	0.5	-0.08190694455104577	0.5596183839840244	0.5868526751867527	0.5203715658235921	0	1.0	0.0
1818	None	None	None	None	None	0	0	0.6666666666666666	2	0.5	1	0.6666666666666666	0.5	3	1	0	0	0	0.6666666666666666	2	3	0.26666666666666666	4	0.0	0	0.0005694867816812989	0.5005303182510629	0.004972508173614431	0.5221959026828916	0.043554924586528244	0.5030356882787093	0.5489197885821385	0.5085913356575517	0	0	0.0
5227	0.00035370271386859695	2.618144610059e-05	2.5635716934595252e-05	0.999119376804788	None	0.25	1	0.4	4	0.75	9	0.25925925925925924	0.75	13	9	0	0	0	0.6666666666666666	6	9	0.9333333333333333	14	0.0	1.0	0.00021461805280262569	0.5019457407180512	-0.09978071798913082	0.5026270829243812	0.023992104260662672	0.5245663515302079	0.6311505832265724	0.5097184444567865	0	1.0	0.0
5004	0.004028835180181147	0.0014555582794817164	-0.0014504077102801428	0.9946196946002978	None	0.25	1	0.4	4	0.7692307692307693	10	0.23809523809523808	0.7692307692307693	14	10	0	0	0	0.7777777777777778	7	9	1.0	15	0.0	1.0	0.0954221195382634	0.5195323025939825	0.0427708409804335	0.6211057221405216	-0.09831707669740734	0.5176031601624906	0.6968533903925689	0.5533671831037484	0	1.0	0.0
5536	0.005381828840411754	0.0008298204231803566	0.000547670997773948	0.9947749367625192	None	0.25	1	0.4	4	0.75	9	0.25925925925925924	0.75	13	9	0	0	0	0.6666666666666666	6	9	0.9333333333333333	14	0.0	1.0	0.03291039029994648	0.5884267788737025	-0.09888477080320326	0.5769022950659699	0.3407651776857211	0.5524650336588743	0.8629862830251456	0.5726627854761508	0	0.5384615384615384	0.0
370	None	None	None	None	None	0	0	0.37037037037037035	10	0.5789473684210527	22	0.6349206349206349	0.34210526315789475	20	13	19	6	0	0.7777777777777778	7	9	2.6666666666666665	40	0.17142857142857143	0.6060606060606061	0.09967315328528752	0.5188853138714651	-0.01017910219749688	0.6790788434454681	0.04401369586579495	0.644464974747023	0.6189787160816194	0.6161657602702473	0.0	0	0.0
6587	0.02984167898155259	0.004281985826111463	-0.0030929382764312255	0.9458462135631435	None	0.25	1	0.36363636363636365	4	0.7857142857142857	11	0.2222222222222222	0.7857142857142857	15	11	0	0	0	0.8888888888888888	9	8	1.0666666666666667	16	0.0	1.0	0.5125686472759141	0.6431643006674789	0.09999999675953099	0.500000011168223	0.26473838562543417	0.7008196181731063	0.8445841311265022	0.6177737443658553	0	0	0.0
7258	0.002589250537809023	0.0012444778583661788	0.00013441733889384434	0.998167384367533	None	0.25	1	0.4	4	0.75	9	0.25925925925925924	0.75	13	9	0	0	0	0.6666666666666666	6	9	0.9333333333333333	14	0.0	1.0	-0.1	0.5	0.09999990766590863	0.5000030237069699	0.20685547850930613	0.6107259652976269	0.7810548236992428	0.5374610772230468	0	1.0	0.0
4055	0.015880991763916535	0.012579664515230278	9.806304025728424e-05	0.9872032020397602	None	0.25	1	0.4	4	0.75	9	0.25925925925925924	0.75	13	9	0	0	0	0.6666666666666666	6	9	0.9333333333333333	14	0.0	1.0	0.4730133468590266	0.5378164254694076	-0.013044861640096217	0.6474527387166105	-0.011548404784149586	0.6744979214432174	0.9241071297764692	0.621520110330819	0	1.0	0.0
4370	0.00018056139406263258	8.621102268478465e-06	-3.374052265184131e-06	0.9999990298747374	None	0.25	1	0.36363636363636365	4	0.7857142857142857	11	0.2222222222222222	0.7857142857142857	15	11	0	0	0	0.8888888888888888	8	9	1.0666666666666667	16	0.0	1.0	-0.09998262272777372	0.5008106144554317	0.09542589000623927	0.5507457386873941	0.03566276341962314	0.5999563572928834	0.6932626280804376	0.5508411811892905	0	0.4666666666666667	0.0
3095	0.0007450069220031664	5.154779189153079e-05	-2.9743832747739956e-05	0.9981789983449396	None	0	0	0.375	3	0.7777777777777778	7	0.4074074074074074	0.7777777777777778	10	7	0	0	0	0.3333333333333333	3	9	0.7333333333333333	11	0.0	1.0	-0.08503381356786718	0.5121154241762985	-0.013566973944546793	0.6645755286875854	0.11731832634950297	0.6686392976436449	0.7095974447486275	0.6172959784257086	0	1.0	0.0
2849	0.009554419644172864	0.0031883689677163953	-0.0024820270092301895	0.9651385655003353	None	0	0	0.375	3	0.8	8	0.3333333333333333	0.8	11	8	0	0	0	0.4444444444444444	4	9	0.8	12	0.0	1.0	0.4443645349189548	0.5290666744054857	2.2901527559584492e-08	0.5000161099114284	0.049820354296010824	0.6711324075989062	0.8890659027397266	0.5687103145489398	0	1.0	0.0
1771	None	None	None	None	None	0.5	1	0.6666666666666666	4	0.5714285714285714	4	0.36	0.5714285714285714	8	4	0	0	0	1.0	5	5	0.6	9	0.0	1.0	0.043359695361751084	0.5581229392926687	0.011811894025416806	0.5304366224882721	-0.06527479181374674	0.5457420816016304	0.6311555237306967	0.5447901211705769	0	0.5	0.0
1413	None	None	None	None	None	0.5	1	0.5714285714285714	4	0.625	5	0.3333333333333333	0.625	9	5	0	0	0	0.8333333333333334	6	5	0.6666666666666666	10	0.0	1.0	-0.021318950948667533	0.6760501895544234	0.033424492263229334	0.5411189913526763	-0.09007875840965976	0.6120614390679546	0.6295400594227887	0.6111552587686362	0	1.0	0.0
6952	0.005677668588130748	0.00367304600886044	-0.0035891232214311955	0.9694749406372254	None	0.25	1	0.36363636363636365	4	0.7857142857142857	11	0.2222222222222222	0.7857142857142857	15	11	0	0	0	0.8888888888888888	8	9	1.0666666666666667	16	0.0	1.0	0.8700308153585441	0.5805833374229863	0.09847255021456504	0.624073653298541	-0.0015182235999096848	0.6692281437725109	0.9820215305313323	0.6253329825154184	0	1.0	0.0
7124	0.016265938851059255	0.0012066779741099576	0.0004596888278833436	0.9603852626266862	None	0.25	1	0.36363636363636365	4	0.7857142857142857	11	0.2222222222222222	0.7857142857142857	15	11	0	0	0	0.8888888888888888	8	9	1.0666666666666667	16	0.0	1.0	-0.013230904075969682	0.5023791114174656	0.035231634459259094	0.5803452191537728	0.05431312919131922	0.667468055001635	0.6051927862492499	0.5850374553427578	0	0.26666666666666666	0.0
4205	0.005717278907196711	0.000596345764458796	-0.0005713808625757589	0.9946486203642391	None	0.25	1	0.4	4	0.7692307692307693	10	0.23809523809523808	0.7692307692307693	14	10	0	0	0	0.7777777777777778	7	9	1.0	15	0.0	1.0	-0.08075601963559047	0.6602522035171906	0.08861199507445458	0.555685402524462	0.14584987053717674	0.5573124754798212	0.7126597136503664	0.5921313332746571	0	1.0	0.0
3434	0.0007706324093701945	0.0001450296398674217	-0.00012805521882967632	0.9989430381401156	None	0.3333333333333333	1	0.5	4	0.7	7	0.2857142857142857	0.7	11	7	0	0	0	0.8571428571428571	7	6	0.8	12	0.0	0.6666666666666666	0.08914117122534645	0.5580538260051648	0.025531753733845797	0.6724422322848657	-0.03497603647255635	0.6407438877593051	0.669720900582542	0.6248934719247085	0	0.36363636363636365	0.0
3318	None	None	None	None	None	0	0	0.35294117647058826	6	0.6521739130434783	15	0.5208333333333334	0.6521739130434783	21	15	3	0	0	0.75	6	8	1.6666666666666667	25	0.0	0.5263157894736842	0.0844098897023563	0.514941925034088	0.07461954806555685	0.5979980559856434	-0.032296359839116294	0.6786294211361432	0.6341941561522827	0.5990397015310749	0	1.0	0.0
6651	0.0019574805310073936	0.00028786255161960416	0.0002830400037011663	0.9970141328434919	None	0.25	1	0.4	4	0.75	9	0.25925925925925924	0.75	13	9	0	0	0	0.6666666666666666	6	9	0.9333333333333333	14	0.0	1.0	4.602330627276957e-06	0.5000378262480653	0.3825454264930925	0.6299213269117105	0.14379273485459965	0.6440795298329031	0.8288592174487303	0.5926783108556993	0	1.0	0.0
1226	None	None	None	None	None	0	0	0.4444444444444444	4	0.5454545454545454	6	0.7222222222222222	0	2	0	10	1	0	0.5	3	6	0.8666666666666667	13	0.045454545454545456	0.5714285714285714	0	0	0	0	0	0	0	0	0	0	0
5600	9.251718826475182e-05	1.0029396620309991e-06	-6.536429094038448e-07	0.99999815592349	None	0.25	1	0.36363636363636365	4	0.7857142857142857	11	0.2222222222222222	0.7857142857142857	15	11	0	0	0	0.8888888888888888	8	9	1.0666666666666667	16	0.0	1.0	0.6042769283233882	0.5216310160587433	0.08971720490358112	0.6345884896617524	-0.2186247022612883	0.9999972766282099	0.9724919868372097	0.988838447752053	0	1.0	0.0
468	None	None	None	None	None	0.07142857142857142	1	0.5	15	0.38095238095238093	16	0.5432098765432098	0.19047619047619047	21	8	22	1	0	1.0	9	9	2.933333333333333	44	0.02857142857142857	0.35	5.932069416131497e-26	0.5	-0.08028951492308259	0.6513341219591358	0.05124912112733204	0.5825313871165486	0.6203441694369274	0.5791684634982799	1.0	1.0	0.0
1707	None	None	None	None	None	0	0	1.0	1	0	0	1.0	0	1	0	0	0	0	0.5	1	2	0.13333333333333333	2	0.0	0	0	0	0	0	0	0	0	0	0	0	0
3667	6.390669469064983e-06	6.238024732343389e-06	-2.4238433159090795e-09	0.9998101716835619	None	0.25	1	0.36363636363636365	4	0.7857142857142857	11	0.2222222222222222	0.7857142857142857	15	11	0	0	0	0.8888888888888888	8	9	1.0666666666666667	16	0.0	1.0	2.6984908537713675e-22	0.5000000000000042	1.765979010015906e-05	0.5266924261348563	0.001191391113586751	0.52380418130085	0.5013991415310686	0.5168403002728549	0	0.9333333333333333	0.0
5629	0.008812555931668088	0.004715902158056337	0.004630352341516837	0.9776119161270614	None	0.25	1	0.4	4	0.7692307692307693	10	0.23809523809523808	0.7692307692307693	14	10	0	0	0	0.7777777777777778	7	9	1.0	15	0.0	1.0	0.5996735299300776	0.5978261648822158	1.8975729430578605e-05	0.5493482376174643	0.06696522851133724	0.6534514874273791	0.930538101383435	0.6009838678189579	0	1.0	0.0
3385	0.005136300417731788	0.0018428430615482464	-0.0018336937289147159	0.9979963717237261	None	0.25	1	0.4	4	0.7692307692307693	10	0.23809523809523808	0.7692307692307693	14	10	0	0	0	0.7777777777777778	7	9	1.0	15	0.0	1.0	7.902762784127648e-27	0.5	0.1317617612873611	0.5689120780624093	-0.05658387442118511	0.5671032337993229	0.6856889625732339	0.5454951435160076	0	0.07142857142857142	0.0
2892	0.0021520183904845313	5.492677299099685e-05	-1.8794675757431735e-05	0.987947985076915	None	0.1	1	0.4090909090909091	9	0.5333333333333333	16	0.8888888888888888	0.26666666666666666	14	8	17	7	0	1.0	6	6	2.1333333333333333	32	0.21875	0.38461538461538464	7.668755747831007e-06	0.5006693293903867	0.08315231741163187	0.6019246198544583	0.08948275536902098	0.506174271880193	0.6022373481978499	0.5366728998869507	1.0	0.5714285714285714	0.0
1284	None	None	None	None	None	0	0	0.3157894736842105	6	0.6153846153846154	16	0.6666666666666666	0.038461538461538464	4	1	23	1	0	0.8571428571428571	7	6	1.8666666666666667	28	0.02127659574468085	0.36363636363636365	-0.12739446026688322	0.5432275077896727	0.03006698580208019	0.5331642254814607	0.28062179629122613	0.6433246202633026	0.8446025153398669	0.574118016566185	0.0	0	0.0
2246	None	None	None	None	None	0	0	0.3333333333333333	3	0.6363636363636364	7	0.5416666666666666	0.18181818181818182	3	2	9	6	0	0.375	3	8	0.8666666666666667	13	0.2857142857142857	0.8	0.020696724413516318	0.5639084703529742	0.0052920750838291565	0.53695290090332	0.04769423811176623	0.5110980998033475	0.5437005671138839	0.537390160393754	1.0	1.0	0.0
2606	None	None	None	None	None	0.16666666666666666	2	0.6153846153846154	16	0.24324324324324326	9	0.7222222222222222	0.05405405405405406	16	2	22	7	0	0.6666666666666666	9	6	2.6	39	0.20588235294117646	0.6285714285714286	-0.29011613473396725	0.9999999991167918	1.469946080930256e-07	0.5000012452215273	0.04847013864451229	0.536164566090084	0.815414423153486	0.999086632845906	0.6875	0.625	0.0
2940	0.0012882870233772439	8.163915942445673e-05	8.135817204287351e-05	0.999499718371867	None	0	0	0.375	3	0.8	8	0.3333333333333333	0.8	11	8	0	1	0	0.4444444444444444	4	9	0.8	12	1.0	1.0	0.07402345401077626	0.6558552764455536	1.3873426964646683e-20	0.5151099148266274	0.061623113301924826	0.6072744137498437	0.5847389920783179	0.5939700244064393	1.0	1.0	0.0
1875	None	None	None	None	None	0	0	0.42857142857142855	3	0.75	6	0.3333333333333333	0.75	9	6	0	1	0	0.8333333333333334	5	6	0.6666666666666666	10	1.0	0.4	0.004339890723773295	0.5789538773927375	0.08472486013798462	0.5432622851486794	0.3715302437856624	0.6724448776003297	0.8302967154026369	0.5995864753914841	1.0	1.0	0.0
2780	1.3984709232193576e-08	1.3968968669792485e-08	3.635313822745725e-09	0.9999988008805613	None	1.0	1	1.0	4	0.25	1	0.5	0	0	0	5	10	0	0.75	4	3	0.4	6	0.7142857142857143	1.0	0	0	0	0	0	0	0	0	0	0	0
2239	None	None	None	None	None	0	0	0.6	3	0.4	2	0.5833333333333334	0	3	0	3	0	0	0.75	4	3	0.4666666666666667	7	0.0	0	0	0	0	0	0	0	0	0	0	0	0
7252	0.00024823008577753075	3.4934518852937154e-06	3.3704806118148616e-06	0.9999985930742809	None	0.3333333333333333	1	0.5	4	0.7	7	0.3	0.7	11	7	0	0	0	0.625	8	5	0.8	12	0.0	1.0	-0.1	0.5	0.11557256789937849	0.7368558198772102	-0.09148849516849815	0.594523369136229	0.7304216464488292	0.6155720571509704	0	1.0	0.0
2185	None	None	None	None	None	0	0	0.14285714285714285	1	1.0	8	1.0	0	0	0	9	0	0	0.4	2	5	0.6666666666666666	10	0.0	0	0	0	0	0	0	0	0	0	0	0	0
4136	0.0012765031067202906	0.00017278640364930866	-0.00017020732643690777	0.9966688788240516	None	0.25	1	0.4	4	0.75	9	0.25925925925925924	0.75	13	9	0	0	0	0.6666666666666666	6	9	0.9333333333333333	14	0.0	1.0	3.5920590083316574e-26	0.5	0.09999788087916521	0.5000061676692212	0.07564937254352308	0.5805539795462059	0.6079521871851092	0.5270629100584504	0	1.0	0.0
1942	None	None	None	None	None	0.07142857142857142	1	0.36666666666666664	11	0.5813953488372093	25	0.5555555555555556	0.11627906976744186	14	5	30	10	0	1.0	9	9	3.0	45	0.18181818181818182	0.7142857142857143	-0.09998320639461031	0.5000654328960406	-0.12811866251494153	0.8681946004664809	0.09967955322725539	0.507331750399713	0.760320403438331	0.6543524960622752	1.0	1.0	0.0
6955	0.002825491980739062	0.0008191359179318908	-0.0007014063102612364	0.9979674715613862	None	0.25	1	0.4	4	0.75	9	0.25925925925925924	0.75	13	9	0	0	0	0.6666666666666666	6	9	0.9333333333333333	14	0.0	1.0	-0.01711931104184824	0.5018438754843365	0.039880078664587856	0.5347991946597282	0.17686779836740044	0.6349435493922426	0.6964424156792144	0.5580932738404576	0	1.0	0.0
4902	0.017357901398262904	0.0034355343885558894	0.0019991828860263204	0.9373760093137824	None	0.25	1	0.4	4	0.75	9	0.25925925925925924	0.75	13	9	0	0	0	0.6666666666666666	6	9	0.9333333333333333	14	0.0	1.0	0.5587893231118854	0.8250128486061228	0.03473291225044357	0.6661350582470245	-0.14121110743650983	0.9999999999650633	0.9690231609716216	0.999845161808541	0	0.9230769230769231	0.0
767	None	None	None	None	None	0.5	1	0.6666666666666666	4	0.5	3	0.4	0.5	7	3	0	0	0	0.8	5	4	0.5333333333333333	8	0.0	0.6666666666666666	3.980971362464472e-08	0.5000000942068531	0.09995979938201933	0.5005580302046776	0.2022950581317779	0.6249159920253953	0.6954840604936496	0.5426212899519774	0	1.0	0.0
788	None	None	None	None	None	0.3333333333333333	1	0.5	4	0.6666666666666666	6	0.3055555555555556	0.6666666666666666	10	6	0	0	0	1.0	6	6	0.7333333333333333	11	0.0	0.4	-0.003273251026466106	0.6220100183538966	-0.09639104773864152	0.5434922784477615	0.09999796275903756	0.5000044552878791	0.6937485706976081	0.5558094965463383	0	1.0	0.0
1298	None	None	None	None	None	0	0	0.5	2	0.75	3	0.6	0.75	5	3	0	0	0	0.4	2	5	0.4	6	0.0	0	0.033315220515981576	0.5394830533024627	0.09977953131401752	0.5007244081932939	0.09943504096216252	0.5018643227622476	0.577497063104175	0.514047691821487	0	1.0	0.0
220	None	None	None	None	None	0.5	1	0.5714285714285714	4	0.625	5	0.3333333333333333	0.625	9	5	0	0	0	0.8333333333333334	6	5	0.6666666666666666	10	0.0	0.5	1.706630505265758e-12	0.5000000009373075	0.08907563606073736	0.5074867825090869	0.09989827467378	0.5002441058138712	0.609917335324299	0.5025771268067839	0	0	0.0
1155	None	None	None	None	None	0.3333333333333333	1	0.5	4	0.7	7	0.2857142857142857	0.7	11	7	0	0	0	0.8571428571428571	6	7	0.8	12	0.0	0.6666666666666666	0.17634199449338267	0.5330691916478566	0.045766331207937334	0.5923961472300127	0.05508522146253021	0.6241939914332905	0.6562232453628675	0.5836834038581944	0	1.0	0.0
978	None	None	None	None	None	0	0	0.3333333333333333	2	0.8333333333333334	5	1.0	0.8333333333333334	7	5	0	0	0	0.125	1	8	0.5333333333333333	8	0.0	0.8571428571428571	0.08312455449998864	0.5176204325891123	0.09994401680283817	0.5000602208256187	0.10290329143339347	0.5276953546321387	0.5296788433574601	0.5151326052050997	0	1.0	0.0
2206	None	None	None	None	None	0	0	0.46153846153846156	12	0.40540540540540543	15	0.6190476190476191	0.08108108108108109	9	3	29	8	0	0.7777777777777778	9	7	2.6	39	0.14285714285714285	0.8484848484848485	0.07125874877181698	0.622663185846721	0.08408830661523967	0.6080255796479875	0.03682559498097905	0.6086517050972012	0.5951666047778488	0.6131356425896739	1.0	1.0	0.0
458	None	None	None	None	None	0.3333333333333333	1	0.5	4	0.4444444444444444	4	0.55	0	0	0	10	4	0	0.8	4	5	0.7333333333333333	11	0.16666666666666666	0.8571428571428571	0	0	0	0	0	0	0	0	0	0	0
4130	0.00028115228218842124	1.3766967186883075e-06	1.1864106110416226e-06	0.9999964907111256	None	0.25	1	0.4	4	0.75	9	0.25925925925925924	0.75	13	9	0	0	0	0.6666666666666666	6	9	0.9333333333333333	14	0.0	1.0	-0.09999551225240902	0.5000200744432352	-0.09999470633440252	0.5013614050347508	0.09740049535386125	0.5622046444817401	0.7171832476246411	0.5212904746927026	0	1.0	0.0
4552	0.008875959301750532	0.0010452358030132996	0.0005823191222301916	0.9816509724766174	None	0.25	1	0.4	4	0.75	9	0.25925925925925924	0.75	13	9	0	0	0	0.6666666666666666	6	9	0.9333333333333333	14	0.0	1.0	0.0009303838427209641	0.5122777153221755	0.09601959608658125	0.5465322529267858	-0.2894757476597552	0.7676510302202485	0.8375503030708511	0.6170301392948797	0	0	0.0
2161	None	None	None	None	None	0.3	3	0.5454545454545454	12	0.41935483870967744	13	0.5238095238095238	0.1935483870967742	14	6	18	14	0	0.7777777777777778	9	7	2.2	33	0.4375	0.6	-0.08426468102142837	0.6755145140882579	0.0015227917655507776	0.5772120750746996	0.09523831863569984	0.6621222950895812	0.6712898176720938	0.6393274737552647	1.0	1.0	0.0
1833	None	None	None	None	None	1.0	1	1.0	4	0.25	1	0.5	0	0	0	5	0	0	0.75	4	3	0.4	6	0.0	1.0	0	0	0	0	0	0	0	0	0	0	0
6680	2.8432192665711183e-08	2.7667142006355203e-08	7.026755689704443e-09	0.9999949152208619	None	0.25	1	0.4	4	0.75	9	0.25925925925925924	0.75	13	9	0	0	0	0.6666666666666666	6	9	0.9333333333333333	14	0.0	1.0	9.854196062568923e-08	0.5000003429704304	-0.031694498156456904	0.5264581706794985	1.9554443823340045e-05	0.5065395398471905	0.537294465512567	0.5110059431113347	0	1.0	0.0
7413	0.0020276604118712707	0.00039064049050343354	0.00019768288609912235	0.9966941864559211	None	0.25	1	0.4	4	0.7692307692307693	10	0.23809523809523808	0.7692307692307693	14	10	0	0	0	0.7777777777777778	7	9	1.0	15	0.0	1.0	0.006167342253194906	0.5624706511165952	4.3681273279029266e-07	0.5220370501125319	0.09999999912289034	0.5000000409894406	0.6124352007027879	0.5282532613236064	0	0.9285714285714286	0.0
1620	None	None	None	None	None	1.0	1	1.0	4	0.25	1	0.5	0.25	4	1	1	0	0	0.75	3	4	0.4	6	0.0	1.0	1.3689636645771948e-10	0.5000000029715411	-0.055706775960495315	0.5412082751929215	-0.4869546025024974	0.9999999736640524	0.8987740462618463	0.9971921178781332	0	1.0	0.0
6858	0.005240637785507018	0.0005838564530987796	0.0005434547212339091	0.988087473691574	None	0.25	1	0.4	4	0.7692307692307693	10	0.23809523809523808	0.7692307692307693	14	10	0	0	0	0.7777777777777778	7	9	1.0	15	0.0	1.0	1.0612465491853592e-20	0.5	0.07141297754247722	0.6068793145124204	0.1	0.5	0.60366122568523	0.5361214043296948	0	1.0	0.0
6559	0.00706925191551486	0.0019115957954813452	0.000811428167804975	0.9825297632228364	None	0.2	1	0.3333333333333333	4	0.8	12	0.20987654320987653	0.8	16	12	0	0	0	1.0	9	9	1.1333333333333333	17	0.0	1.0	0.7841639668555078	0.5921806772840291	0.05253592248965415	0.8990561979074788	0.0742673289582915	0.92339259759016	0.9671487213838899	0.8433070950158982	0	0	0.0
356	None	None	None	None	None	0	0	0.2391304347826087	11	0.7272727272727273	48	0.8395061728395061	0.24242424242424243	25	16	42	0	0	1.0	9	9	4.533333333333333	68	0.0	0.7796610169491526	0.13916343240114787	0.6282936178413441	-0.036271300051323965	0.5325776606216737	5.109680657796908e-06	0.5006022166229651	0.6787026534775897	0.5545987319132106	0	0.96	0.0
4428	0.001585786921793753	0.00016213663365903	0.00015992555267999034	0.9938475844738642	None	0.25	1	0.4	4	0.75	9	0.25925925925925924	0.75	13	9	0	0	0	0.6666666666666666	6	9	0.9333333333333333	14	0.0	1.0	0.36226994932285006	0.6051300837417884	0.1656975384090174	0.6892679660428604	0.036167891811953824	0.5534280367279494	0.810390521575411	0.6175996838102565	0	1.0	0.0
7199	0.01954293736498408	0.009141848659056744	0.005683262942583178	0.9249918516626059	None	0.25	1	0.36363636363636365	4	0.7857142857142857	11	0.2222222222222222	0.7857142857142857	15	11	0	0	0	0.8888888888888888	8	9	1.0666666666666667	16	0.0	1.0	0.9187172172939218	0.596628081756209	0.16154525048487212	0.9744875471536131	-0.0798882512056434	0.9417555037512179	0.9879580712447958	0.9065674254802762	0	1.0	0.0
4833	0.007190862306626348	0.0011131107084489565	0.0007567022190973572	0.9851022649726564	None	0.25	1	0.36363636363636365	4	0.7857142857142857	11	0.2222222222222222	0.7857142857142857	15	11	0	0	0	0.8888888888888888	8	9	1.0666666666666667	16	0.0	1.0	7.902762784127648e-27	0.5000000000000006	0.05363222694257874	0.6456049447325043	-0.09968175823111732	0.6266408026087523	0.6220054117594311	0.5920716271811999	0	0.9333333333333333	0.0
3161	0.008629652112916733	0.0021404088553638053	-0.002130458017016031	0.9762414871898198	None	0.3333333333333333	1	0.4444444444444444	4	0.7272727272727273	8	0.2708333333333333	0.7272727272727273	12	8	0	0	0	0.75	6	8	0.8666666666666667	13	0.0	0.8571428571428571	0.4812017785193617	0.61273987500795	-0.09945084364747772	0.5030744930816003	0.08939395014881309	0.5856024976956953	0.9179415836975404	0.5676621734916526	0	1.0	0.0
7136	0.0014321843947452564	9.518538174951459e-05	9.15246346919149e-05	0.9983976297740448	None	0.25	1	0.4	4	0.75	9	0.25925925925925924	0.75	13	9	0	0	0	0.6666666666666666	6	9	0.9333333333333333	14	0.0	1.0	0.05435468001444562	0.5445168433952512	0.09966137603716907	0.5060137246851247	0.045106805065237426	0.6524137355976904	0.5630772849432425	0.5689137728148539	0	0.8461538461538461	0.0
2809	None	None	None	None	None	0	0	0.22727272727272727	5	0.8064516129032258	25	0.4074074074074074	0.7096774193548387	27	22	5	0	0	1.0	9	9	2.2	33	0.0	0.5925925925925926	0.06819609340692098	0.5509692542389888	0.0034325206666128657	0.6665659641987861	0.09999997987876073	0.5000014169652248	0.6101964707190484	0.5742214601109961	0	1.0	0.0
5008	0.0012993948112096502	0.00014141262852816	0.00013626213190707034	0.9985125362745579	None	0.25	1	0.36363636363636365	4	0.7857142857142857	11	0.2222222222222222	0.7857142857142857	15	11	0	0	0	0.8888888888888888	8	9	1.0666666666666667	16	0.0	1.0	0.07156343529385721	0.597488044876803	2.0109967998607298e-07	0.5007687497682057	-0.07516407811051715	0.5561563215824472	0.6586381808992818	0.5517854215020113	0	1.0	0.0
4665	3.931400576617997e-05	9.474726454094668e-07	6.375614928905586e-07	0.9999984857699985	None	0.25	1	0.4	4	0.75	9	0.25	0.75	13	9	0	0	0	0.875	8	7	0.9333333333333333	14	0.0	1.0	0.8466801470568827	0.6398955916771126	0.02180927788823992	0.5329651690357393	-0.010467366767740469	0.6806017435120736	0.9828842082237637	0.6195960292538306	0	1.0	0.0
2060	None	None	None	None	None	0	0	0.3235294117647059	11	0.5833333333333334	28	0.6172839506172839	0.08333333333333333	12	4	37	0	0	1.0	9	9	3.3333333333333335	50	0.0	0.7727272727272727	-0.07912021771306718	0.9925967338106065	0.06827606420430304	0.5438462458612227	-0.06155450412848633	0.8716093801214476	0.6922868799331728	0.9113179720770455	0	1.0	0.0
5288	0.01713577526805038	0.011078567698352103	0.008847180981885484	0.975330695032023	None	0.25	1	0.36363636363636365	4	0.7857142857142857	11	0.2222222222222222	0.7857142857142857	15	11	0	0	0	0.8888888888888888	8	9	1.0666666666666667	16	0.0	1.0	0.5224414297222507	0.511639213504405	0.0999998392920741	0.7040396841645671	-0.17329048633276845	0.9789847041073713	0.9499129994484383	0.8298851274827499	0	0.8666666666666667	0.0
154	None	None	None	None	None	0.3333333333333333	1	0.5	4	0.6	6	0.34285714285714286	0.6	10	6	1	1	0	0.7142857142857143	5	7	0.8	12	0.5	0.5714285714285714	0.10892102599869333	0.5575454980513445	0.050306754781075755	0.5862258015781261	0.09914647836254784	0.5400457449205897	0.5626224173882868	0.5613655627701913	1.0	1.0	0.0
6535	0.011843551300429642	0.0013854986368491136	0.0013832927797205572	0.9748567334883544	None	0.2	1	0.3333333333333333	4	0.8	12	0.20987654320987653	0.8	16	12	0	0	0	1.0	9	9	1.1333333333333333	17	0.0	1.0	0.8364972865922757	0.6083408224434244	0.027527788658062304	0.5099419827572351	0.09930240077845823	0.6044164753904485	0.9763062684540732	0.574769893794739	0	1.0	0.0
549	None	None	None	None	None	0.1111111111111111	1	0.45	9	0.5185185185185185	14	0.5918367346938775	0.1111111111111111	8	3	20	7	0	1.0	7	7	1.9333333333333333	29	0.1794871794871795	0.56	0.1725041455748722	0.5769670712701459	0.09244489584550948	0.8009346333014067	-0.03617588428021965	0.642472783344623	0.7370308375884396	0.6819753772272386	1.0	1.0	0.0
3815	0.010238292733137117	0.000578978713344065	-0.0005340207431638779	0.9882318750772429	None	0	0	0.3333333333333333	2	0.8571428571428571	6	0.36	0.8571428571428571	8	6	0	2	0	1.0	5	5	0.6	9	1.0	0	-0.011191944195373404	0.6669604878761057	0.16927717514421978	0.611451105159875	0.7116466752804624	0.999999995044142	0.9852479716822088	0.9988384762966908	1.0	1.0	0.0
2542	None	None	None	None	None	0	0	0.75	3	0.5	2	0.6	0.5	5	2	0	0	0	0.4	5	2	0.4	6	0.0	1.0	0.0008543918417633183	0.5039985182363202	0.09030372882107217	0.6215046280723246	-0.03206688057336177	0.5241491372036241	0.6264549256494727	0.5505439124039827	0	1.0	0.0
6122	4.9868828496446704e-05	1.0827701480741654e-05	4.908016837706221e-06	0.9999988148129761	None	0.25	1	0.4	4	0.75	9	0.25	0.75	13	9	0	0	0	0.875	8	7	0.9333333333333333	14	0.0	1.0	0.5209668351878831	0.5367390952504897	0.2157636014823014	0.5675033470059844	0.09031328752543007	0.5693823781938236	0.8636692364699605	0.5579242199681298	0	0	0.0
2548	None	None	None	None	None	0.10526315789473684	2	0.375	15	0.5789473684210527	33	0.7283950617283951	0.47368421052631576	42	27	16	0	0	1.0	9	9	3.933333333333333	59	0.0	0.8679245283018868	-0.0999977368226009	0.5001917640394186	-0.052569909420980686	0.6197723783811814	0.09976589559630814	0.5229461992268246	0.6997291508601552	0.5482822961243804	0	0.23809523809523808	0.0
670	None	None	None	None	None	0	0	0.3333333333333333	2	0.8333333333333334	5	1.0	0.8333333333333334	7	5	0	0	0	0.125	1	8	0.5333333333333333	8	0.0	0.8571428571428571	0.007089194033492398	0.5357617276143751	-0.09715524853344466	0.5290906815556163	-0.0100696015681035	0.6774527993147166	0.6157140307146037	0.582722290816738	0	0.5714285714285714	0.0
1334	None	None	None	None	None	0.18181818181818182	2	0.52	13	0.4	14	0.7708333333333334	0.17142857142857143	18	6	18	0	0	0.75	8	6	2.466666666666667	37	0.0	0.9032258064516129	-0.001636770210519354	0.6741817050981724	0.09398545141759354	0.6690601394662382	0.09980892085342352	0.5022175637704328	0.6635215356404395	0.6177453098313866	0	0.5	0.0
2682	1.1060036628400735e-08	1.0566247571486717e-08	-1.6983737973686345e-10	0.9999990496314272	None	0	0	0.4444444444444444	4	0.45454545454545453	5	0.52	0	0	0	12	0	0	1.0	5	5	0.8666666666666667	13	0.0	1.0	0	0	0	0	0	0	0	0	0	0	0
2108	None	None	None	None	None	0	0	0.34	17	0.5555555555555556	40	0.9135802469135802	0.3194444444444444	38	23	35	0	0	1.0	9	9	4.933333333333334	74	0.0	0.9230769230769231	0.07997918913772421	0.6878855848172054	9.155574443621345e-05	0.5218299989174802	0.00022471271128727413	0.5025530806454306	0.6033396570799048	0.573451400300501	0	1.0	0.0
6984	0.0023016935843221493	0.0003778777335167633	0.0003740390304021645	0.9971367403109238	None	0	0	0.375	3	0.7777777777777778	7	0.4074074074074074	0.7777777777777778	10	7	0	0	0	0.3333333333333333	3	9	0.7333333333333333	11	0.0	1.0	0.07153604933121178	0.5582688850579194	0.09957313714921164	0.509762577636871	-0.09999090398357069	0.6302908223712411	0.7047057182175545	0.5668195038600768	0	0	0.0
4828	0.00018226565375275305	4.159745458826784e-06	-2.0056786605119757e-06	0.9999976909243229	None	0.25	1	0.4	4	0.7692307692307693	10	0.23809523809523808	0.7692307692307693	14	10	0	0	0	0.7777777777777778	7	9	1.0	15	0.0	1.0	0.41383228655098847	0.55905627056961	0.020583623771098764	0.6562555845631898	0.30010222585240676	0.604739541459433	0.8446458630433756	0.6074038860965011	0	1.0	0.0
244	None	None	None	None	None	0	0	0.26666666666666666	8	0.6904761904761905	29	0.8148148148148148	0.47619047619047616	27	20	16	2	0	0.6666666666666666	9	6	2.933333333333333	44	0.06896551724137931	0.7368421052631579	0.16589621146250214	0.5743723258386273	8.444856934257107e-05	0.5041749757864661	-0.051632397473094706	0.6801481307592229	0.7042273013828246	0.5883031908874571	1.0	1.0	0.0
5088	0.001858483282100965	0.0001103816849572678	9.69438627472506e-05	0.9984422745154706	None	0.25	1	0.4	4	0.7692307692307693	10	0.23809523809523808	0.7692307692307693	14	10	0	0	0	0.7777777777777778	7	9	1.0	15	0.0	1.0	-0.015536040488856082	0.6472334596517006	-0.043744832028738995	0.5312574965628526	0.07249692361652246	0.539033316063841	0.6443904333864615	0.5735088650689654	0	1.0	0.0
7381	8.97766179512713e-08	2.2136096795855946e-08	-1.2099423508934553e-09	0.9999861208205405	None	0.25	1	0.4	4	0.75	9	0.25	0.75	13	9	0	0	0	0.875	8	7	0.9333333333333333	14	0.0	1.0	-0.39059225786803126	1.0	-0.088875969316379	0.7667023755438145	0	0.5	0.9984384051246272	0.9999995343432367	0	1.0	0.0
1257	None	None	None	None	None	0	0	0.42857142857142855	3	0.75	6	0.3333333333333333	0.75	9	6	0	1	0	0.8333333333333334	6	5	0.6666666666666666	10	1.0	0.4	0.0793002107777789	0.519950979754997	0.09829978965897904	0.5100183369818254	0.16432315042813617	0.5661843901031849	0.5946216055568054	0.5321410561021853	1.0	1.0	0.0
1653	None	None	None	None	None	0	0	0.3181818181818182	7	0.6129032258064516	19	0.6111111111111112	0.22580645161290322	10	7	22	10	0	0.6666666666666666	9	6	2.2	33	0.2222222222222222	0.4444444444444444	0.0999999999985374	0.5000000000051886	0.09999911620071576	0.5000068931644823	3.52483565010944e-15	0.5000000000001484	0.6157156408178562	0.5000022977232733	1.0	1.0	0.0
6860	0.0037869265299252074	0.0008786560788718634	0.0008784280469253102	0.9972237878332554	None	0.25	1	0.4	4	0.7692307692307693	10	0.23809523809523808	0.7692307692307693	14	10	0	0	0	0.7777777777777778	7	9	1.0	15	0.0	1.0	-0.0999999987625281	0.5000000107884502	0.09999984682260442	0.5000353692428778	0.08919598883070659	0.5790551554145111	0.7147196086382125	0.5265614250258194	0	1.0	0.0
3708	7.778377147552268e-05	1.5063959726544304e-05	-1.5003687591137588e-05	0.9991012451356893	None	0.25	1	0.4	4	0.7692307692307693	10	0.23809523809523808	0.7692307692307693	14	10	0	0	0	0.7777777777777778	7	9	1.0	15	0.0	1.0	0.05884107787866859	0.6138096224304302	-0.06479662045242966	0.9287287743932647	0.007906813712906944	0.5750806820952005	0.6345773232434039	0.7523334742785049	0	1.0	0.0
2907	0.001761715906161704	0.0005760018726312998	0.0005746682291949108	0.9981836809769725	None	0	0	0.375	3	0.7777777777777778	7	0.4074074074074074	0.7777777777777778	10	7	0	0	0	0.3333333333333333	3	9	0.7333333333333333	11	0.0	1.0	7.902762784127648e-27	0.5	-0.001505119052783371	0.6760618007570917	0.07086003558681248	0.5946545732906356	0.6181390578885503	0.5921814965921399	0	0.2	0.0
324	None	None	None	None	None	0.08333333333333333	1	0.4074074074074074	11	0.5526315789473685	21	0.7407407407407407	0.39473684210526316	25	15	14	0	0	0.6666666666666666	9	6	2.6666666666666665	40	0.0	0.8235294117647058	0.09753508618145909	0.5082686319546544	0.18656893803731195	0.6318661866554338	-0.044051267240785674	0.6561187739465538	0.7179232439898714	0.6002366863393352	0	1.0	0.0
5946	0.0036120796669587797	0.0012744340282903404	-0.001271177140634779	0.9968816782016019	None	0.25	1	0.4	4	0.7692307692307693	10	0.23809523809523808	0.7692307692307693	14	10	0	0	0	0.7777777777777778	7	9	1.0	15	0.0	1.0	-0.05074997781228282	0.5126024890574746	-0.19964743841965718	0.9091446537423116	0.2773854867959219	0.5581683999434182	0.8761058599816257	0.7031749264684832	0	1.0	0.0
3247	6.0077176422937214e-05	2.956856434172498e-07	1.8888714820621332e-07	0.9999942103075355	None	0	0	0.42857142857142855	6	0.5789473684210527	11	0.5833333333333334	0.5263157894736842	15	10	5	5	0	1.0	6	6	1.4	21	0.5555555555555556	0.5333333333333333	0.2551450321925587	0.5456332974973788	0.15209673436637763	0.5304635151160991	0.06003195860151208	0.579712577230917	0.6858990688127271	0.552031067425139	1.0	0.9333333333333333	0.0
5173	0.00464871244367123	0.0006641209705315926	0.0004891751870341467	0.996212134636054	None	0.25	1	0.4	4	0.75	9	0.25925925925925924	0.75	13	9	0	0	0	0.6666666666666666	6	9	0.9333333333333333	14	0.0	1.0	0.043084990058630916	0.6238332120595266	0.08851205401042576	0.7012660662389237	0.13055706756646626	0.7046973248268297	0.6922989970398368	0.6776480295379703	0	1.0	0.0
5314	0.002952762618955255	0.0016310875629592617	0.0016223767893286814	0.9969664525075018	None	0.25	1	0.4	4	0.7692307692307693	10	0.23809523809523808	0.7692307692307693	14	10	0	0	0	0.7777777777777778	7	9	1.0	15	0.0	1.0	7.902762784127648e-27	0.5	0.00046786166857959617	0.5013620602468618	0.07792294689224084	0.602737541052691	0.5905101481378008	0.5351364014825177	0	1.0	0.0
5816	0.002117784977945081	0.00036694707386126753	0.0003574865140647537	0.9974174642744608	None	0.25	1	0.4	4	0.7692307692307693	10	0.23809523809523808	0.7692307692307693	14	10	0	0	0	0.7777777777777778	7	9	1.0	15	0.0	1.0	0.06980532198060443	0.5420699867671968	0.09628224391476461	0.516507552050584	0.09736888209657062	0.5197494154125599	0.5312726424252804	0.5261238361207968	0	1.0	0.0
4671	0.00012067520665215807	1.759514689082592e-06	-8.313588614263297e-07	0.9999976942311177	None	0.25	1	0.4	4	0.7692307692307693	10	0.23809523809523808	0.7692307692307693	14	10	0	0	0	0.7777777777777778	7	9	1.0	15	0.0	1.0	0.48372094308983404	0.6122140519582675	0.09965092556356452	0.5096552356660061	0.10119635033313985	0.999283668131365	0.8838471815193542	0.9294738345249142	0	1.0	0.0
2727	None	None	None	None	None	0.25	2	0.5263157894736842	10	0.38461538461538464	10	0.5	0.23076923076923078	14	6	13	8	0	0.875	8	7	1.8666666666666667	28	0.36363636363636365	0.7	-0.09999584910553043	0.5000372467378073	-0.026956930430478688	0.5351069042117957	-0.02528147313579065	0.6714676188683772	0.5882331976387277	0.5708237488811655	1.0	1.0	0.040499835133386786
4935	0.0006527755675112065	8.302106055444116e-05	8.131127830922378e-05	0.9985617036070582	None	0	0	0.5	2	0.6666666666666666	2	0.625	0.6666666666666666	4	2	0	1	0	0.5	2	4	0.3333333333333333	5	0.5	0	0.09684685339345496	0.5706477869157958	1.3161063455385777e-11	0.5000000001097062	-0.09361357514493787	0.6338018662957823	0.6946550010537313	0.5689786981348235	1.0	1.0	0.0
3264	8.870662723145475e-05	3.3167741983446174e-06	-3.3162484342229927e-06	0.999998454821382	None	0.25	1	0.36363636363636365	4	0.7857142857142857	11	0.2222222222222222	0.7857142857142857	15	11	0	0	0	0.8888888888888888	8	9	1.0666666666666667	16	0.0	1.0	0.6054870383704272	0.6155877839779965	0.01781775438718027	0.5351052241067342	0.29289532885088726	0.9983517691962454	0.9207826856678879	0.9120804396475644	0	1.0	0.0
4289	0.0039060153554842823	4.486171460511851e-05	3.492042316936905e-05	0.9946248909962512	None	0.25	1	0.4	4	0.75	9	0.25925925925925924	0.75	13	9	0	0	0	0.6666666666666666	9	6	0.9333333333333333	14	0.0	1.0	0.09251130914816137	0.5782574238213376	0.00011843036676843701	0.5659408817828641	0.022117976386364615	0.6867289408741848	0.63571275090939	0.6118909952751356	0	0.5384615384615384	0.0
2817	0.000654159300991387	9.864023610257956e-05	-2.3383004782329805e-05	0.9985771554634121	None	0.5	1	0.6666666666666666	4	0.5714285714285714	4	0.375	0.5714285714285714	8	4	0	0	0	0.6666666666666666	4	6	0.6	9	0.0	0.6666666666666666	0.09999101137178967	0.500110997835811	7.195508739429041e-06	0.5004391549775323	0.06629887220746902	0.6732199143125742	0.6118797929962928	0.5601231191739567	0	0.875	0.0
1676	None	None	None	None	None	0	0	0.3333333333333333	1	1.0	2	0.6666666666666666	0	0	0	3	0	0	0.6666666666666666	3	2	0.26666666666666666	4	0.0	0	0	0	0	0	0	0	0	0	0	0	0
854	None	None	None	None	None	0	0	0.42857142857142855	6	0.5263157894736842	10	0.4666666666666667	0	1	0	19	0	0	0.5555555555555556	9	5	1.4	21	0.0	0.2222222222222222	0	0	0	0	0	0	0	0	0	0	0
1556	None	None	None	None	None	0.2	1	0.75	9	0.1875	3	0.5142857142857142	0	9	0	8	6	0	0.7142857142857143	5	7	1.2	18	0.5454545454545454	0.4	0	0	0	0	0	0	0	0	0	0	0
7428	0.005765617106096534	0.0009656291875890099	-0.0002694947234790186	0.9849426688255761	None	0.25	1	0.36363636363636365	4	0.7857142857142857	11	0.2222222222222222	0.7857142857142857	15	11	0	0	0	0.8888888888888888	9	8	1.0666666666666667	16	0.0	1.0	0.6424343097394389	0.6113051382224726	0.035291174718680866	0.6494389502078056	-0.0373363357041072	0.6605826979538061	0.956677644719686	0.6407043491151709	0	0.9333333333333333	0.0
4048	0.007314590263938913	0.0006039223337801298	0.00045053278092057166	0.9947164761347651	None	0.25	1	0.4	4	0.75	9	0.25925925925925924	0.75	13	9	0	0	0	0.6666666666666666	6	9	0.9333333333333333	14	0.0	1.0	-0.03766132238063239	0.685070788484492	-0.02352543810672806	0.6536913225169271	0.32312835153409347	0.5204752929895523	0.8386559738671919	0.6220225975954271	0	1.0	0.0
2838	0.0008832973792914328	6.445105480888137e-05	-2.473322575789698e-07	0.9976165609768841	None	0	0	0.5	3	0.7142857142857143	5	0.5	0.42857142857142855	6	3	2	0	0	0.5	6	3	0.6	9	0.0	0.6666666666666666	0.11930391409081835	0.5487295703914569	7.184009205569773e-14	0.5000000000007265	-0.03493033590372045	0.682867376737423	0.6540069025349649	0.5795289171319513	0	1.0	0.0
709	None	None	None	None	None	0.5384615384615384	7	0.5714285714285714	16	0.46153846153846156	18	0.5061728395061729	0.4358974358974359	33	17	7	0	0	1.0	9	9	2.7333333333333334	41	0.0	0.5625	-0.0999988775699733	0.5000042860902754	0.058469578101292594	0.5993095282928808	0.0999999733738174	0.5000067552154688	0.7030280291675115	0.5335024872828934	0	0	0.0
2337	None	None	None	None	None	0.5	1	0.6666666666666666	4	0.5714285714285714	4	0.36	0.5714285714285714	8	4	0	0	0	1.0	5	5	0.6	9	0.0	1.0	6.4413728326161025e-06	0.5008245091419963	-0.023284419199166625	0.506213268147374	0.22942295584167524	0.7939832750956286	0.7576796984119163	0.6127972827904219	0	0	0.0
4152	5.015538148312329e-07	1.1218870648179308e-08	3.6487527535001464e-09	0.9999962807845568	None	0.2	1	0.3333333333333333	4	0.8	12	0.20987654320987653	0.8	16	12	0	0	0	1.0	9	9	1.1333333333333333	17	0.0	1.0	-0.099999992961093	0.500000030119174	1.0741815218229244e-18	0.5000000014076917	0.004662925232872997	0.5090027457454256	0.618402006663837	0.5030012140726543	0	0.875	0.0
5239	0.00824491514725484	0.004973487024521429	-0.0044674804630543095	0.9977597236036998	None	0.25	1	0.4	4	0.7692307692307693	10	0.23809523809523808	0.7692307692307693	14	10	0	0	0	0.7777777777777778	7	9	1.0	15	0.0	1.0	-0.09999818725643521	0.5000194477874824	0.07898596046282755	0.6769401339640675	-0.09544248407193989	0.6084518206633038	0.6821550618901647	0.5971355646819335	0	1.0	0.0
6659	0.0006402559931453579	0.00018485890183391203	0.00018304666856849407	0.9985519350822571	None	0.25	1	0.4	4	0.75	9	0.25925925925925924	0.75	13	9	0	0	0	0.6666666666666666	9	6	0.9333333333333333	14	0.0	1.0	4.5329194131987914e-08	0.5155240460585827	0.1707953189886471	0.599699615897816	0.2225490272517086	0.6636751073017552	0.7137257319841162	0.5943589972333757	0	1.0	0.0
2600	None	None	None	None	None	0.25	3	0.5	13	0.43243243243243246	16	0.6190476190476191	0.40540540540540543	28	15	10	2	0	0.7777777777777778	9	7	2.6	39	0.18181818181818182	0.7428571428571429	0.1701840769006057	0.9975422405995282	0.0009956551004061734	0.5039270617517569	0.10025603454497575	0.6324275670088236	0.779251228022342	0.8991787543045334	0.9821428571428572	1.0	0.0
2519	None	None	None	None	None	0	0	0.3333333333333333	1	1.0	2	0.6666666666666666	0	0	0	3	0	0	0.6666666666666666	3	2	0.26666666666666666	4	0.0	0	0	0	0	0	0	0	0	0	0	0	0
3759	0.00020897453471500302	1.2600098121649002e-06	1.1153604176599882e-06	0.9999964334303014	None	0.25	1	0.4	4	0.75	9	0.25925925925925924	0.75	13	9	0	0	0	0.6666666666666666	6	9	0.9333333333333333	14	0.0	1.0	-0.09999999661587175	0.5000000971032393	-0.09999965533098443	0.5000127061253624	0.05599110680799689	0.9902403434279693	0.6759779879234324	0.8234522077490928	0	0.7692307692307693	0.0
486	None	None	None	None	None	0	0	1.0	1	0	0	1.0	0	1	0	0	3	0	0.5	2	1	0.13333333333333333	2	1.0	0	0	0	0	0	0	0	0	0	0	0	0
1892	None	None	None	None	None	0	0	1.0	2	0.0	0	0.75	0	2	0	0	0	0	1.0	2	2	0.2	3	0.0	0	0	0	0	0	0	0	0	0	0	0	0
852	None	None	None	None	None	0	0	0.5	4	0.5555555555555556	5	0.4583333333333333	0.4444444444444444	8	4	2	3	0	0.6666666666666666	6	4	0.7333333333333333	11	0.75	0.2857142857142857	-0.0077475236860333006	0.6092741751197739	0.09015381474515978	0.5576529847664076	0.00031955570534866214	0.5767266656831384	0.6001694415864187	0.5813744639427479	1.0	1.0	0.0
5506	0.00022546714459883185	1.924619143712697e-06	-1.4690677053072154e-06	0.9999985384079612	None	0.25	1	0.4	4	0.75	9	0.25	0.75	12	9	1	0	0	0.875	8	7	0.9333333333333333	14	0.0	1.0	1.5753786862244886e-14	0.5000000000000622	0.04353220585225277	0.6482881490479334	0.09720317913650482	0.5065305041470962	0.6093605126528363	0.5529380628575943	0	0	0.0
7335	1.72590797761104e-05	1.909925223818473e-06	-1.9099230499883013e-06	0.9994616920287699	None	0.25	1	0.4	4	0.75	9	0.25925925925925924	0.75	13	9	0	0	0	0.6666666666666666	9	6	0.9333333333333333	14	0.0	1.0	0	0.5	0.0004588959286791937	0.573756822356882	-0.07909967928845187	0.7122157723249186	0.6128194717028463	0.5989571672303396	0	1.0	0.0
2983	4.5489666572947966e-05	7.394443114964294e-06	-3.3482830444897274e-08	0.9999930496043358	None	0	0	0.5	3	0.7142857142857143	5	0.36	0.7142857142857143	8	5	0	1	0	1.0	5	5	0.6	9	1.0	0.5	-0.14678782461387824	0.6341273821530955	-0.09999842139741544	0.5000173712143038	-0.027050853707068067	0.6637017064510433	0.6984997152608952	0.6010773579929037	1.0	1.0	0.0
6138	0.0024223209889597903	0.0008367131417734346	-0.0008156256326764649	0.9963611606924418	None	0.25	1	0.4	4	0.7692307692307693	10	0.23809523809523808	0.7692307692307693	14	10	0	0	0	0.7777777777777778	9	7	1.0	15	0.0	1.0	7.902762784127648e-27	0.5	0.10998563397460467	0.7027020054064472	0.11329020343424574	0.5469816710726113	0.6378010467422652	0.5865109273603867	0	0	0.0
4609	0.0002380427079976261	2.73406457429444e-06	-2.615965384606153e-06	0.9999983995090836	None	0.25	1	0.4	4	0.75	9	0.25	0.75	13	9	0	0	0	0.875	8	7	0.9333333333333333	14	0.0	1.0	3.7474738813611925e-08	0.5069719107378313	0.06078178392453698	0.6770569646070673	0.09367391705870534	0.6397058028883301	0.6016962997049644	0.6100253548955141	0	1.0	0.0
5696	0.00010597283830284647	2.894839057870722e-06	-2.8360681901378058e-06	0.9999962818710607	None	0.25	1	0.4	4	0.75	9	0.25925925925925924	0.75	13	9	0	0	0	0.6666666666666666	6	9	0.9333333333333333	14	0.0	1.0	0.44944828256102154	0.5244501943930391	0.04835944523950562	0.5220116087699098	0.09991338580041324	0.5003323715719337	0.8544936555601279	0.5156042403530916	0	1.0	0.0
6814	0.008612136125019324	0.0022428089885376053	-0.0013171481021144993	0.9713986426526977	None	0.25	1	0.36363636363636365	4	0.7857142857142857	11	0.2222222222222222	0.7857142857142857	15	11	0	0	0	0.8888888888888888	9	8	1.0666666666666667	16	0.0	1.0	0.9928584322308657	0.5845334984559999	0.012876254858922964	0.5943554190307199	0.09999982821716262	0.5000016996275755	0.9882331721736158	0.559994485454895	0	1.0	0.0
7031	2.944442760912519e-08	2.6439979505723854e-08	-1.4882152183662309e-08	0.9999911007451943	None	0.25	1	0.4	4	0.75	9	0.25925925925925924	0.75	13	9	0	0	0	0.6666666666666666	6	9	0.9333333333333333	14	0.0	1.0	1.679518200418615e-17	0.5000126015804693	0.0999977657497826	0.5000000487095394	9.363390331286324e-07	0.5077013305767563	0.615713117505024	0.502571507320255	0	1.0	0.0
1516	None	None	None	None	None	0	0	0.5	2	0.75	3	1.0	0.75	5	3	0	0	0	0.16666666666666666	1	6	0.4	6	0.0	0.4	0.0009281200548423319	0.5002807070751237	0.11596274470695422	0.7728422679901921	0.15884801453810932	0.5502538232188436	0.6607765493289244	0.6167437564477879	0	1.0	0.0
4120	0.00044936541062877335	8.923675584284371e-07	-4.51142682600247e-07	0.9999985437662572	None	0.25	1	0.36363636363636365	4	0.7857142857142857	11	0.2222222222222222	0.7857142857142857	15	11	0	0	0	0.8888888888888888	8	9	1.0666666666666667	16	0.0	1.0	0.008834794233617273	0.6455898205916331	0.12091395074678044	1.0	0.1191281926325853	0.5764051189004359	0.782434794036413	0.9999998522548142	0	1.0	0.0
4873	0.008335521035446295	0.00029001794047539244	0.00028891876841632486	0.987631857292792	None	0.3333333333333333	1	0.5	4	0.6666666666666666	6	0.4074074074074074	0.6666666666666666	10	6	0	0	0	0.3333333333333333	3	9	0.7333333333333333	11	0.0	1.0	-0.0999999999998719	0.5000000000004575	2.8851306733340122e-05	0.5709977725768147	0.08504639870045749	0.9983574255289862	0.8230077652307295	0.9030798249452389	0	1.0	0.0
6081	0.0002508263901111804	3.081561888842324e-06	-3.0274836420116903e-06	0.9999969921196832	None	0.3333333333333333	1	0.5	4	0.6666666666666666	6	0.3142857142857143	0.6666666666666666	10	6	0	0	0	0.7142857142857143	7	5	0.7333333333333333	11	0.0	1.0	7.902762784127648e-27	0.5	-0.07204710565626814	0.57864859941654	0.09948573125661694	0.5017722943234673	0.6687484364123417	0.5270001615644063	0	0	0.0
2700	0.0004511262924619603	0.00011350769082615746	0.00011339738491718668	0.9996399154065626	None	0	0	0.375	3	0.7777777777777778	7	0.4074074074074074	0.7777777777777778	10	7	0	1	0	0.3333333333333333	3	9	0.7333333333333333	11	1.0	1.0	0.03641066917741953	0.6539380347550839	2.880285017260112e-22	0.5	0.06182664919270088	0.5938219816381336	0.5998253565591699	0.5838814084820407	1.0	0.9	0.0
1305	None	None	None	None	None	0.5	1	0.8333333333333334	5	0.2857142857142857	2	0.5625	0.14285714285714285	4	1	4	5	0	1.0	4	4	0.6	9	0.5555555555555556	0.8	0.009793051026861501	0.5226878274911749	-0.09977427020065888	0.5006691400576396	0.6304372180710871	0.999619146415238	0.9620823140265253	0.9343431368703803	0.0	0	0.0
5325	2.1779650581457683e-08	2.107766324224963e-08	1.2874562329066653e-09	0.999997353342385	None	0.25	1	0.4	4	0.7692307692307693	10	0.23809523809523808	0.7692307692307693	14	10	0	0	0	0.7777777777777778	7	9	1.0	15	0.0	1.0	0.6939805557301602	0.6217114778668668	4.876371928748846e-07	0.5001229337335983	7.902762784127648e-27	0.5	0.9634294747693013	0.541347913052527	0	1.0	0.0
7488	0.01782298733237517	0.0014939792587176234	-0.0009135885700777733	0.9971138141877115	None	0.25	1	0.36363636363636365	4	0.7857142857142857	11	0.2222222222222222	0.7857142857142857	15	11	0	0	0	0.8888888888888888	8	9	1.0666666666666667	16	0.0	1.0	-0.014324957124503681	0.5035192779529898	0.05753728907540969	0.5676840236520725	0.09998002449542412	0.5057167501642139	0.6171039623299471	0.5257566443324924	0	1.0	0.0
7483	0.004388795098132819	0.001181675545958562	-0.001128725800838495	0.9901221364651479	None	0.25	1	0.4	4	0.75	9	0.25925925925925924	0.75	13	9	0	0	0	0.6666666666666666	6	9	0.9333333333333333	14	0.0	1.0	0.7985725805574839	0.5825045175289324	0.09999994729999316	0.5000073708859457	0.04815390158129521	0.534355923760336	0.969653223811415	0.5391474854543874	0	0	0.0
7326	0.007238875554897848	0.0005687538967763923	0.0005210041761079297	0.9922027015278042	None	0.25	1	0.4	4	0.75	9	0.25925925925925924	0.75	13	9	0	0	0	0.6666666666666666	6	9	0.9333333333333333	14	0.0	1.0	0.09961102663586496	0.5038388195644031	0.05028367893895628	0.5156020720020016	0.4344019339968911	0.5114257585330376	0.846162264635201	0.5102898075929428	0	1.0	0.0
7396	0.0033747264524626713	0.001706254781620058	-0.001498842432131604	0.9969407522368241	None	0.25	1	0.4	4	0.7692307692307693	10	0.23809523809523808	0.7692307692307693	14	10	0	0	0	0.7777777777777778	7	9	1.0	15	0.0	1.0	-0.1	0.5	0.0993432262959009	0.5467480807511235	0.09999775254795336	0.500007695287046	0.7193548914911188	0.5156258138233724	0	1.0	0.0
7197	0.007990881916158647	0.0004094090843962376	-0.0003789295982573601	0.996658448536148	None	0.25	1	0.4	4	0.75	9	0.25925925925925924	0.75	13	9	0	0	0	0.6666666666666666	6	9	0.9333333333333333	14	0.0	1.0	5.921895257349585e-13	0.5000000000009489	4.5225205112424934e-10	0.5000073314821886	0.2226355676051373	0.5598564288273913	0.7406815851351257	0.5200399861968774	0	0.9230769230769231	0.0
103	None	None	None	None	None	0	0	0.6	3	0.6	3	0.4666666666666667	0.4	4	2	2	1	0	0.6	3	5	0.4666666666666667	7	0.16666666666666666	0.4	-0.002518807264106835	0.6173835913831643	0.14700424455348726	0.9998545487478866	0.17837167563145814	0.5428782232588395	0.8688868932959807	0.9593778804736214	1.0	1.0	0.0
91	None	None	None	None	None	0.14285714285714285	1	0.375	6	0.6363636363636364	14	0.6666666666666666	0.5454545454545454	17	12	6	1	0	0.4444444444444444	9	4	1.6	24	0.09090909090909091	0.7619047619047619	0.010595263331953018	0.5053600298116413	0.0599088558956006	0.6242304744356468	0.08621451460194252	0.6254837789692254	0.5993217650505476	0.5859606517403749	0.8823529411764706	0.9411764705882353	0.0
5276	0.0008865492417556486	0.00041569294119672034	0.0004085641442261783	0.9994211315123	None	0.25	1	0.4	4	0.75	9	0.25925925925925924	0.75	13	9	0	0	0	0.6666666666666666	6	9	0.9333333333333333	14	0.0	1.0	-0.018522766177604365	0.5015755477978628	9.771224293984547e-08	0.508194011785234	0.06537029382551925	0.615387600470437	0.5884896502785261	0.5423232668938689	0	1.0	0.0
1801	None	None	None	None	None	0	0	0.6666666666666666	2	0.5	1	0.6666666666666666	0.5	3	1	0	0	0	0.6666666666666666	2	3	0.26666666666666666	4	0.0	0	0.22915141726030597	0.5147958955181225	0.20590848732270914	0.5051472215197934	-0.02557538701869787	0.665437597924929	0.762488678006345	0.5636045380571293	0	1.0	0.0
6887	0.009200205252254418	0.00024311756248258324	0.00021539033079905073	0.9721018463519171	None	0.2857142857142857	2	0.35294117647058826	6	0.7391304347826086	17	0.30864197530864196	0.7391304347826086	23	17	1	0	0	1.0	9	9	1.6666666666666667	25	0.0	1.0	-0.013218770093113081	0.5028268027229891	0.0006183845395659795	0.5777134352391909	0.0986370183009069	0.6477711691501381	0.6129678563441521	0.5772072294734234	0	1.0	0.0
628	None	None	None	None	None	0	0	0.375	3	0.8	8	0.3333333333333333	0.8	11	8	0	1	0	0.4444444444444444	9	4	0.8	12	1.0	1.0	-0.07659649914736898	0.6234838322487434	0.09931569000616519	0.5019702074887739	0.028142679107616326	0.5934897189740221	0.6731580216946773	0.573680721691403	1.0	0.6363636363636364	0.0
2708	2.1770749488164278e-08	2.0516416163213243e-08	2.358666159285825e-10	0.9999973341417974	None	0	0	0.5555555555555556	5	0.2727272727272727	3	0.52	0	0	0	12	0	0	1.0	5	5	0.8666666666666667	13	0.0	1.0	0	0	0	0	0	0	0	0	0	0	0
1383	None	None	None	None	None	0.25	1	0.4	4	0.75	9	0.25925925925925924	0.75	13	9	0	0	0	0.6666666666666666	6	9	0.9333333333333333	14	0.0	1.0	0.2601285317464982	0.6800716018161183	0.05948951475419134	0.5886788074316129	0.17993109016722894	0.6511444503214626	0.7253357470999044	0.6408127809105529	0	1.0	0.0
3206	0.006824423141256581	0.0009156167368020035	-0.0008796224578532312	0.9817723841875002	None	0.2	1	0.5	6	0.5333333333333333	8	0.5666666666666667	0.4666666666666667	12	7	4	4	0	0.8333333333333334	6	5	1.1333333333333333	17	0.5714285714285714	0.3333333333333333	0.19042547368905965	0.5444555578381224	0.0873888309496225	0.5898682345729678	0.09998813226689227	0.5000529222920257	0.6073384547760579	0.5450380469304418	1.0	1.0	0.0
5669	0.0019642192589590895	0.00027411030203499135	-0.00013880351590692653	0.996604633905807	None	0.25	1	0.4	4	0.7692307692307693	10	0.23809523809523808	0.7692307692307693	14	10	0	0	0	0.7777777777777778	7	9	1.0	15	0.0	1.0	0.09997921889872594	0.5000402667734571	0.00010990966472608405	0.5630848083095565	0.09999999976570098	0.5000000113392424	0.6155740066991945	0.5211417416405315	0	1.0	0.0
1931	None	None	None	None	None	0.2	1	0.4166666666666667	5	0.625	10	0.6	0	2	0	15	0	0	0.8333333333333334	6	5	1.2	18	0.0	1.0	0	0	0	0	0	0	0	0	0	0	0
3366	0.0012148015820196856	0.00014149932789807453	7.114823816596727e-06	0.9981221508466332	None	0	0	0.42857142857142855	3	0.75	6	0.3333333333333333	0.75	9	6	0	0	0	0.8333333333333334	6	5	0.6666666666666666	10	0.0	0.4	0.07289806200969828	0.5587166484040182	0.12285484438653396	0.7150035411217133	0.08808509530700337	0.5394925394825849	0.5782370853433189	0.6077876045506616	0	1.0	0.0
3933	0.0021450168712946146	0.0007793211068097279	0.0005107730071547438	0.9956909801431285	None	0.25	1	0.36363636363636365	4	0.7857142857142857	11	0.2222222222222222	0.7857142857142857	15	11	0	0	0	0.8888888888888888	8	9	1.0666666666666667	16	0.0	1.0	-0.09999996322095803	0.5000000960399054	0.08713067787634099	0.570477300982189	0.07274952361464258	0.5281069848419836	0.7002225107454575	0.5329808557287579	0	1.0	0.0
3720	0.0016165776545480081	0.0006555999359308965	0.0006286563211925191	0.9986630235320191	None	0	0	0.375	3	0.8	8	0.3333333333333333	0.8	11	8	0	0	0	0.4444444444444444	4	9	0.8	12	0.0	1.0	7.902762784127648e-27	0.5	0.0021977553370067437	0.5162316779097964	0.09107928231595344	0.5108810793167124	0.6031306481474181	0.5090390754498146	0	1.0	0.0
4374	0.0006929955650258804	9.02810462907566e-05	-8.648692788198183e-05	0.9989578990844179	None	0.25	1	0.4	4	0.75	9	0.25925925925925924	0.75	13	9	0	0	0	0.6666666666666666	6	9	0.9333333333333333	14	0.0	1.0	-0.061019871466228295	0.7077262006420566	0.010464895609870205	0.5872298870978788	0.052521533879752225	0.5047987122773882	0.6269605063599049	0.6031711135020884	0	0	0.0
2274	None	None	None	None	None	0.07142857142857142	1	0.3548387096774194	11	0.5681818181818182	25	0.6388888888888888	0.38636363636363635	26	17	19	4	0	0.8888888888888888	8	9	3.066666666666667	46	0.12121212121212122	0.7894736842105263	0.027098842699174785	0.6690103298289937	1.2275368029040832e-21	0.5000000708034912	-0.005289235383450186	0.9986828418473189	0.8583895720835822	0.9201870448754159	0.9423076923076923	0.9615384615384616	0.0
104	None	None	None	None	None	0	0	0.23333333333333334	7	0.7142857142857143	30	0.6984126984126984	0.023809523809523808	3	1	40	0	0	0.7777777777777778	7	9	2.933333333333333	44	0.0	0.631578947368421	0.09951882358534428	0.5006686605349605	-0.09965888617520426	0.500217688593844	-0.07262259305557114	0.6397076798123799	0.7073028437550891	0.5479885808636994	0	1.0	0.0
6685	0.005100602985636127	0.00217466273095694	0.0021721812066350754	0.9966106383203732	None	0.25	1	0.4	4	0.75	9	0.25925925925925924	0.75	13	9	0	0	0	0.6666666666666666	6	9	0.9333333333333333	14	0.0	1.0	-0.1	0.5	0.016927366368280496	0.6452180420380761	0.06116543476850546	0.5764970775003899	0.6825759854954638	0.5749716645774537	0	1.0	0.0
3525	0.003931541910047876	0.000647919355695895	0.00037043459227992546	0.9925736602598559	None	0	0	0.3	3	0.8333333333333334	10	0.4666666666666667	0.75	12	9	1	3	0	0.8333333333333334	5	6	0.9333333333333333	14	1.0	0.2222222222222222	0.09054601878434063	0.5014439134194083	7.902762784127648e-27	0.5	0.08236029530828999	0.5646070530478302	0.6012985624033242	0.5221236056957248	1.0	1.0	0.0
6964	0.0004547219584350812	7.747639368276628e-07	1.5162693561409377e-07	0.9999973154998995	None	0.25	1	0.4	4	0.7692307692307693	10	0.23809523809523808	0.7692307692307693	14	10	0	0	0	0.7777777777777778	7	9	1.0	15	0.0	1.0	-0.1	0.5	0.11293643586925468	0.6337036138101247	0.09990199148876384	0.5348737046503712	0.7260405110831201	0.557071871343431	0	1.0	0.0
1834	None	None	None	None	None	0	0	0.5	3	0.5	3	0.5333333333333333	0	0	0	7	13	0	0.6	3	5	0.5333333333333333	8	0.7222222222222222	0.6666666666666666	0	0	0	0	0	0	0	0	0	0	0
1399	None	None	None	None	None	0	0	0.375	3	0.8	8	0.3	0.8	11	8	0	1	0	0.625	5	8	0.8	12	1.0	0.8571428571428571	-0.02192381289104598	0.6533013528182208	0.014613690903623026	0.6397666883805841	7.80442463398438e-18	0.5001915206181313	0.5903721007343171	0.5993842400904359	1.0	1.0	0.0
6871	0.0015377912129404497	0.00026639489009455686	0.0002637271140135447	0.9977278123817874	None	0.25	1	0.4	4	0.7692307692307693	10	0.23809523809523808	0.7692307692307693	14	10	0	0	0	0.7777777777777778	7	9	1.0	15	0.0	1.0	-0.09999766159266457	0.5060718588677426	0.0002869288460838105	0.5077984518395362	-0.09973720757237693	0.5	0.6157724576575412	0.5046236154219561	0	0.8571428571428571	0.0
4337	0.0002747156697463292	1.1210110080553878e-06	4.145620368028822e-07	0.999995941654445	None	0	0	0.375	3	0.7777777777777778	7	0.3142857142857143	0.7777777777777778	10	7	0	0	0	0.7142857142857143	5	7	0.7333333333333333	11	0.0	1.0	0.04475900632278239	0.5458035728616051	-0.059891154702175764	0.5274764138150903	-0.1435596453554789	0.9852771321397552	0.7246134342299004	0.8174385600318411	0	1.0	0.0
1900	None	None	None	None	None	0.3076923076923077	4	0.5357142857142857	15	0.45	18	0.5833333333333334	0.425	31	17	10	0	0	0.8888888888888888	8	9	2.8	42	0.0	0.5294117647058824	0.11773477863108273	0.724532235989186	-0.09999901968783728	0.5000108663022421	0.07894685939651834	0.8478016247128308	0.7717391498928028	0.7098907833517654	0	1.0	0.0
1313	None	None	None	None	None	0	0	0.14285714285714285	5	0.84	42	0.7222222222222222	0	0	0	51	0	0	0.8888888888888888	8	9	3.466666666666667	52	0.0	0.9545454545454546	0	0	0	0	0	0	0	0	0	0	0
599	None	None	None	None	None	0	0	0.3333333333333333	3	0.8181818181818182	9	0.28888888888888886	0.8181818181818182	12	9	0	1	0	0.5555555555555556	9	5	0.8666666666666667	13	1.0	1.0	-0.4588414267198247	0.8954290421797333	0.04485693525504927	0.515469450734512	-0.0643531833033371	0.6673939966949722	0.8959543638497804	0.7248374767996163	1.0	1.0	0.0
2475	None	None	None	None	None	0.14285714285714285	1	0.5294117647058824	9	0.391304347826087	9	0.5952380952380952	0.30434782608695654	13	7	11	0	0	0.8571428571428571	6	7	1.6666666666666667	25	0.0	0.2857142857142857	0.05334930508388047	0.5703095481000304	-0.025212319651196156	0.5299644586135894	0.5124901465112951	0.690063872738681	0.914433030719679	0.5989706359804231	0	1.0	0.0
6880	0.0002700513947895219	2.3146101135740423e-06	1.2627527157508224e-06	0.9999984940971928	None	0.25	1	0.36363636363636365	4	0.7857142857142857	11	0.2222222222222222	0.7857142857142857	15	11	0	0	0	0.8888888888888888	8	9	1.0666666666666667	16	0.0	1.0	-0.09999999999999999	0.5000000000000001	0.06786781298770653	0.8550142536460922	0.0999454919355682	0.5640857866714704	0.7061876032310578	0.6631614025873921	0	1.0	0.0
1085	None	None	None	None	None	0	0	0.058823529411764705	1	1.0	23	1.0	0	0	0	24	0	0	1.0	5	5	1.6666666666666667	25	0.0	0	0	0	0	0	0	0	0	0	0	0	0
1696	None	None	None	None	None	0	0	0.6	3	0.6	3	0.4666666666666667	0.6	6	3	0	0	0	0.6	3	5	0.4666666666666667	7	0.0	1.0	0.0030907801190030743	0.5081284296491194	-0.18042744752600934	0.6533016735852342	0.08407924335943298	0.5256183775452077	0.7457846033049612	0.5637071765491849	0	1.0	0.0
2601	0.00022692260187222923	4.026910470532928e-05	2.41922868637414e-05	0.9945541145816504	None	0	0	0.17391304347826086	4	0.8125	26	0.7083333333333334	0.0625	4	2	29	6	0	0.75	8	6	2.2666666666666666	34	0.1	0.8	1.2581871855055098e-10	0.5000000004842429	0.0827439439112813	0.5740022467417387	0.024408044380348104	0.5339583017032244	0.5864390480785522	0.5361237737360137	1.0	0.75	0.6857331124723228
2084	None	None	None	None	None	0	0	0.375	3	0.7777777777777778	7	0.4074074074074074	0.7777777777777778	10	7	0	1	0	0.3333333333333333	3	9	0.7333333333333333	11	1.0	1.0	-0.09901901642032988	0.5033819263174658	0.09999999460566174	0.5000000288261469	0.06675738981764477	0.680733927325696	0.712752839244965	0.563872017848394	0.2	0.2	0.0
1908	None	None	None	None	None	0.5	1	0.5714285714285714	4	0.625	5	0.3333333333333333	0.625	8	5	1	0	0	0.8333333333333334	6	5	0.6666666666666666	10	0.0	1.0	-0.014423131966459089	0.6576263136517881	3.236125234192678e-08	0.5000002892039902	-0.029738330377506762	0.5074338512524952	0.5637004785472808	0.5566287239795105	0	0.875	0.0
1178	None	None	None	None	None	0.3333333333333333	3	0.5714285714285714	12	0.3793103448275862	11	0.5535714285714286	0.2413793103448276	16	7	14	2	0	0.875	8	7	2.066666666666667	31	0.08695652173913043	0.8695652173913043	-0.026149174374902568	0.6672507114549833	0.040750350815351236	0.5686883115902143	-0.013186260295980145	0.6585404703230278	0.6203760772195643	0.6325158168993167	0.96875	0.9375	0.19113819104308127
2003	None	None	None	None	None	0	0	0.6666666666666666	4	0.3333333333333333	2	0.5333333333333333	0.3333333333333333	5	2	2	4	0	0.6	3	5	0.5333333333333333	8	0.8	0.8	0.06479428322940006	0.5460917776546462	-0.06652534590857305	0.5348199403984393	0.036244896632253124	0.5468257297889542	0.6514713190906718	0.5425841700511247	1.0	1.0	0.0
4180	0.0001385465220765837	1.1045163275122667e-05	5.793010709956155e-06	0.999998508452642	None	0.25	1	0.36363636363636365	4	0.7857142857142857	11	0.2222222222222222	0.7857142857142857	15	11	0	0	0	0.8888888888888888	8	9	1.0666666666666667	16	0.0	1.0	0.3538695570047056	0.5252191292509236	0.007362662920615136	0.5845455699219995	-0.09800992034105846	0.7030842977579712	0.8727213097324404	0.607023456550311	0	0.9333333333333333	0.0
446	None	None	None	None	None	0	0	0.6	3	0.6	3	0.5833333333333334	0.6	6	3	0	1	0	0.3333333333333333	2	6	0.4666666666666667	7	1.0	0.4	-0.05135923613514383	0.6598858543958493	0.36618124376477457	0.5863035207714858	3.297456391400155e-13	0.5000000000004557	0.875589631310795	0.5835013499555634	0.0	0	0.0
2375	None	None	None	None	None	0.3333333333333333	1	0.4444444444444444	4	0.7272727272727273	8	0.2708333333333333	0.7272727272727273	12	8	0	0	0	0.75	6	8	0.8666666666666667	13	0.0	0.8571428571428571	0.05670106065525828	0.6044343709687551	-0.004375138831234348	0.653297862604177	0.003082671871635319	0.5627400021883333	0.5973047682732814	0.6074512258295757	0	1.0	0.0
5515	0.006744897503279035	0.0027685951727778246	-0.0010011044766083182	0.9729459688816675	None	0.25	1	0.4	4	0.7692307692307693	10	0.23809523809523808	0.7692307692307693	14	10	0	0	0	0.7777777777777778	7	9	1.0	15	0.0	1.0	0.6046853207459119	0.6021395069014989	0.0746521882176688	0.6402832847532914	-0.08282071588512295	0.9872249779202708	0.9529103605171868	0.8556304917100581	0	1.0	0.0
3786	0.018266130975004916	0.004221360228918163	0.0034632805962459007	0.9836173923339601	None	0.25	1	0.4	4	0.7692307692307693	10	0.23809523809523808	0.7692307692307693	14	10	0	0	0	0.7777777777777778	9	7	1.0	15	0.0	1.0	-0.09999999999999928	0.5000000000000334	-0.0526965737915064	0.6574624124970908	0.13733411369785362	0.5910192699335957	0.7453051892336847	0.5842056466543079	0	1.0	0.0
5132	1.9841384380287018e-05	2.916682622054022e-07	2.0132855199211474e-07	0.9999962475510313	None	0.25	1	0.4	4	0.75	9	0.25925925925925924	0.75	13	9	0	0	0	0.6666666666666666	6	9	0.9333333333333333	14	0.0	1.0	0.45241310239140803	0.5294493648189741	0.06566144727293823	0.6541280654729628	0.043291146139582834	0.5476684191740459	0.867804295178238	0.5782209237781913	0	1.0	0.0
7373	0.01242258912247187	0.0017869347484516047	-0.0017668777963235655	0.9787937149137782	None	0.25	1	0.4	4	0.75	9	0.25925925925925924	0.75	13	9	0	0	0	0.6666666666666666	6	9	0.9333333333333333	14	0.0	1.0	0.23707644760001134	0.9813785978118997	-0.07920299460265713	0.5644411419195923	-0.0997908636541902	0.5920524319546929	0.8266978175836153	0.8223138221635428	0	0.9230769230769231	0.0
6327	0.0012134644148605693	0.0003022719462287051	0.00030106885950760613	0.9987874619877773	None	0.25	1	0.36363636363636365	4	0.7857142857142857	11	0.2222222222222222	0.7857142857142857	15	11	0	0	0	0.8888888888888888	8	9	1.0666666666666667	16	0.0	1.0	1.5626417869086702e-08	0.5022917894351719	2.444387301110894e-06	0.5004644440828911	-0.09999363203529098	0.5000053043632409	0.6157125569351803	0.5009205169815414	0	0.8666666666666667	0.0
7115	0.007487923721687187	0.0009162397110249849	0.0008549553599781887	0.9870416830838038	None	0.25	1	0.4	4	0.7692307692307693	10	0.23809523809523808	0.7692307692307693	14	10	0	0	0	0.7777777777777778	7	9	1.0	15	0.0	1.0	-0.12838199661759686	0.5790797525273692	1.0740054929807134e-12	0.5000000001845657	0.32205108436105345	0.5045159341565458	0.8688432381229328	0.5280589113092815	0	0.2857142857142857	0.0
897	None	None	None	None	None	0	0	0.6666666666666666	2	0.5	1	0.6666666666666666	0	0	0	3	0	0	0.6666666666666666	3	2	0.26666666666666666	4	0.0	0	0	0	0	0	0	0	0	0	0	0	0
5874	0.00030900270755820534	6.747317741617284e-06	-6.70904497327437e-06	0.9999962814331446	None	0.25	1	0.4	4	0.75	9	0.25925925925925924	0.75	13	9	0	0	0	0.6666666666666666	6	9	0.9333333333333333	14	0.0	1.0	-0.015952928651679448	0.5013896201565758	2.8330546188399454e-10	0.5002113380853657	0.316547797342002	0.742333734263421	0.8221829489989478	0.587792190571404	0	0.9230769230769231	0.0
7418	0.013100218910841257	0.0019133575735168166	-0.0010685330641034075	0.973791882841355	None	0.25	1	0.4	4	0.75	9	0.25925925925925924	0.75	13	9	0	0	0	0.6666666666666666	6	9	0.9333333333333333	14	0.0	1.0	0.69130509022746	0.6074775731338955	0.0999999615761272	0.5000008388942997	0.07994427414217883	0.9999938508366668	0.9484606950160624	0.9844083370058045	0	1.0	0.0
3837	None	None	None	None	None	0	0	0.2916666666666667	7	0.696969696969697	23	0.43209876543209874	0.5151515151515151	24	17	10	0	0	1.0	9	9	2.3333333333333335	35	0.0	0.5517241379310345	0.05542263751696637	0.577844472248543	0.05649425953014474	0.5791241300424594	0.09987340885072804	0.5009884854503962	0.5818239261069391	0.5528900453092088	0	1.0	0.0
1580	None	None	None	None	None	0.3333333333333333	2	0.6428571428571429	9	0.2222222222222222	4	0.5714285714285714	0	8	0	11	7	0	0.7142857142857143	5	7	1.3333333333333333	20	0.3888888888888889	0.47058823529411764	0	0	0	0	0	0	0	0	0	0	0
158	None	None	None	None	None	0	0	0.5	2	0.75	3	0.6	0.75	5	3	0	0	0	0.4	2	5	0.4	6	0.0	0	0.015994969454073648	0.5129637131694346	0.0891294986037792	0.5071431731099122	-0.09975902767211509	0.5001411443441047	0.6852583571190675	0.5067500641156031	0	1.0	0.0
396	None	None	None	None	None	0	0	0.391304347826087	9	0.53125	17	0.6296296296296297	0.34375	17	11	16	6	0	0.6666666666666666	6	9	2.2666666666666666	34	0.2	0.5333333333333333	0.06698615080287171	0.6170269244969062	0.04535237587906438	0.6331571442354824	0.05114046481904981	0.5781129313677067	0.5748131640902998	0.6096691064322614	0.9705882352941176	1.0	0.34186946806839236
7075	0.005613627698432448	0.004922647446755829	-0.004899118872692797	0.9952626386525827	None	0.25	1	0.4	4	0.7692307692307693	10	0.23809523809523808	0.7692307692307693	14	10	0	0	0	0.7777777777777778	7	9	1.0	15	0.0	1.0	-0.09998417338821919	0.5006283757749785	0.14481936050011862	0.5359854459573922	0.07369107869444846	0.5898155485682369	0.7423904926214371	0.5423902888707242	0	1.0	0.0
1361	None	None	None	None	None	0	0	1.0	3	0.0	0	0.6666666666666666	0	3	0	0	0	0	0.6666666666666666	3	2	0.26666666666666666	4	0.0	1.0	0	0	0	0	0	0	0	0	0	0	0
400	None	None	None	None	None	0.25	1	0.4	4	0.7692307692307693	10	0.234375	0.7692307692307693	14	10	0	0	0	1.0	8	8	1.0	15	0.0	0.8571428571428571	0.15905548404244232	0.5908431761361751	-0.10594302958411647	0.9286673981545425	0.05866094846635752	0.568287916928323	0.7560670565417905	0.7445156777559891	0	1.0	0.0
1828	None	None	None	None	None	0.4	2	0.5833333333333334	7	0.375	6	0.5142857142857142	0.25	8	4	9	9	0	0.7142857142857143	7	5	1.2	18	0.5	0.42857142857142855	0.03459173224150688	0.5375306851653524	-0.019092423417742876	0.504555169209356	0.03252686836321015	0.5100187013134976	0.5624333645372376	0.5173852378620369	1.0	1.0	0.0
7334	0.017109748720175448	0.003959621888525058	-0.0032332440852017503	0.9839109920356169	None	0.2	1	0.3333333333333333	4	0.8	12	0.20987654320987653	0.8	16	12	0	0	0	1.0	9	9	1.1333333333333333	17	0.0	1.0	0.8703297400056167	0.5409201527625639	0.03491157581499997	0.5121287185970924	0.10105444736672362	0.9619650770168612	0.9784578969951023	0.7590872274248386	0	0.875	0.0
7300	0.002368597147722233	0.0002482346151503756	0.00021894608462372144	0.9973094387716148	None	0.25	1	0.36363636363636365	4	0.7857142857142857	11	0.2222222222222222	0.7857142857142857	15	11	0	0	0	0.8888888888888888	8	9	1.0666666666666667	16	0.0	1.0	-0.0355863615313553	0.6495760437166119	0.00015248090440541078	0.5011326425577195	0.09986229995115485	0.5002093856043519	0.6394491128859451	0.5516933219636778	0	1.0	0.0
2005	None	None	None	None	None	0	0	0.5	2	0.75	3	0.6	0.75	5	3	0	0	0	0.4	5	2	0.4	6	0.0	0	0.03757747353542448	0.6522169610714718	0.09999550073759479	0.5004103159850014	-0.029606706016801276	0.5708268758131628	0.6414743489522516	0.5757185203593047	0	1.0	0.0
2264	None	None	None	None	None	0.1111111111111111	1	0.42857142857142855	9	0.5172413793103449	15	0.6888888888888889	0.1724137931034483	13	5	17	1	0	0.5555555555555556	5	9	2.066666666666667	31	0.03333333333333333	0.46153846153846156	0.02839299195505393	0.5783538348634638	0.0812590790951464	0.6917832685893043	7.902762784127648e-27	0.5	0.6054029517498823	0.5926254676396151	1.0	1.0	0.0
1953	None	None	None	None	None	0	0	1.0	1	0	0	1.0	0	1	0	0	0	0	0.5	1	2	0.13333333333333333	2	0.0	0	0	0	0	0	0	0	0	0	0	0	0
3173	0.004942755799437159	0.003914242780059967	0.0036641821095987877	0.9963138012768137	None	0.25	1	0.4	4	0.7692307692307693	10	0.23809523809523808	0.7692307692307693	14	10	0	0	0	0.7777777777777778	7	9	1.0	15	0.0	1.0	0.34226982514946636	0.5754531063119985	0.11226318455415563	0.6130671651879743	0.09503867229427544	0.5716906358268824	0.7558231599075985	0.5868690178508159	0	0.8571428571428571	0.0
5581	0.004901526325288032	0.0008037654786966446	6.402608475636774e-05	0.9894068744943907	None	0.25	1	0.4	4	0.7692307692307693	10	0.23809523809523808	0.7692307692307693	14	10	0	0	0	0.7777777777777778	9	7	1.0	15	0.0	1.0	1.3156137537792854e-09	0.5000000316813092	0.09889901484295922	0.5635894728076396	0.11589667458788071	0.6291360827469068	0.6250436303327735	0.5649849369681142	0	1.0	0.0
5773	0.0070970692691030395	0.0011088896718514138	-0.0011080463426502761	0.9955212004185828	None	0.25	1	0.4	4	0.75	9	0.25925925925925924	0.75	13	9	0	0	0	0.6666666666666666	6	9	0.9333333333333333	14	0.0	1.0	0.17302652553559478	0.550556703344173	-0.09997841819297118	0.5002880905962981	0.08778629534448197	0.6231568661501705	0.7646863086283564	0.558648935202731	0	0.3076923076923077	0.0
352	None	None	None	None	None	0	0	0.47058823529411764	8	0.391304347826087	9	0.390625	0.043478260869565216	8	1	16	11	0	1.0	8	8	1.6666666666666667	25	0.3793103448275862	0.2857142857142857	0.09999250619858621	0.5000285239566838	0.05521270746601681	0.5927765287490215	6.621505097378829e-08	0.500004407643161	0.6079531831377825	0.5312581075877124	1.0	1.0	0.0
2529	None	None	None	None	None	1.0	1	1.0	4	0.0	0	0.5555555555555556	0	4	0	0	0	0	1.0	3	3	0.3333333333333333	5	0.0	1.0	0	0	0	0	0	0	0	0	0	0	0
5866	0.003608200665756364	0.0013109909058357354	0.0013098598714760211	0.9969824004763734	None	0.25	1	0.4	4	0.7692307692307693	10	0.23809523809523808	0.7692307692307693	14	10	0	0	0	0.7777777777777778	7	9	1.0	15	0.0	1.0	-0.034453669898575415	0.5118406377807152	1.4971244573275245e-05	0.5053458397551425	-0.2244585273214094	0.6668765530789661	0.7269410804708335	0.5632302796786918	0	0.9285714285714286	0.0
3070	None	None	None	None	None	0.3333333333333333	1	0.625	5	0.4	4	0.6	0.2	5	2	6	7	0	0.8	5	4	0.8	12	0.5384615384615384	1.0	-0.07015428913838176	0.6080030532564226	7.902762784127648e-27	0.5	0.18163791956929104	0.5837593465193411	0.7428799844435384	0.5644028354358601	1.0	1.0	0.0
1701	None	None	None	None	None	0.5	1	0.5714285714285714	4	0.375	3	0.47619047619047616	0.25	5	2	4	1	0	0.42857142857142855	3	7	0.6666666666666666	10	0.1111111111111111	0.8571428571428571	-0.18787376065291814	0.6090426938747103	3.4295306983300214e-13	0.5000000000410084	0.052446258439290475	0.5500836227223435	0.7617104143603953	0.553486120952304	1.0	1.0	0.0
7157	0.015859586572153996	0.007726021694202449	0.007352073335027461	0.9471997810384682	None	0.2	1	0.3333333333333333	4	0.8	12	0.20987654320987653	0.8	16	12	0	0	0	1.0	9	9	1.1333333333333333	17	0.0	1.0	0.7795261974904845	0.5866032766857591	0.0362237663711557	0.5224864487000097	-0.03914795978245762	0.6861221706669073	0.9756400201299353	0.6004482423324448	0	0.8125	0.0
4987	0.0039416427372576885	0.0006536429702337941	-0.0006520369975304738	0.9954365736794869	None	0.25	1	0.4	4	0.75	9	0.25925925925925924	0.75	13	9	0	0	0	0.6666666666666666	6	9	0.9333333333333333	14	0.0	1.0	-0.08309393283638843	0.6371224496716935	0.06271249801560627	0.6575705172314751	-0.05598229394839007	0.9999999824360436	0.6684694773295755	0.9982694775080417	0	0.9230769230769231	0.0
5672	0.006721598687354646	0.0007301134819846386	-0.0006798249078868639	0.9919799563486583	None	0.25	1	0.36363636363636365	4	0.7857142857142857	11	0.2222222222222222	0.7857142857142857	15	11	0	0	0	0.8888888888888888	9	8	1.0666666666666667	16	0.0	1.0	4.73999449618317e-18	0.5	0.14306622589586482	0.6407220471493108	0.09942328073891457	0.6278994756975314	0.6550261485931076	0.5907915302535652	0	0	0.0
1857	None	None	None	None	None	0	0	1.0	1	0	0	1.0	0	0	0	1	0	0	0.5	1	2	0.13333333333333333	2	0.0	0	0	0	0	0	0	0	0	0	0	0	0
2521	None	None	None	None	None	1.0	1	1.0	4	0.25	1	0.5	0.25	5	1	0	0	0	0.75	3	4	0.4	6	0.0	1.0	-0.0999982633947319	0.5000012078488356	-0.02252032807190767	0.5028848962328004	0.09996597791869613	0.500030128915349	0.6949408387491212	0.5009720871121874	0	1.0	0.0
384	None	None	None	None	None	0.3333333333333333	1	0.5	4	0.6666666666666666	6	0.3142857142857143	0.6666666666666666	10	6	0	0	0	0.7142857142857143	5	7	0.7333333333333333	11	0.0	1.0	4.759270284596024e-10	0.5000003158563122	0.012995437774616503	0.6758579416142835	-0.0817537495049091	0.5732316473507352	0.6263574179226405	0.5849879307214481	0	1.0	0.0
3369	0.00015074542915526103	2.3856927882451622e-06	-2.3829275700209577e-06	0.9999985158606558	None	0.25	1	0.36363636363636365	4	0.7857142857142857	11	0.2222222222222222	0.7857142857142857	15	11	0	0	0	0.8888888888888888	9	8	1.0666666666666667	16	0.0	1.0	0.17475451015742352	0.5645700537140481	-0.09999999417082965	0.5000000364283425	0.06805236776808184	0.6084665892385515	0.7643172967994127	0.5581195827154161	0	0.13333333333333333	0.0
5585	0.0073822234188875985	0.0005853277528250414	-0.0002796795617853212	0.9913760513778841	None	0.25	1	0.4	4	0.75	9	0.25925925925925924	0.75	13	9	0	0	0	0.6666666666666666	6	9	0.9333333333333333	14	0.0	1.0	0.17503780120295565	0.5269497530580788	-0.04577895041048448	0.5228964456870001	-0.034080342761397674	0.6973957055619071	0.7352936131023119	0.5853625359047767	0	1.0	0.0
5980	0.00021250262982573583	7.763072477319665e-07	-5.787895601794381e-07	0.9999984209201751	None	0.25	1	0.36363636363636365	4	0.7857142857142857	11	0.2222222222222222	0.7857142857142857	15	11	0	0	0	0.8888888888888888	8	9	1.0666666666666667	16	0.0	1.0	8.031525299790646e-06	0.5016157688482746	0.09807716843808914	0.5057298403500465	0.09977289191265844	0.5342065873733266	0.6132222643959682	0.5138651010426881	0	0.9333333333333333	0.0
5194	0.00015403220309243652	1.051666207689155e-06	6.735521675587757e-07	0.9999998736629465	None	0.25	1	0.4	4	0.7692307692307693	10	0.23809523809523808	0.7692307692307693	14	10	0	0	0	0.7777777777777778	9	7	1.0	15	0.0	1.0	7.902762784127648e-27	0.5	0.007104485275999516	0.5636032801757651	0.09904520099371468	0.6329067828459951	0.6109607832802553	0.5663158357649011	0	0.9285714285714286	0.0
6719	0.00027509866387242095	0.00016405732186569545	8.285150824618741e-07	0.9997989847178171	None	0.25	1	0.4	4	0.75	9	0.25	0.75	13	9	0	0	0	0.875	8	7	0.9333333333333333	14	0.0	1.0	0.05027239548466837	0.5476146067532924	-0.08002925554641337	0.5406697711331132	-0.04381893552780706	0.819160813642169	0.6459287407076888	0.6505784801326138	0	1.0	0.0
2402	None	None	None	None	None	0	0	1.0	3	0.0	0	0.6666666666666666	0	3	0	0	1	0	0.6666666666666666	2	3	0.26666666666666666	4	1.0	1.0	0	0	0	0	0	0	0	0	0	0	0
3004	9.167752216475386e-07	7.067856544322045e-07	2.1749937323425958e-09	0.9997978355070873	None	0	0	0.375	3	0.7777777777777778	7	0.4074074074074074	0.7777777777777778	10	7	0	1	0	0.3333333333333333	3	9	0.7333333333333333	11	1.0	1.0	0	0.5	1.1325973414487215e-12	0.5000000002528123	-0.09533097931054113	0.6844664506929264	0.6145266326789195	0.564175288264173	1.0	1.0	0.0
5538	0.0002878073702215217	9.275879197682456e-07	4.1736715362431424e-07	0.9999999856131986	None	0.25	1	0.4	4	0.7692307692307693	10	0.23809523809523808	0.7692307692307693	14	10	0	0	0	0.7777777777777778	9	7	1.0	15	0.0	1.0	4.418299797173928e-08	0.5076020469118062	0.0010798298224958722	0.5706542130024284	-0.07994962381989179	0.6836601963144434	0.605391599105488	0.5894902412648321	0	0.21428571428571427	0.0
466	None	None	None	None	None	0	0	0.4583333333333333	11	0.45454545454545453	15	0.5555555555555556	0.18181818181818182	13	6	21	8	0	0.7777777777777778	7	9	2.3333333333333335	35	0.20512820512820512	0.5	0.03612124102293015	0.5613256649966517	0.05263823168513525	0.653846054550515	0.032250952196054686	0.6763053648670501	0.5387737468920692	0.6317640597015904	1.0	1.0	0.0
38	None	None	None	None	None	0.08695652173913043	2	0.3125	15	0.6231884057971014	43	0.8765432098765432	0.13043478260869565	19	9	51	3	0	1.0	9	9	4.733333333333333	71	0.03125	0.8387096774193549	0.17281683847624332	0.621759277353914	7.873767819398195e-06	0.5000620030065098	0.008095463765094364	0.5570895113383144	0.6834432675184103	0.5602580678282574	0.10526315789473684	0.05263157894736842	0.0
7235	0.004392591422539721	0.0022558792143700115	0.001883536967316127	0.9942649909459277	None	0.2	1	0.3333333333333333	4	0.8	12	0.20987654320987653	0.8	16	12	0	0	0	1.0	9	9	1.1333333333333333	17	0.0	1.0	-0.09999996517661662	0.5000007127314925	0.0901132293268833	0.6729240769720246	-0.13149033932792847	0.9997989472868968	0.7304067580669108	0.9559646605134937	0	0	0.0
3678	0.0030077957093934287	0.00048073616851193287	-0.00047985509036415665	0.9937163666716059	None	0.25	1	0.4	4	0.75	9	0.25925925925925924	0.75	13	9	0	0	0	0.6666666666666666	6	9	0.9333333333333333	14	0.0	1.0	-0.09999999638524634	0.5000000052959153	0.09817351266315125	0.5112399862398774	-0.08991796840437276	0.6950573642166407	0.7141457109923095	0.5719013245074014	0	1.0	0.0
1797	None	None	None	None	None	0	0	0.5	7	0.42105263157894735	8	0.6	0.3157894736842105	10	6	10	4	0	0.7142857142857143	7	5	1.4	21	0.2	0.7058823529411765	0.08980872843159896	0.5219060500423681	-0.07374154212753184	0.5935331809353539	6.563948010579349e-06	0.5000498209558775	0.6600739534366796	0.5387944059753783	1.0	1.0	0.0
3271	0.008405420327867345	0.0007459354642578241	-0.0007432216575801133	0.9898218752711192	None	0.125	1	0.4444444444444444	8	0.5416666666666666	13	0.4642857142857143	0.5416666666666666	21	13	4	2	0	0.875	8	7	1.7333333333333334	26	0.5	0.5	0.010738244723871374	0.6599192896762495	0.10291669726184469	0.5802786855678502	0.14021538469495992	0.9762943768329002	0.7902071938218497	0.8275413133915791	0.0	0	0.0
5725	0.009381367329987511	0.00724289330097471	0.007242872577966389	0.9934675567870861	None	0.25	1	0.36363636363636365	4	0.7857142857142857	11	0.2222222222222222	0.7857142857142857	15	11	0	0	0	0.8888888888888888	9	8	1.0666666666666667	16	0.0	1.0	-0.09999999999997984	0.500000000000044	-0.00725030030095562	0.6653632924356325	-0.1658753030885517	0.7796650120994102	0.6887876273002947	0.6570858001796749	0	0.13333333333333333	0.0
4931	3.3044383688461557e-07	2.0720253167265354e-08	-6.371757154691161e-09	0.9999950152204099	None	0.25	1	0.4	4	0.7692307692307693	10	0.23809523809523808	0.7692307692307693	14	10	0	0	0	0.7777777777777778	7	9	1.0	15	0.0	1.0	-0.09999999999998664	0.5000000000002325	6.675208207723159e-25	0.5009395578863759	0.0005148129521528829	0.5281922026938333	0.6160461133840296	0.5097193405426916	0	0	0.0
4591	0.0012071431203801285	0.00012797955050091687	-6.856728810837382e-05	0.9989356494092372	None	0.25	1	0.4	4	0.75	9	0.25925925925925924	0.75	13	9	0	0	0	0.6666666666666666	9	6	0.9333333333333333	14	0.0	1.0	-0.03761414551554796	0.5234460010507909	0.09989613985888865	0.5007756665728461	0.10009818890937235	0.5607769823017417	0.656725288769578	0.5284086623353834	0	1.0	0.0
5962	0.0002970363326919674	4.9602554571578525e-06	4.361195452924288e-06	0.9999985387316357	None	0.25	1	0.4	4	0.75	9	0.25	0.75	13	9	0	0	0	0.875	8	7	0.9333333333333333	14	0.0	1.0	-0.09999952616926043	0.5000192568297684	-0.05376301309122254	0.596186163940141	0.06999764658508914	0.584967509483136	0.6808265897964797	0.5607710339832682	0	0.5384615384615384	0.0
983	None	None	None	None	None	0	0	0.6666666666666666	2	0.0	0	0.6666666666666666	0	0	0	3	1	0	0.6666666666666666	2	3	0.26666666666666666	4	0.1	1.0	0	0	0	0	0	0	0	0	0	0	0
2002	None	None	None	None	None	0	0	0.23076923076923078	3	0.7647058823529411	13	0.6333333333333333	0	0	0	18	0	0	0.8333333333333334	5	6	1.2666666666666666	19	0.0	0	0	0	0	0	0	0	0	0	0	0	0
1426	None	None	None	None	None	0.5	1	0.8571428571428571	6	0.0	0	0.6666666666666666	0	6	0	3	3	0	0.6	3	5	0.6666666666666666	10	0.75	0.8	0	0	0	0	0	0	0	0	0	0	0
3431	0.0010065304171679877	0.00013200112516770617	4.419842563125314e-05	0.9987910355036776	None	0.25	1	0.4	4	0.7692307692307693	10	0.23809523809523808	0.7692307692307693	14	10	0	0	0	0.7777777777777778	9	7	1.0	15	0.0	1.0	-0.05809759218433427	0.6768620767747301	-0.09461959124799738	0.6742180795247247	0.0036464429442472817	0.6456942485219641	0.6574939667456413	0.6657355002782578	0	1.0	0.0
4836	0.00028284384961380093	5.604757660580968e-07	5.472485313647918e-07	0.9999973594202879	None	0.25	1	0.4	4	0.7692307692307693	10	0.23809523809523808	0.7692307692307693	14	10	0	0	0	0.7777777777777778	7	9	1.0	15	0.0	1.0	4.345096235859141e-12	0.5000000000117228	2.5321834999801237e-11	0.5000004754989815	0.17113474944262067	0.6183714985353319	0.6914137316192663	0.540133779792789	0	0.14285714285714285	0.0
1618	None	None	None	None	None	0.5	1	0.6666666666666666	4	0.5714285714285714	4	0.36	0.5714285714285714	8	4	0	0	0	1.0	5	5	0.6	9	0.0	1.0	0.3340350716382222	0.5556351623292265	6.294112820933625e-05	0.501835515063983	-0.05789134470058199	0.5171621898985014	0.8463642146342472	0.5249362776782188	0	1.0	0.0
10	None	None	None	None	None	0.25	1	0.4	4	0.75	9	0.25	0.75	13	9	0	0	0	0.875	7	8	0.9333333333333333	14	0.0	0.8571428571428571	0.04704445782503471	0.570853144226527	4.5582555188375306e-05	0.5299851621239487	0.08751573041445734	0.512765249279963	0.5902712479349208	0.5379675747785755	0	0.9230769230769231	0.0
6742	1.2562827732079151e-05	2.267797774595051e-07	1.94595674968816e-07	0.9999960855145917	None	0.25	1	0.4	4	0.75	9	0.25925925925925924	0.75	13	9	0	0	0	0.6666666666666666	6	9	0.9333333333333333	14	0.0	1.0	1.055231751385747	0.615815797429336	0.03383527006059024	0.5156182456630066	0.04457173412587521	0.6034619871428489	0.9917390148795975	0.5788554670761122	0	1.0	0.0
4985	0.005098655607094462	0.003996611233603468	-0.003990488530717706	0.9931935827959385	None	0.25	1	0.4	4	0.7692307692307693	10	0.23809523809523808	0.7692307692307693	14	10	0	0	0	0.7777777777777778	7	9	1.0	15	0.0	1.0	0.1686490401996453	0.6420883897752134	-0.052464932459470384	0.6697099384833005	0.10189356226930739	0.5588997104483435	0.7195562237592429	0.6246510505704114	0	1.0	0.0
2081	None	None	None	None	None	0.3333333333333333	1	0.5555555555555556	5	0.5454545454545454	6	0.37142857142857144	0.2727272727272727	6	3	6	4	0	0.7142857142857143	5	7	0.8666666666666667	13	0.3076923076923077	0.5	-0.08491934615742272	0.5121618945829859	6.928503232148172e-22	0.5000000000000275	0.09999967890607626	0.5000009401021772	0.6804332173216138	0.5040549891125875	0.8333333333333333	0.5	0.0
973	None	None	None	None	None	0	0	0.5	3	0.6666666666666666	4	0.4444444444444444	0.6666666666666666	7	4	0	1	0	0.5	6	3	0.5333333333333333	8	1.0	0.8	0.33999093524116425	0.6560053349776008	0.02523757938472947	0.5616588914397662	-0.04992790847702745	0.6693500115673572	0.8098684278901539	0.6301582126793329	1.0	1.0	0.0
3251	0.01086254612924353	0.002295960299302917	0.0018423894847335984	0.982237499216867	None	0.25	1	0.36363636363636365	4	0.7857142857142857	11	0.2222222222222222	0.7857142857142857	15	11	0	0	0	0.8888888888888888	8	9	1.0666666666666667	16	0.0	1.0	0.34970369025033377	0.5501232906288123	-0.0999999999996247	0.5000000000091644	0.09997971888013749	0.5000900187018973	0.8629064781057788	0.5167877645804732	0	1.0	0.0
5622	0.00025218808146908515	3.140348975702699e-05	2.757555809147495e-05	0.9997042772167913	None	0.25	1	0.4	4	0.7692307692307693	10	0.23809523809523808	0.7692307692307693	14	10	0	0	0	0.7777777777777778	7	9	1.0	15	0.0	1.0	0.035405286034269304	0.6158772699667134	0.17698022014684914	1.0	0.050508781387309	0.5386873991521474	0.7046693793947784	0.9999967345899744	0	0.7142857142857143	0.0
980	None	None	None	None	None	0.25	1	0.4	4	0.75	9	0.25	0.75	13	9	0	0	0	0.875	8	7	0.9333333333333333	14	0.0	0.8571428571428571	3.616647113142111e-05	0.5000381005894503	0.016398342323736992	0.5513458913855978	0.1318804219951947	0.5540652518586245	0.6409575665017574	0.535222591702329	0	0.9230769230769231	0.0
7159	0.027733077434412442	0.006300558554536995	0.001442798380276544	0.9531413007267084	None	0.25	1	0.4	4	0.75	9	0.25925925925925924	0.75	13	9	0	0	0	0.6666666666666666	9	6	0.9333333333333333	14	0.0	1.0	0.4717312239073026	0.6004439243610246	0.09999964520986573	0.5000029698228019	-0.099971372447303	0.6003124766049782	0.9128602103147458	0.5674279207170575	0	0.9230769230769231	0.0
5502	0.0003343060433805129	4.445642938512826e-05	-4.4448981343585405e-05	0.9984708274310031	None	0.25	1	0.4	4	0.7692307692307693	10	0.23809523809523808	0.7692307692307693	14	10	0	0	0	0.7777777777777778	7	9	1.0	15	0.0	1.0	7.902762784127648e-27	0.5	0.3255358133854859	0.7772367217074505	0.00011539995381711605	0.5531954600408017	0.8226373007076276	0.6195743183264631	0	1.0	0.0
5121	0.007270383593507137	0.0015469950405610406	-0.0007571805503733625	0.9871510575036472	None	0.25	1	0.4	4	0.7692307692307693	10	0.23809523809523808	0.7692307692307693	14	10	0	0	0	0.7777777777777778	7	9	1.0	15	0.0	1.0	0.2801518291937347	0.533826627129611	-0.09999999452768446	0.5000000137342026	0.0999963133163911	0.5000128025292664	0.8252987505881779	0.5112951424688489	0	0.07142857142857142	0.0
1814	None	None	None	None	None	0	0	0.625	5	0.3	3	0.5	0	4	0	7	0	0	0.375	3	8	0.8	12	0.0	0.6666666666666666	0	0	0	0	0	0	0	0	0	0	0
6036	0.003562306338174947	0.001032723678461902	0.0010321931824015945	0.9955088675807524	None	0.25	1	0.4	4	0.75	9	0.25925925925925924	0.75	13	9	0	0	0	0.6666666666666666	6	9	0.9333333333333333	14	0.0	1.0	-0.09999999999999433	0.5000000000000097	1.280215765114868e-11	0.5000002097372981	0.10074560585710952	0.6914226546168256	0.6941391932275734	0.5668293519906374	0	1.0	0.0
6687	0.0014117530620504637	0.0003169749105513995	0.0002876674128262422	0.9981148852232297	None	0.25	1	0.4	4	0.7692307692307693	10	0.23809523809523808	0.7692307692307693	14	10	0	0	0	0.7777777777777778	7	9	1.0	15	0.0	1.0	0.05785421960334254	0.639570182509572	-0.028259679498583563	0.6852519059639147	0.08375348231274034	0.6093725710972187	0.6224085446031647	0.645365591296915	0	1.0	0.0
997	None	None	None	None	None	0	0	0.10526315789473684	2	0.9230769230769231	24	0.7777777777777778	0	1	0	26	0	0	1.0	6	6	1.8666666666666667	28	0.0	0.17391304347826086	0	0	0	0	0	0	0	0	0	0	0
4393	4.701345688924134e-05	1.8431489214313588e-06	1.841701769020312e-06	0.999997439469538	None	0.3333333333333333	1	0.4444444444444444	4	0.7272727272727273	8	0.2653061224489796	0.7272727272727273	12	8	0	0	0	1.0	7	7	0.8666666666666667	13	0.0	1.0	0.7097595064339529	0.5987525198494263	-0.0012235027726790082	0.66850591503982	0.09999595124359764	0.5000071876453107	0.9618247273222934	0.590793024708586	0	1.0	0.0
3783	0.0049221080177664885	0.0006364830825103566	-0.0005310288807342194	0.9960369234168908	None	0.3333333333333333	1	0.4444444444444444	4	0.7272727272727273	8	0.28888888888888886	0.7272727272727273	12	8	0	0	0	0.5555555555555556	5	9	0.8666666666666667	13	0.0	1.0	0.09983954960571982	0.5001762383061099	0.0688696671971276	0.5564711482378991	0.09605579749842047	0.5345102413894736	0.536227729189449	0.5304471338038043	0	0.9166666666666666	0.0
5785	1.3655204243059957e-08	1.3651580730707683e-08	1.2069214869760854e-09	0.9999986146009829	None	0.25	1	0.36363636363636365	4	0.7857142857142857	11	0.2222222222222222	0.7857142857142857	15	11	0	0	0	0.8888888888888888	8	9	1.0666666666666667	16	0.0	1.0	0.11957922298599574	0.6078067468590841	-0.06737605728891197	0.6737444615630431	2.8983470530896514e-06	0.500039466704044	0.6934205805394824	0.5957553987537575	0	0.8666666666666667	0.0
11	None	None	None	None	None	0.16666666666666666	2	0.38461538461538464	10	0.6216216216216216	23	0.48148148148148145	0.6216216216216216	33	23	5	0	0	1.0	9	9	2.6	39	0.0	0.6666666666666666	0.09998124302700043	0.5345129062622702	0.09329159544839011	0.6146894003516751	0.09204779119045145	0.5447623871826821	0.5088458626706827	0.5650352232126906	0	0.7575757575757576	0.0
136	None	None	None	None	None	0.09090909090909091	1	0.16666666666666666	4	0.8484848484848485	28	0.7291666666666666	0.030303030303030304	3	1	31	9	0	0.75	8	6	2.3333333333333335	35	0.140625	0.4666666666666667	0.04783153147859592	0.5056717868047738	0.00011795349386634238	0.5001971465929249	0.3596923669546389	0.9989902438324573	0.8872276267094122	0.9094417460756589	1.0	0.6666666666666666	0.0
2626	None	None	None	None	None	0.18181818181818182	2	0.4166666666666667	10	0.5882352941176471	20	0.5	0.2647058823529412	19	9	16	14	0	0.8888888888888888	9	8	2.4	36	0.5384615384615384	0.45161290322580644	-0.0036995046132007126	0.6760866227762996	0.08389966651232296	0.6188647889953186	0.05624541980845318	0.6706544659042515	0.6640258052006182	0.6556363564780235	1.0	0.9473684210526315	0.0
7460	0.0006863861391096755	0.0001557081183640283	-0.00015512034671069647	0.9993154715285064	None	0	0	0.3333333333333333	3	0.8181818181818182	9	0.28888888888888886	0.8181818181818182	12	9	0	1	0	0.5555555555555556	5	9	0.8666666666666667	13	1.0	1.0	0.044966950891637394	0.55136276501291	-0.013707660814058534	0.6072991330997324	-0.010437258171971744	0.6771413976184029	0.6308272706683353	0.6132369330742071	0.0	0	0.0
4821	0.009380988578783675	0.0002568600597135066	-0.00010608558707226222	0.9898479097842899	None	0.25	1	0.4	4	0.7692307692307693	10	0.23809523809523808	0.7692307692307693	14	10	0	0	0	0.7777777777777778	7	9	1.0	15	0.0	1.0	7.902762784127648e-27	0.5	-0.06807514114804881	0.6171619826695509	-0.2831809492471681	0.6663706243180995	0.7661963550225709	0.5962293235162868	0	0.8571428571428571	0.0
197	None	None	None	None	None	0.25	1	0.5	5	0.5	6	0.56	0.3333333333333333	8	4	5	5	0	1.0	5	5	0.9333333333333333	14	0.5	0	0.22215574567575155	0.9775902931479856	0.08958993927473081	0.519944445891757	0.04935623840984915	0.5103294432850688	0.7615536773003597	0.7856520555599112	0.0	0	0.0
5184	0.0002362952347826476	3.0817257997524955e-05	1.560002437982482e-05	0.999726527720165	None	0.25	1	0.4	4	0.7692307692307693	10	0.23809523809523808	0.7692307692307693	14	10	0	0	0	0.7777777777777778	7	9	1.0	15	0.0	1.0	1.6740880573161116e-05	0.5001573723892564	0.09066713833011628	0.5423810055518421	-0.045114974911336224	0.505788067488861	0.6355299740439226	0.5161372735932184	0	0.9285714285714286	0.0
6919	0.008712938755199202	0.001306744852726301	-0.0012109895260406145	0.9722421011413778	None	0.2	1	0.3333333333333333	4	0.8	12	0.20987654320987653	0.8	16	12	0	0	0	1.0	9	9	1.1333333333333333	17	0.0	1.0	0.9203586989808501	0.6521655168580953	0.07269977965626997	0.9959005804753527	0.06177144323506385	0.6682017582253637	0.9864778714169334	0.9066848337555149	0	1.0	0.0
7238	0.009163897840027356	0.0038217333616445705	-0.0038214037135257243	0.9892548052730572	None	0.25	1	0.4	4	0.7692307692307693	10	0.23809523809523808	0.7692307692307693	14	10	0	0	0	0.7777777777777778	7	9	1.0	15	0.0	1.0	0.509859385293654	0.5095391593814228	5.347621534241755e-05	0.5532953361820269	0.09223150427529651	0.5362103588269529	0.9022317679061226	0.53305596100413	0	0.7857142857142857	0.0
2902	0.009263789864403283	0.00019618812552497583	0.0001776126328866425	0.9961028549268817	None	0.4	2	0.6666666666666666	8	0.3125	5	0.6	0.1875	8	3	9	6	0	0.8333333333333334	5	6	1.2	18	0.35294117647058826	0.2857142857142857	-0.07031564478165717	0.556927965106941	0.018917353007670813	0.6663901009151993	0.09983785976471556	0.5001729437593925	0.6871649730853009	0.5761771008642602	1.0	1.0	0.0
3426	0.000420363586500952	3.224169306191964e-05	-1.6591586051693364e-05	0.9990810623711387	None	0.25	1	0.4	4	0.75	9	0.25925925925925924	0.75	13	9	0	0	0	0.6666666666666666	6	9	0.9333333333333333	14	0.0	1.0	-0.011740632063206897	0.6681712126510211	-0.1392778089199686	0.616287211759217	0.06578943508015245	0.9981170514075628	0.7491376895869746	0.9228886827507666	0	0.9230769230769231	0.0
2453	None	None	None	None	None	0	0	0.22580645161290322	7	0.75	33	0.8518518518518519	0.38636363636363635	22	17	23	0	0	0.6666666666666666	6	9	3.066666666666667	46	0.0	0.8	0.00024965857548086694	0.5013992005068683	-0.03331021873939832	0.6653483617468242	-0.003640458886440107	0.6606433020339265	0.6050994207666436	0.6113506711798167	0	0.7272727272727273	0.0
4457	0.007845059240482125	0.0010782465919780184	-0.000917477202936353	0.9676528391092758	None	0.25	1	0.4	4	0.75	9	0.25925925925925924	0.75	13	9	0	0	0	0.6666666666666666	6	9	0.9333333333333333	14	0.0	1.0	0.5630252348368434	0.5157923317111545	0.05308284692115006	0.6768142632087845	0.03366467200070529	0.6538891398169085	0.9300074009000379	0.6176328489992307	0	1.0	0.0
6669	9.659990111033873e-05	1.2209847303505356e-06	-8.698295298134765e-07	0.999996007331535	None	0	0	0.3333333333333333	3	0.8181818181818182	9	0.28888888888888886	0.8181818181818182	12	9	0	1	0	0.5555555555555556	5	9	0.8666666666666667	13	1.0	1.0	0.3383445419231485	0.5862149602616227	0.037177084724096386	0.579456391144365	0.11021781805789015	0.6196928431222479	0.7805329680749745	0.5952492926655876	1.0	1.0	0.0
4455	0.0016178784386575063	0.0014417926161177422	0.0014232963888354934	0.9985555706026675	None	0.25	1	0.36363636363636365	4	0.7857142857142857	11	0.2222222222222222	0.7857142857142857	15	11	0	0	0	0.8888888888888888	8	9	1.0666666666666667	16	0.0	1.0	-0.09999044414742059	0.5001159860570416	0.10940764634665126	0.6700264057413935	0.09905621422130745	0.5011658453681868	0.7240124685165427	0.559174037650241	0	0.6666666666666666	0.0
2270	None	None	None	None	None	0	0	0.25	1	1.0	3	1.0	1.0	4	3	0	0	0	0.2	1	5	0.3333333333333333	5	0.0	0	-0.07731426268867718	0.5993215021964662	-0.0247340348801466	0.6823656101665814	-0.09991470456024788	0.5008071766802146	0.6109837000778048	0.5963253988884902	0	1.0	0.0
3287	0.0012346924873651037	0.0005887354666842513	0.0005261182038667345	0.9967195626152083	None	0	0	0.42857142857142855	3	0.75	6	0.3333333333333333	0.75	9	6	0	1	0	0.8333333333333334	5	6	0.6666666666666666	10	1.0	0.4	0.09671420885536723	0.50291966507836	0.1403754910664658	0.5772572965102232	0.03793585463194746	0.6318138930736455	0.6243140547180458	0.5714419002012594	0.0	0	0.0
2016	None	None	None	None	None	0	0	0.75	3	0.3333333333333333	1	0.5555555555555556	0	0	0	4	0	0	1.0	3	3	0.3333333333333333	5	0.0	1.0	0	0	0	0	0	0	0	0	0	0	0
2511	None	None	None	None	None	0	0	1.0	3	0.0	0	0.6666666666666666	0	0	0	3	8	0	0.6666666666666666	3	2	0.26666666666666666	4	0.8	1.0	0	0	0	0	0	0	0	0	0	0	0
3376	0.001877663154783808	0.00012183009483364904	8.034233275164121e-05	0.9960747886455203	None	0.25	1	0.4	4	0.75	9	0.25925925925925924	0.75	13	9	0	0	0	0.6666666666666666	6	9	0.9333333333333333	14	0.0	1.0	4.230878413747744e-18	0.5000000000003485	-0.04722141748341908	0.6781916258707558	0.05528859249593802	0.6700840507556719	0.6187470958721052	0.6188522879842292	0	1.0	0.0
5839	3.7949043558132015e-05	4.461037566521808e-07	2.105821425493759e-08	0.999997275693819	None	0.25	1	0.4	4	0.7692307692307693	10	0.23809523809523808	0.7692307692307693	14	10	0	0	0	0.7777777777777778	7	9	1.0	15	0.0	1.0	4.7522216686356e-12	0.5000000002169661	0.1034868748303061	0.698560463297646	3.6164209683950618e-09	0.5561446859293381	0.619597885270608	0.5879088549575908	0	1.0	0.0
1199	None	None	None	None	None	0	0	1.0	1	0	0	1.0	0	1	0	0	0	0	0.5	2	1	0.13333333333333333	2	0.0	0	0	0	0	0	0	0	0	0	0	0	0
1422	None	None	None	None	None	0	0	0.5	1	1.0	1	1.0	1.0	2	1	0	3	0	0.3333333333333333	3	1	0.2	3	1.0	0	-0.04340520432465721	0.5148540565256665	0.08468632415958685	0.5042084124383349	2.6753771004735445e-05	0.5000603958514046	0.6300186586520573	0.5063754332635135	0.0	0	0.0
524	None	None	None	None	None	0.3333333333333333	1	0.4444444444444444	4	0.7272727272727273	8	0.2653061224489796	0.7272727272727273	12	8	0	0	0	1.0	7	7	0.8666666666666667	13	0.0	0.6666666666666666	0.08482777719275565	0.539923281639779	0.30591824339139223	0.9801263564191266	0.0014684964648839795	0.5139168329192229	0.8038900651750921	0.7975956284134827	0	1.0	0.0
4418	0.0020395788004655426	0.0012105002320890298	-0.0012100801499916659	0.9983137867212255	None	0.25	1	0.4	4	0.7692307692307693	10	0.23809523809523808	0.7692307692307693	14	10	0	0	0	0.7777777777777778	7	9	1.0	15	0.0	1.0	-0.016909861268815645	0.5013771330555924	0.04989599487646083	0.6583068138007114	0.09881556353994292	0.5734505671305066	0.6260582254497922	0.5790975797730551	0	0.7142857142857143	0.0
3165	7.770308059200726e-07	6.815459655698583e-07	-6.815458854631646e-07	0.9949123238269623	None	0	0	0.15	3	0.8571428571428571	24	0.6666666666666666	0	0	0	29	0	0	0.5555555555555556	9	5	2.0	30	0.0	0.88	0	0	0	0	0	0	0	0	0	0	0
4401	1.8597161825099028e-05	1.5752697810795272e-06	2.8650742483032474e-09	0.999430387235031	None	0.25	1	0.4	4	0.75	9	0.25925925925925924	0.75	13	9	0	0	0	0.6666666666666666	6	9	0.9333333333333333	14	0.0	1.0	0	0.5	0.1610148622495314	0.622709156506453	0.000262014885326695	0.526414589173777	0.6811411276778416	0.5503966230264983	0	1.0	0.0
2340	None	None	None	None	None	0.09090909090909091	1	0.32	8	0.6857142857142857	24	0.4567901234567901	0.6571428571428571	31	23	5	0	0	1.0	9	9	2.466666666666667	37	0.0	0.5714285714285714	3.3861173394653013e-10	0.5011761737365376	0.0487500032521441	0.5393732017776651	-0.09957959127214416	0.5023231369081669	0.649289384590256	0.514314160809392	0	0	0.0
6452	0.002465340392407695	0.0010816752614289994	-0.001048243623950823	0.9976430391347046	None	0.25	1	0.4	4	0.7692307692307693	10	0.23809523809523808	0.7692307692307693	14	10	0	0	0	0.7777777777777778	7	9	1.0	15	0.0	1.0	0.06413684689527273	0.5272129778806999	0.09654853823549392	0.5284075845907349	-0.09817193700790702	0.566938418389008	0.7020840025403718	0.5409152364955533	0	0.6428571428571429	0.0
2517	None	None	None	None	None	0.5	1	0.6666666666666666	4	0.3333333333333333	2	0.5333333333333333	0.3333333333333333	6	2	1	2	0	0.6	5	3	0.5333333333333333	8	1.0	0.6666666666666666	8.485122583383178e-07	0.5000045480640752	0.008103669637927005	0.5131477064426481	0.05578238577444257	0.571667071666751	0.5612161192691435	0.5284091328172131	0.0	0	0.0
1526	None	None	None	None	None	1.0	1	1.0	4	0.0	0	0.5555555555555556	0	4	0	0	0	0	1.0	3	3	0.3333333333333333	5	0.0	1.0	0	0	0	0	0	0	0	0	0	0	0
515	None	None	None	None	None	0.5	1	0.5714285714285714	4	0.625	5	0.35714285714285715	0.625	9	5	0	0	0	0.5714285714285714	7	4	0.6666666666666666	10	0.0	0.6666666666666666	-0.027710132846190512	0.503117524254324	0.09110076048115169	0.5914284050896381	0.005005810734210732	0.5095523113265898	0.6210699594384664	0.534989186917529	0	1.0	0.0
4580	0.007919939219068854	0.00048823507574692046	0.00042097956630352744	0.9858513961388905	None	0.25	1	0.4	4	0.75	9	0.25925925925925924	0.75	13	9	0	0	0	0.6666666666666666	6	9	0.9333333333333333	14	0.0	1.0	4.099177550799134e-06	0.5000029054619455	7.902762784127648e-27	0.5	-0.05445053760875823	0.6577137735579096	0.5894574536354787	0.554213878525157	0	1.0	0.0
701	None	None	None	None	None	0	0	0.26666666666666666	8	0.6666666666666666	28	0.6111111111111112	0.047619047619047616	6	2	37	7	0	0.8888888888888888	9	8	2.933333333333333	44	0.0945945945945946	0.631578947368421	0.01656724138108065	0.6029923713829346	0.09393099313263724	0.5845008395527607	1.4961438483815373e-05	0.5031171800633745	0.6022740694329045	0.5639556982683356	0.0	0	0.0
6822	0.0004025762573766698	6.848445738990201e-06	4.169273345791573e-06	0.9999964704792627	None	0.25	1	0.4	4	0.75	9	0.25925925925925924	0.75	13	9	0	0	0	0.6666666666666666	6	9	0.9333333333333333	14	0.0	1.0	-0.1	0.5	0.09995328949019101	0.5001075553919225	0.09194261421124539	0.6813176652341306	0.7170881445760353	0.5630184356514913	0	0	0.0
2215	None	None	None	None	None	0	0	0.625	5	0.2222222222222222	2	0.55	0	3	0	7	3	0	0.8	4	5	0.7333333333333333	11	0.2	0.2222222222222222	0	0	0	0	0	0	0	0	0	0	0
7364	0.006471308873381588	0.0011520849058207154	0.0011499540967323649	0.9866785197317708	None	0.25	1	0.4	4	0.75	9	0.25925925925925924	0.75	13	9	0	0	0	0.6666666666666666	9	6	0.9333333333333333	14	0.0	1.0	0.6540442779072722	0.5514152255194917	0.09996617240956848	0.5002639440660214	-0.056171998308812573	0.587944663794513	0.9554428585008383	0.5467729606200847	0	0.8461538461538461	0.0
6284	0.0033932743712720577	0.0007715405182040681	0.00016274956609269468	0.996494306101404	None	0.14285714285714285	1	0.29411764705882354	5	0.782608695652174	18	0.30864197530864196	0.782608695652174	23	18	1	0	0	1.0	9	9	1.6666666666666667	25	0.0	1.0	-0.027248798967024285	0.5250847540996489	7.902762784127648e-27	0.5000052983614728	0.04587240539522522	0.953166724678799	0.6792324833912498	0.738440769009458	0	1.0	0.0
3681	6.465654770676879e-05	4.4654972552468677e-07	-9.174830359716177e-09	0.99999732806002	None	0.25	1	0.4	4	0.7692307692307693	10	0.23809523809523808	0.7692307692307693	14	10	0	0	0	0.7777777777777778	7	9	1.0	15	0.0	1.0	0.6999932508217578	0.5644759493016871	0.025462850378315038	0.6634995911995765	0.09778946081482834	0.5608891588556855	0.95560022652411	0.5973292786298385	0	1.0	0.0
5869	0.00016857322533238826	1.9585828667927022e-05	1.610955388361977e-05	0.9987628524605637	None	0.25	1	0.4	4	0.7692307692307693	10	0.23809523809523808	0.7692307692307693	14	10	0	0	0	0.7777777777777778	7	9	1.0	15	0.0	1.0	0.04159108185586127	0.6784946503438262	-0.09999998303000676	0.5000084289706667	0.07871791019304013	0.5423563700243517	0.6939721972674889	0.5758050994637932	0	0.14285714285714285	0.0
4329	0.017684837227564504	0.0007483508885720107	-0.0005184175983515782	0.9613497926015231	None	0	0	0.3333333333333333	3	0.8181818181818182	9	0.28888888888888886	0.8181818181818182	12	9	0	1	0	0.5555555555555556	5	9	0.8666666666666667	13	1.0	1.0	0.3096934651909604	0.5610832589406953	-0.015875919165951623	0.6485531500687783	0.1070014464750928	0.9640646123198571	0.8331473359348123	0.7994018762784479	1.0	1.0	0.0
1098	None	None	None	None	None	0.2	2	0.4782608695652174	11	0.5	16	0.5396825396825397	0.34375	20	11	13	7	0	0.7777777777777778	9	7	2.2666666666666666	34	0.3333333333333333	0.4827586206896552	0.00021517145189050793	0.5011195415051064	-0.030723987246989947	0.5281003470762634	0.19755581225944008	0.6156439078136292	0.7354034556062268	0.5488517746031639	1.0	1.0	0.0
6710	0.0003341386395471356	0.00011790358369797556	-0.00011380065257460182	0.9992721414240738	None	0.25	1	0.4	4	0.7692307692307693	10	0.23809523809523808	0.7692307692307693	14	10	0	0	0	0.7777777777777778	7	9	1.0	15	0.0	1.0	1.4798499373293905e-26	0.5	-0.06586968135626517	0.5569524891149544	0.02878924238614855	0.6197349539143024	0.5951610378112687	0.5594857934087407	0	0.9285714285714286	0.0
3269	0.0019582191915192993	0.0001141815301155158	-7.420538681063083e-05	0.9907231788009789	None	0	0	0.4	2	0.8	4	0.4666666666666667	0.8	6	4	0	0	0	0.6	3	5	0.4666666666666667	7	0.0	0	0.18499125104283626	0.9897258252742113	0.17687014244165752	0.9975057006175765	-0.004074868309977596	0.6318015907497956	0.962340267841156	0.9758651130374301	0	0	0.0
3078	4.703192167343651e-05	1.1153729134056113e-06	-1.0094482373256003e-06	0.9999910768574745	None	0	0	0.3333333333333333	2	0.8333333333333334	5	0.4	0.8333333333333334	7	5	0	2	0	0.8	4	5	0.5333333333333333	8	1.0	0	0.21901195029406084	0.5581402449503975	0.09802518225541192	0.5027027413273683	0.06678092551566488	0.5186088933386324	0.6615486404003604	0.5265499020456119	0.42857142857142855	0.42857142857142855	0.0
4236	2.826326483311617e-05	8.088234750655169e-07	-9.940143447177613e-08	0.9999964262527399	None	0.25	1	0.4	4	0.75	9	0.25925925925925924	0.75	13	9	0	0	0	0.6666666666666666	6	9	0.9333333333333333	14	0.0	1.0	0.38184441306078	0.5191498898289861	-0.0411106725572676	0.649758983846354	-0.044274363844922844	0.5358841287292657	0.8834316921817823	0.5694155247823164	0	1.0	0.0
6841	0.029007325310337798	0.0028454168420259975	0.0026444963072505346	0.9628278568171766	None	0.25	1	0.4	4	0.7692307692307693	10	0.23809523809523808	0.7692307692307693	14	10	0	0	0	0.7777777777777778	9	7	1.0	15	0.0	1.0	0.41242697272245793	0.5312788793846124	0.047405401803139534	0.5848294603827457	-0.09999972025550442	0.5996761491162809	0.8977687689538469	0.5721614523289548	0	0	0.0
6400	0.008330521382739991	0.0014812999566906045	0.0009746446594854788	0.9884554035078515	None	0.25	1	0.4	4	0.75	9	0.25925925925925924	0.75	13	9	0	0	0	0.6666666666666666	6	9	0.9333333333333333	14	0.0	1.0	-0.2007434930737903	0.7320030337560881	0.04270971617222505	0.5575781456388718	-0.06831873560565997	0.6691508770002764	0.733794619229893	0.6562961256519766	0	0.9230769230769231	0.0
2828	0.00020997418565229815	1.943891571947734e-06	-1.5754561890246573e-06	0.9999911091845398	None	0	0	0.3333333333333333	2	0.8333333333333334	5	0.4	0.8333333333333334	7	5	0	2	0	0.8	4	5	0.5333333333333333	8	1.0	0	0.07764430781136791	0.5241648930367477	0.05768386334046438	0.5927637957444579	-0.0707577762591541	0.6686952301880472	0.6648850387417643	0.5966379057546644	1.0	1.0	0.0
603	None	None	None	None	None	0	0	0.19444444444444445	7	0.803921568627451	41	0.654320987654321	0.7843137254901961	47	40	5	0	0	1.0	9	9	3.533333333333333	53	0.0	0.9090909090909091	0.0008524621754355154	0.5104874873755151	0.03606639000640478	0.5659262585386323	-0.13826466562151116	0.8703744478335659	0.6786410777731986	0.676374445151637	0	0.9148936170212766	0.0
4869	0.0036888369508029867	0.0007480139862630438	0.00040226144673647946	0.9920451983962332	None	0.25	1	0.4	4	0.75	9	0.25925925925925924	0.75	13	9	0	0	0	0.6666666666666666	6	9	0.9333333333333333	14	0.0	1.0	0.17038535197151622	0.57412447593973	-0.09999643548122077	0.5000317458394619	-0.09884572496404267	0.613365766113691	0.7803508132517883	0.5630220716097737	0	0.8461538461538461	0.0
5886	0.00021373442555546295	1.6480126592403592e-06	-1.601331019769692e-06	0.9999971941589227	None	0.25	1	0.4	4	0.7692307692307693	10	0.23809523809523808	0.7692307692307693	14	10	0	0	0	0.7777777777777778	7	9	1.0	15	0.0	1.0	0.08577046248188529	0.5694668258884179	-0.006527191207431027	0.6513683012006569	-0.09995483087373051	0.5423915612987491	0.6885771119253478	0.588613482806359	0	1.0	0.0
2612	None	None	None	None	None	0.25	2	0.3333333333333333	6	0.72	18	0.6	0.6	21	15	5	1	0	0.5555555555555556	5	9	1.8	27	0.125	0.6956521739130435	8.16369217134171e-05	0.5532918791403196	0.13298008960271762	0.5805507680218023	-0.09994626903777686	0.5030875167483196	0.7219713825561634	0.5458182048700521	1.0	1.0	0.0
4919	0.008551445161448845	0.002006450899184854	0.0016099888462521971	0.9929493683090953	None	0.14285714285714285	1	0.29411764705882354	5	0.782608695652174	18	0.30864197530864196	0.782608695652174	23	18	1	0	0	1.0	9	9	1.6666666666666667	25	0.0	1.0	-0.1	0.5	0.09998393140081258	0.5002123301707356	0.03484883341319967	0.6987478244703698	0.7168357354798144	0.5697253087066277	0	0	0.0
6944	0.0065223051485536875	0.0007541048342408492	0.0006753242053587203	0.9909086156143542	None	0.25	1	0.36363636363636365	4	0.7857142857142857	11	0.2222222222222222	0.7857142857142857	15	11	0	0	0	0.8888888888888888	9	8	1.0666666666666667	16	0.0	1.0	-0.014702729527855802	0.5019123279531658	0.03868085216188582	0.5145013061186123	0.051404117868573754	0.9996367640065915	0.6256130299352783	0.9347419923731654	0	1.0	0.0
4333	0.008497960879568094	0.007092058942440041	0.007091276611601766	0.9977894736088475	None	0.3333333333333333	1	0.5	4	0.7	7	0.3333333333333333	0.7	11	7	0	0	0	0.4444444444444444	4	9	0.8	12	0.0	1.0	7.902762784127648e-27	0.5	0.07691262885383063	0.7046649753187559	0.1986355934018646	0.7151635348196898	0.6972874049813875	0.6449092087990904	0	0.9090909090909091	0.0
4594	0.0017637639868110513	0.00024587667888060686	9.923628544485536e-05	0.9983029457834662	None	0.25	1	0.4	4	0.7692307692307693	10	0.23809523809523808	0.7692307692307693	14	10	0	0	0	0.7777777777777778	7	9	1.0	15	0.0	1.0	-0.046071953064671836	0.5161571026723314	-0.099766461513591	0.5135280607474595	0.132811220772578	0.5254923383871288	0.7299808139432375	0.5183945461882752	0	1.0	0.0
930	None	None	None	None	None	0.16666666666666666	1	0.42857142857142855	6	0.5555555555555556	10	0.6666666666666666	0.2222222222222222	8	4	11	0	0	0.8333333333333334	6	5	1.3333333333333333	20	0.0	0.1111111111111111	-0.09998260318491392	0.5000522910258598	0.0999988715801404	0.5000027409177851	-0.10908622592240311	0.5916765914465859	0.7241304579887984	0.5308873521333872	0	1.0	0.0
2543	None	None	None	None	None	0	0	0.3333333333333333	2	0.8571428571428571	6	0.36	0.8571428571428571	8	6	0	2	0	1.0	5	5	0.6	9	1.0	0	0.0896636115904926	0.5851035079118754	0.0254431905273872	0.5492265446697526	0.11090900773562269	0.9966162835889899	0.6564067338165012	0.8885055088488469	0.9375	1.0	0.0
6850	0.000676509211121604	3.214395768996025e-05	-3.214194311614404e-05	0.9986951917501958	None	0.25	1	0.4	4	0.7692307692307693	10	0.23809523809523808	0.7692307692307693	14	10	0	0	0	0.7777777777777778	7	9	1.0	15	0.0	1.0	0.8261173785321849	0.6288387698481479	9.034857143581463e-14	0.5046898892004583	2.6783025713626186e-05	0.5353925294749671	0.9800484691631253	0.5570673883556884	0	1.0	0.0
4614	0.00021251047534725424	4.378530727070698e-06	-2.7568865795821106e-06	0.9999985515402906	None	0.25	1	0.36363636363636365	4	0.7857142857142857	11	0.2222222222222222	0.7857142857142857	15	11	0	0	0	0.8888888888888888	8	9	1.0666666666666667	16	0.0	1.0	0.3772744598042223	0.5638563623025452	0.2440472078325036	0.6109760527995063	0.09828594880288864	0.999999967080202	0.8992052239074936	0.9974754014947446	0	0.9333333333333333	0.0
3731	0.006091310323824883	0.003471251577363334	-0.0022350008430485494	0.9953106095629484	None	0.25	1	0.4	4	0.75	9	0.25	0.75	13	9	0	0	0	0.875	8	7	0.9333333333333333	14	0.0	1.0	0.3711042739114686	0.5583284775998433	-0.017677398458981867	0.5043941059237708	0.03529862184438244	0.5716742546267735	0.8416595984338142	0.5449320635023459	0	0.5384615384615384	0.0
5266	0.0032179233235624144	0.0001714154321654867	-0.00012181471424725007	0.9909533295568189	None	0.25	1	0.36363636363636365	4	0.7857142857142857	11	0.2222222222222222	0.7857142857142857	15	11	0	0	0	0.8888888888888888	8	9	1.0666666666666667	16	0.0	1.0	0.03527957322743694	0.548972170574532	0.0028992040745054503	0.5739657297429778	0.10730382060620927	0.5272673905088173	0.6007678204863175	0.5501430839346544	0	0.9333333333333333	0.0
6918	0.0002603067577273259	8.53625878294958e-06	-6.735710109670414e-06	0.9993281094749251	None	0.25	1	0.4	4	0.7692307692307693	10	0.23809523809523808	0.7692307692307693	14	10	0	0	0	0.7777777777777778	7	9	1.0	15	0.0	1.0	4.492563902098676e-19	0.5000000000000001	0.09754212468757106	0.5057703035107475	0.012730485311666456	0.6323812481730963	0.6098794137146627	0.546988292706165	0	1.0	0.0
168	None	None	None	None	None	0	0	0.5	1	1.0	1	1.0	1.0	2	1	0	3	0	0.3333333333333333	3	1	0.2	3	1.0	0	0.1311715513146276	0.502341832598332	0.09999903886195197	0.5000018578811872	-0.016888535540263518	0.6671998898986606	0.6552561563007085	0.5584747405277981	1.0	1.0	0.0
2689	0.0025881474984905083	0.0002505642695538354	-0.00024200980464836547	0.9964979934946188	None	0.3333333333333333	1	0.5	4	0.6666666666666666	6	0.34375	0.6666666666666666	10	6	0	0	0	0.5	4	8	0.7333333333333333	11	0.0	0.8571428571428571	-0.018327164145370854	0.6703964705342993	0.0003103502534771058	0.5018249684182415	0.09995501544241805	0.5001923234306528	0.6305824308813628	0.559553294661979	0	1.0	0.0
7195	0.0070106970823468	0.0017229613048188987	-0.0007561053246818266	0.9969408376115368	None	0.25	1	0.36363636363636365	4	0.7857142857142857	11	0.2222222222222222	0.7857142857142857	15	11	0	0	0	0.8888888888888888	8	9	1.0666666666666667	16	0.0	1.0	7.902762784127648e-27	0.5	0.03400594568513048	0.5238752784813444	-0.07786506230502226	0.9999992974857629	0.6167392355558251	0.9914625975188277	0	0.06666666666666667	0.0
1083	None	None	None	None	None	0	0	0.4	4	0.5384615384615384	7	0.42857142857142855	0.3076923076923077	7	4	7	2	0	0.7142857142857143	7	5	1.0	15	0.13333333333333333	0.2	0.09999931270043343	0.668151082316064	0.0879175851017472	0.534805392506725	0.09893796470161588	0.5066162703388117	0.5136526828102532	0.5716491310557217	1.0	1.0	0.0
996	None	None	None	None	None	0	0	0.6363636363636364	7	0.14285714285714285	2	0.5925925925925926	0	5	0	10	4	0	0.3333333333333333	3	9	1.0666666666666667	16	0.21052631578947367	0.7142857142857143	0	0	0	0	0	0	0	0	0	0	0
5766	3.9568987209333023e-05	9.730762565996575e-07	-8.730755115122297e-07	0.9999985549767106	None	0.25	1	0.36363636363636365	4	0.7857142857142857	11	0.2222222222222222	0.7857142857142857	15	11	0	0	0	0.8888888888888888	8	9	1.0666666666666667	16	0.0	1.0	0.524724779704725	0.5700345498609578	0.0028314619221847417	0.5705799993083351	-0.022497086447334776	0.6497373586802138	0.9211658788733831	0.597413212321399	0	1.0	0.0
3222	6.82935124064734e-05	9.407021404765262e-07	-9.367591481257306e-07	0.9999895842351242	None	0.125	1	0.47368421052631576	9	0.46153846153846156	12	0.4444444444444444	0.038461538461538464	9	1	18	0	0	0.7777777777777778	9	7	1.8666666666666667	28	0.0	0.17391304347826086	0.09152448729136642	0.6029739023492724	-0.007355967219966846	0.6471025414334551	0.08598701764075976	0.5534459183571969	0.6167125079144522	0.6017912408866127	0	1.0	0.0
710	None	None	None	None	None	0	0	0.375	3	0.5555555555555556	5	0.4583333333333333	0.2222222222222222	4	2	6	8	0	0.375	3	8	0.7333333333333333	11	0.5714285714285714	0.75	0.052777279092708594	0.5969340275215543	0.06868549290614366	0.6016793155719968	0.19769453413417226	0.5838278406674566	0.6675301050305232	0.5941689789511818	1.0	1.0	0.0
4330	0.0035730985713386693	9.498280221915254e-05	-8.047352339286888e-05	0.9936697843142205	None	0.25	1	0.4	4	0.7692307692307693	10	0.23809523809523808	0.7692307692307693	14	10	0	0	0	0.7777777777777778	7	9	1.0	15	0.0	1.0	7.902762784127648e-27	0.5	0.0782800572653566	0.561005825703372	0.09995377009342218	0.5008434050009655	0.6059702708099831	0.5207063814210308	0	0.21428571428571427	0.0
1553	None	None	None	None	None	0	0	0.5555555555555556	5	0.45454545454545453	5	0.7222222222222222	0	4	0	8	1	0	0.5	6	3	0.8666666666666667	13	0.0625	0.5714285714285714	0	0	0	0	0	0	0	0	0	0	0
3283	0.000663667114171676	0.00011715002264932374	-1.1944144430416387e-05	0.9989442852605539	None	0	0	0.3333333333333333	2	0.8333333333333334	5	0.4	0.8333333333333334	7	5	0	0	0	0.8	5	4	0.5333333333333333	8	0.0	0	0.010624714500115852	0.5116664344987907	6.454884828418164e-08	0.5000017372278314	-0.03354323973091202	0.612867732874197	0.5692536611914977	0.5420722720868638	0	0.8571428571428571	0.0
1235	None	None	None	None	None	0	0	0.25	2	0.7777777777777778	7	0.44	0.1111111111111111	3	1	7	4	0	1.0	5	5	0.7333333333333333	11	0.25	0	0.09150205747889227	0.5051502218301381	0.09627728245632616	0.7155120246169074	0.09999766364239239	0.5008240302676742	0.5097602803568367	0.5782032089716013	1.0	1.0	0.0
6325	0.00793672535592265	0.0006242377996239243	0.0006172445240619304	0.9814788431583142	None	0.25	1	0.4	4	0.75	9	0.25925925925925924	0.75	13	9	0	0	0	0.6666666666666666	6	9	0.9333333333333333	14	0.0	1.0	0.44079868797073785	0.6268979843372763	0.041582817643079875	0.6005116581040645	-0.031366243433307954	0.6572909219838727	0.8892524832980154	0.6285321216537316	0	1.0	0.0
959	None	None	None	None	None	0	0	0.13636363636363635	3	0.8709677419354839	27	0.7333333333333333	0	0	0	32	9	0	0.5555555555555556	5	9	2.2	33	0.1323529411764706	0.9285714285714286	0	0	0	0	0	0	0	0	0	0	0
870	None	None	None	None	None	0	0	0.6666666666666666	2	0.5	1	0.6666666666666666	0	0	0	3	9	0	0.6666666666666666	3	2	0.26666666666666666	4	0.9	0	0	0	0	0	0	0	0	0	0	0	0
638	None	None	None	None	None	0.3333333333333333	1	0.5	4	0.7	7	0.2857142857142857	0.7	11	7	0	0	0	0.8571428571428571	6	7	0.8	12	0.0	0.6666666666666666	0.09854420887061918	0.5109617207841306	-0.10465693118739865	0.6172064128195027	-0.09999554786065216	0.5000276987519223	0.7182109879623966	0.5433634786706593	0	1.0	0.0
4267	0.00015440504001485206	1.2243748140818371e-05	7.568954017299537e-08	0.9998379560816755	None	0.25	1	0.4	4	0.75	9	0.25925925925925924	0.75	13	9	0	0	0	0.6666666666666666	6	9	0.9333333333333333	14	0.0	1.0	-0.09999999034914493	0.500000024767988	-0.09840553547885211	0.5086576685101456	0.011226050417363683	0.6532869516312305	0.6258490887433048	0.5554504141018672	0	1.0	0.0
721	None	None	None	None	None	0	0	0.6	3	0.6	3	0.5833333333333334	0.6	6	3	0	0	0	0.3333333333333333	2	6	0.4666666666666667	7	0.0	0.8	-0.041867806579049954	0.6857068621715965	-0.07659416768180936	0.5455654668433074	0.09999922902579768	0.500000701146843	0.7001516966748683	0.57955948226866	0	1.0	0.0
6791	0.0030206264472692514	0.0003815186681533731	-0.0003433513228642116	0.9971387179279527	None	0.25	1	0.4	4	0.7692307692307693	10	0.23809523809523808	0.7692307692307693	14	10	0	0	0	0.7777777777777778	7	9	1.0	15	0.0	1.0	-0.006295214054795195	0.6728698134684132	0.0013470940255714374	0.5014216963652784	0.09999909986116917	0.5000007440395409	0.6181296057915943	0.5602790092772342	0	1.0	0.0
6970	0.012179187050505713	0.006170486905851763	-0.006134831689797762	0.9833065709431194	None	0.2	1	0.3333333333333333	4	0.8	12	0.20987654320987653	0.8	16	12	0	0	0	1.0	9	9	1.1333333333333333	17	0.0	1.0	0.9879591330634714	0.5882632761638744	0.09999999977561304	0.5000000006195212	0.09997068848703641	0.5001613865112544	0.9850201947607188	0.5297511486386567	0	1.0	0.0
3680	0.00014856231101623886	2.36977817853619e-05	2.3450163469842586e-05	0.9999918684278313	None	0	0	0.5	4	0.6	6	0.4	0.4	6	4	5	9	0	0.8333333333333334	5	6	0.8	12	0.75	0.2857142857142857	0.021392794967174823	0.5831051271448571	0.006880233719185357	0.5837372664555124	-0.05059612331581916	0.5333800957088389	0.6205139702960494	0.5668790670466844	1.0	1.0	0.0
2643	2.644434290766554e-06	2.637342057901004e-06	3.422283385103791e-08	0.999807178887323	None	0.3333333333333333	1	0.4444444444444444	4	0.7272727272727273	8	0.28888888888888886	0.7272727272727273	12	8	0	0	0	0.5555555555555556	9	5	0.8666666666666667	13	0.0	1.0	5.232366362026078e-08	0.5000003503484827	0.1388890676891982	0.5957587181256189	0.0016369271035547334	0.5284924690603224	0.6565034960247015	0.541729265450649	0	1.0	0.0
262	None	None	None	None	None	0	0	0.3333333333333333	3	0.8181818181818182	9	0.28888888888888886	0.8181818181818182	12	9	0	0	0	0.5555555555555556	9	5	0.8666666666666667	13	0.0	1.0	0.06819373059479995	0.5713582495078383	-0.0921323748521589	0.5053231142425302	0.09356522448433642	0.5800721854263381	0.6918234214980384	0.5524527950842554	0	0.9166666666666666	0.0
507	None	None	None	None	None	0.1	1	0.4090909090909091	9	0.5666666666666667	17	0.5079365079365079	0.3333333333333333	18	10	13	1	0	0.7777777777777778	9	7	2.1333333333333333	32	0.045454545454545456	0.48	0.009160378466333354	0.5930286460728126	0.10487903786744664	0.598906845415759	0.010551392229645483	0.5928949665013512	0.6057802357104619	0.5949466064116731	1.0	1.0	0.0
4736	0.007765801477183042	0.0014340215508540225	-0.00028626269952045726	0.9928579643485299	None	0.25	1	0.4	4	0.75	9	0.25925925925925924	0.75	13	9	0	0	0	0.6666666666666666	6	9	0.9333333333333333	14	0.0	1.0	0.040094788101600574	0.5600650351707058	0.0003050249280839286	0.5387402523670757	0.2403965850630517	0.5256818900816559	0.7361216086820265	0.5415304504247624	0	0.9230769230769231	0.0
4297	0.0001794441546778583	7.778988470037092e-07	-7.454598353768479e-07	0.9999156814682266	None	0.25	1	0.36363636363636365	4	0.7857142857142857	11	0.2222222222222222	0.7857142857142857	15	11	0	0	0	0.8888888888888888	8	9	1.0666666666666667	16	0.0	1.0	-0.016671564226084287	0.6626191137364684	0.004983965963835307	0.5795076014952619	-0.04122942039289136	0.5069610399767835	0.5995991822845104	0.5844808669663136	0	1.0	0.0
1303	None	None	None	None	None	0	0	0.45454545454545453	5	0.5	7	0.8	0	4	0	11	0	0	0.8	5	4	1.0666666666666667	16	0.0	0.6666666666666666	0	0	0	0	0	0	0	0	0	0	0
5051	0.000651015135179316	0.00040419027830263383	0.00035714264834875355	0.9992952681852918	None	0.2	1	0.3333333333333333	4	0.8	12	0.20987654320987653	0.8	16	12	0	0	0	1.0	9	9	1.1333333333333333	17	0.0	1.0	-0.010556933192893627	0.5007629006040644	0.048250093825551635	0.6800670512412725	0.008670732565326618	0.6545532975505164	0.601762969449271	0.6142980713876816	0	1.0	0.0
2806	0.0035514311514641943	0.0012302929140019776	-0.0002658964087909635	0.9962654471173729	None	0	0	0.375	3	0.7777777777777778	7	0.3142857142857143	0.7777777777777778	10	7	0	0	0	0.7142857142857143	5	7	0.7333333333333333	11	0.0	1.0	0.3555364639848359	0.5100997077590025	8.300901234780146e-19	0.500000000000355	-0.06472102548222566	0.5667341784659774	0.8628087849551341	0.5257225426150274	0	1.0	0.0
3665	0.0013345575337745741	0.0008364938686168955	0.0006157268221635331	0.9972364650798146	None	0.25	1	0.4	4	0.7692307692307693	10	0.23809523809523808	0.7692307692307693	14	10	0	0	0	0.7777777777777778	7	9	1.0	15	0.0	1.0	-0.09999990880320936	0.5000002080246857	0.02149098013986849	0.6809638363034328	-0.07353723270029988	0.6440342456406218	0.6499128360138682	0.6107282267217777	0	1.0	0.0
241	None	None	None	None	None	0	0	0.3333333333333333	9	0.6052631578947368	23	0.7407407407407407	0.5789473684210527	31	22	8	0	0	0.6666666666666666	9	6	2.6666666666666665	40	0.0	0.8	0.015408609890205881	0.515079847973775	0.024175736835597823	0.5500468231787835	-0.022277961757931425	0.660714653394399	0.5816784592125527	0.5766963371856876	0	0.25806451612903225	0.0
503	None	None	None	None	None	0.3333333333333333	1	0.5	4	0.6666666666666666	6	0.3055555555555556	0.6666666666666666	10	6	0	0	0	1.0	6	6	0.7333333333333333	11	0.0	0.8	0.08913918390208012	0.5532736746346345	-0.15923306928331393	0.7393968607710092	0.006055606134158753	0.5363298603015532	0.7389213156665707	0.6147775565800082	0	1.0	0.0
6577	0.00270246557981311	0.0010771009641551712	0.000598565041243181	0.9976402576431812	None	0.25	1	0.4	4	0.7692307692307693	10	0.23809523809523808	0.7692307692307693	14	10	0	0	0	0.7777777777777778	7	9	1.0	15	0.0	1.0	0.08027598518184145	0.5069100476273436	0.4132194024435393	0.7387439006166231	0.08689555273058844	0.6567727755738465	0.8302712476389044	0.6392274215472142	0	0	0.0
7056	0.002979088376034788	0.0013337226345328252	0.0012655634657260772	0.9976117291512602	None	0.25	1	0.4	4	0.7692307692307693	10	0.23809523809523808	0.7692307692307693	14	10	0	0	0	0.7777777777777778	7	9	1.0	15	0.0	1.0	7.902762784127648e-27	0.5	1.4505906640905042e-15	0.5000000000010395	0.07660431904931556	0.5971581470754103	0.5893106133187767	0.5327561772901139	0	1.0	0.0
4692	0.006471191397796692	0.0007831518272186745	3.4215397390009013e-06	0.984172136313463	None	0.25	1	0.4	4	0.75	9	0.25	0.75	13	9	0	0	0	0.875	8	7	0.9333333333333333	14	0.0	1.0	1.7787707504610165e-14	0.5000001204378819	0.029222205420171225	0.6585066422283774	-0.0927010179708136	0.9738763001717516	0.6536292038289525	0.8061256577411553	0	1.0	0.0
3776	0.002079044329703977	0.0003437970112727722	0.00022550637101096372	0.9980511049330668	None	0.25	1	0.4	4	0.75	9	0.25925925925925924	0.75	13	9	0	0	0	0.6666666666666666	6	9	0.9333333333333333	14	0.0	1.0	0.005506756129621393	0.5500200849709977	0.29399400498502615	0.5577950770146555	0.1880963086036946	0.5384267626507553	0.7549197719683858	0.5487596144108727	0	1.0	0.0
3048	0.005170937703930543	0.00011361332404765215	6.007579794497537e-05	0.9983575533382678	None	0.25	1	0.4	4	0.75	9	0.25925925925925924	0.75	13	9	0	0	0	0.6666666666666666	6	9	0.9333333333333333	14	0.0	1.0	-0.09999999999989947	0.5000000000003473	-0.09999999999924	0.5000000042111178	-0.013151009849903134	0.6371975506283583	0.6009464152687464	0.5467977328955654	0	1.0	0.0
2997	2.3078361002901815e-05	7.618942881157472e-07	7.593189730000063e-07	0.994340797094883	None	0	0	0.23809523809523808	5	0.7241379310344828	21	0.6458333333333334	0	3	0	27	8	0	0.75	8	6	2.066666666666667	31	0.14545454545454545	0.7692307692307693	0	0	0	0	0	0	0	0	0	0	0
4177	0.01121417563730074	0.0004748023971398069	-0.00045974034242188657	0.9848124776396672	None	0	0	0.3333333333333333	3	0.8181818181818182	9	0.28888888888888886	0.8181818181818182	12	9	0	0	0	0.5555555555555556	5	9	0.8666666666666667	13	0.0	1.0	0.25670294222017553	0.9989584940364885	0.002340043133587142	0.5387932705126205	0.040745376030998336	0.5965129286726113	0.7522093935848676	0.9220713677444894	0	0.9166666666666666	0.0
3033	0.0006810815536571436	8.987910359974205e-05	-2.8281767803730475e-05	0.9992118436775436	None	0.25	1	0.4	4	0.75	9	0.25925925925925924	0.75	13	9	0	0	0	0.6666666666666666	6	9	0.9333333333333333	14	0.0	1.0	-0.018117773191573497	0.5008976012530911	-0.09938390435442447	0.5122108481634738	0.049461868169555404	0.6008634938378195	0.6476195101208941	0.5383833175958805	0	1.0	0.0
1165	None	None	None	None	None	0	0	0.3333333333333333	3	0.7272727272727273	8	0.4642857142857143	0	0	0	12	18	0	0.5714285714285714	7	4	0.8666666666666667	13	0.6428571428571429	0.36363636363636365	0	0	0	0	0	0	0	0	0	0	0
737	None	None	None	None	None	0.2	2	0.5	11	0.41935483870967744	13	0.5238095238095238	0.25806451612903225	18	8	14	5	0	0.7777777777777778	9	7	2.2	33	0.22727272727272727	0.42857142857142855	4.965200722465284e-11	0.5003530241307882	-0.09999847567047224	0.5000376763561405	-0.005256248151635223	0.6492716408116738	0.6144585994829361	0.5512693366844781	1.0	1.0	0.0
7517	0.0008603139972395148	6.92097747365446e-05	-5.847579735128073e-05	0.9961087680232373	None	0.25	1	0.4	4	0.75	9	0.25925925925925924	0.75	13	9	0	0	0	0.6666666666666666	6	9	0.9333333333333333	14	0.0	1.0	0.7672841722735847	0.5622370204151186	-0.09999966666786199	0.5000206833460741	0.0009477229667086149	0.5366224113613602	0.9796507169493914	0.5330418643283913	0	0.9230769230769231	0.0
7324	0.0035964401624523786	0.0001490412920749232	-0.00012007111212162692	0.9945095096205743	None	0.25	1	0.4	4	0.7692307692307693	10	0.23809523809523808	0.7692307692307693	14	10	0	0	0	0.7777777777777778	7	9	1.0	15	0.0	1.0	0.06983916792878425	0.5907069419953309	0.0999999943434575	0.5000020659684844	0.09996240020000643	0.5000152575734376	0.5354604884932177	0.5305417538097356	0	1.0	0.0
7434	0.003783480601019719	0.00020782197844329276	0.00010207533553773475	0.9933281139487702	None	0.25	1	0.4	4	0.75	9	0.25925925925925924	0.75	13	9	0	0	0	0.6666666666666666	6	9	0.9333333333333333	14	0.0	1.0	-0.020238440596019522	0.7608632278420915	6.883681850207838e-21	0.500000000075953	0.09999999999999946	0.5000000000000009	0.6284995374963225	0.595272669463346	0	1.0	0.0
1427	None	None	None	None	None	0	0	0.08333333333333333	2	0.9393939393939394	31	0.8333333333333334	0	0	0	34	11	0	0.8571428571428571	7	6	2.3333333333333335	35	0.1527777777777778	0.4827586206896552	0	0	0	0	0	0	0	0	0	0	0
3927	0.02335733980050117	0.002247173010072429	0.0007358751377762556	0.991590807860311	None	0.25	1	0.4	4	0.7692307692307693	10	0.23809523809523808	0.7692307692307693	14	10	0	0	0	0.7777777777777778	7	9	1.0	15	0.0	1.0	0.3375214526874187	0.5755550487207709	-0.0999062044782983	0.5530696837710037	0.1365799080176034	0.6268836841035295	0.8549435011010503	0.5855262951054703	0	1.0	0.0
4000	0.004493980102220068	0.0008709711015999788	0.0006852514317282793	0.9960743575301179	None	0.25	1	0.4	4	0.75	9	0.25925925925925924	0.75	13	9	0	0	0	0.6666666666666666	6	9	0.9333333333333333	14	0.0	1.0	1.660222946205783e-10	0.5000000006992187	-0.09999999151313042	0.5000004229560044	0.0852498202484986	0.6484228927999918	0.6807187334303287	0.5508334100564753	0	0.7692307692307693	0.0
3207	0.007795134917304528	0.0012950065335549826	-0.0004890995195262298	0.9895393107719938	None	0.25	1	0.4	4	0.75	9	0.25925925925925924	0.75	13	9	0	0	0	0.6666666666666666	9	6	0.9333333333333333	14	0.0	1.0	7.902762784127648e-27	0.5	7.767018538243047e-06	0.5000942964299475	-0.058879285311400485	0.6710736585677	0.5994708323536637	0.5591732511600411	0	1.0	0.0
4090	0.016461534648428363	0.015964812787489294	-0.01594316948435291	0.9912280336227123	None	0.25	1	0.36363636363636365	4	0.7857142857142857	11	0.2222222222222222	0.7857142857142857	15	11	0	0	0	0.8888888888888888	8	9	1.0666666666666667	16	0.0	1.0	-0.09999997287414014	0.5000005264397169	0.31949829745744	0.7131553416840839	0.2556561785343394	0.6171808585853629	0.8636041240398282	0.6136750430574549	0	1.0	0.0
4024	9.939134705016414e-05	2.505256592275539e-06	-1.8231014023348389e-06	0.9999999061543339	None	0.25	1	0.4	4	0.7692307692307693	10	0.23809523809523808	0.7692307692307693	14	10	0	0	0	0.7777777777777778	7	9	1.0	15	0.0	1.0	0.355745594987328	0.5573688069904903	-0.09999999999997486	0.5000000000011555	0.09999451174101917	0.500031069551576	0.865903925569469	0.5192084193678728	0	1.0	0.0
2485	None	None	None	None	None	0	0	0.13333333333333333	2	0.9	18	0.7333333333333333	0	0	0	21	0	0	0.8333333333333334	6	5	1.4666666666666666	22	0.0	0.11764705882352941	0	0	0	0	0	0	0	0	0	0	0
859	None	None	None	None	None	0	0	0.6666666666666666	4	0.3333333333333333	2	0.6666666666666666	0.16666666666666666	4	1	3	4	0	0.75	4	3	0.5333333333333333	8	0.5714285714285714	0.5	0.005818932251472309	0.6829537927165068	0.05359314170592737	0.5760463206927594	0.021156089861722717	0.6282280197595275	0.559357840551907	0.6301488287828527	0.0	0	0.0
6299	0.0031497629506733772	0.0004940447288924045	5.1189087185649576e-05	0.9975598898696232	None	0.25	1	0.4	4	0.7692307692307693	10	0.23809523809523808	0.7692307692307693	14	10	0	0	0	0.7777777777777778	7	9	1.0	15	0.0	1.0	0.048004495609484645	0.5195858095178126	0.018606745162972844	0.6607904677754675	-0.08890611575471381	0.817957317898585	0.6650290727077102	0.6790167901177161	0	1.0	0.0
2317	None	None	None	None	None	0	0	0.25	1	1.0	3	1.0	0.3333333333333333	2	1	2	7	0	0.2	5	1	0.3333333333333333	5	1.0	0	0.08964872423565759	0.5958780984010289	0.055161253594941465	0.5829734397342928	0.000332570791113658	0.5002003372743248	0.5917469603135119	0.5600514506988901	1.0	1.0	0.0
1174	None	None	None	None	None	0	0	0.3333333333333333	2	0.8571428571428571	6	0.36	0.8571428571428571	8	6	0	0	0	1.0	5	5	0.6	9	0.0	0	0.07624441902159107	0.6315558963834571	5.9129514832285605e-18	0.5000007826853423	0.06601339749050972	0.5773320220624131	0.5979086021347579	0.5704229662714625	0	0	0.0
3806	0.006926654430633783	0.003840954714541262	0.0038315738480965383	0.9836265568320698	None	0.25	1	0.4	4	0.75	9	0.25925925925925924	0.75	13	9	0	0	0	0.6666666666666666	6	9	0.9333333333333333	14	0.0	1.0	0.33583723561727113	0.5201645373430477	-0.04535527570419641	0.5443748558857223	0.04502198428975727	0.5509246282883369	0.8384354904152564	0.5385132978248786	0	0.15384615384615385	0.0
3273	0.00035846309892467645	3.107115308757945e-06	1.2282932692780009e-06	0.9999867988440171	None	0.25	1	0.4	4	0.7692307692307693	10	0.23809523809523808	0.7692307692307693	14	10	0	0	0	0.7777777777777778	7	9	1.0	15	0.0	1.0	-0.09999996072100098	0.5000002193018529	-0.04665626543325676	0.5709505049088981	0.048719640930688604	0.6808580261032673	0.6496923425545781	0.5860879340778589	0	1.0	0.0
7519	0.00027733059352895255	1.6992837201639754e-06	1.4171037656988784e-06	0.9999985090942546	None	0.25	1	0.36363636363636365	4	0.7857142857142857	11	0.2222222222222222	0.7857142857142857	15	11	0	0	0	0.8888888888888888	8	9	1.0666666666666667	16	0.0	1.0	-0.03433097210176337	0.6595678281222936	0.08621301407378171	0.5680553437257816	0.04424779950661906	0.6623452685911766	0.6483874835467436	0.630963190539598	0	1.0	0.0
6163	0.010143113315151662	0.0005190094818852447	-0.00013972951011426057	0.9813208735231534	None	0.14285714285714285	1	0.3125	5	0.7727272727272727	17	0.2962962962962963	0.7727272727272727	22	17	1	0	0	1.0	9	9	1.6	24	0.0	0.9333333333333333	0.13043281615578764	0.7771804479749793	0.011770837987825447	0.593823385386828	-0.047930779963422786	0.6923738067448025	0.7138824697533341	0.6928438199460518	0	0.9545454545454546	0.0
6513	0.00025650617449531375	3.6976971290365823e-06	3.470163845387726e-06	0.9999971817412026	None	0.25	1	0.4	4	0.7692307692307693	10	0.23809523809523808	0.7692307692307693	14	10	0	0	0	0.7777777777777778	7	9	1.0	15	0.0	1.0	-0.09999999998568325	0.5000000000155713	0.09999952311927834	0.500034615103794	-0.0031679645155815624	0.63162199842255	0.6956622996243581	0.5448226802417463	0	1.0	0.0
3854	0.0003084005419757293	7.906506200969625e-06	6.988258413854393e-06	0.9999972631464125	None	0.25	1	0.4	4	0.7692307692307693	10	0.23809523809523808	0.7692307692307693	14	10	0	0	0	0.7777777777777778	7	9	1.0	15	0.0	1.0	-0.09999993785054656	0.5000003022959014	-0.03226611118567292	0.5034936289980942	0.19649181155832923	0.9996272655779121	0.7959941618536037	0.9331479949922131	0	1.0	0.0
3535	0.00017160214011637825	0.0001355821398285775	1.535603013756564e-05	0.9983773544089949	None	0.14285714285714285	1	0.35294117647058826	6	0.6956521739130435	16	0.44642857142857145	0.5217391304347826	17	12	7	0	0	0.875	8	7	1.6666666666666667	25	0.0	0.4444444444444444	0.09998452893382652	0.5001938495918405	0.09536024934394995	0.5335827165050281	-0.01911650377048265	0.5205199608042658	0.6344870121189318	0.5181116373482848	0	0	0.0
2613	None	None	None	None	None	0.09090909090909091	1	0.4166666666666667	10	0.5588235294117647	19	0.5714285714285714	0.38235294117647056	21	13	14	4	0	0.7777777777777778	7	9	2.4	36	0.16666666666666666	0.6666666666666666	0.01922443765722783	0.5382015056877293	-0.005135647195481508	0.675912748951669	0.019190915713220857	0.527446700306828	0.5786301078332916	0.5824123645765943	0.9761904761904762	1.0	0.10094870033842009
3042	0.0064546489085081545	0.0004915333826139038	0.0004094115383087382	0.9967334878053911	None	0.4	4	0.5909090909090909	13	0.41935483870967744	13	0.4583333333333333	0.2903225806451613	22	9	10	4	0	0.8888888888888888	8	9	2.2	33	0.36363636363636365	0.48	0.3094863879332336	0.6514096307061504	7.902762784127648e-27	0.5	0.12780888946696475	0.6237219102243934	0.7829523323142735	0.5931185520381723	1.0	1.0	0.8903415166701043
5171	0.004506222953879333	0.00037135176574273947	-8.938719553255677e-05	0.9920736953175697	None	0.25	1	0.4	4	0.75	9	0.25925925925925924	0.75	13	9	0	0	0	0.6666666666666666	6	9	0.9333333333333333	14	0.0	1.0	8.3018178426355e-15	0.5000000000000214	0.03557134606901101	0.5055092035759421	-0.09825658562652506	0.56030868000814	0.6366496118447623	0.5220234586902601	0	1.0	0.0
6254	0.00019417542067849325	6.390788493716875e-07	4.6864749413123507e-07	0.9999975062928673	None	0.25	1	0.4	4	0.7692307692307693	10	0.23809523809523808	0.7692307692307693	14	10	0	0	0	0.7777777777777778	7	9	1.0	15	0.0	1.0	0.21714861767682603	0.5617598498917855	6.838669262020592e-08	0.5086600898990031	0.13906265887436753	0.6086979577453638	0.7092777540914941	0.5601073851168485	0	0.9285714285714286	0.0
7206	0.01109718270210099	0.010272605261565709	0.010235945567680557	0.9898088084090527	None	0.25	1	0.4	4	0.7692307692307693	10	0.23809523809523808	0.7692307692307693	14	10	0	0	0	0.7777777777777778	7	9	1.0	15	0.0	1.0	-0.09999999970497822	0.5000000150682735	0.181562496149591	0.5379923039524317	-0.09999295779565184	0.5000260750957529	0.7903841222838748	0.5126945268584199	0	1.0	0.0
4877	4.082464909474362e-05	2.2212938260038448e-06	1.8447810647434902e-06	0.9999978165192254	None	0.25	1	0.4	4	0.7692307692307693	10	0.23809523809523808	0.7692307692307693	14	10	0	0	0	0.7777777777777778	7	9	1.0	15	0.0	1.0	0.6919254870799613	0.5460567519947551	-0.02192348889905308	0.6387927071788495	-0.07855946246218888	0.6633938618789104	0.9686225201189144	0.6172230502846038	0	0	0.0
6723	0.007563327696244169	0.0024045793468211478	0.0023078510559674426	0.9875342029758718	None	0.25	1	0.4	4	0.75	9	0.25925925925925924	0.75	13	9	0	0	0	0.6666666666666666	6	9	0.9333333333333333	14	0.0	1.0	-0.09970454410537997	0.5022748019230538	-0.09882700836342137	0.5094391233547376	-0.18948812401157789	0.9916611271735765	0.6044142381889205	0.8331943935855125	0	1.0	0.0
4287	0.0010408864373676293	0.0004000404329897978	8.157815157615507e-05	0.9976376850569841	None	0.25	1	0.4	4	0.7692307692307693	10	0.23809523809523808	0.7692307692307693	14	10	0	0	0	0.7777777777777778	7	9	1.0	15	0.0	1.0	0.044006106284959934	0.6574286600036329	0.2597858215209265	0.6032933960454688	-0.0002069341347264806	0.6454730735692191	0.7569894770709636	0.6357011609440598	0	1.0	0.0
3412	0.001793791850272903	3.559526471283711e-05	-6.81333544072063e-06	0.9962627550169374	None	0.25	1	0.4	4	0.75	9	0.25	0.75	13	9	0	0	0	0.875	8	7	0.9333333333333333	14	0.0	1.0	-0.06913068876187164	0.5880338378360769	1.4765090162022687e-07	0.5637662818540125	-0.025019785565573893	0.6549273097957177	0.5856271499899453	0.602930679265277	0	1.0	0.0
1114	None	None	None	None	None	0	0	0.5	4	0.5555555555555556	5	0.55	0	0	0	10	0	0	0.8	5	4	0.7333333333333333	11	0.0	0.3333333333333333	0	0	0	0	0	0	0	0	0	0	0
35	None	None	None	None	None	0.2	1	0.3333333333333333	4	0.8	12	0.20987654320987653	0.8	16	12	0	0	0	1.0	9	9	1.1333333333333333	17	0.0	1.0	-0.07798891641062558	0.5528068798490872	0.12813044877653537	0.6176364207436433	0.09996660538850541	0.5002484127422712	0.7031763687853633	0.5574567252904697	0	0.1875	0.0
3941	0.0005594579771883752	5.60991538396032e-06	1.9325281632972716e-06	0.9999971871715043	None	0.25	1	0.4	4	0.7692307692307693	10	0.23809523809523808	0.7692307692307693	14	10	0	0	0	0.7777777777777778	7	9	1.0	15	0.0	1.0	-0.016750476556848148	0.5038557372215354	-0.08668919499749816	0.5978938398325605	0.16489185579047033	0.5799499638482153	0.7480662292099914	0.5609198632494458	0	1.0	0.0
1570	None	None	None	None	None	0	0	0.4	2	0.6	3	0.7	0	0	0	6	12	0	0.4	5	2	0.4666666666666667	7	0.75	0	0	0	0	0	0	0	0	0	0	0	0
3174	0.003914495585195347	0.0011794567207316746	-0.0010834797172976527	0.9988049712015594	None	0.25	1	0.4	4	0.7692307692307693	10	0.23809523809523808	0.7692307692307693	14	10	0	0	0	0.7777777777777778	7	9	1.0	15	0.0	1.0	7.902762784127648e-27	0.5	-0.041433912025744965	0.6660417351854195	0.07727476048773045	0.5659248893340498	0.6127928870899475	0.5789651544759237	0	1.0	0.0
1899	None	None	None	None	None	0	0	0.3333333333333333	1	1.0	2	1.0	1.0	3	2	0	3	0	0.25	1	4	0.26666666666666666	4	1.0	0	0.15207384875141794	0.5411691544372652	0.046125522134350325	0.5539315954990607	1.3684245827549299e-05	0.5002638571673709	0.6539850404406503	0.5318463809521008	1.0	1.0	0.0
5258	0.005332353026837412	2.5756431588705037e-05	-2.5595715902783725e-05	0.9934257149101061	None	0.25	1	0.4	4	0.75	9	0.25925925925925924	0.75	13	9	0	0	0	0.6666666666666666	6	9	0.9333333333333333	14	0.0	1.0	0.09739125437700144	0.5058359692462674	0.024648697137243478	0.6271950794829874	0.0999999973780741	0.5000034264074211	0.5860865625096505	0.5451732346677061	0	1.0	0.0
2961	None	None	None	None	None	0.375	3	0.4444444444444444	8	0.5833333333333334	14	0.32098765432098764	0.5833333333333334	22	14	3	2	0	1.0	9	9	1.7333333333333334	26	1.0	0.38095238095238093	-0.027727377653122675	0.5313121232548312	-0.04985549988500536	0.6699781526143103	-0.1667683967939441	0.7098642130221053	0.6659847501409051	0.6401636509050495	1.0	1.0	0.0
3750	0.013010849851849065	0.0003279884386208232	0.0003277445202890938	0.9866620067013036	None	0.25	1	0.4	4	0.7692307692307693	10	0.23809523809523808	0.7692307692307693	14	10	0	0	0	0.7777777777777778	7	9	1.0	15	0.0	1.0	0.20033437752627173	0.6003456250519904	-0.09999994184695968	0.500001620251873	0.179047965662056	0.5684435330755092	0.808693924419533	0.5566240101699099	0	0.9285714285714286	0.0
2411	None	None	None	None	None	0.5	1	0.5714285714285714	4	0.625	5	0.3333333333333333	0.625	7	5	2	5	0	0.8333333333333334	5	6	0.6666666666666666	10	0.8333333333333334	0.5	0.0011737373004031691	0.5649824388478178	-0.02353891093394324	0.5039983063168446	0.040623884860185436	0.5106451599492399	0.5664078350225543	0.5266404882111216	1.0	1.0	0.0
3512	0.0022977734226671026	0.00010303704553108628	-3.5425377506707874e-05	0.9977136993874858	None	0.25	1	0.4	4	0.75	9	0.25925925925925924	0.75	13	9	0	0	0	0.6666666666666666	6	9	0.9333333333333333	14	0.0	1.0	0.07941400855697849	0.6795043340550935	0.08430297504742534	0.5896052925556573	0.04018136979470096	0.6605888154046399	0.6292725712602931	0.6441103499415638	0	1.0	0.0
5567	0.00019993953581875178	2.229433978527272e-06	-2.1613912497593897e-06	0.9998792113955712	None	0.25	1	0.4	4	0.7692307692307693	10	0.23809523809523808	0.7692307692307693	14	10	0	0	0	0.7777777777777778	7	9	1.0	15	0.0	1.0	3.7909258903939647e-07	0.5000008560446466	0.01580793404256615	0.6747641285913495	0.06263866049141567	0.5558936091402056	0.6138151697868615	0.5788634709336311	0	1.0	0.0
3973	0.0019088108776828734	0.0001286305867887192	2.482561932439835e-06	0.998144402240842	None	0.25	1	0.4	4	0.75	9	0.25	0.75	13	9	0	0	0	0.875	8	7	0.9333333333333333	14	0.0	1.0	-0.044275101117205645	0.6366527270658038	-0.008808740228760483	0.6807298888214232	-0.0992735730904775	0.5036390407481499	0.6429284167698025	0.6092553672777874	0	0	0.0
1017	None	None	None	None	None	0	0	0.5	3	0.5714285714285714	4	0.6	0.2857142857142857	4	2	4	1	0	0.6	5	3	0.6	9	0.1	0	0.005873815358221496	0.5131451270983003	0.09995335685732801	0.5000736643751582	-0.06852450952985538	0.5283803309409074	0.6659017153616156	0.5138740007804611	1.0	1.0	0.0
2356	None	None	None	None	None	0	0	0.1	1	1.0	13	1.0	0	0	0	14	0	0	0.6	5	3	1.0	15	0.0	0	0	0	0	0	0	0	0	0	0	0	0
6071	0.0021033099781415892	0.00012580030595169176	0.00011447812647307553	0.9924946816356635	None	0.25	1	0.4	4	0.7692307692307693	10	0.23809523809523808	0.7692307692307693	14	10	0	0	0	0.7777777777777778	7	9	1.0	15	0.0	1.0	1.4635342492590998e-06	0.502459793110086	-0.04469839260389026	0.682335975146762	-0.0691434747424815	0.692080833901503	0.6336114282723264	0.6290346142256514	0	0.9285714285714286	0.0
3935	5.399603596829798e-05	1.3930660969224308e-06	8.940251057140701e-07	0.9999973690705924	None	0.25	1	0.4	4	0.7692307692307693	10	0.23809523809523808	0.7692307692307693	14	10	0	0	0	0.7777777777777778	7	9	1.0	15	0.0	1.0	0.4876650245202108	0.5728132415420427	-0.04617258618394663	0.5801638117699502	0.044816719927847415	0.6779026945366311	0.9109852050439666	0.6115054675801807	0	1.0	0.0
2651	4.184721198479962e-08	3.809064001909832e-08	-2.538027128306146e-08	0.9999925114853122	None	0	0	0.25	1	1.0	4	0.6	0	0	0	5	0	0	0.4	5	2	0.4	6	0.0	0	0	0	0	0	0	0	0	0	0	0	0
5823	0.0022652818641220136	0.0014952077836899583	-0.0006233424888013181	0.9976661742875502	None	0.2	1	0.3333333333333333	4	0.8	12	0.20987654320987653	0.8	16	12	0	0	0	1.0	9	9	1.1333333333333333	17	0.0	1.0	-0.09999999996823503	0.5000024530445849	0.03329282419306021	0.656947647306171	-0.09978370570291369	0.5543796574354855	0.6514799387093145	0.5718421763684166	0	1.0	0.0
3326	0.002744668583620535	0.0009120179341201298	0.0008779467617117483	0.9971527033783312	None	0.2	1	0.3076923076923077	4	0.8235294117647058	14	0.30158730158730157	0.7647058823529411	17	13	1	1	0	0.7777777777777778	7	9	1.2666666666666666	19	0.5	0.6666666666666666	0.03481151358705131	0.5638210884732235	0.1434403416106467	0.6327106470955725	-0.0906129780296168	0.5583564649476784	0.7284040461753117	0.5854079851414279	1.0	1.0	0.0
2649	1.1693551065808541e-05	8.62558590469361e-07	5.347601270059452e-10	0.9953269470769864	None	0	0	0.28	7	0.7142857142857143	25	0.5873015873015873	0	3	0	33	9	0	0.7777777777777778	7	9	2.466666666666667	37	0.13432835820895522	0.75	0	0	0	0	0	0	0	0	0	0	0
360	None	None	None	None	None	0	0	0.26666666666666666	8	0.7142857142857143	30	0.5432098765432098	0.3333333333333333	20	14	23	3	0	1.0	9	9	2.933333333333333	44	0.06818181818181818	0.6285714285714286	0.09160213043843668	0.5032844845786826	0.099708282183988	0.5015656019800624	-0.03564970698635139	0.5652992061569883	0.6505121635735617	0.5234908393765095	1.0	1.0	0.0
7128	0.006521381299800251	0.0030441045925557733	0.0013725930250066696	0.9984790076591061	None	0.25	1	0.4	4	0.7692307692307693	10	0.23809523809523808	0.7692307692307693	14	10	0	0	0	0.7777777777777778	7	9	1.0	15	0.0	1.0	0.01828133820878107	0.5024995649165601	0.1530880309457994	0.6315300945176419	-0.15731105978541643	0.9997971096253443	0.8436124848000852	0.9533425756981168	0	1.0	0.0
3984	7.548297047181553e-05	1.4524027445224104e-05	-3.7888307490999318e-06	0.999996798110421	None	0.25	1	0.4	4	0.75	9	0.25925925925925924	0.75	13	9	0	0	0	0.6666666666666666	6	9	0.9333333333333333	14	0.0	1.0	0.3285347250663829	0.5458369379782322	0.00046317739108686716	0.6558285183084258	0.12215280035354321	0.5907172341158047	0.8092707800699243	0.5983315799919265	0	0.9230769230769231	0.0
1958	None	None	None	None	None	0	0	0.5	2	0.6666666666666666	2	0.8333333333333334	0.3333333333333333	3	1	1	3	0	0.6666666666666666	3	2	0.3333333333333333	5	0.75	0	0.14901743180399507	0.6011470189889029	0.011688497385265482	0.5161340625043953	0.05552944509640321	0.5176171113367126	0.6393917507871711	0.545317208862911	1.0	1.0	0.0
7329	2.184826658702576e-08	2.1375706807546476e-08	6.637883617788914e-10	0.9999974090142677	None	0.25	1	0.4	4	0.7692307692307693	10	0.23809523809523808	0.7692307692307693	14	10	0	0	0	0.7777777777777778	7	9	1.0	15	0.0	1.0	0.025295208760899072	0.5934062760646798	7.902762784127648e-27	0.5	8.302661353095339e-15	0.5000000000059736	0.5297754167898582	0.531463771726703	0	1.0	0.0
5124	0.006333403818788254	0.002189671025339558	-0.002120428869184949	0.983051858166708	None	0.25	1	0.36363636363636365	4	0.7857142857142857	11	0.2222222222222222	0.7857142857142857	15	11	0	0	0	0.8888888888888888	8	9	1.0666666666666667	16	0.0	1.0	0.4946333181573716	0.5037096523705126	0.21962603799431984	0.6026294517540494	0.030612064539133094	0.6597800125990139	0.8710805987646728	0.5901362689783998	0	1.0	0.0
4579	0.011852077571069035	0.0013365479348836273	0.0012396237498034023	0.9865034163050079	None	0.25	1	0.4	4	0.75	9	0.25925925925925924	0.75	13	9	0	0	0	0.6666666666666666	6	9	0.9333333333333333	14	0.0	1.0	0.36450240624433883	0.5305205622352762	7.902762784127648e-27	0.5000000000000064	0.07276062403709742	0.63524758449721	0.8300310473259946	0.5561809463702154	0	0.15384615384615385	0.0
966	None	None	None	None	None	0.2	1	0.6153846153846154	8	0.23529411764705882	4	0.5277777777777778	0.11764705882352941	10	2	8	0	0	0.4444444444444444	4	9	1.2666666666666666	19	0.0	0.75	5.37552224203083e-07	0.5000579576702205	8.967677406415404e-09	0.5000002357745672	0.09999999546778046	0.5000000733422973	0.6157158183983514	0.5000194222624385	0	1.0	0.0
4206	0.0023244192520797727	0.001947024187905699	0.0019316736487017827	0.9984898825110983	None	0.25	1	0.4	4	0.75	9	0.25925925925925924	0.75	13	9	0	0	0	0.6666666666666666	6	9	0.9333333333333333	14	0.0	1.0	7.902762784127648e-27	0.5	1.785283289636149e-11	0.5000000000265146	0.04178895726500946	0.6045524506101628	0.5490901075187081	0.5353136291567114	0	0.9230769230769231	0.0
4263	0.003849849673701561	0.0009852614454725662	0.0009054017333871336	0.9959231341708982	None	0.25	1	0.4	4	0.7692307692307693	10	0.23809523809523808	0.7692307692307693	14	10	0	0	0	0.7777777777777778	7	9	1.0	15	0.0	1.0	-0.017285582642892927	0.5034627633214639	-0.0999999320251487	0.5000009351609047	0.17546683203939312	0.5900253456247662	0.7603412438260835	0.531452180473684	0	0	0.0
6072	0.0052484044936756645	0.001248303925396582	-0.0001268736166588142	0.988865800865975	None	0.25	1	0.4	4	0.75	9	0.25925925925925924	0.75	13	9	0	0	0	0.6666666666666666	6	9	0.9333333333333333	14	0.0	1.0	0.17534544400313595	0.5278947819021423	0.13183018538472377	0.6751174627394765	0.09558376079074977	0.645931340268878	0.6131544604378939	0.618087889351216	0	0.07692307692307693	0.0
6679	0.009089304800020157	0.0008323140580509879	0.0008021107289618465	0.9833828216145848	None	0.25	1	0.4	4	0.75	9	0.25	0.75	13	9	0	0	0	0.875	7	8	0.9333333333333333	14	0.0	0.8571428571428571	6.393653747934753e-11	0.5000000020893118	0.03376675110594949	0.6066634119021858	0.16978283762796406	0.669529953918023	0.675647165610301	0.5938223168535123	0	0.9230769230769231	0.0
2832	None	None	None	None	None	0.125	1	0.5263157894736842	10	0.38461538461538464	10	0.5185185185185185	0.15384615384615385	14	4	13	7	0	0.6666666666666666	6	9	1.8666666666666667	28	0.35	0.5833333333333334	0.09220540321421994	0.8938594539686576	1.518975132901491e-18	0.500000000000179	-0.09606523253363645	0.5471182013513629	0.7226930455856253	0.684228421674096	0.9285714285714286	0.9285714285714286	0.0
5703	0.000164008700705275	3.4817807215010485e-06	-1.944709247205399e-06	0.9999968190381943	None	0.25	1	0.4	4	0.75	9	0.25925925925925924	0.75	13	9	0	0	0	0.6666666666666666	6	9	0.9333333333333333	14	0.0	1.0	0.10720469872543195	0.5537383305050526	0.07885881204556412	0.6327840961291972	-0.06301148507125075	0.8809309536749425	0.6958654510907669	0.715126438835225	0	1.0	0.0
77	None	None	None	None	None	0	0	0	0	0	0	1.0	0	0	0	0	0	0	1.0	1	1	0.06666666666666667	1	0.0	0	0	0	0	0	0	0	0	0	0	0	0
7499	0.006837322768507778	0.00032031364175393566	0.00013981008934408593	0.9897900619372793	None	0.25	1	0.4	4	0.7692307692307693	10	0.23809523809523808	0.7692307692307693	14	10	0	0	0	0.7777777777777778	7	9	1.0	15	0.0	1.0	1.520428826586263e-10	0.5000000009528565	0.05422400080926535	0.5413066594818097	0.06847720393679861	0.9580909772933512	0.6583785622731311	0.7499505472066735	0	1.0	0.0
6218	0.00021177921129825973	7.971321298774935e-07	2.797645248611158e-07	0.9999985768839507	None	0.25	1	0.36363636363636365	4	0.7857142857142857	11	0.2222222222222222	0.7857142857142857	15	11	0	0	0	0.8888888888888888	8	9	1.0666666666666667	16	0.0	1.0	0.05726866141036633	0.6345137485665029	7.902762784127648e-27	0.5000000000000019	0.05879488275971666	0.6524524235647498	0.5968710323815263	0.5972025044920874	0	1.0	0.0
3751	0.008015095428046225	0.00375554641942968	0.002487781511556543	0.9597967300275768	None	0.25	1	0.4	4	0.7692307692307693	10	0.23809523809523808	0.7692307692307693	14	10	0	0	0	0.7777777777777778	7	9	1.0	15	0.0	1.0	0.5342772574734036	0.5048430314833862	0.0671402993253486	0.5839462381744036	0.07651800348298028	0.5627174520046816	0.8980759517257713	0.5507055355243665	0	1.0	0.0
4331	0.002847104014038714	9.74190023207786e-05	-4.6621650058651324e-05	0.9979738077168844	None	0.25	1	0.4	4	0.7692307692307693	10	0.23809523809523808	0.7692307692307693	14	10	0	0	0	0.7777777777777778	7	9	1.0	15	0.0	1.0	0.024011814099420832	0.5195729946856427	0.09991605790049023	0.5004831332917302	0.284211741824418	0.6039049411439648	0.7502283349244252	0.5417382370060031	0	1.0	0.0
1	None	None	None	None	None	0	0	0.018518518518518517	1	1.0	79	1.0	0	0	0	80	0	0	1.0	9	9	5.4	81	0.0	1.0	0	0	0	0	0	0	0	0	0	0	0
172	None	None	None	None	None	0.06666666666666667	1	0.375	12	0.5434782608695652	25	0.75	0.17391304347826086	17	8	30	10	0	1.0	8	8	3.2	48	0.18181818181818182	0.7317073170731707	-0.09579027341358218	0.5460110669419092	0.019256811410813233	0.6658042576201892	-0.091854067231377	0.5908652540433408	0.6369540101392657	0.601996996081898	1.0	0.9411764705882353	0.0
1136	None	None	None	None	None	0	0	0.25	1	1.0	3	1.0	1.0	4	3	0	3	0	0.2	5	1	0.3333333333333333	5	1.0	0	0.0995633647910674	0.5004399264472451	7.902762784127648e-27	0.5	0.040761612501218805	0.5232574481947014	0.6008932560951729	0.5079040648712538	0.75	0.5	0.0
5000	0.007276263178178239	0.0037233022911679976	-0.003722075188677832	0.9834987024484823	None	0.25	1	0.4	4	0.7692307692307693	10	0.23809523809523808	0.7692307692307693	14	10	0	0	0	0.7777777777777778	7	9	1.0	15	0.0	1.0	0.5991155948289395	0.5384919517172474	3.392428785146558e-05	0.5003732885944593	0.08605287106838924	0.6152363434100572	0.9335047633285302	0.5519075916063518	0	0.7142857142857143	0.0
4367	0.003647950152323128	0.0008082403682681485	0.0007990558759730658	0.9950419891623021	None	0.25	1	0.4	4	0.75	9	0.25925925925925924	0.75	13	9	0	0	0	0.6666666666666666	6	9	0.9333333333333333	14	0.0	1.0	6.878269912831365e-14	0.5000000000002911	-0.02767198934306575	0.6507112897809393	0.07165997047767059	0.6349579832254745	0.6045922370875644	0.5967410922128282	0	1.0	0.0
7146	0.006965873032987645	0.003351577463712045	-0.002054057032472751	0.9856439934526102	None	0.25	1	0.4	4	0.75	9	0.25	0.75	13	9	0	0	0	0.875	8	7	0.9333333333333333	14	0.0	1.0	0.6080036024866369	0.5306598301185952	0.01024041151255308	0.5669182905460316	0.03945770673299899	0.5895714874804637	0.9385108079449587	0.5625273226938452	0	1.0	0.0
3291	0.0032456893883501233	0.00037760913718864634	-0.00037066224452258817	0.9987317482558121	None	0	0	0.3333333333333333	2	0.8571428571428571	6	0.36	0.8571428571428571	8	6	0	2	0	1.0	5	5	0.6	9	1.0	0	0.05997693918193427	0.5030929385185929	-0.0016470416244074248	0.9071247099835769	0.0664781519329214	0.6889010146074156	0.6839179685300955	0.7366819352333361	0.0	0	0.0
2099	None	None	None	None	None	0.5	1	0.6666666666666666	4	0.5	3	0.4444444444444444	0.5	7	3	0	0	0	0.5	6	3	0.5333333333333333	8	0.0	1.0	1.724894914520787e-06	0.5000069300386152	2.7274802425049817e-09	0.5000000152351908	1.0081530231034509e-07	0.5000007690035252	0.5000019205269899	0.5000025714257772	0	1.0	0.0
4894	0.004923595059871884	0.0003179240110350771	0.00019783927255246373	0.994246842971522	None	0.3333333333333333	1	0.3333333333333333	3	0.7272727272727273	8	0.28888888888888886	0.6363636363636364	10	7	2	0	0	0.5555555555555556	5	9	0.8666666666666667	13	0.0	1.0	-0.02021004197210857	0.5013983327984589	-0.09999443850885013	0.5000043120280329	0.10955133360231781	0.5487250920821113	0.7034098100628343	0.5167546797256802	0	0.8	0.0
2323	None	None	None	None	None	0	0	0.5555555555555556	5	0.45454545454545453	5	0.43333333333333335	0	0	0	12	0	0	0.8333333333333334	6	5	0.8666666666666667	13	0.0	0.2857142857142857	0	0	0	0	0	0	0	0	0	0	0
1195	None	None	None	None	None	0	0	0.4	2	0.8	4	0.4666666666666667	0.8	6	4	0	2	0	0.6	3	5	0.4666666666666667	7	1.0	0	0.09906034067784825	0.6511757509903283	0.05610582146247389	0.5179951306283022	0.027623478807293544	0.5078076914533389	0.5713254981403912	0.5603260536905866	1.0	1.0	0.0
3568	7.103566733363636e-05	5.657982522469239e-07	-3.971665797056775e-07	0.9999974378109147	None	0.25	1	0.4	4	0.7692307692307693	10	0.23809523809523808	0.7692307692307693	14	10	0	0	0	0.7777777777777778	7	9	1.0	15	0.0	1.0	0.3768214835200935	0.5390863479098256	0.26910694884049746	0.6654714562190184	0.0489608696862089	0.6460425339236322	0.810729178334323	0.6182300389963493	0	0.21428571428571427	0.0
2499	None	None	None	None	None	0.5	2	0.5454545454545454	6	0.5714285714285714	8	0.4444444444444444	0.5714285714285714	14	8	1	0	0	1.0	6	6	1.0666666666666667	16	0.0	0.4	-0.056123296451741675	0.5418705241114967	-0.01943219353838633	0.6734993053095439	0.10123326334843641	0.5425752024194807	0.665550164720858	0.5876392772826267	0	1.0	0.0
2470	None	None	None	None	None	0	0	0.23333333333333334	7	0.7142857142857143	30	0.6111111111111112	0.2619047619047619	15	11	28	0	0	0.8888888888888888	9	8	2.933333333333333	44	0.0	0.43902439024390244	-0.0540989791125861	0.6461200123600546	-0.07403282462436504	0.7334775012456973	0.07649211520791832	0.5575784432871032	0.682709201725575	0.6491341034292467	0	1.0	0.0
4588	0.011885292544697857	0.0009435651521991952	-0.0007541582881531845	0.9779968242450231	None	0.25	1	0.36363636363636365	4	0.7857142857142857	11	0.2222222222222222	0.7857142857142857	15	11	0	0	0	0.8888888888888888	8	9	1.0666666666666667	16	0.0	1.0	0.4702463102276089	0.8025182392785936	0.09990607076632127	0.5169050146119946	-0.08983384744051645	0.6727955432236331	0.9047595684896506	0.6748499243313387	0	1.0	0.0
3856	0.0021553457055976466	0.0004590019498027047	0.00043379499768885995	0.997746160873727	None	0.25	1	0.36363636363636365	4	0.7857142857142857	11	0.2222222222222222	0.7857142857142857	15	11	0	0	0	0.8888888888888888	8	9	1.0666666666666667	16	0.0	1.0	5.613180585570275e-07	0.5000052648849317	-0.014658855121409149	0.6679143138578317	0.116091148774805	0.5988667715313133	0.6769109040531311	0.59061568251856	0	1.0	0.0
3635	2.1702156645644983e-08	2.1345564412445122e-08	-1.0172742086430122e-09	0.999997438072489	None	0.25	1	0.4	4	0.7692307692307693	10	0.23809523809523808	0.7692307692307693	14	10	0	0	0	0.7777777777777778	7	9	1.0	15	0.0	1.0	-0.07104898833694615	0.5300637658555672	0.12899848151377266	0.5520220031149325	1.9680789040171367e-10	0.5000000441672955	0.6879701945762068	0.5274095160794902	0	0.9285714285714286	0.0
3905	0.00016510035417975207	1.889782660725214e-06	-1.7756536569716963e-06	0.9999986126737478	None	0.25	1	0.36363636363636365	4	0.7857142857142857	11	0.2222222222222222	0.7857142857142857	15	11	0	0	0	0.8888888888888888	8	9	1.0666666666666667	16	0.0	1.0	0.3582683878478018	0.568936317711148	0.12662721551376493	0.5592605464280574	-0.2606315041121389	0.973186569816866	0.9343903632572409	0.7972372473996512	0	1.0	0.0
59	None	None	None	None	None	0.13043478260869565	3	0.30612244897959184	15	0.647887323943662	46	0.9012345679012346	0.5211267605633803	52	37	20	0	0	1.0	9	9	4.866666666666666	73	0.0	0.875	-0.09603726365172131	0.5737869703123921	0.09697178076574008	0.5416148785859897	0.09780509114412025	0.5342071332379627	0.7061890617252495	0.5499335795209785	0	1.0	0.0
1841	None	None	None	None	None	1.0	1	1.0	4	0.25	1	0.5	0.25	5	1	0	0	0	0.75	4	3	0.4	6	0.0	1.0	0.07366811359952852	0.6917988473224467	0.0006889120324508698	0.5089477949311809	-0.08551265508605749	0.5335084623339735	0.6435928561850708	0.580832270122381	0	1.0	0.0
2399	None	None	None	None	None	0.2727272727272727	3	0.5	12	0.47058823529411764	16	0.5714285714285714	0.29411764705882354	22	10	13	2	0	0.7777777777777778	7	9	2.4	36	0.1111111111111111	0.6666666666666666	0.0795919566630339	0.6413138497933734	0.03351988127170489	0.6832912748237518	0.09999626539718606	0.5000432446074295	0.5860086152917726	0.6106537289967506	1.0	0.9545454545454546	0.19525122814411572
5847	0.000911443289359569	8.128080679987964e-05	-1.0381584123049315e-07	0.9990025702776201	None	0.25	1	0.4	4	0.7692307692307693	10	0.23809523809523808	0.7692307692307693	14	10	0	0	0	0.7777777777777778	7	9	1.0	15	0.0	1.0	0.04516033367662439	0.5740767234484514	0.0003818453482561773	0.5028328793462622	0.07308324273666131	0.5723537315183881	0.5791124142356354	0.549940946601032	0	1.0	0.0
3306	0.0005262344203720408	9.433612080796422e-05	-1.2301526770612358e-05	0.9989408928749297	None	0.25	1	0.36363636363636365	4	0.7857142857142857	11	0.2222222222222222	0.7857142857142857	15	11	0	0	0	0.8888888888888888	8	9	1.0666666666666667	16	0.0	1.0	0.47202827122259466	0.5323318503315235	8.73901278098337e-08	0.5011635211323752	0.000673741017885908	0.5306355490257293	0.9019692020462485	0.5213917747270089	0	1.0	0.0
5517	0.003791601792146066	0.0007570749777994551	-0.0007452762171049702	0.993366795521603	None	0.25	1	0.4	4	0.7692307692307693	10	0.23809523809523808	0.7692307692307693	14	10	0	0	0	0.7777777777777778	7	9	1.0	15	0.0	1.0	-0.0038646321574818203	0.6658972078275047	0.06556053962716375	0.6348511640572837	-0.24501970661212452	0.9992645521730916	0.8488433588932232	0.9436951479306354	0	1.0	0.0
3936	0.0010954034209206128	0.00038270055813210166	-0.00037399319251903965	0.9991922805578054	None	0	0	0.42857142857142855	3	0.75	6	0.3333333333333333	0.75	9	6	0	0	0	0.8333333333333334	6	5	0.6666666666666666	10	0.0	0.4	0.046681993948020875	0.5062420737374472	0.015524087646434124	0.5948941186754696	0.09994117682859732	0.5012595961009647	0.5865897755351435	0.5344655028294828	0	1.0	0.0
1641	None	None	None	None	None	0.3333333333333333	1	0.5	4	0.7	7	0.2857142857142857	0.7	11	7	0	0	0	0.8571428571428571	6	7	0.8	12	0.0	1.0	-0.01573729736197973	0.5064252250939066	4.872485007676137e-18	0.5000046533790287	0.09997832714194801	0.5009852857998456	0.6253780551624177	0.5024718196155336	0	1.0	0.0
2954	0.00013283951251534423	4.289011919038188e-07	3.7936578173514337e-07	0.9995280051736708	None	0.25	1	0.4	4	0.75	9	0.25	0.75	13	9	0	0	0	0.875	8	7	0.9333333333333333	14	0.0	1.0	0.035757563594471214	0.5154687068500008	0.06716676436001537	0.5918577426276799	0.033348057435669466	0.536755165910832	0.5390101873609454	0.5482519876576588	0	0.15384615384615385	0.0
5746	0.0021993265244108495	0.0018937261795423357	0.0015044248643341887	0.9983975461984996	None	0.25	1	0.4	4	0.7692307692307693	10	0.234375	0.7692307692307693	14	10	0	0	0	1.0	8	8	1.0	15	0.0	0.8571428571428571	-0.1	0.5	-0.04581204376534761	0.6720657570531163	-0.09930501534775044	0.6127510112711393	0.6020701025597442	0.5967988680404024	0	0	0.0
3627	0.01792101619313975	0.004468127509218984	0.002611206116721964	0.9658998841152254	None	0.25	1	0.36363636363636365	4	0.7857142857142857	11	0.2222222222222222	0.7857142857142857	15	11	0	0	0	0.8888888888888888	8	9	1.0666666666666667	16	0.0	1.0	0.26976918032015007	0.5465210269739317	-0.09999999727428878	0.500000105086468	-0.10393212409702737	0.9999893505999965	0.9154478593075076	0.9797446605520764	0	1.0	0.0
6834	0.005356651172892507	0.002405942873719262	-0.0023535021971113203	0.9949825726748818	None	0.25	1	0.36363636363636365	4	0.7857142857142857	11	0.2222222222222222	0.7857142857142857	15	11	0	0	0	0.8888888888888888	8	9	1.0666666666666667	16	0.0	1.0	-0.09960797728779494	0.5076716324846451	1.997264137307623e-06	0.5000089055404409	0.09999999897415132	0.5000000051263975	0.6931519724512673	0.5025603593687091	0	1.0	0.0
6838	0.010066865583897262	0.004699379824538152	-0.0005105802950919525	0.9250132604465992	None	0.25	1	0.4	4	0.7692307692307693	10	0.23809523809523808	0.7692307692307693	14	10	0	0	0	0.7777777777777778	7	9	1.0	15	0.0	1.0	0.8682036226236172	0.5741395941404671	-0.07152174863677638	0.5720252463167786	-0.09793705938149529	0.5208845089075358	0.9884741401632103	0.5558054089526783	0	1.0	0.0
4349	2.612018605244032e-05	9.032395911160298e-07	4.154573510548852e-07	0.9999964229707442	None	0.25	1	0.4	4	0.75	9	0.25925925925925924	0.75	13	9	0	0	0	0.6666666666666666	6	9	0.9333333333333333	14	0.0	1.0	0.34276365061712194	0.5383012416356974	0.09967545936383007	0.5169991264877143	-0.028056959462450026	0.5164663834124081	0.8222464743643524	0.5239331776695098	0	1.0	0.0
2913	0.0038811506685905105	0.00017285898644788298	-0.00016833861733230696	0.9990931596632652	None	0	0	0.3333333333333333	3	0.8181818181818182	9	0.28888888888888886	0.8181818181818182	12	9	0	0	0	0.5555555555555556	5	9	0.8666666666666667	13	0.0	1.0	-0.08045625445966309	0.5353671569390426	-0.09999647366936529	0.5001253609965395	-0.007661798139958684	0.6394864360275748	0.5977643691978749	0.5593310287884304	0	0.9166666666666666	0.0
1189	None	None	None	None	None	0	0	0.6666666666666666	4	0.3333333333333333	2	1.0	0.16666666666666666	5	1	2	2	0	0.5	4	2	0.5333333333333333	8	0.5	0.6666666666666666	-0.01995071241790518	0.638920348703071	0.03196394754326555	0.5784881210812629	0.09775344600534026	0.5028969417781713	0.6237714527669094	0.5743479227088051	0.1	0	0.0
[truncated: 6,403 more rows]
