# Supplementary material for: Constrained by Design: Influence of Genetic Encodings on Evolved Traits of Robots
Source: Front Robot AI. 2021 Jun 15;8:672379. doi: 10.3389/frobt.2021.672379 (PMC8239187; doi:10.3389/frobt.2021.672379)
Supplement: Supplementary file 3 [file DataSheet2.ZIP › hyperplasticodingrep_plane_18_snapshots_ids.tsv]

generation	robot_id	fitness	novelty	novelty_pop	cons_fitness
145	7317	0.002665941450734641	None	0.0	0.002665941450734641
145	6992	0.001036785372041559	None	0.0	0.001036785372041559
145	5660	0.00539926437076926	None	0.0	0.00539926437076926
145	7144	0.003831266756154552	None	0.0	0.003831266756154552
145	7340	8.313966034567332e-09	None	0.0	8.313966034567332e-09
145	7329	6.637883617788914e-10	None	0.0	6.637883617788914e-10
145	7099	0.0032783132565806002	None	0.0	0.0032783132565806002
145	6948	0.0049971423392468775	None	0.0	0.0049971423392468775
145	7347	1.12052282892566e-06	None	0.0	1.12052282892566e-06
145	7311	0.009321172708834022	None	0.0	0.009321172708834022
145	7220	0.0010311231741777479	None	0.0	0.0010311231741777479
145	7269	0.0007067970208615791	None	0.0	0.0007067970208615791
145	7319	1.0827061700014951e-05	None	0.0	1.0827061700014951e-05
145	6005	0.002583986775879718	None	0.0	0.002583986775879718
145	7251	0.003821527241661249	None	0.0	0.003821527241661249
145	7137	0.001014754466552585	None	0.0	0.001014754466552585
145	7304	0.00047188285371053165	None	0.0	0.00047188285371053165
145	7312	0.0005227965337303337	None	0.0	0.0005227965337303337
145	7088	0.003625837765497797	None	0.0	0.003625837765497797
145	6879	0.002566588744572251	None	0.0	0.002566588744572251
145	7026	0.0024876652970501336	None	0.0	0.0024876652970501336
145	5700	0.011132121849350548	None	0.0	0.011132121849350548
145	6748	0.0035609150854627783	None	0.0	0.0035609150854627783
145	7157	0.007352073335027461	None	0.0	0.007352073335027461
145	7326	0.0005210041761079297	None	0.0	0.0005210041761079297
145	6841	0.0026444963072505346	None	0.0	0.0026444963072505346
145	7308	-4.4862840338405807e-10	None	0.02782183496634123	-4.4862840338405807e-10
145	7272	0.00016952137694808527	None	0.0	0.00016952137694808527
145	7302	1.887805694741275e-08	None	0.0	1.887805694741275e-08
145	7222	0.00045535584760701486	None	0.0	0.00045535584760701486
145	7254	0.002759757387214974	None	0.02782183496634123	0.002759757387214974
145	7030	0.012764499697431651	None	0.0	0.012764499697431651
145	6984	0.0003740390304021645	None	0.4184382831964083	0.0003740390304021645
145	7327	0.000903743635724898	None	0.0	0.000903743635724898
145	6319	0.004215401177494935	None	0.0	0.004215401177494935
145	5401	0.002801712943997024	None	0.0	0.002801712943997024
145	7162	1.236135115120194e-06	None	0.0	1.236135115120194e-06
145	6472	0.004492483875843931	None	0.0	0.004492483875843931
145	7293	0.001696290617299444	None	0.0	0.001696290617299444
145	7321	7.606345648553657e-05	None	0.13006955800013228	7.606345648553657e-05
145	7190	0.0027830051581825355	None	0.0	0.0027830051581825355
145	7283	0.0021311766911664273	None	0.0	0.0021311766911664273
145	7016	0.0029812390077518514	None	0.0	0.0029812390077518514
145	7309	0.0007915123953005733	None	0.0	0.0007915123953005733
145	7227	0.00044189976131518157	None	0.0	0.00044189976131518157
145	7082	0.004040318972556885	None	0.0	0.004040318972556885
145	6625	0.008320768008660613	None	0.0	0.008320768008660613
145	7243	0.0010870514252075347	None	0.0	0.0010870514252075347
145	6735	0.0062834359769743855	None	0.0	0.0062834359769743855
145	7249	0.002325049800086025	None	0.0	0.002325049800086025
145	7084	0.0001983725865762299	None	0.0	0.0001983725865762299
145	7122	0.0002580005277657331	None	0.0	0.0002580005277657331
145	7158	0.00031586108359748605	None	0.0	0.00031586108359748605
145	7349	-1.9026159741345664e-07	None	0.0	-1.9026159741345664e-07
145	7298	0.0001858077699162001	None	0.0	0.0001858077699162001
145	7267	0.0003479611234739659	None	0.0	0.0003479611234739659
145	6466	0.009145063166883155	None	0.0	0.009145063166883155
145	7350	0.00011725457089845553	None	0.0	0.00011725457089845553
145	7024	0.0002871743810083386	None	0.0	0.0002871743810083386
145	7204	0.0014423207413061198	None	0.0	0.0014423207413061198
145	7205	0.0010657802674983725	None	0.0	0.0010657802674983725
145	7244	0.002381588612695735	None	0.0	0.002381588612695735
145	6991	0.00041892347379422377	None	0.0	0.00041892347379422377
145	7188	0.00032120417289055773	None	0.0	0.00032120417289055773
145	7252	3.3704806118148616e-06	None	0.146863363049315	3.3704806118148616e-06
145	7206	0.010235945567680557	None	0.0	0.010235945567680557
145	7255	0.0011914619708809314	None	0.0	0.0011914619708809314
145	7303	-2.072821382308853e-06	None	0.0	-2.072821382308853e-06
145	7333	-2.9895963121065114e-09	None	0.0	-2.9895963121065114e-09
145	7091	0.003747710030109612	None	0.0	0.003747710030109612
145	7180	0.009194881665053124	None	0.0	0.009194881665053124
145	6525	0.0029593657664961606	None	0.0	0.0029593657664961606
145	6471	0.005804989011283243	None	0.0	0.005804989011283243
145	7229	0.007410864741870421	None	0.0	0.007410864741870421
145	7331	0.0005026669316886353	None	0.0	0.0005026669316886353
145	7232	0.003251019285300242	None	0.0	0.003251019285300242
145	6815	0.011935329361554262	None	0.0	0.011935329361554262
145	7346	0.0013827061948523437	None	0.0	0.0013827061948523437
145	7318	0.00029619629213611915	None	0.0	0.00029619629213611915
145	7093	0.013942419432074879	None	0.0	0.013942419432074879
145	7182	0.00160618796623911	None	0.0	0.00160618796623911
145	6813	0.0073295518616083195	None	0.0	0.0073295518616083195
145	7175	8.271418801027314e-05	None	0.0	8.271418801027314e-05
145	7234	0.0013677278203352385	None	0.0	0.0013677278203352385
145	6828	0.005677455484606654	None	0.0	0.005677455484606654
145	7314	-3.595374441528527e-05	None	0.0	-3.595374441528527e-05
145	7294	0.0005677603160642715	None	0.0	0.0005677603160642715
145	7271	0.00013088990557154123	None	0.02782183496634123	0.00013088990557154123
145	6950	0.0014520535391168825	None	0.0	0.0014520535391168825
145	6861	0.0006763192274250006	None	0.0	0.0006763192274250006
145	7343	0.0005764300640913786	None	0.0	0.0005764300640913786
145	7187	0.004450376643760989	None	0.0	0.004450376643760989
145	7320	1.9009400967721292e-06	None	0.0	1.9009400967721292e-06
145	6872	0.004834737126854723	None	0.2953563573481516	0.004834737126854723
145	7056	0.0012655634657260772	None	0.0	0.0012655634657260772
145	7305	8.095086114634631e-11	None	0.0	8.095086114634631e-11
145	6774	0.014988834668293005	None	0.0	0.014988834668293005
145	7003	0.0011161858429591337	None	0.0	0.0011161858429591337
145	7287	0.001590197572694997	None	0.02782183496634123	0.001590197572694997
145	7247	0.004748012068692712	None	0.0	0.004748012068692712
143	7250	0.0004708636317150664	None	0.0	0.0004708636317150664
143	6992	0.001036785372041559	None	0.0	0.001036785372041559
143	5660	0.00539926437076926	None	0.0	0.00539926437076926
143	7144	0.003831266756154552	None	0.0	0.003831266756154552
143	7124	0.0004596888278833436	None	0.0	0.0004596888278833436
143	7099	0.0032783132565806002	None	0.0	0.0032783132565806002
143	7156	0.00029531192591982083	None	0.0	0.00029531192591982083
143	6948	0.0049971423392468775	None	0.0	0.0049971423392468775
143	7220	0.0010311231741777479	None	0.0	0.0010311231741777479
143	7169	-1.6130879864955108e-06	None	0.0	-1.6130879864955108e-06
143	6677	0.0012547664003243148	None	0.0	0.0012547664003243148
143	6005	0.002583986775879718	None	0.0	0.002583986775879718
143	7137	0.001014754466552585	None	0.0	0.001014754466552585
143	7088	0.003625837765497797	None	0.0	0.003625837765497797
143	7235	0.001883536967316127	None	0.0	0.001883536967316127
143	6879	0.002566588744572251	None	0.0	0.002566588744572251
143	7026	0.0024876652970501336	None	0.0	0.0024876652970501336
143	5700	0.011132121849350548	None	0.0	0.011132121849350548
143	6748	0.0035609150854627783	None	0.0	0.0035609150854627783
143	7157	0.007352073335027461	None	0.0	0.007352073335027461
143	6841	0.0026444963072505346	None	0.0	0.0026444963072505346
143	7222	0.00045535584760701486	None	0.0	0.00045535584760701486
143	7030	0.012764499697431651	None	0.0	0.012764499697431651
143	6984	0.0003740390304021645	None	0.4263579477554959	0.0003740390304021645
143	7153	0.0007921498738259423	None	0.0	0.0007921498738259423
143	6319	0.004215401177494935	None	0.0	0.004215401177494935
143	5401	0.002801712943997024	None	0.0	0.002801712943997024
143	7238	-0.00038214037135257244	None	0.0	-0.00038214037135257244
143	7162	1.236135115120194e-06	None	0.0	1.236135115120194e-06
143	6609	0.007995595913260557	None	0.0	0.007995595913260557
143	7211	0.00010990979890568242	None	0.0	0.00010990979890568242
143	7209	6.91014477482548e-05	None	0.03477729370792654	6.91014477482548e-05
143	7199	0.005683262942583178	None	0.0	0.005683262942583178
143	6472	0.004492483875843931	None	0.0	0.004492483875843931
143	7190	0.0027830051581825355	None	0.0	0.0027830051581825355
143	7016	0.0029812390077518514	None	0.0	0.0029812390077518514
143	7032	0.00026692132468908534	None	0.0	0.00026692132468908534
143	7227	0.00044189976131518157	None	0.0	0.00044189976131518157
143	7082	0.004040318972556885	None	0.0	0.004040318972556885
143	6625	0.008320768008660613	None	0.0	0.008320768008660613
143	6949	0.0005383035437342383	None	0.0	0.0005383035437342383
143	7243	0.0010870514252075347	None	0.0	0.0010870514252075347
143	6735	0.0062834359769743855	None	0.0	0.0062834359769743855
143	7249	0.002325049800086025	None	0.0	0.002325049800086025
143	7058	0.006225617042800774	None	0.0	0.006225617042800774
143	6986	0.0020320962954581794	None	0.0	0.0020320962954581794
143	7084	0.0001983725865762299	None	0.0	0.0001983725865762299
143	7122	0.0002580005277657331	None	0.0	0.0002580005277657331
143	6865	0.0004387568391343697	None	0.0	0.0004387568391343697
143	7158	0.00031586108359748605	None	0.0	0.00031586108359748605
143	6466	0.009145063166883155	None	0.0	0.009145063166883155
143	7024	0.0002871743810083386	None	0.0	0.0002871743810083386
143	7155	0.0010230799317373527	None	0.03477729370792654	0.0010230799317373527
143	7105	0.0005995955769998617	None	0.0	0.0005995955769998617
143	7204	0.0014423207413061198	None	0.0	0.0014423207413061198
143	7205	0.0010657802674983725	None	0.0	0.0010657802674983725
143	7244	0.002381588612695735	None	0.0	0.002381588612695735
143	6991	0.00041892347379422377	None	0.0	0.00041892347379422377
143	7188	0.00032120417289055773	None	0.0	0.00032120417289055773
143	7228	0.0005128909056287991	None	0.0	0.0005128909056287991
143	7206	0.010235945567680557	None	0.0	0.010235945567680557
143	7245	0.0003900849593812986	None	0.0	0.0003900849593812986
143	7106	1.4054399723595453e-07	None	0.0	1.4054399723595453e-07
143	7117	0.002541348979400573	None	0.0	0.002541348979400573
143	7091	0.003747710030109612	None	0.0	0.003747710030109612
143	7180	0.009194881665053124	None	0.0	0.009194881665053124
143	6525	0.0029593657664961606	None	0.0	0.0029593657664961606
143	7214	0.00036219537012730483	None	0.0	0.00036219537012730483
143	6471	0.005804989011283243	None	0.0	0.005804989011283243
143	7229	0.007410864741870421	None	0.0	0.007410864741870421
143	7232	0.003251019285300242	None	0.0	0.003251019285300242
143	6815	0.011935329361554262	None	0.0	0.011935329361554262
143	6896	0.004300102433748487	None	0.0	0.004300102433748487
143	7163	-9.617875115419343e-11	None	0.0	-9.617875115419343e-11
143	7093	0.013942419432074879	None	0.0	0.013942419432074879
143	7068	0.007854322726429129	None	0.0	0.007854322726429129
143	7182	0.00160618796623911	None	0.0	0.00160618796623911
143	6813	0.0073295518616083195	None	0.0	0.0073295518616083195
143	7170	-6.131962459189814e-06	None	0.0	-6.131962459189814e-06
143	7175	8.271418801027314e-05	None	0.0	8.271418801027314e-05
143	7136	9.15246346919149e-05	None	0.0	9.15246346919149e-05
143	7234	0.0013677278203352385	None	0.0	0.0013677278203352385
143	7216	-1.4754611730969201e-08	None	0.0	-1.4754611730969201e-08
143	6828	0.005677455484606654	None	0.0	0.005677455484606654
143	7196	0.0003737433849918991	None	0.0	0.0003737433849918991
143	6950	0.0014520535391168825	None	0.0	0.0014520535391168825
143	6861	0.0006763192274250006	None	0.0	0.0006763192274250006
143	7187	0.004450376643760989	None	0.0	0.004450376643760989
143	6872	0.004834737126854723	None	0.2953563573481516	0.004834737126854723
143	7239	0.0021608225751557344	None	0.0	0.0021608225751557344
143	6924	0.008017124104921216	None	0.0	0.008017124104921216
143	7165	9.412254614253876e-07	None	0.0	9.412254614253876e-07
143	7056	0.0012655634657260772	None	0.0	0.0012655634657260772
143	6971	0.0014233024967931819	None	0.0	0.0014233024967931819
143	6774	0.014988834668293005	None	0.0	0.014988834668293005
143	7003	0.0011161858429591337	None	0.0	0.0011161858429591337
143	6963	0.008642157940304231	None	0.0	0.008642157940304231
143	7223	-0.00018574427507775718	None	0.0	-0.00018574427507775718
143	6711	0.0009426317110558874	None	0.0	0.0009426317110558874
143	7247	0.004748012068692712	None	0.0	0.004748012068692712
106	5298	6.430039422696778e-05	None	0.0	6.430039422696778e-05
106	4852	0.0013031505308541513	None	0.0	0.0013031505308541513
106	5312	4.692100732128969e-05	None	0.0	4.692100732128969e-05
106	5268	0.0014060783983413346	None	0.0	0.0014060783983413346
106	5371	0.002974374895681145	None	0.03477729370792654	0.002974374895681145
106	5314	0.0016223767893286814	None	0.0	0.0016223767893286814
106	5260	2.9867342670073946e-06	None	0.0	2.9867342670073946e-06
106	5057	0.000633909669919389	None	0.0	0.000633909669919389
106	5390	2.9928041815852944e-05	None	0.0	2.9928041815852944e-05
106	5382	0.0038469217700362445	None	0.03477729370792654	0.0038469217700362445
106	4099	0.007896391822756263	None	0.024627384500935563	0.007896391822756263
106	5363	0.0014617808302031796	None	0.0	0.0014617808302031796
106	5373	0.00013577240861336058	None	0.0	0.00013577240861336058
106	5297	0.00043610158164306405	None	0.0	0.00043610158164306405
106	4818	0.0030599131058922664	None	0.0	0.0030599131058922664
106	5368	-1.8846300884744744e-05	None	0.024627384500935563	-1.8846300884744744e-05
106	5236	0.0007489942813293528	None	0.0	0.0007489942813293528
106	5295	0.00041511842627390313	None	0.0	0.00041511842627390313
106	5261	0.0024571569427975465	None	0.0	0.0024571569427975465
106	4890	0.005762593891006962	None	0.0	0.005762593891006962
106	5257	0.004103014298434559	None	0.0	0.004103014298434559
106	5072	0.00025718862481665105	None	0.0	0.00025718862481665105
106	5352	-0.00010699092128603504	None	0.11082323025421001	-0.00010699092128603504
106	4308	0.005846042510001553	None	0.0	0.005846042510001553
106	5327	1.4203887303371624e-05	None	0.0	1.4203887303371624e-05
106	5320	2.9919534145567464e-06	None	0.0	2.9919534145567464e-06
106	5242	0.0005412664437287955	None	0.0	0.0005412664437287955
106	5232	0.0033312378854548443	None	0.0	0.0033312378854548443
106	5378	0.0002676909308537837	None	0.0	0.0002676909308537837
106	4803	0.0031240495344831733	None	0.0	0.0031240495344831733
106	5374	0.0004203689655761598	None	0.024627384500935563	0.0004203689655761598
106	4518	0.00392951794897308	None	0.024627384500935563	0.00392951794897308
106	5341	0.0006151656585758993	None	0.0	0.0006151656585758993
106	5218	0.005785077038923723	None	0.0	0.005785077038923723
106	5288	0.008847180981885484	None	0.0	0.008847180981885484
106	5399	-3.472624910301338e-07	None	0.0	-3.472624910301338e-07
106	5329	0.0012388614375314305	None	0.0	0.0012388614375314305
106	5220	4.343238762336467e-06	None	0.0	4.343238762336467e-06
106	5139	0.0014897008925744259	None	0.0	0.0014897008925744259
106	5354	-7.709063764598454e-07	None	0.0	-7.709063764598454e-07
106	5027	0.0029330561528533423	None	0.0	0.0029330561528533423
106	5089	0.0022845925158237667	None	0.0	0.0022845925158237667
106	5123	0.006609263183021954	None	0.0	0.006609263183021954
106	5338	0.000108603208661885	None	0.0	0.000108603208661885
106	3063	0.004663185715683907	None	0.0	0.004663185715683907
106	5038	0.004722934774027049	None	0.0	0.004722934774027049
106	5253	0.005399518196427384	None	0.12859167160815937	0.005399518196427384
106	5197	0.003419437609567016	None	0.0	0.003419437609567016
106	5331	-9.99900133515146e-08	None	0.0	-9.99900133515146e-08
106	5355	-0.00012799461496536399	None	0.0	-0.00012799461496536399
106	5066	8.771842479830487e-05	None	0.0	8.771842479830487e-05
106	4885	0.006370184740593592	None	0.0	0.006370184740593592
106	5346	0.0011403729972156026	None	0.0	0.0011403729972156026
106	5388	-1.563536609571571e-05	None	0.0	-1.563536609571571e-05
106	3962	0.0026900538631273872	None	0.0	0.0026900538631273872
106	5206	0.0024658971280096735	None	0.0	0.0024658971280096735
106	5377	0.0021013571171577894	None	0.0	0.0021013571171577894
106	5064	0.0014030708318015469	None	0.0	0.0014030708318015469
106	5214	0.004160535939945936	None	0.0	0.004160535939945936
106	5362	0.0013615690994443171	None	0.0	0.0013615690994443171
106	4908	0.0036051561445816743	None	0.0	0.0036051561445816743
106	5092	0.0007933956346455213	None	0.0	0.0007933956346455213
106	4680	0.006632323986540733	None	0.21214466646673266	0.006632323986540733
106	5008	0.00013626213190707034	None	0.0	0.00013626213190707034
106	5240	0.00905243167218293	None	0.0	0.00905243167218293
106	5164	0.0007808563639613154	None	0.0	0.0007808563639613154
106	5188	0.0026960003550381547	None	0.0	0.0026960003550381547
106	5287	0.0010654744847442283	None	0.0	0.0010654744847442283
106	5392	0.0008030052083183583	None	0.0	0.0008030052083183583
106	5022	0.0009448877715361989	None	0.024627384500935563	0.0009448877715361989
106	5364	0.00039618385510551313	None	0.3568508851398593	0.00039618385510551313
106	4920	0.0005008259105780171	None	0.0	0.0005008259105780171
106	4902	0.0019991828860263204	None	0.0	0.0019991828860263204
106	5246	0.0009764015836324745	None	0.0	0.0009764015836324745
106	5395	0.0034115938638596692	None	0.0	0.0034115938638596692
106	5273	0.0020359224356390412	None	0.0	0.0020359224356390412
106	5201	0.005376454781181759	None	0.17315550345068767	0.005376454781181759
106	4994	0.0025053524334772304	None	0.0	0.0025053524334772304
106	4984	0.00023592787453759626	None	0.0	0.00023592787453759626
106	3658	0.004611681879505528	None	0.0	0.004611681879505528
106	5159	0.005597533840566562	None	0.0	0.005597533840566562
106	5103	0.0016121779977675262	None	0.0	0.0016121779977675262
106	5151	0.0011341084738475302	None	0.0	0.0011341084738475302
106	5279	0.001755627574773096	None	0.0	0.001755627574773096
106	5360	5.818069974829065e-05	None	0.0	5.818069974829065e-05
106	4626	0.00439472243126876	None	0.0	0.00439472243126876
106	5317	0.0007561837952590189	None	0.0	0.0007561837952590189
106	4740	0.0065581895075894235	None	0.0	0.0065581895075894235
106	4617	0.00475237615137588	None	0.0	0.00475237615137588
106	3988	0.003651571619302334	None	0.0	0.003651571619302334
106	5203	0.001287791468720773	None	0.0	0.001287791468720773
106	5400	-3.0716560292743146e-05	None	0.0	-3.0716560292743146e-05
106	5296	0.0015299914316648773	None	0.024627384500935563	0.0015299914316648773
106	5055	0.00016964166786015197	None	0.0	0.00016964166786015197
106	5107	0.004381001089896439	None	0.0	0.004381001089896439
106	5351	0.004716646668976267	None	0.0	0.004716646668976267
106	5334	0.0006036614451944275	None	0.0	0.0006036614451944275
106	5183	0.004851930952980736	None	0.03477729370792654	0.004851930952980736
106	5356	1.561080061371127e-06	None	0.0	1.561080061371127e-06
106	5284	0.0008830276886498933	None	0.0	0.0008830276886498933
141	6995	0.0004241911214749677	None	0.0	0.0004241911214749677
141	7113	2.9824600732732457e-09	None	0.0	2.9824600732732457e-09
141	6992	0.001036785372041559	None	0.0	0.001036785372041559
141	7053	5.722031945800983e-06	None	0.012776749083187813	5.722031945800983e-06
141	5660	0.00539926437076926	None	0.0	0.00539926437076926
141	7144	0.003831266756154552	None	0.0	0.003831266756154552
141	7124	0.0004596888278833436	None	0.0	0.0004596888278833436
141	7099	0.0032783132565806002	None	0.012776749083187813	0.0032783132565806002
141	6948	0.0049971423392468775	None	0.0	0.0049971423392468775
141	7128	0.0013725930250066696	None	0.0	0.0013725930250066696
141	7108	0.00017445539259254925	None	0.0	0.00017445539259254925
141	6544	0.006463292455125017	None	0.0	0.006463292455125017
141	6677	0.0012547664003243148	None	0.0	0.0012547664003243148
141	6005	0.002583986775879718	None	0.0	0.002583986775879718
141	7137	0.001014754466552585	None	0.0	0.001014754466552585
141	6855	0.000699346461253632	None	0.0	0.000699346461253632
141	7011	1.454607205970283e-05	None	0.0	1.454607205970283e-05
141	7088	0.003625837765497797	None	0.0	0.003625837765497797
141	6879	0.002566588744572251	None	0.0	0.002566588744572251
141	7026	0.0024876652970501336	None	0.0	0.0024876652970501336
141	7112	-3.332020198637327e-05	None	0.0	-3.332020198637327e-05
141	5700	0.011132121849350548	None	0.0	0.011132121849350548
141	6408	0.0045628355091577215	None	0.0	0.0045628355091577215
141	7071	0.0008106190668579379	None	0.0	0.0008106190668579379
141	6748	0.0035609150854627783	None	0.0	0.0035609150854627783
141	6841	0.0026444963072505346	None	0.0	0.0026444963072505346
141	7123	0.0009696891543137083	None	0.0	0.0009696891543137083
141	6507	0.006768013353593416	None	0.0	0.006768013353593416
141	7041	0.0030290682965619584	None	0.0	0.0030290682965619584
141	7030	0.012764499697431651	None	0.0	0.012764499697431651
141	6984	0.0003740390304021645	None	0.4263579477554959	0.0003740390304021645
141	6319	0.004215401177494935	None	0.0	0.004215401177494935
141	5401	0.002801712943997024	None	0.0	0.002801712943997024
141	6609	0.007995595913260557	None	0.0	0.007995595913260557
141	6909	0.001759193205640512	None	0.0	0.001759193205640512
141	6472	0.004492483875843931	None	0.0	0.004492483875843931
141	7126	0.00017381402072891202	None	0.0	0.00017381402072891202
141	7107	-9.728198621361588e-06	None	0.0	-9.728198621361588e-06
141	6623	0.0023311681366166887	None	0.0	0.0023311681366166887
141	7145	9.989097779392849e-07	None	0.0	9.989097779392849e-07
141	7016	0.0029812390077518514	None	0.0	0.0029812390077518514
141	7032	0.00026692132468908534	None	0.0	0.00026692132468908534
141	6421	0.0007361189115387017	None	0.0	0.0007361189115387017
141	7086	0.0004292677345353164	None	0.0	0.0004292677345353164
141	7048	0.00030368195064119194	None	0.0	0.00030368195064119194
141	5218	0.005785077038923723	None	0.0	0.005785077038923723
141	7082	0.004040318972556885	None	0.0	0.004040318972556885
141	6625	0.008320768008660613	None	0.0	0.008320768008660613
141	6360	0.00400133465684942	None	0.0	0.00400133465684942
141	6949	0.0005383035437342383	None	0.0	0.0005383035437342383
141	7148	8.244745763213567e-05	None	0.0	8.244745763213567e-05
141	6735	0.0062834359769743855	None	0.0	0.0062834359769743855
141	7058	0.006225617042800774	None	0.0	0.006225617042800774
141	6986	0.0020320962954581794	None	0.0	0.0020320962954581794
141	7084	0.0001983725865762299	None	0.0	0.0001983725865762299
141	7122	0.0002580005277657331	None	0.0	0.0002580005277657331
141	6865	0.0004387568391343697	None	0.0	0.0004387568391343697
141	7010	0.00020907960321400453	None	0.0	0.00020907960321400453
141	6131	0.0027274544289813993	None	0.0	0.0027274544289813993
141	6466	0.009145063166883155	None	0.0	0.009145063166883155
141	7009	-2.0389480642517476e-09	None	0.0	-2.0389480642517476e-09
141	7024	0.0002871743810083386	None	0.0	0.0002871743810083386
141	7105	0.0005995955769998617	None	0.0	0.0005995955769998617
141	6991	0.00041892347379422377	None	0.0	0.00041892347379422377
141	6755	0.0031945638719883193	None	0.0	0.0031945638719883193
141	7064	-8.784363819359276e-10	None	0.0	-8.784363819359276e-10
141	7106	1.4054399723595453e-07	None	0.0	1.4054399723595453e-07
141	6798	0.0006310247326180924	None	0.0	0.0006310247326180924
141	7117	0.002541348979400573	None	0.0	0.002541348979400573
141	7091	0.003747710030109612	None	0.012776749083187813	0.003747710030109612
141	6525	0.0029593657664961606	None	0.0	0.0029593657664961606
141	6471	0.005804989011283243	None	0.0	0.005804989011283243
141	7143	2.7168899792320646e-09	None	0.0	2.7168899792320646e-09
141	7076	0.00011270511670104618	None	0.012776749083187813	0.00011270511670104618
141	6815	0.011935329361554262	None	0.0	0.011935329361554262
141	6896	0.004300102433748487	None	0.0	0.004300102433748487
141	7093	0.013942419432074879	None	0.0	0.013942419432074879
141	7068	0.007854322726429129	None	0.0	0.007854322726429129
141	6813	0.0073295518616083195	None	0.0	0.0073295518616083195
141	7059	-9.497432912820266e-08	None	0.0	-9.497432912820266e-08
141	7136	9.15246346919149e-05	None	0.0	9.15246346919149e-05
141	6268	0.0022562835877031136	None	0.0	0.0022562835877031136
141	6828	0.005677455484606654	None	0.0	0.005677455484606654
141	7061	6.337338140954628e-08	None	0.0	6.337338140954628e-08
141	6559	0.000811428167804975	None	0.012776749083187813	0.000811428167804975
141	7034	0.008477303954762986	None	0.0	0.008477303954762986
141	7047	0.00017763630767508368	None	0.0	0.00017763630767508368
141	7147	0.0007766181551900679	None	0.0	0.0007766181551900679
141	6950	0.0014520535391168825	None	0.0	0.0014520535391168825
141	6861	0.0006763192274250006	None	0.0	0.0006763192274250006
141	7134	4.705025416765207e-13	None	0.0	4.705025416765207e-13
141	6872	0.004834737126854723	None	0.2953563573481516	0.004834737126854723
141	6924	0.008017124104921216	None	0.0	0.008017124104921216
141	7056	0.0012655634657260772	None	0.0	0.0012655634657260772
141	7078	2.9319349219546673e-06	None	0.0	2.9319349219546673e-06
141	6971	0.0014233024967931819	None	0.012776749083187813	0.0014233024967931819
141	6774	0.014988834668293005	None	0.0	0.014988834668293005
141	7003	0.0011161858429591337	None	0.0	0.0011161858429591337
141	6963	0.008642157940304231	None	0.0	0.008642157940304231
141	6711	0.0009426317110558874	None	0.0	0.0009426317110558874
72	3680	2.3450163469842586e-05	None	0.43707800237861916	2.3450163469842586e-05
72	3147	0.0007083286677090568	None	0.0	0.0007083286677090568
72	3654	5.764952099435221e-06	None	0.0	5.764952099435221e-06
72	3483	0.0003270729086715565	None	0.0	0.0003270729086715565
72	2785	0.0027390736093212084	None	0.791774331067486	0.0027390736093212084
72	3532	0.00388987796056196	None	0.0	0.00388987796056196
72	3448	0.00015826577039232802	None	0.0	0.00015826577039232802
72	3550	0.00037325696907748664	None	0.0	0.00037325696907748664
72	2759	0.0012767051360737382	None	0.4267200574092012	0.0012767051360737382
72	3629	0.000206148090821229	None	0.0	0.000206148090821229
72	3166	0.0008797912251887737	None	0.0	0.0008797912251887737
72	3611	-2.3827826599404144e-07	None	0.0	-2.3827826599404144e-07
72	3566	4.1827229575497716e-05	None	0.0	4.1827229575497716e-05
72	3637	-4.425999246686062e-10	None	0.13512846343187343	-4.425999246686062e-10
72	3551	0.0015950766614799509	None	0.0	0.0015950766614799509
72	3029	0.00083369296620658	None	0.0	0.00083369296620658
72	3670	0.000778305530816286	None	0.0	0.000778305530816286
72	3685	-7.996627132438847e-06	None	0.0	-7.996627132438847e-06
72	3626	-4.1598142643382775e-06	None	0.0	-4.1598142643382775e-06
72	2922	0.0002571393862463311	None	0.0	0.0002571393862463311
72	3561	0.0007209382854411121	None	0.0	0.0007209382854411121
72	3657	-2.071740194802314e-08	None	0.0	-2.071740194802314e-08
72	3601	0.001027041460689253	None	0.0	0.001027041460689253
72	3649	0.0013846420255318817	None	0.0	0.0013846420255318817
72	3536	0.00021068960483158994	None	0.0	0.00021068960483158994
72	3661	0.002543055843620075	None	0.13512846343187343	0.002543055843620075
72	3681	-9.174830359716177e-10	None	0.0	-9.174830359716177e-10
72	3583	0.00016025172763095625	None	0.0	0.00016025172763095625
72	3471	3.386456311688345e-07	None	0.0	3.386456311688345e-07
72	3272	0.0013659404413028974	None	0.0	0.0013659404413028974
72	3048	6.007579794497537e-05	None	0.0	6.007579794497537e-05
72	3613	0.0012082835179446604	None	0.0	0.0012082835179446604
72	3401	0.00027323338067134444	None	0.22006177740980526	0.00027323338067134444
72	3144	0.0012196982459136642	None	0.0	0.0012196982459136642
72	3194	0.0025828281643206453	None	0.0	0.0025828281643206453
72	3679	0.00015019088220454485	None	0.0	0.00015019088220454485
72	3689	0.004525568395433313	None	0.06259912867426777	0.004525568395433313
72	3537	0.0025757091810885745	None	0.28625866309846454	0.0025757091810885745
72	3458	0.0023879528252687358	None	0.0	0.0023879528252687358
72	3684	-1.802140156245636e-08	None	0.0	-1.802140156245636e-08
72	3513	0.0005455712017051619	None	0.0	0.0005455712017051619
72	3505	0.0002758025445011816	None	0.0	0.0002758025445011816
72	3482	0.0009248335125470581	None	0.0	0.0009248335125470581
72	3549	0.0025180937904674635	None	0.0	0.0025180937904674635
72	3514	0.005676382879916144	None	0.13512846343187343	0.005676382879916144
72	2903	0.00479861418135139	None	0.0	0.00479861418135139
72	3652	-3.5418630538683615e-05	None	0.0	-3.5418630538683615e-05
72	3606	0.000321662750694836	None	0.0	0.000321662750694836
72	3687	0.0026990028166881666	None	0.0	0.0026990028166881666
72	3352	0.00012539030509496556	None	0.0	0.00012539030509496556
72	3251	0.0018423894847335984	None	0.0	0.0018423894847335984
72	3063	0.004663185715683907	None	0.0	0.004663185715683907
72	3622	0.001043492048820889	None	0.0	0.001043492048820889
72	3398	0.001281689317631061	None	0.0	0.001281689317631061
72	3012	0.001582056895497774	None	0.13512846343187343	0.001582056895497774
72	3321	0.012463751504964647	None	0.0	0.012463751504964647
72	3620	1.6805747429201437e-06	None	0.0	1.6805747429201437e-06
72	3674	-2.8879630434033034e-05	None	0.0	-2.8879630434033034e-05
72	3640	0.006551355930610606	None	0.28625866309846454	0.006551355930610606
72	3370	0.0036865120743405986	None	0.0	0.0036865120743405986
72	3115	0.0033429292257873564	None	0.0	0.0033429292257873564
72	3233	0.0006956884051768487	None	0.1577035769113111	0.0006956884051768487
72	2700	0.00011339738491718668	None	0.1577035769113111	0.00011339738491718668
72	2977	0.0008080340930121904	None	0.4267200574092012	0.0008080340930121904
72	3462	0.0018377784249385691	None	0.29229236414652415	0.0018377784249385691
72	3615	0.0012357704803088862	None	0.0	0.0012357704803088862
72	3230	0.0006007262755498923	None	0.4267200574092012	0.0006007262755498923
72	3656	-0.00031502010916784615	None	0.0	-0.00031502010916784615
72	3647	0.0002376068853475999	None	0.17002539248456025	0.0002376068853475999
72	3616	0.00028964324778308747	None	0.0	0.00028964324778308747
72	2779	0.0008566075790903914	None	0.4497938326833054	0.0008566075790903914
72	3638	-4.756596045836028e-08	None	0.0	-4.756596045836028e-08
72	3576	0.0003614527560115096	None	0.3985564276245791	0.0003614527560115096
72	3631	0.001607502185498201	None	0.0	0.001607502185498201
72	3308	1.3262172946160933e-05	None	0.35186375218327737	1.3262172946160933e-05
72	3152	0.0003287745878821081	None	0.0	0.0003287745878821081
72	3650	9.901078296483986e-05	None	0.0	9.901078296483986e-05
72	3346	0.002029687401277629	None	0.1577035769113111	0.002029687401277629
72	3565	0.0003616589970683182	None	0.0	0.0003616589970683182
72	3671	0.00028505527591504915	None	0.0	0.00028505527591504915
72	3658	0.004611681879505528	None	0.0	0.004611681879505528
72	3696	0.0006385022637202472	None	0.0	0.0006385022637202472
72	3529	0.011140935196244917	None	0.10175093583278247	0.011140935196244917
72	3424	0.0008097361880088154	None	0.18625858031167777	0.0008097361880088154
72	3540	6.204562377309941e-05	None	0.29229236414652415	6.204562377309941e-05
72	3567	0.0006215102688495631	None	0.0	0.0006215102688495631
72	3332	0.0022844379232997963	None	0.0	0.0022844379232997963
72	3243	0.007803970550069097	None	0.0	0.007803970550069097
72	3694	-1.2460999227138643e-05	None	0.0	-1.2460999227138643e-05
72	3617	6.984142742228585e-08	None	0.0	6.984142742228585e-08
72	3511	0.0009035252353638288	None	0.0	0.0009035252353638288
72	3686	0.0004199478182514703	None	0.0	0.0004199478182514703
72	3363	0.0020797172161431876	None	0.0	0.0020797172161431876
72	3402	0.0009448939974812735	None	0.0	0.0009448939974812735
72	2885	0.004471596197386008	None	0.0	0.004471596197386008
72	3672	0.0001478006584197217	None	0.0	0.0001478006584197217
72	3573	8.418641454925486e-07	None	0.0	8.418641454925486e-07
72	3627	0.002611206116721964	None	0.0	0.002611206116721964
72	3112	0.001712743128890416	None	0.0	0.001712743128890416
72	3487	0.00020431937752991134	None	0.1805575029438399	0.00020431937752991134
50	2265	None	None	0.3249785531669115	None
50	2598	-1.9172689997653612e-08	None	0.41923966440617055	-1.9172689997653612e-08
50	1751	None	None	0.4487492001012646	None
50	2579	-2.125727392559488e-08	None	0.42146750424351326	-2.125727392559488e-08
50	2124	None	None	0.4339557515801061	None
50	2584	2.701706968130889e-06	None	0.3060164632970119	2.701706968130889e-06
50	2560	0.00020168630575732638	None	0.4123460360076863	0.00020168630575732638
50	2554	9.584009193278033e-10	None	0.37382795621938414	9.584009193278033e-10
50	2501	None	None	0.6540038666945563	None
50	2576	1.9244354562575656e-08	None	0.29316785673705104	1.9244354562575656e-08
50	2451	None	None	0.29316785673705104	None
50	2558	None	None	0.42157204721258135	None
50	2556	-0.1	None	0.30553802857975654	-0.1
50	2559	None	None	0.2933590649068511	None
50	2541	None	None	0.40959234982290893	None
50	2436	None	None	0.5024191618742109	None
50	2568	-0.1	None	0.4487492001012646	-0.1
50	2281	None	None	0.3589379017264361	None
50	2404	None	None	0.351033687158289	None
50	2464	None	None	0.3686191689537466	None
50	2566	5.6587231780458176e-08	None	0.4238389728045927	5.6587231780458176e-08
50	2540	None	None	0.3320911600306237	None
50	2577	None	None	0.37615041698698554	None
50	2542	None	None	0.3934639354056668	None
50	2597	2.4019450628820296e-08	None	0.3541496333649469	2.4019450628820296e-08
50	2552	None	None	0.29328264925663905	None
50	2571	-6.256395587928027e-06	None	0.43816375720637446	-6.256395587928027e-06
50	1710	None	None	0.39756418799176685	None
50	2484	None	None	0.4008399359152194	None
50	2600	None	None	0.30184218867960155	None
50	2367	None	None	0.48295431819572937	None
50	2533	None	None	0.43103685080431087	None
50	2585	-0.1	None	0.34308915981471844	-0.1
50	2581	2.4630880309033005e-08	None	0.2964034179734826	2.4630880309033005e-08
50	2496	None	None	0.3223969174690966	None
50	2441	None	None	0.4300720783020173	None
50	2252	None	None	0.4300585125147731	None
50	2461	None	None	0.30553802857975654	None
50	2596	-0.1	None	0.30983688127105397	-0.1
50	2343	None	None	0.3938443689455522	None
50	2345	None	None	0.5668787007596049	None
50	2516	None	None	0.3154301015179764	None
50	2531	None	None	0.4259000854004191	None
50	2517	None	None	0.37564935402229127	None
50	1219	None	None	0.5364007845271577	None
50	1870	None	None	0.5273739810507465	None
50	2587	3.1131769811367074e-05	None	0.3717207296955139	3.1131769811367074e-05
50	2417	None	None	0.3185055923330765	None
50	2557	3.152242703018375e-05	None	0.40142003698846135	3.152242703018375e-05
50	2435	None	None	0.3760893356753858	None
50	2594	2.014663449711655e-05	None	0.38146712548790196	2.014663449711655e-05
50	2570	-0.1	None	0.35952562292603163	-0.1
50	2524	None	None	0.29688844620087707	None
50	2455	None	None	0.38855892304023765	None
50	2352	None	None	0.38440289820286383	None
50	2510	None	None	0.30202232193183015	None
50	2578	-4.35897557728284e-08	None	0.34860310887001755	-4.35897557728284e-08
50	2138	None	None	0.3760778275533872	None
50	2433	None	None	0.42225803602743195	None
50	2490	None	None	0.37382795621938414	None
50	2580	3.1858126238240858e-06	None	0.3481270207564172	3.1858126238240858e-06
50	2376	None	None	0.3870774287744965	None
50	2561	-1.403179487419131e-07	None	0.3911557287733286	-1.403179487419131e-07
50	2563	-2.425329761631128e-06	None	0.4386180100836943	-2.425329761631128e-06
50	2545	None	None	0.37789463793806033	None
50	2320	None	None	0.4783115624079818	None
50	2512	None	None	0.4386180100836943	None
50	1330	None	None	0.5038584079410078	None
50	2532	None	None	0.38373295314929695	None
50	2575	-0.1	None	0.3326075045729598	-0.1
50	2564	None	None	0.30627092504217013	None
50	2440	None	None	0.5412278800398845	None
50	2495	None	None	0.443742698565357	None
50	2555	-6.509677126650838e-11	None	0.38146712548790196	-6.509677126650838e-11
50	2588	1.0845991479339621e-08	None	0.5319556119133242	1.0845991479339621e-08
50	2525	None	None	0.54094863829448	None
50	2329	None	None	0.37361931208900473	None
50	2170	None	None	0.4125470172256569	None
50	2599	4.5556340059998217e-07	None	0.3273908523878192	4.5556340059998217e-07
50	2381	None	None	0.3110804920136067	None
50	2185	None	None	0.46485535034947045	None
50	2551	None	None	0.38381081887981056	None
50	2565	None	None	0.3110190188991303	None
50	1866	None	None	0.3702852203567504	None
50	2567	-1.6227715789283217e-08	None	0.3641762985930911	-1.6227715789283217e-08
50	2527	None	None	0.3836195339772527	None
50	2519	None	None	0.29316785673705104	None
50	2514	None	None	0.4555133889769123	None
50	2402	None	None	0.5365596055169718	None
50	2586	-2.062111484205409e-06	None	0.45110444529979177	-2.062111484205409e-06
50	2125	None	None	0.4961854026855021	None
50	2066	None	None	0.5112457761189714	None
50	2539	None	None	0.6184987295432096	None
50	2174	None	None	0.31790292078229304	None
50	2397	None	None	0.41394109225856013	None
50	2591	-1.9374930584251104e-08	None	0.41394109225856013	-1.9374930584251104e-08
50	2593	6.949233154892218e-07	None	0.3938443689455522	6.949233154892218e-07
50	2543	None	None	0.45110444529979177	None
50	2181	None	None	0.3939465434231775	None
50	2583	-0.1	None	0.40896328761933337	-0.1
74	3757	0.0015874976033110123	None	0.0	0.0015874976033110123
74	3709	-1.1881936092473996e-07	None	0.0	-1.1881936092473996e-07
74	3147	0.0007083286677090568	None	0.0	0.0007083286677090568
74	3654	5.764952099435221e-06	None	0.0	5.764952099435221e-06
74	3483	0.0003270729086715565	None	0.0	0.0003270729086715565
74	2785	0.0027390736093212084	None	0.8578770111460123	0.0027390736093212084
74	3532	0.00388987796056196	None	0.0	0.00388987796056196
74	3729	5.409267524656602e-07	None	0.0	5.409267524656602e-07
74	3798	8.610368940503586e-05	None	0.0	8.610368940503586e-05
74	3765	3.76748021070187e-11	None	0.0	3.76748021070187e-11
74	3753	0.0006565460546467807	None	0.0	0.0006565460546467807
74	3761	4.4858549372206114e-06	None	0.0	4.4858549372206114e-06
74	3550	0.00037325696907748664	None	0.0	0.00037325696907748664
74	2759	0.0012767051360737382	None	0.5756965646743095	0.0012767051360737382
74	3629	0.000206148090821229	None	0.0	0.000206148090821229
74	3637	-4.425999246686062e-10	None	0.11959634692334913	-4.425999246686062e-10
74	3551	0.0015950766614799509	None	0.0	0.0015950766614799509
74	3029	0.00083369296620658	None	0.0	0.00083369296620658
74	3670	0.000778305530816286	None	0.0	0.000778305530816286
74	3626	-4.1598142643382775e-06	None	0.0	-4.1598142643382775e-06
74	2922	0.0002571393862463311	None	0.0	0.0002571393862463311
74	3766	0.00045759916200232756	None	0.0	0.00045759916200232756
74	3561	0.0007209382854411121	None	0.0	0.0007209382854411121
74	3743	0.0005659639034472899	None	0.5665398755703277	0.0005659639034472899
74	3601	0.001027041460689253	None	0.0	0.001027041460689253
74	3649	0.0013846420255318817	None	0.0	0.0013846420255318817
74	3536	0.00021068960483158994	None	0.0	0.00021068960483158994
74	3799	6.808051094265042e-08	None	0.11959634692334913	6.808051094265042e-08
74	3773	4.237033600790384e-05	None	0.048688211191097154	4.237033600790384e-05
74	3772	0.002673087238537858	None	0.0	0.002673087238537858
74	3272	0.0013659404413028974	None	0.0	0.0013659404413028974
74	3613	0.0012082835179446604	None	0.0	0.0012082835179446604
74	3144	0.0012196982459136642	None	0.0	0.0012196982459136642
74	3751	0.002487781511556543	None	0.0	0.002487781511556543
74	3689	0.004525568395433313	None	0.048688211191097154	0.004525568395433313
74	3739	0.004508581303742569	None	0.0	0.004508581303742569
74	3754	4.668746014532339e-05	None	0.0	4.668746014532339e-05
74	3537	0.0025757091810885745	None	0.3174579768608536	0.0025757091810885745
74	3721	0.0002198977262719308	None	0.0	0.0002198977262719308
74	3458	0.0023879528252687358	None	0.0	0.0023879528252687358
74	3513	0.0005455712017051619	None	0.0	0.0005455712017051619
74	3752	2.4848110561950345e-05	None	0.048688211191097154	2.4848110561950345e-05
74	3749	4.583684093757579e-05	None	0.0	4.583684093757579e-05
74	3728	0.005059338738552794	None	0.0	0.005059338738552794
74	3482	0.0009248335125470581	None	0.0	0.0009248335125470581
74	3763	-6.462136354442334e-06	None	0.0	-6.462136354442334e-06
74	3758	2.7137948293439577e-05	None	0.42471282652417874	2.7137948293439577e-05
74	3514	0.005676382879916144	None	0.11959634692334913	0.005676382879916144
74	2903	0.00479861418135139	None	0.0	0.00479861418135139
74	3606	0.000321662750694836	None	0.0	0.000321662750694836
74	3732	3.322401732964283e-05	None	0.0	3.322401732964283e-05
74	3687	0.0026990028166881666	None	0.0	0.0026990028166881666
74	3251	0.0018423894847335984	None	0.0	0.0018423894847335984
74	3063	0.004663185715683907	None	0.0	0.004663185715683907
74	3622	0.001043492048820889	None	0.0	0.001043492048820889
74	3012	0.001582056895497774	None	0.11959634692334913	0.001582056895497774
74	3321	0.012463751504964647	None	0.0	0.012463751504964647
74	3620	1.6805747429201437e-06	None	0.0	1.6805747429201437e-06
74	3750	0.0003277445202890938	None	0.0	0.0003277445202890938
74	3736	0.0003268472251428567	None	0.15482404239833575	0.0003268472251428567
74	3640	0.006551355930610606	None	0.3174579768608536	0.006551355930610606
74	3770	0.001140523527087623	None	0.11959634692334913	0.001140523527087623
74	3115	0.0033429292257873564	None	0.0	0.0033429292257873564
74	3233	0.0006956884051768487	None	0.20208521912737032	0.0006956884051768487
74	3776	0.00022550637101096372	None	0.0	0.00022550637101096372
74	3462	0.0018377784249385691	None	0.3377614435221144	0.0018377784249385691
74	3615	0.0012357704803088862	None	0.0	0.0012357704803088862
74	3784	9.408231218496937e-05	None	0.35084923868005297	9.408231218496937e-05
74	3785	0.00012827582576415664	None	0.0	0.00012827582576415664
74	3740	0.003284994224921137	None	0.0	0.003284994224921137
74	3230	0.0006007262755498923	None	0.5756965646743095	0.0006007262755498923
74	3647	0.0002376068853475999	None	0.15101334737982355	0.0002376068853475999
74	3616	0.00028964324778308747	None	0.0	0.00028964324778308747
74	2779	0.0008566075790903914	None	0.5161272821122591	0.0008566075790903914
74	3638	-4.756596045836028e-08	None	0.0	-4.756596045836028e-08
74	3780	-3.369002306699523e-05	None	0.15101334737982355	-3.369002306699523e-05
74	3152	0.0003287745878821081	None	0.0	0.0003287745878821081
74	3723	0.00036333818865897944	None	0.2536512046393192	0.00036333818865897944
74	3786	0.0034632805962459007	None	0.0	0.0034632805962459007
74	3346	0.002029687401277629	None	0.20208521912737032	0.002029687401277629
74	3565	0.0003616589970683182	None	0.0	0.0003616589970683182
74	3658	0.004611681879505528	None	0.0	0.004611681879505528
74	3529	0.011140935196244917	None	0.10128787900006245	0.011140935196244917
74	3741	0.001149241515937182	None	0.0	0.001149241515937182
74	3567	0.0006215102688495631	None	0.0	0.0006215102688495631
74	3332	0.0022844379232997963	None	0.0	0.0022844379232997963
74	3243	0.007803970550069097	None	0.0	0.007803970550069097
74	3511	0.0009035252353638288	None	0.0	0.0009035252353638288
74	3686	0.0004199478182514703	None	0.0	0.0004199478182514703
74	3363	0.0020797172161431876	None	0.0	0.0020797172161431876
74	3779	0.000742306786959553	None	0.0	0.000742306786959553
74	3722	0.001602539009682189	None	0.0	0.001602539009682189
74	3797	0.0011002004560770702	None	0.0	0.0011002004560770702
74	3737	0.000430647826823704	None	0.0	0.000430647826823704
74	2885	0.004471596197386008	None	0.0	0.004471596197386008
74	3800	0.0007366119366646565	None	0.0	0.0007366119366646565
74	3627	0.002611206116721964	None	0.0	0.002611206116721964
74	3112	0.001712743128890416	None	0.0	0.001712743128890416
74	3774	0.0009086986572962084	None	0.0	0.0009086986572962084
74	3718	4.9129395315688965e-06	None	0.0	4.9129395315688965e-06
60	2908	0.0003369650004303029	None	0.0	0.0003369650004303029
60	2847	0.0016111597123090286	None	0.41770580003622115	0.0016111597123090286
60	2834	0.0001696552046846158	None	0.27342238549143816	0.0001696552046846158
60	3067	0.0008989317241550176	None	0.0	0.0008989317241550176
60	2882	1.223271263349103e-05	None	0.15529630986675808	1.223271263349103e-05
60	3045	0.00012145210890918298	None	0.0	0.00012145210890918298
60	2785	0.0027390736093212084	None	0.6392971932199638	0.0027390736093212084
60	2560	0.00020168630575732638	None	0.0	0.00020168630575732638
60	2629	0.00014320188615082928	None	0.3009889411249473	0.00014320188615082928
60	2868	4.596830135608861e-06	None	0.6351418352741001	4.596830135608861e-06
60	2969	6.0422175219737874e-05	None	0.2884022823514568	6.0422175219737874e-05
60	2759	0.0012767051360737382	None	0.0	0.0012767051360737382
60	2966	0.00011186406936586492	None	0.4397374871933777	0.00011186406936586492
60	3026	0.0006690581128831688	None	0.0	0.0006690581128831688
60	3029	0.00083369296620658	None	0.02086637622475592	0.00083369296620658
60	2922	0.0002571393862463311	None	0.02086637622475592	0.0002571393862463311
60	3053	4.499634825765078e-07	None	0.02086637622475592	4.499634825765078e-07
60	3086	0.0013913259723521813	None	0.0	0.0013913259723521813
60	3064	0.00043433570835751636	None	0.0	0.00043433570835751636
60	3007	6.752593514387331e-05	None	0.027437421003632795	6.752593514387331e-05
60	3087	0.0020841637759491	None	0.0	0.0020841637759491
60	3017	3.3272744767346525e-07	None	0.2678655834644329	3.3272744767346525e-07
60	2980	0.0010618806179530547	None	0.0	0.0010618806179530547
60	2867	0.00048599196706962356	None	0.21978407888895063	0.00048599196706962356
60	2830	2.3006395087323124e-05	None	0.15529630986675808	2.3006395087323124e-05
60	2814	1.7813141499635133e-05	None	0.23403967873391282	1.7813141499635133e-05
60	3054	0.00018876495309001558	None	0.23687926823181127	0.00018876495309001558
60	2983	-3.3482830444897273e-09	None	0.3096094946532746	-3.3482830444897273e-09
60	3048	6.007579794497537e-05	None	0.0	6.007579794497537e-05
60	3015	-2.6733375522187976e-08	None	0.0	-2.6733375522187976e-08
60	3057	7.969826196981308e-08	None	0.20985746578216702	7.969826196981308e-08
60	2881	0.0005948681161596109	None	0.0	0.0005948681161596109
60	2952	8.938412119325708e-07	None	0.0	8.938412119325708e-07
60	2752	0.0014471972506145446	None	0.34381657632805573	0.0014471972506145446
60	3041	0.0004957462150178859	None	0.17396363766078599	0.0004957462150178859
60	3072	-6.171394595827411e-09	None	0.3877065660026692	-6.171394595827411e-09
60	2778	0.00018166357447534746	None	0.0	0.00018166357447534746
60	2914	0.00019479953574767203	None	0.0	0.00019479953574767203
60	2979	0.00019518486034756857	None	0.082510645085675	0.00019518486034756857
60	3039	1.5723807194931547e-05	None	0.0	1.5723807194931547e-05
60	3050	1.0261842435509312e-08	None	0.39887455389641197	1.0261842435509312e-08
60	2818	0.00016877953330472935	None	0.10336076002051327	0.00016877953330472935
60	3011	0.0001357459279977796	None	0.3189966918349723	0.0001357459279977796
60	2557	3.152242703018375e-05	None	0.2427630673410309	3.152242703018375e-05
60	3096	0.002348232501223685	None	0.0	0.002348232501223685
60	3100	1.9985213000456854e-05	None	0.10336076002051327	1.9985213000456854e-05
60	2903	0.00479861418135139	None	0.0	0.00479861418135139
60	2874	7.59566016218774e-05	None	0.21978407888895063	7.59566016218774e-05
60	2957	0.0006398382672379356	None	0.02086637622475592	0.0006398382672379356
60	3010	0.0013209346937686469	None	0.0	0.0013209346937686469
60	2900	0.00019684055483322748	None	0.41538560963234794	0.00019684055483322748
60	2950	0.00017385124860324984	None	0.15529630986675808	0.00017385124860324984
60	2857	2.152093039259508e-06	None	0.29631115413723064	2.152093039259508e-06
60	3091	0.0008708846346289019	None	0.0	0.0008708846346289019
60	3083	7.192374926062386e-06	None	0.10336076002051327	7.192374926062386e-06
60	2772	0.0003095430917738041	None	0.1770660755896413	0.0003095430917738041
60	3063	0.004663185715683907	None	0.0	0.004663185715683907
60	2799	0.0032208218269658417	None	0.0	0.0032208218269658417
60	3028	0.0002535434417436073	None	0.20487108536342044	0.0002535434417436073
60	2989	-2.1925765627287247e-07	None	0.2678655834644329	-2.1925765627287247e-07
60	3012	0.001582056895497774	None	0.082510645085675	0.001582056895497774
60	2647	0.0005385715176864562	None	0.027437421003632795	0.0005385715176864562
60	3079	2.7890254287127097e-05	None	0.0	2.7890254287127097e-05
60	2856	0.00046779016422646423	None	0.10336076002051327	0.00046779016422646423
60	2911	0.00036077220336987366	None	0.02086637622475592	0.00036077220336987366
60	2987	0.0005867274649326644	None	0.082510645085675	0.0005867274649326644
60	2610	3.04835964919357e-05	None	0.44815567869845196	3.04835964919357e-05
60	3068	0.0003107309486289396	None	0.0	0.0003107309486289396
60	2700	0.00011339738491718668	None	0.027437421003632795	0.00011339738491718668
60	2977	0.0008080340930121904	None	0.0	0.0008080340930121904
60	3042	0.0004094115383087382	None	0.4140060367256579	0.0004094115383087382
60	2936	5.182745947358874e-06	None	0.511465841598272	5.182745947358874e-06
60	3055	0.0004153316289248875	None	0.0	0.0004153316289248875
60	3002	1.2708785402963316e-06	None	0.26944890560431956	1.2708785402963316e-06
60	2779	0.0008566075790903914	None	0.36829703153408155	0.0008566075790903914
60	3004	2.1749937323425958e-09	None	0.027437421003632795	2.1749937323425958e-09
60	2654	1.8755451145229883e-06	None	0.24853446430945927	1.8755451145229883e-06
60	2793	8.950240479337143e-05	None	0.52529203181087	8.950240479337143e-05
60	2763	3.394039890438393e-06	None	0.0	3.394039890438393e-06
60	2669	0.00018644912834458435	None	0.34208209575603593	0.00018644912834458435
60	3035	0.00017622756313250587	None	0.02086637622475592	0.00017622756313250587
60	3098	7.711057487139913e-05	None	0.23096846152339964	7.711057487139913e-05
60	2829	0.0008268039821020108	None	0.0	0.0008268039821020108
60	2734	1.7850389051918753e-06	None	0.38511012461481064	1.7850389051918753e-06
60	3090	1.1879638236837037e-06	None	0.0	1.1879638236837037e-06
60	3099	0.003803539242236121	None	0.13160964505795442	0.003803539242236121
60	3066	5.180451447770908e-07	None	0.1816293598596102	5.180451447770908e-07
60	3001	0.00013168266274806608	None	0.027437421003632795	0.00013168266274806608
60	2840	1.1344957627387522e-05	None	0.21824124125470012	1.1344957627387522e-05
60	2899	0.007601697024163428	None	0.02086637622475592	0.007601697024163428
60	2827	0.00010170133398640576	None	0.0	0.00010170133398640576
60	3051	1.4732738889621407e-05	None	0.0	1.4732738889621407e-05
60	3052	3.286824000445985e-05	None	0.23403967873391282	3.286824000445985e-05
60	2761	0.00010848168132116131	None	0.10501687759157996	0.00010848168132116131
60	2638	2.4459945085256876e-06	None	0.4404990624003607	2.4459945085256876e-06
60	3084	1.3515964164678909e-10	None	0.0	1.3515964164678909e-10
60	2885	0.004471596197386008	None	0.0	0.004471596197386008
60	2812	5.020923884050573e-05	None	0.10336076002051327	5.020923884050573e-05
60	2691	2.8534477223402836e-05	None	0.0	2.8534477223402836e-05
60	2974	1.1076842463727174e-06	None	0.4458555878319844	1.1076842463727174e-06
109	5469	0.0006240131757429067	None	0.0	0.0006240131757429067
109	5490	0.00011820509455370244	None	0.0	0.00011820509455370244
109	5371	0.002974374895681145	None	0.03477729370792654	0.002974374895681145
109	5314	0.0016223767893286814	None	0.0	0.0016223767893286814
109	5506	-1.4690677053072154e-07	None	0.03477729370792654	-1.4690677053072154e-07
109	5457	0.0018332860708114866	None	0.0	0.0018332860708114866
109	5513	-1.4972307869581324e-08	None	0.0	-1.4972307869581324e-08
109	5453	0.0017954239791858847	None	0.0	0.0017954239791858847
109	5363	0.0014617808302031796	None	0.0	0.0014617808302031796
109	5475	0.00799349192538224	None	0.0	0.00799349192538224
109	5539	0.00047154276656051535	None	0.0	0.00047154276656051535
109	4818	0.0030599131058922664	None	0.0	0.0030599131058922664
109	4890	0.005762593891006962	None	0.0	0.005762593891006962
109	5526	0.0003270006991179133	None	0.0	0.0003270006991179133
109	5408	-3.068742772554938e-11	None	0.0	-3.068742772554938e-11
109	5257	0.004103014298434559	None	0.0	0.004103014298434559
109	5072	0.00025718862481665105	None	0.0	0.00025718862481665105
109	5529	0.0010333893329642495	None	0.0	0.0010333893329642495
109	4308	0.005846042510001553	None	0.0	0.005846042510001553
109	5501	0.00026349580780589665	None	0.023774247214463595	0.00026349580780589665
109	5416	0.0019252169659548387	None	0.023774247214463595	0.0019252169659548387
109	5411	-9.950130106407321e-09	None	0.15076010131804013	-9.950130106407321e-09
109	5401	0.002801712943997024	None	0.0	0.002801712943997024
109	5232	0.0033312378854548443	None	0.0	0.0033312378854548443
109	5417	2.796308070163558e-07	None	0.023774247214463595	2.796308070163558e-07
109	5429	0.0013494043078946798	None	0.0	0.0013494043078946798
109	5471	0.00922027539259033	None	0.0	0.00922027539259033
109	5546	0.0003254750955820203	None	0.0	0.0003254750955820203
109	5525	-1.060528472522849e-06	None	0.0	-1.060528472522849e-06
109	5374	0.0004203689655761598	None	0.023774247214463595	0.0004203689655761598
109	5530	3.4449440434925145e-06	None	0.023774247214463595	3.4449440434925145e-06
109	4518	0.00392951794897308	None	0.023774247214463595	0.00392951794897308
109	5341	0.0006151656585758993	None	0.0	0.0006151656585758993
109	5502	-4.44489813435854e-06	None	0.0	-4.44489813435854e-06
109	5218	0.005785077038923723	None	0.0	0.005785077038923723
109	5288	0.008847180981885484	None	0.0	0.008847180981885484
109	5533	0.0006640895118701772	None	0.0	0.0006640895118701772
109	5507	-4.2112281618321164e-07	None	0.023774247214463595	-4.2112281618321164e-07
109	5329	0.0012388614375314305	None	0.0	0.0012388614375314305
109	5139	0.0014897008925744259	None	0.0	0.0014897008925744259
109	5027	0.0029330561528533423	None	0.0	0.0029330561528533423
109	5123	0.006609263183021954	None	0.0	0.006609263183021954
109	5534	4.93559873482046e-06	None	0.0	4.93559873482046e-06
109	3063	0.004663185715683907	None	0.0	0.004663185715683907
109	5519	0.00022608221010046118	None	0.0	0.00022608221010046118
109	5038	0.004722934774027049	None	0.0	0.004722934774027049
109	5403	0.0006011368666813512	None	0.0	0.0006011368666813512
109	5517	-7.452762171049702e-05	None	0.0	-7.452762171049702e-05
109	5508	0.0009719317835679465	None	0.0	0.0009719317835679465
109	5504	0.0011832137804440581	None	0.0	0.0011832137804440581
109	5346	0.0011403729972156026	None	0.0	0.0011403729972156026
109	3962	0.0026900538631273872	None	0.0	0.0026900538631273872
109	5206	0.0024658971280096735	None	0.0	0.0024658971280096735
109	5377	0.0021013571171577894	None	0.0	0.0021013571171577894
109	5064	0.0014030708318015469	None	0.0	0.0014030708318015469
109	5483	6.022228293037742e-05	None	0.0	6.022228293037742e-05
109	5214	0.004160535939945936	None	0.0	0.004160535939945936
109	5362	0.0013615690994443171	None	0.0	0.0013615690994443171
109	4908	0.0036051561445816743	None	0.0	0.0036051561445816743
109	4680	0.006632323986540733	None	0.26318417015927437	0.006632323986540733
109	5518	-2.846617557512186e-11	None	0.0	-2.846617557512186e-11
109	5478	0.013287140326239798	None	0.0	0.013287140326239798
109	5240	0.00905243167218293	None	0.0	0.00905243167218293
109	5164	0.0007808563639613154	None	0.0	0.0007808563639613154
109	5188	0.0026960003550381547	None	0.0	0.0026960003550381547
109	5464	0.0022172878325275786	None	0.0	0.0022172878325275786
109	5392	0.0008030052083183583	None	0.0	0.0008030052083183583
109	5022	0.0009448877715361989	None	0.023774247214463595	0.0009448877715361989
109	5510	0.00031090298006749276	None	0.0	0.00031090298006749276
109	4902	0.0019991828860263204	None	0.0	0.0019991828860263204
109	5421	0.002261349146166905	None	0.0	0.002261349146166905
109	5395	0.0034115938638596692	None	0.0	0.0034115938638596692
109	5273	0.0020359224356390412	None	0.0	0.0020359224356390412
109	5541	0.000460720031931657	None	0.0	0.000460720031931657
109	5201	0.005376454781181759	None	0.17334709003856166	0.005376454781181759
109	4994	0.0025053524334772304	None	0.0	0.0025053524334772304
109	5458	0.0026503466827040227	None	0.0	0.0026503466827040227
109	4984	0.00023592787453759626	None	0.0	0.00023592787453759626
109	5505	0.0021056092209113812	None	0.0	0.0021056092209113812
109	5499	0.00570725906659717	None	0.0	0.00570725906659717
109	5159	0.005597533840566562	None	0.0	0.005597533840566562
109	5497	6.187944720205544e-06	None	0.0	6.187944720205544e-06
109	5279	0.001755627574773096	None	0.0	0.001755627574773096
109	4626	0.00439472243126876	None	0.0	0.00439472243126876
109	5480	0.0015043748128274834	None	0.0	0.0015043748128274834
109	4617	0.00475237615137588	None	0.0	0.00475237615137588
109	5456	-4.132079875651566e-07	None	0.0	-4.132079875651566e-07
109	3988	0.003651571619302334	None	0.0	0.003651571619302334
109	5542	0.00026434947237117217	None	0.0	0.00026434947237117217
109	5203	0.001287791468720773	None	0.0	0.001287791468720773
109	5536	0.000547670997773948	None	0.0	0.000547670997773948
109	5420	0.0003576663889484669	None	0.0	0.0003576663889484669
109	5489	6.966252238245531e-11	None	0.0	6.966252238245531e-11
109	5538	4.1736715362431424e-07	None	0.0	4.1736715362431424e-07
109	5438	0.00982770975565504	None	0.0	0.00982770975565504
109	5351	0.004716646668976267	None	0.0	0.004716646668976267
109	5334	0.0006036614451944275	None	0.0	0.0006036614451944275
109	5183	0.004851930952980736	None	0.03477729370792654	0.004851930952980736
109	5481	0.0003014392406175857	None	0.0	0.0003014392406175857
109	5532	-4.449099657220831e-11	None	0.0	-4.449099657220831e-11
110	5568	0.001099082042998559	None	0.0	0.001099082042998559
110	5371	0.002974374895681145	None	0.048688211191097154	0.002974374895681145
110	5314	0.0016223767893286814	None	0.0	0.0016223767893286814
110	5506	-1.4690677053072154e-07	None	0.048688211191097154	-1.4690677053072154e-07
110	5582	8.292559769763603e-08	None	0.0	8.292559769763603e-08
110	5457	0.0018332860708114866	None	0.0	0.0018332860708114866
110	5453	0.0017954239791858847	None	0.0	0.0017954239791858847
110	5363	0.0014617808302031796	None	0.0	0.0014617808302031796
110	5579	0.0006462471310811944	None	0.0	0.0006462471310811944
110	5539	0.00047154276656051535	None	0.0	0.00047154276656051535
110	4890	0.005762593891006962	None	0.0	0.005762593891006962
110	5526	0.0003270006991179133	None	0.0	0.0003270006991179133
110	5257	0.004103014298434559	None	0.0	0.004103014298434559
110	5072	0.00025718862481665105	None	0.0	0.00025718862481665105
110	5529	0.0010333893329642495	None	0.0	0.0010333893329642495
110	4308	0.005846042510001553	None	0.0	0.005846042510001553
110	5501	0.00026349580780589665	None	0.0	0.00026349580780589665
110	5416	0.0019252169659548387	None	0.0	0.0019252169659548387
110	5576	-1.4324154755350247e-06	None	0.0	-1.4324154755350247e-06
110	5584	0.004871597627800258	None	0.0	0.004871597627800258
110	5559	-7.173504200945442e-07	None	0.17097692042054308	-7.173504200945442e-07
110	5578	0.0007704779136471734	None	0.0	0.0007704779136471734
110	5401	0.002801712943997024	None	0.0	0.002801712943997024
110	5232	0.0033312378854548443	None	0.0	0.0033312378854548443
110	5417	2.796308070163558e-07	None	0.0	2.796308070163558e-07
110	5552	0.0020749948781877566	None	0.0	0.0020749948781877566
110	5429	0.0013494043078946798	None	0.0	0.0013494043078946798
110	5471	0.00922027539259033	None	0.0	0.00922027539259033
110	5557	0.00018464728246935373	None	0.17289219965333774	0.00018464728246935373
110	5590	-8.19159076088419e-06	None	0.2344177412169671	-8.19159076088419e-06
110	5374	0.0004203689655761598	None	0.0	0.0004203689655761598
110	4518	0.00392951794897308	None	0.0	0.00392951794897308
110	5341	0.0006151656585758993	None	0.0	0.0006151656585758993
110	5218	0.005785077038923723	None	0.0	0.005785077038923723
110	5288	0.008847180981885484	None	0.0	0.008847180981885484
110	5533	0.0006640895118701772	None	0.0	0.0006640895118701772
110	5577	8.711172189249928e-07	None	0.0	8.711172189249928e-07
110	5507	-4.2112281618321164e-07	None	0.0	-4.2112281618321164e-07
110	5329	0.0012388614375314305	None	0.0	0.0012388614375314305
110	5560	8.93801855603104e-05	None	0.0	8.93801855603104e-05
110	5027	0.0029330561528533423	None	0.0	0.0029330561528533423
110	5123	0.006609263183021954	None	0.0	0.006609263183021954
110	5534	4.93559873482046e-06	None	0.0	4.93559873482046e-06
110	3063	0.004663185715683907	None	0.0	0.004663185715683907
110	5519	0.00022608221010046118	None	0.0	0.00022608221010046118
110	5038	0.004722934774027049	None	0.0	0.004722934774027049
110	5403	0.0006011368666813512	None	0.0	0.0006011368666813512
110	5508	0.0009719317835679465	None	0.0	0.0009719317835679465
110	5346	0.0011403729972156026	None	0.0	0.0011403729972156026
110	5593	0.002674645204258894	None	0.0	0.002674645204258894
110	3962	0.0026900538631273872	None	0.0	0.0026900538631273872
110	5377	0.0021013571171577894	None	0.0	0.0021013571171577894
110	5064	0.0014030708318015469	None	0.0	0.0014030708318015469
110	5483	6.022228293037742e-05	None	0.0	6.022228293037742e-05
110	5599	2.0561786741002316e-07	None	0.0	2.0561786741002316e-07
110	5214	0.004160535939945936	None	0.0	0.004160535939945936
110	5362	0.0013615690994443171	None	0.0	0.0013615690994443171
110	4908	0.0036051561445816743	None	0.0	0.0036051561445816743
110	5518	-2.846617557512186e-11	None	0.0	-2.846617557512186e-11
110	5478	0.013287140326239798	None	0.0	0.013287140326239798
110	5164	0.0007808563639613154	None	0.0	0.0007808563639613154
110	5554	0.0002544048404752439	None	0.0	0.0002544048404752439
110	5188	0.0026960003550381547	None	0.0	0.0026960003550381547
110	5464	0.0022172878325275786	None	0.0	0.0022172878325275786
110	5581	6.402608475636774e-05	None	0.0	6.402608475636774e-05
110	5392	0.0008030052083183583	None	0.0	0.0008030052083183583
110	5022	0.0009448877715361989	None	0.0	0.0009448877715361989
110	5580	0.0015235222974304247	None	0.0	0.0015235222974304247
110	4902	0.0019991828860263204	None	0.0	0.0019991828860263204
110	5421	0.002261349146166905	None	0.0	0.002261349146166905
110	5395	0.0034115938638596692	None	0.0	0.0034115938638596692
110	5273	0.0020359224356390412	None	0.0	0.0020359224356390412
110	5541	0.000460720031931657	None	0.0	0.000460720031931657
110	5201	0.005376454781181759	None	0.1656711252769452	0.005376454781181759
110	4994	0.0025053524334772304	None	0.0	0.0025053524334772304
110	5458	0.0026503466827040227	None	0.0	0.0026503466827040227
110	4984	0.00023592787453759626	None	0.0	0.00023592787453759626
110	5505	0.0021056092209113812	None	0.0	0.0021056092209113812
110	5499	0.00570725906659717	None	0.0	0.00570725906659717
110	5159	0.005597533840566562	None	0.0	0.005597533840566562
110	5497	6.187944720205544e-06	None	0.0	6.187944720205544e-06
110	5279	0.001755627574773096	None	0.0	0.001755627574773096
110	4626	0.00439472243126876	None	0.0	0.00439472243126876
110	5480	0.0015043748128274834	None	0.0	0.0015043748128274834
110	4617	0.00475237615137588	None	0.0	0.00475237615137588
110	3988	0.003651571619302334	None	0.0	0.003651571619302334
110	5542	0.00026434947237117217	None	0.0	0.00026434947237117217
110	5574	0.003042411850495337	None	0.0	0.003042411850495337
110	5203	0.001287791468720773	None	0.0	0.001287791468720773
110	5536	0.000547670997773948	None	0.0	0.000547670997773948
110	5420	0.0003576663889484669	None	0.0	0.0003576663889484669
110	5489	6.966252238245531e-11	None	0.0	6.966252238245531e-11
110	5538	4.1736715362431424e-07	None	0.0	4.1736715362431424e-07
110	5569	0.00200885260525838	None	0.14947532051404394	0.00200885260525838
110	5438	0.00982770975565504	None	0.0	0.00982770975565504
110	5351	0.004716646668976267	None	0.0	0.004716646668976267
110	5334	0.0006036614451944275	None	0.0	0.0006036614451944275
110	5183	0.004851930952980736	None	0.048688211191097154	0.004851930952980736
110	5481	0.0003014392406175857	None	0.0	0.0003014392406175857
110	5532	-4.449099657220831e-11	None	0.0	-4.449099657220831e-11
76	3847	0.0011016548467956341	None	0.0	0.0011016548467956341
76	3877	4.9236144217777375e-06	None	0.0	4.9236144217777375e-06
76	3757	0.0015874976033110123	None	0.0	0.0015874976033110123
76	3870	0.0003235854462311857	None	0.0	0.0003235854462311857
76	3814	0.003901621988721327	None	0.0	0.003901621988721327
76	3147	0.0007083286677090568	None	0.0	0.0007083286677090568
76	3654	5.764952099435221e-06	None	0.0	5.764952099435221e-06
76	3805	0.0005568002607903362	None	0.0	0.0005568002607903362
76	3483	0.0003270729086715565	None	0.0	0.0003270729086715565
76	2785	0.0027390736093212084	None	0.6153578812421048	0.0027390736093212084
76	3532	0.00388987796056196	None	0.0	0.00388987796056196
76	3878	0.0005578500313930253	None	0.0	0.0005578500313930253
76	3806	0.0038315738480965383	None	0.0	0.0038315738480965383
76	3899	0.0003506168413832435	None	0.0	0.0003506168413832435
76	3753	0.0006565460546467807	None	0.0	0.0006565460546467807
76	3761	4.4858549372206114e-06	None	0.0	4.4858549372206114e-06
76	3550	0.00037325696907748664	None	0.0	0.00037325696907748664
76	2759	0.0012767051360737382	None	0.6501141853808868	0.0012767051360737382
76	3629	0.000206148090821229	None	0.0	0.000206148090821229
76	3551	0.0015950766614799509	None	0.0	0.0015950766614799509
76	3029	0.00083369296620658	None	0.0	0.00083369296620658
76	3670	0.000778305530816286	None	0.0	0.000778305530816286
76	2922	0.0002571393862463311	None	0.0	0.0002571393862463311
76	3889	1.265887921133033e-09	None	0.0	1.265887921133033e-09
76	3561	0.0007209382854411121	None	0.0	0.0007209382854411121
76	3743	0.0005659639034472899	None	0.6077938972071586	0.0005659639034472899
76	3801	0.0033827554886283447	None	0.0	0.0033827554886283447
76	3852	-7.705373518827048e-09	None	0.0	-7.705373518827048e-09
76	3649	0.0013846420255318817	None	0.0	0.0013846420255318817
76	3858	-8.481831908241405e-07	None	0.08897418674959465	-8.481831908241405e-07
76	3799	6.808051094265042e-08	None	0.13349268870398345	6.808051094265042e-08
76	3842	0.0007413603574372911	None	0.0	0.0007413603574372911
76	3856	0.00043379499768885995	None	0.0	0.00043379499768885995
76	3874	-2.21187827641067e-06	None	0.2677989276354246	-2.21187827641067e-06
76	3862	0.0006577173237339517	None	0.0	0.0006577173237339517
76	3613	0.0012082835179446604	None	0.0	0.0012082835179446604
76	3868	0.00034771457749267	None	0.0	0.00034771457749267
76	3751	0.002487781511556543	None	0.0	0.002487781511556543
76	3689	0.004525568395433313	None	0.05564366993268246	0.004525568395433313
76	3739	0.004508581303742569	None	0.0	0.004508581303742569
76	3754	4.668746014532339e-05	None	0.0	4.668746014532339e-05
76	3537	0.0025757091810885745	None	0.25492262522661735	0.0025757091810885745
76	3458	0.0023879528252687358	None	0.0	0.0023879528252687358
76	3513	0.0005455712017051619	None	0.0	0.0005455712017051619
76	3749	4.583684093757579e-05	None	0.0	4.583684093757579e-05
76	3728	0.005059338738552794	None	0.0	0.005059338738552794
76	3482	0.0009248335125470581	None	0.0	0.0009248335125470581
76	3851	0.0001338614174613933	None	0.1540800807296379	0.0001338614174613933
76	3826	0.0012563584128284834	None	0.0	0.0012563584128284834
76	3869	0.002888155907558197	None	0.0	0.002888155907558197
76	3758	2.7137948293439577e-05	None	0.47365048007955457	2.7137948293439577e-05
76	3514	0.005676382879916144	None	0.13349268870398345	0.005676382879916144
76	3606	0.000321662750694836	None	0.0	0.000321662750694836
76	3871	0.0010079734361766923	None	0.08897418674959465	0.0010079734361766923
76	3892	0.0004756967125357692	None	0.16348550482328833	0.0004756967125357692
76	3687	0.0026990028166881666	None	0.0	0.0026990028166881666
76	3251	0.0018423894847335984	None	0.0	0.0018423894847335984
76	3063	0.004663185715683907	None	0.0	0.004663185715683907
76	3012	0.001582056895497774	None	0.13349268870398345	0.001582056895497774
76	3321	0.012463751504964647	None	0.0	0.012463751504964647
76	3620	1.6805747429201437e-06	None	0.0	1.6805747429201437e-06
76	3750	0.0003277445202890938	None	0.0	0.0003277445202890938
76	3736	0.0003268472251428567	None	0.1257157577599825	0.0003268472251428567
76	3640	0.006551355930610606	None	0.25492262522661735	0.006551355930610606
76	3770	0.001140523527087623	None	0.13349268870398345	0.001140523527087623
76	3825	6.777772646801739e-05	None	0.0	6.777772646801739e-05
76	3810	1.2009092696016127e-05	None	0.0	1.2009092696016127e-05
76	3115	0.0033429292257873564	None	0.0	0.0033429292257873564
76	3884	-3.283127195091602e-05	None	0.15918656825140684	-3.283127195091602e-05
76	3841	0.0002851116772140231	None	0.0	0.0002851116772140231
76	3846	-2.7989282784856615e-06	None	0.28389470589536847	-2.7989282784856615e-06
76	3615	0.0012357704803088862	None	0.0	0.0012357704803088862
76	3785	0.00012827582576415664	None	0.0	0.00012827582576415664
76	3740	0.003284994224921137	None	0.0	0.003284994224921137
76	2779	0.0008566075790903914	None	0.5626547068758183	0.0008566075790903914
76	3872	3.3061158586069096e-05	None	0.0	3.3061158586069096e-05
76	3152	0.0003287745878821081	None	0.0	0.0003287745878821081
76	3723	0.00036333818865897944	None	0.2223355793188541	0.00036333818865897944
76	3786	0.0034632805962459007	None	0.0	0.0034632805962459007
76	3346	0.002029687401277629	None	0.16348550482328833	0.002029687401277629
76	3565	0.0003616589970683182	None	0.0	0.0003616589970683182
76	3891	4.533783436453852e-06	None	0.5829860118151379	4.533783436453852e-06
76	3658	0.004611681879505528	None	0.0	0.004611681879505528
76	3529	0.011140935196244917	None	0.08897418674959465	0.011140935196244917
76	3567	0.0006215102688495631	None	0.0	0.0006215102688495631
76	3332	0.0022844379232997963	None	0.0	0.0022844379232997963
76	3821	2.599536393719576e-06	None	0.0	2.599536393719576e-06
76	3860	0.0009498553815185818	None	0.0	0.0009498553815185818
76	3686	0.0004199478182514703	None	0.0	0.0004199478182514703
76	3363	0.0020797172161431876	None	0.0	0.0020797172161431876
76	3803	7.604511054436329e-05	None	0.0	7.604511054436329e-05
76	3863	2.9740936522164397e-06	None	0.6377740723668286	2.9740936522164397e-06
76	3722	0.001602539009682189	None	0.0	0.001602539009682189
76	3737	0.000430647826823704	None	0.0	0.000430647826823704
76	2885	0.004471596197386008	None	0.0	0.004471596197386008
76	3800	0.0007366119366646565	None	0.0	0.0007366119366646565
76	3853	0.00018854401755194236	None	0.0	0.00018854401755194236
76	3112	0.001712743128890416	None	0.0	0.001712743128890416
76	3857	0.000542017601411242	None	0.0	0.000542017601411242
76	3836	0.0030273762657718386	None	0.0	0.0030273762657718386
30	1212	0.4278008323628898	0.4278008323628898	0.6232489032211118	0.4278008323628898
30	1362	0.37762601098876025	0.37762601098876025	0.4342205103498233	0.37762601098876025
30	1599	0.30863011155100145	0.30863011155100145	0.37680875187940205	0.30863011155100145
30	1600	0.33780879473167497	0.33780879473167497	0.34460849037534697	0.33780879473167497
30	1381	0.4191694831345999	0.4191694831345999	0.4529572218945247	0.4191694831345999
30	1499	0.323072438390238	0.323072438390238	0.36435239038367484	0.323072438390238
30	1360	0.41014455074260486	0.41014455074260486	0.47830165870996744	0.41014455074260486
30	1550	0.3783001167127719	0.3783001167127719	0.39365744604030195	0.3783001167127719
30	1548	0.36435777909554823	0.36435777909554823	0.5495926980548799	0.36435777909554823
30	1577	0.38878718975890336	0.38878718975890336	0.49323479953114074	0.38878718975890336
30	1463	0.45551421593336733	0.45551421593336733	0.5582853645479302	0.45551421593336733
30	1148	0.38822728301241327	0.38822728301241327	0.41558356697729015	0.38822728301241327
30	1271	0.346311440609695	0.346311440609695	0.36540082884933456	0.346311440609695
30	873	0.42060681846142767	0.42060681846142767	0.4428953146835152	0.42060681846142767
30	1537	0.3901427031278342	0.3901427031278342	0.4377658205556161	0.3901427031278342
30	1487	0.46497125585498783	0.46497125585498783	0.5024502113298974	0.46497125585498783
30	1551	0.3465142426581448	0.3465142426581448	0.42272086356142574	0.3465142426581448
30	1119	0.3887863591234564	0.3887863591234564	0.4864481187034576	0.3887863591234564
30	1086	0.35671977169123326	0.35671977169123326	0.3981379031075348	0.35671977169123326
30	1379	0.36373982664758375	0.36373982664758375	0.3823872211555417	0.36373982664758375
30	1581	0.3967882804308391	0.3967882804308391	0.4991662510198342	0.3967882804308391
30	1391	0.34924729923016773	0.34924729923016773	0.39145373386834725	0.34924729923016773
30	1525	0.36704332686364677	0.36704332686364677	0.36704332686364677	0.36704332686364677
30	1553	0.38097378804758114	0.38097378804758114	0.3990486657958563	0.38097378804758114
30	1533	0.3351314997734772	0.3351314997734772	0.3617395484329368	0.3351314997734772
30	1576	0.343071657014631	0.343071657014631	0.3888138842956116	0.343071657014631
30	1502	0.3742660680264075	0.3742660680264075	0.455712083488595	0.3742660680264075
30	1570	0.3553265956702642	0.3553265956702642	0.38875813790662994	0.3553265956702642
30	1556	0.3067099663988141	0.3067099663988141	0.31803014678489416	0.3067099663988141
30	1540	0.33691195651440864	0.33691195651440864	0.45686376999961614	0.33691195651440864
30	1593	0.36435777909554823	0.36435777909554823	0.5495926980548799	0.36435777909554823
30	1177	0.32036754309833615	0.32036754309833615	0.3998308301501887	0.32036754309833615
30	1527	0.3300397897121404	0.3300397897121404	0.3467508430266334	0.3300397897121404
30	1449	0.38029825206265616	0.38029825206265616	0.42586919247055544	0.38029825206265616
30	1588	0.48322212136652676	0.48322212136652676	0.48322212136652676	0.48322212136652676
30	1263	0.4415320802674441	0.4415320802674441	0.4423145627590951	0.4415320802674441
30	1389	0.5003536318593793	0.5003536318593793	0.5840934875834736	0.5003536318593793
30	1219	0.5611072985302957	0.5611072985302957	0.5960570475846312	0.5611072985302957
30	1574	0.4569552254182251	0.4569552254182251	0.5356389805925781	0.4569552254182251
30	1477	0.3695671535828616	0.3695671535828616	0.3912358417110105	0.3695671535828616
30	1454	0.3966843570928832	0.3966843570928832	0.4028528966157802	0.3966843570928832
30	1523	0.3414249046559871	0.3414249046559871	0.37217858963741735	0.3414249046559871
30	1305	0.44093689267384056	0.44093689267384056	0.44093689267384056	0.44093689267384056
30	1447	0.34101839098231895	0.34101839098231895	0.37874311029614677	0.34101839098231895
30	1518	0.46481764250912816	0.46481764250912816	0.46481764250912816	0.46481764250912816
30	1252	0.3502514474462122	0.3502514474462122	0.3733200133689946	0.3502514474462122
30	1504	0.36373982664758375	0.36373982664758375	0.3823872211555417	0.36373982664758375
30	1469	0.5218401678544768	0.5218401678544768	0.5719695959462936	0.5218401678544768
30	1467	0.5218401678544768	0.5218401678544768	0.5719695959462936	0.5218401678544768
30	1329	0.656888205668622	0.656888205668622	0.6632860158340389	0.656888205668622
30	1552	0.42903456607546253	0.42903456607546253	0.497052693493765	0.42903456607546253
30	742	0.42282131289653924	0.42282131289653924	0.4502114087790856	0.42282131289653924
30	1334	0.3458785685809087	0.3458785685809087	0.3477840969909348	0.3458785685809087
30	1156	0.396171324918085	0.396171324918085	0.4487437728141459	0.396171324918085
30	1522	0.34768895364035046	0.34768895364035046	0.43378334799465124	0.34768895364035046
30	390	0.4845144058101031	0.4845144058101031	0.4845144058101031	0.4845144058101031
30	1582	0.37533535792888556	0.37533535792888556	0.41985392807004096	0.37533535792888556
30	1480	0.49398519906135097	0.49398519906135097	0.5619932885933462	0.49398519906135097
30	1331	0.5179866959674093	0.5179866959674093	0.5509778407324103	0.5179866959674093
30	1325	0.3558776727103675	0.3558776727103675	0.4442746031930497	0.3558776727103675
30	1330	0.41706029770011765	0.41706029770011765	0.46781142174132473	0.41706029770011765
30	1589	0.3518248834382124	0.3518248834382124	0.40103587845661054	0.3518248834382124
30	1450	0.46426488413179234	0.46426488413179234	0.46814620733808476	0.46426488413179234
30	1169	0.4191952884961066	0.4191952884961066	0.4191952884961066	0.4191952884961066
30	1535	0.34089482086410416	0.34089482086410416	0.38709052279779066	0.34089482086410416
30	1041	0.380266532072825	0.380266532072825	0.42285561896500373	0.380266532072825
30	1585	0.29416705467838006	0.29416705467838006	0.33605420139976633	0.29416705467838006
30	1255	0.38398720607035164	0.38398720607035164	0.38398720607035164	0.38398720607035164
30	1566	0.36306164233843397	0.36306164233843397	0.36575571882650204	0.36306164233843397
30	1206	0.4087411957048011	0.4087411957048011	0.4171202938022766	0.4087411957048011
30	1401	0.29416705467838006	0.29416705467838006	0.33605420139976633	0.29416705467838006
30	1590	0.4371616727171276	0.4371616727171276	0.49304653022860734	0.4371616727171276
30	1547	0.46497125585498783	0.46497125585498783	0.5024502113298974	0.46497125585498783
30	1488	0.187677716427747	0.187677716427747	0.27677815912523807	0.187677716427747
30	1223	0.35723127582414943	0.35723127582414943	0.3870466757026455	0.35723127582414943
30	1207	0.39099174954011356	0.39099174954011356	0.39099174954011356	0.39099174954011356
30	1560	0.323147277658418	0.323147277658418	0.34368852768467495	0.323147277658418
30	1489	0.40570639071400205	0.40570639071400205	0.411829861933264	0.40570639071400205
30	1230	0.3962987035821287	0.3962987035821287	0.4755852066894103	0.3962987035821287
30	1343	0.355528097260002	0.355528097260002	0.3866230044460571	0.355528097260002
30	966	0.409812442440995	0.409812442440995	0.4181661686659197	0.409812442440995
30	1571	0.38871287476760236	0.38871287476760236	0.5782932463862058	0.38871287476760236
30	1586	0.3798030190340501	0.3798030190340501	0.3828348620318359	0.3798030190340501
30	1453	0.38029825206265616	0.38029825206265616	0.42586919247055544	0.38029825206265616
30	1530	0.33720913553383075	0.33720913553383075	0.3689914647577814	0.33720913553383075
30	1595	0.29623398242295806	0.29623398242295806	0.35148947630193617	0.29623398242295806
30	1511	0.3986314086492959	0.3986314086492959	0.3986314086492959	0.3986314086492959
30	1594	0.3877893247304926	0.3877893247304926	0.44232966654573147	0.3877893247304926
30	1534	0.43858888209963054	0.43858888209963054	0.4688714423871473	0.43858888209963054
30	1462	0.4055755993755823	0.4055755993755823	0.42967403174999985	0.4055755993755823
30	1565	0.48637285258201485	0.48637285258201485	0.4936358470283704	0.48637285258201485
30	1513	0.3654920810883783	0.3654920810883783	0.49179580376801	0.3654920810883783
30	1592	0.39641273494077145	0.39641273494077145	0.40143885914263355	0.39641273494077145
30	1584	0.33354772769984414	0.33354772769984414	0.4816678024855622	0.33354772769984414
30	1436	0.29808638990589686	0.29808638990589686	0.33801162679197727	0.29808638990589686
30	1224	0.386365972232915	0.386365972232915	0.40483574610513706	0.386365972232915
30	1474	0.36092672385078706	0.36092672385078706	0.36092672385078706	0.36092672385078706
30	1416	0.38822728301241327	0.38822728301241327	0.41558356697729015	0.38822728301241327
30	1557	0.32439208020903265	0.32439208020903265	0.39034390958319953	0.32439208020903265
30	1494	0.3279720541960063	0.3279720541960063	0.3477970182641997	0.3279720541960063
139	6995	0.0004241911214749677	None	0.0	0.0004241911214749677
139	7013	-0.00010096799034846416	None	0.0	-0.00010096799034846416
139	6992	0.001036785372041559	None	0.0	0.001036785372041559
139	5660	0.00539926437076926	None	0.0	0.00539926437076926
139	7014	-6.309361010501002e-08	None	0.0	-6.309361010501002e-08
139	7028	1.5370474859856745e-07	None	0.17713572684413886	1.5370474859856745e-07
139	6994	1.8209921731628495e-07	None	0.0	1.8209921731628495e-07
139	6750	0.0005112819254903841	None	0.0	0.0005112819254903841
139	6948	0.0049971423392468775	None	0.0	0.0049971423392468775
139	6998	0.001451399346677322	None	0.0	0.001451399346677322
139	7038	0.0003925409519350258	None	0.0	0.0003925409519350258
139	6544	0.006463292455125017	None	0.0	0.006463292455125017
139	6677	0.0012547664003243148	None	0.0	0.0012547664003243148
139	6005	0.002583986775879718	None	0.0	0.002583986775879718
139	6855	0.000699346461253632	None	0.0	0.000699346461253632
139	7011	1.454607205970283e-05	None	0.0	1.454607205970283e-05
139	6967	0.0003161829022806121	None	0.1397943664439236	0.0003161829022806121
139	6879	0.002566588744572251	None	0.0	0.002566588744572251
139	6920	0.0005819237681933458	None	0.0	0.0005819237681933458
139	6352	0.002740763302583787	None	0.0	0.002740763302583787
139	7026	0.0024876652970501336	None	0.0	0.0024876652970501336
139	5700	0.011132121849350548	None	0.0	0.011132121849350548
139	6408	0.0045628355091577215	None	0.0	0.0045628355091577215
139	6748	0.0035609150854627783	None	0.0	0.0035609150854627783
139	7045	8.911644444405643e-08	None	0.0	8.911644444405643e-08
139	6883	0.00018055917479049653	None	0.0	0.00018055917479049653
139	6841	0.0026444963072505346	None	0.0	0.0026444963072505346
139	7022	-4.9862869125853045e-05	None	0.0	-4.9862869125853045e-05
139	6507	0.006768013353593416	None	0.0	0.006768013353593416
139	7041	0.0030290682965619584	None	0.0	0.0030290682965619584
139	7029	7.77101290180273e-11	None	0.06259912867426777	7.77101290180273e-11
139	6823	5.318490761162487e-05	None	0.0	5.318490761162487e-05
139	7030	0.012764499697431651	None	0.0	0.012764499697431651
139	6984	0.0003740390304021645	None	0.4263579477554959	0.0003740390304021645
139	6959	9.874477640577812e-05	None	0.0	9.874477640577812e-05
139	6319	0.004215401177494935	None	0.0	0.004215401177494935
139	5401	0.002801712943997024	None	0.0	0.002801712943997024
139	6609	0.007995595913260557	None	0.0	0.007995595913260557
139	6909	0.001759193205640512	None	0.0	0.001759193205640512
139	6472	0.004492483875843931	None	0.0	0.004492483875843931
139	6988	-1.4587053303363972e-07	None	0.0	-1.4587053303363972e-07
139	6623	0.0023311681366166887	None	0.0	0.0023311681366166887
139	7016	0.0029812390077518514	None	0.0	0.0029812390077518514
139	7032	0.00026692132468908534	None	0.0	0.00026692132468908534
139	6421	0.0007361189115387017	None	0.0	0.0007361189115387017
139	7048	0.00030368195064119194	None	0.0	0.00030368195064119194
139	6357	0.0004665315382303191	None	0.0	0.0004665315382303191
139	5218	0.005785077038923723	None	0.0	0.005785077038923723
139	6625	0.008320768008660613	None	0.0	0.008320768008660613
139	6360	0.00400133465684942	None	0.0	0.00400133465684942
139	6949	0.0005383035437342383	None	0.0	0.0005383035437342383
139	6735	0.0062834359769743855	None	0.0	0.0062834359769743855
139	6982	5.664916130619771e-06	None	0.0	5.664916130619771e-06
139	6983	-2.664531609817887e-05	None	0.0	-2.664531609817887e-05
139	6986	0.0020320962954581794	None	0.0	0.0020320962954581794
139	6865	0.0004387568391343697	None	0.0	0.0004387568391343697
139	7010	0.00020907960321400453	None	0.0	0.00020907960321400453
139	6131	0.0027274544289813993	None	0.0	0.0027274544289813993
139	6466	0.009145063166883155	None	0.0	0.009145063166883155
139	7009	-2.0389480642517476e-09	None	0.0	-2.0389480642517476e-09
139	7024	0.0002871743810083386	None	0.0	0.0002871743810083386
139	6990	0.003527462400374118	None	0.0	0.003527462400374118
139	7046	-1.7936920728496058e-08	None	0.0	-1.7936920728496058e-08
139	7012	-1.5926785736704866e-06	None	0.18638055825584737	-1.5926785736704866e-06
139	6985	0.0002173619103436872	None	0.0	0.0002173619103436872
139	6685	0.0021721812066350754	None	0.0	0.0021721812066350754
139	6991	0.00041892347379422377	None	0.0	0.00041892347379422377
139	6755	0.0031945638719883193	None	0.0	0.0031945638719883193
139	6798	0.0006310247326180924	None	0.0	0.0006310247326180924
139	7044	-5.598594564012608e-06	None	0.0	-5.598594564012608e-06
139	6525	0.0029593657664961606	None	0.0	0.0029593657664961606
139	6471	0.005804989011283243	None	0.0	0.005804989011283243
139	6877	0.0007382600326795824	None	0.0	0.0007382600326795824
139	6815	0.011935329361554262	None	0.0	0.011935329361554262
139	6934	0.0012383241022178796	None	0.012776749083187813	0.0012383241022178796
139	6896	0.004300102433748487	None	0.0	0.004300102433748487
139	7039	1.3320312847851504e-09	None	0.0	1.3320312847851504e-09
139	7001	5.34991897841276e-05	None	0.06259912867426777	5.34991897841276e-05
139	6813	0.0073295518616083195	None	0.0	0.0073295518616083195
139	6268	0.0022562835877031136	None	0.0	0.0022562835877031136
139	6828	0.005677455484606654	None	0.0	0.005677455484606654
139	6559	0.000811428167804975	None	0.012776749083187813	0.000811428167804975
139	7034	0.008477303954762986	None	0.0	0.008477303954762986
139	7047	0.00017763630767508368	None	0.0	0.00017763630767508368
139	6906	-1.1833770084661137e-07	None	0.0	-1.1833770084661137e-07
139	6950	0.0014520535391168825	None	0.0	0.0014520535391168825
139	7005	-2.1472765352042065e-05	None	0.0	-2.1472765352042065e-05
139	6861	0.0006763192274250006	None	0.0	0.0006763192274250006
139	6965	1.7857236005687456e-07	None	0.0	1.7857236005687456e-07
139	6407	0.0015441262982138176	None	0.0	0.0015441262982138176
139	6872	0.004834737126854723	None	0.2953563573481516	0.004834737126854723
139	6924	0.008017124104921216	None	0.0	0.008017124104921216
139	6971	0.0014233024967931819	None	0.012776749083187813	0.0014233024967931819
139	6774	0.014988834668293005	None	0.0	0.014988834668293005
139	7003	0.0011161858429591337	None	0.0	0.0011161858429591337
139	6941	0.0010021459245863828	None	0.0	0.0010021459245863828
139	6963	0.008642157940304231	None	0.0	0.008642157940304231
139	6884	0.002900414023427834	None	0.0	0.002900414023427834
139	6711	0.0009426317110558874	None	0.0	0.0009426317110558874
139	6944	0.0006753242053587203	None	0.0	0.0006753242053587203
71	3147	0.0007083286677090568	None	0.0	0.0007083286677090568
71	3483	0.0003270729086715565	None	0.0	0.0003270729086715565
71	2785	0.0027390736093212084	None	0.736147857184263	0.0027390736093212084
71	2629	0.00014320188615082928	None	0.3949647155112088	0.00014320188615082928
71	3532	0.00388987796056196	None	0.0	0.00388987796056196
71	3448	0.00015826577039232802	None	0.0	0.00015826577039232802
71	3550	0.00037325696907748664	None	0.0	0.00037325696907748664
71	2759	0.0012767051360737382	None	0.2838932524611121	0.0012767051360737382
71	3629	0.000206148090821229	None	0.0	0.000206148090821229
71	3166	0.0008797912251887737	None	0.0	0.0008797912251887737
71	3611	-2.3827826599404144e-07	None	0.0	-2.3827826599404144e-07
71	3566	4.1827229575497716e-05	None	0.0	4.1827229575497716e-05
71	3637	-4.425999246686062e-10	None	0.12219855400054888	-4.425999246686062e-10
71	3551	0.0015950766614799509	None	0.0	0.0015950766614799509
71	3029	0.00083369296620658	None	0.0	0.00083369296620658
71	3626	-4.1598142643382775e-06	None	0.0	-4.1598142643382775e-06
71	2922	0.0002571393862463311	None	0.0	0.0002571393862463311
71	3561	0.0007209382854411121	None	0.0	0.0007209382854411121
71	3601	0.001027041460689253	None	0.0	0.001027041460689253
71	3649	0.0013846420255318817	None	0.0	0.0013846420255318817
71	3536	0.00021068960483158994	None	0.0	0.00021068960483158994
71	3087	0.0020841637759491	None	0.0	0.0020841637759491
71	3583	0.00016025172763095625	None	0.0	0.00016025172763095625
71	3471	3.386456311688345e-07	None	0.0	3.386456311688345e-07
71	3272	0.0013659404413028974	None	0.0	0.0013659404413028974
71	3048	6.007579794497537e-05	None	0.0	6.007579794497537e-05
71	3613	0.0012082835179446604	None	0.0	0.0012082835179446604
71	3645	0.00019105162379032798	None	0.0	0.00019105162379032798
71	3401	0.00027323338067134444	None	0.2111728307053487	0.00027323338067134444
71	3639	-1.0086321581843912e-05	None	0.0	-1.0086321581843912e-05
71	3144	0.0012196982459136642	None	0.0	0.0012196982459136642
71	3194	0.0025828281643206453	None	0.0	0.0025828281643206453
71	3564	0.000841917170543136	None	0.0	0.000841917170543136
71	3590	-2.0094705254984705e-07	None	0.0	-2.0094705254984705e-07
71	3609	0.0001532463113594555	None	0.17014407881244387	0.0001532463113594555
71	3407	0.0005004081341353074	None	0.0	0.0005004081341353074
71	3537	0.0025757091810885745	None	0.2983908768163164	0.0025757091810885745
71	3641	3.7120947380290445e-06	None	0.0	3.7120947380290445e-06
71	3458	0.0023879528252687358	None	0.0	0.0023879528252687358
71	3513	0.0005455712017051619	None	0.0	0.0005455712017051619
71	3344	0.0037375433849261325	None	0.0	0.0037375433849261325
71	3505	0.0002758025445011816	None	0.0	0.0002758025445011816
71	3482	0.0009248335125470581	None	0.0	0.0009248335125470581
71	3445	0.0007899106142077917	None	0.0	0.0007899106142077917
71	3500	6.014372614133277e-05	None	0.0	6.014372614133277e-05
71	3549	0.0025180937904674635	None	0.0	0.0025180937904674635
71	3514	0.005676382879916144	None	0.12219855400054888	0.005676382879916144
71	2903	0.00479861418135139	None	0.0	0.00479861418135139
71	3606	0.000321662750694836	None	0.0	0.000321662750694836
71	3594	4.326358187632266e-06	None	0.0	4.326358187632266e-06
71	3352	0.00012539030509496556	None	0.0	0.00012539030509496556
71	3251	0.0018423894847335984	None	0.0	0.0018423894847335984
71	3063	0.004663185715683907	None	0.0	0.004663185715683907
71	3281	0.00020110737362775914	None	0.2137124462001172	0.00020110737362775914
71	3622	0.001043492048820889	None	0.0	0.001043492048820889
71	3398	0.001281689317631061	None	0.0	0.001281689317631061
71	3012	0.001582056895497774	None	0.12219855400054888	0.001582056895497774
71	3603	-3.424165873777994e-08	None	0.0	-3.424165873777994e-08
71	3321	0.012463751504964647	None	0.0	0.012463751504964647
71	3620	1.6805747429201437e-06	None	0.0	1.6805747429201437e-06
71	3640	0.006551355930610606	None	0.2983908768163164	0.006551355930610606
71	3602	-1.3583704200699e-08	None	0.0	-1.3583704200699e-08
71	3370	0.0036865120743405986	None	0.0	0.0036865120743405986
71	3115	0.0033429292257873564	None	0.0	0.0033429292257873564
71	3409	0.0006550377961478414	None	0.315576710207308	0.0006550377961478414
71	3233	0.0006956884051768487	None	0.17014407881244387	0.0006956884051768487
71	2700	0.00011339738491718668	None	0.17014407881244387	0.00011339738491718668
71	2977	0.0008080340930121904	None	0.2838932524611121	0.0008080340930121904
71	3462	0.0018377784249385691	None	0.28793023496287873	0.0018377784249385691
71	3615	0.0012357704803088862	None	0.0	0.0012357704803088862
71	3230	0.0006007262755498923	None	0.2838932524611121	0.0006007262755498923
71	3647	0.0002376068853475999	None	0.17002539248456025	0.0002376068853475999
71	3616	0.00028964324778308747	None	0.0	0.00028964324778308747
71	2779	0.0008566075790903914	None	0.42736147815224035	0.0008566075790903914
71	3638	-4.756596045836028e-08	None	0.0	-4.756596045836028e-08
71	3576	0.0003614527560115096	None	0.3852503690920678	0.0003614527560115096
71	3631	0.001607502185498201	None	0.0	0.001607502185498201
71	3308	1.3262172946160933e-05	None	0.2740642243824722	1.3262172946160933e-05
71	3152	0.0003287745878821081	None	0.0	0.0003287745878821081
71	3650	9.901078296483986e-05	None	0.0	9.901078296483986e-05
71	3599	0.0003656714798534532	None	0.383952361340578	0.0003656714798534532
71	3346	0.002029687401277629	None	0.17014407881244387	0.002029687401277629
71	3565	0.0003616589970683182	None	0.0	0.0003616589970683182
71	3529	0.011140935196244917	None	0.10175093583278247	0.011140935196244917
71	3424	0.0008097361880088154	None	0.16763272228051	0.0008097361880088154
71	3540	6.204562377309941e-05	None	0.28793023496287873	6.204562377309941e-05
71	3567	0.0006215102688495631	None	0.0	0.0006215102688495631
71	3332	0.0022844379232997963	None	0.0	0.0022844379232997963
71	3243	0.007803970550069097	None	0.0	0.007803970550069097
71	3617	6.984142742228585e-08	None	0.0	6.984142742228585e-08
71	3511	0.0009035252353638288	None	0.0	0.0009035252353638288
71	3363	0.0020797172161431876	None	0.0	0.0020797172161431876
71	3402	0.0009448939974812735	None	0.0	0.0009448939974812735
71	2885	0.004471596197386008	None	0.0	0.004471596197386008
71	3573	8.418641454925486e-07	None	0.0	8.418641454925486e-07
71	3627	0.002611206116721964	None	0.0	0.002611206116721964
71	3112	0.001712743128890416	None	0.0	0.001712743128890416
71	3552	-3.027540706636185e-07	None	0.43316431335375727	-3.027540706636185e-07
71	3322	0.00027736492566769614	None	0.0	0.00027736492566769614
71	3487	0.00020431937752991134	None	0.17776037076717557	0.00020431937752991134
54	2617	3.411366504085013e-07	None	0.3294706147643015	3.411366504085013e-07
54	2683	9.565038910791785e-06	None	0.24282480707851758	9.565038910791785e-06
54	2717	1.065818122951809e-07	None	0.28779241040610676	1.065818122951809e-07
54	2675	1.7774408427620808e-05	None	0.03370338628537563	1.7774408427620808e-05
54	2584	2.701706968130889e-06	None	0.2787745130754663	2.701706968130889e-06
54	2785	0.0027390736093212084	None	0.24831695531909298	0.0027390736093212084
54	2776	-2.174293202058016e-08	None	0.23253442539409522	-2.174293202058016e-08
54	2560	0.00020168630575732638	None	0.11986237844226948	0.00020168630575732638
54	2629	0.00014320188615082928	None	0.3109442080071465	0.00014320188615082928
54	2602	2.990077735490002e-08	None	0.229120001471166	2.990077735490002e-08
54	2663	-5.949329043924629e-06	None	0.13914900390397938	-5.949329043924629e-06
54	2759	0.0012767051360737382	None	0.03370338628537563	0.0012767051360737382
54	2701	3.645563363075761e-08	None	0.1920983178554732	3.645563363075761e-08
54	2681	7.233295078795357e-09	None	0.4775766574800072	7.233295078795357e-09
54	2703	-1.3512968545616202e-06	None	0.2592687299288993	-1.3512968545616202e-06
54	2566	5.6587231780458176e-08	None	0.17516553502269652	5.6587231780458176e-08
54	2621	-1.472413404768103e-06	None	0.2082148161828707	-1.472413404768103e-06
54	2724	-8.219924384615738e-08	None	0.3329302546556797	-8.219924384615738e-08
54	2748	-9.68763025432626e-06	None	0.12738983266670095	-9.68763025432626e-06
54	2645	3.565895836541307e-06	None	0.28672799059333165	3.565895836541307e-06
54	2597	2.4019450628820296e-08	None	0.349945788946486	2.4019450628820296e-08
54	2790	0.00011163477946995517	None	0.15498071588562365	0.00011163477946995517
54	2719	-3.147900389037953e-07	None	0.4842508938380991	-3.147900389037953e-07
54	2768	2.4574314771699514e-06	None	0.34405795770449155	2.4574314771699514e-06
54	2585	-0.1	None	0.36446001871139055	-0.1
54	2581	2.4630880309033005e-08	None	0.4449634358769261	2.4630880309033005e-08
54	2715	-7.2728043562389664e-09	None	0.12738983266670095	-7.2728043562389664e-09
54	2635	-0.1	None	0.333127644493335	-0.1
54	2608	-1.7413700186350927e-07	None	0.2550037411256655	-1.7413700186350927e-07
54	2714	1.7239348367326443e-05	None	0.2807851172327813	1.7239348367326443e-05
54	2781	1.9415033405378467e-06	None	0.3147271889754023	1.9415033405378467e-06
54	2752	0.0014471972506145446	None	0.3385123657363349	0.0014471972506145446
54	2766	-0.1	None	0.319710458948289	-0.1
54	2713	1.3800119197702388e-05	None	0.23173940904502324	1.3800119197702388e-05
54	2778	0.00018166357447534746	None	0.11844626472274448	0.00018166357447534746
54	2666	3.363732570199798e-05	None	0.06802777210652848	3.363732570199798e-05
54	2587	3.1131769811367074e-05	None	0.4235395758488578	3.1131769811367074e-05
54	2557	3.152242703018375e-05	None	0.25984732770159485	3.152242703018375e-05
54	2798	1.6994052118557633e-07	None	0.15498071588562365	1.6994052118557633e-07
54	2720	-2.661849080084391e-09	None	0.17516553502269652	-2.661849080084391e-09
54	2655	5.929881181013698e-07	None	0.06802777210652848	5.929881181013698e-07
54	2686	2.495020593935904e-08	None	0.2844780376783139	2.495020593935904e-08
54	2751	-3.1850020113987964e-06	None	0.24133150022202848	-3.1850020113987964e-06
54	2782	1.3613221642907045e-08	None	0.3557807540960542	1.3613221642907045e-08
54	2733	-4.224661960505169e-09	None	0.2897131287673197	-4.224661960505169e-09
54	2742	4.8190051439262807e-05	None	0.3906349142264275	4.8190051439262807e-05
54	2741	8.063638489339406e-05	None	0.30356834127760585	8.063638489339406e-05
54	2772	0.0003095430917738041	None	0.3950459781702377	0.0003095430917738041
54	2799	0.0032208218269658417	None	0.11844626472274448	0.0032208218269658417
54	2749	-2.086539031118437e-07	None	0.30803135191626024	-2.086539031118437e-07
54	2580	3.1858126238240858e-06	None	0.21643464804478776	3.1858126238240858e-06
54	2716	2.689756786428122e-07	None	0.5359012281071689	2.689756786428122e-07
54	2647	0.0005385715176864562	None	0.24671936215699602	0.0005385715176864562
54	2711	-0.1	None	0.3237708459210641	-0.1
54	2563	-2.425329761631128e-06	None	0.3554662809226341	-2.425329761631128e-06
54	2737	7.636505266442093e-08	None	0.29453842966163074	7.636505266442093e-08
54	2610	3.04835964919357e-05	None	0.4175805131956173	3.04835964919357e-05
54	2739	-1.0650412628132574e-05	None	0.23542066212030927	-1.0650412628132574e-05
54	2700	0.00011339738491718668	None	0.24671936215699602	0.00011339738491718668
54	2685	3.1010033887177675e-08	None	0.21149784259836713	3.1010033887177675e-08
54	2795	-3.824062282044531e-07	None	0.42385980875421464	-3.824062282044531e-07
54	2692	6.047450749376301e-06	None	0.038873012632301994	6.047450749376301e-06
54	2744	2.0990660199879436e-05	None	0.15498071588562365	2.0990660199879436e-05
54	2609	8.501042552013395e-07	None	0.06802777210652848	8.501042552013395e-07
54	2555	-6.509677126650838e-11	None	0.038873012632301994	-6.509677126650838e-11
54	2774	0.00010055952602563764	None	0.2800183477512384	0.00010055952602563764
54	2705	-1.115407110644149e-07	None	0.038873012632301994	-1.115407110644149e-07
54	2721	-3.371392636064957e-06	None	0.3300373922567529	-3.371392636064957e-06
54	2779	0.0008566075790903914	None	0.3221981995922646	0.0008566075790903914
54	2698	0.00017339066480364022	None	0.13914900390397938	0.00017339066480364022
54	2654	1.8755451145229883e-06	None	0.2728697761153389	1.8755451145229883e-06
54	2793	8.950240479337143e-05	None	0.038873012632301994	8.950240479337143e-05
54	2599	4.5556340059998217e-07	None	0.2768816811990403	4.5556340059998217e-07
54	2657	5.245670585756529e-08	None	0.6944269128894641	5.245670585756529e-08
54	2747	3.303355255985002e-05	None	0.2082148161828707	3.303355255985002e-05
54	2763	3.394039890438393e-06	None	0.03370338628537563	3.394039890438393e-06
54	2669	0.00018644912834458435	None	0.31226595278397407	0.00018644912834458435
54	2704	2.9583260298640287e-06	None	0.5193792315615078	2.9583260298640287e-06
54	2784	8.972216193391001e-08	None	0.29717227279542147	8.972216193391001e-08
54	2734	1.7850389051918753e-06	None	0.34229473598477084	1.7850389051918753e-06
54	2788	0.00015045875889647107	None	0.2959710956604523	0.00015045875889647107
54	2652	-1.2748033426407933e-08	None	0.2356214582912451	-1.2748033426407933e-08
54	2735	2.444176778733968e-08	None	0.038873012632301994	2.444176778733968e-08
54	2753	-5.9188151523608615e-08	None	0.29809082824813915	-5.9188151523608615e-08
54	2789	-1.960974648840541e-06	None	0.11844626472274448	-1.960974648840541e-06
54	2761	0.00010848168132116131	None	0.19488322965221927	0.00010848168132116131
54	2638	2.4459945085256876e-06	None	0.433046178177056	2.4459945085256876e-06
54	2792	1.280087310330933e-08	None	0.2844780376783139	1.280087310330933e-08
54	2591	-1.9374930584251104e-08	None	0.5824592073646999	-1.9374930584251104e-08
54	2787	-5.5840315812089854e-08	None	0.03370338628537563	-5.5840315812089854e-08
54	2722	-9.81637901620228e-09	None	0.38120883053144256	-9.81637901620228e-09
54	2777	-2.068932463295363e-09	None	0.1860493680369239	-2.068932463295363e-09
54	2668	-2.2678618786800433e-08	None	0.21620226591665964	-2.2678618786800433e-08
54	2762	-2.988111053989174e-08	None	0.5359012281071689	-2.988111053989174e-08
54	2696	0.0007223036781225104	None	0.15498071588562365	0.0007223036781225104
54	2760	-5.0005289097963935e-06	None	0.03370338628537563	-5.0005289097963935e-06
54	2583	-0.1	None	0.43900934896466115	-0.1
54	2691	2.8534477223402836e-05	None	0.03370338628537563	2.8534477223402836e-05
54	2738	0.000369818378079473	None	0.11986237844226948	0.000369818378079473
54	2796	1.958098878622613e-07	None	0.038873012632301994	1.958098878622613e-07
108	5298	6.430039422696778e-05	None	0.0	6.430039422696778e-05
108	5469	0.0006240131757429067	None	0.0	0.0006240131757429067
108	5490	0.00011820509455370244	None	0.0	0.00011820509455370244
108	5371	0.002974374895681145	None	0.02782183496634123	0.002974374895681145
108	5314	0.0016223767893286814	None	0.0	0.0016223767893286814
108	5428	0.0020568949160843604	None	0.0	0.0020568949160843604
108	5461	-3.864843907544353e-06	None	0.0	-3.864843907544353e-06
108	5457	0.0018332860708114866	None	0.0	0.0018332860708114866
108	5453	0.0017954239791858847	None	0.0	0.0017954239791858847
108	5363	0.0014617808302031796	None	0.0	0.0014617808302031796
108	5414	0.0014416285020432806	None	0.0	0.0014416285020432806
108	5297	0.00043610158164306405	None	0.0	0.00043610158164306405
108	5475	0.00799349192538224	None	0.0	0.00799349192538224
108	4818	0.0030599131058922664	None	0.0	0.0030599131058922664
108	4890	0.005762593891006962	None	0.0	0.005762593891006962
108	5408	-3.068742772554938e-11	None	0.0	-3.068742772554938e-11
108	5257	0.004103014298434559	None	0.0	0.004103014298434559
108	5072	0.00025718862481665105	None	0.0	0.00025718862481665105
108	4308	0.005846042510001553	None	0.0	0.005846042510001553
108	5416	0.0019252169659548387	None	0.03786719041684341	0.0019252169659548387
108	5327	1.4203887303371624e-05	None	0.0	1.4203887303371624e-05
108	5411	-9.950130106407321e-09	None	0.13553630254703883	-9.950130106407321e-09
108	5401	0.002801712943997024	None	0.0	0.002801712943997024
108	5232	0.0033312378854548443	None	0.0	0.0033312378854548443
108	5431	0.00016639046466914025	None	0.0	0.00016639046466914025
108	5417	2.796308070163558e-07	None	0.03786719041684341	2.796308070163558e-07
108	5429	0.0013494043078946798	None	0.0	0.0013494043078946798
108	5378	0.0002676909308537837	None	0.0	0.0002676909308537837
108	5471	0.00922027539259033	None	0.0	0.00922027539259033
108	5493	-3.9819718270128484e-07	None	0.0	-3.9819718270128484e-07
108	5374	0.0004203689655761598	None	0.03786719041684341	0.0004203689655761598
108	4518	0.00392951794897308	None	0.03786719041684341	0.00392951794897308
108	5341	0.0006151656585758993	None	0.0	0.0006151656585758993
108	5218	0.005785077038923723	None	0.0	0.005785077038923723
108	5288	0.008847180981885484	None	0.0	0.008847180981885484
108	5399	-3.472624910301338e-07	None	0.0	-3.472624910301338e-07
108	5465	-1.1542163439213694e-06	None	0.0	-1.1542163439213694e-06
108	5329	0.0012388614375314305	None	0.0	0.0012388614375314305
108	5139	0.0014897008925744259	None	0.0	0.0014897008925744259
108	5027	0.0029330561528533423	None	0.0	0.0029330561528533423
108	5123	0.006609263183021954	None	0.0	0.006609263183021954
108	3063	0.004663185715683907	None	0.0	0.004663185715683907
108	5038	0.004722934774027049	None	0.0	0.004722934774027049
108	5403	0.0006011368666813512	None	0.0	0.0006011368666813512
108	5415	0.001432759663679176	None	0.0	0.001432759663679176
108	5491	0.00017339020125684628	None	0.0	0.00017339020125684628
108	5346	0.0011403729972156026	None	0.0	0.0011403729972156026
108	3962	0.0026900538631273872	None	0.0	0.0026900538631273872
108	5206	0.0024658971280096735	None	0.0	0.0024658971280096735
108	5377	0.0021013571171577894	None	0.0	0.0021013571171577894
108	5064	0.0014030708318015469	None	0.0	0.0014030708318015469
108	5483	6.022228293037742e-05	None	0.0	6.022228293037742e-05
108	5214	0.004160535939945936	None	0.0	0.004160535939945936
108	5362	0.0013615690994443171	None	0.0	0.0013615690994443171
108	4908	0.0036051561445816743	None	0.0	0.0036051561445816743
108	4680	0.006632323986540733	None	0.24895829973991165	0.006632323986540733
108	5478	0.013287140326239798	None	0.0	0.013287140326239798
108	5240	0.00905243167218293	None	0.0	0.00905243167218293
108	5164	0.0007808563639613154	None	0.0	0.0007808563639613154
108	5188	0.0026960003550381547	None	0.0	0.0026960003550381547
108	5464	0.0022172878325275786	None	0.0	0.0022172878325275786
108	5392	0.0008030052083183583	None	0.0	0.0008030052083183583
108	5022	0.0009448877715361989	None	0.03786719041684341	0.0009448877715361989
108	4902	0.0019991828860263204	None	0.0	0.0019991828860263204
108	5421	0.002261349146166905	None	0.0	0.002261349146166905
108	5395	0.0034115938638596692	None	0.0	0.0034115938638596692
108	5273	0.0020359224356390412	None	0.0	0.0020359224356390412
108	5201	0.005376454781181759	None	0.17550055289256408	0.005376454781181759
108	5477	0.00025941608913512024	None	0.0	0.00025941608913512024
108	4994	0.0025053524334772304	None	0.0	0.0025053524334772304
108	5460	-7.38092622255348e-07	None	0.0	-7.38092622255348e-07
108	5458	0.0026503466827040227	None	0.0	0.0026503466827040227
108	4984	0.00023592787453759626	None	0.0	0.00023592787453759626
108	5499	0.00570725906659717	None	0.0	0.00570725906659717
108	5159	0.005597533840566562	None	0.0	0.005597533840566562
108	5496	-7.498215133259311e-06	None	0.02782183496634123	-7.498215133259311e-06
108	5468	-6.565836693000872e-09	None	0.0	-6.565836693000872e-09
108	5497	6.187944720205544e-06	None	0.0	6.187944720205544e-06
108	5422	0.0001799186415805572	None	0.0	0.0001799186415805572
108	5151	0.0011341084738475302	None	0.0	0.0011341084738475302
108	5279	0.001755627574773096	None	0.0	0.001755627574773096
108	5360	5.818069974829065e-05	None	0.0	5.818069974829065e-05
108	4626	0.00439472243126876	None	0.0	0.00439472243126876
108	5480	0.0015043748128274834	None	0.0	0.0015043748128274834
108	4740	0.0065581895075894235	None	0.0	0.0065581895075894235
108	4617	0.00475237615137588	None	0.0	0.00475237615137588
108	5456	-4.132079875651566e-07	None	0.0	-4.132079875651566e-07
108	3988	0.003651571619302334	None	0.0	0.003651571619302334
108	5203	0.001287791468720773	None	0.0	0.001287791468720773
108	5420	0.0003576663889484669	None	0.0	0.0003576663889484669
108	5489	6.966252238245531e-11	None	0.0	6.966252238245531e-11
108	5107	0.004381001089896439	None	0.0	0.004381001089896439
108	5438	0.00982770975565504	None	0.0	0.00982770975565504
108	5351	0.004716646668976267	None	0.0	0.004716646668976267
108	5406	0.0003694808308220535	None	0.0	0.0003694808308220535
108	5334	0.0006036614451944275	None	0.0	0.0006036614451944275
108	5430	6.014803020723851e-05	None	0.0	6.014803020723851e-05
108	5183	0.004851930952980736	None	0.02782183496634123	0.004851930952980736
108	5481	0.0003014392406175857	None	0.0	0.0003014392406175857
108	5284	0.0008830276886498933	None	0.0	0.0008830276886498933
34	1743	0.3569383962509914	0.3569383962509914	0.398248601522184	0.3569383962509914
34	1751	0.3826567916207839	0.3826567916207839	0.4269680950163367	0.3826567916207839
34	1787	0.3745127185673872	0.3745127185673872	0.5232828384893287	0.3745127185673872
34	1676	0.3563703557754808	0.3563703557754808	0.37916680098402467	0.3563703557754808
34	1783	0.2879209191673099	0.2879209191673099	0.3627962585919223	0.2879209191673099
34	1600	0.3303855215108767	0.3303855215108767	0.33605505290224913	0.3303855215108767
34	1381	0.4443610682133163	0.4443610682133163	0.493567875423876	0.4443610682133163
34	1577	0.39862964491978115	0.39862964491978115	0.6041088868548128	0.39862964491978115
34	1463	0.44343098831687994	0.44343098831687994	0.5252914264756964	0.44343098831687994
34	1759	0.4269970798520334	0.4269970798520334	0.5334298517232245	0.4269970798520334
34	1767	0.36940995681875755	0.36940995681875755	0.3824606571705071	0.36940995681875755
34	1696	0.38563729761739574	0.38563729761739574	0.4340487359191327	0.38563729761739574
34	1271	0.3296410957281174	0.3296410957281174	0.33512129391056245	0.3296410957281174
34	873	0.38178180382411087	0.38178180382411087	0.40022989920062246	0.38178180382411087
34	1681	0.37457389419251447	0.37457389419251447	0.46194280608918226	0.37457389419251447
34	1741	0.4260191298146241	0.4260191298146241	0.6037256711846878	0.4260191298146241
34	1710	0.40522874089214306	0.40522874089214306	0.40522874089214306	0.40522874089214306
34	1688	0.3544145000824931	0.3544145000824931	0.3830976177800531	0.3544145000824931
34	1755	0.36929432413888486	0.36929432413888486	0.36929432413888486	0.36929432413888486
34	1765	0.37838306547024514	0.37838306547024514	0.4004742212968357	0.37838306547024514
34	1714	0.36144411012938005	0.36144411012938005	0.36144411012938005	0.36144411012938005
34	1708	0.3850590946754673	0.3850590946754673	0.3918950894860628	0.3850590946754673
34	1581	0.3732282909347166	0.3732282909347166	0.4763614129174291	0.3732282909347166
34	1570	0.41000344107382114	0.41000344107382114	0.4299896191142004	0.41000344107382114
34	1177	0.35705270401130734	0.35705270401130734	0.4166219341493237	0.35705270401130734
34	1754	0.47790549398016136	0.47790549398016136	0.5139215435965998	0.47790549398016136
34	1622	0.27544774099346936	0.27544774099346936	0.2782068376893405	0.27544774099346936
34	1588	0.41578969063478866	0.41578969063478866	0.41578969063478866	0.41578969063478866
34	1770	0.38563729761739574	0.38563729761739574	0.4340487359191327	0.38563729761739574
34	1737	0.31704998115168614	0.31704998115168614	0.3268712048986029	0.31704998115168614
34	1263	0.42509722451471044	0.42509722451471044	0.4258270495197756	0.42509722451471044
34	1389	0.48313865019541724	0.48313865019541724	0.5617945920881529	0.48313865019541724
34	1219	0.5399814620902694	0.5399814620902694	0.5634678262868396	0.5399814620902694
34	1724	0.37767549623490926	0.37767549623490926	0.39507206769856407	0.37767549623490926
34	1722	0.5108756056302352	0.5108756056302352	0.5108756056302352	0.5108756056302352
34	1715	0.39350665582323746	0.39350665582323746	0.4056690962710392	0.39350665582323746
34	1763	0.3287485740253223	0.3287485740253223	0.362049485445382	0.3287485740253223
34	1305	0.45244924288277055	0.45244924288277055	0.45244924288277055	0.45244924288277055
34	1692	0.3859210097216862	0.3859210097216862	0.45307956522500303	0.3859210097216862
34	1518	0.42151811316753723	0.42151811316753723	0.42151811316753723	0.42151811316753723
34	1252	0.46057725829963775	0.46057725829963775	0.4919416599955023	0.46057725829963775
34	1742	0.47790549398016136	0.47790549398016136	0.5139215435965998	0.47790549398016136
34	1791	0.34992186190501817	0.34992186190501817	0.3954839933924496	0.34992186190501817
34	1736	0.33564311575061107	0.33564311575061107	0.3677913135302426	0.33564311575061107
34	1667	0.36929432413888486	0.36929432413888486	0.36929432413888486	0.36929432413888486
34	1467	0.47038014963637675	0.47038014963637675	0.5191807207238528	0.47038014963637675
34	1329	0.5949015618229655	0.5949015618229655	0.5983503239187324	0.5949015618229655
34	1748	0.3684329301002244	0.3684329301002244	0.4007431927511413	0.3684329301002244
34	742	0.42781771881147745	0.42781771881147745	0.45236690654528927	0.42781771881147745
34	1156	0.3678068378250262	0.3678068378250262	0.3981116977236048	0.3678068378250262
34	1671	0.45534526433353123	0.45534526433353123	0.5439902162165451	0.45534526433353123
34	390	0.36929432413888486	0.36929432413888486	0.36929432413888486	0.36929432413888486
34	1701	0.441343882446673	0.441343882446673	0.441343882446673	0.441343882446673
34	1675	0.365252397619264	0.365252397619264	0.3945481304223081	0.365252397619264
34	1769	0.27071406644513235	0.27071406644513235	0.3036897166778661	0.27071406644513235
34	1612	0.3531038235763924	0.3531038235763924	0.4000454240924058	0.3531038235763924
34	1789	0.30482404803352264	0.30482404803352264	0.3201964281595492	0.30482404803352264
34	1331	0.4713434768089133	0.4713434768089133	0.5043346215739143	0.4713434768089133
34	1781	0.38046216885082174	0.38046216885082174	0.4948433020605051	0.38046216885082174
34	1330	0.3754969411392944	0.3754969411392944	0.40955638562796404	0.3754969411392944
34	1665	0.394288190280862	0.394288190280862	0.5253433249253898	0.394288190280862
34	1450	0.47279010246570186	0.47279010246570186	0.47279010246570186	0.47279010246570186
34	1796	0.310835673536931	0.310835673536931	0.3112307750885144	0.310835673536931
34	1169	0.4800781789066978	0.4800781789066978	0.4860414565214211	0.4800781789066978
34	1677	0.4713434768089133	0.4713434768089133	0.5043346215739143	0.4713434768089133
34	1636	0.47038014963637675	0.47038014963637675	0.5191807207238528	0.47038014963637675
34	1774	0.2807299697904088	0.2807299697904088	0.39077664731138956	0.2807299697904088
34	1585	0.35753975978553343	0.35753975978553343	0.4041658777672489	0.35753975978553343
34	1792	0.38215010898108215	0.38215010898108215	0.40248876510977666	0.38215010898108215
34	1782	0.32701757843101553	0.32701757843101553	0.3664169106064641	0.32701757843101553
34	1566	0.4040545308554493	0.4040545308554493	0.41152222816507755	0.4040545308554493
34	1206	0.40168127162612743	0.40168127162612743	0.4066326324320455	0.40168127162612743
34	1705	0.34067206491935975	0.34067206491935975	0.36392523043334357	0.34067206491935975
34	1401	0.35753975978553343	0.35753975978553343	0.4041658777672489	0.35753975978553343
34	1590	0.4022066637281144	0.4022066637281144	0.42979274272252777	0.4022066637281144
34	1704	0.3861823764335627	0.3861823764335627	0.5226565746910432	0.3861823764335627
34	1668	0.36929432413888486	0.36929432413888486	0.36929432413888486	0.36929432413888486
34	1223	0.3876836434084247	0.3876836434084247	0.40280635432578826	0.3876836434084247
34	1794	0.3592125717914155	0.3592125717914155	0.4717784820501561	0.3592125717914155
34	1739	0.32871423289929397	0.32871423289929397	0.3795578427537716	0.32871423289929397
34	1655	0.38046216885082174	0.38046216885082174	0.4948433020605051	0.38046216885082174
34	1691	0.34303763767701934	0.34303763767701934	0.35509411927430723	0.34303763767701934
34	1788	0.2940529613841005	0.2940529613841005	0.32987046067403814	0.2940529613841005
34	1771	0.34067206491935975	0.34067206491935975	0.36392523043334357	0.34067206491935975
34	966	0.3878952619905208	0.3878952619905208	0.3968287632323365	0.3878952619905208
34	1753	0.3694738959000218	0.3694738959000218	0.37204752287586546	0.3694738959000218
34	1780	0.394288190280862	0.394288190280862	0.5253433249253898	0.394288190280862
34	1729	0.37203163026051883	0.37203163026051883	0.4256632073965216	0.37203163026051883
34	1768	0.3120767888273092	0.3120767888273092	0.3163265303837665	0.3120767888273092
34	1511	0.4486756985548032	0.4486756985548032	0.4486756985548032	0.4486756985548032
34	1594	0.3603743393695017	0.3603743393695017	0.4049728072853731	0.3603743393695017
34	1534	0.3895435959339381	0.3895435959339381	0.40499162034549874	0.3895435959339381
34	1800	0.3978641797134341	0.3978641797134341	0.45687421668801587	0.3978641797134341
34	1721	0.36877592686612803	0.36877592686612803	0.4354779022267413	0.36877592686612803
34	1565	0.47978477825739996	0.47978477825739996	0.4874338784646427	0.47978477825739996
34	1745	0.35345829245969096	0.35345829245969096	0.36389959054921633	0.35345829245969096
34	1640	0.3858726034563045	0.3858726034563045	0.5063982323110093	0.3858726034563045
34	1224	0.3825895534675793	0.3825895534675793	0.3982376224315156	0.3825895534675793
34	1762	0.4107044053630319	0.4107044053630319	0.6495683802005001	0.4107044053630319
34	1416	0.34992186190501817	0.34992186190501817	0.3954839933924496	0.34992186190501817
0	67	0.27383610423701843	0.27383610423701843	0.27383610423701843	0.27383610423701843
0	78	0.6707605144348989	0.6707605144348989	0.6707605144348989	0.6707605144348989
0	27	0.18631955881078022	0.18631955881078022	0.18631955881078022	0.18631955881078022
0	40	0.038630101461564356	0.038630101461564356	0.038630101461564356	0.038630101461564356
0	44	0.27022068225100415	0.27022068225100415	0.27022068225100415	0.27022068225100415
0	66	0.038630101461564356	0.038630101461564356	0.038630101461564356	0.038630101461564356
0	95	0.21876242528494125	0.21876242528494125	0.21876242528494125	0.21876242528494125
0	21	0.2910913724413623	0.2910913724413623	0.2910913724413623	0.2910913724413623
0	37	0.5096493011819657	0.5096493011819657	0.5096493011819657	0.5096493011819657
0	58	0.3928489754907236	0.3928489754907236	0.3928489754907236	0.3928489754907236
0	52	0.22458762746822808	0.22458762746822808	0.22458762746822808	0.22458762746822808
0	15	0.0	0.0	0.0	0.0
0	92	1.0307764064044151	1.0307764064044151	1.0307764064044151	1.0307764064044151
0	84	0.5096493011819657	0.5096493011819657	0.5096493011819657	0.5096493011819657
0	53	0.2812679800417202	0.2812679800417202	0.2812679800417202	0.2812679800417202
0	12	0.2738815192418291	0.2738815192418291	0.2738815192418291	0.2738815192418291
0	41	0.34242718543879425	0.34242718543879425	0.34242718543879425	0.34242718543879425
0	91	0.5207562983982125	0.5207562983982125	0.5207562983982125	0.5207562983982125
0	77	0.0	0.0	0.0	0.0
0	38	0.24637260240946005	0.24637260240946005	0.24637260240946005	0.24637260240946005
0	64	0.0	0.0	0.0	0.0
0	19	0.0	0.0	0.0	0.0
0	85	0.11424036299331222	0.11424036299331222	0.11424036299331222	0.11424036299331222
0	49	0.5132295089556326	0.5132295089556326	0.5132295089556326	0.5132295089556326
0	45	0.0	0.0	0.0	0.0
0	86	0.0	0.0	0.0	0.0
0	35	0.038630101461564356	0.038630101461564356	0.038630101461564356	0.038630101461564356
0	88	0.11424036299331222	0.11424036299331222	0.11424036299331222	0.11424036299331222
0	70	0.7335754756410876	0.7335754756410876	0.7335754756410876	0.7335754756410876
0	80	0.6525795525814857	0.6525795525814857	0.6525795525814857	0.6525795525814857
0	17	0.2977188074649498	0.2977188074649498	0.2977188074649498	0.2977188074649498
0	23	0.29312239002125834	0.29312239002125834	0.29312239002125834	0.29312239002125834
0	57	0.0	0.0	0.0	0.0
0	39	0.038630101461564356	0.038630101461564356	0.038630101461564356	0.038630101461564356
0	62	0.28200000493182475	0.28200000493182475	0.28200000493182475	0.28200000493182475
0	22	0.0	0.0	0.0	0.0
0	29	0.25341850129940624	0.25341850129940624	0.25341850129940624	0.25341850129940624
0	4	0.0	0.0	0.0	0.0
0	76	0.3803187760450636	0.3803187760450636	0.3803187760450636	0.3803187760450636
0	25	0.37394052525431354	0.37394052525431354	0.37394052525431354	0.37394052525431354
0	61	0.0	0.0	0.0	0.0
0	60	0.0	0.0	0.0	0.0
0	81	0.26460134417190606	0.26460134417190606	0.26460134417190606	0.26460134417190606
0	73	0.2121878302872246	0.2121878302872246	0.2121878302872246	0.2121878302872246
0	72	0.310107262989394	0.310107262989394	0.310107262989394	0.310107262989394
0	89	0.3068249094899731	0.3068249094899731	0.3068249094899731	0.3068249094899731
0	51	0.038630101461564356	0.038630101461564356	0.038630101461564356	0.038630101461564356
0	3	0.4856940726770224	0.4856940726770224	0.4856940726770224	0.4856940726770224
0	11	0.26880948286823825	0.26880948286823825	0.26880948286823825	0.26880948286823825
0	24	0.30199240762159946	0.30199240762159946	0.30199240762159946	0.30199240762159946
0	10	0.20383544060133918	0.20383544060133918	0.20383544060133918	0.20383544060133918
0	33	0.2096686578250757	0.2096686578250757	0.2096686578250757	0.2096686578250757
0	56	0.2558355817914349	0.2558355817914349	0.2558355817914349	0.2558355817914349
0	75	0.0	0.0	0.0	0.0
0	59	0.35221156213513594	0.35221156213513594	0.35221156213513594	0.35221156213513594
0	43	0.6707605144348989	0.6707605144348989	0.6707605144348989	0.6707605144348989
0	47	0.3073011616438524	0.3073011616438524	0.3073011616438524	0.3073011616438524
0	32	0.0	0.0	0.0	0.0
0	74	0.3414066816923004	0.3414066816923004	0.3414066816923004	0.3414066816923004
0	90	0.1429319789836942	0.1429319789836942	0.1429319789836942	0.1429319789836942
0	99	0.038630101461564356	0.038630101461564356	0.038630101461564356	0.038630101461564356
0	7	0.41676901793755095	0.41676901793755095	0.41676901793755095	0.41676901793755095
0	1	0.3223621748889067	0.3223621748889067	0.3223621748889067	0.3223621748889067
0	5	0.29240617303213645	0.29240617303213645	0.29240617303213645	0.29240617303213645
0	26	0.0	0.0	0.0	0.0
0	13	0.5074462401038704	0.5074462401038704	0.5074462401038704	0.5074462401038704
0	71	0.038630101461564356	0.038630101461564356	0.038630101461564356	0.038630101461564356
0	31	0.0	0.0	0.0	0.0
0	63	0.3277759233341926	0.3277759233341926	0.3277759233341926	0.3277759233341926
0	54	0.0	0.0	0.0	0.0
0	100	0.4001541575847202	0.4001541575847202	0.4001541575847202	0.4001541575847202
0	6	0.5091777154790574	0.5091777154790574	0.5091777154790574	0.5091777154790574
0	96	0.0	0.0	0.0	0.0
0	82	0.40747655403546174	0.40747655403546174	0.40747655403546174	0.40747655403546174
0	48	0.23987463439805912	0.23987463439805912	0.23987463439805912	0.23987463439805912
0	83	0.3157131370954755	0.3157131370954755	0.3157131370954755	0.3157131370954755
0	79	0.6707605144348989	0.6707605144348989	0.6707605144348989	0.6707605144348989
0	69	0.20581310013899073	0.20581310013899073	0.20581310013899073	0.20581310013899073
0	87	0.0	0.0	0.0	0.0
0	46	0.24235942323012027	0.24235942323012027	0.24235942323012027	0.24235942323012027
0	18	0.27869367086125724	0.27869367086125724	0.27869367086125724	0.27869367086125724
0	20	0.0	0.0	0.0	0.0
0	94	0.22458762746822808	0.22458762746822808	0.22458762746822808	0.22458762746822808
0	16	0.23518669801392306	0.23518669801392306	0.23518669801392306	0.23518669801392306
0	36	0.5672550294733831	0.5672550294733831	0.5672550294733831	0.5672550294733831
0	14	0.0	0.0	0.0	0.0
0	34	0.0	0.0	0.0	0.0
0	9	0.0	0.0	0.0	0.0
0	28	0.25107523038440455	0.25107523038440455	0.25107523038440455	0.25107523038440455
0	68	0.0	0.0	0.0	0.0
0	98	0.0	0.0	0.0	0.0
0	93	0.2126824643334581	0.2126824643334581	0.2126824643334581	0.2126824643334581
0	30	0.0	0.0	0.0	0.0
0	97	0.0	0.0	0.0	0.0
0	55	0.284792018998996	0.284792018998996	0.284792018998996	0.284792018998996
0	65	0.6707605144348989	0.6707605144348989	0.6707605144348989	0.6707605144348989
0	50	0.4162888521917578	0.4162888521917578	0.4162888521917578	0.4162888521917578
0	8	0.038630101461564356	0.038630101461564356	0.038630101461564356	0.038630101461564356
0	42	0.5036873919026581	0.5036873919026581	0.5036873919026581	0.5036873919026581
0	2	0.0	0.0	0.0	0.0
87	4425	-1.6548707915437474e-05	None	0.0	-1.6548707915437474e-05
87	3814	0.003901621988721327	None	0.0	0.003901621988721327
87	4361	0.00045984019975315677	None	0.0	0.00045984019975315677
87	4368	0.00010857204678914182	None	0.0	0.00010857204678914182
87	3806	0.0038315738480965383	None	0.0	0.0038315738480965383
87	4342	0.0004609250508016773	None	0.0	0.0004609250508016773
87	4333	0.007091276611601766	None	0.23562799668134024	0.007091276611601766
87	4309	0.00047125353123959304	None	0.0	0.00047125353123959304
87	4433	-7.027091920070323e-06	None	0.0918827579518851	-7.027091920070323e-06
87	4074	0.0008415372064774892	None	0.0	0.0008415372064774892
87	4355	0.00013760868038686412	None	0.0	0.00013760868038686412
87	4312	1.0793841383930022e-06	None	0.0	1.0793841383930022e-06
87	4099	0.007896391822756263	None	0.038330247249563444	0.007896391822756263
87	4408	0.00021730683125821041	None	0.0	0.00021730683125821041
87	3551	0.0015950766614799509	None	0.0	0.0015950766614799509
87	4448	-7.832866764057559e-06	None	0.0	-7.832866764057559e-06
87	3923	0.00311317776366801	None	0.0	0.00311317776366801
87	4201	0.0015796185605065534	None	0.1852459535664827	0.0015796185605065534
87	4203	0.003437415759960708	None	0.0918827579518851	0.003437415759960708
87	4166	0.0033995623990280884	None	0.0	0.0033995623990280884
87	4308	0.005846042510001553	None	0.0	0.005846042510001553
87	4383	0.0001303994814864469	None	0.0	0.0001303994814864469
87	4212	0.004845431717636512	None	0.0	0.004845431717636512
87	4291	0.001152681825324021	None	0.0	0.001152681825324021
87	4296	0.002359117297585014	None	0.0	0.002359117297585014
87	4376	0.0033635287977142256	None	0.0	0.0033635287977142256
87	4426	0.00017539659727639287	None	0.0	0.00017539659727639287
87	3993	0.003189968384654874	None	0.0	0.003189968384654874
87	3868	0.00034771457749267	None	0.0	0.00034771457749267
87	3689	0.004525568395433313	None	0.04173275244951184	0.004525568395433313
87	3739	0.004508581303742569	None	0.0	0.004508581303742569
87	4206	0.0019316736487017827	None	0.0	0.0019316736487017827
87	4014	0.0020568952586639236	None	0.0	0.0020568952586639236
87	4430	0.0005806013900581585	None	0.0	0.0005806013900581585
87	4047	0.0002601091367796458	None	0.0	0.0002601091367796458
87	3920	0.0028459819415834918	None	0.0918827579518851	0.0028459819415834918
87	3826	0.0012563584128284834	None	0.0	0.0012563584128284834
87	4252	0.001555396373291589	None	0.0	0.001555396373291589
87	4377	1.2716382742053576e-09	None	0.0	1.2716382742053576e-09
87	4444	-1.5808223802979408e-07	None	0.22930041252029937	-1.5808223802979408e-07
87	3063	0.004663185715683907	None	0.0	0.004663185715683907
87	4437	0.0026897011280060537	None	0.16494947209617056	0.0026897011280060537
87	4360	0.0011751544931338576	None	0.0	0.0011751544931338576
87	4427	0.0020210839337043407	None	0.0	0.0020210839337043407
87	4378	0.002479595010891741	None	0.0	0.002479595010891741
87	4310	0.00010238959317022617	None	0.0	0.00010238959317022617
87	4323	0.00022296826024362405	None	0.0	0.00022296826024362405
87	4091	0.003702536768175682	None	0.0822112515453749	0.003702536768175682
87	4211	0.000488785967067739	None	0.0	0.000488785967067739
87	3736	0.0003268472251428567	None	0.0918827579518851	0.0003268472251428567
87	4413	0.0002401747571873096	None	0.0	0.0002401747571873096
87	3770	0.001140523527087623	None	0.0822112515453749	0.001140523527087623
87	3962	0.0026900538631273872	None	0.0	0.0026900538631273872
87	4393	1.841701769020312e-06	None	0.14703970279648765	1.841701769020312e-06
87	3115	0.0033429292257873564	None	0.0	0.0033429292257873564
87	4380	0.0023427165027919863	None	0.1508735270517822	0.0023427165027919863
87	4259	0.0011234999877878867	None	0.0	0.0011234999877878867
87	4332	0.0017511069853326257	None	0.038330247249563444	0.0017511069853326257
87	4435	-7.842860189312176e-10	None	0.0	-7.842860189312176e-10
87	4439	-2.5637128719820954e-07	None	0.0	-2.5637128719820954e-07
87	4315	0.005035453915934623	None	0.0	0.005035453915934623
87	4031	0.0063100122617856455	None	0.0	0.0063100122617856455
87	4423	0.0012048683173977025	None	0.0	0.0012048683173977025
87	3740	0.003284994224921137	None	0.0	0.003284994224921137
87	2779	0.0008566075790903914	None	0.7639370910123287	0.0008566075790903914
87	4445	0.0001094352602883367	None	0.038330247249563444	0.0001094352602883367
87	4311	0.008945697751132303	None	0.0	0.008945697751132303
87	4386	1.7246349995832054e-09	None	0.0	1.7246349995832054e-09
87	4238	0.0007090329370416046	None	0.0	0.0007090329370416046
87	4249	0.00037763257315173444	None	0.0	0.00037763257315173444
87	4348	0.00047052469538099947	None	0.0	0.00047052469538099947
87	4108	0.0012711137300731098	None	0.0	0.0012711137300731098
87	3926	0.0014929056565713924	None	0.0	0.0014929056565713924
87	4145	0.00027564377221562473	None	0.0	0.00027564377221562473
87	4414	-1.0354304840664463e-07	None	0.0	-1.0354304840664463e-07
87	4231	0.003133687868129941	None	0.0822112515453749	0.003133687868129941
87	3658	0.004611681879505528	None	0.0	0.004611681879505528
87	4406	0.00014845257443531332	None	0.0	0.00014845257443531332
87	4443	0.001559299488872125	None	0.0	0.001559299488872125
87	4401	2.8650742483032474e-09	None	0.0	2.8650742483032474e-09
87	4400	-4.200523249623451e-08	None	0.038330247249563444	-4.200523249623451e-08
87	4402	-1.7922745538990426e-05	None	0.0	-1.7922745538990426e-05
87	4421	5.008813183223843e-10	None	0.04173275244951184	5.008813183223843e-10
87	4404	0.0005526883985568447	None	0.0	0.0005526883985568447
87	3989	0.002834738497085802	None	0.0	0.002834738497085802
87	4281	0.0008564089047570744	None	0.0822112515453749	0.0008564089047570744
87	3860	0.0009498553815185818	None	0.0	0.0009498553815185818
87	4028	0.0007718182333287346	None	0.0	0.0007718182333287346
87	3988	0.003651571619302334	None	0.0	0.003651571619302334
87	3363	0.0020797172161431876	None	0.0	0.0020797172161431876
87	4314	0.001216363277273978	None	0.0	0.001216363277273978
87	4382	5.971304011088114e-09	None	0.0	5.971304011088114e-09
87	4228	0.0026114085949592285	None	0.0	0.0026114085949592285
87	4417	1.6512412784151533e-05	None	0.0918827579518851	1.6512412784151533e-05
87	4239	0.0008908487814136262	None	0.14703970279648765	0.0008908487814136262
87	4278	0.0007239631582034829	None	0.0	0.0007239631582034829
87	4419	0.00015852028799673233	None	0.0	0.00015852028799673233
87	4369	-5.4767674073624554e-08	None	0.16122073290467454	-5.4767674073624554e-08
87	4057	0.007618494626191055	None	0.0	0.007618494626191055
87	4234	0.001959906929817853	None	0.0	0.001959906929817853
51	2265	None	None	0.33190941053104267	None
51	2617	3.411366504085013e-07	None	0.371833595153643	3.411366504085013e-07
51	2598	-1.9172689997653612e-08	None	0.4490445079693132	-1.9172689997653612e-08
51	2601	2.41922868637414e-05	None	0.38872027702414186	2.41922868637414e-05
51	2640	0.00040682786802509404	None	0.29472155085845697	0.00040682786802509404
51	2579	-2.125727392559488e-08	None	0.47639152089103565	-2.125727392559488e-08
51	2124	None	None	0.4564927704903109	None
51	2584	2.701706968130889e-06	None	0.2895584679176117	2.701706968130889e-06
51	2560	0.00020168630575732638	None	0.33882816049981157	0.00020168630575732638
51	2629	0.00014320188615082928	None	0.3459651715676756	0.00014320188615082928
51	2501	None	None	0.6465621731199412	None
51	2576	1.9244354562575656e-08	None	0.2998093975249721	1.9244354562575656e-08
51	2602	2.990077735490002e-08	None	0.36197573375285985	2.990077735490002e-08
51	2615	-1.9273100336172784e-05	None	0.34298926520471884	-1.9273100336172784e-05
51	2451	None	None	0.2998093975249721	None
51	2556	-0.1	None	0.3229798227733836	-0.1
51	2559	None	None	0.2293247677980351	None
51	2541	None	None	0.4422186344588341	None
51	2436	None	None	0.5471878012422742	None
51	2464	None	None	0.4107632925290482	None
51	2566	5.6587231780458176e-08	None	0.35879880350330706	5.6587231780458176e-08
51	2621	-1.472413404768103e-06	None	0.3672923067027147	-1.472413404768103e-06
51	2625	-5.0226897461686016e-08	None	0.4400139371306393	-5.0226897461686016e-08
51	2624	-4.9566045265149815e-09	None	0.39656696172196954	-4.9566045265149815e-09
51	2622	-3.1278282276466055e-09	None	0.3669942638506608	-3.1278282276466055e-09
51	2631	None	None	0.2972538860943666	None
51	2645	3.565895836541307e-06	None	0.37889707574504694	3.565895836541307e-06
51	2597	2.4019450628820296e-08	None	0.3989083545269007	2.4019450628820296e-08
51	2628	None	None	0.3437465823636214	None
51	2571	-6.256395587928027e-06	None	0.32329710611211926	-6.256395587928027e-06
51	2484	None	None	0.4318157734538602	None
51	2600	None	None	0.25871760305706243	None
51	2585	-0.1	None	0.3185796909666982	-0.1
51	2581	2.4630880309033005e-08	None	0.2842599837071428	2.4630880309033005e-08
51	2496	None	None	0.337133866038704	None
51	2441	None	None	0.3171369088055319	None
51	2641	-9.890611681054346e-05	None	0.34322945160966545	-9.890611681054346e-05
51	2607	-3.3198003155196214e-05	None	0.42784643350580887	-3.3198003155196214e-05
51	2646	-0.1	None	0.3724966130360552	-0.1
51	2461	None	None	0.3229798227733836	None
51	2635	-0.1	None	0.2564903132627204	-0.1
51	2608	-1.7413700186350927e-07	None	0.32924275055691615	-1.7413700186350927e-07
51	2596	-0.1	None	0.2890009456220708	-0.1
51	2613	None	None	0.23212048191280593	None
51	2516	None	None	0.31053061963031164	None
51	2606	None	None	0.3287913341469334	None
51	2605	-2.530373196930497e-08	None	0.339146138514071	-2.530373196930497e-08
51	1870	None	None	0.587649143771262	None
51	2587	3.1131769811367074e-05	None	0.3290389031912804	3.1131769811367074e-05
51	2557	3.152242703018375e-05	None	0.27533359323013834	3.152242703018375e-05
51	2435	None	None	0.32881223421440053	None
51	2594	2.014663449711655e-05	None	0.4400139371306393	2.014663449711655e-05
51	2570	-0.1	None	0.3409470783300124	-0.1
51	2524	None	None	0.31514799819203704	None
51	2619	-0.000297751307738682	None	0.4065088912556362	-0.000297751307738682
51	2637	-0.1	None	0.2733957454941314	-0.1
51	2614	-8.612720184825941e-06	None	0.3011179247846738	-8.612720184825941e-06
51	2612	None	None	0.4016794229159375	None
51	2433	None	None	0.4409395469278188	None
51	2603	-0.1	None	0.4277449630931465	-0.1
51	2642	-0.1	None	0.2768529328095336	-0.1
51	2490	None	None	0.3783255174961586	None
51	2580	3.1858126238240858e-06	None	0.34810582855307703	3.1858126238240858e-06
51	2647	0.0005385715176864562	None	0.37935149663812917	0.0005385715176864562
51	2376	None	None	0.44092233026972866	None
51	2649	5.347601270059452e-10	None	0.34003534663568763	5.347601270059452e-10
51	2563	-2.425329761631128e-06	None	0.339146138514071	-2.425329761631128e-06
51	2620	-0.1	None	0.47550433548397225	-0.1
51	2545	None	None	0.38582325248308286	None
51	2512	None	None	0.339146138514071	None
51	2610	3.04835964919357e-05	None	0.41199684224469263	3.04835964919357e-05
51	2575	-0.1	None	0.34400076299210547	-0.1
51	2616	-0.1	None	0.5881528532586735	-0.1
51	2440	None	None	0.6036177093042975	None
51	2609	8.501042552013395e-07	None	0.43139768904658443	8.501042552013395e-07
51	2555	-6.509677126650838e-11	None	0.4400139371306393	-6.509677126650838e-11
51	2588	1.0845991479339621e-08	None	0.554201084478814	1.0845991479339621e-08
51	2525	None	None	0.48813414111391584	None
51	2329	None	None	0.3914039407156321	None
51	2170	None	None	0.48121548909192613	None
51	2599	4.5556340059998217e-07	None	0.2908005955372329	4.5556340059998217e-07
51	2604	-2.902173346503395e-07	None	0.600741590447506	-2.902173346503395e-07
51	2565	None	None	0.3323986860224538	None
51	2527	None	None	0.3516033797299701	None
51	2643	3.422283385103791e-08	None	0.30111739576924723	3.422283385103791e-08
51	2519	None	None	0.2998093975249721	None
51	2402	None	None	0.6271493802980863	None
51	2586	-2.062111484205409e-06	None	0.32810566055658846	-2.062111484205409e-06
51	2125	None	None	0.5542081824086202	None
51	2634	-2.879689838974893e-06	None	0.3738325578507372	-2.879689838974893e-06
51	2066	None	None	0.6132329285851605	None
51	2630	None	None	0.2469545815003805	None
51	2638	2.4459945085256876e-06	None	0.3302084281796542	2.4459945085256876e-06
51	2174	None	None	0.31394099803722425	None
51	2397	None	None	0.4054988369434119	None
51	2591	-1.9374930584251104e-08	None	0.4054988369434119	-1.9374930584251104e-08
51	2593	6.949233154892218e-07	None	0.320640911482915	6.949233154892218e-07
51	2618	5.111746643883314e-05	None	0.27060334848202694	5.111746643883314e-05
51	2181	None	None	0.347519043585177	None
[truncated: 13,001 more rows]
