# Supplementary material for: Constrained by Design: Influence of Genetic Encodings on Evolved Traits of Robots
Source: Front Robot AI. 2021 Jun 15;8:672379. doi: 10.3389/frobt.2021.672379 (PMC8239187; doi:10.3389/frobt.2021.672379)
Supplement: Supplementary file 3 [file DataSheet2.ZIP › hyperplasticodingrep_plane_19_all_measures.tsv]

robot_id	velocity	displacement_velocity	displacement_velocity_hill	head_balance	contacts	branching	branching_modules_count	limbs	extremities	length_of_limbs	extensiveness	coverage	joints	hinge_count	active_hinges_count	brick_count	touch_sensor_count	brick_sensor_count	proportion	width	height	size	absolute_size	sensors	symmetry	avg_period	dev_period	avg_phase_offset	dev_phase_offset	avg_amplitude	dev_amplitude	avg_intra_dev_params	avg_inter_dev_params	sensors_reach	recurrence	synaptic_reception
4373	0.001539958135363544	0.00022368238758647597	-0.00020989510316019044	0.997971787737764	None	0.3333333333333333	1	0.5	4	0.6666666666666666	6	0.3055555555555556	0.6666666666666666	10	6	0	0	0	1.0	6	6	0.7333333333333333	11	0.0	0.4	-0.07998356618018856	0.50893483594985	-0.10774875540820181	0.630812726423804	0.10052044553915176	0.5897731291494509	0.7221304602008111	0.5772493778293833	0	0.9	0.0
2773	0.0002602061609992526	3.821935289563887e-05	-3.73086138028067e-05	0.9976965674077605	None	1.0	1	1.0	4	0.25	1	0.5	0.25	3	1	2	3	0	0.75	3	4	0.4	6	0.5	1.0	-0.10547295860882337	0.5	0.085195902345899	0.5067163597862472	0.1658049701212816	0.5164546148845224	0.7579080895253155	0.5077251594652792	1.0	1.0	0.0
4104	0.001138196799736374	8.058780959403464e-05	-3.300029793363929e-05	0.9956651672394905	None	0	0	0.3333333333333333	2	0.8571428571428571	6	0.36	0.8571428571428571	8	6	0	0	0	1.0	5	5	0.6	9	0.0	0	-0.09999576891671824	0.5000215244131673	2.0116816984581751e-22	0.5	0.05162183630375382	0.5003727193718522	0.6523548579666936	0.5001314146149974	0	1.0	0.0
4	None	None	None	None	None	0.14285714285714285	2	0.43333333333333335	13	0.5238095238095238	22	0.5432098765432098	0.40476190476190477	29	17	14	0	0	1.0	9	9	2.933333333333333	44	0.0	0.3783783783783784	0.08867210207923447	0.5192155388672655	0.0991625389504353	0.5239801326173747	0.07822434203606338	0.531809854353153	0.5143609713552368	0.5250045994972612	0	0.2413793103448276	0.0
7051	0.0017979377745872215	0.0004885990613761087	0.00047867694319881114	0.9985904725321328	None	0.3333333333333333	1	0.4444444444444444	4	0.7272727272727273	8	0.2653061224489796	0.7272727272727273	11	8	1	3	0	1.0	7	7	0.8666666666666667	13	1.0	0.6666666666666666	0.005040663406597817	0.5	0.021696387179213558	0.588122775850038	0.2408482878511815	0.5	0.7454524181056292	0.5296493759847112	0.9090909090909091	1.0	0.0
1702	None	None	None	None	None	0	0	1.0	1	0	0	1.0	0	0	0	1	0	0	0.5	1	2	0.13333333333333333	2	0.0	0	0	0	0	0	0	0	0	0	0	0	0
131	None	None	None	None	None	0.13333333333333333	2	0.375	12	0.5869565217391305	27	0.5925925925925926	0.5652173913043478	38	26	9	0	0	1.0	9	9	3.2	48	0.0	0.717948717948718	0.04646220996483672	0.5733357243346571	0.036202445552990216	0.5388690750758518	0.09999983733650686	0.500015889493602	0.5802648721504137	0.537539904801269	0	0.9736842105263158	0.0
4445	0.003774248244352738	0.00013565347943154558	-0.00013301328792664265	0.991184451710068	None	0.3333333333333333	1	0.5	4	0.6666666666666666	6	0.3055555555555556	0.6666666666666666	10	6	0	0	0	1.0	6	6	0.7333333333333333	11	0.0	0.4	0.017451776843343335	0.5374716696659696	-0.09923301763897421	0.5432334392069929	-0.1390225365958783	0.619649230077039	0.65952541319734	0.5672233890840483	0	0.4	0.0
1977	None	None	None	None	None	0	0	0.75	3	0.25	1	0.5	0	0	0	5	7	0	0.75	4	3	0.4	6	0.5	1.0	0	0	0	0	0	0	0	0	0	0	0
784	None	None	None	None	None	0.125	1	0.3157894736842105	6	0.7307692307692307	19	0.4444444444444444	0.5769230769230769	20	15	7	0	0	0.7777777777777778	7	9	1.8666666666666667	28	0.0	0.5833333333333334	0.025217946314949148	0.560044566683284	0.05048807355475937	0.5460297913289416	-0.06712332103251152	0.6023292232632244	0.6313299754176384	0.5696413938070666	0	0.25	0.0
4512	0.0002116309555708412	0.0001495640239260482	9.090236022083365e-05	0.9996533723573622	None	0.25	1	0.4	4	0.75	9	0.25925925925925924	0.75	13	9	0	0	0	0.6666666666666666	6	9	0.9333333333333333	14	0.0	1.0	-0.038915195930770925	0.5012342723481038	-0.07086497080595164	0.9966488531135551	0.017943412411750695	0.6511019390134459	0.6716317579607374	0.8916757129564314	0	1.0	0.0
6386	None	None	None	None	None	0	0	0.32	16	0.5833333333333334	42	0.9135802469135802	0.3611111111111111	40	26	33	0	0	1.0	9	9	4.933333333333334	74	0.0	0.8923076923076924	0.09990482234897081	0.5	-0.03974940871890844	0.6497625910854508	0.010024359839085558	0.5870424573373444	0.6419908555978819	0.5801159492109202	0	0	0.0
3813	0.0025787946665131157	0.00013004461927117837	3.837911857800146e-05	0.9954243067292177	None	0.2	1	0.3076923076923077	4	0.8235294117647058	14	0.30158730158730157	0.7647058823529411	17	13	1	0	0	0.7777777777777778	9	7	1.2666666666666666	19	0.0	0.6666666666666666	0.0912586247686504	0.5	-0.09308463791452073	0.6101983090659623	1.2867682255916576e-05	0.6182812951793019	0.6855221834387334	0.5769182483708203	0	1.0	0.0
3266	None	None	None	None	None	0	0	0.5	5	0.4166666666666667	5	0.3333333333333333	0.4166666666666667	9	5	4	0	0	0.8571428571428571	7	6	0.9333333333333333	14	0.0	0.36363636363636365	0.039723194434998596	0.6506450053587546	-0.0007552743084600331	0.67849330644186	0.28704384327374777	0.9776663433092156	0.8214028091874	0.8476045187417796	0	1.0	0.0
5661	0.005949977758681398	0.004536034808758054	0.0027867177859737242	0.985270084497206	None	0	0	0.3333333333333333	2	0.8571428571428571	6	0.36	0.8571428571428571	8	6	0	2	0	1.0	5	5	0.6	9	1.0	0	-0.15808685562679373	0.5	0.021071812032460148	0.614200512064862	0.15392289100637746	0.5	0.7841190219261847	0.5386729090881918	0.9375	1.0	0.0
7224	0.0024681482762834535	0.0007560128215615856	0.0006378936426713084	0.9989546891124009	None	0	0	0.375	12	0.5217391304347826	24	0.5925925925925926	0.5	35	23	12	0	0	1.0	9	9	3.2	48	0.0	0.6666666666666666	0.09999474639275914	0.5019102435535494	4.6823340820325084e-14	0.5133704286262163	0.09999999444022149	0.5000005455811708	0.615648297516957	0.5050946288023361	0	0.9142857142857143	0.0
4161	1.3272694067581993e-06	2.8314408961111917e-07	-3.575553138176928e-08	0.9998729867980196	None	0	0	0.3333333333333333	2	0.8571428571428571	6	0.36	0.8571428571428571	8	6	0	2	0	1.0	5	5	0.6	9	1.0	0	-0.09950259425406247	0.5022013005163495	-0.036710085810997814	0.672926540398765	0.0012185621999124406	0.5429162513253895	0.6283910174992094	0.5746335971622915	0.0	0	0.0
5138	0.001617721055567358	0.0011446300338418174	0.0009728013117383033	0.9988201085784366	None	0.25	1	0.4	4	0.7692307692307693	10	0.23809523809523808	0.7692307692307693	14	10	0	0	0	0.7777777777777778	7	9	1.0	15	0.0	1.0	0.00017874915908471737	0.5	2.170724636422158e-05	0.5012419413167407	-0.03080547274045421	0.6471147990838615	0.5702529403101404	0.5507701495784121	0	0.9285714285714286	0.0
2140	None	None	None	None	None	0.3333333333333333	1	0.625	5	0.3	3	0.6	0	3	0	8	0	0	0.8	4	5	0.8	12	0.0	1.0	0	0	0	0	0	0	0	0	0	0	0
4456	0.00392680818152716	0.0007104058727839961	-0.000496545470723967	0.9842894773461092	None	0.25	1	0.5	5	0.6153846153846154	8	0.4166666666666667	0.6153846153846154	11	8	3	1	0	1.0	6	6	1.0	15	0.14285714285714285	0.2222222222222222	0.2814015302628084	0.5517514861851995	0.4515048376726294	0.7193599312994405	0.09412898517140762	0.5	0.8137562327983819	0.594599581412462	1.0	1.0	0.0
7473	None	None	None	None	None	0.13333333333333333	2	0.36363636363636365	12	0.5957446808510638	28	0.6049382716049383	0.5957446808510638	40	28	8	0	0	1.0	9	9	3.2666666666666666	49	0.0	0.8	0.09999999999376138	0.5000000023741371	-0.03213702303421489	0.6596265731027742	-0.00785266875711223	0.6687294586173003	0.6778659192547536	0.6117541192745161	0	0.625	0.0
6934	0.0003143317795517212	0.0001404103288560301	0.00014035523251808928	0.9991634363718384	None	0.25	1	0.36363636363636365	4	0.7857142857142857	11	0.2222222222222222	0.7857142857142857	15	11	0	0	0	0.8888888888888888	9	8	1.0666666666666667	16	0.0	1.0	-0.08013451386626584	0.5000000000000001	-0.0999386070467369	0.5977450622980005	-0.031136921419896924	0.5	0.5718229068271677	0.5329586627362465	0	1.0	0.0
1051	None	None	None	None	None	0	0	0.3333333333333333	2	0.8333333333333334	5	0.4	0.8333333333333334	7	5	0	2	0	0.8	5	4	0.5333333333333333	8	1.0	0	-0.05236107102517421	0.6676959591571617	0.09999999690134026	0.5000002926679498	-0.056098895628290034	0.5505581789067323	0.6846407421134225	0.5745003687413529	0.42857142857142855	0.42857142857142855	0.0
5181	0.0015690312491791686	0.00039973039773240647	-0.00026515062295593247	0.9950517503130976	None	0.3333333333333333	1	0.5	4	0.7	7	0.2857142857142857	0.7	11	7	0	0	0	0.8571428571428571	7	6	0.8	12	0.0	0.6666666666666666	0.0988288460039437	0.5003583365979907	0.1623827423814807	0.6385297863399256	-0.09640662279639527	0.5439589285086533	0.7444780535073529	0.5619067934443507	0	0.9090909090909091	0.0
3494	0.0016910415102934489	0.0004150056579033341	0.00023020682589313128	0.998147419095733	None	0.25	1	0.4	4	0.7692307692307693	10	0.23809523809523808	0.7692307692307693	14	10	0	0	0	0.7777777777777778	7	9	1.0	15	0.0	1.0	0.0076805078935558106	0.5222599866194506	0.202170292582662	0.5669633125270542	0.11699147794657079	0.5462657643335215	0.6900783098020515	0.5452231537846012	0	1.0	0.0
1106	None	None	None	None	None	0	0	0.3235294117647059	11	0.6041666666666666	29	0.9259259259259259	0.5416666666666666	35	26	14	0	0	0.6666666666666666	6	9	3.3333333333333335	50	0.0	0.9090909090909091	0.004297273799743209	0.5888272567280881	2.46444146972481e-16	0.500042720849224	0.05449683882589094	0.5792208695150586	0.5631818498442575	0.5563320010056692	0	0.8857142857142857	0.0
1741	None	None	None	None	None	0	0	0.42857142857142855	3	0.75	6	0.4166666666666667	0.75	9	6	0	1	0	0.375	3	8	0.6666666666666666	10	1.0	0.8571428571428571	0.10947321782655006	0.5015371190613851	-0.005651532732994942	0.6327667376361956	0.09676020950740086	0.5063029367050403	0.6247400090130945	0.547809008552372	0.8888888888888888	1.0	0.0
5350	0.0004749193551926222	4.8504124020084e-05	-5.4425294227881804e-06	0.9948927449305364	None	0	0	0.3333333333333333	2	0.7142857142857143	5	0.36	0.5714285714285714	6	4	2	0	0	1.0	5	5	0.6	9	0.0	0	0.3171592057303304	0.5033945441260109	0.20813570015016786	1.0	0.0063031450413656405	0.5	0.809625879906128	0.9999999155152068	0	1.0	0.0
3302	6.713824260381566e-05	4.046136050840561e-07	3.9816812713494887e-07	0.9999867471489468	None	0.045454545454545456	1	0.2826086956521739	13	0.6567164179104478	44	0.8518518518518519	0.208955223880597	26	14	42	0	0	1.0	9	9	4.6	69	0.0	0.8387096774193549	0.0025759576681463497	0.5012808390185765	0.0966086157610058	0.5599582011574622	6.66227572153559e-05	0.5667876998828354	0.6025268744329114	0.5428010503960726	0	0.34615384615384615	0.0
1780	None	None	None	None	None	0	0	1.0	1	0	0	1.0	0	0	0	1	6	0	0.5	2	1	0.13333333333333333	2	1.0	0	0	0	0	0	0	0	0	0	0	0	0
6925	0.005814341546782367	0.0002351451134272017	-0.0002240478143969829	0.9782913609821116	None	0.07692307692307693	1	0.35714285714285715	10	0.5641025641025641	22	0.5061728395061729	0.5128205128205128	30	20	10	0	0	1.0	9	9	2.7333333333333334	41	0.0	0.6857142857142857	9.836544684025825e-07	0.5	0.03877487717993924	0.585778889966931	0.037947672498320886	0.5825263749039532	0.5474321418767198	0.5564002439120149	0	1.0	0.0
4933	0.0016458690371478153	0.0015365010438009193	0.001466762005744839	0.9979583301904205	None	0	0	0.42857142857142855	3	0.75	6	0.3333333333333333	0.75	9	6	0	1	0	0.8333333333333334	6	5	0.6666666666666666	10	1.0	0.4	-0.09994941643124315	0.5001462971669607	0.250547543690566	0.6778973230702113	0.1026305644390741	0.6482129338220267	0.8203087632472011	0.6111070284306821	0.0	0.1111111111111111	0.0
994	None	None	None	None	None	0	0	0.6666666666666666	2	0.5	1	0.6666666666666666	0.5	3	1	0	2	0	0.6666666666666666	2	3	0.26666666666666666	4	1.0	0	0.016313482030639183	0.5099584842095963	0.04635507940297731	0.5405997935650232	0.022407048220386125	0.6006777468483288	0.5470742550867432	0.5507320361333466	0.0	0	0.0
3882	0.002714893505670068	4.3039814899863516e-05	3.799001289199924e-05	0.9964436636425648	None	0.16666666666666666	1	0.42857142857142855	6	0.6111111111111112	11	0.5555555555555556	0.5555555555555556	16	10	3	0	0	1.0	6	6	1.3333333333333333	20	0.0	0.2857142857142857	-0.09446868943573151	0.5525203542082536	-0.08975326313901727	0.6554829589595493	0.005281451279474747	0.6331673491211343	0.6121872802240411	0.6145879433963899	0	1.0	0.0
1542	None	None	None	None	None	0	0	0.19230769230769232	5	0.7837837837837838	29	0.6190476190476191	0	0	0	38	8	0	0.7777777777777778	7	9	2.6	39	0.1	0.8823529411764706	0	0	0	0	0	0	0	0	0	0	0
6211	0.004036119682772331	0.0009891707809022046	0.0009192159720256604	0.9938404485435167	None	0.3333333333333333	1	0.4444444444444444	4	0.7272727272727273	8	0.2653061224489796	0.7272727272727273	11	8	1	2	0	1.0	7	7	0.8666666666666667	13	0.6666666666666666	1.0	0.16487882235221965	0.5101440609861498	0.0722812532320277	0.773467733143905	-0.09985459330086842	0.5009322864934058	0.7496804963995094	0.6044645259673452	1.0	1.0	0.0
6782	0.00029228674768103975	0.00021560694672800957	0.0002145672587327175	0.9996390785668835	None	0.25	1	0.4	4	0.7692307692307693	10	0.234375	0.7692307692307693	14	10	0	0	0	1.0	8	8	1.0	15	0.0	0.8571428571428571	0.000557814460946719	0.5	0.03395905581592296	0.5576277749235399	0.060548813571394744	0.5000000000000001	0.5629191632501149	0.519285428065077	0	1.0	0.0
6354	0.008431436801524752	0.0009681438394454827	-0.0004318396896740587	0.9753063550522678	None	0.25	1	0.4	4	0.75	9	0.25925925925925924	0.75	13	9	0	0	0	0.6666666666666666	6	9	0.9333333333333333	14	0.0	1.0	0.4115954889207695	0.5345439530220578	0.6612602612681937	0.9999871601550548	0.08510580245164176	0.6591487766769419	0.9580350603396316	0.9823685329937781	0	1.0	0.0
773	None	None	None	None	None	0	0	0.75	3	0.5	2	0.5	0.5	5	2	0	0	0	0.75	4	3	0.4	6	0.0	1.0	0.005077148635267351	0.5455776546847408	-0.08386268645147396	0.5482326969218925	0.011462261510314167	0.5343570784687334	0.6049113571449923	0.5427285217088217	0	0	0.0
1161	None	None	None	None	None	0	0	0.25	2	0.8888888888888888	8	0.3055555555555556	0.2222222222222222	3	2	7	12	0	1.0	6	6	0.7333333333333333	11	0.7058823529411765	0	0.08070877905896551	0.5565563423332393	-0.09970097846035567	0.5008000265159486	0.002135468080949339	0.5663179586102602	0.6766804417147898	0.5413422139678573	1.0	1.0	0.0
3923	0.0018579941398885022	0.000456232441709489	-0.00020753719462984676	0.9984321087846755	None	0.25	1	0.36363636363636365	4	0.7857142857142857	11	0.2222222222222222	0.7857142857142857	15	11	0	0	0	0.8888888888888888	9	8	1.0666666666666667	16	0.0	1.0	0.09983083880300853	0.5000172047737379	3.1374946058867226e-06	0.5000125097491175	0.14021953017201932	0.5655650119238489	0.6432009974092023	0.5219773135981889	0	1.0	0.0
4479	0.0004596866724187085	1.80466713520153e-05	-1.1511414399253072e-05	0.9971971883346065	None	0	0	0.3333333333333333	2	0.8333333333333334	5	0.4	0.8333333333333334	7	5	0	0	0	0.8	5	4	0.5333333333333333	8	0.0	0	5.3507540071223584e-05	0.5055027280434689	-0.09999983400478507	0.5000008424155661	0.048297846971156445	0.5003559699678649	0.6496650939151737	0.5019532442862408	0	0	0.0
6722	0.005333512123468603	0.0010168691102430312	-0.0008596949202112639	0.9927893373871031	None	0.07142857142857142	1	0.36666666666666664	11	0.5476190476190477	23	0.5432098765432098	0.5238095238095238	33	22	10	0	0	1.0	9	9	2.933333333333333	44	0.0	0.6666666666666666	0.09634911663816656	0.6269127828080258	0.15780825810665527	0.6259508217071063	-0.4525713151079005	0.7111766084682501	0.9417794994971465	0.6558817225602422	0	1.0	0.0
6588	0.0034410875184764014	0.0005206969691179507	6.507360146739713e-05	0.9931330612051322	None	0.2	1	0.3333333333333333	4	0.8	12	0.20987654320987653	0.8	16	12	0	0	0	1.0	9	9	1.1333333333333333	17	0.0	1.0	0.13658820015844847	0.508792553710765	-0.21823253705265397	0.9968387845639949	-0.03945203866859285	0.665733523919141	0.8480065484397598	0.8965302213853148	0	0	0.0
4918	0.00774551188992542	0.00021971668696601612	-2.6123191780917218e-05	0.9626816095388695	None	0	0	0.3333333333333333	2	0.8571428571428571	6	0.36	0.8571428571428571	8	6	0	0	0	1.0	5	5	0.6	9	0.0	0	0.0008413214048209952	0.5001430709626014	-0.10228734022269163	0.9954171335767675	-0.24525350521457803	0.5	0.7356211913833672	0.8573929233610423	0	1.0	0.0
7145	None	None	None	None	None	0.125	2	0.35294117647058826	12	0.6326530612244898	31	0.6296296296296297	0.5714285714285714	40	28	10	0	0	1.0	9	9	3.4	51	0.0	0.6666666666666666	-0.06853694227984246	0.5386592556891446	0.06806751935496355	0.6226506268417556	0.06233663893523258	0.6406632503901797	0.6600608582906898	0.6014078933404924	0	1.0	0.0
100	None	None	None	None	None	0	0	0	0	0	0	1.0	0	0	0	0	0	0	1.0	1	1	0.06666666666666667	1	0.0	0	0	0	0	0	0	0	0	0	0	0	0
5758	0.018955335388562915	0.016460544161938855	-0.0007823340828430692	0.9787771027679728	None	0.25	1	0.4	4	0.7692307692307693	10	0.23809523809523808	0.7692307692307693	14	10	0	0	0	0.7777777777777778	9	7	1.0	15	0.0	1.0	2.876049865613344e-06	0.5	-0.04047359088083137	0.5485927350158897	0.21035069960665256	0.6306542745970701	0.7546805510154666	0.5605358406295812	0	1.0	0.0
3090	0.0029394820649442273	0.0002104434847380816	0.00019012877678715236	0.9942105615671748	None	0.16666666666666666	1	0.42857142857142855	6	0.5263157894736842	10	0.4666666666666667	0.42105263157894735	14	8	6	5	0	0.5555555555555556	5	9	1.4	21	0.5	0.7058823529411765	-0.09986370720887389	0.5004350104879453	0.08714851385214809	0.6468026288434675	-0.0650776685530255	0.6039692864136618	0.7081356778728707	0.5849017379893081	1.0	1.0	0.0
4098	None	None	None	None	None	0.16666666666666666	1	0.42857142857142855	6	0.5555555555555556	10	0.5714285714285714	0.4444444444444444	13	8	6	1	0	0.7142857142857143	7	5	1.3333333333333333	20	0.09090909090909091	0.5333333333333333	-0.08644853328389146	0.5032800624811429	-0.6919728928240196	0.9999999999995388	0.09528744649235835	0.5	0.9994341425600327	0.9999230810134672	0.07692307692307693	0	0.0
6638	9.375529346497038e-10	5.182251031087858e-11	5.0755953863894395e-11	0.9999999999999513	None	0.3333333333333333	1	0.4444444444444444	4	0.7272727272727273	8	0.2653061224489796	0.7272727272727273	12	8	0	0	0	1.0	7	7	0.8666666666666667	13	0.0	1.0	0.09999999968260373	0.5000000148430643	-0.2907328608821259	0.9999802502652886	3.291058791717674e-19	0.5000082680216211	0.9381469463625145	0.9736810513569729	0	0	0.0
2916	7.77552856025867e-06	7.419723063123395e-08	-7.381739039908201e-08	0.9999990777252222	None	1.0	1	1.0	4	0.25	1	0.5	0.25	4	1	1	0	0	0.75	4	3	0.4	6	0.0	1.0	0.03130650264462399	0.5	0.19548188944009826	0.5	-0.03935631624215805	0.5735762985522789	0.7279445823159296	0.5246847082506577	0	1.0	0.0
3456	5.1494090716563715e-06	1.023213243528535e-08	-1.0026697850933829e-08	0.999999999845676	None	0.2	1	0.3333333333333333	4	0.8	12	0.20987654320987653	0.8	16	12	0	0	0	1.0	9	9	1.1333333333333333	17	0.0	1.0	-0.08529974549423466	0.522055658829589	0.0038968169447592474	0.584342034277072	0.0002398301356787079	0.5200261273017187	0.6152324219630626	0.5423194308556631	0	1.0	0.0
5667	0.0016309148149605893	0.0012823737919765922	0.001282105113888199	0.9975323482069295	None	0.25	1	0.4	4	0.7692307692307693	10	0.23809523809523808	0.7692307692307693	14	10	0	0	0	0.7777777777777778	9	7	1.0	15	0.0	1.0	0.18640077960607684	0.5	0.04380733742333646	0.5270805157122918	0.035815310003634714	0.5680326626505158	0.6662216130397006	0.5318117307292821	0	1.0	0.0
6812	0.004603595664214185	0.0013535375923409735	0.0012893701444664078	0.9856778859256341	None	0.25	1	0.4	4	0.7692307692307693	10	0.234375	0.7692307692307693	14	10	0	0	0	1.0	8	8	1.0	15	0.0	0.8571428571428571	0.2606714805711608	0.5000000000000001	-0.16071952920779042	0.9335438978950724	-0.0835263026598155	0.5	0.8672506866940063	0.7069911756579506	0	1.0	0.0
572	None	None	None	None	None	0	0	0.25	1	1.0	3	1.0	1.0	4	3	0	3	0	0.2	5	1	0.3333333333333333	5	1.0	0	0.005427187861242036	0.517165992860436	0.01635318664614022	0.5489710773121355	0.007727469862973513	0.5299649829662594	0.5246124134233623	0.5320567176709907	1.0	1.0	0.0
3500	0.0006352004696399925	0.00020755336128333918	-0.0002008210269481169	0.9996097146220912	None	0	0	0.3333333333333333	2	0.8333333333333334	5	0.4	0.8333333333333334	7	5	0	2	0	0.8	5	4	0.5333333333333333	8	1.0	0	-0.09856110263240905	0.5016896049375915	0.058559248985654164	0.5908028924770969	0.09878322042614555	0.6781886825528639	0.6925912574585804	0.5922242618197927	1.0	1.0	0.0
2294	None	None	None	None	None	0	0	0.14285714285714285	5	0.84	42	0.7222222222222222	0	4	0	47	0	0	0.8888888888888888	9	8	3.466666666666667	52	0.0	0.7391304347826086	0	0	0	0	0	0	0	0	0	0	0
1045	None	None	None	None	None	0.16666666666666666	1	0.4	6	0.55	11	0.7857142857142857	0.25	10	5	11	0	0	0.5714285714285714	7	4	1.4666666666666666	22	0.0	0.8	0.11889176699906367	0.5896687880258529	-0.07019229897874238	0.5185577063450426	0.2752460222185129	0.5505501487175889	0.804062068195328	0.5531117952524269	0	1.0	0.0
7183	0.0007066065871458913	0.00012767453926149574	-9.807132719496838e-06	0.9986513270712383	None	0.16666666666666666	2	0.4230769230769231	11	0.5277777777777778	19	0.4691358024691358	0.5	28	18	9	0	0	1.0	9	9	2.533333333333333	38	0.0	0.5517241379310345	3.9373614247037647e-07	0.5028889119515126	0.08505966722770622	0.6126861679474062	0.025454047461621988	0.5609351466051494	0.5880329267367461	0.5593136875190956	0	0	0.0
4950	0.009708422785999272	0.0011863507845932823	-9.588946888901755e-05	0.9848631450560137	None	0.3333333333333333	1	0.5	4	0.7	7	0.2857142857142857	0.7	11	7	0	0	0	0.8571428571428571	7	6	0.8	12	0.0	0.8	0.3712377203234696	0.5000000000000001	-0.09999999417659379	0.5000000525390613	-0.1484497130149915	0.6808716469146961	0.9124555924113319	0.562814757715007	0	0.7272727272727273	0.0
2464	None	None	None	None	None	0.5	1	0.6666666666666666	4	0.5	3	0.4444444444444444	0.5	7	3	0	0	0	0.5	3	6	0.5333333333333333	8	0.0	1.0	0.07569520819886277	0.5	0.09998760767600542	0.5565660927243575	0.0021180902008891183	0.5037202321227617	0.6003194022152032	0.5201655860491006	0	1.0	0.0
2842	0.006433897837471298	0.0008585802128324642	-0.0008577184972254073	0.994200786734726	None	0	0	0.3	3	0.8461538461538461	11	0.5555555555555556	0.6923076923076923	12	9	2	0	0	0.3333333333333333	3	9	1.0	15	0.0	0.2	-0.09969873739459632	0.5002957768625028	0.12991011694727242	0.6007120761048789	-0.01561898283720026	0.6250850772014982	0.7286477434148346	0.5761369307303205	0	1.0	0.0
5188	0.006084752199127037	0.004555060421920892	0.0036076116082810234	0.9881660811989326	None	0.25	2	0.3888888888888889	7	0.6666666666666666	16	0.3611111111111111	0.6666666666666666	23	16	2	0	0	0.8888888888888888	9	8	1.7333333333333334	26	0.0	0.5882352941176471	-0.0923197161080962	0.5000000000000001	0.012259864230238476	0.5819574963366693	0.09998882365647685	0.5	0.6869933797800363	0.5275399576433927	0	1.0	0.0
1615	None	None	None	None	None	0	0	0.5833333333333334	7	0.2	3	0.4722222222222222	0	3	0	13	0	0	1.0	6	6	1.1333333333333333	17	0.0	0.7272727272727273	0	0	0	0	0	0	0	0	0	0	0
7285	1.6692262160440297e-05	3.055331859000591e-06	-1.3724552268699937e-06	0.9988899739289037	None	0.3333333333333333	1	0.5	4	0.6666666666666666	6	0.3055555555555556	0.6666666666666666	10	6	0	0	0	1.0	6	6	0.7333333333333333	11	0.0	0.8	0	0.5	0.09765185411494245	0.5169820567110492	-0.03128546672547507	0.5	0.6339350552828921	0.5056626216101114	0	1.0	0.0
1459	None	None	None	None	None	0.2	1	0.4166666666666667	5	0.5625	9	0.6	0.375	11	6	6	7	0	0.8333333333333334	6	5	1.2	18	0.6363636363636364	0.13333333333333333	0.09996307646963715	0.5020576593011318	0.4615470936621368	0.5796102362055405	0	0.5	0.8789574812443391	0.5274228093466807	0.0	0	0.0
1175	None	None	None	None	None	0	0	0.18181818181818182	4	0.8064516129032258	25	0.673469387755102	0.06451612903225806	4	2	28	0	0	1.0	7	7	2.2	33	0.0	0.42857142857142855	-0.18872324987960862	0.5317363956998937	-0.09072204200699405	0.772611370754329	0.09999279926336066	0.5000139327810248	0.7731846531642389	0.6106620425070656	0	1.0	0.0
4485	0.000509207940693563	5.676510651548942e-05	-5.676504588575793e-05	0.9991128183558303	None	0	0	0.5	2	0.75	3	0.5	0.75	5	3	0	0	0	0.75	3	4	0.4	6	0.0	0	-0.08870610733751175	0.515555417865351	0.17213068608114823	0.6170268251368621	0.09999990410902096	0.500000347142731	0.7436748827634807	0.5448119931251443	0	0	0.0
1212	None	None	None	None	None	0.3333333333333333	1	0.5	4	0.6666666666666666	6	0.3055555555555556	0.6666666666666666	10	6	0	0	0	1.0	6	6	0.7333333333333333	11	0.0	0.4	0.055750593437969065	0.5529738364646755	0.0999318011668873	0.5007811966266228	0.11941117250638111	0.9462080305365811	0.563822382117589	0.7364734125133849	0	1.0	0.0
2860	4.5483339820361674e-05	5.6898159306112756e-08	-5.2059361344934834e-08	0.999999998411661	None	0.5	1	0.6666666666666666	4	0.5714285714285714	4	0.36	0.5714285714285714	8	4	0	0	0	1.0	5	5	0.6	9	0.0	1.0	0.02939614567549405	0.5	0.03246746119759248	0.5525610205061021	0.22156226867719186	0.550914954691353	0.7181195527676053	0.5345607895483041	0	1.0	0.0
4345	0.00205682108388545	0.00022468153472773067	-8.158927160643569e-05	0.9962182427701225	None	0	0	0.3333333333333333	2	0.8333333333333334	5	0.4	0.8333333333333334	7	5	0	2	0	0.8	5	4	0.5333333333333333	8	1.0	0	0.002468407177617016	0.5034661740015108	-0.1010493656853522	0.9876101619589778	-0.16024985754471335	0.9999992380012035	0.891324009684999	0.9978919159752591	0.0	0	0.0
7088	0.0014197015916985049	0.0010490115387685722	0.0009862388242323108	0.9987284374856337	None	0.3333333333333333	1	0.5	4	0.7	7	0.2857142857142857	0.7	11	7	0	0	0	0.8571428571428571	6	7	0.8	12	0.0	0.6666666666666666	0.051236235836482104	0.5	-0.6610474929673709	0.9978015940333291	0.11161292041936226	0.5	0.9732322773650431	0.8848593184827893	0	1.0	0.0
4785	0.00016028478037740575	4.954459764602501e-07	4.283481514861608e-07	0.9999986371913412	None	0.25	1	0.36363636363636365	4	0.7857142857142857	11	0.2222222222222222	0.7857142857142857	15	11	0	0	0	0.8888888888888888	8	9	1.0666666666666667	16	0.0	1.0	-0.09999950225950016	0.5	1.7479450804200878e-06	0.5011596065373013	-0.09990011283945807	0.5000000000000001	0.6156621391417544	0.5003865361284586	0	1.0	0.0
5925	6.063946844468944e-07	8.698530753863877e-08	5.897997616416617e-08	0.9999633611601161	None	0.25	1	0.36363636363636365	4	0.7857142857142857	11	0.2222222222222222	0.7857142857142857	15	11	0	0	0	0.8888888888888888	8	9	1.0666666666666667	16	0.0	1.0	1.4702671575874176e-13	0.5	0.05347836002926169	0.576159640894517	0.0026453543020172254	0.5028524783844203	0.5614708806903851	0.5265116076476751	0	1.0	0.0
2424	None	None	None	None	None	1.0	1	0.75	3	0.0	0	0.5555555555555556	0	0	0	4	0	0	1.0	3	3	0.3333333333333333	5	0.0	1.0	0	0	0	0	0	0	0	0	0	0	0
2581	1.6620815827006094e-06	6.378347334812953e-09	-3.5000108699473513e-09	0.9999980737924006	None	1.0	1	0.8	4	0.4	2	0.4375	0.4	6	2	0	0	0	1.0	4	4	0.4666666666666667	7	0.0	0.6666666666666666	0.09399858172289863	0.5	0.1457544183522022	0.5730892880306586	0.001391535557126486	0.5055315150997819	0.6452980301691705	0.5263583427757916	0	1.0	0.0
3820	0.00030981111161215475	3.5377835807844533e-06	-2.9735614515525447e-07	0.9999957131173948	None	0.25	1	0.4	4	0.75	9	0.25	0.75	13	9	0	0	0	0.875	8	7	0.9333333333333333	14	0.0	0.8571428571428571	-0.0670137084164842	0.5	0.14927726675548894	0.6869580576003285	-0.08730264989590167	0.6228614820995221	0.7447178012904172	0.6056864145470789	0	1.0	0.0
4208	None	None	None	None	None	0.1111111111111111	2	0.39473684210526316	15	0.5185185185185185	28	0.691358024691358	0.18518518518518517	22	10	33	0	0	1.0	9	9	3.7333333333333334	56	0.0	0.851063829787234	0.09867712348021172	0.5037008173463131	3.5817505524297917e-06	0.5001233015530044	0.04032245152682894	0.5100872563093879	0.5999889150140059	0.5046374709047338	0	0.4090909090909091	0.0
843	None	None	None	None	None	0	0	0.19047619047619047	4	0.7931034482758621	23	0.7380952380952381	0	0	0	30	15	0	0.8571428571428571	7	6	2.066666666666667	31	0.234375	0.4	0	0	0	0	0	0	0	0	0	0	0
4096	0.001576873958050216	0.0005064009586642777	-0.0002821942316527946	0.996346942021132	None	0	0	0.3333333333333333	2	0.8571428571428571	6	0.36	0.8571428571428571	8	6	0	0	0	1.0	5	5	0.6	9	0.0	0	-0.09775090849466983	0.5058156350401886	0.05263942648833604	0.6529280556924445	0.09478234507540201	0.5874847087002109	0.701727522716092	0.5832813735994146	0	1.0	0.0
3377	8.047267138420795e-05	3.1614709094478803e-07	-2.51661068173675e-07	0.9999654925147801	None	0.25	1	0.4	4	0.75	9	0.25	0.75	13	9	0	0	0	0.875	8	7	0.9333333333333333	14	0.0	1.0	0.0016628728063033237	0.5003481700239745	-0.0999986180612658	0.5014072305215489	0.06743540264933559	0.5587189682167828	0.6656923843114501	0.5202377950290199	0	1.0	0.0
802	None	None	None	None	None	0	0	0.3333333333333333	4	0.7333333333333333	11	0.37777777777777777	0.7333333333333333	15	11	1	0	0	0.5555555555555556	5	9	1.1333333333333333	17	0.0	0.6666666666666666	-0.044970876696616105	0.5215778309312704	1.640339892901226e-08	0.5000043659775896	0.05659357978118427	0.5673794761707526	0.6005917465171958	0.5297605988077686	0	1.0	0.0
3726	0.002468461226203521	0.0006602639721041544	-0.0002856169907083307	0.9971234564222157	None	0.25	1	0.36363636363636365	4	0.7857142857142857	11	0.2222222222222222	0.7857142857142857	15	11	0	0	0	0.8888888888888888	8	9	1.0666666666666667	16	0.0	1.0	0.07805224231597825	0.6777768708000711	-0.0787813180015147	0.9315054872510025	0.13598443942412838	0.6583791624707742	0.7103943630164982	0.7919248665254002	0	1.0	0.0
3775	7.8627902988795e-05	8.672992281376058e-08	4.420885532833971e-08	0.9999899519464648	None	0	0	0.3333333333333333	2	0.8333333333333334	5	0.4	0.8333333333333334	7	5	0	0	0	0.8	5	4	0.5333333333333333	8	0.0	0	-0.10223725769986994	0.6197704970692051	0.0005406597776424295	0.5861620051305855	0.07966634835104423	0.5319462810016307	0.6973512012568265	0.5797023815995292	0	1.0	0.0
6057	0.0076905939935219296	0.0013703068650087	-0.0003617453185427296	0.9974065933494902	None	0.18181818181818182	2	0.3333333333333333	8	0.696969696969697	23	0.43209876543209874	0.696969696969697	31	23	3	1	0	1.0	9	9	2.3333333333333335	35	0.5	0.6153846153846154	-0.09205740586546991	0.7115531774026488	0.06645440158324696	0.6707702407451802	-0.14788264679610663	0.9999999996838858	0.8797340045973064	0.9996024700152912	1.0	1.0	0.0
855	None	None	None	None	None	0.25	1	0.4	4	0.7692307692307693	10	0.23809523809523808	0.7692307692307693	14	10	0	0	0	0.7777777777777778	9	7	1.0	15	0.0	1.0	-0.06709392565939246	0.5990688935012927	0.09758975770268963	0.5057705242568332	0.012824630512584359	0.5239546005041641	0.6639845074169207	0.543271641867972	0	1.0	0.0
6870	0.003526362901799247	0.0012383904475990223	0.0006456079310622168	0.9911651572084718	None	0.3333333333333333	1	0.5	4	0.7	7	0.2857142857142857	0.7	11	7	0	0	0	0.8571428571428571	7	6	0.8	12	0.0	0.6666666666666666	5.2823666280279246e-05	0.5	-0.036311989940234934	0.6582847754822485	0.16857804134628185	0.5000000000000001	0.7094225102898963	0.5544218741947027	0	0.09090909090909091	0.0
4543	0.004377182210190688	0.0005663808427624063	0.000505598771809904	0.9942636418767036	None	0.25	1	0.4	4	0.7692307692307693	10	0.23809523809523808	0.7692307692307693	14	10	0	0	0	0.7777777777777778	7	9	1.0	15	0.0	1.0	-0.45835014505405747	0.9998496428647277	2.12074399485551e-09	0.5251416535175315	0.2419313328462557	0.7426285313939981	0.9564802766736394	0.9651385920107245	0	1.0	0.0
3344	1.9155338796353594e-05	1.84380214873237e-08	-1.4314181353390467e-08	0.9999919061759419	None	0.3333333333333333	1	0.5	4	0.6666666666666666	6	0.3055555555555556	0.6666666666666666	10	6	0	0	0	1.0	6	6	0.7333333333333333	11	0.0	0.4	5.67666466446255e-06	0.5	0.09999954560428473	0.5000171486235321	0.014969605469215688	0.5603971937513771	0.6092006558318862	0.5202258566234739	0	1.0	0.0
2610	5.36061902119189e-08	5.0085647021383955e-08	-3.346503050279853e-08	0.9999883693313014	None	0	0	0.42857142857142855	3	0.75	6	0.3333333333333333	0.75	9	6	0	0	0	0.8333333333333334	5	6	0.6666666666666666	10	0.0	0.4	0.25442369890259764	0.5777615285987733	1.0271054073831746e-07	0.5000045175860839	1.4607980141833847e-08	0.500008492446591	0.7684117628485457	0.526113135056871	0	1.0	0.0
7203	0.0020143684918365995	0.0009122864936805799	2.4119231236033512e-05	0.997010244687851	None	0	0	0.36666666666666664	11	0.5238095238095238	22	0.5432098765432098	0.47619047619047616	31	20	12	0	0	1.0	9	9	2.933333333333333	44	0.0	0.6857142857142857	0.09999986614485752	0.5000005408958584	0.03888210848419582	0.5253457333014807	0.07883488653699183	0.5228491650027495	0.5639304489912053	0.5160721636548917	0	1.0	0.0
4316	0.003121753277708545	0.0002352643545112198	-7.307713396011152e-05	0.9932533197589696	None	0.1	1	0.34782608695652173	8	0.625	20	0.41975308641975306	0.5	24	16	9	5	0	1.0	9	9	2.2666666666666666	34	0.35714285714285715	0.5	3.328516567246095e-07	0.5000011774919053	0.1047116149260074	0.6796525173981697	0.09988240875123253	0.5016775789707059	0.6193385115198693	0.5629057781763298	0.9583333333333334	1.0	0.8441467705188099
4073	0.009343180028694376	0.001676875542296883	-0.0012706446551763104	0.9786926596219757	None	0.25	1	0.4	4	0.7692307692307693	10	0.23809523809523808	0.7692307692307693	14	10	0	0	0	0.7777777777777778	7	9	1.0	15	0.0	1.0	0.3292473366732105	0.541977967216721	-0.05721587213211895	0.9998546768753132	-0.04162959008870175	0.6868263818410861	0.8624286799280878	0.9631497250076055	0	1.0	0.0
5457	2.864943921248326e-08	2.588005858387445e-08	6.839642367866536e-10	0.9999959943846448	None	0.25	1	0.4	4	0.75	9	0.25925925925925924	0.75	13	9	0	0	0	0.6666666666666666	6	9	0.9333333333333333	14	0.0	1.0	0.09999448255153444	0.5000061383941091	0.09383784875733464	0.6530016207708305	1.9553995740817281e-10	0.5000000015642128	0.6126156142762862	0.5524961574158479	0	0.9230769230769231	0.0
795	None	None	None	None	None	0	0	0.625	5	0.4	4	0.6666666666666666	0.1	5	1	6	5	0	0.5	3	6	0.8	12	0.4166666666666667	0.6666666666666666	0.0060937280559402495	0.674660065888051	0.09004794575356356	0.6381640637828578	0.013280573205797359	0.5372981111171504	0.5947931153084339	0.6182367906377968	1.0	0.8	0.0
1534	None	None	None	None	None	0	0	0.3684210526315789	7	0.5384615384615384	14	0.6222222222222222	0.34615384615384615	14	9	13	5	0	0.5555555555555556	9	5	1.8666666666666667	28	0.2	0.8	-0.03333584075074812	0.5122117506542165	0.018257399197668448	0.5878909162509541	0.10112152307940006	0.5231247033675757	0.6442076502198946	0.5412952944534929	1.0	1.0	0.0
3695	1.1853897517211627e-08	1.0014030922791464e-08	-1.508525322494083e-11	0.9999983308895203	None	0.25	1	0.36363636363636365	4	0.7857142857142857	11	0.2222222222222222	0.7857142857142857	15	11	0	0	0	0.8888888888888888	8	9	1.0666666666666667	16	0.0	1.0	-0.08161885361995326	0.5000000000000001	0.16601488976792905	0.9934344435210546	4.2588052851907e-24	0.5000345642841718	0.7369828573803743	0.841996191552616	0	1.0	0.0
5418	0.00026693217900294246	0.00018021293500359965	-2.571657634856877e-05	0.9997138740153826	None	0	0	0.3333333333333333	2	0.8571428571428571	6	0.36	0.8571428571428571	8	6	0	0	0	1.0	5	5	0.6	9	0.0	0	-0.03916315676682752	0.5002733737617329	0.0008413324799979145	0.5151663842622686	0.0662420541119089	0.5	0.6069182682277239	0.5051479554286604	0	0	0.0
1443	None	None	None	None	None	0	0	0.16666666666666666	3	0.84	21	0.6428571428571429	0	0	0	26	1	0	0.8571428571428571	6	7	1.8	27	0.017857142857142856	0.45454545454545453	0	0	0	0	0	0	0	0	0	0	0
7113	0.0008877849514617541	0.00012398876038730136	-1.0783896436962245e-05	0.9987459902821675	None	0.3	3	0.391304347826087	9	0.625	20	0.4722222222222222	0.40625	19	13	14	0	0	0.8888888888888888	9	8	2.2666666666666666	34	0.0	0.6923076923076923	0.0019515460257373857	0.5395033355067519	7.902762784127648e-27	0.5	0.061749543463370804	0.5716228386711183	0.5701384451559735	0.5371662147319484	0	0	0.0
2069	None	None	None	None	None	0.6666666666666666	4	0.6666666666666666	10	0.4	8	0.4489795918367347	0.3	15	6	6	0	0	1.0	7	7	1.4666666666666666	22	0.0	0.8	2.068218723303507e-07	0.5001291641676711	-0.09996086062402505	0.5003961109017534	-0.08510269796015475	0.6021390148821306	0.6105917791045856	0.5346515948569136	0	1.0	0.0
1010	None	None	None	None	None	0	0	0.3333333333333333	4	0.6	9	0.5666666666666667	0.13333333333333333	4	2	12	6	0	0.8333333333333334	6	5	1.1333333333333333	17	0.23076923076923078	0.36363636363636365	0.00037456452035146675	0.5005167529079471	1.456028665782192e-06	0.5001876781263563	0.052377992218645565	0.558249325219724	0.5612446188954173	0.5197295646428972	0.0	0	0.0
4698	0.0015638720748950199	0.00017103738655247297	0.00010605797513819672	0.9969015059543461	None	0	0	0.42857142857142855	3	0.75	6	0.3333333333333333	0.75	9	6	0	1	0	0.8333333333333334	5	6	0.6666666666666666	10	1.0	0.4	2.1407187741599997e-10	0.5000000422258601	-0.09892609615509602	0.558263617723266	0.09960403578646375	0.5	0.6922154966591924	0.5194999519542134	1.0	1.0	0.0
5162	None	None	None	None	None	0.1111111111111111	2	0.4473684210526316	17	0.45454545454545453	25	0.7037037037037037	0.36363636363636365	37	20	19	0	0	1.0	9	9	3.8	57	0.0	0.75	0.05000488128903537	0.5820608272324931	-0.09999999999961799	0.5000000000287812	0.0002377735806838298	0.568869309565786	0.6510432706475608	0.550533422039094	0	0	0.0
7456	0.006590213958714424	0.0021902620613948797	0.0021723815081711446	0.9923503558558122	None	0	0	0.375	12	0.5217391304347826	24	0.5925925925925926	0.5	35	23	12	0	0	1.0	9	9	3.2	48	0.0	0.6666666666666666	0.1568831608874129	0.6055472815984855	0.18822916082555186	0.7708180185746664	0.09999993394574898	0.5000015843830625	0.6142705439645659	0.6334838413578917	0	1.0	0.0
5958	0.002223313222431642	0.0006009612958071328	0.00019770565095753614	0.9968004336489771	None	0	0	0.375	12	0.5217391304347826	24	0.5925925925925926	0.5	35	23	12	0	0	1.0	9	9	3.2	48	0.0	0.6666666666666666	0.09762441059233637	0.5062512565957964	0.2994085565048762	0.7763807973676119	0.09994247681797944	0.5005943848307968	0.7198276567623596	0.6044465821500126	0	1.0	0.0
4379	None	None	None	None	None	0.1111111111111111	1	0.3	6	0.7407407407407407	20	0.35802469135802467	0.5555555555555556	21	15	7	1	0	1.0	9	9	1.9333333333333333	29	0.08333333333333333	0.4	0.23792030264742814	0.5000000000000001	5.567137163734378e-05	0.5479226430505701	0.09999996066333683	0.5000000000000001	0.7261537466620622	0.5160179174040218	0.9047619047619048	1.0	0.0
15	None	None	None	None	None	0	0	0.34782608695652173	8	0.59375	19	0.7555555555555555	0.21875	10	7	23	8	0	0.5555555555555556	9	5	2.2666666666666666	34	0.1702127659574468	0.7586206896551724	0.029129700163913853	0.5506434338878005	0.0646124981119663	0.5367808878657013	9.626172886211665e-05	0.5558778514860074	0.5558682919667597	0.5477795565000958	0.6	0.9	0.0
4029	0.0021382602430790776	0.000516260112362614	-0.0001371289430410284	0.9978808230536121	None	0.25	1	0.4	4	0.7692307692307693	10	0.234375	0.7692307692307693	14	10	0	0	0	1.0	8	8	1.0	15	0.0	0.8571428571428571	0.027059979952243917	0.5273342342835534	2.040664049869914e-06	0.5001039129786602	0.2553459551406639	0.7044740714369687	0.7602752238245133	0.5808309745131748	0	1.0	0.0
6521	0.004614724529538889	0.003114295031145799	0.001696472046744048	0.9926733417057559	None	0.2	2	0.36363636363636365	8	0.6774193548387096	21	0.4074074074074074	0.6451612903225806	28	20	4	0	0	1.0	9	9	2.2	33	0.0	0.75	0.09999999967527007	0.5000000025417966	0.21650106593593077	0.6276981471983446	0.09999725930159689	0.5005437853657748	0.6339545809189309	0.543599784625724	0	0.9285714285714286	0.0
6161	0.0008803992328589806	0.0001536652299788017	0.0001310068854518181	0.998974206436391	None	0	0	0.5	3	0.7142857142857143	5	0.375	0.7142857142857143	8	5	0	0	0	0.6666666666666666	4	6	0.6	9	0.0	0.4	2.422587460778213e-07	0.5000010844772852	0.5475876362497643	1.0	-0.1	0.7247697177686155	0.9455514232204405	0.9999987842164373	0	0	0.0
3549	0.0014686850652747257	0.00017027574755451886	0.00013513310804022586	0.9940865221898093	None	0.23076923076923078	3	0.39285714285714285	11	0.5641025641025641	22	0.6507936507936508	0.4358974358974359	27	17	13	0	0	0.7777777777777778	9	7	2.7333333333333334	41	0.0	0.5555555555555556	-0.028695740785195056	0.510175261160405	0.07147616705868662	0.5764022131616893	-0.010317916224771032	0.6621516314488395	0.6243484620425224	0.5843221248925492	0	1.0	0.0
4942	0.0016862667252644018	4.1147341130304205e-05	4.11446683802613e-05	0.9948865614208242	None	0	0	0.3333333333333333	2	0.7142857142857143	5	0.36	0.7142857142857143	7	5	1	0	0	1.0	5	5	0.6	9	0.0	0	-0.09999999719304055	0.5000000086833336	0.21978080016108756	0.6918197488146093	0.02207801890439151	0.5	0.7887841734949415	0.5669816608698748	0	0.7142857142857143	0.0
3389	0.0004874613997984647	0.0003295971075781649	0.00028324302762195043	0.9944882564926876	None	0.09090909090909091	1	0.4583333333333333	11	0.42424242424242425	14	0.7777777777777778	0.18181818181818182	13	6	21	10	0	0.5555555555555556	5	9	2.3333333333333335	35	0.2564102564102564	0.9032258064516129	-0.09953488880866948	0.5011000752769835	0.08730935009802157	0.5763410386391333	1.2943145210534101e-05	0.593628539225103	0.6813480211199315	0.557343019938165	1.0	1.0	0.9240070753092978
238	None	None	None	None	None	0	0	0.4	2	0.6	3	0.4666666666666667	0.6	5	3	1	4	0	0.6	3	5	0.4666666666666667	7	1.0	0	0.047208133958092195	0.5052433912881595	0.2608525573201176	0.6202946169902043	0.08551870645451974	0.5463308586189428	0.7175147998506954	0.5578752473898906	0.9	1.0	0.0
2855	0.00018921807346727646	1.906997705007451e-05	-4.890239472919566e-06	0.9999708373182598	None	0.3333333333333333	3	0.45	9	0.5925925925925926	16	0.4603174603174603	0.48148148148148145	21	13	7	5	0	0.7777777777777778	7	9	1.9333333333333333	29	0.5	0.6363636363636364	-0.03219834810453991	0.5075299287465495	0.044725544778193085	0.6543224507546881	-0.030623720468170978	0.5090247657859005	0.5883458406425225	0.5584251255851108	0.9047619047619048	0.9047619047619048	0.0
2929	None	None	None	None	None	0.125	1	0.3684210526315789	7	0.6538461538461539	17	0.3888888888888889	0.6538461538461539	24	17	3	0	0	0.8888888888888888	8	9	1.8666666666666667	28	0.0	0.5263157894736842	0.12035762674724046	0.6231587932022579	3.5919027128217044e-05	0.5000251325346401	-0.09143723720226186	0.5049769174438518	0.7039121864827224	0.5434721549236599	0	1.0	0.0
7185	0.006156388429523872	0.002385394206342419	0.0016629547221193354	0.9986344636086717	None	0.2	1	0.3333333333333333	4	0.8	12	0.20987654320987653	0.8	16	12	0	0	0	1.0	9	9	1.1333333333333333	17	0.0	1.0	0.09999989518771105	0.5000018006323005	0.09993895025172644	0.5325342700796482	0.09002262484344799	0.6577354649977024	0.5668637663553882	0.5649269381318334	0	0	0.0
2775	6.125909813355373e-08	1.582576985416695e-08	-9.236023399283524e-09	0.9999853371990036	None	0.3333333333333333	1	0.4444444444444444	4	0.7272727272727273	8	0.2708333333333333	0.7272727272727273	12	8	0	0	0	0.75	8	6	0.8666666666666667	13	0.0	0.8571428571428571	0.02639834093384468	0.5	0.07423757679155252	0.5342013669174772	8.145007939479404e-15	0.50000000721263	0.576220398099064	0.5114163042868151	0	1.0	0.0
1338	None	None	None	None	None	0	0	0.75	3	0.3333333333333333	1	0.5555555555555556	0.3333333333333333	4	1	0	0	0	1.0	3	3	0.3333333333333333	5	0.0	1.0	-0.09999554911012082	0.5000049290474118	0.002022016888373648	0.5009705468417478	0.02923207706012105	0.523891995421971	0.6354821477093738	0.5082944662684057	0	1.0	0.0
1749	None	None	None	None	None	0	0	0.2894736842105263	11	0.6363636363636364	35	0.7037037037037037	0.12727272727272726	14	7	42	10	0	1.0	9	9	3.8	57	0.12345679012345678	0.7843137254901961	-0.026899119205523923	0.5131380513825498	-0.40358218859735306	0.9999985387215847	0.07644555854474273	0.5863565849406052	0.941723442550742	0.9901712082047599	1.0	1.0	0.0
4350	0.0009452894275296636	0.0004959561259135632	-1.8533219203253988e-05	0.9995464165202939	None	0.2	1	0.3333333333333333	4	0.8	12	0.20987654320987653	0.8	16	12	0	0	0	1.0	9	9	1.1333333333333333	17	0.0	1.0	-0.029864824225632136	0.5	-0.07157850523423295	0.9965469391378574	-0.09952806877892033	0.5053821222219154	0.6742852034692465	0.8693838083434133	0	1.0	0.0
1819	None	None	None	None	None	0.25	1	0.6	6	0.3333333333333333	4	0.56	0.25	8	3	5	0	0	1.0	5	5	0.9333333333333333	14	0.0	0.8	-0.09999984475960122	0.5000002821231214	-0.09189181071105294	0.5076178051122581	-0.023506663058502415	0.5046900828346021	0.5845452318289284	0.5041028736216732	0	0.875	0.0
1214	None	None	None	None	None	0	0	0.5	2	0.75	3	0.6	0.75	5	3	0	2	0	0.4	5	2	0.4	6	1.0	0	8.181197884436515e-10	0.5000000395374795	0.17095616081235904	0.6472625455340645	0.0999886085264571	0.5003624472480378	0.6684692147116228	0.5505333738776985	1.0	1.0	0.0
2872	None	None	None	None	None	0.25	3	0.46153846153846156	12	0.5	18	0.5277777777777778	0.3611111111111111	23	13	14	0	0	0.8888888888888888	8	9	2.533333333333333	38	0.0	0.6896551724137931	0.16885130543683965	0.5097944504306824	-0.05813739278703502	0.5625937039655189	-0.008242350799753394	0.6449999225812539	0.7387201075575408	0.5734652257460496	0	0.6956521739130435	0.0
6551	0.009680509127590553	0.00589622098540252	0.005838760486412539	0.9852067236353395	None	0	0	0.375	12	0.5217391304347826	24	0.5925925925925926	0.5	35	23	12	0	0	1.0	9	9	3.2	48	0.0	0.6666666666666666	0.27702945734020046	0.6044883923676486	0.0936089420665639	0.6070505955917109	0.15224891047403682	0.9999999999953293	0.7676624371650165	0.9998744839285592	0	1.0	0.0
5675	0.0007198315374221028	0.00010210776592972274	9.523823794011004e-05	0.999308745309672	None	0	0	0.40476190476190477	17	0.4666666666666667	28	0.7654320987654321	0.35	37	21	24	0	0	1.0	9	9	4.133333333333334	62	0.0	0.7924528301886793	0.09838128950452767	0.5154460688217126	0.09999086630619222	0.5007997439824766	0.02678530707950439	0.5341670831250059	0.5850090498035885	0.5168173686117679	0	0	0.0
14	None	None	None	None	None	0	0	0.07692307692307693	4	0.92	69	0.9506172839506173	0	0	0	76	1	0	1.0	9	9	5.133333333333334	77	0.00641025641025641	0.9705882352941176	0	0	0	0	0	0	0	0	0	0	0
5110	4.3124180298261846e-06	1.555906944028552e-06	-2.3428770632782042e-08	0.9995498933325042	None	0	0	0.3333333333333333	2	0.8333333333333334	5	0.4	0.8333333333333334	7	5	0	2	0	0.8	5	4	0.5333333333333333	8	1.0	0	-0.09409827860052729	0.5186185871043788	-0.0633334227312173	0.5473488870585801	9.867814226593838e-09	0.5000001424991091	0.6000786727734518	0.5220252478612648	1.0	1.0	0.0
3874	0.0015368024436626922	0.00029489480179666696	-0.000252606890794035	0.997320534188912	None	0.25	1	0.4	4	0.7692307692307693	10	0.23809523809523808	0.7692307692307693	14	10	0	0	0	0.7777777777777778	7	9	1.0	15	0.0	1.0	1.8213746130589037e-07	0.5000002940303164	0.040726050540121836	0.6667685631173507	-0.02614035140054105	0.6834676001316135	0.6071330830169723	0.6195849341054754	0	0	0.0
4804	0.0014622467936559068	0.0003123474857580073	0.0003123474509303202	0.9958971953958506	None	0	0	0.4166666666666667	5	0.6	9	0.40476190476190477	0.5333333333333333	11	8	5	7	0	0.8571428571428571	6	7	1.1333333333333333	17	0.6363636363636364	0.5454545454545454	0.125601953395697	0.5150336906723241	0.01815370068392145	0.6658581400417277	-0.059293406130547385	0.5193205361500133	0.700575192116824	0.5684822675170607	1.0	1.0	0.0
3548	0.0009888188876461114	0.00032092828240110706	0.00031980049888318446	0.9992171384515584	None	0.25	1	0.4	4	0.7692307692307693	10	0.23809523809523808	0.7692307692307693	14	10	0	0	0	0.7777777777777778	7	9	1.0	15	0.0	1.0	0.053596582016083916	0.5408855117791634	-0.028134469325912827	0.5213281201400928	0.08562280311594242	0.6014519731408504	0.6182709637995074	0.5548443581661063	0	0	0.0
3023	3.288979836247128e-08	2.904815868398813e-08	-2.6972868697662797e-08	0.9999970182876577	None	0	0	0.5	2	0.75	3	0.5	0.75	5	3	0	2	0	0.75	3	4	0.4	6	1.0	0	0.041813107942702085	0.5829110158562364	0.17919410259452975	0.5432730148907305	2.357208724828255e-06	0.5002068406916786	0.6866321481027173	0.5423225271072534	1.0	1.0	0.0
70	None	None	None	None	None	0	0	0	0	0	0	1.0	0	0	0	0	4	0	1.0	1	1	0.06666666666666667	1	1.0	0	0	0	0	0	0	0	0	0	0	0	0
4476	0.00046386900984389745	2.6893500120044808e-06	-2.2580896644109616e-06	0.9999912769223145	None	0	0	0.3333333333333333	2	0.8333333333333334	5	0.4	0.8333333333333334	7	5	0	0	0	0.8	4	5	0.5333333333333333	8	0.0	0	2.8770990987578978e-09	0.5	-0.06295722837733678	0.5566739794983598	-0.09999980139758471	0.5000056894577859	0.603242885593268	0.5189656524820064	0	1.0	0.0
1809	None	None	None	None	None	0.3333333333333333	1	0.5	4	0.7	7	0.2857142857142857	0.7	11	7	0	0	0	0.8571428571428571	6	7	0.8	12	0.0	0.6666666666666666	-0.09999455882370058	0.5	0.7834443653430109	1.0	0.058535686847634064	0.5803778332919642	0.9999999848331067	1.0	0	1.0	0.0
522	None	None	None	None	None	0	0	0.3888888888888889	7	0.5416666666666666	13	0.65	0.4583333333333333	17	11	8	0	0	0.625	5	8	1.7333333333333334	26	0.0	0.2857142857142857	0.0894594470228096	0.5945366825645664	0.09437233209063058	0.6108547328228624	0.061021765261940586	0.5927212805236146	0.5757831025799258	0.5993990226305588	0	0.9411764705882353	0.0
476	None	None	None	None	None	0	0	0.5	2	0.75	3	0.5	0.75	5	3	0	2	0	0.75	3	4	0.4	6	1.0	0	-0.09998294785683245	0.5001839308163192	-0.16298103680459597	0.6280351726628252	-0.04485319445513054	0.6717154898040353	0.61836432175786	0.6019257633850458	1.0	1.0	0.0
5369	0.003120851473584317	0.002174365799827088	0.0019265443467071542	0.9975593881102099	None	0.25	1	0.4	4	0.7692307692307693	10	0.23809523809523808	0.7692307692307693	14	10	0	0	0	0.7777777777777778	7	9	1.0	15	0.0	1.0	0.09206465784937347	0.5001981510834187	0.000254275691896821	0.5079112408107154	-0.0662540532592141	0.9809235253930685	0.6616302606223039	0.7898729247578914	0	1.0	0.0
1625	None	None	None	None	None	0.2222222222222222	2	0.3333333333333333	7	0.7241379310344828	21	0.8611111111111112	0.2413793103448276	13	7	17	4	0	1.0	6	6	2.066666666666667	31	0.125	0.4	-0.01212441356254051	0.659032622353118	0.007760446183939271	0.5281143518156665	0.03506015078471289	0.6712314796331565	0.6218891048030417	0.6213088899236252	0.0	0.07692307692307693	0.0
4803	4.4517297024333115e-05	3.500357588258749e-07	2.602058223404982e-07	0.999996745041433	None	0.25	1	0.4	4	0.75	9	0.25925925925925924	0.75	13	9	0	0	0	0.6666666666666666	9	6	0.9333333333333333	14	0.0	1.0	0.6807441136778776	0.5000000000000002	0.0999648161104318	0.5002075043285366	-0.08143153855945115	0.5323171328659653	0.962706937143994	0.5108548784685621	0	0.8461538461538461	0.0
6160	0.0016760584075784628	0.0014539481306682445	0.001449244068380563	0.9986528451641349	None	0.3333333333333333	1	0.5	4	0.7	7	0.2857142857142857	0.7	11	7	0	0	0	0.8571428571428571	7	6	0.8	12	0.0	0.6666666666666666	0.057391013120534885	0.5	0.037624328567429664	0.5799353977866998	0.09992899653069123	0.5	0.5646261718260758	0.5268498300493273	0	1.0	0.0
6817	0.0007938506708660952	0.00016980196546485663	8.408867305130636e-05	0.9996084574867986	None	0.11764705882352941	2	0.4722222222222222	17	0.4117647058823529	21	0.654320987654321	0.4117647058823529	35	21	17	0	0	1.0	9	9	3.533333333333333	53	0.0	0.6956521739130435	0.0367573285384751	0.5164762858501307	0.05178263301190118	0.5276320882364909	0.09904312277760083	0.5196013578636415	0.5616526030100041	0.5212385234699194	0	0	0.0
2704	None	None	None	None	None	0.125	1	0.5	9	0.4	10	0.5	0.36	15	9	11	7	0	0.6666666666666666	9	6	1.8	27	0.35	0.72	0.05682247375294933	0.5	-0.0998841073951382	0.5025126942893495	0.04921268690558324	0.5072546784844539	0.6721835783560828	0.5032559216704142	1.0	1.0	0.26409719226579265
3683	0.000879179673946228	6.463836901381569e-05	3.575251689176153e-05	0.9999907855208916	None	0.2857142857142857	2	0.4117647058823529	7	0.6521739130434783	15	0.3968253968253968	0.6521739130434783	22	15	2	0	0	0.7777777777777778	7	9	1.6666666666666667	25	0.0	0.5	-0.09467897178406245	0.515424909591357	4.243103504056489e-10	0.5019322905879372	0.18433637687067894	0.5000000000000001	0.761062290950547	0.5057871102101277	0	1.0	0.0
1762	None	None	None	None	None	0.6666666666666666	2	0.7777777777777778	7	0.2727272727272727	3	0.43333333333333335	0.2727272727272727	8	3	4	4	0	0.8333333333333334	5	6	0.8666666666666667	13	0.5714285714285714	0.5714285714285714	0.04306072684799558	0.5	0.08647992662998205	0.6089578211966653	1.526558324322791e-07	0.5000006552998977	0.5873859782005179	0.5368444427212644	0.0	0	0.0
4072	0.0015666473431863047	0.000797534950746153	-0.0007681041924988114	0.9991653024344465	None	0	0	0.3269230769230769	17	0.5733333333333334	43	0.9506172839506173	0.26666666666666666	36	20	40	0	0	1.0	9	9	5.133333333333334	77	0.0	0.9411764705882353	0.045772702587456325	0.6565667888297729	8.635746536716207e-09	0.5002812379921938	0.09950478544765864	0.5113015494513565	0.6155961168797291	0.5576072680564957	0	0	0.0
7034	0.0049751910908997655	0.0023992376255638527	-0.0018347258368181954	0.9967000832951609	None	0.2	2	0.36363636363636365	8	0.6774193548387096	21	0.4074074074074074	0.6451612903225806	28	20	4	0	0	1.0	9	9	2.2	33	0.0	0.75	0.0999999996971221	0.5000000517490484	0.09999967261560823	0.5000024429534551	0.10735684414971206	0.5646783897031354	0.5218666369995575	0.5216681896221941	0	0	0.0
375	None	None	None	None	None	0.1111111111111111	1	0.42857142857142855	9	0.4827586206896552	14	0.5535714285714286	0.034482758620689655	4	1	26	0	0	0.875	8	7	2.066666666666667	31	0.0	0.9565217391304348	-0.027003629291371907	0.5345765225457223	0.04335156018795415	0.5652604454528123	-0.07145764737993583	0.5973785788610054	0.6165674636259466	0.5659158529064886	0	1.0	0.0
3041	1.0776686034654753e-06	3.89081026826283e-07	-1.9455208470675703e-08	0.9998766379308477	None	0.3333333333333333	1	0.5	4	0.7	7	0.2857142857142857	0.7	11	7	0	0	0	0.8571428571428571	6	7	0.8	12	0.0	0.6666666666666666	0.08441665964241082	0.5	-0.09650868247409397	0.6750210147037938	1.6168528601943925e-10	0.5000000604289394	0.6768152745837036	0.5606156917528095	0	1.0	0.0
5010	0.008731358288984395	0.0008172824542496162	-0.00041765639179755694	0.9926304195750204	None	0.25	1	0.4	4	0.75	9	0.25925925925925924	0.75	13	9	0	0	0	0.6666666666666666	6	9	0.9333333333333333	14	0.0	1.0	0.0969206783455924	0.5	0.04244422854098436	0.6445884201017762	0.0999944997967976	0.5053220848128206	0.5640653759833988	0.5512052405978823	0	1.0	0.0
7290	0.011860192444701304	0.0013464912214684495	0.0008994225873268483	0.9941496800483403	None	0.2222222222222222	2	0.4	8	0.6428571428571429	18	0.37037037037037035	0.6071428571428571	25	17	4	0	0	1.0	9	9	2.0	30	0.0	0.8571428571428571	0.09929548628985857	0.5021839748865121	0.09999999665982905	0.5000026959869973	0.2650479638303115	0.7367666295681534	0.6856347249531786	0.5856453902247015	0	0	0.0
2952	9.575199805137448e-08	1.4838978614584464e-09	1.4125478552914603e-09	0.9999999999912985	None	1.0	1	1.0	4	0.0	0	0.5555555555555556	0	4	0	0	0	0	1.0	3	3	0.3333333333333333	5	0.0	1.0	0	0	0	0	0	0	0	0	0	0	0
330	None	None	None	None	None	0	0	0.25	8	0.7111111111111111	32	0.8703703703703703	0.17777777777777778	14	8	32	3	0	0.6666666666666666	9	6	3.1333333333333333	47	0.04838709677419355	0.975609756097561	0.3436904765350338	0.9999996087700037	-0.03244675091388864	0.6805372501308359	0.0982715714810152	0.5065906906389617	0.9493752863281409	0.994397135462852	1.0	0.2857142857142857	0.0
7255	0.0067830986542067985	0.0003344048313656881	-0.00026191259984203075	0.9891430669657979	None	0.07142857142857142	1	0.36666666666666664	11	0.5476190476190477	23	0.5432098765432098	0.5	32	21	11	0	0	1.0	9	9	2.933333333333333	44	0.0	0.7368421052631579	1.1426510618769066e-21	0.5	0.09999987018640115	0.5005700982203162	0.1933131818483441	0.9999740301993894	0.8398082603935412	0.9712592340553428	0	1.0	0.0
5709	None	None	None	None	None	0	0	0.375	12	0.5217391304347826	24	0.5925925925925926	0.34782608695652173	28	16	19	0	0	1.0	9	9	3.2	48	0.0	0.75	-0.06021247868005323	0.6641662836663235	0.023050823914050177	0.5192504834903647	1.2862820672231522e-06	0.5006548508796579	0.5847768731549648	0.5631260065092258	0	1.0	0.0
7323	0.0037538004868415357	0.0015613348496952102	-0.001560983186902625	0.9982585475283967	None	0.2222222222222222	2	0.35	7	0.7037037037037037	19	0.35802469135802467	0.6296296296296297	24	17	4	0	0	1.0	9	9	1.9333333333333333	29	0.0	0.8	0.0750582516228873	0.5	0.09999995961225414	0.5000009143015096	0.09921853227975222	0.5821974889570074	0.5291207659872119	0.5276222242419746	0	1.0	0.0
5488	0.0030550646661470417	0.0005369503582415258	-0.0005327537949534653	0.9969872320532858	None	0	0	0.3793103448275862	11	0.5121951219512195	21	0.5308641975308642	0.17073170731707318	15	7	27	0	0	1.0	9	9	2.8666666666666667	43	0.0	0.631578947368421	0.09999579839087912	0.5	0.07755377240070893	0.6437547615258914	0.15709727631972933	0.5646832161759349	0.5976174298215238	0.5705175676376749	0	0	0.0
6084	0.0020552377199604907	0.0006795948855578932	-0.0006794346319640313	0.9946686850544134	None	0.3333333333333333	1	0.4444444444444444	4	0.7272727272727273	8	0.2653061224489796	0.7272727272727273	12	8	0	0	0	1.0	7	7	0.8666666666666667	13	0.0	0.6666666666666666	0.09997469836384991	0.500060296065845	0.09978606253086855	0.5045748570130498	-0.08117183632117798	0.5652255816012698	0.7010967388321938	0.5233944654337354	0	1.0	0.0
3939	0.00021274209004690543	1.6757323347987312e-06	-8.739617696104153e-08	0.9999904790357849	None	0.16666666666666666	1	0.5	7	0.47368421052631576	9	0.3333333333333333	0.3684210526315789	10	7	10	0	0	0.7777777777777778	9	7	1.4	21	0.0	0.6666666666666666	2.1931469585345447e-13	0.5	-0.09999698289816547	0.5010637538415741	-0.00310221673526068	0.6005995188983994	0.6148907347201534	0.534297616587826	0	1.0	0.0
7114	0.009180115997955799	0.0006913732155791105	-0.0006078580299730599	0.9967566828008252	None	0.16666666666666666	1	0.2857142857142857	4	0.8421052631578947	16	0.25925925925925924	0.7894736842105263	19	15	1	0	0	1.0	9	9	1.4	21	0.0	0.6666666666666666	1.032250475244007e-22	0.5	-0.09464910665901535	0.6138522411289261	-0.09998927465355516	0.5001592790123588	0.6148564303758794	0.538603957146889	0	1.0	0.0
7064	None	None	None	None	None	0.13333333333333333	2	0.36363636363636365	12	0.5957446808510638	28	0.6049382716049383	0.574468085106383	39	27	9	0	0	1.0	9	9	3.2666666666666666	49	0.0	0.8	0.09999999516782046	0.5000002617744849	0.15009766621224924	0.6276356298754516	0.09413423588307603	0.5951634134197739	0.6033671333021519	0.5750487011218351	0	0	0.0
5467	0.00020978781355096657	1.7969200720340258e-06	-1.4410246899378443e-06	0.9999984505430519	None	0.25	1	0.36363636363636365	4	0.7857142857142857	11	0.2222222222222222	0.7857142857142857	15	11	0	0	0	0.8888888888888888	9	8	1.0666666666666667	16	0.0	1.0	0.010921401167001864	0.5	0.062451139828311145	0.6066603868294893	-0.07255701439065464	0.5428214747749502	0.635593431402202	0.5502466782579478	0	1.0	0.0
2064	None	None	None	None	None	0	0	0.18181818181818182	2	0.8571428571428571	12	0.5925925925925926	0	0	0	15	3	0	0.3333333333333333	9	3	1.0666666666666667	16	0.08823529411764706	0.46153846153846156	0	0	0	0	0	0	0	0	0	0	0
2306	None	None	None	None	None	0	0	0.2857142857142857	4	0.6666666666666666	12	0.6666666666666666	0.3333333333333333	9	6	10	0	0	0.8333333333333334	5	6	1.3333333333333333	20	0.0	0.26666666666666666	0.05580309260936479	0.5858362451442986	0.0367685798266715	0.5549963592499446	-0.09927131564075506	0.5015253089702283	0.6687035803654783	0.5476680570020747	0	1.0	0.0
5492	0.006792234536801133	0.0036359371106724943	5.7921110672868646e-05	0.9893506721583724	None	0.25	2	0.3888888888888889	7	0.6666666666666666	16	0.32098765432098764	0.625	22	15	3	2	0	1.0	9	9	1.7333333333333334	26	0.6666666666666666	0.4444444444444444	0.09999999174206252	0.5000000000000001	-0.050257575252233996	0.5877606251165264	-0.07814862565145993	0.5	0.6862022187552732	0.5295252416836868	1.0	1.0	0.0
7245	0.007635609193446275	0.003344108531811944	0.002061199970698752	0.977854027883115	None	0.25	1	0.4	4	0.7692307692307693	10	0.23809523809523808	0.7692307692307693	14	10	0	0	0	0.7777777777777778	9	7	1.0	15	0.0	1.0	0.20940878939545732	0.5	0.06068227284700617	0.5980421476352797	0.09121002870597825	0.5	0.6550663633543463	0.5330611896854665	0	1.0	0.0
342	None	None	None	None	None	0	0	0.20833333333333334	5	0.7575757575757576	25	0.7142857142857143	0	0	0	34	0	0	1.0	7	7	2.3333333333333335	35	0.0	0.5	0	0	0	0	0	0	0	0	0	0	0
7308	0.000645503509045958	0.0004144431490376701	0.00033484301521511035	0.9971102802091958	None	0.3333333333333333	1	0.5	4	0.6666666666666666	6	0.3055555555555556	0.6666666666666666	10	6	0	0	0	1.0	6	6	0.7333333333333333	11	0.0	0.8	0.09991557614914295	0.5	0.1444006389274221	0.6005843576369774	0.09934678278956102	0.5	0.5525695078495972	0.5339394400997773	0	1.0	0.0
2223	None	None	None	None	None	0.3333333333333333	1	0.75	6	0.3	3	0.48	0.1	4	1	7	5	0	1.0	5	5	0.8	12	0.3333333333333333	0.2857142857142857	0.05520131604916736	0.5	0.04549167627638569	0.5906473565881277	-0.08249114798916979	0.5374320621130019	0.6558698441488321	0.5429481596741303	1.0	1.0	0.0
2423	None	None	None	None	None	0	0	0.5	3	0.5	3	0.5714285714285714	0	1	0	6	12	0	0.2857142857142857	7	2	0.5333333333333333	8	0.8	0.5714285714285714	0	0	0	0	0	0	0	0	0	0	0
7305	0.010513097531240353	0.0035849337425476135	4.311086416119143e-05	0.9932292573193454	None	0.3	3	0.36363636363636365	8	0.7096774193548387	22	0.4074074074074074	0.7096774193548387	30	22	2	0	0	1.0	9	9	2.2	33	0.0	1.0	0.09529217917713112	0.5462611859345545	0.1289276215598009	0.608701431878652	0.26612352159165054	0.7099890671820428	0.6710518620840031	0.6242408330477266	0	0.7	0.0
6056	0.005170244751495561	0.0029211166440901845	0.0007441104157662142	0.9938410750083795	None	0.125	1	0.3684210526315789	7	0.5769230769230769	15	0.345679012345679	0.5384615384615384	21	14	6	0	0	1.0	9	9	1.8666666666666667	28	0.0	0.43478260869565216	0.09593020394140846	0.5070873448188471	0.11573472682723122	0.6395576193215402	-0.12220050887662744	0.581456568866638	0.7457193187160461	0.5769301322811894	0	0	0.0
5754	0.0002954521393677036	1.687067456871677e-05	9.514058673085084e-08	0.9978396841476208	None	0	0	0.42857142857142855	3	0.75	6	0.3333333333333333	0.75	9	6	0	1	0	0.8333333333333334	6	5	0.6666666666666666	10	1.0	0.4	7.72109476950049e-25	0.5	0.2464891702249457	0.7343711106317924	0.03145179165734162	0.5111338347001324	0.7451650195082643	0.587543370810603	1.0	1.0	0.0
6022	0.0015729375943532012	0.0012399023462943194	-0.0012155532657625557	0.9978323250700716	None	0.3333333333333333	1	0.4444444444444444	4	0.7272727272727273	8	0.2708333333333333	0.7272727272727273	12	8	0	0	0	0.75	6	8	0.8666666666666667	13	0.0	0.8571428571428571	3.6662083925413192e-09	0.5	0.07276864601888015	0.6690289465036486	0.30568315743901975	0.6185337484041932	0.7932341280116637	0.5976561681615754	0	1.0	0.0
7369	0.0020073849771464875	0.0006995908907299175	-0.00017700964899656428	0.9972753233836552	None	0.25	1	0.4	4	0.7692307692307693	10	0.234375	0.7692307692307693	14	10	0	0	0	1.0	8	8	1.0	15	0.0	0.8571428571428571	0.02870045958241798	0.5460554018389149	0.09994074807822381	0.5028684722384581	0.13154621945882908	0.7280932082158841	0.6083688156293791	0.5971802202310363	0	0	0.0
4911	0.00544909238072312	0.0006450026602898196	0.00045955043878614894	0.9832373589563037	None	0.16666666666666666	1	0.5	7	0.5	9	0.5555555555555556	0.5	16	9	3	0	0	1.0	6	6	1.3333333333333333	20	0.0	0.26666666666666666	-0.09999577606336632	0.5002848760057267	0.09988427348331996	0.5001049993633234	0.12487051718990579	0.5	0.7322897539831146	0.500129958464213	0	0	0.0
5774	7.30641838306302e-07	2.2844602951483584e-08	-1.9417754566355494e-08	0.9999986486375049	None	0.3333333333333333	1	0.5	4	0.6666666666666666	6	0.3055555555555556	0.6666666666666666	10	6	0	0	0	1.0	6	6	0.7333333333333333	11	0.0	0.8	0.047591584576257326	0.5004954512670607	2.915962816398018e-05	0.5001574440851749	0.003610968206475618	0.5063293146743219	0.553864775262595	0.5023274992876167	0	0	0.0
6351	None	None	None	None	None	0	0	0.3333333333333333	5	0.6	12	0.6285714285714286	0.45	14	9	7	0	0	0.7142857142857143	5	7	1.4666666666666666	22	0.0	0.23529411764705882	-0.09999998657008677	0.5000004192185428	0.3840144968144628	0.679229570562144	0.09999999996999202	0.5000000000040498	0.8793443042887069	0.5621957939379978	0	0	0.0
7526	6.519348493099875e-07	6.093446020488848e-07	-5.860080368565439e-07	0.9997817613805963	None	0.25	1	0.4	4	0.75	9	0.25	0.75	13	9	0	0	0	0.875	8	7	0.9333333333333333	14	0.0	0.8571428571428571	-0.08252714217686188	0.5	-0.07079978657352916	0.8996307247364541	0.008177838284277662	0.5	0.6036482384455053	0.6750340541549364	0	1.0	0.0
5164	2.8289994848812407e-07	8.78270095335737e-08	-8.782700787749824e-08	0.9999668689034777	None	0.3333333333333333	1	0.5	4	0.7	7	0.2857142857142857	0.7	11	7	0	0	0	0.8571428571428571	7	6	0.8	12	0.0	0.6666666666666666	0.04470392581719403	0.5	0.0005215281512124653	0.5617836419479436	0.0065822925307035	0.5	0.5487533954036061	0.5206885179068946	0	1.0	0.0
1674	None	None	None	None	None	0.0625	1	0.29411764705882354	10	0.673469387755102	33	0.9444444444444444	0.5102040816326531	34	25	16	0	0	0.6666666666666666	9	6	3.4	51	0.0	0.9333333333333333	0.00203897679711504	0.5841670907563027	7.902762784127648e-27	0.5	0.019240530096629675	0.5490784622167186	0.5319509514877384	0.5446186219565923	0	0.17647058823529413	0.0
6042	0.006735524873557213	0.0010200472755827754	0.0009427691771626321	0.9922211641707644	None	0.25	1	0.4	4	0.7692307692307693	10	0.23809523809523808	0.7692307692307693	14	10	0	0	0	0.7777777777777778	7	9	1.0	15	0.0	1.0	1.0229817308100475e-16	0.5	0.06711600123485759	0.5982957118901717	-0.05766666576769015	0.5101554925894976	0.6320006007985943	0.5365178993523385	0	1.0	0.0
3130	0.00020481512699389875	1.3360871374242816e-05	-7.246075777323992e-06	0.9999285050844804	None	0.25	1	0.4	4	0.7692307692307693	10	0.23809523809523808	0.7692307692307693	14	10	0	0	0	0.7777777777777778	7	9	1.0	15	0.0	1.0	-1.705053696261441e-05	0.5920632888737175	0.12333442396798626	0.6794034186551925	0.0993514698169495	0.5027534027929443	0.63235071201401	0.5934346071637212	0	0.21428571428571427	0.0
2324	None	None	None	None	None	0.1	1	0.4090909090909091	9	0.5161290322580645	16	0.5238095238095238	0.1935483870967742	11	6	21	17	0	0.7777777777777778	9	7	2.2	33	0.4146341463414634	0.4666666666666667	0.0724643096739694	0.5171941792933155	-0.09999990997009842	0.5000081538025241	0.3173059284929486	0.9033669557008465	0.8471166821110568	0.683091309643229	1.0	1.0	0.0
1287	None	None	None	None	None	0	0	0.5	2	0.3333333333333333	1	0.625	0	1	0	3	0	0	0.5	2	4	0.3333333333333333	5	0.0	0.6666666666666666	0	0	0	0	0	0	0	0	0	0	0
3214	0.001817317327024655	0.001090847460209535	0.0010531698613321018	0.997594210107998	None	0.125	1	0.42105263157894735	8	0.5769230769230769	15	0.4375	0.5769230769230769	22	15	5	0	0	1.0	8	8	1.8666666666666667	28	0.0	0.6	0.08919746819093372	0.5000000000000001	-0.04026915873106833	0.7035257253562753	0.07851150153883851	0.5863844619772101	0.6307865186186513	0.5997429669524159	0	0	0.0
1877	None	None	None	None	None	0	0	0.4	2	0.6	3	0.5833333333333334	0	0	0	6	13	0	0.3333333333333333	6	2	0.4666666666666667	7	0.8125	0.4	0	0	0	0	0	0	0	0	0	0	0
4929	0.008217191863892921	0.002759861391596719	-0.0003114256086068643	0.9897896865407737	None	0.3333333333333333	1	0.5	4	0.7	7	0.2857142857142857	0.7	11	7	0	0	0	0.8571428571428571	7	6	0.8	12	0.0	0.6666666666666666	-0.0997042124130724	0.5006579616800187	0.06073531203851453	0.6027754168759238	0.09999491975527998	0.6007504841617747	0.6932333721968177	0.568587197374706	0	1.0	0.0
1999	None	None	None	None	None	0.5	3	0.6428571428571429	9	0.42105263157894735	8	0.42857142857142855	0.42105263157894735	16	8	4	0	0	1.0	7	7	1.4	21	0.0	0.7142857142857143	-0.09785923537265875	0.5	0.09928412610889178	0.5021285845388378	-0.09992648482632835	0.5001926755939581	0.7179236905943218	0.5007737570495343	0	0.4375	0.0
835	None	None	None	None	None	0.5	1	0.6666666666666666	4	0.42857142857142855	3	0.75	0.14285714285714285	4	1	4	0	0	0.75	4	3	0.6	9	0.0	0.8	-0.04262807386987414	0.5390164401829481	0.13089500078031843	0.5411110068734701	-0.027757265028896416	0.6262137345851978	0.6874209944739271	0.5693179941905835	0	0	0.0
736	None	None	None	None	None	0	0	0.6666666666666666	2	0.5	1	0.6666666666666666	0.5	3	1	0	2	0	0.6666666666666666	3	2	0.26666666666666666	4	1.0	0	0.09487466377504185	0.5340345661146734	0.09999999993488169	0.5000000002276028	-0.09877030676812841	0.5490273143730793	0.7058254042349628	0.5277290639472718	1.0	1.0	0.0
5119	0.003101990745290001	0.0006863050490538572	0.0005416830369121095	0.9953061241203267	None	0.3333333333333333	1	0.5	4	0.7	7	0.2857142857142857	0.7	11	7	0	0	0	0.8571428571428571	7	6	0.8	12	0.0	0.6666666666666666	-0.05776466764341209	0.5	-0.05086392481682186	0.5316901461138388	0.09999762568624042	0.5145356705225262	0.6739490366718698	0.5154192592122854	0	1.0	0.0
7270	0.0014013809550201097	0.0006767119679558567	-0.0006612192938541809	0.9987910385821096	None	0.2	2	0.36363636363636365	8	0.6774193548387096	21	0.4074074074074074	0.6451612903225806	28	20	4	0	0	1.0	9	9	2.2	33	0.0	0.75	0.04481649949609909	0.6512845156569895	0.09981752628919957	0.5017498251746828	-0.08419628185839723	0.5892193666420201	0.6915360732553139	0.5819563504544116	0	0	0.0
3418	0.00013303130317880854	5.338497489536265e-06	1.967115167667667e-06	0.9999950750529054	None	0	0	0.5	2	0.75	3	0.6	0.75	5	3	0	2	0	0.4	5	2	0.4	6	1.0	0	0.04711826744249214	0.5392529753903794	0.13674565017430654	0.5564747377985855	0.06269671542782036	0.5187831078350419	0.5965224157625427	0.5382062514438233	1.0	1.0	0.0
521	None	None	None	None	None	0.041666666666666664	1	0.2	10	0.7671232876712328	56	0.9259259259259259	0.0273972602739726	9	2	65	3	0	1.0	9	9	5.0	75	0.023622047244094488	0.9411764705882353	-0.09999977940560117	0.5000045074634517	-0.07076158012511698	0.5941814123134985	7.902762784127648e-27	0.5	0.6050868699572788	0.5317320012337059	1.0	1.0	0.0
1768	None	None	None	None	None	0	0	0.8	4	0.2	1	0.5833333333333334	0	0	0	6	0	0	0.75	3	4	0.4666666666666667	7	0.0	0.6666666666666666	0	0	0	0	0	0	0	0	0	0	0
2875	0.0001656833484182096	1.5611362617270163e-06	-1.1913906954965387e-06	0.9999965660794718	None	0.5	1	0.5714285714285714	4	0.625	5	0.3333333333333333	0.625	9	5	0	0	0	0.8333333333333334	6	5	0.6666666666666666	10	0.0	0.8	0.12108710733076129	0.5	0.00010092811478111783	0.5539986776522576	-0.09999982611020361	0.500001322188361	0.7117607895300073	0.5180626090568239	0	1.0	0.0
6146	0.0008759149133542332	0.00048646231621471474	-0.00010681255418204373	0.9984895091317664	None	0.07142857142857142	1	0.36666666666666664	11	0.5476190476190477	23	0.5432098765432098	0.5238095238095238	33	22	10	0	0	1.0	9	9	2.933333333333333	44	0.0	0.6666666666666666	-0.09560362385365856	0.5091798686343306	0.09999995661346886	0.5002393230768492	0.029068641205443398	0.5534080087701165	0.6917527786865416	0.5209985603125664	0	1.0	0.0
1743	None	None	None	None	None	0	0	0.1875	3	0.8181818181818182	18	0.5333333333333333	0	0	0	23	14	0	0.5555555555555556	9	5	1.6	24	0.28	0.6666666666666666	0	0	0	0	0	0	0	0	0	0	0
1252	None	None	None	None	None	0	0	0.5	3	0.6666666666666666	4	0.5714285714285714	0.6666666666666666	7	4	0	0	0	0.2857142857142857	2	7	0.5333333333333333	8	0.0	0.6666666666666666	1.130843011880098e-07	0.5000010394495888	0.037967786243817546	0.6548113447153615	0.0999674980695901	0.5001911842303254	0.6126766209823525	0.5532164262917836	0	0.8571428571428571	0.0
2284	None	None	None	None	None	0	0	0.3333333333333333	2	0.8333333333333334	5	1.0	0	0	0	7	16	0	0.125	8	1	0.5333333333333333	8	0.8888888888888888	0.8571428571428571	0	0	0	0	0	0	0	0	0	0	0
3830	0.005202380288231424	0.0017047649046803817	0.001332925048117605	0.9984409666017505	None	0.25	1	0.4	4	0.75	9	0.25	0.75	13	9	0	0	0	0.875	8	7	0.9333333333333333	14	0.0	0.8571428571428571	0.09996252524488954	0.5000451753749614	2.0332348837079106e-06	0.5040047330689452	0.28406245323671725	0.6619870718816908	0.7643231842497118	0.5571131282571058	0	1.0	0.0
7033	0.0023242084059668473	0.0004966878677429207	-0.0003176685470340432	0.9959885478025081	None	0.2	2	0.36363636363636365	8	0.6774193548387096	21	0.4074074074074074	0.6451612903225806	28	20	4	0	0	1.0	9	9	2.2	33	0.0	0.75	0.09999999999969209	0.5000000007031007	0.003255162055932276	0.5596941044467538	0.03177788571061951	0.6714983334118656	0.6100051187215895	0.5789091064072667	0	0	0.0
7435	0.008653004037484658	0.002998795506225128	0.0009882277431160884	0.9962570461979242	None	0.2	2	0.36363636363636365	8	0.6774193548387096	21	0.4074074074074074	0.6774193548387096	29	21	3	0	0	1.0	9	9	2.2	33	0.0	0.75	0.09999985581814132	0.5032925317877786	-0.009100204258951026	0.6556183992722255	-0.0999988683772747	0.5000021979831606	0.7060181413306241	0.5545328542314398	0	1.0	0.0
4971	9.226315590898369e-05	2.3337976473777986e-05	-1.1520738088249132e-05	0.9998036085731724	None	0	0	0.42857142857142855	3	0.75	6	0.3333333333333333	0.75	9	6	0	0	0	0.8333333333333334	6	5	0.6666666666666666	10	0.0	0.4	0.0014806713114749721	0.5011739847370478	0.4066136102433343	0.72227579232858	0.029004611308157124	0.5025920429615351	0.8628956745359969	0.5802048150593663	0	1.0	0.0
3844	0.0001876831300328155	1.4449146751732122e-06	-1.039947227685646e-06	0.9991208863845743	None	0	0	0.3333333333333333	2	0.8571428571428571	6	0.36	0.8571428571428571	8	6	0	0	0	1.0	5	5	0.6	9	0.0	0	-0.08620471454215949	0.5609581670506939	-0.099969008566768	0.5170169909752267	0.0010611947166886445	0.6013283925982768	0.6154676436308589	0.560054444147443	0	1.0	0.0
6290	0.001729057934870349	0.0007118979375426173	0.0001701829158529732	0.9962883075964122	None	0.25	1	0.4	4	0.7692307692307693	10	0.23809523809523808	0.7692307692307693	14	10	0	0	0	0.7777777777777778	7	9	1.0	15	0.0	1.0	-0.09998854529109825	0.5205002593986892	0.0059642714488431624	0.582659263047138	0.043364858625970726	0.661068615847959	0.6534552629674077	0.589347552228331	0	1.0	0.0
3282	0.00032413108832230657	2.2645277757538887e-06	-9.989164263102374e-07	0.999952360549964	None	0	0	0.375	3	0.8	8	0.3	0.8	11	8	0	0	0	0.625	5	8	0.8	12	0.0	0.8571428571428571	-0.02957201174156976	0.6562511548798535	0.1381310859141634	0.6087135243522136	0.14871488088042606	0.6779380610426106	0.7291945556325469	0.6481576403348237	0	1.0	0.0
5715	0.0006289026215701199	0.00015462827578405504	-4.927192476745434e-05	0.9988071076959399	None	0	0	0.3888888888888889	14	0.49019607843137253	25	0.654320987654321	0.45098039215686275	37	23	15	0	0	1.0	9	9	3.533333333333333	53	0.0	0.7272727272727273	0.07989295677284862	0.5740377353603332	-0.09989510208029688	0.5045829221349608	0.00020875579443011	0.56129746000988	0.6825670070376685	0.5467882081230226	0	0	0.0
3618	None	None	None	None	None	0.09090909090909091	1	0.375	9	0.6060606060606061	20	0.43209876543209874	0.3939393939393939	20	13	14	0	0	1.0	9	9	2.3333333333333335	35	0.0	0.5384615384615384	-0.09939981305392513	0.6034579272324042	-0.0452223596761145	0.6012872714692019	-0.05699471668027763	0.5308254947501757	0.5598734295429841	0.578851741090334	0	0.8	0.0
6150	0.0003277125413001834	3.640311309129937e-06	-6.812491310863215e-07	0.999995619832425	None	0.25	1	0.4	4	0.75	9	0.25	0.75	13	9	0	0	0	0.875	7	8	0.9333333333333333	14	0.0	0.8571428571428571	0.0993150310973838	0.5000000000000001	0.06078829569757301	0.5885543593294698	0.09911183956466188	0.5000000000000001	0.5451615184998625	0.5297973476690379	0	1.0	0.0
344	None	None	None	None	None	0	0	0.3333333333333333	2	0.8571428571428571	6	0.36	0.8571428571428571	8	6	0	0	0	1.0	5	5	0.6	9	0.0	0	-0.09757498234543685	0.5195878983631718	0.035892767832506785	0.5553214938939804	0.03708375062458108	0.5053984872747022	0.6472663461884339	0.526822737763891	0	0.75	0.0
3134	1.4282532400564256e-08	1.2791466035742018e-08	-8.403951517827936e-09	0.9999980060393606	None	1.0	1	0.8	4	0.4	2	0.4375	0.4	5	2	1	1	0	1.0	4	4	0.4666666666666667	7	0.3333333333333333	0.6666666666666666	0.09962418929223779	0.5	0.03141529449543472	0.5506068673600684	3.718181763399143e-17	0.5000000000001316	0.6024915038208972	0.5169204519755843	1.0	1.0	0.0
828	None	None	None	None	None	0	0	0.8	4	0.2	1	0.5833333333333334	0	0	0	6	0	0	0.75	4	3	0.4666666666666667	7	0.0	0.6666666666666666	0	0	0	0	0	0	0	0	0	0	0
2254	None	None	None	None	None	0	0	0.3181818181818182	7	0.6129032258064516	19	0.9166666666666666	0.1935483870967742	12	6	20	7	0	1.0	6	6	2.2	33	0.18421052631578946	0.37037037037037035	0.03097433755991552	0.6610017400139092	0.2877602493223252	0.6854769903359281	2.8544341135250725e-15	0.5000000000011877	0.8097889862496105	0.6182844820136948	0.0	0.08333333333333333	0.0
5548	0.00017334405877296618	2.7478006098158908e-05	-1.4448701456984232e-05	0.9999983188806257	None	0.25	1	0.36363636363636365	4	0.7857142857142857	11	0.2222222222222222	0.7857142857142857	15	11	0	0	0	0.8888888888888888	8	9	1.0666666666666667	16	0.0	1.0	0.37518989345599374	0.5000000000000002	0.05610274001659547	0.6799366114809082	0.2437333124712759	0.5539177663007496	0.7884353478067371	0.5801358624238002	0	1.0	0.0
6433	0.005578680718354811	0.0005919930981971909	0.0003125067298153937	0.9960108491529449	None	0.25	1	0.4	4	0.7692307692307693	10	0.23809523809523808	0.7692307692307693	14	10	0	0	0	0.7777777777777778	7	9	1.0	15	0.0	1.0	-0.053815314719029284	0.5428964243925034	0.07492775411068633	0.5180512496136455	0.9087415810459486	0.6561537348519872	0.986837865978519	0.5736637657145768	0	1.0	0.0
1159	None	None	None	None	None	0.3333333333333333	1	0.4444444444444444	4	0.7272727272727273	8	0.2708333333333333	0.7272727272727273	12	8	0	0	0	0.75	8	6	0.8666666666666667	13	0.0	0.8571428571428571	0.015683682201034613	0.5413148910724902	0.22902119924852965	0.6019154293896669	8.747987376929647e-06	0.5001017253416147	0.7375120676446256	0.5481417844627231	0	1.0	0.0
4521	0.003917257085698069	0.001606296188374883	-0.0015785536936942515	0.9965583861849167	None	0.25	1	0.4	4	0.75	9	0.25925925925925924	0.75	13	9	0	0	0	0.6666666666666666	6	9	0.9333333333333333	14	0.0	1.0	0.09999979651517882	0.5000013981599216	1.3399861985850626e-09	0.5000004366590469	0.06935614310136673	1.0	0.6066600996794081	1.0	0	1.0	0.0
1983	None	None	None	None	None	0	0	0.3333333333333333	2	0.8333333333333334	5	1.0	0.8333333333333334	7	5	0	2	0	0.125	1	8	0.5333333333333333	8	1.0	0.8571428571428571	0.08918564492937228	0.5435991231033606	0.09898144755544054	0.5133896068685797	0.09053867324409146	0.5467024845702786	0.5243059392348093	0.5345919703539577	1.0	1.0	0.0
3805	0.003170359578839981	0.0007840216786575755	-0.0006718745002996856	0.9945377281367705	None	0	0	0.42857142857142855	3	0.75	6	0.3333333333333333	0.75	9	6	0	1	0	0.8333333333333334	6	5	0.6666666666666666	10	1.0	0.4	0.09737547597247265	0.5087249390396765	0.11660745496610758	0.5336550971657443	0.19295220188412623	0.5006453119063069	0.6005073063312412	0.5143551203285953	1.0	1.0	0.0
1917	None	None	None	None	None	0	0	0.36363636363636365	4	0.5714285714285714	8	0.5714285714285714	0.14285714285714285	5	2	10	0	0	0.5714285714285714	4	7	1.0666666666666667	16	0.0	0.46153846153846156	0.22407591836157037	0.7886398350080114	-0.0002643881316998988	0.6536161719927189	0.1419842901582612	0.6430118258362476	0.7164208178622149	0.6998799914318662	0	1.0	0.0
2686	1.7592115783748234e-05	5.551203278047802e-08	-4.915187719727714e-08	0.9999909347243433	None	0.16666666666666666	1	0.6	9	0.3	6	0.4888888888888889	0	5	0	16	6	0	0.5555555555555556	9	5	1.4666666666666666	22	0.1935483870967742	0.631578947368421	0	0	0	0	0	0	0	0	0	0	0
4953	0.00013378073894427544	2.3273735752233246e-05	1.593260953220702e-05	0.9997688230013202	None	0	0	0.3333333333333333	2	0.8571428571428571	6	0.36	0.8571428571428571	8	6	0	0	0	1.0	5	5	0.6	9	0.0	0	0.3067990214214473	0.5124928273912358	-0.14798799660453885	0.9626063070960402	0.014087008984779983	0.5	0.8692140449906095	0.750142929245081	0	0	0.0
6303	8.213280501527306e-05	9.362584840972081e-07	6.311756656901229e-07	0.9999284622302081	None	0.2	1	0.38461538461538464	5	0.7058823529411765	12	0.2638888888888889	0.7058823529411765	17	12	1	1	0	0.8888888888888888	9	8	1.2666666666666666	19	1.0	0.5454545454545454	0.07555808288529295	0.5	-0.022072673156473606	0.6728814709528348	-0.019516015208652156	0.5	0.6220623424424057	0.5598160495604176	0.0	0	0.0
315	None	None	None	None	None	0	0	1.0	1	0	0	1.0	0	1	0	0	0	0	0.5	1	2	0.13333333333333333	2	0.0	0	0	0	0	0	0	0	0	0	0	0	0
3696	0.0016905319621285677	0.00038923247009858754	0.0003057884871324849	0.9974429860121098	None	0	0	0.3333333333333333	2	0.8571428571428571	6	0.36	0.8571428571428571	8	6	0	2	0	1.0	5	5	0.6	9	1.0	0	-0.08297066251192302	0.5049489682021295	-0.051906995828926536	0.7464256443524535	0.09395776821043696	0.5036159947635936	0.6844168546442668	0.5917730395519301	1.0	1.0	0.0
1411	None	None	None	None	None	0.5	1	0.6666666666666666	4	0.5	3	0.5333333333333333	0.3333333333333333	4	2	3	0	0	0.6	3	5	0.5333333333333333	8	0.0	0.6666666666666666	1.7646031330272313e-06	0.5	0.14543831609891306	0.5516170716540713	-0.09986107147290414	0.5000628515389407	0.7324940020374034	0.5172812707418962	0	1.0	0.0
2128	None	None	None	None	None	0.5	1	0.8333333333333334	5	0.0	0	0.5	0	5	0	2	2	0	1.0	4	4	0.5333333333333333	8	0.6666666666666666	0.4	0	0	0	0	0	0	0	0	0	0	0
3470	0.004613108309765075	0.0019057019530170254	-0.0019026826122620069	0.9948592139582046	None	0	0	0.3888888888888889	7	0.52	13	0.5	0.36	15	9	11	6	0	0.6666666666666666	6	9	1.8	27	0.3	0.782608695652174	-0.09959124117264131	0.5051483333825982	0.13767245900981764	0.9969080963844618	-0.07977381847869602	0.5894363245094179	0.8020475311343822	0.886220200013709	0.6	0.2	0.0
6861	0.001033959735174155	0.0006898832365437966	-0.0006730119484122992	0.9979528077670545	None	0.3333333333333333	1	0.5	4	0.7	7	0.2857142857142857	0.7	11	7	0	0	0	0.8571428571428571	7	6	0.8	12	0.0	1.0	-0.09744609513166116	0.5	0.016827273728781417	0.5513337430018843	0.04629338451945961	0.5	0.6502016172137849	0.5171650037517111	0	0	0.0
1800	None	None	None	None	None	1.0	1	0.8	4	0.2	1	0.4666666666666667	0.2	5	1	1	0	0	0.6	5	3	0.4666666666666667	7	0.0	1.0	0.05068505071312903	0.5	-0.07445015408932487	0.6500416099984254	1.4657788799408678e-07	0.5000021561446352	0.6257259314184621	0.5514201274052675	0	0	0.0
6910	0.004658290767387644	0.0005640690566517711	-0.0005371241704889092	0.9862094205782339	None	0	0	0.3793103448275862	11	0.5121951219512195	21	0.5308641975308642	0.4634146341463415	30	19	12	0	0	1.0	9	9	2.8666666666666667	43	0.0	0.6857142857142857	9.350348370298799e-10	0.5000001177166226	0.03487134478927521	0.5470506999374947	0.17747512663440163	0.6315696253874705	0.681896915223553	0.5603475608945174	0	0.9	0.0
1616	None	None	None	None	None	0	0	0.6	3	0.6	3	0.4666666666666667	0.6	6	3	0	0	0	0.6	3	5	0.4666666666666667	7	0.0	1.0	-0.09997951708140113	0.5000020097022397	-0.09558255377991337	0.5038894994562472	0.025535031682634907	0.5810095619376435	0.6414375513574526	0.5285094987265856	0	1.0	0.0
7312	0.008353340160227162	0.002634767816300316	-0.0015430912080122011	0.9897061697731472	None	0.16666666666666666	1	0.35714285714285715	5	0.6842105263157895	13	0.25925925925925924	0.6842105263157895	18	13	2	0	0	1.0	9	9	1.4	21	0.0	0.5	0.09961601465079742	0.5025697531469562	0.09780601653228678	0.5421221975436115	0.21269197672868553	0.6863020698217579	0.6309803315830451	0.5794912269219452	0	0	0.0
1767	None	None	None	None	None	0	0	1.0	1	0	0	1.0	0	1	0	0	1	0	0.5	2	1	0.13333333333333333	2	0.3333333333333333	0	0	0	0	0	0	0	0	0	0	0	0
7420	0.005740499307454582	0.0007959560865133361	-0.00039803160999635245	0.9923791557160895	None	0.2	2	0.36363636363636365	8	0.6774193548387096	21	0.4074074074074074	0.6451612903225806	28	20	4	0	0	1.0	9	9	2.2	33	0.0	0.75	3.543674854102975e-17	0.5	7.33184425562729e-07	0.5006760660656202	0.09987577264671783	0.5403243830328497	0.6155469669770468	0.5136926483558882	0	0	0.0
5244	0.0011824288362465051	0.0005234364340944413	0.00028702399375257835	0.9989191555493551	None	0.25	2	0.3333333333333333	6	0.75	18	0.32098765432098764	0.7083333333333334	23	17	2	0	0	1.0	9	9	1.7333333333333334	26	0.0	0.5882352941176471	6.059965219611076e-12	0.5000000000321614	0.0250134052048523	0.5652249258772976	-0.09997189982315631	0.5000000000000001	0.6318061416163888	0.5218523144180855	0	0.13043478260869565	0.0
4988	0.006097581817710128	0.0027229001790179783	0.0005613181764929806	0.9850759720205665	None	0.3333333333333333	1	0.4444444444444444	4	0.7272727272727273	8	0.2653061224489796	0.7272727272727273	12	8	0	0	0	1.0	7	7	0.8666666666666667	13	0.0	1.0	0.22380424487505893	0.5073508931251461	3.806704876880802e-05	0.5732451202597001	1.0407129401025426	1.0	0.9979552558375495	0.9999977914501903	0	1.0	0.0
2835	3.5426971237627184e-05	9.033369737056178e-08	2.2168937060108153e-08	0.999996410421854	None	0.3333333333333333	1	0.5555555555555556	5	0.45454545454545453	5	0.5416666666666666	0.18181818181818182	5	2	7	2	0	0.6666666666666666	6	4	0.8666666666666667	13	0.13333333333333333	0.5714285714285714	0.06208128551264112	0.5	-0.03139142576367639	0.5225141463970437	-0.0363245917050599	0.5000604702547335	0.6112834534632413	0.5075293812372695	1.0	1.0	0.0
5651	None	None	None	None	None	0	0	0.32142857142857145	9	0.6410256410256411	25	0.5061728395061729	0.46153846153846156	25	18	15	0	0	1.0	9	9	2.7333333333333334	41	0.0	0.5	0.024529731883197348	0.5072265954680344	0.12803655159620975	0.6533079997703791	-0.17670247140775078	0.9999999999999991	0.8875887305229972	0.9999925590373249	0	0	0.0
5037	0.0034948097155405224	0.002674591193734649	-0.0018837711460884515	0.9975719162198737	None	0.3333333333333333	1	0.5	4	0.6666666666666666	6	0.3055555555555556	0.6666666666666666	10	6	0	0	0	1.0	6	6	0.7333333333333333	11	0.0	0.4	0.07778809002921452	0.5	0.034945176369039904	0.5859924842436119	0.0999969233900719	0.5	0.5671215502643643	0.528919589225876	0	1.0	0.0
2836	0.001482436182360388	0.0003799540602557188	0.000268805892977814	0.9991049047730779	None	0.25	1	0.4	4	0.75	9	0.25925925925925924	0.75	13	9	0	0	0	0.6666666666666666	6	9	0.9333333333333333	14	0.0	1.0	0.05295680531248316	0.5103281426542416	0.16860921314132524	0.5968820241035016	0.09100164940809305	0.5993525101592994	0.6291413158906349	0.5692664396647893	0	0	0.0
5433	0.0052625027841011335	0.004134113940332442	0.00017495318176115568	0.9935377721208573	None	0.25	1	0.4	4	0.7692307692307693	10	0.26785714285714285	0.6923076923076923	13	9	1	2	0	0.875	8	7	1.0	15	1.0	0.75	0.09999894589078724	0.5000000000000001	0.036144224706457694	0.5172787358474011	0.09999864568978648	0.5	0.5746902162253127	0.5057616179534008	1.0	1.0	0.0
4294	4.921408403117628e-05	7.493710398019369e-07	7.4831673557519e-07	0.9997894082589975	None	0	0	0.42857142857142855	3	0.75	6	0.3333333333333333	0.75	9	6	0	0	0	0.8333333333333334	5	6	0.6666666666666666	10	0.0	0.4	0.09289831724207352	0.5070646495449309	5.5015095125649254e-05	0.500364382860349	0.031009340291456362	0.5724473532717745	0.6005298863805987	0.5267711528683559	0	0.8888888888888888	0.0
2251	None	None	None	None	None	0	0	0.3333333333333333	4	0.625	10	0.6	0	0	0	17	9	0	0.8333333333333334	6	5	1.2	18	0.23684210526315788	0.13333333333333333	0	0	0	0	0	0	0	0	0	0	0
5324	0.012153538594096328	0.002600235686473485	0.00131510887642081	0.9912129459118438	None	0.25	1	0.4	4	0.7692307692307693	10	0.23809523809523808	0.7692307692307693	14	10	0	0	0	0.7777777777777778	7	9	1.0	15	0.0	1.0	0.1585610990858071	0.5	-0.04118646638698286	0.8024109135037595	0.1379676091820628	0.5973601865991799	0.7020457861822241	0.6453442698516967	0	1.0	0.0
4565	0.005192222220809086	0.0002669904748097571	0.00026649178882504743	0.9886835457404617	None	0.5	1	0.5714285714285714	4	0.625	5	0.3333333333333333	0.625	9	5	0	0	0	0.8333333333333334	6	5	0.6666666666666666	10	0.0	0.5	0.23824970947583105	0.5	-0.09999999406312178	0.5000000210560324	0.09093406528564671	0.5900594822818949	0.7998526664861874	0.5303137235352794	0	0.1111111111111111	0.0
2559	0.0	0.0	0.0	0.9999999999999998	None	0	0	0.3333333333333333	2	0.8571428571428571	6	1.0	0	0	0	8	18	0	0.1111111111111111	9	1	0.6	9	0.9	1.0	0	0	0	0	0	0	0	0	0	0	0
3997	0.006762864138763409	0.004578475444938694	-0.0018157731277623748	0.9938775684591798	None	0.25	1	0.4	4	0.75	9	0.25925925925925924	0.75	13	9	0	0	0	0.6666666666666666	9	6	0.9333333333333333	14	0.0	1.0	0.09974196195259402	0.5005866793839258	-0.09486167002944135	0.5546915096162205	0.0952705526712846	0.5120005228692777	0.7104654318140192	0.5224850636708303	0	0	0.0
4357	0.0023483063921571996	0.0008551678422583499	-0.0008300855603254761	0.9937992819114827	None	0	0	0.3333333333333333	2	0.8333333333333334	5	0.4	0.8333333333333334	7	5	0	0	0	0.8	4	5	0.5333333333333333	8	0.0	0	-0.09999855457062831	0.5000022027029136	-0.056957022640231426	0.525994756838412	0.08020301143279321	0.5	0.6831728301726319	0.5086726028039517	0	1.0	0.0
6498	0.0013407807641402296	0.00010675948524509995	-3.425352850068054e-05	0.9982897681159791	None	0	0	0.375	12	0.5217391304347826	24	0.5925925925925926	0.5	35	23	12	0	0	1.0	9	9	3.2	48	0.0	0.6666666666666666	7.73053641607081e-09	0.5000001622919056	0.03777586024858257	0.5688730076307474	-0.08340665735406567	0.6008988454109416	0.6247398511852966	0.5569572685442041	0	0	0.0
4454	None	None	None	None	None	0.25	2	0.3888888888888889	7	0.68	17	0.3333333333333333	0.6	22	15	4	0	0	1.0	9	9	1.8	27	0.0	0.42105263157894735	5.178337134990729e-05	0.5001643995015305	-0.05391764853608039	0.5783086771724707	0.23710175877785167	0.6977136932692057	0.7665209341612583	0.5949118805545766	0	0	0.0
3059	0.002219466245110442	0.0004228620610639299	-2.3946309796031026e-05	0.9961929345393803	None	0.25	1	0.4	4	0.7692307692307693	10	0.23809523809523808	0.7692307692307693	14	10	0	0	0	0.7777777777777778	7	9	1.0	15	0.0	1.0	0.03918603463108167	0.55337366033559	-0.09999982567852812	0.5000827847542406	0.1633796987796847	0.6575460466228447	0.7457008527061917	0.5717529214667084	0	0	0.0
3649	0.00019160037884353268	3.310253156194804e-06	9.002702778843091e-07	0.9999958007666413	None	0.25	1	0.4	4	0.75	9	0.25	0.75	13	9	0	0	0	0.875	8	7	0.9333333333333333	14	0.0	0.8571428571428571	0.014106186094616158	0.5	-0.05239934143577707	0.8577676927092419	0.08379496366190235	0.6761316969984038	0.6478841183930474	0.6993716514321264	0	1.0	0.0
6184	8.93081608871294e-06	2.00025466824628e-06	1.874552350749415e-06	0.9992069659250539	None	0.25	1	0.4	4	0.75	9	0.25925925925925924	0.75	13	9	0	0	0	0.6666666666666666	6	9	0.9333333333333333	14	0.0	1.0	1.49453884347008e-09	0.5	0.01317391340581309	0.5384197944732352	0.028362590180408487	0.5017718703602342	0.5317952972244541	0.5134192951032842	0	1.0	0.0
4151	0.003643983457528851	0.0002921286853487914	0.0002725178701943628	0.9957566577498842	None	0.07142857142857142	1	0.3333333333333333	10	0.6046511627906976	26	0.5555555555555556	0.4883720930232558	31	21	13	0	0	1.0	9	9	3.0	45	0.0	0.6153846153846154	0.10778320056218907	0.553366601317846	0.09999999808544856	0.500000079210018	-0.09882052786626863	0.5062273170768095	0.7221577055766607	0.5199222360538895	0	1.0	0.0
426	None	None	None	None	None	0	0	0.34782608695652173	8	0.59375	19	0.7083333333333334	0.5	23	16	10	0	0	0.75	8	6	2.2666666666666666	34	0.0	0.5517241379310345	-0.07785111630911182	0.645341551922125	0.023674694147004315	0.6737867986350837	0.1755397809407604	0.6049405413324564	0.7520936962881222	0.6418402501973786	0	0.5217391304347826	0.0
777	None	None	None	None	None	0	0	0.5	1	1.0	1	1.0	1.0	2	1	0	3	0	0.3333333333333333	1	3	0.2	3	1.0	0	0.09784774222258019	0.5049150334919628	1.842343490822573e-25	0.5	0.09416697301521275	0.5005420797795298	0.6113326326971892	0.5018190825762093	1.0	1.0	0.0
2506	None	None	None	None	None	0	0	0.2	2	0.8461538461538461	11	0.9375	0	0	0	14	14	0	0.25	8	2	1.0	15	0.4375	0.7692307692307693	0	0	0	0	0	0	0	0	0	0	0
5842	0.002586966806457994	0.00029785364700465677	5.202832394760066e-05	0.9980487624636719	None	0	0	0.40476190476190477	17	0.4666666666666667	28	0.7654320987654321	0.35	37	21	24	0	0	1.0	9	9	4.133333333333334	62	0.0	0.7924528301886793	0.08142942574963177	0.5468809062741267	0.0999620638953598	0.5314683468839271	0.09999839497703189	0.5001760619011604	0.5251948496893234	0.5262109749962657	0	0.9459459459459459	0.0
5179	0.00048574432852608083	0.00013740744382043178	-0.00013201049348233058	0.999748515045884	None	0.3333333333333333	1	0.5	4	0.7	7	0.2857142857142857	0.7	11	7	0	0	0	0.8571428571428571	6	7	0.8	12	0.0	0.6666666666666666	0.03544126353087419	0.5	2.2485949505346386e-24	0.5	0.06982389009101123	0.999999999999662	0.7806221170041873	0.9999303540459705	0	0.09090909090909091	0.0
3063	0.0018948718212279752	0.0006115814585672457	0.0006113541926063042	0.998007019586435	None	0.25	1	0.4	4	0.7692307692307693	10	0.23809523809523808	0.7692307692307693	14	10	0	0	0	0.7777777777777778	9	7	1.0	15	0.0	1.0	0.2174102100519819	0.9999445357141342	0.20999930432432717	0.5713560898216364	-0.027975210645663568	0.5088847629992203	0.7616593163590977	0.9668888958416264	0	0	0.0
2197	None	None	None	None	None	0	0	0.25	1	1.0	3	1.0	0	0	0	4	11	0	0.2	5	1	0.3333333333333333	5	0.9166666666666666	0	0	0	0	0	0	0	0	0	0	0	0
4314	None	None	None	None	None	0.2	1	0.4166666666666667	5	0.6666666666666666	10	0.40476190476190477	0.6	14	9	2	3	0	0.8571428571428571	6	7	1.1333333333333333	17	1.0	0.36363636363636365	0.09999984669249869	0.5000000000000001	0.039282261881630996	0.679151591415603	0.09999954175510892	0.5	0.5710716319323796	0.5621662941160759	1.0	1.0	0.0
3729	0.0008709798127585792	0.000764756868673521	0.0007615720345641779	0.9986569311324242	None	0	0	0.3333333333333333	2	0.8333333333333334	5	0.4	0.8333333333333334	7	5	0	0	0	0.8	4	5	0.5333333333333333	8	0.0	0	-0.09998672691418108	0.5000625232075357	0.19358147222502042	0.5969127831911588	0.09642668335490132	0.5	0.7722431696240251	0.5326923041900224	0	0.42857142857142855	0.0
6438	None	None	None	None	None	0.1111111111111111	1	0.3333333333333333	7	0.6896551724137931	20	0.49206349206349204	0.5517241379310345	22	16	8	0	0	0.7777777777777778	7	9	2.066666666666667	31	0.0	0.36363636363636365	0.0032986571586669684	0.5	0.00736497514087813	0.5895255296665062	0.04522508639609537	0.5	0.5512254375832131	0.5301304728329328	0	0.3181818181818182	0.0
3144	1.3307618879251589e-05	2.1090482094238762e-08	8.338774679871564e-09	0.9999830905608773	None	0	0	0.42857142857142855	6	0.5	9	0.5	0	5	0	14	0	0	0.625	8	5	1.3333333333333333	20	0.0	0.6153846153846154	0	0	0	0	0	0	0	0	0	0	0
1078	None	None	None	None	None	0	0	0.3333333333333333	2	0.8333333333333334	5	0.4	0.8333333333333334	7	5	0	2	0	0.8	5	4	0.5333333333333333	8	1.0	0	0.02094593972411273	0.5327597388369599	3.732763230352509e-05	0.5002211163206332	0.07038851074924127	0.6357717097477396	0.5807140753890765	0.5571796037017578	1.0	1.0	0.0
5961	0.006066083654659718	0.0024623269121269954	-0.0008795940571378559	0.9837453055173992	None	0.14285714285714285	1	0.3125	5	0.7727272727272727	17	0.5714285714285714	0.6818181818181818	20	15	3	4	0	0.8571428571428571	6	7	1.6	24	0.8	0.2222222222222222	-0.1554006129702344	0.5	-0.08526964267406179	0.5488778112642435	0.08290473952515745	0.5	0.7310481402521716	0.5163389820360075	1.0	1.0	0.0
3328	None	None	None	None	None	0.3333333333333333	2	0.5333333333333333	8	0.45	9	0.5238095238095238	0.35	14	7	7	0	0	0.8571428571428571	7	6	1.4666666666666666	22	0.0	1.0	0.11718080904116197	0.5707010057503176	0.04414139559633912	0.5130209439549772	-0.016045055068830853	0.6680237405529434	0.6337910071927166	0.5854909387981119	0	1.0	0.0
2720	7.037191836907856e-06	2.580855425391439e-08	-2.476407517528709e-08	0.9999980050429557	None	1.0	1	0.8	4	0.4	2	0.4375	0.4	6	2	0	0	0	1.0	4	4	0.4666666666666667	7	0.0	0.6666666666666666	0.03999553423411902	0.5	0.023308078782342156	0.5631969835502765	0.010466460923664773	0.5388859516569171	0.5323798091094424	0.5341140562406708	0	0	0.0
2091	None	None	None	None	None	0.14285714285714285	1	0.35294117647058826	6	0.6086956521739131	14	0.7142857142857143	0.34782608695652173	14	8	10	0	0	0.7142857142857143	7	5	1.6666666666666667	25	0.0	0.5	0.010103737098902166	0.5811268591591235	-0.08046392061726496	0.5331050052376695	0.035478051934240695	0.6299422095708426	0.6367007185331167	0.581920272868845	0	0	0.0
6554	0.0020833151226419145	0.001785780636062393	-0.0017650276900487768	0.999267971720954	None	0	0	0.40476190476190477	17	0.4666666666666667	28	0.7654320987654321	0.35	37	21	24	0	0	1.0	9	9	4.133333333333334	62	0.0	0.7924528301886793	0.046922519489897216	0.5127789795365615	0.04612529881754777	0.5644126337993448	0.11800266247347065	0.6016429045567808	0.5898170372424092	0.5599216727428392	0	0	0.0
2960	0.0011679651951874172	0.0006275713013522	-0.0006242737883672485	0.9986287248803984	None	0	0	0.5	2	0.75	3	0.5	0.75	5	3	0	2	0	0.75	3	4	0.4	6	1.0	0	0.09938979401392924	0.5006565870723774	0.23382974266634662	0.6455535995733528	0.08777007310032237	0.5078009653398847	0.6636800474635881	0.5525867943145532	0.9	1.0	0.0
3982	0.006930074137743421	0.004900347182650331	-0.00039496194826179145	0.9949719149108734	None	0.14285714285714285	1	0.375	6	0.6666666666666666	14	0.46938775510204084	0.6190476190476191	18	13	4	0	0	1.0	7	7	1.5333333333333334	23	0.0	0.5	-0.09996233378466898	0.5000880072115492	-0.08347504113336136	0.9810153006365196	0.09706654550075103	0.5	0.7109531443570549	0.7883656931669633	0	0.9444444444444444	0.0
840	None	None	None	None	None	0	0	0.25	1	1.0	3	1.0	1.0	4	3	0	3	0	0.2	5	1	0.3333333333333333	5	1.0	0	-0.1530129426994215	0.6232316243966196	-0.04104987673921227	0.509315408462736	0.09545808289383066	0.5134887322924604	0.7344039222175461	0.5493819578889103	1.0	1.0	0.0
5107	0.005748439078777751	0.00415487251856983	-0.004055187681800701	0.9960481847489775	None	0	0	0.38235294117647056	13	0.5208333333333334	25	0.6172839506172839	0.4166666666666667	33	20	16	0	0	1.0	9	9	3.3333333333333335	50	0.0	0.6086956521739131	-0.09984975959883317	0.5008216937343815	0.06893344251834427	0.626093574658346	0.16009643062781898	1.0	0.9130904377260847	1.0	0	0	0.0
7190	0.0002457048405408665	2.6067164412874018e-05	3.3728905944808673e-06	0.9999888175812028	None	0.3333333333333333	1	0.5	4	0.6666666666666666	6	0.3055555555555556	0.6666666666666666	10	6	0	0	0	1.0	6	6	0.7333333333333333	11	0.0	0.8	0.02441449438926433	0.5	0.00011311173863122522	0.5370246914356475	0.09987563159886348	0.5	0.6046205122793917	0.5123616762708518	0	1.0	0.0
6148	0.041846392242640605	0.00777393059846442	0.002326323046116811	0.9893227854425117	None	0.16666666666666666	1	0.42857142857142855	6	0.631578947368421	12	0.2916666666666667	0.631578947368421	17	12	3	0	0	0.8888888888888888	8	9	1.4	21	0.0	0.375	-0.09996362601268469	0.5000011219389596	0.08837358627541264	0.6660968781551192	0.09997507150366865	0.500019559379165	0.714307664685763	0.5573027045785299	0	0.47058823529411764	0.0
3910	0.0030966641718193793	0.002388648241986604	-0.0023885120638564394	0.9970436369755146	None	0.25	1	0.4	4	0.7692307692307693	10	0.23809523809523808	0.7692307692307693	14	10	0	0	0	0.7777777777777778	9	7	1.0	15	0.0	1.0	0.0996060255324266	0.500355186716998	0.0405832957420196	0.6373467355290644	0.04402514943045562	0.5284024289945343	0.5664825096506182	0.5563446241802303	0	1.0	0.0
780	None	None	None	None	None	0.3333333333333333	1	0.5	4	0.7	7	0.2857142857142857	0.7	11	7	0	0	0	0.8571428571428571	6	7	0.8	12	0.0	0.6666666666666666	1.418116898888838e-08	0.5000021575720387	0.060052692781201164	0.5007174836637446	-0.10295749672129337	0.680126555418403	0.6622028039341461	0.5627697611030338	0	0.9090909090909091	0.0
3980	0.0016948694695393253	0.000955401829150025	0.0007996564383073011	0.9983293557907467	None	0.3333333333333333	1	0.5	4	0.7	7	0.2857142857142857	0.7	11	7	0	0	0	0.8571428571428571	7	6	0.8	12	0.0	0.8	0.009006150217003385	0.5	0.008848969513366967	0.5660311936157982	-0.12950850060526498	0.9999865214969346	0.8374666890480819	0.9786827831623868	0	0	0.0
1753	None	None	None	None	None	0	0	0.25	1	1.0	3	1.0	0	0	0	4	0	0	0.2	5	1	0.3333333333333333	5	0.0	0	0	0	0	0	0	0	0	0	0	0	0
1779	None	None	None	None	None	0.16666666666666666	1	0.5	7	0.5263157894736842	10	0.5	0.42105263157894735	13	8	7	5	0	0.8571428571428571	7	6	1.4	21	0.38461538461538464	0.6666666666666666	0.10016770681375733	0.6937719729001828	1.3463831759029947e-06	0.5001202832536662	-0.26088370540952066	0.9999995022644127	0.9564155454445182	0.9940030957137401	1.0	1.0	0.0
2063	None	None	None	None	None	0.5	1	0.6666666666666666	4	0.5714285714285714	4	0.36	0.5714285714285714	8	4	0	0	0	1.0	5	5	0.6	9	0.0	1.0	0.00011415642087336153	0.5	0.01973249350538895	0.5672421837490031	-0.038972878727345714	0.5222251236567279	0.5647975046221376	0.5299281147526003	0	1.0	0.0
3098	0.0005205636937734286	0.0004345781736166477	0.0004345700630347317	0.9992279207427485	None	0.5	2	0.6	6	0.5384615384615384	7	0.30612244897959184	0.5384615384615384	13	7	1	0	0	1.0	7	7	1.0	15	0.0	1.0	0.09019115329409619	0.5022599700758145	0.19810440672960553	0.9999939191773612	-0.03542162843967111	0.6789958973458453	0.8473289998699024	0.9860219246831575	0	1.0	0.0
916	None	None	None	None	None	0	0	1.0	1	0	0	1.0	0	1	0	0	1	0	0.5	1	2	0.13333333333333333	2	0.3333333333333333	0	0	0	0	0	0	0	0	0	0	0	0
3437	0.0004469473725132303	4.560386017730106e-06	4.542403511659197e-06	0.9999341258174143	None	0.25	1	0.4	4	0.75	9	0.25925925925925924	0.75	13	9	0	0	0	0.6666666666666666	9	6	0.9333333333333333	14	0.0	1.0	0.08660316446218129	0.5	-0.07629872654505439	0.7298552262584606	-0.1616982064246169	0.9995684313335061	0.8591575390127456	0.9485267050067335	0	1.0	0.0
4634	0.001065876770974643	0.00019222186984079123	-0.0001286810513116385	0.9959210299250795	None	0	0	0.3333333333333333	2	0.8571428571428571	6	0.36	0.8571428571428571	8	6	0	2	0	1.0	5	5	0.6	9	1.0	0	-0.09951472404529393	0.5003628791722574	-0.09999999991450566	0.5000000003502029	0.05110051241029982	0.5	0.6706560233126924	0.5001209598596978	1.0	1.0	0.0
3760	0.0005151610850160345	0.00029391418054338503	0.0002557749879618753	0.9990220011159407	None	0	0	0.3333333333333333	2	0.8571428571428571	6	0.36	0.8571428571428571	8	6	0	0	0	1.0	5	5	0.6	9	0.0	0	-0.09999439760503341	0.5000071634139591	-0.08520929881589064	0.8855563590826702	0.04199920428470597	0.5065296168675562	0.6562429430849177	0.6661361361604146	0	0.25	0.0
3411	0.003455484980026982	0.0007930823743256602	0.0003813343083385664	0.9924055132424678	None	0.25	1	0.4	4	0.7692307692307693	10	0.23809523809523808	0.7692307692307693	14	10	0	0	0	0.7777777777777778	7	9	1.0	15	0.0	1.0	-0.0999999999990152	0.5000000000089863	0.09350283016679203	0.5104662987662455	0.07231959560215402	0.6736044458171498	0.7062185874572717	0.5635219318040181	0	1.0	0.0
3022	0.0003371995057926331	0.00013216404409299707	-0.00013206293437082554	0.9996582324439229	None	0.3333333333333333	1	0.5	4	0.7	7	0.2857142857142857	0.7	11	7	0	0	0	0.8571428571428571	6	7	0.8	12	0.0	0.8	0.1795608595408415	0.5472918674957038	0.0884422928145024	0.538097181528051	-0.09999999417988777	0.5000030417307022	0.7639673857293594	0.5285050117061376	0	1.0	0.0
2857	0.013038968641070169	0.0014976658132920546	-0.0013979856371205692	0.995484623788986	None	0.16666666666666666	1	0.35714285714285715	5	0.7222222222222222	13	0.2777777777777778	0.7222222222222222	18	13	1	0	0	0.8888888888888888	8	9	1.3333333333333333	20	0.0	0.6666666666666666	0.05692306196035324	0.6139272584573866	0.07477392419628189	0.533062452346215	0.11843361160928241	0.9406478174686322	0.593645574707698	0.7539499860113923	0	0.1111111111111111	0.0
687	None	None	None	None	None	0	0	0.4166666666666667	5	0.4666666666666667	7	0.425	0.2	7	3	9	8	0	0.625	5	8	1.1333333333333333	17	0.4444444444444444	0.42857142857142855	0.09931317379283927	0.5089550690438122	0.22586093173874217	0.5949549154731072	0.09971086654395615	0.5007771729635996	0.6446528358136182	0.5352265461053253	1.0	1.0	0.0
472	None	None	None	None	None	0.1111111111111111	1	0.47619047619047616	10	0.4482758620689655	13	0.4305555555555556	0.3448275862068966	19	10	11	5	0	0.8888888888888888	8	9	2.066666666666667	31	0.29411764705882354	0.6923076923076923	-0.009348636495354562	0.6535506341255608	0.09538904673029172	0.592479452579388	1.3619779929091857e-07	0.5836947175756112	0.6102004331407498	0.6103909398889583	1.0	1.0	0.0
452	None	None	None	None	None	0.3333333333333333	2	0.6666666666666666	10	0.3	6	0.7333333333333333	0.15	11	3	10	2	0	0.8333333333333334	5	6	1.4666666666666666	22	0.125	0.23529411764705882	0.05627509355789393	0.611008986067968	0.002697374615964216	0.5141051618185922	-0.09514926003001535	0.5969566194973235	0.65628970642759	0.574506994779591	1.0	1.0	0.0
2126	None	None	None	None	None	0	0	0.16666666666666666	3	0.8333333333333334	20	0.8666666666666667	0.4166666666666667	12	10	13	7	0	0.8333333333333334	6	5	1.7333333333333334	26	0.25	0.09523809523809523	0.0966519316009026	0.5238999067377099	-0.0613619432988999	0.5455512919219796	-0.004891328224065426	0.6576765260958078	0.6654827637804123	0.576994397502359	1.0	1.0	0.0
2623	0.00012248865198680924	9.221999683934792e-07	2.639172078062556e-07	0.9999914037891222	None	0	0	0.38461538461538464	5	0.5294117647058824	9	0.3877551020408163	0.29411764705882354	9	5	9	9	0	1.0	7	7	1.2666666666666666	19	0.5	0.125	0.07739344171494844	0.643085006867105	0.1390623425816538	0.7912464871655938	0.08800693027481253	0.6630680896391931	0.7237362475593264	0.7039287789396611	1.0	1.0	0.2907252738151785
5821	4.229123308698097e-05	9.913954450769357e-06	9.287363598805555e-06	0.9999938672316057	None	0	0	0.4	2	0.8	4	0.4666666666666667	0.8	6	4	0	2	0	0.6	3	5	0.4666666666666667	7	1.0	0	-0.09992991973294757	0.5000328477632531	-0.026242627945284768	0.6628821090090847	0.02377099161846512	0.5045196869356405	0.6382597931499899	0.5576076363923309	0.5	0.5	0.0
3920	2.1361306181213146e-05	2.1571164171204694e-05	-2.4358288335663822e-08	0.9988689542500192	None	0	0	0.3333333333333333	2	0.8571428571428571	6	0.36	0.8571428571428571	8	6	0	2	0	1.0	5	5	0.6	9	1.0	0	0.17419690005221777	0.5268630970733352	0.18743420498692834	0.5830657658178117	0.00939936678236438	0.5072113578024802	0.6938729730335874	0.5392337514269395	1.0	1.0	0.0
4892	None	None	None	None	None	0.14285714285714285	2	0.3333333333333333	10	0.6666666666666666	28	0.5432098765432098	0.5952380952380952	35	25	8	2	0	1.0	9	9	2.933333333333333	44	0.2	0.5405405405405406	6.15607851876623e-14	0.5000000021200673	-0.09999876216829727	0.60380636280421	0.10689888784327942	0.5000000000000001	0.6994778534857872	0.5350549344974316	1.0	1.0	0.0
4501	2.5349535363498686e-08	2.5031800074942287e-08	-1.513338985928987e-08	0.9999980815763623	None	0.1	1	0.43478260869565216	10	0.5	16	0.41975308641975306	0.375	22	12	11	0	0	1.0	9	9	2.2666666666666666	34	0.0	0.56	0.027088866865667804	0.5304109226251901	0.35850842209024564	0.5849531410485929	1.3545963821013753e-10	0.5121445604588367	0.8371002689695483	0.5426893272553117	0	1.0	0.0
1439	None	None	None	None	None	0	0	1.0	1	0	0	1.0	0	1	0	0	3	0	0.5	2	1	0.13333333333333333	2	1.0	0	0	0	0	0	0	0	0	0	0	0	0
4351	0.00030898240121352867	7.915561180661532e-05	4.0092587695931405e-05	0.9988133946646511	None	0.25	1	0.4	4	0.7692307692307693	10	0.23809523809523808	0.7692307692307693	14	10	0	0	0	0.7777777777777778	7	9	1.0	15	0.0	1.0	0.02951961624882101	0.5288227931658532	-0.08277102488906604	0.5495547077400948	0.09997135177754675	0.5005798642408178	0.6795905680656219	0.5263597288649662	0	0	0.0
2593	None	None	None	None	None	0	0	0.14814814814814814	8	0.8227848101265823	65	1.0	0.1518987341772152	18	12	62	0	0	1.0	9	9	5.4	81	0.0	1.0	0.021292129918852275	0.5076617234123305	0.005334681428519403	0.5917415717067308	0.09997122465138295	0.5002820522429177	0.6013496555985228	0.533528536143046	0	1.0	0.0
3571	6.6808222603865176e-06	2.067908442677931e-06	-2.001408391172374e-06	0.9992974183166105	None	0	0	0.3333333333333333	2	0.8571428571428571	6	0.36	0.8571428571428571	8	6	0	1	0	1.0	5	5	0.6	9	0.5	0	0.00029773706691600666	0.5012145465891267	-0.0669922176952987	0.5488069943833753	0.015630907066913783	0.5257834501845486	0.5981120517653281	0.5253062900465792	1.0	1.0	0.0
3372	0.0007205227722503636	0.0001193200975004476	-8.702777122569544e-05	0.9987250249741536	None	0.3333333333333333	1	0.4444444444444444	4	0.7272727272727273	8	0.2653061224489796	0.7272727272727273	12	8	0	0	0	1.0	7	7	0.8666666666666667	13	0.0	0.6666666666666666	0.236750794843071	0.5395391665607144	0.0857697194935372	0.6272425116246348	0.01644990882353433	0.5619905855001421	0.7131361826065312	0.5767337136924168	0	1.0	0.0
1577	None	None	None	None	None	0.25	1	0.5	5	0.4166666666666667	5	0.4666666666666667	0.25	8	3	5	0	0	0.8333333333333334	5	6	0.9333333333333333	14	0.0	0.2222222222222222	0.0028365257347658483	0.5	0.08722538289382167	0.6471633164331961	0.07598024035417764	0.5697048266505482	0.6008954787421819	0.5734024542984383	0	1.0	0.0
2241	None	None	None	None	None	0	0	0.5	3	0.7142857142857143	5	0.5625	0.7142857142857143	8	5	0	1	0	0.25	8	2	0.6	9	1.0	0.8571428571428571	0.005082421612931822	0.5559012688267077	-0.012043254780799992	0.6254485464831145	0.09016139505477867	0.5489802519412431	0.6091326744046143	0.5771972590362172	0.0	0	0.0
5624	0.009685119539508381	0.00108281144207064	0.0006317282417553105	0.9523782935474157	None	0.25	1	0.4	4	0.75	9	0.25925925925925924	0.75	13	9	0	0	0	0.6666666666666666	6	9	0.9333333333333333	14	0.0	1.0	1.5642106653384524e-07	0.5	0.24394288117307855	0.6895933670421466	0.1906778827823387	0.6375230934540864	0.7545935152817042	0.611657046267451	0	1.0	0.0
6133	5.730022066548707e-05	1.0846289661356706e-05	9.009415540390098e-06	0.9999975561440436	None	0.25	1	0.4	4	0.7692307692307693	10	0.23809523809523808	0.7692307692307693	14	10	0	0	0	0.7777777777777778	9	7	1.0	15	0.0	1.0	0.002610666849837057	0.5	-0.011197071332370514	0.6590764837798784	-0.09991933517227937	0.500634102395609	0.6140147759399911	0.5549206656861525	0	1.0	0.0
6609	0.006313140772604092	0.003287757200729255	-0.0009139147554680789	0.9937081432821843	None	0	0	0.375	12	0.5217391304347826	24	0.5925925925925926	0.5	35	23	12	0	0	1.0	9	9	3.2	48	0.0	0.6666666666666666	0.14605021232236534	0.5035952960036372	0.060683050761887805	0.9677172271637049	0.0999999939706489	0.5000004434124633	0.5961778376111885	0.75736060488832	0	0	0.0
350	None	None	None	None	None	0.25	1	0.4	4	0.75	9	0.25925925925925924	0.75	12	9	1	3	0	0.6666666666666666	6	9	0.9333333333333333	14	1.0	1.0	3.703131419414615e-08	0.5519880064986314	0.0058023594028902455	0.5609391859385822	0.09999450018471198	0.5000077613835431	0.6127013724311949	0.5377374247274349	0.9166666666666666	0.25	0.0
7049	0.0005793528446489826	0.00034533756469499343	2.669508847766999e-06	0.9990365156052369	None	0.3333333333333333	1	0.5	4	0.7	7	0.2857142857142857	0.7	11	7	0	0	0	0.8571428571428571	6	7	0.8	12	0.0	0.6666666666666666	-0.04902858166155845	0.5	-0.04548539990825781	0.6628427892266618	0.0994790475761734	0.5	0.6663831318246257	0.5560952318110476	0	0.8181818181818182	0.0
5930	0.0005179410423192956	0.00037495637041607343	-0.00018613478871314714	0.9991159857360334	None	0.25	1	0.4	4	0.7692307692307693	10	0.23809523809523808	0.7692307692307693	14	10	0	0	0	0.7777777777777778	7	9	1.0	15	0.0	1.0	0.006662078582848958	0.5	0.07763924429038235	0.6015478836598659	-0.030640301971529595	0.5172246910219382	0.6118597694166201	0.5399848390166463	0	1.0	0.0
6875	0.00019752451364317707	2.6215017133416016e-06	-2.032073489696725e-06	0.9999953393334198	None	0.3333333333333333	1	0.4444444444444444	4	0.7272727272727273	8	0.2708333333333333	0.7272727272727273	12	8	0	0	0	0.75	6	8	0.8666666666666667	13	0.0	0.8571428571428571	0.09507072604381735	0.5070168381458953	-0.09994210347850549	0.5552258758024333	0.09850523743955485	0.5029492994245225	0.7139730244291409	0.521792433073985	0	1.0	0.0
1773	None	None	None	None	None	0	0	0.8333333333333334	5	0.0	0	0.6666666666666666	0	3	0	4	2	0	0.75	3	4	0.5333333333333333	8	0.2222222222222222	0.6666666666666666	0	0	0	0	0	0	0	0	0	0	0
1372	None	None	None	None	None	0.043478260869565216	1	0.125	6	0.8695652173913043	60	0.8765432098765432	0.014492753623188406	3	1	67	0	0	1.0	9	9	4.733333333333333	71	0.0	0.967741935483871	2.1713353163241745e-08	0.500000205707988	0.24261889787270757	0.565787653916956	-0.09999238593691297	0.5001832330223089	0.8082279410443393	0.5221038256248071	0	1.0	0.0
2431	None	None	None	None	None	1.0	1	0.8	4	0.4	2	0.4375	0.4	6	2	0	0	0	1.0	4	4	0.4666666666666667	7	0.0	0.6666666666666666	-0.09970084970826024	0.5	-0.04318338346713393	0.6280340448315161	-0.05028650021481777	0.5071122304901257	0.5629268402169562	0.5458907266035518	0	1.0	0.0
1536	None	None	None	None	None	0	0	0.5	4	0.4444444444444444	4	0.44	0	0	0	10	0	0	1.0	5	5	0.7333333333333333	11	0.0	1.0	0	0	0	0	0	0	0	0	0	0	0
5009	0.0008233822145036194	0.0004660002152276039	0.0004644967568825926	0.9994564699057874	None	0.3333333333333333	1	0.4444444444444444	4	0.7272727272727273	8	0.2708333333333333	0.7272727272727273	12	8	0	0	0	0.75	6	8	0.8666666666666667	13	0.0	0.8571428571428571	-0.020319915170481727	0.5	0.0033350419761871246	0.5067343650169148	-0.08381790683317789	0.6102374160283363	0.5897495685848488	0.5395214978700077	0	0.75	0.0
5862	8.628741726493305e-05	1.6883372103153132e-06	-1.6513098392976982e-06	0.9999999687019732	None	0.2	1	0.3333333333333333	4	0.8	12	0.20987654320987653	0.8	16	12	0	0	0	1.0	9	9	1.1333333333333333	17	0.0	1.0	1.730272211563493e-08	0.5	0.01441955507966342	0.5400761773728535	0.1310258792444277	0.5671600619600959	0.642597708424385	0.535848623666348	0	1.0	0.0
1964	None	None	None	None	None	0	0	0.5	2	0.75	3	1.0	0	0	0	5	12	0	0.16666666666666666	6	1	0.4	6	0.8571428571428571	0.4	0	0	0	0	0	0	0	0	0	0	0
6315	0.012379633608085921	0.0010967105279913742	0.0003541579035362322	0.9722519218667908	None	0.25	1	0.4	4	0.75	9	0.25925925925925924	0.75	13	9	0	0	0	0.6666666666666666	6	9	0.9333333333333333	14	0.0	1.0	0.5382806990181644	0.5	0.09308173114836196	0.5829161526059614	-0.04423105272846901	0.535150553103132	0.921568846634032	0.53954975595016	0	1.0	0.0
2112	None	None	None	None	None	0	0	0.15384615384615385	2	0.8823529411764706	15	0.6785714285714286	0	0	0	18	1	0	0.5714285714285714	7	4	1.2666666666666666	19	0.025	0.5	0	0	0	0	0	0	0	0	0	0	0
5469	0.0010132498342949338	0.00080143726002937	0.0005157826327058089	0.9995220197604545	None	0.25	1	0.4	4	0.7692307692307693	10	0.23809523809523808	0.7692307692307693	14	10	0	0	0	0.7777777777777778	9	7	1.0	15	0.0	1.0	2.111888837948453e-09	0.5	0.12822045386176859	0.7492651867808009	-0.0950698945579579	0.527068402140356	0.7010712764554644	0.59893403748928	0	1.0	0.0
4868	0.006446773460512512	0.0014138016999187693	0.000619804492117406	0.9964763098686437	None	0.2	1	0.3333333333333333	4	0.8	12	0.20987654320987653	0.8	16	12	0	0	0	1.0	9	9	1.1333333333333333	17	0.0	1.0	0.22391988591711814	0.5720831124387121	3.0752893836266855e-15	0.5006893120380035	0.03891593077208754	0.6574170830130683	0.7447329756621042	0.5780985230482961	0	1.0	0.0
1646	None	None	None	None	None	0.25	1	0.5454545454545454	6	0.5	7	0.4	0.42857142857142855	9	6	6	6	0	0.625	5	8	1.0666666666666667	16	0.46153846153846156	0.7272727272727273	-0.03912640291629383	0.5019381082711902	0.051196445931017034	0.6673241911812102	-0.06509797293707682	0.5161348352089368	0.6289959776818138	0.563687324671047	1.0	1.0	0.0
2469	None	None	None	None	None	0	0	0.21428571428571427	3	0.7777777777777778	14	0.47619047619047616	0	0	0	19	14	0	0.8571428571428571	7	6	1.3333333333333333	20	0.3333333333333333	0.26666666666666666	0	0	0	0	0	0	0	0	0	0	0
6086	0.0004608745134942759	0.0001261655149022104	-3.6300653484138975e-05	0.9997055001397529	None	0.25	1	0.4	4	0.75	9	0.25925925925925924	0.75	13	9	0	0	0	0.6666666666666666	6	9	0.9333333333333333	14	0.0	1.0	1.3326461443775801e-05	0.5	0.055190654674529174	0.5484035620960799	-0.05033166591775249	0.6570178102986444	0.6027410899964598	0.5698939214335008	0	1.0	0.0
6167	0.0017633280276142494	0.00027117390118457205	-0.00020841041210208766	0.9953561210683055	None	0.25	1	0.4	4	0.7692307692307693	10	0.23809523809523808	0.7692307692307693	14	10	0	0	0	0.7777777777777778	7	9	1.0	15	0.0	1.0	-0.09998450086260809	0.5028240933646728	0.028287656399514628	0.6517015447058689	0.04333565666088772	0.5825403040221644	0.6737332018203538	0.5802203323785184	0	0.9285714285714286	0.0
4317	0.005350235497040921	0.0009606488547405338	0.0009483039161443782	0.9902999446593183	None	0	0	0.3333333333333333	2	0.8571428571428571	6	0.36	0.8571428571428571	8	6	0	2	0	1.0	5	5	0.6	9	1.0	0	-0.09973619300910375	0.5007132797292815	-0.036588799801070535	0.5152984935167576	-0.10962299465648477	0.8294770894384762	0.5813196845597407	0.633825575670706	1.0	1.0	0.0
2779	0.0020806028496295225	5.386768373725257e-05	-2.06696759374296e-05	0.9958870490955988	None	0.5	1	0.6666666666666666	4	0.3333333333333333	2	0.5333333333333333	0.16666666666666666	3	1	4	0	0	0.6	5	3	0.5333333333333333	8	0.0	0.6666666666666666	-0.06401849995410465	0.5	5.6570066759477875e-08	0.5000047425290285	0.09900530060743028	0.5007319498580972	0.6616445086620002	0.5002455642835838	0	1.0	0.0
4328	0.0016752948221678656	0.00011474147638162721	-5.454366340795655e-05	0.9965397411847944	None	0.3333333333333333	2	0.42857142857142855	6	0.6666666666666666	12	0.31746031746031744	0.6666666666666666	18	12	1	0	0	0.7777777777777778	7	9	1.3333333333333333	20	0.0	0.7692307692307693	0.00447679926731801	0.5061514239165179	0.008111529178609345	0.6568266234129496	0.06266626700514707	0.6140063930126778	0.5963003904263819	0.5937103529100453	0	1.0	0.0
4462	9.574294356540395e-07	4.2997421368603365e-07	-3.026478461223484e-07	0.9997957541934129	None	0	0	0.3333333333333333	2	0.8571428571428571	6	0.36	0.8571428571428571	8	6	0	2	0	1.0	5	5	0.6	9	1.0	0	0.3377510943153762	0.5539138660081893	4.766186100820099e-06	0.5081571001849614	0.0013529930424396482	0.5	0.8304687130866103	0.5207487804786027	1.0	1.0	0.0
1347	None	None	None	None	None	0.25	1	0.4	4	0.7692307692307693	10	0.23809523809523808	0.7692307692307693	14	10	0	0	0	0.7777777777777778	7	9	1.0	15	0.0	1.0	0.0796974490486675	0.5680453027928062	0.0008112486854833566	0.5529248585293534	6.401285655965484e-05	0.500688031781032	0.5897624910991772	0.5406706127822292	0	0.5714285714285714	0.0
744	None	None	None	None	None	0	0	1.0	2	0.0	0	0.75	0	2	0	0	0	0	1.0	2	2	0.2	3	0.0	0	0	0	0	0	0	0	0	0	0	0	0
761	None	None	None	None	None	0	0	0.18518518518518517	10	0.7848101265822784	62	1.0	0.5569620253164557	52	44	28	0	0	1.0	9	9	5.4	81	0.0	1.0	0.04094810719286105	0.575887925340297	0.0007960026970560859	0.5049368413319815	0.09999995098972861	0.5000029337855825	0.6048942362230753	0.5271129667748319	0	0.9423076923076923	0.0
6819	1.4328234844258258e-06	7.423691374431876e-07	-7.423284425589725e-07	0.9998014180757957	None	0.3333333333333333	2	0.4	6	0.7	14	0.2716049382716049	0.7	20	14	1	0	0	1.0	9	9	1.4666666666666666	22	0.0	0.7692307692307693	0.0017276207904766028	0.5	0.20913119044543968	0.579269061642095	0.002774037259707517	0.5	0.726165239902332	0.5266225935017125	0	0.35	0.0
1860	None	None	None	None	None	0.3333333333333333	1	0.75	6	0.3	3	0.6	0.2	7	2	4	0	0	0.8	5	4	0.8	12	0.0	1.0	0.2402184585391641	0.6756922168661925	0.17290767252484923	0.6686831115009425	0.06883708711890803	0.6273226055948883	0.7239794030555255	0.6575381399204356	0	1.0	0.0
1053	None	None	None	None	None	0	0	0.4	2	0.8	4	0.5833333333333334	0	0	0	6	0	0	0.3333333333333333	6	2	0.4666666666666667	7	0.0	0	0	0	0	0	0	0	0	0	0	0	0
2790	0.0004089122395370909	0.00022275965173855443	0.00020167564000205998	0.9996489636387598	None	0.5	1	0.6666666666666666	4	0.5714285714285714	4	0.375	0.5714285714285714	8	4	0	0	0	0.6666666666666666	6	4	0.6	9	0.0	0.8	0.08288304629092993	0.5	-0.08421268480230461	1.0	0.06022505532595659	0.6290065673542199	0.692163557448621	0.9999999992173667	0	1.0	0.0
7137	0.002722327253245898	0.0006705184769402414	-0.0003275811774382426	0.9983245941437059	None	0.25	1	0.36363636363636365	4	0.7857142857142857	11	0.2222222222222222	0.7857142857142857	15	11	0	0	0	0.8888888888888888	8	9	1.0666666666666667	16	0.0	1.0	0.00013145036173941446	0.5	0.09999586192433361	0.5011719810753136	0.31297811844284296	0.5743490166016934	0.7866284988853658	0.5253370678264779	0	1.0	0.0
2466	None	None	None	None	None	0	0	0.42857142857142855	3	0.75	6	0.5555555555555556	0.75	9	6	0	1	0	0.2222222222222222	2	9	0.6666666666666666	10	1.0	1.0	0.007610760995648035	0.5	3.3963426556821447e-06	0.5500629313663156	0.07398335641252961	0.5883542665775533	0.5823132311332175	0.5463739305651981	1.0	1.0	0.0
3507	0.0007099964609851847	0.00011645989366454526	-9.489706691355003e-05	0.9980294553834669	None	0	0	0.3333333333333333	3	0.8181818181818182	9	0.28888888888888886	0.8181818181818182	12	9	0	0	0	0.5555555555555556	5	9	0.8666666666666667	13	0.0	1.0	-0.013921349341557776	0.516274030438593	-0.048137094158460646	0.6216778444081128	0.017712319377878826	0.641585753848693	0.5814836837097477	0.5941985425156195	0	0	0.0
3028	0.0028116337064982566	0.0012364897074428913	0.00043173102687147453	0.9957406248849977	None	0	0	0.4	8	0.5	14	0.6666666666666666	0.2857142857142857	15	8	14	6	0	0.5555555555555556	5	9	2.0	30	0.24	0.56	-0.05736196810385674	0.5127815075280847	0.09998829481185327	0.5001472350564796	-0.08849190690945984	0.9851453875317857	0.7159165146626841	0.8046165264358143	0.9333333333333333	0.26666666666666666	0.0
4223	0.0012301648811619283	1.3639754128815495e-05	-8.716328654439884e-06	0.9990463034073443	None	0.25	1	0.4	4	0.75	9	0.25925925925925924	0.75	13	9	0	0	0	0.6666666666666666	6	9	0.9333333333333333	14	0.0	1.0	-0.0048469841107308745	0.6695981124785695	-0.0999275933955592	0.5190785831279203	0.09999998450802912	0.5000118210410913	0.7085263812405087	0.5648629780830928	0	1.0	0.0
3735	0.023889132010900024	0.0019264252068114831	0.0019194083292657948	0.994302131086306	None	0	0	0.4166666666666667	5	0.625	10	0.6	0.625	15	10	2	0	0	0.8333333333333334	6	5	1.2	18	0.0	0.15384615384615385	-0.09531438514992623	0.5167727238439184	0.03341478609604271	0.5890087180967091	-0.045756781230274095	0.7109457320737792	0.677791006066467	0.6088122341497368	0	0.9333333333333333	0.0
4972	0.0017558994708864648	0.0007840780778029127	-0.0007737300951438504	0.9987765981907563	None	0	0	0.375	12	0.5217391304347826	24	0.5925925925925926	0.5	35	23	12	0	0	1.0	9	9	3.2	48	0.0	0.6666666666666666	0.040956483092425465	0.5386450120935431	-0.032771561952150155	0.6647348650708191	0.1394039720741735	0.6221910318327302	0.684753950521794	0.6097047562396666	0	0	0.0
7509	0.007087155236648843	0.0018630551581984467	0.0018504689370513066	0.9891061243909214	None	0	0	0.375	12	0.5217391304347826	24	0.5925925925925926	0.5	35	23	12	0	0	1.0	9	9	3.2	48	0.0	0.6666666666666666	0.18486695042899065	0.5628324746528592	0.2534860752024123	0.7587492962018592	0.09998981287085731	0.5016827004276286	0.6672309814066326	0.6150074453263057	0	1.0	0.0
2684	None	None	None	None	None	0	0	0.4	4	0.6153846153846154	8	0.6	0.3076923076923077	7	4	7	0	0	1.0	5	5	1.0	15	0.0	0.6	0.018878941259657195	0.5699549710066186	0.12692829480438825	0.6555789043660684	-0.08739556526562337	0.5705857662238141	0.7031425460469377	0.5994532531795408	0	1.0	0.0
3314	1.0615888178969327e-05	3.871506129582289e-06	-1.3843158830572935e-06	0.9993308591945733	None	0.5	1	0.6666666666666666	4	0.5714285714285714	4	0.36	0.5714285714285714	8	4	0	0	0	1.0	5	5	0.6	9	0.0	1.0	0.04563149444914072	0.5032554007321421	0.12457320155099953	0.5527942666334272	0.0030458793326193557	0.7088923384244502	0.6357972283145318	0.5918615973584179	0	1.0	0.0
7186	0.0001595063193342246	0.00013262594357673407	-1.710074246935326e-05	0.9985076311764559	None	0.2	1	0.4166666666666667	5	0.6666666666666666	10	0.3469387755102041	0.6666666666666666	15	10	1	0	0	1.0	7	7	1.1333333333333333	17	0.0	0.5	0.09999999993979711	0.5000000030118055	0.04711462369161416	0.5630595570293944	0.02088798119870481	0.5364606516184843	0.5864646012826601	0.5332583575709055	0	1.0	0.0
3109	None	None	None	None	None	0	0	0.375	6	0.5454545454545454	12	0.5333333333333333	0.13636363636363635	6	3	17	9	0	0.5555555555555556	5	9	1.6	24	0.2571428571428571	0.5714285714285714	-0.030408811062597452	0.5029640621661294	0.09964596736427433	0.5015138426501848	0.04805779558245225	0.6167367653099876	0.6424158375452088	0.5410434403475285	1.0	1.0	0.0
933	None	None	None	None	None	0	0	0.10714285714285714	3	0.8974358974358975	35	0.7321428571428571	0	0	0	40	0	0	0.875	8	7	2.7333333333333334	41	0.0	0.5142857142857142	0	0	0	0	0	0	0	0	0	0	0
2031	None	None	None	None	None	0.3333333333333333	1	0.75	6	0.3	3	0.6	0.2	7	2	4	0	0	0.8	5	4	0.8	12	0.0	1.0	0.07597608288494986	0.516002598822998	0.07321602637372977	0.5256716916658917	-0.09999846848074544	0.5000144607455634	0.6949004373447903	0.5139020200908974	0	1.0	0.0
2522	None	None	None	None	None	0	0	0.6666666666666666	2	0.5	1	0.6666666666666666	0.5	3	1	0	0	0	0.6666666666666666	2	3	0.26666666666666666	4	0.0	0	-0.023171712194844412	0.5018665240209841	2.0215146225675813e-09	0.5000000019501502	0.03479194485839544	0.5647817072750755	0.559273823099336	0.5223232921554621	0	1.0	0.0
1423	None	None	None	None	None	0	0	0.5	2	0.75	3	0.5	0.75	5	3	0	1	0	0.75	3	4	0.4	6	0.5	0	0.028296659365835364	0.5313636585694037	0.05216776128296764	0.6229953840492782	0.07494559698545208	0.547110767004788	0.5846701292053791	0.5676578691169066	0.8	1.0	0.0
1561	None	None	None	None	None	0	0	0.6	3	0.6	3	0.5833333333333334	0.6	6	3	0	1	0	0.3333333333333333	2	6	0.4666666666666667	7	1.0	0.8	2.8761914365276037e-09	0.5000026994307174	0.06840265483170241	0.5877443468055641	0.002446121837256671	0.52384531305868	0.5749699563669087	0.5374391972116163	1.0	0.8333333333333334	0.0
5220	1.41760478248634e-06	4.815971972370853e-07	-4.815697130811894e-07	0.9998517102035923	None	0.3333333333333333	1	0.5	4	0.6666666666666666	6	0.3055555555555556	0.6666666666666666	10	6	0	0	0	1.0	6	6	0.7333333333333333	11	0.0	0.8	0.07005102772807492	0.5	0.04191292484082308	0.5880798125290345	1.570058733016009e-22	0.5	0.5775458796980181	0.5296346479439302	0	1.0	0.0
545	None	None	None	None	None	0.25	1	0.4	4	0.75	9	0.25925925925925924	0.75	13	9	0	0	0	0.6666666666666666	6	9	0.9333333333333333	14	0.0	1.0	0.06803219696473665	0.7537089925829781	0.22336821839920162	0.6560554338662722	-0.09833762286626199	0.6404325867643508	0.7732236451456882	0.6857878311096088	0	0.6153846153846154	0.0
6324	0.001667324072933792	0.0007563478102561328	0.0007217781190273587	0.9959998671370035	None	0	0	0.42857142857142855	3	0.75	6	0.3333333333333333	0.75	9	6	0	0	0	0.8333333333333334	6	5	0.6666666666666666	10	0.0	0.4	0.06445569134894544	0.5	0.041215906155719864	0.5671796966832854	0.09919965335502542	0.5	0.5592861940747985	0.5225142268765957	0	0	0.0
2352	None	None	None	None	None	0	0	0.3	3	0.6666666666666666	8	0.56	0.4166666666666667	7	5	6	4	0	1.0	5	5	0.9333333333333333	14	0.2857142857142857	0	0.20522731442763714	0.5530733614134269	0.30042206478215944	0.5409485337921541	0.004199832231057882	0.5108979746737857	0.7659002244579072	0.535013996358668	1.0	1.0	0.29111554139740664
6398	0.001018741252961012	0.0007161286342560203	0.0003879965206507573	0.996940161075281	None	0	0	0.42857142857142855	3	0.75	6	0.3333333333333333	0.75	9	6	0	0	0	0.8333333333333334	5	6	0.6666666666666666	10	0.0	0.4	-0.09999935692745317	0.5	-0.06975960731106781	0.5340227612777171	0.04487297095437532	0.5	0.6511261648166319	0.5113565192850732	0	1.0	0.0
2018	None	None	None	None	None	0.18181818181818182	2	0.4	10	0.6	21	0.4567901234567901	0.5428571428571428	28	19	8	0	0	1.0	9	9	2.466666666666667	37	0.0	0.5714285714285714	0.05378928905917042	0.6421574978556371	-0.09772700414682944	0.5595888172061151	0.00193933707205059	0.5094361250600555	0.6346001743369332	0.5713417833520968	0	0.9642857142857143	0.0
948	None	None	None	None	None	0	0	0.15384615384615385	8	0.8157894736842105	62	0.9629629629629629	0.5263157894736842	46	40	31	0	0	1.0	9	9	5.2	78	0.0	0.9714285714285714	-0.0016248920389317252	0.6674155876075453	-0.003505041242985088	0.6750136126337769	0.0999999630529733	0.5000013196959477	0.6809526061371703	0.6167614519518414	0	1.0	0.0
5371	0.0003872341691957899	0.00031209131530263585	0.0003029667656598676	0.998371055912442	None	0.3333333333333333	2	0.4	6	0.6	12	0.2716049382716049	0.6	18	12	3	3	0	1.0	9	9	1.4666666666666666	22	0.75	0.47058823529411764	0.02508579999440046	0.5	-0.09941525704657525	0.5289853425642768	-0.0061119021045044335	0.5	0.6292342572553512	0.5096714194153463	1.0	1.0	0.0
6414	None	None	None	None	None	0.14285714285714285	2	0.36666666666666664	11	0.5952380952380952	25	0.5432098765432098	0.5714285714285714	35	24	8	0	0	1.0	9	9	2.933333333333333	44	0.0	0.7428571428571429	0.006165086508446218	0.61299110612335	0.12328998788120131	0.6002286778357108	-0.02105650337899733	0.6874023971949146	0.6672265603919092	0.6344699172599584	0	0	0.0
6936	0.009233352279096595	0.007228887988916768	0.007221723729315382	0.9876275012522826	None	0.14285714285714285	2	0.3870967741935484	12	0.5454545454545454	24	0.5679012345679012	0.5	34	22	11	0	0	1.0	9	9	3.066666666666667	46	0.0	0.7027027027027027	0.22010721889524693	0.5121646015996816	0.08439620978343747	0.6467117237107342	0.09999735708946626	0.5000898821584646	0.6505030353931148	0.5542558494845368	0	1.0	0.0
7281	0.00443982361074364	0.003667228724937039	0.003624424954112471	0.9912577918018277	None	0	0	0.36666666666666664	11	0.5348837209302325	23	0.5555555555555556	0.4883720930232558	32	21	12	0	0	1.0	9	9	3.0	45	0.0	0.6666666666666666	0.317703721315654	0.5	0.02987931419421233	0.5784675886932029	0.014326471365285592	0.6698116354531677	0.8045841765233923	0.5844997237540644	0	0.15625	0.0
1220	None	None	None	None	None	0	0	0.5	2	0.75	3	0.6	0.75	5	3	0	0	0	0.4	2	5	0.4	6	0.0	0	0.07602387768177749	0.5340999127221918	0.013851472568461604	0.6602758409686752	0.03907883970062985	0.5865629203020958	0.6005551577228138	0.5947499240707323	0	1.0	0.0
2619	0.0014269841174644003	0.0005137675243041631	-6.404607289041686e-05	0.9980294090685665	None	0.25	1	0.4	4	0.75	9	0.25925925925925924	0.75	13	9	0	0	0	0.6666666666666666	6	9	0.9333333333333333	14	0.0	1.0	0.08787060990623824	0.5189964043578486	0.15413284807592728	0.541602400428981	0.08449886945654717	0.5842326013925571	0.6050536990782102	0.5484302401130463	0	1.0	0.0
2234	None	None	None	None	None	0	0	0.2222222222222222	2	0.8181818181818182	9	0.48148148148148145	0	0	0	12	14	0	0.3333333333333333	9	3	0.8666666666666667	13	0.5	0.7272727272727273	0	0	0	0	0	0	0	0	0	0	0
6043	0.005990634973269112	0.0025776511391036334	-0.002357990806446844	0.9910600384658554	None	0.5	1	0.5714285714285714	4	0.625	5	0.3333333333333333	0.625	9	5	0	0	0	0.8333333333333334	5	6	0.6666666666666666	10	0.0	0.5	0.09999999832616609	0.5	0.1479284942234064	0.5664015835702296	0.3049782360917549	0.5	0.7058793809491151	0.5222506726906136	0	1.0	0.0
519	None	None	None	None	None	0	0	0.07407407407407407	2	0.9473684210526315	36	0.8888888888888888	0	0	0	39	0	0	0.5555555555555556	5	9	2.6666666666666665	40	0.0	0.9142857142857143	0	0	0	0	0	0	0	0	0	0	0
740	None	None	None	None	None	0.16666666666666666	1	0.2857142857142857	4	0.7222222222222222	13	0.4444444444444444	0.4444444444444444	12	8	7	7	0	0.5555555555555556	5	9	1.3333333333333333	20	0.5	0.5333333333333333	0.09853621181715481	0.5048770153258717	-0.25966175202731295	0.99999951521464	0.15289519138695368	0.5772790381128742	0.8896710651360928	0.9930143963375391	1.0	1.0	0.5720162931832804
4092	0.00023680186964560284	3.3758239487561476e-06	-2.0664089395434e-06	0.9999970109475493	None	0.25	1	0.4	4	0.7692307692307693	10	0.234375	0.7692307692307693	14	10	0	0	0	1.0	8	8	1.0	15	0.0	0.8571428571428571	0.09999999562166338	0.5000000109107524	8.894035361840569e-05	0.5595440846590446	0.29609386306914764	0.6490603121885015	0.7631355984381727	0.5707081795078935	0	1.0	0.0
898	None	None	None	None	None	0.2	1	0.3333333333333333	4	0.8	12	0.20987654320987653	0.8	16	12	0	0	0	1.0	9	9	1.1333333333333333	17	0.0	1.0	-0.08223320991624208	0.663866915731436	0.01910685548456041	0.6578087579923105	0.09999909666737924	0.5000167892472379	0.6935891215578897	0.6093852124265445	0	1.0	0.0
5674	0.00046282820371088934	3.61500316890871e-05	3.4044490559300566e-05	0.9983145819409205	None	0	0	0.3333333333333333	2	0.8333333333333334	5	0.4	0.8333333333333334	7	5	0	0	0	0.8	5	4	0.5333333333333333	8	0.0	0	6.529166827624055e-25	0.5	0.18469290449470274	0.6970435718591459	0.042100699092457804	0.5000045345444196	0.6879029971399643	0.5689967329795028	0	1.0	0.0
615	None	None	None	None	None	0	0	0.3333333333333333	2	0.8333333333333334	5	0.4	0.8333333333333334	7	5	0	2	0	0.8	4	5	0.5333333333333333	8	1.0	0	1.0683581216534131e-13	0.5000030235796767	0.098051395738161	0.5212193234538872	0.02752330873225594	0.5048155898577938	0.6016266263824404	0.5086827398940501	1.0	1.0	0.0
4461	8.914820618597764e-05	1.1795738716891967e-06	-1.1733634943627512e-06	0.9999963953108171	None	0.3333333333333333	1	0.5	4	0.7	7	0.2857142857142857	0.7	11	7	0	0	0	0.8571428571428571	7	6	0.8	12	0.0	0.8	4.364890141632323e-05	0.500254302654675	0.03577843863965018	0.5769137927986479	-0.04763393209724535	0.515541747685798	0.5925047624166887	0.5310700098883533	0	0.8181818181818182	0.0
1996	None	None	None	None	None	0.6666666666666666	2	0.75	6	0.3333333333333333	3	0.44	0.3333333333333333	7	3	3	0	0	1.0	5	5	0.7333333333333333	11	0.0	1.0	0.1021818294723775	0.5	3.8993711967365926e-05	0.5017812495739862	-0.13097521473463622	0.5137838622282166	0.7221267593587622	0.5051893512427453	0	1.0	0.0
7198	0.0061806277963744	0.0020140198120211904	0.002013506893824479	0.9842743601809839	None	0	0	0.3870967741935484	12	0.5	22	0.5679012345679012	0.5	33	22	12	0	0	1.0	9	9	3.066666666666667	46	0.0	0.6666666666666666	0.07159157900706678	0.9997917797431254	0.26130227432341047	0.7233630214495232	0.0999999990006163	0.5000000046043831	0.7257159836206204	0.9587496476036432	0	1.0	0.0
537	None	None	None	None	None	0	0	0.10714285714285714	3	0.8974358974358975	35	0.7592592592592593	0	0	0	40	0	0	0.6666666666666666	6	9	2.7333333333333334	41	0.0	0.8888888888888888	0	0	0	0	0	0	0	0	0	0	0
5473	0.003381999245554583	0.000822525451875053	-0.0008188597416601791	0.9923343020597047	None	0.25	1	0.4	4	0.75	9	0.25925925925925924	0.75	13	9	0	0	0	0.6666666666666666	6	9	0.9333333333333333	14	0.0	1.0	-0.09690168771544572	0.5151813501215904	0.07907165445253456	0.5757391442248935	0.04483433912067213	0.5830086922234525	0.6910431903700588	0.5581676845718587	0	1.0	0.0
2995	0.00041097539074390533	9.912884828911914e-07	-9.849709723420743e-07	0.9999974552132573	None	0.25	1	0.4	4	0.7692307692307693	10	0.23809523809523808	0.7692307692307693	14	10	0	0	0	0.7777777777777778	9	7	1.0	15	0.0	1.0	0.05467608687948905	0.5109164732084588	0.10165160520196381	0.6516872234347781	0.08288641948435796	0.5212119724100034	0.5635465451035736	0.5625895977813691	0	0	0.0
3228	0.0017338595490465707	0.0001007966283313857	-8.641772945265244e-05	0.9965806359903849	None	0	0	0.5	9	0.3333333333333333	8	0.5777777777777777	0.16666666666666666	12	4	13	7	0	0.5555555555555556	5	9	1.7333333333333334	26	0.3181818181818182	0.8571428571428571	5.831132563933125e-07	0.5000070892877432	0.0012181586048459637	0.5073069758818007	-0.054685461689178094	0.6713869770159264	0.5680350307742918	0.5616614553368002	0.16666666666666666	0.08333333333333333	0.0
1469	None	None	None	None	None	0.25	1	0.36363636363636365	4	0.7857142857142857	11	0.2222222222222222	0.7857142857142857	15	11	0	0	0	0.8888888888888888	8	9	1.0666666666666667	16	0.0	1.0	0.026753874205061833	0.5421375927759714	1.653180785867048e-15	0.5000000000000749	0.0340575818057665	0.5971877234739142	0.5518555969164222	0.5467556627927723	0	1.0	0.0
7044	0.0003612761070214033	0.00010300652941066752	9.093477270655246e-05	0.9997156314772758	None	0	0	0.375	12	0.5217391304347826	24	0.5925925925925926	0.5	35	23	12	0	0	1.0	9	9	3.2	48	0.0	0.6666666666666666	0.06382330889644934	0.5277968877242166	0.2509065130244774	0.7784516915522728	0.041668812236167405	0.5191636682273025	0.7175238312831117	0.6181146696719414	0	1.0	0.0
7089	0.002278407330853294	0.0007541915097361706	0.0007268267326458397	0.9980574680058997	None	0.06666666666666667	1	0.375	12	0.5333333333333333	24	0.5802469135802469	0.5111111111111111	35	23	11	0	0	1.0	9	9	3.1333333333333333	47	0.0	0.7894736842105263	-0.04612261567276771	0.5016873759891805	0.011504481478738247	0.5900976118138622	0.2379786633377737	0.9955635658279607	0.7930899235272829	0.8730491842100424	0	1.0	0.0
1119	None	None	None	None	None	0	0	0.3333333333333333	2	0.7142857142857143	5	0.75	0	0	0	8	6	0	0.75	4	3	0.6	9	0.3	0	0	0	0	0	0	0	0	0	0	0	0
1883	None	None	None	None	None	0.6666666666666666	2	0.875	7	0.2	2	0.5	0.1	5	1	6	0	0	0.6666666666666666	4	6	0.8	12	0.0	0.5714285714285714	0.09828066830825101	0.5	0.05362761128107191	0.5294751432977541	0.0006526313375977004	0.501076703694651	0.5989430493529233	0.5101939416919212	0	1.0	0.0
4214	5.7504669554367384e-05	9.485791934484913e-07	2.0330860976688912e-07	0.9999850982551284	None	0.25	1	0.4	4	0.7692307692307693	10	0.23809523809523808	0.7692307692307693	14	10	0	0	0	0.7777777777777778	7	9	1.0	15	0.0	1.0	0.16013528163071658	0.5045561998014815	-0.04708866979142429	0.5305463377473513	0.0007670923869884367	0.5534849083152467	0.7046468314292766	0.5295757908579122	0	1.0	0.0
3056	2.6105708436653798e-08	2.3161770500462256e-08	-1.313357580207016e-08	0.9999956062620134	None	0.3333333333333333	1	0.5	4	0.5555555555555556	5	0.44	0	0	0	10	5	0	1.0	5	5	0.7333333333333333	11	0.20833333333333334	0.6666666666666666	0	0	0	0	0	0	0	0	0	0	0
1048	None	None	None	None	None	0	0	0.5	3	0.6666666666666666	4	0.4444444444444444	0.6666666666666666	7	4	0	1	0	0.5	3	6	0.5333333333333333	8	1.0	0.4	-0.011895457477424699	0.6615046599238465	-0.09999680132875324	0.5000250372637728	0.010657159449529574	0.5116109611888043	0.626659839571604	0.5594309736838727	1.0	0.7142857142857143	0.0
5168	4.3636710781951966e-05	1.4588739963295036e-05	-1.198480418808971e-05	0.9986315468088207	None	0.25	1	0.4	4	0.7692307692307693	10	0.23809523809523808	0.7692307692307693	14	10	0	0	0	0.7777777777777778	9	7	1.0	15	0.0	1.0	-0.15807446892683308	0.5000000000000001	6.241655993186744e-07	0.5000810986405891	0.0202559156548479	0.560664862026125	0.6893804896331934	0.5203375390928607	0	1.0	0.0
2015	None	None	None	None	None	0.5	1	0.6666666666666666	4	0.5714285714285714	4	0.375	0.5714285714285714	8	4	0	0	0	0.6666666666666666	4	6	0.6	9	0.0	0.6666666666666666	-1.1724393043520476	0.5	0.011702350320155642	0.6006263190270694	-0.06134229623306675	0.5204873528615327	0.9957012878353232	0.5407486549311239	0	1.0	0.0
623	None	None	None	None	None	0	0	1.0	2	0.0	0	0.75	0	0	0	2	7	0	1.0	2	2	0.2	3	0.875	0	0	0	0	0	0	0	0	0	0	0	0
7336	1.0632031602876494e-05	8.038559393290903e-06	-5.684119493901981e-06	0.9968442169623934	None	0.3333333333333333	1	0.4444444444444444	4	0.7272727272727273	8	0.2653061224489796	0.7272727272727273	12	8	0	0	0	1.0	7	7	0.8666666666666667	13	0.0	0.6666666666666666	0	0.5	0.00025320679248205363	0.5016030460334784	0.12382364080372425	0.5000000000000001	0.6417837232875314	0.5005343503052678	0	1.0	0.0
4762	0.00014822507943050578	8.013054345821884e-07	-1.192260562806146e-07	0.999945267112426	None	0.3333333333333333	1	0.5	4	0.6666666666666666	6	0.3142857142857143	0.6666666666666666	10	6	0	0	0	0.7142857142857143	5	7	0.7333333333333333	11	0.0	0.6666666666666666	0.06065246348115272	0.5556965666272733	-0.08988139734099052	0.6625661791154176	-0.041130312201725916	0.5377156506547726	0.6427588424639474	0.58658649193223	0	1.0	0.0
3032	3.68677032602786e-05	1.570379025757679e-07	8.92009769272407e-08	0.9999788925987851	None	0	0	0.5	5	0.38461538461538464	5	0.5357142857142857	0.07692307692307693	4	1	10	6	0	0.5714285714285714	7	4	1.0	15	0.2857142857142857	0.5	0.15980689963221978	0.5	-0.04649634810569825	0.5095129121322349	0.09666600117032499	0.521057110512467	0.7051568515292147	0.5101931318967916	1.0	1.0	0.0
601	None	None	None	None	None	0.2	1	0.5	6	0.5	8	0.6	0.3125	8	5	9	0	0	0.8333333333333334	5	6	1.2	18	0.0	0.7692307692307693	-0.09992413654307863	0.5000006434436486	-0.051781067651695024	0.6357059523696323	0.000613396241065776	0.5444528851780543	0.6194359030906095	0.5609503423533991	0	1.0	0.0
4729	0.007271917234309502	0.003945844702411558	0.0038751126349035074	0.9919118556001298	None	0.3333333333333333	1	0.4444444444444444	4	0.7272727272727273	8	0.2653061224489796	0.7272727272727273	12	8	0	0	0	1.0	7	7	0.8666666666666667	13	0.0	0.6666666666666666	-0.09939077229220077	0.5016722649453917	-0.05525766575829063	0.5559805484587541	0.09999994278574245	0.5000000037046842	0.7017375983391541	0.5192865957620381	0	1.0	0.0
6401	0.008532119787870279	0.0015440304655121404	0.0015047074067631489	0.9906198496174838	None	0.25	1	0.4	4	0.75	9	0.25925925925925924	0.75	13	9	0	0	0	0.6666666666666666	6	9	0.9333333333333333	14	0.0	1.0	-0.09999726115532163	0.500013531191565	0.03323269193402584	0.6542923991947921	-0.09998497682631195	0.5117589724545794	0.6520484834271466	0.5568415217699223	0	0.9230769230769231	0.0
3131	0.0018179021594405193	0.00033488601058228267	0.0002451438158468527	0.999770148363587	None	0.3333333333333333	1	0.5	4	0.6666666666666666	6	0.3055555555555556	0.6666666666666666	10	6	0	0	0	1.0	6	6	0.7333333333333333	11	0.0	0.4	0.03353723490725323	0.645872249838113	0.09998890688106865	0.5000650913132408	0.09996096273904162	0.5004211612591797	0.5776516192529835	0.550072345556882	0	0	0.0
1310	None	None	None	None	None	0.14285714285714285	1	0.35294117647058826	6	0.6956521739130435	16	0.30864197530864196	0.391304347826087	15	9	9	11	0	1.0	9	9	1.6666666666666667	25	0.6875	0.2	0.0753232521961487	0.5919874751318007	-0.09999999999981866	0.5000000000038813	0	0.5	0.6721914705498381	0.530975913479843	1.0	1.0	0.0
5986	0.0012562940302294327	0.0006362104685424872	0.0006269907533887077	0.9993182017614625	None	0	0	0.40476190476190477	17	0.4666666666666667	28	0.7654320987654321	0.35	37	21	24	0	0	1.0	9	9	4.133333333333334	62	0.0	0.7924528301886793	0.024679114238429962	0.5630901384096474	0.24450540919118868	0.7819993552012326	0.11261792583069075	0.5516556458650282	0.7056170808921769	0.6409470662063824	0	0	0.0
3160	0.0003898900204796779	1.3785629698957539e-05	-1.0104249731115685e-05	0.9953306904446653	None	0	0	0.35294117647058826	6	0.6086956521739131	14	0.5555555555555556	0.17391304347826086	7	4	17	0	0	0.5555555555555556	9	5	1.6666666666666667	25	0.0	0.6666666666666666	-0.04994433774944414	0.5046120604554011	0.09999378358009565	0.5000936052033995	0.07510911698846859	0.7389876432472434	0.658378059192452	0.5873882358420763	0	0	0.0
7046	0.00017514025075101984	7.372490725650431e-07	8.85503002657098e-08	0.9999362630228666	None	0.25	1	0.36363636363636365	4	0.7857142857142857	11	0.2222222222222222	0.7857142857142857	15	11	0	0	0	0.8888888888888888	9	8	1.0666666666666667	16	0.0	1.0	0.04267858620761476	0.5737125265562075	0.17154614961915038	0.5949557827264302	0.036582373448912534	0.5600241761520507	0.6507537973823829	0.5762965349417541	0	0	0.0
6579	0.005340417103311715	0.0003792813683235246	-0.0002544436762897477	0.9913647009522037	None	0.25	1	0.4	4	0.7692307692307693	10	0.23809523809523808	0.7692307692307693	14	10	0	0	0	0.7777777777777778	7	9	1.0	15	0.0	1.0	0.3830839410367984	0.5000000000000002	-0.09999898130624141	0.5000482137958366	0.0956998427566828	0.5472948675766747	0.8790901227200142	0.5158230133804431	0	1.0	0.0
1493	None	None	None	None	None	0	0	0.1935483870967742	6	0.7727272727272727	34	0.8518518518518519	0.045454545454545456	6	2	39	3	0	0.6666666666666666	6	9	3.066666666666667	46	0.038461538461538464	0.8292682926829268	-0.0415356422640809	0.5036612685721636	0.00012312131289196152	0.500042330856625	-0.009687162875624145	0.6739840234419707	0.585287294403833	0.5614440906293471	1.0	1.0	0.0
6194	9.071456006547749e-05	1.3290407684142383e-06	-9.007711726383859e-07	0.9998150903398388	None	0.25	1	0.36363636363636365	4	0.7857142857142857	11	0.2222222222222222	0.7857142857142857	15	11	0	0	0	0.8888888888888888	8	9	1.0666666666666667	16	0.0	1.0	0.029791425232077895	0.5	0.16242747661955437	0.7427055596934855	0.06658404418518343	0.5946715012855743	0.6331432742648535	0.6180146626343976	0	0.8666666666666667	0.0
1097	None	None	None	None	None	0	0	0.375	3	0.5555555555555556	5	0.55	0	0	0	10	14	0	0.8	4	5	0.7333333333333333	11	0.5833333333333334	0.5714285714285714	0	0	0	0	0	0	0	0	0	0	0
5781	0.0006540941799516959	0.0004942472383120683	1.9918767422744705e-06	0.9966525062369781	None	0	0	0.3333333333333333	3	0.8181818181818182	9	0.28888888888888886	0.8181818181818182	12	9	0	0	0	0.5555555555555556	5	9	0.8666666666666667	13	0.0	1.0	-0.12244993976093017	0.5	0.030198957159649032	0.6573631171246516	-0.008977566181136359	0.6193805865424267	0.6574758069040243	0.5937513200751545	0	1.0	0.0
3821	0.00014776906276510194	2.266710530670777e-06	1.4555015237188582e-06	0.9999965287309109	None	0.25	1	0.4	4	0.75	9	0.25925925925925924	0.75	13	9	0	0	0	0.6666666666666666	6	9	0.9333333333333333	14	0.0	1.0	0.02077296696135736	0.5225403767026054	-0.09999999472392289	0.5000000793467586	0.057880921127622276	0.6131442124014249	0.65986265067319	0.5457691131675348	0	0.9230769230769231	0.0
1575	None	None	None	None	None	0.14285714285714285	1	0.375	6	0.5909090909090909	13	0.42857142857142855	0.13636363636363635	7	3	16	10	0	0.875	8	7	1.6	24	0.3125	0.3	0.09302665483769693	0.5409194309639617	0.021119609320274506	0.6533782241216937	-0.12181128185771947	0.9999903651410921	0.997837111424833	0.9839525326404096	1.0	1.0	0.0
4439	0.0002609844280157889	4.948045466016831e-06	-1.5952587288514466e-06	0.9999798726712124	None	0.07142857142857142	1	0.4	12	0.5116279069767442	22	0.5555555555555556	0.4186046511627907	30	18	14	4	0	1.0	9	9	3.0	45	0.2	0.6842105263157895	0.008200563833734634	0.5866391497377462	0.03699303756857998	0.5923685641688102	0.0060267894601093944	0.6461017625541756	0.5970713988071524	0.6087197801862866	0.9833333333333334	0.9333333333333333	0.4547199681441979
6253	4.720574109761903e-05	5.643219293311653e-07	-4.209172876825012e-07	0.9999984845489209	None	0.25	1	0.4	4	0.75	9	0.25	0.75	13	9	0	0	0	0.875	8	7	0.9333333333333333	14	0.0	1.0	0.41082654974403193	0.5000000000000002	0.07688029397687193	0.647948954852637	-0.06317302071183127	0.6539881191239627	0.8780414123305489	0.6024180598419155	0	0.9230769230769231	0.0
7388	0.002211155959406614	0.0002317940082107284	0.00016791742821943163	0.9994984910000572	None	0.2	1	0.3333333333333333	4	0.8	12	0.20987654320987653	0.8	16	12	0	0	0	1.0	9	9	1.1333333333333333	17	0.0	1.0	0.035098508016097534	0.5248732895592069	0.04863194355578203	0.600663017163347	0.16208349094558755	0.6994397545846912	0.643373160596946	0.6108322169616351	0	0	0.0
448	None	None	None	None	None	0.09090909090909091	1	0.2916666666666667	7	0.696969696969697	23	0.7777777777777778	0.36363636363636365	19	12	15	7	0	0.5555555555555556	9	5	2.3333333333333335	35	0.25925925925925924	0.7333333333333333	0.1266449233175702	0.5671838907425355	-0.021970141584462716	0.6751471089887138	0.0744607677801293	0.5641905103728372	0.6561343636350141	0.6034924686408816	0.10526315789473684	0.3157894736842105	0.0
6169	2.90058880952853e-08	2.821376552354806e-08	1.057381876060091e-09	0.9999965390179123	None	0.25	1	0.4	4	0.75	9	0.25925925925925924	0.75	13	9	0	0	0	0.6666666666666666	6	9	0.9333333333333333	14	0.0	1.0	9.745731182404888e-14	0.5	0.09993050935370058	0.5008135267815269	7.10452869802991e-08	0.5000015877763415	0.6156373232353062	0.5002717050651735	0	1.0	0.0
169	None	None	None	None	None	0.16666666666666666	1	0.5333333333333333	8	0.45	9	0.7333333333333333	0.2	10	4	11	0	0	0.8333333333333334	6	5	1.4666666666666666	22	0.0	0.23529411764705882	-0.05914023533641545	0.6296011092648501	0.06937766159305048	0.5624341217981726	0.23553057655752116	0.9916007822844803	0.833173079508867	0.8642340960257239	0	0.7	0.0
2396	None	None	None	None	None	0	0	0.3333333333333333	2	0.8571428571428571	6	1.0	0.8571428571428571	8	6	0	2	0	0.1111111111111111	1	9	0.6	9	1.0	1.0	0.08198155003707543	0.5	0.004619066329882997	0.5366558667751442	0.004810602261336163	0.564083918451963	0.5858729086280667	0.533668994770303	1.0	1.0	0.0
2122	None	None	None	None	None	0	0	0.6666666666666666	2	0.5	1	0.6666666666666666	0.5	2	1	1	3	0	0.6666666666666666	3	2	0.26666666666666666	4	0.6	0	0.11781211016470403	0.5144120709797305	-0.04836589060383083	0.5037289579760554	6.055210631970515e-10	0.5000000005050036	0.6677202685427202	0.5060480689705718	1.0	1.0	0.0
866	None	None	None	None	None	0	0	0.75	3	0.3333333333333333	1	0.5555555555555556	0.3333333333333333	4	1	0	0	0	1.0	3	3	0.3333333333333333	5	0.0	1.0	0.0002162449405715399	0.5001225133549454	1.0801715627141553e-06	0.5000141424547324	1.1544562883123679e-09	0.5000004566512516	0.5002504947319469	0.5000457041543344	0	1.0	0.0
434	None	None	None	None	None	0	0	0.3333333333333333	3	0.8181818181818182	9	0.28888888888888886	0.8181818181818182	12	9	0	0	0	0.5555555555555556	5	9	0.8666666666666667	13	0.0	1.0	0.0010470609762744192	0.5038802553141528	0.08924733693688805	0.5787097756382518	0.00023991011668344453	0.5049445365182583	0.6030449884693636	0.5293644414546037	0	1.0	0.0
2837	6.148235380729758e-05	2.31336877269827e-06	-1.872059116285726e-07	0.9993335743085939	None	0.5	1	0.6666666666666666	4	0.5714285714285714	4	0.36	0.5714285714285714	8	4	0	0	0	1.0	5	5	0.6	9	0.0	1.0	0.0948313507618264	0.5	-0.09993976658311181	0.5163583697296293	0.32738782072913164	0.5726866280229121	0.8465819848809611	0.5298210542177295	0	1.0	0.0
1437	None	None	None	None	None	0.6666666666666666	2	0.7777777777777778	7	0.2727272727272727	3	0.5416666666666666	0.18181818181818182	7	2	5	0	0	0.6666666666666666	6	4	0.8666666666666667	13	0.0	0.5714285714285714	0.10129900185924405	0.5	0.1553652966675431	0.9983967652927823	3.579041327259852e-05	0.5001549960075864	0.810737354370688	0.8951927228972364	0	1.0	0.0
174	None	None	None	None	None	0.15	3	0.40476190476190477	17	0.5166666666666667	31	0.7654320987654321	0.35	36	21	25	0	0	1.0	9	9	4.133333333333334	62	0.0	0.7547169811320755	-0.09999982670565502	0.5000009469103649	0.0984263141876951	0.5195880173081571	0.07819653964661422	0.5349855019302483	0.7074325634770514	0.5182058678366511	0	1.0	0.0
5619	0.004170141049794641	0.000540731771963379	-0.000488794789555376	0.9894108505847424	None	0.25	1	0.5454545454545454	6	0.5	7	0.4444444444444444	0.35714285714285715	8	5	7	0	0	1.0	6	6	1.0666666666666667	16	0.0	0.16666666666666666	0.096549820595017	0.5	4.841949572288004e-08	0.500001132504807	0.09999999497280435	0.5	0.6138408740941633	0.5000003775016023	0	1.0	0.0
6820	0.004023130614366702	0.0007566157494295118	-0.0007542880870013193	0.9978407985986788	None	0.25	1	0.4	4	0.75	9	0.25	0.75	13	9	0	0	0	0.875	7	8	0.9333333333333333	14	0.0	1.0	0.09976124246355263	0.6260671211643174	7.902762784127648e-27	0.5000000000000223	0.09999850085030963	0.5033366192668647	0.6155778565648593	0.5439469665494323	0	1.0	0.0
7498	0.0014818268685210083	0.0007248826967448143	0.0006095883588516721	0.9979832564880164	None	0.2	2	0.36363636363636365	8	0.6774193548387096	21	0.4074074074074074	0.6451612903225806	28	20	4	0	0	1.0	9	9	2.2	33	0.0	0.75	-0.06499561811292082	0.6571577177240087	0.14279058786655074	0.6189319640163697	0.04228699195930711	0.6240969299449582	0.6798451012044343	0.6335666236701246	0	0.32142857142857145	0.0
6481	0.003643490886844314	0.0010917698126588454	-0.001034914309778027	0.9824851849288565	None	0	0	0.375	12	0.5217391304347826	24	0.5925925925925926	0.5	35	23	12	0	0	1.0	9	9	3.2	48	0.0	0.6666666666666666	5.87928896880744e-20	0.5000000022480727	-0.0051103233072804346	0.6721960271472983	0.09809131866998352	0.5442961120494557	0.6140572026879428	0.5740989697731068	0	1.0	0.0
5432	0.0019461447522330622	0.0003235905015406797	0.0002854934133191594	0.9973905574910127	None	0.16666666666666666	1	0.35714285714285715	5	0.7368421052631579	14	0.3333333333333333	0.7368421052631579	18	14	2	1	0	0.7777777777777778	9	7	1.4	21	0.25	0.8571428571428571	0.049196123075000604	0.583833287421567	-0.02386927310315413	0.661848013733676	-0.022141748489566827	0.6770599639761278	0.6333512815209813	0.6418618767248138	0.9444444444444444	0.8888888888888888	0.0
1349	None	None	None	None	None	0.42857142857142855	3	0.5	8	0.5714285714285714	12	0.42592592592592593	0.5238095238095238	19	11	3	2	0	0.6666666666666666	9	6	1.5333333333333334	23	1.0	0.35294117647058826	0.19240731697129151	0.6547206288961854	-0.011775285158734442	0.651267335484828	0.0921135649434542	1.0	0.686269779290851	0.9999999935620663	1.0	1.0	0.0
379	None	None	None	None	None	0	0	0.18421052631578946	7	0.8	44	0.7037037037037037	0.6909090909090909	45	38	11	0	0	1.0	9	9	3.8	57	0.0	0.9411764705882353	0.0017244573027336448	0.5580000265702171	0.025039194529468657	0.5906269984063927	0.19913206919150278	0.5550525104328571	0.699662249953834	0.5679694178796325	0	0.9777777777777777	0.0
6436	0.026496886246482207	0.014448229820793917	-0.014367290567486719	0.9755712307876656	None	0.25	1	0.4	4	0.75	9	0.25925925925925924	0.75	13	9	0	0	0	0.6666666666666666	6	9	0.9333333333333333	14	0.0	1.0	0.3618851588052888	0.5000000000000002	0.004463527663333985	0.6002980334810403	0.1020221773106725	0.6341297254805225	0.8188361667957447	0.5790546705553671	0	1.0	0.0
5549	0.006826924974573219	0.00016371098524123464	-0.00012213431823141307	0.9866188018090714	None	0.2	1	0.3076923076923077	4	0.8235294117647058	14	0.5277777777777778	0.6470588235294118	15	11	3	0	0	1.0	6	6	1.2666666666666666	19	0.0	0.15384615384615385	0.09999669640115258	0.5000000000000001	7.704464948293903e-06	0.5037852853463306	0.09999988754794295	0.5000000000000001	0.6157056351054409	0.5012617832097659	0	1.0	0.0
715	None	None	None	None	None	0	0	0.375	3	0.6	6	0.48	0	1	0	10	9	0	1.0	5	5	0.8	12	0.391304347826087	0	0	0	0	0	0	0	0	0	0	0	0
4717	0.004100936612553488	0.0016336707804138794	0.00114005754478373	0.9972595908482021	None	0.25	1	0.4	4	0.75	9	0.25925925925925924	0.75	13	9	0	0	0	0.6666666666666666	6	9	0.9333333333333333	14	0.0	1.0	0.061517113359784846	0.5	-0.09998500107950377	0.658145521189679	0.0806456356908453	0.5969141189911669	0.6752601459628267	0.5864287838345336	0	1.0	0.0
5016	1.7428683708949554e-07	6.044732599728582e-08	5.692433298077416e-08	0.9999707981622799	None	0.3333333333333333	1	0.5	4	0.7	7	0.2857142857142857	0.7	11	7	0	0	0	0.8571428571428571	7	6	0.8	12	0.0	0.6666666666666666	-0.07701239814871229	0.5326056202003554	0.14086820540668393	0.6244287417727133	7.902762784127648e-27	0.5	0.7113886018096555	0.553049322638429	0	1.0	0.0
6608	0.0025332437593386	0.0018860404145785152	-0.00031006979393649055	0.9950707001701232	None	0.3333333333333333	1	0.5	4	0.7	7	0.2857142857142857	0.7	11	7	0	0	0	0.8571428571428571	7	6	0.8	12	0.0	0.8	0.09748043433001233	0.5	0.04621890656725142	0.5939174580835216	0.09998293108004366	0.5000116164640521	0.5616270732674827	0.5316435157998729	0	0.9090909090909091	0.0
3241	None	None	None	None	None	0.2857142857142857	2	0.4117647058823529	7	0.6521739130434783	15	0.44642857142857145	0.391304347826087	16	9	8	0	0	0.875	8	7	1.6666666666666667	25	0.0	0.3333333333333333	0.17297977479497373	0.6241394670101562	-0.0857074194612231	0.5266911603878099	-0.09894981911018393	0.50113614753027	0.7741462007311375	0.5513653609690212	0	1.0	0.0
4986	1.1726976701711747e-05	3.6992782412564333e-07	2.440795328776929e-07	0.999878917321242	None	0.25	1	0.4	4	0.75	9	0.25925925925925924	0.75	13	9	0	0	0	0.6666666666666666	6	9	0.9333333333333333	14	0.0	1.0	-0.10982197785553771	0.5	0.2205751310411889	0.7185535388388953	0.00667877992326249	0.5127118762168865	0.7972223737090305	0.5816098474557664	0	0.9230769230769231	0.0
2620	5.2657190545433675e-06	2.1253998211597232e-07	-1.7991550013257418e-07	0.999958338526182	None	0	0	0.2727272727272727	6	0.6666666666666666	20	0.7619047619047619	0	1	0	30	14	0	0.8571428571428571	7	6	2.1333333333333333	32	0.2222222222222222	0.2962962962962963	0	0	0	0	0	0	0	0	0	0	0
6328	0.01416277700887608	0.007676777394397449	0.0033198815927504453	0.9857668973544593	None	0.25	1	0.4	4	0.75	9	0.25925925925925924	0.75	13	9	0	0	0	0.6666666666666666	6	9	0.9333333333333333	14	0.0	1.0	-0.09704731877664946	0.5	-0.06437136439856508	0.6832114254493671	0.156500794615803	0.999999999984301	0.848746276443799	0.9998062341193172	0	1.0	0.0
4025	7.474554400707834e-06	3.343374937919991e-08	2.8475044263991972e-08	0.9999964649172929	None	0.2	1	0.3076923076923077	4	0.8235294117647058	14	0.2638888888888889	0.7058823529411765	16	12	2	0	0	0.8888888888888888	9	8	1.2666666666666666	19	0.0	0.4	0.0010298387922829996	0.5	0.09549138982151219	0.6921622054804524	0.0004248891600513809	0.5000274923018173	0.6098576580450491	0.5671221432203977	0	1.0	0.0
5947	0.002966492337953723	0.0005384711036338316	-9.717460614005102e-05	0.9947451923623357	None	0.25	1	0.4	4	0.7692307692307693	10	0.23809523809523808	0.7692307692307693	14	10	0	0	0	0.7777777777777778	7	9	1.0	15	0.0	1.0	7.902762784127648e-27	0.5	-0.06851214183780281	0.9999999999993523	-0.0951469589536524	0.6688614722118236	0.6919480453795998	0.999931561265622	0	1.0	0.0
1848	None	None	None	None	None	0.6666666666666666	2	0.75	6	0.4	4	0.4	0.3	7	3	4	0	0	0.8333333333333334	5	6	0.8	12	0.0	1.0	0.08472895985242808	0.571693343982025	-0.04403794198164819	0.5177023155818419	-0.020779171054644694	0.6513556140839512	0.6393889345633497	0.5813217894769546	0	1.0	0.0
4937	0.00879847785682871	0.001853831873155057	-0.0017679839218963473	0.9982994716465408	None	0.16666666666666666	1	0.42857142857142855	6	0.631578947368421	12	0.2916666666666667	0.631578947368421	18	12	2	0	0	0.8888888888888888	8	9	1.4	21	0.0	0.6666666666666666	-0.09999923821102907	0.500000301366884	-0.09791613449343743	0.685942042434149	0.09697225432553228	0.5	0.716616493553616	0.5647359943457793	0	1.0	0.0
7532	0.001969969224393149	0.0004193287031636909	-0.00032150941397785876	0.9973787609352504	None	0.16666666666666666	1	0.35714285714285715	5	0.6842105263157895	13	0.25925925925925924	0.6842105263157895	18	13	2	0	0	1.0	9	9	1.4	21	0.0	0.5	0.0521507298792814	0.6001979836255131	0.24656224800923648	0.7084684636432456	0.025457536516823392	0.6598968730034093	0.7441562181469946	0.6575422475531403	0	1.0	0.0
6552	0.003964069683303255	0.0005376603807140418	0.00012983026513943877	0.9975577500006346	None	0.16666666666666666	1	0.3333333333333333	5	0.75	15	0.2716049382716049	0.75	20	15	1	0	0	1.0	9	9	1.4666666666666666	22	0.0	0.7692307692307693	0.04361445035096794	0.5876469396972477	-0.014625101670603973	0.6688225362757713	0.1374507101359465	0.9840327164757547	0.6917140109600434	0.8489098124874047	0	1.0	0.0
6027	0.00404229610015668	0.001967235461193776	-0.001913331577808803	0.9978881630618134	None	0.25	1	0.4	4	0.75	9	0.25925925925925924	0.75	13	9	0	0	0	0.6666666666666666	6	9	0.9333333333333333	14	0.0	1.0	-0.09993725101946274	0.5	0.6679307321530037	0.9998772325374191	0.0953008954345845	0.6624952944389133	0.9627696263208072	0.9618197950097764	0	0.07692307692307693	0.0
7444	0.0075554973602089	0.0032582761521357095	0.003060834610291098	0.9922419244359832	None	0.07692307692307693	1	0.35714285714285715	10	0.575	23	0.5185185185185185	0.525	31	21	10	0	0	1.0	9	9	2.8	42	0.0	0.6666666666666666	0.21677902041372166	0.5035579292673764	0.14718692295674787	0.7246764269736682	0.09996956659865633	0.5078999572095825	0.6559768462182652	0.5836732407688545	0	0.7096774193548387	0.0
2236	None	None	None	None	None	0.2	1	0.5384615384615384	7	0.47058823529411764	8	0.35185185185185186	0.35294117647058826	12	6	6	0	0	0.6666666666666666	6	9	1.2666666666666666	19	0.0	0.3076923076923077	-0.0498089215217644	0.631110810069592	0.02611608788610583	0.6211491451055704	0.08565642819602319	0.5742298732574822	0.6419546656120036	0.6090961840243582	0	0.5833333333333334	0.0
1647	None	None	None	None	None	0	0	0.3333333333333333	7	0.6551724137931034	19	0.8611111111111112	0.6206896551724138	25	18	5	0	0	1.0	6	6	2.066666666666667	31	0.0	0.4	7.902762784127648e-27	0.5000000000000003	0.09557054785745539	0.5463516617071361	0.029766562813593578	0.6647376877700731	0.6015004089139142	0.5720303894567729	0	0.96	0.0
7367	0.004041970700271531	0.002335051963128111	-0.00032288776355508196	0.9957305423463798	None	0.3333333333333333	1	0.4444444444444444	4	0.7272727272727273	8	0.2653061224489796	0.7272727272727273	12	8	0	0	0	1.0	7	7	0.8666666666666667	13	0.0	1.0	0.10610482864642648	0.5000000000000001	0.11764190426657313	0.9910257625826971	0.11244274001179462	0.6155949188628694	0.6504921996607561	0.8487835055804133	0	0	0.0
5904	0.0010030855590346791	0.0007539950597564042	-0.0007425219306172499	0.9969838269939961	None	0.2857142857142857	2	0.5	8	0.5454545454545454	12	0.38095238095238093	0.5	18	11	5	2	0	0.7777777777777778	9	7	1.6	24	0.2857142857142857	0.47058823529411764	-0.09999998740082627	0.5000001590619454	-0.09999623384106524	0.5000174217525546	0.055662528702311045	0.5	0.6756366832029295	0.5000058602715021	0.3888888888888889	0.3888888888888889	0.0
2632	4.447588935879487e-08	4.0198484417751e-08	-2.336866718672681e-09	0.9999937349250095	None	0	0	0.25	1	1.0	3	1.0	0	0	0	4	10	0	0.2	5	1	0.3333333333333333	5	0.8333333333333334	0	0	0	0	0	0	0	0	0	0	0	0
3520	0.0022150014684093767	0.000345394322713881	-0.00023290357752100873	0.9972642742665592	None	0.25	1	0.36363636363636365	4	0.7857142857142857	11	0.2222222222222222	0.7857142857142857	15	11	0	0	0	0.8888888888888888	9	8	1.0666666666666667	16	0.0	1.0	0.0008000919174301861	0.6637694010052004	0.19639013018202733	0.6151088897038295	0.09999981143506954	0.5000139752095639	0.6896579023443875	0.5945990588005219	0	0	0.0
3204	8.692476250357429e-05	2.493240301187646e-06	-2.4415306730333943e-06	0.9994032253689097	None	0.3333333333333333	1	0.5	4	0.7	7	0.2857142857142857	0.7	11	7	0	0	0	0.8571428571428571	6	7	0.8	12	0.0	0.6666666666666666	0.09990298913795838	0.5	0.08697424922005495	0.5776521853317426	0.010067365158159897	0.538310429137392	0.598622649844885	0.5388122128704933	0	0	0.0
1872	None	None	None	None	None	0	0	0.3157894736842105	6	0.6153846153846154	16	0.5833333333333334	0.038461538461538464	4	1	23	8	0	0.75	8	6	1.8666666666666667	28	0.1702127659574468	0.34782608695652173	6.330415010609173e-22	0.5	-0.09999997784423469	0.5000005892286631	0.31521264775654545	0.7665834449139589	0.8543793914672808	0.597816104977694	1.0	1.0	0.0
2576	1.2383806143834864e-05	1.029751487451975e-06	-2.3253916813431713e-08	0.9953665067570185	None	0	0	0.13333333333333333	2	0.9	18	0.7333333333333333	0	0	0	21	10	0	0.8333333333333334	5	6	1.4666666666666666	22	0.21739130434782608	0.11764705882352941	0	0	0	0	0	0	0	0	0	0	0
5712	None	None	None	None	None	0.25	3	0.46153846153846156	12	0.5405405405405406	20	0.48148148148148145	0.4864864864864865	30	18	8	0	0	1.0	9	9	2.6	39	0.0	0.48484848484848486	0.029800852061728462	0.5	1.2518502876485051e-05	0.50324962712875	-0.026641131252060295	0.5	0.5573819362961024	0.5010832226002959	0	1.0	0.0
1076	None	None	None	None	None	0.25	1	0.5454545454545454	6	0.5	7	0.38095238095238093	0.42857142857142855	11	6	4	0	0	0.8571428571428571	7	6	1.0666666666666667	16	0.0	0.6666666666666666	0.0344240737379924	0.548752756315573	0.07115633945254055	0.5577786814111015	0.11795690395020623	0.5469641773757604	0.5785655885428398	0.5511699331946984	0	0	0.0
3068	0.012442910296823333	0.0025221605955398903	0.0015133390629091736	0.9873574876066364	None	0	0	0.375	3	0.7777777777777778	7	0.3142857142857143	0.7777777777777778	10	7	0	0	0	0.7142857142857143	5	7	0.7333333333333333	11	0.0	0.6666666666666666	0.09993516972279715	0.5000340270709023	0.25001009908353977	0.6663130086763375	0.09594662460368124	0.5081813106217794	0.6728016323672297	0.5600767310277084	0	0	0.0
1322	None	None	None	None	None	0	0	0.5	3	0.5714285714285714	4	0.375	0.42857142857142855	6	3	2	3	0	0.6666666666666666	4	6	0.6	9	0.6	0	0.09912219812136931	0.5753338679559978	5.081189647642792e-09	0.5000001639372744	0	0.5	0.6147365726105076	0.5252824094735326	0.0	0	0.0
3687	0.00014206586464591482	2.391679387951583e-07	-1.7279052795001122e-07	0.9999977760158507	None	0.25	1	0.4	4	0.7692307692307693	10	0.23809523809523808	0.7692307692307693	14	10	0	0	0	0.7777777777777778	9	7	1.0	15	0.0	1.0	1.6545751205109988e-07	0.5	-0.047556248014501167	0.5441218179716013	-0.09999853506335124	0.5000297596629377	0.6017585060277177	0.5147512647156133	0	1.0	0.0
7283	3.30803035563637e-08	1.1172901295211905e-08	-9.408816275160747e-09	0.9999934044636615	None	0.2	2	0.36363636363636365	8	0.6774193548387096	21	0.4074074074074074	0.6451612903225806	28	20	4	0	0	1.0	9	9	2.2	33	0.0	0.75	0.09998460276586865	0.500097340555279	0.049632982011287775	0.5748084325772179	3.637680078857443e-11	0.5117886708034074	0.6051010488822337	0.5290547135357031	0	0	0.0
947	None	None	None	None	None	0	0	0.4	2	0.8	4	0.4666666666666667	0.8	6	4	0	0	0	0.6	5	3	0.4666666666666667	7	0.0	0	0.19366810705687992	0.6094716300011476	9.490107406208069e-06	0.5000264024738921	0.029661658820282898	0.5096989475766893	0.7003254572362604	0.5402459146443443	0	1.0	0.0
892	None	None	None	None	None	0.5	1	0.8333333333333334	5	0.14285714285714285	1	0.6	0	3	0	5	8	0	0.6	5	3	0.6	9	0.7272727272727273	0.5714285714285714	0	0	0	0	0	0	0	0	0	0	0
6219	None	None	None	None	None	0.1111111111111111	1	0.38095238095238093	8	0.6206896551724138	18	0.38271604938271603	0.5172413793103449	23	15	7	0	0	1.0	9	9	2.066666666666667	31	0.0	0.5454545454545454	0.05125199741461552	0.5	0.09999472809745305	0.5001311600062317	0.06141458057422246	0.5000000000000001	0.5522984869904072	0.5000437200029686	0	1.0	0.0
4538	0.008213416087134582	0.0008052146188228086	3.557365825113592e-05	0.9891853807088409	None	0.16666666666666666	1	0.3333333333333333	5	0.75	15	0.39285714285714285	0.7	19	14	2	0	0	0.875	7	8	1.4666666666666666	22	0.0	0.4	-0.09999976218063267	0.5000018358094411	0.02576203846782308	0.6629803526720092	-0.30933237007235304	0.5	0.7993322477936892	0.5561464903326728	0	0.9473684210526315	0.0
2883	2.3044925972293506e-05	4.227259725089753e-06	-4.227242635541597e-06	0.9987919257783975	None	0.25	1	0.4	4	0.7692307692307693	10	0.23809523809523808	0.7692307692307693	14	10	0	0	0	0.7777777777777778	7	9	1.0	15	0.0	1.0	2.5001553151626835e-05	0.5	0.05634313757505177	0.5132383535360371	9.296784066181281e-06	0.5081409469159498	0.5659989299694739	0.5071272221127887	0	1.0	0.0
1939	None	None	None	None	None	0	0	0.6666666666666666	4	0.42857142857142855	3	0.5625	0	2	0	6	3	0	1.0	4	4	0.6	9	0.21428571428571427	0.6666666666666666	0	0	0	0	0	0	0	0	0	0	0
2801	None	None	None	None	None	0.1111111111111111	1	0.5	10	0.39285714285714285	11	0.5357142857142857	0.21428571428571427	13	6	16	2	0	0.875	8	7	2.0	30	0.06896551724137931	0.32	-0.06751742284997894	0.5	-0.026129114043149593	0.512974439696297	-0.09995647527056616	0.5001196371419097	0.57496463640487	0.5043655524317411	1.0	1.0	0.0
2634	8.128557912684166e-08	6.895798553342584e-08	4.19342996958699e-08	0.9999835597067185	None	0	0	0.2	1	1.0	5	0.7	0	0	0	6	12	0	0.4	5	2	0.4666666666666667	7	0.75	0	0	0	0	0	0	0	0	0	0	0	0
7053	0.0025600963246214256	0.00022727688666535797	-0.000171746347305554	0.9977846746983949	None	0	0	0.375	12	0.5217391304347826	24	0.5925925925925926	0.5	35	23	12	0	0	1.0	9	9	3.2	48	0.0	0.6666666666666666	-0.016447428811689785	0.660131953977287	8.444635922441298e-06	0.5055193529467985	0.09999998365874971	0.5000006679866001	0.6258774672171076	0.5569158458976058	0	0.9428571428571428	0.0
1993	None	None	None	None	None	0	0	0.6	3	0.6	3	0.5833333333333334	0.6	6	3	0	0	0	0.3333333333333333	6	2	0.4666666666666667	7	0.0	0.8	0.06474753528735014	0.561801878281509	0.005709877227739144	0.6612164296249309	-0.046429317892329756	0.6425243744550839	0.6313926044131076	0.6227362381032537	0	1.0	0.0
5078	0.00023776165998722523	2.835377964146134e-07	1.5999731235763406e-07	0.9999918310671233	None	0	0	0.5	3	0.7142857142857143	5	0.375	0.7142857142857143	8	5	0	0	0	0.6666666666666666	6	4	0.6	9	0.0	0.4	-0.029395874989315895	0.5030695350545011	0.000904478738037831	0.5824574291719372	-0.09942133868485332	0.5	0.6033907872973768	0.5287306403707395	0	0.625	0.0
277	None	None	None	None	None	0	0	0.5	2	0.75	3	1.0	0.75	4	3	1	5	0	0.16666666666666666	6	1	0.4	6	1.0	0.4	0.030933554197996066	0.5572003594619718	0.0013191340895086924	0.5009909016317331	0.10402454125531364	0.5963123295441477	0.6093353299163453	0.5518046079252352	1.0	1.0	0.1682272805338776
331	None	None	None	None	None	0	0	0.75	3	0.5	2	0.6666666666666666	0.25	4	1	1	0	0	1.0	3	3	0.4	6	0.0	0.5	-0.09999434788109104	0.5000506268307493	-0.0004906790988196588	0.6616129667429198	0.020442302301987562	0.5900996074827352	0.6640825746697699	0.5854102407136573	0	0	0.0
640	None	None	None	None	None	0	0	0.4	6	0.5	10	0.5238095238095238	0.2	6	4	15	12	0	0.8571428571428571	7	6	1.4666666666666666	22	0.375	0.5	0.07267007419553131	0.6495426573516535	-0.004575190209708127	0.6653450499502663	0.08554069263692846	0.535021808393759	0.650311146722531	0.6181061303264093	0.9166666666666667	1.0	0.0
6231	0.002307494599261569	0.0006968855112848587	0.0006888134406528493	0.997823741175273	None	0.15384615384615385	2	0.39285714285714285	11	0.55	22	0.5185185185185185	0.5	31	20	10	0	0	1.0	9	9	2.8	42	0.0	0.7777777777777778	0.048533929425586445	0.5465087843879198	0.09220755432035259	0.5396365333655755	-0.1677589372921188	0.5343135488258368	0.7587119473950636	0.5401570110611089	0	0.7741935483870968	0.0
2477	None	None	None	None	None	1.0	1	1.0	4	0.0	0	0.5555555555555556	0	2	0	2	0	0	1.0	3	3	0.3333333333333333	5	0.0	1.0	0	0	0	0	0	0	0	0	0	0	0
3578	0.0018593967714140166	0.0016410762518298723	0.0016256677097528903	0.9993102008977872	None	0.3333333333333333	1	0.625	5	0.4444444444444444	4	0.36666666666666664	0.3333333333333333	7	3	3	3	0	0.8333333333333334	6	5	0.7333333333333333	11	0.5	0.2857142857142857	0.08100478226576296	0.5	0.05517905998155974	0.6682436779193769	0.24232136317960026	0.6109931533435216	0.7106790353445924	0.5948166817812781	1.0	1.0	0.0
3501	0.00254220221091882	0.00014250517582059947	-3.398242631082632e-05	0.9943677924445343	None	0.14285714285714285	1	0.5625	9	0.3333333333333333	7	0.4107142857142857	0.14285714285714285	8	3	14	11	0	0.875	7	8	1.5333333333333334	23	0.4074074074074074	0.5263157894736842	0.17768153517262836	0.5	0.07253234241022405	0.6913244038214476	-0.028755732002133362	0.8256573631788375	0.7456444401946453	0.6872208901818673	1.0	1.0	0.0
6050	0.005658796167772664	0.0010439759228533217	-0.0008361377401544215	0.9947972062322509	None	0.2	1	0.3333333333333333	4	0.8125	13	0.3333333333333333	0.75	16	12	1	0	0	0.6666666666666666	6	9	1.2	18	0.0	0.6666666666666666	0.04552588342795927	0.5	0.09721950140864768	0.5131800659084981	0.1465528198242217	0.5	0.6017235447775137	0.5043942601711932	0	0	0.0
1759	None	None	None	None	None	0	0	0.5	2	0.75	3	1.0	0.75	5	3	0	0	0	0.16666666666666666	6	1	0.4	6	0.0	0.4	0.09083543604121583	0.5672770354836659	0.018637404281620765	0.6090097551125381	0.06067825219612757	0.5162575157197657	0.5401342354441935	0.5645506400802907	0	0	0.0
2944	3.093363953870184e-05	2.830617436945806e-07	-2.8305997928774845e-07	0.9954386921903374	None	0.5	1	0.6666666666666666	4	0.42857142857142855	3	0.6	0.14285714285714285	4	1	4	6	0	0.6	3	5	0.6	9	0.6666666666666666	0.5	-0.09774462661751716	0.5	-0.07133826514444208	0.5504590804908079	0.0006335822331645234	0.5015565089774915	0.603888502839173	0.5173889671228217	1.0	1.0	0.0
7187	0.0026474674100152172	0.0018694289263477004	0.001814568494357759	0.9960484236282099	None	0.07142857142857142	1	0.36666666666666664	11	0.5476190476190477	23	0.5432098765432098	0.5	32	21	11	0	0	1.0	9	9	2.933333333333333	44	0.0	0.7368421052631579	0.22416221980716539	0.5097566175767433	0.07861198411306068	0.6616792134890898	0.062073765868539896	0.5637334183854429	0.6722119974542787	0.579823427829684	0	1.0	0.0
2732	None	None	None	None	None	0	0	0.42105263157894735	8	0.5	13	0.5833333333333334	0.15384615384615385	8	4	19	9	0	0.75	6	8	1.8666666666666667	28	0.23684210526315788	0.8695652173913043	-0.09997700401531602	0.5000041211814	0.002891123460592466	0.6630879005246213	0.3688819766596384	0.552942079307954	0.8876901936512376	0.5736003120199836	1.0	1.0	0.0
2295	None	None	None	None	None	0	0	0.5	2	0.6666666666666666	2	1.0	0.6666666666666666	4	2	0	2	0	0.2	1	5	0.3333333333333333	5	1.0	0.5	0.042057074122498664	0.5483804666479591	0.03755669676623251	0.6190415828401375	0.09998952473411357	0.50003560525626	0.5899941762503341	0.5564050409091131	0.875	1.0	0.0
153	None	None	None	None	None	0	0	0.5	2	0.75	3	0.6	0.75	5	3	0	2	0	0.4	2	5	0.4	6	1.0	0	0.0017518503426882121	0.5059113638246732	0.002249353317377276	0.50552053271484	0.018583175994575218	0.6605097001361641	0.5945510185146969	0.5589985395666612	1.0	1.0	0.0
3559	None	None	None	None	None	0	0	0.38461538461538464	10	0.5555555555555556	20	0.4691358024691358	0.3611111111111111	21	13	16	2	0	1.0	9	9	2.533333333333333	38	0.07142857142857142	0.5517241379310345	3.986486372987154e-05	0.5239907501766771	1.984249078874678e-07	0.500000697566051	-0.09597215790354177	0.5001451701226319	0.6112527239099926	0.5080509887683368	0.0	0	0.0
4577	0.0077232703696919446	0.000745927611352024	0.0003257353188815272	0.9914440079583957	None	0.3333333333333333	1	0.5	4	0.6666666666666666	6	0.3142857142857143	0.6666666666666666	10	6	0	0	0	0.7142857142857143	5	7	0.7333333333333333	11	0.0	0.6666666666666666	0.14620301938899077	0.521834265374948	0.16406905768691327	0.5737716589976901	-0.14831493550738073	0.6395439952642799	0.7997549831036698	0.5791645700118282	0	0.9	0.0
6664	0.0001148482311040242	6.516115163492216e-07	8.646587568690045e-08	0.9999961310837968	None	0.25	1	0.4	4	0.75	9	0.25925925925925924	0.75	13	9	0	0	0	0.6666666666666666	9	6	0.9333333333333333	14	0.0	1.0	7.902762784127648e-27	0.5	0.18422914663812703	0.6028517276716925	0.03893308945271979	0.5105012437638731	0.6874972999238423	0.5382064381331204	0	1.0	0.0
2789	2.834893101716194e-09	1.3082438981159008e-10	8.470246773527803e-12	0.999999946367632	None	1.0	1	1.0	4	0.0	0	0.5555555555555556	0	4	0	0	0	0	1.0	3	3	0.3333333333333333	5	0.0	1.0	0	0	0	0	0	0	0	0	0	0	0
2361	None	None	None	None	None	0	0	0.6666666666666666	4	0.3333333333333333	2	0.5	0	0	0	7	10	0	1.0	4	4	0.5333333333333333	8	0.5555555555555556	0.5	0	0	0	0	0	0	0	0	0	0	0
2959	5.9523848011365404e-08	3.8906372543937577e-08	-1.198364508550286e-08	0.9999854991665671	None	0.3333333333333333	1	0.4444444444444444	4	0.7272727272727273	8	0.2708333333333333	0.7272727272727273	12	8	0	0	0	0.75	6	8	0.8666666666666667	13	0.0	0.8571428571428571	0.014412688876774753	0.5232710055098253	0.013504781050578351	0.6376168117836593	2.6877786380629224e-11	0.500000189541993	0.558334023439023	0.5546299924720939	0	0	0.0
1884	None	None	None	None	None	0.2	1	0.3333333333333333	4	0.75	12	0.6	0.625	13	10	4	5	0	0.8333333333333334	6	5	1.2	18	0.5555555555555556	0.15384615384615385	0.0032603555332345402	0.5352017662862646	0.04246021317186578	0.5128820497383754	0.07173610994494027	0.5884236738081405	0.5577443458001657	0.5457080935113137	1.0	1.0	0.15851826248809908
3804	0.0009606189142198123	0.00011483514509852209	-6.634675607485937e-05	0.9986013315221579	None	0.25	1	0.4	4	0.7692307692307693	10	0.4166666666666667	0.6923076923076923	12	9	2	1	0	1.0	6	6	1.0	15	0.2	0.2222222222222222	-0.06667455180722312	0.508237729372023	0.19663904181806793	0.7679088007551955	0.06451915585789579	0.5211273025617286	0.7433944377698196	0.6077866619367117	1.0	1.0	0.0
3262	0.0029763450731283884	0.0004011263768389334	-3.90053564125526e-06	0.9944521397127343	None	0.3333333333333333	1	0.5	4	0.7	7	0.2857142857142857	0.7	11	7	0	0	0	0.8571428571428571	6	7	0.8	12	0.0	0.6666666666666666	0.0999326740111742	0.5000698090616413	0.09762003357675725	0.5146043317739176	-0.07074299504251594	0.5678963683165139	0.6897808852446019	0.5276373589483127	0	0.36363636363636365	0.0
3472	0.00024611600344780644	3.786140954975077e-06	2.5123110975675697e-06	0.9998282546410454	None	0.25	1	0.4	4	0.7692307692307693	10	0.23809523809523808	0.7692307692307693	14	10	0	0	0	0.7777777777777778	7	9	1.0	15	0.0	1.0	0.03781620480781639	0.5186143899432732	0.15833271112912223	0.5971520157420339	0.07414356478495361	0.601443057737878	0.6409141807388943	0.5727782150901572	0	0.7857142857142857	0.0
1270	None	None	None	None	None	0	0	0.3333333333333333	3	0.8181818181818182	9	0.28888888888888886	0.8181818181818182	12	9	0	0	0	0.5555555555555556	9	5	0.8666666666666667	13	0.0	1.0	-0.09916284784109919	0.5020869670781759	0.42614694074497306	0.6856814487751893	0.030778000891677915	0.5871166906565097	0.9034067338806663	0.5939062813383853	0	1.0	0.0
5251	0.0019953723171063876	0.0006189210363852169	0.0005825380945220223	0.9968489964814201	None	0	0	0.42857142857142855	3	0.75	6	0.3333333333333333	0.75	9	6	0	0	0	0.8333333333333334	6	5	0.6666666666666666	10	0.0	0.4	0.05452619302965798	0.5	9.710526089258237e-06	0.576010097070582	0.09999118992653946	0.5	0.6007832845880555	0.5255124535309009	0	0.7777777777777778	0.0
5730	0.004969508341104146	0.0011748748975658585	-0.00045959894793921717	0.9926726148017748	None	0.07142857142857142	1	0.36666666666666664	11	0.5476190476190477	23	0.5432098765432098	0.5	32	21	11	0	0	1.0	9	9	2.933333333333333	44	0.0	0.7368421052631579	0.23210876246089734	0.5995727882975357	0.0016177101468520367	0.5272244289247786	0.07347798535286257	0.6130032710682017	0.7297277366627775	0.5803511294243103	0	0	0.0
6980	0.004309191470816167	0.001977656374944961	0.0019760753620669943	0.9946890168817402	None	0.2222222222222222	2	0.38095238095238093	8	0.6551724137931034	19	0.38271604938271603	0.6206896551724138	26	18	4	0	0	1.0	9	9	2.066666666666667	31	0.0	0.75	0.10902772778622656	0.5174635242163329	0.3343699896129647	0.6925174294802837	0.09999998915558526	0.500012133523402	0.7473106797597076	0.5729625607227303	0	0	0.0
4315	0.007268062295829161	0.002917233527929646	-0.0017482474913986853	0.9937546341858792	None	0.25	1	0.4	4	0.75	9	0.25	0.75	13	9	0	0	0	0.875	7	8	0.9333333333333333	14	0.0	0.8571428571428571	1.704576426565826e-22	0.5	0.3357831749521155	0.5563021580931791	-0.10570987849097686	0.9086423566276289	0.8721804110367947	0.6986994640726494	0	0.07692307692307693	0.0
5495	0.0015160307375344801	0.0007249099611030323	-0.0007214982531441308	0.9984160795144449	None	0	0	0.375	12	0.5217391304347826	24	0.5925925925925926	0.5	35	23	12	0	0	1.0	9	9	3.2	48	0.0	0.6666666666666666	0.004596686126041887	0.5158233140483957	0.0416768749665455	0.5659547008690845	-0.08452270035675273	0.5863777073315344	0.6354806324591806	0.5562352696001133	0	0	0.0
4002	None	None	None	None	None	0.25	2	0.4444444444444444	8	0.5833333333333334	14	0.3611111111111111	0.4583333333333333	16	11	9	1	0	0.8888888888888888	8	9	1.7333333333333334	26	0.058823529411764705	0.47058823529411764	-0.09749540892957778	0.5649997019850705	-0.028842470992460463	0.6727232596591224	0.19372121072129778	0.5	0.775332127180334	0.5811109151520477	1.0	1.0	0.0
1831	None	None	None	None	None	0	0	0.6666666666666666	2	0.5	1	0.6666666666666666	0	0	0	3	0	0	0.6666666666666666	3	2	0.26666666666666666	4	0.0	0	0	0	0	0	0	0	0	0	0	0	0
308	None	None	None	None	None	0	0	0.42857142857142855	3	0.75	6	0.3333333333333333	0.75	9	6	0	1	0	0.8333333333333334	5	6	0.6666666666666666	10	1.0	0.4	0.0007512503269605584	0.6769730234163986	-0.06630027952874612	0.5308800698384349	-0.008912867206571327	0.6261252543655682	0.6302654918430846	0.6129511409080634	1.0	1.0	0.0
3577	0.01146662456331858	0.00653331447694363	-0.0021376058642282717	0.9938468905589234	None	0.25	1	0.4	4	0.75	9	0.25925925925925924	0.75	13	9	0	0	0	0.6666666666666666	6	9	0.9333333333333333	14	0.0	1.0	0.09999706167389913	0.5000092247474456	-0.06171272120078677	0.5319355835825408	0.09775302495803911	0.5825099092776304	0.688544299808198	0.5383444596757342	0	0.07692307692307693	0.0
2192	None	None	None	None	None	0	0	0.3333333333333333	4	0.75	12	0.6	0.6875	15	11	2	2	0	0.8333333333333334	6	5	1.2	18	0.5	0.3076923076923077	0.2208145144049103	0.5918606318578054	0.15207631418100664	0.6152664670035605	-0.03529863818604814	0.664739039202534	0.7799780159230972	0.6244666781451066	1.0	1.0	0.0
6526	0.00025312678047984867	3.6892750598124234e-06	-1.6014121140368486e-06	0.9999962192368521	None	0.3333333333333333	1	0.5	4	0.7	7	0.2857142857142857	0.7	11	7	0	0	0	0.8571428571428571	6	7	0.8	12	0.0	0.8	0.003757060997752109	0.5	0.25981454240476015	0.5554857791004535	-0.09904943834379498	0.5	0.8189024093534945	0.5185632107000594	0	1.0	0.0
4047	0.004932314531185914	0.00023656684966971277	-0.00019840432619433766	0.9905221832811401	None	0.14285714285714285	1	0.4375	7	0.5714285714285714	12	0.42592592592592593	0.47619047619047616	15	10	7	0	0	0.6666666666666666	9	6	1.5333333333333334	23	0.0	0.5882352941176471	7.848332135328483e-05	0.5022423367402067	0.33607355949154855	0.5554457840616558	0.1656831321272631	0.5368367372530265	0.7977046805216611	0.5315648673213794	0	1.0	0.0
6355	0.0059885363049491	0.0016303941561796643	0.0007795583094846694	0.991685005523339	None	0.3333333333333333	1	0.5	4	0.7	7	0.2857142857142857	0.7	11	7	0	0	0	0.8571428571428571	7	6	0.8	12	0.0	0.6666666666666666	-0.09782714001214204	0.5	0.09864693601080574	0.5125439081076959	0.09994874642174226	0.5	0.7169274187379604	0.5041820827400026	0	1.0	0.0
2256	None	None	None	None	None	0.5	1	0.6666666666666666	4	0.5714285714285714	4	0.36	0.5714285714285714	8	4	0	0	0	1.0	5	5	0.6	9	0.0	1.0	0.007467943575054958	0.5	-0.04533985923342562	0.5367113731149195	0.24245629759653484	0.5554555438762981	0.7781480893421673	0.5307817512852288	0	1.0	0.0
3603	4.607111856208363e-07	1.719330596780107e-07	-1.685647013057395e-07	0.9999347255430777	None	0.16666666666666666	1	0.35714285714285715	5	0.7222222222222222	13	0.47619047619047616	0.5555555555555556	15	10	4	1	0	0.8571428571428571	6	7	1.3333333333333333	20	0.14285714285714285	0.14285714285714285	0.09674972983787292	0.5039908375156845	0.07582841469732263	0.5903077752529015	0.0014826065300742597	0.5	0.6021974169507119	0.5317241212034035	1.0	1.0	0.0
915	None	None	None	None	None	0	0	0.25925925925925924	7	0.6842105263157895	26	0.5555555555555556	0	0	0	39	0	0	0.8888888888888888	8	9	2.6666666666666665	40	0.0	0.9375	0	0	0	0	0	0	0	0	0	0	0
3608	0.01368091162881993	0.002820727089844426	0.0017498603876925788	0.9820207833254591	None	0.16666666666666666	1	0.35714285714285715	5	0.7222222222222222	13	0.31746031746031744	0.6666666666666666	16	12	3	1	0	0.7777777777777778	7	9	1.3333333333333333	20	0.16666666666666666	0.6153846153846154	0.011935570478429908	0.5	-0.08835395970704162	0.6902627099905994	0.10833140531557743	0.5042342148804209	0.6894464873188183	0.5677707675155115	1.0	1.0	0.0
2010	None	None	None	None	None	0	0	0.375	3	0.6	6	0.48	0.1	3	1	8	9	0	1.0	5	5	0.8	12	0.5	0	0.08135655303651754	0.5216723096980768	-0.02161002243972151	0.6744482442917056	0.000607014645405458	0.5023322766476706	0.626371731271812	0.5682746987742764	1.0	0	0.0
4697	0.0024126709597659607	6.903361031279188e-05	6.771593393204417e-05	0.9967445731907679	None	0.09090909090909091	1	0.4	10	0.5142857142857142	18	0.4567901234567901	0.4	24	14	12	5	0	1.0	9	9	2.466666666666667	37	0.2777777777777778	0.47058823529411764	0.1294332029841872	0.6102288814970291	0.07008579284707386	0.5673870077024507	0.07746068832705075	0.5548737908822955	0.5703282247558704	0.5776869148242674	0.9583333333333334	0.9583333333333334	0.18870807879321677
7359	0.005780442551837401	0.0017731497186488044	-0.0003985575313577608	0.9975908969882291	None	0.25	1	0.36363636363636365	4	0.7857142857142857	11	0.2222222222222222	0.7857142857142857	15	11	0	0	0	0.8888888888888888	9	8	1.0666666666666667	16	0.0	1.0	0.09999966065189102	0.5000003004954239	0.09981327668403353	0.5224677343574389	0.20714941023005143	0.7445695133808575	0.6237833603464132	0.5954630370480709	0	0	0.0
535	None	None	None	None	None	0	0	0.625	5	0.4	4	0.5	0.3	5	3	6	7	0	0.6666666666666666	6	4	0.8	12	0.5	0.5	6.983469841793346e-09	0.5000000051687293	0.09278541488208217	0.5224876111619394	0.10274659199630251	0.5961925923122076	0.6089659807419278	0.539884818445041	1.0	1.0	0.31986110959612046
976	None	None	None	None	None	0.16666666666666666	2	0.34615384615384615	9	0.6666666666666666	24	0.4691358024691358	0.5833333333333334	30	21	7	2	0	1.0	9	9	2.533333333333333	38	0.2222222222222222	0.6896551724137931	0.06238155844372837	0.6280377744195007	7.902762784127648e-27	0.5000000000000231	0.01927040158305269	0.6873232356728418	0.6065166131689178	0.607579146644898	0.8833333333333333	1.0	0.0
6569	0.0022381898730560934	0.00010222718055024642	1.0878140527035798e-05	0.9960182340097431	None	0.3333333333333333	1	0.4444444444444444	4	0.7272727272727273	8	0.2653061224489796	0.7272727272727273	12	8	0	0	0	1.0	7	7	0.8666666666666667	13	0.0	1.0	0.011052183753241624	0.5040160140827502	0.28630070547870606	0.8071381889484593	0.044616609774606464	0.645367525035736	0.7687403156828867	0.6642089707063206	0	0	0.0
2359	None	None	None	None	None	0	0	0.8333333333333334	5	0.14285714285714285	1	0.45	0	0	0	8	5	0	0.8	4	5	0.6	9	0.25	1.0	0	0	0	0	0	0	0	0	0	0	0
207	None	None	None	None	None	0	0	0.23333333333333334	7	0.7441860465116279	32	0.8333333333333334	0.3023255813953488	18	13	26	0	0	0.6666666666666666	9	6	3.0	45	0.0	0.8205128205128205	0.06883992652741386	0.5690414218665101	7.357163179714072e-05	0.5033224993612357	-0.07202960737929313	0.5081896796937656	0.6375282334569917	0.5269732125765321	0	1.0	0.0
3766	0.0030891001299381397	0.0017374737806117107	-0.0012427768428920902	0.9953145016098804	None	0.25	1	0.4	4	0.7692307692307693	10	0.23809523809523808	0.7692307692307693	14	10	0	0	0	0.7777777777777778	9	7	1.0	15	0.0	1.0	0.09965107996910509	0.5009125853131191	-0.02146952525060436	0.5990567979199828	0.0996539508521667	0.5566124640385225	0.6389478485237376	0.552523187387381	0	1.0	0.0
4851	0.009036709074605813	0.005713351222609289	0.005642263437207268	0.9865913124763231	None	0.3333333333333333	1	0.375	3	0.7	7	0.4	0.6	9	6	2	5	0	0.8333333333333334	5	6	0.8	12	1.0	0.2857142857142857	0.15421442903569932	0.5	0.13751549558911128	0.5833606052191531	0.08476636544713603	0.5	0.5771949226505906	0.5280193181554954	1.0	1.0	0.0
143	None	None	None	None	None	0	0	0.07692307692307693	2	0.9444444444444444	34	0.8444444444444444	0	0	0	37	0	0	0.5555555555555556	5	9	2.533333333333333	38	0.0	0.7878787878787878	0	0	0	0	0	0	0	0	0	0	0
6257	0.0036904221555690495	0.0013687962408512713	0.0011762317917900077	0.996681509792426	None	0.2857142857142857	2	0.35294117647058826	6	0.7391304347826086	17	0.3968253968253968	0.6956521739130435	22	16	2	0	0	0.7777777777777778	9	7	1.6666666666666667	25	0.0	0.5555555555555556	-0.0689006617037626	0.5160467446828989	0.1444118937686904	0.730330193803984	0.09989572990961294	0.5119724910003536	0.716209027617084	0.5913306341765507	0	1.0	0.0
6082	0.003251345859431759	0.00016567543165566076	-6.092992304116754e-05	0.9910863339917236	None	0.16666666666666666	1	0.4666666666666667	7	0.55	11	0.4489795918367347	0.55	17	11	4	3	0	1.0	7	7	1.4666666666666666	22	0.5	0.5333333333333333	0.09999990982314705	0.5	1.6629193294454755e-07	0.5634095767226355	0.0999687045202646	0.5	0.615698448536268	0.521238158617783	1.0	1.0	0.0
7513	0.0054783677203364915	0.0003784898991547846	-0.0003783822538242826	0.9977450746783704	None	0.18181818181818182	2	0.36	9	0.6	21	0.4567901234567901	0.5428571428571428	28	19	8	0	0	1.0	9	9	2.466666666666667	37	0.0	0.5714285714285714	0.09999859948591126	0.5000047422660387	0.06765900935016629	0.6218726842647668	0.12970000171968768	0.711791172057597	0.6245625821799401	0.6147226088424682	0	1.0	0.0
4707	0.008298192561410548	0.005857615868514631	0.00026513126268575584	0.9985778044301925	None	0.25	1	0.4	4	0.7692307692307693	10	0.23809523809523808	0.7692307692307693	14	10	0	0	0	0.7777777777777778	7	9	1.0	15	0.0	1.0	0.09993180524531678	0.5000130502708728	0.15945305643244684	0.5818941035536114	0.1015613517366198	0.5542557019335985	0.5687893840241358	0.545580322651773	0	0.2857142857142857	0.0
461	None	None	None	None	None	0.125	1	0.3684210526315789	7	0.5769230769230769	15	0.5	0.11538461538461539	7	3	20	0	0	0.875	7	8	1.8666666666666667	28	0.0	0.6363636363636364	-0.03726441782170946	0.6092436412137352	0.05519438738939368	0.5595099977644088	-0.08382333276227608	0.512513388202592	0.6495282300485966	0.5608117676212039	0	0	0.0
5858	0.0008595377604551851	0.0003227011901118739	0.000230813723911945	0.998893913571546	None	0	0	0.375	3	0.7777777777777778	7	0.3142857142857143	0.7777777777777778	10	7	0	1	0	0.7142857142857143	5	7	0.7333333333333333	11	1.0	0.6666666666666666	0.034323023679627494	0.5	0.04482779524124639	0.5099331136411478	0.08579612702614683	0.5	0.5552913106434256	0.5033114251526604	1.0	1.0	0.0
659	None	None	None	None	None	0	0	0.13043478260869565	3	0.875	28	0.85	0	0	0	33	5	0	0.625	8	5	2.2666666666666666	34	0.07142857142857142	0.6896551724137931	0	0	0	0	0	0	0	0	0	0	0
2259	None	None	None	None	None	0	0	0.25	1	1.0	3	1.0	1.0	4	3	0	3	0	0.2	1	5	0.3333333333333333	5	1.0	0	-0.042490591957204685	0.6281064633760753	0.43908738044483053	0.524854955862127	0.09699125336516512	0.5034185751132354	0.8853350080868516	0.552907728985558	1.0	1.0	0.0
6997	0.01739553850713548	0.008278668793535041	0.00724933600005692	0.9745961101329077	None	0.25	1	0.4	4	0.7692307692307693	10	0.23809523809523808	0.7692307692307693	14	10	0	0	0	0.7777777777777778	9	7	1.0	15	0.0	1.0	0.20804723100338354	0.5860275788253492	0.06978213308715696	0.5522879418479575	0.29558167480256786	0.7338850601937497	0.7071393649008139	0.6280756811937684	0	0	0.0
1116	None	None	None	None	None	0	0	1.0	1	0	0	1.0	0	0	0	1	3	0	0.5	1	2	0.13333333333333333	2	0.5	0	0	0	0	0	0	0	0	0	0	0	0
6421	0.002798688343617892	0.0015812207481155087	0.0015809008830478006	0.9965834474839966	None	0.25	1	0.4	4	0.7692307692307693	10	0.234375	0.7692307692307693	14	10	0	0	0	1.0	8	8	1.0	15	0.0	0.8571428571428571	0.011362392680252045	0.5095776183268252	0.14736011986814174	0.9999990051735042	0.08389076776330387	0.5392161480456482	0.7525927528472246	0.990733743600026	0	1.0	0.0
861	None	None	None	None	None	0	0	1.0	2	0.0	0	0.75	0	2	0	0	0	0	1.0	2	2	0.2	3	0.0	0	0	0	0	0	0	0	0	0	0	0	0
932	None	None	None	None	None	0	0	0.75	3	0.0	0	0.625	0	0	0	4	2	0	0.5	4	2	0.3333333333333333	5	0.16666666666666666	0.5	0	0	0	0	0	0	0	0	0	0	0
6728	0.020554947763374107	0.0071249859461241126	0.007123425038415116	0.9957545323600347	None	0.16666666666666666	1	0.35714285714285715	5	0.7368421052631579	14	0.25925925925925924	0.7368421052631579	19	14	1	0	0	1.0	9	9	1.4	21	0.0	0.6666666666666666	0.099999997459059	0.5000009693349007	0.019915531696201784	0.5795981203054219	0.17455974648079728	0.7353637317998649	0.6130546205131286	0.6100951574015192	0	0	0.0
963	None	None	None	None	None	0	0	0.25	4	0.7142857142857143	15	0.5111111111111111	0	0	0	22	16	0	0.5555555555555556	9	5	1.5333333333333334	23	0.3333333333333333	0.4	0	0	0	0	0	0	0	0	0	0	0
178	None	None	None	None	None	0	0	1.0	1	0	0	1.0	0	1	0	0	3	0	0.5	1	2	0.13333333333333333	2	1.0	0	0	0	0	0	0	0	0	0	0	0	0
4872	0.003112336292310725	0.0008741390209850366	0.0008735389704335647	0.9976881545102408	None	0.2	1	0.3333333333333333	4	0.8	12	0.20987654320987653	0.8	16	12	0	0	0	1.0	9	9	1.1333333333333333	17	0.0	1.0	0.20329044450910513	0.5099047113951177	9.73580641826985e-15	0.5015827154891596	0.09531576446652743	0.6573739774414128	0.6996935279964336	0.5578702004425266	0	1.0	0.0
351	None	None	None	None	None	0	0	0.23076923076923078	3	0.7647058823529411	13	0.4222222222222222	0.17647058823529413	4	3	14	14	0	0.5555555555555556	5	9	1.2666666666666666	19	0.45161290322580644	0.14285714285714285	0.00011623663712375161	0.5007867858931857	0.00013385760863031016	0.5006693163890221	-0.03425251789078315	0.5025639626080243	0.5404262011850985	0.5013400262628033	1.0	0.75	0.0
3099	0.00014113433308915192	8.339481954288358e-07	-6.373359340279867e-07	0.9999932465266306	None	0	0	0.5	3	0.7142857142857143	5	0.375	0.7142857142857143	8	5	0	0	0	0.6666666666666666	4	6	0.6	9	0.0	0.4	0.01523216210937331	0.5398281275220435	0.047636455448688456	0.5072749637936752	-0.050394685781216565	0.5270637091785106	0.605382565493588	0.5247392324146359	0	0.75	0.0
5099	0.0012862592155335442	0.00012152922875095905	-9.808100515608442e-05	0.9987772055471709	None	0	0	0.5	3	0.7142857142857143	5	0.36	0.7142857142857143	8	5	0	0	0	1.0	5	5	0.6	9	0.0	0.5	1.691440656859843e-05	0.5000432323356643	0.042447431803708344	0.604495273821216	0.13414891237139764	0.5231859760951832	0.6433451883380609	0.5429947660535225	0	1.0	0.0
7349	0.00038586087820420263	4.028053896073828e-06	3.83367498905793e-06	0.9999953936912115	None	0.25	1	0.4	4	0.75	9	0.25	0.75	13	9	0	0	0	0.875	7	8	0.9333333333333333	14	0.0	0.8571428571428571	0.09999999963290229	0.500001147270619	0.08679903321400814	0.5620075454310035	0.25016627037872646	0.7241785635528831	0.6812403168732782	0.599856564804345	0	0	0.0
2697	0.0002909997634306454	3.904374715821205e-06	1.2908109404849171e-06	0.9999897786926184	None	0	0	0.4166666666666667	5	0.6	9	0.30357142857142855	0.4	11	6	5	5	0	0.875	7	8	1.1333333333333333	17	0.5555555555555556	0.3076923076923077	0.09768643377391922	0.5357163059710567	0.05967966016310746	0.524142616135814	0.09892481137991282	0.699736900878896	0.5610067052292094	0.5895083513512142	1.0	0.9090909090909091	0.10697801773087408
2166	None	None	None	None	None	0	0	0.5	7	0.3684210526315789	7	0.5	0	2	0	18	0	0	0.8571428571428571	6	7	1.4	21	0.0	0.8571428571428571	0	0	0	0	0	0	0	0	0	0	0
3019	3.855256318326812e-05	4.2990935080394554e-06	-4.29431648549446e-06	0.9988199524594116	None	0.25	1	0.4	4	0.75	9	0.25925925925925924	0.75	13	9	0	0	0	0.6666666666666666	9	6	0.9333333333333333	14	0.0	1.0	0.15218790286783127	0.518722011055691	0.00048127868816167036	0.5695326733297212	0.0038430026598101213	0.5151494596123285	0.664689580548018	0.5345684462527535	0	0	0.0
1446	None	None	None	None	None	0.1111111111111111	1	0.4	8	0.5925925925925926	16	0.6904761904761905	0.2962962962962963	14	8	14	2	0	0.8571428571428571	6	7	1.9333333333333333	29	0.07692307692307693	0.18181818181818182	0.11363651225234297	0.6062430402475828	0.09999933688000137	0.5000092975211663	0.1389351954330534	0.6411762510770763	0.583217156502492	0.5835472584337695	1.0	1.0	0.0
6956	None	None	None	None	None	0.125	1	0.3888888888888889	7	0.625	15	0.48148148148148145	0.4583333333333333	16	11	9	2	0	0.6666666666666666	9	6	1.7333333333333334	26	0.11764705882352941	0.5	0.08703383507446903	0.5	0.06144986329603077	0.5827838839830201	0.09985432282012335	0.5	0.539890905052028	0.5278222369531391	1.0	1.0	0.0
5370	0.002875888002225169	0.00026147320591334895	-0.00018188092860889533	0.996239382888693	None	0	0	0.375	12	0.5217391304347826	24	0.5925925925925926	0.5	35	23	12	0	0	1.0	9	9	3.2	48	0.0	0.6666666666666666	0.049696884162266815	0.5345238300101579	0.21583505545982895	0.6626985455315282	0.3149413172021799	1.0	0.9360143701139243	1.0	0	0	0.0
1388	None	None	None	None	None	0	0	0.3888888888888889	7	0.5833333333333334	14	0.32098765432098764	0.5833333333333334	21	14	4	0	0	1.0	9	9	1.7333333333333334	26	0.0	0.38095238095238093	-0.05619162940023548	0.5260847434039597	8.919942197552998e-08	0.5069316834811517	0.007296946789013043	0.564414992607916	0.5693982766684883	0.5325590375378513	0	1.0	0.0
4777	0.0022749148217695563	0.0007675777162777701	-0.0007178070722742906	0.9980732442258411	None	0.2	1	0.3333333333333333	4	0.8	12	0.20987654320987653	0.8	16	12	0	0	0	1.0	9	9	1.1333333333333333	17	0.0	1.0	0.0003125452003936932	0.5001570167751412	-0.0026179916220572903	0.6773905530013277	0.08680674369906775	0.5	0.6122443798391541	0.5615556218799969	0	0.5625	0.0
6309	None	None	None	None	None	0.045454545454545456	1	0.391304347826087	18	0.5	33	0.8395061728395061	0.3484848484848485	40	23	27	0	0	1.0	9	9	4.533333333333333	68	0.0	0.847457627118644	7.902762784127648e-27	0.5749053388277231	0.0538479911505795	0.5790115418282291	0.09999999727646594	0.5000015395251929	0.6041345107662621	0.5515343978075785	0	0	0.0
904	None	None	None	None	None	0	0	0.3333333333333333	3	0.8181818181818182	9	0.28888888888888886	0.8181818181818182	12	9	0	1	0	0.5555555555555556	9	5	0.8666666666666667	13	1.0	1.0	0.017609240125329027	0.6408849065983473	-0.09521912303024027	0.5624140490518199	-0.04435882382406867	0.6656405528764082	0.6133484441094031	0.6239234834775822	1.0	0.9166666666666666	0.0
7320	5.500598054106516e-05	2.9407386824781546e-07	-1.8286060187476499e-07	0.9999966015382081	None	0.25	1	0.4	4	0.75	9	0.25925925925925924	0.75	13	9	0	0	0	0.6666666666666666	6	9	0.9333333333333333	14	0.0	1.0	0.507735450372585	0.5001975136404605	0.05173151566327886	0.6712116359157837	0.1245431125280932	0.7274439908074471	0.8962529362059972	0.6376974648864225	0	1.0	0.0
5393	0.010248276098305456	0.0011995410873361766	0.0007038196519290137	0.9807267864360827	None	0.25	1	0.4	4	0.75	9	0.25925925925925924	0.75	13	9	0	0	0	0.6666666666666666	6	9	0.9333333333333333	14	0.0	1.0	1.0150745720043064e-06	0.5	0.2733978638461142	0.7397508061767214	0.07090787384893672	0.6021179740807046	0.756254007602644	0.6192400495696864	0	1.0	0.0
5224	4.089157303227759e-05	5.319815689528748e-06	-5.319815459841625e-06	0.9984795072384635	None	0.25	1	0.4	4	0.7692307692307693	10	0.23809523809523808	0.7692307692307693	14	10	0	0	0	0.7777777777777778	7	9	1.0	15	0.0	1.0	0.08481215042867969	0.5	-0.007854569696599546	0.5242715421124913	8.085479433648311e-05	0.5519573726548647	0.6029942334565033	0.5254567176984312	0	1.0	0.0
90	None	None	None	None	None	0	0	0.3125	5	0.6818181818181818	15	0.6666666666666666	0	0	0	23	21	0	1.0	6	6	1.6	24	0.42	0.6363636363636364	0	0	0	0	0	0	0	0	0	0	0
4371	0.0028167929882274333	0.00022322974012944121	-0.00022096963171390333	0.9944936314052893	None	0	0	0.375	3	0.7777777777777778	7	0.3142857142857143	0.7777777777777778	10	7	0	1	0	0.7142857142857143	5	7	0.7333333333333333	11	1.0	0.6666666666666666	-0.09898884393493426	0.5089656317268472	-0.04443506772170765	0.5765555645352797	0.507410481708808	1.0	0.9987440313208927	0.9999960710623662	0.9	1.0	0.0
5924	8.380425052827239e-05	4.4938369110659895e-07	3.8700408964232353e-07	0.9999844461087855	None	0.3333333333333333	1	0.5	4	0.6666666666666666	6	0.3055555555555556	0.6666666666666666	10	6	0	0	0	1.0	6	6	0.7333333333333333	11	0.0	0.8	0.016501985824568972	0.5120548153726125	0.055144506805024654	0.6896428615447436	0.04956896084503702	0.5018817364948974	0.582348591403185	0.5707067505895621	0	1.0	0.0
4593	0.001580911821758606	0.0004016712718786199	-1.7726309771014096e-05	0.9988784998126172	None	0.25	1	0.4	4	0.7692307692307693	10	0.23809523809523808	0.7692307692307693	14	10	0	0	0	0.7777777777777778	7	9	1.0	15	0.0	1.0	0.06047202623247618	0.5037330167690997	0.09999999764880571	0.5000000092786994	0.13040206119641645	0.6427089207900183	0.5761692419164517	0.5500050679885538	0	0	0.0
6537	0.0028194811211488154	4.6981322048313476e-05	-3.996159389089575e-05	0.9934013416379376	None	0.3333333333333333	1	0.5	4	0.6666666666666666	6	0.3055555555555556	0.6666666666666666	10	6	0	0	0	1.0	6	6	0.7333333333333333	11	0.0	0.4	0.0005693912809898054	0.5045376493894453	1.1958648381018148e-07	0.5121930912455319	0.22120922345343347	0.500886030317496	0.7386009196407056	0.5058728346853653	0	1.0	0.0
5232	0.0049336473437925086	0.0018921371907601751	-0.0005912426298166346	0.9987014355091065	None	0.25	1	0.36363636363636365	4	0.7857142857142857	11	0.2222222222222222	0.7857142857142857	15	11	0	0	0	0.8888888888888888	8	9	1.0666666666666667	16	0.0	1.0	0.08127724897447644	0.5031888618339252	-0.09999979552972425	0.5002016256406933	0.12834849549487765	0.5891005097580025	0.7279874091931975	0.5311106168710557	0	1.0	0.0
2826	0.003063614543247834	0.0004676717959886769	0.000344301930654369	0.9981223344121367	None	0.25	1	0.4	4	0.75	9	0.25925925925925924	0.75	13	9	0	0	0	0.6666666666666666	6	9	0.9333333333333333	14	0.0	1.0	0.06831732209147515	0.5262414226312851	0.038340155013492305	0.5510438921487598	-0.15075854476568887	0.99830235498621	0.7263931231009516	0.9028168104956517	0	0	0.0
7160	0.004007807332562145	0.0016465371697680013	0.0008999987416856232	0.9942236063856377	None	0	0	0.34615384615384615	9	0.5555555555555556	20	0.4691358024691358	0.5	27	18	10	0	0	1.0	9	9	2.533333333333333	38	0.0	0.5625	0.09999993727263505	0.500005407512295	0.09806140972854284	0.6741063151797725	0.22095050740947944	0.6973885034282884	0.6834104520840734	0.6272826872032429	0	1.0	0.0
5870	7.570401298584907e-08	7.568952954274333e-08	2.5193797009372865e-08	0.9999891118471976	None	0	0	0.4146341463414634	17	0.4576271186440678	27	0.7530864197530864	0.3389830508474576	36	20	24	0	0	1.0	9	9	4.066666666666666	61	0.0	0.8076923076923077	-0.07085112348551659	0.5864858190981124	0.0999906798007473	0.5142341431934577	1.5363603261280803e-07	0.5000017994084959	0.6680764966097196	0.5338162842349313	0	0	0.0
5632	0.0020664189759096127	0.0017620126094323894	0.0006717003544592272	0.9985736287751998	None	0	0	0.375	12	0.5217391304347826	24	0.5925925925925926	0.5	35	23	12	0	0	1.0	9	9	3.2	48	0.0	0.6666666666666666	0.09999999902516156	0.5000000042843344	0.20394600620756567	0.692590570724203	0.07062961191275526	0.5348547315615237	0.6510724402120993	0.5786664217518698	0	0	0.0
5404	0.0003459979791550212	0.00012011052118444284	0.00011566369130500981	0.9984751609929202	None	0.25	1	0.4	4	0.75	9	0.25925925925925924	0.75	13	9	0	0	0	0.6666666666666666	9	6	0.9333333333333333	14	0.0	1.0	-0.044994426273169755	0.5	0.06263433961826756	0.5065794651357106	0.088422452262296	0.5280859518818884	0.6392870542079366	0.5115630688165301	0	0.6923076923076923	0.0
27	None	None	None	None	None	0.2	1	0.3333333333333333	4	0.8	12	0.20987654320987653	0.8	16	12	0	0	0	1.0	9	9	1.1333333333333333	17	0.0	1.0	0.0029594803597250002	0.5170340858589849	0.0951512263550489	0.5243184457161253	0.15191910282719798	0.6590435537854702	0.6511100152299181	0.5682830355389554	0	1.0	0.0
7417	0.003331439326559459	0.0002336921315367903	0.00023360789278644697	0.9995923129828092	None	0.25	1	0.36363636363636365	4	0.7857142857142857	11	0.2222222222222222	0.7857142857142857	15	11	0	0	0	0.8888888888888888	9	8	1.0666666666666667	16	0.0	1.0	0.09999990690036996	0.5000004370000755	0.0889508146351409	0.6796799085236289	0.07106777094120206	0.6417105797365049	0.5925575212049833	0.6094576562362822	0	0	0.0
6996	None	None	None	None	None	0.0625	1	0.37142857142857144	13	0.56	28	0.6419753086419753	0.52	39	26	12	0	0	1.0	9	9	3.466666666666667	52	0.0	0.6956521739130435	0.04973998140795112	0.5083296495692162	0.25189600360363185	0.6798016380241355	-0.02006205282352097	0.6723358332471953	0.7716472161256231	0.6228470722183415	0	0	0.0
4531	0.005002437397417067	0.0042428132117222316	-0.0011632360099218114	0.9913115686610299	None	0.2857142857142857	2	0.375	6	0.7272727272727273	16	0.375	0.6818181818181818	21	15	2	2	0	1.0	8	8	1.6	24	1.0	0.5	-0.09970032510676498	0.5	0.07862169729199964	0.6152976835941253	0.09999592704776074	0.5	0.7099745250154625	0.5390566340106527	1.0	1.0	0.0
5937	0.0018142729568896567	0.001064934208979187	0.0010300965646461275	0.9968876914952064	None	0	0	0.42857142857142855	3	0.75	6	0.3333333333333333	0.75	9	6	0	1	0	0.8333333333333334	6	5	0.6666666666666666	10	1.0	0.4	0.0667042469225663	0.5	0.09190454875514857	0.5786434176812238	0.09566956627331856	0.5	0.5331438318271936	0.5264093135811393	0.8888888888888888	1.0	0.0
5639	0.0015190073490420637	0.000406587506257517	9.284510174568936e-05	0.9975983722799997	None	0	0	0.375	12	0.5217391304347826	24	0.5925925925925926	0.5	35	23	12	0	0	1.0	9	9	3.2	48	0.0	0.6666666666666666	0.09702236986240709	0.5444281003968026	0.028882765820712957	0.58767110877808	0.0988926532608326	0.5943895598763618	0.5834781660077496	0.5756374980042515	0	0	0.0
4390	0.00013336242768594776	7.203535974069386e-07	4.231070704093354e-07	0.9999917561283281	None	0	0	0.4	2	0.8	4	0.4666666666666667	0.8	6	4	0	0	0	0.6	5	3	0.4666666666666667	7	0.0	0	-0.09811790159024089	0.5034060280079873	0.004197705372686783	0.5892512554492276	0.09568620819059556	0.5039652351699637	0.6894831929687287	0.5324838950800298	0	1.0	0.0
954	None	None	None	None	None	0	0	0.5	4	0.3333333333333333	3	0.7333333333333333	0	2	0	8	12	0	0.6	5	3	0.7333333333333333	11	0.6666666666666666	0	0	0	0	0	0	0	0	0	0	0	0
1596	None	None	None	None	None	0	0	0.2	2	0.8461538461538461	11	0.3333333333333333	0	0	0	14	16	0	0.5555555555555556	9	5	1.0	15	0.5	0.15384615384615385	0	0	0	0	0	0	0	0	0	0	0
5636	0.0005286569510227085	0.0002730088431830759	-1.01012428924385e-06	0.9980022552765716	None	0.25	1	0.4	4	0.75	9	0.25925925925925924	0.75	13	9	0	0	0	0.6666666666666666	6	9	0.9333333333333333	14	0.0	1.0	-0.09427103974744375	0.5	0.1441547926670285	0.6327648306119161	-0.0249967711651925	0.5896357916975412	0.7259784340925679	0.5749766828970212	0	1.0	0.0
4398	4.5413818231393345e-06	3.105943902403886e-06	-4.266356212458161e-07	0.9991045443589304	None	0.2	1	0.3076923076923077	4	0.8235294117647058	14	0.5277777777777778	0.6470588235294118	15	11	3	0	0	1.0	6	6	1.2666666666666666	19	0.0	0.15384615384615385	-0.05300511431620277	0.5118953811975545	0.06300998934444699	0.5506970460688365	0.0008866905469521527	0.5837682385231293	0.6324431120562918	0.5489543149925937	0	1.0	0.0
6356	None	None	None	None	None	0	0	0.3	3	0.6666666666666666	8	0.4666666666666667	0.6666666666666666	10	8	3	1	0	0.8333333333333334	6	5	0.9333333333333333	14	0.125	0.2222222222222222	-0.09999943913523396	0.5000280192622418	0.08358036922540353	0.6424549463265778	0.020613648644999927	0.5001965288313552	0.6822976004687218	0.5487557070200554	1.0	1.0	0.0
6957	4.808939100741935e-08	4.766669647827031e-08	-1.8087203307284492e-08	0.9999899334115402	None	0	0	0.36666666666666664	11	0.5348837209302325	23	0.5555555555555556	0.5116279069767442	33	22	11	0	0	1.0	9	9	3.0	45	0.0	0.6666666666666666	2.866316708405985e-15	0.5000000000003906	0.023802341923858744	0.7052190672516953	8.016225218214901e-07	0.5038074221308196	0.6137766474168784	0.5734241144765508	0	0.8181818181818182	0.0
940	None	None	None	None	None	0.08333333333333333	1	0.34615384615384615	9	0.5945945945945946	22	0.7222222222222222	0.43243243243243246	24	16	14	6	0	0.6666666666666666	6	9	2.6	39	0.25	0.6060606060606061	1.3445990853486809e-08	0.5000023189913649	-0.09999990737228576	0.5000153239812978	0.09999999909944671	0.5000016221334441	0.6934919114213686	0.5000064217020369	0.22916666666666666	0.75	0.0
6798	5.6044021036493626e-08	5.60358937078648e-08	5.130058967652182e-08	0.9999917131046634	None	0.07142857142857142	1	0.36666666666666664	11	0.5476190476190477	23	0.5432098765432098	0.5238095238095238	33	22	10	0	0	1.0	9	9	2.933333333333333	44	0.0	0.6666666666666666	0.09999999161232917	0.5000000033546916	0.12797862937467705	0.691740255645662	1.5172383408271817e-13	0.5000000001404138	0.6339862840722983	0.5669511480158397	0	0.18181818181818182	0.0
2776	8.28504172667742e-05	8.996790378951456e-08	-8.055728484826675e-08	0.9999952219891591	None	0.5	1	0.6666666666666666	4	0.5	3	0.4	0.5	7	3	0	0	0	0.8	4	5	0.5333333333333333	8	0.0	0.6666666666666666	-0.03774393327000631	0.5	0.0036055768789149275	0.5496343581908182	-0.01458608127551029	0.6300799238390934	0.6035520463388415	0.560678883250978	0	1.0	0.0
7504	0.0012041213474709518	0.0003233652633727383	0.00028419293268259647	0.9991564359584884	None	0	0	0.375	12	0.5217391304347826	24	0.5925925925925926	0.5	35	23	12	0	0	1.0	9	9	3.2	48	0.0	0.6666666666666666	0.05080563567594913	0.506709875425522	0.1612177027402261	0.7389905926645326	0.08701094806614831	0.5891892419931175	0.61047061094406	0.6168174340422763	0	0.17142857142857143	0.0
1040	None	None	None	None	None	0	0	0.2222222222222222	12	0.7341772151898734	58	1.0	0.379746835443038	39	30	41	0	0	1.0	9	9	5.4	81	0.0	1.0	-0.0826591962342911	0.622445556868197	0.004782591526495824	0.5332631357160109	0.09999999759545039	0.5000013019720518	0.6782444421226375	0.5525713089039423	0	0.9487179487179487	0.0
1030	None	None	None	None	None	0	0	0.375	3	0.6666666666666666	6	0.36666666666666664	0.3333333333333333	6	3	4	8	0	0.8333333333333334	5	6	0.7333333333333333	11	0.8888888888888888	0	0.08585233485417969	0.5798563018521143	0.3625736960965195	0.5464541130853419	0.007111267011644312	0.5792528651436085	0.8209598234048708	0.5685852910644509	1.0	1.0	0.0
2368	None	None	None	None	None	0.6666666666666666	2	0.75	6	0.3333333333333333	3	0.44	0.2222222222222222	5	2	5	0	0	1.0	5	5	0.7333333333333333	11	0.0	0.6666666666666666	-0.05477462319820092	0.5	-0.03858316426553589	0.5144626193942015	0.09648574246657379	0.5037144332361069	0.6652965640426587	0.5060600887229874	0	1.0	0.0
2385	None	None	None	None	None	1.0	1	1.0	4	0.25	1	0.5	0.25	5	1	0	0	0	0.75	3	4	0.4	6	0.0	1.0	0.07991544185097203	0.5	-0.04228919209895256	0.648172356128335	0.020268105821170786	0.5384928829664785	0.6226464738579283	0.5634307313927472	0	1.0	0.0
1766	None	None	None	None	None	0	0	0.25	1	1.0	3	1.0	1.0	4	3	0	3	0	0.2	5	1	0.3333333333333333	5	1.0	0	9.828141068630042e-07	0.5000030270269036	0.0943868357992188	0.5362073259552412	-0.11609752187988302	0.5973211713873281	0.7028907972848629	0.5448302055978744	1.0	1.0	0.0
5590	0.0033204501346666675	0.0018719487299198071	0.0018640885877119478	0.9988182291326513	None	0.25	1	0.4	4	0.75	9	0.25	0.75	13	9	0	0	0	0.875	8	7	0.9333333333333333	14	0.0	1.0	0.12035857248942627	0.5000000000000001	-0.09913118408470703	0.5096062483945771	-0.099992634442953	0.5000093902096903	0.7382177084102154	0.5032055630196642	0	1.0	0.0
3542	0.0015688803402040498	2.11145342218371e-05	5.60012847815043e-06	0.9979150848240572	None	0.25	1	0.5454545454545454	6	0.5	7	0.4444444444444444	0.42857142857142855	10	6	5	7	0	1.0	6	6	1.0666666666666667	16	0.7	0.2	-0.1469732438217858	0.8476104096757389	0.03777510238253255	0.5088229820405694	-0.053113307352767425	0.666588022618176	0.687009462363894	0.6931079897698516	1.0	0.9	0.43653124433871804
544	None	None	None	None	None	0.1	1	0.36363636363636365	8	0.6333333333333333	19	0.5925925925925926	0.5666666666666667	25	17	6	5	0	0.6666666666666666	6	9	2.1333333333333333	32	0.625	0.6666666666666666	-0.04976151621444758	0.6735127321837561	-0.09999664092243031	0.5962926751488616	0.09999608663981074	0.5000490960675428	0.7020339534112704	0.5918096068239279	0.96	1.0	0.5502595305279168
7497	8.688118511305628e-05	8.449958462107447e-07	8.357849434177765e-07	0.9999963817493653	None	0.25	1	0.4	4	0.75	9	0.25925925925925924	0.75	13	9	0	0	0	0.6666666666666666	6	9	0.9333333333333333	14	0.0	1.0	0.03157818364126662	0.5093242052964453	4.46951306874324e-15	0.5000000198664629	0.030484405392553114	0.5361848534755996	0.539720631713198	0.5151865041979141	0	1.0	0.0
5448	1.7373563464227304e-07	5.83760448000613e-08	5.491754959361607e-08	0.999971258305419	None	0.3333333333333333	1	0.5	4	0.7	7	0.2857142857142857	0.7	11	7	0	0	0	0.8571428571428571	7	6	0.8	12	0.0	0.6666666666666666	0.08958836827575986	0.5	3.365440577691037e-07	0.5000158193177805	2.165312713986121e-07	0.5000000014075205	0.6040388262158768	0.5000052735751019	0	0	0.0
3441	None	None	None	None	None	0.1111111111111111	1	0.3	6	0.7037037037037037	19	0.5370370370370371	0.48148148148148145	19	13	9	7	0	0.6666666666666666	6	9	1.9333333333333333	29	0.4375	0.46153846153846156	0.055882622245520853	0.658558379164083	4.503322417701802e-06	0.576061503182057	0.09998795379470868	0.5010357885896138	0.612455577161555	0.579945228126885	1.0	1.0	0.0
2627	None	None	None	None	None	0	0	0.4090909090909091	9	0.4666666666666667	14	0.5079365079365079	0.3333333333333333	16	10	15	8	0	0.7777777777777778	9	7	2.1333333333333333	32	0.2857142857142857	0.37037037037037035	0.023202973581076706	0.5786203799664963	2.3487638987891505e-06	0.50555708027675	8.5376028145498e-12	0.5014223172345761	0.5273174728324642	0.5287209315825303	0.0	0.375	0.0
1886	None	None	None	None	None	1.0	1	1.0	4	0.25	1	0.5	0.25	5	1	0	0	0	0.75	4	3	0.4	6	0.0	1.0	0.04594942389776423	0.5	-0.09999989681866239	0.5000002954838006	1.4300369450812993e-07	0.5000010287744282	0.6477819173387415	0.5000004414194096	0	1.0	0.0
3938	0.00020535277534606657	1.1518530057828203e-05	1.0489679387103904e-05	0.999993340075955	None	0.3333333333333333	1	0.5	4	0.7	7	0.2857142857142857	0.7	11	7	0	0	0	0.8571428571428571	6	7	0.8	12	0.0	0.6666666666666666	0.0006519273062551475	0.5005723344855839	4.0816544407213304e-05	0.5001616498784686	-0.4138035231296791	0.993444411571008	0.8757619893407956	0.8421879874798648	0	1.0	0.0
3333	0.00030218212025516137	2.672681011719603e-07	2.6032697424372683e-07	0.999996471270733	None	0.25	1	0.4	4	0.75	9	0.25925925925925924	0.75	13	9	0	0	0	0.6666666666666666	9	6	0.9333333333333333	14	0.0	1.0	2.5138078152328846e-05	0.5000310092158271	0.09653180657154425	0.6306336089254473	0.07934401540176098	0.5539013209204128	0.6064383647820096	0.5623000864327681	0	0.15384615384615385	0.0
2770	0.026055904551465257	0.003980639610824836	0.00011501361022445565	0.9831829446263618	None	0	0	0.3333333333333333	3	0.8181818181818182	9	0.28888888888888886	0.8181818181818182	12	9	0	0	0	0.5555555555555556	5	9	0.8666666666666667	13	0.0	1.0	0.09993560634812786	0.500019807516609	0.11463963219846382	0.5800712483375964	-0.2336661570558526	0.9999668856799097	0.905193279325062	0.971974613087571	0	0	0.0
1635	None	None	None	None	None	0	0	0.75	3	0.5	2	0.5	0.5	5	2	0	0	0	0.75	4	3	0.4	6	0.0	1.0	0.024872957400916947	0.5923136100825678	0.09626962368446942	0.5372817341766327	0.007862606148147122	0.5949674242121495	0.6044939150952349	0.5750520335984344	0	0.6	0.0
4156	2.9697681559476197e-08	2.6886732978781003e-08	-2.241889304849831e-08	0.9999905485761862	None	0.25	1	0.4	4	0.7692307692307693	10	0.23809523809523808	0.7692307692307693	14	10	0	0	0	0.7777777777777778	7	9	1.0	15	0.0	1.0	0.013391829883583098	0.5519283187080174	-0.02795995387034243	0.5127311115895982	3.0766626617928004e-07	0.501864753986292	0.5491093824001895	0.5222236366098665	0	1.0	0.0
4034	0.002505011224873824	0.0023697721383529025	0.0023123580774996257	0.9964769649126759	None	0	0	0.3333333333333333	2	0.8571428571428571	6	0.36	0.8571428571428571	8	6	0	2	0	1.0	5	5	0.6	9	1.0	0	-0.09996161785313673	0.5000619140707101	0.2902262764041248	0.6597017680461297	0.10199803548542008	0.5111356898447093	0.831104238134273	0.558626035878393	0.8125	0.5	0.0
2366	None	None	None	None	None	0.25	3	0.5769230769230769	15	0.35135135135135137	13	0.6190476190476191	0.21621621621621623	21	8	17	3	0	0.7777777777777778	7	9	2.6	39	0.12	0.6666666666666666	0.01172884351625773	0.5	0.15121845348386467	0.6678400286753153	0.004534522108990352	0.5721934648478817	0.6511316958715313	0.5816975782601779	1.0	1.0	0.0
173	None	None	None	None	None	0.09090909090909091	1	0.375	9	0.5454545454545454	18	0.5555555555555556	0.21212121212121213	12	7	22	3	0	0.7777777777777778	7	9	2.3333333333333335	35	0.06976744186046512	0.4666666666666667	8.46699031564489e-12	0.5000073585926984	-0.08463916893080994	0.6996523552454708	-0.028671018623017713	0.6199590215309125	0.6050828348608044	0.6094534878323584	1.0	0.9166666666666666	0.4888917365717176
5028	0.00043844873440838434	8.367834618296174e-05	-3.537079565069679e-05	0.9994238302822491	None	0.2	1	0.3333333333333333	4	0.8	12	0.20987654320987653	0.8	16	12	0	0	0	1.0	9	9	1.1333333333333333	17	0.0	1.0	0.06707677976306953	0.5927824009067227	0.12138051974779426	0.6451925559611378	0.10976130466015843	0.5947107329019483	0.6069593764824974	0.611188106741911	0	0.75	0.0
3769	0.0006153431596828595	3.552979384612264e-05	2.723756866511928e-05	0.9985785170560169	None	0.3333333333333333	1	0.5	4	0.7	7	0.2857142857142857	0.7	11	7	0	0	0	0.8571428571428571	6	7	0.8	12	0.0	0.6666666666666666	0.08060127209332897	0.5079168780532954	0.2701962144810449	0.6631681706398149	-0.00766814515631543	0.6421141842571929	0.760543990621434	0.6061655240680949	0	1.0	0.0
7536	0.0020313291746192935	0.0007184227282083751	0.00024353571336687983	0.9969589101650947	None	0.3333333333333333	1	0.5	4	0.6666666666666666	6	0.3142857142857143	0.6666666666666666	10	6	0	0	0	0.7142857142857143	5	7	0.7333333333333333	11	0.0	1.0	1.2402745192200358e-10	0.5000001381457688	0.10202457737038868	0.6898436924019188	0.15945749894286682	0.6363798758759321	0.6835695629667682	0.6113582270719146	0	0	0.0
7317	0.006804182381344602	0.0007628008999178967	0.0006228577555741459	0.9971686825011961	None	0.2857142857142857	2	0.35294117647058826	6	0.7391304347826086	17	0.30864197530864196	0.7391304347826086	23	17	1	0	0	1.0	9	9	1.6666666666666667	25	0.0	1.0	4.934224074951514e-05	0.5000069594536493	0.07006340747676289	0.5884850153567389	0.14409279998312904	0.7428677325409937	0.6515081525694689	0.6160668635648466	0	0	0.0
1353	None	None	None	None	None	0.2	1	0.38461538461538464	5	0.5882352941176471	10	0.4222222222222222	0.5882352941176471	15	10	3	0	0	0.5555555555555556	9	5	1.2666666666666666	19	0.0	0.5714285714285714	-0.03134373577866824	0.6442768929811514	-0.09952580744986464	0.5219381189451383	0.07803928761404899	0.5507359336976101	0.6636077695961233	0.5732547894688036	0	1.0	0.0
6884	0.0011731914279241177	6.015252159955526e-05	-5.96492114014902e-05	0.9966902699312583	None	0.25	1	0.4	4	0.75	9	0.25	0.75	13	9	0	0	0	0.875	7	8	0.9333333333333333	14	0.0	0.8571428571428571	0.09973297228106495	0.5001393942647233	8.950456456382242e-05	0.5004523563360898	0.00559331103531357	0.6718166441477862	0.6152913622733076	0.5596134295124372	0	0.9230769230769231	0.0
76	None	None	None	None	None	0	0	0.075	3	0.9298245614035088	53	0.7283950617283951	0	0	0	58	1	0	1.0	9	9	3.933333333333333	59	0.008333333333333333	0.7407407407407407	0	0	0	0	0	0	0	0	0	0	0
3069	0.001447478447292562	1.2122631758447414e-05	-5.082127470346795e-06	0.9966695703569117	None	0	0	0.3333333333333333	2	0.8333333333333334	5	0.4	0.8333333333333334	7	5	0	0	0	0.8	5	4	0.5333333333333333	8	0.0	0	0.08139912783550399	0.5872479625564699	-0.24665995857647327	0.99054253253324	0.0993034415618372	0.5023077118032948	0.834402536092229	0.8417215016149333	0	1.0	0.0
219	None	None	None	None	None	0	0	0.2631578947368421	10	0.7090909090909091	39	0.7037037037037037	0.45454545454545453	32	25	24	0	0	1.0	9	9	3.8	57	0.0	0.8333333333333334	0.09999985366634485	0.5002052863742699	0.025801887879396506	0.6662212960113073	0.09999999985771346	0.500000015908833	0.5865488452092271	0.5574094428732265	0	0.96875	0.0
4691	9.150464719254714e-05	9.179174303676042e-07	6.891088580310065e-07	0.9999985939169918	None	0.25	1	0.36363636363636365	4	0.7857142857142857	11	0.2222222222222222	0.7857142857142857	15	11	0	0	0	0.8888888888888888	8	9	1.0666666666666667	16	0.0	1.0	0.2197793884810701	0.5000000000000001	0.09980445944096249	0.5012274368977432	-0.0999985207826711	0.5000421568355067	0.7889988044529314	0.5004231986319538	0	0.9333333333333333	0.0
563	None	None	None	None	None	0	0	0.2631578947368421	10	0.6909090909090909	38	0.9047619047619048	0.23636363636363636	20	13	36	1	0	0.7777777777777778	9	7	3.8	57	0.014492753623188406	0.88	-0.0686086450669566	0.5557719026575246	-0.03476241986643162	0.6267135498196051	0.18206494512265148	0.6075031635135096	0.7698769127286766	0.5970040532167673	0.85	0.2	0.0
5768	4.966317916524003e-05	1.1928487637085723e-07	-1.074509804579547e-07	0.9999961765010001	None	0	0	0.5	2	0.6666666666666666	2	0.5555555555555556	0.6666666666666666	4	2	0	0	0	1.0	3	3	0.3333333333333333	5	0.0	0	-0.08845580173635174	0.5095347718172463	0.38124695975709877	0.6572430312751598	0.09991681793729654	0.5009369064299235	0.8734279406465811	0.5574882767068573	0	1.0	0.0
7508	0.00047295639633873946	4.290753268947388e-05	-2.3094523093738548e-05	0.9979841161256747	None	0.25	1	0.4	4	0.75	9	0.25	0.75	13	9	0	0	0	0.875	7	8	0.9333333333333333	14	0.0	1.0	0.03795696471614422	0.6162769827918536	4.8760560208444e-06	0.5654035821405072	0.03482119013274696	0.5323514035015728	0.5441270064949363	0.5717091947498805	0	1.0	0.0
6336	0.0010283918204085079	0.0005312101997803525	-0.0005300282621816685	0.9989387106129708	None	0	0	0.40476190476190477	17	0.4666666666666667	28	0.7654320987654321	0.35	37	21	24	0	0	1.0	9	9	4.133333333333334	62	0.0	0.7924528301886793	0.06589336021448775	0.5711796866286141	0.09998915263368525	0.5037808513749454	0.05725944729799237	0.5992290568607251	0.5678731899397698	0.5584024876450291	0	0	0.0
5248	0.0037016964047591385	0.002695677519879286	0.0009682476145910241	0.9963302240455836	None	0	0	0.4146341463414634	17	0.4576271186440678	27	0.7530864197530864	0.3389830508474576	36	20	24	0	0	1.0	9	9	4.066666666666666	61	0.0	0.8076923076923077	0.09995071696453553	0.5000707379620246	0.1481331842715996	0.6383592409626743	-0.588378141083213	1.0	0.9887783086462751	0.9999999999994906	0	0	0.0
2558	2.1939160191292273e-08	1.9772058922223376e-08	1.1008912317911304e-08	0.999996238274517	None	0	0	0.6666666666666666	4	0.3333333333333333	2	0.5	0	0	0	7	9	0	1.0	4	4	0.5333333333333333	8	0.5	0.5	0	0	0	0	0	0	0	0	0	0	0
2736	3.2505110976448703e-08	3.030392798806265e-08	-7.59960269376432e-09	0.9999945031263566	None	0	0	0.5	3	0.6666666666666666	4	0.4	0.6666666666666666	7	4	0	0	0	0.8	5	4	0.5333333333333333	8	0.0	0.6666666666666666	-0.08387448112972376	0.5180053452414413	7.902762784127648e-27	0.5	8.503792450227713e-09	0.500002927386347	0.5975791036573403	0.5060050651178475	0	0	0.0
6921	0.0027231491718624394	0.0018115826358609142	-0.001625539672733635	0.9952272186069568	None	0.2	2	0.36363636363636365	8	0.6774193548387096	21	0.4074074074074074	0.6451612903225806	28	20	4	0	0	1.0	9	9	2.2	33	0.0	0.75	0.09999644303080352	0.5106702593654963	0.06690104942829586	0.6656919101723858	0.0913656112331792	0.5899051187086131	0.5777657863080671	0.5902522391463113	0	1.0	0.0
5361	0.0005385355646078752	5.811888906748677e-05	3.218688068855852e-05	0.9993546678083863	None	0.25	1	0.4	4	0.75	9	0.25	0.75	13	9	0	0	0	0.875	7	8	0.9333333333333333	14	0.0	0.8571428571428571	0.06969587934867717	0.6058341625809764	0.01802542892892381	0.5576777853408874	-0.02780775066456522	0.6593723853129839	0.5999472809155438	0.6084239011768613	0	0.6923076923076923	0.0
2674	2.8770430498122444e-06	1.0709543336125647e-06	-1.0709494850453824e-06	0.9996922879844069	None	0.5	1	0.6666666666666666	4	0.5	3	0.4444444444444444	0.5	7	3	0	0	0	0.5	3	6	0.5333333333333333	8	0.0	1.0	-0.09999631485322306	0.5000000000000001	-0.10444518163277058	0.9672165865310728	5.398709882728898e-12	0.5000000000583402	0.6182708700980356	0.7555003897244614	0	1.0	0.0
1600	None	None	None	None	None	0	0	0.375	3	0.7777777777777778	7	0.3142857142857143	0.7777777777777778	10	7	0	1	0	0.7142857142857143	7	5	0.7333333333333333	11	1.0	0.6666666666666666	0.0784073577432773	0.5714553129724546	0.05471629768469501	0.6616176212113452	-0.07804827603054422	0.531404098022387	0.6817218005713952	0.589369971229242	1.0	1.0	0.0
1896	None	None	None	None	None	0	0	0.5	2	0.6666666666666666	2	1.0	0.6666666666666666	4	2	0	2	0	0.2	1	5	0.3333333333333333	5	1.0	1.0	-0.09506291863695857	0.5210633132650623	0.04019922988401857	0.5596864510892325	0.022245519600723164	0.546289479501279	0.6422554712460282	0.5423882131269223	1.0	1.0	0.0
874	None	None	None	None	None	0.18181818181818182	2	0.4166666666666667	10	0.5757575757575758	19	0.4861111111111111	0.5757575757575758	29	19	5	0	0	0.8888888888888888	8	9	2.3333333333333335	35	0.0	0.6666666666666666	1.9011769030662767e-07	0.5000095323259238	0.20219679418783576	0.7554502964706765	0.1261818134357872	0.578727276621365	0.7026754760937102	0.618179473851708	0	1.0	0.0
7117	0.007434720489862333	0.0010716081438874882	-0.0009301147870239228	0.9964932730345626	None	0	0	0.2777777777777778	5	0.76	19	0.3333333333333333	0.52	18	13	8	1	0	1.0	9	9	1.8	27	0.06666666666666667	0.38095238095238093	0.09972167391807663	0.5154595782608836	-0.0011071237004918403	0.6628121621639589	0.0986271605476436	0.6115999254273284	0.6140099745583367	0.5980269188832679	1.0	1.0	0.0
1196	None	None	None	None	None	0.3333333333333333	2	0.42857142857142855	6	0.631578947368421	12	0.4666666666666667	0.631578947368421	18	12	2	0	0	0.5555555555555556	5	9	1.4	21	0.0	0.625	0.06415972550784578	0.5491311402762745	0.2588116498982877	0.6380682068090172	-0.2729275069309372	1.0	0.9527624927050311	0.9999981858739359	0	1.0	0.0
292	None	None	None	None	None	0	0	1.0	2	0.0	0	0.75	0	2	0	0	2	0	1.0	2	2	0.2	3	1.0	0	0	0	0	0	0	0	0	0	0	0	0
3420	0.0022708921870222567	0.0005768608541702487	0.0005728303666858015	0.9972008846287223	None	0.5	1	0.6666666666666666	4	0.5714285714285714	4	0.36	0.5714285714285714	8	4	0	0	0	1.0	5	5	0.6	9	0.0	1.0	0.1674382196571327	0.523132483077749	0.5115759135137685	0.9999999999999996	-0.0998518846319019	0.5057909673261846	0.979986538648236	0.999992470366246	0	1.0	0.0
1122	None	None	None	None	None	0	0	0.3333333333333333	3	0.8181818181818182	9	0.28888888888888886	0.8181818181818182	12	9	0	1	0	0.5555555555555556	5	9	0.8666666666666667	13	1.0	1.0	-0.13416774321292704	0.6665566545838836	-0.0999956141169374	0.5011550080570392	0.09739744242905779	0.5092074286068957	0.7371700784130222	0.5608720629129853	1.0	1.0	0.0
565	None	None	None	None	None	0	0	0.3076923076923077	8	0.6216216216216216	23	0.6190476190476191	0	0	0	38	0	0	0.7777777777777778	7	9	2.6	39	0.0	1.0	0	0	0	0	0	0	0	0	0	0	0
5036	9.334421121227151e-07	4.6412189602018575e-07	3.2818303197034983e-07	0.9997802725497158	None	0	0	0.3333333333333333	2	0.8571428571428571	6	0.36	0.8571428571428571	8	6	0	2	0	1.0	5	5	0.6	9	1.0	0	0.2297301852867756	0.5305828515306197	-0.03330326771276976	0.5095391414167131	3.7426578378501433e-06	0.5	0.7630352066909487	0.5133839272476499	1.0	1.0	0.0
5573	0.0005291295914288625	0.00017693868913209673	-5.7283685696491585e-05	0.9995679570083456	None	0.25	1	0.36363636363636365	4	0.7857142857142857	11	0.2222222222222222	0.7857142857142857	15	11	0	0	0	0.8888888888888888	8	9	1.0666666666666667	16	0.0	1.0	0.08241342651469384	0.5000921395203792	3.214710266509062e-05	0.5127779554958012	-0.0315017913822713	0.5093535593056364	0.6177570042589607	0.507408633914968	0	0.9333333333333333	0.0
6077	0.0036498545244944523	0.0014054227019360014	0.0008977588208735156	0.9919689096755067	None	0	0	0.36666666666666664	11	0.5348837209302325	23	0.5555555555555556	0.5116279069767442	33	22	11	0	0	1.0	9	9	3.0	45	0.0	0.6666666666666666	-0.09999993605294075	0.5000027416872184	0.0971661239393649	0.6003279344143908	0.13633343533263537	0.9999996386282122	0.7749356664136465	0.9938189503231107	0	0	0.0
525	None	None	None	None	None	0	0	0.18181818181818182	2	0.9285714285714286	13	0.25396825396825395	0	0	0	15	16	0	0.7777777777777778	9	7	1.0666666666666667	16	0.47058823529411764	0	0	0	0	0	0	0	0	0	0	0	0
5167	0.0077471773682272265	0.004001352305731537	0.0034070677558343545	0.9851811333372491	None	0.25	1	0.4	4	0.75	9	0.25925925925925924	0.75	13	9	0	0	0	0.6666666666666666	6	9	0.9333333333333333	14	0.0	1.0	-0.21056154771370122	0.5000000000000001	-0.058626471436198514	0.6789522181201639	0.04866074302742361	0.6602500282797192	0.7684131198431532	0.6156495535474006	0	0.07692307692307693	0.0
5782	None	None	None	None	None	0	0	0.2916666666666667	7	0.6764705882352942	23	0.4444444444444444	0.5882352941176471	27	20	8	4	0	1.0	9	9	2.4	36	0.3076923076923077	0.5	-0.09999948761919578	0.5000016173574067	0.19119529141388733	0.5716358317997647	0.3931983387232353	0.5070845219342299	0.8833365291114565	0.5263817178514699	1.0	1.0	0.0
2792	None	None	None	None	None	0	0	0.5	12	0.3333333333333333	11	0.4861111111111111	0.21212121212121213	18	7	16	3	0	0.8888888888888888	9	8	2.3333333333333335	35	0.12	0.8148148148148148	0.10720933714263867	0.5	-5.080427666215993e-07	0.6725346533129635	0.07544106024719915	0.6218677668810466	0.6143080411580951	0.6000607661624427	0.1111111111111111	0.1111111111111111	0.0
441	None	None	None	None	None	0.2857142857142857	2	0.35294117647058826	6	0.7391304347826086	17	0.30864197530864196	0.7391304347826086	23	17	1	0	0	1.0	9	9	1.6666666666666667	25	0.0	1.0	0.0003155456819023301	0.5684087693702028	0.013579464171186295	0.6544763516755471	0.09999954161499455	0.5000025866479321	0.6128130684958218	0.5755948632081803	0	0.6086956521739131	0.0
5319	0.0012531173083541874	0.0005613281479150272	0.00024006960134773545	0.9967728156266565	None	0.25	1	0.4	4	0.75	9	0.25925925925925924	0.75	13	9	0	0	0	0.6666666666666666	6	9	0.9333333333333333	14	0.0	1.0	0.06357587293311637	0.5	1.7755424754743493e-06	0.5005571846623282	-0.09945326298277253	0.5044099893095253	0.6617099109295433	0.5016557568014925	0	1.0	0.0
1299	None	None	None	None	None	0.14285714285714285	1	0.35294117647058826	6	0.6956521739130435	16	0.5555555555555556	0.4782608695652174	17	11	7	6	0	0.5555555555555556	5	9	1.6666666666666667	25	0.5	0.3	-0.09925319655680927	0.5026893353766488	-0.09999999989586943	0.5000002661943835	0.09993997173933662	0.501121824398506	0.7190354850351607	0.501270481861251	0.5588235294117647	0.47058823529411764	0.0
3876	0.009287833410393341	0.0002754197909125196	-0.00027010694841827826	0.9875470933836686	None	0	0	0.42857142857142855	3	0.75	6	0.3333333333333333	0.75	9	6	0	1	0	0.8333333333333334	6	5	0.6666666666666666	10	1.0	0.4	-0.09999684124976344	0.5000041631603319	1.3929089309173072e-05	0.5097791566750426	0.1816495943616701	0.5184426285199839	0.7623858387763931	0.5094107439423147	1.0	1.0	0.0
2698	0.0005782194321447685	7.586694582399493e-05	-3.342326442465716e-06	0.9990189864839831	None	0	0	0.5	2	0.75	3	0.6	0.75	5	3	0	2	0	0.4	5	2	0.4	6	1.0	0	0.0752201155437838	0.5694950203915975	0.0002027055583051763	0.5235235305329597	0.09293946554818142	0.5069477311699853	0.5991592370215281	0.5334290150994068	0.0	0.2	0.0
1071	None	None	None	None	None	0	0	0.75	3	0.5	2	0.5	0.25	2	1	3	0	0	0.75	3	4	0.4	6	0.0	0.6666666666666666	-0.12037519143456524	0.5	0.1069640341172579	0.5190106740845775	0.08976029231297881	0.52077135897686	0.7379936462902245	0.5132646078819341	0	1.0	0.0
6178	1.1653243276896362e-06	4.5416191545319026e-07	-4.540315794329203e-07	0.9998574004346044	None	0.2	1	0.3076923076923077	4	0.8235294117647058	14	0.4523809523809524	0.7058823529411765	16	12	2	0	0	0.8571428571428571	7	6	1.2666666666666666	19	0.0	0.3076923076923077	0.0999999533897661	0.5	-0.08597369949202746	0.7142680105693638	2.2318652287496105e-22	0.5	0.6814318111423086	0.5757623825277919	0	0.875	0.0
366	None	None	None	None	None	0	0	0.30303030303030304	10	0.6595744680851063	31	0.7777777777777778	0.3191489361702128	23	15	25	0	0	0.7777777777777778	9	7	3.2666666666666666	49	0.0	0.9523809523809523	-0.21357646032092165	1.0	0.021285871832959664	0.6620211647143786	0.09024885385044404	0.5320894796893619	0.8346281217223172	0.9999999999446969	0	0.30434782608695654	0.0
2443	None	None	None	None	None	0	0	0.3333333333333333	8	0.6176470588235294	21	0.8	0.38235294117647056	20	13	15	3	0	0.5555555555555556	9	5	2.4	36	0.1111111111111111	0.75	0.0004181965840709576	0.5067673358612266	3.639283524439697e-06	0.516304234083539	0.048414679247589035	0.549044757725984	0.5567830281098132	0.5240749466560605	0.0	0	0.0
1271	None	None	None	None	None	0.5	1	0.5714285714285714	4	0.625	5	0.3333333333333333	0.625	9	5	0	0	0	0.8333333333333334	6	5	0.6666666666666666	10	0.0	0.5	0.3116528924485974	0.6035069860601441	0.09999470068080754	0.5074620679570406	0.05675739648800533	0.5987336949847446	0.7360538276771875	0.5703747858390791	0	1.0	0.0
6583	0.0010375124757009448	3.507650762854513e-05	7.76139130243021e-06	0.9987869646848152	None	0.2	1	0.3333333333333333	4	0.8125	13	0.2857142857142857	0.75	16	12	1	0	0	0.7777777777777778	7	9	1.2	18	0.0	0.7272727272727273	0.002410299247259949	0.5010772471027619	0.21189473648606874	0.659604132526224	0.05108787470293911	0.5019420766630933	0.7101153166440006	0.5558993384780678	0	1.0	0.0
7267	0.0021457653757952617	0.0004143165451748867	-8.055116105147045e-05	0.9975418696469777	None	0.25	1	0.4	4	0.7692307692307693	10	0.23809523809523808	0.7692307692307693	14	10	0	0	0	0.7777777777777778	7	9	1.0	15	0.0	1.0	7.902762784127648e-27	0.5	0.23862164915579798	0.6945685092982039	-0.024502565168478145	0.658512659922364	0.7462840758358713	0.6207531407642132	0	1.0	0.0
681	None	None	None	None	None	0	0	0.25	3	0.75	12	0.5142857142857142	0	0	0	17	0	0	0.7142857142857143	7	5	1.2	18	0.0	0.13333333333333333	0	0	0	0	0	0	0	0	0	0	0
3867	0.0012653706336030928	0.00017714936411361527	-0.00011179016589135917	0.9976783348394188	None	0.3333333333333333	1	0.5	4	0.6666666666666666	6	0.3055555555555556	0.6666666666666666	10	6	0	0	0	1.0	6	6	0.7333333333333333	11	0.0	0.4	0.09125602260172452	0.6076841015847344	0.08032545461253052	0.6479752807275049	-0.06704531012573782	0.5306478298229022	0.6811907449507754	0.5963215481928812	0	1.0	0.0
6144	0.0007745963950236543	0.00014508395696386043	-0.00011735780044313771	0.9984853321778637	None	0.25	1	0.4	4	0.75	9	0.25925925925925924	0.75	13	9	0	0	0	0.6666666666666666	6	9	0.9333333333333333	14	0.0	1.0	-0.09999999999995697	0.5000000000000001	-0.09899315540016189	0.5037858794843327	0.021702629671659403	0.6862962784098086	0.6384895757650368	0.5661109969550746	0	1.0	0.0
6783	0.0004357756544753167	2.3820764783212784e-06	-1.1375806554593006e-07	0.9999983864560769	None	0.25	1	0.36363636363636365	4	0.7857142857142857	11	0.2222222222222222	0.7857142857142857	15	11	0	0	0	0.8888888888888888	9	8	1.0666666666666667	16	0.0	1.0	0.05823376027515629	1.0	0.027428700902572573	0.5228098115825702	0.06557829103656423	0.8867373003273286	0.5742833743451402	1.0	0	0	0.0
6928	0.0012803000647266406	0.00039157439201126465	-0.00020462998696941376	0.9956591692791462	None	0.09090909090909091	1	0.4	10	0.5142857142857142	18	0.4567901234567901	0.4	23	14	13	0	0	1.0	9	9	2.466666666666667	37	0.0	0.4375	-0.03632756755778776	0.5185027923076384	0.16435022149844566	0.6479372109761279	0.060304957718419386	0.5208512800960191	0.6979498075323534	0.5636103449347726	0	1.0	0.0
7012	0.0032253475374453703	0.00014438701675378477	-0.00013931497651104314	0.9975600014627659	None	0	0	0.375	12	0.5217391304347826	24	0.5925925925925926	0.5	35	23	12	0	0	1.0	9	9	3.2	48	0.0	0.6666666666666666	0.09999998799642736	0.5000000999074482	0.09925379705212824	0.6923964646903885	0.06722262313945858	0.575812147880869	0.5548264859122342	0.5920188457608552	0	0.9428571428571428	0.0
1219	None	None	None	None	None	0.25	1	0.5	5	0.5	6	0.5833333333333334	0.08333333333333333	5	1	8	0	0	0.6666666666666666	6	4	0.9333333333333333	14	0.0	0.75	-0.03408847740632638	0.5008313355058334	0.011906305647945637	0.5131688955125908	0.32212789326473973	0.5130377174560522	0.829486535350947	0.5090136739109526	0	1.0	0.0
6596	0.003645302910715315	0.002228144868355935	-0.0018456101656702203	0.9947504838030264	None	0.25	1	0.4	4	0.75	9	0.25	0.75	13	9	0	0	0	0.875	8	7	0.9333333333333333	14	0.0	0.8571428571428571	-0.07247164544916626	0.5	0.0791588362141497	0.6615953485718571	0.0998188193440205	0.5	0.6875275659444081	0.5556363019211417	0	1.0	0.0
5733	5.673296351950539e-08	1.0768097904788268e-08	-1.0762542456380963e-08	0.9999984957194427	None	0.25	1	0.36363636363636365	4	0.7857142857142857	11	0.2222222222222222	0.7857142857142857	15	11	0	0	0	0.8888888888888888	9	8	1.0666666666666667	16	0.0	1.0	5.126075579759218e-08	0.5	0.06912660701662562	0.5902426781039469	6.89905660888272e-06	0.5002307724101309	0.5807491718635638	0.5304532407056843	0	1.0	0.0
2288	None	None	None	None	None	0	0	0.6666666666666666	4	0.2857142857142857	2	0.5625	0	0	0	8	8	0	1.0	4	4	0.6	9	0.4	0.4	0	0	0	0	0	0	0	0	0	0	0
4149	0.0014844564501450095	6.317996219156672e-05	5.462396569615413e-05	0.9988784667655911	None	0.25	1	0.4	4	0.75	9	0.25925925925925924	0.75	13	9	0	0	0	0.6666666666666666	9	6	0.9333333333333333	14	0.0	1.0	0.15233961793831438	0.9999999859938036	0.0837528536491888	0.5849528391942351	-0.028719733325385473	0.5073042725144978	0.7518742841227933	0.9978753926616903	0	1.0	0.0
756	None	None	None	None	None	0	0	0.5	3	0.6666666666666666	4	0.4	0.6666666666666666	7	4	0	1	0	0.8	5	4	0.5333333333333333	8	1.0	0.6666666666666666	-0.03230236272133243	0.6396017041249681	-0.07951632891037509	0.5766691679908599	0.07843415781215077	0.5120846475001761	0.6743392645716381	0.5769746445290619	0.8571428571428571	1.0	0.0
1611	None	None	None	None	None	0	0	0.25	1	1.0	4	0.6	0	0	0	5	0	0	0.4	5	2	0.4	6	0.0	0	0	0	0	0	0	0	0	0	0	0	0
6937	0.002935901636994738	0.0009483307304915124	-0.0007126233305880863	0.9966467797368977	None	0.3333333333333333	1	0.4444444444444444	4	0.7272727272727273	8	0.2653061224489796	0.7272727272727273	12	8	0	0	0	1.0	7	7	0.8666666666666667	13	0.0	0.6666666666666666	0.05071420067955146	0.5	0.09994464242241337	0.5004680880107987	0.0999979215320026	0.5	0.5577906277090996	0.500156029377451	0	1.0	0.0
7392	0.0005129984106801358	0.00011991246949149841	-0.00010534548876801166	0.9987122410505807	None	0.25	1	0.4	4	0.7692307692307693	10	0.23809523809523808	0.7692307692307693	14	10	0	0	0	0.7777777777777778	9	7	1.0	15	0.0	1.0	0.030147729836343545	0.5	-0.06460653420692455	0.6696715820533008	0.09444577932971568	0.5000000000000001	0.657757302985932	0.5586208406146256	0	1.0	0.0
1818	None	None	None	None	None	0	0	1.0	3	0.0	0	0.6666666666666666	0	2	0	1	0	0	0.6666666666666666	3	2	0.26666666666666666	4	0.0	1.0	0	0	0	0	0	0	0	0	0	0	0
5227	1.625640524574404e-06	6.359225445265688e-07	-4.49531801312827e-07	0.9997044628233814	None	0	0	0.3333333333333333	2	0.8571428571428571	6	0.36	0.8571428571428571	8	6	0	0	0	1.0	5	5	0.6	9	0.0	0	-0.09997340219707111	0.5000447953943465	0.2329831006775648	0.9540939238668662	4.201260667173476e-07	0.5	0.8013956224416636	0.7333034174739855	0	0.625	0.0
5004	0.0036920808743294725	0.0016024528870381698	0.0014719858116920201	0.9916086221454796	None	0	0	0.42857142857142855	3	0.75	6	0.3333333333333333	0.75	9	6	0	0	0	0.8333333333333334	5	6	0.6666666666666666	10	0.0	0.4	-0.09985067905808462	0.5003292741189058	-0.05215485717941344	0.5730296753938642	0.09759704412288794	0.5	0.6985248988130995	0.5246084420609866	0	0.5555555555555556	0.0
5536	1.932156365814284e-06	6.636209072933255e-07	6.634785592258796e-07	0.9998019651951168	None	0.5	1	0.5714285714285714	4	0.625	5	0.3333333333333333	0.625	9	5	0	0	0	0.8333333333333334	5	6	0.6666666666666666	10	0.0	0.5	5.567540643104498e-07	0.5	0.022380875507644844	0.634195890195942	5.3285031002209455e-05	0.5000756702774596	0.5334438146145715	0.5457518780953423	0	1.0	0.0
370	None	None	None	None	None	0	0	0.6666666666666666	2	0.5	1	0.6666666666666666	0	2	0	1	3	0	0.6666666666666666	3	2	0.26666666666666666	4	0.75	0	0	0	0	0	0	0	0	0	0	0	0
6587	0.0021066415037503746	0.001687740944426803	0.0016038059790370878	0.9985943958455943	None	0.2	1	0.46153846153846156	6	0.5882352941176471	10	0.3958333333333333	0.5882352941176471	13	10	5	5	0	0.75	8	6	1.2666666666666666	19	0.45454545454545453	0.6153846153846154	0.040206954380243784	0.5	0.014610424657061116	0.5777092083140852	0.09876322856027943	0.5	0.5871573886432562	0.5260909868204633	1.0	1.0	0.0
7258	0.005154312781250527	0.0037599304509029633	0.00012741247474529573	0.9969354259829857	None	0.2	1	0.3333333333333333	4	0.8	12	0.20987654320987653	0.8	16	12	0	0	0	1.0	9	9	1.1333333333333333	17	0.0	1.0	0.09982291791291086	0.5018296623678893	0.13738487821402937	0.5069742626699627	0.17898997455467064	0.7254264623491881	0.5910707063238487	0.5831179229387778	0	1.0	0.0
4055	0.00018021950649399013	2.098348234420163e-06	-1.6815453143413385e-07	0.9999970424150812	None	0.25	1	0.4	4	0.75	9	0.25925925925925924	0.75	13	9	0	0	0	0.6666666666666666	6	9	0.9333333333333333	14	0.0	1.0	0.09898108379511698	0.5005624805804	-0.0999999388457154	0.5000025043523019	0.10153838977805152	0.6406858565566367	0.7199221974487529	0.5482330561611479	0	1.0	0.0
4370	0.003934855755525641	0.001958129912488845	0.00021456167786366848	0.994032817593343	None	0.25	1	0.4	4	0.75	9	0.25	0.75	13	9	0	0	0	0.875	7	8	0.9333333333333333	14	0.0	0.8571428571428571	4.519169409533563e-18	0.5	0.09636040616700889	0.5000000000000001	-0.20016805516372244	0.9999788114711243	0.8063674784000331	0.9730733546988021	0	0	0.0
3095	1.741371808442247e-05	4.899192799423617e-08	4.6463914507312355e-08	0.9999989161468676	None	0.3333333333333333	1	0.5	4	0.7	7	0.2857142857142857	0.7	11	7	0	0	0	0.8571428571428571	6	7	0.8	12	0.0	1.0	1.9488373745544223e-09	0.5	0.024228729964251426	0.5096147859384337	0.026155793878325274	0.5115539142446914	0.5311967298103843	0.5070568456115989	0	0.9090909090909091	0.0
2849	6.779001273633669e-08	6.176645347404902e-08	-5.924689551508814e-08	0.9999886390364808	None	0	0	0.4375	7	0.42857142857142855	9	0.5476190476190477	0	0	0	22	10	0	0.8571428571428571	6	7	1.5333333333333334	23	0.20833333333333334	0.625	0	0	0	0	0	0	0	0	0	0	0
1771	None	None	None	None	None	0.5	2	0.7	7	0.38461538461538464	5	0.42857142857142855	0.3076923076923077	11	4	3	1	0	0.7142857142857143	5	7	1.0	15	0.3333333333333333	0.7272727272727273	0.007114109090514226	0.5876073821921227	0.20766003117874968	0.7269383095974273	0.05035129617920457	0.6778606117160328	0.7227600399745273	0.6664994482993841	1.0	1.0	0.0
1413	None	None	None	None	None	0.07692307692307693	1	0.2413793103448276	7	0.7804878048780488	32	0.5972222222222222	0.4878048780487805	26	20	16	3	0	0.8888888888888888	9	8	2.8666666666666667	43	0.1	0.9142857142857143	0.08769039776444729	0.9999999999999998	0.002719047143920011	0.5795155660066128	2.446990415808292e-05	0.5079511557896629	0.765993387004479	0.9999949527216079	0.0	0.4230769230769231	0.0
6952	0.0023251192563743923	7.663222473477413e-05	-7.487154285844172e-05	0.9961781002337392	None	0.2222222222222222	2	0.4	8	0.6296296296296297	17	0.4603174603174603	0.5925925925925926	24	16	4	0	0	0.7777777777777778	7	9	1.9333333333333333	29	0.0	0.8181818181818182	5.443147142261032e-09	0.5000000007175045	0.0004056575028483167	0.5341808317020674	0.0997141453005843	0.5869391672194004	0.613157747188662	0.5405990219957784	0	0	0.0
7124	0.0017556647145407572	0.0003139414209483849	9.79342995139057e-05	0.9964082554579314	None	0.16666666666666666	2	0.37037037037037035	10	0.5789473684210527	22	0.49382716049382713	0.5263157894736842	30	20	9	0	0	1.0	9	9	2.6666666666666665	40	0.0	0.7368421052631579	0.18204380923876645	0.5276940868461127	0.010434587190806078	0.6662553524287728	0.04649665142105257	0.5541347816739678	0.6813730421619988	0.5841563460290027	0	1.0	0.0
4205	0.008830876704512542	0.00249568528019229	0.002416091211601048	0.9902283449392815	None	0.25	1	0.36363636363636365	4	0.7857142857142857	11	0.2222222222222222	0.7857142857142857	15	11	0	0	0	0.8888888888888888	9	8	1.0666666666666667	16	0.0	1.0	0.09999992991988352	0.5000001264613623	0.07452606967382873	0.5570103625846659	0.11377235237333441	0.6252676555868333	0.5755344155408504	0.5614384338607271	0	1.0	0.0
3434	0.0012128592002553903	0.0003211678818150147	0.0003155528926190916	0.9984361318988766	None	0.3333333333333333	1	0.4444444444444444	4	0.7272727272727273	8	0.2653061224489796	0.7272727272727273	12	8	0	0	0	1.0	7	7	0.8666666666666667	13	0.0	0.6666666666666666	0.09999966185624887	0.5000003201486775	-0.02292702687547789	0.6615394532234979	0.1794874773383941	0.9999992176083112	0.6948449790225135	0.9926840652765496	0	0	0.0
3318	0.00023982173504462007	5.506572455373242e-05	3.814374140515698e-05	0.9997823633779975	None	0.25	1	0.4	4	0.7692307692307693	10	0.23809523809523808	0.7692307692307693	14	10	0	0	0	0.7777777777777778	7	9	1.0	15	0.0	1.0	0.0436137888351821	0.5551352521196052	0.0023417945020634662	0.567720942935947	0.04953775116836996	0.5962371797033892	0.5386142140974597	0.573122815531111	0	1.0	0.0
6651	0.0100801076428085	0.0017076476085378608	0.001371930667277171	0.9785845938426981	None	0	0	0.38095238095238093	16	0.5081967213114754	31	0.7777777777777778	0.4262295081967213	42	26	20	0	0	1.0	9	9	4.2	63	0.0	0.8148148148148148	-0.09205403492488526	0.9949718157741844	0.15311550393872686	0.5516427727020633	0.20933550593469574	0.9999215137752577	0.8891834726114348	0.9931897412078297	0	0	0.0
1226	None	None	None	None	None	0	0	0.4	4	0.6153846153846154	8	0.2777777777777778	0.15384615384615385	4	2	10	12	0	0.6666666666666666	6	9	1.0	15	0.5454545454545454	0	0.14687774707930007	0.9999998330698462	0.40487000236613024	0.6000963538831922	0	0.5	0.9250490623931124	0.9952136322499378	0.0	0	0.0
5600	0.017758536438585115	0.0038191470260108616	0.0007274414562311172	0.9894801792128451	None	0.2	1	0.3333333333333333	4	0.8125	13	0.3333333333333333	0.75	16	12	1	0	0	0.6666666666666666	6	9	1.2	18	0.0	0.6666666666666666	-0.25562753364217017	0.6456076330997347	-0.011405744841899419	0.6456327431717516	-0.12608822946036966	0.9999998426701858	0.7277795734004309	0.9963939697086818	0	1.0	0.0
468	None	None	None	None	None	0.3333333333333333	1	0.625	5	0.4444444444444444	4	0.55	0.2222222222222222	6	2	4	0	0	0.8	5	4	0.7333333333333333	11	0.0	0.8571428571428571	-0.09986683701473414	0.5000370848753263	0.0940845253159893	0.5321416747813821	5.664563113704721e-06	0.5006120110921882	0.6882592653798024	0.510943303694576	0	1.0	0.0
1707	None	None	None	None	None	0.6666666666666666	2	0.75	6	0.3333333333333333	3	0.44	0.3333333333333333	6	3	4	6	0	1.0	5	5	0.7333333333333333	11	0.6666666666666666	1.0	-0.48156273852983106	0.5	0.09976207278480506	0.5015049921327664	-0.08080889025744782	0.5344773843110188	0.9188601838481563	0.5120100831568594	1.0	1.0	0.0
3667	0.0005760385900942747	0.00010483848744085607	0.00010100757674636207	0.9998753110811696	None	0	0	0.375	3	0.8	8	0.6	0.7	10	7	1	3	0	0.8	5	4	0.8	12	1.0	0.2857142857142857	0.03718135976827415	0.5921317546874965	0.1857267208122781	0.683287241693439	0.08863106609805037	0.5067984092879274	0.6491921406397606	0.5961944591309704	1.0	1.0	0.0
5629	0.0003927373952881221	0.00037184283380841933	0.0003718418915111165	0.9993192658877041	None	0.3333333333333333	1	0.5	4	0.7	7	0.2857142857142857	0.7	11	7	0	0	0	0.8571428571428571	7	6	0.8	12	0.0	0.6666666666666666	0.05487166420144936	0.5	0.09121812534162588	0.5929610413722746	0.043549521464350295	0.5	0.5506626460630552	0.531310625801297	0	1.0	0.0
3385	0.0011615021264132412	0.00013290478198444024	-8.333918054638556e-05	0.9984383306688025	None	0	0	0.3333333333333333	2	0.8571428571428571	6	0.36	0.8571428571428571	8	6	0	2	0	1.0	5	5	0.6	9	1.0	0	0.08497705340816383	0.5492039721717925	-0.5537813400318502	0.9999999974012719	0.08252593824196719	0.5049763526090115	0.9616128613036635	0.998722877983603	0.0	0	0.0
2892	0.002717435438036351	0.002269993954936383	0.0021060098985203834	0.9965933083281141	None	0.5	3	0.6428571428571429	9	0.3888888888888889	7	0.40816326530612246	0.3888888888888889	16	7	3	0	0	1.0	7	7	1.3333333333333333	20	0.0	0.9230769230769231	0.0999627699448056	0.5000683342263434	0.07848498421546221	0.6094391953696505	-0.09976137364003572	0.5141152777888558	0.707079666917537	0.5417115785915917	0	1.0	0.0
1284	None	None	None	None	None	0	0	0.15384615384615385	2	0.8823529411764706	15	0.6333333333333333	0.17647058823529413	4	3	14	1	0	0.8333333333333334	5	6	1.2666666666666666	19	0.03225806451612903	0.2857142857142857	0.09987028924032926	0.5000573393261276	0.047121756366539244	0.5364746351046632	0.0975665999478658	0.501311784644144	0.5605541251840318	0.5126335339669915	1.0	1.0	0.0
2246	None	None	None	None	None	1.0	1	1.0	4	0.25	1	0.5	0.25	4	1	1	0	0	0.75	4	3	0.4	6	0.0	1.0	-0.09758312918551575	0.5	0.1702781534671157	1.0	-0.024305868918034722	0.6188426870348044	0.7712634685441973	1.0	0	1.0	0.0
2606	1.4191687511247221e-05	1.409009215377285e-06	-4.574583880198336e-09	0.9947297482436375	None	0	0	0.08333333333333333	2	0.9411764705882353	32	0.8	0	0	0	35	0	0	0.5555555555555556	5	9	2.4	36	0.0	0.967741935483871	0	0	0	0	0	0	0	0	0	0	0
2940	0.003419365096579386	0.00048718619060766417	-2.4494232668536354e-05	0.9996619618987478	None	0.25	1	0.4	4	0.75	9	0.25925925925925924	0.75	13	9	0	0	0	0.6666666666666666	6	9	0.9333333333333333	14	0.0	1.0	0.08502846913192155	0.5059185267877088	0.00014718301781900623	0.5748309901381959	0.08744384209685079	0.5102390212319216	0.5987964244571976	0.5304810169671881	0	1.0	0.0
1875	None	None	None	None	None	0	0	0.35294117647058826	6	0.5652173913043478	13	0.5102040816326531	0	0	0	24	4	0	1.0	7	7	1.6666666666666667	25	0.07692307692307693	0.6666666666666666	0	0	0	0	0	0	0	0	0	0	0
2780	None	None	None	None	None	0.14285714285714285	1	0.4117647058823529	7	0.5217391304347826	12	0.44642857142857145	0.30434782608695654	11	7	13	13	0	0.875	8	7	1.6666666666666667	25	0.5	0.38095238095238093	3.2172288617709924e-09	0.5	-0.09999999555348871	0.5000050471242204	0.0656558333845635	0.5615068232275702	0.6639874098969532	0.5205966599613576	1.0	1.0	0.4142806120468428
2239	None	None	None	None	None	0.75	3	0.7272727272727273	8	0.35714285714285715	5	0.4444444444444444	0.2857142857142857	11	4	4	0	0	1.0	6	6	1.0666666666666667	16	0.0	0.6	-0.03352139878177958	0.5	-0.09112961911285565	0.9003636278819036	-0.1476288304917473	0.7422656250697472	0.68647045741423	0.747693723118463	0	0	0.0
7252	0.0035112837421818655	0.001139192776768183	-0.0007725942120305867	0.9934069643627749	None	0.08333333333333333	1	0.38461538461538464	10	0.5277777777777778	19	0.4691358024691358	0.5	27	18	10	0	0	1.0	9	9	2.533333333333333	38	0.0	0.5454545454545454	0.09999841801077114	0.5002859411022279	0.07263048912292688	0.5931228574236089	0.09842692874478373	0.5614382125332495	0.5321362256334017	0.5518986576617089	0	1.0	0.0
2185	None	None	None	None	None	0	0	0.5	2	0.6666666666666666	2	0.625	0.6666666666666666	4	2	0	0	0	0.5	2	4	0.3333333333333333	5	0.0	0	0.008120463862002531	0.5077642280852486	0.09853561891221864	0.5073301527246231	0.056057423277193874	0.5184417658005577	0.5890978762285843	0.5111800247116188	0	1.0	0.0
4136	None	None	None	None	None	0	0	0.2916666666666667	7	0.6470588235294118	22	0.5714285714285714	0.35294117647058826	17	12	18	8	0	0.7777777777777778	9	7	2.4	36	0.22857142857142856	0.4666666666666667	-0.05467302891156445	0.5830865141600641	0.03301995268631957	0.5081087658644388	0.19136391182072734	0.6483449964409261	0.7173035259635457	0.5809210912082851	1.0	1.0	0.0
1942	None	None	None	None	None	0	0	0.2777777777777778	5	0.72	18	0.75	0	1	0	25	0	0	1.0	6	6	1.8	27	0.0	0.9523809523809523	0	0	0	0	0	0	0	0	0	0	0
6955	0.00032122068507357945	3.276920017751125e-06	-3.003379299307871e-07	0.9999999861208091	None	0.2	1	0.3333333333333333	4	0.8	12	0.20987654320987653	0.8	16	12	0	0	0	1.0	9	9	1.1333333333333333	17	0.0	1.0	0.09972787076607413	0.5003626620440086	0.05279581271618099	0.6838456059084093	0.26693347427659686	0.7318014102819932	0.7399969857421969	0.6438799801556854	0	0	0.0
4902	0.0024632336440095818	0.00046901033849265135	0.0004639631779758563	0.9963081400639707	None	0.25	1	0.4	4	0.75	9	0.25925925925925924	0.75	13	9	0	0	0	0.6666666666666666	6	9	0.9333333333333333	14	0.0	1.0	0.0004985288087999416	0.5	0.030567880402940194	0.6456182088389938	-0.028469918858859022	0.5069502647120772	0.5809874020493075	0.552113085035903	0	1.0	0.0
767	None	None	None	None	None	0.25	1	0.6	6	0.46153846153846156	6	0.5	0.38461538461538464	11	5	3	4	0	0.8333333333333334	6	5	1.0	15	1.0	0.6	0.08500505453760716	0.5537662117323703	0.0002979033128808641	0.5144331859116754	0.1629725682578062	0.8413787175060943	0.6758250523018787	0.6564221220540627	0.9545454545454546	1.0	0.44927766398834307
788	None	None	None	None	None	0	0	1.0	4	0.0	0	0.5	0	2	0	3	1	0	0.75	4	3	0.4	6	0.125	0.5	0	0	0	0	0	0	0	0	0	0	0
1298	None	None	None	None	None	0.5	2	0.6	6	0.46153846153846156	6	0.625	0.07692307692307693	4	1	10	0	0	0.6666666666666666	6	4	1.0	15	0.0	0.6666666666666666	-0.09999934217891467	0.5000001903542759	0.07177368466297024	0.544222079696317	0.31462683274848885	0.5082373776595673	0.8457599545551292	0.5175182413341178	0	1.0	0.0
220	None	None	None	None	None	0.08	2	0.28846153846153844	15	0.6578947368421053	50	0.9629629629629629	0.15789473684210525	23	12	54	0	0	1.0	9	9	5.2	78	0.0	0.9714285714285714	-0.09002399142713689	0.7553221900651632	0.09766284780986342	0.5850685639116346	-0.08840979566323191	0.9974946650880395	0.7440237911286005	0.9231460613436286	0	0	0.0
1155	None	None	None	None	None	0	0	0.15384615384615385	2	0.8823529411764706	15	0.76	0	0	0	18	10	0	1.0	5	5	1.2666666666666666	19	0.25	0	0	0	0	0	0	0	0	0	0	0	0
978	None	None	None	None	None	0	0	0.75	3	0.3333333333333333	1	0.625	0.3333333333333333	1	1	3	2	0	0.5	4	2	0.3333333333333333	5	0.2	0.6666666666666666	0.08623673868637749	0.5	0.04637183852991707	0.5	-0.08371018381560864	0.5	0.6738523025908895	0.5	1.0	1.0	0.0
2206	None	None	None	None	None	0	0	0.5555555555555556	5	0.2727272727272727	3	0.52	0	0	0	12	0	0	1.0	5	5	0.8666666666666667	13	0.0	1.0	0	0	0	0	0	0	0	0	0	0	0
458	None	None	None	None	None	0	0	0.25	1	1.0	3	1.0	1.0	4	3	0	0	0	0.2	5	1	0.3333333333333333	5	0.0	0	7.276789821112503e-14	0.5000000000042472	0.06313936581825401	0.5266112506833501	0.253922824623662	0.5887566308210234	0.7463844789173504	0.5387035363999989	0	0	0.0
4130	0.0025699419059324637	4.725866872306689e-05	1.46000213624883e-05	0.9964371590429744	None	0.3333333333333333	1	0.5	4	0.6666666666666666	6	0.3055555555555556	0.6666666666666666	10	6	0	0	0	1.0	6	6	0.7333333333333333	11	0.0	0.8	0.032217381912435325	0.6670037008419601	0.0824319488843041	0.5763952020558558	-0.16152859514000395	0.9999989469829358	0.7670605483164165	0.9927693466668073	0	1.0	0.0
4552	None	None	None	None	None	0.13333333333333333	2	0.375	12	0.5652173913043478	26	0.5925925925925926	0.5217391304347826	36	24	11	0	0	1.0	9	9	3.2	48	0.0	0.717948717948718	-0.09998591206440462	0.5003274134076913	0.1428624590404532	0.5246622271451125	0.07838308838632968	0.9999936897819189	0.7600061050360001	0.982440722461888	0	1.0	0.0
2161	None	None	None	None	None	0	0	0.5	2	0.6666666666666666	2	0.625	0.6666666666666666	4	2	0	0	0	0.5	4	2	0.3333333333333333	5	0.0	0	0.000508800500738102	0.5030734990589676	0.2129932531452412	0.5366039973660378	2.5135391236967973e-07	0.5000007770077034	0.7309553317083888	0.5132448724169023	0	1.0	0.0
1833	None	None	None	None	None	1.0	1	0.75	3	0.25	1	0.5	0	1	0	4	0	0	0.75	3	4	0.4	6	0.0	0.6666666666666666	0	0	0	0	0	0	0	0	0	0	0
6680	0.0060316321729865716	0.0011899763693852163	0.0006657549730684127	0.9637826584125455	None	0.25	1	0.36363636363636365	4	0.7857142857142857	11	0.2222222222222222	0.7857142857142857	15	11	0	0	0	0.8888888888888888	9	8	1.0666666666666667	16	0.0	1.0	-0.38688143175470596	0.5000000000000003	-0.24974388239935635	0.9955007651375405	-0.09699918831350787	0.5000000000000001	0.891696373185651	0.8581220932975396	0	1.0	0.0
7413	0.0018562514096805741	0.0016994040653112337	0.00021320967809626047	0.997774842820231	None	0.25	1	0.4	4	0.7692307692307693	10	0.23809523809523808	0.7692307692307693	14	10	0	0	0	0.7777777777777778	9	7	1.0	15	0.0	1.0	-0.07496100244547171	0.5	0.09705824363407431	0.5519087305878844	-0.04562835011608486	0.5	0.6794777616070997	0.5173585003447533	0	1.0	0.0
1620	None	None	None	None	None	0.25	1	0.7	7	0.3076923076923077	4	0.5	0	6	0	8	5	0	0.8333333333333334	5	6	1.0	15	0.35714285714285715	0.8888888888888888	0	0	0	0	0	0	0	0	0	0	0
6858	0.0031347599845233313	0.0025145912165672585	-0.0024856466624083554	0.9980793676354744	None	0.25	1	0.36363636363636365	4	0.7857142857142857	11	0.2222222222222222	0.7857142857142857	15	11	0	0	0	0.8888888888888888	9	8	1.0666666666666667	16	0.0	1.0	-0.05076048161372625	0.5	0.05029306176042396	0.5892589617977223	0.09917449602518466	0.5	0.6512043053502939	0.5300390152243257	0	1.0	0.0
6559	0.007356115314844223	0.0030424666991188693	-0.0030099628990511956	0.9916506814258002	None	0.07142857142857142	1	0.36666666666666664	11	0.5476190476190477	23	0.5432098765432098	0.5238095238095238	33	22	10	0	0	1.0	9	9	2.933333333333333	44	0.0	0.6666666666666666	0.13669185702453696	0.5295042992355316	0.035421400330040834	0.5516016078042212	0.19407432400684893	0.6070877175013578	0.6598177668089764	0.5630283772041812	0	1.0	0.0
356	None	None	None	None	None	0.125	1	0.2631578947368421	5	0.7692307692307693	20	0.8	0.46153846153846156	17	12	10	5	0	0.7142857142857143	5	7	1.8666666666666667	28	0.2631578947368421	0.5217391304347826	0.011449857244520979	0.6568121718294191	-0.025542551130697894	0.5902556835947242	4.341264646347136e-06	0.5001132069490022	0.5751860546876665	0.5837528487520415	1.0	1.0	0.0
4428	0.00026690299059359073	4.772385728438257e-07	2.3408187933593885e-07	0.9950718826969163	None	0	0	0.3333333333333333	3	0.7272727272727273	8	0.52	0.7272727272727273	11	8	1	0	0	1.0	5	5	0.8666666666666667	13	0.0	0	-0.09732798244597521	0.5002812234065833	-0.09358084523198497	0.5333908685622983	0.0023539409018083087	0.5	0.6133288615930634	0.5112387280627677	0	0.9090909090909091	0.0
7199	0.006426478095543799	0.003345840098364789	0.003345711869854771	0.9895268151302562	None	0.08333333333333333	1	0.38461538461538464	10	0.5277777777777778	19	0.4691358024691358	0.5	28	18	9	0	0	1.0	9	9	2.533333333333333	38	0.0	0.5454545454545454	0.11302302564007434	0.9999223838822404	0.19914105153489273	0.7165629142462838	0.09998610265895992	0.5001820361891738	0.6082439558080247	0.969644563571905	0	1.0	0.0
4833	None	None	None	None	None	0	0	0.2916666666666667	7	0.696969696969697	23	0.5555555555555556	0.48484848484848486	22	16	12	0	0	0.7777777777777778	9	7	2.3333333333333335	35	0.0	0.5714285714285714	3.1918955950476565e-07	0.5000545392428115	0.10701566723558739	0.7350808686428936	0.05407583236545856	0.5	0.6075527459673097	0.5842531977790407	0	1.0	0.0
3161	3.8117012297784367e-07	2.988531527928761e-08	-2.2957276580570322e-08	0.9999929347769076	None	0.2857142857142857	2	0.47058823529411764	8	0.5217391304347826	12	0.3968253968253968	0.17391304347826086	9	4	15	6	0	0.7777777777777778	7	9	1.6666666666666667	25	0.20689655172413793	0.7	-0.09736980614129408	0.5088569844356964	0.09836523228998163	0.5023388253996652	0.006763581370663296	0.5007540385637467	0.6898763651110454	0.5039835132472528	1.0	1.0	0.0
7136	0.00673760463221026	0.003209753586370558	0.003038395710800501	0.9900102927336069	None	0	0	0.375	12	0.5217391304347826	24	0.5925925925925926	0.5	35	23	12	0	0	1.0	9	9	3.2	48	0.0	0.6666666666666666	0.1935024327738823	0.5607483183184128	0.13722412639970383	0.7393133405435015	0.09998813041446115	0.5002451957021781	0.652242887145269	0.6056812735397956	0	1.0	0.0
2809	0.0025184500533469347	0.0001184607556473232	1.981471821732657e-05	0.9946844217889509	None	0	0	0.4444444444444444	4	0.5454545454545454	6	0.5416666666666666	0.2727272727272727	4	3	8	8	0	0.6666666666666666	6	4	0.8666666666666667	13	0.42105263157894735	0.4444444444444444	0.1254876170990396	0.5340763510286197	0.00411244636137882	0.5903311419372844	0.2382927502466988	0.9995640568243178	0.9049731383553208	0.9397137565039779	1.0	1.0	0.0
5008	0.0010334205629399047	9.40713620002394e-05	-6.555337565835956e-05	0.9990701968129907	None	0.25	1	0.36363636363636365	4	0.7857142857142857	11	0.2222222222222222	0.7857142857142857	15	11	0	0	0	0.8888888888888888	8	9	1.0666666666666667	16	0.0	1.0	2.036005109613903e-07	0.5000055457193152	0.12390276389200286	0.9152028385383916	0.05336859837894712	0.6845757168749306	0.6713660428335297	0.7410171915539425	0	0.4	0.0
4665	0.00033324063584690134	0.00010982940237510614	-0.00010654136463517055	0.9995976100901095	None	0.25	1	0.36363636363636365	4	0.7857142857142857	11	0.2222222222222222	0.7857142857142857	15	11	0	0	0	0.8888888888888888	8	9	1.0666666666666667	16	0.0	1.0	5.5437680330617465e-14	0.5000000000028973	-0.0863695235567554	0.5700888919262656	0.04669201068492569	0.5277369265859877	0.6337507212861402	0.5327261102579095	0	0.06666666666666667	0.0
2060	None	None	None	None	None	0	0	1.0	2	0.0	0	0.75	0	0	0	2	7	0	1.0	2	2	0.2	3	0.875	0	0	0	0	0	0	0	0	0	0	0	0
5288	0.008798885386813875	0.0023171050301310204	-0.00138083774089574	0.9644806515326797	None	0	0	0.3333333333333333	2	0.8571428571428571	6	0.36	0.8571428571428571	8	6	0	2	0	1.0	5	5	0.6	9	1.0	0	0.30007577890915627	0.5039048506471717	-0.0360246642473326	0.5330826077984565	0.12581062936107243	0.5	0.797472992989089	0.5123428058601287	1.0	1.0	0.0
154	None	None	None	None	None	0	0	0.29411764705882354	10	0.6666666666666666	32	0.6172839506172839	0.14583333333333334	13	7	36	6	0	1.0	9	9	3.3333333333333335	50	0.08571428571428572	0.6666666666666666	0.04973779476433367	0.5907269122239954	0.022305519844887108	0.6395899035597453	-0.09566885479750481	0.5200723085224493	0.6779297271955889	0.5842624446202098	1.0	1.0	0.0
6535	0.00487364080037716	0.0008819692300438652	0.0006772155230206787	0.9949271919637187	None	0.3333333333333333	1	0.5	4	0.6666666666666666	6	0.3142857142857143	0.6666666666666666	10	6	0	0	0	0.7142857142857143	5	7	0.7333333333333333	11	0.0	0.6666666666666666	0.09999976734520909	0.5	1.53263046368202e-07	0.5000551358542048	0.09999999667525615	0.5	0.61571583115444	0.5000183786181346	0	0.4	0.0
549	None	None	None	None	None	0	0	0.25	1	1.0	3	1.0	1.0	4	3	0	0	0	0.2	5	1	0.3333333333333333	5	0.0	0	3.259086946943712e-06	0.5000065193458281	0.09624969730144148	0.5151988861950749	-0.5018843112725658	0.7167947748237021	0.932302697202805	0.5817154267797667	0	1.0	0.0
3815	0.006437590074555388	0.003179289981085843	-0.00028060992932295444	0.9649629949763839	None	0	0	0.375	3	0.7777777777777778	7	0.34375	0.7777777777777778	10	7	0	1	0	0.5	8	4	0.7333333333333333	11	1.0	0.8571428571428571	0.4231286327055475	0.541630111120786	-0.08938797107081528	0.8496475023894888	-0.11742577096761038	0.9200210587085484	0.9245159359780132	0.8095557836456873	1.0	1.0	0.0
2542	None	None	None	None	None	0.2857142857142857	2	0.5625	9	0.38095238095238093	8	0.5476190476190477	0.19047619047619047	9	4	13	0	0	0.8571428571428571	7	6	1.5333333333333334	23	0.0	0.5882352941176471	1.8250746188573036e-17	0.5	-0.04336913505203223	0.5265714880798434	-0.09916291921513576	0.5060048679998632	0.6000284073989971	0.5108655229643693	0	0.2222222222222222	0.0
6122	0.005940470542142818	0.0006788080314672443	0.0006425575595989122	0.9905844573950725	None	0.16666666666666666	1	0.2857142857142857	4	0.8333333333333334	15	0.47619047619047616	0.7222222222222222	17	13	2	0	0	0.8571428571428571	7	6	1.3333333333333333	20	0.0	0.2857142857142857	0.09999992381064955	0.5	-0.0965109866389621	0.5657794968457875	0.08511631562515447	0.5000452569577871	0.7095714597199542	0.5220550933266064	0	1.0	0.0
2548	None	None	None	None	None	0.5	1	0.5714285714285714	4	0.625	5	0.3333333333333333	0.625	7	5	2	0	0	0.8333333333333334	6	5	0.6666666666666666	10	0.0	1.0	0.04149869128487295	0.5	-0.062098952237453174	0.9957118957655575	4.220856882372209e-21	0.5	0.636232771280919	0.8600699507141609	0	1.0	0.0
670	None	None	None	None	None	0.125	1	0.42105263157894735	8	0.5	13	0.9333333333333333	0.2692307692307692	14	7	13	1	0	0.8333333333333334	6	5	1.8666666666666667	28	0.043478260869565216	0.2608695652173913	0.01060610157991775	0.5967708464007939	1.1031577671182433e-09	0.5000416157046923	0.10452780302634271	0.9688952957014054	0.6546907159684133	0.7819382295756249	0.9285714285714286	1.0	0.0
1334	None	None	None	None	None	0.3333333333333333	1	0.625	5	0.3333333333333333	3	0.55	0.1111111111111111	5	1	5	2	0	0.8	4	5	0.7333333333333333	11	0.2	0.5714285714285714	0.0005004616753263607	0.5005340147016762	-0.0434229683738573	0.5585362340313708	1.200655687061415e-18	0.5	0.5514521739240458	0.5197696552353467	0.0	0.2	0.0
2682	9.81810775022268e-07	1.1828446751074955e-07	-7.922242759686404e-08	0.9999821992998372	None	0	0	0.3333333333333333	4	0.6	9	0.6296296296296297	0	2	0	14	16	0	0.3333333333333333	9	3	1.1333333333333333	17	0.5333333333333333	0.5714285714285714	0	0	0	0	0	0	0	0	0	0	0
2108	None	None	None	None	None	0	0	0.5	15	0.35714285714285715	15	0.8148148148148148	0.2857142857142857	26	12	17	3	0	0.6666666666666666	6	9	2.933333333333333	44	0.125	0.8421052631578947	0.12741127338631633	0.6145506007350119	1.0469406714067494e-07	0.5000155730077783	6.058596110731929e-20	0.503340205826601	0.6457985331726876	0.5399069901694075	1.0	1.0	0.0
6984	0.0026969804557469826	0.00021804003511220169	8.207611459833689e-05	0.9985547547799168	None	0.2	2	0.36363636363636365	8	0.6774193548387096	21	0.4074074074074074	0.6451612903225806	28	20	4	0	0	1.0	9	9	2.2	33	0.0	0.75	0.020455694611241873	0.5092126861673413	0.12611266237481433	0.6481127192486755	0.27869077678524323	0.7028646102957178	0.7427815223979538	0.6231316005365242	0	0	0.0
4828	None	None	None	None	None	0.0625	1	0.35294117647058826	12	0.5918367346938775	29	0.7083333333333334	0.42857142857142855	30	21	20	0	0	0.8888888888888888	9	8	3.4	51	0.0	0.6666666666666666	0.1325983186895508	0.52617449502438	0.02812785044360187	0.6663808937739126	0.036858979052132354	0.5749867180868443	0.6281141587015909	0.5905631575055357	0	0	0.0
244	None	None	None	None	None	0	0	0.4166666666666667	10	0.48484848484848486	16	0.8333333333333334	0.24242424242424243	16	8	18	0	0	0.8571428571428571	6	7	2.3333333333333335	35	0.0	0.6896551724137931	-0.10511667096502215	0.5770005613319238	0.05116982885014402	0.5640952430692329	0.09942844680838638	0.5013878484917427	0.7071264430604994	0.5476733352288105	0	0.9375	0.0
5088	0.005780289685493277	0.001955243162108391	0.0019299208828622322	0.9888923848496409	None	0	0	0.42857142857142855	3	0.75	6	0.3333333333333333	0.75	9	6	0	0	0	0.8333333333333334	6	5	0.6666666666666666	10	0.0	0.4	-0.09999999999289011	0.500000000022136	-0.07951788408093337	0.5557695570287147	0.1802360933149835	0.5	0.7816849524302457	0.518658856171788	0	0	0.0
7381	0.006059164077437078	0.003117043499610382	0.002256209742458053	0.9978772330128023	None	0.2	1	0.3333333333333333	4	0.8	12	0.20987654320987653	0.8	16	12	0	0	0	1.0	9	9	1.1333333333333333	17	0.0	1.0	0.01619866889688886	0.6321461451517397	0.026922268829088537	0.5342876756861433	0.10785388676396827	0.6194350101007651	0.6325773577303178	0.5959578331921206	0	1.0	0.0
1257	None	None	None	None	None	0	0	0.5	4	0.6	6	0.42857142857142855	0.5	9	5	2	4	0	0.5714285714285714	4	7	0.8	12	1.0	0.2222222222222222	0.05875986943796936	0.5374834230150756	-0.03945210516278493	0.6501559541323093	-0.09970390601479215	0.502563695456672	0.6648201380309924	0.5646522852098141	0.0	0	0.0
1653	None	None	None	None	None	0	0	0.18181818181818182	4	0.8	24	0.8888888888888888	0.2	9	6	22	4	0	1.0	6	6	2.1333333333333333	32	0.08888888888888889	0.37037037037037035	0.0456019474838046	0.5895072003480494	0.06997156881246887	0.5645029006296853	-0.041628359249522226	0.6580971803546898	0.6208694527203311	0.6047756536680142	0.1111111111111111	0.2222222222222222	0.0
6860	0.005599867569364797	0.004403038164337797	0.004277881556337184	0.9971297053002812	None	0.25	1	0.4	4	0.75	9	0.25925925925925924	0.75	13	9	0	0	0	0.6666666666666666	6	9	0.9333333333333333	14	0.0	1.0	8.962780298202297e-08	0.5	0.11581681093844176	0.9739431956860978	0.15121207794299363	0.5301329419755142	0.6824503827139774	0.7768235787602344	0	1.0	0.0
3708	0.0031520442052700944	0.0008061459030525173	-0.000798557548772335	0.9968377384342985	None	0	0	0.3333333333333333	2	0.7142857142857143	5	0.36	0.5714285714285714	6	4	2	0	0	1.0	5	5	0.6	9	0.0	0	-0.09973872630674972	0.5003399871664816	1.516693343113888	0.9989484762906699	0.08246335019175514	0.5	0.9992751892088966	0.9077059630259181	0	1.0	0.0
2907	2.8056545487112205e-08	2.5634029351055133e-08	-2.563402571331385e-08	0.9999964058426145	None	0.25	1	0.4	4	0.75	9	0.25925925925925924	0.75	13	9	0	0	0	0.6666666666666666	9	6	0.9333333333333333	14	0.0	1.0	7.902762784127648e-27	0.5	-0.08245736649253095	0.5602526343051419	3.5241647973821024e-07	0.5000052417816088	0.595972324246778	0.5201730756951971	0	0	0.0
324	None	None	None	None	None	0	0	0.3333333333333333	2	0.8333333333333334	5	0.4	0.8333333333333334	7	5	0	2	0	0.8	4	5	0.5333333333333333	8	1.0	0	3.4895965328729667e-06	0.5034084165253543	0.06304807369507998	0.5859940138079108	-0.0502002197702894	0.5685968848258374	0.6497837890618463	0.5529005911045337	1.0	1.0	0.0
5946	0.00306714665766612	0.0018323058226800584	0.0014342276038611585	0.9938649231390457	None	0	0	0.5	3	0.7142857142857143	5	0.375	0.7142857142857143	8	5	0	0	0	0.6666666666666666	4	6	0.6	9	0.0	0.4	-0.09999929889571493	0.5000001126108717	0.3017657021823789	0.6922731326894402	-0.09999977415929276	0.5013139176662985	0.8689899238761238	0.5675858089810104	0	1.0	0.0
3247	0.00027330044382049183	3.6063831699285127e-07	3.474270242332149e-07	0.99999640489578	None	0.25	1	0.4	4	0.75	9	0.25925925925925924	0.75	13	9	0	0	0	0.6666666666666666	6	9	0.9333333333333333	14	0.0	1.0	0.017556839561117164	0.5125348215329046	0.31310681490180203	0.6785995832995302	0.0999860364641438	0.5000000000000001	0.778630952313343	0.56606915980068	0	1.0	0.0
5173	0.00013804581839649057	7.070194313482444e-06	-6.14436589629201e-06	0.999922038848104	None	0.25	1	0.4	4	0.7692307692307693	10	0.23809523809523808	0.7692307692307693	14	10	0	0	0	0.7777777777777778	9	7	1.0	15	0.0	1.0	-0.008106080066247185	0.5	4.585287523623418e-06	0.5016592408182723	-0.05785411346907796	0.5409742971149335	0.5636374648366373	0.5142380287658375	0	1.0	0.0
5314	None	None	None	None	None	0.18181818181818182	2	0.3333333333333333	8	0.696969696969697	23	0.43209876543209874	0.6363636363636364	29	21	5	1	0	1.0	9	9	2.3333333333333335	35	0.16666666666666666	0.46153846153846156	1.2188255926498324e-16	0.5000000000000003	-0.09998877296547555	0.5374550395128243	0.05282841710127802	0.5	0.6533277093799833	0.5125058366205681	1.0	1.0	0.0
5816	0.00972187198315188	0.008101199097264228	0.006776642499534545	0.9965011963259796	None	0.25	1	0.4	4	0.7692307692307693	10	0.23809523809523808	0.7692307692307693	14	10	0	0	0	0.7777777777777778	7	9	1.0	15	0.0	1.0	0.09843098956321149	0.501234977453765	-0.09994153417110382	0.5007506838680575	0.09567021800287484	0.656746152183696	0.7168145290617387	0.5545132813579522	0	1.0	0.0
4671	0.0012587276509738582	0.0005262019407737809	-0.00052517940072447	0.9994011324458009	None	0.3333333333333333	1	0.5	4	0.6666666666666666	6	0.34375	0.6666666666666666	10	6	0	0	0	0.5	4	8	0.7333333333333333	11	0.0	0.8571428571428571	0.011987557899810583	0.509437855189106	0.09997753267569738	0.5000021607092101	-0.08154675716010597	0.5554501440469845	0.677229969179727	0.5216931391817317	0	0.9	0.0
2727	4.9364335221752846e-05	1.1642238693442357e-07	1.14931134975058e-07	0.9999988127975059	None	0.5	1	0.5714285714285714	4	0.625	5	0.3333333333333333	0.625	9	5	0	0	0	0.8333333333333334	6	5	0.6666666666666666	10	0.0	1.0	0.06509248313485619	0.5	0.12361574739594657	0.5863622754810577	-0.03317499927386553	0.5984295205281391	0.6773628966239701	0.5620019830200368	0	1.0	0.0
4935	0.00017039262371166782	1.4663473166859842e-06	-1.4170588063756447e-06	0.9999961348040657	None	0.25	1	0.4	4	0.75	9	0.25	0.75	13	9	0	0	0	0.875	7	8	0.9333333333333333	14	0.0	0.8571428571428571	0.09998205924600816	0.500012244798009	0.21371164916739507	0.6609549412356709	0.09999999972777945	0.5000000140911559	0.6308986130796553	0.5554050184710067	0	1.0	0.0
3264	0.002543907282664359	9.581384516588019e-05	-7.597830117788246e-05	0.9935184441128332	None	0.25	1	0.5	5	0.5833333333333334	7	0.3888888888888889	0.5833333333333334	12	7	1	0	0	1.0	6	6	0.9333333333333333	14	0.0	0.4444444444444444	0.11775649042605338	0.5349131329544342	0.015045306932565386	0.5898298906400116	0.08803925600242282	0.9004470127227276	0.6183234403359144	0.7113154055601806	0	1.0	0.0
4289	0.0041335731648015584	0.0012642174868980403	0.00028914419620938334	0.9800235898135559	None	0	0	0.3333333333333333	2	0.8571428571428571	6	0.36	0.8571428571428571	8	6	0	2	0	1.0	5	5	0.6	9	1.0	0	0.37404653268007293	0.5693522438667749	-0.04059314977015845	0.550290422950993	-0.09750179547863311	0.5	0.8918353924627325	0.5400020746224318	1.0	0.875	0.0
2817	None	None	None	None	None	0.2857142857142857	2	0.625	10	0.36363636363636365	8	0.38095238095238093	0.3181818181818182	15	7	8	0	0	0.7777777777777778	9	7	1.6	24	0.0	0.8235294117647058	2.217023154443633e-05	0.5	0.07513147747327191	0.5410003569476239	-0.038577686353134896	0.6715290561278907	0.61323412694268	0.5727695284084824	0	1.0	0.0
1676	None	None	None	None	None	0	0	0.2857142857142857	2	0.875	7	0.5555555555555556	0	0	0	9	18	0	0.2222222222222222	9	2	0.6666666666666666	10	0.8181818181818182	0.2222222222222222	0	0	0	0	0	0	0	0	0	0	0
854	None	None	None	None	None	0.125	1	0.4444444444444444	8	0.4583333333333333	11	0.5416666666666666	0.375	15	9	10	4	0	0.75	6	8	1.7333333333333334	26	0.2222222222222222	0.782608695652174	0.12622568885192628	0.5003074411584172	0.08763799740284539	0.5821273086712798	6.0397088655677625e-05	0.5019405726916628	0.6302116383494324	0.5283449469987849	1.0	1.0	0.0
1556	None	None	None	None	None	0	0	0.25	3	0.75	12	0.5	0	0	0	17	18	0	0.4444444444444444	9	4	1.2	18	0.47368421052631576	0.26666666666666666	0	0	0	0	0	0	0	0	0	0	0
7428	0.004273792419479758	0.00025281133785303047	0.0002506703413457066	0.9947741227176333	None	0.2	2	0.36363636363636365	8	0.6774193548387096	21	0.4074074074074074	0.6451612903225806	28	20	4	0	0	1.0	9	9	2.2	33	0.0	0.75	7.902762784127648e-27	0.5	0.13259876791238195	0.6489804049825122	0.08630551123088483	0.990221642828956	0.7370195890239927	0.8512078440086627	0	1.0	0.0
4048	0.0009675244479808231	0.0002367329029161135	-3.926137844523107e-05	0.9990724219164024	None	0.25	1	0.4	4	0.7692307692307693	10	0.23809523809523808	0.7692307692307693	14	10	0	0	0	0.7777777777777778	7	9	1.0	15	0.0	1.0	0.07104988230324333	0.5398514328682832	0.07113608034192473	0.5256752624856806	0.09999281909530511	0.5098619063796376	0.5385751170686097	0.5251445021954428	0	1.0	0.0
2838	None	None	None	None	None	0.3076923076923077	4	0.5714285714285714	16	0.358974358974359	14	0.5061728395061729	0.2564102564102564	22	10	18	2	0	1.0	9	9	2.7333333333333334	41	0.07142857142857142	0.7272727272727273	0.1045344286960507	0.5582183338511232	0.15390802581694016	0.9999999975871299	0.06769131485125418	0.5870414008873336	0.6851798040794475	0.9988978360948633	0.9090909090909091	1.0	0.0
709	None	None	None	None	None	0	0	0.4166666666666667	5	0.4666666666666667	7	0.68	0.3333333333333333	8	5	8	7	0	1.0	5	5	1.1333333333333333	17	0.4117647058823529	0	-0.13621828647217937	0.5311881410638541	0.1878894726952595	0.5795681254250711	7.390473125676778e-08	0.5035377201794277	0.7906360949336644	0.5382639232785276	0.0	0	0.0
2337	None	None	None	None	None	0.3333333333333333	1	0.625	5	0.3333333333333333	3	0.4583333333333333	0.2222222222222222	5	2	5	6	0	0.6666666666666666	6	4	0.7333333333333333	11	0.5454545454545454	0.4444444444444444	-0.4338702074760624	0.5	-0.0999783447598285	0.5048999210705547	0.13723536202942122	0.8808655144598282	0.9123472632042635	0.6622679560547908	1.0	1.0	0.9642510455989391
4152	0.0002476296100946132	2.1157765918463856e-05	-3.8128187368699112e-06	0.9996005121657678	None	0	0	0.5	3	0.6666666666666666	4	0.4	0.6666666666666666	7	4	0	1	0	0.8	4	5	0.5333333333333333	8	1.0	0.5	0.03918279621562989	0.5	0.3133416176086153	0.5018285368143561	0.22229117190242734	0.6102823419686066	0.7576956720485678	0.53791154229907	0.0	0	0.0
5239	0.00918775563956243	0.006170852787703181	-0.005761303298869686	0.9927614080515171	None	0.25	1	0.4	4	0.7692307692307693	10	0.23809523809523808	0.7692307692307693	14	10	0	0	0	0.7777777777777778	9	7	1.0	15	0.0	1.0	-0.09999952890761006	0.5000038454753716	-0.09931069321449074	0.6747782953190546	0.15287148529966982	0.971298352367323	0.7782993727101046	0.8048976030015037	0	0	0.0
6659	0.0024355310591236364	0.0017021880155130018	-0.0014502961358846737	0.9970181883374559	None	0.1111111111111111	1	0.35	7	0.6666666666666666	18	0.35802469135802467	0.6666666666666666	25	18	3	0	0	1.0	9	9	1.9333333333333333	29	0.0	1.0	0.09999964704681545	0.5006711063040659	0.07050144679265782	0.5880548784750897	0.003212483972901499	0.6672982834636337	0.6036301862364856	0.5869897924326397	0	0	0.0
2600	0.0015058863357380206	1.6343508270837266e-05	-3.765677183462869e-06	0.9999948246333463	None	0.14285714285714285	1	0.375	6	0.6818181818181818	15	0.2962962962962963	0.6818181818181818	20	15	3	1	0	1.0	9	9	1.6	24	0.2	0.47058823529411764	0.05226272855537619	0.7217654457850644	0.07839041661542596	0.518344584234338	0.1393563411456906	0.9807071629257056	0.6960035601148584	0.839124594799762	0.95	0.95	0.0
2519	None	None	None	None	None	0.3333333333333333	1	0.5555555555555556	5	0.36363636363636365	4	0.4642857142857143	0	0	0	12	4	0	0.5714285714285714	7	4	0.8666666666666667	13	0.14285714285714285	0.36363636363636365	0	0	0	0	0	0	0	0	0	0	0
3759	0.00024784786649357176	5.687849306234489e-06	2.801933689162705e-07	0.9999975950163258	None	0.25	1	0.4	4	0.7692307692307693	10	0.23809523809523808	0.7692307692307693	14	10	0	0	0	0.7777777777777778	9	7	1.0	15	0.0	1.0	7.902762784127648e-27	0.5	0.08018619982489979	0.5265634775222078	-0.07024611256158679	0.5955886002183306	0.6538821826373072	0.5410301560528022	0	0.07142857142857142	0.0
486	None	None	None	None	None	0	0	1.0	1	0	0	1.0	0	1	0	0	3	0	0.5	1	2	0.13333333333333333	2	1.0	0	0	0	0	0	0	0	0	0	0	0	0
1892	None	None	None	None	None	0	0	0.45	9	0.48148148148148145	13	0.6444444444444445	0.2222222222222222	11	6	17	1	0	0.5555555555555556	5	9	1.9333333333333333	29	0.030303030303030304	0.75	0.09999999998152567	0.5000000161847625	0.09998136325569576	0.500046128948792	0.2159290607241046	1.0	0.6669739142726737	0.9999999999999958	1.0	1.0	0.0
852	None	None	None	None	None	0	0	0.3888888888888889	7	0.5	12	0.5777777777777777	0.4166666666666667	17	10	8	4	0	0.5555555555555556	9	5	1.7333333333333334	26	0.3076923076923077	0.36363636363636365	0.01903598752526353	0.5950587064781934	-0.15190673401358354	0.993415694314963	0.0010941356771648771	0.5309174894273245	0.7878689509483268	0.8631538214824189	1.0	0.9411764705882353	0.4570851467857495
5506	8.070483789930289e-08	8.070449423275927e-08	4.330162379461375e-08	0.9999873557934841	None	0	0	0.4444444444444444	12	0.42105263157894735	16	0.5555555555555556	0.39473684210526316	27	15	12	0	0	0.8888888888888888	9	8	2.6666666666666665	40	0.0	0.75	0.10673913587531461	0.5	0.3730240106340428	0.7434431556231115	0	0.5	0.8275850745673221	0.587744093874723	0	0	0.0
7335	0.0031899368961212874	0.0008453856390019858	-0.0008435189471546009	0.9912686946623103	None	0.16666666666666666	1	0.35714285714285715	5	0.6111111111111112	11	0.4444444444444444	0.5555555555555556	15	10	4	0	0	0.5555555555555556	5	9	1.3333333333333333	20	0.0	0.6666666666666666	0.09999987193044495	0.5000000124239512	0.0780635699898608	0.5760567973344968	0.05365988865738967	0.5323112907630911	0.5581351126560344	0.536272197684582	0	0	0.0
2983	0.00012826331681508254	3.99725512135255e-07	3.5724307054407283e-07	0.9999963799210492	None	0.3333333333333333	1	0.5	4	0.7	7	0.2857142857142857	0.7	11	7	0	0	0	0.8571428571428571	7	6	0.8	12	0.0	0.8	3.334674952599137e-14	0.5	0.09468626788563474	0.5002776937468673	0.03500488846197274	0.5181682704101825	0.5963757283525186	0.5061510118907542	0	1.0	0.0
6138	0.003262770671795242	0.001365343989422667	-0.001313042848787454	0.9973777539435252	None	0.25	1	0.4	4	0.75	9	0.25925925925925924	0.75	13	9	0	0	0	0.6666666666666666	6	9	0.9333333333333333	14	0.0	1.0	0.020159495600744627	0.5	0.09910543091525997	0.5017407922367746	-0.1449541942890717	0.7149470702914636	0.733724366031455	0.5766002074035104	0	0.5384615384615384	0.0
4609	0.0001837129354241502	1.3903882187432631e-05	5.803797376074884e-06	0.999990937034182	None	0.2	1	0.3076923076923077	4	0.8235294117647058	14	0.3877551020408163	0.4117647058823529	10	7	8	0	0	1.0	7	7	1.2666666666666666	19	0.0	0.3076923076923077	-0.11562665416991036	0.5260316297913129	0.02499456905623353	0.585817190890979	0.05244760772635147	0.6519856316169224	0.7025805321748092	0.5889355198275777	0	0	0.0
5696	0.0050843826530669765	0.00041122315544495216	0.00011018934453480115	0.9907689705815653	None	0.2857142857142857	2	0.4375	7	0.6190476190476191	13	0.4107142857142857	0.6190476190476191	20	13	2	1	0	0.875	8	7	1.5333333333333334	23	1.0	0.4	0.09978665544573435	0.5000000000000001	-0.09998020029016814	0.5027152897084485	0.09999965442813016	0.5	0.7195463419956968	0.500905104478465	1.0	1.0	0.0
6814	0.004416664628075622	0.003591991286957716	0.003416303379626493	0.9959318345440702	None	0.07142857142857142	1	0.36666666666666664	11	0.5476190476190477	23	0.5432098765432098	0.5238095238095238	33	22	10	0	0	1.0	9	9	2.933333333333333	44	0.0	0.6666666666666666	0.09923635225721789	0.541941166200609	0.2417674237423987	0.753288933341581	0.3218188119460179	0.6147131524841392	0.7329648977743336	0.6419534543998541	0	1.0	0.0
7031	None	None	None	None	None	0.13333333333333333	2	0.36363636363636365	12	0.5957446808510638	28	0.6049382716049383	0.5957446808510638	40	28	8	0	0	1.0	9	9	3.2666666666666666	49	0.0	0.8	0.09999435485626643	0.5001522750609119	0.026150726458068402	0.5377516601005765	0.2158739365016201	0.743791027178323	0.6802901062609101	0.6001020003552623	0	1.0	0.0
1516	None	None	None	None	None	0	0	0.5	6	0.4375	7	0.5142857142857142	0.125	5	2	12	0	0	0.7142857142857143	7	5	1.2	18	0.0	0.46153846153846156	-0.0012627295618516615	0.6611333531615282	0.029018541431492857	0.5842596446471645	0.016398253838169875	0.5663262744957647	0.5794536204350077	0.6047198303114165	0	1.0	0.0
4120	0.0004658086697056689	6.300145450855972e-05	4.2408251445288295e-05	0.9999854879894515	None	0	0	0.3333333333333333	2	0.8571428571428571	6	0.36	0.8571428571428571	8	6	0	0	0	1.0	5	5	0.6	9	0.0	0	0.00958136961090305	0.5890156660081991	-0.04197745177272451	0.5116439580225447	-0.22453007896057678	0.5	0.7320167323111348	0.533821767297009	0	1.0	0.0
4873	1.0685950064176575e-05	6.996299082016089e-07	-5.221230357762705e-07	0.9989584631316392	None	0	0	0.42857142857142855	3	0.75	6	0.3333333333333333	0.75	9	6	0	0	0	0.8333333333333334	6	5	0.6666666666666666	10	0.0	0.4	0.035635748368897845	0.5329482402769682	0.0018208891965756663	0.5185377137232753	8.968086942381324e-05	0.5314554576202369	0.5418462645430162	0.5276515330212138	0	0.1111111111111111	0.0
6081	0.0032054352100727144	0.0017110617756358262	0.00116251969542709	0.9972140259240695	None	0.25	1	0.4	4	0.7692307692307693	10	0.23809523809523808	0.7692307692307693	14	10	0	0	0	0.7777777777777778	7	9	1.0	15	0.0	1.0	2.120428906169792e-07	0.5	0.09992447990515413	0.5244121659329606	0.19659411008423514	0.5323221670695332	0.6905361522573248	0.518923921526245	0	1.0	0.0
2700	0.0001899077912132592	2.6506432858538874e-06	-1.0730871948897652e-06	0.9999966159723501	None	0.25	1	0.4	4	0.75	9	0.25925925925925924	0.75	13	9	0	0	0	0.6666666666666666	6	9	0.9333333333333333	14	0.0	1.0	-0.08611968375047062	0.5296730357074764	0.02520872632456369	0.634229620505894	0.07535918202445013	0.5054854560060354	0.6681287067217295	0.5573448796860692	0	0.3076923076923077	0.0
1305	None	None	None	None	None	0	0	0.2857142857142857	6	0.6551724137931034	19	0.5535714285714286	0	0	0	30	0	0	0.875	8	7	2.066666666666667	31	0.0	0.9565217391304348	0	0	0	0	0	0	0	0	0	0	0
5325	0.003051488218197151	0.00017920760262256922	-5.532700733347418e-05	0.9995531148555077	None	0.25	1	0.4	4	0.7692307692307693	10	0.23809523809523808	0.7692307692307693	14	10	0	0	0	0.7777777777777778	7	9	1.0	15	0.0	1.0	-0.058883268114909196	0.5863180449560393	-0.07795728161810878	0.5929136749985093	-0.06914705632711735	1.0	0.7757582429800658	1.0	0	1.0	0.0
7488	0.0010439024141842255	0.0004979861983392082	-0.0004639337403861838	0.9991181721419939	None	0.0625	1	0.37142857142857144	13	0.54	27	0.6419753086419753	0.36	31	18	20	0	0	1.0	9	9	3.466666666666667	52	0.0	0.782608695652174	-0.019061635737210217	0.6672623138664109	0.047656798664215794	0.5965391722354214	0.05834947092331192	0.5237230223357371	0.5926097360260753	0.5972338352925939	0	1.0	0.0
7483	0.005528844424415556	0.0016640012715748759	-0.001658611273095087	0.9962277426370664	None	0.2	1	0.3333333333333333	4	0.8	12	0.20987654320987653	0.8	16	12	0	0	0	1.0	9	9	1.1333333333333333	17	0.0	1.0	-0.0939553923606282	0.5733695819397873	-0.04189469563416705	0.5	0.09936619414435298	0.5178102868034243	0.6880433976683069	0.5305355935145033	0	0	0.0
7326	2.641100214274597e-08	2.6082430318523642e-08	-1.3021579465009454e-11	0.999996468481418	None	0.25	1	0.4	4	0.75	9	0.25925925925925924	0.75	13	9	0	0	0	0.6666666666666666	6	9	0.9333333333333333	14	0.0	1.0	6.19887317540648e-08	0.5	0.09414425233018833	0.6201679199929003	6.437519889293272e-09	0.5000008810440842	0.6091641451218949	0.5407646951769137	0	1.0	0.0
7396	0.003102303418965139	1.3495390046159175e-05	2.0895782044941463e-06	0.9964979378031014	None	0.25	1	0.4	4	0.75	9	0.25	0.75	13	9	0	0	0	0.875	7	8	0.9333333333333333	14	0.0	1.0	0.0999991811441437	0.500007942113717	4.25017837335921e-06	0.5288088408547843	0.07293731203132328	0.5691336036486857	0.6045877534831088	0.5327623290225894	0	0.5384615384615384	0.0
7197	0.00010579721249704123	1.4610906150616752e-06	-1.3769581877123324e-06	0.9999984566909711	None	0.25	1	0.36363636363636365	4	0.7857142857142857	11	0.2222222222222222	0.7857142857142857	15	11	0	0	0	0.8888888888888888	9	8	1.0666666666666667	16	0.0	1.0	0.20303836798639296	0.6013597140318562	0.03241578912066804	0.57555822101999	-0.014729770425844554	0.647319034238	0.716563723220285	0.6084952803662035	0	0	0.0
103	None	None	None	None	None	0.06666666666666667	1	0.30303030303030304	10	0.6595744680851063	31	0.6049382716049383	0.5106382978723404	33	24	15	3	0	1.0	9	9	3.2666666666666666	49	0.12	0.5454545454545454	0.09382184806231261	0.517837618767773	0.01680862176841845	0.5626832724234556	-0.05832761801901824	0.9998678180899886	0.6740372125386727	0.9562647228717243	1.0	1.0	0.0
91	None	None	None	None	None	0	0	0.19047619047619047	8	0.7868852459016393	48	1.0	0.2459016393442623	20	15	42	3	0	0.7777777777777778	9	7	4.2	63	0.03614457831325301	1.0	0.15828054958304785	1.0	0.0058869510646316296	0.5065351612714108	0.061745115575033184	0.5486554316652137	0.7251947954088663	1.0	0.95	0.85	0.11340100050739282
5276	None	None	None	None	None	0	0	0.425	17	0.43859649122807015	25	0.7283950617283951	0.3508771929824561	37	20	21	0	0	1.0	9	9	3.933333333333333	59	0.0	0.8	-0.17364827600359747	0.6195626530687816	0.3332387666283986	0.6483544316306371	0.252430277173972	0.9999993415543741	0.929556745208346	0.9940058738607669	0	0	0.0
1801	None	None	None	None	None	0	0	0.35294117647058826	6	0.5652173913043478	13	0.625	0.13043478260869565	8	3	16	6	0	0.625	5	8	1.6666666666666667	25	0.1935483870967742	0.4	0.32167725853431817	0.8164058553471881	0.09999996677679138	0.5000003801966918	0.0001518310474357348	0.5270910940651518	0.7933431170480609	0.6303111890099975	1.0	1.0	0.0
6887	0.002146280473996678	0.0003053752364392501	-0.0002971665183626672	0.9988484384746342	None	0.07142857142857142	1	0.3870967741935484	12	0.5227272727272727	23	0.5679012345679012	0.5	34	22	11	0	0	1.0	9	9	3.066666666666667	46	0.0	0.7567567567567568	0.09999999781085192	0.5000025531842438	0.033914678634460994	0.6560298034947135	0.0046084462003077665	0.6675593911947802	0.6440102627904304	0.6100707254360663	0	0	0.0
628	None	None	None	None	None	0	0	0.25	1	1.0	3	1.0	1.0	4	3	0	3	0	0.2	5	1	0.3333333333333333	5	1.0	0	0.07214394112154847	0.5913531719014039	2.149992084575434e-09	0.5000000038228424	0.0955757871743215	0.505932314974134	0.6074608527081042	0.5327275180759277	1.0	1.0	0.0
2708	1.305769190186641e-05	7.231067670155976e-06	4.6528671985316095e-06	0.9953306454771015	None	0	0	0.05555555555555555	1	1.0	24	0.8666666666666667	0	0	0	25	10	0	0.8333333333333334	6	5	1.7333333333333334	26	0.18518518518518517	0.19047619047619047	0	0	0	0	0	0	0	0	0	0	0
1383	None	None	None	None	None	0	0	0.058823529411764705	1	1.0	23	0.8333333333333334	0	0	0	24	4	0	0.8333333333333334	5	6	1.6666666666666667	25	0.07692307692307693	0.2	0	0	0	0	0	0	0	0	0	0	0
3206	5.761279342977034e-06	1.0098987911896556e-07	1.318094166381397e-09	0.9999966567661405	None	0	0	0.6	3	0.4	2	0.5833333333333334	0	1	0	5	0	0	0.75	4	3	0.4666666666666667	7	0.0	0.6666666666666666	0	0	0	0	0	0	0	0	0	0	0
5669	None	None	None	None	None	0.125	1	0.3888888888888889	7	0.625	15	0.32098765432098764	0.5833333333333334	21	14	4	0	0	1.0	9	9	1.7333333333333334	26	0.0	0.38095238095238093	-0.09717087112759841	0.5	1.0465990943126127e-05	0.5649534018481183	0.09999960232959945	0.5000000000000001	0.6910371702968844	0.5217604212909023	0	1.0	0.0
1931	None	None	None	None	None	0	0	0.16666666666666666	2	0.875	14	0.72	0	0	0	17	10	0	1.0	5	5	1.2	18	0.2631578947368421	0	0	0	0	0	0	0	0	0	0	0	0
3366	2.968979180195758e-05	1.9158528644355622e-07	1.1047905266781901e-07	0.9999972957365998	None	0.25	1	0.4	4	0.7692307692307693	10	0.23809523809523808	0.7692307692307693	14	10	0	0	0	0.7777777777777778	7	9	1.0	15	0.0	1.0	0.054169843716944645	0.53073625361663	0.05666168491532221	0.6599394138206621	0.019922408622270633	0.549780123278074	0.5733028459237659	0.5814273613058323	0	1.0	0.0
3933	0.0008656906331055802	3.362984171958966e-05	5.097093337784765e-06	0.9970245059111097	None	0.3333333333333333	1	0.5	4	0.7	7	0.2857142857142857	0.7	11	7	0	0	0	0.8571428571428571	6	7	0.8	12	0.0	0.6666666666666666	1.20590524643601e-24	0.5	-0.09999438255219911	0.5000264880752566	0.03663453057589116	0.5452062543175272	0.6404489897288946	0.5151142366827003	0	1.0	0.0
3720	0.00019623075148041385	7.056749792056818e-06	-4.688445390588059e-06	0.9998247445317443	None	0.25	1	0.4	4	0.75	9	0.25925925925925924	0.75	13	9	0	0	0	0.6666666666666666	6	9	0.9333333333333333	14	0.0	1.0	0.00040670496404230917	0.5029496185985732	5.222076485562253e-11	0.5000000002028606	-0.0998330676755339	0.5003808003546113	0.6157068018091174	0.501110149324732	0	1.0	0.0
4374	0.006310734703278068	0.0006213618145777344	0.00039990490285598797	0.9894049226440684	None	0	0	0.3333333333333333	2	0.8571428571428571	6	0.36	0.8571428571428571	8	6	0	2	0	1.0	5	5	0.6	9	1.0	0	-0.09999995013329173	0.5000001109167219	-0.02710599423774227	0.5086752115640534	0.09976478248511325	0.5	0.6953815819962229	0.5028920321341428	0.9375	1.0	0.0
2274	None	None	None	None	None	0	0	1.0	1	0	0	1.0	0	0	0	1	6	0	0.5	2	1	0.13333333333333333	2	1.0	0	0	0	0	0	0	0	0	0	0	0	0
104	None	None	None	None	None	0	0	0.6666666666666666	2	0.5	1	0.6666666666666666	0	0	0	3	0	0	0.6666666666666666	2	3	0.26666666666666666	4	0.0	0	0	0	0	0	0	0	0	0	0	0	0
6685	0.002993797324424127	0.0019172512737228664	0.0012196815882465264	0.9964862720220297	None	0.14285714285714285	2	0.36666666666666664	11	0.5813953488372093	25	0.5555555555555556	0.5581395348837209	35	24	9	0	0	1.0	9	9	3.0	45	0.0	0.8	0.09843540458800953	0.5048676610030779	0.2603172550599078	0.6346878415358939	-0.008415053855454928	0.6777410154992479	0.75960897477173	0.6078826463111529	0	0	0.0
3525	0.00025585709343047263	3.993470524209342e-06	3.8646704255563e-06	0.9999959404392746	None	0.25	1	0.4	4	0.75	9	0.25	0.75	13	9	0	0	0	0.875	8	7	0.9333333333333333	14	0.0	0.8571428571428571	-0.0997239047719818	0.5	0.09988928196710443	0.502286163564792	-0.034314359987143515	0.6243885969687787	0.6966410184054739	0.5430070103051039	0	1.0	0.0
6964	0.00023764979385148185	3.6143469569121888e-06	-3.5723511683471444e-06	0.9999983959429128	None	0.25	1	0.36363636363636365	4	0.7857142857142857	11	0.2222222222222222	0.7857142857142857	15	11	0	0	0	0.8888888888888888	9	8	1.0666666666666667	16	0.0	1.0	0.0999999844355697	0.5000044802191099	0.09999989592374459	0.5001551871844012	0.09151495041882156	0.6669577793196511	0.5666150931942739	0.5576669251353855	0	1.0	0.0
1834	None	None	None	None	None	0	0	0.25	1	1.0	4	0.6	0	0	0	5	0	0	0.4	5	2	0.4	6	0.0	0	0	0	0	0	0	0	0	0	0	0	0
1399	None	None	None	None	None	0	0	0.3	6	0.7037037037037037	19	0.6904761904761905	0.18518518518518517	9	5	19	7	0	0.8571428571428571	6	7	1.9333333333333333	29	0.18421052631578946	0.45454545454545453	0.0013028389231851383	0.5093260956049889	0.09993158937315973	0.5004447920181705	0.05690450589098013	0.516785184223276	0.6005396989860319	0.5088535623206881	1.0	1.0	0.75
6871	0.0010839392742592556	0.00010729426056766627	5.689400950947112e-06	0.9984760377495892	None	0.25	1	0.4	4	0.7692307692307693	10	0.23809523809523808	0.7692307692307693	14	10	0	0	0	0.7777777777777778	9	7	1.0	15	0.0	1.0	-0.08868220180914893	0.6190294097189538	0.09999999972747334	0.500000224070737	-0.007863369392583083	0.6742321372532439	0.6911160359977054	0.5997140133627288	0	1.0	0.0
4337	0.0074861124033439716	0.0004237315593045019	-0.00028661425445581295	0.9850826249869897	None	0.25	1	0.4	4	0.75	9	0.25925925925925924	0.75	13	9	0	0	0	0.6666666666666666	6	9	0.9333333333333333	14	0.0	1.0	3.5755570071668326e-19	0.5	0.07936907246329465	0.6829953569023026	-0.09999342780255317	0.5002289879019874	0.6756509159941361	0.5636927239869014	0	0.8461538461538461	0.0
1900	None	None	None	None	None	0	0	0.6666666666666666	2	0.5	1	0.6666666666666666	0.5	3	1	0	0	0	0.6666666666666666	2	3	0.26666666666666666	4	0.0	0	-0.0998127044139653	0.5000883794339877	-0.04456081716991327	0.6114789581455876	-0.10007363775366052	0.5221380793735906	0.5772026574954627	0.5450852901580143	0	0	0.0
1313	None	None	None	None	None	0.14285714285714285	1	0.375	6	0.5909090909090909	13	0.3333333333333333	0.2727272727272727	9	6	14	10	0	0.8888888888888888	9	8	1.6	24	0.3448275862068966	0.2727272727272727	0	0.5	0.4485637184524799	0.5360911610953409	0	0.5	0.8923093053348048	0.5120490133593255	0.0	0	0.0
599	None	None	None	None	None	0.07692307692307693	1	0.2857142857142857	8	0.717948717948718	28	0.5061728395061729	0.5384615384615384	28	21	12	0	0	1.0	9	9	2.7333333333333334	41	0.0	0.5	-0.030413410750128423	0.5216728913827191	0.043449896370893075	0.5356757676447355	0.013712529150358898	0.6640645653247816	0.6075552845049483	0.5753510219484916	0	1.0	0.0
2475	None	None	None	None	None	1.0	1	1.0	4	0.0	0	0.5555555555555556	0	1	0	3	0	0	1.0	3	3	0.3333333333333333	5	0.0	1.0	0	0	0	0	0	0	0	0	0	0	0
6880	0.004584980965447861	0.0005402115139324274	0.00011371101523682899	0.9944702492912962	None	0.3333333333333333	1	0.4444444444444444	4	0.7272727272727273	8	0.2653061224489796	0.7272727272727273	12	8	0	0	0	1.0	7	7	0.8666666666666667	13	0.0	0.6666666666666666	0.09830616137130196	0.5	0.0007271093535995213	0.5759217011782554	0.09740284381620463	0.5	0.6125106045024925	0.5254823704409373	0	1.0	0.0
1085	None	None	None	None	None	0	0	0.3333333333333333	3	0.8181818181818182	9	0.28888888888888886	0.8181818181818182	12	9	0	0	0	0.5555555555555556	5	9	0.8666666666666667	13	0.0	1.0	2.4915476438020866e-05	0.5001941974392684	-0.09999862294507891	0.500097928369175	-0.0881442108072402	0.5242451331331884	0.6097200925259725	0.5081846982934222	0	1.0	0.0
1696	None	None	None	None	None	0	0	0.21428571428571427	3	0.7777777777777778	14	0.4444444444444444	0.2777777777777778	6	5	13	3	0	0.5555555555555556	5	9	1.3333333333333333	20	0.10344827586206896	0.23529411764705882	0.021690948897841202	0.6370103330550304	0.02680264464094288	0.5989035334729033	0	0.5	0.5990268154707238	0.5795931262530316	0.0	0	0.0
2601	5.984739501963828e-08	5.57649188888376e-08	6.871086767015968e-09	0.9999874190654429	None	0.2	1	0.5833333333333334	7	0.26666666666666666	4	0.4722222222222222	0.06666666666666667	6	1	10	7	0	1.0	6	6	1.1333333333333333	17	0.3684210526315789	0.7272727272727273	-0.08417434524100793	0.5	0.049950733030213135	0.6872994590784843	7.624276880305119e-05	0.5045157849387761	0.6356294352050429	0.5667318005929186	1.0	1.0	0.0
2084	None	None	None	None	None	0	0	0.5	1	1.0	1	1.0	1.0	2	1	0	0	0	0.3333333333333333	3	1	0.2	3	0.0	0	0.30574860014069893	0.5176396277479752	0.001511378070347205	0.5022143614424059	9.907060186408691e-11	0.5000000000529967	0.8081088608280981	0.5066200556049748	0	0	0.0
1908	None	None	None	None	None	1.0	1	0.75	3	0.25	1	0.6666666666666666	0	1	0	4	2	0	1.0	3	3	0.4	6	0.18181818181818182	0.6666666666666666	0	0	0	0	0	0	0	0	0	0	0
1178	None	None	None	None	None	0	0	0.3333333333333333	2	0.8333333333333334	5	0.4	0	0	0	7	15	0	0.8	5	4	0.5333333333333333	8	0.8333333333333334	0.2857142857142857	0	0	0	0	0	0	0	0	0	0	0
2003	None	None	None	None	None	0.3333333333333333	1	0.6666666666666666	6	0.36363636363636365	4	0.52	0.2727272727272727	9	3	3	0	0	1.0	5	5	0.8666666666666667	13	0.0	0.5	-0.062996789856462	0.5073987944124781	3.946240761838398e-05	0.5001674634722411	5.210416237473146e-05	0.5001151053422273	0.5737212558306423	0.5025606120609247	0	1.0	0.0
4180	None	None	None	None	None	0.1111111111111111	1	0.4	8	0.6071428571428571	17	0.5357142857142857	0.6071428571428571	25	17	4	0	0	0.875	8	7	2.0	30	0.0	0.43478260869565216	-0.09814910501974325	0.5003239878954904	0.23293033028554055	0.7331964133333281	0.26572536278366143	0.5	0.8380452106802682	0.5835585562226668	0	0.96	0.0
446	None	None	None	None	None	0.25	1	0.4	4	0.75	9	0.25925925925925924	0.75	13	9	0	0	0	0.6666666666666666	9	6	0.9333333333333333	14	0.0	1.0	0.09215460549548941	0.6785706623099272	-0.049535654298097725	0.552070248114135	0.03210032768682062	0.5165638484554406	0.6291246539030487	0.584395317062273	0	0.6153846153846154	0.0
2375	None	None	None	None	None	0.5	1	0.6666666666666666	4	0.5	3	0.4	0.5	7	3	0	0	0	0.8	4	5	0.5333333333333333	8	0.0	0.6666666666666666	-0.07257145443801719	0.5	-0.08428556854440089	0.6596574225985726	0.04803674914632795	0.54757950771904	0.6515091123924595	0.5705808007416174	0	1.0	0.0
5515	0.004191123911186908	0.00138285500935702	-0.001378065296355204	0.9931832906146729	None	0	0	0.3076923076923077	8	0.6111111111111112	22	0.4691358024691358	0.3888888888888889	21	14	16	0	0	1.0	9	9	2.533333333333333	38	0.0	0.5454545454545454	0.0944525142346612	0.5999960776489265	0.03473109017399066	0.5196313565045415	0.2515221691376458	0.7005053022481179	0.7150841226074329	0.6093482075160411	0	0.5714285714285714	0.0
3786	0.004945460045421961	0.000246191533668409	0.00013065669771223628	0.9931800634734202	None	0	0	0.3333333333333333	2	0.7142857142857143	5	0.36	0.7142857142857143	7	5	1	0	0	1.0	5	5	0.6	9	0.0	0	-0.0784061973820283	0.5119927455694693	-0.09997184826323183	0.5165928606058049	0.09631764682784304	0.5222769526259325	0.7012356267036589	0.5169554004392379	0	1.0	0.0
5132	6.762554334649052e-08	6.760856173697458e-08	1.516451670902194e-08	0.9999908682870154	None	0	0	0.40476190476190477	17	0.4666666666666667	28	0.7654320987654321	0.35	37	21	24	0	0	1.0	9	9	4.133333333333334	62	0.0	0.7924528301886793	-0.09999231777476467	0.5325346963696297	0.009179127434137664	0.5844621099798655	3.49763920746197e-10	0.5000010683120117	0.6166337318349859	0.5392064599611245	0	1.0	0.0
7373	0.00596211209201431	0.0017703351065679579	-0.001695455186515233	0.9908600423991818	None	0	0	0.4	12	0.4883720930232558	21	0.5555555555555556	0.46511627906976744	32	20	12	0	0	1.0	9	9	3.0	45	0.0	0.6666666666666666	2.065480194594728e-16	0.5000000000001468	0.34608124856824696	0.7642702860773715	0.3330219682167592	0.662140182427562	0.8367627856747129	0.6493903762890764	0	0.53125	0.0
6327	0.0011564066116213317	0.00019655353398689038	0.00012422616788741457	0.9998625859028941	None	0	0	0.41025641025641024	16	0.4642857142857143	26	0.7160493827160493	0.35714285714285715	35	20	22	0	0	1.0	9	9	3.8666666666666667	58	0.0	0.7346938775510204	0.06468365756471012	0.5108606259986103	0.2737393654578536	0.7101116259163304	0.09985404155077147	0.5025012382283115	0.7104772632949327	0.5784613359808338	0	0	0.0
7115	0.00786557193435235	0.003902119783679871	0.001131240047834233	0.991649215545041	None	0.25	1	0.4	4	0.7692307692307693	10	0.23809523809523808	0.7692307692307693	14	10	0	0	0	0.7777777777777778	7	9	1.0	15	0.0	1.0	0.4982188947876045	0.5274580033269451	2.3767848740718017e-13	0.5000004212364728	0.03988684164824124	0.6199657400802545	0.9000509791231741	0.5497801305206858	0	1.0	0.0
897	None	None	None	None	None	0	0	0.5833333333333334	7	0.26666666666666666	4	0.7083333333333334	0.13333333333333333	8	2	8	6	0	0.6666666666666666	4	6	1.1333333333333333	17	0.42857142857142855	0.36363636363636365	5.95802764669647e-05	0.5017285004277814	0.07098737936236688	0.5237861741554037	0.09999992173457548	0.5000013924933928	0.6028094657853638	0.5085105253410512	1.0	1.0	0.0
5874	0.009214574640359387	0.0005357798735242328	-0.0003464436395315266	0.9731965947044139	None	0.125	1	0.2777777777777778	5	0.8	20	0.375	0.72	23	18	3	1	0	0.8888888888888888	8	9	1.8	27	0.2	0.6666666666666666	-0.08144253309802149	0.9999999999999525	-0.0347051692984587	0.6825316074226024	0.05892133838614951	0.5846824633318265	0.7246089838779312	0.9999749560146993	1.0	1.0	0.0
7418	0.00846959121282489	0.006133515270234547	-0.004767356530861035	0.9939825051862291	None	0.3	3	0.36363636363636365	8	0.7096774193548387	22	0.4074074074074074	0.6774193548387096	29	21	3	0	0	1.0	9	9	2.2	33	0.0	1.0	0.09999999999986929	0.5000000002654205	-0.07583928075708417	0.672711661093106	0.07882246059713047	0.5661785397340094	0.6860797134022675	0.5814958956844642	0	1.0	0.0
3837	3.1836097032269713e-07	8.529838571763686e-09	-7.888413960727427e-09	0.9999987680461717	None	0.25	1	0.4	4	0.75	9	0.25925925925925924	0.75	13	9	0	0	0	0.6666666666666666	9	6	0.9333333333333333	14	0.0	1.0	0.22035316088317303	0.8652343316618274	1.558448031090829e-05	0.5004738547751729	0.00232687269146447	0.5244531481767287	0.737554813904125	0.6577048731256744	0	0	0.0
1580	None	None	None	None	None	0	0	0.2	4	0.7777777777777778	21	0.9666666666666667	0.18518518518518517	8	5	20	10	0	0.8333333333333334	6	5	1.9333333333333333	29	0.24390243902439024	0.3333333333333333	-0.09630622701795566	0.5721016095468209	1.6055601868381876e-05	0.5000338915533761	0.04450243929382645	0.6719708422640013	0.653259316687818	0.5831925292557666	1.0	1.0	0.0
158	None	None	None	None	None	0.2222222222222222	2	0.45	9	0.5714285714285714	16	0.4166666666666667	0.5714285714285714	25	16	4	0	0	0.8888888888888888	9	8	2.0	30	0.0	0.5217391304347826	-0.09811067327292197	0.5805857354190646	-0.035902115437400545	0.6127966941980955	0.13735819104955155	0.9956192273651057	0.7739133215969052	0.8879662747299111	0	0.16	0.0
396	None	None	None	None	None	0	0	0.5	3	0.5	3	0.6666666666666666	0	0	0	7	0	0	0.75	4	3	0.5333333333333333	8	0.0	1.0	0	0	0	0	0	0	0	0	0	0	0
7075	None	None	None	None	None	0.13333333333333333	2	0.36363636363636365	12	0.5957446808510638	28	0.6049382716049383	0.5957446808510638	40	28	8	0	0	1.0	9	9	3.2666666666666666	49	0.0	0.8	-0.03213420032549232	0.5046307302365208	0.1145792805149013	0.654295725266051	7.587804776168339e-06	0.500849601903644	0.6520405923488928	0.554770802350117	0	1.0	0.0
1361	None	None	None	None	None	0	0	0.13333333333333333	2	0.9	18	0.88	0	1	0	20	3	0	1.0	5	5	1.4666666666666666	22	0.06976744186046512	0	0	0	0	0	0	0	0	0	0	0	0
400	None	None	None	None	None	0	0	0.1	2	0.9285714285714286	26	0.8571428571428571	0	0	0	29	1	0	0.7142857142857143	5	7	2.0	30	0.016129032258064516	0.4	0	0	0	0	0	0	0	0	0	0	0
1828	None	None	None	None	None	0	0	0.6	6	0.38461538461538464	5	0.625	0.07692307692307693	3	1	11	5	0	0.6666666666666666	6	4	1.0	15	0.20833333333333334	0.4	0.09999966364436813	0.5000008126932494	0.099981960037362	0.5000204878145867	0.022636321746117172	0.5474631624234442	0.5901662217729624	0.5158706009931072	1.0	1.0	0.0
7334	0.00234989898481528	0.0003390061358301827	0.00024704379758263775	0.9930626036193625	None	0.2222222222222222	2	0.35	7	0.7037037037037037	19	0.35802469135802467	0.6296296296296297	24	17	4	0	0	1.0	9	9	1.9333333333333333	29	0.0	0.8	0.0037657842645593743	0.5053935046162182	0.0406358042093312	0.5681367805208251	0.06819943871836683	0.5788094702876136	0.5729876843697217	0.5509653998206316	0	0	0.0
7300	0.007587030601728488	0.0015856114639392388	-0.0004355453605499355	0.9759758888463759	None	0.3333333333333333	1	0.5	4	0.6666666666666666	6	0.3055555555555556	0.6666666666666666	10	6	0	0	0	1.0	6	6	0.7333333333333333	11	0.0	0.4	0.32881488539306003	0.5	-0.11466963190583154	0.6653633212338733	0.09300369029836468	0.5	0.8596307789297629	0.557024792349587	0	1.0	0.0
2005	None	None	None	None	None	0	0	0.1875	3	0.8181818181818182	18	0.5714285714285714	0	1	0	22	6	0	0.8571428571428571	7	6	1.6	24	0.1276595744680851	0.10526315789473684	0	0	0	0	0	0	0	0	0	0	0
2264	None	None	None	None	None	0	0	0.3333333333333333	1	1.0	2	1.0	0	0	0	3	10	0	0.25	4	1	0.26666666666666666	4	1.0	0	0	0	0	0	0	0	0	0	0	0	0
1953	None	None	None	None	None	0	0	0.5	3	0.5714285714285714	4	0.5	0.42857142857142855	6	3	2	4	0	0.5	3	6	0.6	9	0.8	0.5	0.044980458028269686	0.6962553148343645	0.09167101581028929	0.5907392550316968	0.6245000604965646	0.9999999999992846	0.992100922474944	0.9999399847116025	1.0	0.8333333333333334	0.11228948996944413
3173	1.4551398237765283e-05	1.5650554155525224e-07	1.5614630314217026e-07	0.9999989942090338	None	0	0	0.5714285714285714	4	0.5	4	0.625	0.125	4	1	5	0	0	1.0	4	4	0.6666666666666666	10	0.0	0.6666666666666666	0.1327233520015446	0.5	0.06235292817831438	0.5377937518279029	-0.04183998741968087	0.5038917301865649	0.6734696966547358	0.5139156674471779	0	1.0	0.0
5581	0.0005236420451599631	6.888611564778619e-05	1.3897790847234028e-05	0.9995991948702101	None	0.3333333333333333	1	0.4444444444444444	4	0.7272727272727273	8	0.2708333333333333	0.7272727272727273	12	8	0	0	0	0.75	6	8	0.8666666666666667	13	0.0	0.8571428571428571	-0.035532948798617056	0.6290605820432776	6.035279987411994e-05	0.5001163763405726	-0.0736952930942389	0.5691786236515887	0.5978318496635925	0.5668600808900581	0	0.5	0.0
5773	0.003020451620286083	0.0003167108565561602	0.00028898308225850256	0.9952947922871586	None	0.3333333333333333	1	0.5	4	0.6666666666666666	6	0.3055555555555556	0.6666666666666666	10	6	0	0	0	1.0	6	6	0.7333333333333333	11	0.0	0.4	0.05757727980418033	0.5	-0.09974731632287626	0.5059955362341471	0.09989177117606637	0.5	0.7024354880600693	0.501998597227872	0	1.0	0.0
352	None	None	None	None	None	0	0	0.3	3	0.6666666666666666	8	0.5833333333333334	0.5	9	6	4	6	0	0.375	3	8	0.9333333333333333	14	0.6666666666666666	0.5454545454545454	0.09169038471598231	0.5156758095223691	0.012192451215502845	0.6620296082124495	0.1339951852771847	0.5504534653402596	0.6206010024274959	0.5775017764009917	1.0	0.8888888888888888	0.0
2529	None	None	None	None	None	0	0	0.5	2	0.6666666666666666	2	0.625	0.6666666666666666	4	2	0	0	0	0.5	2	4	0.3333333333333333	5	0.0	0	0.01804058710592025	0.5530715756972447	-0.09999999999657856	0.5000000000032357	0.22486043257610805	0.7492835190450877	0.7937069426667267	0.6072962512125675	0	1.0	0.0
5866	1.1801095837631848e-05	3.250237512715894e-06	-2.4402306513398477e-06	0.9987064617541169	None	0.3333333333333333	1	0.4444444444444444	4	0.7272727272727273	8	0.2653061224489796	0.7272727272727273	12	8	0	0	0	1.0	7	7	0.8666666666666667	13	0.0	0.6666666666666666	0.04835060813401448	0.5134612502664516	1.1776764038681318e-05	0.5000469729873324	0.015584030432021823	0.5418267834683854	0.5532628528818462	0.5184703378252554	0	1.0	0.0
3070	None	None	None	None	None	0	0	0.375	9	0.5757575757575758	19	0.8333333333333334	0.3939393939393939	20	13	14	0	0	0.8571428571428571	6	7	2.3333333333333335	35	0.0	0.6896551724137931	0.08821535249384348	0.5362946677396458	0.009670574975128514	0.6739705762985265	-0.1980302547813285	0.9882329051662282	0.7767177954687245	0.854135891253105	0	0.95	0.0
1701	None	None	None	None	None	0	0	0.25	1	1.0	3	0.625	0	0	0	4	10	0	0.5	4	2	0.3333333333333333	5	0.8333333333333334	0	0	0	0	0	0	0	0	0	0	0	0
7157	0.009721151636040343	0.0010292892698702044	0.001010515290357559	0.9761006581486014	None	0.2222222222222222	2	0.4	8	0.6296296296296297	17	0.35802469135802467	0.5925925925925926	24	16	4	0	0	1.0	9	9	1.9333333333333333	29	0.0	0.8	0.016660891557392685	0.5093594658908452	0.03330916847868739	0.5795194088255381	0.30659617775548165	0.7368911567717868	0.7924014001531966	0.6136557178078582	0	0	0.0
4987	None	None	None	None	None	0.1	1	0.34782608695652173	8	0.65625	21	0.41975308641975306	0.65625	29	21	4	0	0	1.0	9	9	2.2666666666666666	34	0.0	0.64	-0.09999998626870474	0.5001634269329814	2.2551664375188574e-06	0.5573115239008278	-0.049519547730708144	0.6298987565736427	0.6074037219651944	0.5632177233262551	0	0.9310344827586207	0.0
5672	0.0003089000752602503	6.326557283351018e-05	3.320967580453845e-06	0.9995495114329925	None	0.3333333333333333	1	0.4444444444444444	4	0.7272727272727273	8	0.2708333333333333	0.7272727272727273	12	8	0	0	0	0.75	6	8	0.8666666666666667	13	0.0	0.8571428571428571	0.09990068744736802	0.500040098902317	-0.0999971398956474	0.5013790476655169	-0.0106791975695577	0.6793828916614689	0.7161055711136574	0.5627190593901813	0	0.16666666666666666	0.0
1857	None	None	None	None	None	0.1111111111111111	1	0.35	7	0.6428571428571429	18	0.6122448979591837	0.5	19	14	10	2	0	1.0	7	7	2.0	30	0.10526315789473684	0.6086956521739131	-0.0831714614783548	0.6130188926736396	0.01237062812840979	0.5288888272224495	-0.09999997413655028	0.5000155978095637	0.6214657728398872	0.547833799168327	0.0	0	0.0
2521	None	None	None	None	None	0	0	1.0	2	0.0	0	0.75	0	0	0	2	4	0	1.0	2	2	0.2	3	0.5	0	0	0	0	0	0	0	0	0	0	0	0
384	None	None	None	None	None	0	0	0.5	2	0.75	3	0.6	0.75	5	3	0	2	0	0.4	5	2	0.4	6	1.0	0	0.000574813778929696	0.5010324253360999	-0.45621686062784556	0.9999995864470659	0.06836331593223537	0.5463484074138121	0.9449308938036656	0.9930555627127537	1.0	1.0	0.0
3369	0.002595093529024845	0.0009247185881356291	-0.0002869065284315317	0.9988639966881231	None	0.25	1	0.4	4	0.75	9	0.25925925925925924	0.75	13	9	0	0	0	0.6666666666666666	6	9	0.9333333333333333	14	0.0	1.0	0.12309060797298928	0.7431475696486332	3.51819772133084e-08	0.5000013388593765	0.053787037153101715	0.6420195187248458	0.6416060549644186	0.6338678528091125	0	0	0.0
5585	0.0014870745127143047	0.001313599417862898	-0.0013125525487932672	0.9992858285190535	None	0	0	0.4	16	0.47368421052631576	27	0.7283950617283951	0.3684210526315789	36	21	22	0	0	1.0	9	9	3.933333333333333	59	0.0	0.76	-0.03316169070724539	0.6472115995141594	1.5887930849630963e-08	0.5003809483223358	0.07210797547174536	0.661676711797134	0.600585056397197	0.6050060325740098	0	0	0.0
5980	1.7518495157616495e-05	7.556551897606887e-06	4.540529226785678e-06	0.9972366401154574	None	0.25	1	0.36363636363636365	4	0.7857142857142857	11	0.38095238095238093	0.7142857142857143	14	10	1	2	0	0.8571428571428571	6	7	1.0666666666666667	16	1.0	0.4	0	0.5	0.007686724321566296	0.5479100362861354	0.07039491782538343	0.5	0.5781820801548097	0.516013680549967	1.0	1.0	0.0
5194	0.0013573577081621847	0.0002801550679522253	0.00026390739809895015	0.9954942538682798	None	0	0	0.42857142857142855	3	0.75	6	0.3333333333333333	0.75	9	6	0	1	0	0.8333333333333334	5	6	0.6666666666666666	10	1.0	0.4	0.020339947679690096	0.5224848609695671	0.25844438869864217	0.6719374364696364	0.06875813724743178	0.5405422936675658	0.7261203327762817	0.5800947460551391	0.0	0	0.0
6719	0.0023276557149576427	0.0005430349579438669	0.00017814256468433052	0.9971204244922828	None	0.25	1	0.4	4	0.7692307692307693	10	0.23809523809523808	0.7692307692307693	14	10	0	0	0	0.7777777777777778	9	7	1.0	15	0.0	1.0	0.07947666597674936	0.6649148340734653	0.15376688987529383	0.5810328087282655	0.09998580798227776	0.5131101613540808	0.5806441827623258	0.5878086626110217	0	1.0	0.0
2402	None	None	None	None	None	1.0	1	1.0	4	0.0	0	0.5555555555555556	0	4	0	0	0	0	1.0	3	3	0.3333333333333333	5	0.0	1.0	0	0	0	0	0	0	0	0	0	0	0
3004	None	None	None	None	None	0	0	0.2	2	0.8461538461538461	11	0.6	0.6153846153846154	10	8	4	4	0	1.0	5	5	1.0	15	0.4	0	-0.09995509088216213	0.5001389174439247	0.1274526215215073	0.6609670333355897	0.027755651395243476	0.5	0.7175142059404127	0.5554511606013762	1.0	1.0	0.0
5538	0.0003375083707012462	1.0307584380899417e-06	-5.763139778247463e-07	0.9999984106586657	None	0.25	1	0.36363636363636365	4	0.7857142857142857	11	0.2222222222222222	0.7857142857142857	15	11	0	0	0	0.8888888888888888	8	9	1.0666666666666667	16	0.0	1.0	0.27458891031061866	0.5	-0.09627370286662011	0.5466551307486346	0.21992792231015215	0.5000000000000001	0.8368163736197638	0.515592025671442	0	0.8666666666666667	0.0
466	None	None	None	None	None	0.4	2	0.5	6	0.6	9	0.30357142857142855	0.6	15	9	1	0	0	0.875	8	7	1.1333333333333333	17	0.0	0.6	0.048627167157096356	0.576857981598403	0.09956834131592106	0.5740625770364516	0.09999618243445076	0.5001204740730346	0.5600341071483396	0.5505612676536438	0	1.0	0.0
38	None	None	None	None	None	0	0	0	0	0	0	1.0	0	0	0	0	4	0	1.0	1	1	0.06666666666666667	1	1.0	0	0	0	0	0	0	0	0	0	0	0	0
7235	0.0013308015819147236	0.0006756455766711327	-0.00035515559210223574	0.9987328537536121	None	0.25	1	0.4	4	0.7692307692307693	10	0.23809523809523808	0.7692307692307693	14	10	0	0	0	0.7777777777777778	9	7	1.0	15	0.0	1.0	0.019982967253732567	0.5	0.09865675445017803	0.5046431695630454	0.09050763066362169	0.5000000000000001	0.5874017173438654	0.5015477627361256	0	1.0	0.0
3678	0.0003449128358666825	2.385759421092147e-06	1.6844523588193154e-06	0.9999956287184345	None	0.25	1	0.4	4	0.75	9	0.25925925925925924	0.75	13	9	0	0	0	0.6666666666666666	6	9	0.9333333333333333	14	0.0	1.0	0.099964372069491	0.5367393228872117	-0.09903956551878804	0.5007080113668275	0.07366066003466558	0.5802843709625969	0.7042293234213335	0.5394176628011135	0	1.0	0.0
1797	None	None	None	None	None	0	0	0.13043478260869565	3	0.875	28	0.7555555555555555	0	0	0	33	9	0	0.5555555555555556	9	5	2.2666666666666666	34	0.12857142857142856	0.6896551724137931	0	0	0	0	0	0	0	0	0	0	0
3271	0.0004206717276458814	9.856610454195473e-05	2.2345623058390644e-05	0.9999813429994321	None	0.2	1	0.4166666666666667	5	0.6666666666666666	10	0.3541666666666667	0.6666666666666666	15	10	1	1	0	0.75	6	8	1.1333333333333333	17	1.0	0.5454545454545454	5.990631398837678e-06	0.5	-0.08843480327604383	0.7014489304563812	0.08816011659733988	0.5758893297908925	0.649504577382354	0.5954903009157266	1.0	1.0	0.0
5725	0.002376971370172122	0.0015905246243635976	0.001486906581007349	0.9941522700826798	None	0	0	0.42857142857142855	3	0.75	6	0.3333333333333333	0.75	9	6	0	1	0	0.8333333333333334	6	5	0.6666666666666666	10	1.0	0.4	-0.09999990299496936	0.5000002972542605	0.18534008340403998	0.6979842249196249	0.12192582328860246	0.5277642052380452	0.7659850670504762	0.5784214261037166	0.2222222222222222	0.1111111111111111	0.0
4931	0.0006899839472988334	0.00013428741226607747	-1.9090282544368332e-05	0.9982744338192403	None	0	0	0.5	3	0.6666666666666666	4	0.4444444444444444	0.6666666666666666	7	4	0	0	0	0.5	6	3	0.5333333333333333	8	0.0	0.4	3.0739623033543637e-07	0.500000498427191	0.08734080199551143	0.6648770045713668	0.07520256694528901	0.5000005702361389	0.5953938458868289	0.5568455545287317	0	1.0	0.0
4591	0.00015281848849870195	1.1387085554338494e-06	1.1281863184310364e-06	0.9999985568377306	None	0.25	1	0.36363636363636365	4	0.7857142857142857	11	0.2222222222222222	0.7857142857142857	15	11	0	0	0	0.8888888888888888	8	9	1.0666666666666667	16	0.0	1.0	0.21436500804729453	0.5	0.036071140243197686	0.6182142018275917	-0.02769205401856518	0.6250583306416587	0.7317456005214343	0.5820067105125749	0	0.9333333333333333	0.0
5962	0.006928629179142886	0.004788533881158586	0.0007139254512731295	0.9883984660382243	None	0.25	1	0.4	4	0.7692307692307693	10	0.234375	0.7692307692307693	14	10	0	0	0	1.0	8	8	1.0	15	0.0	0.8571428571428571	0.09879834800747536	0.5000000000000001	0.21635146490907645	0.5715163353814976	0.09921249087844738	0.5	0.6348723988069952	0.5239849481406337	0	1.0	0.0
983	None	None	None	None	None	0	0	0.2631578947368421	5	0.6923076923076923	18	0.7777777777777778	0	2	0	25	11	0	1.0	6	6	1.8666666666666667	28	0.21153846153846154	0.36363636363636365	0	0	0	0	0	0	0	0	0	0	0
2002	None	None	None	None	None	0	0	0.6666666666666666	2	0.5	1	0.6666666666666666	0.5	3	1	0	2	0	0.6666666666666666	3	2	0.26666666666666666	4	1.0	0	0.2113544298638108	0.5186897293210596	-0.08115089383167265	0.6519382260200742	1.5597537020727288e-11	0.5000000004479395	0.7711961626627613	0.5582644071114414	1.0	1.0	0.0
1426	None	None	None	None	None	0	0	0.5	2	0.6666666666666666	2	0.8333333333333334	0	0	0	4	1	0	0.6666666666666666	2	3	0.3333333333333333	5	0.08333333333333333	0.6666666666666666	0	0	0	0	0	0	0	0	0	0	0
3431	1.9183557866398105e-08	1.4395516239688288e-08	-7.4083447258590506e-09	0.9999961428623598	None	0	0	0.6666666666666666	4	0.3333333333333333	2	0.5	0	0	0	7	0	0	1.0	4	4	0.5333333333333333	8	0.0	0.5	0	0	0	0	0	0	0	0	0	0	0
4836	1.2787492931778146e-06	4.4507393276428473e-08	-3.17049152418186e-08	0.9999930766823747	None	0.3333333333333333	1	0.5	4	0.7	7	0.2857142857142857	0.7	11	7	0	0	0	0.8571428571428571	6	7	0.8	12	0.0	0.6666666666666666	0.3446816194096004	0.5	4.286670499941176e-08	0.5000002783734939	0.00016028797061248983	0.5244316100197625	0.8354102666759643	0.5081497317372318	0	0	0.0
1618	None	None	None	None	None	0.5	2	0.45454545454545453	5	0.5714285714285714	8	0.45714285714285713	0.42857142857142855	10	6	5	4	0	0.7142857142857143	7	5	1.0666666666666667	16	0.4	0.36363636363636365	0.10624268768935433	0.7762750723113704	0.008008238263813337	0.5330350267397781	0.041322730113025785	0.5468789315078093	0.6038338797270679	0.6274977187097394	1.0	0.9	0.20477132394257444
10	None	None	None	None	None	0.047619047619047616	1	0.25	11	0.703125	45	0.8148148148148148	0.46875	39	30	26	0	0	1.0	9	9	4.4	66	0.0	0.8666666666666667	0.0026156361848280263	0.6675882356270553	-0.0676150122143947	0.6709799385708253	0.035398173647135815	0.5690580308671795	0.6419575453471953	0.6370636741293747	0	0.9743589743589743	0.0
6742	0.004795858501414622	0.000478245211309303	-0.00046438412538921207	0.996141892143509	None	0.25	1	0.4	4	0.7692307692307693	10	0.23809523809523808	0.7692307692307693	14	10	0	0	0	0.7777777777777778	9	7	1.0	15	0.0	1.0	-0.09392421162971412	0.5	0.0976968831568433	0.5139154019857175	-0.8235464587044763	0.5000000000000004	0.981457732899924	0.5046395323029698	0	1.0	0.0
4985	None	None	None	None	None	0.16666666666666666	1	0.5	7	0.5263157894736842	10	0.3333333333333333	0.5263157894736842	15	10	5	4	0	0.7777777777777778	9	7	1.4	21	0.4444444444444444	0.7142857142857143	-0.09999984173207489	0.5000004680349496	4.462270066293588e-05	0.5424788355957695	-0.0417160949681817	0.5392573588938528	0.6012703860384833	0.5272796424965769	0.2	0.5333333333333333	0.0
2081	None	None	None	None	None	0.1	1	0.3181818181818182	7	0.7	21	0.3950617283950617	0.6666666666666666	27	20	4	0	0	1.0	9	9	2.1333333333333333	32	0.0	0.782608695652174	-0.09999868640608704	0.5000159351591833	0.22821305970130484	0.7275680586244548	0.06127900970607456	0.6163670965416317	0.7979204713237266	0.619048846927239	0	0.9629629629629629	0.0
973	None	None	None	None	None	0	0	0.5	3	0.7142857142857143	5	0.5625	0.7142857142857143	8	5	0	0	0	0.25	2	8	0.6	9	0.0	0.8571428571428571	-0.10279109125382373	0.5654783592634428	-0.09999266707933582	0.5000772336938322	0.03547600848106791	0.5630603551465023	0.659917383057962	0.5430040677440338	0	1.0	0.0
3251	0.002349092323749088	0.000664627534952228	-0.0006409471343055319	0.9967899444597152	None	0	0	0.45	9	0.42857142857142855	12	0.6666666666666666	0.2857142857142857	16	8	13	7	0	0.5555555555555556	5	9	2.0	30	0.3181818181818182	0.8	-0.06903903066861651	0.5793099518026613	0.1619205188127836	0.5818476694300249	0.09754167849942319	0.9931789998726287	0.8152500250832999	0.8672741799134401	0.5625	0.0625	0.0
5622	0.0030888815226421894	0.0008373409890134575	0.00020561792302179138	0.9913859274521798	None	0.25	1	0.4	4	0.75	9	0.25	0.75	13	9	0	0	0	0.875	8	7	0.9333333333333333	14	0.0	1.0	-0.09802949029909756	0.5	-0.04924873569957756	0.6693728364783139	-0.09999722032485839	0.5000864525219288	0.5584145763024801	0.5585382913204218	0	1.0	0.0
980	None	None	None	None	None	0.25	1	0.5	5	0.5	6	0.5	0.3333333333333333	9	4	4	4	0	0.5714285714285714	7	4	0.9333333333333333	14	0.5714285714285714	0.6	0.09931957307885741	0.5208848565166311	0.09476343874208176	0.5178866731093873	0.01703929915909045	0.6869772112739265	0.5914009198783475	0.577795484061203	1.0	0.8888888888888888	0.0
7159	0.005862027510090856	0.0003998590888349742	0.00036453808258707506	0.9909068527024869	None	0.07142857142857142	1	0.36666666666666664	11	0.5476190476190477	23	0.5432098765432098	0.5238095238095238	33	22	10	0	0	1.0	9	9	2.933333333333333	44	0.0	0.6666666666666666	0.058970590793704224	0.9848194449294455	0.09999999500659129	0.5003197710641836	0.09999995934297227	0.500000273621357	0.5600748942177188	0.800790296413079	0	1.0	0.0
5502	0.0012819265020279998	0.00035558901607938626	0.00034799865735733195	0.9986932125890267	None	0.25	1	0.4	4	0.75	9	0.25925925925925924	0.75	13	9	0	0	0	0.6666666666666666	6	9	0.9333333333333333	14	0.0	1.0	0.06091664172109099	0.5393710944384819	1.0524513422134878e-05	0.5000668343155737	-0.05352781996469839	0.7580164716809532	0.6248977995878494	0.6066625055180499	0	0.07692307692307693	0.0
5121	0.0007381975696394159	0.00024074211001368068	-0.00015878614260398643	0.9994823398794496	None	0.07142857142857142	1	0.41935483870967744	13	0.4772727272727273	21	0.5679012345679012	0.38636363636363635	29	17	16	0	0	1.0	9	9	3.066666666666667	46	0.0	0.6666666666666666	0.02674600452778305	0.5845427979311016	0.21061560737024904	0.6248077931660309	0.04899570687254754	0.6820034363381964	0.6912327435396509	0.6313819665410947	0	1.0	0.0
1814	None	None	None	None	None	0	0	0.6	3	0.6	3	0.4666666666666667	0.4	4	2	2	0	0	0.6	3	5	0.4666666666666667	7	0.0	1.0	7.267604668438583e-06	0.5000006991477184	0.06951131609807545	0.512337744690192	2.4545111800533676e-06	0.5000116849478522	0.5811859823337838	0.5041174515126747	0	1.0	0.0
6036	None	None	None	None	None	0	0	0.2777777777777778	5	0.75	18	0.6190476190476191	0.7083333333333334	22	17	3	0	0	0.8571428571428571	6	7	1.7333333333333334	26	0.0	0.4	0	0.5	0.4872311797931716	0.7207659486451635	0.09999999999982466	0.5000000001810739	0.8910172432281552	0.5783705845023879	0	0.09090909090909091	0.0
6687	0.009358623546834144	0.0004284134662470914	2.2093501580190942e-05	0.9955160698785053	None	0	0	0.35714285714285715	5	0.6666666666666666	12	0.5714285714285714	0.5555555555555556	15	10	4	2	0	0.7142857142857143	5	7	1.3333333333333333	20	0.2857142857142857	0.26666666666666666	-0.09999778957874692	0.5000000000000001	0.08119131361245137	0.5957349455814912	0.13816062731600567	0.5000000000000001	0.7340767617812128	0.5322655261045727	1.0	1.0	0.0
997	None	None	None	None	None	0	0	0.5	2	0.75	3	0.5	0.75	5	3	0	2	0	0.75	3	4	0.4	6	1.0	0	0.062352635480816855	0.5414719521799366	0.2231170401382374	0.6322325257992625	-0.08676207481233553	0.624984395484529	0.8121969179213595	0.6001951760076931	0.9	0.8	0.0
4393	0.004140030986291825	0.0006951767232335983	-0.00013836327985296292	0.9961106515721349	None	0.25	1	0.4	4	0.7692307692307693	10	0.234375	0.7692307692307693	14	10	0	0	0	1.0	8	8	1.0	15	0.0	0.8571428571428571	0.09592309718185703	0.5010343011968432	1.639381999091e-07	0.5013242627648948	0.09999887833207566	0.5000131605047534	0.6135067708065579	0.5007905756872553	0	1.0	0.0
3783	0.000274256347272774	2.440097129620634e-07	1.6797404743924633e-07	0.9999961093395136	None	0.3333333333333333	1	0.5	4	0.7	7	0.3	0.7	11	7	0	0	0	0.625	8	5	0.8	12	0.0	0.8571428571428571	-0.059894609215671094	0.5	-0.05556879834288404	0.5142966572191797	-0.09999999967343418	0.5000000022270509	0.5498428394311953	0.5047667081056293	0	1.0	0.0
5785	0.0030960013071745954	0.0010557430794735862	0.0010180998952595693	0.9960013888389035	None	0.07692307692307693	1	0.39285714285714285	11	0.5384615384615384	21	0.5061728395061729	0.48717948717948717	30	19	10	0	0	1.0	9	9	2.7333333333333334	41	0.0	0.7058823529411765	0.07556845173008685	0.5144329164191709	0.33140759461859737	0.6831615054414458	0.13467929407923218	0.6199212512457217	0.7447402194100298	0.6078857283508571	0	1.0	0.0
11	None	None	None	None	None	0.2	1	0.3333333333333333	4	0.8	12	0.20987654320987653	0.8	16	12	0	0	0	1.0	9	9	1.1333333333333333	17	0.0	1.0	-0.049619009839168615	0.5999494137317096	0.03725858172066798	0.6721585638022088	0.15566973790627853	0.579631280078972	0.72126889935378	0.618100322703355	0	1.0	0.0
136	None	None	None	None	None	0	0	0.25	11	0.6825396825396826	43	0.8024691358024691	0.015873015873015872	8	1	56	0	0	1.0	9	9	4.333333333333333	65	0.0	0.8070175438596491	0.09338885626373401	0.5169138097007562	0.007842981517652439	0.5944979947549004	0.21819338703347874	0.588168304796416	0.6922397098082547	0.5668204605120413	0	0	0.0
2626	9.82054132194071e-07	4.488694981021656e-07	-3.204785563824232e-07	0.9997876230444325	None	0	0	0.3333333333333333	2	0.8571428571428571	6	0.36	0.8571428571428571	8	6	0	2	0	1.0	5	5	0.6	9	1.0	0	0.0010199319511129535	0.5160265849850528	-0.06062523771667803	0.6654328741967018	0.0001364395676941503	0.500000000010336	0.5851363803422578	0.5623183134174478	0.0	0	0.0
7460	0.0006286262366576331	0.00043448456056133114	-0.00019802999510900543	0.999075118968203	None	0	0	0.375	12	0.5217391304347826	24	0.5925925925925926	0.5	35	23	12	0	0	1.0	9	9	3.2	48	0.0	0.6666666666666666	-0.0899834554933846	0.5	2.8684417410297024e-07	0.5311971192760627	0.0437898503345705	0.56626786415123	0.6357292097641818	0.5325863181822719	0	0.9428571428571428	0.0
4821	0.005435754212893278	0.002253713631218442	-0.002239479367967624	0.9934841705688209	None	0.25	1	0.4	4	0.7692307692307693	10	0.234375	0.7692307692307693	14	10	0	0	0	1.0	8	8	1.0	15	0.0	0.8571428571428571	-0.09998698513058471	0.5000000000000001	0.25642866886841026	0.9999451808739881	0.09999460189704466	0.5000002125080258	0.8538377420149378	0.9634018344168663	0	1.0	0.0
197	None	None	None	None	None	0	0	0.4	6	0.55	11	0.55	0.45	15	9	6	2	0	0.625	8	5	1.4666666666666666	22	0.2	0.5882352941176471	0.054596680916703	0.5749642496629687	0.0972846836370527	0.5223494575455162	1.0333496083237554e-08	0.5031006274790141	0.6017747107616002	0.53361543919298	0.23333333333333334	0.4666666666666667	0.0
5184	0.0020884573038226057	9.614825941393611e-05	6.779774559679073e-05	0.9975045937442616	None	0.25	1	0.4	4	0.75	9	0.25925925925925924	0.75	13	9	0	0	0	0.6666666666666666	6	9	0.9333333333333333	14	0.0	1.0	0.05021998009208034	0.6638078219708238	0.025166032167332673	0.504787993600369	-0.0301657973382929	0.6405304493090247	0.5919520427525066	0.6048487501652967	0	0.46153846153846156	0.0
6919	0.003718898389864952	0.0030805903797155266	0.0009209592220499743	0.9971166221900309	None	0.36363636363636365	4	0.4166666666666667	10	0.6363636363636364	21	0.43209876543209874	0.6363636363636364	31	21	3	0	0	1.0	9	9	2.3333333333333335	35	0.0	0.8461538461538461	0.09999769596679223	0.500065319710521	-0.011675274959768573	0.6787871430468387	0.09428626975594416	0.5910175235008222	0.6268658411820256	0.5919935459740056	0	0	0.0
7238	0.011125550095445795	0.0024068308914853955	-0.0017079314992213639	0.98466140605696	None	0.4	2	0.46153846153846156	6	0.6470588235294118	11	0.35185185185185186	0.6470588235294118	17	11	1	0	0	0.6666666666666666	9	6	1.2666666666666666	19	0.0	0.6153846153846154	0.284234211944501	0.5	0.045437154333198976	0.5277905693192125	0.06563023780053456	0.5	0.7467308036134109	0.5092720169364361	0	1.0	0.0
2902	0.0010437536669541108	0.000285560039799991	-0.00025888403701544493	0.9995921825794785	None	0	0	0.3333333333333333	3	0.8181818181818182	9	0.28888888888888886	0.8181818181818182	12	9	0	1	0	0.5555555555555556	5	9	0.8666666666666667	13	1.0	1.0	8.954734399534725e-08	0.500004905300288	0.2749017609238534	0.5886514003936069	-0.09698801163629375	0.550387383336257	0.8275078214108222	0.5465852250640266	0.75	0.5833333333333334	0.0
3426	0.00023193134914015	9.831837689621894e-05	6.410120996072623e-05	0.9950437841390728	None	0.09090909090909091	1	0.2916666666666667	7	0.6666666666666666	22	0.7777777777777778	0.18181818181818182	10	6	24	6	0	0.5555555555555556	5	9	2.3333333333333335	35	0.125	0.8666666666666667	-0.07893427231808571	0.5464161683980404	0.09433289509374529	0.5143550180811152	-0.04177452593509133	0.5130101011979715	0.6749758286114088	0.5246208048696187	1.0	1.0	0.0
2453	None	None	None	None	None	0.3333333333333333	1	0.5	4	0.6666666666666666	6	0.4074074074074074	0.6666666666666666	10	6	0	0	0	0.3333333333333333	9	3	0.7333333333333333	11	0.0	1.0	0.07886800634582755	0.5220643588615486	0.09851392050953826	0.5947898528422192	0.09987060098783222	0.5003131385272918	0.5410130070672924	0.5393658313272955	0	1.0	0.0
4457	0.0009096989257884092	0.0002900602595764261	-0.0002778267984080183	0.999552136273958	None	0.08333333333333333	1	0.34615384615384615	9	0.6111111111111112	22	0.4691358024691358	0.3055555555555556	18	11	19	0	0	1.0	9	9	2.533333333333333	38	0.0	0.41379310344827586	0.05220461313930289	0.5068610390089355	0.00019858873700533884	0.5487434292230253	0.09844581172320196	0.5038299340744555	0.598337327795213	0.5198529598347479	0	1.0	0.0
6669	0.00025217098632491353	2.3956485170278285e-06	2.198126233636058e-06	0.9999988548624666	None	0.25	1	0.36363636363636365	4	0.7857142857142857	11	0.2222222222222222	0.7857142857142857	15	11	0	0	0	0.8888888888888888	9	8	1.0666666666666667	16	0.0	1.0	-0.2940891348093982	0.5000000000000002	0.08593906144288418	0.5948459749777943	-0.2995693531382141	0.5000000000000002	0.8586989644354766	0.5319593023921995	0	1.0	0.0
4455	0.0033251336539637443	0.0004647078035556746	0.0004229406633420516	0.9963555291069705	None	0	0	0.3	3	0.8461538461538461	11	0.42857142857142855	0.7692307692307693	13	10	1	1	0	0.7142857142857143	7	5	1.0	15	0.3333333333333333	0.4	0.016252361638622443	0.6221552186412049	0.18819494209262205	0.6837597167551783	0.12802866570089408	0.5000000000000001	0.6901546105515186	0.6042654969833996	1.0	0.9230769230769231	0.0
2270	None	None	None	None	None	0	0	0.2692307692307692	7	0.7027027027027027	26	0.6190476190476191	0.02702702702702703	3	1	35	0	0	0.7777777777777778	9	7	2.6	39	0.0	0.8333333333333334	-0.2167436020866047	0.8959039087411	0.1556608501349502	0.5170086512019136	-0.031031238074046407	0.5493951122351329	0.813090720402936	0.6913138532421529	0	1.0	0.0
3287	0.00037148351490954754	1.4567795515310221e-05	-7.57063875851818e-06	0.9982038570556517	None	0	0	0.3333333333333333	2	0.8571428571428571	6	0.36	0.8571428571428571	8	6	0	2	0	1.0	5	5	0.6	9	1.0	0	1.66547399682454e-07	0.5000023897932492	0.010953074049530439	0.6083745636532526	0.06658387334719428	0.5320175586069517	0.5748816874479722	0.5472535715306673	1.0	1.0	0.0
2016	None	None	None	None	None	0	0	0.06666666666666667	2	0.9523809523809523	40	0.9777777777777777	0	0	0	43	0	0	0.5555555555555556	9	5	2.933333333333333	44	0.0	0.9743589743589743	0	0	0	0	0	0	0	0	0	0	0
2511	None	None	None	None	None	0	0	0.3333333333333333	2	0.6666666666666666	4	0.6666666666666666	0	0	0	7	13	0	0.3333333333333333	6	2	0.5333333333333333	8	0.7222222222222222	0.3333333333333333	0	0	0	0	0	0	0	0	0	0	0
3376	0.005980930489167629	0.0015827586867533819	0.0013874025857617707	0.9968242564323078	None	0.25	1	0.4	4	0.75	9	0.25	0.75	13	9	0	0	0	0.875	7	8	0.9333333333333333	14	0.0	0.8571428571428571	0.1383503863566257	0.5009341415158892	5.547715393024973e-05	0.5665321794543536	0.1034958884501801	0.5809605917429058	0.6427978414481506	0.5496830776788897	0	1.0	0.0
5839	0.016392091135685714	0.005035448885802575	0.003094718526649059	0.9883541520202503	None	0	0	0.3333333333333333	4	0.6875	11	0.5	0.5625	13	9	4	0	0	1.0	6	6	1.2	18	0.0	0.15384615384615385	-0.09999998435913743	0.5000004966462301	0.3313585622635943	0.7101853124331686	0.4768441836947832	0.5029584070785545	0.9199995537447687	0.5751040488174634	0	0	0.0
1199	None	None	None	None	None	0	0	0.3333333333333333	9	0.5789473684210527	22	0.49382716049382713	0.42105263157894735	25	16	14	6	0	1.0	9	9	2.6666666666666665	40	0.2608695652173913	0.5294117647058824	0.23508721488650117	0.734170257882578	0.03942905717027969	0.5859908614830465	-0.08260710741315534	0.5513962138963361	0.8005903537457514	0.6278968686933324	1.0	1.0	0.0
1422	None	None	None	None	None	0	0	0.5	5	0.5384615384615384	7	0.625	0.38461538461538464	8	5	6	0	0	0.375	8	3	1.0	15	0.0	0.6666666666666666	-0.02178074797019012	0.686632288510729	3.611802370582603e-12	0.5000000000242059	1.6122845312981457e-07	0.5000207595682274	0.5940855556040547	0.5650053699046831	0	0	0.0
524	None	None	None	None	None	0	0	0.4166666666666667	5	0.5	8	0.6	0	0	0	17	0	0	0.8333333333333334	6	5	1.2	18	0.0	1.0	0	0	0	0	0	0	0	0	0	0	0
4418	0.002790034801649641	0.0015381339375944753	0.0015278258561504546	0.9946912239383666	None	0	0	0.375	3	0.7777777777777778	7	0.3142857142857143	0.7777777777777778	10	7	0	1	0	0.7142857142857143	7	5	0.7333333333333333	11	1.0	0.6666666666666666	-0.099829838744751	0.5008393928963417	0.19273508826868885	0.7313200090698333	0.0984965151730776	0.5	0.7720165924528102	0.58295014253964	0.0	0	0.0
3165	0.0007726572446143428	0.00014281667427746108	-0.0001348253057014462	0.9945107197455628	None	0.14285714285714285	1	0.5	8	0.47619047619047616	10	0.6571428571428571	0.2857142857142857	12	6	10	1	0	0.7142857142857143	5	7	1.5333333333333334	23	0.05555555555555555	0.2222222222222222	-0.028356877978851995	0.5056773017541455	0.054234086860555156	0.5710504894706931	-0.1305858127449801	0.6146706113774691	0.6919933883978052	0.5642951093097438	1.0	1.0	0.0
4401	0.010768297557511115	0.0016184443530133793	-0.0015776987980332545	0.9872352412396316	None	0.3333333333333333	1	0.5	4	0.7	7	0.2857142857142857	0.7	11	7	0	0	0	0.8571428571428571	6	7	0.8	12	0.0	0.6666666666666666	0.09999986424868909	0.5	0.03849384867127471	0.6526616454541692	-0.0937308672840472	0.5507312240984285	0.6961797350194193	0.5690873024361011	0	1.0	0.0
2340	None	None	None	None	None	0	0	0.5	2	0.6666666666666666	2	0.5555555555555556	0.6666666666666666	4	2	0	2	0	1.0	3	3	0.3333333333333333	5	1.0	0	0.33195930446404043	0.5345328154181144	0.016100349329156292	0.5408751439614742	0.07152978963539322	0.5162219717334117	0.7950333159976509	0.5305559148110731	1.0	1.0	0.0
6452	0.00033556220973174095	1.3287093565345196e-06	-7.815019191682267e-07	0.999997337890413	None	0.25	1	0.4	4	0.7692307692307693	10	0.23809523809523808	0.7692307692307693	14	10	0	0	0	0.7777777777777778	7	9	1.0	15	0.0	1.0	0.09999999960204911	0.500000000988372	-0.04772868830006024	0.6452721865497775	-0.09999999999999992	0.5000000000002783	0.7036995847375357	0.5496955041094765	0	1.0	0.0
2517	None	None	None	None	None	0.5	1	0.6666666666666666	4	0.2857142857142857	2	0.45	0.2857142857142857	5	2	3	0	0	0.8	4	5	0.6	9	0.0	0.5	-0.09475016797147479	0.5	-0.07656857682778376	0.6053771767525873	0.06968077888837221	0.5841438109822319	0.6831093582367771	0.5636305302029436	0	1.0	0.0
1526	None	None	None	None	None	0	0	0.4	2	0.6	3	0.875	0	0	0	6	2	0	0.5	4	2	0.4666666666666667	7	0.125	0	0	0	0	0	0	0	0	0	0	0	0
515	None	None	None	None	None	0	0	0.3333333333333333	3	0.8181818181818182	9	0.28888888888888886	0.8181818181818182	12	9	0	0	0	0.5555555555555556	5	9	0.8666666666666667	13	0.0	1.0	0.1449156269126361	0.6000380200090747	-0.038126243383205506	0.5194176094511623	0.00573311552996455	0.599288140972636	0.6818509377162225	0.5732876955653351	0	1.0	0.0
4580	0.006683516229281981	0.001057454285230855	-0.0007600964813903568	0.9964016263688649	None	0.25	1	0.4	4	0.75	9	0.25925925925925924	0.75	13	9	0	0	0	0.6666666666666666	6	9	0.9333333333333333	14	0.0	1.0	7.50541008604322e-08	0.5000002162213534	0.20671705152898237	0.549967122890439	0.20041956871823113	0.6939039564289087	0.7206892490159225	0.5841073931107854	0	1.0	0.0
701	None	None	None	None	None	0.2222222222222222	2	0.4	8	0.5925925925925926	16	0.6041666666666666	0.1111111111111111	9	3	19	5	0	0.75	6	8	1.9333333333333333	29	0.1388888888888889	0.6956521739130435	0.09965015962745025	0.5073203838877023	2.728967773253439e-13	0.5007981499881345	0.1363704950868278	0.9947972817872984	0.720570899502588	0.8534530482049257	1.0	1.0	0.0
6822	0.005044421855237145	0.0038768848472213744	0.003774576396591179	0.9963740436719712	None	0.07142857142857142	1	0.36666666666666664	11	0.5476190476190477	23	0.5432098765432098	0.5	32	21	11	0	0	1.0	9	9	2.933333333333333	44	0.0	0.7368421052631579	0.09999996883063997	0.5000001530107516	0.24909440476377478	0.7380506102654723	0.18665131622774864	0.5767085506428485	0.6611336474926788	0.6102538191271245	0	0.96875	0.0
2215	None	None	None	None	None	1.0	1	1.0	4	0.0	0	0.5555555555555556	0	0	0	4	8	0	1.0	3	3	0.3333333333333333	5	0.6666666666666666	1.0	0	0	0	0	0	0	0	0	0	0	0
7364	0.001564591778794881	0.0009682558107620376	0.0009623468836740428	0.9991499792375744	None	0.25	1	0.4	4	0.75	9	0.25	0.75	13	9	0	0	0	0.875	7	8	0.9333333333333333	14	0.0	0.8571428571428571	-0.05089715146669747	0.5	0.07939460687027143	0.5482563932814193	0.09987900535222878	0.5000000000000001	0.6609971067561633	0.5161300901520701	0	1.0	0.0
6284	4.676746019856133e-06	1.285714616569214e-08	-3.967144699806779e-09	0.9999962214541234	None	0.4	2	0.5	6	0.625	10	0.3673469387755102	0.625	16	10	1	0	0	1.0	7	7	1.2	18	0.0	0.7272727272727273	0.05196676819573637	0.5	0.20886490751427242	0.5548089040553773	0.0007464077572313951	0.5	0.707941155331186	0.5183351181104167	0	0.0625	0.0
3681	2.2481136703297807e-08	2.0333308218285704e-08	1.5574369119369417e-09	0.9999971554753179	None	0.25	1	0.4	4	0.7692307692307693	10	0.23809523809523808	0.7692307692307693	14	10	0	0	0	0.7777777777777778	7	9	1.0	15	0.0	1.0	0.11076884744527853	0.5000000000000001	0.06045072135095675	0.6631858953587577	1.2535743600120043e-09	0.500000011237763	0.6201629818573594	0.5562215925410484	0	1.0	0.0
5869	0.004816571722304113	0.00023479070494466522	0.00020321464516402738	0.9926511008547335	None	0	0	0.375	12	0.5217391304347826	24	0.5925925925925926	0.5	35	23	12	0	0	1.0	9	9	3.2	48	0.0	0.6666666666666666	1.2341792530058608e-15	0.5824899879737542	0.09999510169786271	0.5000571571713907	0.09999999997099598	0.5000000824328814	0.6156821793701769	0.5277408523993905	0	0	0.0
4329	4.637499428027034e-07	1.5986627900068347e-07	1.5582840606958897e-07	0.9999550280445221	None	0.25	1	0.4	4	0.75	9	0.25925925925925924	0.75	13	9	0	0	0	0.6666666666666666	6	9	0.9333333333333333	14	0.0	1.0	0.00758586668781751	0.5814031435514915	0.10200321109430097	0.5773431005274896	0.0008795830889715996	0.5070184541677536	0.6108903621651531	0.5554779477798023	0	0.5384615384615384	0.0
1098	None	None	None	None	None	0.14285714285714285	1	0.375	6	0.5909090909090909	13	0.6	0.5909090909090909	19	13	4	0	0	0.625	8	5	1.6	24	0.0	0.7368421052631579	4.377726275476129e-05	0.5849723292551618	6.296768026227192e-09	0.5536629922352931	0.08411218067604145	0.6354808579913008	0.5751263451821009	0.5918217156386073	0	0	0.0
6710	4.61644032238711e-06	3.317708232639835e-06	-1.275587344430025e-06	0.999086042422673	None	0.3333333333333333	2	0.4	6	0.7	14	0.2716049382716049	0.7	20	14	1	0	0	1.0	9	9	1.4666666666666666	22	0.0	0.7692307692307693	0	0.5	0.04620772638699951	0.5787021637704965	0.07130482911791804	0.5	0.5778064557034657	0.5264293366635059	0	1.0	0.0
3269	0.0012501016436399217	1.973693278398998e-05	1.7959715513246236e-05	0.9977217027559402	None	0	0	0.5	2	0.75	3	0.6	0.75	5	3	0	2	0	0.4	2	5	0.4	6	1.0	0	-0.09226378646657495	0.5160471658247958	0.0660720773320409	0.6721986843469838	0.09999099315377283	0.5000087776067796	0.7080433893295954	0.5648322924577206	1.0	1.0	0.0
3078	0.0002382422861882609	3.1670330421521776e-06	3.156478787596424e-06	0.9999965231542253	None	0.25	1	0.4	4	0.75	9	0.25925925925925924	0.75	13	9	0	0	0	0.6666666666666666	9	6	0.9333333333333333	14	0.0	1.0	0.07061514628044123	0.5111692726743156	4.921837937334837e-07	0.5680192518421896	0.10208482569564922	0.6954122222898277	0.6042715485216458	0.5941949916570662	0	1.0	0.0
4236	0.00014792279818490382	6.925185315720633e-06	-3.0032659157040545e-07	0.9954010490312728	None	0.1	1	0.4090909090909091	9	0.5161290322580645	16	0.4583333333333333	0.41935483870967744	21	13	11	0	0	0.8888888888888888	8	9	2.2	33	0.0	0.5185185185185185	0.025716604337894723	0.5596031149640054	0.4148053400603541	0.6054862282965023	0.002335161590700842	0.5051222512582354	0.8636951593603329	0.5571178252500488	0	1.0	0.0
6841	0.003878024825524645	0.0024993193623268906	0.0017723473114360285	0.9925642602279613	None	0.3333333333333333	1	0.4444444444444444	4	0.7272727272727273	8	0.2708333333333333	0.7272727272727273	12	8	0	0	0	0.75	8	6	0.8666666666666667	13	0.0	0.8571428571428571	0.09999154603374756	0.5000000000000001	0.16137526835161836	0.5972663382249008	0.09587155024418799	0.5	0.5743323671922754	0.5327934967580513	0	1.0	0.0
6400	0.00695903586503675	0.003907401013086996	0.003900503906162336	0.9909821370996832	None	0.3333333333333333	1	0.5	4	0.7	7	0.2857142857142857	0.7	11	7	0	0	0	0.8571428571428571	6	7	0.8	12	0.0	0.6666666666666666	0.09999946512932698	0.5	-0.09770350847545414	0.5280935959821883	0.09999998588017808	0.5	0.7174772137644267	0.5093733070443912	0	1.0	0.0
2828	1.1840236788008736e-06	4.963120160773096e-07	3.9704366199904053e-07	0.9998357370480214	None	0.3333333333333333	1	0.4444444444444444	4	0.7272727272727273	8	0.2653061224489796	0.7272727272727273	12	8	0	0	0	1.0	7	7	0.8666666666666667	13	0.0	0.6666666666666666	0.00017181553961952714	0.5	0.050985215738865594	0.57833811607861	0.05218895319487454	0.5297264866076298	0.5687014311004968	0.5361867234476105	0	1.0	0.0
603	None	None	None	None	None	0.2	1	0.46153846153846156	6	0.5882352941176471	10	0.4222222222222222	0.5294117647058824	14	9	4	3	0	0.5555555555555556	5	9	1.2666666666666666	19	0.42857142857142855	0.7142857142857143	0.03203689953184511	0.6010232839955797	-0.08073612161425114	0.5737380177098756	0.04025707387446558	0.6333456805812459	0.641261618701972	0.6029603787577164	1.0	0.9285714285714286	0.0
4869	0.002340568578975132	0.0006566721180688317	0.00027729593512805176	0.9964819491011292	None	0.1111111111111111	1	0.4	8	0.5925925925925926	16	0.5370370370370371	0.4074074074074074	16	11	12	4	0	0.6666666666666666	6	9	1.9333333333333333	29	0.17391304347826086	0.5217391304347826	-0.09661620221711835	0.5100267600481444	0.14319628563372094	0.6602248635933309	-0.09869062925204988	0.5	0.7547062985059264	0.5584325242722007	1.0	1.0	0.0
5886	0.001918642584541338	8.973424425558369e-05	-3.511932060781924e-05	0.9947254916763985	None	0	0	0.5	3	0.7142857142857143	5	0.36	0.7142857142857143	8	5	0	1	0	1.0	5	5	0.6	9	1.0	0.5	0.0024354617686419867	0.5263347412983679	0.056326272963627425	0.5350231748806935	0.2273304379250797	0.9991768062080955	0.924887172729913	0.9204944985709483	1.0	1.0	0.0
2612	0.0026082682690486353	0.0010724868603902127	-0.0009074588952543957	0.9984146643804648	None	0.5	1	0.5714285714285714	4	0.625	5	0.4166666666666667	0.625	9	5	0	0	0	0.375	3	8	0.6666666666666666	10	0.0	1.0	0.08932756126084665	0.5	-0.026403838896391696	0.6622727281117051	-0.0999416075286246	0.5000751292906795	0.6945328555033873	0.5559101468275541	0	0	0.0
4919	0.0026813535867585224	0.001526715038120338	0.0013031220313580128	0.997313980185861	None	0.25	1	0.36363636363636365	4	0.7857142857142857	11	0.2222222222222222	0.7857142857142857	15	11	0	0	0	0.8888888888888888	8	9	1.0666666666666667	16	0.0	1.0	-0.09999963995829306	0.5000026153337498	0.000752882598365594	0.5801583225259416	0.05523061140098974	0.5855081390735954	0.6722122263640901	0.5555086338460835	0	0.7333333333333333	0.0
6944	0.005415570068833458	0.0003850350240616715	-0.00020114572586526648	0.9949042963935897	None	0.07142857142857142	1	0.36666666666666664	11	0.5476190476190477	23	0.5432098765432098	0.5	32	21	11	0	0	1.0	9	9	2.933333333333333	44	0.0	0.7368421052631579	0.08751725118976472	0.6690761916628123	0.09999940954186504	0.5024337500703177	0.20841736898288907	0.5792977645498721	0.6343282884042504	0.5852942284146917	0	0.9375	0.0
4333	0.003932964857109923	0.002298251489361908	-0.0015743585750134775	0.9970465024664029	None	0.2	1	0.3333333333333333	4	0.8	12	0.20987654320987653	0.8	16	12	0	0	0	1.0	9	9	1.1333333333333333	17	0.0	1.0	0.09799200601462758	0.5	-0.06746792094526474	0.6643037262833562	-0.09934017569047184	0.5698938989099944	0.7055326004163772	0.5796451763996036	0	1.0	0.0
4594	0.0007019371396279604	6.65034591218508e-05	-1.0897284425517835e-06	0.9981513959769132	None	0	0	0.5	2	0.6666666666666666	2	0.625	0.6666666666666666	4	2	0	2	0	0.5	4	2	0.3333333333333333	5	1.0	0	8.269742466017033e-13	0.5000000000010606	0.14202760931219166	0.6858754244750574	0.0997543478197834	0.5006646072715538	0.6475688171281319	0.5649283716303509	1.0	1.0	0.0
930	None	None	None	None	None	0	0	0.17647058823529413	3	0.8260869565217391	19	0.3968253968253968	0	0	0	24	0	0	0.7777777777777778	9	7	1.6666666666666667	25	0.0	0.2727272727272727	0	0	0	0	0	0	0	0	0	0	0
2543	None	None	None	None	None	0.047619047619047616	1	0.3409090909090909	15	0.5714285714285714	36	0.8024691358024691	0.2698412698412698	30	17	34	3	0	1.0	9	9	4.333333333333333	65	0.05084745762711865	0.7142857142857143	-0.06757884854120613	0.622923133916517	0.025045157128017338	0.5808881598353447	7.902762784127648e-27	0.5	0.6086187769691332	0.5685975565230303	1.0	1.0	0.0
6850	1.9866219638766787e-08	1.849905118174055e-08	-1.1175197515612813e-10	0.9999971311508589	None	0.25	1	0.4	4	0.7692307692307693	10	0.23809523809523808	0.7692307692307693	14	10	0	0	0	0.7777777777777778	7	9	1.0	15	0.0	1.0	2.955168970697782e-07	0.5	0.04783295914738415	0.5387141901563338	2.2895220063970097e-06	0.5000030465190551	0.5561325390664646	0.5129287447517878	0	0.9285714285714286	0.0
4614	0.0031757110317806514	0.0009603704007555581	-0.0009313702829469295	0.9923132336135181	None	0.3333333333333333	1	0.5	4	0.7	7	0.2857142857142857	0.7	11	7	0	0	0	0.8571428571428571	7	6	0.8	12	0.0	0.6666666666666666	7.902762784127648e-27	0.5	0.13542732231734217	0.5730963763247533	-0.14754408865131094	0.999999999930534	0.9127796759097172	0.9996274969055985	0	0.09090909090909091	0.0
3731	0.0004467270138239323	3.460760508334837e-07	-2.9552793249421833e-07	0.9999975361874756	None	0.25	1	0.4	4	0.7692307692307693	10	0.23809523809523808	0.7692307692307693	14	10	0	0	0	0.7777777777777778	7	9	1.0	15	0.0	1.0	-0.0504582567618565	0.5	-0.04503402034679129	0.5590424077932278	-0.09999989336279484	0.5000014581019038	0.5634769036786874	0.5197632362239727	0	1.0	0.0
5266	0.001810838487454578	0.0007331643168635302	0.0006910421345590212	0.9983233256843542	None	0.2	1	0.3076923076923077	4	0.8235294117647058	14	0.5277777777777778	0.7058823529411765	16	12	2	1	0	1.0	6	6	1.2666666666666666	19	0.25	0.15384615384615385	0.03328967758401387	0.5	0.0009603548076048778	0.5309334146809955	0.09999834134355569	0.5	0.6016539026782505	0.5103228567650386	1.0	1.0	0.0
6918	6.366922177950386e-07	2.440071540211655e-08	2.4009032386811155e-08	0.9999966834345322	None	0.25	1	0.4	4	0.75	9	0.25925925925925924	0.75	13	9	0	0	0	0.6666666666666666	9	6	0.9333333333333333	14	0.0	1.0	-0.09999852189919184	0.5	0.09928802642865363	0.5252350934441682	0.0007858159143850465	0.5011509099091249	0.6928764749829665	0.5088015789804244	0	1.0	0.0
168	None	None	None	None	None	0	0	0.25	1	1.0	3	1.0	1.0	4	3	0	3	0	0.2	5	1	0.3333333333333333	5	1.0	0	0.004281938654345505	0.541434499047212	0.0021827955134039742	0.5005847440354596	-0.09998564609465024	0.5000220510985098	0.6193654770067262	0.5140418181984406	1.0	1.0	0.0
2689	0.0001894320428006164	0.00014178415553735445	1.1267833723566241e-06	0.999483777339968	None	0.5	2	0.6	6	0.5	6	0.3888888888888889	0.3333333333333333	6	4	7	1	0	1.0	6	6	0.9333333333333333	14	0.0625	0.75	0.09936354347770246	0.5010569227506573	0.06403842997855679	0.644928576488821	0.019403494591334065	0.6408754077610813	0.6479485532702339	0.5971020337932844	1.0	1.0	0.0
7195	0.004056446490876084	0.0014958372539419658	-0.0014908529402147452	0.9958301344229563	None	0.2	2	0.36363636363636365	8	0.6774193548387096	21	0.4074074074074074	0.6451612903225806	28	20	4	0	0	1.0	9	9	2.2	33	0.0	0.75	0.09999999967130609	0.5000000542148471	0.14251670860662008	0.6420109906052682	0.14580775386502226	0.6981708018229739	0.5702664363219471	0.6163856992340745	0	0	0.0
1083	None	None	None	None	None	0	0	0.4166666666666667	5	0.5	8	0.3673469387755102	0	1	0	16	8	0	1.0	7	7	1.2	18	0.22857142857142856	0.2857142857142857	0	0	0	0	0	0	0	0	0	0	0
996	None	None	None	None	None	0	0	0.3	3	0.6923076923076923	9	0.6	0	0	0	14	0	0	1.0	5	5	1.0	15	0.0	0	0	0	0	0	0	0	0	0	0	0	0
5766	None	None	None	None	None	0.16666666666666666	1	0.35714285714285715	5	0.7222222222222222	13	0.24691358024691357	0.6666666666666666	16	12	3	4	0	1.0	9	9	1.3333333333333333	20	0.6666666666666666	0.7272727272727273	0.09999935255738852	0.5	0.05909831346937744	0.5217504094432135	-0.07104156019904583	0.5	0.6746438498334452	0.5072542058229872	1.0	0.9375	0.0
3222	None	None	None	None	None	0.2	2	0.43478260869565216	10	0.53125	17	0.41975308641975306	0.46875	24	15	9	0	0	1.0	9	9	2.2666666666666666	34	0.0	0.6428571428571429	0.018096412582446982	0.5444777265319533	0.09998276416492832	0.5003837990401161	0.09441110701415267	0.5497691144811467	0.5925914091636951	0.5315958001775845	0	1.0	0.0
710	None	None	None	None	None	0	0	0.42857142857142855	9	0.4827586206896552	14	0.7380952380952381	0.13793103448275862	9	4	21	7	0	0.8571428571428571	7	6	2.066666666666667	31	0.17073170731707318	0.46153846153846156	0.08200833795485421	0.5292724517660423	0.03850606162978906	0.5849767597524104	0.04990341907048457	0.5648133001978067	0.55014071569307	0.5598107058551112	1.0	1.0	0.35756157532503025
4330	0.010144159265079585	0.001168448361654446	-0.0011187720655021567	0.9858372863388605	None	0.2	2	0.3181818181818182	7	0.7333333333333333	22	0.4444444444444444	0.7333333333333333	28	22	3	0	0	0.8888888888888888	8	9	2.1333333333333333	32	0.0	1.0	0.20703208005903345	0.5792336200895813	-0.059596132298714966	0.8816901042837968	0.05742297158094498	0.5887155168838111	0.7598237767542306	0.710045785122298	0	1.0	0.0
1553	None	None	None	None	None	0	0	0.09090909090909091	3	0.9148936170212766	43	0.875	0	0	0	48	0	0	0.875	8	7	3.2666666666666666	49	0.0	0.6666666666666666	0	0	0	0	0	0	0	0	0	0	0
3283	None	None	None	None	None	0.13333333333333333	2	0.4375	14	0.4782608695652174	22	0.5925925925925926	0.391304347826087	32	18	15	4	0	1.0	9	9	3.2	48	0.2	0.717948717948718	-0.05005247282308025	0.6885364425557574	0.01978672979905662	0.5700353529228525	-0.03837579147643074	0.5259994752320961	0.6281682613562353	0.5970345989577504	0.0	0	0.0
1235	None	None	None	None	None	0.16666666666666666	1	0.4	6	0.55	11	0.4888888888888889	0.45	14	9	7	0	0	0.5555555555555556	9	5	1.4666666666666666	22	0.0	0.35294117647058826	0.09993593704180928	0.5002455782287767	-0.010057862221965908	0.6631832223642306	0.2496630334443175	0.6068395713479499	0.7246170410864132	0.5916636467204658	0	0.9285714285714286	0.0
6325	0.003524535310364967	0.0011001578306594271	-0.0010760271538905342	0.9942251965739164	None	0	0	0.3333333333333333	5	0.7	14	0.4583333333333333	0.65	18	13	3	3	0	0.75	6	8	1.4666666666666666	22	0.6	0.5	0.05925816392786357	0.5	0.014051355175324371	0.5415666738748274	-0.0994302214693141	0.5000000000000001	0.6609579433803201	0.513884040113801	1.0	0.9444444444444444	0.0
959	None	None	None	None	None	0	0	0.375	3	0.7777777777777778	7	0.3142857142857143	0.7777777777777778	10	7	0	0	0	0.7142857142857143	7	5	0.7333333333333333	11	0.0	0.6666666666666666	9.730876986624406e-08	0.5194568019008533	0.1358638615708151	0.6384279855916818	0.0928443277223588	0.5343582199707978	0.6333249241496196	0.5649692688046648	0	1.0	0.0
870	None	None	None	None	None	0.2222222222222222	2	0.47619047619047616	10	0.5172413793103449	15	0.4305555555555556	0.3448275862068966	16	10	14	6	0	0.8888888888888888	8	9	2.066666666666667	31	0.23076923076923078	0.56	1.4540609589655804	0.9999999999999998	0.09999995698540498	0.5000000715052947	0.015846346590680394	0.5477925677923801	0.9996009009516014	0.9999949946665001	0.0	0	0.0
638	None	None	None	None	None	0	0	0.375	3	0.7777777777777778	7	0.4583333333333333	0	0	0	10	0	0	0.6666666666666666	4	6	0.7333333333333333	11	0.0	0.3333333333333333	0	0	0	0	0	0	0	0	0	0	0
4267	None	None	None	None	None	0.2	3	0.34375	11	0.6739130434782609	31	0.5925925925925926	0.5434782608695652	36	25	11	0	0	1.0	9	9	3.2	48	0.0	0.7	0.027351187320839708	0.5243696448969104	0.27244666352229435	0.5870550919250105	0.2184814416749934	0.8194246665019279	0.7443389936724039	0.6578973904904474	0	0.9166666666666666	0.0
721	None	None	None	None	None	0	0	0.25	6	0.7058823529411765	24	0.9	0	2	0	33	10	0	0.625	8	5	2.4	36	0.14705882352941177	0.7096774193548387	0	0	0	0	0	0	0	0	0	0	0
6791	0.0003898721794921418	0.00029879917566744065	-0.0002907924344446498	0.9996805901251803	None	0.2	2	0.36363636363636365	8	0.6774193548387096	21	0.4074074074074074	0.6451612903225806	28	20	4	0	0	1.0	9	9	2.2	33	0.0	0.75	0.09113465546837918	0.568067789610844	0.08773455740314907	0.6341490929726057	0.00031753387427419026	0.5746141088717175	0.6037422378194554	0.5926450548836387	0	0	0.0
6970	0.0019089245866042595	0.001678102820710031	-0.00034337722631294274	0.9979982496628885	None	0.3333333333333333	1	0.4444444444444444	4	0.7272727272727273	8	0.2708333333333333	0.7272727272727273	12	8	0	0	0	0.75	8	6	0.8666666666666667	13	0.0	0.8571428571428571	-0.0846414122448802	0.5	-0.05729926171555919	0.6394724085490473	0.04690711413129411	0.5	0.6478732111878858	0.5476115556871861	0	0.08333333333333333	0.0
3680	0.00443028604413908	0.0010041396075748659	4.625269881055145e-05	0.9948648323181535	None	0.25	1	0.4	4	0.75	9	0.25	0.75	13	9	0	0	0	0.875	7	8	0.9333333333333333	14	0.0	0.8571428571428571	0.0999442244007215	0.5000536576517344	0.017505463351721928	0.5511410431659498	-0.0613532311378656	0.5029954236701901	0.6601508600805546	0.5181152766159373	0	0.15384615384615385	0.0
2643	5.407884904176785e-08	5.144467301073265e-08	3.484249682128038e-08	0.9999899420691765	None	0	0	0.42857142857142855	3	0.75	6	0.3333333333333333	0.75	9	6	0	1	0	0.8333333333333334	5	6	0.6666666666666666	10	1.0	0.4	1.808344856078575e-21	0.5	-0.09999839079597762	0.5000731914606562	5.872667451275301e-09	0.5000000080964235	0.615714344967778	0.5000243998525148	1.0	0.5555555555555556	0.0
262	None	None	None	None	None	0	0	0.5	2	0.75	3	0.6	0.75	5	3	0	0	0	0.4	2	5	0.4	6	0.0	0	1.2757531025900729e-11	0.5000000006659229	2.4361080531860307e-05	0.5000465177337441	-0.05438507539499483	0.5858927674791552	0.5637587862583342	0.5289009071795288	0	1.0	0.0
507	None	None	None	None	None	0	0	0	0	0	0	1.0	0	0	0	0	4	0	1.0	1	1	0.06666666666666667	1	1.0	0	0	0	0	0	0	0	0	0	0	0	0
4736	2.2749185704183336e-08	2.274128348628079e-08	1.065483164463664e-09	0.9999975777301756	None	0.25	1	0.4	4	0.7692307692307693	10	0.23809523809523808	0.7692307692307693	14	10	0	0	0	0.7777777777777778	7	9	1.0	15	0.0	1.0	-0.027052877766995026	0.5	-0.05130563824148908	0.7570031109235097	3.955554566277564e-20	0.5000000000400527	0.5521987036303013	0.5935771090472226	0	1.0	0.0
4297	None	None	None	None	None	0	0	0.375	6	0.6363636363636364	14	0.38095238095238093	0.45454545454545453	15	10	8	1	0	0.7777777777777778	9	7	1.6	24	0.06666666666666667	0.6666666666666666	0.23970247209196466	0.6342978352017349	0.07201593413201712	0.6187535874899849	0.04155068055986337	0.5118342342322282	0.6986042253926315	0.5892265215926781	0.0	0.26666666666666666	0.0
1303	None	None	None	None	None	0.1	1	0.3181818181818182	7	0.6451612903225806	20	0.7333333333333333	0.25806451612903225	13	8	19	0	0	0.5555555555555556	9	5	2.2	33	0.0	0.8571428571428571	4.1188244170978485e-10	0.5086088271573654	2.226207670759763e-15	0.5000000030678182	0.017783834759784536	0.5302653804817901	0.520850609259127	0.5129677934992976	0	1.0	0.0
5051	0.00013136226256716652	0.000132465422834873	-1.1127978698880958e-07	0.9986089840310712	None	0.3333333333333333	1	0.5	4	0.6666666666666666	6	0.3055555555555556	0.6666666666666666	10	6	0	0	0	1.0	6	6	0.7333333333333333	11	0.0	0.4	0.22095733743232718	0.5000000000000001	0.2547954918781155	0.5757630772102753	0.012062467586502774	0.5	0.7452854926097101	0.5254283908535904	0	1.0	0.0
2806	2.4376184164157025e-08	2.1937501684569762e-08	1.8798636856406943e-08	0.9999957268360806	None	0	0	0.5	2	0.75	3	0.5	0.75	5	3	0	2	0	0.75	3	4	0.4	6	1.0	0	-0.09823254566460342	0.5014074917857239	0.12554514353191165	0.6239523737287765	1.666391404350496e-06	0.5000012114990882	0.7134536750360545	0.5425628309145004	0.0	0	0.0
3665	0.0014399640627539977	0.0009359408921054885	0.00016833413238739946	0.995716558577021	None	0	0	0.42857142857142855	3	0.75	6	0.3333333333333333	0.75	9	6	0	1	0	0.8333333333333334	6	5	0.6666666666666666	10	1.0	0.4	-0.09983799610063696	0.5012160997158783	0.16313460398939125	0.9407765441546265	0.1066241227305635	0.5766194517864499	0.8511041277823436	0.736215001680129	1.0	1.0	0.0
241	None	None	None	None	None	0	0	0.25	1	1.0	3	1.0	1.0	4	3	0	0	0	0.2	1	5	0.3333333333333333	5	0.0	0	9.177638671732632e-06	0.5005531354665583	0.0008399673990665258	0.5028525040221506	0.0860341993407167	0.529009677176689	0.5995484392346744	0.5108143015537929	0	1.0	0.0
503	None	None	None	None	None	0	0	0.2	2	0.8333333333333334	10	0.4	0	0	0	13	16	0	0.7142857142857143	7	5	0.9333333333333333	14	0.5333333333333333	0.18181818181818182	0	0	0	0	0	0	0	0	0	0	0
6577	0.01108266073729238	0.0043846452510917806	-0.0034658586407322737	0.9976621597895051	None	0.3	3	0.36363636363636365	8	0.7096774193548387	22	0.4074074074074074	0.7096774193548387	30	22	2	0	0	1.0	9	9	2.2	33	0.0	1.0	0.0999970249608688	0.5001381003578421	0.09529872040240786	0.6215393624720311	0.21632419058364327	0.7738179018742001	0.6353690612388174	0.6400417241563446	0	0	0.0
7056	0.0026721499446017197	0.0008499612850125984	9.311187377396232e-05	0.9939694449997686	None	0.25	1	0.4	4	0.7692307692307693	10	0.23809523809523808	0.7692307692307693	14	10	0	0	0	0.7777777777777778	7	9	1.0	15	0.0	1.0	0.40319336824075175	0.5547056095341641	-0.048573064883240105	0.6298916760139384	-0.09999999817075804	0.5000000157918215	0.9072531993369796	0.5622958000625312	0	0	0.0
4692	0.006753155058452112	0.0017908745882798045	0.001674809063441282	0.9930899376004808	None	0.25	1	0.4	4	0.75	9	0.25925925925925924	0.75	13	9	0	0	0	0.6666666666666666	6	9	0.9333333333333333	14	0.0	1.0	0.09656116830617945	0.5069341629005035	0.08790535776864788	0.5595139955746598	0.09993632385631124	0.5063632512328693	0.513866447240569	0.5243459551447077	0	0.07692307692307693	0.0
3776	0.00629264680883302	0.004186763910954733	-0.00401590095438696	0.99733790469357	None	0.3333333333333333	1	0.5	4	0.7	7	0.2857142857142857	0.7	11	7	0	0	0	0.8571428571428571	6	7	0.8	12	0.0	0.6666666666666666	0.0999997957376319	0.5000004374986117	-0.017507189166277106	0.6684300700778677	0.09556376757831957	0.5385544081799765	0.6314087549763068	0.5708221750686397	0	0	0.0
3048	9.99746439102855e-05	4.830889685826517e-07	4.826820226423232e-07	0.9999944896029789	None	0.3333333333333333	1	0.4444444444444444	4	0.7272727272727273	8	0.2653061224489796	0.7272727272727273	12	8	0	0	0	1.0	7	7	0.8666666666666667	13	0.0	0.6666666666666666	0.23780845343481954	0.5000000000000001	-0.09095861133415815	0.999999999995433	-0.09999998281395524	0.500000140959179	0.8366956015531606	0.9998341162413927	0	0	0.0
2997	0.0003707108419647339	7.809198770093659e-06	3.3723287585955567e-06	0.9999946026444289	None	0.3333333333333333	1	0.4444444444444444	4	0.7272727272727273	8	0.2653061224489796	0.7272727272727273	12	8	0	0	0	1.0	7	7	0.8666666666666667	13	0.0	0.6666666666666666	1.047338373731042e-05	0.5	0.11913048436685755	0.5343575103656988	0.09635749706627028	0.6219548078741125	0.6296468958364362	0.5527612366233554	0	0	0.0
4177	3.798380141555816e-05	5.165454001715884e-07	5.165112114196767e-07	0.9999951497166613	None	0	0	0.5	2	0.6666666666666666	2	0.625	0.6666666666666666	4	2	0	2	0	0.5	4	2	0.3333333333333333	5	1.0	0	-0.1350470805562096	0.8044226007219194	-0.09999999975770743	0.5000000083659857	0.06021256281387716	0.5	0.7005639772856523	0.6157125861041282	0.0	0	0.0
3033	None	None	None	None	None	0	0	0.4090909090909091	9	0.5	15	0.5	0.4	19	12	12	7	0	1.0	8	8	2.1333333333333333	32	0.3333333333333333	0.5833333333333334	5.1967156751878795e-06	0.5000662665508367	0.09999999821404716	0.500000022512097	-0.09941312326125717	0.5606881083299	0.6929828828468894	0.5203404623079024	1.0	1.0	0.0
1165	None	None	None	None	None	0	0	0.5	2	0.6666666666666666	2	0.625	0.6666666666666666	4	2	0	2	0	0.5	2	4	0.3333333333333333	5	1.0	0	0.09980181048986939	0.5001676585656846	0.005757526440520078	0.5260336124451016	-0.09990933800759652	0.5000665931991448	0.6933566065466067	0.5087629120552747	0.0	0	0.0
737	None	None	None	None	None	0.1111111111111111	1	0.4	8	0.5357142857142857	15	0.5555555555555556	0.4642857142857143	19	13	10	6	0	0.6666666666666666	6	9	2.0	30	0.3333333333333333	0.32	-0.09993588436564299	0.5001811310383263	0.03862993325135745	0.6618152182414972	0.06948235748775504	0.5527399303908964	0.6823977087552661	0.5731272837932647	1.0	1.0	0.22540101466435256
7517	0.0011731382979087153	0.0005763184359112691	-0.000286272956792037	0.9994213239128044	None	0	0	0.36666666666666664	11	0.5348837209302325	23	0.5555555555555556	0.4883720930232558	32	21	12	0	0	1.0	9	9	3.0	45	0.0	0.6666666666666666	-0.02128259586256951	0.5124127709947167	0.09972503433255471	0.506902295731757	0.07890519414540513	0.99879650096553	0.6386186826498746	0.9060385021800949	0	0.78125	0.0
7324	0.007713982666392131	0.006928931031284791	-0.0004845488940774197	0.9910713929480314	None	0.25	1	0.4	4	0.7692307692307693	10	0.23809523809523808	0.7692307692307693	14	10	0	0	0	0.7777777777777778	7	9	1.0	15	0.0	1.0	2.2218509831263598e-05	0.5	0.12133767757369976	0.5643611092660402	-0.08034339720458625	0.6726895681687817	0.6897942886179073	0.5808876922575333	0	1.0	0.0
7434	0.0017824572655658504	0.00015396680217814561	0.00013262743810819712	0.9982107960553392	None	0.3333333333333333	1	0.5	4	0.6666666666666666	6	0.3055555555555556	0.6666666666666666	10	6	0	0	0	1.0	6	6	0.7333333333333333	11	0.0	0.8	0.03200026734485046	0.5007964928581429	7.902762784127648e-27	0.5	0.2820117788097153	0.5144936706975557	0.7791591951205303	0.5050978986028577	0	1.0	0.0
1427	None	None	None	None	None	0	0	0.25	1	1.0	4	0.6	0	0	0	5	0	0	0.4	5	2	0.4	6	0.0	0	0	0	0	0	0	0	0	0	0	0	0
3927	0.004232530809429552	0.002477737460651149	0.0010190488581939957	0.9956378464793101	None	0.3333333333333333	1	0.4444444444444444	4	0.7272727272727273	8	0.2653061224489796	0.7272727272727273	12	8	0	0	0	1.0	7	7	0.8666666666666667	13	0.0	0.6666666666666666	0.05384889507421996	0.5	1.0035341720563411e-21	0.5000000000000007	-0.20808849504439492	0.9999999999877713	0.7558299221634298	0.9997696651118848	0	0	0.0
4000	0.014412600303974768	0.0019409209031708875	-0.0017542994098968948	0.9724447815820403	None	0.25	1	0.3	3	0.75	9	0.4666666666666667	0.6666666666666666	11	8	2	0	0	0.8333333333333334	5	6	0.9333333333333333	14	0.0	0.2222222222222222	-0.09991846003126967	0.5004753196449689	-0.0999995720553124	0.5000067570123364	0.0999997909464603	0.5000000021845671	0.7196277399444317	0.5001606929894866	0	0	0.0
3207	0.004097996045817435	0.0003819594966392791	0.00038168284134619925	0.9894583518485565	None	0	0	0.3333333333333333	2	0.8571428571428571	6	0.36	0.8571428571428571	8	6	0	0	0	1.0	5	5	0.6	9	0.0	0	0.1617294518009898	0.5131156901305217	0.003339002413294906	0.6060371488267178	-0.16105909109834124	0.6492446414541284	0.7953889136669695	0.5905630197452416	0	1.0	0.0
4090	0.00020338632152124337	4.488122551392491e-05	7.632791745889193e-06	0.9998841821066	None	0.25	1	0.4	4	0.7692307692307693	10	0.23809523809523808	0.7692307692307693	14	10	0	0	0	0.7777777777777778	7	9	1.0	15	0.0	1.0	0.05726281375992283	0.523318998632633	0.012048649766236529	0.5687934197715946	0.044572752248277656	0.5774934183081115	0.5567072645683884	0.5566528225482721	0	1.0	0.0
4024	None	None	None	None	None	0.1	1	0.34782608695652173	8	0.65625	21	0.41975308641975306	0.46875	22	15	11	0	0	1.0	9	9	2.2666666666666666	34	0.0	0.4	0.000520605193114596	0.5023330822253588	0.06812244246653357	0.5033476227594365	0.09999999981135585	0.5000000477398286	0.6020947418947291	0.5018935975065703	0	0	0.0
2485	None	None	None	None	None	0	0	0.3333333333333333	2	0.6666666666666666	4	0.6666666666666666	0	0	0	7	11	0	0.3333333333333333	6	2	0.5333333333333333	8	0.6111111111111112	0.3333333333333333	0	0	0	0	0	0	0	0	0	0	0
859	None	None	None	None	None	0	0	0.21212121212121213	7	0.7872340425531915	37	0.6049382716049383	0.6382978723404256	37	30	11	0	0	1.0	9	9	3.2666666666666666	49	0.0	1.0	6.407391980751594e-10	0.5001743607658427	3.26195069992303e-12	0.5000000001838616	0.09999958848098538	0.5000123937739324	0.6157156048744649	0.5000622515765807	0	1.0	0.0
6299	None	None	None	None	None	0.05	1	0.37209302325581395	16	0.532258064516129	33	0.7901234567901234	0.1935483870967742	27	12	36	0	0	1.0	9	9	4.266666666666667	64	0.0	0.8363636363636363	0.03917907272879528	0.5549699512656509	0.09995188635175592	0.5016385669108474	0	0.5	0.6014043453574471	0.5189348120449536	0	0.8888888888888888	0.0
2317	None	None	None	None	None	0.3333333333333333	1	0.5555555555555556	5	0.36363636363636365	4	0.52	0	2	0	10	0	0	1.0	5	5	0.8666666666666667	13	0.0	1.0	0	0	0	0	0	0	0	0	0	0	0
1174	None	None	None	None	None	0.1	1	0.5454545454545454	12	0.3548387096774194	11	0.9166666666666666	0.25806451612903225	19	8	13	0	0	1.0	6	6	2.2	33	0.0	0.37037037037037035	0.02987846834221982	0.5447331930598279	0.09999747916156074	0.5001056733135166	0.09681393611131192	0.7699115250634821	0.5941595269853649	0.613618685455388	0	0.8947368421052632	0.0
3806	1.4876220530982953e-05	7.050285935459883e-08	6.798264099393477e-08	0.9999968228087892	None	0	0	0.5	2	0.6666666666666666	2	0.5555555555555556	0.6666666666666666	4	2	0	2	0	1.0	3	3	0.3333333333333333	5	1.0	0	-0.011483884270985314	0.5037888713996171	-0.09225381833278215	0.5940137585177361	0.41945624429724077	0.9210921376646878	0.8961365204516476	0.7213174602098874	1.0	1.0	0.0
3273	1.812005009952409e-05	3.0552462883549096e-07	2.723213051902188e-07	0.9999912645779776	None	0.25	1	0.4	4	0.75	9	0.25925925925925924	0.75	13	9	0	0	0	0.6666666666666666	6	9	0.9333333333333333	14	0.0	1.0	-0.09999087428968634	0.5000014383702746	1.4852819337284262e-15	0.5000225060259034	0.01078471705605329	0.5	0.6221604937162755	0.500007981465397	0	1.0	0.0
7519	0.0037750127698215406	0.0006415429503272506	0.0003572325832798825	0.9967096723578098	None	0.2857142857142857	2	0.35294117647058826	6	0.6956521739130435	16	0.30864197530864196	0.6956521739130435	22	16	2	0	0	1.0	9	9	1.6666666666666667	25	0.0	1.0	1.7306773222230412e-26	0.500000000000508	0.08848132239698976	0.662715908210054	0.09894179283976684	0.6366252301293025	0.6313767902086511	0.601580706345865	0	1.0	0.0
6163	0.0021862093969345496	0.0012392797735230165	-0.0012219569937899745	0.9976766533901837	None	0.2	2	0.36363636363636365	8	0.6774193548387096	21	0.4074074074074074	0.6451612903225806	28	20	4	0	0	1.0	9	9	2.2	33	0.0	0.75	0.0006446108348717927	0.5004139054789344	0.005052068609332667	0.6618412848219254	0.1191777132556507	0.6766935141120649	0.6377953194400259	0.6155244769669156	0	1.0	0.0
6513	0.0017878898715262758	0.0008193474000570816	0.0007911447375411774	0.9977075085601375	None	0.25	1	0.4	4	0.75	9	0.25	0.75	13	9	0	0	0	0.875	7	8	0.9333333333333333	14	0.0	0.8571428571428571	0.1075627798789637	0.5000000000000001	0.11873717519511529	0.7200819884016118	0.21311281004593247	0.5	0.6584404450483695	0.5780945283991759	0	1.0	0.0
3854	0.000956495118633648	0.0001559817331506792	0.00014433670882294078	0.9982292380785013	None	0.25	1	0.4	4	0.7692307692307693	10	0.23809523809523808	0.7692307692307693	14	10	0	0	0	0.7777777777777778	7	9	1.0	15	0.0	1.0	-0.08047933010058465	0.5281780062949902	-0.06361572502735319	0.6468790195129049	0.02679883323566764	0.597950070664398	0.632371584943019	0.5918705899477352	0	0.9285714285714286	0.0
3535	0.00032368087976097573	9.032844262921481e-05	-9.022655042595194e-05	0.9996409942523797	None	0.3333333333333333	1	0.5	4	0.7	7	0.2857142857142857	0.7	11	7	0	0	0	0.8571428571428571	6	7	0.8	12	0.0	0.6666666666666666	0.09619363543273651	0.5027581167988165	0.0037332885432948978	0.5494827640608637	0.04069484740751498	0.588783154401055	0.5956250698617032	0.547237942599597	0	1.0	0.0
2613	2.173703113838249e-06	1.3435174182570934e-06	1.3435106473643016e-06	0.9996035830443147	None	0	0	0.75	3	0.5	2	0.5	0.5	5	2	0	0	0	0.75	3	4	0.4	6	0.0	1.0	-0.03210679837325335	0.5029205841715111	0.09149965474142453	0.5176345379905289	-0.027952494244597663	0.5040391061282352	0.6409758199073775	0.5081998203542786	0	1.0	0.0
3042	None	None	None	None	None	0.2857142857142857	2	0.5	8	0.42857142857142855	9	0.36507936507936506	0.2857142857142857	10	6	12	2	0	0.7777777777777778	7	9	1.5333333333333334	23	0.08333333333333333	0.47619047619047616	1.3102419298431677e-13	0.5	-0.09988094003423918	0.5009813186346282	0.16733873679535233	0.9999578291457477	0.7829393751902949	0.9664055094693798	0.95	0.9	0.0
5171	0.006350916109678421	0.002561188764646432	-0.0004942357959717238	0.9886137823950906	None	0.3333333333333333	1	0.5	4	0.6666666666666666	6	0.3055555555555556	0.6666666666666666	10	6	0	0	0	1.0	6	6	0.7333333333333333	11	0.0	0.4	2.411878562856856e-07	0.5	0.18478893633644797	0.6523288636189939	0.7105947304923954	1.0	0.9795249098452707	0.9999999995558682	0	0.9	0.0
6254	0.004380045744039168	0.0014764193673116233	-0.00014597081392516776	0.9935589629621026	None	0.3333333333333333	1	0.5	4	0.6666666666666666	6	0.3055555555555556	0.6666666666666666	10	6	0	0	0	1.0	6	6	0.7333333333333333	11	0.0	0.4	0.09637040576950359	0.5	-0.0911858624578529	0.5668521146933517	0.09999994463811325	0.5	0.7094731389534699	0.5224032597112547	0	1.0	0.0
7206	0.0009537695660771401	0.0007875550047919456	-9.283687765795304e-05	0.9984870165677202	None	0.25	1	0.4	4	0.7692307692307693	10	0.23809523809523808	0.7692307692307693	14	10	0	0	0	0.7777777777777778	9	7	1.0	15	0.0	1.0	-0.09978679425533966	0.5	0.12902787124169018	0.6069730678418765	0.04309223948611388	0.5563647869364657	0.7235263265839577	0.5548638570855452	0	0.9285714285714286	0.0
4877	0.0016576559691246873	6.691742442441774e-05	-6.319679731070823e-05	0.9978365761629094	None	0	0	0.5	3	0.6666666666666666	4	0.4	0.6666666666666666	7	4	0	1	0	0.8	5	4	0.5333333333333333	8	1.0	0.6666666666666666	-0.08092935514328069	0.5449463182316537	0.046624338414468204	0.6324066161223347	-0.2625815018886839	0.5000000000000001	0.7835296586426568	0.5599458653583775	1.0	1.0	0.0
6723	0.0031690259624508653	0.0007153199125018949	0.0006208619900070736	0.9942272133276964	None	0	0	0.3333333333333333	2	0.8571428571428571	6	0.36	0.8571428571428571	8	6	0	0	0	1.0	5	5	0.6	9	0.0	0	2.366396980355801e-06	0.5001120892463558	0.1659066957875847	0.647215347452196	0.4038850656152778	0.5023633326022048	0.8413715232315245	0.5512133517319845	0	0	0.0
4287	0.004594074477048839	0.001193468298385001	-0.0008788377908500471	0.9979843725718556	None	0.25	1	0.4	4	0.7692307692307693	10	0.23809523809523808	0.7692307692307693	14	10	0	0	0	0.7777777777777778	9	7	1.0	15	0.0	1.0	1.4262587605917863e-26	0.5	-0.09999928153647962	0.500005291213149	0.17366860298682738	0.9996440989831641	0.7975506641863888	0.9338160223416281	0	0	0.0
3412	0.00018649061758020238	3.907472477306217e-06	-2.877007424564001e-06	0.9971329164241068	None	0.08333333333333333	1	0.34615384615384615	9	0.5833333333333334	21	0.4691358024691358	0.4166666666666667	23	15	14	5	0	1.0	9	9	2.533333333333333	38	0.20833333333333334	0.625	3.471053589791295e-06	0.5000343937338849	-0.08606783072701964	0.5847622984091793	-0.022184793601909496	0.5000627274734872	0.5902256005967591	0.5285308726831324	1.0	0.9130434782608695	0.20514972627925127
1114	None	None	None	None	None	0.3333333333333333	1	0.625	5	0.4444444444444444	4	0.55	0.3333333333333333	8	3	2	1	0	0.8	5	4	0.7333333333333333	11	0.3333333333333333	0.6666666666666666	2.765284381016222e-23	0.5	0.08871875225505513	0.5681652130439412	1.3794290077264611e-11	0.5000000021665073	0.6030582403887776	0.5228481744943813	1.0	1.0	0.0
35	None	None	None	None	None	0.06666666666666667	1	0.28125	9	0.7111111111111111	32	0.5802469135802469	0.24444444444444444	19	11	27	0	0	1.0	9	9	3.1333333333333333	47	0.0	0.9473684210526315	0.09762705840139278	0.5505132575827365	0.07958507536184885	0.6174868961931982	0.011960441209579845	0.5870258737555316	0.5853403796541166	0.5852689360809685	0	0.9473684210526315	0.0
3941	0.00016180732022144819	1.0641843800446585e-06	-9.871153886420567e-07	0.9999999635252249	None	0.3333333333333333	1	0.4444444444444444	4	0.7272727272727273	8	0.28888888888888886	0.7272727272727273	12	8	0	0	0	0.5555555555555556	9	5	0.8666666666666667	13	0.0	1.0	0.19339019820024658	0.5000000000000001	-0.08515766486464947	0.5633211080384317	-0.09999999797102405	0.5000000211912774	0.7940368564890262	0.5212082487530024	0	1.0	0.0
1570	None	None	None	None	None	0	0	0.75	3	0.5	2	0.6	0.5	5	2	0	0	0	0.4	5	2	0.4	6	0.0	0.5	0.05451571754703688	0.6682617206478734	0.258867937962619	0.5490622960857262	-0.022384318120530305	0.6117229168410672	0.7901156104473258	0.6107800152989801	0	1.0	0.0
3174	0.0040415045641548596	0.0010277194479469771	0.0008310070547959915	0.994444573505568	None	0	0	0.3684210526315789	7	0.5384615384615384	14	0.5833333333333334	0.34615384615384615	16	9	11	5	0	0.75	6	8	1.8666666666666667	28	0.2631578947368421	0.8181818181818182	0.03476316023802405	0.6802399371440209	0.06177839317687779	0.5610375372731707	0.28629524639534265	0.9999969620297764	0.7917123869283348	0.9897298341078148	0.0	0	0.0
1899	None	None	None	None	None	0	0	0.03571428571428571	1	1.0	40	0.9333333333333333	0	0	0	41	0	0	0.5555555555555556	9	5	2.8	42	0.0	0.972972972972973	0	0	0	0	0	0	0	0	0	0	0
5258	0.005032912288250669	0.00469467291306735	0.004681127857982849	0.9986978104500757	None	0.25	1	0.4	4	0.7692307692307693	10	0.23809523809523808	0.7692307692307693	14	10	0	0	0	0.7777777777777778	7	9	1.0	15	0.0	1.0	-0.09999057988711306	0.5000000000000001	0.09399138445926007	0.6457743647958551	-0.09987334443930973	0.5086394246352401	0.7125650279670863	0.5527263420679598	0	0.9285714285714286	0.0
2961	0.0001496064813104496	9.042599453046286e-06	-5.286659012396033e-06	0.9999919980929746	None	0.3333333333333333	1	0.5	4	0.6666666666666666	6	0.3055555555555556	0.6666666666666666	10	6	0	0	0	1.0	6	6	0.7333333333333333	11	0.0	0.4	0.1768545403642929	0.6446425765610626	1.9421684023168855e-17	0.5000000000000056	0.09893270887917777	0.5202944762462407	0.674019378605555	0.5561615453011058	0	0	0.0
3750	0.00701654454243082	0.0026580814075425527	0.0012953944452353465	0.964790256081556	None	0.3333333333333333	1	0.5	4	0.7	7	0.2857142857142857	0.7	11	7	0	0	0	0.8571428571428571	6	7	0.8	12	0.0	0.6666666666666666	1.4262587605917863e-26	0.5	-0.09999997907862171	0.5000001571049417	-0.1942362019676434	0.9999999999999303	0.752493015953326	0.9999588381914173	0	0.09090909090909091	0.0
2411	None	None	None	None	None	0	0	0.32	8	0.6571428571428571	23	0.6851851851851852	0.4857142857142857	23	17	13	1	0	0.6666666666666666	6	9	2.466666666666667	37	0.041666666666666664	0.5	2.5429765583815456e-05	0.5682272533494136	-0.03554648235148625	0.651138881677106	0.04959952060441764	0.9650754428671536	0.6277332012835909	0.8031177826625607	0.9130434782608695	1.0	0.0
3512	0.0017667816002680827	0.0006081686162500227	-0.000545247882511837	0.9964435479868052	None	0	0	0.3333333333333333	2	0.8571428571428571	6	0.36	0.8571428571428571	8	6	0	2	0	1.0	5	5	0.6	9	1.0	0	-0.11615322868980968	0.5529357040030578	-0.057313388968556	0.5349954986430968	-0.0821034820724068	0.5270802230568654	0.5641481781763148	0.5383559572897494	1.0	1.0	0.0
5567	0.004058273752174166	0.0019314212175309846	0.0018509041566201452	0.992114675608516	None	0.25	1	0.45454545454545453	5	0.6428571428571429	9	0.38095238095238093	0.5	10	7	5	0	0	0.8571428571428571	6	7	1.0666666666666667	16	0.0	0.4	-0.09999999703163268	0.5000000232920836	7.159541907573183e-06	0.5000035420919968	0.28508316792584193	0.5	0.8363738566781952	0.5000011884613601	0	0	0.0
3973	0.0015779336420489233	0.00029699039735301064	0.0002959787415256662	0.9987595159760858	None	0	0	0.3888888888888889	7	0.5833333333333334	14	0.7428571428571429	0.5	18	12	7	4	0	0.7142857142857143	5	7	1.7333333333333334	26	0.3333333333333333	0.6	0.0012452115558145834	0.5033822320044244	-0.029516608921043845	0.5147127934442259	0.09429881490416325	0.5	0.6287313009033727	0.5060328157821714	0.0	0.4444444444444444	0.0
1017	None	None	None	None	None	0.07142857142857142	1	0.41935483870967744	13	0.4772727272727273	21	0.8214285714285714	0.11363636363636363	16	5	29	6	0	0.875	8	7	3.066666666666667	46	0.11764705882352941	0.6666666666666666	0.09979840180217163	0.5561217261009687	0.09978573021822043	0.5251092417266517	0.08940014897161011	0.7031696056537862	0.5122422716190546	0.5977579433811876	1.0	1.0	0.45387687888550765
2356	None	None	None	None	None	0	0	0.375	3	0.7777777777777778	7	0.3142857142857143	0.7777777777777778	9	7	1	2	0	0.7142857142857143	5	7	0.7333333333333333	11	0.5	0.6666666666666666	0.21838674792871754	0.6688743590074033	-0.04744959945390777	0.5102388186811331	-0.08806998060595762	0.6493632318188515	0.7955536479567716	0.6114552888103945	0.0	0	0.0
6071	0.0057568507747007246	0.0023623883586732894	-0.002172863083099879	0.9906890128556323	None	0.25	1	0.36363636363636365	4	0.7857142857142857	11	0.2222222222222222	0.7857142857142857	15	11	0	0	0	0.8888888888888888	8	9	1.0666666666666667	16	0.0	1.0	0.17129290900846986	0.5000000000000001	0.02292129670883637	0.6430640992278136	0.06007568172554432	0.5892817056490319	0.6626638570048051	0.5784860740643816	0	1.0	0.0
3935	0.0004304956092360304	6.880893570574941e-05	-1.0754235866751251e-05	0.9955614643973023	None	0.1	1	0.43478260869565216	10	0.46875	15	0.5396825396825397	0.4375	23	14	10	0	0	0.7777777777777778	7	9	2.2666666666666666	34	0.0	0.6428571428571429	0.05374606870180624	0.582412340164791	0.5166515391907199	0.6179318692077979	0.0081622535207425	0.5736081006625874	0.9124217980982022	0.5914630860506616	0	0.9130434782608695	0.0
2651	0.0006223224841648533	1.3611118541468136e-05	1.971464882332901e-07	0.9999975003762667	None	0.25	1	0.4	4	0.7692307692307693	10	0.23809523809523808	0.7692307692307693	14	10	0	0	0	0.7777777777777778	7	9	1.0	15	0.0	1.0	0.09951525507903082	0.5002372591918934	-0.0999045774913261	0.5000023761738506	0.07742301922660236	0.9999998040041278	0.8582382881066697	0.9942266356336342	0	1.0	0.0
5823	None	None	None	None	None	0	0	0.3	12	0.6491228070175439	37	0.7283950617283951	0.3684210526315789	30	21	28	0	0	1.0	9	9	3.933333333333333	59	0.0	0.8	0.010015059945049334	0.518296934793568	0.185150787273782	0.6200823257696364	-0.09665144512929934	0.5166475069753689	0.7618962762538981	0.5522858828019752	0	1.0	0.0
3326	1.1875054181898946e-06	1.9847049972535822e-08	-8.101648721337747e-09	0.9999975769379872	None	0.5714285714285714	4	0.75	12	0.23809523809523808	5	0.46938775510204084	0.23809523809523808	16	5	6	0	0	1.0	7	7	1.5333333333333334	23	0.0	0.875	0.07736612558493972	0.6065866009737338	-0.11498362939271581	0.558954595295006	0.0006412048090679642	0.5122588311328158	0.695004890380148	0.5596275688863992	0	1.0	0.0
2649	1.6552504026296953e-05	2.705200786617265e-06	1.6666360042529418e-09	0.9958334433043052	None	0	0	0.25	1	1.0	3	1.0	0	0	0	4	11	0	0.2	5	1	0.3333333333333333	5	0.9166666666666666	0	0	0	0	0	0	0	0	0	0	0	0
360	None	None	None	None	None	0	0	0.07692307692307693	2	0.9444444444444444	34	0.8444444444444444	0	0	0	37	0	0	0.5555555555555556	5	9	2.533333333333333	38	0.0	0.9696969696969697	0	0	0	0	0	0	0	0	0	0	0
7128	0.0003873059269858359	5.6289903392393874e-05	-4.223828634534548e-06	0.9982674054960226	None	0.25	1	0.4	4	0.75	9	0.25	0.75	13	9	0	0	0	0.875	8	7	0.9333333333333333	14	0.0	1.0	-0.16324355697005383	0.5000000000000001	0.051505133959646524	0.5076045168744808	-0.027172888260990874	0.5	0.7082878342909096	0.5025350127124993	0	1.0	0.0
3984	0.0002028969052255913	1.5850356968789068e-05	-6.511081430872143e-06	0.9994752947376989	None	0.25	1	0.4	4	0.7692307692307693	10	0.23809523809523808	0.7692307692307693	14	10	0	0	0	0.7777777777777778	7	9	1.0	15	0.0	1.0	0.039031588200932575	0.5099390892271796	2.0238546262658866e-20	0.5000032745921252	0.04814432631652448	0.5785403407064073	0.5526821365864374	0.5296783139230715	0	1.0	0.0
1958	None	None	None	None	None	0	0	0.1388888888888889	5	0.8461538461538461	44	0.8571428571428571	0	0	0	53	0	0	0.7777777777777778	7	9	3.6	54	0.0	0.9583333333333334	0	0	0	0	0	0	0	0	0	0	0
7329	0.009929528699118575	0.0009571553715284674	-0.000621817961925752	0.9984625843549149	None	0.25	1	0.4	4	0.75	9	0.25925925925925924	0.75	13	9	0	0	0	0.6666666666666666	9	6	0.9333333333333333	14	0.0	1.0	0.09999999999910539	0.5000000010465107	0.09721761231674915	0.5982868605417064	-0.14552003560681193	0.9996536078352253	0.7753149939224414	0.9420589395806374	0	0	0.0
5124	5.661244367090456e-05	6.805227773578335e-06	-2.6780592292972222e-06	0.9998344718975393	None	0.25	1	0.36363636363636365	4	0.7857142857142857	11	0.38095238095238093	0.6428571428571429	12	9	3	6	0	0.8571428571428571	7	6	1.0666666666666667	16	0.8571428571428571	0.4	6.459855108568973e-06	0.5	-0.10846839427590702	0.7340106116992726	0.09999824302806268	0.5	0.700917095173537	0.5837910452858444	1.0	0.9166666666666666	0.6780789658094886
4579	0.0008513594978880605	0.00027734962638381366	4.624891627309118e-05	0.9991985096270919	None	0	0	0.3333333333333333	2	0.8571428571428571	6	0.36	0.8571428571428571	8	6	0	0	0	1.0	5	5	0.6	9	0.0	0	3.3140793734549886e-05	0.500038022035058	-0.09935512284086102	0.5684875022785763	0.09995991215878128	0.5000315591880146	0.6929061694685004	0.5229805629391272	0	0	0.0
966	None	None	None	None	None	0	0	0.6666666666666666	2	0.0	0	0.6666666666666666	0	0	0	3	5	0	0.6666666666666666	3	2	0.26666666666666666	4	0.5	0	0	0	0	0	0	0	0	0	0	0	0
4206	1.6021454079403318e-05	5.578518628589838e-06	-2.849786123890875e-08	0.998402432008802	None	0	0	0.3	3	0.8333333333333334	10	0.4666666666666667	0.75	12	9	1	3	0	0.8333333333333334	5	6	0.9333333333333333	14	1.0	0.2222222222222222	0.13054507381816355	0.5595001401711845	-0.018956929240321517	0.6384559349277268	8.75651076269652e-28	0.504480338301563	0.6631495317946519	0.5683792069164408	1.0	1.0	0.0
4263	0.0009459508755372392	0.0002780390386637152	-0.0002779765453441676	0.9978832859048147	None	0.25	1	0.4	4	0.7692307692307693	10	0.23809523809523808	0.7692307692307693	14	10	0	0	0	0.7777777777777778	7	9	1.0	15	0.0	1.0	0.09999997813381377	0.5000000400613988	0.08908141645375084	0.5602430916667752	0.002321434140970911	0.5706383311493041	0.6101129085545064	0.5437714027145064	0	1.0	0.0
6072	None	None	None	None	None	0.13333333333333333	2	0.36363636363636365	12	0.5957446808510638	28	0.6049382716049383	0.5957446808510638	40	28	8	0	0	1.0	9	9	3.2666666666666666	49	0.0	0.8	0.03543495648422295	0.5080789596991678	0.03821923688887338	0.5509470575458787	0.0999999992375028	0.5000001189229768	0.5743810492677077	0.5197245130679161	0	0	0.0
6679	0.007460193587585105	0.00034967900762494563	4.1738723641598994e-05	0.9860030534916011	None	0	0	0.375	12	0.5217391304347826	24	0.5925925925925926	0.5	35	23	12	0	0	1.0	9	9	3.2	48	0.0	0.6666666666666666	0.2647880121887591	0.5179791585941182	0.04905921939832751	0.6168275425691685	0.09998967671013305	0.5000551448869612	0.7151849049077711	0.5455626317891048	0	1.0	0.0
2832	None	None	None	None	None	0.5	1	0.5714285714285714	4	0.625	5	0.5	0.375	7	3	2	0	0	0.8	4	5	0.6666666666666666	10	0.0	0.6666666666666666	0.02043339871811125	0.5	-0.038991754084285915	0.6704825423309135	0.07219605445349257	0.5492245196429523	0.5890917471512214	0.5750866404318331	0	1.0	0.0
5703	0.00500257803460688	0.001911866711647562	-0.0019105586785219224	0.9911743134796278	None	0	0	0.375	12	0.5217391304347826	24	0.5925925925925926	0.5	35	23	12	0	0	1.0	9	9	3.2	48	0.0	0.6666666666666666	1.4028570623831321e-19	0.5000000000000002	0.05485712066064681	0.5592227460252075	0.2149867281404422	0.7633324714269145	0.7074156091772452	0.6153084531157215	0	0	0.0
77	None	None	None	None	None	0	0	0	0	0	0	1.0	0	0	0	0	4	0	1.0	1	1	0.06666666666666667	1	1.0	0	0	0	0	0	0	0	0	0	0	0	0
7499	0.00028423133486623063	8.331930092555998e-06	4.156972711487842e-06	0.9999975814746528	None	0.25	1	0.4	4	0.7692307692307693	10	0.23809523809523808	0.7692307692307693	14	10	0	0	0	0.7777777777777778	9	7	1.0	15	0.0	1.0	0.04081027505174056	0.5	0.07039279327249073	0.6699366511105627	0.059366009459533096	0.5000000000000001	0.5532410857951879	0.5587193408141227	0	1.0	0.0
6218	0.0037499694031994887	0.0009823356449161257	-0.0009693159377847737	0.9917388462491287	None	0	0	0.375	12	0.5217391304347826	24	0.5925925925925926	0.5	35	23	12	0	0	1.0	9	9	3.2	48	0.0	0.6666666666666666	0.04950128471042327	0.5817991229742319	0.0997857821647222	0.5296433200127859	0.09777668481668664	0.5230872565302745	0.5518646042230466	0.544985573436067	0	0.9714285714285714	0.0
3751	0.0015502738443469333	3.8677629378562006e-05	-3.574522781712983e-05	0.9979662101919099	None	0	0	0.34782608695652173	8	0.5625	18	0.4722222222222222	0.375	20	12	13	0	0	0.8888888888888888	9	8	2.2666666666666666	34	0.0	0.5806451612903226	0.09964366661812753	0.6469823448954921	0.08250785087171059	0.5845126383368158	0.05625512344404513	0.6110507182564942	0.6088870002846708	0.6145043386397955	0	1.0	0.0
4331	0.0045910807159438806	0.0008364137103798547	0.0006284515479953253	0.9957038904592497	None	0.18181818181818182	2	0.4166666666666667	10	0.5588235294117647	19	0.5714285714285714	0.47058823529411764	25	16	10	0	0	0.7777777777777778	7	9	2.4	36	0.0	0.6666666666666666	-0.006297264192876019	0.6726693687037895	0.3940534408751595	0.5911232111426028	0.09397481662402173	0.6558814243571881	0.8529547537366742	0.6405984430181255	0	1.0	0.0
1	None	None	None	None	None	0	0	0.057692307692307696	3	0.9466666666666667	71	0.9506172839506173	0	0	0	76	3	0	1.0	9	9	5.133333333333334	77	0.019230769230769232	0.9705882352941176	0	0	0	0	0	0	0	0	0	0	0
172	None	None	None	None	None	0	0	0.21428571428571427	6	0.75	30	0.7777777777777778	0.05	4	2	37	0	0	0.6666666666666666	6	9	2.8	42	0.0	0.6666666666666666	0.012227011525982148	0.5311621148608706	0.006449931915251101	0.5071030032395246	0.06382220760317482	0.5130096445997789	0.5642047435685653	0.5170995354774817	0	1.0	0.0
1136	None	None	None	None	None	0.5	1	0.6666666666666666	4	0.5714285714285714	4	0.36	0.5714285714285714	8	4	0	0	0	1.0	5	5	0.6	9	0.0	0.5	-0.0999700787325333	0.5000770003352158	0.07433343075138639	0.6214314854611667	3.8815165225269074e-07	0.5000010966210314	0.6714578926536319	0.5412345508147876	0	1.0	0.0
5000	2.9551446389555198e-08	2.790970267960943e-08	1.6058814530447156e-09	0.9999963226507482	None	0.25	1	0.4	4	0.75	9	0.25925925925925924	0.75	13	9	0	0	0	0.6666666666666666	6	9	0.9333333333333333	14	0.0	1.0	1.5020742709482898e-06	0.5	5.0124600667592285e-08	0.5000401985129902	7.373207645405434e-21	0.5000000000674499	0.5000017678001227	0.500013399526839	0	0	0.0
4367	0.0003209842285482802	6.805641378434993e-06	-1.0323054917436328e-06	0.9999899187868967	None	0	0	0.3333333333333333	2	0.8333333333333334	5	0.4	0.8333333333333334	7	5	0	0	0	0.8	4	5	0.5333333333333333	8	0.0	0	-0.05885841849975959	0.5163381649585967	-0.10772795776098414	0.5381824390299225	1.5258722233253919	0.5	0.9994918411643205	0.5181922674302809	0	1.0	0.0
7146	0.0022059494958543953	0.0003842595892079977	0.0003603996717453413	0.9990687098067375	None	0.3333333333333333	1	0.5	4	0.7	7	0.3	0.7	11	7	0	0	0	0.625	5	8	0.8	12	0.0	0.8571428571428571	-0.09609897473465773	0.5187765234771131	7.902762784127648e-27	0.5	-0.09999994907630023	0.5000003149048606	0.6136032553610538	0.5062615633955045	0	0.8181818181818182	0.0
3291	0.0004276865435385788	1.5997688175394863e-05	1.5962706324924222e-05	0.9983614996008211	None	0.5	1	0.6666666666666666	4	0.5714285714285714	4	0.36	0.5714285714285714	8	4	0	0	0	1.0	5	5	0.6	9	0.0	1.0	0.10334245435904425	0.5503662789931105	0.2302992941154806	0.8056811752683415	-0.006868011870593177	0.6502161310409436	0.7603237083591389	0.6787665895673245	0	1.0	0.0
2099	None	None	None	None	None	0	0	1.0	2	0.0	0	0.75	0	0	0	2	7	0	1.0	2	2	0.2	3	0.875	0	0	0	0	0	0	0	0	0	0	0	0
4894	0.0014626235750896431	7.836561525743442e-05	6.0684898971037534e-05	0.9968144531660504	None	0	0	0.5	2	0.75	3	0.5	0.75	5	3	0	2	0	0.75	4	3	0.4	6	1.0	0	1.848710673705808e-06	0.5000035971838561	0.07442753617814142	0.580545115687286	0.14995168701073538	0.5	0.6500320344028235	0.5270590312812641	0.9	1.0	0.0
2323	None	None	None	None	None	0	0	0.4	4	0.5833333333333334	7	0.6666666666666666	0.5833333333333334	11	7	2	4	0	0.42857142857142855	3	7	0.9333333333333333	14	1.0	0.36363636363636365	0.0007395762235754301	0.511096909373378	0.0847745317250512	0.5261548565642599	9.915044093278625e-08	0.5000319496143576	0.5964318580254279	0.5124339137067151	0.9545454545454546	1.0	0.0
1195	None	None	None	None	None	0.14285714285714285	1	0.5	8	0.38095238095238093	8	0.5476190476190477	0	0	0	22	1	0	0.8571428571428571	6	7	1.5333333333333334	23	0.020833333333333332	1.0	0	0	0	0	0	0	0	0	0	0	0
3568	0.0014285392806156032	0.0001731868778408919	-0.00016710051354852938	0.9977357882076054	None	0.25	1	0.4	4	0.7692307692307693	10	0.23809523809523808	0.7692307692307693	14	10	0	0	0	0.7777777777777778	7	9	1.0	15	0.0	1.0	0.06964943485755284	0.549358382293897	0.016394398122909184	0.6543273872805803	0.07137450590494879	0.6403783288155315	0.6042163223355392	0.6156362625720593	0	1.0	0.0
2499	None	None	None	None	None	0	0	0.21428571428571427	9	0.7540983606557377	46	1.0	0.21311475409836064	17	13	45	6	0	0.7777777777777778	9	7	4.2	63	0.06666666666666667	1.0	0.0771286323693706	0.5108510715939433	1.647156253951713e-08	0.500100659589289	0.09999696422614633	0.500018892015248	0.6053502387690004	0.5036573771805603	1.0	1.0	0.0
2470	None	None	None	None	None	0	0	0.6	3	0.6	3	0.5833333333333334	0.6	6	3	0	0	0	0.3333333333333333	2	6	0.4666666666666667	7	0.0	0.4	0.09984351709786554	0.5003193927702099	0.062483548544432096	0.5337696115047053	0.024471966935309297	0.5001273997873554	0.5772734235589637	0.511420644008672	0	0	0.0
4588	0.005681328658351588	0.0016857246185689517	-0.0009433289381577158	0.9943134677702626	None	0.3333333333333333	1	0.5	4	0.7	7	0.2857142857142857	0.7	11	7	0	0	0	0.8571428571428571	7	6	0.8	12	0.0	0.8	0.09777966155495253	0.5009063116236515	0.06367718587987775	0.6043401800038999	-0.19469479414688526	0.7452431610138394	0.771203131519283	0.6225070152672015	0	1.0	0.0
3856	0.00019975291856390239	3.018086353674523e-05	-1.4706753942241135e-05	0.9999976281244772	None	0.25	1	0.4	4	0.7692307692307693	10	0.23809523809523808	0.7692307692307693	14	10	0	0	0	0.7777777777777778	7	9	1.0	15	0.0	1.0	0.19865538800146593	0.5537087095836548	0.14365207319584453	0.5873536450280548	0.09999999520839638	0.5000026650531421	0.608172485373786	0.5472513871494596	0	1.0	0.0
3635	None	None	None	None	None	0	0	0.30303030303030304	10	0.6595744680851063	31	0.6049382716049383	0.5531914893617021	34	26	14	0	0	1.0	9	9	3.2666666666666666	49	0.0	0.7441860465116279	9.143742830586652e-06	0.5001335508636597	0.0999963219918508	0.5000242756246587	-0.10383675069402916	0.9880245549957114	0.7150206916032823	0.8132336642857829	0	0.9705882352941176	0.0
3905	0.0008706934209156655	8.612667471546488e-05	4.7823209418520176e-05	0.9989391258427788	None	0.25	1	0.4	4	0.7692307692307693	10	0.23809523809523808	0.7692307692307693	14	10	0	0	0	0.7777777777777778	9	7	1.0	15	0.0	1.0	4.939045515809534e-13	0.5000000007655666	2.1533109488773509e-07	0.5000244267755748	0.047886939069160285	0.6507096844987769	0.569981310629489	0.5516697077133721	0	0.7142857142857143	0.0
59	None	None	None	None	None	0.2	1	0.3333333333333333	4	0.8	12	0.20987654320987653	0.8	16	12	0	0	0	1.0	9	9	1.1333333333333333	17	0.0	1.0	0.2050831270462692	0.6253162960129482	0.09996991667350472	0.5000960806045126	0.35249843703778455	0.999999792417585	0.9118222349955862	0.9950336874182024	0	0.6875	0.0
1841	None	None	None	None	None	0	0	1.0	1	0	0	1.0	0	1	0	0	0	0	0.5	1	2	0.13333333333333333	2	0.0	0	0	0	0	0	0	0	0	0	0	0	0
2399	None	None	None	None	None	0	0	0.75	3	0.3333333333333333	1	0.5555555555555556	0.3333333333333333	4	1	0	0	0	1.0	3	3	0.3333333333333333	5	0.0	1.0	-0.033351695687471095	0.5025722407005117	3.3470646308874336e-10	0.5000000033846724	-0.022299404732433633	0.5022858759581	0.5346271401479638	0.5016193805582667	0	0.25	0.0
5847	0.008261178629066942	0.004817057344628995	-0.004723167889597152	0.994749815630646	None	0.25	1	0.4	4	0.75	9	0.25925925925925924	0.75	13	9	0	0	0	0.6666666666666666	6	9	0.9333333333333333	14	0.0	1.0	0.0845024488699096	0.5	-0.09159536113385638	0.9245602959005422	0.23038167049643446	0.6741003765717966	0.8190505422530496	0.7460379043642652	0	1.0	0.0
3306	0.0005695642227002418	2.234932384641841e-05	-2.2343544493098307e-05	0.9993674939310971	None	0	0	0.3333333333333333	3	0.8181818181818182	9	0.28888888888888886	0.8181818181818182	12	9	0	0	0	0.5555555555555556	5	9	0.8666666666666667	13	0.0	1.0	-0.003382243839290121	0.604280619014109	-0.0330968676064231	0.5496723600990758	-0.010708658144191504	0.6516413111179453	0.5937688905459108	0.602600883699073	0	1.0	0.0
5517	0.0009765444645434008	0.0001023380816998856	4.8547290185389235e-05	0.9989358970940324	None	0	0	0.4	2	0.8	4	0.4666666666666667	0.8	6	4	0	2	0	0.6	5	3	0.4666666666666667	7	1.0	0	1.395015650404788e-09	0.5000001681313544	0.12353909395706579	0.6612084615081623	0.12774735613234153	0.5003422499082195	0.6509855138028795	0.5556068466476588	0.75	0.8333333333333334	0.0
3936	0.000830694391216452	0.00014426371754128336	-1.1663162300589142e-05	0.9988231312957506	None	0.3333333333333333	1	0.5	4	0.7	7	0.2857142857142857	0.7	11	7	0	0	0	0.8571428571428571	6	7	0.8	12	0.0	0.6666666666666666	1.270335312167461e-14	0.5000000000008054	0.0005313516760217343	0.5693590903477448	-0.08459430057000697	0.6348764769211749	0.6087670697731369	0.5689276077650169	0	0	0.0
1641	None	None	None	None	None	0	0	0.6666666666666666	4	0.42857142857142855	3	0.5625	0	0	0	8	8	0	1.0	4	4	0.6	9	0.4	0.4	0	0	0	0	0	0	0	0	0	0	0
2954	6.0342689910326946e-05	1.903031902502336e-05	1.4205681580334839e-05	0.9999927516791216	None	0.3333333333333333	1	0.5	4	0.5555555555555556	5	0.39285714285714285	0.2222222222222222	5	2	5	5	0	0.5714285714285714	7	4	0.7333333333333333	11	0.45454545454545453	0.8571428571428571	-0.07867598751900826	0.5	-0.099703274787255	0.5024140882904358	0.04941089570736033	0.5208374884743535	0.6591141900958158	0.5077539355360519	1.0	1.0	0.0
5746	0.006715806230190132	0.004096592406367648	-0.0037422675656235667	0.9977460307164636	None	0.25	1	0.4	4	0.75	9	0.25925925925925924	0.75	13	9	0	0	0	0.6666666666666666	6	9	0.9333333333333333	14	0.0	1.0	0.0999157375374604	0.5000138020013757	0.08078333279960254	0.5187887766928695	0.06100512390159931	0.5195741818491175	0.5409118572311342	0.5127957457244791	0	1.0	0.0
3627	7.320398313437371e-07	2.703558424464466e-07	3.065945737353606e-08	0.9999038046584732	None	0.3333333333333333	1	0.5	4	0.7	7	0.2857142857142857	0.7	11	7	0	0	0	0.8571428571428571	7	6	0.8	12	0.0	0.8	0.0999996687150806	0.5000006052057522	-0.09340718426880483	0.550962329741611	0.0006256712940629047	0.5078411451588664	0.6877627293353953	0.5196506424147266	0	1.0	0.0
6834	0.0007704631216485401	0.0003245455929598779	5.2866876596776766e-05	0.9993746181524179	None	0.16666666666666666	1	0.42857142857142855	6	0.6111111111111112	11	0.40816326530612246	0.6111111111111112	17	11	2	0	0	1.0	7	7	1.3333333333333333	20	0.0	0.5333333333333333	0.023997320730725722	0.5065158928293397	-0.032245332700146956	0.6550712939407376	0.0997679014791715	0.5471647926627854	0.6309264099735029	0.5709098730114751	0	0	0.0
6838	0.0049492710536477615	0.0010769012370077963	-0.001008862180792844	0.995477981106007	None	0.08333333333333333	1	0.38461538461538464	10	0.5945945945945946	22	0.48148148148148145	0.5135135135135135	29	19	9	0	0	1.0	9	9	2.6	39	0.0	0.8	0.06349672525915147	0.5738962697191676	0.04063722355469375	0.5298948546985274	0.5951005089830287	0.6116620878742128	0.9288747049422017	0.5721423787889903	0	0.9310344827586207	0.0
4349	0.0002634949616517193	4.480217232680103e-06	-2.4508582740600717e-06	0.9999983381373049	None	0.25	1	0.4	4	0.7692307692307693	10	0.23809523809523808	0.7692307692307693	14	10	0	0	0	0.7777777777777778	7	9	1.0	15	0.0	1.0	0.1142776382356349	0.5541784278820913	0.005491964668933589	0.6096614597416914	-0.09999999908502355	0.500000027050427	0.7130193768918974	0.5550638763290765	0	0.9285714285714286	0.0
2913	7.02856062206822e-08	3.642487092682282e-08	1.0441959212325473e-08	0.999987558435491	None	1.0	1	1.0	4	0.0	0	0.5555555555555556	0	4	0	0	0	0	1.0	3	3	0.3333333333333333	5	0.0	1.0	0	0	0	0	0	0	0	0	0	0	0
1189	None	None	None	None	None	0	0	0.375	3	0.7	7	0.6	0.3	5	3	6	7	0	0.8	5	4	0.8	12	0.5	0.5714285714285714	6.221135526515459e-07	0.5000012340190576	2.0596624046523379e-13	0.5000000013577516	3.228131154586957e-05	0.5001683195071595	0.5000380430791113	0.5000565182965349	1.0	1.0	0.0
3466	0.009185827421428193	0.0020219068907839856	0.001823076829558314	0.9844807555980902	None	0.25	1	0.4	4	0.75	9	0.25925925925925924	0.75	13	9	0	0	0	0.6666666666666666	6	9	0.9333333333333333	14	0.0	1.0	0.16386168464451698	0.5128718179894688	7.902762784127648e-27	0.5	-0.5336784353039896	1.0	0.9716457083820684	0.9999982363945185	0	0.9230769230769231	0.0
6661	1.4125563060779271e-08	1.3673733763450997e-08	-9.555029207047832e-09	0.9999977875209353	None	0.2	2	0.36363636363636365	8	0.6774193548387096	21	0.4074074074074074	0.6451612903225806	28	20	4	0	0	1.0	9	9	2.2	33	0.0	0.75	0.10516900472991823	0.5317363082691399	0.18164316448513212	0.6468464953897757	1.1283865304904184e-13	0.5000694500757495	0.6783746480364807	0.5607484216672316	0	0	0.0
2984	0.00395849041569348	0.00047816952945689496	-0.0001695848173382907	0.9969429206529922	None	0.25	1	0.4	4	0.75	9	0.25925925925925924	0.75	13	9	0	0	0	0.6666666666666666	6	9	0.9333333333333333	14	0.0	1.0	-0.10244552245487282	0.5140593785570994	0.0005668810465954248	0.522277126184889	0.14924231664539006	0.5367088734489126	0.7375744654323699	0.5243573759200059	0	1.0	0.0
2695	0.008254520208686285	0.0009251211611981987	0.00044910674722796164	0.998199198821819	None	0.25	1	0.4	4	0.7692307692307693	10	0.23809523809523808	0.7692307692307693	14	10	0	0	0	0.7777777777777778	7	9	1.0	15	0.0	1.0	0.088079325839961	0.5655739801485032	2.281216707109517e-06	0.5001410567048216	0.10178973017016094	0.5412060948125158	0.6113696215608864	0.5357371846446706	0	1.0	0.0
3021	8.288445131585525e-06	2.8702825264677424e-06	2.0330418914561788e-06	0.9988558140319233	None	0.5	1	0.6666666666666666	4	0.5	3	0.5	0.3333333333333333	6	2	1	0	0	1.0	4	4	0.5333333333333333	8	0.0	0.5	-0.05116036822661557	0.5	0.09997043056553202	0.5001742930892692	0.09997983441524967	0.500029012888735	0.6709418306253453	0.5000677686612838	0	1.0	0.0
5682	0.0011899278198274773	0.0003537823308270324	0.0003415060240485178	0.9986296516509916	None	0.25	1	0.4	4	0.7692307692307693	10	0.23809523809523808	0.7692307692307693	14	10	0	0	0	0.7777777777777778	7	9	1.0	15	0.0	1.0	0.0623527219192513	0.5185735181846379	0.09298362328075967	0.6616105614858766	-0.001796465297104899	0.6886940199439092	0.6513753247876573	0.625496109510749	0	1.0	0.0
2693	0.00012957385403890672	9.39201069419537e-06	6.378806812889424e-08	0.9998413070718473	None	0	0	0.5	2	0.75	3	0.6	0.75	5	3	0	2	0	0.4	5	2	0.4	6	1.0	0	0.08289242949806748	0.5788179647997691	0	0.5	-0.03964558813383608	0.5119930877264569	0.6252826557347221	0.5304542938142216	1.0	1.0	0.0
1770	None	None	None	None	None	0	0	0.5	3	0.6666666666666666	4	0.4444444444444444	0.6666666666666666	7	4	0	1	0	0.5	3	6	0.5333333333333333	8	1.0	0.4	0.003155811253955483	0.511813581171	0.05365612840575447	0.562351991744474	-0.058523188035238184	0.662917713609525	0.6059291765114826	0.5804854790126268	0.8571428571428571	1.0	0.0
1806	None	None	None	None	None	0	0	0.75	3	0.3333333333333333	1	0.625	0.3333333333333333	4	1	0	1	0	0.5	2	4	0.3333333333333333	5	1.0	0.6666666666666666	0.06331002299206193	0.5	0.1550983076564077	0.9977310880768616	1.5557206419318498e-06	0.500004821558764	0.8271882703339822	0.8837811311769838	1.0	1.0	0.0
4131	5.603664819478393e-08	3.663133055648956e-08	-3.1956831337526855e-08	0.9999851567493523	None	0.25	1	0.4	4	0.75	9	0.25925925925925924	0.75	13	9	0	0	0	0.6666666666666666	6	9	0.9333333333333333	14	0.0	1.0	5.354561570648061e-10	0.5000000223374513	-0.09999999930816747	0.500000003683071	3.0661631612088187e-09	0.5253062999349131	0.615716144298282	0.5084418536295993	0	1.0	0.0
1344	None	None	None	None	None	0	0	0.5	2	0.75	3	0.6	0.75	5	3	0	0	0	0.4	5	2	0.4	6	0.0	0	0.09996308552949737	0.5057597035966406	1.5740650975424871e-07	0.5000033368833613	0.0021667495715378795	0.5039842839768964	0.6145237593118829	0.503249175454998	0	1.0	0.0
7171	5.16804735142418e-06	1.2654116583956198e-06	2.8270926851006877e-08	0.9996423551891338	None	0.25	1	0.36363636363636365	4	0.7857142857142857	11	0.2222222222222222	0.7857142857142857	15	11	0	0	0	0.8888888888888888	9	8	1.0666666666666667	16	0.0	1.0	0.083144894194257	0.5	0.06153357393169351	0.5694329638316036	0.014636080796194776	0.5	0.5749867917786813	0.523277996436065	0	1.0	0.0
1718	None	None	None	None	None	0.5	1	0.8333333333333334	5	0.2857142857142857	2	0.5625	0.14285714285714285	4	1	4	7	0	1.0	4	4	0.6	9	0.7777777777777778	0.8	-0.07019505708626379	0.5500508263814575	-0.1472723295559318	0.5281621655405117	-0.04827822877381642	0.6735566299719499	0.6290594917503927	0.5856439911466237	1.0	1.0	0.029336804211463844
5430	0.00036261933969081986	5.204252278770655e-06	3.982884079442145e-06	0.9991218418103077	None	0.25	1	0.36363636363636365	4	0.7857142857142857	11	0.2222222222222222	0.7857142857142857	15	11	0	0	0	0.8888888888888888	9	8	1.0666666666666667	16	0.0	1.0	0.03492743140999179	0.508060519320406	6.283321069419391e-08	0.5001585954617451	-0.02909717396227312	0.6600351943032586	0.5901190505930151	0.5577684019950017	0	1.0	0.0
3319	0.006478204212044968	0.0010909189939005384	-0.0001754463467147702	0.991395038043792	None	0.16666666666666666	2	0.4230769230769231	11	0.5	18	0.4691358024691358	0.3611111111111111	23	13	14	0	0	1.0	9	9	2.533333333333333	38	0.0	0.5625	0.14898061085167	0.5768941925513282	-0.00706984182354867	0.517624826032965	0.1	0.5834084170744565	0.6634108429931157	0.5594956483108107	0	1.0	0.0
4602	0.004585059346301362	0.0002559343357412797	0.00025504060494342575	0.9930620156101492	None	0.2	1	0.4166666666666667	5	0.6875	11	0.3333333333333333	0.6875	16	11	1	0	0	0.6666666666666666	6	9	1.2	18	0.0	0.6666666666666666	0.00015346483832011314	0.5008131787419634	0.03878172518749682	0.510145214294504	0.09999202633321068	0.5000388703048454	0.6013773563957742	0.5036661531867611	0	1.0	0.0
3084	0.0010663142133794526	0.0004185190531485387	7.61108396731624e-05	0.9995034034466473	None	0.25	1	0.36363636363636365	4	0.7857142857142857	11	0.2222222222222222	0.7857142857142857	15	11	0	0	0	0.8888888888888888	8	9	1.0666666666666667	16	0.0	1.0	0.04153320776037037	0.5493651047971629	7.902762784127648e-27	0.5004071163931824	0.09913808567730678	0.5026617157132245	0.6005113606073057	0.5175245869825138	0	0.5333333333333333	0.0
[truncated: 6,386 more rows]
