# Supplementary material for: Constrained by Design: Influence of Genetic Encodings on Evolved Traits of Robots
Source: Front Robot AI. 2021 Jun 15;8:672379. doi: 10.3389/frobt.2021.672379 (PMC8239187; doi:10.3389/frobt.2021.672379)
Supplement: Supplementary file 3 [file DataSheet2.ZIP › hyperplasticodingrep_plane_19_snapshots_ids.tsv]

generation	robot_id	fitness	novelty	novelty_pop	cons_fitness
145	7119	1.3639723961077318e-06	None	0.06443753873988012	1.3639723961077318e-06
145	7250	0.0005485936770227262	None	0.21692372570178078	0.0005485936770227262
145	7317	0.0006228577555741459	None	0.1073029200899708	0.0006228577555741459
145	6900	0.005752269124108869	None	0.11829294040618736	0.005752269124108869
145	7266	0.00014174719361235996	None	0.1073029200899708	0.00014174719361235996
145	7340	0.000265487557606454	None	0.04584069082481386	0.000265487557606454
145	7334	0.00024704379758263775	None	0.06596948886191181	0.00024704379758263775
145	7185	0.0016629547221193354	None	0.038330247249563444	0.0016629547221193354
145	6566	0.0037572012168009955	None	0.06443753873988012	0.0037572012168009955
145	6998	0.014595626167708898	None	0.1073029200899708	0.014595626167708898
145	7347	-7.332463031783446e-08	None	0.04810548131123882	-7.332463031783446e-08
145	7269	0.0006681295629220501	None	0.02370868491812318	0.0006681295629220501
145	7275	-0.0001698626425774547	None	0.057495226292052226	-0.0001698626425774547
145	6474	0.0038412406617572485	None	0.1759910709764912	0.0038412406617572485
145	7157	0.001010515290357559	None	0.08581384103656474	0.001010515290357559
145	7097	0.0012132950263057875	None	0.19247131727428496	0.0012132950263057875
145	7104	8.951118056009551e-10	None	0.06443753873988012	8.951118056009551e-10
145	7308	0.00033484301521511035	None	0.12651566040127502	0.00033484301521511035
145	7174	0.006121475732632114	None	0.04810548131123882	0.006121475732632114
145	7316	-4.232737649011857e-05	None	0.038330247249563444	-4.232737649011857e-05
145	7210	-1.0474762434748379e-05	None	0.0	-1.0474762434748379e-05
145	7336	-5.684119493901981e-07	None	0.1163087580302387	-5.684119493901981e-07
145	6961	0.003470029441321765	None	0.06595311676730045	0.003470029441321765
145	7160	0.0008999987416856232	None	0.14574822525162237	0.0008999987416856232
145	6585	0.003406247589274327	None	0.02370868491812318	0.003406247589274327
145	7095	0.0015109663550447582	None	0.02370868491812318	0.0015109663550447582
145	7339	-9.433090860448638e-05	None	0.08396840520380425	-9.433090860448638e-05
145	6908	0.0027574441484434107	None	0.06443753873988012	0.0027574441484434107
145	7342	0.0013032347412373997	None	0.0	0.0013032347412373997
145	7338	-1.2998415089355572e-06	None	0.02015055847382567	-1.2998415089355572e-06
145	7211	0.00538263764084032	None	0.18356895007199897	0.00538263764084032
145	7115	0.001131240047834233	None	0.0	0.001131240047834233
145	7161	0.0011617483663452883	None	0.055189675099357016	0.0011617483663452883
145	7066	0.0026890914739563917	None	0.20331603161418937	0.0026890914739563917
145	7194	3.6472008358926585e-08	None	0.11074780176937879	3.6472008358926585e-08
145	7142	2.916787548734014e-05	None	0.0	2.916787548734014e-05
145	6868	0.004687399909218761	None	0.0	0.004687399909218761
145	6951	0.003417993365158734	None	0.19247131727428496	0.003417993365158734
145	7310	0.002134020379817931	None	0.0	0.002134020379817931
145	7208	9.413469485679444e-09	None	0.1873409532904724	9.413469485679444e-09
145	7278	0.0017259994002457894	None	0.07980844416614669	0.0017259994002457894
145	7299	0.003094698368126	None	0.08374359005606388	0.003094698368126
145	7335	-8.435189471546009e-05	None	0.38644109306633684	-8.435189471546009e-05
145	7288	-1.5601499905387754e-05	None	0.04810548131123882	-1.5601499905387754e-05
145	7292	0.003203711874504231	None	0.0	0.003203711874504231
145	7349	3.83367498905793e-06	None	0.06443753873988012	3.83367498905793e-06
145	7212	0.0020817938432023796	None	0.038330247249563444	0.0020817938432023796
145	7296	0.0037970536671328775	None	0.07223535013727904	0.0037970536671328775
145	7350	0.002472980749284819	None	0.08396840520380425	0.002472980749284819
145	6576	0.0012328976513667047	None	0.14447442151838477	0.0012328976513667047
145	7244	0.0010289189314394286	None	0.13399901431075256	0.0010289189314394286
145	5981	0.005763635112854646	None	0.0	0.005763635112854646
145	7324	-4.845488940774197e-05	None	0.0	-4.845488940774197e-05
145	6867	0.011883683559365131	None	0.12933570536126635	0.011883683559365131
145	6185	0.0022756843892921667	None	0.1163087580302387	0.0022756843892921667
145	7245	0.002061199970698752	None	0.0	0.002061199970698752
145	7328	0.0016100495220113323	None	0.04810548131123882	0.0016100495220113323
145	7280	0.002281824109819376	None	0.0	0.002281824109819376
145	7138	0.0009676907352396312	None	0.2420373035518712	0.0009676907352396312
145	7276	0.0015914542468207042	None	0.02370868491812318	0.0015914542468207042
145	7303	0.00045046345723915936	None	0.1815171810970831	0.00045046345723915936
145	6873	0.0021983220235519112	None	0.02015055847382567	0.0021983220235519112
145	7044	9.093477270655246e-05	None	0.02370868491812318	9.093477270655246e-05
145	6630	0.008614450192509001	None	0.06443753873988012	0.008614450192509001
145	7180	0.002410486447553825	None	0.0	0.002410486447553825
145	7214	0.004363907153733343	None	0.0	0.004363907153733343
145	7306	0.002952218556541758	None	0.0	0.002952218556541758
145	6978	0.0065572023222749635	None	0.02370868491812318	0.0065572023222749635
145	7074	0.0005961573236546227	None	0.038330247249563444	0.0005961573236546227
145	7258	0.00012741247474529573	None	0.038330247249563444	0.00012741247474529573
145	7331	-0.00013530188032479412	None	0.04554058223324645	-0.00013530188032479412
145	6832	0.0043745141758004405	None	0.0	0.0043745141758004405
145	7201	0.0029978239378020285	None	0.029032258064516103	0.0029978239378020285
145	7346	-0.00013235874627474448	None	0.05125151819656536	-0.00013235874627474448
145	7318	3.997819280688404e-07	None	0.038330247249563444	3.997819280688404e-07
145	6968	0.00581240348885392	None	0.034521349776914775	0.00581240348885392
145	6905	-1.0075068936605341e-07	None	0.11074780176937879	-1.0075068936605341e-07
145	7102	0.002672901523386104	None	0.04554058223324645	0.002672901523386104
145	7337	0.002647311004053618	None	0.034521349776914775	0.002647311004053618
145	6473	0.001959568998170018	None	0.02370868491812318	0.001959568998170018
145	6997	0.00724933600005692	None	0.0	0.00724933600005692
145	6945	0.00222917180510526	None	0.04554058223324645	0.00222917180510526
145	7343	2.113996009825538e-06	None	0.06443753873988012	2.113996009825538e-06
145	7054	0.0005213450516134278	None	0.1163087580302387	0.0005213450516134278
145	6936	0.007221723729315382	None	0.07223535013727904	0.007221723729315382
145	7192	0.0004246592448770237	None	0.0	0.0004246592448770237
145	7261	0.0013411721514005187	None	0.04810548131123882	0.0013411721514005187
145	7089	0.0007268267326458397	None	0.07703255721183491	0.0007268267326458397
145	6695	0.002481890646121898	None	0.0872687105341122	0.002481890646121898
145	7330	-5.019327873520905e-07	None	0.06443753873988012	-5.019327873520905e-07
145	7017	0.0015678363149249804	None	0.11074780176937879	0.0015678363149249804
145	6444	0.004579749419360117	None	0.02015055847382567	0.004579749419360117
145	7003	0.00043906230348762706	None	0.051023987120990044	0.00043906230348762706
145	7159	0.00036453808258707506	None	0.02015055847382567	0.00036453808258707506
145	7277	0.0035546861662523353	None	0.0	0.0035546861662523353
145	6541	0.004521064450666194	None	0.0	0.004521064450666194
145	7260	4.628703725314675e-06	None	0.04810548131123882	4.628703725314675e-06
145	6812	0.0012893701444664078	None	0.06443753873988012	0.0012893701444664078
145	7287	-1.1765493627057263e-05	None	0.0	-1.1765493627057263e-05
145	7341	3.422665818442615e-07	None	0.0	3.422665818442615e-07
143	7119	1.3639723961077318e-06	None	0.03866252324392807	1.3639723961077318e-06
143	7250	0.0005485936770227262	None	0.225424345386598	0.0005485936770227262
143	7167	4.915082589597037e-08	None	0.0	4.915082589597037e-08
143	6900	0.005752269124108869	None	0.1445363019143469	0.005752269124108869
143	7144	-2.6054092299509336e-05	None	0.04395797179202576	-2.6054092299509336e-05
143	7028	0.0005684335589839373	None	0.0	0.0005684335589839373
143	6976	0.0009559253728236405	None	0.05110699633275125	0.0009559253728236405
143	7099	0.0012583369859747293	None	0.0	0.0012583369859747293
143	7185	0.0016629547221193354	None	0.05110699633275125	0.0016629547221193354
143	6566	0.0037572012168009955	None	0.03866252324392807	0.0037572012168009955
143	6998	0.014595626167708898	None	0.13877376999376398	0.014595626167708898
143	7108	0.005040426011369299	None	0.03866252324392807	0.005040426011369299
143	7088	0.0009862388242323108	None	0.04395797179202576	0.0009862388242323108
143	7235	-3.551555921022357e-05	None	0.0	-3.551555921022357e-05
143	7023	0.0033756028001632856	None	0.09259267203167552	0.0033756028001632856
143	6474	0.0038412406617572485	None	0.18031606762918412	0.0038412406617572485
143	7157	0.001010515290357559	None	0.09823548655568748	0.001010515290357559
143	7045	0.00038654806430640505	None	0.0	0.00038654806430640505
143	7177	0.0078075385281354	None	0.0	0.0078075385281354
143	7097	0.0012132950263057875	None	0.13390088104536196	0.0012132950263057875
143	7104	8.951118056009551e-10	None	0.03866252324392807	8.951118056009551e-10
143	7174	0.006121475732632114	None	0.0	0.006121475732632114
143	7210	-1.0474762434748379e-05	None	0.05816622683007518	-1.0474762434748379e-05
143	6960	0.0012341772533200888	None	0.0	0.0012341772533200888
143	6942	-8.277715882249686e-12	None	0.0	-8.277715882249686e-12
143	6961	0.003470029441321765	None	0.07609252821420984	0.003470029441321765
143	7160	0.0008999987416856232	None	0.14654440767859356	0.0008999987416856232
143	6585	0.003406247589274327	None	0.0	0.003406247589274327
143	7095	0.0015109663550447582	None	0.0	0.0015109663550447582
143	6908	0.0027574441484434107	None	0.03866252324392807	0.0027574441484434107
143	7197	-1.3769581877123323e-07	None	0.0	-1.3769581877123323e-07
143	7211	0.00538263764084032	None	0.17810114765022939	0.00538263764084032
143	7115	0.001131240047834233	None	0.0	0.001131240047834233
143	7161	0.0011617483663452883	None	0.04835552798852673	0.0011617483663452883
143	7066	0.0026890914739563917	None	0.20867373692604171	0.0026890914739563917
143	7194	3.6472008358926585e-08	None	0.11074780176937879	3.6472008358926585e-08
143	7142	2.916787548734014e-05	None	0.0	2.916787548734014e-05
143	7015	0.00013385555769187656	None	0.05816622683007518	0.00013385555769187656
143	6868	0.004687399909218761	None	0.0	0.004687399909218761
143	6951	0.003417993365158734	None	0.13390088104536196	0.003417993365158734
143	7208	9.413469485679444e-09	None	0.1805575029438399	9.413469485679444e-09
143	7202	0.001956300171766108	None	0.03188025301092771	0.001956300171766108
143	7121	0.000764025280143453	None	0.0	0.000764025280143453
143	7225	-2.160166016565378e-05	None	0.24010345191440016	-2.160166016565378e-05
143	7122	0.0007487078379009955	None	0.03832031876456853	0.0007487078379009955
143	7212	0.0020817938432023796	None	0.05110699633275125	0.0020817938432023796
143	6576	0.0012328976513667047	None	0.1346240369019513	0.0012328976513667047
143	7155	0.0030050330808121593	None	0.03866252324392807	0.0030050330808121593
143	7215	-0.00010884000875749909	None	0.0	-0.00010884000875749909
143	7205	0.00023834429095579576	None	0.0	0.00023834429095579576
143	7244	0.0010289189314394286	None	0.1555085783086959	0.0010289189314394286
143	5981	0.005763635112854646	None	0.0	0.005763635112854646
143	7154	0.0011683758397861611	None	0.17618747578376276	0.0011683758397861611
143	7246	0.0023880051739735017	None	0.03188025301092771	0.0023880051739735017
143	6374	0.0032643186321122605	None	0.04395797179202576	0.0032643186321122605
143	6867	0.011883683559365131	None	0.13742913463415016	0.011883683559365131
143	6185	0.0022756843892921667	None	0.10746322399642642	0.0022756843892921667
143	7206	-9.283687765795305e-06	None	0.0	-9.283687765795305e-06
143	7245	0.002061199970698752	None	0.0	0.002061199970698752
143	7138	0.0009676907352396312	None	0.22647383382612712	0.0009676907352396312
143	6873	0.0021983220235519112	None	0.03188025301092771	0.0021983220235519112
143	7044	9.093477270655246e-05	None	0.0	9.093477270655246e-05
143	6630	0.008614450192509001	None	0.03866252324392807	0.008614450192509001
143	7180	0.002410486447553825	None	0.0	0.002410486447553825
143	7214	0.004363907153733343	None	0.05816622683007518	0.004363907153733343
143	6978	0.0065572023222749635	None	0.0	0.0065572023222749635
143	7074	0.0005961573236546227	None	0.05110699633275125	0.0005961573236546227
143	6877	0.0004681957140386476	None	0.05816622683007518	0.0004681957140386476
143	6832	0.0043745141758004405	None	0.0	0.0043745141758004405
143	6756	0.004260021707238121	None	0.04395797179202576	0.004260021707238121
143	7201	0.0029978239378020285	None	0.032258064516129004	0.0029978239378020285
143	7248	1.1862019037389831e-05	None	0.23198618600433032	1.1862019037389831e-05
143	6968	0.00581240348885392	None	0.0378546831102481	0.00581240348885392
143	7226	-3.80198664030446e-05	None	0.0	-3.80198664030446e-05
143	6905	-1.0075068936605341e-07	None	0.11074780176937879	-1.0075068936605341e-07
143	7102	0.002672901523386104	None	0.056714770613023935	0.002672901523386104
143	7136	0.003038395710800501	None	0.0	0.003038395710800501
143	7216	4.321229825250107e-05	None	0.0	4.321229825250107e-05
143	6473	0.001959568998170018	None	0.0	0.001959568998170018
143	7196	0.0011483648513256532	None	0.05816622683007518	0.0011483648513256532
143	7224	0.0006378936426713084	None	0.0	0.0006378936426713084
143	7203	2.4119231236033512e-05	None	0.05164424386026649	2.4119231236033512e-05
143	6997	0.00724933600005692	None	0.0	0.00724933600005692
143	6945	0.00222917180510526	None	0.056714770613023935	0.00222917180510526
143	7054	0.0005213450516134278	None	0.10746322399642642	0.0005213450516134278
143	7139	0.00033415516515783347	None	0.0	0.00033415516515783347
143	7187	0.001814568494357759	None	0.06883649336239699	0.001814568494357759
143	6936	0.007221723729315382	None	0.08823474042319503	0.007221723729315382
143	7192	0.0004246592448770237	None	0.0	0.0004246592448770237
143	7089	0.0007268267326458397	None	0.10804727356295238	0.0007268267326458397
143	6695	0.002481890646121898	None	0.09903418221240448	0.002481890646121898
143	7017	0.0015678363149249804	None	0.11074780176937879	0.0015678363149249804
143	6444	0.004579749419360117	None	0.03188025301092771	0.004579749419360117
143	7003	0.00043906230348762706	None	0.06366053953393816	0.00043906230348762706
143	7236	0.0016577941583122793	None	0.04395797179202576	0.0016577941583122793
143	7186	-1.710074246935326e-06	None	0.2073186850069592	-1.710074246935326e-06
143	6709	0.000724936008676312	None	0.0	0.000724936008676312
143	7159	0.00036453808258707506	None	0.03188025301092771	0.00036453808258707506
143	6541	0.004521064450666194	None	0.0	0.004521064450666194
143	6812	0.0012893701444664078	None	0.03866252324392807	0.0012893701444664078
106	5088	0.0019299208828622322	None	0.27105418101082235	0.0019299208828622322
106	4934	0.0006717207903740701	None	0.14695579752228674	0.0006717207903740701
106	4852	0.0052212015208968204	None	0.0	0.0052212015208968204
106	5312	0.0008123442961792353	None	0.2767700588921789	0.0008123442961792353
106	5045	0.003609753838748936	None	0.17265233275035233	0.003609753838748936
106	5349	0.0006559034594116847	None	0.0	0.0006559034594116847
106	5264	9.259449381739532e-07	None	0.013910917483170615	9.259449381739532e-07
106	3607	0.0034925934925731424	None	0.04656160161107534	0.0034925934925731424
106	5319	0.00024006960134773545	None	0.0	0.00024006960134773545
106	5102	0.0003312707102076948	None	0.11973181832673137	0.0003312707102076948
106	5371	0.0003029667656598676	None	0.25599670127303636	0.0003029667656598676
106	5390	0.0006696166050003579	None	0.12039031852799434	0.0006696166050003579
106	5223	0.001635627037528991	None	0.18843629508256282	0.001635627037528991
106	5373	0.00011139999521369984	None	0.1379304008960503	0.00011139999521369984
106	5368	4.80792989510218e-05	None	0.20994051253174756	4.80792989510218e-05
106	5316	0.01134401826482089	None	0.0	0.01134401826482089
106	5266	0.0006910421345590212	None	0.2722810079514852	0.0006910421345590212
106	4625	0.007956309293022998	None	0.0	0.007956309293022998
106	5059	0.002358268745177627	None	0.06666970629258266	0.002358268745177627
106	5271	0.0011236874740893684	None	0.18755525999852501	0.0011236874740893684
106	5394	-1.071652709187797e-05	None	0.0	-1.071652709187797e-05
106	5396	-1.3615466613901621e-10	None	0.06259912867426777	-1.3615466613901621e-10
106	5167	0.0034070677558343545	None	0.0	0.0034070677558343545
106	5324	0.00131510887642081	None	0.0	0.00131510887642081
106	5352	0.003507684417239067	None	0.08728738617878348	0.003507684417239067
106	5327	0.0006024714615000423	None	0.0	0.0006024714615000423
106	4648	0.0009648646381555311	None	0.0	0.0009648646381555311
106	5262	0.0006320678325970313	None	0.08728738617878348	0.0006320678325970313
106	4841	0.0018092899517738617	None	0.04656160161107534	0.0018092899517738617
106	5244	0.00028702399375257835	None	0.20517477970841597	0.00028702399375257835
106	4955	0.00028353292645595093	None	0.13390088104536196	0.00028353292645595093
106	4300	0.005910086440970888	None	0.23876137644573428	0.005910086440970888
106	5318	0.0002317670143536835	None	0.22413957478853916	0.0002317670143536835
106	5252	0.0011442441752976013	None	0.08728738617878348	0.0011442441752976013
106	5218	0.0018476529200577999	None	0.06388374541593907	0.0018476529200577999
106	5399	-2.6847071667540096e-05	None	0.3293569197323138	-2.6847071667540096e-05
106	5216	0.0015565883819083934	None	0.0	0.0015565883819083934
106	5147	0.0007237553969864613	None	0.11015845397546627	0.0007237553969864613
106	5077	0.0005111312747899691	None	0.09562177891429749	0.0005111312747899691
106	5089	0.0017301029704047	None	0.24721416704496812	0.0017301029704047
106	5353	0.000611494421462494	None	0.0	0.000611494421462494
106	5222	0.0002916666405742356	None	0.013910917483170615	0.0002916666405742356
106	5380	7.706212502962503e-10	None	0.0	7.706212502962503e-10
106	5338	0.0006171080802845504	None	0.23167631864219823	0.0006171080802845504
106	5182	0.0004052952834025932	None	0.06666970629258266	0.0004052952834025932
106	4712	0.003120346987827667	None	0.12039031852799434	0.003120346987827667
106	4540	0.00462012826495943	None	0.1379304008960503	0.00462012826495943
106	5152	0.0011068477607067274	None	0.10201341744130707	0.0011068477607067274
106	4930	0.00025440849732916767	None	0.20994051253174756	0.00025440849732916767
106	5192	0.00040876231548152086	None	0.31112410160678505	0.00040876231548152086
106	5331	0.0001530492946721459	None	0.0	0.0001530492946721459
106	5111	7.024549809891193e-05	None	0.06666970629258266	7.024549809891193e-05
106	4741	0.003465756818622302	None	0.0	0.003465756818622302
106	5355	-1.1819308913562177e-05	None	0.0	-1.1819308913562177e-05
106	5388	0.001171974182525478	None	0.0	0.001171974182525478
106	5137	0.0020597478269562155	None	0.0	0.0020597478269562155
106	5369	0.0019265443467071542	None	0.0	0.0019265443467071542
106	5393	0.0007038196519290137	None	0.0	0.0007038196519290137
106	4857	0.003514238539708783	None	0.0	0.003514238539708783
106	5283	0.0002586942574513161	None	0.2053407304128883	0.0002586942574513161
106	5165	0.00010682171176001638	None	0.06388374541593907	0.00010682171176001638
106	5361	3.218688068855852e-05	None	0.10201341744130707	3.218688068855852e-05
106	4868	0.000619804492117406	None	0.06388374541593907	0.000619804492117406
106	5362	-4.4745354454320436e-08	None	0.013910917483170615	-4.4745354454320436e-08
106	5274	0.004174716459309867	None	0.09562177891429749	0.004174716459309867
106	5372	0.0006249909556450163	None	0.0	0.0006249909556450163
106	5240	0.0012994933595807038	None	0.013910917483170615	0.0012994933595807038
106	5138	0.0009728013117383033	None	0.0	0.0009728013117383033
106	5392	0.00018256193335675427	None	0.14695579752228674	0.00018256193335675427
106	5245	-3.62005307968537e-07	None	0.0	-3.62005307968537e-07
106	5364	2.2949926731738997e-06	None	0.09562177891429749	2.2949926731738997e-06
106	5201	0.0006356917514071758	None	0.27105418101082235	0.0006356917514071758
106	5367	0.00031987223184884304	None	0.09562177891429749	0.00031987223184884304
106	5365	0.005068961104431322	None	0.06388374541593907	0.005068961104431322
106	4280	0.005471896307054067	None	0.013910917483170615	0.005471896307054067
106	5080	0.00015116061830969477	None	0.13390088104536196	0.00015116061830969477
106	4536	0.0046479351350167284	None	0.24434311285599453	0.0046479351350167284
106	5035	0.001726371659891808	None	0.18755525999852501	0.001726371659891808
106	5148	0.0018534908684714987	None	0.10727287650670585	0.0018534908684714987
106	5119	0.0005416830369121095	None	0.04656160161107534	0.0005416830369121095
106	5103	0.0012364129051214675	None	0.0	0.0012364129051214675
106	5263	0.00048772344182667965	None	0.08728738617878348	0.00048772344182667965
106	4034	0.0023123580774996257	None	0.18755525999852501	0.0023123580774996257
106	5360	0.0001072555831744482	None	0.013910917483170615	0.0001072555831744482
106	4881	0.0009851679314584597	None	0.0	0.0009851679314584597
106	5258	0.004681127857982849	None	0.0	0.004681127857982849
106	5359	1.942593622736227e-07	None	0.0	1.942593622736227e-07
106	5325	-5.532700733347418e-06	None	0.0	-5.532700733347418e-06
106	5052	0.0011424567887121245	None	0.12039031852799434	0.0011424567887121245
106	5302	0.0016531064529474713	None	0.27750088113077764	0.0016531064529474713
106	5277	0.0005005988795392329	None	0.0	0.0005005988795392329
106	5291	0.0010358566154956934	None	0.10657015721314378	0.0010358566154956934
106	5250	0.0001396493491761079	None	0.21231977091942839	0.0001396493491761079
106	5400	-2.421887719326665e-07	None	0.3280209735220603	-2.421887719326665e-07
106	5241	0.00025473809477384726	None	0.0	0.00025473809477384726
106	5055	0.0010845450897841653	None	0.23622786010051203	0.0010845450897841653
106	5351	0.00010583758920457513	None	0.0	0.00010583758920457513
106	5193	0.0014001113776768096	None	0.08728738617878348	0.0014001113776768096
106	5356	0.0018540892097075991	None	0.1391331070752581	0.0018540892097075991
106	5284	1.0420014444402848e-08	None	0.2142719601150868	1.0420014444402848e-08
141	7119	1.3639723961077318e-06	None	0.02577501549595205	1.3639723961077318e-06
141	6900	0.005752269124108869	None	0.15192468808263393	0.005752269124108869
141	7113	-1.0783896436962246e-06	None	0.221951192033933	-1.0783896436962246e-06
141	7111	4.667802909392938e-07	None	0.02577501549595205	4.667802909392938e-07
141	6992	-5.112540295094542e-08	None	0.16392361452945908	-5.112540295094542e-08
141	7144	-2.6054092299509336e-05	None	0.059270291021371976	-2.6054092299509336e-05
141	7124	9.79342995139057e-05	None	0.10287421379509451	9.79342995139057e-05
141	7040	0.0012465548510968065	None	0.059270291021371976	0.0012465548510968065
141	7028	0.0005684335589839373	None	0.020511965380071235	0.0005684335589839373
141	6976	0.0009559253728236405	None	0.06388374541593907	0.0009559253728236405
141	7099	0.0012583369859747293	None	0.0	0.0012583369859747293
141	6566	0.0037572012168009955	None	0.09021255423583216	0.0037572012168009955
141	6998	0.014595626167708898	None	0.13700855569169884	0.014595626167708898
141	6987	0.002486013945944126	None	0.12749004946764048	0.002486013945944126
141	7108	0.005040426011369299	None	0.09021255423583216	0.005040426011369299
141	7069	0.0007390416275303378	None	0.1503700052183938	0.0007390416275303378
141	6635	0.003727995202306592	None	0.0453382833462897	0.003727995202306592
141	7088	0.0009862388242323108	None	0.059270291021371976	0.0009862388242323108
141	7023	0.0033756028001632856	None	0.09287239113207643	0.0033756028001632856
141	7112	0.00043414085359026587	None	0.06259912867426777	0.00043414085359026587
141	6474	0.0038412406617572485	None	0.19910717824462953	0.0038412406617572485
141	7045	0.00038654806430640505	None	0.0	0.00038654806430640505
141	7097	0.0012132950263057875	None	0.12749004946764048	0.0012132950263057875
141	7116	-6.0281466088433515e-05	None	0.2445486279584376	-6.0281466088433515e-05
141	6746	0.00040431561964994044	None	0.0	0.00040431561964994044
141	7104	8.951118056009551e-10	None	0.02577501549595205	8.951118056009551e-10
141	7123	0.0027025786869081963	None	0.5938000201832125	0.0027025786869081963
141	7146	0.0003603996717453413	None	0.1858785197576009	0.0003603996717453413
141	7029	5.599324267776157e-06	None	0.5938000201832125	5.599324267776157e-06
141	6960	0.0012341772533200888	None	0.0	0.0012341772533200888
141	6942	-8.277715882249686e-12	None	0.0	-8.277715882249686e-12
141	6961	0.003470029441321765	None	0.08087696372692708	0.003470029441321765
141	6585	0.003406247589274327	None	0.0	0.003406247589274327
141	7095	0.0015109663550447582	None	0.0	0.0015109663550447582
141	6188	0.002100341959669957	None	0.0	0.002100341959669957
141	6860	0.004277881556337184	None	0.04653298146406014	0.004277881556337184
141	6908	0.0027574441484434107	None	0.09021255423583216	0.0027574441484434107
141	7115	0.001131240047834233	None	0.0	0.001131240047834233
141	6979	0.0028118773199236565	None	0.059270291021371976	0.0028118773199236565
141	7066	0.0026890914739563917	None	0.18918844213793956	0.0026890914739563917
141	7126	0.001147164042176251	None	0.12448660652323049	0.001147164042176251
141	7142	2.916787548734014e-05	None	0.0	2.916787548734014e-05
141	7015	0.00013385555769187656	None	0.04653298146406014	0.00013385555769187656
141	6868	0.004687399909218761	None	0.0	0.004687399909218761
141	6951	0.003417993365158734	None	0.12749004946764048	0.003417993365158734
141	7121	0.000764025280143453	None	0.0	0.000764025280143453
141	7058	-5.757956296829162e-07	None	0.06388374541593907	-5.757956296829162e-07
141	7084	0.00434181994561644	None	0.04653298146406014	0.00434181994561644
141	7122	0.0007487078379009955	None	0.03996640736759536	0.0007487078379009955
141	6576	0.0012328976513667047	None	0.13526938868626023	0.0012328976513667047
141	6727	0.0004328900031959801	None	0.0	0.0004328900031959801
141	5981	0.005763635112854646	None	0.020511965380071235	0.005763635112854646
141	7046	8.85503002657098e-08	None	0.0	8.85503002657098e-08
141	6374	0.0032643186321122605	None	0.059270291021371976	0.0032643186321122605
141	6867	0.011883683559365131	None	0.1332565712343959	0.011883683559365131
141	6185	0.0022756843892921667	None	0.09152626084404351	0.0022756843892921667
141	6135	0.0018883227396095726	None	0.02577501549595205	0.0018883227396095726
141	5274	0.004174716459309867	None	0.09152626084404351	0.004174716459309867
141	6856	1.3113570374142381e-09	None	0.0	1.3113570374142381e-09
141	7138	0.0009676907352396312	None	0.19959258961669324	0.0009676907352396312
141	7106	-1.1170146904345907e-07	None	0.02577501549595205	-1.1170146904345907e-07
141	7141	-9.475468802730522e-05	None	0.021739130434782594	-9.475468802730522e-05
141	7117	-9.301147870239228e-05	None	0.3884781991067555	-9.301147870239228e-05
141	6873	0.0021983220235519112	None	0.059381075949628624	0.0021983220235519112
141	7044	9.093477270655246e-05	None	0.0	9.093477270655246e-05
141	6630	0.008614450192509001	None	0.02577501549595205	0.008614450192509001
141	7131	0.0004348820531227146	None	0.10912813643418984	0.0004348820531227146
141	6814	0.003416303379626493	None	0.059381075949628624	0.003416303379626493
141	6978	0.0065572023222749635	None	0.0	0.0065572023222749635
141	7074	0.0005961573236546227	None	0.06388374541593907	0.0005961573236546227
141	6877	0.0004681957140386476	None	0.04653298146406014	0.0004681957140386476
141	7143	0.003917083087891002	None	0.02577501549595205	0.003917083087891002
141	6832	0.0043745141758004405	None	0.020511965380071235	0.0043745141758004405
141	7149	-2.263075642993949e-09	None	0.0	-2.263075642993949e-09
141	6756	0.004260021707238121	None	0.059270291021371976	0.004260021707238121
141	6968	0.00581240348885392	None	0.04237344746493715	0.00581240348885392
141	6912	0.00017804078095214312	None	0.09152626084404351	0.00017804078095214312
141	6905	-1.0075068936605341e-07	None	0.10912813643418984	-1.0075068936605341e-07
141	7102	0.002672901523386104	None	0.06757603537053568	0.002672901523386104
141	7059	1.0887971685875094e-08	None	0.0	1.0887971685875094e-08
141	7136	0.003038395710800501	None	0.0	0.003038395710800501
141	6473	0.001959568998170018	None	0.0	0.001959568998170018
141	7130	0.0021796313360587668	None	0.0	0.0021796313360587668
141	6997	0.00724933600005692	None	0.0	0.00724933600005692
141	6945	0.00222917180510526	None	0.06757603537053568	0.00222917180510526
141	6673	0.0029204478631301533	None	0.13013325195737788	0.0029204478631301533
141	7054	0.0005213450516134278	None	0.09152626084404351	0.0005213450516134278
141	7139	0.00033415516515783347	None	0.0	0.00033415516515783347
141	6936	0.007221723729315382	None	0.09795674551534313	0.007221723729315382
141	7056	9.311187377396232e-05	None	0.0	9.311187377396232e-05
141	7089	0.0007268267326458397	None	0.11953075739952897	0.0007268267326458397
141	6695	0.002481890646121898	None	0.09872879326992276	0.002481890646121898
141	7017	0.0015678363149249804	None	0.10912813643418984	0.0015678363149249804
141	6444	0.004579749419360117	None	0.059381075949628624	0.004579749419360117
141	7003	0.00043906230348762706	None	0.0848840710123815	0.00043906230348762706
141	5982	0.00296925758185398	None	0.22177168892162968	0.00296925758185398
141	6709	0.000724936008676312	None	0.0	0.000724936008676312
141	6541	0.004521064450666194	None	0.020511965380071235	0.004521064450666194
141	6812	0.0012893701444664078	None	0.09021255423583216	0.0012893701444664078
141	7018	1.4871679794880932e-05	None	0.11114698891803554	1.4871679794880932e-05
72	3569	-1.1303697741071048e-07	None	0.2260343143527921	-1.1303697741071048e-07
72	3284	0.0009890469544450381	None	0.1101477256832815	0.0009890469544450381
72	3654	3.8079908317439956e-07	None	0.23082559270015918	3.8079908317439956e-07
72	3678	1.6844523588193154e-06	None	0.0	1.6844523588193154e-06
72	3151	0.0004653009848884858	None	0.0	0.0004653009848884858
72	3299	0.0010038420371672374	None	0.21515477527834811	0.0010038420371672374
72	3342	0.0006386776228520012	None	0.289954660000412	0.0006386776228520012
72	3129	0.00022380071933626494	None	0.2601446235333828	0.00022380071933626494
72	3558	0.00020094161787233674	None	0.28624600844307724	0.00020094161787233674
72	3434	0.0003155528926190916	None	0.1101477256832815	0.0003155528926190916
72	3607	0.0034925934925731424	None	0.11968481576191459	0.0034925934925731424
72	3668	0.00024512269796613786	None	0.23237433891175746	0.00024512269796613786
72	2663	0.0004784280634923927	None	0.2693259573755766	0.0004784280634923927
72	3634	0.00022301425224074162	None	0.3912589354728824	0.00022301425224074162
72	3350	0.0008541533775847492	None	0.2260343143527921	0.0008541533775847492
72	3608	0.0017498603876925788	None	0.23523961157800236	0.0017498603876925788
72	3667	0.00010100757674636207	None	0.2806010966055946	0.00010100757674636207
72	3323	0.0032492554265679385	None	0.20993915657776752	0.0032492554265679385
72	3566	0.001686074780457387	None	0.11968481576191459	0.001686074780457387
72	3685	-6.715499562003478e-09	None	0.06388374541593907	-6.715499562003478e-09
72	3355	0.0005021320849936138	None	0.06388374541593907	0.0005021320849936138
72	3626	5.7260623835525525e-05	None	0.0	5.7260623835525525e-05
72	3459	6.375406413333887e-05	None	0.0	6.375406413333887e-05
72	3379	0.0005145370600019603	None	0.22107371371878176	0.0005145370600019603
72	3676	-6.752937662136226e-07	None	0.04087520289514686	-6.752937662136226e-07
72	3007	0.0011389724011640655	None	0.23461192835859396	0.0011389724011640655
72	3563	0.007767019156744458	None	0.06388374541593907	0.007767019156744458
72	3681	1.5574369119369417e-09	None	0.0	1.5574369119369417e-09
72	3596	0.0011973075480666284	None	0.1101477256832815	0.0011973075480666284
72	3356	0.0031883641183145946	None	0.04087520289514686	0.0031883641183145946
72	2836	0.000268805892977814	None	0.0	0.000268805892977814
72	3613	-8.752063789889512e-06	None	0.04087520289514686	-8.752063789889512e-06
72	3645	0.0046029350699201554	None	0.2274482523384937	0.0046029350699201554
72	3639	0.002045118403975642	None	0.18181783399709792	0.002045118403975642
72	3421	0.00139085633391397	None	0.12757232974113064	0.00139085633391397
72	3303	0.00010452717619594378	None	0.23809307245420533	0.00010452717619594378
72	3651	3.22801837568066e-08	None	0.27380596066856533	3.22801837568066e-08
72	3089	9.128903535672192e-05	None	0.16537721603282124	9.128903535672192e-05
72	3595	0.00021894404993196302	None	0.33739579590164015	0.00021894404993196302
72	3684	0.0002904876050010567	None	0.36500021007591144	0.0002904876050010567
72	3182	0.00012506831569651064	None	0.11467999422533222	0.00012506831569651064
72	3014	0.000307665947271666	None	0.0	0.000307665947271666
72	3648	0.0005158926952867535	None	0.18181783399709792	0.0005158926952867535
72	3063	0.0006113541926063042	None	0.0	0.0006113541926063042
72	2799	0.0004848832555857923	None	0.24495051579632549	0.0004848832555857923
72	3622	-2.646634781694605e-09	None	0.2847437366519336	-2.646634781694605e-09
72	3246	8.657671079300936e-05	None	0.25760138828731527	8.657671079300936e-05
72	3061	0.0024330030811218198	None	0.0	0.0024330030811218198
72	3321	0.00046765645465200305	None	0.0	0.00046765645465200305
72	3495	0.00011693034954328981	None	0.2260343143527921	0.00011693034954328981
72	3674	-1.5690749473519834e-08	None	0.0	-1.5690749473519834e-08
72	3655	0.00023071999651521943	None	0.21966567282067703	0.00023071999651521943
72	3578	0.0016256677097528903	None	0.3579903990349545	0.0016256677097528903
72	2856	0.0018710514162272637	None	0.3379334937828332	0.0018710514162272637
72	3493	0.0013985375085632985	None	0.0	0.0013985375085632985
72	3584	0.000540503857144117	None	0.0	0.000540503857144117
72	3455	0.005628285809550275	None	0.17005486560546634	0.005628285809550275
72	3695	-1.508525322494083e-12	None	0.013910917483170615	-1.508525322494083e-12
72	3677	0.0013517191028988137	None	0.013910917483170615	0.0013517191028988137
72	3682	0.00040171748709728476	None	0.3109681633637166	0.00040171748709728476
72	3506	0.0006031295364712671	None	0.24281516653032292	0.0006031295364712671
72	3688	0.0008995778650915635	None	0.06259912867426777	0.0008995778650915635
72	3485	0.0005259686138336861	None	0.37502839386423903	0.0005259686138336861
72	3587	0.0014968968349577485	None	0.22047781907864789	0.0014968968349577485
72	3580	0.0007625510254093729	None	0.1101477256832815	0.0007625510254093729
72	3656	4.254085535970458e-05	None	0.16537721603282124	4.254085535970458e-05
72	3477	0.0013484166827638373	None	0.04087520289514686	0.0013484166827638373
72	3600	0.00038346436382088555	None	0.0	0.00038346436382088555
72	3669	-1.0249981366170612e-05	None	0.27141424910441747	-1.0249981366170612e-05
72	3338	0.00015573029053132426	None	0.013910917483170615	0.00015573029053132426
72	3650	0.00035436404121523475	None	0.06388374541593907	0.00035436404121523475
72	3037	0.0016218669737978495	None	0.0	0.0016218669737978495
72	3579	0.0004291228276533936	None	0.1423189671289035	0.0004291228276533936
72	3035	0.0005545012842296874	None	0.3014857186898873	0.0005545012842296874
72	3699	-2.454576287807657e-05	None	0.18306880807430786	-2.454576287807657e-05
72	3662	0.0009457279061841598	None	0.013910917483170615	0.0009457279061841598
72	3307	1.3439724061764238e-05	None	0.0	1.3439724061764238e-05
72	3683	3.575251689176153e-05	None	0.21749196392433606	3.575251689176153e-05
72	3630	-4.0144157835414444e-05	None	0.1370141889390118	-4.0144157835414444e-05
72	3696	0.0003057884871324849	None	0.04087520289514686	0.0003057884871324849
72	3125	0.0015991820467093135	None	0.06259912867426777	0.0015991820467093135
72	2827	0.0013736432589406167	None	0.44063338810499814	0.0013736432589406167
72	3592	2.3711890903507875e-05	None	0.0	2.3711890903507875e-05
72	3475	0.007981084166132404	None	0.1423189671289035	0.007981084166132404
72	3660	0.0006174638105747671	None	0.0	0.0006174638105747671
72	3598	0.00015581133284957844	None	0.013910917483170615	0.00015581133284957844
72	3586	0.0012764724006413973	None	0.013910917483170615	0.0012764724006413973
72	3686	-7.37407547837467e-08	None	0.013910917483170615	-7.37407547837467e-08
72	3353	1.1968551426179906e-05	None	0.39992582085106815	1.1968551426179906e-05
72	3518	6.333315969177089e-05	None	0.27964236737544435	6.333315969177089e-05
72	2699	0.0005139538983917952	None	0.24113518447154889	0.0005139538983917952
72	3543	0.00042680768467246707	None	0.3157637664593659	0.00042680768467246707
72	3357	0.0003420918395787144	None	0.2601446235333828	0.0003420918395787144
72	3521	0.0020134625222516544	None	0.04087520289514686	0.0020134625222516544
72	3181	0.0005721909849646272	None	0.1370141889390118	0.0005721909849646272
72	3573	2.044810482133883e-08	None	0.0	2.044810482133883e-08
72	3627	3.065945737353606e-08	None	0.11467999422533222	3.065945737353606e-08
72	3548	0.00031980049888318446	None	0.0	0.00031980049888318446
72	3289	0.00018439895165482377	None	0.18181783399709792	0.00018439895165482377
72	3508	0.000896110511423439	None	0.0	0.000896110511423439
50	2507	None	None	0.3890515774929534	None
50	2579	-3.8407970614388523e-10	None	0.3303873864806865	-3.8407970614388523e-10
50	1625	None	None	0.37271434520377145	None
50	2584	-5.030195192250835e-09	None	0.418100781510746	-5.030195192250835e-09
50	2560	-4.316406194729749e-07	None	0.411224261901664	-4.316406194729749e-07
50	2554	1.9957026881958018e-07	None	0.41655614580554623	1.9957026881958018e-07
50	2576	-0.1	None	0.4107290922953064	-0.1
50	2332	None	None	0.4201034226408228	None
50	2558	-0.1	None	0.3303873864806865	-0.1
50	2556	-0.1	None	0.3925827976167107	-0.1
50	2559	-0.1	None	0.5712268057093228	-0.1
50	2520	None	None	0.4298269525373669	None
50	2436	None	None	0.4819159006154262	None
50	2568	None	None	0.32637894831647823	None
50	2505	None	None	0.47222617438483894	None
50	2592	-2.196353876231616e-09	None	0.24862955415295093	-2.196353876231616e-09
50	2447	None	None	0.5294031808504731	None
50	2502	None	None	0.27384330679966296	None
50	2464	None	None	0.24862955415295093	None
50	2566	5.65630379641079e-06	None	0.3342474110449607	5.65630379641079e-06
50	2428	None	None	0.3343377718271344	None
50	2577	-4.6855306993400925e-08	None	0.3104613006646523	-4.6855306993400925e-08
50	2235	None	None	0.5294031808504731	None
50	2415	None	None	0.4394419906145992	None
50	2597	0.0005790271787869935	None	0.411224261901664	0.0005790271787869935
50	2487	None	None	0.38366668413404376	None
50	2410	None	None	0.46102359235297585	None
50	2552	1.4337322923233428e-05	None	0.35841574196995907	1.4337322923233428e-05
50	2571	-7.460572168332187e-10	None	0.2994846452479384	-7.460572168332187e-10
50	2600	-3.765677183462869e-07	None	0.36831940541687275	-3.765677183462869e-07
50	2585	-1.006015857272641e-08	None	0.37454232087926154	-1.006015857272641e-08
50	2581	-3.5000108699473514e-10	None	0.4848998898397451	-3.5000108699473514e-10
50	2071	None	None	0.8781564434439881	None
50	2090	None	None	0.41796774865484954	None
50	2271	None	None	0.5446046420233854	None
50	2544	None	None	0.24862955415295093	None
50	2024	None	None	0.4279664987333039	None
50	2596	None	None	0.3678307754717091	None
50	2463	None	None	0.37357811022063986	None
50	1977	None	None	0.48399151574852173	None
50	2516	None	None	0.48043240265614423	None
50	2553	-5.9533779125262435e-09	None	0.4107241852067835	-5.9533779125262435e-09
50	1315	None	None	0.6193067557475483	None
50	1678	None	None	0.4430645253622072	None
50	2526	None	None	0.42330119884094275	None
50	2458	None	None	0.5135335871683044	None
50	2278	None	None	0.41472928920514807	None
50	2557	-7.312761784798118e-09	None	0.49682356675783784	-7.312761784798118e-09
50	2403	None	None	0.3679132211517779	None
50	2594	-3.7431113786513594e-08	None	0.2642280667047783	-3.7431113786513594e-08
50	2570	-3.273349376654857e-05	None	0.3864493701202831	-3.273349376654857e-05
50	2503	None	None	0.377101479175901	None
50	2491	None	None	0.27384330679966296	None
50	2399	None	None	0.4511931709210087	None
50	2595	-8.552142690821514e-07	None	0.4699072935627461	-8.552142690821514e-07
50	2589	-1.418240263074648e-08	None	0.37571630878939205	-1.418240263074648e-08
50	2454	None	None	0.3588853771233416	None
50	2346	None	None	0.4534327457485475	None
50	2578	-0.1	None	0.3903797776576267	-0.1
50	2128	None	None	0.48915217206133316	None
50	2465	None	None	0.3773163082901117	None
50	2580	2.9757441231782295e-06	None	0.41273366351140417	2.9757441231782295e-06
50	2243	None	None	0.3790801412449363	None
50	2550	None	None	0.46489124118581016	None
50	2561	4.953654218730863e-06	None	0.3610222772484339	4.953654218730863e-06
50	2545	None	None	0.32552689202805996	None
50	2532	None	None	0.4498389312782633	None
50	2336	None	None	0.4283182666143765	None
50	2575	None	None	0.35357199458877775	None
50	2439	None	None	0.3155500592760416	None
50	2386	None	None	0.4360998901472202	None
50	2499	None	None	0.38726756970882786	None
50	2555	None	None	0.347683168253386	None
50	2323	None	None	0.4560591773614255	None
50	2588	-7.889317614878879e-09	None	0.4611583595344045	-7.889317614878879e-09
50	2421	None	None	0.39557541443553784	None
50	2279	None	None	0.5081989558701984	None
50	1848	None	None	0.41703634017742275	None
50	2182	None	None	0.45723268137791584	None
50	2259	None	None	0.4699072935627461	None
50	2513	None	None	0.3688639216430348	None
50	2551	-3.629672220691568e-09	None	0.4028271515590049	-3.629672220691568e-09
50	2574	-4.991284533698373e-07	None	0.3947074463524042	-4.991284533698373e-07
50	2310	None	None	0.49936427143163475	None
50	2565	-0.1	None	0.3990249910272368	-0.1
50	2567	-6.3849249294333715e-06	None	0.420228410490989	-6.3849249294333715e-06
50	2519	None	None	0.3840942905081218	None
50	2586	-9.613352188287911e-09	None	0.28764689000873134	-9.613352188287911e-09
50	2591	2.6278392160532695e-06	None	0.4396724512215635	2.6278392160532695e-06
50	2573	0.000683767219017132	None	0.3806194427685405	0.000683767219017132
50	2593	None	None	0.4604206164737293	None
50	2472	None	None	0.4430645253622072	None
50	2313	None	None	0.5110505854833963	None
50	2537	None	None	0.38181193142579894	None
50	2590	None	None	0.3382585653262729	None
50	2226	None	None	0.3709982000153733	None
50	2387	None	None	0.3538225510079954	None
50	2562	-0.1	None	0.4059920774059239	-0.1
50	2583	-0.0001251652520732439	None	0.37769201080427656	-0.0001251652520732439
50	2511	None	None	0.4230677204619255	None
74	3757	0.001900920978228812	None	0.22108051290331399	0.001900920978228812
74	3284	0.0009890469544450381	None	0.09562177891429749	0.0009890469544450381
74	3654	3.8079908317439956e-07	None	0.1871268062805696	3.8079908317439956e-07
74	3151	0.0004653009848884858	None	0.0	0.0004653009848884858
74	3731	-2.955279324942183e-08	None	0.0	-2.955279324942183e-08
74	3299	0.0010038420371672374	None	0.21222218181042257	0.0010038420371672374
74	3342	0.0006386776228520012	None	0.27868997356079495	0.0006386776228520012
74	3129	0.00022380071933626494	None	0.18801905501172209	0.00022380071933626494
74	3558	0.00020094161787233674	None	0.2982587105943222	0.00020094161787233674
74	3765	0.002823926000666142	None	0.0	0.002823926000666142
74	3434	0.0003155528926190916	None	0.09562177891429749	0.0003155528926190916
74	3607	0.0034925934925731424	None	0.04197898589601289	0.0034925934925731424
74	3753	1.8062002033831295e-10	None	0.0	1.8062002033831295e-10
74	2663	0.0004784280634923927	None	0.26835242558419686	0.0004784280634923927
74	3761	-1.4450442275606857e-07	None	0.18702348054971213	-1.4450442275606857e-07
74	3783	1.6797404743924633e-07	None	0.19603913955678487	1.6797404743924633e-07
74	3350	0.0008541533775847492	None	0.255189546985279	0.0008541533775847492
74	3323	0.0032492554265679385	None	0.21720678961756357	0.0032492554265679385
74	3566	0.001686074780457387	None	0.04197898589601289	0.001686074780457387
74	3685	-6.715499562003478e-09	None	0.09374245464111097	-6.715499562003478e-09
74	3355	0.0005021320849936138	None	0.09374245464111097	0.0005021320849936138
74	3760	0.0002557749879618753	None	0.0	0.0002557749879618753
74	3767	2.327106737321911e-05	None	0.04197898589601289	2.327106737321911e-05
74	3379	0.0005145370600019603	None	0.2469107945262589	0.0005145370600019603
74	3007	0.0011389724011640655	None	0.23384765383886014	0.0011389724011640655
74	3563	0.007767019156744458	None	0.09374245464111097	0.007767019156744458
74	3356	0.0031883641183145946	None	0.0	0.0031883641183145946
74	3613	-8.752063789889512e-06	None	0.0	-8.752063789889512e-06
74	3787	-8.260630578952661e-06	None	0.22190497647634078	-8.260630578952661e-06
74	3645	0.0046029350699201554	None	0.2193642825546597	0.0046029350699201554
74	3639	0.002045118403975642	None	0.19047655496543092	0.002045118403975642
74	3421	0.00139085633391397	None	0.154221039195725	0.00139085633391397
74	3751	-3.574522781712983e-06	None	0.2884004214882428	-3.574522781712983e-06
74	3739	0.003570557246404008	None	0.0	0.003570557246404008
74	3595	0.00021894404993196302	None	0.28624801567101005	0.00021894404993196302
74	3754	-7.968728388884117e-06	None	0.20309752740178189	-7.968728388884117e-06
74	3721	2.0693006818847156e-08	None	0.0	2.0693006818847156e-08
74	3684	0.0002904876050010567	None	0.2812816915839943	0.0002904876050010567
74	3735	0.0019194083292657948	None	0.28367035745662833	0.0019194083292657948
74	3728	-2.5250490194583703e-08	None	0.0	-2.5250490194583703e-08
74	3756	-0.00011374141188854167	None	0.04197898589601289	-0.00011374141188854167
74	3755	0.00025006878620017434	None	0.15298606631099992	0.00025006878620017434
74	3014	0.000307665947271666	None	0.0	0.000307665947271666
74	3648	0.0005158926952867535	None	0.19047655496543092	0.0005158926952867535
74	3063	0.0006113541926063042	None	0.0	0.0006113541926063042
74	2799	0.0004848832555857923	None	0.2494434291944156	0.0004848832555857923
74	3792	5.478831293449834e-05	None	0.05506094005282412	5.478831293449834e-05
74	3788	0.0006973502830285441	None	0.04197898589601289	0.0006973502830285441
74	3246	8.657671079300936e-05	None	0.2442564088390521	8.657671079300936e-05
74	3733	0.0005313540012962774	None	0.0	0.0005313540012962774
74	3061	0.0024330030811218198	None	0.0	0.0024330030811218198
74	3321	0.00046765645465200305	None	0.0	0.00046765645465200305
74	3796	0.00014425993234647142	None	0.0	0.00014425993234647142
74	3495	0.00011693034954328981	None	0.255189546985279	0.00011693034954328981
74	3750	0.0012953944452353465	None	0.04197898589601289	0.0012953944452353465
74	3770	0.0004564315385798363	None	0.15298606631099992	0.0004564315385798363
74	3493	0.0013985375085632985	None	0.0	0.0013985375085632985
74	3795	2.847854332038339e-07	None	0.1631061835592037	2.847854332038339e-07
74	3584	0.000540503857144117	None	0.0	0.000540503857144117
74	3455	0.005628285809550275	None	0.17005486560546634	0.005628285809550275
74	3677	0.0013517191028988137	None	0.05506094005282412	0.0013517191028988137
74	3776	-0.000401590095438696	None	0.04197898589601289	-0.000401590095438696
74	3682	0.00040171748709728476	None	0.2798958664789234	0.00040171748709728476
74	3784	-3.576010810329113e-06	None	0.0	-3.576010810329113e-06
74	3785	-3.1364995050339817e-09	None	0.3764931061433777	-3.1364995050339817e-09
74	3485	0.0005259686138336861	None	0.29047179652836586	0.0005259686138336861
74	3587	0.0014968968349577485	None	0.20408744191471712	0.0014968968349577485
74	3580	0.0007625510254093729	None	0.09562177891429749	0.0007625510254093729
74	3600	0.00038346436382088555	None	0.0	0.00038346436382088555
74	3716	1.9574683010377747e-10	None	0.0	1.9574683010377747e-10
74	3786	0.00013065669771223628	None	0.18898614467963779	0.00013065669771223628
74	3650	0.00035436404121523475	None	0.09374245464111097	0.00035436404121523475
74	3037	0.0016218669737978495	None	0.0	0.0016218669737978495
74	3778	-4.47946256359382e-06	None	0.05506094005282412	-4.47946256359382e-06
74	3035	0.0005545012842296874	None	0.279354133339756	0.0005545012842296874
74	3662	0.0009457279061841598	None	0.05506094005282412	0.0009457279061841598
74	3307	1.3439724061764238e-05	None	0.0	1.3439724061764238e-05
74	3707	0.0025764106617687226	None	0.16537721603282124	0.0025764106617687226
74	3683	3.575251689176153e-05	None	0.19388174769525635	3.575251689176153e-05
74	3711	2.948852557479655e-05	None	0.0	2.948852557479655e-05
74	3764	0.001477640315281628	None	0.29449510776005805	0.001477640315281628
74	3125	0.0015991820467093135	None	0.08239433888241028	0.0015991820467093135
74	3741	0.00150215866147155	None	0.15298606631099992	0.00150215866147155
74	2827	0.0013736432589406167	None	0.419332857284465	0.0013736432589406167
74	3794	0.0008425691655398258	None	0.0	0.0008425691655398258
74	3592	2.3711890903507875e-05	None	0.0	2.3711890903507875e-05
74	3727	0.0002187073425850684	None	0.09562177891429749	0.0002187073425850684
74	3775	4.420885532833971e-08	None	0.16537721603282124	4.420885532833971e-08
74	3475	0.007981084166132404	None	0.1436882180151773	0.007981084166132404
74	3660	0.0006174638105747671	None	0.0	0.0006174638105747671
74	3586	0.0012764724006413973	None	0.05506094005282412	0.0012764724006413973
74	2699	0.0005139538983917952	None	0.2348562433294851	0.0005139538983917952
74	3543	0.00042680768467246707	None	0.3255773368975999	0.00042680768467246707
74	3357	0.0003420918395787144	None	0.18801905501172209	0.0003420918395787144
74	3797	-1.668122199480922e-08	None	0.1871268062805696	-1.668122199480922e-08
74	3521	0.0020134625222516544	None	0.0	0.0020134625222516544
74	3737	0.0004415527033177746	None	0.1436882180151773	0.0004415527033177746
74	3289	0.00018439895165482377	None	0.19047655496543092	0.00018439895165482377
74	3774	-5.2269562250768754e-05	None	0.28371564712314984	-5.2269562250768754e-05
74	3508	0.000896110511423439	None	0.0	0.000896110511423439
60	3065	None	None	0.31110253406795	None
60	3058	2.6022486061368044e-07	None	0.0	2.6022486061368044e-07
60	3094	1.596825923258747e-06	None	0.0	1.596825923258747e-06
60	2868	0.00011961274969240754	None	0.2790099499246706	0.00011961274969240754
60	2663	0.0004784280634923927	None	0.266991711530167	0.0004784280634923927
60	3047	-9.550229919640866e-10	None	0.437717689214636	-9.550229919640866e-10
60	2970	0.00067773911777418	None	0.0	0.00067773911777418
60	2701	7.470588411601852e-05	None	0.5437861460390687	7.470588411601852e-05
60	2991	3.546331011879007e-06	None	0.4482637041957574	3.546331011879007e-06
60	3080	-2.3519830504955857e-06	None	0.2689452198288478	-2.3519830504955857e-06
60	3018	-1.4040959241594338e-09	None	0.2794984120169345	-1.4040959241594338e-09
60	3029	-5.3674432689741824e-09	None	0.44466949514101967	-5.3674432689741824e-09
60	2922	0.00016281523348148666	None	0.2886522430722726	0.00016281523348148666
60	2937	5.682885668889779e-06	None	0.1373259985373379	5.682885668889779e-06
60	2597	0.0005790271787869935	None	0.1373259985373379	0.0005790271787869935
60	2790	0.00020167564000205998	None	0.30456166697117654	0.00020167564000205998
60	3053	5.2158552486623745e-06	None	0.23912755138749292	5.2158552486623745e-06
60	3074	None	None	0.26014401379661084	None
60	2810	4.1523429427174184e-06	None	0.49370160783669154	4.1523429427174184e-06
60	3064	0.00013682678293955265	None	0.1373259985373379	0.00013682678293955265
60	3007	0.0011389724011640655	None	0.2873430161175479	0.0011389724011640655
60	2814	0.0012286685443310841	None	0.32080577042269187	0.0012286685443310841
60	2635	4.848538324001175e-07	None	0.5496406415833721	4.848538324001175e-07
60	2836	0.000268805892977814	None	0.0	0.000268805892977814
60	3057	1.4990393015504352e-05	None	0.16618935562887835	1.4990393015504352e-05
60	2752	-1.421061776110865e-09	None	0.4051233195534846	-1.421061776110865e-09
60	3032	8.92009769272407e-08	None	0.3579698057469224	8.92009769272407e-08
60	3041	-1.9455208470675703e-09	None	0.21533686696883794	-1.9455208470675703e-09
60	3092	1.2114328683576e-05	None	0.0	1.2114328683576e-05
60	3089	9.128903535672192e-05	None	0.18147960855472187	9.128903535672192e-05
60	3081	None	None	0.40099607056093667	None
60	3050	3.328984937556484e-08	None	0.30515029381573605	3.328984937556484e-08
60	3025	-4.733377789165216e-06	None	0.1522379877100131	-4.733377789165216e-06
60	2993	0.0001391070957349401	None	0.0	0.0001391070957349401
60	2833	0.0010200536538835499	None	0.0	0.0010200536538835499
60	2918	0.00030222126513239025	None	0.381695363566667	0.00030222126513239025
60	2751	0.0015352299788661268	None	0.2598177835461267	0.0015352299788661268
60	3014	0.000307665947271666	None	0.0	0.000307665947271666
60	2733	5.247874746796033e-05	None	0.29200205763152876	5.247874746796033e-05
60	2900	6.807360479102855e-05	None	0.2662457460046698	6.807360479102855e-05
60	3063	0.0006113541926063042	None	0.0	0.0006113541926063042
60	2799	0.0004848832555857923	None	0.31621577876070067	0.0004848832555857923
60	3071	-0.1	None	0.40787960086898345	-0.1
60	3028	0.00043173102687147453	None	0.3231158467079669	0.00043173102687147453
60	2852	0.00042822230964635686	None	0.16540743394690466	0.00042822230964635686
60	2808	5.880088579563965e-07	None	0.0	5.880088579563965e-07
60	2783	1.766133983465873e-07	None	0.29083804685747644	1.766133983465873e-07
60	3061	0.0024330030811218198	None	0.0	0.0024330030811218198
60	3003	0.00014874628361311382	None	0.0	0.00014874628361311382
60	2972	5.2542470195310793e-05	None	0.1373259985373379	5.2542470195310793e-05
60	2603	1.2307635084553628e-08	None	0.16540743394690466	1.2307635084553628e-08
60	3043	7.82915747935071e-06	None	0.3454250707907792	7.82915747935071e-06
60	2580	2.9757441231782295e-06	None	0.5062334777561809	2.9757441231782295e-06
60	2754	2.0004819890328335e-06	None	0.2077045007252039	2.0004819890328335e-06
60	3077	0.0018468874073844749	None	0.0	0.0018468874073844749
60	3027	9.35951259095528e-06	None	0.23912755138749292	9.35951259095528e-06
60	2797	4.981910749223617e-08	None	0.40285297733172765	4.981910749223617e-08
60	2561	4.953654218730863e-06	None	0.41532729148703107	4.953654218730863e-06
60	2856	0.0018710514162272637	None	0.31814305657757797	0.0018710514162272637
60	2859	1.0522621965642229e-08	None	0.49300230674673723	1.0522621965642229e-08
60	2896	0.0005377118656020695	None	0.3274591346814876	0.0005377118656020695
60	2770	0.00011501361022445565	None	0.2389642237841166	0.00011501361022445565
60	3068	0.0015133390629091736	None	0.2794325990676765	0.0015133390629091736
60	3046	0.00025150277978136406	None	0.31191960217204134	0.00025150277978136406
60	2985	0.001926181594183625	None	0.0	0.001926181594183625
60	2795	1.3857772441963377e-07	None	0.27515706601603224	1.3857772441963377e-07
60	2936	0.0004562907686439704	None	0.20012199424335653	0.0004562907686439704
60	3055	2.4457656345733437e-08	None	0.2447401737113096	2.4457656345733437e-08
60	2750	5.656497921805122e-05	None	0.41204059179301666	5.656497921805122e-05
60	3093	0.00014672134513745705	None	0.08418459229466795	0.00014672134513745705
60	3037	0.0016218669737978495	None	0.0	0.0016218669737978495
60	2763	1.6585843272627025e-05	None	0.2389642237841166	1.6585843272627025e-05
60	3035	0.0005545012842296874	None	0.2447401737113096	0.0005545012842296874
60	3098	0.0004345700630347317	None	0.28000280576943987	0.0004345700630347317
60	2878	6.736042451411314e-07	None	0.44466949514101967	6.736042451411314e-07
60	2784	1.0396718190032571e-09	None	0.20012199424335653	1.0396718190032571e-09
60	3006	7.730751314593977e-05	None	0.40501294959213785	7.730751314593977e-05
60	3090	0.00019012877678715236	None	0.29716178449403935	0.00019012877678715236
60	3099	-6.373359340279867e-08	None	0.1881905579154866	-6.373359340279867e-08
60	2850	0.0009161290585179943	None	0.3537836757837626	0.0009161290585179943
60	3062	-4.6884614035975935e-05	None	0.28466752987295024	-4.6884614035975935e-05
60	2899	2.729344200794755e-06	None	0.18147960855472187	2.729344200794755e-06
60	2827	0.0013736432589406167	None	0.2857235423529211	0.0013736432589406167
60	3051	-9.152845793347414e-11	None	0.0	-9.152845793347414e-11
60	3052	-1.774692925670879e-05	None	0.263165997750443	-1.774692925670879e-05
60	3013	0.00026305992510082207	None	0.0	0.00026305992510082207
60	2699	0.0005139538983917952	None	0.27654559152502606	0.0005139538983917952
60	2591	2.6278392160532695e-06	None	0.5223148687401336	2.6278392160532695e-06
60	3030	-1.6262331918669988e-08	None	0.29220208842377043	-1.6262331918669988e-08
60	3084	7.61108396731624e-05	None	0.08418459229466795	7.61108396731624e-05
60	2695	0.00044910674722796164	None	0.0	0.00044910674722796164
60	2956	-1.7186073326908798e-09	None	0.263165997750443	-1.7186073326908798e-09
60	2919	1.8200337734614166e-05	None	0.0	1.8200337734614166e-05
60	2981	0.00019804601269469163	None	0.3049599086782348	0.00019804601269469163
60	2892	0.0021060098985203834	None	0.3390535720663387	0.0021060098985203834
60	2760	7.017093047711535e-05	None	0.26179766537199517	7.017093047711535e-05
60	3073	0.00037906458156700644	None	0.263165997750443	0.00037906458156700644
60	3075	-0.1	None	0.3638691145240139	-0.1
60	2848	3.520176927826762e-05	None	0.0	3.520176927826762e-05
60	2884	2.702501062037544e-05	None	0.2077045007252039	2.702501062037544e-05
109	5088	0.0019299208828622322	None	0.2747928335445794	0.0019299208828622322
109	5548	-1.444870145698423e-06	None	0.02593728781098032	-1.444870145698423e-06
109	4852	0.0052212015208968204	None	0.0	0.0052212015208968204
109	5485	7.337820319275148e-05	None	0.27736220964221864	7.337820319275148e-05
109	5521	0.00012732910881554566	None	0.0	0.00012732910881554566
109	5433	0.00017495318176115568	None	0.16335645741680022	0.00017495318176115568
109	5045	0.003609753838748936	None	0.1489256603591053	0.003609753838748936
109	3607	0.0034925934925731424	None	0.062498564763458254	0.0034925934925731424
109	5102	0.0003312707102076948	None	0.11058124770508818	0.0003312707102076948
109	5448	5.491754959361607e-08	None	0.062498564763458254	5.491754959361607e-08
109	5371	0.0003029667656598676	None	0.23489795691698673	0.0003029667656598676
109	5476	2.7270363143142124e-07	None	0.0	2.7270363143142124e-07
109	5390	0.0006696166050003579	None	0.16263737843541995	0.0006696166050003579
109	5447	0.0005553749073410837	None	0.2897703690368585	0.0005553749073410837
109	5453	0.0008559849960227122	None	0.06580906654090707	0.0008559849960227122
109	5223	0.001635627037528991	None	0.17188780532916065	0.001635627037528991
109	5470	0.000654956504147587	None	0.0	0.000654956504147587
109	5524	-7.474340563517859e-05	None	0.0	-7.474340563517859e-05
109	5373	0.00011139999521369984	None	0.17066493144423886	0.00011139999521369984
109	5545	0.0008469366387493316	None	0.11195135196096265	0.0008469366387493316
109	5475	0.002404092466387409	None	0.1022139926655025	0.002404092466387409
109	5266	0.0006910421345590212	None	0.22759852974121472	0.0006910421345590212
109	4625	0.007956309293022998	None	0.0	0.007956309293022998
109	5059	0.002358268745177627	None	0.02403131042926463	0.002358268745177627
109	5271	0.0011236874740893684	None	0.11195135196096265	0.0011236874740893684
109	5167	0.0034070677558343545	None	0.0	0.0034070677558343545
109	5352	0.003507684417239067	None	0.04835708697650196	0.003507684417239067
109	5416	0.00022940279071109022	None	0.0	0.00022940279071109022
109	5523	0.0007103712071198032	None	0.055373918847777814	0.0007103712071198032
109	5547	-0.00015572575857552214	None	0.0	-0.00015572575857552214
109	4648	0.0009648646381555311	None	0.0	0.0009648646381555311
109	5411	5.954790898467661e-05	None	0.3115246722805112	5.954790898467661e-05
109	5522	0.00010548220629339052	None	0.1116561319974815	0.00010548220629339052
109	5409	0.0010246378547015354	None	0.19569550012908868	0.0010246378547015354
109	5474	0.00033647140652314254	None	0.02593728781098032	0.00033647140652314254
109	5540	-6.215896277523217e-06	None	0.04835708697650196	-6.215896277523217e-06
109	5244	0.00028702399375257835	None	0.18863034117841537	0.00028702399375257835
109	4300	0.005910086440970888	None	0.2310264074832118	0.005910086440970888
109	5525	-0.00012081520867797976	None	0.0	-0.00012081520867797976
109	5449	7.942964480651351e-06	None	0.2851947403716961	7.942964480651351e-06
109	5535	0.0008927487026424053	None	0.02403131042926463	0.0008927487026424053
109	5493	0.0006452155468136649	None	0.02403131042926463	0.0006452155468136649
109	5318	0.0002317670143536835	None	0.22944842086540723	0.0002317670143536835
109	5550	1.311141677610853e-06	None	0.02593728781098032	1.311141677610853e-06
109	5502	0.00034799865735733195	None	0.0	0.00034799865735733195
109	5218	0.0018476529200577999	None	0.1022139926655025	0.0018476529200577999
109	5216	0.0015565883819083934	None	0.0	0.0015565883819083934
109	5533	0.0002871070174943561	None	0.0	0.0002871070174943561
109	5147	0.0007237553969864613	None	0.08464146754893738	0.0007237553969864613
109	5531	1.875635289018897e-05	None	0.0	1.875635289018897e-05
109	5222	0.0002916666405742356	None	0.02593728781098032	0.0002916666405742356
109	5534	-4.6852402371345347e-07	None	0.2747928335445794	-4.6852402371345347e-07
109	5380	7.706212502962503e-10	None	0.0	7.706212502962503e-10
109	5182	0.0004052952834025932	None	0.02403131042926463	0.0004052952834025932
109	4712	0.003120346987827667	None	0.16263737843541995	0.003120346987827667
109	5152	0.0011068477607067274	None	0.13335246384457505	0.0011068477607067274
109	5192	0.00040876231548152086	None	0.26845711481711393	0.00040876231548152086
109	5517	4.8547290185389235e-05	None	0.33438440133253244	4.8547290185389235e-05
109	4741	0.003465756818622302	None	0.0	0.003465756818622302
109	5445	0.0012879004559646907	None	0.09912791442701778	0.0012879004559646907
109	5504	0.0010034215293838866	None	0.30055101503325876	0.0010034215293838866
109	5512	-6.9874619641902894e-06	None	0.15512381131158667	-6.9874619641902894e-06
109	5415	0.000931682484997861	None	0.19839039325970836	0.000931682484997861
109	5388	0.001171974182525478	None	0.0	0.001171974182525478
109	5137	0.0020597478269562155	None	0.0	0.0020597478269562155
109	5369	0.0019265443467071542	None	0.0	0.0019265443467071542
109	5274	0.004174716459309867	None	0.07968481576191458	0.004174716459309867
109	5478	0.0008251914658097924	None	0.02593728781098032	0.0008251914658097924
109	5425	0.0013312548694021762	None	0.02403131042926463	0.0013312548694021762
109	5372	0.0006249909556450163	None	0.0	0.0006249909556450163
109	5240	0.0012994933595807038	None	0.02593728781098032	0.0012994933595807038
109	5544	0.0016323058561828452	None	0.07127033822796784	0.0016323058561828452
109	5405	6.2294118027157855e-06	None	0.0	6.2294118027157855e-06
109	5462	8.033040809659132e-05	None	0.11195135196096265	8.033040809659132e-05
109	5511	0.00037011827798713153	None	0.21427437896233079	0.00037011827798713153
109	5541	0.0002194329200387558	None	0.0	0.0002194329200387558
109	5443	6.096849174448422e-06	None	0.0	6.096849174448422e-06
109	5460	0.0007445202618630138	None	0.0	0.0007445202618630138
109	4280	0.005471896307054067	None	0.02593728781098032	0.005471896307054067
109	5520	0.000275543783939762	None	0.19669175723477111	0.000275543783939762
109	5505	0.0022836850628268034	None	0.11195135196096265	0.0022836850628268034
109	4536	0.0046479351350167284	None	0.24107604453262113	0.0046479351350167284
109	5035	0.001726371659891808	None	0.11195135196096265	0.001726371659891808
109	5148	0.0018534908684714987	None	0.07243341004571147	0.0018534908684714987
109	5426	0.002457361838956274	None	0.04835708697650196	0.002457361838956274
109	5119	0.0005416830369121095	None	0.062498564763458254	0.0005416830369121095
109	5103	0.0012364129051214675	None	0.0	0.0012364129051214675
109	5263	0.00048772344182667965	None	0.04835708697650196	0.00048772344182667965
109	4034	0.0023123580774996257	None	0.11195135196096265	0.0023123580774996257
109	4881	0.0009851679314584597	None	0.0	0.0009851679314584597
109	5543	-2.425295361576626e-05	None	0.0	-2.425295361576626e-05
109	5325	-5.532700733347418e-06	None	0.0	-5.532700733347418e-06
109	5302	0.0016531064529474713	None	0.22338252406620152	0.0016531064529474713
109	5459	0.0018265039454652523	None	0.07968481576191458	0.0018265039454652523
109	5291	0.0010358566154956934	None	0.08990708253087938	0.0010358566154956934
109	5250	0.0001396493491761079	None	0.1888057563382856	0.0001396493491761079
109	5420	3.502245904277602e-05	None	0.23909700570561995	3.502245904277602e-05
109	5055	0.0010845450897841653	None	0.21840807158763656	0.0010845450897841653
109	5532	-4.012932810935835e-05	None	0.10470353742017284	-4.012932810935835e-05
109	5356	0.0018540892097075991	None	0.12079886298659562	0.0018540892097075991
110	5088	0.0019299208828622322	None	0.18250963926477634	0.0019299208828622322
110	5548	-1.444870145698423e-06	None	0.006955458741585307	-1.444870145698423e-06
110	4852	0.0052212015208968204	None	0.0	0.0052212015208968204
110	5485	7.337820319275148e-05	None	0.3070382669244579	7.337820319275148e-05
110	5521	0.00012732910881554566	None	0.0	0.00012732910881554566
110	5433	0.00017495318176115568	None	0.1465943296249207	0.00017495318176115568
110	5045	0.003609753838748936	None	0.15281443194426642	0.003609753838748936
110	5596	0.0008267200037315175	None	0.2005724234873532	0.0008267200037315175
110	3607	0.0034925934925731424	None	0.13112292106435786	0.0034925934925731424
110	5568	0.0021156276726290524	None	0.0	0.0021156276726290524
110	5371	0.0003029667656598676	None	0.25514673235539764	0.0003029667656598676
110	5476	2.7270363143142124e-07	None	0.0	2.7270363143142124e-07
110	5390	0.0006696166050003579	None	0.1318713317230916	0.0006696166050003579
110	5453	0.0008559849960227122	None	0.05564366993268246	0.0008559849960227122
110	5223	0.001635627037528991	None	0.16708638014633642	0.001635627037528991
110	5470	0.000654956504147587	None	0.0	0.000654956504147587
110	5579	-2.985998855586562e-08	None	0.09174830106991845	-2.985998855586562e-08
110	5545	0.0008469366387493316	None	0.09174830106991845	0.0008469366387493316
110	5475	0.002404092466387409	None	0.11499074174869033	0.002404092466387409
110	5571	7.932235978545647e-09	None	0.14380391670296364	7.932235978545647e-09
110	5266	0.0006910421345590212	None	0.26767521919221504	0.0006910421345590212
110	5059	0.002358268745177627	None	0.018159561526432506	0.002358268745177627
110	5167	0.0034070677558343545	None	0.0	0.0034070677558343545
110	5352	0.003507684417239067	None	0.05144641632810595	0.003507684417239067
110	5523	0.0007103712071198032	None	0.055373918847777814	0.0007103712071198032
110	5576	1.261178781112553e-09	None	0.0	1.261178781112553e-09
110	4648	0.0009648646381555311	None	0.0	0.0009648646381555311
110	5411	5.954790898467661e-05	None	0.3254611092108618	5.954790898467661e-05
110	5522	0.00010548220629339052	None	0.11040239465579378	0.00010548220629339052
110	5409	0.0010246378547015354	None	0.18992059724955374	0.0010246378547015354
110	5540	-6.215896277523217e-06	None	0.05144641632810595	-6.215896277523217e-06
110	5244	0.00028702399375257835	None	0.22300196111486348	0.00028702399375257835
110	4300	0.005910086440970888	None	0.2026871396103506	0.005910086440970888
110	5600	0.0007274414562311172	None	0.24851508997606916	0.0007274414562311172
110	5535	0.0008927487026424053	None	0.018159561526432506	0.0008927487026424053
110	5493	0.0006452155468136649	None	0.018159561526432506	0.0006452155468136649
110	5318	0.0002317670143536835	None	0.22056189276865204	0.0002317670143536835
110	5591	0.000630302108501707	None	0.06586947310245835	0.000630302108501707
110	5550	1.311141677610853e-06	None	0.006955458741585307	1.311141677610853e-06
110	5502	0.00034799865735733195	None	0.0	0.00034799865735733195
110	5218	0.0018476529200577999	None	0.11499074174869033	0.0018476529200577999
110	5216	0.0015565883819083934	None	0.0	0.0015565883819083934
110	5533	0.0002871070174943561	None	0.0	0.0002871070174943561
110	5147	0.0007237553969864613	None	0.08333283789116823	0.0007237553969864613
110	5561	-6.890466909275132e-07	None	0.21623168631040515	-6.890466909275132e-07
110	5577	-3.17380486167881e-08	None	0.05564366993268246	-3.17380486167881e-08
110	5531	1.875635289018897e-05	None	0.0	1.875635289018897e-05
110	5222	0.0002916666405742356	None	0.006955458741585307	0.0002916666405742356
110	5562	0.0009300073447258173	None	0.2707879863638654	0.0009300073447258173
110	5534	-4.6852402371345347e-07	None	0.18250963926477634	-4.6852402371345347e-07
110	5588	0.0024298624806212994	None	0.27568650595671695	0.0024298624806212994
110	4712	0.003120346987827667	None	0.1318713317230916	0.003120346987827667
110	5592	0.0013955570236294883	None	0.13112292106435786	0.0013955570236294883
110	5152	0.0011068477607067274	None	0.08408221363172075	0.0011068477607067274
110	5192	0.00040876231548152086	None	0.26081731318411516	0.00040876231548152086
110	5517	4.8547290185389235e-05	None	0.3359465335891417	4.8547290185389235e-05
110	4741	0.003465756818622302	None	0.0	0.003465756818622302
110	5445	0.0012879004559646907	None	0.09855367480773833	0.0012879004559646907
110	5504	0.0010034215293838866	None	0.293073034520542	0.0010034215293838866
110	5512	-6.9874619641902894e-06	None	0.15512381131158667	-6.9874619641902894e-06
110	5415	0.000931682484997861	None	0.17287542799393146	0.000931682484997861
110	5598	0.00023918593312006404	None	0.23614668960498908	0.00023918593312006404
110	5593	-1.155705609992223e-09	None	0.08408221363172075	-1.155705609992223e-09
110	5388	0.001171974182525478	None	0.0	0.001171974182525478
110	5137	0.0020597478269562155	None	0.0	0.0020597478269562155
110	5369	0.0019265443467071542	None	0.0	0.0019265443467071542
110	5563	0.0014546805615315037	None	0.18250963926477634	0.0014546805615315037
110	5274	0.004174716459309867	None	0.1671672192553819	0.004174716459309867
110	5478	0.0008251914658097924	None	0.006955458741585307	0.0008251914658097924
110	5425	0.0013312548694021762	None	0.018159561526432506	0.0013312548694021762
110	5240	0.0012994933595807038	None	0.006955458741585307	0.0012994933595807038
110	5544	0.0016323058561828452	None	0.06980229293454254	0.0016323058561828452
110	5581	1.3897790847234028e-05	None	0.1318713317230916	1.3897790847234028e-05
110	5462	8.033040809659132e-05	None	0.09174830106991845	8.033040809659132e-05
110	5511	0.00037011827798713153	None	0.23718107661696042	0.00037011827798713153
110	5580	4.018360296171699e-05	None	0.2179513962451737	4.018360296171699e-05
110	5541	0.0002194329200387558	None	0.0	0.0002194329200387558
110	5443	6.096849174448422e-06	None	0.0	6.096849174448422e-06
110	5460	0.0007445202618630138	None	0.0	0.0007445202618630138
110	4280	0.005471896307054067	None	0.006955458741585307	0.005471896307054067
110	5594	0.0001206655173659812	None	0.18992059724955374	0.0001206655173659812
110	5505	0.0022836850628268034	None	0.09174830106991845	0.0022836850628268034
110	4536	0.0046479351350167284	None	0.24104033253942375	0.0046479351350167284
110	5035	0.001726371659891808	None	0.09174830106991845	0.001726371659891808
110	5426	0.002457361838956274	None	0.05144641632810595	0.002457361838956274
110	5103	0.0012364129051214675	None	0.0	0.0012364129051214675
110	5263	0.00048772344182667965	None	0.05144641632810595	0.00048772344182667965
110	4034	0.0023123580774996257	None	0.09174830106991845	0.0023123580774996257
110	4881	0.0009851679314584597	None	0.0	0.0009851679314584597
110	5567	0.0018509041566201452	None	0.265425793897079	0.0018509041566201452
110	5302	0.0016531064529474713	None	0.22787131740630748	0.0016531064529474713
110	5459	0.0018265039454652523	None	0.1671672192553819	0.0018265039454652523
110	5574	-6.3742287546334525e-06	None	0.0	-6.3742287546334525e-06
110	5291	0.0010358566154956934	None	0.08732315433865687	0.0010358566154956934
110	5250	0.0001396493491761079	None	0.20900880722932982	0.0001396493491761079
110	5055	0.0010845450897841653	None	0.23554894498783147	0.0010845450897841653
110	5569	0.001117254453138282	None	0.08863220002283581	0.001117254453138282
110	5587	0.0010054549785068695	None	0.2558428894916135	0.0010054549785068695
110	5565	0.00035043534678894057	None	0.0	0.00035043534678894057
110	5356	0.0018540892097075991	None	0.12358193110783282	0.0018540892097075991
76	3757	0.001900920978228812	None	0.21768909733681396	0.001900920978228812
76	3284	0.0009890469544450381	None	0.09562177891429749	0.0009890469544450381
76	3151	0.0004653009848884858	None	0.0	0.0004653009848884858
76	3731	-2.955279324942183e-08	None	0.0	-2.955279324942183e-08
76	3299	0.0010038420371672374	None	0.22931444622298244	0.0010038420371672374
76	3342	0.0006386776228520012	None	0.2958372910267126	0.0006386776228520012
76	3878	-1.2281076236531034e-08	None	0.08943724358231468	-1.2281076236531034e-08
76	3558	0.00020094161787233674	None	0.2739520987798866	0.00020094161787233674
76	3765	0.002823926000666142	None	0.0	0.002823926000666142
76	3434	0.0003155528926190916	None	0.09562177891429749	0.0003155528926190916
76	3607	0.0034925934925731424	None	0.07843552791584116	0.0034925934925731424
76	2663	0.0004784280634923927	None	0.28954520967582964	0.0004784280634923927
76	3783	1.6797404743924633e-07	None	0.19324789906640388	1.6797404743924633e-07
76	3843	1.565720116629932e-08	None	0.3655753796278257	1.565720116629932e-08
76	3323	0.0032492554265679385	None	0.2316969508137563	0.0032492554265679385
76	3854	0.00014433670882294078	None	0.0	0.00014433670882294078
76	3685	-6.715499562003478e-09	None	0.08943724358231468	-6.715499562003478e-09
76	3355	0.0005021320849936138	None	0.08943724358231468	0.0005021320849936138
76	3852	1.4901467336871891e-07	None	0.38211869316900604	1.4901467336871891e-07
76	3379	0.0005145370600019603	None	0.2572569231615232	0.0005145370600019603
76	3858	0.0016294480342906614	None	0.21329259917605264	0.0016294480342906614
76	3007	0.0011389724011640655	None	0.23788842502199334	0.0011389724011640655
76	3356	0.0031883641183145946	None	0.1259998333585446	0.0031883641183145946
76	3822	0.00017238569301840796	None	0.0	0.00017238569301840796
76	3867	-1.1179016589135917e-05	None	0.1129289664357163	-1.1179016589135917e-05
76	3645	0.0046029350699201554	None	0.20831739806521404	0.0046029350699201554
76	3868	0.001497414570506946	None	0.33039747800664643	0.001497414570506946
76	3639	0.002045118403975642	None	0.1573280321149542	0.002045118403975642
76	3751	-3.574522781712983e-06	None	0.3054083691012754	-3.574522781712983e-06
76	3595	0.00021894404993196302	None	0.19646979523790514	0.00021894404993196302
76	3721	2.0693006818847156e-08	None	0.0	2.0693006818847156e-08
76	3838	0.00011641404674524198	None	0.2823018698629468	0.00011641404674524198
76	3684	0.0002904876050010567	None	0.2389433951307253	0.0002904876050010567
76	3735	0.0019194083292657948	None	0.299901794559649	0.0019194083292657948
76	3898	0.0006198484464688721	None	0.07843552791584116	0.0006198484464688721
76	3890	1.7878721008293463e-08	None	0.21468385407380683	1.7878721008293463e-08
76	3869	-7.494288750784623e-06	None	0.2581775504041476	-7.494288750784623e-06
76	3871	0.0016171109117198682	None	0.18809815227847154	0.0016171109117198682
76	3063	0.0006113541926063042	None	0.0	0.0006113541926063042
76	2799	0.0004848832555857923	None	0.2575811293449791	0.0004848832555857923
76	3896	7.663647822427327e-05	None	0.0	7.663647822427327e-05
76	3246	8.657671079300936e-05	None	0.2372002157648249	8.657671079300936e-05
76	3733	0.0005313540012962774	None	0.0	0.0005313540012962774
76	3839	1.966608377606813e-09	None	0.0	1.966608377606813e-09
76	3061	0.0024330030811218198	None	0.0	0.0024330030811218198
76	3873	0.00021595026822035984	None	0.1259998333585446	0.00021595026822035984
76	3861	-3.31066945307007e-10	None	0.0	-3.31066945307007e-10
76	3321	0.00046765645465200305	None	0.0	0.00046765645465200305
76	3750	0.0012953944452353465	None	0.07843552791584116	0.0012953944452353465
76	3770	0.0004564315385798363	None	0.1129289664357163	0.0004564315385798363
76	3493	0.0013985375085632985	None	0.0	0.0013985375085632985
76	3795	2.847854332038339e-07	None	0.15796996481928088	2.847854332038339e-07
76	3584	0.000540503857144117	None	0.0	0.000540503857144117
76	3881	1.240887254198855e-05	None	0.0	1.240887254198855e-05
76	3455	0.005628285809550275	None	0.17005486560546634	0.005628285809550275
76	3677	0.0013517191028988137	None	0.0	0.0013517191028988137
76	3841	0.0007665262416895912	None	0.30711911387316065	0.0007665262416895912
76	3846	-1.894680077722777e-05	None	0.15796996481928088	-1.894680077722777e-05
76	3859	1.131055997081279e-08	None	0.0	1.131055997081279e-08
76	3682	0.00040171748709728476	None	0.22245292412402887	0.00040171748709728476
76	3833	2.844458739479187e-07	None	0.38007148439370486	2.844458739479187e-07
76	3485	0.0005259686138336861	None	0.23630186319959617	0.0005259686138336861
76	3587	0.0014968968349577485	None	0.18549781399930887	0.0014968968349577485
76	3580	0.0007625510254093729	None	0.09562177891429749	0.0007625510254093729
76	3811	0.00036474597569122766	None	0.23870667092083644	0.00036474597569122766
76	3879	0.00020526747313293433	None	0.12711192899713716	0.00020526747313293433
76	3716	1.9574683010377747e-10	None	0.0	1.9574683010377747e-10
76	3804	-6.634675607485937e-06	None	0.2488817700674423	-6.634675607485937e-06
76	3037	0.0016218669737978495	None	0.0	0.0016218669737978495
76	3837	-7.888413960727427e-10	None	0.0	-7.888413960727427e-10
76	3035	0.0005545012842296874	None	0.28517626328818263	0.0005545012842296874
76	3662	0.0009457279061841598	None	0.0	0.0009457279061841598
76	3813	3.837911857800146e-05	None	0.24946991772241084	3.837911857800146e-05
76	3809	6.989186178287453e-09	None	0.0	6.989186178287453e-09
76	3707	0.0025764106617687226	None	0.19434701635228777	0.0025764106617687226
76	3683	3.575251689176153e-05	None	0.19687863178143283	3.575251689176153e-05
76	3891	1.0467109913715104e-06	None	0.12711192899713716	1.0467109913715104e-06
76	3711	2.948852557479655e-05	None	0.0	2.948852557479655e-05
76	3764	0.001477640315281628	None	0.18673254946004242	0.001477640315281628
76	3887	0.0004124123830242113	None	0.24865618713880924	0.0004124123830242113
76	3895	0.00026376913708819617	None	0.1129289664357163	0.00026376913708819617
76	3592	2.3711890903507875e-05	None	0.0	2.3711890903507875e-05
76	3840	0.00013070158677771433	None	0.19671243361914909	0.00013070158677771433
76	3727	0.0002187073425850684	None	0.09562177891429749	0.0002187073425850684
76	3860	0.00010295149039940894	None	0.0	0.00010295149039940894
76	3660	0.0006174638105747671	None	0.0	0.0006174638105747671
76	3586	0.0012764724006413973	None	0.0	0.0012764724006413973
76	2699	0.0005139538983917952	None	0.2577296966478858	0.0005139538983917952
76	3543	0.00042680768467246707	None	0.33858177801227785	0.00042680768467246707
76	3357	0.0003420918395787144	None	0.2724247439083933	0.0003420918395787144
76	3830	0.001332925048117605	None	0.12711192899713716	0.001332925048117605
76	3863	-3.779288505450343e-05	None	0.1129289664357163	-3.779288505450343e-05
76	3521	0.0020134625222516544	None	0.1259998333585446	0.0020134625222516544
76	3864	None	None	0.40276638958437544	None
76	3817	4.868156036704811e-07	None	0.0	4.868156036704811e-07
76	3853	1.560590500210632e-05	None	0.07843552791584116	1.560590500210632e-05
76	3289	0.00018439895165482377	None	0.1573280321149542	0.00018439895165482377
76	3900	-1.907636168568565e-05	None	0.0	-1.907636168568565e-05
76	3857	1.1839660412571612e-05	None	0.0	1.1839660412571612e-05
76	3508	0.000896110511423439	None	0.0	0.000896110511423439
30	1492	0.40837767088097887	0.40837767088097887	0.430955692859983	0.40837767088097887
30	1483	0.4230600524707717	0.4230600524707717	0.4493537805715557	0.4230600524707717
30	1531	0.5016967097843971	0.5016967097843971	0.5173791091514748	0.5016967097843971
30	1600	0.33882047649831376	0.33882047649831376	0.4212032302859866	0.33882047649831376
30	1597	0.3358120203726955	0.3358120203726955	0.4197637022937782	0.3358120203726955
30	1559	0.321667986656052	0.321667986656052	0.3896889214590884	0.321667986656052
30	969	0.3669367069033213	0.3669367069033213	0.3762903739040382	0.3669367069033213
30	1396	0.4106748456906434	0.4106748456906434	0.4737176070022871	0.4106748456906434
30	1463	0.33406827710244213	0.33406827710244213	0.3810962345615789	0.33406827710244213
30	1338	0.4212830077055685	0.4212830077055685	0.4558039711538043	0.4212830077055685
30	1510	0.2824110394566427	0.2824110394566427	0.3709196279668464	0.2824110394566427
30	1537	0.36595529376566915	0.36595529376566915	0.39910732226808154	0.36595529376566915
30	1292	0.32757859892810526	0.32757859892810526	0.6894993299379297	0.32757859892810526
30	1581	0.3032255484764445	0.3032255484764445	0.39156663773866984	0.3032255484764445
30	965	0.4313166840805412	0.4313166840805412	0.45857221844219165	0.4313166840805412
30	1144	0.44412463125099855	0.44412463125099855	0.46484868185449074	0.44412463125099855
30	1540	0.3305138162231088	0.3305138162231088	0.36020907746092673	0.3305138162231088
30	1593	0.4127366955356786	0.4127366955356786	0.4493100412873474	0.4127366955356786
30	695	0.33541469553275616	0.33541469553275616	0.3567307225049796	0.33541469553275616
30	1408	0.3917562180656984	0.3917562180656984	0.5210536732632174	0.3917562180656984
30	1578	0.35085989240993803	0.35085989240993803	0.38088863782737553	0.35085989240993803
30	1261	0.449574465870825	0.449574465870825	0.449574465870825	0.449574465870825
30	1306	0.32085424807099183	0.32085424807099183	0.3714030826128094	0.32085424807099183
30	1315	0.33308971499726997	0.33308971499726997	0.3615425068922962	0.33308971499726997
30	1026	0.4144642998408627	0.4144642998408627	0.4770308945021532	0.4144642998408627
30	1501	0.32184075915376054	0.32184075915376054	0.35196611508210984	0.32184075915376054
30	1367	0.3409615095127124	0.3409615095127124	0.35614938782022193	0.3409615095127124
30	1455	0.3414320347631926	0.3414320347631926	0.4174435400507234	0.3414320347631926
30	1536	0.3257432768326781	0.3257432768326781	0.438647114271811	0.3257432768326781
30	1451	0.37006520145650923	0.37006520145650923	0.42218589217493446	0.37006520145650923
30	1459	0.31099676537508636	0.31099676537508636	0.3165850541901146	0.31099676537508636
30	1574	0.38198752415454434	0.38198752415454434	0.411722697750327	0.38198752415454434
30	1486	0.32757859892810526	0.32757859892810526	0.6894993299379297	0.32757859892810526
30	1454	0.31619755608405714	0.31619755608405714	0.3404421359479095	0.31619755608405714
30	1529	0.32834642787845647	0.32834642787845647	0.385571733401861	0.32834642787845647
30	1286	0.36105768118366555	0.36105768118366555	0.4323076979081528	0.36105768118366555
30	1164	0.3791260596079687	0.3791260596079687	0.4764477633968857	0.3791260596079687
30	1375	0.32613692342129014	0.32613692342129014	0.33259736454261546	0.32613692342129014
30	1518	0.374714584647548	0.374714584647548	0.4105339749159527	0.374714584647548
30	635	0.35796357970711157	0.35796357970711157	0.37017233050848125	0.35796357970711157
30	1568	0.2697073789850756	0.2697073789850756	0.2697073789850756	0.2697073789850756
30	1467	0.321667986656052	0.321667986656052	0.3896889214590884	0.321667986656052
30	1491	0.40676966419126454	0.40676966419126454	0.4206102890902258	0.40676966419126454
30	1458	0.3163784818586763	0.3163784818586763	0.3308588098504412	0.3163784818586763
30	1156	0.35005966944599637	0.35005966944599637	0.3599148975973282	0.35005966944599637
30	1205	0.32289895240890437	0.32289895240890437	0.34105458865129507	0.32289895240890437
30	1357	0.33308971499726997	0.33308971499726997	0.3615425068922962	0.33308971499726997
30	1426	0.40446368050872616	0.40446368050872616	0.4313081804874911	0.40446368050872616
30	1583	0.32150773260489257	0.32150773260489257	0.3448691851100965	0.32150773260489257
30	1464	0.3417323855425032	0.3417323855425032	0.3666731261783648	0.3417323855425032
30	1431	0.31516701713040707	0.31516701713040707	0.328867836459683	0.31516701713040707
30	1410	0.3937891409288738	0.3937891409288738	0.4220385962881655	0.3937891409288738
30	1400	0.41481176279306436	0.41481176279306436	0.4993171486653771	0.41481176279306436
30	1572	0.5654016931867942	0.5654016931867942	0.7729087054801009	0.5654016931867942
30	1580	0.30305959268606186	0.30305959268606186	0.3565294572589173	0.30305959268606186
30	1589	0.3241806693945396	0.3241806693945396	0.4032458148513342	0.3241806693945396
30	1324	0.3854206589039129	0.3854206589039129	0.3987752851484422	0.3854206589039129
30	1507	0.395502460289581	0.395502460289581	0.43908092497050744	0.395502460289581
30	951	0.3973427143962279	0.3973427143962279	0.40506332139497897	0.3973427143962279
30	1585	0.29244909943282504	0.29244909943282504	0.30643032042950064	0.29244909943282504
30	1506	0.42129976888421783	0.42129976888421783	0.45862130918519456	0.42129976888421783
30	1566	0.4768676627685351	0.4768676627685351	0.4962110201315665	0.4768676627685351
30	1569	0.33071667288886614	0.33071667288886614	0.3582512566573618	0.33071667288886614
30	1554	0.33089953992068005	0.33089953992068005	0.33089953992068005	0.33089953992068005
30	1106	0.4114173466462299	0.4114173466462299	0.45327204989061515	0.4114173466462299
30	1401	0.33308971499726997	0.33308971499726997	0.3615425068922962	0.33308971499726997
30	1590	0.3471781430723004	0.3471781430723004	0.39693541342845434	0.3471781430723004
30	1547	0.40281856268062366	0.40281856268062366	0.4481294778458776	0.40281856268062366
30	1558	0.395502460289581	0.395502460289581	0.43908092497050744	0.395502460289581
30	564	0.44070781342538795	0.44070781342538795	0.47946650188155093	0.44070781342538795
30	1488	0.2674896207728642	0.2674896207728642	0.29536054279934193	0.2674896207728642
30	1021	0.42332918886995097	0.42332918886995097	0.49463901011755895	0.42332918886995097
30	1514	0.3542412471593163	0.3542412471593163	0.3861655113542727	0.3542412471593163
30	1437	0.36677488609848624	0.36677488609848624	0.372094035434709	0.36677488609848624
30	1398	0.4973223259620115	0.4973223259620115	0.7100927426875844	0.4973223259620115
30	1560	0.2796246843108877	0.2796246843108877	0.2796246843108877	0.2796246843108877
30	643	0.620251956409591	0.620251956409591	0.6315351527526724	0.620251956409591
30	1280	0.44288085831696494	0.44288085831696494	0.5464477959385425	0.44288085831696494
30	1365	0.3238248076720872	0.3238248076720872	0.3963853953684781	0.3238248076720872
30	1024	0.4973223259620115	0.4973223259620115	0.7100927426875844	0.4973223259620115
30	1515	0.46723694100378943	0.46723694100378943	0.4788480699853836	0.46723694100378943
30	1587	0.45792599093149305	0.45792599093149305	0.4703888383991634	0.45792599093149305
30	1182	0.4573955054649563	0.4573955054649563	0.513006701825488	0.4573955054649563
30	1343	0.3087786200214268	0.3087786200214268	0.33888203878373263	0.3087786200214268
30	1520	0.3694043364473246	0.3694043364473246	0.4952117014606771	0.3694043364473246
30	1424	0.38134424044353454	0.38134424044353454	0.3854690774167971	0.38134424044353454
30	1530	0.3427327594735384	0.3427327594735384	0.35453483931247215	0.3427327594735384
30	1596	0.3337698934482221	0.3337698934482221	0.3627599107809649	0.3337698934482221
30	1561	0.34351465856004665	0.34351465856004665	0.3648757615179089	0.34351465856004665
30	1160	0.3487496539800757	0.3487496539800757	0.3586273305876682	0.3487496539800757
30	1478	0.33308971499726997	0.33308971499726997	0.3615425068922962	0.33308971499726997
30	1462	0.39490334280672884	0.39490334280672884	0.39739573563044944	0.39490334280672884
30	1118	0.5148495858404772	0.5148495858404772	0.5440551137256948	0.5148495858404772
30	1287	0.385471394134416	0.385471394134416	0.41892814156108116	0.385471394134416
30	1598	0.44510765364216215	0.44510765364216215	0.4861504607058643	0.44510765364216215
30	1584	0.38525434653235946	0.38525434653235946	0.40743700129267546	0.38525434653235946
30	1388	0.348282305247859	0.348282305247859	0.40956666340587394	0.348282305247859
30	790	0.35236882895254273	0.35236882895254273	0.3948798608826284	0.35236882895254273
30	1416	0.5270670364109897	0.5270670364109897	0.5396096672179587	0.5270670364109897
30	1557	0.3200424726958107	0.3200424726958107	0.3330266483920366	0.3200424726958107
139	6900	0.005752269124108869	None	0.13769496244519538	0.005752269124108869
139	7013	0.0005437371472922279	None	0.0	0.0005437371472922279
139	6992	-5.112540295094542e-08	None	0.14991608162960404	-5.112540295094542e-08
139	6822	0.003774576396591179	None	0.060729642839854284	0.003774576396591179
139	7040	0.0012465548510968065	None	0.028645652562679553	0.0012465548510968065
139	6939	0.0014395216102862363	None	0.05564366993268246	0.0014395216102862363
139	7028	0.0005684335589839373	None	0.0	0.0005684335589839373
139	6976	0.0009559253728236405	None	0.07666049449912687	0.0009559253728236405
139	6566	0.0037572012168009955	None	0.10085412193649972	0.0037572012168009955
139	6998	0.014595626167708898	None	0.1561469958215313	0.014595626167708898
139	6987	0.002486013945944126	None	0.13781087306411594	0.002486013945944126
139	6833	0.00010106338227746991	None	0.0	0.00010106338227746991
139	6635	0.003727995202306592	None	0.032258064516129004	0.003727995202306592
139	6981	8.047166884198646e-06	None	0.0	8.047166884198646e-06
139	7023	0.0033756028001632856	None	0.1017063983409904	0.0033756028001632856
139	6474	0.0038412406617572485	None	0.19720210791819448	0.0038412406617572485
139	7045	0.00038654806430640505	None	0.0	0.00038654806430640505
139	6734	0.0005454648845875034	None	0.04456432086232606	0.0005454648845875034
139	6746	0.00040431561964994044	None	0.0	0.00040431561964994044
139	6660	1.4132698018912512e-06	None	0.010165396608224606	1.4132698018912512e-06
139	6081	0.00116251969542709	None	0.010165396608224606	0.00116251969542709
139	7029	5.599324267776157e-06	None	0.686223217494538	5.599324267776157e-06
139	6960	0.0012341772533200888	None	0.0	0.0012341772533200888
139	6942	-8.277715882249686e-12	None	0.0	-8.277715882249686e-12
139	6961	0.003470029441321765	None	0.07781320225546226	0.003470029441321765
139	6640	0.0011064026873162257	None	0.2166527963499632	0.0011064026873162257
139	6585	0.003406247589274327	None	0.0	0.003406247589274327
139	6901	0.0013118322519253497	None	0.140565064664348	0.0013118322519253497
139	6188	0.002100341959669957	None	0.0	0.002100341959669957
139	6860	0.004277881556337184	None	0.03489973609804511	0.004277881556337184
139	6597	0.0011209857178696055	None	0.05564366993268246	0.0011209857178696055
139	7020	0.00018106371141319913	None	0.08545803671177771	0.00018106371141319913
139	6908	0.0027574441484434107	None	0.10085412193649972	0.0027574441484434107
139	6979	0.0028118773199236565	None	0.028645652562679553	0.0028118773199236565
139	7037	0.0008987877800504852	None	0.2279154249403545	0.0008987877800504852
139	7015	0.00013385555769187656	None	0.03489973609804511	0.00013385555769187656
139	7016	-3.687819303892174e-06	None	0.11574314561446886	-3.687819303892174e-06
139	6868	0.004687399909218761	None	0.010165396608224606	0.004687399909218761
139	7032	6.146966882060178e-08	None	0.03489973609804511	6.146966882060178e-08
139	6587	0.0016038059790370878	None	0.23615516568357067	0.0016038059790370878
139	6954	0.0005635025394198468	None	0.028645652562679553	0.0005635025394198468
139	7048	0.00044465452153778524	None	0.010165396608224606	0.00044465452153778524
139	6870	0.0006456079310622168	None	0.028645652562679553	0.0006456079310622168
139	6951	0.003417993365158734	None	0.13781087306411594	0.003417993365158734
139	6592	0.005614133620428582	None	0.03489973609804511	0.005614133620428582
139	6835	3.185470161436458e-05	None	0.05844619098468311	3.185470161436458e-05
139	6657	1.627019846050283e-06	None	0.1270734239554694	1.627019846050283e-06
139	6999	-2.9806391712573208e-05	None	0.0	-2.9806391712573208e-05
139	7009	9.104945884939692e-05	None	0.33420784125140385	9.104945884939692e-05
139	7025	-7.785975018074207e-10	None	0.0	-7.785975018074207e-10
139	6576	0.0012328976513667047	None	0.13397868511764235	0.0012328976513667047
139	5896	0.0031974039512637814	None	0.5863264711425924	0.0031974039512637814
139	6727	0.0004328900031959801	None	0.010165396608224606	0.0004328900031959801
139	5981	0.005763635112854646	None	0.0	0.005763635112854646
139	7046	8.85503002657098e-08	None	0.0	8.85503002657098e-08
139	6891	0.0015954027471648613	None	0.0	0.0015954027471648613
139	6374	0.0032643186321122605	None	0.028645652562679553	0.0032643186321122605
139	6867	0.011883683559365131	None	0.1157580710389837	0.011883683559365131
139	6744	0.0026140311765512833	None	0.010165396608224606	0.0026140311765512833
139	6185	0.0022756843892921667	None	0.10336770592617243	0.0022756843892921667
139	6135	0.0018883227396095726	None	0.09440717384904697	0.0018883227396095726
139	5274	0.004174716459309867	None	0.10336770592617243	0.004174716459309867
139	6856	1.3113570374142381e-09	None	0.010165396608224606	1.3113570374142381e-09
139	6873	0.0021983220235519112	None	0.04456432086232606	0.0021983220235519112
139	7044	9.093477270655246e-05	None	0.0	9.093477270655246e-05
139	6630	0.008614450192509001	None	0.09440717384904697	0.008614450192509001
139	6814	0.003416303379626493	None	0.04456432086232606	0.003416303379626493
139	6978	0.0065572023222749635	None	0.0	0.0065572023222749635
139	6877	0.0004681957140386476	None	0.03489973609804511	0.0004681957140386476
139	6832	0.0043745141758004405	None	0.0	0.0043745141758004405
139	6815	0.0008644631853387687	None	0.010165396608224606	0.0008644631853387687
139	6934	0.00014035523251808928	None	0.0	0.00014035523251808928
139	6756	0.004260021707238121	None	0.028645652562679553	0.004260021707238121
139	6919	0.0009209592220499743	None	0.17637392868928709	0.0009209592220499743
139	7039	-3.3929049394163875e-08	None	0.0	-3.3929049394163875e-08
139	7006	3.250674757543697e-05	None	0.02509388398149768	3.250674757543697e-05
139	6968	0.00581240348885392	None	0.03835705530768308	0.00581240348885392
139	6912	0.00017804078095214312	None	0.10336770592617243	0.00017804078095214312
139	6905	-1.0075068936605341e-07	None	0.11574314561446886	-1.0075068936605341e-07
139	6953	-2.389436832216067e-05	None	0.07666049449912687	-2.389436832216067e-05
139	6473	0.001959568998170018	None	0.0	0.001959568998170018
139	7049	2.669508847766999e-06	None	0.028645652562679553	2.669508847766999e-06
139	6906	3.2657270514032553e-06	None	0.09440717384904697	3.2657270514032553e-06
139	6932	0.0006011668582622143	None	0.03489973609804511	0.0006011668582622143
139	6997	0.00724933600005692	None	0.010165396608224606	0.00724933600005692
139	6945	0.00222917180510526	None	0.06718778346986165	0.00222917180510526
139	6673	0.0029204478631301533	None	0.13883727389285933	0.0029204478631301533
139	6965	0.0004972603485493246	None	0.1496571274436421	0.0004972603485493246
139	6936	0.007221723729315382	None	0.09394891131583402	0.007221723729315382
139	6695	0.002481890646121898	None	0.08965408250005455	0.002481890646121898
139	7017	0.0015678363149249804	None	0.11574314561446886	0.0015678363149249804
139	6444	0.004579749419360117	None	0.04456432086232606	0.004579749419360117
139	7003	0.00043906230348762706	None	0.06420521419950088	0.00043906230348762706
139	6963	0.0011457845483267544	None	0.11495746331128547	0.0011457845483267544
139	5982	0.00296925758185398	None	0.23021189190649607	0.00296925758185398
139	6709	0.000724936008676312	None	0.0	0.000724936008676312
139	6955	-3.003379299307871e-08	None	0.07666049449912687	-3.003379299307871e-08
139	6541	0.004521064450666194	None	0.0	0.004521064450666194
139	6812	0.0012893701444664078	None	0.10085412193649972	0.0012893701444664078
139	7018	1.4871679794880932e-05	None	0.11591737785469272	1.4871679794880932e-05
71	3569	-1.1303697741071048e-07	None	0.2260343143527921	-1.1303697741071048e-07
71	3284	0.0009890469544450381	None	0.07968481576191458	0.0009890469544450381
71	3582	8.651983010372723e-06	None	0.3742265431789612	8.651983010372723e-06
71	3151	0.0004653009848884858	None	0.0	0.0004653009848884858
71	3299	0.0010038420371672374	None	0.2209407173650161	0.0010038420371672374
71	3342	0.0006386776228520012	None	0.27963942322178437	0.0006386776228520012
71	3129	0.00022380071933626494	None	0.25506290890491623	0.00022380071933626494
71	3558	0.00020094161787233674	None	0.29126196461103543	0.00020094161787233674
71	3434	0.0003155528926190916	None	0.07968481576191458	0.0003155528926190916
71	3607	0.0034925934925731424	None	0.0685474982577747	0.0034925934925731424
71	3457	0.00010351921387977729	None	0.0	0.00010351921387977729
71	2663	0.0004784280634923927	None	0.25137181032219413	0.0004784280634923927
71	3629	-2.9003534905580887e-06	None	0.24150403299709225	-2.9003534905580887e-06
71	3634	0.00022301425224074162	None	0.36722234055814434	0.00022301425224074162
71	3350	0.0008541533775847492	None	0.2260343143527921	0.0008541533775847492
71	3608	0.0017498603876925788	None	0.23372517168209214	0.0017498603876925788
71	3323	0.0032492554265679385	None	0.21819235124062525	0.0032492554265679385
71	3566	0.001686074780457387	None	0.0685474982577747	0.001686074780457387
71	3355	0.0005021320849936138	None	0.07666049449912687	0.0005021320849936138
71	3626	5.7260623835525525e-05	None	0.0	5.7260623835525525e-05
71	3380	3.538295432348248e-05	None	0.30357611371903204	3.538295432348248e-05
71	3572	1.0851337870942833e-06	None	0.14470506402871858	1.0851337870942833e-06
71	3459	6.375406413333887e-05	None	0.0	6.375406413333887e-05
71	3589	-2.6348523315318814e-07	None	0.2892545365132333	-2.6348523315318814e-07
71	3601	-3.295225770686736e-06	None	0.0	-3.295225770686736e-06
71	3379	0.0005145370600019603	None	0.23822452127009472	0.0005145370600019603
71	3649	9.002702778843091e-07	None	0.1006152109035688	9.002702778843091e-07
71	3007	0.0011389724011640655	None	0.20836300044358932	0.0011389724011640655
71	3563	0.007767019156744458	None	0.07666049449912687	0.007767019156744458
71	3596	0.0011973075480666284	None	0.07968481576191458	0.0011973075480666284
71	3356	0.0031883641183145946	None	0.08268860801641062	0.0031883641183145946
71	3621	-1.8854390499149104e-08	None	0.0	-1.8854390499149104e-08
71	2836	0.000268805892977814	None	0.0	0.000268805892977814
71	3613	-8.752063789889512e-06	None	0.08268860801641062	-8.752063789889512e-06
71	3645	0.0046029350699201554	None	0.26054212859524634	0.0046029350699201554
71	3639	0.002045118403975642	None	0.16787077149836865	0.002045118403975642
71	3421	0.00139085633391397	None	0.14370051584975344	0.00139085633391397
71	3303	0.00010452717619594378	None	0.23809307245420533	0.00010452717619594378
71	3089	9.128903535672192e-05	None	0.14470506402871858	9.128903535672192e-05
71	3595	0.00021894404993196302	None	0.3461369719007434	0.00021894404993196302
71	3182	0.00012506831569651064	None	0.10795737023528462	0.00012506831569651064
71	3505	3.838366769219095e-06	None	0.031008199397204717	3.838366769219095e-06
71	3549	0.00013513310804022586	None	0.27829156305733654	0.00013513310804022586
71	3014	0.000307665947271666	None	0.0	0.000307665947271666
71	3606	0.0005107937598934225	None	0.14370051584975344	0.0005107937598934225
71	3504	0.0022949402608051757	None	0.07666049449912687	0.0022949402608051757
71	3648	0.0005158926952867535	None	0.16787077149836865	0.0005158926952867535
71	3063	0.0006113541926063042	None	0.0	0.0006113541926063042
71	2799	0.0004848832555857923	None	0.26467756772151974	0.0004848832555857923
71	3622	-2.646634781694605e-09	None	0.26350912977906243	-2.646634781694605e-09
71	3246	8.657671079300936e-05	None	0.25760138828731527	8.657671079300936e-05
71	3028	0.00043173102687147453	None	0.3333009093439794	0.00043173102687147453
71	3398	0.00011585604500266895	None	0.25096771646979843	0.00011585604500266895
71	3061	0.0024330030811218198	None	0.0	0.0024330030811218198
71	3321	0.00046765645465200305	None	0.0	0.00046765645465200305
71	3571	-2.0014083911723737e-07	None	0.08268860801641062	-2.0014083911723737e-07
71	3495	0.00011693034954328981	None	0.2260343143527921	0.00011693034954328981
71	3597	0.0013420624590276726	None	0.2846099239030033	0.0013420624590276726
71	3640	0.0009461173047066719	None	0.0	0.0009461173047066719
71	3578	0.0016256677097528903	None	0.31092826256002914	0.0016256677097528903
71	2856	0.0018710514162272637	None	0.32294388412943587	0.0018710514162272637
71	3493	0.0013985375085632985	None	0.0	0.0013985375085632985
71	3584	0.000540503857144117	None	0.0	0.000540503857144117
71	3455	0.005628285809550275	None	0.17005486560546634	0.005628285809550275
71	2936	0.0004562907686439704	None	0.25409932610644076	0.0004562907686439704
71	3506	0.0006031295364712671	None	0.2479302698099123	0.0006031295364712671
71	3123	0.0025557176117609135	None	0.0685474982577747	0.0025557176117609135
71	3485	0.0005259686138336861	None	0.3858336935060117	0.0005259686138336861
71	3587	0.0014968968349577485	None	0.23120086967838432	0.0014968968349577485
71	3580	0.0007625510254093729	None	0.07968481576191458	0.0007625510254093729
71	3477	0.0013484166827638373	None	0.08268860801641062	0.0013484166827638373
71	3600	0.00038346436382088555	None	0.0	0.00038346436382088555
71	3625	9.639280488260941e-06	None	0.39662252136281995	9.639280488260941e-06
71	3338	0.00015573029053132426	None	0.031008199397204717	0.00015573029053132426
71	3650	0.00035436404121523475	None	0.07666049449912687	0.00035436404121523475
71	3037	0.0016218669737978495	None	0.0	0.0016218669737978495
71	3579	0.0004291228276533936	None	0.12065432691522104	0.0004291228276533936
71	3351	0.0002637722176923172	None	0.0	0.0002637722176923172
71	3035	0.0005545012842296874	None	0.31764075688527577	0.0005545012842296874
71	3307	1.3439724061764238e-05	None	0.0	1.3439724061764238e-05
71	3630	-4.0144157835414444e-05	None	0.1370141889390118	-4.0144157835414444e-05
71	3125	0.0015991820467093135	None	0.07597446314913167	0.0015991820467093135
71	2827	0.0013736432589406167	None	0.38883864389156947	0.0013736432589406167
71	3592	2.3711890903507875e-05	None	0.0	2.3711890903507875e-05
71	3475	0.007981084166132404	None	0.12065432691522104	0.007981084166132404
71	3598	0.00015581133284957844	None	0.031008199397204717	0.00015581133284957844
71	3586	0.0012764724006413973	None	0.031008199397204717	0.0012764724006413973
71	3353	1.1968551426179906e-05	None	0.3632249706072942	1.1968551426179906e-05
71	3518	6.333315969177089e-05	None	0.27596342813872893	6.333315969177089e-05
71	2699	0.0005139538983917952	None	0.23164283223026963	0.0005139538983917952
71	3543	0.00042680768467246707	None	0.33065111108949286	0.00042680768467246707
71	3357	0.0003420918395787144	None	0.25506290890491623	0.0003420918395787144
71	3521	0.0020134625222516544	None	0.08268860801641062	0.0020134625222516544
71	3181	0.0005721909849646272	None	0.1370141889390118	0.0005721909849646272
71	3628	2.35326037124018e-05	None	0.3031040379532693	2.35326037124018e-05
71	3573	2.044810482133883e-08	None	0.0	2.044810482133883e-08
71	3627	3.065945737353606e-08	None	0.10795737023528462	3.065945737353606e-08
71	3548	0.00031980049888318446	None	0.0	0.00031980049888318446
71	3289	0.00018439895165482377	None	0.16787077149836865	0.00018439895165482377
71	3508	0.000896110511423439	None	0.0	0.000896110511423439
54	2601	6.871086767015968e-09	None	0.34186938144532275	6.871086767015968e-09
54	2640	-2.460322346272488e-05	None	0.34722347297817574	-2.460322346272488e-05
54	2683	1.5178218685040492e-07	None	0.31876419454142524	1.5178218685040492e-07
54	2671	-3.887431577416144e-09	None	0.10587275920204306	-3.887431577416144e-09
54	2689	1.1267833723566241e-06	None	0.3414132651397161	1.1267833723566241e-06
54	2584	-5.030195192250835e-09	None	0.3637635727078615	-5.030195192250835e-09
54	2785	1.87005047633797e-08	None	0.18236323020001094	1.87005047633797e-08
54	2560	-4.316406194729749e-07	None	0.23499995025270343	-4.316406194729749e-07
54	2554	1.9957026881958018e-07	None	0.04653298146406014	1.9957026881958018e-07
54	2771	-1.5090859498958705e-09	None	0.10587275920204306	-1.5090859498958705e-09
54	2663	0.0004784280634923927	None	0.27930516785049186	0.0004784280634923927
54	2759	2.7749792833123862e-08	None	0.04653298146406014	2.7749792833123862e-08
54	2701	7.470588411601852e-05	None	0.5368130076900868	7.470588411601852e-05
54	2707	-1.0910558397085092e-08	None	0.3358253066313972	-1.0910558397085092e-08
54	2625	0.0002397196958910668	None	0.21647625312376398	0.0002397196958910668
54	2724	-1.122252945064582e-07	None	0.32898351888904603	-1.122252945064582e-07
54	2758	0.00018246659654484133	None	0.2917743018850615	0.00018246659654484133
54	2577	-4.6855306993400925e-08	None	0.2964799891267422	-4.6855306993400925e-08
54	2645	6.741350664306244e-09	None	0.26644768491604437	6.741350664306244e-09
54	2597	0.0005790271787869935	None	0.23499995025270343	0.0005790271787869935
54	2790	0.00020167564000205998	None	0.24232748689869346	0.00020167564000205998
54	2552	1.4337322923233428e-05	None	0.348353378095191	1.4337322923233428e-05
54	2571	-7.460572168332187e-10	None	0.2527616866703604	-7.460572168332187e-10
54	2719	-7.919605739782175e-10	None	0.2527616866703604	-7.919605739782175e-10
54	2658	-2.1094093776771197e-08	None	0.10587275920204306	-2.1094093776771197e-08
54	2600	-3.765677183462869e-07	None	0.2519838207991104	-3.765677183462869e-07
54	2641	-8.552471749765056e-09	None	0.5784642085149035	-8.552471749765056e-09
54	2670	7.592745232918614e-05	None	0.20732134486104728	7.592745232918614e-05
54	2635	4.848538324001175e-07	None	0.4490502227167526	4.848538324001175e-07
54	2613	1.3435106473643016e-06	None	0.34441120583886414	1.3435106473643016e-06
54	2553	-5.9533779125262435e-09	None	0.10587275920204306	-5.9533779125262435e-09
54	2660	-3.09222294008598e-08	None	0.26644768491604437	-3.09222294008598e-08
54	2752	-1.421061776110865e-09	None	0.3722336628077749	-1.421061776110865e-09
54	2775	-9.236023399283524e-10	None	0.15637852606301633	-9.236023399283524e-10
54	2765	-3.589934033033887e-09	None	0.4429415180948615	-3.589934033033887e-09
54	2605	1.1826278343847852e-05	None	0.351034666108924	1.1826278343847852e-05
54	2778	1.989415151079729e-08	None	0.2323830874420929	1.989415151079729e-08
54	2636	3.0454830001266644e-05	None	0.2655957213006047	3.0454830001266644e-05
54	2791	2.78027433515706e-09	None	0.19180129664992512	2.78027433515706e-09
54	2656	2.3662536662694533e-08	None	0.3774780042275976	2.3662536662694533e-08
54	2712	-4.705423411503113e-09	None	0.17403291101492974	-4.705423411503113e-09
54	2798	-1.0708471166428258e-06	None	0.4037491017140612	-1.0708471166428258e-06
54	2594	-3.7431113786513594e-08	None	0.34367206781130044	-3.7431113786513594e-08
54	2623	2.639172078062556e-07	None	0.3975523554451084	2.639172078062556e-07
54	2751	0.0015352299788661268	None	0.24441246793602978	0.0015352299788661268
54	2786	-2.001734627574032e-09	None	0.2323830874420929	-2.001734627574032e-09
54	2733	5.247874746796033e-05	None	0.28219408504249993	5.247874746796033e-05
54	2741	2.092226470540884e-06	None	0.2400375331308104	2.092226470540884e-06
54	2772	5.4028405303385555e-08	None	0.3802128947102542	5.4028405303385555e-08
54	2799	0.0004848832555857923	None	0.2974141110981976	0.0004848832555857923
54	2614	7.029483904190579e-07	None	0.08143271756210524	7.029483904190579e-07
54	2794	7.050172540321154e-07	None	0.19991197524105664	7.050172540321154e-07
54	2783	1.766133983465873e-07	None	0.29171195388747173	1.766133983465873e-07
54	2680	2.3360674833222712e-07	None	0.13096861371251425	2.3360674833222712e-07
54	2603	1.2307635084553628e-08	None	0.18236323020001094	1.2307635084553628e-08
54	2642	0.0007665811120062093	None	0.3147109852362394	0.0007665811120062093
54	2580	2.9757441231782295e-06	None	0.34441120583886414	2.9757441231782295e-06
54	2736	-7.59960269376432e-10	None	0.2734626368124103	-7.59960269376432e-10
54	2754	2.0004819890328335e-06	None	0.24201700613624574	2.0004819890328335e-06
54	2711	-8.38117632233543e-10	None	0.231355893674478	-8.38117632233543e-10
54	2797	4.981910749223617e-08	None	0.34549654830659426	4.981910749223617e-08
54	2780	None	None	0.25485882547325955	None
54	2561	4.953654218730863e-06	None	0.3674777743103528	4.953654218730863e-06
54	2756	2.028956710581228e-07	None	0.3492496365667047	2.028956710581228e-07
54	2770	0.00011501361022445565	None	0.26120526342181644	0.00011501361022445565
54	2709	-2.774221939726422e-09	None	0.17403291101492974	-2.774221939726422e-09
54	2610	-3.346503050279853e-09	None	0.17105599805907773	-3.346503050279853e-09
54	2674	-1.0709494850453824e-07	None	0.3301163362287395	-1.0709494850453824e-07
54	2739	1.3990307602733376e-06	None	0.3168965918692306	1.3990307602733376e-06
54	2795	1.3857772441963377e-07	None	0.3052684958145695	1.3857772441963377e-07
54	2769	-1.6058437220933711e-09	None	0.29496974976077805	-1.6058437220933711e-09
54	2774	9.350250104646515e-06	None	0.31569726687231703	9.350250104646515e-06
54	2750	5.656497921805122e-05	None	0.26644768491604437	5.656497921805122e-05
54	2721	4.3696119873577e-07	None	0.17105599805907773	4.3696119873577e-07
54	2779	-2.06696759374296e-06	None	0.32013282657198733	-2.06696759374296e-06
54	2793	1.4195538259053504e-08	None	0.13096861371251425	1.4195538259053504e-08
54	2747	0.00014239780639563023	None	0.3765472707448762	0.00014239780639563023
54	2763	1.6585843272627025e-05	None	0.26120526342181644	1.6585843272627025e-05
54	2784	1.0396718190032571e-09	None	0.24554909667330965	1.0396718190032571e-09
54	2644	1.5637808616200084e-07	None	0.3763276641328458	1.5637808616200084e-07
54	2788	-2.0890354016235422e-07	None	0.18236323020001094	-2.0890354016235422e-07
54	2652	-2.272265133385021e-09	None	0.37731224040680184	-2.272265133385021e-09
54	2735	3.932937133639413e-10	None	0.3492496365667047	3.932937133639413e-10
54	2753	2.305958572355083e-07	None	0.3864134946829244	2.305958572355083e-07
54	2586	-9.613352188287911e-09	None	0.33220971620505957	-9.613352188287911e-09
54	2694	-7.101305335861578e-09	None	0.04653298146406014	-7.101305335861578e-09
54	2789	8.470246773527803e-12	None	0.3492496365667047	8.470246773527803e-12
54	2699	0.0005139538983917952	None	0.2732898156758338	0.0005139538983917952
54	2591	2.6278392160532695e-06	None	0.49435198275423725	2.6278392160532695e-06
54	2743	-9.505719478754742e-07	None	0.33337327125533645	-9.505719478754742e-07
54	2665	2.96059027293023e-07	None	0.13096861371251425	2.96059027293023e-07
54	2777	8.449723220686296e-05	None	0.04653298146406014	8.449723220686296e-05
54	2757	1.9191644231348792e-07	None	0.33084566940397697	1.9191644231348792e-07
54	2695	0.00044910674722796164	None	0.08143271756210524	0.00044910674722796164
54	2762	3.6352915455593885e-06	None	0.17105599805907773	3.6352915455593885e-06
54	2760	7.017093047711535e-05	None	0.3119969392072671	7.017093047711535e-05
54	2702	-1.9850786651638786e-08	None	0.34808389297092057	-1.9850786651638786e-08
54	2650	-1.75392892026808e-12	None	0.13096861371251425	-1.75392892026808e-12
54	2667	-1.3809429499822114e-09	None	0.13096861371251425	-1.3809429499822114e-09
54	2796	-2.050534671563557e-09	None	0.19313197119793638	-2.050534671563557e-09
108	5088	0.0019299208828622322	None	0.23521625998313606	0.0019299208828622322
108	5404	0.00011566369130500981	None	0.0	0.00011566369130500981
108	4852	0.0052212015208968204	None	0.0	0.0052212015208968204
108	5485	7.337820319275148e-05	None	0.2893592447786665	7.337820319275148e-05
108	5433	0.00017495318176115568	None	0.17224211837094788	0.00017495318176115568
108	5045	0.003609753838748936	None	0.15785159087604606	0.003609753838748936
108	5349	0.0006559034594116847	None	0.0	0.0006559034594116847
108	3607	0.0034925934925731424	None	0.09437249106822407	0.0034925934925731424
108	5434	0.0004116375677822883	None	0.029799554566643387	0.0004116375677822883
108	5102	0.0003312707102076948	None	0.11403047958626808	0.0003312707102076948
108	5490	-3.078436195815099e-09	None	0.09437249106822407	-3.078436195815099e-09
108	5448	5.491754959361607e-08	None	0.09437249106822407	5.491754959361607e-08
108	5371	0.0003029667656598676	None	0.22448485423480538	0.0003029667656598676
108	5476	2.7270363143142124e-07	None	0.0	2.7270363143142124e-07
108	5479	3.769088591903548e-05	None	0.0	3.769088591903548e-05
108	5390	0.0006696166050003579	None	0.16499008384340835	0.0006696166050003579
108	5447	0.0005553749073410837	None	0.2627947216925854	0.0005553749073410837
108	5457	6.839642367866536e-10	None	0.0	6.839642367866536e-10
108	5453	0.0008559849960227122	None	0.06259912867426777	0.0008559849960227122
108	5223	0.001635627037528991	None	0.18063838305018515	0.001635627037528991
108	5470	0.000654956504147587	None	0.0	0.000654956504147587
108	5373	0.00011139999521369984	None	0.15640751715412698	0.00011139999521369984
108	5475	0.002404092466387409	None	0.08943724358231468	0.002404092466387409
108	5455	0.001413026883556829	None	0.08959720125937344	0.001413026883556829
108	5266	0.0006910421345590212	None	0.2982822580687615	0.0006910421345590212
108	4625	0.007956309293022998	None	0.0	0.007956309293022998
108	5059	0.002358268745177627	None	0.029799554566643387	0.002358268745177627
108	5271	0.0011236874740893684	None	0.14608126374033356	0.0011236874740893684
108	5167	0.0034070677558343545	None	0.0	0.0034070677558343545
108	5352	0.003507684417239067	None	0.07414932869615397	0.003507684417239067
108	5416	0.00022940279071109022	None	0.0	0.00022940279071109022
108	4648	0.0009648646381555311	None	0.0	0.0009648646381555311
108	5411	5.954790898467661e-05	None	0.3133982383765242	5.954790898467661e-05
108	5262	0.0006320678325970313	None	0.07414932869615397	0.0006320678325970313
108	5409	0.0010246378547015354	None	0.21101364947281004	0.0010246378547015354
108	5474	0.00033647140652314254	None	0.006955458741585307	0.00033647140652314254
108	4841	0.0018092899517738617	None	0.09437249106822407	0.0018092899517738617
108	5244	0.00028702399375257835	None	0.1936094899469997	0.00028702399375257835
108	4300	0.005910086440970888	None	0.2189040128432278	0.005910086440970888
108	5449	7.942964480651351e-06	None	0.32057033566497745	7.942964480651351e-06
108	5493	0.0006452155468136649	None	0.029799554566643387	0.0006452155468136649
108	5482	-3.206271739190131e-07	None	0.08943724358231468	-3.206271739190131e-07
108	5318	0.0002317670143536835	None	0.20639984820889684	0.0002317670143536835
108	5218	0.0018476529200577999	None	0.08943724358231468	0.0018476529200577999
108	5216	0.0015565883819083934	None	0.0	0.0015565883819083934
108	5147	0.0007237553969864613	None	0.09647630690749658	0.0007237553969864613
108	5077	0.0005111312747899691	None	0.09683627815342452	0.0005111312747899691
108	5222	0.0002916666405742356	None	0.006955458741585307	0.0002916666405742356
108	5380	7.706212502962503e-10	None	0.0	7.706212502962503e-10
108	5182	0.0004052952834025932	None	0.029799554566643387	0.0004052952834025932
108	5403	0.0002767262113439609	None	0.0	0.0002767262113439609
108	4712	0.003120346987827667	None	0.16499008384340835	0.003120346987827667
108	5152	0.0011068477607067274	None	0.1462399715925511	0.0011068477607067274
108	5192	0.00040876231548152086	None	0.2813904189416374	0.00040876231548152086
108	5331	0.0001530492946721459	None	0.0	0.0001530492946721459
108	4741	0.003465756818622302	None	0.0	0.003465756818622302
108	5445	0.0012879004559646907	None	0.10906223873827421	0.0012879004559646907
108	5415	0.000931682484997861	None	0.18092110006131654	0.000931682484997861
108	5388	0.001171974182525478	None	0.0	0.001171974182525478
108	5137	0.0020597478269562155	None	0.0	0.0020597478269562155
108	5369	0.0019265443467071542	None	0.0	0.0019265443467071542
108	5274	0.004174716459309867	None	0.09683627815342452	0.004174716459309867
108	5478	0.0008251914658097924	None	0.006955458741585307	0.0008251914658097924
108	5425	0.0013312548694021762	None	0.029799554566643387	0.0013312548694021762
108	5372	0.0006249909556450163	None	0.0	0.0006249909556450163
108	5240	0.0012994933595807038	None	0.006955458741585307	0.0012994933595807038
108	5138	0.0009728013117383033	None	0.0	0.0009728013117383033
108	5405	6.2294118027157855e-06	None	0.0	6.2294118027157855e-06
108	5462	8.033040809659132e-05	None	0.14608126374033356	8.033040809659132e-05
108	5364	2.2949926731738997e-06	None	0.09683627815342452	2.2949926731738997e-06
108	5421	-3.5757845603481364e-05	None	0.06259912867426777	-3.5757845603481364e-05
108	5367	0.00031987223184884304	None	0.09683627815342452	0.00031987223184884304
108	5443	6.096849174448422e-06	None	0.0	6.096849174448422e-06
108	5460	0.0007445202618630138	None	0.0	0.0007445202618630138
108	4280	0.005471896307054067	None	0.006955458741585307	0.005471896307054067
108	4536	0.0046479351350167284	None	0.2331054740254846	0.0046479351350167284
108	5035	0.001726371659891808	None	0.14608126374033356	0.001726371659891808
108	5148	0.0018534908684714987	None	0.10097000612934477	0.0018534908684714987
108	5426	0.002457361838956274	None	0.07414932869615397	0.002457361838956274
108	5119	0.0005416830369121095	None	0.09437249106822407	0.0005416830369121095
108	5103	0.0012364129051214675	None	0.0	0.0012364129051214675
108	5263	0.00048772344182667965	None	0.07414932869615397	0.00048772344182667965
108	5486	7.755390847818273e-05	None	0.2627947216925854	7.755390847818273e-05
108	5423	1.8586983621398293e-08	None	0.0	1.8586983621398293e-08
108	4034	0.0023123580774996257	None	0.14608126374033356	0.0023123580774996257
108	4881	0.0009851679314584597	None	0.0	0.0009851679314584597
108	5258	0.004681127857982849	None	0.0	0.004681127857982849
108	5419	0.000878533740031831	None	0.19504976033087904	0.000878533740031831
108	5325	-5.532700733347418e-06	None	0.0	-5.532700733347418e-06
108	5302	0.0016531064529474713	None	0.21999345595561678	0.0016531064529474713
108	5459	0.0018265039454652523	None	0.09683627815342452	0.0018265039454652523
108	5494	-7.51699720594526e-05	None	0.44649557716538385	-7.51699720594526e-05
108	5291	0.0010358566154956934	None	0.0962891689815871	0.0010358566154956934
108	5432	0.0002854934133191594	None	0.19588535123452794	0.0002854934133191594
108	5250	0.0001396493491761079	None	0.19504976033087904	0.0001396493491761079
108	5420	3.502245904277602e-05	None	0.24213799395764735	3.502245904277602e-05
108	5407	0.00013343628885773218	None	0.21101364947281004	0.00013343628885773218
108	5055	0.0010845450897841653	None	0.24109523826102244	0.0010845450897841653
108	5438	-1.3181700980889911e-09	None	0.3787038457918933	-1.3181700980889911e-09
108	5356	0.0018540892097075991	None	0.13586915769978267	0.0018540892097075991
34	1751	0.36514404430668124	0.36514404430668124	0.4235402582913298	0.36514404430668124
34	1492	0.4100059986312935	0.4100059986312935	0.4496703878495504	0.4100059986312935
34	1787	0.32413248386249416	0.32413248386249416	0.34331951597202615	0.32413248386249416
34	1694	0.3806118101335931	0.3806118101335931	0.4155361775899425	0.3806118101335931
34	1733	0.38556182623052243	0.38556182623052243	0.3981429858888351	0.38556182623052243
34	1625	0.4088190347364956	0.4088190347364956	0.4393781680618075	0.4088190347364956
34	1531	0.4580622763481991	0.4580622763481991	0.4703641566858729	0.4580622763481991
34	1760	0.2974737667484235	0.2974737667484235	0.3648907969715632	0.2974737667484235
34	1756	0.2999154002933687	0.2999154002933687	0.4178418394292861	0.2999154002933687
34	1772	0.33183742917115444	0.33183742917115444	0.35983402614211857	0.33183742917115444
34	1747	0.37186601263398156	0.37186601263398156	0.40693403555042096	0.37186601263398156
34	1338	0.4159444658506873	0.4159444658506873	0.4663389360821791	0.4159444658506873
34	1759	0.43068838249940117	0.43068838249940117	0.43068838249940117	0.43068838249940117
34	1726	0.3795856567035957	0.3795856567035957	0.4532841595359079	0.3795856567035957
34	1605	0.3848912277664112	0.3848912277664112	0.418044761238198	0.3848912277664112
34	1755	0.5111168672523458	0.5111168672523458	0.5111168672523458	0.5111168672523458
34	1292	0.4860418847511371	0.4860418847511371	0.8771357985791062	0.4860418847511371
34	1765	0.4937656579891243	0.4937656579891243	0.5062610289570528	0.4937656579891243
34	1708	0.3692822494513669	0.3692822494513669	0.4044360113480413	0.3692822494513669
34	1761	0.2729103445702997	0.2729103445702997	0.28980130397091775	0.2729103445702997
34	1616	0.35204843217897425	0.35204843217897425	0.36858721447787823	0.35204843217897425
34	1593	0.40438653410470193	0.40438653410470193	0.4428175459987826	0.40438653410470193
34	1261	0.42210986859706967	0.42210986859706967	0.4289392333936927	0.42210986859706967
34	1727	0.324234444409535	0.324234444409535	0.3531815371103225	0.324234444409535
34	1770	0.3438677843314185	0.3438677843314185	0.4079607180216841	0.3438677843314185
34	1306	0.3727009853114794	0.3727009853114794	0.42621507918872653	0.3727009853114794
34	1315	0.5116513137695715	0.5116513137695715	0.5508849114142671	0.5116513137695715
34	1728	0.35188053367690886	0.35188053367690886	0.4021988296527785	0.35188053367690886
34	1678	0.4107293002579987	0.4107293002579987	0.4651069376804086	0.4107293002579987
34	1773	0.432203926468686	0.432203926468686	0.47828605882400244	0.432203926468686
34	1026	0.436910378953972	0.436910378953972	0.5255921298952948	0.436910378953972
34	1648	0.5238056346453817	0.5238056346453817	0.5238056346453817	0.5238056346453817
34	1459	0.33269870683984915	0.33269870683984915	0.35656333346948416	0.33269870683984915
34	1574	0.45980986575692173	0.45980986575692173	0.4810017664271295	0.45980986575692173
34	1722	0.4080718706029144	0.4080718706029144	0.4080718706029144	0.4080718706029144
34	1746	0.3390724300498157	0.3390724300498157	0.37165482001197686	0.3390724300498157
34	1799	0.3526413451536672	0.3526413451536672	0.4056418910183159	0.3526413451536672
34	1286	0.3773804650346387	0.3773804650346387	0.44418260789001324	0.3773804650346387
34	1375	0.3664553017172092	0.3664553017172092	0.38551368860842194	0.3664553017172092
34	1791	0.36964755783421077	0.36964755783421077	0.4600757453615554	0.36964755783421077
34	635	0.40112830004814165	0.40112830004814165	0.439104936838551	0.40112830004814165
34	1659	0.4846509736709345	0.4846509736709345	0.5418949693349882	0.4846509736709345
34	1491	0.3584340107753201	0.3584340107753201	0.36714228842443336	0.3584340107753201
34	1664	0.38839549165813214	0.38839549165813214	0.4524223076878731	0.38839549165813214
34	1673	0.3598823585988947	0.3598823585988947	0.43738694578311954	0.3598823585988947
34	1701	0.3165015419670314	0.3165015419670314	0.37618741325324695	0.3165015419670314
34	1675	0.535478883665417	0.535478883665417	0.5416266527724766	0.535478883665417
34	1612	0.3177945069848257	0.3177945069848257	0.3811150393369386	0.3177945069848257
34	1464	0.3409831425151289	0.3409831425151289	0.369574967048244	0.3409831425151289
34	1431	0.4031205499494412	0.4031205499494412	0.4403307528772829	0.4031205499494412
34	1789	0.43020038275067163	0.43020038275067163	0.4959923717949284	0.43020038275067163
34	1797	0.32434429743506604	0.32434429743506604	0.35057028106463617	0.32434429743506604
34	1740	0.32413248386249416	0.32413248386249416	0.34331951597202615	0.32413248386249416
34	1781	0.30315956487785994	0.30315956487785994	0.362738137195428	0.30315956487785994
34	1572	0.2797117232517013	0.2797117232517013	0.41225987942374187	0.2797117232517013
34	1637	0.3952667801123831	0.3952667801123831	0.41203936358299115	0.3952667801123831
34	1776	0.31087954523087213	0.31087954523087213	0.3701112530284144	0.31087954523087213
34	1507	0.35319888914393693	0.35319888914393693	0.3731127300356897	0.35319888914393693
34	951	0.40338677790757715	0.40338677790757715	0.4287960572960885	0.40338677790757715
34	1647	0.4169466064937349	0.4169466064937349	0.4491226829959231	0.4169466064937349
34	1618	0.3983732536420047	0.3983732536420047	0.42334843024852536	0.3983732536420047
34	1792	0.37143967392429006	0.37143967392429006	0.3932222573669416	0.37143967392429006
34	1735	0.28056658724784034	0.28056658724784034	0.34414310846564755	0.28056658724784034
34	1506	0.35204843217897425	0.35204843217897425	0.36858721447787823	0.35204843217897425
34	1554	0.3977429236361594	0.3977429236361594	0.40705835014938563	0.3977429236361594
34	1705	0.3672175170017176	0.3672175170017176	0.37424301724451675	0.3672175170017176
34	1734	0.3110815600180894	0.3110815600180894	0.37033903199906654	0.3110815600180894
34	1704	0.3470101664982526	0.3470101664982526	0.3994201430939457	0.3470101664982526
34	1795	0.399982278503808	0.399982278503808	0.43028667118550457	0.399982278503808
34	1615	0.3372419379271242	0.3372419379271242	0.37765867729689556	0.3372419379271242
34	1558	0.35319888914393693	0.35319888914393693	0.3731127300356897	0.35319888914393693
34	1668	0.34085018427469926	0.34085018427469926	0.3624926803907981	0.34085018427469926
34	1786	0.3530759893771771	0.3530759893771771	0.37342846606948954	0.3530759893771771
34	1794	0.34778441387121006	0.34778441387121006	0.41184538258418274	0.34778441387121006
34	1739	0.3273402824373044	0.3273402824373044	0.34053239574433586	0.3273402824373044
34	1655	0.5320862898187443	0.5320862898187443	0.5446625675109429	0.5320862898187443
34	1437	0.34146099224633597	0.34146099224633597	0.3591587382425891	0.34146099224633597
34	1398	0.43918325145028014	0.43918325145028014	0.5963304920378423	0.43918325145028014
34	1798	0.6213450469045999	0.6213450469045999	0.6213450469045999	0.6213450469045999
34	643	0.732378055703508	0.732378055703508	0.7634862742939013	0.732378055703508
34	1788	0.3104089338970094	0.3104089338970094	0.3583501873033792	0.3104089338970094
34	1024	0.43918325145028014	0.43918325145028014	0.5963304920378423	0.43918325145028014
34	1703	0.3591615159513738	0.3591615159513738	0.36769783419833585	0.3591615159513738
34	1587	0.42838930668737535	0.42838930668737535	0.4338914165561086	0.42838930668737535
34	1182	0.44642590831601936	0.44642590831601936	0.4899004417612144	0.44642590831601936
34	1713	0.43068838249940117	0.43068838249940117	0.43068838249940117	0.43068838249940117
34	1730	0.3493962841525266	0.3493962841525266	0.4077859598402154	0.3493962841525266
34	1732	0.3945092817894511	0.3945092817894511	0.423353282129055	0.3945092817894511
34	1424	0.3495943140833782	0.3495943140833782	0.3726902061260161	0.3495943140833782
34	1729	0.4363144548461756	0.4363144548461756	0.5065403838731648	0.4363144548461756
34	1530	0.37900988362566684	0.37900988362566684	0.4149848907486464	0.37900988362566684
34	1561	0.371772087444484	0.371772087444484	0.40275210973903147	0.371772087444484
34	1712	0.42358983129828004	0.42358983129828004	0.45699744223247807	0.42358983129828004
34	1462	0.3940613361944243	0.3940613361944243	0.3989239939388677	0.3940613361944243
34	1800	0.5342869157244159	0.5342869157244159	0.5342869157244159	0.5342869157244159
34	1721	0.38790031107165024	0.38790031107165024	0.41057269273468877	0.38790031107165024
34	1118	0.477469936759502	0.477469936759502	0.4993464717544079	0.477469936759502
34	1287	0.3753585360253015	0.3753585360253015	0.4100154893782496	0.3753585360253015
34	1709	0.33826582866716454	0.33826582866716454	0.34547131949988596	0.33826582866716454
34	1762	0.3429963809624915	0.3429963809624915	0.34998006015818783	0.3429963809624915
0	67	0.2124438571239217	0.2124438571239217	0.2124438571239217	0.2124438571239217
0	78	0.412327522999017	0.412327522999017	0.412327522999017	0.412327522999017
0	27	0.0	0.0	0.0	0.0
0	40	0.2563489585599142	0.2563489585599142	0.2563489585599142	0.2563489585599142
0	44	0.5430211057018728	0.5430211057018728	0.5430211057018728	0.5430211057018728
0	66	0.0	0.0	0.0	0.0
0	95	0.0	0.0	0.0	0.0
0	21	0.0	0.0	0.0	0.0
0	37	0.0	0.0	0.0	0.0
0	58	0.0	0.0	0.0	0.0
0	52	0.0	0.0	0.0	0.0
0	15	0.47025307205269967	0.47025307205269967	0.47025307205269967	0.47025307205269967
0	92	0.23196687795599785	0.23196687795599785	0.23196687795599785	0.23196687795599785
0	84	0.0	0.0	0.0	0.0
0	53	0.24286202146462227	0.24286202146462227	0.24286202146462227	0.24286202146462227
0	12	0.0	0.0	0.0	0.0
0	41	0.0	0.0	0.0	0.0
0	91	0.3812075638205496	0.3812075638205496	0.3812075638205496	0.3812075638205496
0	77	0.0	0.0	0.0	0.0
0	38	0.0	0.0	0.0	0.0
0	64	0.0	0.0	0.0	0.0
0	19	0.0	0.0	0.0	0.0
0	85	0.3544353564848839	0.3544353564848839	0.3544353564848839	0.3544353564848839
0	49	0.0	0.0	0.0	0.0
0	45	0.48748008916718977	0.48748008916718977	0.48748008916718977	0.48748008916718977
0	86	0.1014636139101244	0.1014636139101244	0.1014636139101244	0.1014636139101244
0	35	0.3129573282240966	0.3129573282240966	0.3129573282240966	0.3129573282240966
0	88	0.31820633133787496	0.31820633133787496	0.31820633133787496	0.31820633133787496
0	70	0.0	0.0	0.0	0.0
0	80	0.8256219724535457	0.8256219724535457	0.8256219724535457	0.8256219724535457
0	17	0.0	0.0	0.0	0.0
0	23	0.3804759042522595	0.3804759042522595	0.3804759042522595	0.3804759042522595
0	57	0.0	0.0	0.0	0.0
0	39	0.0	0.0	0.0	0.0
0	62	0.31644618270768826	0.31644618270768826	0.31644618270768826	0.31644618270768826
0	22	0.298854519740318	0.298854519740318	0.298854519740318	0.298854519740318
0	29	0.0	0.0	0.0	0.0
0	4	0.3895967354896615	0.3895967354896615	0.3895967354896615	0.3895967354896615
0	76	0.2971071426367965	0.2971071426367965	0.2971071426367965	0.2971071426367965
0	25	1.0845056647279503	1.0845056647279503	1.0845056647279503	1.0845056647279503
0	61	0.7510951447436872	0.7510951447436872	0.7510951447436872	0.7510951447436872
0	60	0.3281819175119448	0.3281819175119448	0.3281819175119448	0.3281819175119448
0	81	0.0	0.0	0.0	0.0
0	73	0.0	0.0	0.0	0.0
0	72	0.0	0.0	0.0	0.0
0	89	0.0	0.0	0.0	0.0
0	51	0.40718420645614506	0.40718420645614506	0.40718420645614506	0.40718420645614506
0	3	0.0	0.0	0.0	0.0
0	11	0.0	0.0	0.0	0.0
0	24	0.43722813303947106	0.43722813303947106	0.43722813303947106	0.43722813303947106
0	10	0.3283098136376306	0.3283098136376306	0.3283098136376306	0.3283098136376306
0	33	0.33307917082913924	0.33307917082913924	0.33307917082913924	0.33307917082913924
0	56	0.0	0.0	0.0	0.0
0	75	0.0	0.0	0.0	0.0
0	59	0.0	0.0	0.0	0.0
0	43	0.334109040661914	0.334109040661914	0.334109040661914	0.334109040661914
0	47	0.0	0.0	0.0	0.0
0	32	0.525084639073376	0.525084639073376	0.525084639073376	0.525084639073376
0	74	0.0	0.0	0.0	0.0
0	90	0.28410208453087094	0.28410208453087094	0.28410208453087094	0.28410208453087094
0	99	0.29917620261646494	0.29917620261646494	0.29917620261646494	0.29917620261646494
0	7	0.0	0.0	0.0	0.0
0	1	0.21179812441727658	0.21179812441727658	0.21179812441727658	0.21179812441727658
0	5	0.1014636139101244	0.1014636139101244	0.1014636139101244	0.1014636139101244
0	26	0.0	0.0	0.0	0.0
0	13	0.2524602546530542	0.2524602546530542	0.2524602546530542	0.2524602546530542
0	71	0.5509823085945219	0.5509823085945219	0.5509823085945219	0.5509823085945219
0	31	0.0	0.0	0.0	0.0
0	63	0.0	0.0	0.0	0.0
0	54	0.0	0.0	0.0	0.0
0	100	0.0	0.0	0.0	0.0
0	6	0.3522035084825278	0.3522035084825278	0.3522035084825278	0.3522035084825278
0	96	0.2524602546530542	0.2524602546530542	0.2524602546530542	0.2524602546530542
0	82	0.2798485131346411	0.2798485131346411	0.2798485131346411	0.2798485131346411
0	48	0.8682976916202092	0.8682976916202092	0.8682976916202092	0.8682976916202092
0	83	0.8256219724535457	0.8256219724535457	0.8256219724535457	0.8256219724535457
0	79	0.0	0.0	0.0	0.0
0	69	0.0	0.0	0.0	0.0
0	87	0.0	0.0	0.0	0.0
0	46	0.0	0.0	0.0	0.0
0	18	0.0	0.0	0.0	0.0
0	20	0.0	0.0	0.0	0.0
0	94	0.0	0.0	0.0	0.0
0	16	0.3215685042114907	0.3215685042114907	0.3215685042114907	0.3215685042114907
0	36	0.23187814695432496	0.23187814695432496	0.23187814695432496	0.23187814695432496
0	14	0.21076972030110158	0.21076972030110158	0.21076972030110158	0.21076972030110158
0	34	0.9790904212301557	0.9790904212301557	0.9790904212301557	0.9790904212301557
0	9	0.0	0.0	0.0	0.0
0	28	0.0	0.0	0.0	0.0
0	68	0.1014636139101244	0.1014636139101244	0.1014636139101244	0.1014636139101244
0	98	0.18780523290737156	0.18780523290737156	0.18780523290737156	0.18780523290737156
0	93	0.26070942083036036	0.26070942083036036	0.26070942083036036	0.26070942083036036
0	30	0.0	0.0	0.0	0.0
0	97	0.2822265109285904	0.2822265109285904	0.2822265109285904	0.2822265109285904
0	55	0.27822607934661925	0.27822607934661925	0.27822607934661925	0.27822607934661925
0	65	0.1802691319847358	0.1802691319847358	0.1802691319847358	0.1802691319847358
0	50	0.2909391986652852	0.2909391986652852	0.2909391986652852	0.2909391986652852
0	8	0.31425658125130224	0.31425658125130224	0.31425658125130224	0.31425658125130224
0	42	0.8256219724535457	0.8256219724535457	0.8256219724535457	0.8256219724535457
0	2	0.5196800770589496	0.5196800770589496	0.5196800770589496	0.5196800770589496
87	4345	-8.158927160643569e-06	None	0.16537721603282124	-8.158927160643569e-06
87	3151	0.0004653009848884858	None	0.0	0.0004653009848884858
87	3342	0.0006386776228520012	None	0.300226540481095	0.0006386776228520012
87	4411	-8.132405601567365e-11	None	0.0	-8.132405601567365e-11
87	4361	0.00011753870528514407	None	0.11504364102612141	0.00011753870528514407
87	3607	0.0034925934925731424	None	0.057837827129714026	0.0034925934925731424
87	4342	0.0008470101956972953	None	0.0	0.0008470101956972953
87	4125	0.00138207300213988	None	0.02326649073203007	0.00138207300213988
87	4309	3.115499417788087e-07	None	0.057837827129714026	3.115499417788087e-07
87	4441	7.16976629892249e-08	None	0.5140686195041766	7.16976629892249e-08
87	4433	-5.552117034207033e-06	None	0.0	-5.552117034207033e-06
87	3980	0.0007996564383073011	None	0.11979305805307787	0.0007996564383073011
87	4140	0.001519249967185829	None	0.16537721603282124	0.001519249967185829
87	4283	4.6259468706203905e-07	None	0.33671235584800496	4.6259468706203905e-07
87	4408	-1.650949607019885e-09	None	0.30491210076948544	-1.650949607019885e-09
87	4216	0.00035426354112219567	None	0.14191102086622684	0.00035426354112219567
87	4448	0.00015043105882714462	None	0.0	0.00015043105882714462
87	4339	0.0002757691356787039	None	0.27184739462156843	0.0002757691356787039
87	4154	0.00023989150681165145	None	0.3402258548074026	0.00023989150681165145
87	3379	0.0005145370600019603	None	0.22483061423311104	0.0005145370600019603
87	4012	0.001393391638751715	None	0.0	0.001393391638751715
87	4381	8.292963342510096e-05	None	0.02326649073203007	8.292963342510096e-05
87	4256	0.0014859490295089568	None	0.14456133857010203	0.0014859490295089568
87	4331	0.0006284515479953253	None	0.2624527843064898	0.0006284515479953253
87	4428	2.3408187933593885e-07	None	0.2041193572033786	2.3408187933593885e-07
87	4209	0.0017634194799743827	None	0.02326649073203007	0.0017634194799743827
87	4426	9.776011835267284e-05	None	0.0	9.776011835267284e-05
87	3919	0.0017791173594795813	None	0.0	0.0017791173594795813
87	4163	0.0007068901514515932	None	0.22189229226085466	0.0007068901514515932
87	3868	0.001497414570506946	None	0.29506981201708926	0.001497414570506946
87	4365	8.095522169641339e-07	None	0.0	8.095522169641339e-07
87	4429	2.4970319347243055e-06	None	0.0	2.4970319347243055e-06
87	3639	0.002045118403975642	None	0.11504364102612141	0.002045118403975642
87	4168	6.617282261938398e-05	None	0.335734787289975	6.617282261938398e-05
87	4300	0.005910086440970888	None	0.22386431104421417	0.005910086440970888
87	4395	0.0004907748466855074	None	0.0	0.0004907748466855074
87	4111	0.00042169873280077007	None	0.06259912867426777	0.00042169873280077007
87	4403	-1.981130376287844e-10	None	0.23910220272162822	-1.981130376287844e-10
87	4273	2.8435485310200357e-05	None	0.23006323613360494	2.8435485310200357e-05
87	4058	0.00038036081158333596	None	0.18023114556222827	0.00038036081158333596
87	4432	2.717422464871848e-05	None	0.02326649073203007	2.717422464871848e-05
87	4317	0.0009483039161443782	None	0.0	0.0009483039161443782
87	4374	0.00039990490285598797	None	0.0	0.00039990490285598797
87	4347	3.4759792650899662e-06	None	0.13214833684774296	3.4759792650899662e-06
87	4442	4.286232677682649e-07	None	0.18042131277892912	4.286232677682649e-07
87	4396	2.7869778583278336e-06	None	0.21966351156459724	2.7869778583278336e-06
87	3735	0.0019194083292657948	None	0.27000306208001523	0.0019194083292657948
87	4431	5.496636524880804e-07	None	0.0	5.496636524880804e-07
87	4440	7.741331185969471e-05	None	0.1992435251467469	7.741331185969471e-05
87	4264	0.0001398790303102748	None	0.02326649073203007	0.0001398790303102748
87	4258	0.0039058622821200634	None	0.21966351156459724	0.0039058622821200634
87	4407	0.0017036553405678923	None	0.11504364102612141	0.0017036553405678923
87	3321	0.00046765645465200305	None	0.0	0.00046765645465200305
87	4409	0.0003963291049712706	None	0.20533446293904684	0.0003963291049712706
87	3750	0.0012953944452353465	None	0.057837827129714026	0.0012953944452353465
87	4222	0.0006819139829907559	None	0.15197336896078434	0.0006819139829907559
87	4413	7.987170815974895e-06	None	0.25988284762007735	7.987170815974895e-06
87	3493	0.0013985375085632985	None	0.0	0.0013985375085632985
87	4292	0.00042669955104184166	None	0.0	0.00042669955104184166
87	4344	2.505585393052391e-06	None	0.3088271506925826	2.505585393052391e-06
87	4438	0.0005050646462810954	None	0.1115587420666804	0.0005050646462810954
87	4435	9.41789820902862e-05	None	0.19597983501976912	9.41789820902862e-05
87	3455	0.005628285809550275	None	0.17005486560546634	0.005628285809550275
87	4248	0.0008374856304555095	None	0.11504364102612141	0.0008374856304555095
87	3677	0.0013517191028988137	None	0.0	0.0013517191028988137
87	3841	0.0007665262416895912	None	0.2770040290431541	0.0007665262416895912
87	4356	0.000501022855932554	None	0.292380711716932	0.000501022855932554
87	4424	8.00632982460883e-05	None	0.11504364102612141	8.00632982460883e-05
87	4386	0.0077000148411721595	None	0.0	0.0077000148411721595
87	3035	0.0005545012842296874	None	0.25299418740000246	0.0005545012842296874
87	3662	0.0009457279061841598	None	0.0	0.0009457279061841598
87	4280	0.005471896307054067	None	0.0	0.005471896307054067
87	4414	0.0011488176705738416	None	0.0	0.0011488176705738416
87	3707	0.0025764106617687226	None	0.16537721603282124	0.0025764106617687226
87	4443	0.0008696284760109466	None	0.13031234281272971	0.0008696284760109466
87	4017	0.00027662796996402413	None	0.29121203688879493	0.00027662796996402413
87	4282	2.179314505546049e-05	None	0.0	2.179314505546049e-05
87	4390	4.231070704093354e-07	None	0.21517676329791197	4.231070704093354e-07
87	4434	8.812366035001177e-07	None	0.0	8.812366035001177e-07
87	3895	0.00026376913708819617	None	0.18618659697324444	0.00026376913708819617
87	4221	0.0017262368708855964	None	0.0	0.0017262368708855964
87	4034	0.0023123580774996257	None	0.0	0.0023123580774996257
87	4281	1.2879291084876558e-08	None	0.16935823299782995	1.2879291084876558e-08
87	2699	0.0005139538983917952	None	0.22047927192892125	0.0005139538983917952
87	3357	0.0003420918395787144	None	0.21517676329791197	0.0003420918395787144
87	4410	0.000665538617184934	None	0.19358510940892887	0.000665538617184934
87	3830	0.001332925048117605	None	0.15568335756856574	0.001332925048117605
87	4382	-3.862237447970167e-12	None	0.0	-3.862237447970167e-12
87	4192	0.0004938234214786258	None	0.0	0.0004938234214786258
87	4228	0.0005470290575334099	None	0.13214833684774296	0.0005470290575334099
87	4398	-4.266356212458161e-08	None	0.24247214626772454	-4.266356212458161e-08
87	4417	-3.2114639749388607e-06	None	0.057837827129714026	-3.2114639749388607e-06
87	4418	0.0015278258561504546	None	0.241674467787974	0.0015278258561504546
87	4419	-1.0153751674351276e-05	None	0.0	-1.0153751674351276e-05
87	4183	7.093194468546213e-05	None	0.241674467787974	7.093194468546213e-05
87	4369	0.0015951001756822386	None	0.0	0.0015951001756822386
87	4057	0.0005112154515530743	None	0.251877051373087	0.0005112154515530743
87	4001	4.359176156623243e-08	None	0.0	4.359176156623243e-08
87	4100	0.0007707536337859017	None	0.0	0.0007707536337859017
87	3508	0.000896110511423439	None	0.0	0.000896110511423439
51	2617	None	None	0.32599223049499904	None
51	2601	6.871086767015968e-09	None	0.3313402355650611	6.871086767015968e-09
51	2640	-2.460322346272488e-05	None	0.4006577424349442	-2.460322346272488e-05
51	2579	-3.8407970614388523e-10	None	0.2515741271780434	-3.8407970614388523e-10
51	1625	None	None	0.3709102782173865	None
51	2584	-5.030195192250835e-09	None	0.37674449820313394	-5.030195192250835e-09
51	2560	-4.316406194729749e-07	None	0.3645429890053359	-4.316406194729749e-07
51	2629	-0.1	None	0.6049500796721521	-0.1
51	2554	1.9957026881958018e-07	None	0.30904301537292167	1.9957026881958018e-07
51	2576	-0.1	None	0.4062249857142023	-0.1
51	2332	None	None	0.35218828789496215	None
51	2602	6.457867491283499e-07	None	0.29073756372299076	6.457867491283499e-07
51	2615	-1.1736694078079832e-07	None	0.2208452261279529	-1.1736694078079832e-07
51	2558	-0.1	None	0.2515741271780434	-0.1
51	2556	-0.1	None	0.43225093764990097	-0.1
51	2436	None	None	0.46778552347746255	None
51	2592	-2.196353876231616e-09	None	0.2208452261279529	-2.196353876231616e-09
51	2447	None	None	0.4610567877936404	None
51	2464	None	None	0.2208452261279529	None
51	2566	5.65630379641079e-06	None	0.35067968754627643	5.65630379641079e-06
51	2621	None	None	0.4182048423296944	None
51	2625	0.0002397196958910668	None	0.3141734752202342	0.0002397196958910668
51	2622	-4.278223498650464e-07	None	0.2515741271780434	-4.278223498650464e-07
51	2577	-4.6855306993400925e-08	None	0.2839160649680267	-4.6855306993400925e-08
51	2631	-0.1	None	0.4777174819813377	-0.1
51	2645	6.741350664306244e-09	None	0.35218828789496215	6.741350664306244e-09
51	2597	0.0005790271787869935	None	0.3645429890053359	0.0005790271787869935
51	2487	None	None	0.382287839748231	None
51	2628	None	None	0.3881014514927948	None
51	2410	None	None	0.4667675159438822	None
51	2552	1.4337322923233428e-05	None	0.3553974327435422	1.4337322923233428e-05
51	2571	-7.460572168332187e-10	None	0.29356582820848137	-7.460572168332187e-10
51	2600	-3.765677183462869e-07	None	0.3034488183954299	-3.765677183462869e-07
51	2585	-1.006015857272641e-08	None	0.32569063197163856	-1.006015857272641e-08
51	2581	-3.5000108699473514e-10	None	0.44872385289464106	-3.5000108699473514e-10
51	2090	None	None	0.48415374261309757	None
51	2641	-8.552471749765056e-09	None	0.4832551589751707	-8.552471749765056e-09
51	2646	-2.9276740810640503e-07	None	0.4417957999166281	-2.9276740810640503e-07
51	2024	None	None	0.47887748067610625	None
51	2635	4.848538324001175e-07	None	0.44872385289464106	4.848538324001175e-07
51	2608	4.0558241711322754e-07	None	0.35218828789496215	4.0558241711322754e-07
51	2596	None	None	0.33420332948271014	None
51	2463	None	None	0.3230878136524823	None
51	2613	1.3435106473643016e-06	None	0.4041456084855996	1.3435106473643016e-06
51	2516	None	None	0.3835161924880452	None
51	2553	-5.9533779125262435e-09	None	0.29073756372299076	-5.9533779125262435e-09
51	1315	None	None	0.6459648161397529	None
51	2606	-0.1	None	0.4810379522458387	-0.1
51	2526	None	None	0.3751629109782605	None
51	2605	1.1826278343847852e-05	None	0.3990101763623437	1.1826278343847852e-05
51	2636	3.0454830001266644e-05	None	0.3056605956193931	3.0454830001266644e-05
51	2403	None	None	0.34463702637759297	None
51	2594	-3.7431113786513594e-08	None	0.2341552975285123	-3.7431113786513594e-08
51	2623	2.639172078062556e-07	None	0.36538113044334397	2.639172078062556e-07
51	2570	-3.273349376654857e-05	None	0.35800084935152904	-3.273349376654857e-05
51	2503	None	None	0.3399959531704179	None
51	2619	-6.404607289041686e-06	None	0.30904301537292167	-6.404607289041686e-06
51	2611	-1.694611322207147e-05	None	0.37020939950525894	-1.694611322207147e-05
51	2595	-8.552142690821514e-07	None	0.6476005010019958	-8.552142690821514e-07
51	2589	-1.418240263074648e-08	None	0.43839180394573923	-1.418240263074648e-08
51	2637	5.409495936580949e-08	None	0.3426398424649938	5.409495936580949e-08
51	2614	7.029483904190579e-07	None	0.35411281530753413	7.029483904190579e-07
51	2578	-0.1	None	0.34422398591811626	-0.1
51	2603	1.2307635084553628e-08	None	0.3160439039169324	1.2307635084553628e-08
51	2642	0.0007665811120062093	None	0.3263837115590117	0.0007665811120062093
51	2580	2.9757441231782295e-06	None	0.4041456084855996	2.9757441231782295e-06
51	2647	1.1660664162449205e-07	None	0.3037552934485085	1.1660664162449205e-07
51	2243	None	None	0.4035262989515044	None
51	2649	-0.1	None	0.47545706127796705	-0.1
51	2561	4.953654218730863e-06	None	0.33297317826949435	4.953654218730863e-06
51	2610	-3.346503050279853e-09	None	0.30413488694568797	-3.346503050279853e-09
51	2632	-0.1	None	0.47545706127796705	-0.1
51	2499	None	None	0.44037386529558464	None
51	2616	-0.1	None	0.31180053740014085	-0.1
51	2609	None	None	0.4487006671514111	None
51	2555	None	None	0.35431401667835216	None
51	2323	None	None	0.41430554932785296	None
51	2588	-7.889317614878879e-09	None	0.3343150152939641	-7.889317614878879e-09
51	2421	None	None	0.48334823563647644	None
51	1848	None	None	0.40294028763953993	None
51	2604	7.426618955568731e-06	None	0.27406759722879304	7.426618955568731e-06
51	2626	-3.2047855638242324e-08	None	0.3343150152939641	-3.2047855638242324e-08
51	2644	1.5637808616200084e-07	None	0.3264696184679437	1.5637808616200084e-07
51	2551	-3.629672220691568e-09	None	0.487933308835673	-3.629672220691568e-09
51	2574	-4.991284533698373e-07	None	0.34735399946181617	-4.991284533698373e-07
51	2310	None	None	0.43565586390129074	None
51	2565	-0.1	None	0.3518300569445195	-0.1
51	2567	-6.3849249294333715e-06	None	0.417179046366002	-6.3849249294333715e-06
51	2643	3.484249682128038e-08	None	0.30413488694568797	3.484249682128038e-08
51	2586	-9.613352188287911e-09	None	0.27375463569710196	-9.613352188287911e-09
51	2634	-0.1	None	0.47320520112138215	-0.1
51	2591	2.6278392160532695e-06	None	0.49734383974945795	2.6278392160532695e-06
51	2573	0.000683767219017132	None	0.3246384817366347	0.000683767219017132
51	2590	None	None	0.32788430498457594	None
51	2226	None	None	0.36155339543495246	None
51	2387	None	None	0.3664827494971475	None
51	2562	-0.1	None	0.4888254553919441	-0.1
51	2583	-0.0001251652520732439	None	0.40719980373136916	-0.0001251652520732439
51	2511	None	None	0.4467900312787824	None
[truncated: 13,001 more rows]
