# Supplementary material for: Constrained by Design: Influence of Genetic Encodings on Evolved Traits of Robots
Source: Front Robot AI. 2021 Jun 15;8:672379. doi: 10.3389/frobt.2021.672379 (PMC8239187; doi:10.3389/frobt.2021.672379)
Supplement: Supplementary file 3 [file DataSheet2.ZIP › hyperplasticodingrep_plane_20_all_measures.tsv]

robot_id	velocity	displacement_velocity	displacement_velocity_hill	head_balance	contacts	branching	branching_modules_count	limbs	extremities	length_of_limbs	extensiveness	coverage	joints	hinge_count	active_hinges_count	brick_count	touch_sensor_count	brick_sensor_count	proportion	width	height	size	absolute_size	sensors	symmetry	avg_period	dev_period	avg_phase_offset	dev_phase_offset	avg_amplitude	dev_amplitude	avg_intra_dev_params	avg_inter_dev_params	sensors_reach	recurrence	synaptic_reception
4373	0.0042223860772080376	0.002119903046232637	0.002119771685270383	0.9982741133855006	None	0	0	0.5	3	0.7142857142857143	5	0.5625	0.7142857142857143	8	5	0	1	0	0.25	2	8	0.6	9	1.0	0.8571428571428571	0.09999998913203142	0.5000000093852696	0.0015538474635861256	0.544517130250726	-0.09272894431270168	0.5050660019519314	0.6871865467635974	0.5165611091145266	1.0	1.0	0.0
2773	8.721245635401316e-05	1.6241260505111366e-06	-6.778134151064167e-08	0.9999953313049661	None	0	0	0.6	3	0.6	3	0.5833333333333334	0.6	6	3	0	1	0	0.3333333333333333	2	6	0.4666666666666667	7	1.0	0.4	0.09982069116092011	0.5008050554035308	4.2959956496470155e-17	0.5000000000000001	0.03523823109167206	0.5	0.6018894508018271	0.5002683520073078	1.0	1.0	0.0
4104	None	None	None	None	None	0.25	3	0.4074074074074074	11	0.6052631578947368	23	0.49382716049382713	0.6052631578947368	34	23	5	0	0	1.0	9	9	2.6666666666666665	40	0.0	0.8387096774193549	0.00011091338272466308	0.5573365485440659	0.009593752429729468	0.5841875671064489	-2.244830561120199	0.5000000000000009	0.9999758931908063	0.5473863022895955	0	1.0	0.0
4	None	None	None	None	None	0	0	0.18518518518518517	10	0.7848101265822784	62	1.0	0.4177215189873418	42	33	38	0	0	1.0	9	9	5.4	81	0.0	1.0	0.09999981667068489	0.5000184485059406	0.04964861170997047	0.6511273934332873	0.22244163779983966	0.6400813108870863	0.6908260086783072	0.5986707895831938	0	1.0	0.0
7051	0.000253612182812768	2.8613721626450473e-07	2.861025021576844e-07	0.9999975136591909	None	0.25	1	0.4	4	0.7692307692307693	10	0.23809523809523808	0.7692307692307693	14	10	0	0	0	0.7777777777777778	7	9	1.0	15	0.0	1.0	7.902762784127648e-27	0.5	0.29721046189657974	0.5000000000000001	-0.06117369543347047	0.6395387021071575	0.8271138594921186	0.5476353016236752	0	0.9285714285714286	0.0
1702	None	None	None	None	None	0.25	1	0.4	4	0.75	9	0.25	0.75	13	9	0	0	0	0.875	8	7	0.9333333333333333	14	0.0	0.8571428571428571	1.523656443993531e-23	0.5000000000000063	0.012527514413895005	0.5396909563076278	-0.06174739960688121	0.5752083482227563	0.5849302797929959	0.53844331665542	0	1.0	0.0
131	None	None	None	None	None	0.041666666666666664	1	0.2	10	0.7808219178082192	57	0.9259259259259259	0.0547945205479452	10	4	64	0	0	1.0	9	9	5.0	75	0.0	0.9714285714285714	0.10433582543405703	0.7911839196983795	-0.08352659858680304	0.5959187930828086	0.09745908378591017	0.5662725909889827	0.7177491544163245	0.6598011386388156	0	0.5	0.0
4445	0.0014385057779603165	0.0013055784386313421	0.0013055784081243823	0.9995901770473229	None	0	0	0.42857142857142855	3	0.75	6	0.5555555555555556	0.75	9	6	0	1	0	0.2222222222222222	2	9	0.6666666666666666	10	1.0	1.0	0.0999999993647611	0.5000234259457306	0.06638646915059786	0.6703996768822952	0.0995417705511126	0.5196347004839759	0.5366849497115848	0.5653462736380295	1.0	1.0	0.0
1977	None	None	None	None	None	0	0	0.75	3	0.3333333333333333	1	0.5555555555555556	0.3333333333333333	4	1	0	0	0	1.0	3	3	0.3333333333333333	5	0.0	1.0	-0.09987469950195287	0.5001027044555936	0.0977782314694553	0.5003708868318614	0.023802156288854175	0.611086797904356	0.6971992768513329	0.5377428320662281	0	0.75	0.0
784	None	None	None	None	None	0.3333333333333333	1	0.5	4	0.7	7	0.2857142857142857	0.7	11	7	0	0	0	0.8571428571428571	7	6	0.8	12	0.0	0.8	0.08115997541429552	0.5858486979420665	0.049185021348050084	0.6640608606646693	1.674156362019728e-17	0.5000000000000041	0.6006665055624938	0.5848603167772356	0	1.0	0.0
4512	0.003999648161088673	0.0007976302285008389	-0.0006418068319582771	0.9964349766312817	None	0.25	1	0.4	4	0.75	9	0.25925925925925924	0.75	13	9	0	0	0	0.6666666666666666	6	9	0.9333333333333333	14	0.0	1.0	0.07536671695355411	0.5382991612719005	0.09997338143385662	0.500062853165911	-0.09600681247853218	0.5042066725054981	0.7050928566186628	0.5142108234461602	0	1.0	0.0
6386	0.00839409710348461	0.0013268855461573414	-0.0012992352175235135	0.9897178528151428	None	0.16666666666666666	1	0.3333333333333333	5	0.75	15	0.4074074074074074	0.75	20	15	1	1	0	0.6666666666666666	6	9	1.4666666666666666	22	1.0	1.0	0.09999999384751972	0.5000014872971609	0.06851500396850585	0.6726936089711766	0.2060703784324307	0.5169117516548608	0.6482002374170551	0.5652976040554709	0.2	0.8	0.0
3813	0.0002443960893165063	3.9552571009353144e-07	-1.8995060094498072e-07	0.9999985811527798	None	0.25	1	0.36363636363636365	4	0.7857142857142857	11	0.2222222222222222	0.7857142857142857	15	11	0	0	0	0.8888888888888888	8	9	1.0666666666666667	16	0.0	1.0	0.09227224326621478	0.5827152889442946	0.25834277716183734	0.5000000000000001	0.06649084519844098	0.5897895877809038	0.7001199028514362	0.5578255665844849	0	0.9333333333333333	0.0
3266	0.013654091170727991	0.0003972520497470956	0.00039659601660510746	0.9808935529193423	None	0	0	0.375	3	0.8	8	0.3	0.8	11	8	0	0	0	0.625	8	5	0.8	12	0.0	0.8571428571428571	0.010933580712855856	0.6466903994517424	0.0998887500365501	0.500716508169865	0.01673986477951871	0.6376914095670583	0.6065876976444857	0.5965031194660899	0	0.9090909090909091	0.0
5661	9.154226631594568e-07	3.9673767866918545e-08	3.967371344454228e-08	0.99998887592057	None	0	0	0.3333333333333333	2	0.8571428571428571	6	1.0	0.8571428571428571	8	6	0	2	0	0.1111111111111111	1	9	0.6	9	1.0	1.0	0.09999913799492714	0.5062113470052308	0.09910125519999757	0.5020858670924542	0.007808419571296242	0.5	0.606468344171488	0.5027658203711064	1.0	1.0	0.0
7224	0.0051613388058256646	0.0007784440732958392	0.0007732204473086552	0.9929663132251609	None	0	0	0.42857142857142855	3	0.75	6	0.5555555555555556	0.75	9	6	0	1	0	0.2222222222222222	2	9	0.6666666666666666	10	1.0	1.0	7.902762784127648e-27	0.500001649916153	0.005794014558332889	0.6369079900268786	0.18669316309085235	0.5311580587555247	0.7222550015651269	0.5569821564872258	0.0	0	0.0
4161	0.000712352043929087	0.00018541647777609526	2.2109960941271943e-05	0.9995941266997411	None	0.25	1	0.36363636363636365	4	0.7857142857142857	11	0.2222222222222222	0.7857142857142857	15	11	0	0	0	0.8888888888888888	9	8	1.0666666666666667	16	0.0	1.0	0.028539501211666308	0.5058666722441322	0.06655640714028843	0.5283538299127243	-0.09999912825477167	0.5002043484262336	0.6703448432872919	0.5114831709646624	0	1.0	0.0
5138	0.003004021590333055	0.0010246070251650427	-4.25711458769088e-06	0.991380259433929	None	0.25	1	0.4	4	0.7692307692307693	10	0.23809523809523808	0.7692307692307693	14	10	0	0	0	0.7777777777777778	7	9	1.0	15	0.0	1.0	0.24950778600365905	0.5920938098843923	0.15847570667206318	0.617046330252404	0.004900682815356208	0.6250035700609278	0.7520866350455456	0.6114709734801786	0	1.0	0.0
2140	None	None	None	None	None	0.5	1	0.6666666666666666	4	0.3333333333333333	2	0.6666666666666666	0.16666666666666666	5	1	2	2	0	0.75	4	3	0.5333333333333333	8	0.5	0.6666666666666666	-0.026735094539594904	0.5783158858080587	3.192916974160264e-13	0.5000000000114776	0.06613565655362538	0.5735398847051406	0.6022307520938676	0.5508380814643266	1.0	1.0	0.0
4456	0.0046030206942858755	0.0023539249764301913	0.00235135433488319	0.9979621282280836	None	0	0	0.42857142857142855	3	0.75	6	0.5555555555555556	0.75	9	6	0	1	0	0.2222222222222222	2	9	0.6666666666666666	10	1.0	1.0	0.09999999999982957	0.5000000187879328	0.008791500671406117	0.5171119639031451	0.09999953297861927	0.500000147579408	0.6058640765678366	0.5057060242465091	1.0	1.0	0.0
7473	0.010216795664579623	0.005663630698617776	0.005453958017787253	0.9623255026061265	None	0.25	1	0.4	4	0.7692307692307693	10	0.23809523809523808	0.7692307692307693	14	10	0	0	0	0.7777777777777778	7	9	1.0	15	0.0	1.0	0.5903710678085957	0.6919035505497164	-0.21764613465855195	0.5	-0.09983442085291913	0.52063387356855	0.972453371337244	0.5737592022998721	0	0.7142857142857143	0.0
6934	0.001756209098640429	0.000549435422836169	0.0005491973290385818	0.9982945037845522	None	0.3333333333333333	1	0.4444444444444444	4	0.7272727272727273	8	0.28888888888888886	0.7272727272727273	12	8	0	0	0	0.5555555555555556	5	9	0.8666666666666667	13	0.0	1.0	0.08874316040292403	0.6528973357232432	0.05613623022302807	0.524508723778507	0.0772628940580957	0.649984724894948	0.5645522484692653	0.6105508544851395	0	1.0	0.0
1051	None	None	None	None	None	0	0	0.6666666666666666	2	0.5	1	0.6666666666666666	0	0	0	3	9	0	0.6666666666666666	2	3	0.26666666666666666	4	0.9	0	0	0	0	0	0	0	0	0	0	0	0
5181	0.003797938700608274	0.00017824419011751357	4.523575321733503e-05	0.9955589566041195	None	0	0	0.3333333333333333	3	0.8181818181818182	9	0.28888888888888886	0.8181818181818182	12	9	0	0	0	0.5555555555555556	5	9	0.8666666666666667	13	0.0	1.0	0.05019682294195118	0.6279704534380409	4.295631731548905e-17	0.5000000000031717	0.09999722437520177	0.6024121001249327	0.603960333777655	0.5776210629225135	0	1.0	0.0
3494	0.0047128274374805875	0.0013646101913005787	-0.00128867874648582	0.9934937609106747	None	0.25	1	0.4	4	0.75	9	0.25925925925925924	0.75	13	9	0	0	0	0.6666666666666666	9	6	0.9333333333333333	14	0.0	1.0	0.09999999957434709	0.5000000124708387	1.1070368515698787e-05	0.5059844314076513	1.222544669363766	1.0	0.9960981110991299	1.0	0	0.07692307692307693	0.0
1106	None	None	None	None	None	0.3333333333333333	1	0.4444444444444444	4	0.7272727272727273	8	0.2653061224489796	0.7272727272727273	12	8	0	0	0	1.0	7	7	0.8666666666666667	13	0.0	0.6666666666666666	0.04134610509554552	0.623782941793818	0.25299269048135276	0.5682897426758272	-0.09880428710836457	0.5066530659355064	0.8143341949538117	0.566857765265381	0	0.9166666666666666	0.0
1741	None	None	None	None	None	0	0	0.375	3	0.8	8	0.3	0.8	11	8	0	0	0	0.625	5	8	0.8	12	0.0	0.8571428571428571	0.09992552568579108	0.5310501992630341	0.09999999995616964	0.5000000011234205	2.462671626987418	1.0	0.9999858250611349	0.999999998393484	0	1.0	0.0
5350	0.010678859352506469	0.0031972248324897406	0.00318128576654858	0.964453497763304	None	0.25	1	0.4	4	0.7692307692307693	10	0.23809523809523808	0.7692307692307693	14	10	0	0	0	0.7777777777777778	7	9	1.0	15	0.0	1.0	0.5234449321810682	0.7038228744284237	0.09999999346222681	0.5000014950423285	0.09835232497395126	0.5165508194640769	0.8810117547550517	0.5770319115325937	0	1.0	0.0
3302	0.00408874571396393	0.00038277734334189403	1.3388348145664891e-05	0.9983374900072522	None	0.25	1	0.4	4	0.7692307692307693	10	0.23809523809523808	0.7692307692307693	14	10	0	0	0	0.7777777777777778	7	9	1.0	15	0.0	1.0	-0.0018828322620167502	0.6464958889207615	0.06201460602227279	0.5799260556446247	0.11332486481257797	0.5888207383394041	0.6092040818122831	0.6054942525043957	0	0.21428571428571427	0.0
1780	None	None	None	None	None	0.5	1	0.6666666666666666	4	0.5714285714285714	4	0.36	0.5714285714285714	8	4	0	0	0	1.0	5	5	0.6	9	0.0	1.0	0.09999998638940355	0.5000068298390649	-0.055801629747951643	0.6073903755735013	0.09995228304734052	0.5001295203065421	0.6757210394361414	0.536344229346316	0	1.0	0.0
6925	0.0025493033589792276	0.0001945171617596296	0.00019400213143759632	0.9979027240790765	None	0	0	0.42857142857142855	3	0.75	6	0.4166666666666667	0.75	9	6	0	1	0	0.375	3	8	0.6666666666666666	10	1.0	0.8571428571428571	0.08764883781665404	0.5715508089529394	-0.09815892116053186	0.5225805317037565	0.09475564310354882	0.5339320911568037	0.710449270705683	0.5427703979803395	1.0	1.0	0.0
4933	0.012763674107565024	0.01251843016761973	-0.012518303752628041	0.9936444653880515	None	0	0	0.42857142857142855	3	0.75	6	0.5555555555555556	0.75	9	6	0	1	0	0.2222222222222222	2	9	0.6666666666666666	10	1.0	1.0	0.0999999993946493	0.5000148831302595	0.008300584425423575	0.5411461505559471	0.17878185201289715	0.5031256590208738	0.6709621771584062	0.5147890161432797	1.0	1.0	0.0
994	None	None	None	None	None	0	0	0.29411764705882354	5	0.6521739130434783	15	0.625	0	0	0	24	9	0	0.625	8	5	1.6666666666666667	25	0.17307692307692307	0.6	0	0	0	0	0	0	0	0	0	0	0
3882	0.0002978621753415782	2.4423347835783308e-06	-1.3650165776810388e-06	0.9999973040729379	None	0.25	1	0.4	4	0.7692307692307693	10	0.23809523809523808	0.7692307692307693	14	10	0	0	0	0.7777777777777778	7	9	1.0	15	0.0	1.0	0.09999997729990562	0.5000240197075947	0.10312523173891672	0.6534660705130009	0.0932497234995328	0.5237603155505817	0.5664283814827777	0.5604954246984158	0	1.0	0.0
1542	None	None	None	None	None	0	0	0.25	1	1.0	4	0.6	0.75	4	3	1	0	0	0.4	2	5	0.4	6	0.0	0	-0.17488073805837737	0.5600110962366064	0.09683090732202361	0.5024697894280789	2.8466882241129796e-06	0.5000082177010753	0.7548379178130704	0.5209143895172281	0	1.0	0.0
6211	0.006753108609801942	0.0065710215499660135	0.006570963849821558	0.9960452312538401	None	0	0	0.5	3	0.7142857142857143	5	0.5625	0.7142857142857143	8	5	0	1	0	0.25	2	8	0.6	9	1.0	0.8571428571428571	0.09999991849984571	0.5000007460944216	0.0684672846279046	0.6761616933762782	0.146375475897577	0.5024473943217065	0.5811277500989727	0.5618466981828184	1.0	1.0	0.0
6782	0.003996458683522123	0.004070228341942581	0.0040702281376902	0.9970063570648536	None	0	0	0.42857142857142855	3	0.75	6	0.5555555555555556	0.75	9	6	0	1	0	0.2222222222222222	2	9	0.6666666666666666	10	1.0	1.0	0.09998773342708263	0.5246686349055159	0.004383694361052561	0.5312021686003656	0.0644510919944062	0.506081239805645	0.5887095199315501	0.520659226959391	0.8888888888888888	1.0	0.0
6354	0.0034036544234269674	0.00046832252296138163	-0.0004042722115064964	0.991410904232246	None	0.3333333333333333	1	0.5	4	0.7	7	0.3333333333333333	0.7	11	7	0	0	0	0.4444444444444444	4	9	0.8	12	0.0	1.0	1.5042570563158602e-05	0.5001220166782675	1.1660006141113763e-09	0.5001648269811747	-0.09948867428782691	0.5	0.615160111707365	0.5000956145547796	0	0	0.0
773	None	None	None	None	None	0	0	0.5	5	0.5	6	0.4	0.08333333333333333	5	1	8	0	0	0.7142857142857143	7	5	0.9333333333333333	14	0.0	0.2	0.09999714060749425	0.5130469627596145	0.08991599763131153	0.5804169057728062	0.00017332682851865794	0.6215721381817744	0.6114110917170505	0.5722336923231176	0	1.0	0.0
1161	None	None	None	None	None	0.18181818181818182	4	0.34782608695652173	16	0.6212121212121212	41	0.8395061728395061	0.6212121212121212	57	41	10	0	0	1.0	9	9	4.533333333333333	68	0.0	0.7796610169491526	-0.06670690665907321	0.5946102110874425	0.09320109330910449	0.5797777356873608	0.07547237945278215	0.5925366289518801	0.6513370058303258	0.5889903833100624	0	0.40350877192982454	0.0
3923	0.004257257184287543	0.0008579754626774568	0.0007294308819573936	0.9939315347469556	None	0.25	1	0.4	4	0.75	9	0.25925925925925924	0.75	13	9	0	0	0	0.6666666666666666	9	6	0.9333333333333333	14	0.0	1.0	0.09992042500334772	0.5049059677394653	6.746403128339925e-05	0.5078686931531197	-0.05564663584316343	0.6763453104744794	0.6532603657735941	0.5653022264187396	0	0.23076923076923078	0.0
4479	0.010144192231993776	0.004542472378947768	6.967918202779596e-05	0.9830102181594751	None	0	0	0.42857142857142855	3	0.75	6	0.4166666666666667	0.75	9	6	0	1	0	0.375	8	3	0.6666666666666666	10	1.0	0.8571428571428571	0.2145379149688574	0.5201080617649926	0.09991151341309566	0.5010194020837975	0.18965299266683033	0.9986076000061234	0.6218563350457484	0.9020278464324851	0.0	0	0.0
6722	0.00190939714620727	0.0006589763516333811	0.0004642773281038095	0.9977674026969229	None	0.25	1	0.4	4	0.7692307692307693	10	0.23809523809523808	0.7692307692307693	14	10	0	0	0	0.7777777777777778	7	9	1.0	15	0.0	1.0	0.09999608313700192	0.5314456064240647	4.181818302115326e-09	0.5051653635407819	-0.04130874753459279	0.629621298382797	0.6437281239608202	0.5561951928803645	0	1.0	0.0
6588	0.004861052957469524	0.0013825882271364931	-0.00034950124715320047	0.9972929614417723	None	0.25	1	0.4	4	0.7692307692307693	10	0.23809523809523808	0.7692307692307693	14	10	0	0	0	0.7777777777777778	9	7	1.0	15	0.0	1.0	7.902762784127648e-27	0.5	2.981428563271814e-07	0.5116535816827746	-0.04982373712256405	0.6114281300554585	0.5584494171990647	0.5415656867391703	0	1.0	0.0
4918	2.276633786084463e-08	2.0266193840246992e-08	-1.7831682175646138e-10	0.9999970809375027	None	0.25	1	0.4	4	0.7692307692307693	10	0.23809523809523808	0.7692307692307693	14	10	0	0	0	0.7777777777777778	7	9	1.0	15	0.0	1.0	0.02697254211050958	0.5114167105928762	-0.034976873531441466	0.5037586169933724	8.330413655039769e-17	0.5000000000002195	0.5639187761369392	0.5050589550573215	0	1.0	0.0
7145	0.004391423617114833	0.00138132918034641	-0.0013711112149749425	0.9934642870092937	None	0.25	1	0.4	4	0.7692307692307693	10	0.23809523809523808	0.7692307692307693	14	10	0	0	0	0.7777777777777778	7	9	1.0	15	0.0	1.0	0.0999996233847161	0.5000162705626604	-0.059074582471884574	0.5809169721123565	0.08361348361399365	0.5601093919538679	0.6645430243544166	0.5472097768607238	0	0	0.0
100	None	None	None	None	None	0	0	0	0	0	0	1.0	0	0	0	0	4	0	1.0	1	1	0.06666666666666667	1	1.0	0	0	0	0	0	0	0	0	0	0	0	0
5758	0.0028061941154540896	0.0007841858972547141	0.0007689490497185526	0.9961428866026922	None	0.25	1	0.4	4	0.7692307692307693	10	0.23809523809523808	0.7692307692307693	14	10	0	0	0	0.7777777777777778	7	9	1.0	15	0.0	1.0	0.0996027794713041	0.5391220684101496	-0.08133203334309877	0.99999997056554	0.08681074259045746	0.5396217354796656	0.7366223966360748	0.9972284582909304	0	1.0	0.0
3090	2.5590966546203525e-08	2.5114529101550157e-08	2.5110087411494673e-08	0.9999983712425375	None	0.25	1	0.4	4	0.7692307692307693	10	0.23809523809523808	0.7692307692307693	14	10	0	0	0	0.7777777777777778	9	7	1.0	15	0.0	1.0	-0.13630474387832306	0.9992559600102877	0.015820894935889358	0.616357434992033	2.0361397396225274e-06	0.5037173503838996	0.6973544613830079	0.9285008428613887	0	1.0	0.0
4098	0.0021420651731569582	0.000775397374253182	-0.0007753551208733747	0.9920543240564202	None	0	0	0.5	3	0.6666666666666666	4	0.5714285714285714	0.6666666666666666	7	4	0	1	0	0.2857142857142857	2	7	0.5333333333333333	8	1.0	0.6666666666666666	0.19090398406144524	0.9999570795801378	9.743287311618893e-06	0.5001267659439365	-0.0815169531943948	0.5606954355136559	0.8275675108370606	0.9687363771876624	1.0	1.0	0.0
6638	0.0003372775910895097	2.4670151876564027e-06	-1.5458921223137043e-06	0.9999973704043479	None	0.25	1	0.4	4	0.7692307692307693	10	0.23809523809523808	0.7692307692307693	14	10	0	0	0	0.7777777777777778	9	7	1.0	15	0.0	1.0	0.012210109381777644	0.5069515942062431	2.5034156630870564e-10	0.502181959102861	-0.2566759905287017	0.9980259014158991	0.8320269146252444	0.8896725916760106	0	0	0.0
2916	9.667699397811724e-06	1.392779061198437e-07	-1.3046503237054725e-08	0.9999862088249283	None	1.0	1	1.0	4	0.0	0	0.5555555555555556	0	4	0	0	0	0	1.0	3	3	0.3333333333333333	5	0.0	1.0	0	0	0	0	0	0	0	0	0	0	0
3456	5.616841958080342e-05	1.4650347946139985e-07	-8.419437795192111e-08	0.9999973422055175	None	0.25	1	0.4	4	0.7692307692307693	10	0.23809523809523808	0.7692307692307693	14	10	0	0	0	0.7777777777777778	7	9	1.0	15	0.0	1.0	9.097202573471997e-05	0.526986050450383	0.031005593864230612	0.5227467395539679	0.001495107010542038	0.5905773872825427	0.5368996251944366	0.5469819731575453	0	0.14285714285714285	0.0
5667	0.0014777180697905328	0.0004659789633777489	-0.00046269089704358295	0.9990541875745991	None	0	0	0.42857142857142855	3	0.75	6	0.5555555555555556	0.75	9	6	0	1	0	0.2222222222222222	2	9	0.6666666666666666	10	1.0	1.0	0.09999999994466478	0.5000011253882646	0.00030092402701958996	0.5043100565310342	0.06471827328450518	0.5476896684348793	0.600855046178829	0.5173751230028754	1.0	1.0	0.0
6812	0.006305859409729511	0.0006878125048442391	0.0006849326000757963	0.9926819969820228	None	0.3333333333333333	1	0.4444444444444444	4	0.7272727272727273	8	0.28888888888888886	0.7272727272727273	12	8	0	0	0	0.5555555555555556	5	9	0.8666666666666667	13	0.0	1.0	8.856005167056567e-17	0.5059350522378092	0.00399507036636042	0.5129058058656278	-0.09527140165956685	0.5461180582772703	0.612093034725219	0.5216842289808841	0	1.0	0.0
572	None	None	None	None	None	0	0	1.0	1	0	0	1.0	0	1	0	0	0	0	0.5	2	1	0.13333333333333333	2	0.0	0	0	0	0	0	0	0	0	0	0	0	0
3500	0.0015809273317572757	0.0002610239764218137	0.00021354534316925795	0.9986200945479331	None	0	0	0.375	3	0.8	8	0.3333333333333333	0.8	11	8	0	0	0	0.4444444444444444	4	9	0.8	12	0.0	1.0	0.044084047237849866	0.5516355496197825	0.09371596779509615	0.5645410559095309	0.09999164764619686	0.5003695169090069	0.5678569281054322	0.5389518991560396	0	1.0	0.0
2294	None	None	None	None	None	0	0	0.4444444444444444	4	0.45454545454545453	5	0.52	0	0	0	12	14	0	1.0	5	5	0.8666666666666667	13	0.5	1.0	0	0	0	0	0	0	0	0	0	0	0
1045	None	None	None	None	None	0.15789473684210525	3	0.35	14	0.5964912280701754	34	0.7283950617283951	0.24561403508771928	24	14	34	5	0	1.0	9	9	3.933333333333333	59	0.08064516129032258	0.7272727272727273	-0.0007277108362494143	0.6760314730488471	-0.014840958723578056	0.6788554433057841	0.026648657838266098	0.5842764426006571	0.6298580283261797	0.6475197290303031	1.0	1.0	0.0
7183	0.00022609389857444943	0.00020214558687623582	0.0002021454366758966	0.9999263458447878	None	0	0	0.375	3	0.7777777777777778	7	0.4074074074074074	0.7777777777777778	10	7	0	1	0	0.3333333333333333	3	9	0.7333333333333333	11	1.0	1.0	0.09988313347157389	0.5065077897134819	-0.08485637066154476	0.5375054569047627	0.019581291570535942	0.5083876449590174	0.6798513072035944	0.5174837447144296	1.0	1.0	0.0
4950	0.0021826199741095125	0.0017208142997880236	-0.001720728257467357	0.9973499838102983	None	0	0	0.375	3	0.7777777777777778	7	0.4074074074074074	0.7777777777777778	10	7	0	0	0	0.3333333333333333	3	9	0.7333333333333333	11	0.0	1.0	0.09999990387653282	0.5000300803569079	-0.1618632345509467	0.999999999982421	0.09999979133222626	0.5000001143661756	0.7989072316335816	0.9997400631368322	0	1.0	0.0
2464	None	None	None	None	None	0	0	0.19230769230769232	5	0.7837837837837838	29	0.7959183673469388	0.02702702702702703	2	1	36	1	0	1.0	7	7	2.6	39	0.013333333333333334	0.48484848484848486	4.526886202647794e-18	0.5	0.053261992440198025	0.6092272298841097	-0.03690372992345181	0.5	0.5945862266336402	0.536938003792009	1.0	0.5	0.0
2842	0.001338724762322385	0.0003358180372838058	-0.00011179642714153503	0.9949541090247026	None	0	0	0.45454545454545453	5	0.42857142857142855	6	0.64	0.35714285714285715	9	5	6	0	0	1.0	5	5	1.0666666666666667	16	0.0	0.5454545454545454	0.026898187114562468	0.5024355709516563	-0.02977901272785094	0.505448683470053	0.05841510287570417	0.6414428676398886	0.5910545325918092	0.5509203609921564	0	1.0	0.0
5188	0.005105182722538542	0.0002123443592218795	-8.533915487363236e-05	0.9794988646293267	None	0	0	0.375	3	0.7777777777777778	7	0.34375	0.7777777777777778	10	7	0	1	0	0.5	4	8	0.7333333333333333	11	1.0	0.8571428571428571	0.3848416114884709	0.9999999999999776	-0.07796616038027945	0.5638615254582706	0.09999993793207476	0.5000000274005245	0.8831283676828134	0.9999741558182897	1.0	1.0	0.0
1615	None	None	None	None	None	0	0	0.4166666666666667	5	0.5	8	0.5142857142857142	0	0	0	17	9	0	0.7142857142857143	5	7	1.2	18	0.23684210526315788	0.4	0	0	0	0	0	0	0	0	0	0	0
7285	0.00011670334667834045	3.3367209947288747e-07	2.8008872928502755e-07	0.9999214953217823	None	0	0	0.42857142857142855	3	0.75	6	0.4166666666666667	0.75	9	6	0	1	0	0.375	3	8	0.6666666666666666	10	1.0	0.8571428571428571	7.902762784127648e-27	0.5000000000280289	0.07838681414683062	0.9795612944718659	-0.026218341907661293	0.6797059023131259	0.6323032580281583	0.8235662174141472	0.0	0	0.0
1459	None	None	None	None	None	0.375	3	0.4444444444444444	8	0.625	15	0.48148148148148145	0.5833333333333334	22	14	3	0	0	0.6666666666666666	9	6	1.7333333333333334	26	0.0	0.6	0.1600282612748391	0.5680961829070946	-0.02759139722331465	0.6645857135117071	-0.05987690307532758	0.5180914517627628	0.7286070718140182	0.5850228748454366	0	0.6363636363636364	0.0
1175	None	None	None	None	None	0	0	0.375	3	0.6	6	0.4	0	0	0	11	10	0	0.8333333333333334	5	6	0.8	12	0.38461538461538464	0.2222222222222222	0	0	0	0	0	0	0	0	0	0	0
4485	0.0019537949186429772	0.00028869613243040065	-0.0002886637041554246	0.9964793889467295	None	0	0	0.5	3	0.6666666666666666	4	0.5714285714285714	0.6666666666666666	7	4	0	1	0	0.2857142857142857	2	7	0.5333333333333333	8	1.0	0.6666666666666666	0.15597116558450816	0.5395729525811851	-0.06292277986056363	0.5142721684664061	-0.08703715119462015	0.5061680418973092	0.7474477124950308	0.5200227183767271	1.0	1.0	0.0
1212	None	None	None	None	None	0	0	0.16666666666666666	3	0.88	22	0.75	0	0	0	26	6	0	1.0	6	6	1.8	27	0.10714285714285714	0.19047619047619047	0	0	0	0	0	0	0	0	0	0	0
2860	0.00018399443654952706	2.006104364472904e-06	-1.9363774956913623e-06	0.9999859332940655	None	0.05263157894736842	1	0.375	15	0.5263157894736842	30	0.7283950617283951	0.47368421052631576	42	27	16	0	0	1.0	9	9	3.933333333333333	59	0.0	0.8	3.173787870422793e-17	0.5000000062568599	-0.09996253435383484	0.5013042374749651	0.0067353785477534565	0.5799792962971111	0.6188874277688897	0.5272982770529673	0	1.0	0.0
4345	0.00019900939607268365	9.737346868949502e-05	-4.792287951227713e-06	0.9997518506156304	None	0.25	1	0.4	4	0.75	9	0.25925925925925924	0.75	13	9	0	0	0	0.6666666666666666	6	9	0.9333333333333333	14	0.0	1.0	0.03483642487862938	0.5063511540806502	-0.028186412580917412	0.6310360107716312	-0.09653561196873658	0.5071972361722471	0.6400365753672466	0.5490798486919046	0	1.0	0.0
7088	0.004698765082551043	0.0005693678213408192	-0.000569317522361245	0.9946645353037462	None	0.25	1	0.4	4	0.7692307692307693	10	0.23809523809523808	0.7692307692307693	14	10	0	0	0	0.7777777777777778	7	9	1.0	15	0.0	1.0	-0.06523929051429007	0.6337456818187993	1.6756141557997615e-15	0.5000000089208145	0.23717732617894235	0.5001877082455488	0.7857836200166699	0.5456285885703394	0	0	0.0
4785	0.0023659004112831154	0.0002756146709766127	-0.00013549029626388635	0.9980065191451435	None	0.25	1	0.36363636363636365	4	0.7857142857142857	11	0.2222222222222222	0.7857142857142857	15	11	0	0	0	0.8888888888888888	8	9	1.0666666666666667	16	0.0	1.0	7.902762784127648e-27	0.5	0.1485081710117632	0.9462322712598022	0.09208353780702762	0.508816435129908	0.6720655620767436	0.7246597585808976	0	0.8	0.0
5925	0.019164694681998662	0.008418746808064669	-0.00835748917695063	0.9947129112484011	None	0	0	0.375	3	0.7777777777777778	7	0.4074074074074074	0.7777777777777778	10	7	0	0	0	0.3333333333333333	3	9	0.7333333333333333	11	0.0	1.0	0.5650959947810953	0.5474927438499886	5.795663264594235e-06	0.5678519768508641	0.09999992145326034	0.5000000425785027	0.9214538214556783	0.5385597975300831	0	1.0	0.0
2424	None	None	None	None	None	0	0	0.15384615384615385	4	0.8378378378378378	31	0.8666666666666667	0.10810810810810811	6	4	32	0	0	0.5555555555555556	5	9	2.6	39	0.0	1.0	8.080717980795064e-08	0.5004354992919021	2.0593651058316922e-05	0.5001356953587834	0.05436541439678163	0.5026815661778126	0.563695664952912	0.501084260517934	0	1.0	0.0
2581	2.35109922188111e-06	9.270623102873736e-09	-5.7831271397378554e-09	0.9999975469791086	None	0	0	0.6666666666666666	2	0.5	1	0.6666666666666666	0.5	3	1	0	1	0	0.6666666666666666	3	2	0.26666666666666666	4	0.5	0	0	0.5	0.0039009879148499474	0.5089654091242204	2.1791763630381197e-18	0.5000000000000018	0.5045972287930376	0.502988754450959	1.0	1.0	0.0
3820	0.0038024322550888625	0.0011013528376599838	0.001096872761288522	0.9925862215274068	None	0.25	1	0.4	4	0.7692307692307693	10	0.23809523809523808	0.7692307692307693	14	10	0	0	0	0.7777777777777778	9	7	1.0	15	0.0	1.0	-0.22131092285708096	0.5965899007883977	-0.0937134262254701	0.5132247159441871	0.0289058378039323	0.6867384171354379	0.7368162490544069	0.601016132305907	0	1.0	0.0
4208	0.00043109552267639895	8.366782862677743e-05	7.49053386136052e-05	0.9994471049700222	None	0	0	0.42857142857142855	3	0.75	6	0.5555555555555556	0.75	9	6	0	1	0	0.2222222222222222	2	9	0.6666666666666666	10	1.0	1.0	0.02826114646722156	0.5272486810382149	0.09949978142089574	0.5009983140353955	-0.08155653485808848	0.5524607035361239	0.6780856523284042	0.5269500259137017	1.0	1.0	0.0
843	None	None	None	None	None	0	0	0.42857142857142855	3	0.75	6	0.5555555555555556	0.75	9	6	0	0	0	0.2222222222222222	2	9	0.6666666666666666	10	0.0	1.0	0.056687591933369676	0.5763648665236328	0.09999996088034717	0.5000001715145906	-0.07579016980475888	0.5950429510786859	0.6813277492117193	0.5574716718102969	0	1.0	0.0
4096	0.012405725363199492	0.0003948392170838855	-0.0002630914750936605	0.9953790906310179	None	0.2222222222222222	2	0.38095238095238093	8	0.6551724137931034	19	0.38271604938271603	0.6551724137931034	27	19	3	0	0	1.0	9	9	2.066666666666667	31	0.0	0.7272727272727273	0.09729054401281621	0.6456646014709216	0.09995227274838166	0.501043414691981	-0.15621639775316756	0.5	0.7687744540278234	0.5501813148673187	0	0.8888888888888888	0.0
3377	0.00702084133896281	0.005459233035879166	-0.001265101620636462	0.996696597927503	None	0.25	1	0.36363636363636365	4	0.7857142857142857	11	0.2222222222222222	0.7857142857142857	15	11	0	0	0	0.8888888888888888	9	8	1.0666666666666667	16	0.0	1.0	0.0998758084880252	0.5039685139104227	-0.09999995509822196	0.500000043399528	0.28118844730818243	0.7335755449624144	0.8258950712042917	0.5848959617570568	0	1.0	0.0
802	None	None	None	None	None	0.3333333333333333	1	0.5	4	0.7	7	0.3333333333333333	0.7	11	7	0	0	0	0.4444444444444444	9	4	0.8	12	0.0	1.0	0.0999999273540681	0.5001777326820716	0.00535300913111449	0.5129368385405619	0.0004810520712778629	0.5078660631156868	0.6107092840221262	0.5069942675341633	0	1.0	0.0
3726	2.7607132923153883e-05	5.274453205218473e-06	5.271825246133731e-06	0.9987855869380869	None	0	0	0.5	3	0.7142857142857143	5	0.5625	0.7142857142857143	8	5	0	1	0	0.25	2	8	0.6	9	1.0	0.8571428571428571	0.01823332243160394	0.6705710561598114	0.09959677825412312	0.5056169902363268	0.028232701778433688	0.5041143657283123	0.5940720421334678	0.5621515370148008	1.0	1.0	0.0
3775	0.005576003975814095	0.0022148412010202074	-0.002194699544083815	0.9982639748208466	None	0.25	1	0.4	4	0.75	9	0.25925925925925924	0.75	13	9	0	0	0	0.6666666666666666	9	6	0.9333333333333333	14	0.0	1.0	0.0999993129263963	0.5000013372561674	0.024552428560223397	0.5062035205083032	0.07478885351572583	0.9757331629623799	0.5808915605505243	0.7755001358708756	0	1.0	0.0
6057	0.0009732229720999311	3.3196679389981344e-05	-3.295169580384914e-05	0.9976671243348677	None	0	0	0.5	3	0.6666666666666666	4	0.5714285714285714	0.6666666666666666	7	4	0	1	0	0.2857142857142857	2	7	0.5333333333333333	8	1.0	0.6666666666666666	0.09999335731518831	0.5000966886583977	0.099309611976906	0.5996323929863081	-0.07879328405457922	0.5184045824704988	0.691660200508151	0.5397469576056185	0.0	0	0.0
855	None	None	None	None	None	0	0	0.17073170731707318	7	0.8135593220338984	48	0.8472222222222222	0.576271186440678	39	34	21	0	0	0.8888888888888888	9	8	4.066666666666666	61	0.0	0.9629629629629629	0	0.5	-0.030668092568574258	0.6634202395692971	0.09999840806040954	0.5000014349488512	0.6359693396280715	0.5563083961712849	0	1.0	0.0
6870	0.022916761608433693	0.0016970474231574797	0.0016539198302243173	0.9778262215579058	None	0.25	1	0.4	4	0.75	9	0.25925925925925924	0.75	13	9	0	0	0	0.6666666666666666	6	9	0.9333333333333333	14	0.0	1.0	0.2636986673128904	0.5930230316312317	2.431967958599952e-09	0.5000000474711359	0.10988054088841434	0.5224839781866659	0.7479269324786973	0.5387946549215065	0	1.0	0.0
4543	0.003299209094311588	0.0009824186591768879	0.00037549006754286906	0.9980943896284005	None	0.25	1	0.4	4	0.75	9	0.25925925925925924	0.75	13	9	0	0	0	0.6666666666666666	9	6	0.9333333333333333	14	0.0	1.0	0.09983227427022348	0.5045156832002305	-0.23872997499155568	0.7633679782818983	0.13704590633293395	0.6599296945093542	0.8299438721372481	0.6496329110725858	0	1.0	0.0
3344	2.1188738569417204e-05	3.550552821654123e-06	3.549749742303386e-06	0.9950508043544768	None	0	0	0.2857142857142857	10	0.64	32	0.7222222222222222	0.26	18	13	33	0	0	0.8888888888888888	9	8	3.466666666666667	52	0.0	0.7391304347826086	0.027818015643201154	0.5077870791762106	0.5149445216828012	0.6248238387956696	0	0.5	0.9140903168939412	0.544980143869602	0	1.0	0.0
2610	2.3943354353040573e-06	6.754265816185807e-09	-1.3277250509753464e-09	0.9999984279857654	None	0	0	1.0	2	0.0	0	0.75	0	2	0	0	0	0	1.0	2	2	0.2	3	0.0	0	0	0	0	0	0	0	0	0	0	0	0
7203	8.808808904515496e-06	2.8128234991077974e-06	-1.417291428311672e-06	0.9999542367889881	None	0.25	1	0.4	4	0.75	9	0.25925925925925924	0.75	13	9	0	0	0	0.6666666666666666	6	9	0.9333333333333333	14	0.0	1.0	0.04258023729937713	0.5011634458425636	-0.09999985471542744	0.5000613462013104	0.026179295248468015	0.5190094555776151	0.653804384822378	0.5067473959228326	0	1.0	0.0
4316	0.000448783187399975	5.093484941473603e-06	3.960625019386205e-06	0.9999962349364886	None	0.25	1	0.4	4	0.75	9	0.25925925925925924	0.75	13	9	0	0	0	0.6666666666666666	9	6	0.9333333333333333	14	0.0	1.0	0.0998866797599793	0.5211575593630996	0.08919174845562197	0.5	0.13823700843429737	0.5432893892496943	0.552842800965394	0.521509464375393	0	1.0	0.0
4073	0.0034799041046294026	0.0002618092629563128	4.317229602877599e-05	0.9960720821224834	None	0.2	1	0.3333333333333333	4	0.8125	13	0.25	0.75	16	12	1	1	0	0.8888888888888888	8	9	1.2	18	0.5	0.8	-0.062378446282104316	0.6689772759194764	0.0016741323900084117	0.5199884095818816	-0.09999961003914756	0.5000060638029407	0.6141412507978149	0.5649299113123895	1.0	1.0	0.0
5457	0.00769862984852006	0.00022850893473356487	0.00010361101172682885	0.9970295906347943	None	0.25	1	0.4	4	0.7692307692307693	10	0.23809523809523808	0.7692307692307693	14	10	0	0	0	0.7777777777777778	7	9	1.0	15	0.0	1.0	0.03123157896156018	0.5652718832118804	0.13775849120392256	0.598813827538482	0.07673337850415093	0.6200271400880996	0.6080384742738428	0.594899715845091	0	1.0	0.0
795	None	None	None	None	None	0	0	0.5	5	0.4166666666666667	5	0.4666666666666667	0	2	0	11	2	0	0.8333333333333334	5	6	0.9333333333333333	14	0.08333333333333333	0.18181818181818182	0	0	0	0	0	0	0	0	0	0	0
1534	None	None	None	None	None	0	0	0.3333333333333333	2	0.8333333333333334	5	1.0	0.8333333333333334	7	5	0	2	0	0.125	1	8	0.5333333333333333	8	1.0	0.8571428571428571	0.09999980507821538	0.5000182334013924	0.09999999994210981	0.5000000017576094	-0.09997337528420357	0.5	0.7196413066978244	0.5000060783863363	0.8571428571428571	0.8571428571428571	0.0
3695	0.0009017581206165137	0.0004968770990504228	0.00024424557054484946	0.9991279250657518	None	0.25	1	0.36363636363636365	4	0.7857142857142857	11	0.2222222222222222	0.7857142857142857	15	11	0	0	0	0.8888888888888888	9	8	1.0666666666666667	16	0.0	1.0	0.08908387542340811	0.6722449413827641	0.03745339147223247	0.5	0.02810369860748633	0.5798824588800057	0.5687748214901718	0.5858613579451426	0	0.6	0.0
5418	1.165509854028651e-05	8.047395275825376e-06	-8.017699062205791e-06	0.9985884197351508	None	0	0	0.5	3	0.6666666666666666	4	0.5714285714285714	0.6666666666666666	7	4	0	1	0	0.2857142857142857	2	7	0.5333333333333333	8	1.0	0.6666666666666666	0.09951090300401945	0.6520257579798169	0.028845508909394968	0.5775398775009467	-0.025327629736120343	0.5284341314192189	0.6250716849723932	0.58698106868666	0.0	0	0.0
1443	None	None	None	None	None	0	0	0.5	2	0.75	3	0.6	0.5	3	2	2	0	0	0.4	2	5	0.4	6	0.0	0	0.19818653095345562	0.6467404808501165	0.09999576444221868	0.5000028038972428	5.109969090536702e-08	0.5000002194403604	0.691918560729948	0.5502262162728805	0	1.0	0.0
7113	0.004980882617482369	0.004691478141981386	0.004684770879235444	0.9956797885088318	None	0.25	1	0.4	4	0.7692307692307693	10	0.23809523809523808	0.7692307692307693	14	10	0	0	0	0.7777777777777778	7	9	1.0	15	0.0	1.0	0.09999955105832195	0.500523946098578	0.1846487016642006	0.5820303328162312	-0.061556538679334694	0.6220225992659216	0.7197412437065149	0.5688393180553011	0	1.0	0.0
2069	None	None	None	None	None	0	0	0.5	3	0.42857142857142855	3	0.45	0.42857142857142855	6	3	2	0	0	0.8	4	5	0.6	9	0.0	0	-0.09919782117868212	0.5012001966821945	0.00034916899899904285	0.5076052528398558	0.002471267731384644	0.5055651755463764	0.6168537847507278	0.504790334691979	0	0.8333333333333334	0.0
1010	None	None	None	None	None	0.1111111111111111	1	0.47619047619047616	10	0.4827586206896552	14	0.6458333333333334	0.27586206896551724	17	8	13	1	0	0.75	8	6	2.066666666666667	31	0.047619047619047616	0.48	0.04041545356006601	0.5148435614200325	-0.09999999735829193	0.5000000378590959	0.09661233936251601	0.55616501425992	0.6954782322907754	0.5237324906884262	0.0	0	0.0
4698	0.011999577284515466	0.001395944648316171	0.0013507441538473076	0.9868653200009372	None	0.25	1	0.4	4	0.75	9	0.25925925925925924	0.75	13	9	0	0	0	0.6666666666666666	6	9	0.9333333333333333	14	0.0	1.0	0.09962597970812813	0.5633355264018889	0.0897467206343534	0.5797025511117613	0.1641117541981392	0.5000000000000001	0.5887356945873099	0.5478747818906812	0	1.0	0.0
5162	6.095283304664489e-06	9.6131421279175e-07	-9.029315698375691e-07	0.9995944035405783	None	0	0	0.42857142857142855	3	0.75	6	0.5555555555555556	0.75	9	6	0	1	0	0.2222222222222222	2	9	0.6666666666666666	10	1.0	1.0	0.022609850471144454	0.5024360262114369	0.025803173152771995	0.5475454619638349	0.03208862120323154	0.5013931497197568	0.5242982648499719	0.5171661672008917	1.0	1.0	0.0
7456	0.004792496152771498	0.000997140321157482	-0.00044373704195555875	0.9954138524926894	None	0.25	1	0.4	4	0.7692307692307693	10	0.23809523809523808	0.7692307692307693	14	10	0	0	0	0.7777777777777778	7	9	1.0	15	0.0	1.0	0.046310195291043924	0.6035727422834	0.029853159876903422	0.5443352230199063	0.2732600754013008	0.5045864979002377	0.7586193857302443	0.551197302637023	0	1.0	0.0
5958	0.0018144182250013437	0.00025504410388831853	-0.00013962955296166284	0.9969518727241894	None	0.25	1	0.4	4	0.75	9	0.25925925925925924	0.75	13	9	0	0	0	0.6666666666666666	6	9	0.9333333333333333	14	0.0	1.0	0.09999999489934162	0.5000000471560233	-0.058733309338055616	0.5083201259948993	-0.056549327467147206	0.5567772284031853	0.6776912080663161	0.5217676040003637	0	0	0.0
4379	0.0002542484147748155	7.17530941371958e-07	6.229341827003566e-07	0.9999910638922461	None	0.25	1	0.4	4	0.75	9	0.25925925925925924	0.75	13	9	0	0	0	0.6666666666666666	6	9	0.9333333333333333	14	0.0	1.0	0.09999999999964826	0.5000000073052587	0.17436517391775846	0.6547998420701551	0.057680943989344834	0.5221474789886246	0.6182938157691092	0.5604407596836819	0	1.0	0.0
15	None	None	None	None	None	0	0	0.16666666666666666	7	0.8032786885245902	49	0.7777777777777778	0	2	0	60	10	0	1.0	9	9	4.2	63	0.08196721311475409	0.8771929824561403	0	0	0	0	0	0	0	0	0	0	0
4029	0.0023242028787047366	0.0011562311318207698	-0.0001995333226008931	0.99736730767312	None	0.25	1	0.4	4	0.7692307692307693	10	0.23809523809523808	0.7692307692307693	14	10	0	0	0	0.7777777777777778	7	9	1.0	15	0.0	1.0	0.09999999584143832	0.5000143646744863	3.7243077869940283e-16	0.500084721154753	0.28349919508831006	0.5561802990958138	0.763866358760899	0.5188302952076733	0	1.0	0.0
6521	0.0037363055782887156	0.00040316647005426986	-0.000395601607060614	0.9969815360656834	None	0	0	0.5	3	0.7142857142857143	5	0.5625	0.7142857142857143	8	5	0	0	0	0.25	2	8	0.6	9	0.0	0.8571428571428571	0.09999999999990217	0.500000000222163	5.972460214269856e-09	0.5000006497577566	0.07688497489991367	0.5062428567832176	0.605268844252093	0.5020812650459083	0	0	0.0
6161	0.0038622281480216424	0.0005206465714314891	-0.0005056123779593511	0.9980010091827384	None	0	0	0.375	3	0.7777777777777778	7	0.4074074074074074	0.7777777777777778	10	7	0	1	0	0.3333333333333333	3	9	0.7333333333333333	11	1.0	1.0	-0.0999997344217977	0.5000263685079964	2.13252973607792e-06	0.5160746058873893	0.2107004179411986	0.5000000000000001	0.7849897388137987	0.5053686323108749	1.0	1.0	0.0
3549	0.0010502895973812014	0.0001747528078566581	0.00013264100468267067	0.9975251269892931	None	0.3333333333333333	1	0.5	4	0.6666666666666666	6	0.3142857142857143	0.6666666666666666	10	6	0	0	0	0.7142857142857143	5	7	0.7333333333333333	11	0.0	1.0	0.030907568514167084	0.554085470308407	-0.0423438168787636	0.5055975673541306	0.09999760511970716	0.5000421202761482	0.6436527040481214	0.5199686518386096	0	1.0	0.0
4942	0.010283493626377673	0.0023700021347980277	0.001968634793164147	0.9835221373050023	None	0	0	0.375	3	0.8	8	0.3333333333333333	0.8	11	8	0	1	0	0.4444444444444444	4	9	0.8	12	1.0	1.0	0.27666359521697353	0.7433989687478606	0.07405842598708895	0.6748291962517415	0.12574946715576824	0.5043808409942069	0.7334764337831969	0.6465208800977047	0.0	0	0.0
3389	0.004155982642060021	0.00015748254622798441	-6.930432381127089e-05	0.9932985236505247	None	0	0	0.375	3	0.7777777777777778	7	0.34375	0.7777777777777778	10	7	0	0	0	0.5	8	4	0.7333333333333333	11	0.0	0.8571428571428571	0.000431965883821577	0.5719365984986059	0.0999689864608381	0.5002389487440726	-0.04257844414750957	0.6540824081606161	0.643678840560796	0.57670180950256	0	1.0	0.0
238	None	None	None	None	None	0	0	0.2777777777777778	10	0.6666666666666666	34	0.654320987654321	0.45098039215686275	33	23	19	0	0	1.0	9	9	3.533333333333333	53	0.0	0.851063829787234	0.0883438647530192	0.6580652446432012	0.09291551213067156	0.5297240010207029	3.215970855104574e-06	0.5008051089545681	0.6067648215038381	0.5643856137217415	0	0.9696969696969697	0.0
2855	1.1342953767090599e-08	9.922984435977035e-09	-1.8722885954294145e-10	0.9999985961860507	None	0.3333333333333333	1	0.5	4	0.7	7	0.2857142857142857	0.7	11	7	0	0	0	0.8571428571428571	6	7	0.8	12	0.0	1.0	0.004818317762023694	0.5641513741451365	-0.0999756756295411	0.5000173103823371	6.58461491282841e-16	0.5000000273088363	0.6184560027392018	0.5214948241541862	0	1.0	0.0
2929	6.870412915348773e-08	1.3488429836968982e-08	-2.657079814425145e-09	0.9999999727648204	None	0	0	0.3333333333333333	2	0.8571428571428571	6	1.0	0.8571428571428571	8	6	0	2	0	0.1111111111111111	9	1	0.6	9	1.0	1.0	0.47432980622851595	0.5	8.744243941378529e-23	0.5000000000000001	2.661561601516058	0.5	0.9999907567433994	0.5	1.0	1.0	0.0
7185	0.0066546314460579825	0.0030880782377763908	-0.0016142776883177603	0.9967780231042376	None	0.25	1	0.36363636363636365	4	0.7857142857142857	11	0.2222222222222222	0.7857142857142857	15	11	0	0	0	0.8888888888888888	8	9	1.0666666666666667	16	0.0	1.0	0.09999999999969611	0.5000000874445298	0.08602788279248207	0.999870876370034	0.15828967907959238	0.5068905520703423	0.5998585230593811	0.9523049854468345	0	1.0	0.0
2775	0.0002383059243705659	1.5208586306798943e-06	-1.438863214295428e-06	0.9999918190345161	None	0.2	1	0.3333333333333333	4	0.8	12	0.20987654320987653	0.8	16	12	0	0	0	1.0	9	9	1.1333333333333333	17	0.0	1.0	-0.09117067123709577	0.553443547255041	0.08085727852741056	0.5155419500747342	-0.024719520557619775	0.6512609062749416	0.6840047232050551	0.5745539894461171	0	1.0	0.0
1338	None	None	None	None	None	0	0	0.3333333333333333	2	0.8571428571428571	6	0.36	0.8571428571428571	8	6	0	2	0	1.0	5	5	0.6	9	1.0	0	0.1723262586028177	0.6411217485522298	-0.09973583926207923	0.5392057747609996	-0.05217202790990476	0.6424081880326568	0.7696602375050207	0.6085142490685268	1.0	0.375	0.0
1749	None	None	None	None	None	0	0	0.16666666666666666	9	0.810126582278481	64	1.0	0.6708860759493671	62	53	18	0	0	1.0	9	9	5.4	81	0.0	1.0	0.14426719181834707	0.7194793829996277	0.09999999822111354	0.5000055802520176	0.5041565296488935	0.8235865551605752	0.8638254522677006	0.6958430795060521	0	1.0	0.0
4350	0.0003164361234831979	1.8033256986273158e-05	1.4111694473190078e-05	0.9999999579741121	None	0.2	1	0.3333333333333333	4	0.8	12	0.20987654320987653	0.8	16	12	0	0	0	1.0	9	9	1.1333333333333333	17	0.0	1.0	0.11416792950143298	0.6443365894175841	-0.06065670384636934	0.5910220421213074	0.09462027304030023	0.5037168980052484	0.6861411077128803	0.5807286905643013	0	1.0	0.0
1819	None	None	None	None	None	1.0	2	0.8571428571428571	6	0.25	2	0.5	0.25	8	2	1	0	0	0.8	4	5	0.6666666666666666	10	0.0	0.8	0.09999998736372188	0.5000000706544572	-0.09869770814535858	0.5017201446568518	0.01417008918259242	0.5218547092367888	0.6926639070541185	0.5078623069548501	0	1.0	0.0
1214	None	None	None	None	None	0	0	0.5	4	0.3333333333333333	3	0.4583333333333333	0.1111111111111111	4	1	6	3	0	0.6666666666666666	4	6	0.7333333333333333	11	0.23076923076923078	0.25	0.06447148296330248	0.5753652829423463	0.06246494097772324	0.5279974011095464	4.854666004522613e-05	0.5001080090392779	0.5737665163402476	0.5346373244797042	1.0	1.0	0.0
2872	0.0003730183747916939	2.0490295370961455e-06	5.636804385190506e-07	0.9999923968536982	None	0.17647058823529413	3	0.3333333333333333	12	0.6666666666666666	34	0.654320987654321	0.5882352941176471	42	30	10	0	0	1.0	9	9	3.533333333333333	53	0.0	0.7272727272727273	0.03871913583151548	0.5413672768871571	-0.09998616800591434	0.5001988073443521	0.025395435938296518	0.6659083708693962	0.6578577580843629	0.5708843227620812	0	0.9523809523809523	0.0
6551	0.008216223755477387	0.002618170511343914	-0.00261728202442409	0.9903103463239157	None	0.25	1	0.4	4	0.7692307692307693	10	0.23809523809523808	0.7692307692307693	14	10	0	0	0	0.7777777777777778	7	9	1.0	15	0.0	1.0	0.09977805236822555	0.6483857825669964	-0.035623607032397205	0.5167322923454694	0.0999880545376878	0.50016890037009	0.652187817974824	0.5563908199120089	0	0.9285714285714286	0.0
5675	0.016673257237759465	0.0017697255843056982	-0.001756142349938622	0.967616975225124	None	0.25	1	0.4	4	0.7692307692307693	10	0.234375	0.7692307692307693	14	10	0	0	0	1.0	8	8	1.0	15	0.0	0.8571428571428571	0.4266734900084096	0.7098207768260356	-0.04984442419352277	0.6635642868437537	0.1450080764387598	0.5036846984680898	0.8592392913132009	0.6293642700345206	0	0	0.0
14	None	None	None	None	None	0	0	0	0	0	0	1.0	0	0	0	0	0	0	1.0	1	1	0.06666666666666667	1	0.0	0	0	0	0	0	0	0	0	0	0	0	0
5110	0.00810475212081481	0.0009287172764037164	-0.0009279722209821754	0.9949353446836231	None	0	0	0.5	3	0.6666666666666666	4	0.5714285714285714	0.6666666666666666	7	4	0	1	0	0.2857142857142857	2	7	0.5333333333333333	8	1.0	0.6666666666666666	0.09999999999582491	0.5000000058997786	1.3256024171426509e-20	0.5000000000000145	0.177469653922609	0.5092619744176912	0.674028053644515	0.5030876407209774	1.0	1.0	0.0
3874	0.0017639437032338121	0.0005095183741978866	-0.0005082017936330731	0.9982840940824655	None	0	0	0.42857142857142855	3	0.75	6	0.4166666666666667	0.75	9	6	0	1	0	0.375	3	8	0.6666666666666666	10	1.0	0.8571428571428571	0.09999964187491892	0.5047937236964269	0.026347515991207694	0.5975416400619955	0.06019686558201907	0.5052148943782216	0.5747067968972398	0.536208848963739	1.0	1.0	0.0
4804	0.001250257418453381	0.00021053174967803883	-0.00018745051967680861	0.998266146983249	None	0.25	1	0.4	4	0.7692307692307693	10	0.23809523809523808	0.7692307692307693	14	10	0	0	0	0.7777777777777778	7	9	1.0	15	0.0	1.0	0.034627539648430974	0.5077786495528058	0.02135591011276467	0.5	0.16192315411771935	0.6127157938918293	0.6531095137092243	0.5407311656550525	0	1.0	0.0
3548	0.011978593194471539	0.0004640155910071635	-0.0002236163957721486	0.9823891177651899	None	0.25	1	0.4	4	0.75	9	0.25925925925925924	0.75	13	9	0	0	0	0.6666666666666666	6	9	0.9333333333333333	14	0.0	1.0	3.0317595080878187e-06	0.5002831869532378	-0.08452127147921129	0.6411534186810404	0.127156168987218	0.5262194785926413	0.7047360320655244	0.5569584112131724	0	1.0	0.0
3023	2.0294517705874307e-05	2.3679727818048353e-06	5.628452318698956e-10	0.9957333916144863	None	0	0	0.5	3	0.5714285714285714	4	0.5	0	1	0	7	7	0	0.5	6	3	0.6	9	0.4117647058823529	0.5	0	0	0	0	0	0	0	0	0	0	0
70	None	None	None	None	None	0.06666666666666667	1	0.25	8	0.7333333333333333	33	0.6527777777777778	0.3333333333333333	20	15	26	4	0	0.8888888888888888	8	9	3.1333333333333333	47	0.0784313725490196	0.5	0.021330286480587813	0.6657405133108081	-0.0892991607935301	0.5944619373237596	0.07264216329622947	0.9452976748522476	0.7293941944964814	0.7870117197083258	1.0	1.0	0.0
4476	0.008866901601355079	0.0011483455360517428	0.0011400163459710075	0.993711489052382	None	0.25	1	0.4	4	0.75	9	0.25925925925925924	0.75	13	9	0	0	0	0.6666666666666666	6	9	0.9333333333333333	14	0.0	1.0	0.09999496241871357	0.5009686454131087	0.09588674883876615	0.5751770903291583	0.07404163879998134	0.5031867606759971	0.5302696019796881	0.5266104477900005	0	1.0	0.0
1809	None	None	None	None	None	0	0	0.6	3	0.4	2	0.875	0.2	4	1	2	3	0	0.5	2	4	0.4666666666666667	7	0.6	0.8	-0.047796528108757785	0.5625268673561094	0.07008359340535893	0.9999999999999698	0.0822632506370573	0.5349315109555873	0.9530016281692931	0.9999726871191487	0.25	0	0.0
522	None	None	None	None	None	0	0	0.6666666666666666	2	0.5	1	0.6666666666666666	0	0	0	3	7	0	0.6666666666666666	3	2	0.26666666666666666	4	0.7	0	0	0	0	0	0	0	0	0	0	0	0
476	None	None	None	None	None	0	0	0.625	5	0.2	2	0.4	0.2	4	2	7	4	0	0.8333333333333334	6	5	0.8	12	0.25	0.25	0.00039378579208457367	0.5009860396946436	0.015147624526765635	0.585852457698027	-0.09090588120609167	0.5428667081623844	0.6346543693794398	0.5434467086208267	1.0	1.0	0.0
5369	0.002363530555909453	0.0005435064143145945	-0.0005431356468489862	0.9974865262107503	None	0.3333333333333333	1	0.5	4	0.7	7	0.3333333333333333	0.7	11	7	0	0	0	0.4444444444444444	4	9	0.8	12	0.0	1.0	-0.07301080131979676	0.654383172386373	0.00012477417181110708	0.5005960332220919	-0.08947806817000406	0.5127359303773298	0.6054913023995945	0.5573877600015851	0	1.0	0.0
1625	None	None	None	None	None	0.16666666666666666	2	0.4230769230769231	11	0.5	18	0.8444444444444444	0.3055555555555556	21	11	16	6	0	0.5555555555555556	9	5	2.533333333333333	38	0.23076923076923078	0.8484848484848485	0.027757719650187602	0.66484583853947	-0.022628590967385433	0.5058418230243412	0.0601217078025638	0.59815754698919	0.6195812626556217	0.5911469913248406	1.0	0.9523809523809523	0.0
4803	6.755546299846727e-06	6.355942342405752e-06	2.541769828563925e-07	0.9993309313029722	None	0	0	0.375	3	0.8	8	0.3	0.8	11	8	0	1	0	0.625	5	8	0.8	12	1.0	0.8571428571428571	0.007396562315530849	0.579922987139721	0.012114203622150889	0.5734331831158573	0.009868534174642134	0.5373589772755594	0.5489599167140253	0.5636564061123001	1.0	1.0	0.0
6160	0.002169175804657955	6.0173716797764815e-05	-5.950743620154111e-05	0.9972847140261817	None	0	0	0.42857142857142855	3	0.75	6	0.5555555555555556	0.75	9	6	0	0	0	0.2222222222222222	2	9	0.6666666666666666	10	0.0	1.0	0.012859778096930525	0.6808993829252062	-0.04993286602389801	0.6406649546426562	-0.08935243607905588	0.5041527835644919	0.6222919621927618	0.6108588212613976	0	0	0.0
6817	0.0034001627878023116	0.00023355730812778125	0.00011972363515369976	0.9942904162576977	None	0	0	0.375	3	0.7777777777777778	7	0.4074074074074074	0.7777777777777778	10	7	0	1	0	0.3333333333333333	3	9	0.7333333333333333	11	1.0	1.0	3.317392846850198e-08	0.5010309417780976	-0.16851959600935645	0.7191146580896577	-0.13348684475287978	0.5	0.6739541561381289	0.5780400320161644	1.0	1.0	0.0
2704	3.335145172930502e-08	2.8687741409984042e-08	-2.0899552179661404e-08	0.9999935638377234	None	0	0	0.3333333333333333	2	0.8571428571428571	6	0.6428571428571429	0	0	0	8	15	0	0.2857142857142857	2	7	0.6	9	0.75	0.5714285714285714	0	0	0	0	0	0	0	0	0	0	0
3683	0.010790059458922231	0.0028457280392951566	-0.001480834409151399	0.9939959019466322	None	0.25	1	0.4	4	0.75	9	0.25925925925925924	0.75	13	9	0	0	0	0.6666666666666666	6	9	0.9333333333333333	14	0.0	1.0	-0.11299754576018284	0.6071399473423953	0.0037722675802702387	0.5	0.15891882355833384	0.544647202726901	0.7579257110319281	0.5510194505260366	0	0.6923076923076923	0.0
1762	None	None	None	None	None	0.5	1	0.5714285714285714	4	0.625	5	0.3333333333333333	0.625	9	5	0	0	0	0.8333333333333334	6	5	0.6666666666666666	10	0.0	1.0	0.045297204764503655	0.5137676794729986	-0.08665920610773639	0.5208712049855259	0.09476349198901479	0.6808662386735773	0.6714892356510274	0.574146984182923	0	1.0	0.0
4072	0.002558676046861941	0.00037483666423166574	0.00026747684977023714	0.995559476309145	None	0.25	1	0.4	4	0.75	9	0.25925925925925924	0.75	13	9	0	0	0	0.6666666666666666	9	6	0.9333333333333333	14	0.0	1.0	0.09999585153215637	0.5000049760700211	0.009923271909195789	0.652518942828188	0.3755249056054896	0.9999923469315438	0.9747954947051028	0.9842780208299419	0	1.0	0.0
7034	3.184922670616885e-08	2.8379002087510282e-08	2.3637085365575845e-09	0.9999951173399289	None	0	0	0.3333333333333333	3	0.8181818181818182	9	0.28888888888888886	0.8181818181818182	12	9	0	1	0	0.5555555555555556	5	9	0.8666666666666667	13	1.0	1.0	0.07250126141051431	0.5823146485779147	-0.08646042092072641	0.5162368531321347	0	0.5	0.6524207187640374	0.5330561116781093	0.0	0	0.0
375	None	None	None	None	None	0	0	0.5	2	0.75	3	0.6	0.75	5	3	0	0	0	0.4	5	2	0.4	6	0.0	0	0.07978032368553256	0.5623421089985584	0.0013330541559227113	0.5012502871927506	5.1503174604024934e-23	0.5000000000016163	0.5921802358627568	0.5212932820621212	0	1.0	0.0
3041	0.0003170267466585958	1.0319077299674632e-06	-6.166544456780712e-07	0.9999969171352209	None	0.25	1	0.4	4	0.7692307692307693	10	0.23809523809523808	0.7692307692307693	14	10	0	0	0	0.7777777777777778	7	9	1.0	15	0.0	1.0	1.4446796770773348e-26	0.5	0.0007052304065439821	0.5716845489284559	-0.06300502919883341	0.531051395699387	0.57558671380617	0.5343701290124799	0	1.0	0.0
5010	0.0232517737516045	0.002471068194966265	0.0024649504702704468	0.9628704935891068	None	0.25	1	0.4	4	0.75	9	0.25925925925925924	0.75	13	9	0	0	0	0.6666666666666666	6	9	0.9333333333333333	14	0.0	1.0	0.2987528455653948	0.5888879684663633	-0.06665901603057892	0.6686383036700311	0.09999056413084445	0.5000113568354766	0.8130591993166654	0.587542672074392	0	1.0	0.0
7290	0.008541338034707963	0.006618297841258771	0.006535919650842694	0.9934897489475016	None	0	0	0.42857142857142855	3	0.75	6	0.4166666666666667	0.75	9	6	0	1	0	0.375	3	8	0.6666666666666666	10	1.0	0.8571428571428571	0.09994834725952101	0.5064516401055515	-0.08852891466731637	0.5598584660460175	2.4096465389663893	1.0	0.9999883957137184	1.0	1.0	1.0	0.0
2952	4.1003308402212195e-05	1.3178846177782034e-06	-4.317095584146963e-07	0.9995804769759384	None	0.5	1	0.5714285714285714	4	0.625	5	0.3333333333333333	0.625	9	5	0	0	0	0.8333333333333334	6	5	0.6666666666666666	10	0.0	1.0	0.04255908038514904	0.5691188511290266	0.0005313519504147048	0.5010231849963325	0.056181206501723105	0.5590330854579886	0.5592968628966072	0.5431911329647726	0	1.0	0.0
330	None	None	None	None	None	0.14285714285714285	1	0.29411764705882354	5	0.782608695652174	18	0.46296296296296297	0.6521739130434783	20	15	4	0	0	0.6666666666666666	9	6	1.6666666666666667	25	0.0	0.42105263157894735	-0.008203494957014102	0.6671949159668342	-0.09927277950835176	0.6357149310829135	0.1836228222082145	0.6604705487661189	0.7631422292648903	0.6545824411042876	0	1.0	0.0
7255	0.0041034094582920256	0.0038147436726370713	0.003814715423855118	0.9977748066651008	None	0	0	0.42857142857142855	3	0.75	6	0.5555555555555556	0.75	9	6	0	1	0	0.2222222222222222	2	9	0.6666666666666666	10	1.0	1.0	0.09999939623314492	0.5162349361073537	0.002267991177395459	0.5292931227210947	0.07049354697525656	0.5111934494259432	0.5951164674326809	0.5189118641829714	1.0	1.0	0.0
5709	0.005140147525111078	0.002174680082512466	0.0021711457253570845	0.9985350659736646	None	0	0	0.42857142857142855	3	0.75	6	0.5555555555555556	0.75	9	6	0	1	0	0.2222222222222222	2	9	0.6666666666666666	10	1.0	1.0	0.09999999999998897	0.5000000061972365	0.0010028669715832525	0.5227508236675201	0.099979101444748	0.5000076696741628	0.6145907194453096	0.5075908234600736	0.8888888888888888	1.0	0.0
7323	0.020118721280011024	0.008116504573632286	0.00802791594723189	0.950811194518043	None	0.25	1	0.4	4	0.75	9	0.25925925925925924	0.75	13	9	0	0	0	0.6666666666666666	6	9	0.9333333333333333	14	0.0	1.0	0.44995149859724737	0.6273697893007821	0.09444263711960983	0.5000000000000001	0.09556740571718213	0.5465199472992522	0.842578580774661	0.5586922672067123	0	1.0	0.0
5488	0.010353237892871717	0.000975177517189543	-0.0003702272839025599	0.9865957670369487	None	0.25	1	0.36363636363636365	4	0.7857142857142857	11	0.2222222222222222	0.7857142857142857	15	11	0	0	0	0.8888888888888888	8	9	1.0666666666666667	16	0.0	1.0	0.5047407836934978	0.6176010231657254	-0.01614591837939411	0.5	0.02762274138008618	0.6630279643356909	0.9080814500057167	0.5951744824561273	0	1.0	0.0
6084	0.0025283427441345186	0.0002143221161650475	-0.00014038740003957556	0.993344754182139	None	0	0	0.3125	5	0.6818181818181818	15	0.6666666666666666	0.4090909090909091	12	9	11	10	0	0.4444444444444444	9	4	1.6	24	0.43478260869565216	0.7619047619047619	0.09998910079968085	0.5000777049839582	-0.03288399290792598	0.5070319536290737	-0.030102897439785736	0.6040012158831802	0.6519412343491111	0.5374800254463444	1.0	1.0	0.0
3939	0.0012259229143048015	0.00010287781430234671	-0.0001011486649476093	0.9955267190321665	None	0.25	1	0.4	4	0.75	9	0.25925925925925924	0.75	13	9	0	0	0	0.6666666666666666	6	9	0.9333333333333333	14	0.0	1.0	7.902762784127648e-27	0.5	-0.0999979339241756	0.5	0.00041844372835379086	0.5778663098250335	0.6159478975968308	0.5261445064809868	0	1.0	0.0
7114	0.006100610417472746	0.0017265396883102612	-0.0016964991200661432	0.9942765577093998	None	0	0	0.5	3	0.6666666666666666	4	0.5714285714285714	0.6666666666666666	7	4	0	1	0	0.2857142857142857	2	7	0.5333333333333333	8	1.0	0.6666666666666666	7.902762784127648e-27	0.5	0.09999628191306188	0.5000193584717816	-2.446843900187539	1.0	0.9999923232437187	0.9999999999192719	1.0	1.0	0.0
7064	0.0011262419895618383	0.0001514577065905969	-0.00015145068706361316	0.9981020933763948	None	0	0	0.42857142857142855	3	0.75	6	0.5555555555555556	0.75	9	6	0	1	0	0.2222222222222222	2	9	0.6666666666666666	10	1.0	1.0	0.09705440325451392	0.6939695291614014	0.00247647824851253	0.5041239623778	0.046990756962877044	0.5002197234712452	0.5983489114831657	0.5692289946382177	0.0	0	0.0
5467	0.00028908841028098427	0.00017972710214159238	-0.00017944517446463705	0.9995957447638185	None	0	0	0.375	3	0.8	8	0.3333333333333333	0.8	11	8	0	1	0	0.4444444444444444	4	9	0.8	12	1.0	1.0	0.09719244089983124	0.6315996389986201	0.03648420898994746	0.5831213224846407	0.03184560265369644	0.5006476567297982	0.5692802138590243	0.5725897973954486	1.0	1.0	0.0
2064	None	None	None	None	None	0	0	0.5	3	0.6666666666666666	4	0.5714285714285714	0.6666666666666666	7	4	0	1	0	0.2857142857142857	7	2	0.5333333333333333	8	1.0	0.6666666666666666	0.09999989589867048	0.5000003814308785	8.803313719906906e-05	0.5228150161444441	0.09951554198431964	0.5001059816926838	0.6153486233633783	0.5076451486088045	1.0	1.0	0.0
2306	None	None	None	None	None	0	0	0.4	4	0.5384615384615384	7	0.625	0.23076923076923078	5	3	9	0	0	0.375	3	8	1.0	15	0.0	0.6666666666666666	-0.05896690373831097	0.667011383586701	0.09894846958929027	0.5172603058446639	0.0010184192017205155	0.5527627388505619	0.6604858477516622	0.5805915831164206	0	0.4	0.0
5492	0.0022310335973309073	0.0018752637774124962	-0.00171826904666646	0.9978679663314658	None	0.25	1	0.4	4	0.7692307692307693	10	0.23809523809523808	0.7692307692307693	14	10	0	0	0	0.7777777777777778	7	9	1.0	15	0.0	1.0	0.09999999077179096	0.500000949822875	-0.04391375466971943	0.5147247996015261	0.05830359480777236	0.5046419266036012	0.6465537073886027	0.5064569971668502	0	1.0	0.0
7245	0.017636167078525392	0.014028173297313224	0.012873635663822774	0.9545813687363626	None	0.25	1	0.4	4	0.7692307692307693	10	0.23809523809523808	0.7692307692307693	14	10	0	0	0	0.7777777777777778	7	9	1.0	15	0.0	1.0	0.5530431794476045	0.6623565281616703	-0.0218822860360955	0.5	0.1603232844773205	0.5244468790284228	0.9167923246206895	0.5639543415309819	0	1.0	0.0
342	None	None	None	None	None	0	0	0.42857142857142855	3	0.625	5	0.3333333333333333	0.625	7	5	2	3	0	0.8333333333333334	5	6	0.6666666666666666	10	0.5	0	0.0063569375521163336	0.5321551276761531	0.0892554504751134	0.5836708416652638	0.09940336161308554	0.5046649693837145	0.5973315697249377	0.5403553357329984	1.0	1.0	0.0
7308	0.003956123543326712	0.00025182706617867564	-0.00024688108651741314	0.9951463403686575	None	0	0	0.42857142857142855	3	0.75	6	0.5555555555555556	0.75	9	6	0	1	0	0.2222222222222222	2	9	0.6666666666666666	10	1.0	1.0	0.01818910119364844	0.5233521596512585	-0.06446082303266513	0.5821000815575235	0.09999915505025077	0.5000048949224324	0.6618134078321694	0.5353489826795794	1.0	1.0	0.0
2223	None	None	None	None	None	0.5	1	0.6666666666666666	4	0.5714285714285714	4	0.42857142857142855	0.5714285714285714	8	4	0	0	0	0.42857142857142855	3	7	0.6	9	0.0	1.0	0.05914400152113046	0.6612880697014372	-0.041709135802567895	0.5598805213414796	-0.062144142643871955	0.8444019919360555	0.632361284665133	0.7041259112071216	0	1.0	0.0
2423	None	None	None	None	None	0	0	0.2	10	0.7671232876712328	56	0.9259259259259259	0.4246575342465753	39	31	35	1	0	1.0	9	9	5.0	75	0.015151515151515152	0.9552238805970149	0.14141581192814878	0.5993318634189012	0.06248906595324928	0.6018813989318255	6.206344297497461e-08	0.5000006038251448	0.6567910507672483	0.5675834150621162	0.9487179487179487	0.9487179487179487	0.0
7305	0.0061155317476849205	0.00073763584082059	-0.0007364779255556498	0.9986993209886322	None	0	0	0.5	3	0.7142857142857143	5	0.5625	0.7142857142857143	8	5	0	1	0	0.25	2	8	0.6	9	1.0	0.8571428571428571	0.09999999984974255	0.5000244709623077	-0.09974713241685398	0.5494567956509374	0.09956414468940963	0.5014373150684395	0.7187386236268939	0.5170203653812492	1.0	1.0	0.0
6056	8.382789187810171e-05	2.5870980075753694e-08	-2.084118532621564e-08	0.999999389329128	None	0	0	0.42857142857142855	3	0.75	6	0.5555555555555556	0.75	9	6	0	0	0	0.2222222222222222	9	2	0.6666666666666666	10	0.0	1.0	8.152501344753145e-20	0.5000000000760164	0.03136967543718132	0.5778144778551768	0.015110533692079172	0.5423074235741547	0.5459391049016286	0.5401999858431776	0	1.0	0.0
5754	2.624293590681037e-07	9.16988742687188e-08	9.169774136528412e-08	0.9999627809621016	None	0	0	0.3333333333333333	3	0.8181818181818182	9	0.28888888888888886	0.8181818181818182	12	9	0	0	0	0.5555555555555556	9	5	0.8666666666666667	13	0.0	1.0	0.09999999999993078	0.5000000021339844	0.09634521324757542	0.5074122103982199	1.3447459740797188e-15	0.5000000000162047	0.613735214580912	0.50247089841803	0	1.0	0.0
6022	0.002523015910611089	0.0006582111438987004	-1.5330222409795212e-05	0.9991018298119348	None	0.25	1	0.4	4	0.75	9	0.25925925925925924	0.75	13	9	0	0	0	0.6666666666666666	6	9	0.9333333333333333	14	0.0	1.0	0.09999999958650804	0.5000067979020323	1.6076929264421155e-12	0.5000000001998951	0.07928387169980494	0.5045654884545411	0.6061019246806377	0.501524133094247	0	0.8461538461538461	0.0
7369	0.00014454912997362315	3.966150130454511e-06	3.702509848458247e-06	0.9999982376209213	None	0	0	0.375	3	0.7777777777777778	7	0.4074074074074074	0.7777777777777778	10	7	0	1	0	0.3333333333333333	3	9	0.7333333333333333	11	1.0	1.0	-0.24185232870808684	1.0	0.0025437266511182492	0.5026267726343784	0.8206867027165673	0.9995696975424203	0.9942582539213524	0.9999999999999907	0.0	0	0.0
4911	0.00021798488995189146	4.611290178990333e-06	-2.2666059864516783e-07	0.999997327483658	None	0.25	1	0.4	4	0.7692307692307693	10	0.23809523809523808	0.7692307692307693	14	10	0	0	0	0.7777777777777778	9	7	1.0	15	0.0	1.0	7.902762784127648e-27	0.5	-0.037805827496580235	0.6561456412887782	-0.09521587460257479	0.5053004994949362	0.6073115083507467	0.5553857321930996	0	1.0	0.0
5774	0.0014703406956705263	0.0001520555152799923	-0.0001442997998584089	0.9985105293303123	None	0	0	0.42857142857142855	3	0.75	6	0.5555555555555556	0.75	9	6	0	1	0	0.2222222222222222	2	9	0.6666666666666666	10	1.0	1.0	0.05744256579564973	0.5415922255795097	3.5787217596987345e-10	0.500000267901504	-0.09671075436501	0.5013952558676762	0.6556316640026767	0.5143574145651112	0.0	0	0.0
6351	8.635543590408187e-05	3.439191544141299e-07	1.5980201276492076e-07	0.9999971968813864	None	0.25	1	0.4	4	0.7692307692307693	10	0.23809523809523808	0.7692307692307693	14	10	0	0	0	0.7777777777777778	9	7	1.0	15	0.0	1.0	0.09999999999999978	0.500000000000421	-0.09527807948668643	0.5032920509608898	0.0353083258038007	0.5092202653845344	0.692165660613528	0.5041710396606058	0	1.0	0.0
7526	0.002479160193340869	8.199113389588802e-05	8.100571520327349e-05	0.9962857530094972	None	0.25	1	0.4	4	0.7692307692307693	10	0.23809523809523808	0.7692307692307693	14	10	0	0	0	0.7777777777777778	7	9	1.0	15	0.0	1.0	0.005820391578621811	0.6716026176020937	2.923773874906701e-05	0.5	0.09369322426579081	0.5238509270937722	0.6164386726355376	0.567168073926551	0	1.0	0.0
5164	0.0030887740505919276	0.00048428153381048055	-0.00047721719540519023	0.9971457273956026	None	0	0	0.42857142857142855	3	0.75	6	0.5555555555555556	0.75	9	6	0	1	0	0.2222222222222222	2	9	0.6666666666666666	10	1.0	1.0	0.018140453318935094	0.669356545326198	0.09343649894031995	0.5116504849571161	0.2775288759255839	0.5027548363421687	0.7496460686430638	0.5632350919440865	1.0	1.0	0.0
1674	None	None	None	None	None	0	0	1.0	1	0	0	1.0	0	1	0	0	3	0	0.5	2	1	0.13333333333333333	2	1.0	0	0	0	0	0	0	0	0	0	0	0	0
6042	0.0010506561659990182	0.0006227624845230407	0.000603597742620019	0.9984503461425359	None	0	0	0.3333333333333333	3	0.8181818181818182	9	0.28888888888888886	0.8181818181818182	12	9	0	0	0	0.5555555555555556	5	9	0.8666666666666667	13	0.0	1.0	0.09999999999999931	0.5000000002335799	0.3323106322091448	0.6755791354206472	0.09999934314340227	0.500002663907786	0.7493454452974078	0.5608255319566939	0	1.0	0.0
3130	0.00022533127612832406	2.072998867762239e-06	2.026847877394605e-06	0.9999966120763403	None	0.25	1	0.4	4	0.75	9	0.25925925925925924	0.75	13	9	0	0	0	0.6666666666666666	6	9	0.9333333333333333	14	0.0	1.0	2.2876106994310074e-13	0.5000000019102027	-0.09857719291614628	0.504100551850977	0.06721271385208519	0.5911713130914689	0.6652938432406389	0.5320569850350633	0	1.0	0.0
2324	None	None	None	None	None	0.5	1	0.6666666666666666	4	0.5	3	0.4	0.5	6	3	1	3	0	0.8	4	5	0.5333333333333333	8	1.0	1.0	0.09989325482587749	0.500198954183712	0.36901345397910496	0.5451301414843416	0.0819593461259776	0.5906963434633573	0.7811456426025936	0.5455941384480735	1.0	1.0	0.0
1287	None	None	None	None	None	0	0	0.25	1	1.0	3	1.0	1.0	4	3	0	3	0	0.2	5	1	0.3333333333333333	5	1.0	0	0.07141164989013582	0.5290022368758287	5.095587189611595e-07	0.5009416087185854	-0.06462077446592136	0.5381445457257039	0.6347194688452686	0.5227160995233897	0.25	0.75	0.0
3214	0.005510861970364683	0.001765921750182447	-0.0010605786840285375	0.9923557995181914	None	0	0	0.42857142857142855	6	0.5789473684210527	11	0.7	0.47368421052631576	15	9	5	0	0	0.8333333333333334	6	5	1.4	21	0.0	0.125	-0.09989691818314769	0.5001858794814396	-0.004911033684505819	0.6634445399902067	0.22046224713739498	1.0	0.8395927673772494	0.9999999999884404	0	1.0	0.0
1877	None	None	None	None	None	0.25	1	0.4	4	0.75	9	0.25925925925925924	0.75	13	9	0	0	0	0.6666666666666666	6	9	0.9333333333333333	14	0.0	1.0	0.2878850791158825	0.7215540066395442	0.015136241556894215	0.6416074012335554	-0.09823310205776382	0.5136874671037045	0.8291830641554792	0.629428239685628	0	1.0	0.0
4929	0.0025599334157700403	0.0018895802996245976	0.000558674301339447	0.9972825827393613	None	0.25	1	0.4	4	0.7692307692307693	10	0.23809523809523808	0.7692307692307693	14	10	0	0	0	0.7777777777777778	7	9	1.0	15	0.0	1.0	-0.09999706650253691	0.5000031030437295	0.07224401010858275	0.6617626655203944	0.08629363582218674	0.5430098949157902	0.7018865910879672	0.5698434490824116	0	0	0.0
1999	None	None	None	None	None	0	0	0.75	3	0.3333333333333333	1	0.5555555555555556	0.3333333333333333	4	1	0	0	0	1.0	3	3	0.3333333333333333	5	0.0	1.0	3.4771330304520465e-06	0.5000017715526721	0.09999844488779489	0.5000026982903477	0.04851111880767571	0.5199194388722774	0.6008338887608344	0.5066444278537108	0	1.0	0.0
835	None	None	None	None	None	0.14285714285714285	1	0.5625	9	0.2857142857142857	6	0.4791666666666667	0.19047619047619047	10	4	12	8	0	0.75	6	8	1.5333333333333334	23	0.36363636363636365	0.42105263157894735	0.05958423730725817	0.5340979654208077	0.09447278979622926	0.50988375605339	-0.09999409017147425	0.5000608128149965	0.7000211909444785	0.514694710209156	1.0	1.0	0.38744964742264937
736	None	None	None	None	None	0.25	3	0.38461538461538464	10	0.5833333333333334	21	0.6031746031746031	0.2777777777777778	18	10	19	5	0	0.7777777777777778	9	7	2.533333333333333	38	0.14705882352941177	0.48484848484848486	0.03313718209635954	0.5043277640539744	0.004650251084836783	0.5079381272023902	0.1105309181684379	0.9969261918973933	0.7485396062194742	0.8747480648048391	1.0	0.9444444444444444	0.680256713262096
5119	0.021489228334074732	0.01108431291277805	0.011075846703678114	0.958453249807253	None	0.25	1	0.4	4	0.7692307692307693	10	0.23809523809523808	0.7692307692307693	14	10	0	0	0	0.7777777777777778	7	9	1.0	15	0.0	1.0	0.5470369366551505	0.5568586433093347	1.0319307762114962e-14	0.5000000003373424	-0.21014956016165068	0.5829222258915102	0.9630213642857269	0.5467962788980392	0	1.0	0.0
7270	0.021824342423111442	0.01247767406354819	0.011372525124182192	0.9402718090233726	None	0.25	1	0.4	4	0.75	9	0.25925925925925924	0.75	13	9	0	0	0	0.6666666666666666	6	9	0.9333333333333333	14	0.0	1.0	0.6341518863287847	0.6539980204751782	-0.12923150757245394	0.5	0.520063737968715	0.6938342982435616	0.9665337705145663	0.6189094997302534	0	0	0.0
3418	0.004594304694444671	0.0003466827152002422	-0.00012387345594826933	0.9959368459669896	None	0	0	0.3333333333333333	3	0.8181818181818182	9	0.28888888888888886	0.8181818181818182	12	9	0	0	0	0.5555555555555556	5	9	0.8666666666666667	13	0.0	1.0	0.060203647963893436	0.6334634505966291	8.714657470549397e-11	0.5000003369835295	0.0987151973035991	0.5005347549754826	0.6003574739635205	0.5456429488624587	0	1.0	0.0
521	None	None	None	None	None	0	0	0.25	1	1.0	3	1.0	1.0	4	3	0	1	0	0.2	1	5	0.3333333333333333	5	0.3333333333333333	0	0.14398032251017748	0.5184526582854077	0.09986975368934883	0.500035993997705	3.1844387885423746e-18	0.5000000000000057	0.6462057596800035	0.5061653663822435	0.0	0	0.0
1768	None	None	None	None	None	0	0	0.2727272727272727	12	0.6825396825396826	43	0.8024691358024691	0.4126984126984127	36	26	28	0	0	1.0	9	9	4.333333333333333	65	0.0	0.7142857142857143	-0.12709120775346033	0.5992492051190704	0.03906034270250262	0.6179280911282596	-0.046571512019851775	0.6574667271492207	0.6818489352184779	0.6252069706959776	0	0.9722222222222222	0.0
2875	None	None	None	None	None	0.045454545454545456	1	0.1702127659574468	8	0.8235294117647058	56	0.8641975308641975	0.08823529411764706	12	6	57	0	0	1.0	9	9	4.666666666666667	70	0.0	0.9508196721311475	0.02760895325657593	0.6629241929045535	0.15160752472004999	0.5941172785680152	0.035912631062800404	0.5749979898952376	0.6632156522946097	0.6114027960504232	0	0.16666666666666666	0.0
6146	0.0014545424816609545	0.00038496629117867485	-0.0003727318291327081	0.9983316813508761	None	0	0	0.375	3	0.8	8	0.3	0.8	11	8	0	1	0	0.625	5	8	0.8	12	1.0	0.8571428571428571	0.05619967075112786	0.5564606180772026	-0.03190403195908892	0.5101778516599358	-0.08901103293310779	0.5104964748066727	0.6452889161175571	0.5257703863758159	1.0	1.0	0.0
1743	None	None	None	None	None	0.5	1	0.5714285714285714	4	0.625	5	0.35714285714285715	0.625	9	5	0	0	0	0.5714285714285714	4	7	0.6666666666666666	10	0.0	1.0	0.054751559074297185	0.5244322190197671	-0.0999985176526815	0.5000175874811823	0.048559788203839604	0.6356198343490426	0.6711253232565434	0.5543082430929892	0	1.0	0.0
1252	None	None	None	None	None	0	0	0.5	5	0.4166666666666667	5	0.6666666666666666	0.3333333333333333	8	4	5	5	0	0.42857142857142855	7	3	0.9333333333333333	14	0.5	0.36363636363636365	0.02085093123137598	0.6707391425593536	0.07404511848174093	0.5610935794228777	0.0988025251435349	0.5650966534221139	0.5898067759447984	0.6002087103024841	1.0	1.0	0.25593457232858097
2284	None	None	None	None	None	0.5	2	0.7	7	0.3076923076923077	4	0.375	0.15384615384615385	8	2	6	0	0	0.625	5	8	1.0	15	0.0	0.5	-0.03621593612239936	0.6887940342870944	0.17359998074369704	0.5670217489769452	-0.014764531531307084	0.6572701134484259	0.7165108327784657	0.639174562263993	0	1.0	0.0
3830	2.8546276535844975e-08	2.7026791951067774e-08	1.0055036427348969e-09	0.9999960985866982	None	0.25	1	0.4	4	0.75	9	0.25925925925925924	0.75	13	9	0	0	0	0.6666666666666666	6	9	0.9333333333333333	14	0.0	1.0	2.6538825144445326e-18	0.5000000479108903	0.04702412919569097	0.6620451439180335	3.833366284813415e-24	0.5	0.582447192507935	0.5558017114374583	0	1.0	0.0
7033	0.007785566513542107	0.003982219919882132	-0.003979542451818427	0.9943711372309622	None	0	0	0.5	3	0.6666666666666666	4	0.5714285714285714	0.6666666666666666	7	4	0	1	0	0.2857142857142857	2	7	0.5333333333333333	8	1.0	0.6666666666666666	0.09997683831862442	0.5001223736882648	-0.059509041002858074	0.5148031106459167	-0.6794019543258891	0.5	0.9664889999676249	0.5049764395778676	1.0	1.0	0.0
7435	0.0021996579673061465	0.00022247378370780015	0.00012500651539180857	0.9981541935657824	None	0	0	0.42857142857142855	3	0.75	6	0.4166666666666667	0.75	9	6	0	0	0	0.375	3	8	0.6666666666666666	10	0.0	0.8571428571428571	0.04451485442269274	0.5575887049919779	0.4106618029133308	0.5692363869172772	0.18644760948137035	0.5252329368480293	0.813828891772533	0.5507525663780433	0	0	0.0
4971	0.0019026452459992534	0.00023850254833315398	-0.00023260764586563042	0.9974230858757428	None	0.25	1	0.4	4	0.75	9	0.25925925925925924	0.75	13	9	0	0	0	0.6666666666666666	6	9	0.9333333333333333	14	0.0	1.0	0.09999953671511688	0.5103242866582793	0.06118525230028641	0.5780537090938682	0.03222448037486675	0.5	0.5689737665123903	0.529639523035908	0	0	0.0
3844	0.0075578629922744296	0.00275792759283208	0.0027531244636426564	0.9915425981009673	None	0.2	1	0.3333333333333333	4	0.8	12	0.20987654320987653	0.8	16	12	0	0	0	1.0	9	9	1.1333333333333333	17	0.0	1.0	0.0972369959058482	0.5772645455115226	0.09999969978587367	0.5000021579045341	0.11089695996443034	0.5463566264528436	0.5236253299370035	0.5413655073173541	0	0.8125	0.0
6290	0.007991493069300807	0.0006229312585831698	-0.0001752931740299347	0.9841212656716076	None	0.25	1	0.4	4	0.75	9	0.25925925925925924	0.75	13	9	0	0	0	0.6666666666666666	6	9	0.9333333333333333	14	0.0	1.0	0.00013472643304579703	0.5544386475149065	-0.10702354805569192	0.5761339564568303	0.09999630690681212	0.5000197347068054	0.7034444143167835	0.5436901970561675	0	0	0.0
3282	6.136132961269712e-05	5.572317978392859e-05	5.5720653233450054e-05	0.9998489583842305	None	0	0	0.6	3	0.6	3	0.5833333333333334	0.6	6	3	0	1	0	0.3333333333333333	2	6	0.4666666666666667	7	1.0	0.8	0.03299336414940693	0.5270794674490192	0.09999940611005584	0.5000018267152817	0.08143197693078687	0.5055572068132627	0.5711371382679165	0.510886696761645	1.0	1.0	0.0
5715	6.67204104764929e-07	4.6318355948874493e-07	4.5993050976526416e-07	0.9998407534489039	None	0	0	0.3333333333333333	3	0.8181818181818182	9	0.28888888888888886	0.8181818181818182	12	9	0	1	0	0.5555555555555556	5	9	0.8666666666666667	13	1.0	1.0	0.09999191658603464	0.5002091144846156	0.11268162953369809	0.5728848430580892	0.01664369363287408	0.5124200490649796	0.6051442839075122	0.5286484158324252	0.0	0	0.0
3618	0.0025089835323111923	0.0007904488060338456	0.0007876711466662294	0.996983004488659	None	0.25	1	0.4	4	0.7692307692307693	10	0.234375	0.7692307692307693	14	10	0	0	0	1.0	8	8	1.0	15	0.0	0.8571428571428571	0.007323829438206605	0.6875116687276261	0.29187616509142955	0.5141779472049138	0.11421819234939745	0.67452975736607	0.7712358970820141	0.6282370495798929	0	1.0	0.0
6150	0.0036823230208597037	0.0034511150959584632	0.003061415511880208	0.9981134635956751	None	0.3333333333333333	1	0.4444444444444444	4	0.7272727272727273	8	0.28888888888888886	0.7272727272727273	12	8	0	0	0	0.5555555555555556	5	9	0.8666666666666667	13	0.0	1.0	0.09999996373755962	0.5002150045003518	0.11352090654714023	0.6266042687893552	0.16029958780224213	0.5210241668587238	0.574991267201529	0.5500553244387907	0	1.0	0.0
344	None	None	None	None	None	0.08333333333333333	1	0.2222222222222222	6	0.7631578947368421	29	0.49382716049382713	0.23684210526315788	14	9	25	5	0	1.0	9	9	2.6666666666666665	40	0.10204081632653061	0.5	0.01514135962260102	0.5509318722302623	0.009397482255806295	0.6855553365406949	0.05805254898672928	0.5732920914524305	0.6058888478482974	0.6050099732496983	1.0	1.0	0.0
3134	0.00392146360764011	0.0005661411105786431	3.269764688559942e-07	0.9871500228924023	None	0.25	1	0.4	4	0.7692307692307693	10	0.23809523809523808	0.7692307692307693	14	10	0	0	0	0.7777777777777778	7	9	1.0	15	0.0	1.0	0.004858238482196317	0.5401683880287296	1.7597318380530315e-05	0.5000159203096177	0.09937924684270202	0.566611755311702	0.6107564613467549	0.5356995345332403	0	1.0	0.0
828	None	None	None	None	None	0	0	0	0	0	0	1.0	0	0	0	0	3	0	1.0	1	1	0.06666666666666667	1	0.75	0	0	0	0	0	0	0	0	0	0	0	0
2254	None	None	None	None	None	0	0	0.17647058823529413	3	0.8260869565217391	19	0.8333333333333334	0	0	0	24	9	0	0.8333333333333334	6	5	1.6666666666666667	25	0.17307692307692307	0.1	0	0	0	0	0	0	0	0	0	0	0
5548	0.003207002133779248	0.0009780762244642734	0.000977270689629517	0.9963503781196799	None	0	0	0.5	3	0.7142857142857143	5	0.42857142857142855	0.7142857142857143	8	5	0	0	0	0.42857142857142855	3	7	0.6	9	0.0	0.6666666666666666	0.00981909226255569	0.6676249977699502	0.1063064527637769	0.5638475496848196	-0.7893848289354723	0.8012090897676709	0.9814392467443833	0.6862634011487974	0	1.0	0.0
6433	0.003215260465303077	0.002732530192582644	-0.001328873635008307	0.9989327353143712	None	0.25	1	0.4	4	0.75	9	0.25925925925925924	0.75	13	9	0	0	0	0.6666666666666666	6	9	0.9333333333333333	14	0.0	1.0	7.902762784127648e-27	0.5	-0.01286516822507108	0.6555767366795764	0.08516199614758037	0.5333567905710171	0.6070583147391315	0.5644125547151528	0	0.3076923076923077	0.0
1159	None	None	None	None	None	0.2	1	0.5	6	0.4375	7	0.5	0.0625	6	1	11	8	0	1.0	6	6	1.2	18	0.38095238095238093	0.42857142857142855	0.08750661890944508	0.5591516379438931	4.0029217188353976e-08	0.5013869502233059	1.7154818502756828e-13	0.5000000000066566	0.6012753450447004	0.520261194989021	1.0	1.0	0.0
4521	0.0037980472036327024	0.0003651663070266234	0.00035854707724145495	0.9953586802415528	None	0.25	1	0.4	4	0.7692307692307693	10	0.23809523809523808	0.7692307692307693	14	10	0	0	0	0.7777777777777778	7	9	1.0	15	0.0	1.0	0.029430797725939283	0.6538052546019985	0	0.5	0.09999645118596638	0.5000046408732105	0.6079120666903521	0.552788099031426	0	1.0	0.0
1983	None	None	None	None	None	0.3333333333333333	1	0.5555555555555556	5	0.36363636363636365	4	0.5416666666666666	0.2727272727272727	6	3	6	5	0	0.6666666666666666	4	6	0.8666666666666667	13	0.38461538461538464	0.2222222222222222	0.03576083120662483	0.6821776379373118	-0.1323298235674872	0.6823159511400086	0.03198628373125295	0.5660710460767986	0.7125441903576512	0.6452040784808434	1.0	1.0	0.0
3805	0.005549255580504208	0.0006306430439148851	-0.00024411310451641515	0.9925597631709804	None	0	0	0.3333333333333333	3	0.8181818181818182	9	0.28888888888888886	0.8181818181818182	12	9	0	1	0	0.5555555555555556	5	9	0.8666666666666667	13	1.0	1.0	0.04560383166716825	0.6015733999637094	0.09942096633462898	0.5061793859115296	-0.2625112542591464	0.9997632224279392	0.8490236662742566	0.9492277530969039	0.0	0	0.0
1917	None	None	None	None	None	0	0	0.375	6	0.6190476190476191	13	0.6571428571428571	0.19047619047619047	7	4	15	7	0	0.7142857142857143	5	7	1.5333333333333334	23	0.22580645161290322	0.2222222222222222	-0.0999989113294584	0.5000037181520197	0.35963673213575126	0.723640371244092	-0.12392655948382017	0.5553477840336252	0.9017009300984692	0.5974784316581462	1.0	1.0	0.0
2686	0.0046329038271940865	0.00020551921913519944	0.0001376827166667492	0.995651732141565	None	0.14285714285714285	1	0.375	6	0.6818181818181818	15	0.5714285714285714	0.5909090909090909	19	13	4	0	0	0.8571428571428571	6	7	1.6	24	0.0	0.4444444444444444	0.04379719211128111	0.5773727221950095	-0.15100850496876445	0.7143343766626434	0.09533345268371919	0.8957359671619115	0.7465434715176241	0.7551767422937544	0	1.0	0.0
4953	0.0001687237017989192	4.677900062916798e-07	-4.55761765537921e-07	0.9999976059983394	None	0	0	0.375	3	0.8	8	0.3333333333333333	0.8	11	8	0	1	0	0.4444444444444444	9	4	0.8	12	1.0	1.0	2.361094675731035e-05	0.500048979955197	0.098527809545466	0.5444857807600889	0.05296485274835827	0.6629971378645044	0.6105207148877942	0.5707952994989843	0.9090909090909091	0.9090909090909091	0.0
6303	0.0003635945266349067	7.481260737815689e-07	-7.480800870325359e-07	0.9999972430102254	None	0.25	1	0.4	4	0.7692307692307693	10	0.23809523809523808	0.7692307692307693	14	10	0	0	0	0.7777777777777778	9	7	1.0	15	0.0	1.0	0.010636358726972214	0.659222847069876	0.07547951594879056	0.5	0.09762658342465057	0.6397461335927579	0.6115614380358954	0.6014151628101058	0	0.42857142857142855	0.0
315	None	None	None	None	None	0	0	0.3333333333333333	2	0.8571428571428571	6	0.36	0.8571428571428571	8	6	0	0	0	1.0	5	5	0.6	9	0.0	0	0.09996925244734309	0.500115346861945	0.07001131466814674	0.6768542216683467	0.1419075638321703	0.595383200313064	0.6327599993623819	0.5927533887482841	0	1.0	0.0
3696	0.0018898469329918911	0.00036327027958414724	2.0186237225584963e-05	0.9956987034280764	None	0.25	1	0.4	4	0.75	9	0.25925925925925924	0.75	13	9	0	0	0	0.6666666666666666	9	6	0.9333333333333333	14	0.0	1.0	6.4891397088971204e-06	0.5693320722157684	0.006637365288907393	0.5	-0.02154598257034224	0.6640312533385695	0.5840538285043039	0.5793598024740529	0	1.0	0.0
1411	None	None	None	None	None	0	0	0.4	2	0.8	4	0.5833333333333334	0.4	3	2	3	2	0	0.3333333333333333	2	6	0.4666666666666667	7	0.2222222222222222	0	0.02283083933272876	0.5348654983843956	0.10837497446088981	0.5949567217770866	-0.09999978579533873	0.50000038517425	0.7016597712617102	0.5435712856053504	1.0	1.0	0.0
2128	None	None	None	None	None	0	0	0.3333333333333333	2	0.8571428571428571	6	1.0	0.8571428571428571	8	6	0	2	0	0.1111111111111111	1	9	0.6	9	1.0	1.0	-0.03073855915060582	0.6354216184935507	3.8858891169877612e-25	0.5	4.091735417178442e-06	0.5	0.5673553675449179	0.5461637508923728	0.5	0.5	0.0
3470	0.014690260968597872	0.000968441063182916	0.0009454716977912389	0.9900056600633448	None	0.2	1	0.3333333333333333	4	0.8	12	0.20987654320987653	0.8	16	12	0	0	0	1.0	9	9	1.1333333333333333	17	0.0	1.0	0.0006822957625224884	0.5489561671602745	-0.0999919225782026	0.5000220073962909	0.09999999994337377	0.5000000995106954	0.6934892990692505	0.5163726859435496	0	0.125	0.0
6861	0.001986527681036547	0.0008964179949170137	0.00017191382273163498	0.9984747548140392	None	0.25	1	0.4	4	0.75	9	0.25925925925925924	0.75	13	9	0	0	0	0.6666666666666666	6	9	0.9333333333333333	14	0.0	1.0	7.902762784127648e-27	0.5	0.06791556301844373	0.5917314842365449	0.12416059331734748	0.5485765592256149	0.6249042243646576	0.5470312957837571	0	0.9230769230769231	0.0
1800	None	None	None	None	None	0.5	1	0.6666666666666666	4	0.5714285714285714	4	0.36	0.5714285714285714	8	4	0	0	0	1.0	5	5	0.6	9	0.0	1.0	0.03844640890741928	0.5090430244103656	0.09999277204975918	0.5015152229572535	0.009854465200428927	0.6559881846441474	0.5960560651267246	0.5570589987579019	0	1.0	0.0
6910	0.0027040210297827726	0.00042470133148356893	0.0004245398883504366	0.9976080115159829	None	0	0	0.42857142857142855	3	0.75	6	0.5555555555555556	0.75	9	6	0	1	0	0.2222222222222222	2	9	0.6666666666666666	10	1.0	1.0	-0.02102180877100265	0.7085922780806742	0.0975999537779911	0.5039412220296827	0.08146186684470133	0.5048111558041307	0.6316344367628662	0.5763617947656576	0.0	0	0.0
1616	None	None	None	None	None	0	0	0.75	3	0.3333333333333333	1	0.625	0.3333333333333333	4	1	0	0	0	0.5	4	2	0.3333333333333333	5	0.0	0.6666666666666666	0.05835525134817675	0.5427767613927407	0.0732733093220697	0.5794000112102071	0.0833070948516476	0.5225838329262429	0.5547244083543275	0.5483677809072681	0	0.75	0.0
7312	4.0586909516362154e-06	7.591311834543293e-07	7.589273087114573e-07	0.9995257633602448	None	0	0	0.375	3	0.7777777777777778	7	0.4074074074074074	0.7777777777777778	10	7	0	1	0	0.3333333333333333	3	9	0.7333333333333333	11	1.0	1.0	0.012907416469131516	0.5427939266282499	-0.09999937251532424	0.5000012473421847	0.01364475171450362	0.5068500583814011	0.6315559246352688	0.5165774601252338	1.0	1.0	0.0
1767	None	None	None	None	None	0	0	0.2	7	0.78	39	0.9629629629629629	0.54	33	27	18	3	0	0.6666666666666666	9	6	3.466666666666667	52	0.08823529411764706	0.9565217391304348	0.2070256711488537	0.6631329707031997	0.09999999949539953	0.5000019633992691	-1.395397267165227	0.5	0.999334757551179	0.5562027406168332	1.0	0.9696969696969697	0.0
7420	3.6881000797188206e-07	1.3065971174969027e-07	1.3024827557094675e-07	0.9999581848005216	None	0	0	0.42857142857142855	3	0.75	6	0.4166666666666667	0.75	9	6	0	1	0	0.375	3	8	0.6666666666666666	10	1.0	0.8571428571428571	0.09999999827596368	0.5003736131037834	0.09628517362330404	0.5403977283356276	1.035134400913316e-05	0.5000071218873958	0.6136896592435813	0.5136188684119409	1.0	1.0	0.0
5244	2.8194230836922846e-08	2.6496709654948254e-08	1.34531783464033e-09	0.999996303989231	None	0.25	1	0.4	4	0.75	9	0.25925925925925924	0.75	13	9	0	0	0	0.6666666666666666	6	9	0.9333333333333333	14	0.0	1.0	0.2766920487575461	0.5408541248130028	0.09896206022469911	0.5403572815009847	2.892528115830183e-13	0.5000003001348198	0.7593562454328373	0.5271037302132006	0	0.9230769230769231	0.0
4988	0.0003313252142906472	0.00032270758982634525	2.14562479189541e-06	0.9983631843964543	None	0.25	1	0.4	4	0.7692307692307693	10	0.23809523809523808	0.7692307692307693	14	10	0	0	0	0.7777777777777778	7	9	1.0	15	0.0	1.0	0.09999999999623785	0.5000000008920076	0.04276833278677329	0.6344683084690439	0.012727219944767424	0.5274650464949451	0.590009110852947	0.5548949298859503	0	1.0	0.0
2835	0.0014562842770509481	0.000432626178600927	-0.0002769486299271667	0.997760732828458	None	0.25	1	0.4	4	0.7692307692307693	10	0.23809523809523808	0.7692307692307693	14	10	0	0	0	0.7777777777777778	9	7	1.0	15	0.0	1.0	0.09999999277648022	0.5000001093826268	0.09999991429566917	0.5000004618884528	-0.09952117577111243	0.5005073585566217	0.7192110822643156	0.5001693099941406	0	1.0	0.0
5651	0.0005397841122566284	4.2025744469228775e-05	-2.0235588995497185e-06	0.999113137264455	None	0.3333333333333333	1	0.5	4	0.6666666666666666	6	0.3142857142857143	0.6666666666666666	10	6	0	0	0	0.7142857142857143	7	5	0.7333333333333333	11	0.0	1.0	0.05094833620677412	0.6357208173558593	0.09998902502818101	0.500402734515464	0.08925730081464539	0.5280861658800144	0.5541108244817288	0.555677550173816	0	0.8	0.0
5037	0.006936960827624306	0.006533437596551171	-0.006447438488885251	0.9958621203995365	None	0.25	1	0.4	4	0.75	9	0.25925925925925924	0.75	13	9	0	0	0	0.6666666666666666	6	9	0.9333333333333333	14	0.0	1.0	0.09999512736585874	0.5020608781545617	0.01759164720632877	0.5783574075953976	0.09894876424606475	0.5611921069084257	0.5953107463567593	0.547380670919444	0	1.0	0.0
2836	None	None	None	None	None	0.058823529411764705	1	0.32432432432432434	12	0.6226415094339622	33	0.6790123456790124	0.16981132075471697	18	9	36	0	0	1.0	9	9	3.6666666666666665	55	0.0	0.8695652173913043	0.06229729459585047	0.6402984589596433	0.09999999999959902	0.6191896771448897	-0.03544628690890026	0.5143090163697677	0.6415212086942824	0.5922659308858055	0	0.8888888888888888	0.0
5433	0.0013091873221268977	0.0012507691086163595	-0.0012507662141277096	0.9978249503823942	None	0	0	0.42857142857142855	3	0.75	6	0.5555555555555556	0.75	9	6	0	1	0	0.2222222222222222	2	9	0.6666666666666666	10	1.0	1.0	0.09999934242186911	0.5000121481632256	0.05474431645545608	0.5666076682973712	0.06353027882404981	0.5105566610207796	0.5488251266297658	0.5258357396628167	1.0	1.0	0.0
4294	None	None	None	None	None	0	0	0.35294117647058826	6	0.6086956521739131	14	0.5555555555555556	0.6086956521739131	20	14	4	2	0	0.5555555555555556	5	9	1.6666666666666667	25	0.3333333333333333	0.6	0.09999999850376448	0.5000028274798134	0.013975132474743806	0.6776172845073731	0.015232913893615158	0.5199141755525738	0.6067900689882115	0.568119897753827	0.95	1.0	0.0
2251	None	None	None	None	None	0	0	0.5	1	1.0	1	1.0	0	0	0	2	0	0	0.3333333333333333	3	1	0.2	3	0.0	0	0	0	0	0	0	0	0	0	0	0	0
5324	0.01112037653502571	0.004948474069579684	-0.002599941976768028	0.9676827852338519	None	0.25	1	0.4	4	0.7692307692307693	10	0.23809523809523808	0.7692307692307693	14	10	0	0	0	0.7777777777777778	7	9	1.0	15	0.0	1.0	0.45948691069111475	0.6684759759216303	0.05361212766388475	0.6872950462631926	-0.09600443750766993	0.505390582764258	0.9235087468575771	0.6232710744648781	0	1.0	0.0
4565	0.01016908856013246	0.0018757556189263624	0.0004909006942355249	0.9671923396313947	None	0.25	1	0.4	4	0.75	9	0.25925925925925924	0.75	13	9	0	0	0	0.6666666666666666	6	9	0.9333333333333333	14	0.0	1.0	0.5250724490439547	0.7099737435847612	0.09971579078203033	0.5115579879882772	0.13903791314527852	0.6396091681045369	0.8687187821106362	0.623646533432508	0	1.0	0.0
2559	0.0004840105129291025	7.726937063982258e-06	-4.586992540191024e-06	0.9994568818576471	None	0.25	2	0.631578947368421	12	0.3076923076923077	8	0.5185185185185185	0.07692307692307693	12	2	15	11	0	0.6666666666666666	9	6	1.8666666666666667	28	0.4583333333333333	0.8421052631578947	0.06871976217439066	0.5935664494585924	4.074476263723371e-12	0.5000000101021734	0.01311763400652068	0.6875152565658003	0.6015791845640005	0.596062583678589	0.0	0	0.0
3997	0.006345099687326778	0.00020747403334883495	2.871522388491014e-06	0.98793122354176	None	0.25	1	0.36363636363636365	4	0.7857142857142857	11	0.2222222222222222	0.7857142857142857	15	11	0	0	0	0.8888888888888888	9	8	1.0666666666666667	16	0.0	1.0	4.634070316568733e-05	0.500317714939203	0.052971944024864846	0.5113052137152148	-0.09999997749289083	0.5000009433540151	0.6534613006670159	0.5038751887948687	0	1.0	0.0
4357	0.0013900252665027689	7.996986406822747e-05	-7.993184659930289e-05	0.9977385775460539	None	0	0	0.42857142857142855	3	0.75	6	0.5555555555555556	0.75	9	6	0	1	0	0.2222222222222222	2	9	0.6666666666666666	10	1.0	1.0	0.1901263112273369	0.9204497371696084	0.09774736648749152	0.513821905695001	0.04668041747934809	0.5082610425412419	0.6442034691909523	0.6996448851995695	0.0	0	0.0
6498	0.0017581362241300812	0.0010768126565922145	0.0009132053591421709	0.9965028776864009	None	0.25	1	0.4	4	0.7692307692307693	10	0.23809523809523808	0.7692307692307693	14	10	0	0	0	0.7777777777777778	7	9	1.0	15	0.0	1.0	0.09995221955725513	0.5013867769856716	-0.193507655989878	0.7850941013966786	-0.0635618070736498	0.5122113467410921	0.7687268067371048	0.6106396744184932	0	1.0	0.0
4454	0.002843065496769555	0.0002750067761434665	-1.1079747928818395e-05	0.9990522639740322	None	0.25	1	0.4	4	0.75	9	0.25925925925925924	0.75	13	9	0	0	0	0.6666666666666666	6	9	0.9333333333333333	14	0.0	1.0	0.07166613039300376	0.5723018628008282	0.17655774210332242	0.5249959157198991	-0.08726685591568348	0.6340023114780021	0.7405059216776418	0.5777589862203429	0	1.0	0.0
3059	1.2225918569485836e-05	2.7292548292752165e-06	-2.7285444562421554e-06	0.9992145020038893	None	0.25	1	0.4	4	0.7692307692307693	10	0.23809523809523808	0.7692307692307693	14	10	0	0	0	0.7777777777777778	7	9	1.0	15	0.0	1.0	0.0004977554253463995	0.5008674003668998	5.567474073542419e-05	0.5002554457653847	2.500767589945428e-08	0.5643991952951786	0.5009729261014688	0.5219464683958664	0	1.0	0.0
3649	0.0018324810856962276	0.0002571093489169665	-0.0002570338730544839	0.9977912524843795	None	0.25	1	0.36363636363636365	4	0.7857142857142857	11	0.2222222222222222	0.7857142857142857	15	11	0	0	0	0.8888888888888888	8	9	1.0666666666666667	16	0.0	1.0	0.051439739964064056	0.5801309450180678	1.1859865316065704e-10	0.5000000000601509	-0.12063840233720105	0.7735872867307703	0.6728693596327076	0.6265232168716651	0	1.0	0.0
6184	0.001297291749546892	0.0009310973493053564	0.0009295733665778448	0.9966071292848308	None	0.3333333333333333	1	0.4444444444444444	4	0.7272727272727273	8	0.28888888888888886	0.7272727272727273	12	8	0	0	0	0.5555555555555556	5	9	0.8666666666666667	13	0.0	1.0	0.09999355013159192	0.5344158490851925	0.08477027821272928	0.5306097302985706	0.03594879306058581	0.5808639064042752	0.5664393034841766	0.5487442305047728	0	0	0.0
4151	0.0023281178069199824	0.00043512421373873185	0.00043491091385728764	0.9972941008844761	None	0.25	1	0.4	4	0.75	9	0.25925925925925924	0.75	13	9	0	0	0	0.6666666666666666	6	9	0.9333333333333333	14	0.0	1.0	0.034999618323703886	0.5174384267323358	0.024043535069159908	0.5	0.260686455380592	0.6416322570456254	0.7524474702977283	0.5541400481253602	0	1.0	0.0
426	None	None	None	None	None	0	0	0.23809523809523808	10	0.7213114754098361	44	0.7777777777777778	0.3770491803278688	31	23	31	0	0	1.0	9	9	4.2	63	0.0	0.9285714285714286	0.06623557385314541	0.559397528973478	0.19483356920052045	1.0	0.2273607222808846	0.7013891089748223	0.91767228660847	1.0	0	1.0	0.0
777	None	None	None	None	None	0	0	0	0	0	0	1.0	0	0	0	0	4	0	1.0	1	1	0.06666666666666667	1	1.0	0	0	0	0	0	0	0	0	0	0	0	0
2506	None	None	None	None	None	0	0	0.2857142857142857	2	0.75	6	0.5555555555555556	0	0	0	9	0	0	0.5	3	6	0.6666666666666666	10	0.0	0.25	0	0	0	0	0	0	0	0	0	0	0
5842	1.1191307763020661e-07	1.0123167951779487e-07	4.3937719953239106e-08	0.9999564264032076	None	0.3333333333333333	1	0.4444444444444444	4	0.7272727272727273	8	0.28888888888888886	0.7272727272727273	12	8	0	0	0	0.5555555555555556	5	9	0.8666666666666667	13	0.0	1.0	0.4259539608798374	0.561265746794571	-0.07223337867703547	0.5	0.0007923120460549144	0.5082907525852193	0.8999508709581306	0.5232720613956798	0	1.0	0.0
5179	0.003914748040275813	0.0005396958578306385	-0.00013250789620245784	0.9988805254323062	None	0.25	1	0.4	4	0.75	9	0.25925925925925924	0.75	13	9	0	0	0	0.6666666666666666	9	6	0.9333333333333333	14	0.0	1.0	0.004082929435730934	0.5862499330498503	0.05550835211985248	0.5300610515718871	0.09996976929473943	0.5048469869014791	0.5980533614577903	0.5405989274105413	0	1.0	0.0
3063	0.0017528434166754739	0.00020947542076440483	-0.00018656709009824893	0.9949235431106722	None	0.2	1	0.3333333333333333	4	0.8	12	0.20987654320987653	0.8	16	12	0	0	0	1.0	9	9	1.1333333333333333	17	0.0	1.0	2.3502785731448263e-13	0.5000199071305477	-0.09999955674129564	0.5000001061677686	0.038920614215593265	0.583640984127403	0.6422748010960719	0.5281218061741597	0	1.0	0.0
2197	None	None	None	None	None	0	0	1.0	1	0	0	1.0	0	1	0	0	3	0	0.5	2	1	0.13333333333333333	2	1.0	0	0	0	0	0	0	0	0	0	0	0	0
4314	0.0022755330839321383	0.0006573757947603607	-6.478292453672687e-05	0.9965092614727422	None	0.25	1	0.4	4	0.7692307692307693	10	0.23809523809523808	0.7692307692307693	14	10	0	0	0	0.7777777777777778	9	7	1.0	15	0.0	1.0	0.0999999521401389	0.5000003910722242	0.07835624872465906	0.6485944704656448	-0.030602526843400056	0.6418678352354406	0.6391371269041888	0.5983951993588343	0	1.0	0.0
3729	0.0005621329832693074	4.1201504180424136e-05	-1.647466931440765e-05	0.9985979465360066	None	0.25	1	0.4	4	0.7692307692307693	10	0.23809523809523808	0.7692307692307693	14	10	0	0	0	0.7777777777777778	9	7	1.0	15	0.0	1.0	0.02663875122750755	0.5402162822104449	-0.0035334410699908226	0.6480585645137542	0.054053408175071004	0.5385122237930093	0.5696630192996174	0.5765666361966989	0	1.0	0.0
6438	0.007668671073346263	0.004940159357788805	-0.004215780081237253	0.988237574071029	None	0	0	0.375	3	0.8	8	0.3	0.8	11	8	0	1	0	0.625	5	8	0.8	12	1.0	0.8571428571428571	0.09999998990918939	0.5000000739992868	0.022728400109075755	0.5587585299418155	0.09997449788266449	0.5000272204707954	0.5900571476674832	0.519676026646741	0.0	0	0.0
3144	0.0006804422996005054	0.00023937816164753	4.090635259575034e-05	0.9994200711913305	None	0.5	1	0.5714285714285714	4	0.625	5	0.3333333333333333	0.625	9	5	0	0	0	0.8333333333333334	6	5	0.6666666666666666	10	0.0	1.0	-0.02747224607427869	0.6304768093597071	-0.029683149144200803	0.5036174107441723	0.17107591304984604	0.5901921000884852	0.6955365510083106	0.5755415845867013	0	1.0	0.0
1078	None	None	None	None	None	0.3333333333333333	1	0.5	4	0.7	7	0.3333333333333333	0.7	11	7	0	0	0	0.4444444444444444	4	9	0.8	12	0.0	1.0	0.0722951032622808	0.566476441387205	0.3841365408459264	0.7202045235559646	0.003011587879298509	0.6462747297755145	0.8481926647460675	0.6468503994390957	0	0	0.0
5961	0.002003040404661036	0.0009771651078261184	-0.0009745592602515272	0.9990235643394757	None	0	0	0.375	3	0.7777777777777778	7	0.4074074074074074	0.7777777777777778	10	7	0	0	0	0.3333333333333333	3	9	0.7333333333333333	11	0.0	1.0	0.09999974092389494	0.5000045812689624	0.09975890314505562	0.5007551765552198	0.08273047287017107	0.601681515215602	0.5552096101632493	0.5345710340573459	0	0	0.0
3328	0.001063800916403619	6.948275052683532e-05	-5.724819006029138e-05	0.9980017745281364	None	0.25	1	0.4	4	0.7692307692307693	10	0.23809523809523808	0.7692307692307693	14	10	0	0	0	0.7777777777777778	7	9	1.0	15	0.0	1.0	0.014727412330059596	0.5603620072350087	0.11268045250581986	0.5674296492497948	0.028230534027994636	0.660764178957647	0.6150303721264817	0.5971413815358457	0	1.0	0.0
2720	1.925152683218527e-05	1.7586348069995508e-07	-3.937067296008502e-08	0.9999989315984746	None	1.0	1	1.0	4	0.25	1	0.5	0.25	5	1	0	0	0	0.75	3	4	0.4	6	0.0	1.0	-0.22615996869121777	0.609896691845669	0.007282226713238291	0.5065995299278471	0.09984852568981849	0.5009928764185382	0.7972509024296002	0.5396870997993558	0	0.8	0.0
2091	None	None	None	None	None	0	0	0.2857142857142857	2	0.75	6	1.0	0.375	5	3	4	3	0	0.4	5	2	0.6666666666666666	10	0.3	0	0.06686292214188869	0.5394685917186204	0.09997992924412935	0.500180837906933	-0.0999998855569398	0.5000017351090771	0.705709931318482	0.5132413864377995	1.0	1.0	0.4696235065696427
6554	0.0003315379982773666	6.662043501391117e-05	5.498072475682153e-07	0.999437913154953	None	0.25	1	0.4	4	0.75	9	0.25925925925925924	0.75	13	9	0	0	0	0.6666666666666666	6	9	0.9333333333333333	14	0.0	1.0	0.09989579809515643	0.5109591139912826	0.09999897928407965	0.5001907189619613	0.006365814675537436	0.555987489734154	0.608570768635111	0.5224431930706126	0	1.0	0.0
2960	1.0348302630914644e-08	9.125198119261108e-09	-2.6269793799491905e-09	0.9999987786422061	None	0	0	1.0	3	0.0	0	0.6666666666666666	0	0	0	3	6	0	0.6666666666666666	2	3	0.26666666666666666	4	0.6	1.0	0	0	0	0	0	0	0	0	0	0	0
3982	1.3146998691264473e-08	1.2353551168486965e-08	-1.2503997586833083e-09	0.9999984180508326	None	0.25	1	0.36363636363636365	4	0.7857142857142857	11	0.2222222222222222	0.7857142857142857	15	11	0	0	0	0.8888888888888888	8	9	1.0666666666666667	16	0.0	1.0	0.03600104181553756	0.5452100806117492	-0.07076985292162023	0.5861461689141323	4.534067334059012e-08	0.5000113279457841	0.6090991639425076	0.5440056177732872	0	1.0	0.0
840	None	None	None	None	None	0.1111111111111111	1	0.35	7	0.6785714285714286	19	0.47619047619047616	0.5714285714285714	22	16	7	0	0	0.7777777777777778	9	7	2.0	30	0.0	0.47619047619047616	-0.09929505180461748	0.6713270139807865	0.08378509708097362	0.7450993280984857	0.09953924639712984	0.5054296899629421	0.7082878373354501	0.6463085488757921	0	1.0	0.0
5107	1.0944731206627879e-07	3.836093404763831e-08	1.5282459887141878e-08	0.9999934397384765	None	0.25	1	0.4	4	0.7692307692307693	10	0.23809523809523808	0.7692307692307693	14	10	0	0	0	0.7777777777777778	7	9	1.0	15	0.0	1.0	-0.09999866580299721	0.5000435737847565	-0.0713204209212093	0.659784117842857	0.0004370148832078005	0.5322913817685371	0.6156734756838835	0.5656072184752438	0	1.0	0.0
7190	0.0074493502825219975	0.007319316530700384	0.007318228491034967	0.9981618713592266	None	0	0	0.5	3	0.7142857142857143	5	0.5625	0.7142857142857143	8	5	0	1	0	0.25	2	8	0.6	9	1.0	0.8571428571428571	7.902762784127648e-27	0.5000000059337326	0.1679674170566068	0.6261432335139464	0.2345514057313652	0.5049147097961701	0.7276423995225653	0.544495802243925	1.0	1.0	0.0
6148	0.0058237641415085535	0.0013785058672755577	-0.001375796265570557	0.9931401161712178	None	0.25	1	0.4	4	0.75	9	0.25925925925925924	0.75	13	9	0	0	0	0.6666666666666666	6	9	0.9333333333333333	14	0.0	1.0	0.0999537304164233	0.5001565210350725	0.007327737527494485	0.5646351524841392	-0.0990159510097686	0.6559572570802956	0.6925796636591126	0.5749273832810603	0	1.0	0.0
3910	0.0036363579006118774	0.0003907778995910675	0.0003904547532813166	0.9921561601724453	None	0.25	1	0.4	4	0.75	9	0.25925925925925924	0.75	13	9	0	0	0	0.6666666666666666	6	9	0.9333333333333333	14	0.0	1.0	5.294683623335978e-09	0.5000001869679725	0.09651715979293332	0.5096586977952478	0.0607732869076678	0.6005825912762499	0.6102161569926846	0.5371425774751597	0	0	0.0
780	None	None	None	None	None	0	0	0.35294117647058826	6	0.5652173913043478	13	0.5208333333333334	0	1	0	23	7	0	0.75	6	8	1.6666666666666667	25	0.14285714285714285	0.9	0	0	0	0	0	0	0	0	0	0	0
3980	0.0056620368871597914	0.0006783983450131159	-0.0004416294415325846	0.9932547291453451	None	0.25	1	0.4	4	0.7692307692307693	10	0.23809523809523808	0.7692307692307693	14	10	0	0	0	0.7777777777777778	9	7	1.0	15	0.0	1.0	0.11708849661712564	0.6265792365008621	5.793029912251164e-07	0.5000002205297743	-0.09999963224497907	0.5000023981295862	0.7083158998760913	0.5430249880830075	0	1.0	0.0
1753	None	None	None	None	None	0	0	0.75	3	0.3333333333333333	1	0.5555555555555556	0.3333333333333333	4	1	0	0	0	1.0	3	3	0.3333333333333333	5	0.0	1.0	0.06264671383763148	0.6585554899850435	0.19276634171618173	0.5009618893966227	-0.0752636546152956	0.53398409879361	0.7586496103257554	0.5660171002441773	0	0.75	0.0
1779	None	None	None	None	None	0	0	0.75	3	0.3333333333333333	1	0.5555555555555556	0.3333333333333333	4	1	0	1	0	1.0	3	3	0.3333333333333333	5	1.0	1.0	5.001950170748866e-05	0.5051085279682875	0.09645555490177309	0.5357524531502535	-0.09381209395964556	0.5220513288987231	0.6849884886645204	0.5209836419876994	1.0	1.0	0.0
2063	None	None	None	None	None	1.0	1	1.0	4	0.0	0	0.5555555555555556	0	0	0	4	8	0	1.0	3	3	0.3333333333333333	5	0.6666666666666666	1.0	0	0	0	0	0	0	0	0	0	0	0
3098	0.004496657954210535	8.730156155735025e-05	6.906371518896661e-05	0.99126577993767	None	0.25	1	0.4	4	0.7692307692307693	10	0.23809523809523808	0.7692307692307693	14	10	0	0	0	0.7777777777777778	9	7	1.0	15	0.0	1.0	0.011960113264516539	0.5782966460300735	0.05313641126954007	0.5379045941708455	0.09999512646474196	0.5006241764450421	0.5888556237900714	0.5391026043455134	0	1.0	0.0
916	None	None	None	None	None	0	0	0.6666666666666666	2	0.5	1	0.6666666666666666	0.5	3	1	0	0	0	0.6666666666666666	2	3	0.26666666666666666	4	0.0	0	0.09656270473488454	0.512295980104313	0.24137672486597292	0.5191619646586881	0.08332719622110966	0.5150738763304893	0.670709224959206	0.5155111077797849	0	0	0.0
3437	0.0009364356754388182	0.0001122202297543358	1.2245719158139437e-05	0.998228751963509	None	0.25	1	0.36363636363636365	4	0.7857142857142857	11	0.2222222222222222	0.7857142857142857	15	11	0	0	0	0.8888888888888888	9	8	1.0666666666666667	16	0.0	1.0	0.09965725362564258	0.5056880638493041	-0.03937654118656849	0.6628378307741161	-0.09999999988308457	0.5000000001750576	0.6978617917425224	0.5579648400189126	0	1.0	0.0
4634	0.0014735737236622139	0.0001508597091071883	0.00015070933633930294	0.9987935272476576	None	0	0	0.3333333333333333	2	0.8571428571428571	6	1.0	0.8571428571428571	8	6	0	2	0	0.1111111111111111	1	9	0.6	9	1.0	1.0	1.5451846577257251e-09	0.5000000025516269	5.343702646713238e-23	0.5	0.09028524425671035	0.5	0.6048245851150001	0.5000000008505423	1.0	1.0	0.0
3760	0.003547200926826746	0.0002468771786389446	0.00010552448568784403	0.99303644384945	None	0.25	1	0.4	4	0.7692307692307693	10	0.23809523809523808	0.7692307692307693	14	10	0	0	0	0.7777777777777778	7	9	1.0	15	0.0	1.0	0.0025932231852007492	0.5220749071639322	0.07094544117358918	0.6038834847533734	0.09759841599984026	0.5056312697839741	0.6046900326161826	0.5442634863438677	0	1.0	0.0
3411	0.0009841839777110504	1.9226109987221884e-05	9.65906392220874e-06	0.9982572449510254	None	0.25	1	0.4	4	0.75	9	0.25	0.75	13	9	0	0	0	0.875	8	7	0.9333333333333333	14	0.0	0.8571428571428571	0.0010171613063249558	0.560241464507985	-0.09999466773539331	0.5000001449847993	0.0335721592411071	0.567689766324662	0.6545702613947847	0.5427763656399027	0	0.07692307692307693	0.0
3022	0.00018781700294651606	2.9311842858497512e-05	3.363407317011442e-06	0.9992442348148776	None	0.3333333333333333	1	0.5	4	0.7	7	0.2857142857142857	0.7	11	7	0	0	0	0.8571428571428571	7	6	0.8	12	0.0	0.6666666666666666	2.0844901749970367e-11	0.5000000004021661	-0.19702004688165933	0.6598554034237135	-0.02036599810936377	0.6334289203115099	0.721536582786378	0.5994566723666286	0	0	0.0
2857	0.00035560492051235577	2.865657724079016e-06	1.930505609175149e-06	0.9980761386368548	None	0	0	0.42857142857142855	3	0.75	6	0.3333333333333333	0.75	9	6	0	1	0	0.8333333333333334	6	5	0.6666666666666666	10	1.0	0.4	0.4280526720396436	0.5669499073671055	-0.06163334948526343	0.5163855559913764	-0.048781376304021226	0.6380328372477528	0.8975822665677574	0.5745907741079965	0.0	0	0.0
687	None	None	None	None	None	0.14285714285714285	1	0.375	6	0.6818181818181818	15	0.38095238095238093	0.5	15	11	8	1	0	0.7777777777777778	9	7	1.6	24	0.0625	0.47058823529411764	0.05212719701590564	0.6601866991750527	0.05274141514597994	0.6472412617431524	0.09986569074821829	0.5008039404929641	0.6121461441188927	0.6046214614344402	0.0	0	0.0
472	None	None	None	None	None	0	0	0.5	2	0.6666666666666666	2	0.5555555555555556	0.6666666666666666	4	2	0	0	0	1.0	3	3	0.3333333333333333	5	0.0	0	8.425789386800999e-06	0.5000113986123221	0.06771070718923304	0.5117667321340367	0.09093951457258864	0.5186759412220183	0.5952674243739289	0.5101535831159759	0	1.0	0.0
452	None	None	None	None	None	0.18181818181818182	2	0.4166666666666667	10	0.5294117647058824	18	0.4444444444444444	0.47058823529411764	25	16	10	4	0	1.0	9	9	2.4	36	0.26666666666666666	0.3870967741935484	-0.16523745863755782	0.663691436232249	0.015195879154260123	0.6887821608340524	-0.09999995787340091	0.5021723800935957	0.7070115413736815	0.6211196442751257	0.6	0.68	0.0
2126	None	None	None	None	None	0.4	2	0.6153846153846154	8	0.35294117647058826	6	0.5277777777777778	0.29411764705882354	12	5	6	0	0	1.0	6	6	1.2666666666666666	19	0.0	0.2857142857142857	0.06004705697997503	0.636370827262626	2.4336031120890005e-12	0.5000000001709324	-0.0999999999983578	0.5000000000110468	0.6596825569246288	0.5465024576874632	0	1.0	0.0
2623	0.00030542513549848934	1.543064291154871e-06	6.020475877698594e-08	0.9999999850203812	None	0	0	0.3333333333333333	2	0.8571428571428571	6	1.0	0.8571428571428571	8	6	0	2	0	0.1111111111111111	1	9	0.6	9	1.0	1.0	0.09765458694374608	0.5129294858320884	0.0999999805393148	0.500000173630299	0.09013078706900852	0.5	0.5113178540912885	0.5043107407038838	0.9375	1.0	0.0
5821	0.0009353248602666628	0.00010210148973058656	-0.00010077897986892137	0.9985929523198008	None	0	0	0.5	3	0.6666666666666666	4	0.5714285714285714	0.6666666666666666	7	4	0	1	0	0.2857142857142857	2	7	0.5333333333333333	8	1.0	0.6666666666666666	4.369507102534652e-05	0.5009132886967143	0.09692415266023188	0.60042858231523	0.09999916920349694	0.5000001347900788	0.6144956752537736	0.53418864133365	0.0	0	0.0
3920	0.0008171565367699503	0.00013908106676406177	0.0001390394260453779	0.9992769503652061	None	0	0	0.5	3	0.7142857142857143	5	0.5625	0.7142857142857143	8	5	0	1	0	0.25	2	8	0.6	9	1.0	0.8571428571428571	0.09999985790431354	0.5000028376960247	0.00514926021971845	0.5923756992566671	0.05824759248079414	0.5091758232176168	0.5957667266717035	0.5341562119970507	1.0	1.0	0.0
4892	0.006395510668607318	0.0005140535243797507	-0.00024918880270919524	0.9825085947952048	None	0.25	1	0.4	4	0.75	9	0.25925925925925924	0.75	13	9	0	0	0	0.6666666666666666	6	9	0.9333333333333333	14	0.0	1.0	0.0024414830709486956	0.564633074230161	-0.012307187128562267	0.6327693381438748	0.08128820100099243	0.5310474102153688	0.6023399558862128	0.5767593341810433	0	1.0	0.0
4501	0.011747282909137168	0.003937293724945175	0.003439012747296028	0.9609001233572347	None	0.25	1	0.4	4	0.75	9	0.25925925925925924	0.75	13	9	0	0	0	0.6666666666666666	6	9	0.9333333333333333	14	0.0	1.0	0.5388076288400114	0.6759351775715287	4.210719133534725e-15	0.5000000004005786	-0.09997224312659231	0.500032458435505	0.942969447836716	0.5609687201308341	0	0	0.0
1439	None	None	None	None	None	0	0	0.3125	10	0.6444444444444445	29	0.8703703703703703	0.2222222222222222	18	10	28	0	0	0.6666666666666666	6	9	3.1333333333333333	47	0.0	0.975609756097561	0.23167183288598353	0.5559916507769946	2.197285358337381e-06	0.5007866798300075	1.2191928904016466e-05	0.5624725415362134	0.7428773716912073	0.5398535675863523	0	1.0	0.0
4351	0.0003985587705711886	3.6486479602774e-06	-7.718874425162052e-07	0.9999965554742184	None	0.25	1	0.4	4	0.75	9	0.25925925925925924	0.75	13	9	0	0	0	0.6666666666666666	6	9	0.9333333333333333	14	0.0	1.0	7.902762784127648e-27	0.5	-0.04803747376644218	0.5	0.0900704755881144	0.6798649329570152	0.6393309590379386	0.5624350198702672	0	1.0	0.0
2593	1.3230536447944686e-08	9.60598795587359e-09	-9.600127419796225e-09	0.9999978128518917	None	0	0	0.5	1	1.0	1	1.0	0	0	0	2	0	0	0.3333333333333333	1	3	0.2	3	0.0	0	0	0	0	0	0	0	0	0	0	0	0
3571	0.012607443523692023	0.0017860002147089455	0.0002802356381822787	0.9804223197572821	None	0.25	1	0.4	4	0.75	9	0.25925925925925924	0.75	13	9	0	0	0	0.6666666666666666	9	6	0.9333333333333333	14	0.0	1.0	0.17208997232129541	0.6261557957113556	-0.09560616372407135	0.5374549926398581	0.0999999381785161	0.5000013557464986	0.7557726518173115	0.5552622025667836	0	1.0	0.0
3372	0.007819204157923016	0.0013147195601779633	-0.0005355142250430716	0.984965045551472	None	0.25	1	0.4	4	0.7692307692307693	10	0.23809523809523808	0.7692307692307693	14	10	0	0	0	0.7777777777777778	9	7	1.0	15	0.0	1.0	-0.20415621323945704	0.7561835130296403	0.0390746824459643	0.5266885806756175	0.09999999999981171	0.5000002459003658	0.7881751555596476	0.6017850463075058	0	1.0	0.0
1577	None	None	None	None	None	0.25	2	0.5555555555555556	10	0.44	11	0.375	0.36	19	9	7	0	0	0.8888888888888888	8	9	1.8	27	0.0	0.7	0.09999417478166943	0.5035502748390962	-0.09999998066842733	0.5000000927979688	0.09962647577284084	0.510241133031291	0.7194887359387038	0.504597534696475	0	1.0	0.0
2241	None	None	None	None	None	0	0	0.1111111111111111	2	0.9166666666666666	22	0.8666666666666667	0	0	0	25	10	0	0.8333333333333334	6	5	1.7333333333333334	26	0.18518518518518517	0.09523809523809523	0	0	0	0	0	0	0	0	0	0	0
5624	0.0028268857208281917	0.0005070623875818276	-0.0005068451463753037	0.9952576020101063	None	0	0	0.5	3	0.6666666666666666	4	0.5714285714285714	0.6666666666666666	7	4	0	1	0	0.2857142857142857	2	7	0.5333333333333333	8	1.0	0.6666666666666666	0.25064691045324755	0.5537473155462815	0.07470996834673238	0.6480737168899171	0.09981202511923823	0.5000483092722723	0.6955766202278487	0.5684507475641856	1.0	1.0	0.0
6133	0.00225550601699466	0.002063162471193957	0.002063147477426866	0.9987392709079085	None	0	0	0.375	3	0.7777777777777778	7	0.4074074074074074	0.7777777777777778	10	7	0	0	0	0.3333333333333333	3	9	0.7333333333333333	11	0.0	1.0	0.09999990874231124	0.5000019076768267	-0.05167411309607538	0.5160945158723801	-0.04992825894779722	0.5372467939157983	0.6707938378147646	0.5177984458256508	0	0.1	0.0
6609	0.009286464274398583	0.0012080070586818665	0.00018479001305810668	0.9687401660500049	None	0	0	0.375	3	0.8	8	0.3333333333333333	0.8	11	8	0	1	0	0.4444444444444444	4	9	0.8	12	1.0	1.0	0.42375073968829813	0.7960875018978121	-0.14158605969894522	0.5321830076205822	-0.037883516566573704	0.678150466019895	0.9283339105813849	0.6781765339798747	1.0	1.0	0.0
350	None	None	None	None	None	0	0	0.5	3	0.7142857142857143	5	0.375	0.7142857142857143	8	5	0	1	0	0.6666666666666666	4	6	0.6	9	1.0	0.4	-0.05761068953114101	0.5144328976020807	-0.07739715039761368	0.6184073858127402	-0.007424441666340753	0.6745111222087137	0.6305991979500533	0.6042169515155701	0.0	0.375	0.0
7049	0.002961222180806821	0.001120718123981461	-2.87711253170988e-05	0.9986711703487529	None	0.25	1	0.36363636363636365	4	0.7857142857142857	11	0.2222222222222222	0.7857142857142857	15	11	0	0	0	0.8888888888888888	8	9	1.0666666666666667	16	0.0	1.0	0.0999999999441197	0.5000000019196971	0.006228525626705543	0.5	0.3502825031431949	0.5755948788315494	0.8103414445251571	0.5253711588941989	0	0.9333333333333333	0.0
5930	0.010724782110230853	0.010647719795952719	0.010647250250538793	0.9926896229894175	None	0.25	1	0.4	4	0.7692307692307693	10	0.23809523809523808	0.7692307692307693	14	10	0	0	0	0.7777777777777778	7	9	1.0	15	0.0	1.0	0.09999973893712097	0.5000017153753094	-0.05081289564328184	0.5225673004236009	0.23381741682635382	0.7683406394173227	0.7578754650623079	0.6058181554850223	0	0	0.0
6875	5.150264683707634e-06	1.4253494213928113e-06	-3.7898417436814345e-08	0.9995927485413304	None	0.25	1	0.4	4	0.75	9	0.25925925925925924	0.75	13	9	0	0	0	0.6666666666666666	6	9	0.9333333333333333	14	0.0	1.0	0.09999416300495816	0.5024960290401839	2.4144904181865852e-05	0.5000421694600128	0.011500636658967538	0.5111811983917445	0.6098023245108374	0.5045736330996111	0	1.0	0.0
1773	None	None	None	None	None	1.0	1	1.0	4	0.25	1	0.5	0.25	5	1	0	0	0	0.75	3	4	0.4	6	0.0	1.0	0.043475554122242646	0.5135998479316601	-0.09999997434357465	0.5000001005148101	0.241161264471289	0.5066538090873732	0.801748023894774	0.5067520914027368	0	0.4	0.0
1372	None	None	None	None	None	0	0	0.16666666666666666	1	1.0	6	0.8	0	0	0	7	0	0	0.4	2	5	0.5333333333333333	8	0.0	0	0	0	0	0	0	0	0	0	0	0	0
2431	None	None	None	None	None	0	0	0.5	2	0.6666666666666666	2	1.0	0.6666666666666666	4	2	0	2	0	0.2	1	5	0.3333333333333333	5	1.0	1.0	0.09999802391883203	0.5000108495547124	0.09999177636238213	0.5000157160005173	0.00038333687664741885	0.5	0.6152824905371397	0.5000088551850779	0.0	0	0.0
1536	None	None	None	None	None	0.125	1	0.42105263157894735	8	0.5	13	0.5833333333333334	0.3076923076923077	14	8	13	4	0	0.75	6	8	1.8666666666666667	28	0.16666666666666666	0.6086956521739131	-0.038392804247545785	0.6972790854658264	0.09999860006885179	0.5001311028732462	3.09098743142485e-21	0.5000002179202268	0.6435436885988925	0.569129373932818	1.0	1.0	0.0
5009	0.015114033541121544	0.013707434612593746	-0.0027889661392507177	0.9975371340696378	None	0	0	0.375	3	0.8	8	0.3333333333333333	0.8	11	8	0	1	0	0.4444444444444444	4	9	0.8	12	1.0	1.0	0.07988692261939798	0.5043881576943093	0.016452354986916794	0.5962414628335607	0.09999999997794125	0.5000000000224943	0.589312027934586	0.5338964107540508	0.0	0	0.0
5862	0.014465385630181812	0.003701418460520252	0.000250788880721413	0.9627604770868856	None	0.25	1	0.4	4	0.75	9	0.25	0.75	13	9	0	0	0	0.875	7	8	0.9333333333333333	14	0.0	0.8571428571428571	0.4308450565699233	0.5780473460621482	-0.03261285866265484	0.5014225944732013	0.09987803196473141	0.5021003918157916	0.8754033834076307	0.5273771477811128	0	1.0	0.0
1964	None	None	None	None	None	0	0	0.35	7	0.5925925925925926	16	0.8055555555555556	0.07407407407407407	8	2	20	1	0	1.0	6	6	1.9333333333333333	29	0.02631578947368421	0.25	0.02760569316542013	0.5765604914876613	0.10819494695931249	0.5162639453627006	3.557154836509094e-05	0.5000902140560349	0.615305022498796	0.5311354279834596	1.0	1.0	0.0
6315	0.0018447861210960264	0.000860784935823791	-8.197005946653137e-05	0.9982904174344577	None	0	0	0.3333333333333333	3	0.8181818181818182	9	0.28888888888888886	0.8181818181818182	12	9	0	0	0	0.5555555555555556	5	9	0.8666666666666667	13	0.0	1.0	0.01984312524989671	0.5105350923024953	2.0686518124538676e-07	0.5000337425956155	0.09143374838384348	0.5743864982727367	0.598194288849196	0.5284735293540535	0	1.0	0.0
2112	None	None	None	None	None	0	0	0.4444444444444444	4	0.45454545454545453	5	0.52	0	0	0	12	14	0	1.0	5	5	0.8666666666666667	13	0.5	1.0	0	0	0	0	0	0	0	0	0	0	0
5469	0.0003782568618281433	5.4083955061414865e-05	5.403268306194172e-05	0.9999112915175364	None	0	0	0.42857142857142855	3	0.75	6	0.5555555555555556	0.75	9	6	0	1	0	0.2222222222222222	2	9	0.6666666666666666	10	1.0	1.0	0.09999999955810729	0.500004553511445	0.0010999629450686053	0.50135701629009	0.030496290813062286	0.5015236984962363	0.6021499585925604	0.5009617575959922	1.0	1.0	0.0
4868	0.00014996611137189033	2.4364610295257723e-05	-2.435954264564183e-05	0.9998357470528657	None	0	0	0.5	3	0.7142857142857143	5	0.5625	0.7142857142857143	8	5	0	0	0	0.25	2	8	0.6	9	0.0	0.8571428571428571	0.0340763655821271	0.5872877016387898	-0.06948337676752567	0.5485747816903439	0.029474207042229843	0.5004585404260815	0.6364647989904291	0.5456650709377541	0	1.0	0.0
1646	None	None	None	None	None	0	0	0.38095238095238093	8	0.5172413793103449	15	0.7380952380952381	0.3793103448275862	17	11	13	3	0	0.8571428571428571	7	6	2.066666666666667	31	0.125	0.4166666666666667	0.09797649298659969	0.5071913787555503	4.058286430659969e-07	0.5000109904105771	-0.14361475140599433	0.9999994888091561	0.7978820566428961	0.9921428612597962	1.0	1.0	0.0
2469	None	None	None	None	None	0	0	0.5	2	0.6666666666666666	2	1.0	0.6666666666666666	4	2	0	2	0	0.2	1	5	0.3333333333333333	5	1.0	0.5	0.007664538352813363	0.6510870142339337	4.383459474939605e-19	0.5000000000000018	0.004541371122023644	0.5	0.5604193774353664	0.5517985513648703	1.0	1.0	0.0
6086	0.00040687114412078996	4.7533583056608874e-05	4.7347924062319494e-05	0.9992033157269781	None	0	0	0.375	3	0.8	8	0.3333333333333333	0.8	11	8	0	0	0	0.4444444444444444	9	4	0.8	12	0.0	1.0	0.019962412792507496	0.5076194796111585	-0.05722201869955394	0.6542252025347393	0.0999482862929405	0.5000556479639097	0.6551706052843803	0.5554679954560876	0	1.0	0.0
6167	9.716887274121151e-05	1.9261571621944458e-05	5.091466629939127e-06	0.9999062481652604	None	0	0	0.375	3	0.8	8	0.3333333333333333	0.8	11	8	0	1	0	0.4444444444444444	4	9	0.8	12	1.0	1.0	-0.09218763903485633	0.6540341605693036	-0.09999882455900744	0.5000039720269204	-0.02108818325509079	0.5360986816311962	0.5896427898706631	0.5647577100739114	1.0	0	0.0
4317	0.009539120051038099	0.008739259285404184	0.008739173205134633	0.9962150343993473	None	0	0	0.375	3	0.7777777777777778	7	0.4074074074074074	0.7777777777777778	10	7	0	0	0	0.3333333333333333	3	9	0.7333333333333333	11	0.0	1.0	0.09999999999990097	0.5000000147366687	0.027980645876528366	0.5189981520847724	0.22312844219872083	0.5164663296713498	0.6980926003467743	0.5118243295956053	0	1.0	0.0
2779	None	None	None	None	None	0.16666666666666666	2	0.3333333333333333	9	0.6842105263157895	26	0.49382716049382713	0.6578947368421053	34	25	5	0	0	1.0	9	9	2.6666666666666665	40	0.0	0.6666666666666666	0.0018079911621800549	0.5299008505783576	-0.2014724592545448	0.9999254521644324	-0.0861168525352332	0.9826041910670441	0.9237357867271913	0.9895698818234634	0	1.0	0.0
4328	0.0002465457763818045	5.25837707261594e-07	-6.853377458447143e-08	0.9999974537423252	None	0.25	1	0.4	4	0.7692307692307693	10	0.23809523809523808	0.7692307692307693	14	10	0	0	0	0.7777777777777778	7	9	1.0	15	0.0	1.0	-0.026058451744090293	0.6700984002227508	-0.12192276706050582	0.6945048291986932	-0.041535711405843966	0.6392713485408077	0.6639503949686191	0.6683428255932135	0	1.0	0.0
4462	0.005396199859256168	7.425626018835468e-05	7.409698078262314e-05	0.9925605127420845	None	0	0	0.5	3	0.7142857142857143	5	0.5625	0.7142857142857143	8	5	0	1	0	0.25	2	8	0.6	9	1.0	0.8571428571428571	0.21129644906269768	0.7276198318302481	0.09469315158314115	0.529089427710574	0.09994345568574291	0.5182403703580487	0.6440933860954599	0.5964482356284654	0.0	0	0.0
1347	None	None	None	None	None	0.2	1	0.4166666666666667	5	0.6666666666666666	10	0.3541666666666667	0.6666666666666666	15	10	1	1	0	0.75	8	6	1.1333333333333333	17	1.0	0.5454545454545454	0.2635415195517755	0.6325707918190934	-0.06485172950577675	0.6657295496333857	0.09980295788718073	0.5003834372625816	0.7881571101922195	0.601385835724721	1.0	1.0	0.0
744	None	None	None	None	None	0	0	0.5714285714285714	4	0.5	4	0.5	0.25	5	2	4	4	0	0.8	5	4	0.6666666666666666	10	0.4444444444444444	0.2857142857142857	3.6414627554400536e-19	0.500000001113341	0.04434196356776378	0.5089834672358738	0.28011959491038285	0.6477596386179832	0.7737104543759566	0.5535557369090156	0.8	0.6	0.0
761	None	None	None	None	None	0.25	3	0.3333333333333333	9	0.6842105263157895	26	0.7407407407407407	0.6052631578947368	32	23	7	0	0	0.6666666666666666	9	6	2.6666666666666665	40	0.0	0.8235294117647058	0	0.5	0.009473229005612137	0.6770782979130126	0.26370403656417196	0.5023214947250009	0.7728889997776504	0.5621488582472665	0	1.0	0.0
6819	8.338402922511542e-06	5.987098477818196e-07	4.999634145268337e-07	0.9997728572475799	None	0.25	1	0.4	4	0.7692307692307693	10	0.23809523809523808	0.7692307692307693	14	10	0	0	0	0.7777777777777778	7	9	1.0	15	0.0	1.0	0.0999988243692796	0.5001072688886951	0.04455618570846924	0.6042129664000987	0.007525638040122044	0.517986415731874	0.6004058014915422	0.5411944313653815	0	1.0	0.0
1860	None	None	None	None	None	0	0	0.75	3	0.3333333333333333	1	0.5555555555555556	0.3333333333333333	4	1	0	1	0	1.0	3	3	0.3333333333333333	5	1.0	1.0	0.0034132450291186264	0.5036955399233295	1.8416336853991143e-06	0.5000017576463917	-0.06839817749887567	0.5055595036160935	0.5815044847179682	0.50308566002974	1.0	1.0	0.0
1053	None	None	None	None	None	0	0	0.5	2	0.75	3	1.0	0.5	4	2	1	2	0	0.16666666666666666	6	1	0.4	6	0.5	0.4	0.043908313513809874	0.5013774033679925	-0.033573771031161555	0.9556424113164157	0.007725087063234146	0.5228044784371253	0.693953597289055	0.7418546024374737	1.0	1.0	0.0
2790	7.609407353219596e-05	1.5527437295983856e-07	4.0141372424724615e-08	0.999995184803385	None	0	0	0.5	2	0.75	3	0.5	0.75	5	3	0	0	0	0.75	4	3	0.4	6	0.0	0	0.09909432137850058	0.5011584939619692	0.17859654238943085	0.5867369561676131	0.09963140142076861	0.5009234672836392	0.5922176649305164	0.5298660838057646	0	1.0	0.0
7137	0.0036298963819037734	0.002292457824587633	0.0022910419723634477	0.9983734514184768	None	0.25	1	0.4	4	0.7692307692307693	10	0.23809523809523808	0.7692307692307693	14	10	0	0	0	0.7777777777777778	7	9	1.0	15	0.0	1.0	0.0999999901342284	0.5000003378688971	0.09964646168335542	0.5343524062815863	0.09061586287891191	0.5898589297928548	0.518449504168559	0.5416540694267434	0	0.14285714285714285	0.0
2466	None	None	None	None	None	0.125	2	0.38235294117647056	13	0.5416666666666666	26	0.6172839506172839	0.4166666666666667	31	20	18	3	0	1.0	9	9	3.3333333333333335	50	0.10344827586206896	0.6829268292682927	0.1215987406535001	0.6023601828116054	3.8678066087125964e-23	0.500001015630397	0.22630651708823227	0.6204034541256558	0.7186496853032477	0.574978123530609	1.0	1.0	0.0
3507	1.289345414109687e-07	1.274317874789814e-07	-6.551388138591875e-08	0.9999626508461172	None	0.25	1	0.4	4	0.75	9	0.25925925925925924	0.75	13	9	0	0	0	0.6666666666666666	9	6	0.9333333333333333	14	0.0	1.0	0.003263685506694762	0.679103981796908	0.15645197543947514	0.5822542145796454	0.0013790338561076097	0.5047360503391378	0.7017894236185798	0.5907045356343406	0	1.0	0.0
3028	0.0016984445439556092	0.0004275847312532536	-3.0457321682254266e-05	0.999137293728658	None	0.25	1	0.36363636363636365	4	0.7857142857142857	11	0.2222222222222222	0.7857142857142857	15	11	0	0	0	0.8888888888888888	8	9	1.0666666666666667	16	0.0	1.0	0.00807938518616413	0.5733446028094838	-0.04238629435466074	0.6662984026637472	0.09993533638298221	0.5004401254501796	0.6418696679890165	0.5816589031643203	0	1.0	0.0
4223	0.0009219662836845861	0.000372492344048536	0.0003515537364690225	0.9995289080552745	None	0.25	1	0.36363636363636365	4	0.7857142857142857	11	0.2222222222222222	0.7857142857142857	15	11	0	0	0	0.8888888888888888	8	9	1.0666666666666667	16	0.0	1.0	0.03080898677797423	0.5170729606024674	0.0008152293544597221	0.5	0.09629726683766979	0.5859798612915829	0.5983706185745411	0.5345854491257471	0	1.0	0.0
3735	9.814489614875237e-05	4.133855005629363e-06	2.9152835368962556e-06	0.9990958336092057	None	0	0	0.5	3	0.7142857142857143	5	0.5625	0.7142857142857143	8	5	0	1	0	0.25	2	8	0.6	9	1.0	0.8571428571428571	0.0012220592929667218	0.5049962022072326	0.005639165191603629	0.584366613912699	0.01864618410667409	0.5181003193782115	0.5244043689616112	0.5360327075717668	1.0	1.0	0.0
4972	0.0032295746673098157	0.0013268125963635706	-0.001292236942105822	0.9983561178155056	None	0	0	0.42857142857142855	3	0.75	6	0.5555555555555556	0.75	9	6	0	1	0	0.2222222222222222	2	9	0.6666666666666666	10	1.0	1.0	0.09999999911970472	0.5000097535007859	3.98216548808664e-05	0.5002380412052156	0.16601023362730533	0.5002764159872594	0.6642802129169901	0.5001747369060218	1.0	0.8888888888888888	0.0
7509	0.018998118066145913	0.005861842273325575	-0.0014852238957171148	0.9765297721528227	None	0.25	1	0.4	4	0.75	9	0.25	0.75	13	9	0	0	0	0.875	8	7	0.9333333333333333	14	0.0	1.0	0.4499875882227089	0.673931818201782	0	0.5	-0.09999534669793995	0.5000046974866474	0.916218198495383	0.5602098447957757	0	0	0.0
2684	0.00014994842418550048	7.584413084722356e-07	-5.6750814585881146e-08	0.9999980451630619	None	0	0	0.3333333333333333	2	0.8333333333333334	5	1.0	0.8333333333333334	7	5	0	1	0	0.125	1	8	0.5333333333333333	8	0.5	0.8571428571428571	0.08364677414239796	0.5524797636496804	7.447644390232299e-16	0.5000000000399146	0.07689935243344943	0.5	0.5937313084894033	0.517550707238002	1.0	1.0	0.0
3314	0.0014826699102401834	0.0013680816868149052	0.001360815529269664	0.9921231713940657	None	0	0	0.375	3	0.7777777777777778	7	0.3142857142857143	0.7777777777777778	10	7	0	1	0	0.7142857142857143	7	5	0.7333333333333333	11	1.0	0.6666666666666666	0.012704456066139739	0.5952024076084143	0.06700208542970014	0.5698451301798179	-0.07438802136358805	0.6665171052739101	0.6266715089981234	0.6113687395599684	1.0	1.0	0.0
7186	0.0084387605542415	0.0008032901738249598	-0.0003292363119721278	0.9843682993279299	None	0.2	1	0.3333333333333333	4	0.8	12	0.20987654320987653	0.8	16	12	0	0	0	1.0	9	9	1.1333333333333333	17	0.0	1.0	0.41775967540777625	0.6814634997233358	6.472509599219393e-05	0.5	0.013093945850443175	0.6720794052919127	0.8859311973909946	0.6207431108101421	0	1.0	0.0
3109	1.3072024975317926e-08	7.810173613687456e-09	7.467781187930954e-09	0.9999969126411581	None	0	0	0.42857142857142855	3	0.75	6	0.5555555555555556	0.75	9	6	0	1	0	0.2222222222222222	2	9	0.6666666666666666	10	1.0	1.0	-0.03554901529172001	0.6697527671604139	1.4688508678426467e-13	0.5000000002024083	0.0025253673641812023	0.5021999188916931	0.5915125973692408	0.5593741013895214	1.0	1.0	0.0
933	None	None	None	None	None	0	0	0.42857142857142855	3	0.75	6	0.5555555555555556	0.75	9	6	0	1	0	0.2222222222222222	2	9	0.6666666666666666	10	1.0	1.0	0.0999955797529932	0.5014070837200656	2.49674777204945e-13	0.5000210001248341	0.093853183308355	0.5584518668189288	0.6124431382084827	0.5200387397155014	1.0	1.0	0.0
2031	None	None	None	None	None	0	0	0.75	3	0.5	2	0.6	0.5	5	2	0	1	0	0.4	2	5	0.4	6	1.0	1.0	0.05805998837991668	0.5368046220676763	-0.0569643040617258	0.6384127492505924	5.489906236791616e-14	0.5000000000005456	0.600085565542386	0.5593823242714158	0.8	1.0	0.0
2522	None	None	None	None	None	0.5	1	0.7142857142857143	5	0.375	3	0.5555555555555556	0.125	3	1	6	9	0	0.5	6	3	0.6666666666666666	10	0.6428571428571429	0.5714285714285714	0.09873889753605289	0.5018043162512222	8.939604434584905e-09	0.500000405783713	1.5043829014400244e-22	0.5	0.6143085448103476	0.5006015763320804	1.0	1.0	0.0
1423	None	None	None	None	None	0	0	0.22727272727272727	5	0.7741935483870968	24	0.7857142857142857	0	2	0	30	8	0	0.8571428571428571	6	7	2.2	33	0.12903225806451613	0.37037037037037035	0	0	0	0	0	0	0	0	0	0	0
1561	None	None	None	None	None	0	0	0.5	2	0.75	3	0.6	0.75	5	3	0	0	0	0.4	2	5	0.4	6	0.0	0	-0.24540900028771087	1.0	0.09605896112897636	0.5017909281010239	8.822662833379697e-05	0.5004130571941134	0.8812011933417746	1.0	0	1.0	0.0
5220	0.012066247197001103	0.005977512830220627	-0.005790234055426809	0.9861660379894976	None	0.25	1	0.4	4	0.7692307692307693	10	0.23809523809523808	0.7692307692307693	14	10	0	0	0	0.7777777777777778	7	9	1.0	15	0.0	1.0	-0.09999999997591873	0.5000000009126667	0.06880338310839741	0.5747803093373546	0.06934140386420364	0.5570444042407964	0.689359136203183	0.5440982367178948	0	1.0	0.0
545	None	None	None	None	None	0	0	0.4	2	0.8	4	0.4666666666666667	0.8	6	4	0	0	0	0.6	3	5	0.4666666666666667	7	0.0	0	-0.0997428437921549	0.5007106989260935	0.029947904754319077	0.5264351030824765	0.03584596744837031	0.5138104633967423	0.6531214860792705	0.5136580853598557	0	0.5	0.0
6324	0.00206077327502769	0.0001094679858085685	-5.632847142640725e-05	0.9974237671226639	None	0.25	1	0.4	4	0.75	9	0.25925925925925924	0.75	13	9	0	0	0	0.6666666666666666	6	9	0.9333333333333333	14	0.0	1.0	-0.014713940736116728	0.6434991117437164	-0.09999633733949334	0.5	-0.08870321218010027	0.5640336223205353	0.5862013288825821	0.5702107077511126	0	0.46153846153846156	0.0
2352	None	None	None	None	None	0.5	1	0.6666666666666666	4	0.5	3	0.4	0.5	7	3	0	0	0	0.8	5	4	0.5333333333333333	8	0.0	1.0	0.4409282721665349	0.999999999999984	-0.03244506192094946	0.5028504320477901	0.00016038809984419815	0.5020786033237868	0.9556131113554437	0.9999750025530734	0	1.0	0.0
6398	0.0033901727158298796	0.0006390013358595047	0.0006247999845005249	0.9986436682853604	None	0.25	1	0.4	4	0.7692307692307693	10	0.23809523809523808	0.7692307692307693	14	10	0	0	0	0.7777777777777778	7	9	1.0	15	0.0	1.0	0.09999999999999151	0.500000141663406	0.14203866245596125	0.5055623039425935	0.09136911074721564	0.5767934804110829	0.5554846962766978	0.5276280548135618	0	0	0.0
2018	None	None	None	None	None	0.0625	1	0.4117647058823529	14	0.4897959183673469	24	0.7083333333333334	0.3673469387755102	32	18	18	0	0	0.8888888888888888	8	9	3.4	51	0.0	0.7441860465116279	3.173421134701702e-26	0.5	0.10717758597573916	0.6266210846241648	-0.20017758968559743	0.9999999999791696	0.9476782182834981	0.9997685197421161	0	0.4375	0.0
948	None	None	None	None	None	0	0	0.5	2	0.75	3	0.5	0.5	4	2	1	4	0	0.75	3	4	0.4	6	1.0	0	-0.0606374099795375	0.5691651547337957	-0.06733942384772298	0.570569212955009	0.0026485440762349516	0.6522738984265166	0.6089120339252362	0.5980202878366995	0.5	0.25	0.0
5371	0.0012576945633611097	0.0010784220739564745	0.001078422069886584	0.998181298472092	None	0	0	0.375	3	0.7777777777777778	7	0.4074074074074074	0.7777777777777778	10	7	0	1	0	0.3333333333333333	3	9	0.7333333333333333	11	1.0	1.0	0.0999999797288375	0.5000005617511188	0.04591772043510988	0.568363183932208	0.04578969988687163	0.5	0.5663567676934631	0.5229154635227933	1.0	1.0	0.0
6414	0.004208709175265138	0.0030579000450998797	0.002905620609422906	0.9982232188820058	None	0.3333333333333333	1	0.4444444444444444	4	0.7272727272727273	8	0.28888888888888886	0.7272727272727273	12	8	0	0	0	0.5555555555555556	5	9	0.8666666666666667	13	0.0	1.0	0.0999990999224111	0.5052273938519728	0.09990029246941794	0.5260178156465452	0.09999603948195247	0.5000027405118468	0.5001156206540662	0.510422377277765	0	0.08333333333333333	0.0
6936	0.011604022349085074	0.011302901450874592	0.011185828608900985	0.9913576068345219	None	0.25	1	0.4	4	0.75	9	0.25925925925925924	0.75	13	9	0	0	0	0.6666666666666666	6	9	0.9333333333333333	14	0.0	1.0	0.09999999982254171	0.500000002498722	-0.05457626354518347	0.5363307823516138	-0.11409178275476695	0.5582813975776677	0.7091805688481494	0.5316052888200964	0	0	0.0
7281	9.59287313353915e-05	4.971205298405835e-07	4.706294393269142e-08	0.9999971052311939	None	0.25	1	0.4	4	0.7692307692307693	10	0.23809523809523808	0.7692307692307693	14	10	0	0	0	0.7777777777777778	9	7	1.0	15	0.0	1.0	0.013691020146606813	0.6757069908455632	0.09999239353582415	0.5	-0.026400140096648168	0.5053391779597346	0.6395991994876068	0.5626252018738254	0	1.0	0.0
1220	None	None	None	None	None	0	0	0.3	6	0.6428571428571429	18	0.7142857142857143	0.14285714285714285	8	4	21	2	0	0.8571428571428571	7	6	2.0	30	0.047619047619047616	0.48	0.08597276265970291	0.5482252883475499	-0.04049324327002348	0.6554791792141264	0.28296727397451693	0.9999462038053533	0.9477517642030774	0.9722305437589366	0.625	0.625	0.0
2619	4.55784084701677e-05	2.4951992919908756e-07	2.4099819581941106e-07	0.9999978112269906	None	0	0	0.6666666666666666	2	0.5	1	0.6666666666666666	0.5	3	1	0	1	0	0.6666666666666666	3	2	0.26666666666666666	4	0.5	0	0.05516577103618083	0.5034510985720473	0.04909931104653574	0.5558690168840626	-0.07948181552275067	0.5267959719671471	0.6384150900155064	0.5287602557457541	1.0	1.0	0.0
2234	None	None	None	None	None	0	0	0.14285714285714285	2	0.8888888888888888	16	0.5555555555555556	0	0	0	19	10	0	0.4444444444444444	4	9	1.3333333333333333	20	0.23809523809523808	0.4444444444444444	0	0	0	0	0	0	0	0	0	0	0
6043	0.0028142533435822916	0.000318512625026972	-0.0002967394325323018	0.9963373953403378	None	0.25	1	0.4	4	0.7692307692307693	10	0.23809523809523808	0.7692307692307693	14	10	0	0	0	0.7777777777777778	7	9	1.0	15	0.0	1.0	0.05696718264479874	0.6525498395567068	-0.041952467706510774	0.5992528398392252	0.09780721425221235	0.5237738554383791	0.6516391818069746	0.5928908030846941	0	1.0	0.0
519	None	None	None	None	None	0	0	0.3333333333333333	3	0.6363636363636364	7	0.52	0	0	0	12	0	0	1.0	5	5	0.8666666666666667	13	0.0	0.2	0	0	0	0	0	0	0	0	0	0	0
740	None	None	None	None	None	0.25	1	0.6	6	0.38461538461538464	5	0.6	0.3076923076923077	9	4	5	3	0	1.0	5	5	1.0	15	0.3333333333333333	0.4	0.08251336760540952	0.7009507882304872	0.09937403811775412	0.5053922919263893	-0.07780987042579658	0.5839647078876377	0.6928723686280759	0.5996859325599548	0.0	0	0.0
4092	0.0066212056025058965	0.0026572992362883653	-0.002657157021226756	0.9779567053999605	None	0	0	0.5	3	0.7142857142857143	5	0.5625	0.7142857142857143	8	5	0	1	0	0.25	2	8	0.6	9	1.0	0.8571428571428571	0.5803196274647042	0.7433810125648845	0.18448344934951294	0.685841548259308	-0.09845654122903512	0.520371146143042	0.9391671396473207	0.655197525870183	1.0	1.0	0.0
898	None	None	None	None	None	0	0	0.4	4	0.6153846153846154	8	0.625	0.23076923076923078	7	3	7	3	0	0.6666666666666666	4	6	1.0	15	0.21428571428571427	0.18181818181818182	0.0958457347797069	0.5429662102764393	9.082068527081334e-22	0.5000000000000058	0.0975658550564636	0.5114408524492975	0.6109758428064731	0.5181637670704556	1.0	1.0	0.0
5674	0.003800667851298785	0.0023274501517040595	0.0023270738840843047	0.9913343615266796	None	0	0	0.375	3	0.7777777777777778	7	0.4074074074074074	0.7777777777777778	10	7	0	1	0	0.3333333333333333	3	9	0.7333333333333333	11	1.0	1.0	-0.011861667669917718	0.593037474369536	0.032556232349668944	0.5860614487747015	0.09611194390752405	0.5039906397381462	0.6111229870294334	0.5613728331487328	1.0	1.0	0.0
615	None	None	None	None	None	0.16666666666666666	2	0.38461538461538464	10	0.5555555555555556	20	0.6031746031746031	0.3055555555555556	19	11	18	1	0	0.7777777777777778	7	9	2.533333333333333	38	0.03125	0.5454545454545454	0	0.5	4.711752538639515e-15	0.5000067158713393	0.04865850605662136	0.5701290189988895	0.5570944856496415	0.5235163393588055	1.0	1.0	0.0
4461	0.00043617357335818535	0.00023671743655014359	0.00023671677385572423	0.9993389941813514	None	0	0	0.42857142857142855	3	0.75	6	0.5555555555555556	0.75	9	6	0	0	0	0.2222222222222222	2	9	0.6666666666666666	10	0.0	1.0	0.1998276916548557	0.5174982303219244	-0.07505815889354259	0.55617540045042	0.020566968117960646	0.5268154732530052	0.7574978625816151	0.5335362985949551	0	1.0	0.0
1996	None	None	None	None	None	0.5	1	0.8333333333333334	5	0.2857142857142857	2	0.5625	0.14285714285714285	4	1	4	6	0	1.0	4	4	0.6	9	0.6666666666666666	0.8	-0.48232317319377904	0.9998613012314668	0.09574090452378428	0.5862301387497985	0.09978786988542661	0.5003102646421634	0.9706947310105929	0.9559580029047157	1.0	1.0	0.36339630313479915
7198	2.9500638894211178e-08	2.5546119496654845e-08	-2.2273458862956832e-09	0.9999956710156763	None	0.25	1	0.4	4	0.75	9	0.25925925925925924	0.75	13	9	0	0	0	0.6666666666666666	6	9	0.9333333333333333	14	0.0	1.0	0.4003285991318711	0.6609772728582667	-0.1701236149864687	0.5000000000000001	4.608152002250462e-23	0.5000000033235573	0.9161565400681633	0.555409186031367	0	1.0	0.0
537	None	None	None	None	None	0	0	0.15555555555555556	7	0.8153846153846154	53	0.8271604938271605	0.27692307692307694	24	18	42	2	0	1.0	9	9	4.466666666666667	67	0.024390243902439025	0.9	7.504225239774526e-06	0.5020751125493603	-0.09992242712738611	0.5011691302633225	-0.029945459474017035	0.6647336968332582	0.6166702781052754	0.5578595065823045	0.0	0.16666666666666666	0.0
5473	0.014485318961974372	0.0044396741186146825	-0.003774551605566109	0.9812989584034931	None	0.25	1	0.4	4	0.75	9	0.25925925925925924	0.75	13	9	0	0	0	0.6666666666666666	6	9	0.9333333333333333	14	0.0	1.0	0.099999850250064	0.5001420696336915	0.04507854382753008	0.5806219225556243	0.257315556731021	0.556889471795231	0.685183597830539	0.54607250146157	0	1.0	0.0
2995	0.0001296604378497514	1.5262704259932296e-06	2.3507159940840144e-07	0.9999459072420104	None	0.5	1	0.6666666666666666	4	0.5714285714285714	4	0.42857142857142855	0.5714285714285714	8	4	0	0	0	0.42857142857142855	3	7	0.6	9	0.0	1.0	-0.012636332862998718	0.6635740676132678	-0.07940590321419741	0.51331349513098	0.10903756439613699	0.5953215919162479	0.7044593937868502	0.5921465002142061	0	1.0	0.0
3228	0.0013230433005199948	0.0004564527492207467	0.0004188607414145642	0.9977899305851479	None	0.25	1	0.4	4	0.7692307692307693	10	0.23809523809523808	0.7692307692307693	14	10	0	0	0	0.7777777777777778	7	9	1.0	15	0.0	1.0	0.09999999999968724	0.5000000000312912	4.942535196297838e-24	0.5000000000000001	0.09999931537395054	0.5000034705860354	0.6157157518963422	0.5000011568724423	0	0	0.0
1469	None	None	None	None	None	0	0	0.5	2	0.6666666666666666	2	0.625	0.6666666666666666	4	2	0	0	0	0.5	2	4	0.3333333333333333	5	0.0	0	0.15708604602779297	0.5277753608958805	0.009064330126430709	0.9879300151479153	-0.09999508203858234	0.5000113393688815	0.8774332338145805	0.8183760771617122	0	1.0	0.0
7044	3.16711121521841e-05	6.9167967530497555e-06	6.907681049577536e-06	0.9992963649924983	None	0.25	1	0.4	4	0.7692307692307693	10	0.23809523809523808	0.7692307692307693	14	10	0	0	0	0.7777777777777778	7	9	1.0	15	0.0	1.0	0.09999999999806256	0.5000000000206085	2.9074259175797415e-07	0.5	-0.012258144345110897	0.530948836806784	0.6231197289479057	0.5103280150413472	0	0.5714285714285714	0.0
7089	0.013170655850247194	0.009963073961912882	0.0099507447463551	0.9822365704121362	None	0.25	1	0.4	4	0.75	9	0.25925925925925924	0.75	13	9	0	0	0	0.6666666666666666	6	9	0.9333333333333333	14	0.0	1.0	0.09999676607476235	0.5004103504985884	0.03897521494708871	0.5633238837525744	0.18398229791515672	0.5028402341508004	0.6435802669506672	0.5222906680234104	0	0.9230769230769231	0.0
1119	None	None	None	None	None	0	0	0.2	4	0.8518518518518519	23	0.4603174603174603	0.3333333333333333	12	9	16	0	0	0.7777777777777778	7	9	1.9333333333333333	29	0.0	0.34782608695652173	0.02293973552586916	0.5338226751739864	0.14211093416116677	0.6190208194065667	0.09999370870007156	0.5003735314184836	0.6213559909004838	0.5516802651000882	0	0	0.0
1883	None	None	None	None	None	0	0	0.3333333333333333	2	0.6666666666666666	4	0.8	0.16666666666666666	3	1	4	0	0	0.4	2	5	0.5333333333333333	8	0.0	0	0.0015674914157373884	0.5022639512163244	0.0997644221726118	0.5002256356624486	-0.09999999999896592	0.5000001429915584	0.6932959169906605	0.5008299143570539	0	1.0	0.0
4214	0.0002542703904904111	1.170913636713199e-05	1.1318551476722878e-05	0.9999965049404494	None	0.25	1	0.4	4	0.75	9	0.25925925925925924	0.75	13	9	0	0	0	0.6666666666666666	9	6	0.9333333333333333	14	0.0	1.0	0.09999881750517886	0.5000106584473901	0.0999071906656777	0.5033955475796793	0.288429716725349	0.6033935756085496	0.7087191150622736	0.5360415724007092	0	1.0	0.0
3056	0.003583823274013915	0.0001640684460601913	-6.825307363237506e-05	0.9929879026285441	None	0.25	1	0.4	4	0.7692307692307693	10	0.23809523809523808	0.7692307692307693	14	10	0	0	0	0.7777777777777778	9	7	1.0	15	0.0	1.0	-0.12350480322525906	0.6194904300419	-0.09867654697106593	0.5011565468654042	-0.026654862739789696	0.664556764307919	0.6407425806634446	0.5967383711106713	0	1.0	0.0
1048	None	None	None	None	None	0	0	0.3181818181818182	7	0.6774193548387096	21	0.5238095238095238	0.5806451612903226	24	18	8	5	0	0.7777777777777778	7	9	2.2	33	0.35714285714285715	0.3333333333333333	-0.022024559615607696	0.5095490963568764	-0.09986686045011026	0.5825903254415686	0.170323284021291	0.6628918696026044	0.7567455712683591	0.5864417766815144	1.0	0.9166666666666666	0.0
5168	3.9208266872226366e-07	1.5355580112827623e-07	-1.5355378414265547e-07	0.9999538605591123	None	0.5	1	0.5714285714285714	4	0.625	5	0.4166666666666667	0.625	9	5	0	0	0	0.375	3	8	0.6666666666666666	10	0.0	1.0	0.09999999968580603	0.5000009300975777	5.772211979627654e-07	0.5002002665395062	2.962128364972711e-11	0.5000000016915983	0.6157158117783955	0.5000670661127283	0	1.0	0.0
2015	None	None	None	None	None	0	0	0	0	0	0	1.0	0	0	0	0	0	0	1.0	1	1	0.06666666666666667	1	0.0	0	0	0	0	0	0	0	0	0	0	0	0
623	None	None	None	None	None	0	0	0.6666666666666666	4	0.2857142857142857	2	0.5	0	1	0	7	0	0	0.5	3	6	0.6	9	0.0	0.3333333333333333	0	0	0	0	0	0	0	0	0	0	0
7336	0.0009735394071618602	8.329828135500326e-05	-3.726767758383453e-05	0.9987617975170239	None	0	0	0.3333333333333333	3	0.8181818181818182	9	0.28888888888888886	0.8181818181818182	12	9	0	0	0	0.5555555555555556	5	9	0.8666666666666667	13	0.0	1.0	-0.03005561050984588	0.6589391613608282	0.048334335877672926	0.5550682860244602	-0.013297050341246277	0.6450284433690768	0.6321845768656991	0.6206557487030268	0	1.0	0.0
4762	0.00428250020008383	0.0003188170584490731	-0.00031879653762941	0.9932304276208734	None	0	0	0.42857142857142855	3	0.75	6	0.5555555555555556	0.75	9	6	0	1	0	0.2222222222222222	2	9	0.6666666666666666	10	1.0	1.0	0.20877566613796877	0.6027760995024913	-0.05663721862305361	0.6419097055018775	0.09769113749776293	0.5014416223585934	0.7673020302291195	0.5830949560830447	1.0	1.0	0.0
3032	3.7276086069325414e-05	1.138249829225246e-06	3.82744386465539e-07	0.9999932044886626	None	0.2	1	0.5833333333333334	7	0.4	6	0.4857142857142857	0.3333333333333333	10	5	6	0	0	0.7142857142857143	5	7	1.1333333333333333	17	0.0	0.6666666666666666	0.29243777690837736	0.6108578849251466	0.08328694955146929	0.5273944114352528	-0.09999989525024122	0.5000009826145542	0.8324762544250502	0.5465821181587505	0	1.0	0.0
601	None	None	None	None	None	0	0	0.375	3	0.7777777777777778	7	0.4074074074074074	0.7777777777777778	10	7	0	1	0	0.3333333333333333	9	3	0.7333333333333333	11	1.0	1.0	0.09999967015205849	0.5000056080777522	0.09999999968535798	0.5000003415377358	-0.09984729669289388	0.5005686950440001	0.7195192338415152	0.5001915482922027	0.9	1.0	0.0
4729	0.003217885414530083	0.0004857038908634746	-0.00034707453787309774	0.9930960260809862	None	0.25	1	0.4	4	0.75	9	0.25925925925925924	0.75	13	9	0	0	0	0.6666666666666666	6	9	0.9333333333333333	14	0.0	1.0	0.09999999999631533	0.5000000007659967	0.08699492741393662	0.7173822090490634	0.08645547168811794	0.5000000000000001	0.5591332149886196	0.5770083865389362	0	0.9230769230769231	0.0
6401	0.0007331720195836295	0.00010016204508007792	-0.00010014609201813595	0.9946423630099708	None	0.3333333333333333	1	0.5	4	0.7	7	0.3333333333333333	0.7	11	7	0	0	0	0.4444444444444444	9	4	0.8	12	0.0	1.0	1.724776601491437e-09	0.5047224524155158	-0.0014582146782186364	0.6434251839789666	-0.06836757580338661	0.6288815664636354	0.6154944012924393	0.5935976174464769	0	1.0	0.0
3131	3.638891987317839e-06	1.1318538868683724e-06	1.1316535628096655e-06	0.999668088819781	None	0	0	0.6	3	0.6	3	0.5833333333333334	0.6	6	3	0	1	0	0.3333333333333333	2	6	0.4666666666666667	7	1.0	0.4	8.594838586366628e-23	0.5000000000096545	0.23291044597880473	0.5924709104935332	-0.003223662734868853	0.50805621837362	0.7494178792135897	0.5338163906901771	1.0	1.0	0.0
1310	None	None	None	None	None	0	0	0.5555555555555556	5	0.36363636363636365	4	0.8666666666666667	0.2727272727272727	8	3	4	0	0	0.6	5	3	0.8666666666666667	13	0.0	0.8888888888888888	0.126831323995361	0.5664316473789982	1.1612707986314354e-21	0.5	-0.05871486367070287	0.5445623630299911	0.697904498017698	0.5371009017689089	0	1.0	0.0
5986	0.009120394392465772	0.004638518519025519	-0.004428131891366556	0.9927327761060926	None	0	0	0.375	3	0.7777777777777778	7	0.4074074074074074	0.7777777777777778	10	7	0	0	0	0.3333333333333333	3	9	0.7333333333333333	11	0.0	1.0	0.09999999803722077	0.5000000070240798	0.0017560091971240096	0.5347559407081338	0.29088006008664424	0.5919040850995596	0.7685905326404633	0.542488179968614	0	1.0	0.0
3160	None	None	None	None	None	0.2222222222222222	2	0.45	9	0.5714285714285714	16	0.47619047619047616	0.5	23	14	6	0	0	0.7777777777777778	7	9	2.0	30	0.0	0.38095238095238093	-0.06285810968775937	0.9992613453579224	-0.07481664599203616	0.5884227805822728	0.0929155954666113	0.5474089082445945	0.7440492225142917	0.9299463643331476	0	0.08695652173913043	0.0
7046	0.0007212165824474843	0.00042929139763806754	0.00042467777621886836	0.9993511604699337	None	0.25	1	0.4	4	0.75	9	0.25925925925925924	0.75	13	9	0	0	0	0.6666666666666666	6	9	0.9333333333333333	14	0.0	1.0	7.902762784127648e-27	0.5	-0.09952701046449762	0.5	-0.011177951632455973	0.6118095269903726	0.6094910157368191	0.5378379264948249	0	1.0	0.0
6579	0.006068448625267038	0.0033082791191979865	-0.0031265226683148757	0.9950402819909434	None	0	0	0.3333333333333333	3	0.8181818181818182	9	0.28888888888888886	0.8181818181818182	12	9	0	1	0	0.5555555555555556	5	9	0.8666666666666667	13	1.0	1.0	0.0999880443527775	0.5000941660060079	0.13431204709161154	0.6631296828617379	0.09960301114291915	0.5271368204272182	0.5380366861497978	0.56515271388776	1.0	1.0	0.0
1493	None	None	None	None	None	0	0	0.3333333333333333	2	0.7142857142857143	5	0.6	0	1	0	7	0	0	0.6	5	3	0.6	9	0.0	0	0	0	0	0	0	0	0	0	0	0	0
6194	0.0027000524200990234	0.0012224470503245312	0.001221684302463395	0.9986585156732198	None	0	0	0.375	3	0.7777777777777778	7	0.4074074074074074	0.7777777777777778	10	7	0	1	0	0.3333333333333333	3	9	0.7333333333333333	11	1.0	1.0	0.09999996589898964	0.5009877139682039	3.617302366143742e-10	0.5000000231069417	0.09404523653034352	0.5188093783576214	0.612541025491819	0.50660161537939	1.0	1.0	0.0
1097	None	None	None	None	None	0	0	0.5	3	0.5714285714285714	4	0.6	0.42857142857142855	5	3	3	2	0	0.6	3	5	0.6	9	0.25	0	-0.006851338438776934	0.6106076720288328	0.019044162463797733	0.6301740386990128	1.770639045354189e-11	0.5000000004649542	0.5806588772240807	0.5811778020643847	1.0	1.0	0.0
5781	0.0049253921218044006	0.001636833368928092	-0.0016367399266652947	0.9976846412133257	None	0	0	0.375	3	0.7777777777777778	7	0.4074074074074074	0.7777777777777778	10	7	0	1	0	0.3333333333333333	3	9	0.7333333333333333	11	1.0	1.0	0.09940703662834202	0.5003823315769789	0.09886056586051535	0.5039898717877607	0.1649047137566408	0.944805860438462	0.5770547867921125	0.7216251591337379	1.0	1.0	0.0
3821	2.9406591113842782e-08	2.9402248241532008e-08	1.5654990405023529e-09	0.9999967995308312	None	0.25	1	0.4	4	0.75	9	0.25925925925925924	0.75	13	9	0	0	0	0.6666666666666666	6	9	0.9333333333333333	14	0.0	1.0	0.20798761672076696	0.5452832615701687	0.09381933935601935	0.5000000000000001	9.959050018286632e-07	0.5000150539968968	0.7006634566437555	0.515136286134507	0	1.0	0.0
1575	None	None	None	None	None	0.5	1	0.6666666666666666	4	0.5	3	0.4	0.5	7	3	0	0	0	0.8	4	5	0.5333333333333333	8	0.0	0.6666666666666666	0.007538822216258315	0.677828405913087	-0.02433516046058316	0.5054488348047275	-0.013352524673530352	0.655175763282074	0.6395337839444858	0.6151845082431988	0	1.0	0.0
4439	0.0014857450157535256	0.00032239960652764523	0.0002041537896349899	0.9987987309920197	None	0.25	1	0.4	4	0.7692307692307693	10	0.23809523809523808	0.7692307692307693	14	10	0	0	0	0.7777777777777778	7	9	1.0	15	0.0	1.0	0.027625885895846136	0.5156362421882587	0.09836391454341098	0.583273574565131	0.12685399361793753	0.6696473491354296	0.5970406106530477	0.5910869893230852	0	1.0	0.0
6253	0.006364374383554514	0.006173992315303793	0.006172371913972554	0.9953376630549586	None	0.25	1	0.4	4	0.7692307692307693	10	0.23809523809523808	0.7692307692307693	14	10	0	0	0	0.7777777777777778	7	9	1.0	15	0.0	1.0	0.09999999994387775	0.500000024843607	0.09145286464174818	0.5494898673589536	0.07468197689935624	0.6650779909162841	0.5439920853591944	0.5731884979057862	0	0.42857142857142855	0.0
7388	0.00580805729070396	0.00044087610993232527	0.00029047907959826516	0.9973221086246503	None	0	0	0.375	3	0.7777777777777778	7	0.34375	0.7777777777777778	10	7	0	0	0	0.5	4	8	0.7333333333333333	11	0.0	0.8571428571428571	0.09999999924111266	0.5011618683568088	0.005710594982022192	0.5712411438456799	0.24347791096687224	0.5960402243882394	0.7274932908920768	0.5564711239221392	0	1.0	0.0
448	None	None	None	None	None	0	0	1.0	1	0	0	1.0	0	1	0	0	0	0	0.5	1	2	0.13333333333333333	2	0.0	0	0	0	0	0	0	0	0	0	0	0	0
6169	0.002319526274603894	0.002034933086005979	-0.002034777545417885	0.9968546853864791	None	0	0	0.42857142857142855	3	0.75	6	0.5555555555555556	0.75	9	6	0	1	0	0.2222222222222222	2	9	0.6666666666666666	10	1.0	1.0	0.09999884632398691	0.5015532973219868	-0.07538989153270464	0.5700421639461095	0.07688266214910676	0.5020582218484342	0.6852602961741106	0.524685690293531	1.0	1.0	0.0
169	None	None	None	None	None	0.375	3	0.4444444444444444	8	0.625	15	0.3611111111111111	0.5833333333333334	22	14	3	0	0	0.8888888888888888	8	9	1.7333333333333334	26	0.0	0.5555555555555556	-0.1472574941729977	0.5630882045660198	-0.04251271439920029	0.6534762754759988	0.049270243652850085	0.6062488289391977	0.7109436347736579	0.6082297410407458	0	0.22727272727272727	0.0
2396	None	None	None	None	None	1.0	1	0.6	3	0.4	2	0.7777777777777778	0	0	0	6	9	0	1.0	3	3	0.4666666666666667	7	0.5625	1.0	0	0	0	0	0	0	0	0	0	0	0
2122	None	None	None	None	None	0	0	0.2037037037037037	11	0.759493670886076	60	1.0	0.5569620253164557	53	44	27	0	0	1.0	9	9	5.4	81	0.0	1.0	0.051720693925214445	0.5883622922380023	-0.0008597643212339327	0.6700227286020296	0.043558273067997505	0.5671760756689128	0.6070114172522054	0.609515311713068	0	1.0	0.0
866	None	None	None	None	None	0	0	0.46153846153846156	6	0.4117647058823529	7	0.5277777777777778	0.11764705882352941	7	2	11	8	0	1.0	6	6	1.2666666666666666	19	0.38095238095238093	0.3076923076923077	9.185102824660511e-18	0.5000000000000004	0.043630802420369416	0.5273082778605206	0.3388226111265554	0.5465986924192769	0.8224936808512172	0.5246698833573956	0.0	0	0.0
434	None	None	None	None	None	0	0	0.6666666666666666	2	0.5	1	0.6666666666666666	0.5	3	1	0	2	0	0.6666666666666666	3	2	0.26666666666666666	4	1.0	0	-0.014751948779714821	0.585722626020714	0.05647562040153433	0.5358914501138662	-0.06416080751590983	0.6841799958060116	0.6461419948424231	0.603736260821156	1.0	1.0	0.0
2837	0.0005350296011972968	6.638750554789487e-05	1.3119220371060183e-05	0.9992243731603362	None	0.25	1	0.4	4	0.75	9	0.25925925925925924	0.75	13	9	0	0	0	0.6666666666666666	6	9	0.9333333333333333	14	0.0	1.0	0.00078865279386188	0.5045054523904312	0.0003621508642861175	0.5021546581995693	0.03380156927086279	0.598366577963168	0.5382542517263861	0.5353828229026332	0	1.0	0.0
1437	None	None	None	None	None	0.14285714285714285	1	0.4375	7	0.5	11	0.6	0.3181818181818182	14	7	9	11	0	0.625	5	8	1.6	24	0.7333333333333333	0.3157894736842105	-0.014368429935929544	0.6239463143852415	0.07844262947589556	0.5765881542357432	0.09999556761662312	0.5001015369053331	0.621973235693219	0.5675446865289935	0.7142857142857143	0.42857142857142855	0.0
174	None	None	None	None	None	0	0	0.5	4	0.5555555555555556	5	0.44	0.5555555555555556	8	5	2	3	0	1.0	5	5	0.7333333333333333	11	0.6	0.3333333333333333	0.01329818679144788	0.5597792858886337	0.010092209070373993	0.5323307082764722	-0.14104738164349717	1.0	0.9322253467187755	0.9999999840716032	1.0	1.0	0.0
5619	9.886916730430082e-05	5.013040039146371e-07	-2.073899352160306e-07	0.9999983299259287	None	0	0	0.375	3	0.7777777777777778	7	0.4074074074074074	0.7777777777777778	10	7	0	0	0	0.3333333333333333	9	3	0.7333333333333333	11	0.0	1.0	0.09999999984768512	0.500002427966961	0.09431740997140044	0.5288661489668234	0.09816726641034201	0.5016150504433107	0.50612911847535	0.5101705195237874	0	1.0	0.0
6820	0.0026971140984587724	0.0008924071095046226	-0.00023398989194943856	0.9974091100580005	None	0.25	1	0.4	4	0.7692307692307693	10	0.23809523809523808	0.7692307692307693	14	10	0	0	0	0.7777777777777778	7	9	1.0	15	0.0	1.0	0.09999991673062916	0.5000008308349432	-0.0997974274399039	0.5009316719079223	0.17646578148509098	0.7598153582320241	0.7621637283810795	0.5951104007635022	0	0	0.0
7498	7.463389971516395e-05	2.601875244463942e-05	2.5988925425210143e-05	0.9998375078553976	None	0.25	1	0.4	4	0.7692307692307693	10	0.23809523809523808	0.7692307692307693	14	10	0	0	0	0.7777777777777778	7	9	1.0	15	0.0	1.0	0.03046859036579006	0.5114148424173269	0.4619905503729197	0.5000000000000002	0.034603698221173235	0.5510412034389001	0.8826321252113721	0.5208666874943282	0	0.9285714285714286	0.0
6481	2.255649307753783e-05	2.1467347175013535e-06	-2.137692805447293e-06	0.9999711761858668	None	0	0	0.375	3	0.7777777777777778	7	0.4074074074074074	0.7777777777777778	10	7	0	0	0	0.3333333333333333	3	9	0.7333333333333333	11	0.0	1.0	0.09999999998005515	0.5000000009416538	0.00014963749783151	0.5003720893041803	0.015792976274401536	0.5100651747560544	0.6079400006749147	0.5034794854892826	0	1.0	0.0
5432	0.001619118462022321	0.0001916697736288704	-5.416828443690054e-05	0.9983855552718863	None	0.25	1	0.36363636363636365	4	0.7857142857142857	11	0.2222222222222222	0.7857142857142857	15	11	0	0	0	0.8888888888888888	9	8	1.0666666666666667	16	0.0	1.0	0.5047552754533214	0.7123831175776869	0.07248921862897718	0.5748919781973404	0.04991072489072874	0.526296371417218	0.8896105189681005	0.6077909502356513	0	0.9333333333333333	0.0
1349	None	None	None	None	None	0.25	1	0.4	4	0.75	9	0.25	0.75	13	9	0	0	0	0.875	7	8	0.9333333333333333	14	0.0	0.8571428571428571	6.045279500855436e-06	0.5001293517906289	0.22646870607646044	0.6019674005856542	0.020977244157045986	0.5952570811267693	0.736295402299699	0.5662685055914404	0	0	0.0
379	None	None	None	None	None	0.13333333333333333	2	0.3333333333333333	11	0.6595744680851063	31	0.6049382716049383	0.6595744680851063	42	31	6	1	0	1.0	9	9	3.2666666666666666	49	0.2	0.8	-0.0317320834310697	0.6555019627132495	0.09999940128918593	0.5000031409893426	0.03787260476315345	0.6218255892447418	0.6330642615793556	0.5939237212490868	1.0	1.0	0.0
6436	0.004488548507369456	0.00016635623525191728	0.00014836056214549595	0.9962807663098391	None	0.25	1	0.4	4	0.75	9	0.25925925925925924	0.75	13	9	0	0	0	0.6666666666666666	6	9	0.9333333333333333	14	0.0	1.0	0.09999999999884095	0.5000000209569112	0.09947623960411969	0.5060939946942807	-0.050540827928300024	0.6343284387250129	0.6688388742236451	0.5477877367699132	0	1.0	0.0
5549	0.0003589381833937459	0.00013865040471363918	-0.00013864673024278722	0.9997652340605556	None	0	0	0.5	3	0.6666666666666666	4	0.5714285714285714	0.6666666666666666	7	4	0	1	0	0.2857142857142857	2	7	0.5333333333333333	8	1.0	0.6666666666666666	0.03305084153221168	0.506261731259408	0.08489565444855525	0.5788119625980581	0.09999601466616054	0.5000019333470959	0.5749717665588157	0.5285484370220827	1.0	1.0	0.0
715	None	None	None	None	None	0.3	3	0.45454545454545453	10	0.5161290322580645	16	0.515625	0.4838709677419355	25	15	7	0	0	1.0	8	8	2.2	33	0.0	0.41379310344827586	2.9878989207078013e-05	0.6024677523695805	0.012224462933298244	0.5779560698943235	5.8671536986680946e-06	0.5002608486151903	0.5631663738480707	0.5606326378166264	0	1.0	0.0
4717	0.0018695130208618773	0.00021885072016576164	0.00021441050650078552	0.9934274717672881	None	0.3333333333333333	1	0.5	4	0.7	7	0.3333333333333333	0.7	11	7	0	0	0	0.4444444444444444	4	9	0.8	12	0.0	1.0	0.3308393172963623	0.7614415555440703	-0.038575891486033936	0.6959029091456366	0.030484566700501554	0.6217141242327555	0.8633022834989915	0.6960230284477343	0	1.0	0.0
5016	0.0017508274921610163	0.0004240141997353934	0.00036841493144566535	0.9976878296603126	None	0.25	1	0.4	4	0.7692307692307693	10	0.23809523809523808	0.7692307692307693	14	10	0	0	0	0.7777777777777778	9	7	1.0	15	0.0	1.0	-0.03349426301510996	0.6442768704119429	0.06738037074455086	0.5617945571290931	0.06271360050790457	0.6934725650039264	0.660116584400316	0.6348180924864537	0	0	0.0
6608	1.2643353917647723e-08	1.2096850730874142e-08	7.093393613569568e-10	0.999998691503168	None	0	0	0.375	3	0.7777777777777778	7	0.4074074074074074	0.7777777777777778	10	7	0	1	0	0.3333333333333333	3	9	0.7333333333333333	11	1.0	1.0	0.09999999935158013	0.5000815641726564	-0.05700214232189482	0.5836274090573864	6.887113922371316e-06	0.5000019183839489	0.656781269231185	0.5281382550926178	1.0	1.0	0.0
3241	0.0029837232209035743	0.00027447412236648763	8.5191008849956e-05	0.9959418077905308	None	0.25	1	0.4	4	0.75	9	0.25	0.75	13	9	0	0	0	0.875	8	7	0.9333333333333333	14	0.0	1.0	0.05182413682399958	0.5979931078926884	0.04657823572820433	0.5	0.13025889087531758	0.5482754033346255	0.6002616503792038	0.5490760708736695	0	1.0	0.0
4986	0.005045142701560891	0.0027791908612396286	-0.0027361500973880092	0.9972651865264315	None	0	0	0.42857142857142855	3	0.75	6	0.5555555555555556	0.75	9	6	0	1	0	0.2222222222222222	2	9	0.6666666666666666	10	1.0	1.0	-0.09706061428877644	0.5008169930433733	0.09983817705025574	0.5372425332593926	0.09999936700487731	0.5000000518353478	0.7168420383395704	0.5127068244293213	1.0	1.0	0.0
2620	4.370120483299194e-05	1.8222322532993175e-07	-1.8192973532096273e-07	0.9999985735421286	None	0	0	0.75	3	0.3333333333333333	1	0.5555555555555556	0.3333333333333333	4	1	0	1	0	1.0	3	3	0.3333333333333333	5	1.0	1.0	0.07960433386880308	0.5445749869628919	0.016309348657513573	0.6482121285075573	0.09554894212803684	0.5099588610686158	0.5932221298559658	0.5687128754726019	1.0	1.0	0.0
6328	0.010185500607255284	0.009879267677353335	0.00987900422839097	0.9923820226466407	None	0.25	1	0.4	4	0.7692307692307693	10	0.23809523809523808	0.7692307692307693	14	10	0	0	0	0.7777777777777778	7	9	1.0	15	0.0	1.0	0.09999816332633955	0.5000517938444026	-0.0472780321089452	0.5220494093980317	0.18450691760493493	0.5861958101320953	0.7184635510254276	0.5363294520619759	0	0	0.0
4025	0.00029796275085339387	9.741316802128681e-05	-6.490705273086876e-05	0.9997414608811088	None	0.25	1	0.4	4	0.7692307692307693	10	0.23809523809523808	0.7692307692307693	14	10	0	0	0	0.7777777777777778	7	9	1.0	15	0.0	1.0	0.034335865280644064	0.5160676617116797	0.023901526726942686	0.6596388764506947	0.06429620038120704	0.5182420129824583	0.5596202468909122	0.566190769755476	0	1.0	0.0
5947	7.458356167253928e-05	3.825981207672045e-06	3.8192120475096775e-06	0.9997899950289267	None	0	0	0.42857142857142855	3	0.75	6	0.5555555555555556	0.75	9	6	0	1	0	0.2222222222222222	2	9	0.6666666666666666	10	1.0	1.0	1.1955575050757617e-14	0.5032731389674233	0.022533678379164236	0.6977513620747035	0.0250280668261339	0.5036835549975495	0.5982814935466947	0.5715423516161336	0.0	0	0.0
1848	None	None	None	None	None	0	0	0.1388888888888889	5	0.8431372549019608	43	0.7361111111111112	0	0	0	52	0	0	0.8888888888888888	8	9	3.533333333333333	53	0.0	0.7659574468085106	0	0	0	0	0	0	0	0	0	0	0
4937	0.015505318137929078	0.004851993804506553	0.001976165602558446	0.9722103645918109	None	0.25	1	0.4	4	0.7692307692307693	10	0.23809523809523808	0.7692307692307693	14	10	0	0	0	0.7777777777777778	7	9	1.0	15	0.0	1.0	0.2426344296014616	0.5294771033178728	0.019923783640790203	0.5	0.1408023137886081	0.6032657432440359	0.7210420602153054	0.5446421733627566	0	1.0	0.0
7532	0.017491864072156554	0.005249483622110648	0.005165417418111067	0.9931209565799466	None	0.25	1	0.4	4	0.75	9	0.25925925925925924	0.75	13	9	0	0	0	0.6666666666666666	9	6	0.9333333333333333	14	0.0	1.0	0.09999975350430132	0.5000291305072292	0.05108558593503437	0.6183517281279447	-0.23232592918162237	0.9993812179370875	0.8928949764445614	0.9323443274048204	0	0	0.0
6552	7.465140753993069e-06	3.270528311526651e-06	2.929515001125525e-07	0.9989433075884384	None	0.2	1	0.3333333333333333	4	0.8	12	0.20987654320987653	0.8	16	12	0	0	0	1.0	9	9	1.1333333333333333	17	0.0	1.0	0.03344059209755519	0.6927453965858696	8.340789740219024e-16	0.5000000139418427	0.006036442335499296	0.632759156025719	0.6013029945857989	0.6111984437852748	0	1.0	0.0
6027	0.006031205021320473	0.0010197840807684645	-0.00033225248493942884	0.9921685836247014	None	0	0	0.375	3	0.8	8	0.3333333333333333	0.8	11	8	0	1	0	0.4444444444444444	4	9	0.8	12	1.0	1.0	0.09889165792196315	0.5802691802984855	0.09994706598203079	0.5003623401392193	0.08895187644999222	0.5039474121822198	0.5129039010094555	0.5283958987016152	1.0	1.0	0.0
7444	0.00226567447157142	0.0007571233180633436	-0.0006050353193574827	0.9959186185003704	None	0	0	0.375	3	0.8	8	0.3	0.8	11	8	0	1	0	0.625	5	8	0.8	12	1.0	0.8571428571428571	0.09999937602927769	0.5297144412766087	0.07342726153888332	0.5851892226707174	-0.09993679617895534	0.5007105689394359	0.7038405533927211	0.538751550903648	1.0	1.0	0.0
2236	None	None	None	None	None	0	0	0.5	3	0.6666666666666666	4	0.4444444444444444	0.6666666666666666	7	4	0	1	0	0.5	6	3	0.5333333333333333	8	1.0	0.8	0.0999837364739613	0.500034122658733	-0.04520717493063028	0.5846518055761194	0.06119432584893688	0.5669636564567763	0.6597386016386391	0.5507833963184763	1.0	1.0	0.0
1647	None	None	None	None	None	0	0	0.21739130434782608	5	0.75	24	0.9444444444444444	0.09375	6	3	27	2	0	1.0	6	6	2.2666666666666666	34	0.03636363636363636	0.42857142857142855	0.06833400467434438	0.5127805759857033	0.09951498206846693	0.5021170636219616	0.10476764268033793	0.5377577975666427	0.534345332942162	0.5175695145080201	1.0	1.0	0.0
7367	0.002540155898811916	0.0017529363771864818	-0.0017499126425184878	0.9987305241207834	None	0	0	0.375	3	0.7777777777777778	7	0.4074074074074074	0.7777777777777778	10	7	0	1	0	0.3333333333333333	3	9	0.7333333333333333	11	1.0	1.0	0.09999882431521237	0.5000069459945657	-0.11953482326046756	0.5064516356837874	0.07469555733583164	0.6062040232827488	0.7248696000683513	0.5380280373059527	1.0	1.0	0.0
5904	0.011257104380194926	0.0028563410414451217	0.002332857521722425	0.9563025661013842	None	0.25	1	0.36363636363636365	4	0.7857142857142857	11	0.2222222222222222	0.7857142857142857	15	11	0	0	0	0.8888888888888888	8	9	1.0666666666666667	16	0.0	1.0	0.6155826033303415	0.7355893167536128	0.023402987837428724	0.511753744536054	0.0985277071690269	0.5069660047933235	0.9330368736250718	0.5904967535419142	0	1.0	0.0
2632	0.00022516973928263007	1.2477556815637815e-06	-3.89095687309826e-07	0.9999806011859736	None	0.2222222222222222	2	0.4	8	0.6296296296296297	17	0.5370370370370371	0.5555555555555556	23	15	5	2	0	0.6666666666666666	6	9	1.9333333333333333	29	0.3333333333333333	0.8333333333333334	-0.09616507265632197	0.609225915866334	-0.03962576298998069	0.6561017216995962	0.09475431680869291	0.6370466600562154	0.6840284317459814	0.6343364943232367	1.0	1.0	0.0
3520	5.981987359205032e-05	3.3325193660479536e-05	-2.6333909644091636e-05	0.999608268403569	None	0.25	1	0.4	4	0.7692307692307693	10	0.23809523809523808	0.7692307692307693	14	10	0	0	0	0.7777777777777778	7	9	1.0	15	0.0	1.0	-0.0835938782837078	0.5473949517569155	0.09717950903568069	0.5005375683725575	0.023194907782836966	0.5087463010359653	0.6777098146095509	0.5189317563034045	0	1.0	0.0
3204	0.003865371080746464	0.00020179761383272557	0.00017828863132769693	0.9993846688294266	None	0.25	1	0.4	4	0.7692307692307693	10	0.23809523809523808	0.7692307692307693	14	10	0	0	0	0.7777777777777778	9	7	1.0	15	0.0	1.0	0.04695635364971534	0.6765154336336091	-0.051229329155771164	0.5111821915824972	0.08882957170516922	0.5656551548299845	0.6659400064238327	0.5863496676771056	0	1.0	0.0
1872	None	None	None	None	None	0	0	0.25	1	1.0	4	0.6	0	0	0	5	0	0	0.4	5	2	0.4	6	0.0	0	0	0	0	0	0	0	0	0	0	0	0
2576	9.957025165232354e-05	3.8086536496109124e-07	8.081933591128629e-08	0.9999990382670465	None	0.5	1	0.6666666666666666	4	0.5	3	0.4	0.5	7	3	0	0	0	0.8	4	5	0.5333333333333333	8	0.0	1.0	0.055894516960200966	0.5519715375778788	0.00018343456605461473	0.5000281228558578	0.152251978678367	0.9999991306252245	0.7422007417706782	0.9911759777540482	0	1.0	0.0
5712	0.0043325494589804905	0.0003062840913426532	0.00029180677414437033	0.9950468178249764	None	0.25	1	0.4	4	0.7692307692307693	10	0.23809523809523808	0.7692307692307693	14	10	0	0	0	0.7777777777777778	7	9	1.0	15	0.0	1.0	0.00534043889728472	0.6698988765931988	0.02376644572641599	0.5508558603419835	-0.23273686098687615	0.6154719662011304	0.7662421736639379	0.6131904808109876	0	0	0.0
1076	None	None	None	None	None	0	0	1.0	3	0.0	0	0.6666666666666666	0	3	0	0	0	0	0.6666666666666666	2	3	0.26666666666666666	4	0.0	1.0	0	0	0	0	0	0	0	0	0	0	0
3068	0.00022427109668306017	0.00013860389715378185	-0.0001386038894424626	0.9984548756631771	None	0.25	1	0.4	4	0.75	9	0.25	0.75	13	9	0	0	0	0.875	7	8	0.9333333333333333	14	0.0	1.0	-0.09496726645458292	0.5564740135336957	0.2046915207701335	0.5023948629523908	2.835666454226265e-06	0.5715173010475377	0.7760135399358556	0.5435963451611407	0	0.38461538461538464	0.0
1322	None	None	None	None	None	0.25	1	0.4	4	0.75	9	0.25	0.75	13	9	0	0	0	0.875	8	7	0.9333333333333333	14	0.0	0.8571428571428571	0.00018680692751920817	0.5017977846359286	-0.09974816854227522	0.5004785727056842	-0.09062978561013457	0.6357153619994952	0.6111906269440304	0.5470207164583614	0	0.8461538461538461	0.0
3687	0.0026312004882034353	0.000616689129024851	0.0006099835506769385	0.9936517553845022	None	0.25	1	0.4	4	0.75	9	0.25925925925925924	0.75	13	9	0	0	0	0.6666666666666666	6	9	0.9333333333333333	14	0.0	1.0	0.09999994535769996	0.5000004102710357	0.07414416866013998	0.5	0.09913595094761515	0.5934008782033573	0.5304147263999974	0.5314620509753349	0	1.0	0.0
7283	1.3366497803216597e-06	3.9528619567180153e-07	-3.9527857442435476e-07	0.9998779002763682	None	0	0	0.5	3	0.6666666666666666	4	0.5714285714285714	0.6666666666666666	7	4	0	0	0	0.2857142857142857	2	7	0.5333333333333333	8	0.0	0.6666666666666666	0.025178086760421374	0.5408089314094311	-0.03207970603882815	0.5179582883551437	0.00012898749672781963	0.5009170453853001	0.5583856735567803	0.5199171133756141	0	1.0	0.0
947	None	None	None	None	None	0	0	0.6	3	0.6	3	0.5833333333333334	0.6	6	3	0	1	0	0.3333333333333333	2	6	0.4666666666666667	7	1.0	0.4	0.041566035270191	0.5065816721663676	-0.0027054441413988466	0.6478845663710059	3.1046855629833125e-10	0.5000000001439785	0.5875066431930812	0.5528091173330103	1.0	1.0	0.0
892	None	None	None	None	None	0	0	0.2727272727272727	3	0.7142857142857143	10	0.5333333333333333	0	0	0	15	0	0	0.8333333333333334	6	5	1.0666666666666667	16	0.0	0	0	0	0	0	0	0	0	0	0	0	0
6219	0.004592214737582789	0.0007152628144215424	-0.0006822260826997084	0.998519982067898	None	0	0	0.42857142857142855	3	0.75	6	0.5555555555555556	0.75	9	6	0	1	0	0.2222222222222222	2	9	0.6666666666666666	10	1.0	1.0	0.09999999973796936	0.5000000297242192	-0.07622931935486642	0.5192766816810108	-0.14544383771719543	0.5020576186215695	0.7375513179751672	0.507114153492997	1.0	1.0	0.0
4538	0.01115919527859999	0.005301740474514152	-0.0052855026038087045	0.9873861578999701	None	0.25	1	0.4	4	0.7692307692307693	10	0.23809523809523808	0.7692307692307693	14	10	0	0	0	0.7777777777777778	7	9	1.0	15	0.0	1.0	0.12876627828309087	0.5422532012813027	0.09904796127816162	0.5	0.5433136536399881	0.8119725313747641	0.8867501540364771	0.6327653026662401	0	1.0	0.0
2883	0.0015123280161906593	0.0003408315854336761	-3.733562256751046e-05	0.9944474090295842	None	0.25	1	0.4	4	0.7692307692307693	10	0.23809523809523808	0.7692307692307693	14	10	0	0	0	0.7777777777777778	7	9	1.0	15	0.0	1.0	6.669210663960226e-05	0.5001761559441597	3.201954134900174e-05	0.5001039777843688	0.04547567224103792	0.5847083520348954	0.553286695247988	0.5285732244557757	0	1.0	0.0
1939	None	None	None	None	None	0.2857142857142857	2	0.5	8	0.5238095238095238	11	0.42592592592592593	0.38095238095238093	15	8	7	2	0	0.6666666666666666	9	6	1.5333333333333334	23	0.18181818181818182	0.631578947368421	0.02941570988741511	0.5946083835939204	0.06473006458599131	0.6533910706431852	0.0032328591637715855	0.543360126520959	0.5977519770011169	0.5979590849409385	1.0	1.0	0.3058857297905961
2801	0.0005839555346362666	1.7269110543821015e-05	1.726878696068633e-05	0.9990704227482121	None	1.0	1	1.0	4	0.25	1	0.5	0.25	5	1	0	0	0	0.75	3	4	0.4	6	0.0	1.0	3.6189586230525607e-07	0.5000024828704968	0.09426955395577372	0.5041799691993845	0.09967064321463334	0.5018174930990258	0.6121294424471752	0.5020000061849091	0	0.8	0.0
2634	8.128234855144477e-05	9.25181948713313e-07	8.148493392858428e-07	0.9999867703924078	None	0	0	0.3333333333333333	2	0.8571428571428571	6	0.36	0.8571428571428571	8	6	0	0	0	1.0	5	5	0.6	9	0.0	0	-0.1095955307970923	0.6094985974720879	1.4623118123073608e-05	0.5001226753726723	-0.004341194249765127	0.6386387603860366	0.634163745685812	0.5837982997710097	0	1.0	0.0
7053	0.0015538417703490153	0.0015306177651146424	-0.0015305955751839706	0.9990314087695752	None	0	0	0.42857142857142855	3	0.75	6	0.5555555555555556	0.75	9	6	0	0	0	0.2222222222222222	2	9	0.6666666666666666	10	0.0	1.0	-0.09986575026067693	0.7297393090713146	0.0010874256811645396	0.5049426071275481	0.12417320482007159	0.5135998055199794	0.7129121515647296	0.5880301415218091	0	1.0	0.0
1993	None	None	None	None	None	0	0	0.25	3	0.75	12	0.6	0.0625	1	1	16	4	0	0.8333333333333334	6	5	1.2	18	0.1111111111111111	0.25	0.028856450148312007	0.5	0.09970603108291556	0.5	1.2726956545682621e-06	0.5	0.6032211877982671	0.5	1.0	1.0	0.0
5078	0.0009704373960765253	3.028087875050016e-05	-1.833667336708288e-05	0.9996932392387948	None	0	0	0.42857142857142855	3	0.75	6	0.5555555555555556	0.75	9	6	0	0	0	0.2222222222222222	2	9	0.6666666666666666	10	0.0	1.0	0.0999999999999567	0.5000000005775024	0.0916572354243048	0.5211385348189972	0.048564118585089265	0.5001006801742581	0.5561114403910574	0.5070834670829985	0	0	0.0
277	None	None	None	None	None	0.1111111111111111	1	0.35	7	0.6428571428571429	18	0.75	0.42857142857142855	17	12	12	7	0	0.625	5	8	2.0	30	0.30434782608695654	0.48	0.038304874307199276	0.5831767939897391	0.06109997984125025	0.5081925276007786	5.151582750069681e-06	0.5000080347632619	0.5679296838461773	0.5306808561496796	1.0	1.0	0.0
331	None	None	None	None	None	0	0	0.42857142857142855	3	0.75	6	0.3333333333333333	0.75	9	6	0	1	0	0.8333333333333334	6	5	0.6666666666666666	10	1.0	0.4	0.10313426609770508	0.5209935377027426	0.06832908873483982	0.5245176368004126	0.01801643134939106	0.5813949257756656	0.5811542992761608	0.5424537974594715	0.8888888888888888	0.8888888888888888	0.0
640	None	None	None	None	None	0.2222222222222222	2	0.45	9	0.5185185185185185	14	0.6041666666666666	0.4074074074074074	18	11	10	0	0	0.75	6	8	1.9333333333333333	29	0.0	0.5833333333333334	0	0.5	0.004273248177218617	0.6696273417206386	0.09429879121972425	0.5582443562007133	0.6052636030135516	0.5777425902390909	0	0.8888888888888888	0.0
6231	0.005843265531387636	0.0037557185860820808	0.002333010082861824	0.9987148480236144	None	0	0	0.3333333333333333	3	0.8181818181818182	9	0.28888888888888886	0.8181818181818182	12	9	0	1	0	0.5555555555555556	9	5	0.8666666666666667	13	1.0	1.0	0.08181794127842441	0.6662293944783914	0.12325328376828759	0.9995712353126062	0.09993120443163375	0.500048342064544	0.642993612283088	0.943490754580851	1.0	1.0	0.0
2477	None	None	None	None	None	0	0	0.3684210526315789	7	0.5384615384615384	14	0.5185185185185185	0	0	0	27	9	0	0.6666666666666666	6	9	1.8666666666666667	28	0.15517241379310345	1.0	0	0	0	0	0	0	0	0	0	0	0
3578	0.007147396180113712	0.003504739648285073	-7.288946296595869e-05	0.9942333766095711	None	0.25	1	0.4	4	0.75	9	0.25925925925925924	0.75	13	9	0	0	0	0.6666666666666666	6	9	0.9333333333333333	14	0.0	1.0	0.09619485019222745	0.5046414551204385	-0.029618492897352883	0.5024839384098618	0.09993536466008994	0.5008654968502428	0.6460751825791015	0.5026636564706004	0	0.15384615384615385	0.0
3501	0.013603153871260952	0.00299044780874976	-0.0019368698417900005	0.994015765148833	None	0.25	1	0.36363636363636365	4	0.7857142857142857	11	0.2222222222222222	0.7857142857142857	15	11	0	0	0	0.8888888888888888	9	8	1.0666666666666667	16	0.0	1.0	-0.09714128594304786	0.5841565736656477	-0.09999868583935506	0.5000037812557243	0.09999999999313343	0.5000000073963361	0.7183197204885493	0.5282926947257965	0	0.13333333333333333	0.0
6050	3.77168645203563e-08	3.271411595343342e-08	-2.7365252312045133e-08	0.9999894215246362	None	0	0	0.375	3	0.8	8	0.3333333333333333	0.8	11	8	0	1	0	0.4444444444444444	4	9	0.8	12	1.0	1.0	0.09999997250400874	0.500396492885091	0.006792500749728016	0.5612683503799516	0.0023886899670514093	0.5023933037494698	0.6106685796663422	0.5214427103200943	1.0	0.8181818181818182	0.0
1759	None	None	None	None	None	0	0	0.25806451612903225	8	0.6818181818181818	30	0.6388888888888888	0.045454545454545456	4	2	41	0	0	0.8888888888888888	8	9	3.066666666666667	46	0.0	0.8947368421052632	0.09999638965107098	0.500000807574757	7.902762784127648e-27	0.5	2.82837191048259e-09	0.500000055097961	0.6157121051772736	0.5000002875575726	0	0.75	0.0
2944	9.174388970133803e-05	4.831446836544021e-06	1.4321672750217952e-07	0.9986948742069063	None	0.25	1	0.4	4	0.7692307692307693	10	0.23809523809523808	0.7692307692307693	14	10	0	0	0	0.7777777777777778	7	9	1.0	15	0.0	1.0	0.09998041243783688	0.5006148404999037	0.0012098228616256076	0.5140758123385532	0.02082309344100812	0.6699150895769647	0.6051115349221916	0.5635362114826106	0	0.8571428571428571	0.0
7187	0.0001337881752483113	1.6802457083421025e-05	1.536870213648415e-05	0.9984284188978039	None	0	0	0.3333333333333333	3	0.8181818181818182	9	0.28888888888888886	0.8181818181818182	12	9	0	1	0	0.5555555555555556	9	5	0.8666666666666667	13	1.0	1.0	0.09999999999979867	0.500000000000235	0.17963744155210598	0.6509360756369192	0.03550802780670416	0.5104928328244386	0.6412239746309697	0.5552018825225628	1.0	1.0	0.0
2732	None	None	None	None	None	0	0	0.3333333333333333	4	0.75	12	0.375	0.6875	15	11	2	0	0	0.75	6	8	1.2	18	0.0	0.3076923076923077	-0.0254862675617404	0.6625739934552795	0.06201565359359924	0.5567588159123001	0.04362822459703323	0.6658301831250957	0.6537056619227819	0.6296533131535443	0	1.0	0.0
2295	None	None	None	None	None	0	0	0	0	0	0	1.0	0	0	0	0	0	0	1.0	1	1	0.06666666666666667	1	0.0	0	0	0	0	0	0	0	0	0	0	0	0
153	None	None	None	None	None	0	0	0.15555555555555556	7	0.8153846153846154	53	0.8271604938271605	0.36923076923076925	30	24	36	3	0	1.0	9	9	4.466666666666667	67	0.04285714285714286	1.0	0.09999660830868887	0.5020488079554366	-0.0989050051114229	0.581795954082717	0.1449232427403712	0.6785539920328814	0.7399460736468205	0.5894825520068468	1.0	1.0	0.0
3559	5.236093265415075e-06	3.4487675245557424e-06	-8.82789016029154e-08	0.9990259826716198	None	0.25	1	0.4	4	0.7692307692307693	10	0.23809523809523808	0.7692307692307693	14	10	0	0	0	0.7777777777777778	7	9	1.0	15	0.0	1.0	0.037990703739975054	0.5190255465022232	0.11965241810060553	0.9999999964900979	0.015104538914336097	0.5689673427761336	0.6390321970131962	0.9986511483814082	0	0.21428571428571427	0.0
4577	0.005720579840983514	0.002077392792083154	0.002071084716164896	0.992185182975653	None	0.25	1	0.4	4	0.75	9	0.25925925925925924	0.75	13	9	0	0	0	0.6666666666666666	6	9	0.9333333333333333	14	0.0	1.0	0.16528997575556076	0.5772585030858952	-0.09999999962299974	0.5000000016921414	0.09770490854724113	0.5031973390873038	0.7544715232586549	0.5270002793439621	0	0.9230769230769231	0.0
6664	0.002480643890967197	0.0003219298217612738	-9.90068229219037e-06	0.9963156915292847	None	0.25	1	0.4	4	0.75	9	0.25925925925925924	0.75	13	9	0	0	0	0.6666666666666666	6	9	0.9333333333333333	14	0.0	1.0	0.09983701173208634	0.5010015997056345	4.757173141391625e-06	0.5000969520384139	0.0856717808128332	0.5127327576054816	0.6084604657295605	0.5046112239689143	0	0	0.0
2789	None	None	None	None	None	0.16666666666666666	3	0.3684210526315789	14	0.6	33	0.7037037037037037	0.5454545454545454	44	30	12	0	0	1.0	9	9	3.8	57	0.0	0.7916666666666666	0.0423926545932067	0.5204032854732731	-0.06444399981683828	0.5351062839827307	0.03943328745280497	0.6671116910515534	0.6337126734974073	0.5758650937582553	0	1.0	0.0
2361	None	None	None	None	None	0	0	1.0	1	0	0	1.0	0	1	0	0	0	0	0.5	2	1	0.13333333333333333	2	0.0	0	0	0	0	0	0	0	0	0	0	0	0
2959	None	None	None	None	None	0.16666666666666666	3	0.3684210526315789	14	0.6	33	0.7037037037037037	0.5454545454545454	43	30	13	0	0	1.0	9	9	3.8	57	0.0	0.8333333333333334	0.09587008072813927	1.0	-0.09999905421289741	0.5010452211525944	0.2182853299635558	0.5231896923614515	0.7933396799588982	0.9999996432532485	0	1.0	0.0
1884	None	None	None	None	None	0	0	0.75	3	0.5	2	0.5	0.5	5	2	0	0	0	0.75	4	3	0.4	6	0.0	1.0	-0.09668840312579792	0.9086527778233537	0.05248682285652417	0.5002940436634593	-0.006256629581432006	0.6667493373609757	0.6550064821775949	0.7305333378587504	0	1.0	0.0
3804	0.0016023654468315662	0.0009113257836127786	0.0009113234434121271	0.9931343164085333	None	0	0	0.5	3	0.7142857142857143	5	0.5625	0.7142857142857143	8	5	0	1	0	0.25	2	8	0.6	9	1.0	0.8571428571428571	0.5041708118020348	0.6932520792372742	0.09998495322449626	0.5004582765994413	0.04341940524063683	0.5019745947553178	0.8864639834953311	0.5683280716971107	1.0	1.0	0.0
3262	0.000457115335874031	1.852649948642521e-05	-1.012714460890378e-05	0.999245193389612	None	0	0	0.3333333333333333	3	0.8181818181818182	9	0.28888888888888886	0.8181818181818182	12	9	0	0	0	0.5555555555555556	9	5	0.8666666666666667	13	0.0	1.0	0.023729831841486887	0.5956486531914122	0.006277712659954274	0.6400845452995635	0.04009799508494283	0.5293852973895709	0.5870321718338569	0.5891029458722221	0	1.0	0.0
3472	0.0029125109462261834	0.00033396630752460603	-4.878251095507425e-05	0.9963736174044464	None	0.3333333333333333	1	0.5	4	0.7	7	0.3333333333333333	0.7	11	7	0	0	0	0.4444444444444444	9	4	0.8	12	0.0	1.0	0.057136312287739265	0.590381384421492	0.0999980940768507	0.5000221963890839	0.14085290428975358	0.6084523846274557	0.5987166030481359	0.5668017643474021	0	1.0	0.0
1270	None	None	None	None	None	0	0	0.16666666666666666	1	1.0	6	0.8	0	0	0	7	3	0	0.4	2	5	0.5333333333333333	8	0.16666666666666666	0	0	0	0	0	0	0	0	0	0	0	0
5251	0.0018944452566755673	0.0016282175586002762	-0.0016282136384044878	0.997832908706437	None	0	0	0.42857142857142855	3	0.75	6	0.5555555555555556	0.75	9	6	0	1	0	0.2222222222222222	2	9	0.6666666666666666	10	1.0	1.0	0.09987054457431094	0.5267253289081955	0.18356838145502033	0.9952314405281978	0.0835473451149099	0.5014172244832349	0.7616143240721505	0.8603100776024499	1.0	1.0	0.0
5730	0.0003314868622118461	1.670979554793163e-06	9.342890426168064e-07	0.9999971734116202	None	0	0	0.375	3	0.8	8	0.3333333333333333	0.8	11	8	0	1	0	0.4444444444444444	9	4	0.8	12	1.0	1.0	0.09999999885840886	0.5000005216556971	0.03272030285403266	0.5852472698977345	0.08987932231924321	0.504375225904776	0.5721355321979849	0.5301181075349012	0.9090909090909091	0.9090909090909091	0.0
6980	0.0024103232225418567	0.0012398763701235045	0.0003505584561375088	0.99806893493751	None	0.25	1	0.4	4	0.75	9	0.25925925925925924	0.75	13	9	0	0	0	0.6666666666666666	6	9	0.9333333333333333	14	0.0	1.0	0.09999999999982309	0.5000000000193795	-0.09727570068188016	0.5	0.3179731295033864	0.5564537000687125	0.8450047845455201	0.5188894869428482	0	1.0	0.0
4315	0.0002914672503902896	7.899749087913812e-05	-5.0064057883209944e-05	0.9997559333050947	None	0.25	1	0.4	4	0.75	9	0.25925925925925924	0.75	13	9	0	0	0	0.6666666666666666	6	9	0.9333333333333333	14	0.0	1.0	0.02604630027784464	0.5142401553415407	0.098046005306387	0.5248769974659598	0.06288032572147763	0.6212931728457834	0.5765516772174891	0.5540881045655135	0	0.07692307692307693	0.0
5495	0.009178223303748461	0.00402205996615705	0.0040016165520590655	0.969554428643973	None	0.25	1	0.4	4	0.7692307692307693	10	0.23809523809523808	0.7692307692307693	14	10	0	0	0	0.7777777777777778	7	9	1.0	15	0.0	1.0	0.5231917182362137	0.6956791202336486	0.09999999812446218	0.500001359632665	0.0997670020986782	0.5003991012213135	0.8803231970357756	0.568598634330621	0	0	0.0
4002	0.006332886485214446	0.0038393164633697885	-6.813632169711162e-05	0.9880757604312869	None	0.25	1	0.4	4	0.75	9	0.25925925925925924	0.75	13	9	0	0	0	0.6666666666666666	9	6	0.9333333333333333	14	0.0	1.0	0.20946683477539482	0.540692234781535	0.09999989629041231	0.500001756111675	0.09403816803846415	0.6369481062633088	0.6243938130011203	0.56014725940841	0	1.0	0.0
1831	None	None	None	None	None	0.15384615384615385	2	0.3448275862068966	10	0.6341463414634146	26	0.5308641975308642	0.3170731707317073	21	13	21	1	0	1.0	9	9	2.8666666666666667	43	0.02631578947368421	0.7058823529411765	-0.05117251107706704	0.6546399346369013	-0.09999999583608785	0.5000000488640916	-0.09965554461724671	0.5714571409916092	0.5592375887816531	0.5766653019965897	0.9523809523809523	1.0	0.0
308	None	None	None	None	None	0.25	1	0.5	5	0.5384615384615384	7	0.42857142857142855	0.38461538461538464	9	5	5	0	0	0.7142857142857143	7	5	1.0	15	0.0	0.18181818181818182	0.09998317302932874	0.5056674185259937	0.0856224420337667	0.6476928899655736	0.09906788559129444	0.6004420750186318	0.5168302883600282	0.5857193607108266	0	0.5555555555555556	0.0
3577	0.002581438507108066	0.0003417648725550002	-0.00032673272589680224	0.9967960671252094	None	0.25	1	0.4	4	0.75	9	0.25925925925925924	0.75	13	9	0	0	0	0.6666666666666666	6	9	0.9333333333333333	14	0.0	1.0	-0.00894373330899257	0.6711942395503715	6.033303180173485e-09	0.5	-0.09276894219738144	0.6663167190148737	0.6427057798023988	0.6150021640113722	0	0.8461538461538461	0.0
2192	None	None	None	None	None	0	0	0.375	3	0.8	8	0.3	0.8	11	8	0	1	0	0.625	8	5	0.8	12	1.0	0.8571428571428571	0.09999988798164221	0.5000052456058252	6.14364552808757e-11	0.5183781360714422	7.902762784127648e-27	0.5	0.6157156293854916	0.5061302477479362	0.09090909090909091	0.18181818181818182	0.0
6526	0.004970178270800322	0.004276666321938837	0.0042766662945882905	0.9942046312336033	None	0	0	0.42857142857142855	3	0.75	6	0.5555555555555556	0.75	9	6	0	1	0	0.2222222222222222	2	9	0.6666666666666666	10	1.0	1.0	0.0999183691885946	0.5906142848726412	0.0603796958239994	0.5501326622232235	0.09993882971123608	0.5005214847532456	0.5465194929926668	0.5473409385972106	0.0	0	0.0
4047	0.0025932186380666564	0.0013610558724317017	0.0006869232251289365	0.9950484464021164	None	0.25	1	0.4	4	0.7692307692307693	10	0.23809523809523808	0.7692307692307693	14	10	0	0	0	0.7777777777777778	7	9	1.0	15	0.0	1.0	-0.09999970169545046	0.5000009511936625	-0.08266816101334062	0.5937158813606569	0.09918190996413342	0.5020181228472042	0.7109076537277301	0.5322405810381154	0	1.0	0.0
6355	0.01775398676241348	0.013535481329423326	-0.011934659728063452	0.9930914140828218	None	0.25	1	0.4	4	0.75	9	0.25925925925925924	0.75	13	9	0	0	0	0.6666666666666666	6	9	0.9333333333333333	14	0.0	1.0	0.09999996000669374	0.5000001883103135	-0.036129585780239656	0.5240583828706342	0.09973934728711653	0.5000693594433606	0.6550260887633198	0.5080481459258904	0	0	0.0
2256	None	None	None	None	None	0	0	0.75	3	0.5	2	0.5	0	0	0	5	12	0	0.75	4	3	0.4	6	0.8571428571428571	1.0	0	0	0	0	0	0	0	0	0	0	0
3603	0.001993506706376372	0.00031529015127662775	8.507043458683285e-05	0.9939904245257933	None	0.25	1	0.36363636363636365	4	0.7857142857142857	11	0.2222222222222222	0.7857142857142857	15	11	0	0	0	0.8888888888888888	9	8	1.0666666666666667	16	0.0	1.0	0.00010473114823565685	0.506238184629696	-0.052490722314656735	0.5887963803692421	0.0621000938107123	0.5649231839683884	0.6030460982545612	0.5535532197863005	0	1.0	0.0
915	None	None	None	None	None	0	0	0.42857142857142855	3	0.75	6	0.5555555555555556	0.75	9	6	0	1	0	0.2222222222222222	9	2	0.6666666666666666	10	1.0	1.0	0.2966556203350936	0.543340286386948	1.4932397924303367e-17	0.5589422914101622	5.833545067116498e-06	0.5000543518022322	0.7940390370327837	0.5341870095638683	1.0	1.0	0.0
3608	0.001238814123184997	6.997353186666858e-05	6.948786257103929e-05	0.9974364392459503	None	0.25	1	0.4	4	0.7692307692307693	10	0.23809523809523808	0.7692307692307693	14	10	0	0	0	0.7777777777777778	7	9	1.0	15	0.0	1.0	0.006116336803275309	0.5123576415866451	0.06320875645879645	0.5086976139787196	-0.019793519760622696	0.6137748428170545	0.5906420062806284	0.5454940143719196	0	0	0.0
2010	None	None	None	None	None	0	0	0.2222222222222222	4	0.76	19	0.42857142857142855	0	0	0	26	18	0	0.7777777777777778	9	7	1.8	27	0.32142857142857145	0.17391304347826086	0	0	0	0	0	0	0	0	0	0	0
4697	0.008499006164151038	0.004859103369427321	0.000889004263472298	0.9867537725206084	None	0.25	1	0.36363636363636365	4	0.7857142857142857	11	0.2222222222222222	0.7857142857142857	15	11	0	0	0	0.8888888888888888	8	9	1.0666666666666667	16	0.0	1.0	0.19560649358112156	0.5545681167987841	0.09972771545991387	0.5047168738636271	0.08833194137138069	0.6031089446649265	0.6330570219789823	0.554486883601127	0	0	0.0
7359	2.9485069641263516e-08	2.8325585325281763e-08	1.6780050152095775e-09	0.9999964486529156	None	0.25	1	0.4	4	0.75	9	0.25925925925925924	0.75	13	9	0	0	0	0.6666666666666666	6	9	0.9333333333333333	14	0.0	1.0	0.020539175445775087	0.5097585555157528	0.022462405225828187	0.5	7.902762784127648e-27	0.5	0.5253929734484439	0.5032532190477311	0	1.0	0.0
535	None	None	None	None	None	0.3333333333333333	1	0.5	4	0.7	7	0.2857142857142857	0.7	11	7	0	0	0	0.8571428571428571	7	6	0.8	12	0.0	0.6666666666666666	0.1405032865480802	0.6434528807601617	0.026603603678393567	0.6030618387924702	0.0630942382916643	0.5486362789043864	0.5973228877669478	0.5989906594713855	0	1.0	0.0
976	None	None	None	None	None	0	0	0.5	2	0.6666666666666666	2	0.625	0	0	0	4	0	0	0.5	4	2	0.3333333333333333	5	0.0	0	0	0	0	0	0	0	0	0	0	0	0
6569	0.0038151152020804956	0.0004671123534657671	-0.0004088959718378756	0.9953843684365828	None	0.25	1	0.36363636363636365	4	0.7857142857142857	11	0.2222222222222222	0.7857142857142857	15	11	0	0	0	0.8888888888888888	8	9	1.0666666666666667	16	0.0	1.0	0.09999998970384093	0.5000020984023933	-0.0999389094051372	0.5	0.07730564630643201	0.6096471022375501	0.7096828949008117	0.5370848935790339	0	1.0	0.0
2359	None	None	None	None	None	1.0	1	1.0	4	0.0	0	0.5555555555555556	0	0	0	4	8	0	1.0	3	3	0.3333333333333333	5	0.6666666666666666	1.0	0	0	0	0	0	0	0	0	0	0	0
207	None	None	None	None	None	0	0	0.1111111111111111	4	0.8846153846153846	46	0.8571428571428571	0	0	0	53	0	0	0.7777777777777778	9	7	3.6	54	0.0	0.9361702127659575	0	0	0	0	0	0	0	0	0	0	0
3766	0.0021357380337831936	0.0011132833369381086	0.00018324747039954716	0.9983506480042785	None	0.25	1	0.4	4	0.75	9	0.25925925925925924	0.75	13	9	0	0	0	0.6666666666666666	9	6	0.9333333333333333	14	0.0	1.0	0.0994472462724304	0.5048226249121236	0.11117783778974408	0.5213570848079561	-0.07066921493176663	0.6653969765047171	0.7011864205390202	0.5656365597856766	0	0.15384615384615385	0.0
4851	0.007545160956998612	0.00030151680656903356	0.00024991986469832925	0.9894569823976903	None	0	0	0.375	3	0.7777777777777778	7	0.4074074074074074	0.7777777777777778	10	7	0	0	0	0.3333333333333333	3	9	0.7333333333333333	11	0.0	1.0	0.047334858376204034	0.8904376758754233	-0.049438502102587725	0.9999890306011123	0.3816238508761762	0.5890849870631065	0.9407374319891991	0.9902940668506164	0	1.0	0.0
143	None	None	None	None	None	0.07142857142857142	1	0.3548387096774194	11	0.6136363636363636	27	0.5679012345679012	0.45454545454545453	30	20	15	0	0	1.0	9	9	3.066666666666667	46	0.0	0.918918918918919	0.09914420810480144	0.5442352101315721	0.1121211637104282	0.5376181568876471	0.0010613523241437078	0.5094232224497757	0.619047658516998	0.5304505633494399	0	0.4	0.0
6257	0.0002705547883448582	1.9243638743801198e-06	1.9162291796990436e-06	0.9999990280947878	None	0.3333333333333333	1	0.5	4	0.7	7	0.3333333333333333	0.7	11	7	0	0	0	0.4444444444444444	9	4	0.8	12	0.0	1.0	0.0842936153705422	0.6836167789266333	0.10242274170747141	0.5190907616669775	0.09997222515006379	0.5001288273708238	0.5284232271860966	0.5701474894442565	0	1.0	0.0
6082	0.011732443211130938	0.0009386468235644303	0.0009174755919095662	0.9766813023041627	None	0.25	1	0.4	4	0.7692307692307693	10	0.234375	0.7692307692307693	14	10	0	0	0	1.0	8	8	1.0	15	0.0	0.8571428571428571	0.7109829282368022	0.7736062716396294	0.15104066571824218	0.5881317291948809	0.09999815647675361	0.5000017125556564	0.9393008317493112	0.6290975434411654	0	0.7142857142857143	0.0
7513	0.001207502452088084	0.00046588394253581144	5.254885660801935e-05	0.9997994014969129	None	0.25	1	0.4	4	0.75	9	0.25925925925925924	0.75	13	9	0	0	0	0.6666666666666666	6	9	0.9333333333333333	14	0.0	1.0	0.0999999999993562	0.5000000000585644	0	0.5	-0.034692654103158874	0.5046687129615395	0.6389983795525673	0.5015562778781318	0	1.0	0.0
4707	0.0014249933524534217	0.0005914014002055686	-0.0004068885438287512	0.9986865680026885	None	0.25	1	0.4	4	0.7692307692307693	10	0.23809523809523808	0.7692307692307693	14	10	0	0	0	0.7777777777777778	7	9	1.0	15	0.0	1.0	0.09999999998986848	0.5000000086479924	0.004821311161510501	0.5699528813829059	0.04323102972759043	0.6324052582048952	0.6008777448686777	0.5682552375139163	0	0.9285714285714286	0.0
461	None	None	None	None	None	0	0	1.0	2	0.0	0	0.75	0	0	0	2	7	0	1.0	2	2	0.2	3	0.875	0	0	0	0	0	0	0	0	0	0	0	0
5858	0.003981756247730122	0.0005045527438922562	-0.0005021519611055425	0.9960158818491863	None	0	0	0.42857142857142855	3	0.75	6	0.5555555555555556	0.75	9	6	0	1	0	0.2222222222222222	9	2	0.6666666666666666	10	1.0	1.0	7.902762784127648e-27	0.5	0.0800901697466779	0.6057361346942537	-0.09232138338942153	0.550500016892891	0.6691752865675715	0.5524822444854967	0.8888888888888888	0.8888888888888888	0.0
659	None	None	None	None	None	0	0	0.17647058823529413	3	0.8260869565217391	19	0.8333333333333334	0	0	0	24	1	0	0.8333333333333334	6	5	1.6666666666666667	25	0.019230769230769232	0.1	0	0	0	0	0	0	0	0	0	0	0
2259	None	None	None	None	None	0.043478260869565216	1	0.1875	9	0.7971014492753623	55	0.9861111111111112	0.6376811594202898	52	44	18	2	0	0.8888888888888888	9	8	4.733333333333333	71	0.0625	0.9841269841269841	8.865814802964424e-05	0.5564173062677068	0.09999999999959379	0.5000000006028016	-0.035323767775697935	0.5101238181490417	0.6394736094049089	0.5222465635181424	0.33653846153846156	0.21153846153846154	0.0
6997	0.0024803667795858927	0.0011209466925163655	0.000677886257950166	0.9971073166266294	None	0	0	0.375	3	0.7777777777777778	7	0.4074074074074074	0.7777777777777778	10	7	0	1	0	0.3333333333333333	9	3	0.7333333333333333	11	1.0	1.0	-0.09956079416734394	0.644972707157727	-0.0998177656012822	0.5003038921894968	0.12694359304490388	0.5993923564905191	0.7437297699081438	0.5826644610302801	1.0	1.0	0.0
1116	None	None	None	None	None	0.4	2	0.5384615384615384	7	0.47058823529411764	8	0.475	0.47058823529411764	15	8	3	0	0	0.625	5	8	1.2666666666666666	19	0.0	0.42857142857142855	3.6966148601081177e-09	0.500801459303137	7.902762784127648e-27	0.5	0.09948458767565947	0.5141545789234085	0.6151410849197188	0.5049864419861745	0	1.0	0.0
6421	0.005305451504597247	0.0008826346779162829	0.0008661205422654416	0.9986708402510546	None	0	0	0.42857142857142855	3	0.75	6	0.5555555555555556	0.75	9	6	0	1	0	0.2222222222222222	9	2	0.6666666666666666	10	1.0	1.0	0.09999998618044745	0.5000000099034924	-0.04633964626004486	0.5093308407620242	0.17822317584666525	0.5263014258044114	0.7143879460473236	0.5118836480925915	1.0	0.8888888888888888	0.0
861	None	None	None	None	None	0.06666666666666667	1	0.3125	10	0.6222222222222222	28	0.5802469135802469	0.28888888888888886	18	13	28	9	0	1.0	9	9	3.1333333333333333	47	0.16363636363636364	0.6341463414634146	0.11008502902767008	0.6137041213908542	0.053322736356104815	0.6767583214600308	0.0049252743741110315	0.5619006284320347	0.6176944529430847	0.618589935758256	1.0	1.0	0.423826280335423
932	None	None	None	None	None	0.5	1	0.5714285714285714	4	0.625	5	0.3333333333333333	0.625	9	5	0	0	0	0.8333333333333334	6	5	0.6666666666666666	10	0.0	0.5	0.0995272076953553	0.5012322149931869	-0.06944070368051422	0.5224522417740607	-1.2014839148416852	1.0	0.9996940391564016	0.9999999999999998	0	1.0	0.0
6728	0.0023675696326640808	0.0008826122951066274	0.0008573123763918732	0.995517323963563	None	0	0	0.5	3	0.6666666666666666	4	0.4444444444444444	0.6666666666666666	7	4	0	1	0	0.5	3	6	0.5333333333333333	8	1.0	0.4	0.0999851883700412	0.5594398343447208	0.012275657219318092	0.5323717555252261	0.14545949163413638	0.5045336233986346	0.6347226719061614	0.5321798212157963	0.0	0	0.0
963	None	None	None	None	None	0.18181818181818182	2	0.52	13	0.37142857142857144	13	0.4567901234567901	0.05714285714285714	13	2	23	7	0	1.0	9	9	2.466666666666667	37	0.1794871794871795	0.5454545454545454	0.034227991374438806	0.6941891170088511	2.654879146724757e-05	0.5115562015627466	0.0001334362170371063	0.5012021406177599	0.605619997081875	0.572062979291215	0.0	0	0.0
178	None	None	None	None	None	0	0	0.5	2	0.6666666666666666	2	0.5555555555555556	0.6666666666666666	4	2	0	0	0	1.0	3	3	0.3333333333333333	5	0.0	0	0.09939117090521331	0.5010602259825679	0.06762246469261515	0.5690961063695771	0.0580536685778972	0.5132235664921517	0.5514153111500816	0.5279135928690644	0	1.0	0.0
4872	0.005572309093662686	0.004982310803497519	0.004982290288285762	0.9966987009205541	None	0	0	0.375	3	0.7777777777777778	7	0.4074074074074074	0.7777777777777778	10	7	0	1	0	0.3333333333333333	3	9	0.7333333333333333	11	1.0	1.0	0.09999032132151967	0.5000009470085343	0.0987532434306229	0.5527431756966287	0.0999999599673943	0.500000080632146	0.5014630659024087	0.5176397264525148	1.0	1.0	0.0
351	None	None	None	None	None	0	0	0.5	2	0.3333333333333333	1	0.5555555555555556	0	0	0	4	4	0	1.0	3	3	0.3333333333333333	5	0.3333333333333333	0	0	0	0	0	0	0	0	0	0	0	0
3099	0.0007992535827400792	2.231146488036437e-06	2.222761318326974e-06	0.9998656145389572	None	0.17647058823529413	3	0.3333333333333333	12	0.6666666666666666	34	0.654320987654321	0.6078431372549019	43	31	9	0	0	1.0	9	9	3.533333333333333	53	0.0	0.7272727272727273	0.09997699769227966	0.50035886328702	5.072477720834923e-06	0.5001312069408083	0.026064457324375134	0.6678413536236254	0.614660777959703	0.5581028435475659	0	1.0	0.0
5099	0.006184265949007935	0.0038565143913121065	-0.0038511716538356345	0.9979774059807079	None	0	0	0.5	3	0.7142857142857143	5	0.5625	0.7142857142857143	8	5	0	0	0	0.25	2	8	0.6	9	0.0	0.8571428571428571	7.902762784127648e-27	0.5	0.024564460730168276	0.5266397646261317	0.0999738287161647	0.5000410387722459	0.604845790520281	0.5089010774964593	0	0	0.0
7349	8.07079257690904e-05	1.589810916931642e-06	-1.2081594548148384e-07	0.9999961659183431	None	0.25	1	0.4	4	0.75	9	0.25925925925925924	0.75	13	9	0	0	0	0.6666666666666666	6	9	0.9333333333333333	14	0.0	1.0	0.07305707956563766	0.6485768174705436	0.006752911503861316	0.5	-0.0244591780167847	0.5063858456978578	0.6016152106991445	0.552994714752141	0	1.0	0.0
2697	1.289226622115217e-07	1.0451423802746655e-07	-3.403584930867444e-08	0.9999704788170385	None	0	0	0.09523809523809523	4	0.9016393442622951	55	0.7777777777777778	0	0	0	62	14	0	1.0	9	9	4.2	63	0.109375	0.8	0	0	0	0	0	0	0	0	0	0	0
2166	None	None	None	None	None	0	0	0.625	5	0.4	4	0.5	0.4	8	4	3	3	0	0.6666666666666666	4	6	0.8	12	0.5	0.5	-0.09951926366103261	0.5008665803304134	9.202252240452581e-09	0.5000001146429102	0.010655918305837668	0.532771675268628	0.6219284605279426	0.5112265863952721	0.75	0.75	0.0
3019	0.0011876976833158697	0.0002945402202295368	-0.0002868418709342562	0.9984856959730316	None	0.05555555555555555	1	0.34210526315789475	13	0.5818181818181818	32	0.7037037037037037	0.2545454545454545	22	14	34	2	0	1.0	9	9	3.8	57	0.03125	0.7083333333333334	9.299962583798956e-18	0.5000000000000001	0.046103715122011654	0.6641667448779472	0.050049786760404405	0.5888712257954885	0.5900940903769901	0.5859076508491896	1.0	1.0	0.0
1446	None	None	None	None	None	0	0	0.42857142857142855	3	0.75	6	0.5555555555555556	0.75	9	6	0	1	0	0.2222222222222222	2	9	0.6666666666666666	10	1.0	1.0	0.039645310857310254	0.6781280241246911	7.902762784127648e-27	0.5	-0.0604445631085088	0.5038683214159084	0.6014584218264972	0.5630505599857549	1.0	1.0	0.0
6956	0.0013701162370869312	0.0005085792891627284	-0.0005085750574487793	0.9989568400787988	None	0	0	0.5	3	0.6666666666666666	4	0.5714285714285714	0.6666666666666666	7	4	0	1	0	0.2857142857142857	2	7	0.5333333333333333	8	1.0	0.6666666666666666	0.09999999831952175	0.500221520585624	0.06563284918317529	0.6182670724818147	0.09999535138562853	0.5000028654220707	0.5404109469222634	0.5401712995766372	0.0	0	0.0
5370	0.006804465992761444	0.004123849151512165	0.003652710239826399	0.9961238290816228	None	0	0	0.375	3	0.7777777777777778	7	0.4074074074074074	0.7777777777777778	10	7	0	0	0	0.3333333333333333	3	9	0.7333333333333333	11	0.0	1.0	0.09828128787842168	0.5052523853674425	0.012762375591317964	0.5844405664373394	0.09989403212459746	0.5000253161413406	0.6002359887845906	0.530141826082222	0	1.0	0.0
1388	None	None	None	None	None	0.3333333333333333	1	0.4444444444444444	4	0.7272727272727273	8	0.28888888888888886	0.7272727272727273	12	8	0	0	0	0.5555555555555556	9	5	0.8666666666666667	13	0.0	1.0	0.09999998176305178	0.5000001647841186	0.029407218783000354	0.5098472042224151	0.002201116394255747	0.5323979874379037	0.6022330226182523	0.5140936275335668	0	0	0.0
4777	0.0025567968547101335	0.0001459139339653113	-9.213171229592187e-05	0.9964705155152288	None	0.3333333333333333	1	0.5	4	0.6666666666666666	6	0.34375	0.6666666666666666	10	6	0	0	0	0.5	4	8	0.7333333333333333	11	0.0	0.8571428571428571	0.02456394572970819	0.5162894609589306	3.000958171058227e-06	0.5000607527300198	-0.917747434918733	0.9998258657901956	0.987582009774325	0.9481903084776823	0	1.0	0.0
6309	0.0022816794905661923	0.00029799500165858555	0.0002966477604994405	0.9942891207981982	None	0	0	0.5	3	0.7142857142857143	5	0.5625	0.7142857142857143	8	5	0	1	0	0.25	2	8	0.6	9	1.0	0.8571428571428571	5.270307610165998e-09	0.5000009037219543	0.08451676943647073	0.5338200818767657	0.10137113931518656	0.5003224042172721	0.609141049437539	0.511396395765162	1.0	1.0	0.0
904	None	None	None	None	None	0	0	0.42857142857142855	3	0.75	6	0.3333333333333333	0.75	9	6	0	1	0	0.8333333333333334	6	5	0.6666666666666666	10	1.0	0.4	0.22107431295160937	0.6348144210496449	-0.08714378164321754	0.6581434353653219	0.09998934241045387	0.5001367992204788	0.7803719525223731	0.5993686795858622	0.0	0.1111111111111111	0.0
7320	0.00014632258052049317	4.741592456251367e-07	-4.5466345800613397e-07	0.999998532506574	None	0	0	0.375	3	0.7777777777777778	7	0.4074074074074074	0.7777777777777778	10	7	0	0	0	0.3333333333333333	9	3	0.7333333333333333	11	0.0	1.0	0.0999179457122659	0.5006321184411441	-0.10342039485482797	0.9999999999999609	-0.07706120017045123	0.5958731762155116	0.8128338775856745	0.9999702111269427	0	0	0.0
5393	0.0003937963855020327	0.00022343684052696314	-0.0002135924277721244	0.9996437258449634	None	0	0	0.42857142857142855	3	0.75	6	0.5555555555555556	0.75	9	6	0	0	0	0.2222222222222222	9	2	0.6666666666666666	10	0.0	1.0	0.09999997711447506	0.5000005245506972	0.08008099781955255	0.65495059187747	0.028408732901179522	0.5085438961936497	0.5814943842896203	0.5560182675525454	0	0.6666666666666666	0.0
5224	1.0598663641892934e-05	2.593141739480974e-06	-2.5930888625371877e-06	0.9992729146968391	None	0.25	1	0.4	4	0.7692307692307693	10	0.23809523809523808	0.7692307692307693	14	10	0	0	0	0.7777777777777778	7	9	1.0	15	0.0	1.0	0.3367723557495547	0.5489856857288898	-0.09846231471719975	0.5000000000000001	0.0009040353893508424	0.5063205076302272	0.8656207327906004	0.5184796343765059	0	1.0	0.0
90	None	None	None	None	None	0	0	0.5	3	0.6666666666666666	4	0.4	0.6666666666666666	6	4	1	0	0	0.8	5	4	0.5333333333333333	8	0.0	0.5	-0.02030128225433641	0.674573660729401	-0.16097310996848643	0.5384523066065274	0.03573982406125777	0.5659649282499734	0.7144208815763224	0.5945534775879872	0	0.5	0.0
4371	0.00010754498520078848	4.0203908748265705e-06	3.3626708570338306e-06	0.9999989645168703	None	0.25	1	0.36363636363636365	4	0.7857142857142857	11	0.2222222222222222	0.7857142857142857	15	11	0	0	0	0.8888888888888888	9	8	1.0666666666666667	16	0.0	1.0	0.2244094843368468	1.0	-0.05573048197636218	0.5562067940334545	0.0986932016021132	0.5001466421560683	0.8768509177969003	0.9999999594118759	0	1.0	0.0
5924	2.2293367449843172e-08	2.214544025018635e-08	1.2158831150769126e-09	0.9999975612620197	None	0.25	1	0.4	4	0.7692307692307693	10	0.23809523809523808	0.7692307692307693	14	10	0	0	0	0.7777777777777778	7	9	1.0	15	0.0	1.0	0.017347389645993288	0.5061646347786047	0.08322992564312849	0.5000000000000001	1.2132482503889634e-08	0.5000000901790398	0.5886840584426994	0.5020550008787813	0	1.0	0.0
4593	0.005121730263581075	0.00047659530573887455	-0.00047305220686848557	0.9972361899705687	None	0.25	1	0.4	4	0.7692307692307693	10	0.23809523809523808	0.7692307692307693	14	10	0	0	0	0.7777777777777778	9	7	1.0	15	0.0	1.0	0.03958898014226432	0.6417883151951222	-0.02940734455646172	0.5007228980481268	0.1022530721686512	0.5471325602193537	0.6532808182186765	0.5642361877488887	0	1.0	0.0
6537	0.0066348021179955495	0.002646425085756793	-0.002646338789909941	0.9866730084330781	None	0.25	1	0.4	4	0.7692307692307693	10	0.23809523809523808	0.7692307692307693	14	10	0	0	0	0.7777777777777778	7	9	1.0	15	0.0	1.0	0.2384940980661449	0.6239567176295671	0.05686895694500647	0.5	-0.09999952575104443	0.5000022533388737	0.7994985008906076	0.5420989050914041	0	1.0	0.0
5232	0.0001960796859667621	2.3767461749304403e-06	-2.3006294076146597e-06	0.9999993037265706	None	0	0	0.42857142857142855	3	0.75	6	0.5555555555555556	0.75	9	6	0	0	0	0.2222222222222222	9	2	0.6666666666666666	10	0.0	1.0	-0.09993325345011933	0.5000523986998789	0.002784580748635299	0.5536369474269551	0.09999999912121983	0.5000000083684413	0.6935145306821271	0.5179577834808888	0	1.0	0.0
2826	2.0674144256213863e-05	9.943054001375191e-08	9.824672121966734e-08	0.9999830302329518	None	1.0	1	0.8	4	0.4	2	0.4666666666666667	0.4	6	2	0	0	0	0.6	3	5	0.4666666666666667	7	0.0	1.0	-0.09725554797914124	0.5027736213637144	-0.09964572643152911	0.5002930684787549	0.055584046107466256	0.5150207703296975	0.6742042814196851	0.5060303775191853	0	0.8333333333333334	0.0
7160	2.939372202808203e-08	2.8954169920553607e-08	5.225611598010518e-10	0.999996773534464	None	0.25	1	0.4	4	0.75	9	0.25925925925925924	0.75	13	9	0	0	0	0.6666666666666666	6	9	0.9333333333333333	14	0.0	1.0	0.39157454930453356	0.6165582807356175	-0.09943523033054753	0.5000000000000001	2.1878587680957202e-09	0.500000010547967	0.8927849249724741	0.5394979685521799	0	1.0	0.0
5870	0.004397149243638644	0.0004786069777115118	-0.0003112776357873955	0.9924900685606779	None	0.25	1	0.4	4	0.75	9	0.25925925925925924	0.75	13	9	0	0	0	0.6666666666666666	6	9	0.9333333333333333	14	0.0	1.0	0.6640927053853533	0.6637714218702828	0.4974238209685439	0.7589485965269647	-0.3333317674299468	0.5361735573589139	0.9881229176465429	0.6586624494898038	0	1.0	0.0
5632	0.0035748956553206678	0.0004090255159103096	0.00024351138891523982	0.9963145168266129	None	0	0	0.375	3	0.8	8	0.3333333333333333	0.8	11	8	0	0	0	0.4444444444444444	4	9	0.8	12	0.0	1.0	0.07781072247170505	0.6923829541133621	0.06725263463266302	0.52214415088391	0.1469364816828846	0.5003120332789824	0.5899385995616226	0.5745375489096616	0	1.0	0.0
5404	0.002647516864949981	0.0025374104707405368	0.002537403713146493	0.9991070570319825	None	0	0	0.42857142857142855	3	0.75	6	0.5555555555555556	0.75	9	6	0	1	0	0.2222222222222222	2	9	0.6666666666666666	10	1.0	1.0	0.09999918461900939	0.5000009449401022	0.02294765212669276	0.6279473871359731	0.09999715151958968	0.5000019734284927	0.5898196129736214	0.5435090775621592	0.0	0	0.0
27	None	None	None	None	None	0.25	1	0.4	4	0.75	9	0.25925925925925924	0.75	13	9	0	0	0	0.6666666666666666	6	9	0.9333333333333333	14	0.0	1.0	0.09972242150867343	0.5158295579509182	1.2571265341731567e-06	0.50000672284579	0.03874625583175955	0.5158571239007461	0.6014514071948143	0.5105664319544339	0	0.9230769230769231	0.0
7417	0.0003409175867291173	2.231450549199356e-06	2.2306227663522785e-06	0.9999974039138038	None	0.25	1	0.4	4	0.7692307692307693	10	0.23809523809523808	0.7692307692307693	14	10	0	0	0	0.7777777777777778	9	7	1.0	15	0.0	1.0	1.2670937713495423e-07	0.5334416967573239	-0.15124578238228858	0.584719901963792	0.1908864997736927	0.5250559252664068	0.8016087734067371	0.5478905897654418	0	1.0	0.0
6996	0.004945894676563322	0.0013426245245429604	0.00134025764064606	0.9943633912037971	None	0.25	1	0.4	4	0.75	9	0.25925925925925924	0.75	13	9	0	0	0	0.6666666666666666	6	9	0.9333333333333333	14	0.0	1.0	0.0999995552284496	0.5000213429575698	0.13993808108651043	0.5592618331132111	0.09775148127709213	0.587116586439386	0.5580917875155761	0.5490344163786715	0	0	0.0
4531	0.0002786834535393943	1.3447686964098248e-06	-5.097461197284697e-07	0.999996681140419	None	0.25	1	0.4	4	0.75	9	0.25925925925925924	0.75	13	9	0	0	0	0.6666666666666666	6	9	0.9333333333333333	14	0.0	1.0	-0.08916799040814442	0.5671826707775905	0.08916116789007708	0.5603628255763083	0.09999986831243127	0.6688277578328693	0.6981125170557526	0.5999594377941389	0	1.0	0.0
5937	0.0029659385760797997	0.0003102149842525076	0.0003094926415134298	0.9986229335450701	None	0	0	0.5	3	0.7142857142857143	5	0.5625	0.7142857142857143	8	5	0	0	0	0.25	2	8	0.6	9	0.0	0.8571428571428571	0.05981637915951844	0.5336948282869713	0.0036213566422275585	0.5108768984495492	0.09982683119366861	0.5000589111818661	0.598575820172739	0.5148900959934755	0	0	0.0
5639	0.003697390918663639	0.00015261859493096938	0.00015235712043794374	0.99354415259898	None	0	0	0.5	3	0.6666666666666666	4	0.5714285714285714	0.6666666666666666	7	4	0	0	0	0.2857142857142857	2	7	0.5333333333333333	8	0.0	0.6666666666666666	0.014899645043886089	0.5063738626841956	0.009920101883119793	0.5535881582354959	0.09995632178541561	0.500002427204765	0.6018545221638089	0.5200463832742281	0	1.0	0.0
4390	0.003330135033346333	0.0005002177811618476	-0.00034254897078464964	0.9968019178035026	None	0.25	1	0.4	4	0.75	9	0.25925925925925924	0.75	13	9	0	0	0	0.6666666666666666	9	6	0.9333333333333333	14	0.0	1.0	-0.0932426485742277	0.5098529032999657	0.06569587253570314	0.6816719301903789	0.37837020826510037	0.5278981662843836	0.8796862717470564	0.575468217867841	0	0.23076923076923078	0.0
954	None	None	None	None	None	0	0	0.25	1	1.0	3	1.0	1.0	4	3	0	3	0	0.2	5	1	0.3333333333333333	5	1.0	0	0.024912687043200647	0.5211346878250278	0.09999997855029362	0.5000006844200297	0.000423383824372038	0.5000461854548837	0.6044392524697743	0.5070642493440097	1.0	1.0	0.0
1596	None	None	None	None	None	0.3333333333333333	1	0.5	4	0.6666666666666666	6	0.4074074074074074	0.6666666666666666	10	6	0	0	0	0.3333333333333333	9	3	0.7333333333333333	11	0.0	1.0	0.09958388647031385	0.5001348756125401	0.320098567645598	0.7166205195599596	-0.0030089862783547624	0.6609731523637847	0.7876796816869807	0.6299442486811019	0	0.8	0.0
5636	0.0009824667473600493	0.0001374234033248831	0.00011665795005579092	0.9990437936626111	None	0	0	0.375	3	0.8	8	0.3333333333333333	0.8	11	8	0	0	0	0.4444444444444444	4	9	0.8	12	0.0	1.0	2.0505211978476893e-09	0.500014570501104	-0.028904096063595487	0.5163362451541675	0.055862853043185313	0.5421482109925448	0.5918579852925848	0.5195251010468893	0	1.0	0.0
4398	0.0002988440834473027	9.081963179278707e-06	2.17665722989541e-06	0.9999963723838275	None	0.25	1	0.4	4	0.75	9	0.25925925925925924	0.75	13	9	0	0	0	0.6666666666666666	6	9	0.9333333333333333	14	0.0	1.0	0.09999999999134249	0.500000000015643	6.419023358907128e-07	0.5	0.17387827721746557	0.5916505510683173	0.6709571906451435	0.5308601303437636	0	1.0	0.0
6356	0.0024230043775970954	0.00018420829455995333	-0.00017848027906995444	0.9965472431650678	None	0.25	1	0.4	4	0.75	9	0.25925925925925924	0.75	13	9	0	0	0	0.6666666666666666	6	9	0.9333333333333333	14	0.0	1.0	6.523018394703236e-11	0.5000015939075757	-0.05235399637182394	0.527244648892826	-0.06217301226439935	0.5247110774319987	0.5746032916627749	0.5173278849803351	0	0	0.0
6957	0.0021066741512422256	0.0007190849350642544	-0.0006950035730188569	0.9942233565450348	None	0.25	1	0.4	4	0.7692307692307693	10	0.23809523809523808	0.7692307692307693	14	10	0	0	0	0.7777777777777778	7	9	1.0	15	0.0	1.0	7.902762784127648e-27	0.5	-0.05356436066523621	0.5	-0.04518898569950432	0.6290567414030351	0.583582921558677	0.5439010240676465	0	1.0	0.0
940	None	None	None	None	None	0.3333333333333333	1	0.5	4	0.6666666666666666	6	0.4074074074074074	0.6666666666666666	10	6	0	0	0	0.3333333333333333	3	9	0.7333333333333333	11	0.0	1.0	0.03388471724467449	0.5219404438699626	0.057887868807411834	0.6089857544529655	1.467719576706116e-15	0.5000000000002814	0.5588748206043245	0.5441240078361665	0	1.0	0.0
6798	4.5417580593919034e-05	8.545067814241497e-07	-1.1361453740170031e-07	0.9999991582690835	None	0.3333333333333333	1	0.5	4	0.7	7	0.3333333333333333	0.7	11	7	0	0	0	0.4444444444444444	9	4	0.8	12	0.0	1.0	7.902762784127648e-27	0.5	-0.09317207080351415	0.5224042445040056	0.14909181668624205	0.5425153720364655	0.7289294718983296	0.5216656053467167	0	1.0	0.0
2776	None	None	None	None	None	0	0	0.4	6	0.6	12	0.4888888888888889	0.25	8	5	13	8	0	0.5555555555555556	5	9	1.4666666666666666	22	0.2962962962962963	0.35294117647058826	0.09962662721825345	0.5005986772513833	0.03492593359818216	0.5093505680278569	0.05814462043357539	0.6206288111915663	0.5744284692304629	0.5442191222182915	0.0	1.0	0.0
7504	0.011046238401237205	0.008829765736995588	0.0009238993268146535	0.9870546037965581	None	0.25	1	0.4	4	0.7692307692307693	10	0.23809523809523808	0.7692307692307693	14	10	0	0	0	0.7777777777777778	7	9	1.0	15	0.0	1.0	0.09999979242587677	0.5254610612433145	-0.08423131269296952	0.6191820446684158	0.1535029358533512	0.5044227143797818	0.735736450817762	0.5503043662366055	0	0.07142857142857142	0.0
1040	None	None	None	None	None	0	0	0.5	1	1.0	1	1.0	1.0	2	1	0	3	0	0.3333333333333333	3	1	0.2	3	1.0	0	0.00321064271504663	0.5007026604923163	4.37980354765686e-06	0.5000109461844982	-0.05952737098304821	0.5107533630690002	0.5716280835908836	0.5038228017162936	1.0	1.0	0.0
1030	None	None	None	None	None	0	0	0.2857142857142857	4	0.6842105263157895	13	0.7	0	2	0	18	6	0	0.8333333333333334	6	5	1.4	21	0.15789473684210525	0.23529411764705882	0	0	0	0	0	0	0	0	0	0	0
2368	None	None	None	None	None	0	0	0.3333333333333333	1	1.0	2	0.6666666666666666	0	0	0	3	3	0	0.6666666666666666	2	3	0.26666666666666666	4	0.3	0	0	0	0	0	0	0	0	0	0	0	0
2385	None	None	None	None	None	0	0	0.2391304347826087	11	0.7313432835820896	49	0.8518518518518519	0.5522388059701493	46	37	22	0	0	1.0	9	9	4.6	69	0.0	0.8	0.00026112359027566227	0.6612873101889016	0.09997740399945779	0.5003477046486761	0.13092050822499351	0.5158459425713202	0.6396461273859017	0.5608495610198291	0	0.15217391304347827	0.0
1766	None	None	None	None	None	0.26666666666666666	4	0.3939393939393939	13	0.574468085106383	27	0.6049382716049383	0.5319148936170213	38	25	10	1	0	1.0	9	9	3.2666666666666666	49	0.09090909090909091	0.8	5.2510638166604714e-08	0.5240227043497252	1.289438380783642e-09	0.5001247754284971	1.0036057348974723e-06	0.5043549160187564	0.5002563985032152	0.5095058597786618	0.5526315789473685	0.2894736842105263	0.0
5590	0.0013715431990980785	0.00015773523680176742	-3.5368639174951986e-06	0.9985099764832265	None	0.25	1	0.4	4	0.75	9	0.25925925925925924	0.75	13	9	0	0	0	0.6666666666666666	6	9	0.9333333333333333	14	0.0	1.0	0.02904935224449191	0.5024832230981091	-0.0987593411530325	0.5	0.13411574920566155	0.6162521511805964	0.721613961000438	0.5402132479340744	0	1.0	0.0
3542	0.0001031120386666872	1.3647131624130744e-06	-1.185029561281964e-06	0.9999961265158271	None	0.25	1	0.4	4	0.75	9	0.25925925925925924	0.75	13	9	0	0	0	0.6666666666666666	9	6	0.9333333333333333	14	0.0	1.0	0.3045215310485056	0.5307775157907431	3.3679618881321306e-05	0.5	-0.05384485056034163	0.8750669037335519	0.8352566576644818	0.6659511980525056	0	0.9230769230769231	0.0
544	None	None	None	None	None	0	0	0.6	3	0.6	3	0.5833333333333334	0.6	6	3	0	1	0	0.3333333333333333	6	2	0.4666666666666667	7	1.0	0.4	0.07328801783032868	0.5464958030156549	0.021584506270458496	0.5904011865852355	0.09999894217088118	0.5000356674807303	0.5813475157531163	0.5458945271608152	1.0	1.0	0.0
7497	0.0019114047563027245	0.00011179359875399841	-7.037774815378042e-05	0.9975349345919704	None	0	0	0.375	3	0.7777777777777778	7	0.4074074074074074	0.7777777777777778	10	7	0	1	0	0.3333333333333333	3	9	0.7333333333333333	11	1.0	1.0	0.09724522044705922	0.6867671550761166	0.11499113334709646	0.5997071243754172	0.09550454793195437	0.5192785623634052	0.5817246987529598	0.6039972857835405	1.0	1.0	0.0
5448	0.0026491355003301804	0.002256387931221882	0.002255560499594882	0.996697758254115	None	0	0	0.375	3	0.8	8	0.3333333333333333	0.8	11	8	0	1	0	0.4444444444444444	4	9	0.8	12	1.0	1.0	0.09998460352901116	0.501658520724901	0.359804791415548	0.9999999774735407	0.25992234826119415	0.5438611121259708	0.8964177386712051	0.9973495414313113	0.0	0	0.0
3441	0.006006111431316304	0.0020569896319347666	0.0020566853822534923	0.9962998348862527	None	0.25	1	0.4	4	0.75	9	0.25925925925925924	0.75	13	9	0	0	0	0.6666666666666666	6	9	0.9333333333333333	14	0.0	1.0	0.09999285563984363	0.5001651898765476	0.10751528637405021	0.9530734244926589	0.15835920000652037	0.5318101351849888	0.5833496152237345	0.7400817945260731	0	1.0	0.0
2627	2.0488224316176845e-08	1.1278047323205207e-10	3.8181241788577945e-11	0.9999999999983288	None	0	0	0.5	2	0.6666666666666666	2	1.0	0.6666666666666666	4	2	0	2	0	0.2	1	5	0.3333333333333333	5	1.0	1.0	0.02200427641989399	0.6954574286498164	0.3633628702218529	0.5492400626352899	3.30751098529845e-05	0.5	0.8437403586829479	0.5844625283189528	1.0	1.0	0.0
1886	None	None	None	None	None	0.3333333333333333	1	0.4444444444444444	4	0.7272727272727273	8	0.2708333333333333	0.7272727272727273	12	8	0	0	0	0.75	6	8	0.8666666666666667	13	0.0	0.8571428571428571	0.04509099483712213	0.6684793407885011	-0.06700198906200679	0.527997052164358	0.12279575966410725	0.5763945990372015	0.7006025370435802	0.5923777547659704	0	0.5833333333333334	0.0
3938	0.004403601975840677	0.0002327838741515257	9.99482173610481e-05	0.9912563085009508	None	0	0	0.375	3	0.8	8	0.3	0.8	11	8	0	0	0	0.625	5	8	0.8	12	0.0	0.8571428571428571	0.2314341075803868	0.5630363444378557	5.750952274756868e-05	0.5007088187588725	-0.026032152335640553	0.5622773964814747	0.7608307559520723	0.5421281626317169	0	0.7272727272727273	0.0
3333	0.003926146645871993	0.0020538538385353766	-0.00179477375462242	0.9976457240986656	None	0.3333333333333333	1	0.4444444444444444	4	0.7272727272727273	8	0.2708333333333333	0.7272727272727273	12	8	0	0	0	0.75	6	8	0.8666666666666667	13	0.0	0.8571428571428571	0.09999999999990061	0.500000000002312	-0.05975249287603118	0.7712687315842732	0.09731197120438365	0.5082128180581339	0.681248730471657	0.6025530930795729	0	1.0	0.0
2770	0.0032133122715651895	0.0006341379402258142	0.0006333798085770733	0.9922100865408509	None	0.5	1	0.5714285714285714	4	0.625	5	0.3333333333333333	0.625	9	5	0	0	0	0.8333333333333334	5	6	0.6666666666666666	10	0.0	1.0	0.022474021561734014	0.5616316760317437	-0.05583487680063087	0.5021025387225607	0.13281794702322136	0.837090547807181	0.6843562530515658	0.6527112395518295	0	1.0	0.0
1635	None	None	None	None	None	0.5	1	0.5	3	0.5714285714285714	4	0.5	0	0	0	8	10	0	0.5	3	6	0.6	9	0.5	0.3333333333333333	0	0	0	0	0	0	0	0	0	0	0
4156	1.824355135243158e-09	1.25990029573423e-10	-4.402518359068971e-11	0.9999999812053874	None	0.3333333333333333	1	0.5	4	0.6666666666666666	6	0.4074074074074074	0.6666666666666666	10	6	0	0	0	0.3333333333333333	3	9	0.7333333333333333	11	0.0	1.0	0.2593708939046864	0.7082108558579824	0.09998839613608028	0.5002566694641284	0.00012683486092378136	0.500002545150236	0.744149891097849	0.5734437893201701	0	1.0	0.0
4034	None	None	None	None	None	0.09090909090909091	1	0.3333333333333333	8	0.6666666666666666	22	0.43209876543209874	0.6060606060606061	28	20	6	0	0	1.0	9	9	2.3333333333333335	35	0.0	0.9230769230769231	5.7035956038483435e-06	0.5137333404381992	0.05611787411046002	0.5576861220609164	0.08626711126545783	0.9858905720329998	0.6432456828937371	0.8192303827419133	0	1.0	0.0
2366	None	None	None	None	None	0	0	0.15	3	0.8518518518518519	23	0.8055555555555556	0	0	0	28	18	0	0.4444444444444444	4	9	1.9333333333333333	29	0.3	0.88	0	0	0	0	0	0	0	0	0	0	0
173	None	None	None	None	None	0.3333333333333333	1	0.5	4	0.6666666666666666	6	0.34375	0.6666666666666666	10	6	0	0	0	0.5	8	4	0.7333333333333333	11	0.0	0.8571428571428571	0.08796697702315111	0.5309440643835411	0.04761569221417924	0.6377957330656948	0.00015311508347611393	0.5036090037578221	0.5972497742715253	0.5584137664914981	0	1.0	0.0
5028	1.857207530384009e-08	1.5611250909773098e-08	1.0858350678370539e-08	0.9999963572074031	None	0	0	0.42857142857142855	3	0.75	6	0.4166666666666667	0.75	9	6	0	0	0	0.375	8	3	0.6666666666666666	10	0.0	0.8571428571428571	0.029079848806037638	0.5060853234078971	-0.05341131008528595	0.5589720063235268	3.9435633619810856e-22	0.5000000000000009	0.5790547240678902	0.5217640338175714	0	0	0.0
3769	0.003530338971137503	0.00022871310012833462	3.59418083742959e-05	0.9920760652737552	None	0.25	1	0.4	4	0.7692307692307693	10	0.23809523809523808	0.7692307692307693	14	10	0	0	0	0.7777777777777778	9	7	1.0	15	0.0	1.0	0.0014801457469773912	0.5119090666014658	0.06920359982158504	0.5	0.01387103832441618	0.6644540121847765	0.5957971826274217	0.5606048847391398	0	1.0	0.0
7536	0.0021283009901402095	0.0008249554206531356	-6.113704708930043e-05	0.9971918299032294	None	0	0	0.3333333333333333	3	0.8181818181818182	9	0.28888888888888886	0.8181818181818182	12	9	0	0	0	0.5555555555555556	9	5	0.8666666666666667	13	0.0	1.0	2.6707003031972595e-07	0.5000013420774317	0.23437771214526765	0.9999999985862613	-0.09876287873092113	0.5031030743232145	0.9449717980649343	0.9988835475299689	0	0	0.0
7317	0.0038880438538939606	0.00044344547867077104	0.0003870035040326805	0.9895737686803544	None	0	0	0.5	3	0.6666666666666666	4	0.4444444444444444	0.6666666666666666	7	4	0	1	0	0.5	3	6	0.5333333333333333	8	1.0	0.4	-0.19180803952178554	0.9324148827916205	0.09801580599165169	0.507741422707595	-0.33021970193121497	0.5851118623728536	0.8562292845650845	0.7310030220317584	1.0	0.2857142857142857	0.0
1353	None	None	None	None	None	0.15384615384615385	2	0.4642857142857143	13	0.46153846153846156	18	0.5061728395061729	0.3333333333333333	24	13	16	0	0	1.0	9	9	2.7333333333333334	41	0.0	0.9375	0.058821614982974266	0.9375547168777005	0.07359576326244868	0.6421225779418992	0.151642507624511	0.7397002107809177	0.7193798863594709	0.809381248130254	0	0.9583333333333334	0.0
6884	0.00782404674688521	0.0014330293217074267	0.000849908556361424	0.9924133495184397	None	0	0	0.3333333333333333	3	0.8181818181818182	9	0.28888888888888886	0.8181818181818182	12	9	0	0	0	0.5555555555555556	5	9	0.8666666666666667	13	0.0	1.0	0.06563859334466739	0.9678679234408973	0.001280478168594908	0.5275865345085357	0.2107574522380477	0.5168545928927075	0.7011911850852452	0.7675236908993699	0	0.75	0.0
76	None	None	None	None	None	0	0	0	0	0	0	1.0	0	0	0	0	0	0	1.0	1	1	0.06666666666666667	1	0.0	0	0	0	0	0	0	0	0	0	0	0	0
3069	0.0075308181170675404	0.006294606323560607	0.005165131044683161	0.9943363701859658	None	0.25	1	0.4	4	0.7692307692307693	10	0.23809523809523808	0.7692307692307693	14	10	0	0	0	0.7777777777777778	7	9	1.0	15	0.0	1.0	0.09999999955026113	0.5000001567042394	0.01448056959358342	0.6548850129833405	0.3619987976956168	0.9888029620293232	0.8088206572049152	0.8464653267765524	0	1.0	0.0
219	None	None	None	None	None	0	0	0.36	9	0.5428571428571428	19	0.5873015873015873	0.4	20	14	16	7	0	0.7777777777777778	7	9	2.466666666666667	37	0.23333333333333334	0.5625	0.09993889937819075	0.500189345868889	0.08108460491232308	0.6184391756905954	-0.059902496866853186	0.5287730189254538	0.6727170937606305	0.5497436792829066	1.0	1.0	0.0
4691	0.005239427362604802	0.0005341791745541351	0.0001004331734817688	0.9935129144631131	None	0.2	1	0.3333333333333333	4	0.8	12	0.20987654320987653	0.8	16	12	0	0	0	1.0	9	9	1.1333333333333333	17	0.0	1.0	1.8601296970158373e-16	0.5000000454534471	7.038682322912458e-08	0.5001736474434839	-0.09999777234125595	0.5000001050968251	0.615713729578924	0.5000579326666532	0	0	0.0
563	None	None	None	None	None	0	0	0.5	2	0.75	3	0.6	0.75	5	3	0	1	0	0.4	2	5	0.4	6	0.5	0	0.030339459201159668	0.5948194596334454	0.09754368865208772	0.5388766392695838	-0.09999919249010358	0.5000795900446321	0.6942532553255175	0.5448842338310687	1.0	0.8	0.0
5768	0.01066883634870782	0.003074454845963447	0.0030457757800380156	0.9965816844395674	None	0	0	0.3333333333333333	3	0.8181818181818182	9	0.28888888888888886	0.8181818181818182	12	9	0	0	0	0.5555555555555556	9	5	0.8666666666666667	13	0.0	1.0	0.09999999393400207	0.5000000070186223	0.00015067013081561446	0.5013603161228287	0.35191110546189736	0.6179568476239669	0.8144932234500126	0.5404386779365382	0	1.0	0.0
7508	0.004321406296838859	0.0025190282371712358	0.00251348436578338	0.9937111829806538	None	0	0	0.5	3	0.6666666666666666	4	0.4444444444444444	0.6666666666666666	7	4	0	1	0	0.5	3	6	0.5333333333333333	8	1.0	0.4	0.09999999998255515	0.5000000156470321	0.06327082895342481	0.5537274038350144	-0.2035320101162294	0.5415236407152262	0.7890202188969191	0.5318087007043143	1.0	1.0	0.0
6336	0.0030633810235305417	0.0005711832098435598	0.0005386111796060088	0.9960565032581471	None	0.25	1	0.4	4	0.75	9	0.25925925925925924	0.75	13	9	0	0	0	0.6666666666666666	6	9	0.9333333333333333	14	0.0	1.0	0.09999996194007295	0.500001528698229	-0.025578085803271245	0.5	0.05106104110228078	0.5793524438319559	0.6268880624597514	0.5266515321356582	0	1.0	0.0
5248	0.003373187312367019	0.00029091862492187774	9.28556182447364e-05	0.9981347958805632	None	0	0	0.375	3	0.7777777777777778	7	0.4074074074074074	0.7777777777777778	9	7	1	1	0	0.3333333333333333	9	3	0.7333333333333333	11	0.25	1.0	0.0999999998722248	0.5000000244618079	0.0003793241547577013	0.5040183984660875	0.09986501660221551	0.5002926248257162	0.6152177153400261	0.5014370408120407	1.0	1.0	0.0
2558	0.00016011357149616368	2.358503888941024e-06	1.646922964462719e-06	0.9999961607306911	None	0	0	0.6	3	0.6	3	0.5833333333333334	0.6	6	3	0	1	0	0.3333333333333333	6	2	0.4666666666666667	7	1.0	0.4	0.0902838627650325	0.5241298130694175	0.00034695257326145077	0.5081540047149915	0.09589135225865827	0.5648389837895494	0.6034214635158658	0.5324574422868906	1.0	1.0	0.0
2736	1.4970447441362526e-05	2.2267396967330945e-06	-2.2198668121423492e-08	0.994733704238607	None	0	0	0.09523809523809523	2	0.9655172413793104	28	0.8611111111111112	0	0	0	30	0	0	1.0	6	6	2.066666666666667	31	0.0	0.4	0	0	0	0	0	0	0	0	0	0	0
6921	0.0023483826113820626	0.0007353694690100797	9.726768606093688e-05	0.983739470198166	None	0.25	1	0.4	4	0.75	9	0.25925925925925924	0.75	13	9	0	0	0	0.6666666666666666	6	9	0.9333333333333333	14	0.0	1.0	2.742130381717802e-11	0.5635364355894201	-0.04629457177008174	0.6203512593543637	0.059144902715761304	0.5539876618115858	0.6132692517499514	0.5795973670432768	0	1.0	0.0
5361	0.001800325736137156	1.0649596026268963e-05	-8.19389526632016e-06	0.998474564557613	None	0.3333333333333333	1	0.5	4	0.6666666666666666	6	0.4074074074074074	0.6666666666666666	10	6	0	0	0	0.3333333333333333	3	9	0.7333333333333333	11	0.0	1.0	-0.016388968906857128	0.6506214177126668	4.696151810666953e-05	0.5000262840254701	0.09998301654337752	0.5000015182306796	0.6258557386873242	0.5516388053656964	0	1.0	0.0
2674	2.0410818022265874e-05	3.321670140373467e-07	-1.7032759859839917e-07	0.9999113630428554	None	0	0	0.8571428571428571	6	0.0	0	0.5555555555555556	0	6	0	3	3	0	0.5	3	6	0.6666666666666666	10	0.75	0.25	0	0	0	0	0	0	0	0	0	0	0
1600	None	None	None	None	None	0.3333333333333333	1	0.75	6	0.1111111111111111	1	0.7333333333333333	0	6	0	4	5	0	0.6	3	5	0.7333333333333333	11	0.8333333333333334	0.3333333333333333	0	0	0	0	0	0	0	0	0	0	0
1896	None	None	None	None	None	0.5	1	0.6666666666666666	4	0.5	3	0.4	0.16666666666666666	2	1	5	9	0	0.8	4	5	0.5333333333333333	8	0.6923076923076923	0.6666666666666666	0.09999999687848819	0.5000000034147696	3.253211329395977e-09	0.5000000005543279	1.6054452331683332e-05	0.5000071583511256	0.6157071760022779	0.5000023874400745	0.0	0	0.0
874	None	None	None	None	None	0	0	0.25	1	1.0	3	1.0	1.0	4	3	0	3	0	0.2	5	1	0.3333333333333333	5	1.0	0	0.03446457559793471	0.5641035232522141	0.09999933289734982	0.5000010772800804	-0.059008407044886024	0.510730311949301	0.6595583271798439	0.5250427910975695	1.0	1.0	0.0
7117	0.0020741682187898937	0.0002025868856271161	0.0001009356840067274	0.996272569765096	None	0.25	1	0.4	4	0.75	9	0.25	0.75	13	9	0	0	0	0.875	8	7	0.9333333333333333	14	0.0	1.0	1.4496268279352534e-10	0.5000323147437703	-0.03290688269778997	0.5184438611582607	-0.10708887490684955	0.728231810701715	0.6085784032323015	0.5873940136529467	0	0	0.0
1196	None	None	None	None	None	0.06666666666666667	1	0.40625	13	0.4888888888888889	22	0.746031746031746	0.3333333333333333	25	15	21	5	0	0.7777777777777778	7	9	3.1333333333333333	47	0.1388888888888889	0.6153846153846154	0.19871207391287524	0.9998580653535317	-0.07137831367834616	0.6232689492664184	-0.09047334063727915	0.6707424008976991	0.7963091484316639	0.9663765907193025	1.0	0.96	0.6431663872018097
292	None	None	None	None	None	0	0	1.0	2	0.0	0	0.75	0	2	0	0	0	0	1.0	2	2	0.2	3	0.0	0	0	0	0	0	0	0	0	0	0	0	0
3420	0.0002104630129388557	1.5833782497055104e-06	3.6616097376284743e-07	0.9999943785881938	None	0.3333333333333333	1	0.4444444444444444	4	0.7272727272727273	8	0.2653061224489796	0.7272727272727273	12	8	0	0	0	1.0	7	7	0.8666666666666667	13	0.0	0.6666666666666666	9.759384909331736e-07	0.5000173553247771	-0.0328828458529362	0.5071806757370947	0.04993831721282752	0.6449118459887881	0.5869241806035442	0.5519404184213321	0	0	0.0
1122	None	None	None	None	None	0	0	0.6	3	0.6	3	0.5833333333333334	0.6	6	3	0	1	0	0.3333333333333333	2	6	0.4666666666666667	7	1.0	0.4	0.04595132090123109	0.5271052505013475	0.13022545224063178	0.5797643519095488	0.06753693632605842	0.5254171768395041	0.5938590555174896	0.5442249532156901	1.0	1.0	0.0
565	None	None	None	None	None	0.25	1	0.4	4	0.5833333333333334	7	0.5833333333333334	0	1	0	12	6	0	0.6666666666666666	6	4	0.9333333333333333	14	0.2222222222222222	0.2	0	0	0	0	0	0	0	0	0	0	0
5036	0.0027216851856835616	0.0009701773418246385	0.0002834344270782919	0.9878139717994389	None	0.25	1	0.4	4	0.75	9	0.25925925925925924	0.75	13	9	0	0	0	0.6666666666666666	6	9	0.9333333333333333	14	0.0	1.0	0.42335125340012353	0.6756076882011907	0.09936844517707064	0.5736060040807252	-0.03924267862186094	0.5626015292155714	0.8824145771301696	0.6052339189108268	0	0	0.0
5573	0.0002987491250760364	8.767216615679283e-07	8.632140986501256e-07	0.9999993900440011	None	0	0	0.42857142857142855	3	0.75	6	0.5555555555555556	0.75	9	6	0	0	0	0.2222222222222222	9	2	0.6666666666666666	10	0.0	1.0	-0.01911797205997629	0.6622477931073187	0.08607809830560449	0.5209000472344635	0.0999999955189261	0.5000015806745689	0.6318052151780014	0.5627492978996433	0	0.7777777777777778	0.0
6077	0.0015821415869341517	0.00015491451547923425	0.0001381183290908632	0.9971925169999163	None	0	0	0.375	3	0.8	8	0.3	0.8	11	8	0	1	0	0.625	5	8	0.8	12	1.0	0.8571428571428571	0.0999976566370778	0.5647454408804998	0.05930449086874655	0.5170536698715508	0.04459498608954516	0.6831547922275086	0.5624190195467748	0.5904109385294352	0.0	0	0.0
525	None	None	None	None	None	0	0	0.19444444444444445	7	0.803921568627451	41	0.654320987654321	0.7843137254901961	47	40	5	0	0	1.0	9	9	3.533333333333333	53	0.0	0.9090909090909091	1.0446857727567604e-09	0.5002525603308763	-0.04601076640080486	0.6563235019195193	0.09865467839190149	0.5084196876222323	0.647160834160952	0.5565606379395059	0	1.0	0.0
5167	0.0020111207505311844	0.000799586274175988	-0.0003389627910103976	0.9980987751519922	None	0.25	1	0.4	4	0.75	9	0.25925925925925924	0.75	13	9	0	0	0	0.6666666666666666	6	9	0.9333333333333333	14	0.0	1.0	-0.09998217853223595	0.5000067909552807	1.681271394436699e-05	0.5000134723466318	0.15721331346610998	0.5	0.742426514694003	0.5000067544339717	0	1.0	0.0
5782	0.0021566037949356082	0.0014089928479535773	-0.0014088552678149268	0.9982861537163937	None	0	0	0.42857142857142855	3	0.75	6	0.5555555555555556	0.75	9	6	0	1	0	0.2222222222222222	2	9	0.6666666666666666	10	1.0	1.0	0.09983731844826177	0.5014896108218475	0.020603666638294604	0.6825898344755441	0.08705781707134881	0.5062723877535904	0.5830867039004807	0.5660081885089985	1.0	1.0	0.0
2792	0.00075440461651993	3.677848502051056e-05	3.510109560913854e-05	0.9997248153301721	None	0.17647058823529413	3	0.3611111111111111	13	0.5961538461538461	31	0.6666666666666666	0.5192307692307693	40	27	13	0	0	1.0	9	9	3.6	54	0.0	0.8	0.09954628687438798	0.5944832733940666	-0.0999950315244518	0.5001039129207577	0.14818214901828142	0.5705496352080478	0.7454023160286978	0.5553587941570232	0	0.975	0.0
441	None	None	None	None	None	0	0	0.42857142857142855	3	0.75	6	0.5555555555555556	0.625	8	5	1	3	0	0.5	6	3	0.6666666666666666	10	1.0	0.2857142857142857	0.07891446581364786	0.5932787588735519	0.061444098195226296	0.5760051773662501	-0.0905000708450668	0.6760764136222959	0.6773719849574845	0.6161511378393865	1.0	1.0	0.0
5319	0.0040727005809008095	0.003747380372535748	0.0037467539289455626	0.9979629950176726	None	0.3333333333333333	1	0.5	4	0.7	7	0.3333333333333333	0.7	11	7	0	0	0	0.4444444444444444	4	9	0.8	12	0.0	1.0	0.09999996918113804	0.5000229243489157	0.0557987637918807	0.558473710423812	0.0952602344637094	0.5191404517519579	0.5493734586098923	0.5259484099431092	0	0.8181818181818182	0.0
1299	None	None	None	None	None	0.5	1	0.6666666666666666	4	0.5714285714285714	4	0.375	0.5714285714285714	8	4	0	0	0	0.6666666666666666	6	4	0.6	9	0.0	0.6666666666666666	0.03158057672815291	0.5347848273546623	2.3522507444439392e-20	0.5	0.09991388327859327	0.5007308101221595	0.6028362237456989	0.5118550844907086	0	0.25	0.0
3876	0.0004545930098464043	0.0001161456226280349	-0.00011449025518696854	0.9999106172016677	None	0	0	0.5	3	0.7142857142857143	5	0.42857142857142855	0.7142857142857143	8	5	0	1	0	0.42857142857142855	3	7	0.6	9	1.0	1.0	0.09830857461119186	0.5009163740370608	0.09999939256388399	0.5000320060992496	0.06834675586693398	0.5030166918224281	0.5362838870979553	0.5013217001181193	0.25	1.0	0.0
2698	0.002452933647695942	0.00019021864729264911	-0.00014587880065301348	0.9955357737944348	None	0.5	1	0.6666666666666666	4	0.5	3	0.4444444444444444	0.5	7	3	0	0	0	0.5	6	3	0.5333333333333333	8	0.0	1.0	0.000537620824596371	0.5015587573372624	1.8411441923395793e-05	0.500020072133956	0.19000244290836463	1.0	0.9272840165035321	0.999999999964486	0	1.0	0.0
1071	None	None	None	None	None	0.2	1	0.5833333333333334	7	0.375	6	0.5	0.25	9	4	8	11	0	1.0	6	6	1.2	18	0.7333333333333333	0.4	-0.0837630305600257	0.994866101533272	-0.12426223207742215	0.8634354688938491	-0.026133327681224318	0.5179025209892176	0.745955685028103	0.9163815393081999	1.0	0.8888888888888888	0.0
6178	0.002159267207363855	0.0007601085816218581	-0.00033280741889513116	0.998207960332328	None	0.25	1	0.4	4	0.75	9	0.25925925925925924	0.75	13	9	0	0	0	0.6666666666666666	9	6	0.9333333333333333	14	0.0	1.0	7.902762784127648e-27	0.5	0.003578557703419477	0.6432391694453395	-0.08083554993915015	0.5127535057785726	0.6005342473734124	0.5531712038817266	0	0.3076923076923077	0.0
366	None	None	None	None	None	0.14285714285714285	1	0.375	6	0.6818181818181818	15	0.38095238095238093	0.6363636363636364	20	14	3	0	0	0.7777777777777778	7	9	1.6	24	0.0	0.4	-0.03825524682113686	0.658048777836281	-0.09992886678482	0.5942079404908782	0.27091475444135715	0.6209109361247995	0.8343580598865225	0.6247608312132523	0	0.4	0.0
2443	None	None	None	None	None	0	0	0.5	2	0.6666666666666666	2	1.0	0.6666666666666666	4	2	0	2	0	0.2	5	1	0.3333333333333333	5	1.0	1.0	0.24535630519038235	0.6096802262076825	0.05080551294755251	0.5593072768053318	1.0723004039209065e-17	0.5000000000000041	0.7429827418692942	0.5567806278588152	1.0	0.75	0.0
1271	None	None	None	None	None	0	0	0.23684210526315788	9	0.7037037037037037	38	0.7777777777777778	0.07407407407407407	7	4	48	0	0	0.8888888888888888	8	9	3.7333333333333334	56	0.0	0.92	0.14275739665692636	0.7470131248188547	2.251011611857987e-05	0.5088945021210293	2.4640965136152722e-23	0.5027596614035229	0.6621548465254737	0.5930178617414887	0	1.0	0.0
6583	0.00025414914874901984	2.362767103832992e-06	2.3580750899959258e-06	0.9999963336133906	None	0.25	1	0.4	4	0.75	9	0.25925925925925924	0.75	13	9	0	0	0	0.6666666666666666	9	6	0.9333333333333333	14	0.0	1.0	7.902762784127648e-27	0.5	-0.0901991538101912	0.6084998087310195	0.06032909783361384	0.6030475204351873	0.6545039936884481	0.5711137509243861	0	1.0	0.0
7267	0.0007530732406548464	0.00042462529496102596	0.0003014547379225317	0.9985111363908623	None	0	0	0.375	3	0.8	8	0.3333333333333333	0.8	11	8	0	0	0	0.4444444444444444	9	4	0.8	12	0.0	1.0	-0.09983562317955916	0.5000128181678789	0.06802846689258588	0.5465491371547551	0.0550825184873633	0.5927517021843659	0.694390274134185	0.5467085052161392	0	1.0	0.0
681	None	None	None	None	None	0.08333333333333333	1	0.38461538461538464	10	0.5945945945945946	22	0.7222222222222222	0.5675675675675675	31	21	7	1	0	0.6666666666666666	9	6	2.6	39	0.125	0.5454545454545454	0.09643776302156731	0.6085736405578636	0.03229765245961428	0.5806058419898875	0.0007576877922696011	0.5080817595351252	0.5981364262323935	0.5661852613486174	1.0	1.0	0.0
3867	0.0005540924162815923	1.9259817325552577e-06	-1.3201221352957305e-06	0.9999983392169601	None	0.25	1	0.36363636363636365	4	0.7857142857142857	11	0.2222222222222222	0.7857142857142857	15	11	0	0	0	0.8888888888888888	9	8	1.0666666666666667	16	0.0	1.0	7.902762784127648e-27	0.5	-0.0881817314478805	0.6293161947960633	0.1266318726656333	0.5366368376613063	0.6952978132334837	0.5561039831193455	0	1.0	0.0
6144	0.0027058620351506513	0.002542202320337844	0.0025421276562762685	0.9986126998375817	None	0	0	0.42857142857142855	3	0.75	6	0.5555555555555556	0.75	9	6	0	1	0	0.2222222222222222	2	9	0.6666666666666666	10	1.0	1.0	0.09999999999954656	0.5000002202608441	0.16619544118197266	0.52709315319505	0.05444053780661083	0.5038978019363407	0.6127348942625993	0.5103377991329139	1.0	1.0	0.0
6783	5.193812473704024e-09	4.997506678052897e-09	3.926175207373011e-10	0.9999993997465603	None	0	0	0.42857142857142855	3	0.75	6	0.5555555555555556	0.75	9	6	0	1	0	0.2222222222222222	2	9	0.6666666666666666	10	1.0	1.0	0.3579166400955296	0.7731880861707091	0.09764508486178763	0.5034071359278595	3.405861218742084e-05	0.5000209280090846	0.8192912200844736	0.6018959615954682	1.0	1.0	0.0
6928	0.005007576095612371	0.004533644332063244	-0.004459467457636184	0.9940898852302101	None	0.25	1	0.36363636363636365	4	0.7857142857142857	11	0.2222222222222222	0.7857142857142857	15	11	0	0	0	0.8888888888888888	8	9	1.0666666666666667	16	0.0	1.0	0.0999999995294583	0.5000000084920287	0.021057635258387684	0.6866935368296775	-0.09905575764379251	0.5644457758920419	0.713235572349761	0.5861269478928077	0	1.0	0.0
7012	7.832048261478967e-05	1.3053899847497544e-07	1.3009878337096262e-07	0.9999984988211624	None	0	0	0.42857142857142855	3	0.75	6	0.5555555555555556	0.75	9	6	0	0	0	0.2222222222222222	9	2	0.6666666666666666	10	0.0	1.0	0.02801420685606364	0.5035884248282207	0.17377461652441956	0.5583704059726693	0.009572886565111804	0.5695412848526378	0.6817085811149369	0.5439599399942142	0	0.6666666666666666	0.0
1219	None	None	None	None	None	0.4	2	0.5833333333333334	7	0.5	8	0.6	0.4375	14	7	3	0	0	0.8333333333333334	6	5	1.2	18	0.0	1.0	0.0075533656600449695	0.5953785771087305	-0.11091752146335479	0.9850725926383688	-0.07384261320468329	0.980311014996185	0.82071157792757	0.944162758611274	0	1.0	0.0
6596	3.8759318967855007e-07	1.3048239819566356e-08	-1.3047524292401563e-08	0.9999982706624113	None	0	0	0.375	3	0.7777777777777778	7	0.4074074074074074	0.7777777777777778	10	7	0	0	0	0.3333333333333333	9	3	0.7333333333333333	11	0.0	1.0	0.09999999998838949	0.5000000001705021	-0.09991968910697686	0.5031096748863624	3.210555797263482e-05	0.5005502311897659	0.6934224606613417	0.5012199797670052	0	0.8	0.0
5733	0.021935368296279293	0.009831186154012704	0.008924288700128586	0.9486654570791802	None	0.25	1	0.4	4	0.75	9	0.25925925925925924	0.75	13	9	0	0	0	0.6666666666666666	6	9	0.9333333333333333	14	0.0	1.0	0.5063012273020073	0.6422240964093889	-0.07334868691527302	0.5	0.272299076919322	0.5434027661933962	0.9156728338384023	0.5629212924721024	0	1.0	0.0
2288	None	None	None	None	None	0	0	0.5	2	0.6666666666666666	2	0.625	0.6666666666666666	4	2	0	2	0	0.5	4	2	0.3333333333333333	5	1.0	0	0.0940786098720005	0.5067171418312351	1.774165180181384e-05	0.5004752428065943	0.08911214496021194	0.5565017633442416	0.6068015615751244	0.5212994080062624	0.875	0.5	0.0
4149	0.005446098880710632	0.002076602359985992	0.000623718957914324	0.9938841513044423	None	0.25	1	0.4	4	0.75	9	0.25925925925925924	0.75	13	9	0	0	0	0.6666666666666666	9	6	0.9333333333333333	14	0.0	1.0	0.09741353678917185	0.5180917817293734	7.358234524354192e-10	0.5000009933221782	-0.09999997866581978	0.5000000811719105	0.6912480309106553	0.5060332931496495	0	1.0	0.0
756	None	None	None	None	None	0	0	0.6	3	0.6	3	0.5833333333333334	0.6	6	3	0	0	0	0.3333333333333333	2	6	0.4666666666666667	7	0.0	0.4	0.09999659803003583	0.5000676232205007	-0.01899745046833162	0.6825580509970202	0.08328289319559376	0.516643843217435	0.6294911577416193	0.5689269218639615	0	1.0	0.0
1611	None	None	None	None	None	0	0	0.75	3	0.3333333333333333	1	0.5555555555555556	0.3333333333333333	4	1	0	1	0	1.0	3	3	0.3333333333333333	5	1.0	1.0	0.09993858119899698	0.5008057094436545	7.902762784127648e-27	0.5	0.08462823547931861	0.66194244790213	0.6118374866181938	0.5560291385720718	0.0	0	0.0
6937	0.008749867251013553	0.004390096417365171	0.004389232239154879	0.992556920443182	None	0	0	0.42857142857142855	3	0.75	6	0.5555555555555556	0.75	9	6	0	1	0	0.2222222222222222	2	9	0.6666666666666666	10	1.0	1.0	3.318689186060538e-24	0.5001340651252809	-0.05649789082855892	0.5221089958278754	0.14626742082252303	0.604842468106683	0.7014893265822203	0.5427878812217317	0.0	0	0.0
7392	2.0724931667643115e-08	2.0198278132404742e-08	1.8655968699834994e-10	0.9999974023829273	None	0	0	0.375	3	0.8	8	0.3333333333333333	0.8	11	8	0	1	0	0.4444444444444444	4	9	0.8	12	1.0	1.0	0.09999474003531023	0.5117224818695365	5.08467589161451e-08	0.5000002036085638	4.482447725396147e-05	0.5000377533352218	0.6156697324924529	0.5039207820805249	1.0	1.0	0.0
1818	None	None	None	None	None	0.5	3	0.5333333333333333	8	0.45	9	0.4074074074074074	0.4	16	8	5	3	0	0.6666666666666666	9	6	1.4666666666666666	22	0.5	0.47058823529411764	0.0999618974755851	0.5001902669585951	0.05754615761858147	0.6284414428358692	0.02483814305950286	0.5788600547563227	0.5891078947310158	0.5699051884136718	0.0625	0.125	0.0
5227	0.00030659086615316783	4.963237069365346e-06	-1.6151034948893507e-06	0.9999961442366727	None	0.25	1	0.4	4	0.75	9	0.25925925925925924	0.75	13	9	0	0	0	0.6666666666666666	6	9	0.9333333333333333	14	0.0	1.0	-0.035086401239547704	0.6519330762048238	0.04838928938973645	0.6491892021212917	0.07957638052608666	0.8005798564320215	0.6779709984189658	0.7063347797336977	0	1.0	0.0
5004	0.0007188982483419497	0.00016224128416451547	-0.00016223466526682614	0.9991214263039532	None	0	0	0.5	3	0.7142857142857143	5	0.5625	0.7142857142857143	8	5	0	1	0	0.25	2	8	0.6	9	1.0	0.8571428571428571	-0.07305627492867964	0.5804911302487964	7.185075579927168e-07	0.5000094195593581	0.06295054434747531	0.5	0.635530093555653	0.5270425462337596	0.0	0	0.0
5536	4.56460648423571e-09	4.22492525162815e-09	-8.18044683902577e-10	0.9999995452871846	None	0	0	0.42857142857142855	3	0.75	6	0.5555555555555556	0.75	9	6	0	1	0	0.2222222222222222	2	9	0.6666666666666666	10	1.0	1.0	0.09280085604022778	0.5164183935146905	0.0002624884016513867	0.5879619357363721	1.530920965800004e-23	0.5	0.6045987295893472	0.535046076669151	1.0	1.0	0.0
370	None	None	None	None	None	0	0	0.3	3	0.75	9	0.25	0	2	0	11	0	0	0.875	8	7	0.9333333333333333	14	0.0	0	0	0	0	0	0	0	0	0	0	0	0
6587	2.339464974840153e-05	1.4108648583297012e-07	-1.023353594902473e-07	0.9999932042747065	None	0	0	0.375	3	0.8	8	0.3333333333333333	0.8	11	8	0	1	0	0.4444444444444444	4	9	0.8	12	1.0	1.0	0.06197072107030792	0.5250916136724532	0.000108444619456889	0.5024802707322931	0.0044422168250523196	0.5456538202350258	0.5690462820850337	0.5244386214894925	1.0	1.0	0.0
7258	4.515313087217104e-08	3.6660639462310365e-08	-4.71515280571904e-09	0.9999933117677512	None	0.25	1	0.36363636363636365	4	0.7857142857142857	11	0.2222222222222222	0.7857142857142857	15	11	0	0	0	0.8888888888888888	8	9	1.0666666666666667	16	0.0	1.0	0.09999979534061312	0.6132990004702593	-0.0426089318432324	0.6605100739804112	0.0003661874505597882	0.5045269651616712	0.6275989264124116	0.5942651547326391	0	0.9333333333333333	0.0
4055	0.005046879020238452	4.101560587729295e-05	4.090951151140048e-05	0.995759092311218	None	0.25	1	0.4	4	0.7692307692307693	10	0.23809523809523808	0.7692307692307693	14	10	0	0	0	0.7777777777777778	7	9	1.0	15	0.0	1.0	0.09999631478500862	0.5000166499221339	0.09610197521979971	0.5000000000000001	0.06555932116603076	0.8755956333500532	0.5715982610236153	0.6571181480320227	0	0.8571428571428571	0.0
4370	0.005973375490740338	0.0021027814222760524	0.002102604332141409	0.9909200246345146	None	0	0	0.42857142857142855	3	0.75	6	0.5555555555555556	0.75	9	6	0	1	0	0.2222222222222222	2	9	0.6666666666666666	10	1.0	1.0	0.29740633472562067	0.5820868794112735	-0.046041748747552916	0.5075069568086072	-0.08197566657109348	0.5024562853194818	0.8469809114604054	0.5308940486330253	1.0	1.0	0.0
3095	2.6522230001063693e-08	2.4268304192360263e-08	2.0828023078632514e-08	0.9999954592548135	None	0.25	1	0.4	4	0.75	9	0.25	0.75	13	9	0	0	0	0.875	8	7	0.9333333333333333	14	0.0	0.8571428571428571	0.04060552356694971	0.6522725595381276	-0.09451353833686116	0.5060844140049343	2.559388666865044e-12	0.5000000009982338	0.6364878042007825	0.5542343234429122	0	0.9230769230769231	0.0
2849	None	None	None	None	None	0	0	0.5833333333333334	7	0.2	3	0.425	0.06666666666666667	5	1	11	14	0	0.625	5	8	1.1333333333333333	17	0.6363636363636364	0.5714285714285714	-0.09984512109532855	0.680193414441907	0.053393699419325015	0.574699380026179	2.5167805507990955e-08	0.5000099250798413	0.6525669857515215	0.5870823953556471	0.9	0.8	0.0
1771	None	None	None	None	None	0.16666666666666666	1	0.4666666666666667	7	0.45	9	0.6111111111111112	0.15	9	3	12	6	0	1.0	6	6	1.4666666666666666	22	0.2727272727272727	0.625	0.09971863140252876	0.5012195245656075	0.42318780285778707	0.5673776552397451	0.09975002623441538	0.5120608025627444	0.821311566249095	0.526997937224812	0.9444444444444444	1.0	0.723519284144803
1413	None	None	None	None	None	0	0	0.5	3	0.6666666666666666	4	0.4444444444444444	0.6666666666666666	7	4	0	1	0	0.5	6	3	0.5333333333333333	8	1.0	0.4	0.13103694896757853	0.6938344872304844	0.09008071439745972	0.5939819772614444	0.09577326138531186	0.5707051383366046	0.6117150551892325	0.6211492898019378	1.0	1.0	0.0
6952	0.0013764451329647243	0.0006567267411134363	0.0006555919941411665	0.9995048767768228	None	0	0	0.5	3	0.6666666666666666	4	0.5714285714285714	0.6666666666666666	7	4	0	1	0	0.2857142857142857	2	7	0.5333333333333333	8	1.0	1.0	0.09999997777448985	0.5003456860480678	0	0.5	0.09997202957393289	0.5001016716237884	0.6156718951334887	0.5001491192383576	1.0	1.0	0.0
7124	0.0017957532793578886	5.21437932565272e-05	-3.940604866177807e-05	0.9994526775358694	None	0	0	0.3333333333333333	3	0.8181818181818182	9	0.28888888888888886	0.8181818181818182	12	9	0	1	0	0.5555555555555556	5	9	0.8666666666666667	13	1.0	1.0	0.07062435935844993	0.5324650757860678	0.4904089757355846	0.9999999999993765	0.04972401959410572	0.526909104570333	0.9040938498190018	0.99992108848564	1.0	1.0	0.0
4205	0.0019003146766811913	0.0008482909216064369	-0.0008481923619772537	0.9950198706555026	None	0	0	0.42857142857142855	3	0.75	6	0.5555555555555556	0.75	9	6	0	1	0	0.2222222222222222	2	9	0.6666666666666666	10	1.0	1.0	0.09999999990637923	0.5000000433191827	0.14994113831649752	0.6578966605925476	0.18688456845705076	0.5480669684005731	0.6084192463185876	0.5701017305002732	0.0	0	0.0
3434	0.0044918199652914355	0.0008984817087097985	0.00021630347145378882	0.9935465429267232	None	0.3333333333333333	1	0.5	4	0.7	7	0.2857142857142857	0.7	11	7	0	0	0	0.8571428571428571	7	6	0.8	12	0.0	1.0	0.06263257951336727	0.6100869583085524	-0.045532316088770695	0.5016548352916865	0.1301474257126687	0.9555352981585847	0.7405197523078991	0.7638596476590375	0	1.0	0.0
3318	0.0025263700758837936	0.00010124337609777844	9.957020751666468e-05	0.9940543813580083	None	0.25	1	0.4	4	0.75	9	0.25925925925925924	0.75	13	9	0	0	0	0.6666666666666666	6	9	0.9333333333333333	14	0.0	1.0	-0.013514954694722947	0.656433668142799	0.053363725995366526	0.5215822768325217	0.07639229175684567	0.520998779442257	0.601763435065862	0.5677367165848336	0	1.0	0.0
6651	0.009055920781660672	0.007582806669831893	0.0075675344841344755	0.9936892910923026	None	0.25	1	0.4	4	0.75	9	0.25925925925925924	0.75	13	9	0	0	0	0.6666666666666666	6	9	0.9333333333333333	14	0.0	1.0	0.09999999338380343	0.5000000826902409	-0.041719221549056135	0.517211253114261	0.32389730883550694	0.5975516374972458	0.81517269259618	0.5386019016226088	0	0	0.0
1226	None	None	None	None	None	0	0	0.375	3	0.8	8	0.3333333333333333	0.8	11	8	0	1	0	0.4444444444444444	9	4	0.8	12	1.0	1.0	0.010302823749330076	0.5303085272489002	0.20209135828282992	0.5621240827144727	-0.07291722356830985	1.0	0.8506304477005123	0.9999999882516758	1.0	1.0	0.0
5600	0.001355517521003518	0.0009594009694433562	-0.0009554903019123477	0.9992493199428587	None	0	0	0.375	3	0.7777777777777778	7	0.4074074074074074	0.7777777777777778	10	7	0	1	0	0.3333333333333333	3	9	0.7333333333333333	11	1.0	1.0	0.09999999977511449	0.5000028390037727	0.03443689452024625	0.5640823954002707	0.055233025992281595	0.5062780030088845	0.5680020905317784	0.5235551985867265	0.1	0	0.0
468	None	None	None	None	None	0	0	0.3333333333333333	2	0.8571428571428571	6	0.36	0.8571428571428571	8	6	0	0	0	1.0	5	5	0.6	9	0.0	0	0.0023554836352715964	0.5817422852718477	-0.047680916183156195	0.5210718825426256	0.41105301286731943	1.0	0.9349819911037541	1.0	0	1.0	0.0
1707	None	None	None	None	None	0	0	0.26666666666666666	8	0.6744186046511628	29	0.8035714285714286	0.023255813953488372	5	1	39	1	0	0.875	7	8	3.0	45	0.01282051282051282	0.8421052631578947	0.09959903832342959	0.503256817728398	-0.02155204055011448	0.5021994192616615	0.08532194564711136	0.533456903773817	0.6310667499926396	0.5129848362383237	1.0	1.0	0.0
3667	0.0014167098979634308	0.0010178355315631415	-0.00013278721337623824	0.9984913838635816	None	0.25	1	0.36363636363636365	4	0.7857142857142857	11	0.2222222222222222	0.7857142857142857	15	11	0	0	0	0.8888888888888888	8	9	1.0666666666666667	16	0.0	1.0	-0.061670457273066095	0.6568255674624011	0.09554934945736424	0.5000000000000001	0.07305851127811565	0.5586579162809048	0.6728373603497185	0.5732113466116626	0	1.0	0.0
5629	0.0031804983527442252	0.0004714344075405772	-0.0001976701207455349	0.9916093806115666	None	0.25	1	0.4	4	0.7692307692307693	10	0.23809523809523808	0.7692307692307693	14	10	0	0	0	0.7777777777777778	7	9	1.0	15	0.0	1.0	3.6441534914455813e-07	0.5000052796361943	-0.29937055277558267	0.9999999009991485	0.09829581675280177	0.5434963168503212	0.8879213544976363	0.9956542203739142	0	1.0	0.0
3385	0.0039525463967115424	0.0005652147506301363	0.00047671695258493516	0.9955327626895841	None	0.25	1	0.4	4	0.7692307692307693	10	0.23809523809523808	0.7692307692307693	14	10	0	0	0	0.7777777777777778	9	7	1.0	15	0.0	1.0	0.09167731239654811	0.5354560399125943	0.003401869278901113	0.5	0.09997427230665835	0.5000961333890784	0.6075685555006612	0.5118683648269452	0	1.0	0.0
2892	0.0013467136346765262	0.0007620820445332594	-0.00022535083430216167	0.9961104160531955	None	0.07142857142857142	1	0.3333333333333333	10	0.6511627906976745	28	0.5555555555555556	0.32558139534883723	21	14	23	2	0	1.0	9	9	3.0	45	0.046511627906976744	0.717948717948718	-0.09924073337028451	0.5907327718189153	-0.08920319669797798	0.9223904780442711	0.053086187742011716	0.5714879015263101	0.7116017055093363	0.7395053963825656	0.0	0	0.0
1284	None	None	None	None	None	0	0	0.5	3	0.5714285714285714	4	0.5	0.2857142857142857	3	2	5	3	0	0.5	3	6	0.6	9	0.23076923076923078	0	0.09205814549433151	0.5030459071895498	0.09945297718391954	0.5011134072042776	0.011683790657419105	0.6515854568054192	0.5991997401364979	0.5533505534860328	1.0	1.0	0.0
2246	None	None	None	None	None	0	0	0.3333333333333333	4	0.6875	11	1.0	0.625	14	10	3	4	0	0.2222222222222222	9	2	1.2	18	0.6666666666666666	1.0	0.027526832513377265	0.5065107883200851	0.09999975004931856	0.5000335858835183	0.11064819460529787	0.5134624707948238	0.5912964235904994	0.5066697602330811	0.8928571428571428	1.0	0.3895088375188308
2606	0.0023249525132882495	0.0007369780435743428	9.969479208707839e-05	0.9987270567585993	None	0.25	1	0.36363636363636365	4	0.7857142857142857	11	0.2222222222222222	0.7857142857142857	15	11	0	0	0	0.8888888888888888	9	8	1.0666666666666667	16	0.0	1.0	0.09999998743102838	0.5000000572210841	0.09999950529744489	0.5000052384931851	0.0735589157192649	0.5104780589565246	0.5311207186172561	0.5034949060540006	0	1.0	0.0
2940	1.4481637044238544e-05	3.7429045118770694e-07	1.7566232610275824e-08	0.9942199995262321	None	0	0	0.22727272727272727	5	0.7419354838709677	23	0.6111111111111112	0	0	0	32	6	0	0.6666666666666666	6	9	2.2	33	0.08823529411764706	0.6896551724137931	0	0	0	0	0	0	0	0	0	0	0
1875	None	None	None	None	None	0	0	1.0	1	0	0	1.0	0	1	0	0	0	0	0.5	2	1	0.13333333333333333	2	0.0	0	0	0	0	0	0	0	0	0	0	0	0
2780	0.0004990189287303724	3.3613454093201346e-05	3.19179009441678e-05	0.9992551658191231	None	0.3333333333333333	1	0.4444444444444444	4	0.7272727272727273	8	0.2653061224489796	0.7272727272727273	12	8	0	0	0	1.0	7	7	0.8666666666666667	13	0.0	1.0	-0.10830706262615944	0.6520090663604435	0.03888011825737965	0.6029511201722625	0.03968384817603906	0.5289088196859496	0.6765053898055187	0.5955942775632381	0	0.9166666666666666	0.0
2239	None	None	None	None	None	0	0	0.4	4	0.6153846153846154	8	0.4166666666666667	0.46153846153846156	9	6	5	8	0	0.4444444444444444	9	4	1.0	15	0.7272727272727273	0.46153846153846156	0.09999999800041692	0.5000021991376803	0.0999999998965055	0.5000273991731363	-0.06747069226235942	0.5288762521638858	0.6877163173261172	0.509644809831664	1.0	1.0	0.0
7252	0.027348947357284686	0.014239372815728657	0.01408663984748518	0.9438339299783747	None	0.25	1	0.4	4	0.7692307692307693	10	0.23809523809523808	0.7692307692307693	14	10	0	0	0	0.7777777777777778	7	9	1.0	15	0.0	1.0	0.49457058526319325	0.6409022053042629	-0.057353596968626464	0.5	0.3703344331174378	0.5879816678842154	0.9115693006286164	0.5772847062884596	0	1.0	0.0
2185	None	None	None	None	None	0	0	0.5	5	0.4166666666666667	5	0.4666666666666667	0	0	0	13	15	0	0.8333333333333334	6	5	0.9333333333333333	14	0.5	1.0	0	0	0	0	0	0	0	0	0	0	0
4136	0.001777775388827612	0.0009160546180676988	0.0003515460125099957	0.9972054560744165	None	0.25	1	0.4	4	0.7692307692307693	10	0.23809523809523808	0.7692307692307693	14	10	0	0	0	0.7777777777777778	7	9	1.0	15	0.0	1.0	7.902762784127648e-27	0.5	-0.0988737736384537	0.5000000000000001	0.09749362379432065	0.5906160071025411	0.6903330340974057	0.530504775520601	0	1.0	0.0
1942	None	None	None	None	None	0.3333333333333333	1	0.5	4	0.5555555555555556	5	0.55	0.1111111111111111	5	1	5	2	0	0.8	4	5	0.7333333333333333	11	0.2	0.25	0.1348815080298495	0.5379167804246487	-0.0999999903311822	0.5000000827693806	0.19466333390183133	0.6229109392258241	0.7810483977905045	0.5542754117912602	1.0	1.0	0.0
6955	0.0016964225910692484	0.0010968068266530297	0.0010968049310612128	0.9973264869811879	None	0	0	0.5	3	0.7142857142857143	5	0.5625	0.7142857142857143	8	5	0	1	0	0.25	2	8	0.6	9	1.0	0.8571428571428571	0.09999773619650158	0.5000033408832765	-0.017837007097698875	0.653868834116178	0.0974928069806694	0.5016305096956101	0.6340588604345886	0.5533481985994423	1.0	1.0	0.0
4902	0.00426387013867852	0.00023904737496931506	0.000230051251560277	0.9976165082823928	None	0	0	0.5	3	0.7142857142857143	5	0.5625	0.7142857142857143	8	5	0	1	0	0.25	2	8	0.6	9	1.0	0.8571428571428571	0.09999999921520328	0.500000000131934	1.9877891916365633e-07	0.5000077602727517	0.09999348624901436	0.5000000583111092	0.6157122987465979	0.5000026062385985	1.0	1.0	0.0
767	None	None	None	None	None	0	0	0.3333333333333333	2	0.8571428571428571	6	0.36	0.8571428571428571	8	6	0	2	0	1.0	5	5	0.6	9	1.0	0	-0.005119605045204072	0.6322385424895154	0.07218956616706931	0.5651467521564872	0.08076406604893754	0.5403979425135795	0.5965760982119185	0.5797997209273662	0.875	1.0	0.0
788	None	None	None	None	None	0	0	0.42857142857142855	3	0.75	6	0.3333333333333333	0.75	9	6	0	0	0	0.8333333333333334	6	5	0.6666666666666666	10	0.0	0.4	-0.09999999979319325	0.5000000727594881	0.14591851895414695	0.9999497877189831	0.09418174788267449	0.5428940544879781	0.8099272973816557	0.9663354821716025	0	1.0	0.0
1298	None	None	None	None	None	0	0	0.5	2	0.75	3	1.0	0.75	5	3	0	2	0	0.16666666666666666	1	6	0.4	6	1.0	0.8	0.09999998312330206	0.5000001023357823	0.09999999998013762	0.5000000000918309	0.00012833112056293152	0.5	0.6155729751220426	0.5000000341425377	1.0	1.0	0.0
220	None	None	None	None	None	0.21428571428571427	3	0.41935483870967744	13	0.5681818181818182	25	0.5679012345679012	0.3409090909090909	26	15	19	0	0	1.0	9	9	3.066666666666667	46	0.0	0.5789473684210527	0.009235189987036605	0.6574783916214472	-0.09473116739508647	0.564761880698191	0.09996842299192359	0.5001428777750425	0.6906241776883556	0.5755144875031136	0	1.0	0.0
1155	None	None	None	None	None	0.3333333333333333	2	0.35714285714285715	5	0.6666666666666666	12	0.37037037037037035	0.3888888888888889	12	7	7	1	0	0.6666666666666666	6	9	1.3333333333333333	20	0.07692307692307693	0.47058823529411764	0.06624626880071187	0.585069792535586	0.43698562560112864	0.5326938215177478	-0.07192015884618844	0.6283876961651015	0.9002582101087419	0.5825612221663004	1.0	1.0	0.0
978	None	None	None	None	None	0	0	0.375	3	0.6666666666666666	6	0.36666666666666664	0	0	0	10	9	0	0.8333333333333334	6	5	0.7333333333333333	11	0.375	0	0	0	0	0	0	0	0	0	0	0	0
2206	None	None	None	None	None	0	0	0.5	3	0.6666666666666666	4	0.5714285714285714	0.6666666666666666	7	4	0	0	0	0.2857142857142857	2	7	0.5333333333333333	8	0.0	1.0	0.07046484139514554	0.6015684714074587	0.09999842737295	0.5000102600021326	1.4316130668811986e-05	0.5000073535417433	0.6042908541463188	0.534285706719941	0	0	0.0
458	None	None	None	None	None	0	0	0.42857142857142855	3	0.75	6	0.5555555555555556	0.75	9	6	0	0	0	0.2222222222222222	9	2	0.6666666666666666	10	0.0	1.0	0.3347472054334365	0.560831402437153	1.3094108174657159e-16	0.514352536950826	1.0497512431663226e-11	0.5000000402884177	0.828922991396322	0.5251423620667158	0	0.5555555555555556	0.0
4130	0.0069751507467757014	0.0019609300700645003	0.00029923627087567045	0.9921747993328853	None	0.25	1	0.4	4	0.75	9	0.25925925925925924	0.75	13	9	0	0	0	0.6666666666666666	9	6	0.9333333333333333	14	0.0	1.0	-0.09160724840278223	0.5257713995116565	2.006858873168636e-14	0.5000000000002215	-0.09999971232255266	0.5015209541478894	0.6113333106223504	0.5091040659404683	0	0.9230769230769231	0.0
4552	0.013928618989894651	0.0006491605075014089	0.0006396094070152331	0.9802815737404924	None	0	0	0.42857142857142855	3	0.75	6	0.5555555555555556	0.75	9	6	0	0	0	0.2222222222222222	2	9	0.6666666666666666	10	0.0	1.0	0.40047558229229246	0.7261598518159584	0.0012891338106585718	0.5681234279856318	0.41806246058997043	0.506478000794131	0.8736394363302473	0.6047060127797134	0	1.0	0.0
2161	None	None	None	None	None	0	0	0.6	3	0.6	3	0.4666666666666667	0.6	6	3	0	1	0	0.6	3	5	0.4666666666666667	7	1.0	1.0	0.09999992650257986	0.5000000805695646	1.6224695683605594e-07	0.5029688159173216	0.09929690820282913	0.5003928942698437	0.6153213931351598	0.5011206066994898	0.0	0	0.0
1833	None	None	None	None	None	0	0	0.42857142857142855	6	0.47368421052631576	9	0.6	0.05263157894736842	2	1	18	5	0	0.7142857142857143	5	7	1.4	21	0.1282051282051282	0.5	0.08560019188652164	0.5333528746614282	0.043164779326127375	0.5196947690872059	0.06195512921535269	0.5526290521736688	0.5451288400639199	0.5352521339229671	0.0	0	0.0
6680	9.516914526305372e-08	8.706512043120279e-08	6.081328975224027e-09	0.9999654342831518	None	0.25	1	0.4	4	0.7692307692307693	10	0.23809523809523808	0.7692307692307693	14	10	0	0	0	0.7777777777777778	7	9	1.0	15	0.0	1.0	0.09977694193629015	0.5002602955199326	-0.0649575416482852	0.6370664456461937	0.0006049737652305192	0.5084040699065585	0.663110923305807	0.5496124449956344	0	1.0	0.0
7413	0.0009531578376095788	0.0001293258057364257	-0.00012906041695759203	0.9993655165444837	None	0	0	0.42857142857142855	3	0.75	6	0.4166666666666667	0.75	9	6	0	0	0	0.375	3	8	0.6666666666666666	10	0.0	0.8571428571428571	0.04970052556315343	0.5266683904230266	-0.09363791253353557	0.5320373627612459	0.09999999135398668	0.5000000401300595	0.6973161757818317	0.5195816720743869	0	1.0	0.0
1620	None	None	None	None	None	0	0	0.26666666666666666	4	0.75	15	0.6285714285714286	0.55	14	11	7	4	0	0.7142857142857143	5	7	1.4666666666666666	22	0.26666666666666666	0.23529411764705882	-0.02510638905978032	0.5146710969381326	-0.0867752645002704	0.677788175131539	0.002822763166657299	0.5961258150175229	0.592825010721971	0.598020771836968	1.0	1.0	0.0
6858	0.008905654865640194	0.006136769634420609	0.005512131286787197	0.99223978873529	None	0.25	1	0.4	4	0.7692307692307693	10	0.23809523809523808	0.7692307692307693	14	10	0	0	0	0.7777777777777778	7	9	1.0	15	0.0	1.0	0.09999989731658773	0.5000004281968821	-0.039218911810012344	0.5256250053392576	-0.10679309523718679	0.6859849692868498	0.7044634787863517	0.5731387528743377	0	0	0.0
6559	0.001959582520563875	0.00019801592110151413	0.00019490805819126565	0.9982624864678578	None	0.25	1	0.4	4	0.7692307692307693	10	0.23809523809523808	0.7692307692307693	14	10	0	0	0	0.7777777777777778	7	9	1.0	15	0.0	1.0	-0.015891752348116822	0.6757267466434248	0.019381337243902008	0.5836350644175226	-0.08445136061290648	0.6226820532979995	0.6198863369065413	0.6281498853433344	0	1.0	0.0
356	None	None	None	None	None	0.05555555555555555	1	0.41025641025641024	16	0.5178571428571429	29	0.7160493827160493	0.2857142857142857	29	16	28	1	0	1.0	9	9	3.8666666666666667	58	0.02127659574468085	0.6530612244897959	0.04284001794173903	0.6020420747955925	-0.13512746172545065	0.9999984835328564	0.09999836046227686	0.5049549444479141	0.7500008722472069	0.9901557596163048	1.0	0.9310344827586207	0.0
4428	0.003629681515559382	0.0005688423387386047	-0.00011604585968606153	0.9990875324659403	None	0.25	1	0.36363636363636365	4	0.7857142857142857	11	0.2222222222222222	0.7857142857142857	15	11	0	0	0	0.8888888888888888	9	8	1.0666666666666667	16	0.0	1.0	-0.09999985504063316	0.5006727894745142	-0.27082229577017214	0.5	0.09999885863548047	0.5002998201146029	0.8198648596749453	0.5003242032982649	0	0.9333333333333333	0.0
7199	0.029003960216534612	0.006811650460484522	-0.006759329986138274	0.9673351032845022	None	0.25	1	0.4	4	0.7692307692307693	10	0.23809523809523808	0.7692307692307693	14	10	0	0	0	0.7777777777777778	7	9	1.0	15	0.0	1.0	0.3687660903635584	0.6635063552800574	0.0038045359219385398	0.5	0.2735274196811063	0.5347550583898675	0.8252794753371363	0.5677641342984067	0	1.0	0.0
4833	0.003882295453511895	0.0009918368550082505	0.0009918120672275604	0.993637584877826	None	0	0	0.5	3	0.6666666666666666	4	0.5714285714285714	0.6666666666666666	7	4	0	0	0	0.2857142857142857	2	7	0.5333333333333333	8	0.0	0.6666666666666666	0.2599900767134639	0.5406214766164733	0.006264444313184785	0.6688170877612735	0.09998081086628258	0.5000075026236818	0.7209907420486226	0.5716463859270291	0	1.0	0.0
3161	0.0010014425642438016	0.0009919007729899522	-0.0009918727271475108	0.9990372249223565	None	0	0	0.5	3	0.7142857142857143	5	0.5625	0.7142857142857143	8	5	0	1	0	0.25	2	8	0.6	9	1.0	0.8571428571428571	0.09999999998217088	0.5000000216638198	0.20816925377709147	0.5637592799939792	0.09683645554079674	0.500317332760732	0.6266814062827116	0.5214620183999013	1.0	1.0	0.0
7136	1.2549617686950884e-07	1.1026564890631293e-07	-1.0334865566042238e-07	0.9999684110370971	None	0.25	1	0.4	4	0.75	9	0.25925925925925924	0.75	13	9	0	0	0	0.6666666666666666	6	9	0.9333333333333333	14	0.0	1.0	0.06650607469944181	0.9982270605678737	0.06477609014256498	0.5188503627228752	0.0008469288013953375	0.506695275255184	0.5851503675944112	0.8952181882295979	0	1.0	0.0
2809	0.0010774334454319325	1.3338206206000437e-05	-3.847855223383019e-06	0.9947314533250327	None	0	0	0.375	3	0.6666666666666666	6	0.55	0.2222222222222222	2	2	8	10	0	0.8	5	4	0.7333333333333333	11	0.5	0.2857142857142857	-0.053000208311865304	0.5954575763574028	-0.09318112042377966	0.5078678110919069	0.07939028350097672	0.5384597197802924	0.68240428976404	0.5475385357685266	1.0	1.0	0.0
5008	0.0019664976607461416	7.094692376242033e-05	2.358661265532116e-05	0.9980197885907761	None	0.25	1	0.4	4	0.7692307692307693	10	0.23809523809523808	0.7692307692307693	14	10	0	0	0	0.7777777777777778	7	9	1.0	15	0.0	1.0	-0.021875612855851823	0.6531571993109032	0.09999812727186538	0.500017945495489	-0.09606852394656598	0.503760496396624	0.6997292901982329	0.5537959841975161	0	0	0.0
4665	0.00119778899193684	5.7031894781324436e-05	5.3746101736738686e-05	0.9996710156010226	None	0.25	1	0.4	4	0.7692307692307693	10	0.23809523809523808	0.7692307692307693	14	10	0	0	0	0.7777777777777778	7	9	1.0	15	0.0	1.0	7.902762784127648e-27	0.5	0.09999987174984679	0.5000045318379155	0.04132467794429253	0.5357338301009034	0.601157775629966	0.5119308639586234	0	1.0	0.0
2060	None	None	None	None	None	0	0	0.42105263157894735	8	0.5384615384615384	14	0.7777777777777778	0.11538461538461539	9	3	18	0	0	1.0	6	6	1.8666666666666667	28	0.0	0.18181818181818182	0.1149799482999865	0.9929434169353155	0.03132560430894442	0.5357513891141411	0.09991857714009564	0.5011703584529419	0.6158279802872192	0.8453014246558161	0	1.0	0.0
5288	0.004642412353451295	0.001948469762688945	-0.0014732975334560323	0.9944263618766884	None	0.25	1	0.4	4	0.7692307692307693	10	0.23809523809523808	0.7692307692307693	14	10	0	0	0	0.7777777777777778	9	7	1.0	15	0.0	1.0	0.09624548880720904	0.5683511679913114	-0.055885768964242834	0.5221588076726438	0.09999997085507431	0.5000049782263087	0.6686066684408632	0.5302829195185312	0	0.5	0.0
154	None	None	None	None	None	0	0	0.4	8	0.5	14	0.37037037037037035	0.10714285714285714	7	3	22	0	0	1.0	9	9	2.0	30	0.0	0.08	0.06138633560270772	0.5173080797242254	2.102285348941527e-09	0.500000099370194	0.0916185619769919	0.7069710029442766	0.6014241695675913	0.5785099292488844	0	1.0	0.0
6535	0.00021648625765796422	4.83809515456749e-05	-1.999792501839167e-05	0.9992869798612869	None	0.25	1	0.4	4	0.7692307692307693	10	0.23809523809523808	0.7692307692307693	14	10	0	0	0	0.7777777777777778	7	9	1.0	15	0.0	1.0	0.015911672763941793	0.5047499204808652	-0.09931193524641238	0.5	0.02599055634226926	0.5240113555390272	0.6371953845823904	0.5095921238847213	0	1.0	0.0
549	None	None	None	None	None	0	0	0.42857142857142855	3	0.75	6	0.35714285714285715	0.75	9	6	0	0	0	0.5714285714285714	4	7	0.6666666666666666	10	0.0	0.6666666666666666	0.24421748644171717	0.5666709701425975	0.021454433801757378	0.5052423109391498	5.283764446888216e-15	0.5000000250468605	0.7508963720149875	0.5240856460219733	0	1.0	0.0
3815	2.496149113269439e-08	2.4250695443861208e-08	2.173436106474728e-09	0.9999980609617442	None	0.25	1	0.36363636363636365	4	0.7857142857142857	11	0.2222222222222222	0.7857142857142857	15	11	0	0	0	0.8888888888888888	8	9	1.0666666666666667	16	0.0	1.0	9.138606892862372e-06	0.5004938880940667	-0.04085477572482029	0.6531182928678462	1.4050365655730645e-05	0.5017952161542496	0.573972361846473	0.5532910634896974	0	1.0	0.0
2542	None	None	None	None	None	0.16666666666666666	2	0.5	13	0.40540540540540543	15	0.7222222222222222	0.10810810810810811	14	4	24	2	0	0.6666666666666666	9	6	2.6	39	0.047619047619047616	0.6666666666666666	0.04528231129641124	0.5832548319413324	0.08277444747725628	0.5843009939828939	0.09999955598263152	0.5020771750017963	0.5735114607222711	0.5568294391501276	1.0	1.0	0.0
6122	0.004959863520074835	0.00023853612051514666	-0.00015367710030415955	0.9953060853139742	None	0.25	1	0.4	4	0.75	9	0.25925925925925924	0.75	13	9	0	0	0	0.6666666666666666	6	9	0.9333333333333333	14	0.0	1.0	0.06995863538963565	0.636503924572541	0.002355621520738851	0.6460054442234556	-0.20936839504885807	0.5253483113326801	0.7531772947326991	0.6037407563999089	0	1.0	0.0
2548	None	None	None	None	None	0.3333333333333333	1	0.5	4	0.6666666666666666	6	0.3055555555555556	0.6666666666666666	10	6	0	0	0	1.0	6	6	0.7333333333333333	11	0.0	0.4	7.416619211546474e-05	0.5002704745632433	-0.09999998166825644	0.5000001318646048	0.07022946680243583	0.5963810905713283	0.6682584107701177	0.5325780444309975	0	1.0	0.0
670	None	None	None	None	None	0	0	0.3	3	0.75	9	0.7	0.25	5	3	8	7	0	0.8	5	4	0.9333333333333333	14	0.3888888888888889	0	0.06361995678894268	0.5346193801186719	0.03131781784135023	0.5597454188725802	-0.08190598980358671	0.5452053457827171	0.6500672266351585	0.5465435982497903	1.0	1.0	0.0
1334	None	None	None	None	None	0	0	0.22727272727272727	5	0.8064516129032258	25	0.6875	0.5483870967741935	22	17	10	2	0	0.75	8	6	2.2	33	0.10526315789473684	0.7142857142857143	0.09993372605924122	0.5004709548791954	0.055144769911664546	0.6071322134599775	1.4783535427119548e-24	0.5	0.6060728309142184	0.5363654462574367	1.0	1.0	0.0
2682	0.0003594372527330102	4.658173377547878e-05	-4.273934474561675e-05	0.99910220749696	None	0	0	0.3333333333333333	2	0.8571428571428571	6	0.36	0.8571428571428571	8	6	0	0	0	1.0	5	5	0.6	9	0.0	0	0.09601176007755993	0.5265523980268576	0.0009783420376229532	0.5401537267430263	0.03247763351821979	0.5492170387098704	0.5971565747551231	0.5386542861479854	0	0.875	0.0
2108	None	None	None	None	None	0	0	0.4166666666666667	5	0.5	8	0.6	0	0	0	17	14	0	0.8333333333333334	6	5	1.2	18	0.3684210526315789	1.0	0	0	0	0	0	0	0	0	0	0	0
6984	0.014682632543344919	0.01396674527944062	0.013948041656913301	0.9855620515677094	None	0.25	1	0.4	4	0.75	9	0.25925925925925924	0.75	13	9	0	0	0	0.6666666666666666	6	9	0.9333333333333333	14	0.0	1.0	0.0999963732589185	0.5000270130722276	-0.05653013609492062	0.5554536753740544	0.2577988434545969	0.5824696636437315	0.7743576178684823	0.5461812438779966	0	0	0.0
4828	4.988715032611419e-09	4.8004801883122945e-09	1.144655971918885e-09	0.9999995559134762	None	0	0	0.42857142857142855	3	0.75	6	0.5555555555555556	0.75	9	6	0	1	0	0.2222222222222222	2	9	0.6666666666666666	10	1.0	1.0	0.09999999984257568	0.5000000008501325	0.00869621455862297	0.6650170232537477	1.9962301862606706e-06	0.5000009263359338	0.6155034328983224	0.5568972030228929	1.0	1.0	0.0
244	None	None	None	None	None	0	0	0.3333333333333333	2	0.7142857142857143	5	0.9	0	0	0	8	10	0	0.4	5	2	0.6	9	0.5	0	0	0	0	0	0	0	0	0	0	0	0
5088	0.0005890159261622057	0.00011739214296005104	0.00011129027807400005	0.9992420642732633	None	0	0	0.5	3	0.7142857142857143	5	0.42857142857142855	0.7142857142857143	8	5	0	1	0	0.42857142857142855	3	7	0.6	9	1.0	0.6666666666666666	0.019059553376111444	0.5092271066063742	0.41086888296651153	0.9999999998784259	0.1317754744530532	0.6037685798755572	0.8809410351444847	0.9995749453820566	0.0	0	0.0
7381	0.0029190315773719817	0.0008811922142566919	0.0004066324044266868	0.9978173855736663	None	0	0	0.42857142857142855	3	0.75	6	0.5555555555555556	0.75	9	6	0	1	0	0.2222222222222222	2	9	0.6666666666666666	10	1.0	1.0	0.0073573857757221915	0.5188434103180347	0.09999947279434686	0.5000017405186611	0.1908789970432808	0.5227054426765476	0.6790120647964225	0.5138548352887381	0.8888888888888888	0.8888888888888888	0.0
1257	None	None	None	None	None	0	0	0.5	1	1.0	1	1.0	1.0	2	1	0	3	0	0.3333333333333333	3	1	0.2	3	1.0	0	0.03432245200057564	0.5012324610057008	1.0273157998295349e-10	0.5000000000331964	-0.09909936648844886	0.5005387738231972	0.6377679820776494	0.5005904122478225	0.5	1.0	0.4736744449472422
1653	None	None	None	None	None	0.15384615384615385	2	0.32142857142857145	9	0.65	26	0.6666666666666666	0.15	13	6	28	8	0	0.7777777777777778	9	7	2.8	42	0.1509433962264151	0.7777777777777778	-0.09981968373070521	0.6637913835567247	6.53044539200727e-12	0.5021723199337638	0.037758049653088134	0.6593953167479398	0.6433899968879714	0.6106016763915604	0.9615384615384616	1.0	0.0
6860	0.0061617414995047875	0.0006055699009570207	0.000529209157706579	0.9895536955527044	None	0.25	1	0.4	4	0.75	9	0.25925925925925924	0.75	13	9	0	0	0	0.6666666666666666	6	9	0.9333333333333333	14	0.0	1.0	0.09960078173007555	0.5600245427124552	0.09579653904414002	0.5733123575465079	0.09999893550978031	0.5000076510834818	0.5049238680768515	0.5446036749261527	0	1.0	0.0
3708	4.0486771936892566e-05	1.1450590062199251e-07	-9.500305060059263e-08	0.9999936937425086	None	0.25	1	0.36363636363636365	4	0.7857142857142857	11	0.2222222222222222	0.7857142857142857	15	11	0	0	0	0.8888888888888888	9	8	1.0666666666666667	16	0.0	1.0	-0.1937229878129268	0.9974388412568403	-0.1847175413396217	0.9997597166175402	0.024725492221300435	0.5031446538739496	0.8169401538879497	0.9915930470686732	0	1.0	0.0
2907	0.003017493058079562	0.00042505562458391874	-0.00028795543827894184	0.9964767116156368	None	0	0	0.4	6	0.55	11	0.6285714285714286	0.55	17	11	4	0	0	0.7142857142857143	7	5	1.4666666666666666	22	0.0	0.5882352941176471	0.005110842386179772	0.5039110494530479	0.03035384016078955	0.6534113066720163	0.08338146533456492	0.5684349650495589	0.5905390668255839	0.5764931459493466	0	1.0	0.0
324	None	None	None	None	None	0.14285714285714285	1	0.5625	9	0.4090909090909091	9	0.38095238095238093	0.3181818181818182	16	7	7	0	0	0.7777777777777778	9	7	1.6	24	0.0	0.2857142857142857	0.09817138823323168	0.5871300223223599	0.0010508275491281774	0.504097577450824	0.09938511231218565	0.5473394804790293	0.610048800466092	0.5464020142610693	0	1.0	0.0
5946	0.0036739137873083604	0.0017416262576961648	0.0017357842132111902	0.9986810123645393	None	0	0	0.42857142857142855	3	0.75	6	0.5555555555555556	0.75	9	6	0	0	0	0.2222222222222222	2	9	0.6666666666666666	10	0.0	1.0	0.09999993728826281	0.5185517810718625	0.0064732595927611755	0.5124472841987238	0.09985053769770494	0.5000428774239504	0.6083702890675632	0.5103495332966166	0	1.0	0.0
3247	0.0072395567047270765	0.0018362869223693267	0.0018275980436604502	0.9879980708261381	None	0.25	1	0.4	4	0.7692307692307693	10	0.23809523809523808	0.7692307692307693	14	10	0	0	0	0.7777777777777778	9	7	1.0	15	0.0	1.0	1.0459167252396476e-26	0.5	0.06626357819217829	0.5268989088185397	0.23908430768479053	0.9999999999958202	0.7324748701234657	0.9998446212811856	0	0.9285714285714286	0.0
5173	0.0015084161156177843	0.00014442522860421908	-3.473173767360157e-05	0.998867885627232	None	0.25	1	0.4	4	0.7692307692307693	10	0.23809523809523808	0.7692307692307693	14	10	0	0	0	0.7777777777777778	7	9	1.0	15	0.0	1.0	6.027822835762238e-07	0.5000322171314134	-0.13436988267961034	0.9799800502016692	0.09957544141005792	0.5027210576481118	0.7228583176533133	0.7859368507042853	0	1.0	0.0
5314	0.004327389991289322	0.0041120493781802514	0.004109250476583147	0.994813170206227	None	0	0	0.5	3	0.7142857142857143	5	0.42857142857142855	0.7142857142857143	8	5	0	1	0	0.42857142857142855	3	7	0.6	9	1.0	0.6666666666666666	0.09999814305573487	0.5290322938632458	0.05107752051710975	0.5596619639780709	0.16419469544115262	0.5091964495001806	0.6139717572032152	0.5326899825390937	1.0	1.0	0.0
5816	0.0023933907761079167	0.0016163623161996206	0.0016152085239506929	0.9990333011048255	None	0	0	0.375	3	0.7777777777777778	7	0.4074074074074074	0.7777777777777778	10	7	0	0	0	0.3333333333333333	3	9	0.7333333333333333	11	0.0	1.0	7.902762784127648e-27	0.5	0.004418181755780652	0.6003035528250098	0.09964920296681265	0.5001461612131508	0.613584510704803	0.533890847272651	0	1.0	0.0
4671	0.021622898876481382	0.014978253126174016	-0.014978248999044897	0.975982009505188	None	0	0	0.42857142857142855	3	0.75	6	0.5555555555555556	0.75	9	6	0	1	0	0.2222222222222222	2	9	0.6666666666666666	10	1.0	1.0	0.3107258001363462	0.5178996993043903	0.05489714712179533	0.5162686517564297	0.20233640953031956	0.5067648115963568	0.7441164482947747	0.513645601631503	1.0	1.0	0.0
2727	0.00494296942989883	0.00037319648343697514	-0.0003682739162444193	0.9923102506415837	None	0	0	0.3125	5	0.6363636363636364	14	0.6857142857142857	0.5	16	11	7	0	0	0.7142857142857143	7	5	1.6	24	0.0	0.5263157894736842	0.09038966901258727	0.5101882588556281	0.021255816153494984	0.6641202083296115	-0.08855630569923831	0.6094667983138078	0.6780315128099823	0.5960852852831655	0	0	0.0
4935	0.0024662744262161623	0.002071576835923623	-0.00207157461820408	0.9986446603857889	None	0.3333333333333333	1	0.5	4	0.6666666666666666	6	0.4074074074074074	0.6666666666666666	10	6	0	0	0	0.3333333333333333	3	9	0.7333333333333333	11	0.0	1.0	0.0999999741629583	0.5009009664859401	-0.17155411952321134	0.9996610673655485	0.25862977723423475	0.6115196907459156	0.8539327137804931	0.9435108659694388	0	1.0	0.0
3264	0.004237529182649551	0.00013265777127254144	7.811384240307452e-05	0.9934779276647266	None	0.25	1	0.4	4	0.7692307692307693	10	0.23809523809523808	0.7692307692307693	14	10	0	0	0	0.7777777777777778	7	9	1.0	15	0.0	1.0	0.013637739627860856	0.5969489421450094	-0.20279042380358617	0.6553752169758512	-0.0999999734281786	0.5000004046825548	0.7461999233588756	0.5854467700939159	0	1.0	0.0
4289	0.001380057156989225	0.00014446224124857086	-2.798735605437236e-05	0.9989046368278544	None	0.25	1	0.36363636363636365	4	0.7857142857142857	11	0.2222222222222222	0.7857142857142857	15	11	0	0	0	0.8888888888888888	9	8	1.0666666666666667	16	0.0	1.0	-0.04669804719953087	0.5166320793288411	0.2431308864076256	0.5223268109831244	-0.09961673176519718	0.5526420874652518	0.8156543165393374	0.5305677601204543	0	0.3333333333333333	0.0
2817	0.001497654418353892	4.1639008840234485e-05	-3.750071357665733e-05	0.9969642270368277	None	0.25	1	0.4	4	0.75	9	0.25925925925925924	0.75	13	9	0	0	0	0.6666666666666666	6	9	0.9333333333333333	14	0.0	1.0	-0.06586052642565651	0.5890289002813747	0.17829886143409657	0.5104271090583175	-0.06934532300794899	0.687527878176474	0.7541427266670414	0.5979068803571282	0	1.0	0.0
1676	None	None	None	None	None	0	0	1.0	1	0	0	1.0	0	1	0	0	0	0	0.5	1	2	0.13333333333333333	2	0.0	0	0	0	0	0	0	0	0	0	0	0	0
854	None	None	None	None	None	0	0	0.2857142857142857	4	0.7368421052631579	14	0.42857142857142855	0.10526315789473684	5	2	15	5	0	1.0	7	7	1.4	21	0.16129032258064516	0.375	0.011017469142691352	0.5094182732356799	0.09980683934559301	0.5005009767440735	7.915778899890513e-07	0.5001101480325444	0.6100540530730701	0.5033434542765317	0.0	0	0.0
1556	None	None	None	None	None	0	0	0.4666666666666667	7	0.4	8	0.7333333333333333	0.4	15	8	6	3	0	0.8333333333333334	6	5	1.4666666666666666	22	0.3333333333333333	0.11764705882352941	0.029238057124371792	0.6647710234478477	0.020165448316876923	0.5446921313251758	0.09998842755480544	0.5004989248516666	0.6028639862638832	0.5716591878830872	1.0	0.8	0.5602438168121642
7428	9.860452774905056e-05	3.2149619567176497e-06	3.1837369047364097e-06	0.9999986672947802	None	0.25	1	0.4	4	0.75	9	0.25925925925925924	0.75	13	9	0	0	0	0.6666666666666666	6	9	0.9333333333333333	14	0.0	1.0	7.902762784127648e-27	0.5	-1.4819132841880622	0.5000000000000004	0.36937339617906656	0.6617708857865733	0.999664595402537	0.5557008371861368	0	1.0	0.0
4048	0.00020847588630358845	6.131054223238645e-07	6.036983918162977e-07	0.9999966688970492	None	0.25	1	0.4	4	0.75	9	0.25925925925925924	0.75	13	9	0	0	0	0.6666666666666666	6	9	0.9333333333333333	14	0.0	1.0	0.09984688266603929	0.5036299519207422	0.09386695861361258	0.5	-0.09682132232823194	0.5996364585535665	0.7135728357914405	0.5348161190203998	0	1.0	0.0
2838	4.6287230078356594e-05	4.369100260332935e-07	3.226146527793918e-08	0.9999987865675066	None	0	0	0.75	3	0.3333333333333333	1	0.625	0.3333333333333333	4	1	0	1	0	0.5	2	4	0.3333333333333333	5	1.0	0.6666666666666666	0.08186691459910722	0.6890625019503582	0.08386080635928654	0.5124785602316578	-0.09998774682082574	0.5000484071383713	0.7037665400395441	0.5700249052440308	1.0	1.0	0.0
709	None	None	None	None	None	0.18181818181818182	2	0.4583333333333333	11	0.5	17	0.5714285714285714	0.35294117647058826	18	12	17	0	0	0.7777777777777778	9	7	2.4	36	0.0	0.7586206896551724	-0.09994900546713227	0.5001848617282686	-0.07699266532016036	0.6051521221532788	0.011730840324676913	0.5490695197557058	0.6223778992497362	0.5518653174254694	0	1.0	0.0
2337	None	None	None	None	None	0	0	1.0	3	0.0	0	0.6666666666666666	0	3	0	0	1	0	0.6666666666666666	2	3	0.26666666666666666	4	1.0	1.0	0	0	0	0	0	0	0	0	0	0	0
4152	2.910927098714655e-08	2.9103012209198774e-08	2.9057230398615836e-08	0.9999968021217814	None	0.25	1	0.4	4	0.75	9	0.25925925925925924	0.75	13	9	0	0	0	0.6666666666666666	9	6	0.9333333333333333	14	0.0	1.0	0.05123934313584474	0.5831364402358818	0.0959030592409987	0.5005747474638628	7.902762784127648e-27	0.500000022444799	0.604046948437189	0.5281336943216611	0	1.0	0.0
5239	0.014269579289197653	0.004175447126381705	0.003849642383423983	0.9907813201420709	None	0.25	1	0.4	4	0.7692307692307693	10	0.23809523809523808	0.7692307692307693	14	10	0	0	0	0.7777777777777778	7	9	1.0	15	0.0	1.0	0.4568633462505637	0.6935459606804848	0.03530821693294538	0.5737289545400936	0.09502255988380831	0.5706452677153815	0.8716375085737436	0.6144615048271684	0	1.0	0.0
6659	0.00987848204789851	0.0007194636072273306	-0.0004939783119526623	0.9936110132918199	None	0	0	0.3333333333333333	3	0.8181818181818182	9	0.28888888888888886	0.8181818181818182	12	9	0	0	0	0.5555555555555556	9	5	0.8666666666666667	13	0.0	1.0	0.099999999999461	0.5000000035253492	0.07108425470015312	0.551466075774117	0.09677854187948617	0.5866074430202459	0.5481701958780184	0.5462469546145776	0	1.0	0.0
2600	1.0294461658528698e-05	8.938962504144905e-07	-5.587309281269664e-07	0.999996395659714	None	0	0	0.5	2	0.75	3	0.6	0.75	5	3	0	2	0	0.4	5	2	0.4	6	1.0	0	2.218449191382681	0.535869826140481	0.003464018677479886	0.5091188680330189	0.10762412940795688	0.5242051566238242	0.99996301258798	0.5230754374570128	1.0	1.0	0.0
2519	None	None	None	None	None	0	0	1.0	3	0.0	0	0.6666666666666666	0	3	0	0	1	0	0.6666666666666666	3	2	0.26666666666666666	4	1.0	1.0	0	0	0	0	0	0	0	0	0	0	0
3759	0.00034392217940190195	0.00015902857358640518	0.00015874126087070322	0.9997199241731162	None	0	0	0.5	3	0.6666666666666666	4	0.5714285714285714	0.6666666666666666	7	4	0	1	0	0.2857142857142857	2	7	0.5333333333333333	8	1.0	1.0	0.03591612591943108	0.503208023828066	0.007613394051879538	0.5258494213525565	0.0988829939016797	0.5002767820363898	0.5945677800830352	0.5097845300987579	0.0	0	0.0
486	None	None	None	None	None	0	0	0.3333333333333333	2	0.8571428571428571	6	0.36	0.8571428571428571	8	6	0	0	0	1.0	5	5	0.6	9	0.0	0	0.21311945931593854	0.5307756748540701	-0.09511820075843007	0.546068649672341	0.07244193091860379	0.6803704428610095	0.7898728812104838	0.5877109720576055	0	1.0	0.0
1892	None	None	None	None	None	0	0	0.5	1	1.0	1	1.0	0	0	0	2	0	0	0.3333333333333333	1	3	0.2	3	0.0	0	0	0	0	0	0	0	0	0	0	0	0
852	None	None	None	None	None	0.3333333333333333	1	0.5	4	0.7	7	0.2857142857142857	0.7	11	7	0	0	0	0.8571428571428571	7	6	0.8	12	0.0	0.6666666666666666	0.09809222819437219	0.5404746068936657	0.0792901138004067	0.6235426533950378	0.0010303985341385245	0.5015139098835579	0.6041667646746481	0.555842851959966	0	1.0	0.0
5506	0.0003986080094969369	8.520320236116347e-05	-7.252707311097645e-05	0.9992805052589867	None	0.25	1	0.4	4	0.75	9	0.25925925925925924	0.75	13	9	0	0	0	0.6666666666666666	6	9	0.9333333333333333	14	0.0	1.0	0.08646413485878524	0.5131815191244542	0.07372333441161237	0.5635812304787585	0.0429950468129444	0.5117105805712887	0.5544939132266538	0.529573640654049	0	1.0	0.0
7335	4.988689953122318e-08	4.158862689002072e-08	4.158427151508525e-08	0.9999918355933091	None	0.3333333333333333	1	0.375	3	0.7	7	0.3333333333333333	0.7	9	7	2	3	0	0.4444444444444444	9	4	0.8	12	0.5	1.0	5.258741796771722e-26	0.5	-0.0999961765016802	0.5000226596239221	3.828391263779911e-18	0.5	0.6157118690091586	0.5000075532079786	0.0	0.1111111111111111	0.0
2983	0.00033860297445135866	2.2637498908840313e-06	-1.66557673815578e-06	0.9994069358604526	None	0.3333333333333333	1	0.4444444444444444	4	0.7272727272727273	8	0.2708333333333333	0.7272727272727273	12	8	0	0	0	0.75	6	8	0.8666666666666667	13	0.0	0.8571428571428571	0.04047086460139565	0.5592623516354894	-0.05823523387522073	0.5032100914683871	-0.0981439012662219	0.9450366642693635	0.6396933148644315	0.7372754854962901	0	1.0	0.0
6138	0.0018589117844795009	0.000617541592003537	0.0005524493961139517	0.9984956011367169	None	0	0	0.3333333333333333	3	0.8181818181818182	9	0.28888888888888886	0.8181818181818182	12	9	0	1	0	0.5555555555555556	5	9	0.8666666666666667	13	1.0	1.0	0.03576306167901226	0.5073073209229552	-0.09222985364349198	0.548952697897698	0.09995991447339651	0.5000337355607544	0.6895206178848766	0.5188083184502413	0.0	0	0.0
4609	0.005603062528168461	0.002427925335340534	-0.0023592446477292816	0.998216857902556	None	0	0	0.42857142857142855	3	0.75	6	0.5555555555555556	0.75	9	6	0	0	0	0.2222222222222222	2	9	0.6666666666666666	10	0.0	1.0	0.09999999999985257	0.500000060849253	0.0007820037929804081	0.5015508954707353	0.42460696384009883	0.5132224570737335	0.8594279296918362	0.5049253413336117	0	1.0	0.0
5696	0.0003080944556719999	3.5404177276784688e-06	-1.6573982888003756e-06	0.9999973379010553	None	0.25	1	0.4	4	0.7692307692307693	10	0.23809523809523808	0.7692307692307693	14	10	0	0	0	0.7777777777777778	7	9	1.0	15	0.0	1.0	0.09999999999986836	0.5000000000088146	0.18927251512354593	0.5842779740981086	-0.0654000815964838	0.5028187298748136	0.7420862177693395	0.5292694194549723	0	1.0	0.0
6814	0.009211056320662105	0.005558234641749826	0.0055581814866356065	0.9840683341062295	None	0	0	0.42857142857142855	3	0.75	6	0.5555555555555556	0.75	9	6	0	1	0	0.2222222222222222	2	9	0.6666666666666666	10	1.0	1.0	0.26346048293815927	0.5365889965569228	0.140601202822893	0.5179925982327834	0.09996756650035073	0.5004556001666833	0.6650267425915045	0.5183619020535016	0.0	0	0.0
7031	0.003805168412036039	0.000982834096629683	0.0006562915889851093	0.9943965615562294	None	0.25	1	0.4	4	0.75	9	0.25925925925925924	0.75	13	9	0	0	0	0.6666666666666666	6	9	0.9333333333333333	14	0.0	1.0	7.902762784127648e-27	0.5000000000000051	0.09375840983592121	0.5000000000000001	-0.09998855552435017	0.5000554955391574	0.6880685407418852	0.5000184985131217	0	0.15384615384615385	0.0
1516	None	None	None	None	None	0.08695652173913043	2	0.3673469387755102	18	0.5492957746478874	39	0.9012345679012346	0.2112676056338028	28	15	44	1	0	1.0	9	9	4.866666666666666	73	0.012658227848101266	0.9538461538461539	0.15889798294092564	0.674148175091118	0.5537770021729636	0.5864024143746577	-0.13636142120605582	0.9988892572239472	0.9475515155853241	0.9325107050803733	1.0	1.0	0.0
4120	0.0006002849843578491	1.5881885400247432e-05	-6.049191802272204e-06	0.9999976016401063	None	0.25	1	0.4	4	0.7692307692307693	10	0.23809523809523808	0.7692307692307693	14	10	0	0	0	0.7777777777777778	7	9	1.0	15	0.0	1.0	0.09999999986152727	0.500000000983451	6.151495958486377e-06	0.5	0.04039517554182882	0.9999732922728904	0.7005583356268782	0.9709759520313639	0	1.0	0.0
4873	0.0035933510212219476	0.0015454761023829331	-0.0015339657602080608	0.9986182836985371	None	0	0	0.42857142857142855	3	0.75	6	0.5555555555555556	0.75	9	6	0	1	0	0.2222222222222222	2	9	0.6666666666666666	10	1.0	1.0	0.09999931776447078	0.5015077736528121	0.09671334946089062	0.5366617504055685	0.10830304786189364	0.5216815677990122	0.5125696092009228	0.5199662491541521	1.0	1.0	0.0
6081	0.002194225671272782	0.00021339988718174977	-0.00021286456745053215	0.9937325350449486	None	0	0	0.42857142857142855	3	0.75	6	0.5555555555555556	0.75	9	6	0	0	0	0.2222222222222222	2	9	0.6666666666666666	10	0.0	1.0	3.7793100858623884e-05	0.5000603152686277	0.09990734255778262	0.5772087682547651	0.06910820891774119	0.5618828753405096	0.6028995406926919	0.5465625194970428	0	0	0.0
2700	None	None	None	None	None	0	0	0.4375	7	0.5454545454545454	12	0.4444444444444444	0.45454545454545453	17	10	6	0	0	0.6666666666666666	6	9	1.6	24	0.0	0.6666666666666666	0.09999833641559223	0.503717049152943	6.416944572295755e-05	0.5014916709642269	0.11445676290303146	0.5463754568038861	0.6244811241964336	0.5172324805936578	0	0	0.0
1305	None	None	None	None	None	0	0	0.38461538461538464	5	0.5294117647058824	9	0.5428571428571428	0	1	0	17	15	0	0.7142857142857143	5	7	1.2666666666666666	19	0.40540540540540543	1.0	0	0	0	0	0	0	0	0	0	0	0
5325	0.003987583694559068	0.002033746151151086	-0.0019248839451630356	0.9962637956457516	None	0.25	1	0.4	4	0.7692307692307693	10	0.23809523809523808	0.7692307692307693	14	10	0	0	0	0.7777777777777778	7	9	1.0	15	0.0	1.0	0.09999605819735695	0.5254490664503717	-0.05336147658008883	0.5235122153512691	0.09867049879103458	0.5015542089178694	0.6726810671900911	0.5168452422975359	0	0.8571428571428571	0.0
7488	0.006881057273271088	0.0009905445709455216	0.0006462256145292808	0.9855397441592657	None	0.25	1	0.4	4	0.75	9	0.25925925925925924	0.75	13	9	0	0	0	0.6666666666666666	6	9	0.9333333333333333	14	0.0	1.0	0.28566349335741154	0.6314583354198883	0	0.5	-0.05967477617106557	0.6715498731958027	0.8032819384424009	0.6029791506817638	0	1.0	0.0
7483	0.008434572049066164	0.0006840662881073677	0.00034921655668906156	0.9870445774077644	None	0.25	1	0.4	4	0.7692307692307693	10	0.23809523809523808	0.7692307692307693	14	10	0	0	0	0.7777777777777778	7	9	1.0	15	0.0	1.0	-0.07947271983269195	0.6625943153414577	-0.03322430526042292	0.5152064162517922	0.6121709379865433	0.9991382325372397	0.9460096858578202	0.9306765195564634	0	0	0.0
7326	0.006213996913756409	0.0003986062779638771	-0.0003766931687565393	0.9989033609801728	None	0.3333333333333333	1	0.4444444444444444	4	0.7272727272727273	8	0.28888888888888886	0.7272727272727273	12	8	0	0	0	0.5555555555555556	5	9	0.8666666666666667	13	0.0	1.0	0.09999999997941322	0.5000000017479381	-0.08139585483054568	0.5	0.35325631841798716	0.5523819741087511	0.856008449163172	0.5175177894099116	0	1.0	0.0
7396	0.014797826703180176	0.009447333701560914	-0.009104052822431447	0.9910558853629866	None	0.25	1	0.4	4	0.75	9	0.25925925925925924	0.75	13	9	0	0	0	0.6666666666666666	6	9	0.9333333333333333	14	0.0	1.0	-0.07922072547880549	0.6413958395707011	-0.04033354340677719	0.5281670110046485	-0.19175724601470237	0.9990747516239232	0.6606189183674517	0.928214427408007	0	0	0.0
7197	0.004610594659277741	0.002297046536560521	0.0022866339912004183	0.9952307950340391	None	0.25	1	0.4	4	0.7692307692307693	10	0.23809523809523808	0.7692307692307693	14	10	0	0	0	0.7777777777777778	7	9	1.0	15	0.0	1.0	0.09999950643462338	0.5000016589200769	-0.13711529201491035	0.8242347200584782	-0.09814114293935991	0.6664868896469051	0.7310665210183661	0.6782810957494186	0	0	0.0
103	None	None	None	None	None	0.3333333333333333	1	0.4444444444444444	4	0.7272727272727273	8	0.2708333333333333	0.7272727272727273	12	8	0	0	0	0.75	6	8	0.8666666666666667	13	0.0	0.8571428571428571	-0.05711212413460041	0.5373305854386434	0.07356217284540753	0.545127823346871	0.09965706620846107	0.5010558952874182	0.6659110956542273	0.5278734195879929	0	1.0	0.0
91	None	None	None	None	None	0.25	1	0.4	4	0.75	9	0.25925925925925924	0.75	13	9	0	0	0	0.6666666666666666	9	6	0.9333333333333333	14	0.0	1.0	-0.05943506967119468	0.5094815204868	0.06287960903808609	0.6657881805248962	-0.07428938820088257	0.543891287141087	0.6432383420728793	0.5746988048239137	0	1.0	0.0
5276	0.007570236126927749	0.0005984198389136635	-0.00040448398417046243	0.989582716016223	None	0.25	1	0.4	4	0.7692307692307693	10	0.23809523809523808	0.7692307692307693	14	10	0	0	0	0.7777777777777778	7	9	1.0	15	0.0	1.0	0.11092702009291466	0.6438050295887177	0.00020892962092932942	0.5354313692233417	0.949608123757654	0.8791639349397292	0.9870423063156004	0.7122094805672949	0	0	0.0
1801	None	None	None	None	None	0.5	1	0.6666666666666666	4	0.5714285714285714	4	0.42857142857142855	0.5714285714285714	8	4	0	0	0	0.42857142857142855	7	3	0.6	9	0.0	1.0	0.045091586069389775	0.5919709355882431	-0.018010633473060027	0.6813843900385864	0.02172654828311099	0.6724472792485524	0.6314076715030918	0.649576534849532	0	0	0.0
6887	0.002785460052442295	0.0020185452869333187	0.0010723279300374623	0.9986614134981447	None	0.25	1	0.4	4	0.7692307692307693	10	0.23809523809523808	0.7692307692307693	14	10	0	0	0	0.7777777777777778	7	9	1.0	15	0.0	1.0	0.09999994742574961	0.5000011957985693	-0.05215859577009672	0.5169499359086673	-0.04441430781146049	0.520959574868131	0.6674755060059797	0.512640470617836	0	0	0.0
628	None	None	None	None	None	0	0	0.5	2	0.75	3	0.6	0.75	5	3	0	2	0	0.4	2	5	0.4	6	1.0	0	0.18682382250703036	0.5544517355819568	0.0074845761489017535	0.506119412424579	4.702728698877078e-09	0.5000065074930403	0.7034112774866517	0.5202538348460048	0.9	1.0	0.0
2708	0.00024979200312458553	4.722473433782264e-06	1.4229336105432851e-06	0.9999912094566872	None	0	0	0.5	3	0.6666666666666666	4	0.5333333333333333	0.16666666666666666	3	1	4	9	0	0.6	5	3	0.5333333333333333	8	0.9	0.6666666666666666	0.061435708601679975	0.5137501293452763	-0.09999989619178176	0.5000000394242801	0.05029824302625896	0.6173430373072877	0.6723510900060131	0.5443250402137355	1.0	1.0	0.0
1383	None	None	None	None	None	0.25	1	0.4	4	0.75	9	0.25925925925925924	0.75	13	9	0	0	0	0.6666666666666666	9	6	0.9333333333333333	14	0.0	1.0	0.011248233270160725	0.5481664156057182	1.0751733090447939e-10	0.500001298626439	0.10768838652334253	0.9443254947978816	0.6617749542448287	0.7326428474151101	0	0.9230769230769231	0.0
3206	0.00214341742146533	0.0008048667770424758	-0.0005494333640251295	0.9985170715614075	None	0.25	1	0.4	4	0.7692307692307693	10	0.23809523809523808	0.7692307692307693	14	10	0	0	0	0.7777777777777778	9	7	1.0	15	0.0	1.0	-0.09910971287269381	0.5048832559822334	0.18381599981217625	0.5078886136872572	0.04889360721180873	0.5456531818821267	0.7601599798295473	0.5195078817299995	0	1.0	0.0
5669	0.006338987689768967	0.00565351162251268	0.005653481206554673	0.9969439095698255	None	0	0	0.375	3	0.7777777777777778	7	0.4074074074074074	0.7777777777777778	10	7	0	1	0	0.3333333333333333	3	9	0.7333333333333333	11	1.0	1.0	0.09999998306724298	0.5003129273221147	-0.0513313962360317	0.519575852503065	-0.08426097491579523	0.5	0.6904763894748528	0.5066325413983779	1.0	1.0	0.0
1931	None	None	None	None	None	0	0	1.0	1	0	0	1.0	0	1	0	0	3	0	0.5	2	1	0.13333333333333333	2	1.0	0	0	0	0	0	0	0	0	0	0	0	0
3366	0.000400475964928868	7.735548374207428e-06	-7.423387227221431e-06	0.9999975457281735	None	0.25	1	0.4	4	0.7692307692307693	10	0.23809523809523808	0.7692307692307693	14	10	0	0	0	0.7777777777777778	9	7	1.0	15	0.0	1.0	-0.0736599223641499	0.7070380131428008	0.02366249702550407	0.5408479750205207	0.09999999999746924	0.5000000001609816	0.672288158303768	0.586197060683015	0	1.0	0.0
3933	0.002217708736518203	0.0002681646972280634	-0.00015896501720652655	0.9975929286478392	None	0	0	0.3333333333333333	3	0.8181818181818182	9	0.28888888888888886	0.8181818181818182	12	9	0	0	0	0.5555555555555556	9	5	0.8666666666666667	13	0.0	1.0	0.08724718753801554	0.5993636969068601	2.986077872031132e-05	0.5006269254721408	0.05791603443717961	0.6565321879669536	0.6029658643978053	0.5868762649826731	0	0.08333333333333333	0.0
3720	0.0018011543225944164	0.0006753967593924872	-0.0002612902525926223	0.9983799346531456	None	0.25	1	0.4	4	0.75	9	0.25	0.75	13	9	0	0	0	0.875	7	8	0.9333333333333333	14	0.0	1.0	0.34330899640755885	0.6146380319463404	0.3207931318827647	0.5	-0.08947205294727432	0.6820307609690381	0.8665079721402382	0.6010855269616279	0	0.9230769230769231	0.0
4374	0.0009303611704587659	0.00039805930418685174	8.750481890927934e-05	0.998705325204548	None	0.25	1	0.4	4	0.75	9	0.25925925925925924	0.75	13	9	0	0	0	0.6666666666666666	6	9	0.9333333333333333	14	0.0	1.0	7.902762784127648e-27	0.5	-0.08393464930305125	0.5368737590630361	0.08073190590973285	0.5298332490133632	0.662980570039088	0.5222551369109616	0	1.0	0.0
2274	None	None	None	None	None	0.5	1	0.6666666666666666	4	0.42857142857142855	3	0.5625	0	0	0	8	10	0	1.0	4	4	0.6	9	0.5	0.8	0	0	0	0	0	0	0	0	0	0	0
104	None	None	None	None	None	0	0	0.14285714285714285	4	0.85	34	0.6666666666666666	0.15	9	6	32	3	0	0.7777777777777778	7	9	2.8	42	0.046153846153846156	0.6842105263157895	0.09670589846791719	0.6009443504307015	0.004075924461755015	0.5126635495839515	0.09968051860761833	0.5008206711853422	0.6089968544710648	0.5385358566599552	1.0	1.0	0.0
6685	9.020876151603387e-05	4.082260689133955e-05	3.634005973205571e-05	0.9998726772307813	None	0.25	1	0.4	4	0.7692307692307693	10	0.23809523809523808	0.7692307692307693	14	10	0	0	0	0.7777777777777778	7	9	1.0	15	0.0	1.0	0.023895057168065732	0.5048564629207561	0.09892806946519928	0.5849537667062369	0.049843006262674586	0.5054203062101476	0.5780583913858162	0.5319772476628017	0	0.9285714285714286	0.0
3525	0.0031666077620958392	0.00020469185318483938	0.0001597158612721417	0.9934365326752504	None	0.25	1	0.4	4	0.7692307692307693	10	0.23809523809523808	0.7692307692307693	14	10	0	0	0	0.7777777777777778	9	7	1.0	15	0.0	1.0	-0.13380805188963463	0.9814756029214731	-0.07718603798771716	0.5085861225959898	-0.022676239209251412	0.6584337836363063	0.724550877805989	0.8254253328978641	0	1.0	0.0
6964	0.00021900742465939284	1.477494175151402e-05	1.4614007412160569e-05	0.9999963978033233	None	0.25	1	0.4	4	0.75	9	0.25925925925925924	0.75	13	9	0	0	0	0.6666666666666666	9	6	0.9333333333333333	14	0.0	1.0	0.09999999851822042	0.5000024659081933	-0.18970178559314352	0.5000000000000001	0.3721836614369365	0.5633351961397883	0.908400481310699	0.521213826198085	0	0.3076923076923077	0.0
1834	None	None	None	None	None	0	0	0.25	1	1.0	3	1.0	1.0	4	3	0	0	0	0.2	1	5	0.3333333333333333	5	0.0	0	-0.24502669322280113	0.6610502185610952	0.09661016425092908	0.5052552379228721	0.20792257638885267	0.5327472891794464	0.8729998513617792	0.5679254876301768	0	0	0.0
1399	None	None	None	None	None	0.5	1	0.5714285714285714	4	0.625	5	0.4166666666666667	0.625	8	5	1	3	0	0.375	8	3	0.6666666666666666	10	1.0	1.0	0.0933246131117581	0.5015266468464209	0.2689095531070179	0.593927225518307	0.11911247158442033	0.9993506214639585	0.6895157293799523	0.929239049582269	1.0	1.0	0.0
6871	0.01355629390870711	0.001703131784198289	0.0014060031235026674	0.9913076311098121	None	0.25	1	0.4	4	0.75	9	0.25925925925925924	0.75	13	9	0	0	0	0.6666666666666666	6	9	0.9333333333333333	14	0.0	1.0	0.09999999999950122	0.5000000000124272	9.658326552433736e-05	0.5	0.09965865079072121	0.5002336792870785	0.6154184825562187	0.5000778931048763	0	0.5384615384615384	0.0
4337	0.00528793055632705	0.0013042208510447354	-0.00024922909771896097	0.9904107731551368	None	0.25	1	0.4	4	0.75	9	0.25925925925925924	0.75	13	9	0	0	0	0.6666666666666666	9	6	0.9333333333333333	14	0.0	1.0	0.09978733294232603	0.5377043250455653	0.05201223024143527	0.5119155271331067	0.09997850939439308	0.5492060447813054	0.5561782826530055	0.5329719637288414	0	1.0	0.0
1900	None	None	None	None	None	0	0	0.5	3	0.6666666666666666	4	0.4	0.6666666666666666	7	4	0	0	0	0.8	5	4	0.5333333333333333	8	0.0	0.6666666666666666	0.00017058213944649606	0.5893730797134693	5.755434342407223e-12	0.5000000000108843	-0.017771992342031716	0.677369034444478	0.5981304696093978	0.5909016025316789	0	1.0	0.0
1313	None	None	None	None	None	0.16666666666666666	1	0.42857142857142855	6	0.6111111111111112	11	0.40816326530612246	0.2777777777777778	9	5	10	8	0	1.0	7	7	1.3333333333333333	20	0.4	0.26666666666666666	0.03308649545242959	0.5581857620937559	0.09998638744441941	0.5177772105504183	-0.031696441026172105	0.5092464784532104	0.6295840872767879	0.5284634644318384	0.9444444444444444	1.0	0.681906377935656
599	None	None	None	None	None	0.08333333333333333	1	0.3333333333333333	9	0.6052631578947368	23	0.5555555555555556	0.18421052631578946	12	7	27	4	0	0.8888888888888888	9	8	2.6666666666666665	40	0.07547169811320754	0.5625	0.05129188787665111	0.5377792188624654	-0.12159887622352672	0.5622055897043656	-0.04185308424008969	0.5117278220490626	0.675252433347768	0.5373008631828686	1.0	1.0	0.0
2475	None	None	None	None	None	0	0	0.16666666666666666	8	0.8142857142857143	57	1.0	0.7857142857142857	63	55	8	1	0	0.8888888888888888	9	8	4.8	72	0.08333333333333333	1.0	0.09978670748024576	0.524047508205272	0.09999999999928749	0.500000006494903	-0.060108274956346464	0.5288472440525926	0.6802085764570823	0.5176411403259089	1.0	1.0	0.0
6880	0.0023080843136657142	0.0010042167793224532	-0.00099079310214984	0.9957645449954028	None	0.25	1	0.4	4	0.75	9	0.25925925925925924	0.75	13	9	0	0	0	0.6666666666666666	6	9	0.9333333333333333	14	0.0	1.0	0.09999025603765527	0.501165898436758	-0.0555509200015991	0.508395222528685	0.03959221903109271	0.5650331509456573	0.6575080960625983	0.5249677355442035	0	0	0.0
1085	None	None	None	None	None	0	0	1.0	1	0	0	1.0	0	1	0	0	2	0	0.5	2	1	0.13333333333333333	2	0.6666666666666666	0	0	0	0	0	0	0	0	0	0	0	0
1696	None	None	None	None	None	0.2857142857142857	2	0.47058823529411764	8	0.4782608695652174	11	0.5208333333333334	0.2608695652173913	12	6	12	0	0	0.75	6	8	1.6666666666666667	25	0.0	0.4	-0.07020918075068334	0.6290084459309916	0.0352273193811793	0.5084779395860405	2.6602430402377923e-08	0.500035367722411	0.6072920580306346	0.5466986554122907	0	0.9166666666666666	0.0
2601	5.792724759480661e-07	2.5310955837280853e-07	4.7144195305669026e-09	0.9999239191033127	None	0	0	0.5	4	0.5555555555555556	5	0.6111111111111112	0.5555555555555556	9	5	1	2	0	0.2222222222222222	9	2	0.7333333333333333	11	1.0	0.8888888888888888	-0.07321846560563519	0.6162168279555914	0.288971401164081	0.8263714214803203	2.1211269673974783e-07	0.5000016839510533	0.8358486245877073	0.6632663999397928	1.0	1.0	0.0
2084	None	None	None	None	None	0	0	0.3333333333333333	1	1.0	2	1.0	1.0	3	2	0	0	0	0.25	1	4	0.26666666666666666	4	0.0	0	0.023192732930006538	0.5616823215841849	-0.05023824118528149	0.5086391679043186	-0.09999425051044117	0.5000276954887819	0.6238671837584306	0.5235378707495587	0	0	0.0
1908	None	None	None	None	None	0	0	1.0	1	0	0	1.0	0	1	0	0	3	0	0.5	2	1	0.13333333333333333	2	1.0	0	0	0	0	0	0	0	0	0	0	0	0
1178	None	None	None	None	None	0	0	0.2727272727272727	3	0.7142857142857143	10	0.6666666666666666	0	0	0	15	0	0	0.375	3	8	1.0666666666666667	16	0.0	0.3076923076923077	0	0	0	0	0	0	0	0	0	0	0
2003	None	None	None	None	None	0.25	1	0.4	4	0.7692307692307693	10	0.23809523809523808	0.7692307692307693	14	10	0	0	0	0.7777777777777778	7	9	1.0	15	0.0	1.0	0.09007358556548857	0.5846877101104699	0.4191712496725435	0.6935848083350495	0.6418968227786441	0.6063378225901898	0.9070310092494558	0.6295549302578121	0	0.07142857142857142	0.0
4180	0.005652234484220501	0.0004342314447212222	0.0004339354830351327	0.9872842782960388	None	0	0	0.42857142857142855	3	0.75	6	0.5555555555555556	0.75	9	6	0	1	0	0.2222222222222222	2	9	0.6666666666666666	10	1.0	1.0	0.4723810663248059	0.7726561119646798	0.020413514810271254	0.5393471565492485	-0.08987918359438582	0.5069621957081417	0.9188698869566362	0.615299775930302	1.0	1.0	0.0
446	None	None	None	None	None	0.3333333333333333	1	0.5	4	0.7	7	0.2857142857142857	0.7	11	7	0	0	0	0.8571428571428571	7	6	0.8	12	0.0	0.8	-0.07944389161963973	0.522443266499197	0.24108961232323373	0.9101081291610825	0.11555165078153477	1.0	0.9059488647905432	0.9999999999999996	0	1.0	0.0
2375	None	None	None	None	None	0	0	0.3333333333333333	1	1.0	2	1.0	1.0	3	2	0	2	0	0.25	4	1	0.26666666666666666	4	0.6666666666666666	0	0.07423805467576358	0.5620796213045893	0.07461359046341344	0.6069011653980849	0.08218806126091972	0.5776673706592445	0.5716535681361558	0.5823364319118652	1.0	1.0	0.0
5515	0.00199858952217196	0.00024799983560302427	-0.00024483856917042936	0.9981118534999425	None	0	0	0.42857142857142855	3	0.75	6	0.5555555555555556	0.75	9	6	0	0	0	0.2222222222222222	2	9	0.6666666666666666	10	0.0	1.0	-0.029917008222159657	0.6804864839627397	0.09999383678265926	0.5678222555149054	0.0999875600465559	0.5000035133138471	0.6484892640469769	0.5849185827367268	0	0	0.0
3786	0.007889615382980723	0.00246767306618948	0.002379036620106471	0.9743528533867174	None	0	0	0.3333333333333333	3	0.8181818181818182	9	0.28888888888888886	0.8181818181818182	12	9	0	1	0	0.5555555555555556	5	9	0.8666666666666667	13	1.0	1.0	0.44671394126731057	0.6348330824962143	0.0999971858161354	0.5000152660905901	0.07835391348649497	0.5027409288994067	0.8436494068407259	0.5468647360011426	1.0	1.0	0.0
5132	0.015009400157954454	0.0045357454483633585	0.0033324630240004287	0.9624018563310821	None	0.25	1	0.4	4	0.75	9	0.25925925925925924	0.75	13	9	0	0	0	0.6666666666666666	6	9	0.9333333333333333	14	0.0	1.0	0.3851990824194555	0.5765995529879698	1.8570475191444609	0.5000000000000009	0.09907485606935068	0.5011437775071836	0.9995480692791668	0.526093332728937	0	1.0	0.0
7373	0.00429073584918767	0.0002565954810679097	-9.892682180490944e-05	0.9956408290630483	None	0.25	1	0.4	4	0.7692307692307693	10	0.23809523809523808	0.7692307692307693	14	10	0	0	0	0.7777777777777778	7	9	1.0	15	0.0	1.0	-0.046515288919612284	0.6591073839635259	-0.0655815048026349	0.5778497357217798	0.24612753297619444	0.7236373811737833	0.7996460611144389	0.6559466409133025	0	0	0.0
6327	0.0013712056941806066	8.483192862466755e-05	8.469342193310362e-05	0.9955099989643119	None	0	0	0.375	3	0.8	8	0.3333333333333333	0.8	11	8	0	1	0	0.4444444444444444	4	9	0.8	12	1.0	1.0	1.2368671769576666e-11	0.5007101224686138	0.07550449806630385	0.636688779316858	-0.03560904093493144	0.5	0.613788012529564	0.5468506273949523	1.0	1.0	0.0
7115	0.004031174230941116	0.0038990567127094554	-2.6089490242110078e-05	0.9972758129542176	None	0	0	0.5	3	0.7142857142857143	5	0.5625	0.7142857142857143	8	5	0	1	0	0.25	8	2	0.6	9	1.0	0.8571428571428571	0.09999999999927396	0.5000000000252489	-0.07323155235401402	0.5183327455754924	0.09828858365474022	0.5470199242968574	0.6880700760989368	0.5218195462265769	1.0	1.0	0.0
897	None	None	None	None	None	0	0	0.375	3	0.6	6	0.4	0.3	5	3	6	2	0	0.8333333333333334	6	5	0.8	12	0.14285714285714285	0.2857142857142857	0.1707794755197337	0.9999999999140532	0	0.5	0.038072670920179616	0.5708682985957506	0.8259715108796085	0.9995988987238253	1.0	1.0	0.0
5874	6.989415633754271e-10	1.2015349720510103e-10	-1.0547695585428927e-10	0.9999999645343681	None	0.3333333333333333	1	0.5	4	0.6666666666666666	6	0.4074074074074074	0.6666666666666666	10	6	0	0	0	0.3333333333333333	3	9	0.7333333333333333	11	0.0	1.0	0.0999998939991815	0.5000003503575522	-0.07371297892565758	0.5615124415174557	7.4794926199914755e-06	0.5000012073804282	0.670823289101553	0.5205973971202795	0	1.0	0.0
7418	0.0068526956048461695	0.001639523754544916	0.0015907330636277192	0.9921468847292554	None	0.25	1	0.4	4	0.7692307692307693	10	0.23809523809523808	0.7692307692307693	14	10	0	0	0	0.7777777777777778	7	9	1.0	15	0.0	1.0	0.26611293709215955	0.5486192105833232	-0.1146762162738292	0.5000000000000001	-0.1306311259124681	0.733439409587469	0.8669935814758996	0.599267087307175	0	0	0.0
3837	0.006545920208166944	0.006340590081184333	-0.006322748146503662	0.9917170249219385	None	0.25	1	0.4	4	0.7692307692307693	10	0.23809523809523808	0.7692307692307693	14	10	0	0	0	0.7777777777777778	7	9	1.0	15	0.0	1.0	-0.09995951806745333	0.5001838786430296	0.00477812460767159	0.6530939649573175	0.09779587297850904	0.507545006209005	0.699815987799223	0.5550743712654196	0	0.2857142857142857	0.0
1580	None	None	None	None	None	0.5	1	0.6666666666666666	4	0.5	3	0.4444444444444444	0.5	7	3	0	0	0	0.5	3	6	0.5333333333333333	8	0.0	1.0	0.0036083299450635374	0.5434549827989515	-0.09999977518872097	0.5000001885126448	0.09999948778033219	0.5000114634707213	0.6935293756577876	0.5145214295295161	0	1.0	0.0
158	None	None	None	None	None	0	0	0.19230769230769232	10	0.7631578947368421	58	0.9629629629629629	0.02631578947368421	11	2	66	0	0	1.0	9	9	5.2	78	0.0	0.9565217391304348	0.1603887967929308	0.8220396879915944	-0.06512564015301503	0.5591104171869542	0.09899173737224726	0.573018564803348	0.7430880905182969	0.6653703497979216	0	0.5454545454545454	0.0
396	None	None	None	None	None	0.1111111111111111	1	0.38095238095238093	8	0.6206896551724138	18	0.38271604938271603	0.4482758620689655	20	13	10	0	0	1.0	9	9	2.066666666666667	31	0.0	0.5	6.219839217247199e-09	0.5000065579883146	1.0934641704924464e-05	0.5000224908245364	0.06129069308888757	0.5718113759464732	0.571728478483557	0.5240947861361546	0	1.0	0.0
7075	0.00230169219353302	0.0005539922266120306	-0.0005521834844314023	0.9977248626441938	None	0	0	0.42857142857142855	3	0.75	6	0.5555555555555556	0.75	9	6	0	1	0	0.2222222222222222	2	9	0.6666666666666666	10	1.0	1.0	-0.03218252237565972	0.6571656310228797	0.0930730626325109	0.5231896835207116	0.10792344127221667	0.507846885787407	0.6525719892081959	0.5642186841369382	1.0	1.0	0.0
1361	None	None	None	None	None	0	0	0.3157894736842105	6	0.6538461538461539	17	0.7777777777777778	0.5384615384615384	20	14	7	2	0	1.0	6	6	1.8666666666666667	28	0.16666666666666666	0.34782608695652173	-0.17710819970407177	0.7556129679090471	0.019360413729047204	0.6767803017825225	0.027350208578231294	0.6684044119151029	0.7339047081620944	0.7018778213662367	0.95	0.95	0.0
400	None	None	None	None	None	0	0	0.6666666666666666	2	0.5	1	0.6666666666666666	0.5	3	1	0	0	0	0.6666666666666666	2	3	0.26666666666666666	4	0.0	0	-0.013361121468229648	0.560303587929769	-0.1838805105038483	0.5833956178292317	-0.05208915059372972	0.593574789496944	0.6635416166785971	0.5791525125387432	0	0	0.0
1828	None	None	None	None	None	0.14285714285714285	1	0.375	6	0.6190476190476191	13	0.7666666666666667	0.19047619047619047	9	4	13	2	0	0.8333333333333334	6	5	1.5333333333333334	23	0.08	0.1111111111111111	0.03782810298848312	0.5475240195194256	0.11385384407099497	0.5384202309524019	0.00024675081683152387	0.5014736724994104	0.6198347489661987	0.5291793751928316	0.9444444444444444	1.0	0.0
7334	9.049310752143655e-05	2.8599048071291735e-06	2.852852142332753e-06	0.999996232779444	None	0.25	1	0.4	4	0.75	9	0.25925925925925924	0.75	13	9	0	0	0	0.6666666666666666	6	9	0.9333333333333333	14	0.0	1.0	0.18061051067626016	0.5252269289220589	0.00047935827379851575	0.5008882749023162	-0.03527296913779314	0.6276280344630585	0.7199656791255654	0.5520277430588825	0	0	0.0
7300	0.0026052238630660278	0.001492152164795335	0.00021898563815786346	0.9981150430483189	None	0.25	1	0.4	4	0.75	9	0.25925925925925924	0.75	13	9	0	0	0	0.6666666666666666	6	9	0.9333333333333333	14	0.0	1.0	0.09999990195343395	0.5000015145951521	-0.07795248593880054	0.5	0.3338882238398401	0.559896510993755	0.8437625281745723	0.5200515836760204	0	1.0	0.0
2005	None	None	None	None	None	0	0	1.0	3	0.0	0	0.6666666666666666	0	3	0	0	1	0	0.6666666666666666	2	3	0.26666666666666666	4	1.0	1.0	0	0	0	0	0	0	0	0	0	0	0
2264	None	None	None	None	None	0	0	0.5	1	1.0	1	1.0	0	1	0	1	1	0	0.3333333333333333	3	1	0.2	3	0.2	0	0	0	0	0	0	0	0	0	0	0	0
1953	None	None	None	None	None	0.14285714285714285	1	0.4375	7	0.5909090909090909	13	0.38095238095238093	0.4090909090909091	15	9	8	8	0	0.7777777777777778	7	9	1.6	24	0.5714285714285714	0.2	7.902762784127648e-27	0.5	0.04199678876233995	0.5366671171394828	0.04115079082682518	0.6352085315089893	0.5737449045173629	0.558198324930171	0.9666666666666667	1.0	0.59532079402653
3173	0.007410192121454711	0.004785597985540963	-0.0010494592438700452	0.9912045979019831	None	0.25	1	0.4	4	0.75	9	0.25925925925925924	0.75	13	9	0	0	0	0.6666666666666666	9	6	0.9333333333333333	14	0.0	1.0	0.09999998307582403	0.5000033096278969	-0.055211369475279215	0.6754543642740889	0.09771954485409598	0.8884940471924349	0.6928052877198675	0.7183194747821797	0	1.0	0.0
5581	0.00010128721955100565	7.780913557578676e-06	7.606389480249866e-06	0.9998882230388004	None	0	0	0.42857142857142855	3	0.75	6	0.5555555555555556	0.75	9	6	0	1	0	0.2222222222222222	2	9	0.6666666666666666	10	1.0	1.0	0.0999996237718824	0.500000100789746	3.835820976083976e-08	0.5000225314137576	-0.033053579458877096	0.5516709628557013	0.6377570728567666	0.5172860160647988	1.0	1.0	0.0
5773	0.011862607523323545	0.0027363393654922783	0.0026400659652037846	0.9628288130681506	None	0.25	1	0.4	4	0.75	9	0.25925925925925924	0.75	13	9	0	0	0	0.6666666666666666	6	9	0.9333333333333333	14	0.0	1.0	0.5211636659388337	0.6886235949166171	0.03041988456721339	0.5237424804994684	0.09555103772619442	0.5000774155891832	0.8980898144253059	0.573549463577189	0	1.0	0.0
352	None	None	None	None	None	0	0	0.3333333333333333	8	0.5882352941176471	20	0.6666666666666666	0.35294117647058826	18	12	17	1	0	0.6666666666666666	9	6	2.4	36	0.03125	0.75	0.09041908736460039	0.6596147882934608	-0.042126504417934585	0.6535300198427264	-0.09555180763039506	0.6125762316373724	0.6812250935201609	0.6421653646649563	1.0	1.0	0.0
2529	None	None	None	None	None	0	0	0.45454545454545453	10	0.45161290322580644	14	0.5892857142857143	0.12903225806451613	12	4	20	6	0	0.875	8	7	2.2	33	0.16666666666666666	0.6666666666666666	0.03730240788563069	0.5412916564753507	7.742353953004283e-10	0.5000011221348052	0.09999952273241357	0.5000192744523029	0.6020365868921372	0.5137985983057373	1.0	1.0	0.0
5866	0.006341701485180985	0.006473281073923115	-0.006473237562685678	0.9958571182623628	None	0	0	0.42857142857142855	3	0.75	6	0.4166666666666667	0.75	9	6	0	1	0	0.375	3	8	0.6666666666666666	10	1.0	0.8571428571428571	0.09999999175377407	0.5006148839727868	-0.1530630464921579	0.93673775490934	0.09731714095018609	0.5019633963756555	0.7657228801100731	0.7113211670051212	0.1111111111111111	0.2222222222222222	0.0
3070	2.7936067859906226e-07	2.3176173328725626e-07	1.2119209912342824e-07	0.9999394227513011	None	0	0	0.13513513513513514	5	0.8490566037735849	45	0.6790123456790124	0	0	0	54	15	0	1.0	9	9	3.6666666666666665	55	0.13392857142857142	0.64	0	0	0	0	0	0	0	0	0	0	0
1701	None	None	None	None	None	1.0	2	0.8571428571428571	6	0.125	1	0.5	0.125	5	1	4	4	0	0.8	5	4	0.6666666666666666	10	0.5	0.4	0.06765544110698644	0.543216801663921	-0.09999786576046073	0.500067830888882	0.07265071313799609	0.5501084992550308	0.6880097632538452	0.5311828138092076	1.0	1.0	0.0
7157	0.005556732143599783	0.0006183040211062468	0.0005652153425146597	0.9938973303119677	None	0.25	1	0.4	4	0.75	9	0.25925925925925924	0.75	13	9	0	0	0	0.6666666666666666	6	9	0.9333333333333333	14	0.0	1.0	0.007028960691565789	0.6871299683263012	-0.3085144945669406	0.5	0.36990719193186666	0.6173644954815122	0.9411378408169084	0.6038909572145406	0	1.0	0.0
4987	0.0022323123334714408	0.0008505103199896829	0.0002447704869245316	0.997411901390068	None	0.25	1	0.4	4	0.7692307692307693	10	0.23809523809523808	0.7692307692307693	14	10	0	0	0	0.7777777777777778	7	9	1.0	15	0.0	1.0	0.09999999999997147	0.5000000000001805	0.10525869909723369	0.5	0.18728217549222584	0.5993888968324917	0.5985997973641841	0.5335262432657536	0	1.0	0.0
5672	0.000750530041553509	0.00020888049636786225	0.00020887946115727673	0.9992568071965338	None	0	0	0.42857142857142855	3	0.75	6	0.5555555555555556	0.75	9	6	0	0	0	0.2222222222222222	2	9	0.6666666666666666	10	0.0	1.0	0.09999912794333446	0.5024479393341482	0.09119093764055489	0.6176490770862402	-0.012790974516093739	0.6083677547187402	0.6132915202830621	0.5768714107674522	0	0	0.0
1857	None	None	None	None	None	0	0	0.2	5	0.8	28	0.8222222222222222	0.6857142857142857	28	24	8	0	0	0.5555555555555556	9	5	2.466666666666667	37	0.0	0.9696969696969697	0.45324434335934943	0.608251048937401	0.09999997234463451	0.5000020729392747	0.24180538301603183	0.5518969856675068	0.8103463044838796	0.5538168087227103	0	1.0	0.0
2521	None	None	None	None	None	0	0	0.5555555555555556	5	0.45454545454545453	5	0.7222222222222222	0	4	0	8	8	0	0.5	3	6	0.8666666666666667	13	0.5	0.5714285714285714	0	0	0	0	0	0	0	0	0	0	0
384	None	None	None	None	None	0	0	0.42857142857142855	3	0.75	6	0.3333333333333333	0.75	9	6	0	1	0	0.8333333333333334	6	5	0.6666666666666666	10	1.0	0.4	-0.03776321903299488	0.6748977501050485	0.0026173320757283012	0.5914018527273881	0.2988627567148977	0.594013322972004	0.8122321693690865	0.620951500421742	1.0	1.0	0.0
3369	0.00016130554528347602	2.034359464426965e-06	2.023887902108969e-06	0.9999975037536263	None	0.25	1	0.4	4	0.7692307692307693	10	0.23809523809523808	0.7692307692307693	14	10	0	0	0	0.7777777777777778	9	7	1.0	15	0.0	1.0	0.09982739691543974	0.5004575102128409	0.11427779206267122	0.5354683855217096	0.046905067709314706	0.6648896352347489	0.5718855455056738	0.5686555189389295	0	0.7142857142857143	0.0
5585	0.0032926151177760333	0.0015391943965474648	0.0015391942629633076	0.9938643087060849	None	0	0	0.42857142857142855	3	0.75	6	0.5555555555555556	0.75	9	6	0	1	0	0.2222222222222222	2	9	0.6666666666666666	10	1.0	1.0	0.09999999989344718	0.5000000152673378	-0.30435891430890993	0.999871412171609	0.2948446697094719	0.5059685255730583	0.9430852874336029	0.9523120960378381	1.0	1.0	0.0
5980	0.00016122848625886168	3.482375594277019e-05	1.4317937866393986e-05	0.9997039730363181	None	0.25	1	0.4	4	0.75	9	0.25925925925925924	0.75	13	9	0	0	0	0.6666666666666666	6	9	0.9333333333333333	14	0.0	1.0	0.09999999998410565	0.5000000038331005	0.047796211746298375	0.5931135092592771	-0.015188062326290561	0.6145943302042294	0.6158240724750741	0.5698336556423054	0	0.8461538461538461	0.0
5194	1.0088081152803536e-06	2.9381942246864325e-07	2.9381051192989237e-07	0.9999066814398956	None	0	0	0.5	3	0.6666666666666666	4	0.5714285714285714	0.6666666666666666	6	4	1	4	0	0.2857142857142857	2	7	0.5333333333333333	8	1.0	0.6666666666666666	0.09999990393505945	0.5000003056801412	0.12691280567468674	0.9301163931990516	-0.0008338585482050775	0.5	0.726919587123589	0.7032508775543652	0.0	0	0.0
6719	0.0033154697782355217	0.002369752933128406	0.0020211173368424856	0.9940028025584468	None	0.25	1	0.4	4	0.75	9	0.25925925925925924	0.75	13	9	0	0	0	0.6666666666666666	6	9	0.9333333333333333	14	0.0	1.0	0.09999849009322162	0.5000554954935169	0.15484928902338946	0.6235852403761442	0.09967707556647273	0.5002561795952544	0.56441613511996	0.5420703407560769	0	0.9230769230769231	0.0
2402	None	None	None	None	None	0	0	0.2631578947368421	10	0.6727272727272727	37	0.7037037037037037	0.01818181818181818	4	1	52	17	0	1.0	9	9	3.8	57	0.1619047619047619	0.8163265306122449	0.2135750287242871	0.5672693817586	0.031235030850208827	0.5253038922360939	-0.07761208464708072	0.5914489739023429	0.7581882200140312	0.5615183600710978	0.0	0.75	0.0
3004	0.002029330002775158	0.00021891020410154787	4.335015695082404e-05	0.9970256136091442	None	0.25	1	0.4	4	0.75	9	0.25	0.75	13	9	0	0	0	0.875	8	7	0.9333333333333333	14	0.0	0.8571428571428571	-0.0801591526254122	0.6038101641076712	0.03482994254040656	0.5312658842456757	0.09993587115525486	0.5003775979205897	0.6802013460039497	0.5455486778421671	0	1.0	0.0
5538	0.0018146595725200326	0.0004890568310758754	0.0004889889305084465	0.9973542838800431	None	0	0	0.42857142857142855	3	0.75	6	0.5555555555555556	0.75	9	6	0	1	0	0.2222222222222222	2	9	0.6666666666666666	10	1.0	1.0	0.09600362847602818	0.5100624722381872	-0.09495400581079055	0.9869502730789174	0.09846924810361343	0.5003165843063463	0.7397150474629743	0.8108881316706663	1.0	0.1111111111111111	0.0
466	None	None	None	None	None	0.06666666666666667	1	0.36363636363636365	12	0.5957446808510638	28	0.6049382716049383	0.3829787234042553	29	18	19	0	0	1.0	9	9	3.2666666666666666	49	0.0	1.0	-0.04779967842215302	0.5911927661991808	0.06512740218509022	0.5527762923754218	0.09998971375314254	0.500009570560352	0.6494123078847384	0.548251961542459	0	1.0	0.0
38	None	None	None	None	None	0.25	1	0.4	4	0.75	9	0.25925925925925924	0.75	13	9	0	0	0	0.6666666666666666	9	6	0.9333333333333333	14	0.0	1.0	0.0009098950564148005	0.5157202779998825	0.060421499539163814	0.5154135998417482	2.3519984483034267e-06	0.5000149673519065	0.5679492826518748	0.5103848108660111	0	1.0	0.0
7235	0.0012811386271657445	9.175343821893876e-05	8.421394237663174e-05	0.9989659597285676	None	0.25	1	0.4	4	0.75	9	0.25925925925925924	0.75	13	9	0	0	0	0.6666666666666666	6	9	0.9333333333333333	14	0.0	1.0	7.902762784127648e-27	0.5	0.09965524117740517	0.6681556729277356	-0.07556072390236404	0.5035127316373337	0.6720710436536645	0.5592130299985466	0	1.0	0.0
3678	0.0029132070101969363	0.00022452688838967585	0.00021486667498496384	0.9965215036599291	None	0.25	1	0.4	4	0.75	9	0.25925925925925924	0.75	13	9	0	0	0	0.6666666666666666	9	6	0.9333333333333333	14	0.0	1.0	-0.05717020133148659	0.5319899584921568	0.015213417977591662	0.51857352179806	-0.1	0.5	0.6166816358178132	0.516865528405525	0	0.9230769230769231	0.0
1797	None	None	None	None	None	0	0	1.0	1	0	0	1.0	0	1	0	0	3	0	0.5	1	2	0.13333333333333333	2	1.0	0	0	0	0	0	0	0	0	0	0	0	0
3271	4.1596530194740135e-08	3.6624571738096514e-08	3.659987323713401e-08	0.9999896760086049	None	0.3333333333333333	1	0.5	4	0.6666666666666666	6	0.4074074074074074	0.6666666666666666	10	6	0	0	0	0.3333333333333333	3	9	0.7333333333333333	11	0.0	1.0	0.0465526979706606	0.5825179465753512	1.752256377035611e-12	0.500000000816759	0.0022104643957406153	0.5032778579753022	0.5534038549830814	0.5288205225841057	0	1.0	0.0
5725	0.011770040685393866	0.0007739640847217581	0.0007397904101293177	0.9853354380904298	None	0.25	1	0.4	4	0.75	9	0.25925925925925924	0.75	13	9	0	0	0	0.6666666666666666	6	9	0.9333333333333333	14	0.0	1.0	0.13286243835834832	0.5970549323330938	-0.09959692280821449	0.5000000000000001	0.17412387481595976	0.5600917667285678	0.7808812626795232	0.5526988321878729	0	1.0	0.0
4931	0.0006098648394459036	0.0005866153340477705	-0.0005866147701240918	0.9991854973557054	None	0.5	1	0.6666666666666666	4	0.5	3	0.4444444444444444	0.5	7	3	0	0	0	0.5	3	6	0.5333333333333333	8	0.0	1.0	0.0999999983737588	0.5000039432013916	0.007547403120708939	0.5708328533654918	0.05060440715545226	0.5049481777059441	0.5933259055321316	0.5253997097906344	0	1.0	0.0
4591	0.002883056957739661	0.001441416156698248	-0.00035021432331898357	0.9969230874300072	None	0.25	1	0.4	4	0.7692307692307693	10	0.23809523809523808	0.7692307692307693	14	10	0	0	0	0.7777777777777778	7	9	1.0	15	0.0	1.0	0.09999976784039641	0.5000730633280949	0.01761252104748446	0.6811960832636116	-0.09998480190955099	0.5000143816122806	0.7140175808914316	0.5629659200568352	0	1.0	0.0
5962	0.0024943213320310033	0.00021616820836428867	0.0002016961093643504	0.998031954689339	None	0	0	0.42857142857142855	3	0.75	6	0.5555555555555556	0.75	9	6	0	1	0	0.2222222222222222	2	9	0.6666666666666666	10	1.0	1.0	-0.008385357576637418	0.6497541559797723	-0.052136793236561965	0.5164821632746459	-0.21476147141792704	0.5140685394498509	0.7084554499579884	0.5613723261080736	0.0	0	0.0
983	None	None	None	None	None	0	0	0.5	2	0.75	3	0.6	0.75	5	3	0	1	0	0.4	5	2	0.4	6	0.5	0	-0.09462401452151956	0.5992314429489127	0.03393073932594161	0.5047819276557737	0.09999998328267774	0.5000000415544125	0.6915888805809582	0.535058399087899	1.0	1.0	0.0
2002	None	None	None	None	None	0	0	0.5	2	0.5	2	0.75	0	0	0	5	3	0	0.5	4	2	0.4	6	0.21428571428571427	0	0	0	0	0	0	0	0	0	0	0	0
1426	None	None	None	None	None	0	0	0.6666666666666666	2	0.5	1	0.6666666666666666	0	0	0	3	4	0	0.6666666666666666	2	3	0.26666666666666666	4	0.4	0	0	0	0	0	0	0	0	0	0	0	0
3431	0.004061610533024367	0.00015714092408203464	-0.00015444973607750263	0.9948813907896206	None	0.1111111111111111	1	0.5238095238095238	11	0.3793103448275862	11	0.5740740740740741	0.1724137931034483	13	5	17	0	0	0.6666666666666666	9	6	2.066666666666667	31	0.0	0.6666666666666666	0.06420240162993122	0.6218324248141365	0.09998499049767338	0.5001396630866483	0.24728410320952218	0.5623683100891409	0.6925795425879103	0.562067477108454	0	0	0.0
4836	0.006985109434948312	0.001813205025580949	-0.0018074936134792265	0.9969162750877051	None	0	0	0.5	3	0.7142857142857143	5	0.5625	0.7142857142857143	8	5	0	0	0	0.25	2	8	0.6	9	0.0	0.8571428571428571	7.902762784127648e-27	0.5	0.00011449556085399234	0.500263712527667	0.0999769848919059	0.5000019290664682	0.615626660362019	0.5000885472052704	0	1.0	0.0
1618	None	None	None	None	None	0	0	0.3333333333333333	2	0.8571428571428571	6	1.0	0.8571428571428571	8	6	0	2	0	0.1111111111111111	1	9	0.6	9	1.0	1.0	0.08767723399410206	0.7009363882686706	-0.008473013759231953	0.6675029414743643	-0.09999826557023603	0.5000028161553127	0.6932683063851849	0.626265393639569	0.9375	0.875	0.13820846724155597
10	None	None	None	None	None	0.25	1	0.4	4	0.75	9	0.25	0.75	13	9	0	0	0	0.875	7	8	0.9333333333333333	14	0.0	0.8571428571428571	0.0999826243157862	0.5001243515411482	0.09290706796112921	0.519555275294031	4.109881188912027e-11	0.5000000057309009	0.6119546106943977	0.5065628272542518	0	1.0	0.0
6742	0.007517162277315759	0.005872198367204064	0.005853033099918008	0.9966328282687803	None	0	0	0.375	3	0.8	8	0.3333333333333333	0.8	11	8	0	1	0	0.4444444444444444	4	9	0.8	12	1.0	1.0	0.09999981366496258	0.5991826892411624	-0.04677971990799591	0.5104255539902072	0.24199247444521071	0.5890933655181096	0.7657873733742058	0.5666008376471052	1.0	1.0	0.0
4985	0.0019944047446385643	0.0004975652489911861	-0.0004941274504765868	0.9975183540684048	None	0.25	1	0.4	4	0.7692307692307693	10	0.23809523809523808	0.7692307692307693	14	10	0	0	0	0.7777777777777778	7	9	1.0	15	0.0	1.0	-0.008823975301202255	0.6768399082976391	0.08511233389232294	0.9377241169943018	0.08507825667150756	0.5222544273051416	0.635608242412183	0.7649624898013625	0	1.0	0.0
2081	None	None	None	None	None	0	0	0.6	3	0.6	3	0.5833333333333334	0.6	6	3	0	1	0	0.3333333333333333	6	2	0.4666666666666667	7	1.0	0.4	0.3118451836740862	0.5819865285015393	0.05509974590324522	0.5608358848811588	-0.024205462126765814	0.6793678290762615	0.8164305086913303	0.6087638222784606	1.0	1.0	0.0
973	None	None	None	None	None	0	0	0.5	2	0.75	3	0.6	0.25	2	1	3	3	0	0.4	2	5	0.4	6	0.3333333333333333	0	0.08741712434613932	0.5301775284643865	-0.053506262430606376	0.565246970563831	-0.09999999996720714	0.5000000000481826	0.6916619224213992	0.5319017409446517	1.0	1.0	0.4613281462030869
3251	0.01300520564419441	0.00014075991105045303	-0.0001403516610541003	0.9954169253717386	None	0.25	2	0.3888888888888889	7	0.64	16	0.6	0.6	22	15	4	0	0	0.5555555555555556	5	9	1.8	27	0.0	0.45454545454545453	0.051116836356520756	0.5926039592253096	0.04536048130790632	0.560457614245363	0.07159652588081802	0.9999778231307616	0.5871448719034962	0.9776443350864732	0	0.13636363636363635	0.0
5622	4.6439874512665546e-07	7.06406105539885e-09	4.156873194209728e-10	0.999993606039845	None	0	0	0.5	3	0.7142857142857143	5	0.42857142857142855	0.7142857142857143	8	5	0	0	0	0.42857142857142855	3	7	0.6	9	0.0	1.0	-0.06149364750429176	0.5	-0.09999558648020111	0.5000028091293031	0.033791540248511234	0.5078027245209232	0.6369940249546561	0.5026020322239788	0	1.0	0.0
980	None	None	None	None	None	0.2	1	0.23076923076923078	3	0.8235294117647058	14	0.6333333333333333	0	0	0	18	6	0	0.8333333333333334	5	6	1.2666666666666666	19	0.15	0.14285714285714285	0	0	0	0	0	0	0	0	0	0	0
7159	0.0016174712333517412	0.0010316575234941214	0.0010316508650757583	0.9969726649586891	None	0	0	0.5	3	0.7142857142857143	5	0.5625	0.7142857142857143	8	5	0	1	0	0.25	2	8	0.6	9	1.0	0.8571428571428571	0.09957795326904526	0.5019597366354646	-0.035499962120803925	0.6376424076395025	-0.09782841741930601	0.501791083964207	0.6985170093031564	0.5481956823175987	0.0	0	0.0
5502	0.001338157586310286	0.0002477938117554579	0.0002457744647981283	0.9992306918293828	None	0	0	0.42857142857142855	3	0.75	6	0.5555555555555556	0.75	9	6	0	0	0	0.2222222222222222	2	9	0.6666666666666666	10	0.0	1.0	0.09999999999995496	0.5000000215555359	-0.0927261947982386	0.5768735785301242	0.06691242457534337	0.5007715167916199	0.6987694494490698	0.5260628808255036	0	1.0	0.0
5121	0.008491562226412088	0.0004202093607667644	0.00039899642664870106	0.9912990752086023	None	0.25	1	0.4	4	0.75	9	0.25925925925925924	0.75	13	9	0	0	0	0.6666666666666666	6	9	0.9333333333333333	14	0.0	1.0	0.09993278067774528	0.5002189048221728	0.05737010474944905	0.6727524442366618	0.0999999756953063	0.5000000579862498	0.5499808902335526	0.5598398475503253	0	1.0	0.0
1814	None	None	None	None	None	1.0	1	0.8	4	0.4	2	0.4375	0.4	6	2	0	0	0	1.0	4	4	0.4666666666666667	7	0.0	0.6666666666666666	0.03231935437335084	0.5035128278908219	-0.09997883655917444	0.5001552336833782	0.23817474051032644	0.5210111317609658	0.8006499218858791	0.508229800646353	0	0	0.0
6036	0.0033890372398392376	0.002985321002573497	0.0029839957180134062	0.9984628635393682	None	0	0	0.42857142857142855	3	0.75	6	0.5555555555555556	0.75	9	6	0	0	0	0.2222222222222222	2	9	0.6666666666666666	10	0.0	1.0	0.09995070526288181	0.5004887935466696	0.09963404688595706	0.5925400525336337	0.09278689099689327	0.5008332130724331	0.5084511869308398	0.531604795378947	0	0	0.0
6687	0.011072513264754818	0.004075139572847536	-0.003932386418119852	0.9871336349405564	None	0.25	1	0.4	4	0.75	9	0.25925925925925924	0.75	13	9	0	0	0	0.6666666666666666	6	9	0.9333333333333333	14	0.0	1.0	0.09999999998969875	0.5000000562652124	0.09231724749396766	0.5933114404039536	-0.21407226101948024	0.9997948807673974	0.8136038830426978	0.9505680132285733	0	0	0.0
997	None	None	None	None	None	0.5	1	0.6666666666666666	4	0.5714285714285714	4	0.45	0.42857142857142855	6	3	2	4	0	0.8	4	5	0.6	9	0.8	0.5	-0.09985667800007565	0.5005724386825832	0.09999982820450153	0.500000197174568	-0.09999981344638323	0.5000003249509094	0.7195981995915791	0.5001909870101007	1.0	1.0	0.0
4393	0.0036593503465937203	0.00012960300084489701	4.558354169639199e-05	0.9958635303008936	None	0.25	1	0.4	4	0.75	9	0.25925925925925924	0.75	13	9	0	0	0	0.6666666666666666	6	9	0.9333333333333333	14	0.0	1.0	0.07695125167861525	0.5446634878750729	-0.09999994049564485	0.5000022024184486	0.09999999616541838	0.5000000072244197	0.7096018746529257	0.5149239204554402	0	1.0	0.0
3783	0.0050482870995625624	0.0007103445931774395	0.0005917877842157665	0.9989272143949687	None	0.25	1	0.4	4	0.7692307692307693	10	0.23809523809523808	0.7692307692307693	14	10	0	0	0	0.7777777777777778	9	7	1.0	15	0.0	1.0	-0.04145676918727823	0.6393041509630044	0.09286681985657716	0.5	0.1384932320786346	0.5752867744355363	0.6900830947167164	0.5724693558983929	0	1.0	0.0
5785	0.0011109867712977629	0.00048273424801395135	-0.00027470300809117275	0.9970175644059239	None	0	0	0.375	3	0.7777777777777778	7	0.3142857142857143	0.7777777777777778	10	7	0	1	0	0.7142857142857143	5	7	0.7333333333333333	11	1.0	0.6666666666666666	0.09999977310021502	0.5000776799517489	0.03466640234886565	0.5906001345021304	-0.039570133104293706	0.6348462287864299	0.6393384971897984	0.576056920286397	0.9	1.0	0.0
11	None	None	None	None	None	0.08333333333333333	1	0.37037037037037035	10	0.6052631578947368	23	0.5555555555555556	0.42105263157894735	24	16	15	7	0	0.8888888888888888	8	9	2.6666666666666665	40	0.2692307692307692	0.75	0.11247429774937572	0.6038537965160855	0.012318490068081245	0.5325712259715578	0.02953595124599088	0.547403622944631	0.6034656809122906	0.561536787039359	1.0	1.0	0.0
136	None	None	None	None	None	0	0	0.375	6	0.5454545454545454	12	1.0	0.45454545454545453	15	10	8	0	0	0.6666666666666666	4	6	1.6	24	0.0	0.4	-0.04125856581043749	0.6783076363674094	1.6040889817049364e-06	0.5006274680866087	5.347063273174327e-26	0.5	0.5979915080251375	0.5620546692373419	0	1.0	0.0
2626	1.850192137232736e-09	9.736141575780354e-12	-7.780924117412945e-12	0.9999999999806815	None	0	0	0.3333333333333333	2	0.8571428571428571	6	1.0	0.8571428571428571	8	6	0	2	0	0.1111111111111111	1	9	0.6	9	1.0	1.0	-0.0029036710150761925	0.664594450327854	0.09999987155560959	0.5000014268315104	6.311579455138187e-07	0.5	0.6272015117415156	0.5567413819174276	1.0	1.0	0.0
7460	0.00012278287075108654	1.1750482295772037e-06	-1.1436197786144317e-06	0.9999964765261309	None	0.25	1	0.4	4	0.75	9	0.25925925925925924	0.75	13	9	0	0	0	0.6666666666666666	6	9	0.9333333333333333	14	0.0	1.0	0.4728463180950827	0.6501148091793988	-0.11081405019466203	0.5000000000000001	0.14260115401094228	0.5695728770509612	0.916569352298546	0.5744142098365699	0	1.0	0.0
4821	0.013718472832300092	0.01237897288158321	0.012253670608299082	0.994297038129388	None	0	0	0.375	3	0.7777777777777778	7	0.4074074074074074	0.7777777777777778	10	7	0	0	0	0.3333333333333333	3	9	0.7333333333333333	11	0.0	1.0	7.902762784127648e-27	0.5000000000004391	0.01688331953733784	0.5869469904418049	2.9577642145347243	0.9999990615439324	0.9999990318913636	0.9913667410706783	0	0.2	0.0
197	None	None	None	None	None	0	0	0.13157894736842105	5	0.8518518518518519	46	0.691358024691358	0	0	0	55	0	0	1.0	9	9	3.7333333333333334	56	0.0	0.72	0	0	0	0	0	0	0	0	0	0	0
5184	0.006975855454946888	0.0026905371206436164	-0.0007065920340295532	0.9958115280334594	None	0	0	0.375	3	0.7777777777777778	7	0.4074074074074074	0.7777777777777778	10	7	0	1	0	0.3333333333333333	3	9	0.7333333333333333	11	1.0	1.0	0.0999999810549266	0.5000012162623341	7.902762784127648e-27	0.5	3.961602324507352	0.9999999998287288	0.9999999902303868	0.9994449658859534	1.0	1.0	0.0
6919	2.2690208717656052e-07	1.5485464795123768e-07	1.7079250016608835e-09	0.9999461171458114	None	0.25	1	0.4	4	0.75	9	0.25925925925925924	0.75	13	9	0	0	0	0.6666666666666666	6	9	0.9333333333333333	14	0.0	1.0	0.09999940661824201	0.5000381835312219	0.006608241177859482	0.5418338587684051	5.309690844413919e-05	0.5246457082939263	0.6109906822229604	0.522197322692467	0	0	0.0
7238	0.00036790513931541605	2.8569674102663972e-05	-7.039179409618211e-06	0.9979351564576587	None	0.25	1	0.4	4	0.75	9	0.25925925925925924	0.75	13	9	0	0	0	0.6666666666666666	6	9	0.9333333333333333	14	0.0	1.0	8.327694686158543e-06	0.5675097611271703	0.032103712157636854	0.5510102942582551	0.03892876998362927	0.5251671530485206	0.5419584868817349	0.5479526202922005	0	1.0	0.0
2902	None	None	None	None	None	0.08333333333333333	1	0.3076923076923077	8	0.7027027027027027	26	0.5416666666666666	0.2702702702702703	15	10	23	0	0	0.8888888888888888	9	8	2.6	39	0.0	0.5333333333333333	0.09511967157717775	0.5361650175836193	-0.0063022836996704575	0.6559249168304576	0.09999005036884485	0.5655682607404571	0.6184381867400041	0.5869321215636709	0	1.0	0.0
3426	0.005380658766246118	0.0007812761142832139	-0.0007447447295704918	0.9848700756819428	None	0.3333333333333333	1	0.4444444444444444	4	0.7272727272727273	8	0.2653061224489796	0.7272727272727273	12	8	0	0	0	1.0	7	7	0.8666666666666667	13	0.0	0.6666666666666666	7.702478449997244e-05	0.5005391464692138	0.3241624417322576	0.5742030232877794	0.18556134989081524	0.665282386043646	0.7983540123176751	0.5816053766413477	0	1.0	0.0
2453	None	None	None	None	None	0	0	1.0	3	0.0	0	0.6666666666666666	0	0	0	3	5	0	0.6666666666666666	2	3	0.26666666666666666	4	0.5	1.0	0	0	0	0	0	0	0	0	0	0	0
4457	0.006160831034436159	0.001757553596642295	0.0008503158543097287	0.9932218448714888	None	0.25	1	0.4	4	0.75	9	0.25925925925925924	0.75	13	9	0	0	0	0.6666666666666666	6	9	0.9333333333333333	14	0.0	1.0	0.09580074577315598	0.5553917192258454	0.07774860617923292	0.5	0.09970574085595718	0.5870874388340396	0.5246710798210399	0.5477224525163602	0	1.0	0.0
6669	6.6558626997336e-07	5.490885488252497e-07	-5.412593960662255e-07	0.9998226839703056	None	0	0	0.6	3	0.6	3	0.5833333333333334	0.6	6	3	0	1	0	0.3333333333333333	2	6	0.4666666666666667	7	1.0	0.8	0.05957981982323444	0.666945514456345	-0.025466549965346162	0.5118405979009822	0.019722654659137185	0.5261234973330497	0.6094819799113301	0.5700661166124539	1.0	1.0	0.0
4455	0.010565797550576374	0.001872154899637987	0.0013576192031756493	0.9775919889186263	None	0.25	1	0.4	4	0.7692307692307693	10	0.23809523809523808	0.7692307692307693	14	10	0	0	0	0.7777777777777778	7	9	1.0	15	0.0	1.0	0.5817906924624039	0.6394732100175415	0.09639775685362732	0.5481261536046123	-0.08832964380360943	0.6618256336928213	0.9298887422875939	0.6175606316012607	0	1.0	0.0
2270	None	None	None	None	None	0	0	0.23529411764705882	8	0.7083333333333334	34	0.7936507936507936	0.08333333333333333	9	4	40	0	0	0.7777777777777778	7	9	3.3333333333333335	50	0.0	0.8837209302325582	0.09999043399968245	0.5143907179683482	0.01898965752350366	0.5682004122223996	-0.05996169219390476	0.5476012211129245	0.6613913215986369	0.5434794619351885	0	1.0	0.0
3287	0.007240296444845285	0.004080966589451366	-0.0009983674336559044	0.9961723635980776	None	0.2857142857142857	2	0.35294117647058826	6	0.7391304347826086	17	0.30864197530864196	0.7391304347826086	23	17	1	0	0	1.0	9	9	1.6666666666666667	25	0.0	1.0	0.0999785757343239	0.5025947532537907	-0.09999372674149615	0.5000064843801847	0.09999627397093551	0.5686583954533512	0.7195110627862936	0.5238805316553736	0	1.0	0.0
2016	None	None	None	None	None	0	0	0.21428571428571427	6	0.7435897435897436	29	0.7592592592592593	0.02564102564102564	2	1	38	1	0	0.6666666666666666	6	9	2.7333333333333334	41	0.012658227848101266	0.7567567567567568	0.21744092450243818	0.5286235514035938	0.04858491626194036	0.5010844157996106	0.42774193622537837	0.6779795789429752	0.82715199316662	0.5714623004345232	1.0	1.0	0.0
2511	None	None	None	None	None	0.3333333333333333	1	0.5	4	0.5555555555555556	5	0.55	0	0	0	10	11	0	0.8	4	5	0.7333333333333333	11	0.4583333333333333	0.3333333333333333	0	0	0	0	0	0	0	0	0	0	0
3376	0.005334238005867552	0.004560429731650627	-7.178731748020698e-05	0.992389182713972	None	0.25	1	0.4	4	0.75	9	0.25925925925925924	0.75	13	9	0	0	0	0.6666666666666666	9	6	0.9333333333333333	14	0.0	1.0	0.09994825315322897	0.5010672892465594	0.06009374644963063	0.5302518501845678	0.1313678538806935	0.7633869997164824	0.572685556639999	0.6064119142792924	0	0.9230769230769231	0.0
5839	0.014415671031852697	0.014081217625279814	0.0140328361875292	0.9924053512436551	None	0	0	0.375	3	0.8	8	0.3333333333333333	0.8	11	8	0	1	0	0.4444444444444444	4	9	0.8	12	1.0	1.0	0.09999999999993169	0.5000000016025972	0.025849822104321733	0.5308677004294793	0.16718976827280446	0.5407551283322408	0.6567981126376053	0.523899358816731	1.0	1.0	0.0
1199	None	None	None	None	None	0	0	0.6	6	0.23076923076923078	3	0.6	0	2	0	12	5	0	1.0	5	5	1.0	15	0.19230769230769232	1.0	0	0	0	0	0	0	0	0	0	0	0
1422	None	None	None	None	None	0.16666666666666666	2	0.34615384615384615	9	0.6666666666666666	24	0.6031746031746031	0.3333333333333333	19	12	18	2	0	0.7777777777777778	9	7	2.533333333333333	38	0.06060606060606061	0.7096774193548387	0.09816431780334625	0.6312219938716757	7.902762784127648e-27	0.5	3.454594684587202e-06	0.5001955227461988	0.6136651165314271	0.5447338045000641	0.9736842105263157	1.0	0.6246983914338845
524	None	None	None	None	None	0	0	0.5	2	0.75	3	0.6	0.75	5	3	0	2	0	0.4	5	2	0.4	6	1.0	0	0.07500601194450843	0.5313746270096168	0.009019598025755804	0.519677722003503	-0.07504991461203452	0.6691880157330776	0.6429255296112314	0.5751700297772163	0.30000000000000004	0	0.0
4418	0.00890370636418227	0.008680137949427118	0.008679972440738435	0.9909390670018144	None	0	0	0.42857142857142855	3	0.75	6	0.5555555555555556	0.75	9	6	0	1	0	0.2222222222222222	2	9	0.6666666666666666	10	1.0	1.0	0.09999912042651438	0.5000305623947725	0.00972804706786987	0.565595839778503	0.09999978642649578	0.5000000292367743	0.6048089735844673	0.521988041016891	1.0	1.0	0.0
3165	None	None	None	None	None	0.07692307692307693	1	0.3103448275862069	9	0.6341463414634146	26	0.5308641975308642	0.24390243902439024	16	10	26	2	0	1.0	9	9	2.8666666666666667	43	0.04	0.5945945945945946	-0.03366924891122134	0.6730739068478165	0.38766362170513335	0.6687166073832742	0.0999999810978143	0.5000066011836006	0.8652389587991718	0.616529749535675	0.90625	0.9375	0.0
4401	0.004131665220092063	0.00025908139647421466	0.0001677984397977638	0.9925380227823192	None	0.25	1	0.4	4	0.7692307692307693	10	0.23809523809523808	0.7692307692307693	14	10	0	0	0	0.7777777777777778	7	9	1.0	15	0.0	1.0	0.22421998589927603	0.5731579214285218	0.06915812278449633	0.5854071049795178	0.08155426166765194	0.5889410537289368	0.6583306370128655	0.5825172810038662	0	1.0	0.0
2340	None	None	None	None	None	0	0	1.0	2	0.0	0	0.75	0	2	0	0	0	0	1.0	2	2	0.2	3	0.0	0	0	0	0	0	0	0	0	0	0	0	0
6452	0.0016839232235587478	0.0001401191141461335	-6.109168652892263e-05	0.9986308317108644	None	0.25	1	0.4	4	0.7692307692307693	10	0.23809523809523808	0.7692307692307693	14	10	0	0	0	0.7777777777777778	7	9	1.0	15	0.0	1.0	0.032094424564429826	0.5077125784065409	-0.044869555392266725	0.5	0.21078713140746935	0.5261231101974458	0.7452971725597529	0.5112847861551643	0	1.0	0.0
2517	None	None	None	None	None	0	0	1.0	1	0	0	1.0	0	1	0	0	0	0	0.5	2	1	0.13333333333333333	2	0.0	0	0	0	0	0	0	0	0	0	0	0	0
1526	None	None	None	None	None	0	0	0.5	2	0.75	3	0.6	0.75	5	3	0	0	0	0.4	2	5	0.4	6	0.0	0	-0.07390087372141442	0.5150324235759289	0.08859595831638546	0.5355524048731228	-0.07177530211866215	0.5257832470994345	0.6815831466140837	0.5254631515652594	0	1.0	0.0
515	None	None	None	None	None	0	0	0.375	3	0.8	8	0.3	0.8	11	8	0	1	0	0.625	5	8	0.8	12	1.0	0.8571428571428571	0.002502098214222803	0.6763784417515583	-0.016935823168433933	0.6777127250206934	-0.1827899825163577	0.9999677335950521	0.8254949621988574	0.9809347120269233	0.2727272727272727	0.6363636363636364	0.0
4580	0.00016300718063726654	1.835258979302024e-05	1.835245635214824e-05	0.9998918781395262	None	0.25	1	0.4	4	0.75	9	0.25925925925925924	0.75	13	9	0	0	0	0.6666666666666666	6	9	0.9333333333333333	14	0.0	1.0	0.04523426789715372	0.5653693003944877	0.09982097118957771	0.5185419638083095	0.029801311911933182	0.5210927234969033	0.5773262790801656	0.5350760660863109	0	0.23076923076923078	0.0
701	None	None	None	None	None	0.25	1	0.4	4	0.75	9	0.25925925925925924	0.75	13	9	0	0	0	0.6666666666666666	9	6	0.9333333333333333	14	0.0	1.0	0.15644014045292728	0.6728963488661158	0.010395798341747774	0.5817800785939334	0.05108307335486524	0.6469206301091733	0.692825916863945	0.6346713645721108	0	0.38461538461538464	0.0
6822	0.0004988853102794183	0.00020780217147567682	0.00020022416013486372	0.998834130890567	None	0	0	0.3333333333333333	3	0.8181818181818182	9	0.28888888888888886	0.8181818181818182	12	9	0	1	0	0.5555555555555556	5	9	0.8666666666666667	13	1.0	1.0	0.09999997327285669	0.50025070694009	0.0006264040847631418	0.5040167631754378	0.025679015275765528	0.5224966848900962	0.6029003143827679	0.5089255319787359	1.0	1.0	0.0
2215	None	None	None	None	None	0	0	0.6666666666666666	2	0.5	1	0.6666666666666666	0	0	0	3	7	0	0.6666666666666666	3	2	0.26666666666666666	4	0.7	0	0	0	0	0	0	0	0	0	0	0	0
7364	0.006209297421920549	0.00044778836255127266	0.00019763003622016702	0.9943780821278044	None	0.25	1	0.4	4	0.75	9	0.25925925925925924	0.75	13	9	0	0	0	0.6666666666666666	6	9	0.9333333333333333	14	0.0	1.0	7.902762784127648e-27	0.5	0.05365583796708402	0.5	0.5454009920276054	0.5787638369355167	0.920880532479795	0.5264503581393001	0	1.0	0.0
6284	0.005211101323834954	0.0007161605289073583	-0.00041604955305377355	0.9952883871595575	None	0.25	1	0.4	4	0.7692307692307693	10	0.23809523809523808	0.7692307692307693	14	10	0	0	0	0.7777777777777778	7	9	1.0	15	0.0	1.0	-0.016142385082353383	0.6808686682769358	-0.008169881254729606	0.5	0.38104860741686863	0.5968072543633286	0.8528395993140784	0.5946724875499358	0	1.0	0.0
3681	0.00032886762239916687	1.4215985277510676e-06	-7.599367037047785e-07	0.9999956856314863	None	0.25	1	0.4	4	0.75	9	0.25	0.75	13	9	0	0	0	0.875	7	8	0.9333333333333333	14	0.0	0.8571428571428571	0.06012580899293292	0.6612428898723112	0.08439802414002606	0.5808448132597829	0.0995798208083826	0.5004283421897654	0.6029624908082404	0.5823102729974547	0	1.0	0.0
5869	0.002316715099333968	0.0009864222136541146	-0.0009861251415607675	0.9964446873189415	None	0	0	0.5	3	0.7142857142857143	5	0.5625	0.7142857142857143	8	5	0	0	0	0.25	2	8	0.6	9	0.0	0.8571428571428571	0.09998911334823216	0.5005095534815904	0.040791649152179726	0.9999992752138591	0.09999077924741542	0.5000007412123277	0.7134491285277085	0.9911033429756971	0	1.0	0.0
4329	0.0011659790360969504	0.00012209970676128616	-9.639714657205047e-05	0.9972794711625448	None	0.25	1	0.4	4	0.7692307692307693	10	0.23809523809523808	0.7692307692307693	14	10	0	0	0	0.7777777777777778	9	7	1.0	15	0.0	1.0	0.09863424524386163	0.6423404114206648	0.028496019909314073	0.5	0.04735487990843186	0.5372743481785247	0.5746099942758829	0.560938164819679	0	1.0	0.0
1098	None	None	None	None	None	0	0	0.3333333333333333	2	0.8571428571428571	6	0.36	0.8571428571428571	8	6	0	2	0	1.0	5	5	0.6	9	1.0	0	0.03052177954126197	0.6623097379452298	0.059647775833904924	0.5256906248022984	0.055426554599819225	0.5938992456940021	0.5686259358426653	0.595204225122002	0.875	1.0	0.1253248312810342
6710	0.004569143948077363	0.0011051529138061415	0.0011033441053250235	0.9981622509199376	None	0	0	0.5	3	0.7142857142857143	5	0.5625	0.7142857142857143	8	5	0	0	0	0.25	2	8	0.6	9	0.0	0.8571428571428571	0.09999979759898592	0.5178573271244431	-0.09999997487431304	0.5000009134149128	0.09941632696487153	0.5011500871641916	0.7192772393867426	0.5063383031550652	0	1.0	0.0
3269	0.004633693819809787	0.0006686882300392557	0.0005170540614023559	0.9990781250622699	None	0.25	1	0.4	4	0.75	9	0.25925925925925924	0.75	13	9	0	0	0	0.6666666666666666	9	6	0.9333333333333333	14	0.0	1.0	0.03061679175910475	0.6855575701697059	0.02089986308297812	0.5097683857391957	0.2585531308559753	0.9987794315074394	0.8744000371178582	0.9247408288648887	0	0.3076923076923077	0.0
3078	0.0034991707756997204	0.0003191951186173013	1.3676329550067449e-05	0.9952647528959436	None	0.25	1	0.4	4	0.75	9	0.25	0.75	13	9	0	0	0	0.875	8	7	0.9333333333333333	14	0.0	0.8571428571428571	6.223780030094573e-14	0.5000000159729948	-0.09999999701923967	0.5000000013918908	0.09999929542824385	0.5003515635918718	0.6934915418325782	0.5001171936694184	0	1.0	0.0
4236	1.3841724696800481e-08	1.2737392270924263e-08	-8.433907316309232e-10	0.9999983890535703	None	0.25	1	0.36363636363636365	4	0.7857142857142857	11	0.2222222222222222	0.7857142857142857	15	11	0	0	0	0.8888888888888888	8	9	1.0666666666666667	16	0.0	1.0	0.4043790207206671	0.6700878840992275	0.24980334995591008	0.6786692677018762	0	0.5	0.8436384712758336	0.6190257759261429	0	0	0.0
6841	0.0007007379486860221	7.670811537577644e-05	7.665334909907456e-05	0.9977205357321529	None	0	0	0.42857142857142855	3	0.75	6	0.5555555555555556	0.75	9	6	0	0	0	0.2222222222222222	2	9	0.6666666666666666	10	0.0	1.0	0.09999982509049683	0.5000064395140172	0.3185938313067404	0.6595635333619609	-0.07530627600459469	0.5045238127624985	0.8304464494948745	0.5563817906513406	0	0	0.0
6400	0.002624897984945117	0.000351003464801291	0.0002716479681191585	0.9919505114545414	None	0.25	1	0.4	4	0.75	9	0.25925925925925924	0.75	13	9	0	0	0	0.6666666666666666	6	9	0.9333333333333333	14	0.0	1.0	0.343379657247518	0.6326698920137432	0.01485610240602139	0.5924416895088485	0.07281456019637092	0.5742088294030525	0.8092188390963159	0.6000324083632018	0	1.0	0.0
2828	None	None	None	None	None	0	0	0.1	4	0.896551724137931	52	0.7407407407407407	0.08620689655172414	6	5	53	8	0	1.0	9	9	4.0	60	0.07339449541284404	0.7169811320754716	-0.02751137098590615	0.6625139166443111	0.07765922733063463	0.5374761179604185	0.02066890870345761	0.5367780806615695	0.6071204997017176	0.5803054235677686	0.0	0.6666666666666666	0.0
603	None	None	None	None	None	0	0	0.5	3	0.7142857142857143	5	0.42857142857142855	0.7142857142857143	8	5	0	1	0	0.42857142857142855	3	7	0.6	9	1.0	0.6666666666666666	1.4000599537318987e-13	0.5000001618915255	0.1721677757079198	0.5293009072698983	0.22067913633487013	0.625312302987038	0.7264002938515962	0.5522664561046741	1.0	1.0	0.0
4869	3.5596766932968835e-07	2.431956883284035e-07	-1.1275407260942452e-07	0.9999069611937877	None	0	0	0.42857142857142855	3	0.75	6	0.5555555555555556	0.75	9	6	0	0	0	0.2222222222222222	2	9	0.6666666666666666	10	0.0	1.0	0.09999991628094092	0.5000002768291553	0.05395902591733812	0.517190984310577	0.007654088041505147	0.5253919176486714	0.5931823031660358	0.5142001203165003	0	1.0	0.0
5886	0.00276855840439176	0.0004654014836023788	-1.867101915116791e-05	0.9910468829951644	None	0	0	0.375	3	0.7777777777777778	7	0.4074074074074074	0.7777777777777778	10	7	0	1	0	0.3333333333333333	3	9	0.7333333333333333	11	1.0	1.0	0.4024382382267075	0.7879422152131361	0.023150413810433444	0.6328872756223948	0.05980261460218435	0.5049148980298301	0.8410461265022291	0.6514948573598904	1.0	1.0	0.0
2612	1.7708651322216765e-07	1.6257939433533387e-07	-1.409084392208461e-07	0.9999641165848725	None	0	0	0.0967741935483871	3	0.9090909090909091	40	0.9387755102040817	0	0	0	45	0	0	1.0	7	7	3.066666666666667	46	0.0	0.5641025641025641	0	0	0	0	0	0	0	0	0	0	0
4919	0.0003945307833818235	2.3164460346445886e-05	-2.1988400255889895e-05	0.9994874931602865	None	0	0	0.375	3	0.7777777777777778	7	0.4074074074074074	0.7777777777777778	10	7	0	1	0	0.3333333333333333	3	9	0.7333333333333333	11	1.0	1.0	0.0330796831220256	0.6685516608905336	7.902762784127648e-27	0.5	-0.04922562532700647	0.5313126800287505	0.5891713026390274	0.5684881560896446	1.0	1.0	0.0
6944	0.004484994826928258	0.0033175916719928597	0.003317112770240408	0.9977849072139534	None	0	0	0.42857142857142855	3	0.75	6	0.5555555555555556	0.75	9	6	0	1	0	0.2222222222222222	2	9	0.6666666666666666	10	1.0	1.0	0.09999888315380617	0.566522828024116	0.09999512562743043	0.5000031361192219	0.09999980180566383	0.500000447723287	0.5000074272213465	0.5222929250513924	1.0	1.0	0.0
4333	0.0015030832786039	0.00021012738471962178	-6.487360329298577e-05	0.9962582378981023	None	0.25	1	0.4	4	0.75	9	0.25925925925925924	0.75	13	9	0	0	0	0.6666666666666666	6	9	0.9333333333333333	14	0.0	1.0	0.2176663621474237	0.5722500237360839	0.07441903318965534	0.6653766053007609	0.02060288509626456	0.5375764427708944	0.7128761815062604	0.5929863804382173	0	1.0	0.0
4594	0.0023248449882747445	0.0011258098464542747	-0.0003484200460043165	0.9964803786158304	None	0.25	1	0.4	4	0.7692307692307693	10	0.23809523809523808	0.7692307692307693	14	10	0	0	0	0.7777777777777778	7	9	1.0	15	0.0	1.0	0.22082615440617737	0.54449872130311	0.045765369689642996	0.6840203241108693	0.02236457616365859	0.5905847700371888	0.7068989288083409	0.6080334450316237	0	1.0	0.0
930	None	None	None	None	None	0	0	0.47058823529411764	8	0.391304347826087	9	0.3968253968253968	0.2608695652173913	12	6	12	7	0	0.7777777777777778	7	9	1.6666666666666667	25	0.3181818181818182	0.2	0.22791116645443443	0.5196782960061107	-0.07396574920704095	0.6397088831216825	-0.07968143700297733	0.6061055442042731	0.8191841464679837	0.5893491086287977	1.0	0.9166666666666666	0.15450508257117312
2543	None	None	None	None	None	0	0	0.5	2	0.6666666666666666	2	1.0	0.6666666666666666	4	2	0	0	0	0.2	1	5	0.3333333333333333	5	0.0	1.0	0.099999976137064	0.5000000401387047	-0.08976316275158071	0.6038098947375921	4.549414995633911e-09	0.50000000056957	0.6846211379531387	0.5350561715936243	0	1.0	0.0
6850	0.001686485461900753	0.00035025268531954044	-0.00023428583659159747	0.9980835348615805	None	0.25	1	0.4	4	0.75	9	0.25925925925925924	0.75	13	9	0	0	0	0.6666666666666666	6	9	0.9333333333333333	14	0.0	1.0	0.09999996332647056	0.5000710922061564	0.09998939438979816	0.5000165470346939	0.09035934127729997	0.5083567489099754	0.5113492904449218	0.5028150257261321	0	1.0	0.0
4614	0.0008588324388146312	2.3594163319565806e-05	2.326630265841609e-05	0.9990647785108033	None	0	0	0.6	3	0.6	3	0.5833333333333334	0.6	6	3	0	1	0	0.3333333333333333	2	6	0.4666666666666667	7	1.0	0.4	0.028227163916498745	0.6790015122841447	0.004139932134234638	0.508961115811266	-0.0999298679812691	0.5000112656786765	0.6382085174452475	0.5650525301678423	1.0	1.0	0.0
3731	0.001342938137919302	0.00013405018462406298	-0.00010130968013608847	0.9978615118992405	None	0.25	1	0.4	4	0.75	9	0.25925925925925924	0.75	13	9	0	0	0	0.6666666666666666	9	6	0.9333333333333333	14	0.0	1.0	0.028193164098740342	0.578619503075808	0.114296092422231	0.5316207534671872	-0.04594775980717317	0.6619057687049845	0.6662272980133178	0.5919066910336607	0	0	0.0
5266	0.01419903721304762	0.009958339531697752	-0.009798394063228742	0.9717226448153864	None	0.25	1	0.36363636363636365	4	0.7857142857142857	11	0.2222222222222222	0.7857142857142857	15	11	0	0	0	0.8888888888888888	8	9	1.0666666666666667	16	0.0	1.0	0.3941441961102181	0.6080994051605433	0.002699646278610689	0.5	0.09993099039950978	0.5001266267282419	0.8407953922105526	0.5365875395889848	0	1.0	0.0
6918	2.1690968128394725e-08	2.0755365255936332e-08	3.6448666118323085e-09	0.9999941781699843	None	0.25	1	0.4	4	0.75	9	0.25925925925925924	0.75	13	9	0	0	0	0.6666666666666666	6	9	0.9333333333333333	14	0.0	1.0	2.960633109873389e-17	0.5000000000004963	0.015290145547321068	0.5292391718785355	0.00014456501144640153	0.5001782839171967	0.517927342358698	0.5098156901662297	0	0.9230769230769231	0.0
168	None	None	None	None	None	0	0	0.17857142857142858	5	0.7948717948717948	31	0.7321428571428571	0.05128205128205128	2	2	38	7	0	0.875	7	8	2.7333333333333334	41	0.0875	0.5714285714285714	0.09958970276559279	0.5007558340407784	0.16457955994960474	0.5197005243010583	-0.09391239150037234	0.5305373637041988	0.7498839133346953	0.5170074299651465	1.0	1.0	0.0
2689	5.7726567821728145e-08	4.8157304518160365e-08	1.318758086714826e-08	0.9999893166476543	None	0	0	0.375	3	0.5555555555555556	5	0.6111111111111112	0	0	0	10	5	0	0.5	3	6	0.7333333333333333	11	0.20833333333333334	0.5	0	0	0	0	0	0	0	0	0	0	0
7195	0.00733128578173406	0.0007108979807724016	0.0006910945187694203	0.9870736291353821	None	0	0	0.5	3	0.7142857142857143	5	0.5625	0.7142857142857143	8	5	0	0	0	0.25	2	8	0.6	9	0.0	0.8571428571428571	0.3585814418558203	0.7674160470364898	0.0004884699173282761	0.5044347874483425	0.13150081372216244	0.6143784739402149	0.8119964839416861	0.6362421285797163	0	0	0.0
1083	None	None	None	None	None	0.14285714285714285	1	0.47058823529411764	8	0.4782608695652174	11	0.3472222222222222	0.30434782608695654	14	7	10	6	0	0.8888888888888888	9	8	1.6666666666666667	25	0.35294117647058826	0.3	-0.08023740497135938	0.6484388049076355	-0.06346468779173861	0.6733846321018874	0.34145310537915635	0.5542647803131274	0.8654313373198333	0.6266514934737307	1.0	1.0	0.0
996	None	None	None	None	None	0.08695652173913043	2	0.3673469387755102	18	0.5774647887323944	41	0.9012345679012346	0.5352112676056338	56	38	16	0	0	1.0	9	9	4.866666666666666	73	0.0	1.0	-0.03720954619908088	0.6096137321166053	0.06590682316487365	0.6688277700877894	0.02411361584522454	0.5022386367546666	0.6113000387316592	0.5952817852053786	0	1.0	0.0
5766	0.01923506612242652	0.0075386786724335655	0.007409741695306538	0.9880626207840698	None	0.25	1	0.4	4	0.75	9	0.25925925925925924	0.75	13	9	0	0	0	0.6666666666666666	6	9	0.9333333333333333	14	0.0	1.0	0.09999996651616955	0.50000018324202	-0.05767199769288341	0.519066881797461	-0.43138928814636374	0.9978047869408008	0.9021180682031877	0.8874739683622551	0	0	0.0
3222	0.0011863482159510416	5.61080306366762e-05	1.47794528662126e-05	0.9955182139262997	None	0.23076923076923078	3	0.4482758620689655	13	0.5121951219512195	21	0.6825396825396826	0.4878048780487805	32	20	10	0	0	0.7777777777777778	7	9	2.8666666666666667	43	0.0	0.8333333333333334	-0.0985027309352446	0.5554096230618242	-0.021992049079782652	0.6434133075554549	-0.09999999990332555	0.5000002174673996	0.592238589743233	0.5673190217190643	0	1.0	0.0
710	None	None	None	None	None	0	0	0.6666666666666666	2	0.5	1	0.6666666666666666	0.5	3	1	0	0	0	0.6666666666666666	3	2	0.26666666666666666	4	0.0	0	0.026001091949396198	0.5368665298140964	0.0917861494346485	0.5321765559418954	0.09424730419193435	0.5191621329459839	0.5904822961837555	0.5294080735499055	0	0	0.0
4330	1.994780971216525e-08	1.8900826550576785e-08	1.022857656987009e-09	0.9999967886737016	None	0.25	1	0.4	4	0.7692307692307693	10	0.23809523809523808	0.7692307692307693	14	10	0	0	0	0.7777777777777778	7	9	1.0	15	0.0	1.0	-0.04899009123411951	0.6417296174388425	0.07032223370126414	0.6536692165515665	6.39899536851376e-08	0.5004596453151419	0.6232669364285057	0.6002823231074346	0	1.0	0.0
1553	None	None	None	None	None	0	0	1.0	1	0	0	1.0	0	1	0	0	3	0	0.5	2	1	0.13333333333333333	2	1.0	0	0	0	0	0	0	0	0	0	0	0	0
3283	0.0069623046480420826	0.0022335801717920183	0.0022062107266397684	0.974331659660508	None	0	0	0.375	3	0.7777777777777778	7	0.4074074074074074	0.7777777777777778	10	7	0	1	0	0.3333333333333333	3	9	0.7333333333333333	11	1.0	1.0	0.5951070985040082	0.9999973069093423	3.2149005967401886e-05	0.5014419252876309	0.17907409134543464	0.561295158606904	0.9564971591701619	0.9873704008727128	1.0	1.0	0.0
1235	None	None	None	None	None	0.2	1	0.3333333333333333	4	0.8	12	0.20987654320987653	0.8	16	12	0	0	0	1.0	9	9	1.1333333333333333	17	0.0	1.0	0.20024054231384064	0.6148179130139321	0.09971639282076705	0.5075771869425892	0.15974205795795282	0.691070304964547	0.6310444124542073	0.6069118390480612	0	1.0	0.0
6325	3.164193853373076e-08	3.111470716309471e-08	2.2745837337636347e-09	0.999995907021031	None	0	0	0.3333333333333333	3	0.8181818181818182	9	0.28888888888888886	0.8181818181818182	12	9	0	1	0	0.5555555555555556	5	9	0.8666666666666667	13	1.0	1.0	9.510706865563512e-06	0.5022301215854359	0.07113313953317159	0.6675019546823895	1.9761103758781996e-11	0.500000000014662	0.5852972358344413	0.5585492399704249	0.0	0	0.0
959	None	None	None	None	None	0	0	0.2037037037037037	11	0.759493670886076	60	1.0	0.6455696202531646	60	51	20	0	0	1.0	9	9	5.4	81	0.0	1.0	0.15236189101611203	0.615398513347086	2.6301579307979233e-05	0.5277193291588753	0.061714207446740596	0.5700664581150445	0.6510629310420021	0.571439147212148	0	1.0	0.0
870	None	None	None	None	None	0	0	0.30434782608695654	7	0.625	20	0.4722222222222222	0.1875	10	6	23	0	0	0.8888888888888888	9	8	2.2666666666666666	34	0.0	0.4827586206896552	0.04411214655237021	0.5517757339730001	0.03453462615353705	0.564898871132289	-0.0978540482426742	0.5036082216136591	0.660763966432286	0.54019220697559	0	1.0	0.0
638	None	None	None	None	None	0.3333333333333333	1	0.5555555555555556	5	0.36363636363636365	4	0.52	0.2727272727272727	7	3	5	4	0	1.0	5	5	0.8666666666666667	13	0.4	0.4444444444444444	0.07033667265593423	0.9999999958303216	-0.09946019746159573	0.5112372864578841	0.15929467976871642	0.5542517283604634	0.7588982643549047	0.9985276411773384	1.0	1.0	0.0
4267	0.005262264228638947	0.0031855788440219002	-0.003185356776142879	0.9975114089624181	None	0	0	0.5	3	0.7142857142857143	5	0.5625	0.7142857142857143	8	5	0	1	0	0.25	2	8	0.6	9	1.0	0.8571428571428571	0.09999999982391293	0.5000002455282075	0.00688028233350241	0.5133364783106327	-0.09969076459919049	0.5066111053013116	0.6933867942900912	0.5066500673497476	1.0	1.0	0.0
721	None	None	None	None	None	0.1111111111111111	1	0.38095238095238093	8	0.6206896551724138	18	0.8611111111111112	0.3448275862068966	18	10	12	0	0	1.0	6	6	2.066666666666667	31	0.0	0.4	0.04619470956202417	0.5254515140575734	3.0577216073010366e-09	0.5000000209400729	0.12432271204413974	0.6045304121805153	0.6250198727431993	0.54374390242553	0	1.0	0.0
6791	0.002434347884152538	0.001607971265142948	0.0016079361138204788	0.9949465708329728	None	0	0	0.6	3	0.6	3	0.5833333333333334	0.6	6	3	0	1	0	0.3333333333333333	2	6	0.4666666666666667	7	1.0	0.4	0.09999999997791995	0.5000006934729344	-0.05147509268761289	0.5312502146790593	0.09930123460054693	0.5002763605443377	0.6708907716302541	0.510521131851039	1.0	1.0	0.0
6970	0.0029657707098967017	0.0009303969527420079	-0.0002605641106792479	0.9985851835364477	None	0.25	1	0.36363636363636365	4	0.7857142857142857	11	0.2222222222222222	0.7857142857142857	15	11	0	0	0	0.8888888888888888	8	9	1.0666666666666667	16	0.0	1.0	0.09999999995271573	0.5000000023352761	0.04835244183709962	0.5	0.12918687566641635	0.5086370232283018	0.5827869394411967	0.5028792631040645	0	1.0	0.0
3680	0.0001657503508235872	8.290072136756823e-07	6.413996001828621e-07	0.9999961310530083	None	0.25	1	0.4	4	0.75	9	0.25925925925925924	0.75	13	9	0	0	0	0.6666666666666666	9	6	0.9333333333333333	14	0.0	1.0	0.0016208765221533861	0.6806351707714016	-0.058682631719541155	0.520962793152522	0.04005595026605935	0.5415593649201854	0.6347630259661622	0.5831549075638127	0	1.0	0.0
2643	None	None	None	None	None	0.1111111111111111	1	0.5238095238095238	11	0.3793103448275862	11	0.49206349206349204	0.13793103448275862	11	4	19	0	0	0.7777777777777778	9	7	2.066666666666667	31	0.0	0.6206896551724138	0.05184581988254866	0.6872999063198482	0.09999985317956546	0.5000007257761306	0.08995301223878116	0.5513040235162577	0.5595441018578426	0.5820407816744866	0	1.0	0.0
262	None	None	None	None	None	0	0	0.2777777777777778	5	0.72	18	0.7714285714285715	0.08	4	2	22	8	0	0.7142857142857143	7	5	1.8	27	0.17391304347826086	0.36363636363636365	0.09863821194932283	0.5032140490750449	0.0007719902587711109	0.5001586582999071	0.0025070344009527146	0.5073150700090233	0.6116905375585928	0.5035627209142258	1.0	1.0	0.08347126907175208
507	None	None	None	None	None	0.25	2	0.5263157894736842	10	0.4230769230769231	11	0.7777777777777778	0.4230769230769231	19	11	8	0	0	1.0	6	6	1.8666666666666667	28	0.0	0.18181818181818182	0.09994000870301409	0.5003787304307623	-0.08471339836795534	0.6474691735969161	0.009549855968333763	0.6690251728461195	0.6935005746380082	0.6077209746545914	0	1.0	0.0
4736	0.004155293344587673	0.0003738925130436611	0.00037303303009972343	0.9987296204530856	None	0	0	0.5	3	0.7142857142857143	5	0.5625	0.7142857142857143	8	5	0	1	0	0.25	2	8	0.6	9	1.0	0.8571428571428571	7.902762784127648e-27	0.5	-0.028683843894151274	0.6449682730235449	0.0747680577189643	0.5206655716493199	0.615968409112312	0.5564008852626289	1.0	1.0	0.0
4297	3.892347072403674e-06	1.1590914741989132e-06	1.12308258722802e-08	0.9996781509852851	None	0	0	0.375	3	0.7777777777777778	7	0.4074074074074074	0.7777777777777778	10	7	0	0	0	0.3333333333333333	9	3	0.7333333333333333	11	0.0	1.0	0.09999734537854914	0.50003137369658	0.09996364676800276	0.5005217846502906	0.004823154953680943	0.5057956593249147	0.6100716009797865	0.5021163465105469	0	1.0	0.0
1303	None	None	None	None	None	0.14285714285714285	2	0.4	12	0.5238095238095238	22	0.5432098765432098	0.40476190476190477	28	17	15	0	0	1.0	9	9	2.933333333333333	44	0.0	0.55	0.09704492720255717	0.5098719881553687	0.014708650938194933	0.5858300115784506	-0.06283723296739936	0.5364429099716124	0.6646340343903772	0.5442404086948733	0	1.0	0.0
5051	0.004913380879179686	0.0010052604709597558	0.0006906990200356206	0.9878682721186582	None	0.25	1	0.4	4	0.7692307692307693	10	0.23809523809523808	0.7692307692307693	14	10	0	0	0	0.7777777777777778	7	9	1.0	15	0.0	1.0	0.46649481512699975	0.6668099284889158	0.09999962434460694	0.5008516229185314	-0.0337253007308507	0.6370655845988823	0.8712634754683786	0.6034711965228317	0	0	0.0
2806	0.00017047957324590159	4.229286146711201e-07	-4.0329537040850817e-07	0.9999967933414492	None	0	0	0.4	2	0.8	4	1.0	0.8	6	4	0	0	0	0.14285714285714285	7	1	0.4666666666666667	7	0.0	0.6666666666666666	0.09887494526181102	0.5	0.08875304206776422	0.5120379857606224	0.06888272385733603	0.5	0.5311047804154622	0.50401335131234	0	0.8333333333333334	0.0
3665	0.004664545552147557	0.0007148202757742601	-0.00010983931329514568	0.9900762871541734	None	0	0	0.38461538461538464	5	0.5882352941176471	10	0.6333333333333333	0.5882352941176471	14	10	4	4	0	0.8333333333333334	6	5	1.2666666666666666	19	0.5	0.14285714285714285	0.0718587152662761	0.5765216893299547	2.008487466445619e-06	0.5003369467258805	-0.0717391034918395	0.5402153530334238	0.6500129685141547	0.53917521489278	0.5714285714285714	0.5714285714285714	0.0
241	None	None	None	None	None	0	0	0.5	2	0.75	3	0.6	0.5	3	2	2	2	0	0.4	2	5	0.4	6	0.2857142857142857	0	0.06582199279967674	0.501059344279924	0.09760987371406989	0.5038551725491199	-0.011760059325811737	0.6782084028242923	0.6128628603943369	0.5634239126366448	1.0	0.6666666666666666	0.0896547577051164
503	None	None	None	None	None	0	0	0.6	3	0.6	3	0.4666666666666667	0.6	6	3	0	0	0	0.6	3	5	0.4666666666666667	7	0.0	0.5	0.07317945901001277	0.5308377090404023	0.09999928786730286	0.5000033155249952	1.0413142822312769e-22	0.5000000000000001	0.6043558294033318	0.5102919510060112	0	0.5	0.0
6577	0.00032872475087326566	1.0050006815995063e-05	-9.81230257299449e-06	0.9999968113314164	None	0.25	1	0.4	4	0.75	9	0.25925925925925924	0.75	13	9	0	0	0	0.6666666666666666	6	9	0.9333333333333333	14	0.0	1.0	0.005151409568885412	0.6610526602490647	0.1503975134160386	0.6794304799705607	0.08323553993677714	0.5208924786550928	0.6707937179756978	0.6226757534602227	0	1.0	0.0
7056	0.010426375600196538	0.002063256281912904	-0.00021209843518100302	0.9887708621788128	None	0.25	1	0.4	4	0.7692307692307693	10	0.23809523809523808	0.7692307692307693	14	10	0	0	0	0.7777777777777778	7	9	1.0	15	0.0	1.0	0.09999873211775882	0.5000162490145009	-0.06595135967594364	0.5135548360330116	-1.7532232125175007	0.99999999999978	0.9997672351507467	0.9999407152777217	0	0	0.0
4692	0.0048887743775303414	0.0019385211948406615	0.0019384605425948084	0.9887349898988763	None	0	0	0.5	3	0.6666666666666666	4	0.5714285714285714	0.6666666666666666	7	4	0	1	0	0.2857142857142857	2	7	0.5333333333333333	8	1.0	0.6666666666666666	0.41124395296822236	0.6660233780097402	4.340523795530086e-05	0.5027847817040918	0.10495409335571479	0.5004480105969167	0.8512740819082477	0.5583319312552985	1.0	1.0	0.0
3776	0.005092659952649758	0.00019903978893933175	-0.00016150405878591397	0.9851073229084901	None	0.25	1	0.4	4	0.7692307692307693	10	0.23809523809523808	0.7692307692307693	14	10	0	0	0	0.7777777777777778	9	7	1.0	15	0.0	1.0	5.22387670550919e-06	0.5013548094111311	-0.08953750228865939	0.6422638887290958	0.09999997999668972	0.500007756868341	0.6844271409976819	0.5490627769549749	0	0.14285714285714285	0.0
3048	0.002263306114608559	0.0004271988058866976	0.00021495843751791863	0.9983646102571837	None	0.25	1	0.36363636363636365	4	0.7857142857142857	11	0.2222222222222222	0.7857142857142857	15	11	0	0	0	0.8888888888888888	8	9	1.0666666666666667	16	0.0	1.0	-0.047560968896124586	0.5281201132670084	-0.032343744839840524	0.6507326840808494	0.09999999735915015	0.5000046401883934	0.6591968530699234	0.5609355321340195	0	0.2	0.0
2997	None	None	None	None	None	0.2	3	0.375	12	0.6304347826086957	29	0.5925925925925926	0.6304347826086957	41	29	6	0	0	1.0	9	9	3.2	48	0.0	0.7142857142857143	-0.08382200108143084	0.5788820421533354	-0.10311339944879647	0.643766019435726	0.055846277941420996	0.5977759478747906	0.6765003164856824	0.6071576331474255	0	0.9024390243902439	0.0
4177	0.0029150530534137933	0.00043798390571641514	0.0004276815227984404	0.9983984454283021	None	0.25	1	0.4	4	0.7692307692307693	10	0.23809523809523808	0.7692307692307693	14	10	0	0	0	0.7777777777777778	7	9	1.0	15	0.0	1.0	0.09999999994337827	0.500000000137787	1.04090645179261e-06	0.5	0.08016563117583127	0.6630129062951491	0.6109242325861195	0.556157874532442	0	1.0	0.0
3033	0.00021078929860992305	7.131625692236012e-07	-2.9239168435515007e-07	0.999998705900755	None	0.5	1	0.5714285714285714	4	0.625	5	0.3333333333333333	0.625	9	5	0	0	0	0.8333333333333334	5	6	0.6666666666666666	10	0.0	1.0	-0.051022390159549055	0.5171698397016108	-0.02948767614328946	0.5058061029397538	0.26089787286363386	0.5780369020923206	0.8057725529341968	0.5338358473431575	0	1.0	0.0
1165	None	None	None	None	None	0	0	0.5	4	0.5	5	0.48	0	0	0	11	10	0	1.0	5	5	0.8	12	0.38461538461538464	0.8571428571428571	0	0	0	0	0	0	0	0	0	0	0
737	None	None	None	None	None	0.1111111111111111	1	0.45	9	0.5357142857142857	15	0.6122448979591837	0.10714285714285714	8	3	21	0	0	1.0	7	7	2.0	30	0.0	0.43478260869565216	0.09829509295447734	0.6028402707778849	-0.08634401421996754	0.5384903283059553	-0.0497472048647785	0.5252888608124341	0.6863715401989618	0.555834668277975	0	1.0	0.0
7517	4.872658237839654e-05	5.19257125808447e-06	6.123994924113459e-11	0.9985764195553116	None	0.25	1	0.4	4	0.75	9	0.25925925925925924	0.75	13	9	0	0	0	0.6666666666666666	6	9	0.9333333333333333	14	0.0	1.0	0.09999995593383151	0.5000006407427683	2.4201806947520767e-09	0.5000036235936324	1.3513103730685598e-06	0.5646660661456793	0.6157145673463368	0.5216646084910832	0	0	0.0
7324	0.0004978526197493896	3.6944681286452855e-05	3.495918756142073e-05	0.9995055348384833	None	0	0	0.5	3	0.6666666666666666	4	0.5714285714285714	0.6666666666666666	7	4	0	1	0	0.2857142857142857	2	7	0.5333333333333333	8	1.0	0.6666666666666666	0.021639769078473432	0.5180025935317412	0.09842398568053103	0.5063075750357853	0.09961387627620129	0.5000323324154448	0.5897166555370688	0.5081161607273667	1.0	1.0	0.0
7434	5.260068108457482e-07	2.067815048660528e-08	1.3916958941650206e-08	0.9999747818839416	None	0.25	1	0.4	4	0.7692307692307693	10	0.23809523809523808	0.7692307692307693	14	10	0	0	0	0.7777777777777778	7	9	1.0	15	0.0	1.0	0.02543205094037353	0.5086440889907563	-0.09999961607520622	0.5001254849581102	0.022698938188813307	0.5544854206981401	0.6420237561005705	0.521145071014362	0	0	0.0
1427	None	None	None	None	None	0	0	0.13333333333333333	2	0.9	18	0.88	0	0	0	21	6	0	1.0	5	5	1.4666666666666666	22	0.13043478260869565	0	0	0	0	0	0	0	0	0	0	0	0
3927	0.0003387772413908949	1.2142987997774474e-06	1.0725963619773468e-06	0.9999984949085776	None	0.25	1	0.36363636363636365	4	0.7857142857142857	11	0.2222222222222222	0.7857142857142857	15	11	0	0	0	0.8888888888888888	9	8	1.0666666666666667	16	0.0	1.0	0.018740994179636046	0.6587855155423704	0.09999999570373916	0.5000000204216749	0.07651381516389195	0.5133957742390061	0.5845403140952166	0.5590138836710464	0	1.0	0.0
4000	0.006011092661861872	0.00038776208931666105	-0.0003875493055951676	0.9890965182812469	None	0.3333333333333333	1	0.5	4	0.6666666666666666	6	0.4074074074074074	0.6666666666666666	10	6	0	0	0	0.3333333333333333	3	9	0.7333333333333333	11	0.0	1.0	0.27814049835965315	0.6830940904345105	-0.05050285102128656	0.6332084069927879	-0.09993587301189802	0.5001626091684701	0.8499529274435866	0.6078367111470195	0	1.0	0.0
3207	0.0025932044420480587	0.00042102474709736063	0.00020789164182873798	0.9965830423636988	None	0.25	1	0.36363636363636365	4	0.7857142857142857	11	0.2222222222222222	0.7857142857142857	15	11	0	0	0	0.8888888888888888	9	8	1.0666666666666667	16	0.0	1.0	2.1021179687408027e-13	0.500000000058713	6.554121469490347e-05	0.5002617675999703	-0.09470828045771999	0.555777172506418	0.6098125938145117	0.5187485568391922	0	1.0	0.0
4090	0.009436408903565952	0.0009629860761564359	-0.0001339761230400438	0.9698230297866892	None	0.25	1	0.4	4	0.75	9	0.25925925925925924	0.75	13	9	0	0	0	0.6666666666666666	6	9	0.9333333333333333	14	0.0	1.0	0.5245080122640646	0.7600003597667312	0.03922884233733969	0.5927691179164967	0.09998841204358506	0.5000142352702689	0.9003963767803685	0.6246629259583301	0	1.0	0.0
4024	0.005456668705635537	0.0009964963849541156	0.0009518554881670139	0.9871546984418005	None	0.25	1	0.36363636363636365	4	0.7857142857142857	11	0.2222222222222222	0.7857142857142857	15	11	0	0	0	0.8888888888888888	9	8	1.0666666666666667	16	0.0	1.0	0.001412278763527984	0.5151622279793956	0.03517786153371143	0.643558414101048	0.15364699954418531	0.5434267769572952	0.6713326179721106	0.568373614247812	0	1.0	0.0
2485	None	None	None	None	None	0.125	1	0.2222222222222222	4	0.7916666666666666	19	0.6190476190476191	0	0	0	25	5	0	0.8571428571428571	7	6	1.7333333333333334	26	0.09259259259259259	0.2727272727272727	0	0	0	0	0	0	0	0	0	0	0
859	None	None	None	None	None	0	0	0.3333333333333333	2	0.8571428571428571	6	0.36	0.8571428571428571	8	6	0	2	0	1.0	5	5	0.6	9	1.0	0	0.007542072101047394	0.5430851772821499	-0.058455217123694114	0.6879298296405748	-0.05801293015843882	0.5581936013187244	0.6103836030952228	0.5984523451707457	1.0	1.0	0.0
6299	0.002022175167851282	0.0003434995878400978	0.00011087722089440523	0.9983244248950343	None	0.25	1	0.4	4	0.75	9	0.25925925925925924	0.75	13	9	0	0	0	0.6666666666666666	6	9	0.9333333333333333	14	0.0	1.0	0.09999902137178782	0.5000319650161069	2.253676613121708e-08	0.5000013961969032	0.09999997892855325	0.5000000046592973	0.6157153470803516	0.5000111219574485	0	1.0	0.0
2317	None	None	None	None	None	0.2	2	0.5	11	0.4	12	0.5925925925925926	0.26666666666666666	18	8	13	1	0	0.6666666666666666	6	9	2.1333333333333333	32	0.05	0.6428571428571429	0.05299277121131658	0.962082080907199	0.01383746620607762	0.9999999999999984	2.448181278367464e-13	0.5011498783887586	0.8969713839704302	0.999996106951881	1.0	1.0	0.0
1174	None	None	None	None	None	0	0	0.25	1	1.0	3	1.0	0	0	0	4	0	0	0.2	1	5	0.3333333333333333	5	0.0	0	0	0	0	0	0	0	0	0	0	0	0
3806	0.013345819497534864	0.003242690714299401	0.0032368084575661316	0.9699187089057532	None	0.25	1	0.4	4	0.75	9	0.25925925925925924	0.75	13	9	0	0	0	0.6666666666666666	6	9	0.9333333333333333	14	0.0	1.0	0.43952168901529687	0.6515652928371399	-0.003390479701413051	0.6408165412300192	0.09922029540100813	0.5229195179887792	0.8526927724521722	0.6063972180435105	0	0	0.0
3273	1.3645398693793094e-05	3.5140704878282446e-06	2.7003666449325453e-06	0.9992643549984707	None	0.4	2	0.46153846153846156	6	0.6470588235294118	11	0.30158730158730157	0.6470588235294118	17	11	1	0	0	0.7777777777777778	9	7	1.2666666666666666	19	0.0	0.8	-0.1172008462993944	0.7182085935136718	-0.01753258035977559	0.5069979181645081	0.02266991612567526	0.5485442440123104	0.6502175350488428	0.5953496862809161	0	1.0	0.0
7519	0.0030966798207447727	0.0011259416517669335	-0.0010484313295053384	0.994553648911734	None	0.25	1	0.4	4	0.7692307692307693	10	0.23809523809523808	0.7692307692307693	14	10	0	0	0	0.7777777777777778	7	9	1.0	15	0.0	1.0	0.09999999999152678	0.500000000559833	0.00031448001620877625	0.5	-0.15877186357774606	0.9999701360298644	0.7859707237756633	0.9699080229246678	0	0.9285714285714286	0.0
6163	1.2799174724094582e-09	1.0581099478859929e-09	1.0151121198376775e-09	0.9999999908847319	None	0.3333333333333333	1	0.5	4	0.6666666666666666	6	0.4074074074074074	0.6666666666666666	10	6	0	0	0	0.3333333333333333	3	9	0.7333333333333333	11	0.0	1.0	0.024202659307189178	0.6654035552156677	0.0004082020006256094	0.5010623993878914	7.784562236745964e-05	0.5000065689996231	0.5819407335686354	0.5573913127485772	0	1.0	0.0
6513	9.372601792383753e-07	1.3650895104489587e-07	-3.232777418168728e-09	0.9999749613336063	None	0.25	1	0.4	4	0.75	9	0.25925925925925924	0.75	13	9	0	0	0	0.6666666666666666	6	9	0.9333333333333333	14	0.0	1.0	7.475715282160611e-05	0.5003234938191874	0.11805969392810194	0.5692864093453418	0.002147536006914248	0.502062582385273	0.6344793865752154	0.5240218809455345	0	1.0	0.0
3854	0.0023361883527494567	0.0006177942970535414	-0.0002777485999258401	0.9980204073640021	None	0.25	1	0.4	4	0.75	9	0.25925925925925924	0.75	13	9	0	0	0	0.6666666666666666	6	9	0.9333333333333333	14	0.0	1.0	0.050068603215068994	0.5597179764981233	8.558879144720615e-10	0.5	0.09999982545654079	0.5005249158255587	0.601040365200595	0.5201654909562186	0	1.0	0.0
3535	0.0018367017354944362	0.00036072637724927	0.0003474799645097534	0.997481815275063	None	0.25	1	0.36363636363636365	4	0.7857142857142857	11	0.2222222222222222	0.7857142857142857	15	11	0	0	0	0.8888888888888888	8	9	1.0666666666666667	16	0.0	1.0	0.07641723103315963	0.5726191275012336	0.050285945872108405	0.6397546278213937	0.06154616742874658	0.663975657897752	0.5755303322152721	0.6262046558293022	0	1.0	0.0
2613	2.513240249039648e-07	3.003882264358936e-09	2.60398956616568e-09	0.9999999999797757	None	0	0	1.0	2	0.0	0	1.0	0	2	0	0	0	0	0.3333333333333333	3	1	0.2	3	0.0	1.0	0	0	0	0	0	0	0	0	0	0	0
3042	4.439652104628792e-06	3.2069452957925574e-08	1.2866999573287903e-08	0.9999999996781065	None	0.3333333333333333	1	0.5	4	0.6666666666666666	6	0.4074074074074074	0.6666666666666666	10	6	0	0	0	0.3333333333333333	3	9	0.7333333333333333	11	0.0	1.0	0.09999999453689785	0.5000005780522163	0.09992477108410044	0.5002946987920421	-0.23719604218770102	0.5131114653542944	0.8305436016460687	0.5044697971926939	0	0	0.0
5171	0.0025815540806087053	0.0002724092797487009	0.0001158986301023905	0.992870197370238	None	0.25	1	0.4	4	0.7692307692307693	10	0.23809523809523808	0.7692307692307693	14	10	0	0	0	0.7777777777777778	7	9	1.0	15	0.0	1.0	1.0793185408813838e-22	0.5000019303140345	3.898596180708173e-19	0.5000000000003069	-0.07280500232590752	0.635940068983332	0.5849691054121882	0.5463493463375103	0	0	0.0
6254	0.001803453112046737	0.00039702426608238903	0.0003917734642684815	0.9975965253508438	None	0.25	1	0.4	4	0.7692307692307693	10	0.23809523809523808	0.7692307692307693	14	10	0	0	0	0.7777777777777778	9	7	1.0	15	0.0	1.0	0.03661751154927555	0.5203254777635195	0.019375757362059404	0.5483030051292945	0.11819164013373026	0.6005611919156255	0.6165330279339634	0.5566693908809714	0	0.9285714285714286	0.0
7206	0.011726598437164809	0.004005474537195131	0.0033826577242795568	0.9752258801729866	None	0.25	1	0.4	4	0.75	9	0.25925925925925924	0.75	13	9	0	0	0	0.6666666666666666	6	9	0.9333333333333333	14	0.0	1.0	0.4118886945370114	0.6693737536701491	-0.09940633911469661	0.5	0.127388236372952	0.6436627157300694	0.8897293103177741	0.6064029552496341	0	1.0	0.0
4877	5.933398473534129e-08	2.2844308655422916e-08	3.5933811607024646e-11	0.99999794864029	None	0.25	1	0.4	4	0.7692307692307693	10	0.23809523809523808	0.7692307692307693	14	10	0	0	0	0.7777777777777778	7	9	1.0	15	0.0	1.0	-0.0999996758483467	0.5000010063484258	2.2009269614113127e-09	0.5000001746103812	0.0008450985558060821	0.5160312068217969	0.6161899296752165	0.5053457578051243	0	1.0	0.0
6723	0.0026882177639280785	0.0013706641575781885	0.0013694464839487585	0.9974192426360535	None	0.25	1	0.4	4	0.75	9	0.25925925925925924	0.75	13	9	0	0	0	0.6666666666666666	6	9	0.9333333333333333	14	0.0	1.0	0.09999999999974682	0.5000000158530565	1.2297558704650589e-05	0.5	0.09977335828363136	0.5761847636792625	0.6155762124593052	0.5255719060608569	0	0	0.0
4287	0.008247014015532959	0.0007280225591954861	0.0003503570450794366	0.9902838833773402	None	0.25	1	0.4	4	0.75	9	0.25925925925925924	0.75	13	9	0	0	0	0.6666666666666666	9	6	0.9333333333333333	14	0.0	1.0	-0.09706507072025725	0.5503550351099857	-0.09999967582362665	0.5000010812367104	-0.09998192973675858	0.5129139576409002	0.5089777704404609	0.5211354754809198	0	1.0	0.0
3412	0.016847208338015028	0.0018903474252212605	-0.0016938979308731962	0.962015086088721	None	0.25	1	0.4	4	0.7692307692307693	10	0.23809523809523808	0.7692307692307693	14	10	0	0	0	0.7777777777777778	9	7	1.0	15	0.0	1.0	0.15309170818169374	0.9999574248567509	0.0005415434745505616	0.5001058836131403	0.5831552451504147	0.5931450050055183	0.9172206755365531	0.9701288082666926	0	1.0	0.0
1114	None	None	None	None	None	0.25	2	0.42105263157894735	8	0.6153846153846154	16	0.345679012345679	0.5384615384615384	22	14	5	1	0	1.0	9	9	1.8666666666666667	28	0.16666666666666666	0.34782608695652173	0.0999985299498846	0.5003964372786498	0.009973667320844037	0.6631603876142063	-0.03625478352591159	0.5122647766527888	0.653952169585293	0.5603760139647312	1.0	1.0	0.0
35	None	None	None	None	None	0.2	1	0.3333333333333333	4	0.8	12	0.20987654320987653	0.8	16	12	0	0	0	1.0	9	9	1.1333333333333333	17	0.0	1.0	-0.07740634488194695	0.5765481219921095	0.03513792193227265	0.5835397613366872	0.05437958561914115	0.6511954659026786	0.6457467993144393	0.604299637098105	0	1.0	0.0
3941	0.00012069141991214839	3.556413516221394e-06	1.675421403818013e-06	0.9999630659046861	None	0.25	1	0.4	4	0.75	9	0.25925925925925924	0.75	13	9	0	0	0	0.6666666666666666	6	9	0.9333333333333333	14	0.0	1.0	0.09999993644227953	0.5003366313253504	0.14047866187418662	0.6679246026457241	0.03620597722698837	0.568361194197974	0.6036383157834896	0.5805689091736935	0	1.0	0.0
1570	None	None	None	None	None	0.3333333333333333	2	0.5714285714285714	8	0.47368421052631576	9	0.5833333333333334	0.2631578947368421	12	5	8	4	0	1.0	6	6	1.4	21	0.3076923076923077	0.5333333333333333	0.07706091454144878	0.6349980498635752	-0.08161604086614013	0.5438242149717312	-0.05679291328117516	0.662721966213258	0.6818770807586263	0.6149824936019277	1.0	1.0	0.0
3174	0.007115009331015477	0.005089609043697341	-0.0007656228733437913	0.9930006648065177	None	0.25	1	0.4	4	0.7692307692307693	10	0.234375	0.7692307692307693	14	10	0	0	0	1.0	8	8	1.0	15	0.0	0.8571428571428571	0.09983373528679522	0.5013881681101103	2.0335421870648103e-05	0.5000180288826117	0.09999625959531669	0.5164762220649758	0.6155888831707242	0.5059625140588607	0	1.0	0.0
1899	None	None	None	None	None	0	0	0.2777777777777778	5	0.7083333333333334	17	0.9629629629629629	0.5833333333333334	19	14	6	6	0	0.3333333333333333	9	3	1.7333333333333334	26	0.5454545454545454	0.9565217391304348	0.03096355585017927	0.5648483642931887	0.09999999335450002	0.5001005627799823	0.000756839512402677	0.5035132725529171	0.6048966701206193	0.5229271047711274	0.9473684210526315	0.9473684210526315	0.0
5258	5.2028967547136944e-05	1.0660233942706581e-06	-8.365054745006219e-08	0.9999957101270833	None	0	0	0.3333333333333333	3	0.8181818181818182	9	0.28888888888888886	0.8181818181818182	12	9	0	0	0	0.5555555555555556	5	9	0.8666666666666667	13	0.0	1.0	0.19517194111781405	0.5807047464913588	1.5791602200833733e-24	0.5	0.043046132221890424	0.5502959871735741	0.7033498782666602	0.5438482200171757	0	0	0.0
2961	0.003370794152031749	0.0010020303871598507	0.0001338545842802051	0.9976395703010248	None	0.2	1	0.3333333333333333	4	0.8	12	0.20987654320987653	0.8	16	12	0	0	0	1.0	9	9	1.1333333333333333	17	0.0	1.0	0.09996303775720758	0.508527074772626	0.012112172084389642	0.5137259909829138	0.137835209368012	0.6075728292873539	0.6319205959250692	0.5437338264115688	0	0.5	0.0
3750	0.004430170555543081	0.00039615287793671436	1.5184775858695524e-06	0.9926330248916658	None	0.25	1	0.4	4	0.75	9	0.25925925925925924	0.75	13	9	0	0	0	0.6666666666666666	9	6	0.9333333333333333	14	0.0	1.0	-0.12814427567338202	0.5920780621853783	0.012098624154819323	0.5	0.03552755537968405	0.6580195936711394	0.681240124196752	0.5847607611733399	0	0.7692307692307693	0.0
2411	None	None	None	None	None	1.0	1	1.0	4	0.25	1	0.5	0.25	4	1	1	3	0	0.75	4	3	0.4	6	1.0	1.0	0.00023807328895018447	0.5006514882270167	0.15276655180933515	0.5	0.0031801281875413695	0.5323506197678709	0.6708318555349724	0.5110140062564872	1.0	1.0	0.0
3512	0.0013963813388720397	0.00045521178533726366	-0.0003341440069518819	0.997385994001686	None	0.25	1	0.4	4	0.7692307692307693	10	0.234375	0.7692307692307693	14	10	0	0	0	1.0	8	8	1.0	15	0.0	0.8571428571428571	0.09181497201019538	0.5506135791264959	1.1295867783501991e-05	0.5000305999286077	-0.01093963591123914	0.6363138403401045	0.6046159099093276	0.5632159882108068	0	0.9285714285714286	0.0
5567	0.008041025231287703	0.0024165313663025204	0.0024164477578754884	0.9831159863987354	None	0.3333333333333333	1	0.4444444444444444	4	0.7272727272727273	8	0.28888888888888886	0.7272727272727273	12	8	0	0	0	0.5555555555555556	5	9	0.8666666666666667	13	0.0	1.0	0.4766370455354103	0.6901426295941379	0.09999999762168635	0.5000472958254449	0.09999842396415284	0.5000017165989394	0.855138692271951	0.5663548076336251	0	0	0.0
3973	0.0074655002787498564	0.00027473552802884425	-2.310836888323937e-05	0.9898981815890657	None	0.25	1	0.4	4	0.75	9	0.25925925925925924	0.75	13	9	0	0	0	0.6666666666666666	6	9	0.9333333333333333	14	0.0	1.0	0.0026332716484221237	0.6830820222107691	4.666227363504199e-16	0.5000000000141318	0.09992662882546263	0.5147445520602171	0.6141940162490171	0.5684808539036079	0	1.0	0.0
1017	None	None	None	None	None	0	0	0.5	5	0.46153846153846156	6	0.6	0.15384615384615385	5	2	9	11	0	1.0	5	5	1.0	15	0.5789473684210527	0	0.01971828780075253	0.533021893851597	0.0003575249429954326	0.5003542618925283	4.577849845336562e-10	0.5000000103368057	0.5228481222199078	0.5111395908996308	0.0	0	0.0
2356	None	None	None	None	None	0	0	0.25	2	0.8888888888888888	8	0.4583333333333333	0	0	0	10	15	0	0.375	8	3	0.7333333333333333	11	0.625	0	0	0	0	0	0	0	0	0	0	0	0
6071	0.005418608413914515	0.0042733489248188965	0.003301086816111773	0.997280327669209	None	0	0	0.5	3	0.7142857142857143	5	0.5625	0.7142857142857143	8	5	0	1	0	0.25	2	8	0.6	9	1.0	0.8571428571428571	0.09999999999968791	0.5000000003619779	-0.12977330931623252	0.9999825957459773	0.09987815802452796	0.5000169915890821	0.7917956627815569	0.9747400041481196	0.0	0	0.0
3935	2.2228248669815912e-07	7.126614465213177e-08	-1.1098361848978245e-08	0.9999625424795634	None	0	0	0.2857142857142857	2	0.75	6	0.5555555555555556	0.75	8	6	1	4	0	0.2222222222222222	2	9	0.6666666666666666	10	1.0	1.0	0.09979872114099916	0.5605148873955291	0.05770324513953464	0.5799343275159978	0.00013465867273936878	0.5	0.604806044000325	0.5470070815096286	0.0	1.0	0.0
2651	0.00026370066877619725	3.3070244756029064e-06	-2.9972877262848206e-06	0.9999965356041468	None	0.3333333333333333	1	0.5	4	0.7	7	0.2857142857142857	0.7	11	7	0	0	0	0.8571428571428571	6	7	0.8	12	0.0	1.0	0.06807430420134374	0.6282397624321329	0.05508096668550948	0.5067207027035845	0.0999981699402275	0.504350055210199	0.5509890848399666	0.5472715497355368	0	0.18181818181818182	0.0
5823	0.0038930561777007714	0.0030340967643551695	0.0006757420536571556	0.9988991039296439	None	0.5	1	0.6666666666666666	4	0.5714285714285714	4	0.42857142857142855	0.5714285714285714	7	4	1	3	0	0.42857142857142855	7	3	0.6	9	1.0	1.0	0.09999998219574369	0.5000001353404058	-0.09510520794328925	0.9996497013358234	0.08628286135079281	0.5687158220018526	0.7980380211619461	0.9395922970989153	0.0	0	0.0
3326	0.002736827245809564	0.000277091545330037	-0.00012766658863164798	0.9973518178188623	None	0	0	0.3333333333333333	3	0.8181818181818182	9	0.28888888888888886	0.8181818181818182	12	9	0	0	0	0.5555555555555556	5	9	0.8666666666666667	13	0.0	1.0	-0.04395060584166384	0.6297231677162366	0.15069090825372364	0.6022438789496154	0.09990205811631572	0.5000899038562434	0.6985561230171808	0.5782037995233725	0	0.9166666666666666	0.0
2649	0.0037272049700286885	0.00020640869923546257	0.00020218831635998832	0.9948771534059345	None	0	0	0.5238095238095238	11	0.3448275862068966	10	0.6888888888888889	0.06896551724137931	10	2	20	0	0	0.5555555555555556	9	5	2.066666666666667	31	0.0	0.7407407407407407	0.16284518765499373	0.6461560667356202	0.04579325066097062	0.5185277052000236	0.34211023132682367	0.5516582000088507	0.7741512864581666	0.573113975058852	0	0	0.0
360	None	None	None	None	None	0	0	0.375	3	0.8	8	0.3	0.8	11	8	0	0	0	0.625	5	8	0.8	12	0.0	0.8571428571428571	-0.019251262341718787	0.6555621067454124	0.17127722368193385	0.5766652032374235	0.07183139970890853	0.5299271709881102	0.6605661755777629	0.5884375186435402	0	1.0	0.0
7128	4.9743298410164785e-05	9.603421580295904e-06	-9.59699073353282e-06	0.9997324134270824	None	0	0	0.375	3	0.7777777777777778	7	0.4074074074074074	0.7777777777777778	10	7	0	0	0	0.3333333333333333	3	9	0.7333333333333333	11	0.0	1.0	-0.03868023665231432	0.6125276617492832	0.09999969885348443	0.5000002388260294	0.034897445468345875	0.6014602477184502	0.6480731002448817	0.5719556393230711	0	1.0	0.0
3984	0.0028354641391677054	2.8335102935184264e-05	2.700199002870029e-05	0.990969670744582	None	0.25	1	0.4	4	0.75	9	0.25925925925925924	0.75	13	9	0	0	0	0.6666666666666666	6	9	0.9333333333333333	14	0.0	1.0	0.254187369873591	0.5312601392149744	0.252863301728005	0.5000000000000001	-0.011162385401519134	0.6571530310765439	0.7770816488525544	0.5642951077507564	0	1.0	0.0
1958	None	None	None	None	None	0	0	0.25	3	0.75	12	0.5	0.125	4	2	13	6	0	1.0	6	6	1.2	18	0.21428571428571427	0.15384615384615385	7.902762784127648e-27	0.5	0.05708740952616631	0.5650447022698459	-0.06567742099256291	0.5917471991197235	0.6269323456949045	0.552543170070499	0.0	0	0.0
7329	0.01908371491905766	0.015063768963904791	0.013309334476282336	0.9469201002868595	None	0.25	1	0.4	4	0.7692307692307693	10	0.23809523809523808	0.7692307692307693	14	10	0	0	0	0.7777777777777778	7	9	1.0	15	0.0	1.0	0.5937199753291745	0.662743035967969	-0.1587087434618541	0.5000000000000001	0.6445742594492752	0.7218138767367638	0.9757873682261928	0.6325114986490122	0	0	0.0
5124	2.1211792908672694e-08	1.997872149204661e-08	1.1242985742021805e-09	0.9999973653429164	None	0	0	0.375	3	0.8	8	0.3333333333333333	0.8	11	8	0	1	0	0.4444444444444444	4	9	0.8	12	1.0	1.0	0.05763484524547944	0.5169474461616972	0.0989280780603849	0.6362174511405271	7.902762784127648e-27	0.5	0.6010372962062779	0.55204413654414	1.0	1.0	0.0
4579	0.0020740950187094634	0.0014710264316318943	2.962399960728591e-05	0.997406871320201	None	0.25	1	0.4	4	0.7692307692307693	10	0.23809523809523808	0.7692307692307693	14	10	0	0	0	0.7777777777777778	9	7	1.0	15	0.0	1.0	0.09999999999742301	0.5000000043933313	0.09999768676368188	0.5024464871770211	0.09662511497284616	0.5403317845418812	0.5039762637377991	0.5142848159412704	0	1.0	0.0
966	None	None	None	None	None	0.16666666666666666	1	0.35714285714285715	5	0.6111111111111112	11	0.31746031746031744	0.16666666666666666	6	3	13	0	0	0.7777777777777778	7	9	1.3333333333333333	20	0.0	0.13333333333333333	-0.053046856341171233	0.6120669229710208	0.07671877475201502	0.5857867920882075	0.10232367937653353	0.9999999999093718	0.6825037897726225	0.9996563742258759	0	1.0	0.0
4206	0.008002879346147582	0.0035852781052163147	0.0035801486538518624	0.9971359448943196	None	0	0	0.5	3	0.7142857142857143	5	0.5625	0.7142857142857143	8	5	0	0	0	0.25	2	8	0.6	9	0.0	0.8571428571428571	0.09999999446123209	0.5000203729335743	7.587642857337677e-05	0.5026893998823232	0.18017724524221368	0.5628331830948324	0.6757862675938217	0.5219448615832223	0	1.0	0.0
4263	0.006874924961142146	0.0005624231856257977	0.0005391301371827261	0.9958096627529881	None	0.25	1	0.4	4	0.75	9	0.25925925925925924	0.75	13	9	0	0	0	0.6666666666666666	6	9	0.9333333333333333	14	0.0	1.0	0.09999021824845318	0.5017687626947621	0.09999451978827775	0.5000136959536826	-0.09944584164234796	0.5000000000000001	0.7191262471767621	0.5005941550625524	0	0	0.0
6072	0.00029642457538242985	4.475948845799667e-06	-2.4614836928231743e-06	0.9995927908798945	None	0	0	0.375	3	0.8	8	0.3333333333333333	0.8	11	8	0	1	0	0.4444444444444444	4	9	0.8	12	1.0	1.0	0.13902759729588982	0.5981430670221013	-0.06242987261634621	0.6330071590477148	0.02685325080216413	0.5	0.6942839715854832	0.5779323165326407	1.0	0.9090909090909091	0.0
6679	0.0029886902187092083	0.0006309872624071334	0.00010259750853521068	0.9985168773443344	None	0.25	1	0.36363636363636365	4	0.7857142857142857	11	0.2222222222222222	0.7857142857142857	15	11	0	0	0	0.8888888888888888	8	9	1.0666666666666667	16	0.0	1.0	0.0999999962831621	0.5000001426757813	0.08362450111943912	0.5	0.1381233709580138	0.5342803238474293	0.556833159933277	0.5114427785876356	0	1.0	0.0
2832	0.0001998590836482439	4.756363125268488e-06	1.1102109825022279e-06	0.9999893255765838	None	0.2	2	0.4090909090909091	9	0.6129032258064516	19	0.4074074074074074	0.5483870967741935	25	17	7	0	0	1.0	9	9	2.2	33	0.0	0.4444444444444444	0.02810634337662189	0.5917654340514478	-0.05689619037806067	0.5302494490234667	0.03298097131174844	0.509737781894151	0.6157861139512099	0.5441654446374624	0	0.44	0.0
5703	5.666896577290298e-05	7.612522983303896e-07	-7.546733721855942e-07	0.9999986138675114	None	0	0	0.375	3	0.7777777777777778	7	0.4074074074074074	0.7777777777777778	10	7	0	1	0	0.3333333333333333	9	3	0.7333333333333333	11	1.0	1.0	7.902762784127648e-27	0.5	0.09592632658936193	0.6065731358005018	0.09999991871144091	0.5000003733356266	0.6135819719486533	0.5360151529797664	0.0	0	0.0
77	None	None	None	None	None	0	0	0.125	2	0.9545454545454546	21	0.8	0.045454545454545456	1	1	22	0	0	0.8333333333333334	5	6	1.6	24	0.0	0.8888888888888888	0.05333696919350487	0.5	-0.09982948742665916	0.5	0.0999997976237899	0.5	0.7013110898384086	0.5	0	1.0	0.0
7499	0.00850835638784288	0.001560645559649186	-0.0004079610274606829	0.998746196991789	None	0	0	0.3333333333333333	3	0.8181818181818182	9	0.28888888888888886	0.8181818181818182	12	9	0	0	0	0.5555555555555556	9	5	0.8666666666666667	13	0.0	1.0	0.09999962534021653	0.5002251880302251	-0.08563019109727649	0.6500538291126972	-0.24929095959803158	0.999999667475961	0.8290408581868155	0.9943974213197623	0	0.9166666666666666	0.0
6218	0.01754134174223841	0.013302684468080878	0.012150469509242383	0.9571338356184925	None	0.25	1	0.4	4	0.7692307692307693	10	0.23809523809523808	0.7692307692307693	14	10	0	0	0	0.7777777777777778	7	9	1.0	15	0.0	1.0	0.5083796929387068	0.6778795151923417	-0.3270421057917749	0.5000000000000002	0.32184620538190367	0.5923457101704339	0.9728928498597248	0.5920802261838539	0	1.0	0.0
3751	0.007975582073212337	0.0007072617053748851	0.00028683536561701294	0.9777498720259492	None	0.25	1	0.4	4	0.75	9	0.25925925925925924	0.75	13	9	0	0	0	0.6666666666666666	9	6	0.9333333333333333	14	0.0	1.0	0.29684605522584245	0.7372051988382977	0.09081135115292574	0.5268984558393338	-0.027208546782300325	0.6722273591828124	0.7668101215203695	0.6500264930043388	0	1.0	0.0
4331	7.108671839726381e-05	5.932074034448418e-05	6.562085126729129e-07	0.9999179817852921	None	0.25	1	0.4	4	0.75	9	0.25925925925925924	0.75	13	9	0	0	0	0.6666666666666666	9	6	0.9333333333333333	14	0.0	1.0	0.10917780053495174	0.537313377480253	-0.0025632313719318417	0.6683916071914063	0.01326278894447692	0.5192680226680968	0.625542879970613	0.576686828622942	0	1.0	0.0
1	None	None	None	None	None	0	0	0	0	0	0	1.0	0	0	0	0	0	0	1.0	1	1	0.06666666666666667	1	0.0	0	0	0	0	0	0	0	0	0	0	0	0
172	None	None	None	None	None	0.3333333333333333	1	0.4444444444444444	4	0.7272727272727273	8	0.2653061224489796	0.7272727272727273	12	8	0	0	0	1.0	7	7	0.8666666666666667	13	0.0	0.6666666666666666	0.02957991536418802	0.6572146062720472	0.09333263758959368	0.5276064952398443	0.09927069687624906	0.5836586850327802	0.5843698459434733	0.5905932716063174	0	1.0	0.0
1136	None	None	None	None	None	0	0	0.2894736842105263	11	0.6666666666666666	36	0.691358024691358	0.2222222222222222	20	12	35	0	0	1.0	9	9	3.7333333333333334	56	0.0	0.5416666666666666	0.027838314027387158	0.5605177648772101	5.1851571235596764e-11	0.5000000586991037	0.05484945522904143	0.5671667998007688	0.5705632134935762	0.5426928632391672	0	1.0	0.0
5000	0.004329660914885453	0.0013253470889319629	-0.0009790638007817212	0.9939518064642703	None	0	0	0.5	3	0.7142857142857143	5	0.5625	0.7142857142857143	8	5	0	0	0	0.25	2	8	0.6	9	0.0	0.8571428571428571	0.2886577721287315	0.6131926917205559	-0.1124444247318023	0.5755565545841878	-0.08500665509103716	0.5251508899539864	0.8620111397928022	0.5716696660523005	0	1.0	0.0
4367	0.0005129613868004665	0.00040672613840915376	-7.930244453209223e-07	0.9980321618287312	None	0.25	1	0.4	4	0.7692307692307693	10	0.23809523809523808	0.7692307692307693	14	10	0	0	0	0.7777777777777778	7	9	1.0	15	0.0	1.0	0.464089148729959	0.6677012188903221	0.0023335684275020115	0.6931738576262619	5.7748573154912464e-05	0.5571420062932204	0.890955715137174	0.6412496904217339	0	0	0.0
7146	0.007214910081106711	0.0008726999339023116	-0.0008031016207009197	0.9784017618660872	None	0.25	1	0.4	4	0.75	9	0.25925925925925924	0.75	13	9	0	0	0	0.6666666666666666	6	9	0.9333333333333333	14	0.0	1.0	5.910825151606495e-13	0.5000003191876735	-0.14654566509169012	0.5	0.25692575022712116	0.5592301060130729	0.8412536089638994	0.5198262114171742	0	1.0	0.0
3291	0.004113605960725055	0.000578069628944178	0.0002065131066955183	0.995048417726721	None	0.25	1	0.4	4	0.7692307692307693	10	0.23809523809523808	0.7692307692307693	14	10	0	0	0	0.7777777777777778	9	7	1.0	15	0.0	1.0	-0.07537156763213149	0.5550441908613922	0.003386917124241005	0.5046210309750605	-0.09999788137577895	0.500165529315128	0.6095182870801578	0.5200076049987934	0	1.0	0.0
2099	None	None	None	None	None	1.0	1	1.0	4	0.0	0	0.5555555555555556	0	4	0	0	0	0	1.0	3	3	0.3333333333333333	5	0.0	1.0	0	0	0	0	0	0	0	0	0	0	0
4894	0.0021394396922152763	0.0013728221705972495	8.805665093021344e-07	0.9937851798238113	None	0.25	1	0.4	4	0.7692307692307693	10	0.23809523809523808	0.7692307692307693	14	10	0	0	0	0.7777777777777778	7	9	1.0	15	0.0	1.0	0.6440155955193513	0.7278867082995064	0.06851141360209023	0.592378992156265	0.0015892129675343925	0.5550339934658641	0.9417029314551348	0.6286093965776668	0	0	0.0
2323	None	None	None	None	None	0	0	0.34782608695652173	8	0.625	20	0.6296296296296297	0.40625	20	13	13	5	0	0.6666666666666666	9	6	2.2666666666666666	34	0.21739130434782608	0.4666666666666667	0.0002248202654248297	0.5167301912789656	-0.09963945558749036	0.518789555188335	0.09989807442362837	0.5002986806105494	0.6931232563213263	0.511942237436764	1.0	1.0	0.0
1195	None	None	None	None	None	0	0	0.10714285714285714	3	0.8974358974358975	35	0.9761904761904762	0	0	0	40	12	0	0.8571428571428571	7	6	2.7333333333333334	41	0.14285714285714285	0.6285714285714286	0	0	0	0	0	0	0	0	0	0	0
3568	0.007141422675708121	0.00020876803396463085	2.043383414476115e-05	0.9830413560736638	None	0.25	1	0.4	4	0.75	9	0.25925925925925924	0.75	13	9	0	0	0	0.6666666666666666	9	6	0.9333333333333333	14	0.0	1.0	-0.13812406649607606	0.9999977637161604	-0.08399969266834818	0.5084560095247546	-0.03900582211042923	0.6727349399654905	0.731437218202821	0.9899329253502397	0	1.0	0.0
2499	None	None	None	None	None	0	0	0.1111111111111111	2	0.9166666666666666	22	0.8666666666666667	0	0	0	25	0	0	0.8333333333333334	5	6	1.7333333333333334	26	0.0	0.09523809523809523	0	0	0	0	0	0	0	0	0	0	0
2470	None	None	None	None	None	0	0	0.26666666666666666	4	0.7	14	0.3492063492063492	0	0	0	21	18	0	0.7777777777777778	9	7	1.4666666666666666	22	0.391304347826087	0.10526315789473684	0	0	0	0	0	0	0	0	0	0	0
4588	0.013515669504235283	0.0033757144887330364	0.0022937483954697576	0.9588849326017886	None	0.25	1	0.4	4	0.75	9	0.25925925925925924	0.75	13	9	0	0	0	0.6666666666666666	6	9	0.9333333333333333	14	0.0	1.0	0.5039117786690225	0.7016545407143912	0.09999997186369679	0.5000017300114628	0.09999996560877335	0.5000005374684863	0.8703501808719969	0.570787795226257	0	1.0	0.0
3856	0.0010070459969402138	8.920343200416105e-05	-7.44557379385046e-05	0.9992176783639541	None	0	0	0.42857142857142855	3	0.75	6	0.5555555555555556	0.75	9	6	0	1	0	0.2222222222222222	2	9	0.6666666666666666	10	1.0	1.0	0.0028602874981028086	0.5093562546403712	0.04990394642503691	0.5820862812166185	0.0943715550700707	0.5042722803995456	0.6001975911264192	0.5321109615719938	1.0	1.0	0.0
3635	0.0011729284995192282	0.00019460682683601144	-2.3903964832856003e-05	0.9984340620535725	None	0.25	1	0.4	4	0.7692307692307693	10	0.23809523809523808	0.7692307692307693	14	10	0	0	0	0.7777777777777778	7	9	1.0	15	0.0	1.0	0.04960806019966898	0.6020213395382897	0.14719422167805615	0.5795937871043306	0.03574481280735727	0.6654907682749257	0.6221532831310371	0.6163979181236774	0	1.0	0.0
3905	0.0018441227056131594	0.00021402338921840242	-0.00021051239437701536	0.9983525773673145	None	0	0	0.42857142857142855	3	0.75	6	0.5555555555555556	0.75	9	6	0	1	0	0.2222222222222222	2	9	0.6666666666666666	10	1.0	1.0	0.01715777978776454	0.5086669097366702	0.1003869169944835	0.625538280517696	0.09873682021562966	0.5000741459239322	0.5969656386038614	0.5455475994712388	1.0	1.0	0.0
59	None	None	None	None	None	0.2	1	0.3333333333333333	4	0.8	12	0.20987654320987653	0.8	16	12	0	0	0	1.0	9	9	1.1333333333333333	17	0.0	1.0	0.09876831228144592	0.612696041698446	0.026776010218359358	0.569007833924786	0.0013250513494918468	0.5303132034071941	0.6050855344535578	0.571005574278978	0	1.0	0.0
1841	None	None	None	None	None	0	0	0.42857142857142855	3	0.75	6	0.3333333333333333	0.75	9	6	0	0	0	0.8333333333333334	5	6	0.6666666666666666	10	0.0	0.8	-0.09469008242730807	0.6221093141650781	0.006003577527007566	0.5624424734183463	-0.09988956894264468	0.5002229689058149	0.6305662811559654	0.5622161616508405	0	1.0	0.0
2399	None	None	None	None	None	0	0	0.6	3	0.6	3	0.4666666666666667	0.6	6	3	0	0	0	0.6	3	5	0.4666666666666667	7	0.0	1.0	0.018658374772944332	0.5269801348440505	0.36956307985975545	0.5617268179973761	3.2988216365843324e-18	0.5000000000000014	0.8455172838983274	0.5296484017168214	0	0.8333333333333334	0.0
5847	0.004573849151578051	0.00033406302768353076	0.00032859609906784226	0.9926827043536216	None	0	0	0.42857142857142855	3	0.75	6	0.35714285714285715	0.75	9	6	0	0	0	0.5714285714285714	4	7	0.6666666666666666	10	0.0	0.6666666666666666	3.2497947755501987e-06	0.5000451235514651	0.00015132979271395992	0.5057079227808889	0.09999594174249095	0.5000015615183646	0.615621341979376	0.5019182758632361	0	1.0	0.0
3306	0.0002984311471967983	4.871768171510771e-07	3.405812664946105e-07	0.9999975362161546	None	0.25	1	0.4	4	0.7692307692307693	10	0.23809523809523808	0.7692307692307693	14	10	0	0	0	0.7777777777777778	7	9	1.0	15	0.0	1.0	0.03300389169691596	0.5420783455615228	0.00035492212571957237	0.5000232753185695	0.024065575589859358	0.669475093858987	0.5954208616326936	0.572372902947443	0	0	0.0
5517	0.0005706341576311765	0.00018314064519281244	0.00010221478394681143	0.9985845516614252	None	0.25	1	0.4	4	0.75	9	0.25925925925925924	0.75	13	9	0	0	0	0.6666666666666666	6	9	0.9333333333333333	14	0.0	1.0	7.902762784127648e-27	0.5	3.7162770370203188e-09	0.500003251815471	0.09866976911517278	0.5045130638033736	0.6142311138252406	0.5015054748458813	0	0	0.0
3936	0.003230520695950987	0.0004040202259799306	-5.099634808222827e-06	0.995619893191018	None	0.25	1	0.4	4	0.75	9	0.25	0.75	13	9	0	0	0	0.875	7	8	0.9333333333333333	14	0.0	0.8571428571428571	-0.021455071149821515	0.6399406580652021	1.2048857463345595e-13	0.5000000000001837	0.18555036187337648	0.7314986434952939	0.736673906110188	0.6284987938045556	0	1.0	0.0
1641	None	None	None	None	None	0	0	0.5	1	1.0	1	0.75	0	0	0	2	1	0	1.0	2	2	0.2	3	0.125	0	0	0	0	0	0	0	0	0	0	0	0
2954	0.00034985006327228863	1.0615904105201345e-05	9.42656497489386e-06	0.9999975873004097	None	0.25	1	0.4	4	0.7692307692307693	10	0.23809523809523808	0.7692307692307693	14	10	0	0	0	0.7777777777777778	7	9	1.0	15	0.0	1.0	1.3580282783742142e-07	0.5000042472953734	-0.09654498060744479	0.5589727024091118	0.09999999999999996	0.5000000000000007	0.6904946266383789	0.5197406379684923	0	1.0	0.0
5746	0.019416408667992126	0.008741069346296879	-0.008706448140271937	0.9562034254703407	None	0.25	1	0.4	4	0.75	9	0.25925925925925924	0.75	13	9	0	0	0	0.6666666666666666	6	9	0.9333333333333333	14	0.0	1.0	0.35310782743215885	0.539811289128577	0.00020102723233778166	0.5002469388138957	0.22347769606191203	0.5049825789537493	0.8111570669622092	0.5150372721126791	0	0	0.0
3627	5.108859918722516e-05	2.1631975527107255e-05	2.159440874404784e-05	0.9997176062320636	None	0	0	0.5	3	0.6666666666666666	4	0.4444444444444444	0.6666666666666666	7	4	0	0	0	0.5	3	6	0.5333333333333333	8	0.0	0.4	0.022558139589292515	0.5451649373092454	0.018028242388300073	0.6674339884280072	0.053702915850557455	0.5894142701454972	0.6199541824138183	0.6018309819663638	0	1.0	0.0
6834	0.009654173825638785	0.0007943669792464483	-0.0006828974344984743	0.9830398125142297	None	0.25	1	0.4	4	0.7692307692307693	10	0.23809523809523808	0.7692307692307693	14	10	0	0	0	0.7777777777777778	7	9	1.0	15	0.0	1.0	0.18974737191072913	0.7119185832093569	-0.2388324541567391	0.9975063247774434	0.11551812173853467	0.5436611558303713	0.8666712140512532	0.913497233578338	0	1.0	0.0
6838	9.494405547939809e-09	8.875365210714413e-09	-7.3056428324615414e-09	0.9999971113129839	None	0.2	1	0.3333333333333333	4	0.8	12	0.20987654320987653	0.8	16	12	0	0	0	1.0	9	9	1.1333333333333333	17	0.0	1.0	0.02611124209657093	0.5147525625143466	-0.07283523519031658	0.5	5.1158594721745145e-05	0.500148411949351	0.6031920323608853	0.504968255699668	0	0.25	0.0
4349	0.006473007261205425	0.0016494985955832595	-0.0008055371596843309	0.9979822863696037	None	0.2	1	0.3333333333333333	4	0.8	12	0.20987654320987653	0.8	16	12	0	0	0	1.0	9	9	1.1333333333333333	17	0.0	1.0	0.09999999949088414	0.5000000529098824	0.029439556912421505	0.5992364050314839	0.12269704572272515	0.5294646810575915	0.5987207975087343	0.5432483333169031	0	1.0	0.0
2913	4.222064819140122e-05	2.839508006480549e-05	-1.2542778267107843e-06	0.9996084226399494	None	0.25	1	0.4	4	0.7692307692307693	10	0.23809523809523808	0.7692307692307693	14	10	0	0	0	0.7777777777777778	9	7	1.0	15	0.0	1.0	0.09999920383596705	0.5000009334427219	0.09032726441292316	0.5909154606483298	0.031332139684416956	0.5252370368515953	0.5813086124265195	0.5389864400734569	0	1.0	0.0
1189	None	None	None	None	None	0	0	0.2	4	0.7777777777777778	21	0.5370370370370371	0	0	0	28	10	0	0.6666666666666666	6	9	1.9333333333333333	29	0.16666666666666666	0.5	0	0	0	0	0	0	0	0	0	0	0
[truncated: 6,403 more rows]
