# Supplementary material for: Constrained by Design: Influence of Genetic Encodings on Evolved Traits of Robots
Source: Front Robot AI. 2021 Jun 15;8:672379. doi: 10.3389/frobt.2021.672379 (PMC8239187; doi:10.3389/frobt.2021.672379)
Supplement: Supplementary file 3 [file DataSheet2.ZIP › hyperplasticodingrep_plane_20_snapshots_ids.tsv]

generation	robot_id	fitness	novelty	novelty_pop	cons_fitness
145	7317	0.0003870035040326805	None	0.39140268109929643	0.0003870035040326805
145	7266	1.6689070032632592e-09	None	0.0	1.6689070032632592e-09
145	7113	0.004684770879235444	None	0.0	0.004684770879235444
145	6739	0.011006661465425336	None	0.0	0.011006661465425336
145	7334	2.852852142332753e-06	None	0.0	2.852852142332753e-06
145	7329	0.013309334476282336	None	0.0	0.013309334476282336
145	7156	0.0012899592462537791	None	0.0	0.0012899592462537791
145	7347	0.01269142243183875	None	0.0	0.01269142243183875
145	6531	0.00899106721592855	None	0.0	0.00899106721592855
145	7319	0.00835175104283879	None	0.12321428571428569	0.00835175104283879
145	7132	0.002281705123611766	None	0.0	0.002281705123611766
145	7251	9.602256982163538e-08	None	0.10885791608527315	9.602256982163538e-08
145	6981	0.004764128388382233	None	0.0	0.004764128388382233
145	7257	-7.696347895439347e-11	None	0.09621096262247766	-7.696347895439347e-11
145	6682	0.009937345564588406	None	0.0	0.009937345564588406
145	7304	0.0004013599500955998	None	0.0	0.0004013599500955998
145	6927	0.004987668363660946	None	0.0	0.004987668363660946
145	7177	0.0008934835578605222	None	0.0	0.0008934835578605222
145	7263	0.00477299634958789	None	0.0	0.00477299634958789
145	7027	0.0012337150768076868	None	0.0	0.0012337150768076868
145	7279	2.6879347728647504e-09	None	0.0	2.6879347728647504e-09
145	6008	0.01344301414071263	None	0.0	0.01344301414071263
145	7002	0.01024522230316271	None	0.0	0.01024522230316271
145	7254	0.0001953386554775497	None	0.0	0.0001953386554775497
145	7336	-3.726767758383453e-06	None	0.10885791608527315	-3.726767758383453e-06
145	6676	0.002378243271571625	None	0.0	0.002378243271571625
145	6984	0.013948041656913301	None	0.0	0.013948041656913301
145	7274	0.007624941943581666	None	0.0	0.007624941943581666
145	6959	0.0016723444954688765	None	0.08121411380399689	0.0016723444954688765
145	7265	0.0023774595811687778	None	0.0	0.0023774595811687778
145	7153	0.006093090235081922	None	0.0	0.006093090235081922
145	6901	0.009056718897211139	None	0.0	0.009056718897211139
145	7339	0.0008966415607659099	None	0.0	0.0008966415607659099
145	6597	0.011706601152619865	None	0.0	0.011706601152619865
145	7323	0.00802791594723189	None	0.0	0.00802791594723189
145	7209	0.00032484425423224747	None	0.2242192478356376	0.00032484425423224747
145	6683	0.01695987413346653	None	0.0	0.01695987413346653
145	6870	0.0016539198302243173	None	0.0	0.0016539198302243173
145	7309	9.592732307106537e-05	None	0.0	9.592732307106537e-05
145	7109	0.005978597222456423	None	0.17865466850216044	0.005978597222456423
145	7178	0.000238600494114302	None	0.0	0.000238600494114302
145	5131	0.012028806741659973	None	0.0	0.012028806741659973
145	7310	0.0029219126807791757	None	0.0	0.0029219126807791757
145	6699	0.010117417019577522	None	0.08121411380399689	0.010117417019577522
145	7249	0.0015608046093660735	None	0.08497213475120757	0.0015608046093660735
145	7299	0.0007542223294384204	None	0.0	0.0007542223294384204
145	7225	0.0023197815400409073	None	0.0	0.0023197815400409073
145	6410	0.013310036204488231	None	0.0	0.013310036204488231
145	7325	0.0017533230800596492	None	0.0	0.0017533230800596492
145	7290	0.006535919650842694	None	0.08121411380399689	0.006535919650842694
145	7313	1.242662026543159e-05	None	0.2778225033549395	1.242662026543159e-05
145	7184	9.833434131910411e-05	None	0.0	9.833434131910411e-05
145	7298	0.003588982629994327	None	0.0	0.003588982629994327
145	7212	0.0016845306897600222	None	0.0	0.0016845306897600222
145	7267	0.0003014547379225317	None	0.10580567866207184	0.0003014547379225317
145	7295	-1.0937568776150172e-05	None	0.0	-1.0937568776150172e-05
145	7350	0.0005162074711795141	None	0.08497213475120757	0.0005162074711795141
145	6576	0.006498578519139087	None	0.0	0.006498578519139087
145	7324	3.495918756142073e-05	None	0.12321428571428569	3.495918756142073e-05
145	6891	0.011218088903856364	None	0.0	0.011218088903856364
145	7252	0.01408663984748518	None	0.0	0.01408663984748518
145	7322	0.0024741749565428055	None	0.0	0.0024741749565428055
145	7245	0.012873635663822774	None	0.0	0.012873635663822774
145	7255	0.003814715423855118	None	0.0	0.003814715423855118
145	7328	0.005673798538698561	None	0.0	0.005673798538698561
145	6856	0.005290516270233935	None	0.0	0.005290516270233935
145	7276	0.006818618702843962	None	0.0	0.006818618702843962
145	7303	0.00033850560870541817	None	0.0	0.00033850560870541817
145	7306	-6.681415805753134e-11	None	0.0	-6.681415805753134e-11
145	7074	0.006542102934799092	None	0.0	0.006542102934799092
145	6907	0.0006339335664695945	None	0.0	0.0006339335664695945
145	7149	0.0026607686676909837	None	0.0	0.0026607686676909837
145	7118	0.008689596344003063	None	0.0	0.008689596344003063
145	7093	0.008306950409836745	None	0.0	0.008306950409836745
145	7183	0.0002021454366758966	None	0.0	0.0002021454366758966
145	7226	0.008890478344283938	None	0.09621096262247766	0.008890478344283938
145	7059	0.003694865311789595	None	0.0	0.003694865311789595
145	6717	0.0051932727965909335	None	0.0	0.0051932727965909335
145	7270	0.011372525124182192	None	0.0	0.011372525124182192
145	7294	0.00660314930505009	None	0.08121411380399689	0.00660314930505009
145	6752	0.012504026755909116	None	0.0	0.012504026755909116
145	7343	0.0013238516721416258	None	0.0	0.0013238516721416258
145	7134	-3.662641685222672e-11	None	0.10422844403789913	-3.662641685222672e-11
145	6858	0.005512131286787197	None	0.0	0.005512131286787197
145	7221	0.0016494513214684494	None	0.0	0.0016494513214684494
145	7139	0.004687777167051862	None	0.0	0.004687777167051862
145	7192	0.011425770480982513	None	0.0	0.011425770480982513
145	6365	0.00961563569538738	None	0.0	0.00961563569538738
145	7301	1.6134847616730352e-09	None	0.0	1.6134847616730352e-09
145	7129	-3.1672034269694577e-07	None	0.10422844403789913	-3.1672034269694577e-07
145	7242	0.007455765448306801	None	0.0	0.007455765448306801
145	6743	0.011760312360401037	None	0.09621096262247766	0.011760312360401037
145	6774	0.005139716915551731	None	0.0	0.005139716915551731
145	7236	0.003471126423570246	None	0.0	0.003471126423570246
145	7207	0.004264091779351317	None	0.0	0.004264091779351317
145	7277	0.00018234077541669295	None	0.0	0.00018234077541669295
145	7345	-4.161171617208977e-05	None	0.0	-4.161171617208977e-05
145	7018	0.0025800538739808396	None	0.21481439609047387	0.0025800538739808396
145	7332	8.494141985401198e-06	None	0.0	8.494141985401198e-06
145	7247	0.004535459351273658	None	0.0	0.004535459351273658
143	7250	1.436218902261945e-07	None	0.016216824673601526	1.436218902261945e-07
143	7113	0.004684770879235444	None	0.0	0.004684770879235444
143	6739	0.011006661465425336	None	0.0	0.011006661465425336
143	7040	0.003154397493245729	None	0.016216824673601526	0.003154397493245729
143	7156	0.0012899592462537791	None	0.0	0.0012899592462537791
143	6531	0.00899106721592855	None	0.0	0.00899106721592855
143	7132	0.002281705123611766	None	0.0	0.002281705123611766
143	6981	0.004764128388382233	None	0.0	0.004764128388382233
143	6682	0.009937345564588406	None	0.0	0.009937345564588406
143	7235	8.421394237663174e-05	None	0.0	8.421394237663174e-05
143	6989	0.0011132444414374146	None	0.0	0.0011132444414374146
143	7181	0.00019383836682647512	None	0.0	0.00019383836682647512
143	7090	1.2707232721739081e-08	None	0.0	1.2707232721739081e-08
143	6927	0.004987668363660946	None	0.0	0.004987668363660946
143	7177	0.0008934835578605222	None	0.0	0.0008934835578605222
143	7027	0.0012337150768076868	None	0.0	0.0012337150768076868
143	6925	0.00019400213143759632	None	0.11425903415548992	0.00019400213143759632
143	6008	0.01344301414071263	None	0.0	0.01344301414071263
143	7152	-1.0154538688808161e-05	None	0.0	-1.0154538688808161e-05
143	6328	0.00987900422839097	None	0.0	0.00987900422839097
143	7002	0.01024522230316271	None	0.0	0.01024522230316271
143	6676	0.002378243271571625	None	0.0	0.002378243271571625
143	6984	0.013948041656913301	None	0.0	0.013948041656913301
143	6959	0.0016723444954688765	None	0.11425903415548992	0.0016723444954688765
143	7153	0.006093090235081922	None	0.0	0.006093090235081922
143	7219	-5.77976965744801e-05	None	0.016216824673601526	-5.77976965744801e-05
143	6306	0.007216304519914059	None	0.12031250377603753	0.007216304519914059
143	6901	0.009056718897211139	None	0.0	0.009056718897211139
143	6597	0.011706601152619865	None	0.0	0.011706601152619865
143	7238	-7.039179409618211e-07	None	0.0	-7.039179409618211e-07
143	7162	0.00020623234884980157	None	0.0	0.00020623234884980157
143	7087	0.00015454499685193737	None	0.0	0.00015454499685193737
143	7209	0.00032484425423224747	None	0.2418686769649571	0.00032484425423224747
143	6683	0.01695987413346653	None	0.0	0.01695987413346653
143	7190	0.007318228491034967	None	0.016216824673601526	0.007318228491034967
143	7032	0.0013444819660592472	None	0.016216824673601526	0.0013444819660592472
143	6870	0.0016539198302243173	None	0.0	0.0016539198302243173
143	6821	0.010469784433438921	None	0.1203131902343801	0.010469784433438921
143	7109	0.005978597222456423	None	0.17984454504514033	0.005978597222456423
143	7178	0.000238600494114302	None	0.0	0.000238600494114302
143	5131	0.012028806741659973	None	0.0	0.012028806741659973
143	7243	6.191119043749426e-07	None	0.0	6.191119043749426e-07
143	6699	0.010117417019577522	None	0.11425903415548992	0.010117417019577522
143	7218	0.005448362156030242	None	0.0	0.005448362156030242
143	7121	0.0006641756800171118	None	0.0	0.0006641756800171118
143	7249	0.0015608046093660735	None	0.016216824673601526	0.0015608046093660735
143	7225	0.0023197815400409073	None	0.0	0.0023197815400409073
143	6410	0.013310036204488231	None	0.0	0.013310036204488231
143	7052	1.536858584718252e-06	None	0.0	1.536858584718252e-06
143	7184	9.833434131910411e-05	None	0.0	9.833434131910411e-05
143	7212	0.0016845306897600222	None	0.0	0.0016845306897600222
143	6576	0.006498578519139087	None	0.0	0.006498578519139087
143	7204	-5.694960990120729e-08	None	0.0	-5.694960990120729e-08
143	6794	0.003680932061742898	None	0.0	0.003680932061742898
143	6891	0.011218088903856364	None	0.0	0.011218088903856364
143	7188	0.0018571068800796492	None	0.0	0.0018571068800796492
143	7228	5.9782043493629716e-05	None	0.0	5.9782043493629716e-05
143	5377	0.005721436648504043	None	0.20597346535853706	0.005721436648504043
143	6862	0.005203928371292866	None	0.11425903415548992	0.005203928371292866
143	7206	0.0033826577242795568	None	0.0	0.0033826577242795568
143	7245	0.012873635663822774	None	0.0	0.012873635663822774
143	5654	0.01200678127706723	None	0.0	0.01200678127706723
143	6856	0.005290516270233935	None	0.0	0.005290516270233935
143	7138	0.0025884033205500383	None	0.0	0.0025884033205500383
143	7229	-4.735522488388368e-10	None	0.0	-4.735522488388368e-10
143	7074	0.006542102934799092	None	0.0	0.006542102934799092
143	6907	0.0006339335664695945	None	0.0	0.0006339335664695945
143	7149	0.0026607686676909837	None	0.0	0.0026607686676909837
143	7118	0.008689596344003063	None	0.0	0.008689596344003063
143	7093	0.008306950409836745	None	0.0	0.008306950409836745
143	7068	0.0054011913426826735	None	0.0	0.0054011913426826735
143	7183	0.0002021454366758966	None	0.0	0.0002021454366758966
143	7226	0.008890478344283938	None	0.10823733295028737	0.008890478344283938
143	7092	2.9590158460722024e-06	None	0.016216824673601526	2.9590158460722024e-06
143	7059	0.003694865311789595	None	0.0	0.003694865311789595
143	7216	0.00019464383320776283	None	0.0	0.00019464383320776283
143	6717	0.0051932727965909335	None	0.0	0.0051932727965909335
143	7224	0.0007732204473086552	None	0.0	0.0007732204473086552
143	6932	0.0014575855094477767	None	0.0	0.0014575855094477767
143	6752	0.012504026755909116	None	0.0	0.012504026755909116
143	7134	-3.662641685222672e-11	None	0.12031250377603753	-3.662641685222672e-11
143	6858	0.005512131286787197	None	0.0	0.005512131286787197
143	7221	0.0016494513214684494	None	0.0	0.0016494513214684494
143	7191	5.102108266902405e-10	None	0.0	5.102108266902405e-10
143	7139	0.004687777167051862	None	0.0	0.004687777167051862
143	7192	0.011425770480982513	None	0.0	0.011425770480982513
143	6365	0.00961563569538738	None	0.0	0.00961563569538738
143	7129	-3.1672034269694577e-07	None	0.12031250377603753	-3.1672034269694577e-07
143	7242	0.007455765448306801	None	0.0	0.007455765448306801
143	6743	0.011760312360401037	None	0.10823733295028737	0.011760312360401037
143	6627	0.002683213366758839	None	0.0	0.002683213366758839
143	6774	0.005139716915551731	None	0.0	0.005139716915551731
143	7236	0.003471126423570246	None	0.0	0.003471126423570246
143	7051	2.861025021576844e-07	None	0.0	2.861025021576844e-07
143	7207	0.004264091779351317	None	0.0	0.004264091779351317
143	7159	0.0010316508650757583	None	0.016216824673601526	0.0010316508650757583
143	6782	0.0040702281376902	None	0.0	0.0040702281376902
143	7230	7.94676347426922e-05	None	0.0	7.94676347426922e-05
143	7018	0.0025800538739808396	None	0.2466349026886435	0.0025800538739808396
143	7247	0.004535459351273658	None	0.0	0.004535459351273658
106	4852	0.0006268761036888201	None	0.14375	0.0006268761036888201
106	4886	0.007913668951421942	None	0.0	0.007913668951421942
106	4550	0.013018065586192657	None	0.0	0.013018065586192657
106	5157	0.0066425110133377435	None	0.0	0.0066425110133377435
106	4764	0.008231902854044782	None	0.0	0.008231902854044782
106	4616	0.0009383657251623006	None	0.0	0.0009383657251623006
106	5319	0.0037467539289455626	None	0.09769175183209554	0.0037467539289455626
106	5339	0.01256196788309779	None	0.0	0.01256196788309779
106	5328	0.00303989874634158	None	0.0	0.00303989874634158
106	5371	0.001078422069886584	None	0.0	0.001078422069886584
106	5314	0.004109250476583147	None	0.2540892385914885	0.004109250476583147
106	5260	0.00435699543576134	None	0.0	0.00435699543576134
106	5390	-1.4153918343037067e-05	None	0.1296247569791471	-1.4153918343037067e-05
106	5382	0.012125990696471592	None	0.0	0.012125990696471592
106	5363	0.0024620393813291693	None	0.0	0.0024620393813291693
106	5223	0.00028408220494519803	None	0.07543888014082498	0.00028408220494519803
106	5373	0.0006794090135780585	None	0.0	0.0006794090135780585
106	5228	0.003738011843400434	None	0.15316026415986084	0.003738011843400434
106	5368	-4.514826023859625e-05	None	0.0	-4.514826023859625e-05
106	5236	0.010708722648907936	None	0.0	0.010708722648907936
106	5065	0.0008847736040454285	None	0.0	0.0008847736040454285
106	4699	0.00140775336029584	None	0.0	0.00140775336029584
106	5060	0.0042098431866131976	None	0.0	0.0042098431866131976
106	4625	0.0018704205829427182	None	0.0	0.0018704205829427182
106	4973	0.003918700687957542	None	0.0	0.003918700687957542
106	5352	0.00015232401351496333	None	0.14375	0.00015232401351496333
106	5231	0.007152470911636852	None	0.0	0.007152470911636852
106	5366	0.0027868324742124626	None	0.0	0.0027868324742124626
106	4147	0.012116010463424661	None	0.0	0.012116010463424661
106	5320	0.0006113580371971422	None	0.0	0.0006113580371971422
106	5340	0.003016638987896744	None	0.0	0.003016638987896744
106	5313	0.009807146103138093	None	0.15400962244550834	0.009807146103138093
106	4970	0.00837019257461337	None	0.0	0.00837019257461337
106	4761	0.0031234895137009443	None	0.0	0.0031234895137009443
106	5384	0.0040710469474233915	None	0.062016398794409434	0.0040710469474233915
106	4206	0.0035801486538518624	None	0.0	0.0035801486538518624
106	4317	0.008739173205134633	None	0.0	0.008739173205134633
106	5399	1.6633337977456303e-08	None	0.0	1.6633337977456303e-08
106	5104	0.005349857671542804	None	0.0	0.005349857671542804
106	5350	0.00318128576654858	None	0.0	0.00318128576654858
106	5131	0.012028806741659973	None	0.0	0.012028806741659973
106	5370	0.003652710239826399	None	0.0	0.003652710239826399
106	4266	0.0031631419620272755	None	0.0	0.0031631419620272755
106	4598	0.0006987606972435406	None	0.0	0.0006987606972435406
106	5338	0.0001423403045617445	None	0.15255859354556423	0.0001423403045617445
106	5308	-1.5095938872357337e-10	None	0.0	-1.5095938872357337e-10
106	5304	0.0005512055198867284	None	0.0	0.0005512055198867284
106	5333	0.0008517839990861377	None	0.0	0.0008517839990861377
106	5330	0.0002599510449018644	None	0.0	0.0002599510449018644
106	5294	0.0014575113475092424	None	0.0	0.0014575113475092424
106	4778	0.02376837201246053	None	0.0	0.02376837201246053
106	5379	0.0003576918462642243	None	0.0	0.0003576918462642243
106	5221	0.0009849748543548106	None	0.0	0.0009849748543548106
106	5345	-2.9260412832518677e-05	None	0.0	-2.9260412832518677e-05
106	5145	0.011407941118091203	None	0.0	0.011407941118091203
106	5355	0.0010568227152061382	None	0.09445337137173106	0.0010568227152061382
106	4976	0.006604845117317226	None	0.0	0.006604845117317226
106	5255	0.001190457521933646	None	0.0	0.001190457521933646
106	5007	0.008364899294603278	None	0.0	0.008364899294603278
106	5377	0.005721436648504043	None	0.09769175183209554	0.005721436648504043
106	5064	0.0032401636152547303	None	0.0	0.0032401636152547303
106	5238	0.0007768390019171282	None	0.0	0.0007768390019171282
106	4980	0.007893863672248919	None	0.15400962244550834	0.007893863672248919
106	5031	0.0018598966651914776	None	0.0	0.0018598966651914776
106	3503	0.0027767325147579503	None	0.0	0.0027767325147579503
106	5068	0.013016506741601944	None	0.0	0.013016506741601944
106	4902	0.000230051251560277	None	0.0	0.000230051251560277
106	5246	0.0011876709563734822	None	0.0	0.0011876709563734822
106	4739	0.011423356553485366	None	0.0	0.011423356553485366
106	5395	-6.291467116861799e-06	None	0.0	-6.291467116861799e-06
106	4925	0.0033385837623206046	None	0.0	0.0033385837623206046
106	5201	0.0008295364307494926	None	0.0	0.0008295364307494926
106	5239	0.003849642383423983	None	0.0	0.003849642383423983
106	4213	0.002358455200735505	None	0.0	0.002358455200735505
106	5365	0.0009555689417160698	None	0.062016398794409434	0.0009555689417160698
106	5357	0.001107514620789476	None	0.0	0.001107514620789476
106	5389	0.005733063514057939	None	0.062016398794409434	0.005733063514057939
106	4501	0.003439012747296028	None	0.0	0.003439012747296028
106	5035	0.0028777880007417826	None	0.0	0.0028777880007417826
106	5279	7.07101634730975e-05	None	0.0	7.07101634730975e-05
106	4899	0.0013499728207972835	None	0.09445337137173106	0.0013499728207972835
106	5397	0.002057136578974342	None	0.0	0.002057136578974342
106	5359	9.368095436046567e-11	None	0.0	9.368095436046567e-11
106	4006	0.007120993344701098	None	0.18251569974004392	0.007120993344701098
106	5302	0.004621509306143715	None	0.0	0.004621509306143715
106	5306	0.0006924633795863237	None	0.3233588915467056	0.0006924633795863237
106	5203	0.001235739531675228	None	0.0	0.001235739531675228
106	5229	0.002671499526437153	None	0.0	0.002671499526437153
106	5385	0.004466003407027452	None	0.0	0.004466003407027452
106	4887	0.003369703358131884	None	0.0	0.003369703358131884
106	4799	0.005353532546336516	None	0.1296247569791471	0.005353532546336516
106	5291	1.939158060600647e-05	None	0.0	1.939158060600647e-05
106	5196	0.0012252011792238914	None	0.0	0.0012252011792238914
106	5235	0.0013291555644919185	None	0.3789780938924815	0.0013291555644919185
106	5351	-7.582733760521799e-06	None	0.0	-7.582733760521799e-06
106	5375	0.004724971659095869	None	0.14375	0.004724971659095869
106	5347	3.3638849340107597e-06	None	0.0	3.3638849340107597e-06
106	4771	0.003002466848693383	None	0.0	0.003002466848693383
106	5193	0.0028201712785478265	None	0.0	0.0028201712785478265
106	5284	0.0011803316599449676	None	0.0	0.0011803316599449676
141	7113	0.004684770879235444	None	0.0	0.004684770879235444
141	6887	0.0010723279300374623	None	0.0	0.0010723279300374623
141	6739	0.011006661465425336	None	0.0	0.011006661465425336
141	6899	0.0011102252641077537	None	0.0	0.0011102252641077537
141	7124	-3.940604866177807e-06	None	0.05201903126559822	-3.940604866177807e-06
141	7040	0.003154397493245729	None	0.0	0.003154397493245729
141	7028	0.00025339472675327333	None	0.0	0.00025339472675327333
141	7127	0.001076003413202572	None	0.0	0.001076003413202572
141	6531	0.00899106721592855	None	0.0	0.00899106721592855
141	7128	-9.59699073353282e-07	None	0.027437421003632795	-9.59699073353282e-07
141	7108	0.009347349535525606	None	0.05201903126559822	0.009347349535525606
141	7069	0.006408698041176731	None	0.027437421003632795	0.006408698041176731
141	7019	0.0002031000806575744	None	0.0	0.0002031000806575744
141	7132	0.002281705123611766	None	0.0	0.002281705123611766
141	6981	0.004764128388382233	None	0.0	0.004764128388382233
141	6682	0.009937345564588406	None	0.0	0.009937345564588406
141	6989	0.0011132444414374146	None	0.0	0.0011132444414374146
141	7090	1.2707232721739081e-08	None	0.027437421003632795	1.2707232721739081e-08
141	6927	0.004987668363660946	None	0.0	0.004987668363660946
141	7027	0.0012337150768076868	None	0.027437421003632795	0.0012337150768076868
141	7116	0.00017829277439872855	None	0.18905592668162047	0.00017829277439872855
141	6925	0.00019400213143759632	None	0.11425903415548992	0.00019400213143759632
141	7123	-3.7967709896509873e-07	None	0.0	-3.7967709896509873e-07
141	6651	0.0075675344841344755	None	0.0	0.0075675344841344755
141	6008	0.01344301414071263	None	0.0	0.01344301414071263
141	6328	0.00987900422839097	None	0.0	0.00987900422839097
141	7002	0.01024522230316271	None	0.0	0.01024522230316271
141	6676	0.002378243271571625	None	0.0	0.002378243271571625
141	6984	0.013948041656913301	None	0.0	0.013948041656913301
141	6959	0.0016723444954688765	None	0.11425903415548992	0.0016723444954688765
141	6306	0.007216304519914059	None	0.12031250377603753	0.007216304519914059
141	6901	0.009056718897211139	None	0.0	0.009056718897211139
141	6597	0.011706601152619865	None	0.0	0.011706601152619865
141	7087	0.00015454499685193737	None	0.0	0.00015454499685193737
141	7142	-1.0889540627356785e-06	None	0.05201903126559822	-1.0889540627356785e-06
141	6683	0.01695987413346653	None	0.0	0.01695987413346653
141	7032	0.0013444819660592472	None	0.0	0.0013444819660592472
141	7086	0.0006186969463712678	None	0.0	0.0006186969463712678
141	6870	0.0016539198302243173	None	0.0	0.0016539198302243173
141	6821	0.010469784433438921	None	0.11715798595241263	0.010469784433438921
141	7109	0.005978597222456423	None	0.17984454504514033	0.005978597222456423
141	7082	7.347855628069708e-06	None	0.0	7.347855628069708e-06
141	5131	0.012028806741659973	None	0.027437421003632795	0.012028806741659973
141	6699	0.010117417019577522	None	0.11425903415548992	0.010117417019577522
141	6962	0.001705477943309871	None	0.0	0.001705477943309871
141	7148	0.00011763825781535541	None	0.09153515612733854	0.00011763825781535541
141	7121	0.0006641756800171118	None	0.0	0.0006641756800171118
141	7133	3.836508518444371e-05	None	0.0	3.836508518444371e-05
141	6410	0.013310036204488231	None	0.0	0.013310036204488231
141	7084	0.004432746563939814	None	0.31834373041552577	0.004432746563939814
141	7052	1.536858584718252e-06	None	0.0	1.536858584718252e-06
141	7067	0.00031538909767938467	None	0.16274956804226248	0.00031538909767938467
141	6576	0.006498578519139087	None	0.0	0.006498578519139087
141	6882	0.000983881852858609	None	0.0	0.000983881852858609
141	6794	0.003680932061742898	None	0.0	0.003680932061742898
141	6891	0.011218088903856364	None	0.0	0.011218088903856364
141	5377	0.005721436648504043	None	0.22169143069006775	0.005721436648504043
141	6862	0.005203928371292866	None	0.11425903415548992	0.005203928371292866
141	7077	-2.6647119175157647e-09	None	0.09153515612733854	-2.6647119175157647e-09
141	5654	0.01200678127706723	None	0.027437421003632795	0.01200678127706723
141	6856	0.005290516270233935	None	0.0	0.005290516270233935
141	7110	1.365203081660767e-05	None	0.0	1.365203081660767e-05
141	6851	0.004614897690158404	None	0.0	0.004614897690158404
141	7138	0.0025884033205500383	None	0.0	0.0025884033205500383
141	7070	6.954964300477633e-05	None	0.0	6.954964300477633e-05
141	7141	4.041538166901557e-07	None	0.05201903126559822	4.041538166901557e-07
141	7135	-0.00013494859325526617	None	0.0	-0.00013494859325526617
141	7131	-3.567756843575829e-05	None	0.0	-3.567756843575829e-05
141	6784	0.002504896777729767	None	0.18905592668162047	0.002504896777729767
141	7074	0.006542102934799092	None	0.0	0.006542102934799092
141	6921	9.726768606093688e-05	None	0.0	9.726768606093688e-05
141	6907	0.0006339335664695945	None	0.0	0.0006339335664695945
141	7149	0.0026607686676909837	None	0.0	0.0026607686676909837
141	5766	0.007409741695306538	None	0.0	0.007409741695306538
141	7118	0.008689596344003063	None	0.0	0.008689596344003063
141	7093	0.008306950409836745	None	0.0	0.008306950409836745
141	7068	0.0054011913426826735	None	0.0	0.0054011913426826735
141	7092	2.9590158460722024e-06	None	0.0	2.9590158460722024e-06
141	7059	0.003694865311789595	None	0.0	0.003694865311789595
141	6717	0.0051932727965909335	None	0.0	0.0051932727965909335
141	6964	1.4614007412160569e-05	None	0.0	1.4614007412160569e-05
141	6977	0.004119987020774573	None	0.027437421003632795	0.004119987020774573
141	6932	0.0014575855094477767	None	0.0	0.0014575855094477767
141	6752	0.012504026755909116	None	0.027437421003632795	0.012504026755909116
141	6143	0.0032658091678231913	None	0.0	0.0032658091678231913
141	7134	-3.662641685222672e-11	None	0.12031250377603753	-3.662641685222672e-11
141	6858	0.005512131286787197	None	0.0	0.005512131286787197
141	7139	0.004687777167051862	None	0.0	0.004687777167051862
141	7036	0.005682835507629247	None	0.0	0.005682835507629247
141	6365	0.00961563569538738	None	0.027437421003632795	0.00961563569538738
141	7129	-3.1672034269694577e-07	None	0.12031250377603753	-3.1672034269694577e-07
141	6743	0.011760312360401037	None	0.10316642136406295	0.011760312360401037
141	7089	0.0099507447463551	None	0.0	0.0099507447463551
141	6627	0.002683213366758839	None	0.0	0.002683213366758839
141	6774	0.005139716915551731	None	0.0	0.005139716915551731
141	7051	2.861025021576844e-07	None	0.0	2.861025021576844e-07
141	6955	0.0010968049310612128	None	0.0	0.0010968049310612128
141	6944	0.003317112770240408	None	0.0	0.003317112770240408
141	6782	0.0040702281376902	None	0.0	0.0040702281376902
141	7018	0.0025800538739808396	None	0.23858699898457641	0.0025800538739808396
72	3678	0.00021486667498496384	None	0.0	0.00021486667498496384
72	3541	0.0003103263489152854	None	0.0	0.0003103263489152854
72	3618	0.0007876711466662294	None	0.107766819167245	0.0007876711466662294
72	3668	0.00011797382363629357	None	0.06388374541593907	0.00011797382363629357
72	3207	0.00020789164182873798	None	0.0	0.00020789164182873798
72	3310	0.005071476953020751	None	0.0	0.005071476953020751
72	3667	-1.3278721337623824e-05	None	0.0	-1.3278721337623824e-05
72	3670	-5.283020228028301e-08	None	0.0	-5.283020228028301e-08
72	3685	0.0009304134330265546	None	0.0	0.0009304134330265546
72	3459	0.0009806581280270294	None	0.0	0.0009806581280270294
72	3589	0.0008025676856791268	None	0.2320918227381817	0.0008025676856791268
72	3657	0.0020500324819269903	None	0.0	0.0020500324819269903
72	3644	0.0001271170633603713	None	0.107766819167245	0.0001271170633603713
72	3266	0.00039659601660510746	None	0.25381841005293526	0.00039659601660510746
72	3601	9.486660217312515e-05	None	0.0	9.486660217312515e-05
72	3692	0.00021675139781146018	None	0.15346508879570792	0.00021675139781146018
72	3676	-1.0543261438261972e-08	None	0.0	-1.0543261438261972e-08
72	3440	8.56449235080274e-05	None	0.0	8.56449235080274e-05
72	2953	0.00021705982451183389	None	0.1772979219466742	0.00021705982451183389
72	3563	0.00043251390232728747	None	0.0	0.00043251390232728747
72	3666	0.00056930023332175	None	0.0	0.00056930023332175
72	3661	0.00021698622619895953	None	0.0	0.00021698622619895953
72	3681	-7.599367037047784e-08	None	0.11276374423750779	-7.599367037047784e-08
72	3296	8.042208431171844e-05	None	0.17351258667860286	8.042208431171844e-05
72	3526	0.0002599265541275418	None	0.0	0.0002599265541275418
72	3048	0.00021495843751791863	None	0.0	0.00021495843751791863
72	3693	2.6358347229335556e-05	None	0.0	2.6358347229335556e-05
72	3613	0.00017184782339742583	None	0.0	0.00017184782339742583
72	3361	0.0002180294390363334	None	0.0	0.0002180294390363334
72	3421	0.0020402431339931067	None	0.11276374423750779	0.0020402431339931067
72	3375	0.0011744215225350028	None	0.06388374541593907	0.0011744215225350028
72	3679	0.0002890725721479264	None	0.0	0.0002890725721479264
72	3689	-3.139549403004446e-08	None	0.0	-3.139549403004446e-08
72	3564	0.0020680505595483995	None	0.06388374541593907	0.0020680505595483995
72	3590	0.00011852230797324589	None	0.26144443999697664	0.00011852230797324589
72	3609	0.0016384494981617518	None	0.0	0.0016384494981617518
72	3490	7.78848364136064e-06	None	0.0	7.78848364136064e-06
72	3537	0.0014696189851520162	None	0.2317186126453739	0.0014696189851520162
72	3633	0.0007213157191885946	None	0.0	0.0007213157191885946
72	3458	0.0008051188190237629	None	0.0	0.0008051188190237629
72	3684	0.000176108605445824	None	0.5883507343773087	0.000176108605445824
72	3327	0.001553176502812242	None	0.24000193018989732	0.001553176502812242
72	3449	0.000805610080235085	None	0.0	0.000805610080235085
72	3195	0.00025922596423459817	None	0.0	0.00025922596423459817
72	3652	-4.746579183684957e-05	None	0.2012542409705916	-4.746579183684957e-05
72	3504	0.0003923754453641689	None	0.0	0.0003923754453641689
72	3687	0.0006099835506769385	None	0.0	0.0006099835506769385
72	3387	0.0020778282997132285	None	0.0	0.0020778282997132285
72	3622	0.0007891454733153555	None	0.0	0.0007891454733153555
72	3163	0.00018562648448477664	None	0.0	0.00018562648448477664
72	3145	0.0005635928946093999	None	0.0	0.0005635928946093999
72	3603	8.507043458683285e-05	None	0.0	8.507043458683285e-05
72	3620	0.0011869860234826487	None	0.0	0.0011869860234826487
72	3655	1.4744619779857271e-09	None	0.0	1.4744619779857271e-09
72	3218	0.0019127242504090064	None	0.0	0.0019127242504090064
72	2770	0.0006333798085770733	None	0.26144443999697664	0.0006333798085770733
72	3584	0.0007628145621457635	None	0.36611484121329096	0.0007628145621457635
72	3553	0.0007310962924061407	None	0.0	0.0007310962924061407
72	3433	0.0001811367672060685	None	0.0	0.0001811367672060685
72	3172	0.0006478587791732236	None	0.0	0.0006478587791732236
72	3547	0.00032649676214658154	None	0.0	0.00032649676214658154
72	3695	0.00024424557054484946	None	0.0	0.00024424557054484946
72	3503	0.0027767325147579503	None	0.2320918227381817	0.0027767325147579503
72	3677	0.00031177674542088836	None	0.0	0.00031177674542088836
72	2977	0.00036412150978066367	None	0.0	0.00036412150978066367
72	3176	0.0006070236191388874	None	0.14810530310528364	0.0006070236191388874
72	3615	0.00015404524446646555	None	0.0	0.00015404524446646555
72	3663	0.0010535623607383728	None	0.0	0.0010535623607383728
72	3682	2.9770951197125453e-06	None	0.0	2.9770951197125453e-06
72	3055	0.000171916692292723	None	0.0	0.000171916692292723
72	3587	0.0004911066687451038	None	0.0	0.0004911066687451038
72	3647	0.0005515145138432665	None	0.0	0.0005515145138432665
72	3638	3.64373737861305e-08	None	0.11276374423750779	3.64373737861305e-08
72	3697	0.00024220083972228886	None	0.06955458741585308	0.00024220083972228886
72	3269	0.0005170540614023559	None	0.0	0.0005170540614023559
72	3579	0.0002616672755238607	None	0.06388374541593907	0.0002616672755238607
72	3557	6.413765207337496e-05	None	0.0	6.413765207337496e-05
72	3204	0.00017828863132769693	None	0.0	0.00017828863132769693
72	3565	0.0003957493519689472	None	0.0	0.0003957493519689472
72	3283	0.0022062107266397684	None	0.20264534456554584	0.0022062107266397684
72	3630	2.182803244393784e-05	None	0.0	2.182803244393784e-05
72	3568	2.043383414476115e-05	None	0.0	2.043383414476115e-05
72	3696	2.0186237225584963e-05	None	0.0	2.0186237225584963e-05
72	3349	0.0016875923480868967	None	0.17985267900205731	0.0016875923480868967
72	3125	0.0019873182923489485	None	0.0	0.0019873182923489485
72	3694	-1.964726840823962e-07	None	0.0	-1.964726840823962e-07
72	3441	0.0020566853822534923	None	0.0	0.0020566853822534923
72	3475	0.0019726597540300045	None	0.28368488939250674	0.0019726597540300045
72	3560	0.0001468489394780198	None	0.0	0.0001468489394780198
72	3660	0.0009405325000190637	None	0.0	0.0009405325000190637
72	3598	3.864710064407397e-07	None	0.107766819167245	3.864710064407397e-07
72	3562	0.0017653931086054676	None	0.0	0.0017653931086054676
72	3353	0.00019130253121363067	None	0.0	0.00019130253121363067
72	3390	0.00013300298662965939	None	0.24000193018989732	0.00013300298662965939
72	3402	9.437599038001692e-05	None	0.0	9.437599038001692e-05
72	3325	0.0011356064359650162	None	0.0	0.0011356064359650162
72	3137	0.00018294663596938422	None	0.0	0.00018294663596938422
72	3143	0.00021835246116193812	None	0.0	0.00021835246116193812
72	3585	0.0009211859889734515	None	0.2666591308708644	0.0009211859889734515
72	3487	0.00020910959759576911	None	0.0	0.00020910959759576911
50	2020	None	None	0.5066911945602636	None
50	2189	None	None	0.581849605471788	None
50	2579	-9.632205974856796e-08	None	0.37028185530575386	-9.632205974856796e-08
50	2554	None	None	0.310053987305203	None
50	1600	None	None	0.45688955696612543	None
50	2576	8.081933591128629e-08	None	0.47240186262854705	8.081933591128629e-08
50	2442	None	None	0.4991773642429056	None
50	2318	None	None	0.5370206440812378	None
50	2558	1.646922964462719e-06	None	0.45623796526911875	1.646922964462719e-06
50	2556	4.771196884571648e-08	None	0.3179494058789971	4.771196884571648e-08
50	2541	None	None	0.6097123561266894	None
50	2568	-3.2286560167479896e-06	None	0.42174759532939515	-3.2286560167479896e-06
50	2592	6.890778266901468e-10	None	0.3920538697215969	6.890778266901468e-10
50	2447	None	None	0.38576043958001954	None
50	2566	-1.683856097640422e-06	None	0.6097123561266894	-1.683856097640422e-06
50	2107	None	None	0.5702706657074277	None
50	2597	-0.1	None	0.3484600942227782	-0.1
50	2354	None	None	0.4822328494943724	None
50	2410	None	None	0.4556323484626841	None
50	2552	-0.1	None	0.4917137282153557	-0.1
50	2571	None	None	0.40386359984662407	None
50	2348	None	None	0.4188643503469045	None
50	2106	None	None	0.41651193574403544	None
50	2533	None	None	0.36676614682467457	None
50	2585	-0.1	None	0.29624306686990254	-0.1
50	2544	None	None	0.28911922470848006	None
50	2345	None	None	0.49765733299366816	None
50	2516	None	None	0.2215560244027527	None
50	2553	-0.1	None	0.4969106086360117	-0.1
50	2319	None	None	0.3968280025593028	None
50	2180	None	None	0.45122422452647826	None
50	2443	None	None	0.48127324377094843	None
50	2526	None	None	0.4086429424889829	None
50	2517	None	None	0.6199715755548258	None
50	2394	None	None	0.3706778560494705	None
50	2587	2.5492341143374127e-09	None	0.6199715755548258	2.5492341143374127e-09
50	2557	-7.005723921369882e-09	None	0.3566669552399996	-7.005723921369882e-09
50	1634	None	None	0.5702706657074277	None
50	2083	None	None	0.4944082486432479	None
50	2570	1.4223714914790363e-05	None	0.4647722274738184	1.4223714914790363e-05
50	2115	None	None	0.41091214963162875	None
50	2524	None	None	0.3921227370598559	None
50	2503	None	None	0.40212613249957796	None
50	2227	None	None	0.4191589715944854	None
50	2595	3.1141541148217515e-08	None	0.3179494058789971	3.1141541148217515e-08
50	2589	2.4664289623115176e-07	None	0.29624306686990254	2.4664289623115176e-07
50	2355	None	None	0.4574961215408447	None
50	2582	-0.1	None	0.28911922470848006	-0.1
50	2578	2.0385606389116532e-09	None	0.45356348074845343	2.0385606389116532e-09
50	2465	None	None	0.4804833124405735	None
50	2490	None	None	0.34674321338365	None
50	2580	-1.150608657833993e-09	None	0.2215560244027527	-1.150608657833993e-09
50	2550	None	None	0.4179563564575325	None
50	2434	None	None	0.33780743950876513	None
50	2569	9.15331055384379e-08	None	0.5140516326050768	9.15331055384379e-08
50	2561	-5.177729584841574e-10	None	0.3920538697215969	-5.177729584841574e-10
50	2563	-0.1	None	0.4197430017944127	-0.1
50	2512	None	None	0.4272384770518919	None
50	2438	None	None	0.38177442369726006	None
50	2432	None	None	0.5521184899331499	None
50	2523	None	None	0.521845815715365	None
50	2225	None	None	0.41330386381923045	None
50	2575	-0.1	None	0.5195059960629782	-0.1
50	2564	-0.1	None	0.3549528776698841	-0.1
50	2038	None	None	0.49939768498190107	None
50	2499	None	None	0.4201138782983206	None
50	2497	None	None	0.556424289937176	None
50	2555	-2.3463414267564105e-08	None	0.3680382271095211	-2.3463414267564105e-08
50	2588	2.103669532383738e-07	None	0.46260021886609926	2.103669532383738e-07
50	2322	None	None	0.5032709908265474	None
50	2194	None	None	0.4435755718504367	None
50	2599	-2.9047545651468435e-07	None	0.3179494058789971	-2.9047545651468435e-07
50	2411	None	None	0.2215560244027527	None
50	2551	7.156830565464932e-08	None	0.4935501129224775	7.156830565464932e-08
50	2574	2.0772472451061797e-11	None	0.48127324377094843	2.0772472451061797e-11
50	2547	None	None	0.4455134437444167	None
50	2565	-0.1	None	0.5158335539486203	-0.1
50	2255	None	None	0.5411759971047307	None
50	2224	None	None	0.4870491554412709	None
50	2567	-0.1	None	0.4482746660200396	-0.1
50	2535	None	None	0.4404101291416452	None
50	2423	None	None	0.456881384946087	None
50	2586	1.7072187482640517e-08	None	0.2215560244027527	1.7072187482640517e-08
50	2351	None	None	0.35828934677899943	None
50	1961	None	None	0.4846961994932813	None
50	2369	None	None	0.3421868077657043	None
50	2207	None	None	0.5154298098151993	None
50	2539	None	None	0.4144651783405216	None
50	2037	None	None	0.4450494423024954	None
50	2591	-4.2161850732678443e-07	None	0.38218418616910343	-4.2161850732678443e-07
50	2573	-0.1	None	0.4021839326494018	-0.1
50	2472	None	None	0.39103769113762776	None
50	2316	None	None	0.5558533980504526	None
50	2590	1.8515726370640729e-06	None	0.39929623714956364	1.8515726370640729e-06
50	2396	None	None	0.5758199363036771	None
50	2562	5.982902913724825e-08	None	0.29624306686990254	5.982902913724825e-08
50	2572	-0.1	None	0.29981402875429364	-0.1
50	2583	None	None	0.41764765750142796	None
50	2444	None	None	0.2215560244027527	None
50	1881	None	None	0.42334855445486497	None
74	3757	0.0017957627775842546	None	0.0	0.0017957627775842546
74	3734	0.0005349820926379469	None	0.0	0.0005349820926379469
74	3678	0.00021486667498496384	None	0.0	0.00021486667498496384
74	3769	3.59418083742959e-05	None	0.0	3.59418083742959e-05
74	3798	2.53956171700171e-06	None	0.20961611930807553	2.53956171700171e-06
74	3730	3.4784119129954495e-05	None	0.0	3.4784119129954495e-05
74	3618	0.0007876711466662294	None	0.12504289314807424	0.0007876711466662294
74	3668	0.00011797382363629357	None	0.06388374541593907	0.00011797382363629357
74	3783	0.0005917877842157665	None	0.0	0.0005917877842157665
74	3207	0.00020789164182873798	None	0.0	0.00020789164182873798
74	3310	0.005071476953020751	None	0.0	0.005071476953020751
74	3710	5.8476620163497745e-05	None	0.2535522741359671	5.8476620163497745e-05
74	3685	0.0009304134330265546	None	0.0	0.0009304134330265546
74	3767	1.6720166050396124e-06	None	0.0	1.6720166050396124e-06
74	3459	0.0009806581280270294	None	0.0	0.0009806581280270294
74	3589	0.0008025676856791268	None	0.10277994719217283	0.0008025676856791268
74	3743	0.002013258754105197	None	0.0	0.002013258754105197
74	3657	0.0020500324819269903	None	0.0	0.0020500324819269903
74	3644	0.0001271170633603713	None	0.12504289314807424	0.0001271170633603713
74	3601	9.486660217312515e-05	None	0.0	9.486660217312515e-05
74	3692	0.00021675139781146018	None	0.15918656825140684	0.00021675139781146018
74	3563	0.00043251390232728747	None	0.0	0.00043251390232728747
74	3666	0.00056930023332175	None	0.0	0.00056930023332175
74	3773	0.00044127818584805767	None	0.0	0.00044127818584805767
74	3526	0.0002599265541275418	None	0.0	0.0002599265541275418
74	3772	0.00047190862833417895	None	0.0	0.00047190862833417895
74	3048	0.00021495843751791863	None	0.0	0.00021495843751791863
74	3613	0.00017184782339742583	None	0.0	0.00017184782339742583
74	3714	6.0270012938547624e-05	None	0.0	6.0270012938547624e-05
74	3361	0.0002180294390363334	None	0.0	0.0002180294390363334
74	3421	0.0020402431339931067	None	0.11416195077524607	0.0020402431339931067
74	3375	0.0011744215225350028	None	0.06388374541593907	0.0011744215225350028
74	3679	0.0002890725721479264	None	0.0	0.0002890725721479264
74	3751	0.00028683536561701294	None	0.0	0.00028683536561701294
74	3564	0.0020680505595483995	None	0.06388374541593907	0.0020680505595483995
74	3609	0.0016384494981617518	None	0.0	0.0016384494981617518
74	3537	0.0014696189851520162	None	0.2087142099933621	0.0014696189851520162
74	3633	0.0007213157191885946	None	0.0	0.0007213157191885946
74	3790	0.002010076907639648	None	0.16701118596521347	0.002010076907639648
74	3458	0.0008051188190237629	None	0.0	0.0008051188190237629
74	3327	0.001553176502812242	None	0.12172467371052338	0.001553176502812242
74	3752	3.9859688736056875e-06	None	0.0	3.9859688736056875e-06
74	3449	0.000805610080235085	None	0.0	0.000805610080235085
74	3763	0.0002299705203352647	None	0.0	0.0002299705203352647
74	3758	0.005883768898881024	None	0.2608746031271625	0.005883768898881024
74	3768	0.00027349860042974244	None	0.0	0.00027349860042974244
74	3504	0.0003923754453641689	None	0.0	0.0003923754453641689
74	3687	0.0006099835506769385	None	0.0	0.0006099835506769385
74	3387	0.0020778282997132285	None	0.0	0.0020778282997132285
74	3622	0.0007891454733153555	None	0.0	0.0007891454733153555
74	3733	0.0007301981530166766	None	0.32734679636085046	0.0007301981530166766
74	3163	0.00018562648448477664	None	0.0	0.00018562648448477664
74	3145	0.0005635928946093999	None	0.0	0.0005635928946093999
74	3748	2.716630484527999e-07	None	0.0	2.716630484527999e-07
74	3771	0.0003740684708870441	None	0.0	0.0003740684708870441
74	3218	0.0019127242504090064	None	0.0	0.0019127242504090064
74	3725	0.0009018354007703438	None	0.11416195077524607	0.0009018354007703438
74	3795	0.0007659293409837617	None	0.16701118596521347	0.0007659293409837617
74	2770	0.0006333798085770733	None	0.3072042586012554	0.0006333798085770733
74	3584	0.0007628145621457635	None	0.2535522741359671	0.0007628145621457635
74	3793	0.00010372243555237962	None	0.20961611930807553	0.00010372243555237962
74	3715	2.3069319743258402e-05	None	0.0	2.3069319743258402e-05
74	3553	0.0007310962924061407	None	0.0	0.0007310962924061407
74	3172	0.0006478587791732236	None	0.0	0.0006478587791732236
74	3547	0.00032649676214658154	None	0.0	0.00032649676214658154
74	3695	0.00024424557054484946	None	0.0	0.00024424557054484946
74	3503	0.0027767325147579503	None	0.10277994719217283	0.0027767325147579503
74	3677	0.00031177674542088836	None	0.0	0.00031177674542088836
74	2977	0.00036412150978066367	None	0.0	0.00036412150978066367
74	3176	0.0006070236191388874	None	0.16338754183333223	0.0006070236191388874
74	3663	0.0010535623607383728	None	0.0	0.0010535623607383728
74	3682	2.9770951197125453e-06	None	0.0	2.9770951197125453e-06
74	3785	0.00012181220186309803	None	0.12172467371052338	0.00012181220186309803
74	3055	0.000171916692292723	None	0.0	0.000171916692292723
74	3587	0.0004911066687451038	None	0.0	0.0004911066687451038
74	3647	0.0005515145138432665	None	0.0	0.0005515145138432665
74	3738	0.00035358884348838006	None	0.0	0.00035358884348838006
74	3697	0.00024220083972228886	None	0.06259912867426777	0.00024220083972228886
74	3786	0.002379036620106471	None	0.21448354394221622	0.002379036620106471
74	3579	0.0002616672755238607	None	0.06388374541593907	0.0002616672755238607
74	3557	6.413765207337496e-05	None	0.0	6.413765207337496e-05
74	3565	0.0003957493519689472	None	0.0	0.0003957493519689472
74	3283	0.0022062107266397684	None	0.16701118596521347	0.0022062107266397684
74	3711	0.002218821451376741	None	0.10277994719217283	0.002218821451376741
74	3568	2.043383414476115e-05	None	0.0	2.043383414476115e-05
74	3349	0.0016875923480868967	None	0.18017164912897576	0.0016875923480868967
74	3125	0.0019873182923489485	None	0.0	0.0019873182923489485
74	3741	0.0017942609519026212	None	0.0	0.0017942609519026212
74	3441	0.0020566853822534923	None	0.0	0.0020566853822534923
74	3475	0.0019726597540300045	None	0.21459082612988048	0.0019726597540300045
74	3759	0.00015874126087070322	None	0.16511511223227754	0.00015874126087070322
74	3560	0.0001468489394780198	None	0.0	0.0001468489394780198
74	3598	3.864710064407397e-07	None	0.12504289314807424	3.864710064407397e-07
74	3742	0.00018842574707758094	None	0.06388374541593907	0.00018842574707758094
74	3703	0.000162070763966919	None	0.0	0.000162070763966919
74	3137	0.00018294663596938422	None	0.0	0.00018294663596938422
74	3143	0.00021835246116193812	None	0.0	0.00021835246116193812
74	3585	0.0009211859889734515	None	0.27462716133898774	0.0009211859889734515
74	3774	0.00022361720430426316	None	0.0	0.00022361720430426316
74	3712	0.0007448804112838405	None	0.21448354394221622	0.0007448804112838405
60	2847	0.0001573570004471947	None	0.19409101618269115	0.0001573570004471947
60	2962	1.244378966382176e-07	None	0.17393665423947904	1.244378966382176e-07
60	3058	8.040218682689528e-05	None	0.0	8.040218682689528e-05
60	3097	1.243908343051011e-06	None	0.0	1.243908343051011e-06
60	3067	3.817597517547677e-05	None	0.0	3.817597517547677e-05
60	2955	1.8086590811043537e-06	None	0.2996031301357797	1.8086590811043537e-06
60	2986	0.00035300154094139484	None	0.1554848885920401	0.00035300154094139484
60	2868	1.5521835123817257e-07	None	0.24001921693996434	1.5521835123817257e-07
60	2813	2.2894771056648774e-05	None	0.29321776584355436	2.2894771056648774e-05
60	3069	0.005165131044683161	None	0.0	0.005165131044683161
60	2887	-8.233039234283106e-10	None	0.0	-8.233039234283106e-10
60	3053	7.618527515507676e-08	None	0.5643448499297491	7.618527515507676e-08
60	3074	2.169398050575531e-07	None	0.17518609069790797	2.169398050575531e-07
60	2858	0.00015043659465793769	None	0.17518609069790797	0.00015043659465793769
60	3064	-4.6734840674748447e-11	None	0.7287456974163563	-4.6734840674748447e-11
60	2953	0.00021705982451183389	None	0.1384954011823883	0.00021705982451183389
60	3007	0.00028609025981315305	None	0.0	0.00028609025981315305
60	2980	0.00022537811517911135	None	0.3295849893006872	0.00022537811517911135
60	3078	1.3676329550067449e-05	None	0.09725246466744616	1.3676329550067449e-05
60	2942	0.00029936696048214436	None	0.0	0.00029936696048214436
60	2814	1.1025257018491597e-05	None	0.13246563375113335	1.1025257018491597e-05
60	3054	-1.5969034524627465e-07	None	0.0	-1.5969034524627465e-07
60	3060	6.056725359295362e-07	None	0.0	6.056725359295362e-07
60	2932	1.1143406858309303e-05	None	0.05694548720818504	1.1143406858309303e-05
60	2927	0.0007477390090710814	None	0.0	0.0007477390090710814
60	3048	0.00021495843751791863	None	0.05694548720818504	0.00021495843751791863
60	2755	3.537348046163877e-05	None	0.3610776143964417	3.537348046163877e-05
60	3057	0.0005055503677817275	None	0.0	0.0005055503677817275
60	3032	3.82744386465539e-07	None	0.3759675400783223	3.82744386465539e-07
60	3092	3.1092869095065997e-07	None	0.0	3.1092869095065997e-07
60	3081	0.0006654276890265907	None	0.1983828729683171	0.0006654276890265907
60	2837	1.3119220371060183e-05	None	0.0	1.3119220371060183e-05
60	2839	1.5215366894668343e-06	None	0.07692307692307698	1.5215366894668343e-06
60	2818	0.0009674574312619959	None	0.35978272915648046	0.0009674574312619959
60	2639	8.063067013630468e-05	None	0.47566672524608816	8.063067013630468e-05
60	3096	3.040360703779776e-07	None	0.16420942829572777	3.040360703779776e-07
60	3100	1.6324775073460472e-05	None	0.4859958248558323	1.6324775073460472e-05
60	2686	0.0001376827166667492	None	0.3118735547200523	0.0001376827166667492
60	3014	5.9946151023579715e-05	None	0.23874924775041273	5.9946151023579715e-05
60	2733	4.413732395559598e-05	None	0.26025710186227907	4.413732395559598e-05
60	3056	-6.825307363237506e-06	None	0.0	-6.825307363237506e-06
60	2857	1.930505609175149e-06	None	0.17081099032834593	1.930505609175149e-06
60	3083	-4.668255763198469e-07	None	0.2625079460906927	-4.668255763198469e-07
60	2772	8.666069323140532e-05	None	0.0	8.666069323140532e-05
60	3071	-5.319095045225847e-06	None	0.0	-5.319095045225847e-06
60	2961	0.0001338545842802051	None	0.13240569982272063	0.0001338545842802051
60	2931	0.00020011098031925867	None	0.28317821177381053	0.00020011098031925867
60	3024	8.814526360610743e-07	None	0.22741936948624816	8.814526360610743e-07
60	3043	-8.856466864300235e-10	None	0.22689483155859375	-8.856466864300235e-10
60	2647	1.8883504142873704e-06	None	0.17393665423947904	1.8883504142873704e-06
60	2780	3.19179009441678e-05	None	0.11703474272525365	3.19179009441678e-05
60	2649	0.00020218831635998832	None	0.46690168799101645	0.00020218831635998832
60	2896	2.2373971837350947e-08	None	0.0	2.2373971837350947e-08
60	2627	3.8181241788577945e-11	None	0.5788702983670075	3.8181241788577945e-11
60	2987	8.908920339744495e-05	None	0.0	8.908920339744495e-05
60	2737	2.3141870931177584e-05	None	0.6650374130754029	2.3141870931177584e-05
60	2770	0.0006333798085770733	None	0.19343242824668033	0.0006333798085770733
60	2861	0.0006881677344325052	None	0.0	0.0006881677344325052
60	2971	1.1929475002256832e-06	None	0.6747156388436739	1.1929475002256832e-06
60	2945	1.4011584979950817e-07	None	0.17081099032834593	1.4011584979950817e-07
60	2994	1.9322217523854267e-06	None	0.3140472924759686	1.9322217523854267e-06
60	3046	-2.1709038232318116e-06	None	0.06527348353260036	-2.1709038232318116e-06
60	2616	1.5590441114964952e-07	None	0.3414423124151774	1.5590441114964952e-07
60	2977	0.00036412150978066367	None	0.05694548720818504	0.00036412150978066367
60	2841	5.614652658533111e-07	None	0.34162508085055726	5.614652658533111e-07
60	3055	0.000171916692292723	None	0.0	0.000171916692292723
60	2915	5.865866508225993e-08	None	0.06527348353260036	5.865866508225993e-08
60	2705	5.119689887764689e-05	None	0.1384954011823883	5.119689887764689e-05
60	3004	4.335015695082404e-05	None	0.09725246466744616	4.335015695082404e-05
60	2688	2.2911714061260602e-05	None	0.46681766511412787	2.2911714061260602e-05
60	3093	-7.19217970168376e-06	None	0.16420942829572777	-7.19217970168376e-06
60	3035	0.0009539478982656685	None	0.0	0.0009539478982656685
60	3098	6.906371518896661e-05	None	0.0	6.906371518896661e-05
60	2965	0.00014284731782342598	None	0.147303486194662	0.00014284731782342598
60	3006	3.11555813331347e-05	None	0.14829087594316073	3.11555813331347e-05
60	3000	3.3573247338116004e-05	None	0.3530708617782588	3.3573247338116004e-05
60	3066	0.00012751687707842838	None	0.0	0.00012751687707842838
60	3085	-9.12519961478491e-08	None	0.11703474272525365	-9.12519961478491e-08
60	3051	-1.3093614889807109e-07	None	0.29321776584355436	-1.3093614889807109e-07
60	3052	2.8271972478752643e-07	None	0.09725246466744616	2.8271972478752643e-07
60	2941	8.128249581115065e-06	None	0.38556344714326274	8.128249581115065e-06
60	3013	3.537420134700441e-08	None	0.2913343555868905	3.537420134700441e-08
60	2638	6.100165042186495e-05	None	0.4640158329142482	6.100165042186495e-05
60	2722	4.594872327186821e-06	None	0.32119772462250695	4.594872327186821e-06
60	3030	1.4380398622945758e-07	None	0.3014522983642518	1.4380398622945758e-07
60	3084	2.598815947394623e-06	None	0.1760241704661437	2.598815947394623e-06
60	2925	7.35529340650732e-05	None	0.39273900308874143	7.35529340650732e-05
60	2757	0.0019536659686806195	None	0.11703474272525365	0.0019536659686806195
60	2695	1.5689919076529343e-07	None	0.3355337671183447	1.5689919076529343e-07
60	2954	9.42656497489386e-06	None	0.0	9.42656497489386e-06
60	2912	-1.7845741348434954e-07	None	0.19343242824668033	-1.7845741348434954e-07
60	2919	0.000574099295957126	None	0.2950402170737128	0.000574099295957126
60	2885	1.2307636422032847e-06	None	0.16420942829572777	1.2307636422032847e-06
60	2877	0.00014045845362561463	None	0.1983828729683171	0.00014045845362561463
60	2815	0.00020902595549755036	None	0.1983828729683171	0.00020902595549755036
60	2933	7.27480453924073e-05	None	0.2639620045337564	7.27480453924073e-05
60	2872	5.636804385190506e-07	None	0.2293437228990208	5.636804385190506e-07
60	2807	0.00030267202932678593	None	0.13246563375113335	0.00030267202932678593
60	2990	2.543744758718569e-05	None	0.13935084210038487	2.543744758718569e-05
60	2928	2.8355817120940222e-05	None	0.2241058525287407	2.8355817120940222e-05
109	5404	0.002537403713146493	None	0.0	0.002537403713146493
109	5548	0.000977270689629517	None	0.22422569253434918	0.000977270689629517
109	5441	-5.719383106224694e-06	None	0.3472392028089093	-5.719383106224694e-06
109	4550	0.013018065586192657	None	0.0	0.013018065586192657
109	5521	0.0006163564925837832	None	0.04810548131123882	0.0006163564925837832
109	5157	0.0066425110133377435	None	0.0	0.0066425110133377435
109	5319	0.0037467539289455626	None	0.1253756486930831	0.0037467539289455626
109	5435	0.0027233177981072737	None	0.04810548131123882	0.0027233177981072737
109	5451	0.0029628077246374755	None	0.0	0.0029628077246374755
109	5339	0.01256196788309779	None	0.0	0.01256196788309779
109	5490	0.00012382200474986797	None	0.0	0.00012382200474986797
109	5448	0.002255560499594882	None	0.03957852936446545	0.002255560499594882
109	5463	0.0001752484506952537	None	0.04810548131123882	0.0001752484506952537
109	5476	0.008479612764664333	None	0.03957852936446545	0.008479612764664333
109	5506	-7.252707311097645e-06	None	0.0	-7.252707311097645e-06
109	5260	0.00435699543576134	None	0.0	0.00435699543576134
109	5479	0.0006857057403941249	None	0.0	0.0006857057403941249
109	5461	0.004649327290763114	None	0.0	0.004649327290763114
109	5382	0.012125990696471592	None	0.0	0.012125990696471592
109	5447	2.957013609901364e-09	None	0.04810548131123882	2.957013609901364e-09
109	5470	3.796717971107432e-05	None	0.15988895322538327	3.796717971107432e-05
109	5228	0.003738011843400434	None	0.16382286456160827	0.003738011843400434
109	5065	0.0008847736040454285	None	0.0	0.0008847736040454285
109	4699	0.00140775336029584	None	0.0	0.00140775336029584
109	5526	0.00028405573400331507	None	0.0	0.00028405573400331507
109	4973	0.003918700687957542	None	0.0	0.003918700687957542
109	5231	0.007152470911636852	None	0.0	0.007152470911636852
109	5416	0.005393997856783108	None	0.0	0.005393997856783108
109	5495	0.0040016165520590655	None	0.0	0.0040016165520590655
109	5523	0.00019083488316532654	None	0.04810548131123882	0.00019083488316532654
109	5547	8.485896401505554e-08	None	0.0	8.485896401505554e-08
109	4147	0.012116010463424661	None	0.0	0.012116010463424661
109	5474	0.001876884773235268	None	0.0	0.001876884773235268
109	5503	-2.2156240962674184e-05	None	0.0	-2.2156240962674184e-05
109	5431	0.0001010014301737897	None	0.0	0.0001010014301737897
109	5546	0.003807069990422289	None	0.16322719165069985	0.003807069990422289
109	5525	0.00012781398667235564	None	0.0	0.00012781398667235564
109	5449	0.0011327613418359278	None	0.08838701984206197	0.0011327613418359278
109	5313	0.009807146103138093	None	0.15988895322538327	0.009807146103138093
109	4970	0.00837019257461337	None	0.0	0.00837019257461337
109	5424	0.005381793475676811	None	0.0	0.005381793475676811
109	4761	0.0031234895137009443	None	0.0	0.0031234895137009443
109	5530	0.0028452765214604806	None	0.15988895322538327	0.0028452765214604806
109	4206	0.0035801486538518624	None	0.0	0.0035801486538518624
109	4317	0.008739173205134633	None	0.0	0.008739173205134633
109	5502	0.0002457744647981283	None	0.0	0.0002457744647981283
109	5104	0.005349857671542804	None	0.0	0.005349857671542804
109	5533	0.00014680633946171373	None	0.08838701984206197	0.00014680633946171373
109	5350	0.00318128576654858	None	0.0	0.00318128576654858
109	5131	0.012028806741659973	None	0.0	0.012028806741659973
109	5370	0.003652710239826399	None	0.0	0.003652710239826399
109	5534	0.007756927420697453	None	0.0	0.007756927420697453
109	4778	0.02376837201246053	None	0.0	0.02376837201246053
109	5221	0.0009849748543548106	None	0.0	0.0009849748543548106
109	5517	0.00010221478394681143	None	0.0	0.00010221478394681143
109	5445	0.00044143159070677624	None	0.08838701984206197	0.00044143159070677624
109	5145	0.011407941118091203	None	0.0	0.011407941118091203
109	5504	-1.7485553127028798e-05	None	0.0	-1.7485553127028798e-05
109	4976	0.006604845117317226	None	0.0	0.006604845117317226
109	5007	0.008364899294603278	None	0.0	0.008364899294603278
109	5377	0.005721436648504043	None	0.1253756486930831	0.005721436648504043
109	5238	0.0007768390019171282	None	0.0	0.0007768390019171282
109	4980	0.007893863672248919	None	0.15988895322538327	0.007893863672248919
109	5031	0.0018598966651914776	None	0.0	0.0018598966651914776
109	5425	0.0003540021865754221	None	0.03957852936446545	0.0003540021865754221
109	5514	0.0001770861277501836	None	0.08838701984206197	0.0001770861277501836
109	3503	0.0027767325147579503	None	0.0	0.0027767325147579503
109	5544	9.40133190168319e-10	None	0.12959848785354539	9.40133190168319e-10
109	5464	1.6759477594321518e-09	None	0.0	1.6759477594321518e-09
109	5405	1.3252142087256256e-07	None	0.0	1.3252142087256256e-07
109	5068	0.013016506741601944	None	0.0	0.013016506741601944
109	4739	0.011423356553485366	None	0.0	0.011423356553485366
109	5541	0.0001814139974821569	None	0.0	0.0001814139974821569
109	5239	0.003849642383423983	None	0.0	0.003849642383423983
109	5389	0.005733063514057939	None	0.04810548131123882	0.005733063514057939
109	5413	0.0002306054538454648	None	0.0	0.0002306054538454648
109	5520	3.554182025318145e-05	None	0.0	3.554182025318145e-05
109	5467	-1.7944517446463705e-05	None	0.03957852936446545	-1.7944517446463705e-05
109	5035	0.0028777880007417826	None	0.0	0.0028777880007417826
109	5496	0.002087786512351118	None	0.0	0.002087786512351118
109	5426	0.00134711627183976	None	0.0	0.00134711627183976
109	5279	7.07101634730975e-05	None	0.0	7.07101634730975e-05
109	4899	0.0013499728207972835	None	0.03957852936446545	0.0013499728207972835
109	5543	0.00015108584122295349	None	0.0	0.00015108584122295349
109	4006	0.007120993344701098	None	0.12959848785354539	0.007120993344701098
109	5419	0.00013385471813346096	None	0.0	0.00013385471813346096
109	5444	0.0008161987033130778	None	0.0	0.0008161987033130778
109	5203	0.001235739531675228	None	0.0	0.001235739531675228
109	5385	0.004466003407027452	None	0.0	0.004466003407027452
109	4887	0.003369703358131884	None	0.0	0.003369703358131884
109	5536	-8.18044683902577e-11	None	0.0	-8.18044683902577e-11
109	5196	0.0012252011792238914	None	0.0	0.0012252011792238914
109	5538	0.0004889889305084465	None	0.0	0.0004889889305084465
109	5235	0.0013291555644919185	None	0.3472392028089093	0.0013291555644919185
109	5375	0.004724971659095869	None	0.14375	0.004724971659095869
109	5481	0.0045200349172493225	None	0.0	0.0045200349172493225
109	5446	0.0006894295052436154	None	0.0	0.0006894295052436154
109	5532	1.1001837538452287e-06	None	0.0	1.1001837538452287e-06
109	4771	0.003002466848693383	None	0.0	0.003002466848693383
109	5284	0.0011803316599449676	None	0.0	0.0011803316599449676
110	5548	0.000977270689629517	None	0.22077183950413973	0.000977270689629517
110	5441	-5.719383106224694e-06	None	0.353558263357585	-5.719383106224694e-06
110	4550	0.013018065586192657	None	0.0	0.013018065586192657
110	5521	0.0006163564925837832	None	0.06013185163904853	0.0006163564925837832
110	5157	0.0066425110133377435	None	0.016994426950241514	0.0066425110133377435
110	5319	0.0037467539289455626	None	0.09663699597365556	0.0037467539289455626
110	5451	0.0029628077246374755	None	0.0	0.0029628077246374755
110	5339	0.01256196788309779	None	0.0	0.01256196788309779
110	5448	0.002255560499594882	None	0.0662271492976064	0.002255560499594882
110	5463	0.0001752484506952537	None	0.06013185163904853	0.0001752484506952537
110	5476	0.008479612764664333	None	0.0662271492976064	0.008479612764664333
110	5506	-7.252707311097645e-06	None	0.0	-7.252707311097645e-06
110	5260	0.00435699543576134	None	0.0	0.00435699543576134
110	5479	0.0006857057403941249	None	0.0	0.0006857057403941249
110	5582	0.003922100330067503	None	0.016994426950241514	0.003922100330067503
110	5461	0.004649327290763114	None	0.0	0.004649327290763114
110	5382	0.012125990696471592	None	0.0	0.012125990696471592
110	5558	-1.3709105016967806e-05	None	0.0	-1.3709105016967806e-05
110	5470	3.796717971107432e-05	None	0.10336178304026777	3.796717971107432e-05
110	5228	0.003738011843400434	None	0.1640620595455889	0.003738011843400434
110	5065	0.0008847736040454285	None	0.0	0.0008847736040454285
110	4699	0.00140775336029584	None	0.0	0.00140775336029584
110	5566	0.0002682674340145973	None	0.0	0.0002682674340145973
110	5526	0.00028405573400331507	None	0.0	0.00028405573400331507
110	4973	0.003918700687957542	None	0.0	0.003918700687957542
110	5231	0.007152470911636852	None	0.016994426950241514	0.007152470911636852
110	5416	0.005393997856783108	None	0.0	0.005393997856783108
110	5523	0.00019083488316532654	None	0.06013185163904853	0.00019083488316532654
110	5547	8.485896401505554e-08	None	0.0	8.485896401505554e-08
110	5576	-2.6877735138752122e-05	None	0.16428571428571426	-2.6877735138752122e-05
110	5584	0.0007213320638179328	None	0.016994426950241514	0.0007213320638179328
110	4147	0.012116010463424661	None	0.0	0.012116010463424661
110	5474	0.001876884773235268	None	0.0	0.001876884773235268
110	5431	0.0001010014301737897	None	0.0	0.0001010014301737897
110	5552	0.002005398667671762	None	0.18376090838913278	0.002005398667671762
110	5546	0.003807069990422289	None	0.08121411380399689	0.003807069990422289
110	5449	0.0011327613418359278	None	0.07020744828711481	0.0011327613418359278
110	5590	-3.5368639174951984e-07	None	0.0	-3.5368639174951984e-07
110	5313	0.009807146103138093	None	0.10336178304026777	0.009807146103138093
110	4970	0.00837019257461337	None	0.0	0.00837019257461337
110	5424	0.005381793475676811	None	0.0	0.005381793475676811
110	5591	0.001988245978410313	None	0.0662271492976064	0.001988245978410313
110	5573	8.632140986501256e-07	None	0.0	8.632140986501256e-07
110	4206	0.0035801486538518624	None	0.016994426950241514	0.0035801486538518624
110	4317	0.008739173205134633	None	0.0	0.008739173205134633
110	5502	0.0002457744647981283	None	0.0	0.0002457744647981283
110	5104	0.005349857671542804	None	0.0	0.005349857671542804
110	5533	0.00014680633946171373	None	0.07020744828711481	0.00014680633946171373
110	5561	6.392383876648089e-05	None	0.0	6.392383876648089e-05
110	5350	0.00318128576654858	None	0.0	0.00318128576654858
110	5131	0.012028806741659973	None	0.0	0.012028806741659973
110	5555	7.51355425386969e-05	None	0.0	7.51355425386969e-05
110	5560	0.00012461922850227834	None	0.0	0.00012461922850227834
110	5597	0.0002909204136340597	None	0.4350064849364613	0.0002909204136340597
110	5534	0.007756927420697453	None	0.0	0.007756927420697453
110	5588	0.004554012494170292	None	0.0	0.004554012494170292
110	4778	0.02376837201246053	None	0.0	0.02376837201246053
110	5592	0.020912607908503505	None	0.12148843197629758	0.020912607908503505
110	5564	0.0018398417511297361	None	0.0	0.0018398417511297361
110	5517	0.00010221478394681143	None	0.0	0.00010221478394681143
110	5445	0.00044143159070677624	None	0.07020744828711481	0.00044143159070677624
110	5145	0.011407941118091203	None	0.0	0.011407941118091203
110	5593	-8.216500330455304e-05	None	0.08121411380399689	-8.216500330455304e-05
110	4976	0.006604845117317226	None	0.016994426950241514	0.006604845117317226
110	5007	0.008364899294603278	None	0.0	0.008364899294603278
110	5377	0.005721436648504043	None	0.09663699597365556	0.005721436648504043
110	5238	0.0007768390019171282	None	0.0	0.0007768390019171282
110	4980	0.007893863672248919	None	0.10336178304026777	0.007893863672248919
110	5031	0.0018598966651914776	None	0.0	0.0018598966651914776
110	5585	0.0015391942629633076	None	0.0	0.0015391942629633076
110	5425	0.0003540021865754221	None	0.0662271492976064	0.0003540021865754221
110	5514	0.0001770861277501836	None	0.07020744828711481	0.0001770861277501836
110	3503	0.0027767325147579503	None	0.0	0.0027767325147579503
110	5405	1.3252142087256256e-07	None	0.0	1.3252142087256256e-07
110	5068	0.013016506741601944	None	0.0	0.013016506741601944
110	4739	0.011423356553485366	None	0.0	0.011423356553485366
110	5541	0.0001814139974821569	None	0.0	0.0001814139974821569
110	5570	7.855401707543789e-05	None	0.0	7.855401707543789e-05
110	5389	0.005733063514057939	None	0.06013185163904853	0.005733063514057939
110	5594	3.7532675034485515e-07	None	0.0	3.7532675034485515e-07
110	5413	0.0002306054538454648	None	0.0	0.0002306054538454648
110	5035	0.0028777880007417826	None	0.0	0.0028777880007417826
110	5496	0.002087786512351118	None	0.0	0.002087786512351118
110	5426	0.00134711627183976	None	0.0	0.00134711627183976
110	5279	7.07101634730975e-05	None	0.0	7.07101634730975e-05
110	4006	0.007120993344701098	None	0.12148843197629758	0.007120993344701098
110	5419	0.00013385471813346096	None	0.0	0.00013385471813346096
110	5567	0.0024164477578754884	None	0.07020744828711481	0.0024164477578754884
110	5444	0.0008161987033130778	None	0.0	0.0008161987033130778
110	5203	0.001235739531675228	None	0.0	0.001235739531675228
110	5385	0.004466003407027452	None	0.016994426950241514	0.004466003407027452
110	4887	0.003369703358131884	None	0.0	0.003369703358131884
110	5556	-6.18156206423948e-06	None	0.3748357461714825	-6.18156206423948e-06
110	5235	0.0013291555644919185	None	0.353558263357585	0.0013291555644919185
110	5375	0.004724971659095869	None	0.16428571428571426	0.004724971659095869
110	5481	0.0045200349172493225	None	0.0	0.0045200349172493225
110	5446	0.0006894295052436154	None	0.0	0.0006894295052436154
110	5565	0.005141015800339468	None	0.15778156607016774	0.005141015800339468
110	5284	0.0011803316599449676	None	0.016994426950241514	0.0011803316599449676
110	5589	0.0006371216754326919	None	0.08121411380399689	0.0006371216754326919
76	3876	-1.1449025518696854e-05	None	0.1829180007320283	-1.1449025518696854e-05
76	3757	0.0017957627775842546	None	0.0	0.0017957627775842546
76	3734	0.0005349820926379469	None	0.0	0.0005349820926379469
76	3885	0.008560821885692295	None	0.2479074565139428	0.008560821885692295
76	3808	0.0006937124550314839	None	0.103187314872239	0.0006937124550314839
76	3806	0.0032368084575661316	None	0.0	0.0032368084575661316
76	3899	-1.9359567024660612e-05	None	0.0	-1.9359567024660612e-05
76	3618	0.0007876711466662294	None	0.09487931141926897	0.0007876711466662294
76	3207	0.00020789164182873798	None	0.0	0.00020789164182873798
76	3843	0.0009162470285670751	None	0.0	0.0009162470285670751
76	3685	0.0009304134330265546	None	0.0	0.0009304134330265546
76	3888	-1.7484557612465375e-05	None	0.0	-1.7484557612465375e-05
76	3889	0.0008667055693321746	None	0.0	0.0008667055693321746
76	3459	0.0009806581280270294	None	0.0	0.0009806581280270294
76	3589	0.0008025676856791268	None	0.03225028630479794	0.0008025676856791268
76	3657	0.0020500324819269903	None	0.0	0.0020500324819269903
76	3644	0.0001271170633603713	None	0.09487931141926897	0.0001271170633603713
76	3852	0.00030166837083031865	None	0.0	0.00030166837083031865
76	3692	0.00021675139781146018	None	0.15918656825140684	0.00021675139781146018
76	3563	0.00043251390232728747	None	0.0	0.00043251390232728747
76	3666	0.00056930023332175	None	0.0	0.00056930023332175
76	3773	0.00044127818584805767	None	0.0	0.00044127818584805767
76	3772	0.00047190862833417895	None	0.0	0.00047190862833417895
76	3867	-1.3201221352957305e-07	None	0.0	-1.3201221352957305e-07
76	3048	0.00021495843751791863	None	0.0	0.00021495843751791863
76	3862	0.0026252344176374742	None	0.0	0.0026252344176374742
76	3361	0.0002180294390363334	None	0.0	0.0002180294390363334
76	3375	0.0011744215225350028	None	0.06342068858321903	0.0011744215225350028
76	3679	0.0002890725721479264	None	0.0	0.0002890725721479264
76	3564	0.0020680505595483995	None	0.06342068858321903	0.0020680505595483995
76	3609	0.0016384494981617518	None	0.0	0.0016384494981617518
76	3818	0.00025230614267044224	None	0.09487931141926897	0.00025230614267044224
76	3537	0.0014696189851520162	None	0.1203468738568407	0.0014696189851520162
76	3633	0.0007213157191885946	None	0.0	0.0007213157191885946
76	3844	0.0027531244636426564	None	0.06342068858321903	0.0027531244636426564
76	3894	0.0004435091165434388	None	0.18043827822213374	0.0004435091165434388
76	3790	0.002010076907639648	None	0.103187314872239	0.002010076907639648
76	3458	0.0008051188190237629	None	0.0	0.0008051188190237629
76	3327	0.001553176502812242	None	0.15217224027553364	0.001553176502812242
76	3752	3.9859688736056875e-06	None	0.0	3.9859688736056875e-06
76	3449	0.000805610080235085	None	0.0	0.000805610080235085
76	3898	0.00039902421218158404	None	0.06342068858321903	0.00039902421218158404
76	3890	0.00041869457312477176	None	0.0	0.00041869457312477176
76	3763	0.0002299705203352647	None	0.0	0.0002299705203352647
76	3869	0.0032017445741783918	None	0.0	0.0032017445741783918
76	3758	0.005883768898881024	None	0.2489584007676106	0.005883768898881024
76	3768	0.00027349860042974244	None	0.0	0.00027349860042974244
76	3871	6.253607567765347e-07	None	0.0	6.253607567765347e-07
76	3892	-4.0371910440053436e-05	None	0.0	-4.0371910440053436e-05
76	3387	0.0020778282997132285	None	0.0	0.0020778282997132285
76	3882	-1.365016577681039e-07	None	0.0	-1.365016577681039e-07
76	3733	0.0007301981530166766	None	0.3464648734585574	0.0007301981530166766
76	3866	1.9053503462479739e-06	None	0.0	1.9053503462479739e-06
76	3849	1.535970725739752e-07	None	0.0	1.535970725739752e-07
76	3145	0.0005635928946093999	None	0.0	0.0005635928946093999
76	3873	7.721857980536982e-05	None	0.0	7.721857980536982e-05
76	3861	-3.2282990219838756e-07	None	0.0	-3.2282990219838756e-07
76	3771	0.0003740684708870441	None	0.0	0.0003740684708870441
76	3218	0.0019127242504090064	None	0.0	0.0019127242504090064
76	3725	0.0009018354007703438	None	0.12244469830762812	0.0009018354007703438
76	3825	0.00017244345422360986	None	0.0	0.00017244345422360986
76	3793	0.00010372243555237962	None	0.23315249091469958	0.00010372243555237962
76	3881	0.005400582055952943	None	0.0	0.005400582055952943
76	3553	0.0007310962924061407	None	0.0	0.0007310962924061407
76	3172	0.0006478587791732236	None	0.0	0.0006478587791732236
76	3884	-1.085635831885911e-07	None	0.0	-1.085635831885911e-07
76	3547	0.00032649676214658154	None	0.0	0.00032649676214658154
76	3503	0.0027767325147579503	None	0.03225028630479794	0.0027767325147579503
76	3820	0.001096872761288522	None	0.0	0.001096872761288522
76	3841	0.0005138477520050275	None	0.0	0.0005138477520050275
76	3846	2.4230415519463774e-05	None	0.0	2.4230415519463774e-05
76	3893	0.00011945985729872204	None	0.3187496595092747	0.00011945985729872204
76	3663	0.0010535623607383728	None	0.0	0.0010535623607383728
76	3682	2.9770951197125453e-06	None	0.0	2.9770951197125453e-06
76	3647	0.0005515145138432665	None	0.0	0.0005515145138432665
76	3738	0.00035358884348838006	None	0.0	0.00035358884348838006
76	3811	0.0008181607350134962	None	0.0	0.0008181607350134962
76	3804	0.0009113234434121271	None	0.15217224027553364	0.0009113234434121271
76	3565	0.0003957493519689472	None	0.0	0.0003957493519689472
76	3283	0.0022062107266397684	None	0.103187314872239	0.0022062107266397684
76	3711	0.002218821451376741	None	0.03225028630479794	0.002218821451376741
76	3349	0.0016875923480868967	None	0.1772821121896952	0.0016875923480868967
76	3125	0.0019873182923489485	None	0.0	0.0019873182923489485
76	3741	0.0017942609519026212	None	0.0	0.0017942609519026212
76	3895	0.002824316241012027	None	0.03225028630479794	0.002824316241012027
76	3855	0.0005886351638818571	None	0.0	0.0005886351638818571
76	3840	0.00010947671932721079	None	0.0	0.00010947671932721079
76	3441	0.0020566853822534923	None	0.0	0.0020566853822534923
76	3845	-3.1107854757948624e-05	None	0.0	-3.1107854757948624e-05
76	3475	0.0019726597540300045	None	0.19914002262523794	0.0019726597540300045
76	3759	0.00015874126087070322	None	0.15351955886460933	0.00015874126087070322
76	3560	0.0001468489394780198	None	0.0	0.0001468489394780198
76	3742	0.00018842574707758094	None	0.06342068858321903	0.00018842574707758094
76	3703	0.000162070763966919	None	0.0	0.000162070763966919
76	3830	1.0055036427348969e-09	None	0.0	1.0055036427348969e-09
76	3863	4.881658741487633e-07	None	0.1203468738568407	4.881658741487633e-07
76	3853	2.581929149637337e-06	None	0.03225028630479794	2.581929149637337e-06
76	3585	0.0009211859889734515	None	0.2795244821477777	0.0009211859889734515
76	3712	0.0007448804112838405	None	0.2062248197322007	0.0007448804112838405
76	3857	3.422699462229797e-05	None	0.09487931141926897	3.422699462229797e-05
30	1373	0.3786170229152233	0.3786170229152233	0.39606917077540515	0.3786170229152233
30	1492	0.349639524992193	0.349639524992193	0.4076966230658662	0.349639524992193
30	1599	0.7092071799193416	0.7092071799193416	0.7092071799193416	0.7092071799193416
30	1517	0.4081901079705347	0.4081901079705347	0.4522216730218552	0.4081901079705347
30	1301	0.34805445421248876	0.34805445421248876	0.42814132938619076	0.34805445421248876
30	1126	0.3911822217898175	0.3911822217898175	0.3993402899900357	0.3911822217898175
30	1531	0.2783379561802365	0.2783379561802365	0.3464031512279379	0.2783379561802365
30	1600	0.45549084491399316	0.45549084491399316	0.4613329367787856	0.45549084491399316
30	1397	0.3344747359694117	0.3344747359694117	0.437401725925126	0.3344747359694117
30	1559	0.36378951893111156	0.36378951893111156	0.40056079735857947	0.36378951893111156
30	1308	0.4522445932713757	0.4522445932713757	0.46961893542349104	0.4522445932713757
30	895	0.42447490395131104	0.42447490395131104	0.4328630006341451	0.42447490395131104
30	1361	0.3801485320001871	0.3801485320001871	0.40010720310763254	0.3801485320001871
30	987	0.3998915576702205	0.3998915576702205	0.4627414859139458	0.3998915576702205
30	1577	0.31072721164837136	0.31072721164837136	0.3203436599152667	0.31072721164837136
30	1420	0.41004999986338025	0.41004999986338025	0.4267481931631833	0.41004999986338025
30	1198	0.5413644127250402	0.5413644127250402	0.5519144706859396	0.5413644127250402
30	374	0.41693429731790077	0.41693429731790077	0.4396191386812444	0.41693429731790077
30	1510	0.5413644127250402	0.5413644127250402	0.5519144706859396	0.5413644127250402
30	1221	0.40115471547430764	0.40115471547430764	0.45840387829748463	0.40115471547430764
30	1537	0.42856064545718964	0.42856064545718964	0.5242162648776552	0.42856064545718964
30	1351	0.44638882338439256	0.44638882338439256	0.44638882338439256	0.44638882338439256
30	1448	0.3525455411512352	0.3525455411512352	0.3525455411512352	0.3525455411512352
30	1333	0.49359132153114577	0.49359132153114577	0.49359132153114577	0.49359132153114577
30	1581	0.5939420807387948	0.5939420807387948	0.6045040206450473	0.5939420807387948
30	1445	0.35113063489460883	0.35113063489460883	0.41906367874546213	0.35113063489460883
30	1278	0.4066617140485951	0.4066617140485951	0.425263929456653	0.4066617140485951
30	1533	0.38370876613813587	0.38370876613813587	0.4099960888037567	0.38370876613813587
30	1576	0.28014802960101604	0.28014802960101604	0.28014802960101604	0.28014802960101604
30	1502	0.4539772323744048	0.4539772323744048	0.45724948006165994	0.4539772323744048
30	1570	0.3176925612776035	0.3176925612776035	0.3452027313801044	0.3176925612776035
30	1556	0.3468714267013607	0.3468714267013607	0.3700077378494612	0.3468714267013607
30	1593	0.19463830025752688	0.19463830025752688	0.28660830427217376	0.19463830025752688
30	1509	0.30122664365854757	0.30122664365854757	0.3377859534698507	0.30122664365854757
30	1012	0.4237837887648025	0.4237837887648025	0.43186106862064993	0.4237837887648025
30	1408	0.4032912125969558	0.4032912125969558	0.4198998706008573	0.4032912125969558
30	1376	0.386312886733897	0.386312886733897	0.5420680721319082	0.386312886733897
30	1542	0.3726091702844358	0.3726091702844358	0.3887954144053738	0.3726091702844358
30	949	0.3875894756691939	0.3875894756691939	0.42254246588348804	0.3875894756691939
30	1588	0.32053500894862164	0.32053500894862164	0.3988700798170258	0.32053500894862164
30	1115	0.38835704562631834	0.38835704562631834	0.44387403607934395	0.38835704562631834
30	1384	0.36378951893111156	0.36378951893111156	0.40056079735857947	0.36378951893111156
30	1283	0.3596363851469978	0.3596363851469978	0.38007656579556076	0.3596363851469978
30	1512	0.3935005121659521	0.3935005121659521	0.42483713335663464	0.3935005121659521
30	1171	0.3904789003652639	0.3904789003652639	0.41138965534357386	0.3904789003652639
30	1579	0.3998915576702205	0.3998915576702205	0.4627414859139458	0.3998915576702205
30	1032	0.37401498982476233	0.37401498982476233	0.4109382600345407	0.37401498982476233
30	1476	0.3997371456359212	0.3997371456359212	0.45206212627154774	0.3997371456359212
30	1363	0.3333661657685404	0.3333661657685404	0.34403525883301544	0.3333661657685404
30	1539	0.3345034897492572	0.3345034897492572	0.3763985953794845	0.3345034897492572
30	1552	0.35317091175713455	0.35317091175713455	0.3701129939951136	0.35317091175713455
30	1225	0.3915698394491408	0.3915698394491408	0.4495085028532116	0.3915698394491408
30	940	0.2835442642846026	0.2835442642846026	0.28487311095049017	0.2835442642846026
30	1357	0.3726091702844358	0.3726091702844358	0.3887954144053738	0.3726091702844358
30	1522	0.34397223532843946	0.34397223532843946	0.3776864538310886	0.34397223532843946
30	1282	0.43041959035148236	0.43041959035148236	0.4710409648829348	0.43041959035148236
30	1464	0.394025219716726	0.394025219716726	0.39831436175008583	0.394025219716726
30	1567	0.36486529482346014	0.36486529482346014	0.40044362295287234	0.36486529482346014
30	1480	0.3266547520270425	0.3266547520270425	0.3654842251682936	0.3266547520270425
30	1589	0.2840875684584797	0.2840875684584797	0.3349866360433803	0.2840875684584797
30	561	0.41693429731790077	0.41693429731790077	0.4396191386812444	0.41693429731790077
30	1503	0.3227230111656336	0.3227230111656336	0.3807046524303918	0.3227230111656336
30	1585	0.31948400133177046	0.31948400133177046	0.40336534357454035	0.31948400133177046
30	1414	0.3652944857869131	0.3652944857869131	0.40707151098877314	0.3652944857869131
30	1412	0.39276918033669306	0.39276918033669306	0.4370553961966073	0.39276918033669306
30	1566	0.25148459447938987	0.25148459447938987	0.33869278542648174	0.25148459447938987
30	1569	0.3716655527212427	0.3716655527212427	0.3757470550624525	0.3716655527212427
30	1554	0.33814425291401057	0.33814425291401057	0.35967790422433465	0.33814425291401057
30	1401	0.41921909719316963	0.41921909719316963	0.42487078705841863	0.41921909719316963
30	1590	0.32360435237188356	0.32360435237188356	0.39092382740521414	0.32360435237188356
30	1547	0.310902137103165	0.310902137103165	0.37361969528628125	0.310902137103165
30	1558	0.2956603314194969	0.2956603314194969	0.32860672006412156	0.2956603314194969
30	1135	0.48874693523746277	0.48874693523746277	0.5137188731445665	0.48874693523746277
30	1524	0.40906747283442335	0.40906747283442335	0.41992953784298387	0.40906747283442335
30	1413	0.3619623630446081	0.3619623630446081	0.42683084252144027	0.3619623630446081
30	1443	0.32086095440013	0.32086095440013	0.3777851701348988	0.32086095440013
30	1560	0.338478797262044	0.338478797262044	0.3646618404416223	0.338478797262044
30	1465	0.5638355759078022	0.5638355759078022	0.5692374067269778	0.5638355759078022
30	1302	0.36658201734603224	0.36658201734603224	0.37452221596582247	0.36658201734603224
30	1374	0.4020787889656212	0.4020787889656212	0.45055967784058204	0.4020787889656212
30	1505	0.32025304342576494	0.32025304342576494	0.36035561366284086	0.32025304342576494
30	1515	0.3395110691488098	0.3395110691488098	0.40667274259536706	0.3395110691488098
30	1343	0.32360435237188356	0.32360435237188356	0.39092382740521414	0.32360435237188356
30	1571	0.3366414252507867	0.3366414252507867	0.36287079388231447	0.3366414252507867
30	1453	0.6378465132565353	0.6378465132565353	0.6444710881080052	0.6378465132565353
30	1530	0.3834006225595906	0.3834006225595906	0.401043606687317	0.3834006225595906
30	1395	0.39902994405205805	0.39902994405205805	0.4483446448279034	0.39902994405205805
30	1596	0.2835442642846026	0.2835442642846026	0.28487311095049017	0.2835442642846026
30	1595	0.26193370071108	0.26193370071108	0.32031389341196626	0.26193370071108
30	1511	0.31145077788713915	0.31145077788713915	0.39895570455680573	0.31145077788713915
30	1519	0.3265250413522021	0.3265250413522021	0.3578237262529036	0.3265250413522021
30	1516	0.4024166698727685	0.4024166698727685	0.4230318599217592	0.4024166698727685
30	1534	0.3771759798528863	0.3771759798528863	0.38750100803768905	0.3771759798528863
30	1555	0.31509060776637726	0.31509060776637726	0.3753003327740066	0.31509060776637726
30	1399	0.273461805118885	0.273461805118885	0.28025331216531224	0.273461805118885
30	1496	0.4009185296753315	0.4009185296753315	0.47384340584367807	0.4009185296753315
30	1104	0.3879967504414334	0.3879967504414334	0.40160615427200846	0.3879967504414334
30	1224	0.4052512933587262	0.4052512933587262	0.40609403367997804	0.4052512933587262
30	1557	0.37843030743525546	0.37843030743525546	0.5122236020724955	0.37843030743525546
30	1494	0.36471438420524754	0.36471438420524754	0.41069247196750913	0.36471438420524754
139	7013	1.4634100562276718e-07	None	0.0	1.4634100562276718e-07
139	6887	0.0010723279300374623	None	0.0	0.0010723279300374623
139	6739	0.011006661465425336	None	0.0	0.011006661465425336
139	6899	0.0011102252641077537	None	0.0	0.0011102252641077537
139	7040	0.003154397493245729	None	0.0	0.003154397493245729
139	6770	0.008136836722201734	None	0.0	0.008136836722201734
139	6650	0.004510267511759445	None	0.0	0.004510267511759445
139	7028	0.00025339472675327333	None	0.0	0.00025339472675327333
139	6987	0.005647045821578996	None	0.0	0.005647045821578996
139	6531	0.00899106721592855	None	0.0	0.00899106721592855
139	7038	0.00926141168767198	None	0.0	0.00926141168767198
139	6635	0.0024430711805349947	None	0.0	0.0024430711805349947
139	7019	0.0002031000806575744	None	0.0	0.0002031000806575744
139	6981	0.004764128388382233	None	0.0	0.004764128388382233
139	6682	0.009937345564588406	None	0.0	0.009937345564588406
139	6989	0.0011132444414374146	None	0.0	0.0011132444414374146
139	6927	0.004987668363660946	None	0.0	0.004987668363660946
139	6610	0.00490627046691966	None	0.1429819268782741	0.00490627046691966
139	7027	0.0012337150768076868	None	0.0	0.0012337150768076868
139	6974	6.086976601160533e-07	None	0.0	6.086976601160533e-07
139	7004	-1.0115958803949518e-10	None	0.0	-1.0115958803949518e-10
139	6925	0.00019400213143759632	None	0.09793631499041992	0.00019400213143759632
139	6651	0.0075675344841344755	None	0.0	0.0075675344841344755
139	7042	-3.5405378592663403e-10	None	0.0	-3.5405378592663403e-10
139	6008	0.01344301414071263	None	0.0	0.01344301414071263
139	6328	0.00987900422839097	None	0.0	0.00987900422839097
139	7002	0.01024522230316271	None	0.0	0.01024522230316271
139	6676	0.002378243271571625	None	0.0	0.002378243271571625
139	6960	0.00019487534348856258	None	0.0	0.00019487534348856258
139	6984	0.013948041656913301	None	0.0	0.013948041656913301
139	6959	0.0016723444954688765	None	0.09793631499041992	0.0016723444954688765
139	6306	0.007216304519914059	None	0.15076010131804013	0.007216304519914059
139	6777	0.007355444444036494	None	0.0	0.007355444444036494
139	6901	0.009056718897211139	None	0.0	0.009056718897211139
139	6996	0.00134025764064606	None	0.0	0.00134025764064606
139	6597	0.011706601152619865	None	0.0	0.011706601152619865
139	6952	0.0006555919941411665	None	0.15255859354556423	0.0006555919941411665
139	6979	0.0017778280373469113	None	0.0	0.0017778280373469113
139	5733	0.008924288700128586	None	0.0	0.008924288700128586
139	7007	0.0011844542577960366	None	0.0	0.0011844542577960366
139	6683	0.01695987413346653	None	0.0	0.01695987413346653
139	6241	0.0022579613419198784	None	0.09793631499041992	0.0022579613419198784
139	7032	0.0013444819660592472	None	0.0	0.0013444819660592472
139	6560	0.002104444214145904	None	0.0	0.002104444214145904
139	6870	0.0016539198302243173	None	0.0	0.0016539198302243173
139	6821	0.010469784433438921	None	0.10738328080305559	0.010469784433438921
139	6618	0.0012598112078844373	None	0.2356850278126102	0.0012598112078844373
139	5131	0.012028806741659973	None	0.0	0.012028806741659973
139	6699	0.010117417019577522	None	0.09793631499041992	0.010117417019577522
139	6962	0.001705477943309871	None	0.0	0.001705477943309871
139	6983	0.0015575907170180586	None	0.0	0.0015575907170180586
139	6410	0.013310036204488231	None	0.0	0.013310036204488231
139	7050	0.000213399053904293	None	0.0	0.000213399053904293
139	6502	0.0035963992877981704	None	0.0	0.0035963992877981704
139	7024	-3.0708499239140003e-09	None	0.10738328080305559	-3.0708499239140003e-09
139	6576	0.006498578519139087	None	0.0	0.006498578519139087
139	6615	0.0020132312129567077	None	0.0	0.0020132312129567077
139	7021	0.00016096955758423002	None	0.0	0.00016096955758423002
139	6882	0.000983881852858609	None	0.0	0.000983881852858609
139	6309	0.0002966477604994405	None	0.0	0.0002966477604994405
139	6794	0.003680932061742898	None	0.0	0.003680932061742898
139	7046	0.00042467777621886836	None	0.0	0.00042467777621886836
139	7012	1.3009878337096262e-07	None	0.0	1.3009878337096262e-07
139	6893	0.00017902495653979657	None	0.0	0.00017902495653979657
139	6891	0.011218088903856364	None	0.0	0.011218088903856364
139	5377	0.005721436648504043	None	0.23607648960707922	0.005721436648504043
139	6862	0.005203928371292866	None	0.09793631499041992	0.005203928371292866
139	5654	0.01200678127706723	None	0.0	0.01200678127706723
139	6856	0.005290516270233935	None	0.0	0.005290516270233935
139	6851	0.004614897690158404	None	0.0	0.004614897690158404
139	6705	7.631235626125822e-05	None	0.0	7.631235626125822e-05
139	6784	0.002504896777729767	None	0.20882356784560888	0.002504896777729767
139	6814	0.0055581814866356065	None	0.0	0.0055581814866356065
139	6766	0.0021869891768512423	None	0.0	0.0021869891768512423
139	6921	9.726768606093688e-05	None	0.0	9.726768606093688e-05
139	6907	0.0006339335664695945	None	0.0	0.0006339335664695945
139	5766	0.007409741695306538	None	0.0	0.007409741695306538
139	6717	0.0051932727965909335	None	0.0	0.0051932727965909335
139	6964	1.4614007412160569e-05	None	0.0	1.4614007412160569e-05
139	7049	-2.87711253170988e-06	None	0.09621096262247766	-2.87711253170988e-06
139	6977	0.004119987020774573	None	0.0	0.004119987020774573
139	6932	0.0014575855094477767	None	0.0	0.0014575855094477767
139	6972	0.001480993397225036	None	0.0	0.001480993397225036
139	7005	0.0015195199668006345	None	0.0	0.0015195199668006345
139	6752	0.012504026755909116	None	0.0	0.012504026755909116
139	6143	0.0032658091678231913	None	0.0	0.0032658091678231913
139	6858	0.005512131286787197	None	0.0	0.005512131286787197
139	7036	0.005682835507629247	None	0.0	0.005682835507629247
139	6365	0.00961563569538738	None	0.0	0.00961563569538738
139	6607	0.004497738510421235	None	0.0	0.004497738510421235
139	6743	0.011760312360401037	None	0.09621096262247766	0.011760312360401037
139	6627	0.002683213366758839	None	0.0	0.002683213366758839
139	6829	0.006973599646558466	None	0.0	0.006973599646558466
139	6774	0.005139716915551731	None	0.0	0.005139716915551731
139	7003	2.4130845205387553e-06	None	0.09621096262247766	2.4130845205387553e-06
139	6955	0.0010968049310612128	None	0.0	0.0010968049310612128
139	6884	0.000849908556361424	None	0.16008533507896044	0.000849908556361424
139	6944	0.003317112770240408	None	0.0	0.003317112770240408
139	6782	0.0040702281376902	None	0.0	0.0040702281376902
139	7018	0.0025800538739808396	None	0.22286229979454095	0.0025800538739808396
71	3541	0.0003103263489152854	None	0.0	0.0003103263489152854
71	3618	0.0007876711466662294	None	0.09021255423583216	0.0007876711466662294
71	3334	0.0007170921760521951	None	0.1446768876647153	0.0007170921760521951
71	3117	0.0015776263867812688	None	0.21780092426361333	0.0015776263867812688
71	3207	0.00020789164182873798	None	0.0	0.00020789164182873798
71	3310	0.005071476953020751	None	0.0	0.005071476953020751
71	3629	1.6969608379196363e-06	None	0.21791299814378182	1.6969608379196363e-06
71	3608	6.948786257103929e-05	None	0.0	6.948786257103929e-05
71	3459	0.0009806581280270294	None	0.0	0.0009806581280270294
71	3589	0.0008025676856791268	None	0.18730454355447154	0.0008025676856791268
71	3644	0.0001271170633603713	None	0.09021255423583216	0.0001271170633603713
71	3266	0.00039659601660510746	None	0.23715965287974505	0.00039659601660510746
71	3473	0.0002341313343443894	None	0.0	0.0002341313343443894
71	3601	9.486660217312515e-05	None	0.0	9.486660217312515e-05
71	3440	8.56449235080274e-05	None	0.0	8.56449235080274e-05
71	2953	0.00021705982451183389	None	0.1556044993384273	0.00021705982451183389
71	3563	0.00043251390232728747	None	0.0	0.00043251390232728747
71	3296	8.042208431171844e-05	None	0.20561599781624967	8.042208431171844e-05
71	3596	2.1500409538080256e-08	None	0.0	2.1500409538080256e-08
71	3526	0.0002599265541275418	None	0.0	0.0002599265541275418
71	3048	0.00021495843751791863	None	0.0	0.00021495843751791863
71	3613	0.00017184782339742583	None	0.0	0.00017184782339742583
71	3361	0.0002180294390363334	None	0.0	0.0002180294390363334
71	3101	0.0005121842744835519	None	0.8546590908183562	0.0005121842744835519
71	3421	0.0020402431339931067	None	0.0515500309919041	0.0020402431339931067
71	3375	0.0011744215225350028	None	0.07666049449912687	0.0011744215225350028
71	3564	0.0020680505595483995	None	0.07666049449912687	0.0020680505595483995
71	3590	0.00011852230797324589	None	0.2423727510544392	0.00011852230797324589
71	3609	0.0016384494981617518	None	0.0	0.0016384494981617518
71	3581	5.739363738644816e-05	None	0.19616014056144573	5.739363738644816e-05
71	3490	7.78848364136064e-06	None	0.0	7.78848364136064e-06
71	3537	0.0014696189851520162	None	0.22729739874204352	0.0014696189851520162
71	3633	0.0007213157191885946	None	0.0	0.0007213157191885946
71	3641	-2.243175281791757e-08	None	0.0	-2.243175281791757e-08
71	3458	0.0008051188190237629	None	0.0	0.0008051188190237629
71	3327	0.001553176502812242	None	0.18432206124939327	0.001553176502812242
71	3449	0.000805610080235085	None	0.0	0.000805610080235085
71	3195	0.00025922596423459817	None	0.0	0.00025922596423459817
71	3549	0.00013264100468267067	None	0.18155069068177326	0.00013264100468267067
71	3588	1.6608999969195837e-06	None	0.0	1.6608999969195837e-06
71	3452	0.00011564962170275726	None	0.0	0.00011564962170275726
71	3504	0.0003923754453641689	None	0.0	0.0003923754453641689
71	3387	0.0020778282997132285	None	0.0	0.0020778282997132285
71	3425	0.00027271201142358825	None	0.0	0.00027271201142358825
71	3622	0.0007891454733153555	None	0.0	0.0007891454733153555
71	3163	0.00018562648448477664	None	0.0	0.00018562648448477664
71	3145	0.0005635928946093999	None	0.0	0.0005635928946093999
71	3603	8.507043458683285e-05	None	0.0	8.507043458683285e-05
71	3620	0.0011869860234826487	None	0.0	0.0011869860234826487
71	3470	0.0009454716977912389	None	0.07666049449912687	0.0009454716977912389
71	3221	1.2967901469710615e-06	None	0.0	1.2967901469710615e-06
71	3602	0.0006721169154296797	None	0.27889953019801556	0.0006721169154296797
71	3604	2.05432798070612e-05	None	0.0	2.05432798070612e-05
71	3218	0.0019127242504090064	None	0.0	0.0019127242504090064
71	2770	0.0006333798085770733	None	0.2423727510544392	0.0006333798085770733
71	3584	0.0007628145621457635	None	0.2522964379927358	0.0007628145621457635
71	3553	0.0007310962924061407	None	0.0	0.0007310962924061407
71	3433	0.0001811367672060685	None	0.0	0.0001811367672060685
71	3172	0.0006478587791732236	None	0.0	0.0006478587791732236
71	3547	0.00032649676214658154	None	0.0	0.00032649676214658154
71	3503	0.0027767325147579503	None	0.18730454355447154	0.0027767325147579503
71	2977	0.00036412150978066367	None	0.0	0.00036412150978066367
71	3176	0.0006070236191388874	None	0.15093658154856887	0.0006070236191388874
71	3615	0.00015404524446646555	None	0.0	0.00015404524446646555
71	3055	0.000171916692292723	None	0.0	0.000171916692292723
71	3587	0.0004911066687451038	None	0.0	0.0004911066687451038
71	3647	0.0005515145138432665	None	0.0	0.0005515145138432665
71	3616	6.972120953227107e-05	None	0.0	6.972120953227107e-05
71	3638	3.64373737861305e-08	None	0.0515500309919041	3.64373737861305e-08
71	3631	0.00019893954167323277	None	0.0	0.00019893954167323277
71	3269	0.0005170540614023559	None	0.0	0.0005170540614023559
71	3579	0.0002616672755238607	None	0.07666049449912687	0.0002616672755238607
71	3557	6.413765207337496e-05	None	0.0	6.413765207337496e-05
71	3204	0.00017828863132769693	None	0.0	0.00017828863132769693
71	3565	0.0003957493519689472	None	0.0	0.0003957493519689472
71	3283	0.0022062107266397684	None	0.19616014056144573	0.0022062107266397684
71	3630	2.182803244393784e-05	None	0.0	2.182803244393784e-05
71	3568	2.043383414476115e-05	None	0.0	2.043383414476115e-05
71	3605	8.544640728657713e-05	None	0.0	8.544640728657713e-05
71	3349	0.0016875923480868967	None	0.17470359692386778	0.0016875923480868967
71	3125	0.0019873182923489485	None	0.0	0.0019873182923489485
71	3610	2.6081603870666748e-05	None	0.0	2.6081603870666748e-05
71	3441	0.0020566853822534923	None	0.0	0.0020566853822534923
71	3475	0.0019726597540300045	None	0.2584212179630316	0.0019726597540300045
71	3511	1.8165172309648676e-08	None	0.21791299814378182	1.8165172309648676e-08
71	3560	0.0001468489394780198	None	0.0	0.0001468489394780198
71	3598	3.864710064407397e-07	None	0.09021255423583216	3.864710064407397e-07
71	3562	0.0017653931086054676	None	0.0	0.0017653931086054676
71	3353	0.00019130253121363067	None	0.0	0.00019130253121363067
71	3518	2.559200533264839e-06	None	0.0	2.559200533264839e-06
71	3390	0.00013300298662965939	None	0.18432206124939327	0.00013300298662965939
71	3402	9.437599038001692e-05	None	0.0	9.437599038001692e-05
71	3325	0.0011356064359650162	None	0.0	0.0011356064359650162
71	3486	0.0005204611570481006	None	0.0	0.0005204611570481006
71	3137	0.00018294663596938422	None	0.0	0.00018294663596938422
71	2933	7.27480453924073e-05	None	0.5611131329157171	7.27480453924073e-05
71	3143	0.00021835246116193812	None	0.0	0.00021835246116193812
71	2807	0.00030267202932678593	None	0.1446768876647153	0.00030267202932678593
71	3585	0.0009211859889734515	None	0.27810667174995746	0.0009211859889734515
71	3487	0.00020910959759576911	None	0.0	0.00020910959759576911
54	2601	4.7144195305669026e-09	None	0.37669165977689084	4.7144195305669026e-09
54	2640	3.075544978323423e-05	None	0.5114366861306271	3.075544978323423e-05
54	2576	8.081933591128629e-08	None	0.24715286625064775	8.081933591128629e-08
54	2568	-3.2286560167479896e-06	None	0.5416306137784968	-3.2286560167479896e-06
54	2566	-1.683856097640422e-06	None	0.7877701522554222	-1.683856097640422e-06
54	2724	-9.442192177149929e-10	None	0.30190132624008453	-9.442192177149929e-10
54	2624	3.3488234848475794e-06	None	0.25384799716065515	3.3488234848475794e-06
54	2758	3.4204578711194444e-08	None	0.3268345366191031	3.4204578711194444e-08
54	2622	-6.067295441611454e-08	None	0.24715286625064775	-6.067295441611454e-08
54	2645	1.3875591743509915e-08	None	0.3224191705400391	1.3875591743509915e-08
54	2790	4.0141372424724615e-08	None	0.3353816131183607	4.0141372424724615e-08
54	2719	1.9981467734693134e-09	None	0.4385801403936089	1.9981467734693134e-09
54	2658	-2.702803710493773e-10	None	0.2557516965240448	-2.702803710493773e-10
54	2664	4.051477383899727e-08	None	0.2960110061238275	4.051477383899727e-08
54	2646	-5.876306394263644e-09	None	0.3626013787112187	-5.876306394263644e-09
54	2670	2.1953023922927178e-09	None	0.32483018012796033	2.1953023922927178e-09
54	2715	1.9676172895185075e-08	None	0.36356030829349884	1.9676172895185075e-08
54	2730	7.046196974777492e-07	None	0.07118496566226436	7.046196974777492e-07
54	2755	3.537348046163877e-05	None	0.33712762632426696	3.537348046163877e-05
54	2553	-0.1	None	0.5250768615187588	-0.1
54	2764	2.0533406977704112e-06	None	0.33712762632426696	2.0533406977704112e-06
54	2653	-8.084584880150949e-09	None	0.22961912041345167	-8.084584880150949e-09
54	2606	9.969479208707839e-05	None	0.12904261591604713	9.969479208707839e-05
54	2775	-1.438863214295428e-07	None	0.21072166142375495	-1.438863214295428e-07
54	2765	1.025339240070675e-06	None	0.45309600609181616	1.025339240070675e-06
54	2713	2.1961107494532286e-07	None	0.18578125695299724	2.1961107494532286e-07
54	2718	6.935554726836965e-05	None	0.2169746205508379	6.935554726836965e-05
54	2587	2.5492341143374127e-09	None	0.8390394236823202	2.5492341143374127e-09
54	2639	8.063067013630468e-05	None	0.40780526663722394	8.063067013630468e-05
54	2791	8.970799207955268e-05	None	0.07118496566226436	8.970799207955268e-05
54	2557	-7.005723921369882e-09	None	0.34953848920812625	-7.005723921369882e-09
54	2656	2.5408976372524518e-09	None	0.5034914986102411	2.5408976372524518e-09
54	2712	1.8090778581436798e-05	None	0.3483861816581361	1.8090778581436798e-05
54	2798	-7.200490331226044e-08	None	0.2257004857671186	-7.200490331226044e-08
54	2706	-2.3709126902122508e-11	None	0.3101846103415542	-2.3709126902122508e-11
54	2720	-3.937067296008502e-09	None	0.3447248620639282	-3.937067296008502e-09
54	2570	1.4223714914790363e-05	None	0.26396641120659625	1.4223714914790363e-05
54	2655	-5.450699136393386e-09	None	0.4685633482682087	-5.450699136393386e-09
54	2686	0.0001376827166667492	None	0.30350745994928313	0.0001376827166667492
54	2751	-7.828573260126395e-08	None	0.2242888894056529	-7.828573260126395e-08
54	2786	-8.26541423503495e-10	None	0.31639565114231216	-8.26541423503495e-10
54	2733	4.413732395559598e-05	None	0.23288184174653875	4.413732395559598e-05
54	2742	2.5816840639213674e-07	None	0.3313801331791235	2.5816840639213674e-07
54	2741	3.4646430197141976e-06	None	0.33830045992499247	3.4646430197141976e-06
54	2595	3.1141541148217515e-08	None	0.3313801331791235	3.1141541148217515e-08
54	2772	8.666069323140532e-05	None	0.07118496566226436	8.666069323140532e-05
54	2749	-0.1	None	0.5211492178774553	-0.1
54	2578	2.0385606389116532e-09	None	0.14859901731222697	2.0385606389116532e-09
54	2783	4.170233440277411e-05	None	0.31468380154028913	4.170233440277411e-05
54	2647	1.8883504142873704e-06	None	0.3153578663996504	1.8883504142873704e-06
54	2569	9.15331055384379e-08	None	0.6973274806127827	9.15331055384379e-08
54	2797	-7.937114000779873e-09	None	0.38275116168715856	-7.937114000779873e-09
54	2780	3.19179009441678e-05	None	0.1465398352313441	3.19179009441678e-05
54	2649	0.00020218831635998832	None	0.31009076648293477	0.00020218831635998832
54	2633	2.1729033658679666e-05	None	0.47847500301421053	2.1729033658679666e-05
54	2756	9.489780386548067e-06	None	0.44433931185099756	9.489780386548067e-06
54	2627	3.8181241788577945e-11	None	0.3556052305079436	3.8181241788577945e-11
54	2725	-1.5050672964500054e-07	None	0.4087859938545379	-1.5050672964500054e-07
54	2620	-1.8192973532096275e-08	None	0.5190102858068448	-1.8192973532096275e-08
54	2737	2.3141870931177584e-05	None	0.5084713375437028	2.3141870931177584e-05
54	2770	0.0006333798085770733	None	0.21921199933569765	0.0006333798085770733
54	2746	-3.8062451348001764e-09	None	0.33922789486242794	-3.8062451348001764e-09
54	2674	-1.7032759859839917e-08	None	0.6775290217452222	-1.7032759859839917e-08
54	2564	-0.1	None	0.43232150492757243	-0.1
54	2616	1.5590441114964952e-07	None	0.2956490485801589	1.5590441114964952e-07
54	2685	9.788992059699394e-07	None	0.30190132624008453	9.788992059699394e-07
54	2795	9.271110961550629e-07	None	0.38892056060861213	9.271110961550629e-07
54	2769	-1.8909384247280606e-08	None	0.3447248620639282	-1.8909384247280606e-08
54	2774	1.4300465710221697e-05	None	0.1465398352313441	1.4300465710221697e-05
54	2678	-4.212219348926707e-08	None	0.44937087539938203	-4.212219348926707e-08
54	2705	5.119689887764689e-05	None	0.17276069941049885	5.119689887764689e-05
54	2588	2.103669532383738e-07	None	0.1465398352313441	2.103669532383738e-07
54	2698	-1.4587880065301348e-05	None	0.33397353448227973	-1.4587880065301348e-05
54	2688	2.2911714061260602e-05	None	0.41634152484194686	2.2911714061260602e-05
54	2673	2.6719811760113476e-06	None	0.49708476998664725	2.6719811760113476e-06
54	2763	-0.1	None	0.29893043414338255	-0.1
54	2669	5.3881545918596435e-05	None	0.21921199933569765	5.3881545918596435e-05
54	2704	-0.1	None	0.41368947153093477	-0.1
54	2626	-7.780924117412945e-13	None	0.318716484404818	-7.780924117412945e-13
54	2551	7.156830565464932e-08	None	0.4124209053811579	7.156830565464932e-08
54	2734	-3.40155234632085e-09	None	0.07118496566226436	-3.40155234632085e-09
54	2788	None	None	0.44433822568431386	None
54	2708	1.4229336105432851e-06	None	0.2648300963142443	1.4229336105432851e-06
54	2735	6.280020414704873e-09	None	0.32851280576652686	6.280020414704873e-09
54	2659	-1.449807843291705e-06	None	0.07118496566226436	-1.449807843291705e-06
54	2634	8.148493392858428e-07	None	0.45309600609181616	8.148493392858428e-07
54	2789	None	None	0.21429713046403767	None
54	2630	-4.31157973951298e-06	None	0.3191856934064284	-4.31157973951298e-06
54	2638	6.100165042186495e-05	None	0.43465263881720384	6.100165042186495e-05
54	2792	3.510109560913854e-05	None	0.205557177442252	3.510109560913854e-05
54	2591	-4.2161850732678443e-07	None	0.33415125888968356	-4.2161850732678443e-07
54	2743	4.989857123086874e-05	None	0.25384799716065515	4.989857123086874e-05
54	2787	-4.9902752118457313e-08	None	0.3063281999195461	-4.9902752118457313e-08
54	2722	4.594872327186821e-06	None	0.24327289596111118	4.594872327186821e-06
54	2757	0.0019536659686806195	None	0.1465398352313441	0.0019536659686806195
54	2695	1.5689919076529343e-07	None	0.21048247124159142	1.5689919076529343e-07
54	2668	5.6758433265950035e-05	None	0.2128900595489817	5.6758433265950035e-05
54	2590	1.8515726370640729e-06	None	0.4665672241336888	1.8515726370640729e-06
54	2731	0.0001559895429484744	None	0.33712762632426696	0.0001559895429484744
54	2738	6.0291158178113305e-09	None	0.22715115379208317	6.0291158178113305e-09
108	5404	0.002537403713146493	None	0.0	0.002537403713146493
108	5469	5.403268306194172e-05	None	0.0	5.403268306194172e-05
108	4886	0.007913668951421942	None	0.0	0.007913668951421942
108	5441	-5.719383106224694e-06	None	0.37771704432785	-5.719383106224694e-06
108	4550	0.013018065586192657	None	0.0	0.013018065586192657
108	5157	0.0066425110133377435	None	0.0	0.0066425110133377435
108	4616	0.0009383657251623006	None	0.0	0.0009383657251623006
108	5319	0.0037467539289455626	None	0.155223281998317	0.0037467539289455626
108	5435	0.0027233177981072737	None	0.05506094005282412	0.0027233177981072737
108	5451	0.0029628077246374755	None	0.0	0.0029628077246374755
108	5339	0.01256196788309779	None	0.0	0.01256196788309779
108	5490	0.00012382200474986797	None	0.0	0.00012382200474986797
108	5448	0.002255560499594882	None	0.02585981886264906	0.002255560499594882
108	5328	0.00303989874634158	None	0.0	0.00303989874634158
108	5371	0.001078422069886584	None	0.0	0.001078422069886584
108	5463	0.0001752484506952537	None	0.05506094005282412	0.0001752484506952537
108	5476	0.008479612764664333	None	0.02585981886264906	0.008479612764664333
108	5260	0.00435699543576134	None	0.0	0.00435699543576134
108	5479	0.0006857057403941249	None	0.0	0.0006857057403941249
108	5461	0.004649327290763114	None	0.0	0.004649327290763114
108	5498	-1.1476367653320446e-05	None	0.0	-1.1476367653320446e-05
108	5382	0.012125990696471592	None	0.0	0.012125990696471592
108	5447	2.957013609901364e-09	None	0.05506094005282412	2.957013609901364e-09
108	5457	0.00010361101172682885	None	0.0	0.00010361101172682885
108	5453	-4.16990890164395e-05	None	0.0	-4.16990890164395e-05
108	5470	3.796717971107432e-05	None	0.21053876068062696	3.796717971107432e-05
108	5228	0.003738011843400434	None	0.15757378657428536	0.003738011843400434
108	5065	0.0008847736040454285	None	0.0	0.0008847736040454285
108	4699	0.00140775336029584	None	0.0	0.00140775336029584
108	5060	0.0042098431866131976	None	0.0	0.0042098431866131976
108	4973	0.003918700687957542	None	0.0	0.003918700687957542
108	5231	0.007152470911636852	None	0.0	0.007152470911636852
108	5416	0.005393997856783108	None	0.0	0.005393997856783108
108	5495	0.0040016165520590655	None	0.0	0.0040016165520590655
108	4147	0.012116010463424661	None	0.0	0.012116010463424661
108	5474	0.001876884773235268	None	0.0	0.001876884773235268
108	5431	0.0001010014301737897	None	0.0	0.0001010014301737897
108	5449	0.0011327613418359278	None	0.1188346173840646	0.0011327613418359278
108	5313	0.009807146103138093	None	0.21053876068062696	0.009807146103138093
108	4970	0.00837019257461337	None	0.0	0.00837019257461337
108	5424	0.005381793475676811	None	0.0	0.005381793475676811
108	5482	7.419468139389972e-09	None	0.0	7.419468139389972e-09
108	4761	0.0031234895137009443	None	0.0	0.0031234895137009443
108	4206	0.0035801486538518624	None	0.0	0.0035801486538518624
108	4317	0.008739173205134633	None	0.0	0.008739173205134633
108	5399	1.6633337977456303e-08	None	0.0	1.6633337977456303e-08
108	5104	0.005349857671542804	None	0.0	0.005349857671542804
108	5350	0.00318128576654858	None	0.0	0.00318128576654858
108	5131	0.012028806741659973	None	0.0	0.012028806741659973
108	5370	0.003652710239826399	None	0.0	0.003652710239826399
108	4266	0.0031631419620272755	None	0.0	0.0031631419620272755
108	4598	0.0006987606972435406	None	0.0	0.0006987606972435406
108	5484	-2.9689634201138775e-08	None	0.0	-2.9689634201138775e-08
108	5330	0.0002599510449018644	None	0.0	0.0002599510449018644
108	4778	0.02376837201246053	None	0.0	0.02376837201246053
108	5221	0.0009849748543548106	None	0.0	0.0009849748543548106
108	5445	0.00044143159070677624	None	0.1188346173840646	0.00044143159070677624
108	5145	0.011407941118091203	None	0.0	0.011407941118091203
108	4976	0.006604845117317226	None	0.0	0.006604845117317226
108	5488	-3.7022728390255994e-05	None	0.05506094005282412	-3.7022728390255994e-05
108	5007	0.008364899294603278	None	0.0	0.008364899294603278
108	5377	0.005721436648504043	None	0.155223281998317	0.005721436648504043
108	5238	0.0007768390019171282	None	0.0	0.0007768390019171282
108	4980	0.007893863672248919	None	0.21053876068062696	0.007893863672248919
108	5483	0.0032534423661899846	None	0.02585981886264906	0.0032534423661899846
108	5031	0.0018598966651914776	None	0.0	0.0018598966651914776
108	5425	0.0003540021865754221	None	0.02585981886264906	0.0003540021865754221
108	3503	0.0027767325147579503	None	0.0	0.0027767325147579503
108	5464	1.6759477594321518e-09	None	0.0	1.6759477594321518e-09
108	5405	1.3252142087256256e-07	None	0.0	1.3252142087256256e-07
108	5068	0.013016506741601944	None	0.0	0.013016506741601944
108	4739	0.011423356553485366	None	0.0	0.011423356553485366
108	5239	0.003849642383423983	None	0.0	0.003849642383423983
108	5460	0.0018207237999088436	None	0.0	0.0018207237999088436
108	5389	0.005733063514057939	None	0.05506094005282412	0.005733063514057939
108	5458	6.765270952441661e-10	None	0.02585981886264906	6.765270952441661e-10
108	5413	0.0002306054538454648	None	0.0	0.0002306054538454648
108	5467	-1.7944517446463705e-05	None	0.02585981886264906	-1.7944517446463705e-05
108	5499	1.8996374459011773e-08	None	0.0	1.8996374459011773e-08
108	5035	0.0028777880007417826	None	0.0	0.0028777880007417826
108	5496	0.002087786512351118	None	0.0	0.002087786512351118
108	5426	0.00134711627183976	None	0.0	0.00134711627183976
108	5279	7.07101634730975e-05	None	0.0	7.07101634730975e-05
108	4899	0.0013499728207972835	None	0.02585981886264906	0.0013499728207972835
108	4006	0.007120993344701098	None	0.10343927545059624	0.007120993344701098
108	5419	0.00013385471813346096	None	0.0	0.00013385471813346096
108	5444	0.0008161987033130778	None	0.0	0.0008161987033130778
108	5494	-1.0427116027698461e-05	None	0.0	-1.0427116027698461e-05
108	5203	0.001235739531675228	None	0.0	0.001235739531675228
108	5385	0.004466003407027452	None	0.0	0.004466003407027452
108	4887	0.003369703358131884	None	0.0	0.003369703358131884
108	5196	0.0012252011792238914	None	0.0	0.0012252011792238914
108	5489	1.1133046564595937e-09	None	0.0	1.1133046564595937e-09
108	5235	0.0013291555644919185	None	0.37771704432785	0.0013291555644919185
108	5406	0.000526717194553236	None	0.0	0.000526717194553236
108	5375	0.004724971659095869	None	0.18405335544970264	0.004724971659095869
108	5481	0.0045200349172493225	None	0.0	0.0045200349172493225
108	5446	0.0006894295052436154	None	0.0	0.0006894295052436154
108	4771	0.003002466848693383	None	0.0	0.003002466848693383
108	5284	0.0011803316599449676	None	0.0	0.0011803316599449676
34	1751	0.3729578103964363	0.3729578103964363	0.42858569216686987	0.3729578103964363
34	1639	0.3736722878650469	0.3736722878650469	0.431773829023275	0.3736722878650469
34	1694	0.3695899179825194	0.3695899179825194	0.77885498859615	0.3695899179825194
34	1733	0.3409928104690515	0.3409928104690515	0.38389844494211406	0.3409928104690515
34	1599	0.47310215958594304	0.47310215958594304	0.47310215958594304	0.47310215958594304
34	1606	0.3568065306868309	0.3568065306868309	0.468220867592381	0.3568065306868309
34	1126	0.38971472251218814	0.38971472251218814	0.42891948366271554	0.38971472251218814
34	1760	0.3317402677942382	0.3317402677942382	0.4829905041487422	0.3317402677942382
34	1600	0.4502813280836805	0.4502813280836805	0.4874113653571642	0.4502813280836805
34	1756	0.4093108347553095	0.4093108347553095	0.49228954707531936	0.4093108347553095
34	1772	0.2985619396867635	0.2985619396867635	0.3745376034541413	0.2985619396867635
34	1610	0.4444774695676844	0.4444774695676844	0.48939728721302256	0.4444774695676844
34	1793	0.3663981044019779	0.3663981044019779	0.39799082630671223	0.3663981044019779
34	1361	0.3865357169300446	0.3865357169300446	0.44015064135486226	0.3865357169300446
34	1723	0.3904299790465231	0.3904299790465231	0.46086580068175387	0.3904299790465231
34	1577	0.3519181528372356	0.3519181528372356	0.3810174412354944	0.3519181528372356
34	1420	0.27105081297111855	0.27105081297111855	0.28750692729443295	0.27105081297111855
34	1759	0.3465246623268164	0.3465246623268164	0.39090787443810837	0.3465246623268164
34	1726	0.3990200714511172	0.3990200714511172	0.3990200714511172	0.3990200714511172
34	1775	0.32848561627938094	0.32848561627938094	0.39287159321883997	0.32848561627938094
34	1537	0.37553503518283393	0.37553503518283393	0.496744191402987	0.37553503518283393
34	1351	0.49661502315661077	0.49661502315661077	0.5061906916536152	0.49661502315661077
34	1755	0.4984384277789097	0.4984384277789097	0.552063735032129	0.4984384277789097
34	1333	0.47749000119771995	0.47749000119771995	0.5140293425578839	0.47749000119771995
34	1714	0.349189863363764	0.349189863363764	0.4592559738714687	0.349189863363764
34	1698	0.3093151737220599	0.3093151737220599	0.32705321039451657	0.3093151737220599
34	1708	0.33281375065600916	0.33281375065600916	0.4847812656972583	0.33281375065600916
34	1581	0.4376353052031948	0.4376353052031948	0.4502923337260028	0.4376353052031948
34	1666	0.3709867637555142	0.3709867637555142	0.40498110722659675	0.3709867637555142
34	1278	0.4444774695676844	0.4444774695676844	0.48939728721302256	0.4444774695676844
34	1576	0.44721119608659177	0.44721119608659177	0.4741440658001692	0.44721119608659177
34	1502	0.4597286164823792	0.4597286164823792	0.46548013734205923	0.4597286164823792
34	1660	0.2868828491032017	0.2868828491032017	0.383991323679517	0.2868828491032017
34	1012	0.42232316019979227	0.42232316019979227	0.45089201378856514	0.42232316019979227
34	1542	0.4564224233486325	0.4564224233486325	0.49582869532000995	0.4564224233486325
34	949	0.3718609729689477	0.3718609729689477	0.4059999672026596	0.3718609729689477
34	1754	0.33866876557475056	0.33866876557475056	0.43775529280788933	0.33866876557475056
34	1687	0.3469921758268872	0.3469921758268872	0.370311999995751	0.3469921758268872
34	1770	0.34029152126797896	0.34029152126797896	0.4450145838224411	0.34029152126797896
34	1773	0.3709867637555142	0.3709867637555142	0.40498110722659675	0.3709867637555142
34	1737	0.3904299790465231	0.3904299790465231	0.46086580068175387	0.3904299790465231
34	1283	0.37506748754129526	0.37506748754129526	0.40871428549171285	0.37506748754129526
34	1512	0.3518750109665807	0.3518750109665807	0.3839824630009253	0.3518750109665807
34	1716	0.358054440682064	0.358054440682064	0.4084278813819574	0.358054440682064
34	1715	0.3709867637555142	0.3709867637555142	0.40498110722659675	0.3709867637555142
34	1634	0.4788210033861359	0.4788210033861359	0.5252894894511964	0.4788210033861359
34	1763	0.30647152706134745	0.30647152706134745	0.3589700757720921	0.30647152706134745
34	1171	0.38058411173666373	0.38058411173666373	0.3864275923530939	0.38058411173666373
34	1603	0.41751713966831716	0.41751713966831716	0.4998766482853793	0.41751713966831716
34	1579	0.2734378702535973	0.2734378702535973	0.3043667567666466	0.2734378702535973
34	1738	0.2978519543257748	0.2978519543257748	0.39424494068765076	0.2978519543257748
34	1476	0.36101017066846586	0.36101017066846586	0.44274494378664403	0.36101017066846586
34	1799	0.34242731236843194	0.34242731236843194	0.34242731236843194	0.34242731236843194
34	1692	0.34759459562141426	0.34759459562141426	0.35598163065464283	0.34759459562141426
34	1656	0.4079854257718189	0.4079854257718189	0.467767721666961	0.4079854257718189
34	1757	0.37281084634702755	0.37281084634702755	0.37906504371059896	0.37281084634702755
34	1674	0.2978519543257748	0.2978519543257748	0.39424494068765076	0.2978519543257748
34	1690	0.338972136734394	0.338972136734394	0.35436056105951996	0.338972136734394
34	1764	0.31083756843131577	0.31083756843131577	0.3208994959853911	0.31083756843131577
34	1701	0.47413673109864807	0.47413673109864807	0.47979304584283594	0.47413673109864807
34	1675	0.37553503518283393	0.37553503518283393	0.496744191402987	0.37553503518283393
34	1567	0.31215799833061686	0.31215799833061686	0.3831294771576075	0.31215799833061686
34	1789	0.5516033292460939	0.5516033292460939	0.5645228630969723	0.5516033292460939
34	1797	0.2978519543257748	0.2978519543257748	0.39424494068765076	0.2978519543257748
34	1665	0.4788210033861359	0.4788210033861359	0.5252894894511964	0.4788210033861359
34	1677	0.39665120950195143	0.39665120950195143	0.5032791802206745	0.39665120950195143
34	1776	0.38960661477583386	0.38960661477583386	0.4238807826211117	0.38960661477583386
34	1774	0.30191163478528066	0.30191163478528066	0.3557175257358599	0.30191163478528066
34	1414	0.3379064065868312	0.3379064065868312	0.40173547281256267	0.3379064065868312
34	1647	0.333872556802473	0.333872556802473	0.43409665553143634	0.333872556802473
34	1792	0.42258622476177476	0.42258622476177476	0.47044393626660097	0.42258622476177476
34	1735	0.4832101099290701	0.4832101099290701	0.5248119719331144	0.4832101099290701
34	1782	0.3904299790465231	0.3904299790465231	0.46086580068175387	0.3904299790465231
34	1412	0.3770199043390548	0.3770199043390548	0.4245373809878477	0.3770199043390548
34	1569	0.31599121856413087	0.31599121856413087	0.31980154447903497	0.31599121856413087
34	1554	0.3491357230291563	0.3491357230291563	0.3743721180791183	0.3491357230291563
34	1590	0.5210280488730827	0.5210280488730827	0.6014945674578097	0.5210280488730827
34	1704	0.3667159897265929	0.3667159897265929	0.38057308571790754	0.3667159897265929
34	1668	0.3477540560010865	0.3477540560010865	0.3492062322652584	0.3477540560010865
34	1135	0.40669152097990463	0.40669152097990463	0.41848590708402417	0.40669152097990463
34	1794	0.36648129349526426	0.36648129349526426	0.4080292823197844	0.36648129349526426
34	1739	0.48115506474606634	0.48115506474606634	0.5193703482938121	0.48115506474606634
34	1641	0.5105599822084153	0.5105599822084153	0.5430103758808624	0.5105599822084153
34	1655	0.3648485943740699	0.3648485943740699	0.5177290855637888	0.3648485943740699
34	1798	0.362380475463713	0.362380475463713	0.4485228089564707	0.362380475463713
34	1465	0.3935735921814809	0.3935735921814809	0.40095624191094315	0.3935735921814809
34	1302	0.3691148492688947	0.3691148492688947	0.3914734030961643	0.3691148492688947
34	1788	0.3236804094356804	0.3236804094356804	0.3509519816619061	0.3236804094356804
34	1771	0.33119103087662793	0.33119103087662793	0.4029633503351125	0.33119103087662793
34	1623	0.36399003654926965	0.36399003654926965	0.41380550072173045	0.36399003654926965
34	1780	0.3236804094356804	0.3236804094356804	0.3509519816619061	0.3236804094356804
34	1711	0.33004400086455554	0.33004400086455554	0.411261440448344	0.33004400086455554
34	1752	0.2808893115571195	0.2808893115571195	0.3359016102670592	0.2808893115571195
34	1657	0.3501008020220235	0.3501008020220235	0.3883601083346066	0.3501008020220235
34	1712	0.3823098579814369	0.3823098579814369	0.4283878554263397	0.3823098579814369
34	1777	0.3300299635051315	0.3300299635051315	0.361344516084453	0.3300299635051315
34	1399	0.45796137539108644	0.45796137539108644	0.49703179590972557	0.45796137539108644
34	1725	0.32974258349959606	0.32974258349959606	0.37618827561573814	0.32974258349959606
34	1652	0.35378280639434145	0.35378280639434145	0.4050365229538405	0.35378280639434145
34	1104	0.3924587708347187	0.3924587708347187	0.40863864637645025	0.3924587708347187
0	67	0.0	0.0	0.0	0.0
0	78	0.3608039610975798	0.3608039610975798	0.3608039610975798	0.3608039610975798
0	27	0.16540462015669907	0.16540462015669907	0.16540462015669907	0.16540462015669907
0	40	0.0	0.0	0.0	0.0
0	44	0.0	0.0	0.0	0.0
0	66	0.0	0.0	0.0	0.0
0	95	0.0	0.0	0.0	0.0
0	21	0.8815440400174938	0.8815440400174938	0.8815440400174938	0.8815440400174938
0	37	0.32469553634014303	0.32469553634014303	0.32469553634014303	0.32469553634014303
0	58	0.0	0.0	0.0	0.0
0	52	0.47136427731852343	0.47136427731852343	0.47136427731852343	0.47136427731852343
0	15	0.21848317938243875	0.21848317938243875	0.21848317938243875	0.21848317938243875
0	92	0.0	0.0	0.0	0.0
0	84	0.4463535653549894	0.4463535653549894	0.4463535653549894	0.4463535653549894
0	53	0.0	0.0	0.0	0.0
0	12	0.0	0.0	0.0	0.0
0	41	0.20552711543868538	0.20552711543868538	0.20552711543868538	0.20552711543868538
0	91	0.16540462015669907	0.16540462015669907	0.16540462015669907	0.16540462015669907
0	77	0.24515701658768724	0.24515701658768724	0.24515701658768724	0.24515701658768724
0	38	0.16540462015669907	0.16540462015669907	0.16540462015669907	0.16540462015669907
0	64	0.15198730020177406	0.15198730020177406	0.15198730020177406	0.15198730020177406
0	19	0.32505535363237936	0.32505535363237936	0.32505535363237936	0.32505535363237936
0	85	0.0	0.0	0.0	0.0
0	49	0.6550392462184288	0.6550392462184288	0.6550392462184288	0.6550392462184288
0	45	0.19295342252965406	0.19295342252965406	0.19295342252965406	0.19295342252965406
0	86	0.1816560104488641	0.1816560104488641	0.1816560104488641	0.1816560104488641
0	35	0.0	0.0	0.0	0.0
0	88	0.0	0.0	0.0	0.0
0	70	0.3269079521149977	0.3269079521149977	0.3269079521149977	0.3269079521149977
0	80	0.0	0.0	0.0	0.0
0	17	0.31076280558606634	0.31076280558606634	0.31076280558606634	0.31076280558606634
0	23	0.8815440400174938	0.8815440400174938	0.8815440400174938	0.8815440400174938
0	57	0.0	0.0	0.0	0.0
0	39	0.2113534280775648	0.2113534280775648	0.2113534280775648	0.2113534280775648
0	62	0.8815440400174938	0.8815440400174938	0.8815440400174938	0.8815440400174938
0	22	0.0	0.0	0.0	0.0
0	29	1.0651044178073716	1.0651044178073716	1.0651044178073716	1.0651044178073716
0	4	0.37904774116129114	0.37904774116129114	0.37904774116129114	0.37904774116129114
0	76	0.0	0.0	0.0	0.0
0	25	0.0	0.0	0.0	0.0
0	61	0.0	0.0	0.0	0.0
0	60	0.19769930008128386	0.19769930008128386	0.19769930008128386	0.19769930008128386
0	81	0.32328037469994075	0.32328037469994075	0.32328037469994075	0.32328037469994075
0	73	0.0	0.0	0.0	0.0
0	72	0.0	0.0	0.0	0.0
0	89	0.23709896755469145	0.23709896755469145	0.23709896755469145	0.23709896755469145
0	51	0.34334020464906134	0.34334020464906134	0.34334020464906134	0.34334020464906134
0	3	0.17932434660388147	0.17932434660388147	0.17932434660388147	0.17932434660388147
0	11	0.27850821094374656	0.27850821094374656	0.27850821094374656	0.27850821094374656
0	24	0.20859093886142296	0.20859093886142296	0.20859093886142296	0.20859093886142296
0	10	0.18809892460681726	0.18809892460681726	0.18809892460681726	0.18809892460681726
0	33	1.0651044178073716	1.0651044178073716	1.0651044178073716	1.0651044178073716
0	56	0.5500898926453782	0.5500898926453782	0.5500898926453782	0.5500898926453782
0	75	0.42240402760645895	0.42240402760645895	0.42240402760645895	0.42240402760645895
0	59	0.0	0.0	0.0	0.0
0	43	0.26692087467576037	0.26692087467576037	0.26692087467576037	0.26692087467576037
0	47	0.3264885808084384	0.3264885808084384	0.3264885808084384	0.3264885808084384
0	32	0.0	0.0	0.0	0.0
0	74	0.11424036299331222	0.11424036299331222	0.11424036299331222	0.11424036299331222
0	90	0.3992024772774957	0.3992024772774957	0.3992024772774957	0.3992024772774957
0	99	0.0	0.0	0.0	0.0
0	7	0.31652054830570264	0.31652054830570264	0.31652054830570264	0.31652054830570264
0	1	0.0	0.0	0.0	0.0
0	5	0.0	0.0	0.0	0.0
0	26	0.2898526648676558	0.2898526648676558	0.2898526648676558	0.2898526648676558
0	13	0.11424036299331222	0.11424036299331222	0.11424036299331222	0.11424036299331222
0	71	0.0	0.0	0.0	0.0
0	31	0.20150482821618	0.20150482821618	0.20150482821618	0.20150482821618
0	63	0.3367641785382484	0.3367641785382484	0.3367641785382484	0.3367641785382484
0	54	0.0	0.0	0.0	0.0
0	100	0.0	0.0	0.0	0.0
0	6	0.3117260921808701	0.3117260921808701	0.3117260921808701	0.3117260921808701
0	96	0.30143551289944426	0.30143551289944426	0.30143551289944426	0.30143551289944426
0	82	0.0	0.0	0.0	0.0
0	48	0.47701232683564243	0.47701232683564243	0.47701232683564243	0.47701232683564243
0	83	0.1816560104488641	0.1816560104488641	0.1816560104488641	0.1816560104488641
0	79	0.28097814139879146	0.28097814139879146	0.28097814139879146	0.28097814139879146
0	69	0.4805775145114959	0.4805775145114959	0.4805775145114959	0.4805775145114959
0	87	0.3280827930393074	0.3280827930393074	0.3280827930393074	0.3280827930393074
0	46	0.0	0.0	0.0	0.0
0	18	0.0	0.0	0.0	0.0
0	20	0.27016579597779156	0.27016579597779156	0.27016579597779156	0.27016579597779156
0	94	0.22889134100875735	0.22889134100875735	0.22889134100875735	0.22889134100875735
0	16	0.0	0.0	0.0	0.0
0	36	0.26128890159189655	0.26128890159189655	0.26128890159189655	0.26128890159189655
0	14	0.0	0.0	0.0	0.0
0	34	0.0	0.0	0.0	0.0
0	9	0.26395986675113553	0.26395986675113553	0.26395986675113553	0.26395986675113553
0	28	0.3684878981303956	0.3684878981303956	0.3684878981303956	0.3684878981303956
0	68	0.0	0.0	0.0	0.0
0	98	0.0	0.0	0.0	0.0
0	93	0.2046879380967246	0.2046879380967246	0.2046879380967246	0.2046879380967246
0	30	0.0	0.0	0.0	0.0
0	97	0.3625811500653416	0.3625811500653416	0.3625811500653416	0.3625811500653416
0	55	0.2344399421533835	0.2344399421533835	0.2344399421533835	0.2344399421533835
0	65	0.0	0.0	0.0	0.0
0	50	0.2734631901483196	0.2734631901483196	0.2734631901483196	0.2734631901483196
0	8	0.0	0.0	0.0	0.0
0	42	0.0	0.0	0.0	0.0
0	2	0.3264885808084384	0.3264885808084384	0.3264885808084384	0.3264885808084384
87	4425	0.0026333494359482516	None	0.0	0.0026333494359482516
87	4370	0.002102604332141409	None	0.0	0.002102604332141409
87	4373	0.002119771685270383	None	0.050983280850724545	0.002119771685270383
87	3885	0.008560821885692295	None	0.2218208633097874	0.008560821885692295
87	4320	1.1443579885525224e-06	None	0.0	1.1443579885525224e-06
87	3806	0.0032368084575661316	None	0.0	0.0032368084575661316
87	4042	0.0004858395657719794	None	0.0	0.0004858395657719794
87	4346	0.0009091638743547398	None	0.0	0.0009091638743547398
87	4450	5.281638384695531e-06	None	0.02405274065561941	5.281638384695531e-06
87	4279	0.0010090425372610945	None	0.0	0.0010090425372610945
87	4355	0.005084882710589286	None	0.0	0.005084882710589286
87	4151	0.00043491091385728764	None	0.0	0.00043491091385728764
87	4389	7.894240622294114e-05	None	0.11208875249606157	7.894240622294114e-05
87	4321	0.0001406758859110247	None	0.0	0.0001406758859110247
87	4448	0.00040191931389312903	None	0.0	0.00040191931389312903
87	4341	0.00950870177768836	None	0.0	0.00950870177768836
87	4313	0.00011659304451802132	None	0.32074913948732864	0.00011659304451802132
87	4201	0.001267780453468654	None	0.02405274065561941	0.001267780453468654
87	4338	0.0002369311211913204	None	0.0	0.0002369311211913204
87	4177	0.0004276815227984404	None	0.0	0.0004276815227984404
87	4449	0.00020740507799800147	None	0.0	0.00020740507799800147
87	4308	0.008656253022518053	None	0.17704348579245074	0.008656253022518053
87	4277	0.0009883849853332969	None	0.050983280850724545	0.0009883849853332969
87	4363	0.001306360662890211	None	0.0	0.001306360662890211
87	4291	0.00046422284211739386	None	0.0	0.00046422284211739386
87	4147	0.012116010463424661	None	0.0	0.012116010463424661
87	4426	9.323018863688068e-06	None	0.0	9.323018863688068e-06
87	4365	-1.2781920784658466e-05	None	0.0	-1.2781920784658466e-05
87	4429	0.00365649343627548	None	0.0	0.00365649343627548
87	4412	0.00018382911436042187	None	0.0	0.00018382911436042187
87	4273	1.1105452902512476e-09	None	0.0	1.1105452902512476e-09
87	4432	1.3463875758884797e-05	None	0.0	1.3463875758884797e-05
87	4206	0.0035801486538518624	None	0.050983280850724545	0.0035801486538518624
87	4317	0.008739173205134633	None	0.11208875249606157	0.008739173205134633
87	4287	0.0003503570450794366	None	0.0	0.0003503570450794366
87	3844	0.0027531244636426564	None	0.1022139926655025	0.0027531244636426564
87	3790	0.002010076907639648	None	0.11208875249606157	0.002010076907639648
87	4436	1.2912911591800492e-07	None	0.0	1.2912911591800492e-07
87	4430	0.000883575339456508	None	0.22483893299238517	0.000883575339456508
87	4086	0.00016364526003369694	None	0.24559419324499726	0.00016364526003369694
87	3869	0.0032017445741783918	None	0.0	0.0032017445741783918
87	3758	0.005883768898881024	None	0.22483893299238517	0.005883768898881024
87	3999	0.002027052870224541	None	0.0	0.002027052870224541
87	4266	0.0031631419620272755	None	0.0	0.0031631419620272755
87	4164	0.0024508149542561953	None	0.0	0.0024508149542561953
87	4440	0.00028023102796292536	None	0.0	0.00028023102796292536
87	4304	0.0017508835358874004	None	0.0	0.0017508835358874004
87	4437	0.0005439240278015478	None	0.02405274065561941	0.0005439240278015478
87	4264	8.102935571635982e-07	None	0.0	8.102935571635982e-07
87	4375	0.00018644409930223329	None	0.0	0.00018644409930223329
87	4407	-1.593321617720928e-05	None	0.15391051283694843	-1.593321617720928e-05
87	4366	1.8151613251650774e-06	None	0.02405274065561941	1.8151613251650774e-06
87	4446	3.439859653275891e-07	None	0.0	3.439859653275891e-07
87	4010	0.001959175679546479	None	0.3561337149786818	0.001959175679546479
87	4085	0.0029405805691533346	None	0.0	0.0029405805691533346
87	3944	0.0005860667312628226	None	0.0	0.0005860667312628226
87	4246	0.0019563920677101764	None	0.050983280850724545	0.0019563920677101764
87	3218	0.0019127242504090064	None	0.0	0.0019127242504090064
87	4129	0.0027883397198327554	None	0.0	0.0027883397198327554
87	3725	0.0009018354007703438	None	0.15588842786975535	0.0009018354007703438
87	4387	4.811475039184793e-07	None	0.18551286879797346	4.811475039184793e-07
87	4172	0.0007968227086509645	None	0.0	0.0007968227086509645
87	4439	0.0002041537896349899	None	0.0	0.0002041537896349899
87	4405	0.00012815632671770002	None	0.050983280850724545	0.00012815632671770002
87	3909	0.0008014186837965459	None	0.0	0.0008014186837965459
87	3503	0.0027767325147579503	None	0.0	0.0027767325147579503
87	4191	0.0010234340692860187	None	0.0	0.0010234340692860187
87	4420	6.820078698847377e-05	None	0.0	6.820078698847377e-05
87	4117	0.0009359136973339649	None	0.0	0.0009359136973339649
87	4423	0.004174553695775519	None	0.050983280850724545	0.004174553695775519
87	4071	0.00026115140204343744	None	0.0	0.00026115140204343744
87	4269	0.0006776741002451519	None	0.0	0.0006776741002451519
87	3647	0.0005515145138432665	None	0.0	0.0005515145138432665
87	4080	0.0032972725317584875	None	0.0	0.0032972725317584875
87	4303	0.0015407025446297358	None	0.32074913948732864	0.0015407025446297358
87	4445	0.0013055784081243823	None	0.0	0.0013055784081243823
87	4358	0.0016106424357215762	None	0.0	0.0016106424357215762
87	4422	5.0271252876791264e-05	None	0.0	5.0271252876791264e-05
87	4213	0.002358455200735505	None	0.0	0.002358455200735505
87	4008	0.002393265615632147	None	0.02405274065561941	0.002393265615632147
87	4406	-0.0005323762211114988	None	0.0	-0.0005323762211114988
87	4443	0.00050911957202327	None	0.0	0.00050911957202327
87	4282	2.7292335657457767e-05	None	0.0	2.7292335657457767e-05
87	4119	0.002096565722775772	None	0.0	0.002096565722775772
87	4400	0.0002849659985865189	None	0.0	0.0002849659985865189
87	3125	0.0019873182923489485	None	0.0	0.0019873182923489485
87	4434	0.00015623230089393297	None	0.0	0.00015623230089393297
87	3895	0.002824316241012027	None	0.0	0.002824316241012027
87	4394	0.0031333637493355976	None	0.0	0.0031333637493355976
87	4006	0.007120993344701098	None	0.17704348579245074	0.007120993344701098
87	4028	0.0012254481565983294	None	0.0	0.0012254481565983294
87	3950	0.001240593921599369	None	0.0	0.001240593921599369
87	4334	0.001977348160583878	None	0.02405274065561941	0.001977348160583878
87	4410	3.187034752234362e-08	None	0.0	3.187034752234362e-08
87	4160	0.0010701395503152343	None	0.0	0.0010701395503152343
87	4169	0.000891139725126508	None	0.17659161282825425	0.000891139725126508
87	4417	0.001272956393616772	None	0.050983280850724545	0.001272956393616772
87	4418	0.008679972440738435	None	0.0	0.008679972440738435
87	3585	0.0009211859889734515	None	0.3545861195552391	0.0009211859889734515
87	4243	0.004509981091446461	None	0.0	0.004509981091446461
51	2617	None	None	0.41543463969466526	None
51	2601	4.7144195305669026e-09	None	0.4304374394902724	4.7144195305669026e-09
51	2640	3.075544978323423e-05	None	0.29677656395112945	3.075544978323423e-05
51	2189	None	None	0.4664452679866679	None
51	2579	-9.632205974856796e-08	None	0.32610053677799755	-9.632205974856796e-08
51	2629	None	None	0.36885660007321297	None
51	1600	None	None	0.5069635993910551	None
51	2576	8.081933591128629e-08	None	0.3764317478527709	8.081933591128629e-08
51	2615	-0.1	None	0.3852086116067362	-0.1
51	2556	4.771196884571648e-08	None	0.32357354241118735	4.771196884571648e-08
51	2541	None	None	0.5434126228324799	None
51	2568	-3.2286560167479896e-06	None	0.46637965052549435	-3.2286560167479896e-06
51	2447	None	None	0.4065274312462982	None
51	2566	-1.683856097640422e-06	None	0.5434126228324799	-1.683856097640422e-06
51	2625	-0.1	None	0.8978859624481099	-0.1
51	2624	3.3488234848475794e-06	None	0.4044690452014878	3.3488234848475794e-06
51	2107	None	None	0.5327188626234938	None
51	2622	-6.067295441611454e-08	None	0.3764317478527709	-6.067295441611454e-08
51	2631	-0.1	None	0.3415051546054192	-0.1
51	2645	1.3875591743509915e-08	None	0.3269345107779017	1.3875591743509915e-08
51	2533	None	None	0.3730777725605635	None
51	2607	1.5272297669368908e-06	None	0.4178042455928316	1.5272297669368908e-06
51	2646	-5.876306394263644e-09	None	0.43866675553294776	-5.876306394263644e-09
51	2608	-1.4792393104218989e-06	None	0.36278302149953934	-1.4792393104218989e-06
51	2613	2.60398956616568e-09	None	0.5327188626234938	2.60398956616568e-09
51	2553	-0.1	None	0.35477258473997575	-0.1
51	2319	None	None	0.3863124496957496	None
51	2606	9.969479208707839e-05	None	0.4478856949961152	9.969479208707839e-05
51	2526	None	None	0.5178140695547376	None
51	2605	-1.3719188457623242e-08	None	0.44613643737869957	-1.3719188457623242e-08
51	2517	None	None	0.6250957442918768	None
51	2636	-0.1	None	0.3681954790277791	-0.1
51	2587	2.5492341143374127e-09	None	0.6250957442918768	2.5492341143374127e-09
51	2639	8.063067013630468e-05	None	0.40743128850063703	8.063067013630468e-05
51	2557	-7.005723921369882e-09	None	0.3427235980840963	-7.005723921369882e-09
51	2083	None	None	0.456606872123826	None
51	2623	6.020475877698594e-08	None	0.41401298206949866	6.020475877698594e-08
51	2570	1.4223714914790363e-05	None	0.3996368069042068	1.4223714914790363e-05
51	2115	None	None	0.3681954790277791	None
51	2524	None	None	0.42187243222156223	None
51	2619	2.4099819581941106e-07	None	0.32357354241118735	2.4099819581941106e-07
51	2611	-0.1	None	0.28912796431331544	-0.1
51	2227	None	None	0.43710931681796883	None
51	2595	3.1141541148217515e-08	None	0.32357354241118735	3.1141541148217515e-08
51	2582	-0.1	None	0.28240414584621754	-0.1
51	2578	2.0385606389116532e-09	None	0.4305381556057995	2.0385606389116532e-09
51	2603	-0.1	None	0.3880006815531238	-0.1
51	2642	1.682086790942149e-05	None	0.5434126228324799	1.682086790942149e-05
51	2490	None	None	0.3465882014666894	None
51	2580	-1.150608657833993e-09	None	0.21085601972072326	-1.150608657833993e-09
51	2647	1.8883504142873704e-06	None	0.4075015297897737	1.8883504142873704e-06
51	2550	None	None	0.36893821922469	None
51	2434	None	None	0.3330984657385603	None
51	2569	9.15331055384379e-08	None	0.6008564888730575	9.15331055384379e-08
51	2649	0.00020218831635998832	None	0.29879781290997026	0.00020218831635998832
51	2633	2.1729033658679666e-05	None	0.36893821922469	2.1729033658679666e-05
51	2561	-5.177729584841574e-10	None	0.49208280662598075	-5.177729584841574e-10
51	2563	-0.1	None	0.42207401286325635	-0.1
51	2627	3.8181241788577945e-11	None	0.3207768797376872	3.8181241788577945e-11
51	2620	-1.8192973532096275e-08	None	0.5460813304351958	-1.8192973532096275e-08
51	2432	None	None	0.5587112007382206	None
51	2523	None	None	0.4860000539779934	None
51	2225	None	None	0.372994161033872	None
51	2632	-3.89095687309826e-08	None	0.4192811066739634	-3.89095687309826e-08
51	2575	-0.1	None	0.5917950792233195	-0.1
51	2564	-0.1	None	0.3549528776698841	-0.1
51	2038	None	None	0.4812672561560619	None
51	2499	None	None	0.3685797587471458	None
51	2616	1.5590441114964952e-07	None	0.3490090741816231	1.5590441114964952e-07
51	2609	None	None	0.42768179222359226	None
51	2497	None	None	0.5923907667172836	None
51	2555	-2.3463414267564105e-08	None	0.33648098176633623	-2.3463414267564105e-08
51	2588	2.103669532383738e-07	None	0.4229848709309433	2.103669532383738e-07
51	2322	None	None	0.49997303291050493	None
51	2194	None	None	0.5013470194665219	None
51	2599	-2.9047545651468435e-07	None	0.32357354241118735	-2.9047545651468435e-07
51	2411	None	None	0.21085601972072326	None
51	2648	None	None	0.41242395021690115	None
51	2604	1.5696991496387266e-08	None	0.2841821325811596	1.5696991496387266e-08
51	2626	-7.780924117412945e-13	None	0.41401298206949866	-7.780924117412945e-13
51	2551	7.156830565464932e-08	None	0.5082618909325771	7.156830565464932e-08
51	2574	2.0772472451061797e-11	None	0.3207768797376872	2.0772472451061797e-11
51	2567	-0.1	None	0.3802020263455769	-0.1
51	2643	None	None	0.3055829520671562	None
51	2423	None	None	0.40211858600931605	None
51	1961	None	None	0.5095658786278169	None
51	2634	8.148493392858428e-07	None	0.5911675978935981	8.148493392858428e-07
51	2369	None	None	0.3325347210711314	None
51	2207	None	None	0.6483929283960109	None
51	2037	None	None	0.38116869430042494	None
51	2630	-4.31157973951298e-06	None	0.3606648321469093	-4.31157973951298e-06
51	2638	6.100165042186495e-05	None	0.4001648489868151	6.100165042186495e-05
51	2591	-4.2161850732678443e-07	None	0.3689900264102266	-4.2161850732678443e-07
51	2573	-0.1	None	0.3308005748437985	-0.1
51	2618	4.837727538593744e-09	None	0.3287968219892878	4.837727538593744e-09
51	2316	None	None	0.5152180911003926	None
51	2590	1.8515726370640729e-06	None	0.44477479722322116	1.8515726370640729e-06
51	2396	None	None	0.5843941188752366	None
51	2562	5.982902913724825e-08	None	0.29677656395112945	5.982902913724825e-08
[truncated: 13,001 more rows]
