# Supplementary material for: Constrained by Design: Influence of Genetic Encodings on Evolved Traits of Robots
Source: Front Robot AI. 2021 Jun 15;8:672379. doi: 10.3389/frobt.2021.672379 (PMC8239187; doi:10.3389/frobt.2021.672379)
Supplement: Supplementary file 3 [file DataSheet2.ZIP › plasticoding_plane_1_all_measures.tsv]

robot_id	velocity	displacement_velocity	displacement_velocity_hill	head_balance	contacts	branching	branching_modules_count	limbs	extremities	length_of_limbs	extensiveness	coverage	joints	hinge_count	active_hinges_count	brick_count	touch_sensor_count	brick_sensor_count	proportion	width	height	size	absolute_size	sensors	symmetry	avg_period	dev_period	avg_phase_offset	dev_phase_offset	avg_amplitude	dev_amplitude	avg_intra_dev_params	avg_inter_dev_params	sensors_reach	recurrence	synaptic_reception
4373	0.06669005771657985	0.014405212206306573	0.011685413787092949	0.9264420905338703	None	0.125	1	0.2777777777777778	5	0.76	19	0.3068181818181818	0.72	22	18	4	1	0	0.18181818181818182	22	4	1.8	27	0.125	0	0.7598908237197363	0.9791354792956498	0.3195498626291335	0.8938278936458683	0.3596887921948843	0.9072037511631484	0.9314706959935831	0.9400831662445681	1.0	0.45454545454545453	0.0
2773	0.0018088914152590803	0.0002919537403288073	-0.00012618941102087247	0.9870994850920668	None	0	0	0.5	2	0.75	3	0.5	0.5	4	2	1	0	0	0.75	3	4	0.4	6	0.0	0	0.33152025792781403	0.9102035335486092	0.43607610257517226	0.7520696200606843	0.3596887921948843	0.5401957825003247	0.8055171100499452	0.7677491105610887	0	0	0.0
4104	0.059864466032659304	0.014333409881928319	0.011768438794787726	0.9228919519454417	None	0	0	0.25	3	0.8125	13	0.375	0.625	10	10	7	1	0	0.1875	3	16	1.2	18	0.05555555555555555	0	0.9438737489127936	0.9665680991449663	0.3195498626291335	0.8828565767776057	0.14980028745650711	0.8279568865015635	0.9681473595647734	0.9103900662531484	1.0	0.3	0.0
4	None	None	None	None	None	0	0	0.6666666666666666	2	0.5	1	0.6666666666666666	0.5	3	1	0	0	0	0.6666666666666666	3	2	0.26666666666666666	4	0.0	0	0.18552086441544574	0.918680034305456	0.850797162472263	0.8230189729102797	0.5270780214591464	0.6762198868511307	0.8713985431232627	0.8272096140026174	0	0	0.0
7051	0.035352478253931535	0.017203218696518485	0.01588377741159054	0.9282983389048527	None	0.2	1	0.3076923076923077	4	0.7647058823529411	13	0.31666666666666665	0.47058823529411764	11	8	7	1	0	0.26666666666666666	15	4	1.2666666666666666	19	0.06666666666666667	0.26666666666666666	0.11492226429071835	0.9848859224243003	0.5654791809596446	0.9259815519354466	0.3596887921948843	0.9435262143055314	0.9681473595647734	0.9598091685901501	1.0	0.45454545454545453	0.0
1702	None	None	None	None	None	0.5	1	1.0	6	0.0	0	0.5625	0	6	0	2	1	0	1.0	4	4	0.6	9	0.5	0.4	0	0	0	0	0	0	0	0	0	0	0
131	None	None	None	None	None	0.5	1	0.8333333333333334	5	0.16666666666666666	1	0.6666666666666666	0	4	0	3	2	0	0.75	3	4	0.5333333333333333	8	0.3333333333333333	0.8	0	0	0	0	0	0	0	0	0	0	0
4445	0.0636891612513467	0.028682713209138157	0.02582461995441621	0.9143361265525247	None	0	0	0.21428571428571427	3	0.8421052631578947	16	0.3088235294117647	0.5789473684210527	13	11	7	1	0	0.23529411764705882	17	4	1.4	21	0.0625	0	0.9438737489127936	0.9701827067511554	0.3195498626291335	0.8594206482178207	0.14980028745650711	0.8128531988111808	0.9681473595647734	0.904981808711676	1.0	0.3076923076923077	0.0
1977	None	None	None	None	None	0	0	0.8	4	0.0	0	0.7777777777777778	0	3	0	3	0	0	1.0	3	3	0.4666666666666667	7	0.0	0	0	0	0	0	0	0	0	0	0	0	0
784	None	None	None	None	None	0	0	0.6666666666666666	2	0.5	1	0.6666666666666666	0.5	3	1	0	0	0	0.6666666666666666	3	2	0.26666666666666666	4	0.0	0	0.47896786014449066	0.9425133598973247	0.32864128625980604	0.8441538090311944	0.40770245237933517	0.9648604277441407	0.9593700536930603	0.9308426605621521	0	0	0.0
4512	0.06345809143008521	0.008189363432998786	0.003848108129989545	0.9464589760095965	None	0.125	1	0.3333333333333333	6	0.6666666666666666	16	0.325	0.5	17	12	8	7	0	0.2	20	4	1.7333333333333334	26	0.4666666666666667	0.18181818181818182	0.8699969987917113	0.9843900966157259	0.5199638991575563	0.9228071063917207	0.3596887921948843	0.9566282786022619	0.9681473595647734	0.9622980446459346	0.058823529411764705	0.29411764705882354	0.0
6386	0.06140119541762531	0.00707694517759314	-0.00249101858112495	0.9241963924046682	None	0.16666666666666666	1	0.2857142857142857	4	0.7894736842105263	15	0.2625	0.5789473684210527	13	11	7	1	0	0.3125	5	16	1.4	21	0.0625	0.8	0.9346256194481664	0.9849977286545716	0.5199638991575563	0.924455804188196	0.3596887921948843	0.939860542859158	0.9681473595647734	0.9587506952841444	1.0	0.38461538461538464	0.0
3813	0.0632588394029787	0.016554951170950166	0.016058275193901284	0.9162530101134984	None	0	0	0.2	3	0.85	17	0.38596491228070173	0.6	14	12	7	1	0	0.15789473684210525	19	3	1.4666666666666666	22	0.0625	0	0.529398006601756	0.985909556269808	0.41975688089334484	0.9018958023003308	0.3562865423873395	0.9339881785372441	0.9681473595647734	0.9542931265871553	1.0	0.42857142857142855	0.0
3266	0.04104002673426719	0.006904714023669879	0.006879710113632868	0.7936430828215789	None	0	0	0.375	3	0.7777777777777778	7	0.55	0.7777777777777778	8	7	2	1	0	0.2	10	2	0.7333333333333333	11	0.14285714285714285	0.2222222222222222	0.5329090725787342	0.9418607636228754	0.27805526292691796	0.9671290649358383	0.5889678735419341	0.9048103495635413	0.8693220065367689	0.9430101923350424	1.0	0.25	0.0
5661	0.006432962114846181	0.0008713894260398916	-0.00016336846748215506	0.9531477505117929	None	0	0	0.3	3	0.7692307692307693	10	0.4166666666666667	0.3076923076923077	5	4	9	1	0	0.25	12	3	1.0	15	0.047619047619047616	0.3333333333333333	0.1	0.9729477681356581	0.9102288660086838	0.885567084859189	0.4993323713032374	0.9360837524482561	0.948619616621688	0.941087189797126	1.0	0.6	0.0
7224	0.04543456278281222	0.016015408738543485	-0.004134573184691398	0.928077864925418	None	0.16666666666666666	1	0.2857142857142857	4	0.7894736842105263	15	0.3088235294117647	0.5263157894736842	13	10	7	1	0	0.23529411764705882	17	4	1.4	21	0.06666666666666667	0.23529411764705882	0.9438737489127936	0.9841378384210208	0.3195498626291335	0.9304000874896532	0.14980028745650711	0.9431543502714492	0.9681473595647734	0.9599412017183138	1.0	0.23076923076923078	0.0
4161	0.06969662811433892	0.013655698917949738	0.012341374508794328	0.9251287016847722	None	0	0	0.2	3	0.85	17	0.2894736842105263	0.65	15	13	6	1	0	0.21052631578947367	4	19	1.4666666666666666	22	0.07142857142857142	0	0.9438737489127936	0.9857059262766805	0.5199638991575563	0.9195156132682869	0.3528842925797947	0.9318618218787936	0.9681473595647734	0.9566852507170066	1.0	0.4	0.0
5138	0.06207548798739131	0.028993711668676876	0.02895969628812287	0.9182866830649914	None	0.16666666666666666	1	0.26666666666666666	4	0.8	16	0.3055555555555556	0.55	14	11	7	1	0	0.2222222222222222	18	4	1.4666666666666666	22	0.06666666666666667	0.2222222222222222	0.9392496841804799	0.9845508666412427	0.41975688089334484	0.9226098516219557	0.25474453982569567	0.937428933873132	0.9681473595647734	0.9574369160905021	1.0	0.35714285714285715	0.0
2140	None	None	None	None	None	0.5	1	0.8333333333333334	5	0.2857142857142857	2	0.6	0.14285714285714285	4	1	4	1	0	0.6	5	3	0.6	9	0.1111111111111111	0.5	0.4191332801431528	0.9533809304261682	0.7846430428623112	0.9650957435866883	0.6666917896569333	0.786413857089675	0.8662131086680299	0.9273732029826288	1.0	0.5	0.0
4456	0.05981633989755919	0.03140618864981675	0.030734100303514162	0.9191489854917912	None	0.16666666666666666	1	0.26666666666666666	4	0.8	16	0.3055555555555556	0.55	14	11	7	1	0	0.2222222222222222	18	4	1.4666666666666666	22	0.06666666666666667	0.2222222222222222	0.9392496841804799	0.9845508666412427	0.41975688089334484	0.9226098516219557	0.25474453982569567	0.937428933873132	0.9681473595647734	0.9574369160905021	1.0	0.35714285714285715	0.0
7473	0.061148697424368174	0.03094554694710786	0.03006040347410648	0.9178757782811187	None	0.16666666666666666	1	0.26666666666666666	4	0.8	16	0.3055555555555556	0.55	14	11	7	1	0	0.2222222222222222	18	4	1.4666666666666666	22	0.06666666666666667	0.2222222222222222	0.9392496841804799	0.9845508666412427	0.41975688089334484	0.9226098516219557	0.25474453982569567	0.937428933873132	0.9681473595647734	0.9574369160905021	1.0	0.35714285714285715	0.0
6934	0.06279394876320621	0.028136635641721947	0.027250758637579434	0.9145432868332561	None	0.16666666666666666	1	0.26666666666666666	4	0.8	16	0.3055555555555556	0.55	14	11	7	1	0	0.2222222222222222	18	4	1.4666666666666666	22	0.06666666666666667	0.2222222222222222	0.9392496841804799	0.9845508666412427	0.41975688089334484	0.9226098516219557	0.25474453982569567	0.937428933873132	0.9681473595647734	0.9574369160905021	1.0	0.35714285714285715	0.0
1051	None	None	None	None	None	0	0	0.2857142857142857	2	0.75	6	0.8333333333333334	0.5	6	4	3	5	0	0.75	3	4	0.6666666666666666	10	0.625	1.0	0.5699415144059075	0.9535916848341252	0.3372131074108216	0.9501954375172292	0.48617059767034493	0.8985544067183319	0.8366143111841534	0.9380530162324044	0.16666666666666666	0.3333333333333333	0.0
5181	0.039934087215668004	0.01894991405190584	0.01436751332610026	0.92052281393934	None	0	0	0.3333333333333333	4	0.6875	11	0.4	0.5	11	8	6	1	0	0.2	3	15	1.2	18	0.07692307692307693	0	0.9438737489127936	0.9859237539246889	0.5199638991575563	0.9330455437152486	0.3596887921948843	0.944054167321775	0.9681473595647734	0.9621829214963119	1.0	0.36363636363636365	0.0
3494	0.012920292850382403	0.005553516530406458	0.005378746578038147	0.9820474880003952	None	0	0	0.4	2	0.8	4	0.5833333333333334	0.6	5	3	1	0	0	0.3333333333333333	2	6	0.4666666666666667	7	0.0	0	0.5523996876336703	0.8231495260641736	0.33140226777375015	0.8232903829195163	0.5857462928717301	0.9464767033988737	0.8395284502018413	0.8790099524770439	0	0	0.0
1106	None	None	None	None	None	0	0	0.4	2	0.8	4	1.0	0.6	3	3	3	0	0	0.14285714285714285	7	1	0.4666666666666667	7	0.0	0.3333333333333333	0.5838321199325539	0.5785782548521383	0.2577765996883289	0.6125895923359967	0.9521310899808835	0.9257032930802291	0.9267698601502025	0.7501125185073941	0	0	0.0
1741	None	None	None	None	None	0	0	0.16666666666666666	1	1.0	6	1.0	1.0	7	6	0	1	0	0.125	8	1	0.5333333333333333	8	0.3333333333333333	0	0.775294685675134	0.9020875306924285	0.48612887718882536	0.7491358614891906	0.671007225143077	0.8459930568781941	0.8751347981707476	0.8419381290849457	1.0	0.5714285714285714	0.0
5350	0.06189897185484966	0.012413829210645403	0.00831438523460556	0.7113698305501233	None	0.14285714285714285	1	0.3125	5	0.7727272727272727	17	0.4	0.5454545454545454	16	12	7	1	0	0.15	3	20	1.6	24	0.07142857142857142	0.2857142857142857	0.5608330020984275	0.9784514607573258	0.3672951394376368	0.9147517766816728	0.33877485251815154	0.9228106260594682	0.9615760130609899	0.9473483994701684	1.0	0.3125	0.0
3302	None	None	None	None	None	0.2	1	0.5	6	0.5	8	0.5	0.375	10	6	7	1	0	1.0	6	6	1.2	18	0.07142857142857142	0.3333333333333333	0.5653872582521675	0.8938815234926402	0.36846426211797134	0.9144744702578735	0.9245473717073086	0.9411866837836047	0.9267698601502025	0.9186722127792206	1.0	0.2	0.0
1780	None	None	None	None	None	0	0	1.0	2	0.0	0	1.0	0	1	0	1	2	0	0.3333333333333333	1	3	0.2	3	0.4	1.0	0	0	0	0	0	0	0	0	0	0	0
6925	0.061851441013968785	0.026387205490244932	0.02637104254791952	0.9211059379814888	None	0.16666666666666666	1	0.26666666666666666	4	0.8	16	0.3055555555555556	0.55	14	11	7	1	0	0.2222222222222222	18	4	1.4666666666666666	22	0.06666666666666667	0.2222222222222222	0.9392496841804799	0.9845508666412427	0.41975688089334484	0.9226098516219557	0.25474453982569567	0.937428933873132	0.9681473595647734	0.9574369160905021	1.0	0.35714285714285715	0.0
4933	0.0605031805584227	0.009941609043766196	0.0069434198257583915	0.9315309694279078	None	0.14285714285714285	1	0.47058823529411764	8	0.4782608695652174	11	0.3125	0.4782608695652174	14	11	10	1	0	0.3125	5	16	1.6666666666666667	25	0.047619047619047616	0.4444444444444444	0.9392496841804799	0.9845508666412427	0.41975688089334484	0.9226098516219557	0.25474453982569567	0.937428933873132	0.9681473595647734	0.9574369160905021	1.0	0.14285714285714285	0.0
994	None	None	None	None	None	0	0	0.3333333333333333	2	0.8333333333333334	5	0.5714285714285714	0.5	5	3	2	3	0	0.2857142857142857	2	7	0.5333333333333333	8	0.5	0	0.7406179915908924	0.9627214770538992	0.35803548845361527	0.9125597800643382	0.5910827323391559	0.9380023482249135	0.7681121647611331	0.9410940135015965	0.4	0.4	0.0
3882	0.024792569500208233	0.0029370292572783664	-0.0021916254985936963	0.9963441118762655	None	0.25	1	0.3	3	0.75	9	0.3111111111111111	0.4166666666666667	6	5	7	0	0	0.5555555555555556	9	5	0.9333333333333333	14	0.0	0.3333333333333333	0.8906846979143712	0.9615769844933953	0.3195498626291335	0.9130071391214158	0.28944386656486015	0.9669059706163804	0.960879763313523	0.951747922684036	0	0	0.0
1542	None	None	None	None	None	0	0	1.0	2	0.0	0	1.0	0	1	0	1	0	0	0.3333333333333333	3	1	0.2	3	0.0	1.0	0	0	0	0	0	0	0	0	0	0	0
6211	0.062168162226500054	0.031687011364045774	0.03154293072989708	0.9187131283490912	None	0.16666666666666666	1	0.26666666666666666	4	0.8	16	0.3055555555555556	0.55	14	11	7	1	0	0.2222222222222222	18	4	1.4666666666666666	22	0.06666666666666667	0.2222222222222222	0.9392496841804799	0.9845508666412427	0.41975688089334484	0.9226098516219557	0.25474453982569567	0.937428933873132	0.9681473595647734	0.9574369160905021	1.0	0.35714285714285715	0.0
6782	0.06713606871554155	0.031322454463633416	0.028879088699904264	0.9196673683085527	None	0.16666666666666666	1	0.26666666666666666	4	0.8	16	0.3055555555555556	0.55	14	11	7	1	0	0.2222222222222222	18	4	1.4666666666666666	22	0.06666666666666667	0.2222222222222222	0.9392496841804799	0.9845508666412427	0.442514521794389	0.9241505707845272	0.25474453982569567	0.937428933873132	0.9681473595647734	0.9577317624932157	1.0	0.35714285714285715	0.0
6354	0.06366935413266993	0.030048902729690144	0.02920424529104075	0.918275848541347	None	0.16666666666666666	1	0.26666666666666666	4	0.8	16	0.3055555555555556	0.55	14	11	7	1	0	0.2222222222222222	18	4	1.4666666666666666	22	0.06666666666666667	0.2222222222222222	0.9392496841804799	0.9845508666412427	0.41975688089334484	0.9222213863007387	0.25474453982569567	0.937428933873132	0.9681473595647734	0.957363119952823	1.0	0.35714285714285715	0.0
773	None	None	None	None	None	0	0	0.5	2	0.6666666666666666	2	0.625	0.3333333333333333	3	1	1	0	0	0.5	2	4	0.3333333333333333	5	0.0	0	0.628033653777269	0.8241468677867343	0.6957948862222793	0.8286932470964914	0.9518837982980157	0.9813365505547514	0.9092404255571753	0.9138162144655254	0	0	0.0
1161	None	None	None	None	None	0.25	1	0.5	5	0.5833333333333334	7	0.4	0.5	10	6	3	0	0	0.7142857142857143	5	7	0.9333333333333333	14	0.0	0.2857142857142857	0.550922168310498	0.9192698533620222	0.3457479523250392	0.9201291897144377	0.5175773985172369	0.8516322295211246	0.7967491148021484	0.9009665662230876	0	0	0.0
3923	0.06012305278733239	0.017443889090012266	0.013072558840117704	0.9190630293374099	None	0.16666666666666666	1	0.26666666666666666	4	0.8	16	0.3055555555555556	0.55	14	11	7	1	0	0.2222222222222222	18	4	1.4666666666666666	22	0.06666666666666667	0.2222222222222222	0.9438737489127936	0.9851873871161391	0.41975688089334484	0.9226098516219557	0.25474453982569567	0.937428933873132	0.9681473595647734	0.9580134540100895	1.0	0.35714285714285715	0.0
4479	0.08151352922507091	0.029540127398103386	-0.0013191747591305672	0.9311375523613998	None	0	0	0.2	3	0.85	17	0.38596491228070173	0.65	14	13	7	1	0	0.15789473684210525	19	3	1.4666666666666666	22	0.058823529411764705	0.10526315789473684	0.2927199592767427	0.9834867164376668	0.5427215400586004	0.9149520638574884	0.3596887921948843	0.9297001582862775	0.9618655140384171	0.9532425628201948	1.0	0.42857142857142855	0.0
6722	0.06124222657176325	0.030802850484082014	0.030046773266044203	0.917127695955737	None	0.16666666666666666	1	0.26666666666666666	4	0.8	16	0.3055555555555556	0.55	14	11	7	1	0	0.2222222222222222	18	4	1.4666666666666666	22	0.06666666666666667	0.2222222222222222	0.9392496841804799	0.9845508666412427	0.41975688089334484	0.9226098516219557	0.25474453982569567	0.937428933873132	0.9681473595647734	0.9574369160905021	1.0	0.14285714285714285	0.0
6588	0.06342639982368284	0.028034281555531868	0.02802591244933777	0.9216171448294425	None	0.16666666666666666	1	0.26666666666666666	4	0.8	16	0.3055555555555556	0.55	14	11	7	1	0	0.2222222222222222	18	4	1.4666666666666666	22	0.06666666666666667	0.2222222222222222	0.9392496841804799	0.9845508666412427	0.41975688089334484	0.9226098516219557	0.25474453982569567	0.937428933873132	0.9681473595647734	0.9574369160905021	1.0	0.35714285714285715	0.0
4918	0.06289888403382296	0.028162797644283522	0.02814866979011545	0.9208328178352022	None	0.16666666666666666	1	0.26666666666666666	4	0.8	16	0.3055555555555556	0.55	14	11	7	1	0	0.2222222222222222	18	4	1.4666666666666666	22	0.06666666666666667	0.2222222222222222	0.9392496841804799	0.9845508666412427	0.41975688089334484	0.9226098516219557	0.25474453982569567	0.937428933873132	0.9681473595647734	0.9574369160905021	1.0	0.14285714285714285	0.0
7145	0.060487002542837565	0.031041214842256245	0.030998577444517502	0.915326169307434	None	0.16666666666666666	1	0.26666666666666666	4	0.8	16	0.3055555555555556	0.55	14	11	7	1	0	0.2222222222222222	18	4	1.4666666666666666	22	0.06666666666666667	0.2222222222222222	0.9392496841804799	0.9845508666412427	0.41975688089334484	0.9226098516219557	0.25474453982569567	0.937428933873132	0.9681473595647734	0.9574369160905021	1.0	0.14285714285714285	0.0
100	None	None	None	None	None	0	0	0.6666666666666666	2	0.0	0	0.6666666666666666	0	2	0	1	0	0	0.6666666666666666	2	3	0.26666666666666666	4	0.0	1.0	0	0	0	0	0	0	0	0	0	0	0
5758	0.06538824351020191	0.030124774427828255	0.029905981169871188	0.913335672097791	None	0.16666666666666666	1	0.26666666666666666	4	0.8	16	0.3055555555555556	0.55	14	11	7	1	0	0.2222222222222222	18	4	1.4666666666666666	22	0.06666666666666667	0.2222222222222222	0.9392496841804799	0.9845508666412427	0.41975688089334484	0.9163269501231285	0.25474453982569567	0.937428933873132	0.9681473595647734	0.956268733282688	1.0	0.14285714285714285	0.0
3090	0.020791482124200126	0.004527823684449402	0.003805504195047592	0.9524083389580454	None	0	0	0.3333333333333333	2	0.8571428571428571	6	0.5625	0.7142857142857143	7	5	1	0	0	0.25	2	8	0.6	9	0.0	0	0.5523996876336703	0.790353587699317	0.33140226777375015	0.7522861737102647	0.5857462928717301	0.9337849533041087	0.8202857368547448	0.8448473362384331	0	0	0.0
4098	0.06689948549620164	0.014723661447280021	0.014446053599720792	0.9125012436040679	None	0	0	0.1875	3	0.8571428571428571	18	0.38333333333333336	0.6190476190476191	15	13	7	1	0	0.15	20	3	1.5333333333333334	23	0.0625	0	0.47051765426276704	0.9837767678895815	0.40271449556310596	0.8921893256013329	0.3596887921948843	0.9282550217368463	0.9681473595647734	0.9491240092584764	1.0	0.4	0.0
6638	0.0626739256165144	0.030606210270804925	0.030587475164377462	0.9202026334899853	None	0.16666666666666666	1	0.26666666666666666	4	0.8	16	0.3055555555555556	0.55	14	11	7	1	0	0.2222222222222222	18	4	1.4666666666666666	22	0.06666666666666667	0.2222222222222222	0.9392496841804799	0.9845508666412427	0.41975688089334484	0.9226098516219557	0.25474453982569567	0.937428933873132	0.9681473595647734	0.9574369160905021	1.0	0.14285714285714285	0.0
2916	0.04854567306722085	0.0022697522467253262	0.0020064003736655353	0.9823735601830834	None	0	0	0.3	3	0.6923076923076923	9	0.375	0.38461538461538464	6	5	8	8	0	0.4	4	10	1.0	15	0.42105263157894735	0	0.5331442999222494	0.8986737553319187	0.33722359494496035	0.5974942200974236	0.25413122020095685	0.7232164611983724	0.8253517521544065	0.7648328656256727	0.16666666666666666	0.6666666666666666	0.0
3456	0.029433043970263494	0.015044397130407847	-0.002890542377763173	0.9348699734875832	None	0	0	0.16666666666666666	1	1.0	7	0.36	0.7142857142857143	5	5	3	2	0	1.0	5	5	0.6	9	0.2	0	0.5640492360475775	0.54112536275652	0.33421402867283667	0.8058505246733687	0.9521310899808835	0.9284994164159404	0.9267698601502025	0.7996330759163554	0.6	0.2	0.0
5667	0.06479047716305811	0.029941340226813606	0.029862782279484183	0.918344345964209	None	0.16666666666666666	1	0.26666666666666666	4	0.8	16	0.3055555555555556	0.55	14	11	7	1	0	0.2222222222222222	18	4	1.4666666666666666	22	0.06666666666666667	0.2222222222222222	0.9392496841804799	0.9845508666412427	0.41975688089334484	0.9226098516219557	0.25474453982569567	0.937428933873132	0.9681473595647734	0.9574369160905021	1.0	0.35714285714285715	0.0
6812	0.06257418959486932	0.01874855134433639	0.011798425212810496	0.9345869172368796	None	0	0	0.21428571428571427	3	0.8421052631578947	16	0.3888888888888889	0.5789473684210527	13	11	7	1	0	0.16666666666666666	18	3	1.4	21	0.0625	0	0.9346256194481664	0.9849977286545716	0.5199638991575563	0.924455804188196	0.3596887921948843	0.939860542859158	0.9681473595647734	0.9587506952841444	1.0	0.38461538461538464	0.0
572	None	None	None	None	None	0.2	1	0.4166666666666667	5	0.6875	11	0.3333333333333333	0.625	14	10	3	1	0	0.6666666666666666	9	6	1.2	18	0.16666666666666666	0.4444444444444444	0.49063715313679807	0.9113693323152602	0.3335536974994362	0.9378891461918447	0.5889678735419341	0.8547745568197233	0.8459659867165084	0.9065802901317891	1.0	0.07142857142857142	0.0
3500	0.018495470393920754	0.00883216311258336	0.006727779708468918	0.9590058446262194	None	0	0	0.25	2	0.7777777777777778	7	0.36666666666666664	0.5555555555555556	6	5	4	0	0	0.8333333333333334	6	5	0.7333333333333333	11	0.0	0	0.5640492360475775	0.8461400613453747	0.33421402867283667	0.920390126556311	0.9981422765847288	0.55533493298248	0.9401218975537086	0.8112547542129291	0	0	0.0
2294	None	None	None	None	None	0	0	0.5	3	0.7142857142857143	5	0.42857142857142855	0.42857142857142855	6	3	2	2	0	0.42857142857142855	3	7	0.6	9	0.4	0.2857142857142857	0.6739937665099394	0.7624156389943852	0.2391585744116846	0.9715418528099324	0.20240323081650652	0.7567223353059962	0.9367435356437199	0.8747621511601581	0.5833333333333333	0.16666666666666666	0.0
1045	None	None	None	None	None	0	0	0.75	3	0.25	1	0.5	0.25	3	1	2	2	0	0.75	4	3	0.4	6	0.3333333333333333	1.0	0.1482377193490843	0.7483560771061354	0.5520155298836508	0.9487939130286738	0.8969636534337339	0.9164104628718841	0.9356121927041509	0.8942191152007462	0.8333333333333333	0	0.0
7183	0.06392842076842073	0.025008835496205913	0.02089110959131623	0.915899671607076	None	0.16666666666666666	1	0.26666666666666666	4	0.8	16	0.3055555555555556	0.55	14	11	7	1	0	0.2222222222222222	18	4	1.4666666666666666	22	0.06666666666666667	0.2222222222222222	0.9392496841804799	0.9845508666412427	0.442514521794389	0.9241505707845272	0.25474453982569567	0.937428933873132	0.9681473595647734	0.9577317624932157	1.0	0.14285714285714285	0.0
4950	0.05970014881768809	0.028315917214429037	0.028202149585123862	0.9211250906787911	None	0.16666666666666666	1	0.26666666666666666	4	0.8	16	0.3055555555555556	0.55	14	11	7	1	0	0.2222222222222222	18	4	1.4666666666666666	22	0.06666666666666667	0.2222222222222222	0.9392496841804799	0.9845508666412427	0.41975688089334484	0.9226098516219557	0.25474453982569567	0.937428933873132	0.9681473595647734	0.9574369160905021	1.0	0.35714285714285715	0.0
2464	None	None	None	None	None	0	0	0.5	4	0.5	5	0.4	0.2	4	2	7	0	0	0.8333333333333334	5	6	0.8	12	0.0	0.4444444444444444	0.33479910159860776	0.9514143858590035	0.4182380221899945	0.9430759749698386	0.615883530242302	0.8932227618219902	0.8826371780469495	0.9331042152429139	0	0	0.0
2842	0.01838340486301754	0.0010269456353575676	-0.000515301334429635	0.9818640389882685	None	0	0	0.5	3	0.5	3	0.4444444444444444	0.5	4	3	3	0	0	0.5	6	3	0.5333333333333333	8	0.0	0	0.38316605555646804	0.7263466865982521	0.3335536974994362	0.597293949108003	0.739099540592806	0.8572326750915974	0.8595466746538242	0.741597274273941	0	0	0.0
5188	0.04673181924094221	0.02204247607200621	0.01311202058630075	0.9310354810322536	None	0	0	0.25	4	0.7619047619047619	16	0.3194444444444444	0.5238095238095238	13	11	9	1	0	0.2222222222222222	4	18	1.5333333333333334	23	0.05	0.1	0.9346256194481664	0.9849977286545716	0.5199638991575563	0.924455804188196	0.3596887921948843	0.939860542859158	0.9681473595647734	0.9587506952841444	1.0	0.38461538461538464	0.0
1615	None	None	None	None	None	0	0	0.75	3	0.3333333333333333	1	0.8333333333333334	0	3	0	1	1	0	0.6666666666666666	3	2	0.3333333333333333	5	0.3333333333333333	0.6666666666666666	0	0	0	0	0	0	0	0	0	0	0
7285	0.06545209329082784	0.03237664517577103	0.032345447421199304	0.9197137096264338	None	0.16666666666666666	1	0.26666666666666666	4	0.8	16	0.3055555555555556	0.55	14	11	7	1	0	0.2222222222222222	18	4	1.4666666666666666	22	0.06666666666666667	0.2222222222222222	0.9392496841804799	0.9845508666412427	0.442514521794389	0.9241505707845272	0.25474453982569567	0.937428933873132	0.9681473595647734	0.9577317624932157	1.0	0.35714285714285715	0.0
1459	None	None	None	None	None	0	0	1.0	3	0.0	0	0.6666666666666666	0	3	0	0	1	0	0.6666666666666666	3	2	0.26666666666666666	4	1.0	1.0	0	0	0	0	0	0	0	0	0	0	0
1175	None	None	None	None	None	0	0	0.14285714285714285	1	1.0	8	0.5555555555555556	0.875	8	7	1	1	0	0.2222222222222222	2	9	0.6666666666666666	10	0.2	0	0.4177445156804094	0.9705088948736224	0.3637899629181253	0.8777306802017447	0.5082872433415465	0.7668114648877481	0.8835932845401308	0.9018908673589046	1.0	0.375	0.0
4485	0.06495123162740923	0.03333526419239516	0.03082640099020253	0.9141836476908908	None	0.16666666666666666	1	0.26666666666666666	4	0.8	16	0.3055555555555556	0.55	14	11	7	1	0	0.2222222222222222	18	4	1.4666666666666666	22	0.06666666666666667	0.2222222222222222	0.9392496841804799	0.9814767588436146	0.32655178006428487	0.9295423542762449	0.25474453982569567	0.9471787571099937	0.9681473595647734	0.9587282350250519	1.0	0.2857142857142857	0.0
1212	None	None	None	None	None	0	0	0.25	3	0.8	12	0.2833333333333333	0.8	14	12	2	0	0	0.4166666666666667	12	5	1.1333333333333333	17	0.0	0.4	0.8056121907057994	0.8175074876301395	0.528722549967212	0.7785057252052485	0.5974444876099223	0.9237280836537721	0.877354149009261	0.8519798532324806	0	0	0.0
2860	0.00432697696095187	0.00036923192408298963	0.00036878197171324854	0.9855093369126678	None	0	0	0.6	3	0.6	3	0.4375	0.6	6	3	0	1	0	1.0	4	4	0.4666666666666667	7	1.0	0.6666666666666666	0.22488750946392858	0.8531812205466729	0.29778293178879733	0.622802923641852	0.6018268623714136	0.8651735733214247	0.8635028454466374	0.7979276941125412	1.0	0	0.0
4345	0.055883782551083824	0.02846305645131133	0.018268443879459872	0.9166797845213494	None	0	0	0.21428571428571427	3	0.8333333333333334	15	0.39215686274509803	0.6111111111111112	12	11	7	1	0	0.17647058823529413	17	3	1.3333333333333333	20	0.058823529411764705	0.23529411764705882	0.9392496841804799	0.9842833629310767	0.41975688089334484	0.931213845473457	0.25474453982569567	0.9458977764557512	0.9681473595647734	0.9608836662322728	1.0	0.3333333333333333	0.0
7088	0.0546811775425238	0.004140209710270503	0.0035727067145124507	0.9715875552697695	None	0.16666666666666666	1	0.26666666666666666	4	0.8	16	0.3055555555555556	0.55	14	11	7	1	0	0.2222222222222222	18	4	1.4666666666666666	22	0.06666666666666667	0.2222222222222222	0.6142860318946548	0.9857670596717628	0.41975688089334484	0.9226098516219557	0.25474453982569567	0.937428933873132	0.9752466809033113	0.95855323759244	1.0	0.35714285714285715	0.0
4785	0.06349311033493531	0.03048306430107008	0.030404724528379688	0.915163113170549	None	0.16666666666666666	1	0.26666666666666666	4	0.8	16	0.3055555555555556	0.55	14	11	7	1	0	0.2222222222222222	18	4	1.4666666666666666	22	0.06666666666666667	0.2222222222222222	0.9392496841804799	0.9845508666412427	0.41975688089334484	0.9226098516219557	0.25474453982569567	0.937428933873132	0.9681473595647734	0.9574369160905021	1.0	0.35714285714285715	0.0
5925	0.07388811322783094	0.009519165399826108	0.00836330189625518	0.9097312186973691	None	0	0	0.21428571428571427	3	0.8333333333333334	15	0.39215686274509803	0.6111111111111112	12	11	7	1	0	0.17647058823529413	17	3	1.3333333333333333	20	0.058823529411764705	0.23529411764705882	0.8444498887696531	0.9775460745605367	0.41975688089334484	0.931213845473457	0.25474453982569567	0.9458977764557512	0.9505868111801092	0.956064744553778	1.0	0.3333333333333333	0.0
2424	None	None	None	None	None	0.5	1	0.5714285714285714	4	0.625	5	0.625	0.25	5	2	4	1	0	1.0	4	4	0.6666666666666666	10	0.1111111111111111	0.3333333333333333	0.2858668726526353	0.9638040704742801	0.558420781453071	0.9026136782243981	0.7184665558410648	0.8431063079272503	0.9077581163921655	0.916574674195253	1.0	0.2	0.0
2581	None	None	None	None	None	0	0	0.3333333333333333	2	0.7142857142857143	5	0.75	0.2857142857142857	3	2	5	3	0	0.75	3	4	0.6	9	0.23076923076923078	0.4	0.8444498887696531	0.9763668865013404	0.5654791809596446	0.7856394743633922	0.3596887921948843	0.967586096573853	0.8693494449875251	0.9429677444833625	0.3333333333333333	1.0	0.0
3820	0.02542932327813281	0.013761376476428094	0.013649779562451825	0.9241589479411078	None	0	0	0.25	2	0.7777777777777778	7	0.39285714285714285	0.6666666666666666	6	6	4	0	0	0.5714285714285714	7	4	0.7333333333333333	11	0.0	0	0.5640492360475775	0.8149077937936937	0.33421402867283667	0.6826320023404796	0.9521310899808835	0.7040732175105375	0.9267698601502025	0.7385208967116956	0	0	0.0
4208	0.06312602072828284	0.02576066190235188	0.010855027771453973	0.9277794930937455	None	0	0	0.2	3	0.85	17	0.38596491228070173	0.6	14	12	7	1	0	0.15789473684210525	19	3	1.4666666666666666	22	0.0625	0	0.529398006601756	0.985909556269808	0.5427215400586004	0.9205375786639864	0.3562865423873395	0.9339881785372441	0.9681473595647734	0.9575394068136438	1.0	0.42857142857142855	0.0
843	None	None	None	None	None	0	0	0.08333333333333333	1	1.0	15	0.37777777777777777	0.8666666666666667	14	13	2	2	0	0.2	3	15	1.1333333333333333	17	0.2857142857142857	0	0.6610636614069924	0.9558332629941639	0.5004980424245723	0.8828050897673071	0.5839136705464365	0.7785052374583276	0.85181324122599	0.8925398838934588	0.5357142857142857	0.07142857142857142	0.0
4096	0.03340955509191535	0.0043338078559831	-0.002691856497244315	0.9958900069911395	None	0.3333333333333333	1	0.5	4	0.5	5	0.4444444444444444	0.5	9	5	2	0	0	0.3333333333333333	9	3	0.8	12	0.0	0.6666666666666666	0.8395317999779003	0.9194495367645651	0.3195498626291335	0.9069934687628993	0.5971801530229437	0.9547335455564524	0.9367488032620923	0.9300250561446799	0	0	0.0
3377	0.030561687751956234	0.0015067254643253136	-0.001114617337782891	0.9274847162842589	None	0	0	0.1111111111111111	1	1.0	11	0.30952380952380953	0.6363636363636364	8	7	4	2	0	0.8571428571428571	7	6	0.8666666666666667	13	0.18181818181818182	0.18181818181818182	0.6820868146128881	0.8207604035257257	0.4731694489791883	0.9517598863795472	0.5528458193697802	0.8645943717962384	0.8565459817712926	0.8927558442244081	0.5625	0.125	0.0
802	None	None	None	None	None	0.5	1	0.6666666666666666	4	0.5	3	0.5333333333333333	0.3333333333333333	5	2	2	1	0	0.6	3	5	0.5333333333333333	8	0.2	0.6666666666666666	0.5699415144059075	0.7520545268384458	0.40271449556310596	0.9186561150357924	0.4494085041627439	0.8445228578633287	0.7974809421564382	0.8509451206976423	1.0	0.2	0.0
3726	0.017131026847606094	0.001000859387749074	0.0009075271135292608	0.993515940528459	None	0	0	0.3333333333333333	2	0.8571428571428571	6	0.36	0.7142857142857143	7	5	1	0	0	1.0	5	5	0.6	9	0.0	0.25	0.11492226429071835	0.9051540219346371	0.5654791809596446	0.906153394700941	0.4481407939653711	0.9236642615988575	0.8693494449875251	0.9120453539077639	0	0	0.0
3775	0.02993533302847832	0.016504409875000615	0.014600143592794098	0.9376047118269455	None	0	0	0.3	3	0.6666666666666666	8	0.4	0.5	8	6	5	0	0	0.7142857142857143	7	5	0.9333333333333333	14	0.0	0	0.5633371839453805	0.8836241735910745	0.33421402867283667	0.89092546093593	0.9520074441394495	0.7252711527052517	0.9267698601502025	0.8454562355689236	0	0	0.0
6057	0.06224235962161309	0.029987088287579	0.029967731661313415	0.91708961429546	None	0.16666666666666666	1	0.26666666666666666	4	0.8	16	0.3055555555555556	0.55	14	11	7	1	0	0.2222222222222222	18	4	1.4666666666666666	22	0.06666666666666667	0.2222222222222222	0.9392496841804799	0.9845508666412427	0.41975688089334484	0.9226098516219557	0.25474453982569567	0.937428933873132	0.9681473595647734	0.9574369160905021	1.0	0.35714285714285715	0.0
855	None	None	None	None	None	0	0	0.5	1	1.0	1	0.75	0	1	0	1	1	0	1.0	2	2	0.2	3	0.2	0	0	0	0	0	0	0	0	0	0	0	0
6870	0.06288424176657978	0.029069915283736782	0.028909098099556715	0.9175253415133829	None	0.16666666666666666	1	0.26666666666666666	4	0.8	16	0.3055555555555556	0.55	14	11	7	1	0	0.2222222222222222	18	4	1.4666666666666666	22	0.06666666666666667	0.2222222222222222	0.9392496841804799	0.9845508666412427	0.41975688089334484	0.9226098516219557	0.25474453982569567	0.937428933873132	0.9681473595647734	0.9574369160905021	1.0	0.35714285714285715	0.0
4543	0.07522822385160108	0.008635180123799614	0.00814324881398702	0.9424771981999402	None	0	0	0.14285714285714285	2	0.8888888888888888	16	0.5263157894736842	0.6666666666666666	13	12	6	1	0	0.10526315789473684	2	19	1.3333333333333333	20	0.06666666666666667	0.1111111111111111	0.4887148816404574	0.9797429245109881	0.5199638991575563	0.9001492714422756	0.3596887921948843	0.9423114031566696	0.9681473595647734	0.9505924511181338	1.0	0.38461538461538464	0.0
3344	0.0027924883096158296	0.0007446867398610129	0.0006066450045512383	0.9835964738916395	None	0	0	0.5	2	0.6666666666666666	2	0.625	0.6666666666666666	2	2	2	1	0	0.5	2	4	0.3333333333333333	5	0.125	0	0.7259488259305599	0.7525659292221626	0.41780350074738204	0.8334612695108428	0.4028857645452388	0.6861548287180748	0.821600130417747	0.7628380353546493	1.0	0	0.0
2610	0.013451728290950114	0.003989180799889119	-0.003493178842822801	0.881714280932361	None	0	0	0.4	2	0.8	4	1.0	0.8	6	4	0	0	0	0.14285714285714285	7	1	0.4666666666666667	7	0.0	1.0	0.256957240767683	0.8908069268134107	0.30358353502285984	0.751867305663396	0.7458809168365839	0.8972715118207097	0.891652012559051	0.8571264033445933	0	0	0.0
7203	0.06235856055138463	0.031054118128209122	0.03054256825391686	0.9164440213420149	None	0.16666666666666666	1	0.26666666666666666	4	0.8	16	0.3055555555555556	0.55	14	11	7	1	0	0.2222222222222222	18	4	1.4666666666666666	22	0.06666666666666667	0.2222222222222222	0.9392496841804799	0.9845508666412427	0.41975688089334484	0.9226098516219557	0.25474453982569567	0.937428933873132	0.9681473595647734	0.9574369160905021	1.0	0.35714285714285715	0.0
4316	0.06294168637388324	0.030129667398793088	0.02911614911219725	0.914494375697128	None	0.16666666666666666	1	0.26666666666666666	4	0.8	16	0.3055555555555556	0.55	14	11	7	1	0	0.2222222222222222	18	4	1.4666666666666666	22	0.06666666666666667	0.2222222222222222	0.9392496841804799	0.9845508666412427	0.41975688089334484	0.9226098516219557	0.22772681494275798	0.934909231945807	0.9681473595647734	0.9568603713096058	1.0	0.35714285714285715	0.0
4073	0.06364785551895756	0.024887414961566417	0.024747298114333228	0.9135901802426803	None	0.14285714285714285	1	0.23529411764705882	4	0.8260869565217391	19	0.2976190476190476	0.6086956521739131	17	14	7	1	0	0.19047619047619047	21	4	1.6666666666666667	25	0.06666666666666667	0.19047619047619047	0.35511951826583193	0.9821585090145724	0.5654791809596446	0.9221275944572422	0.3596887921948843	0.927277957463093	0.9681473595647734	0.952955859327507	1.0	0.35294117647058826	0.0
5457	0.061162299804751734	0.01876797743073212	0.014270951554044665	0.9206239090097711	None	0.16666666666666666	1	0.26666666666666666	4	0.8	16	0.3055555555555556	0.55	14	11	7	1	0	0.2222222222222222	18	4	1.4666666666666666	22	0.06666666666666667	0.2222222222222222	0.9392496841804799	0.9688815842566034	0.3195498626291335	0.9316616536187424	0.26545173007979406	0.9661115757174239	0.9681473595647734	0.9582609253143645	1.0	0.2857142857142857	0.0
795	None	None	None	None	None	1.0	2	0.8571428571428571	6	0.25	2	0.5	0.125	4	1	5	1	0	0.8	5	4	0.6666666666666666	10	0.09090909090909091	0.3333333333333333	0.8260053728213308	0.959154832489498	0.4295556053734698	0.8528720627098744	0.33397569086927115	0.7557530688069576	0.906129803224221	0.8822974601236353	1.0	0	0.0
1534	None	None	None	None	None	0	0	0.3333333333333333	2	0.6666666666666666	4	0.8888888888888888	0.16666666666666666	2	1	5	2	0	1.0	3	3	0.5333333333333333	8	0.15384615384615385	1.0	0.43607400682439684	0.9612654052608813	0.8803027318955119	0.5765860810757755	0.6536970684499244	0.91928456128894	0.9429595539131608	0.8791408418811957	0.75	0.5	0.47966387759754353
3695	0.02747849757734018	0.0050439474964959615	0.0025889263834345338	0.9363154469359796	None	0	0	0.2857142857142857	2	0.875	7	0.5555555555555556	0.625	6	5	3	1	0	0.2222222222222222	2	9	0.6666666666666666	10	0.1111111111111111	0	0.568115903783112	0.8461956718538814	0.286459630873096	0.7777827656081843	0.4484247847537083	0.9578405322500714	0.8531410629980398	0.8836057413308175	1.0	0	0.0
5418	0.06380063464320185	0.028973745524782928	0.028806678339405502	0.9192329609371018	None	0.16666666666666666	1	0.21428571428571427	3	0.8421052631578947	16	0.2916666666666667	0.5789473684210527	14	11	6	1	0	0.2222222222222222	18	4	1.4	21	0.07692307692307693	0.23529411764705882	0.9392496841804799	0.9845508666412427	0.41975688089334484	0.9226098516219557	0.25474453982569567	0.937428933873132	0.9681473595647734	0.9574369160905021	1.0	0.35714285714285715	0.0
1443	None	None	None	None	None	0.5	1	0.8571428571428571	6	0.125	1	0.5	0	4	0	5	1	0	0.8	5	4	0.6666666666666666	10	0.1	0.4	0	0	0	0	0	0	0	0	0	0	0
7113	0.056608710970639485	0.026885649563750228	0.01913988808906204	0.919613300483591	None	0.16666666666666666	1	0.26666666666666666	4	0.8	16	0.3055555555555556	0.55	14	11	7	1	0	0.2222222222222222	18	4	1.4666666666666666	22	0.06666666666666667	0.2222222222222222	0.9392496841804799	0.9845508666412427	0.41975688089334484	0.9226098516219557	0.25474453982569567	0.9333707266329392	0.9681473595647734	0.9565149556969204	1.0	0.35714285714285715	0.0
2069	None	None	None	None	None	1.0	1	1.0	4	0.25	1	0.5	0.25	3	1	2	0	0	0.75	3	4	0.4	6	0.0	1.0	0.49669353949091866	0.7974117374020885	0.40413766353097136	0.7255571934160445	0.4481407939653711	0.9412640147011981	0.6688478407029121	0.8462544608225403	0	0	0.0
1010	None	None	None	None	None	0	0	0.6666666666666666	2	0.0	0	0.6666666666666666	0	1	0	2	0	0	0.6666666666666666	2	3	0.26666666666666666	4	0.0	1.0	0	0	0	0	0	0	0	0	0	0	0
4698	0.06265829830932305	0.028398015640085365	0.028257376878204905	0.9159992083069937	None	0.16666666666666666	1	0.26666666666666666	4	0.8	16	0.3055555555555556	0.55	14	11	7	1	0	0.2222222222222222	18	4	1.4666666666666666	22	0.06666666666666667	0.2222222222222222	0.9392496841804799	0.9845508666412427	0.41975688089334484	0.9226098516219557	0.25474453982569567	0.937428933873132	0.9681473595647734	0.9574369160905021	1.0	0.35714285714285715	0.0
5162	0.0620130052778366	0.030695323636488026	0.02981260115554913	0.9166881101044894	None	0.16666666666666666	1	0.26666666666666666	4	0.8	16	0.3055555555555556	0.55	14	11	7	1	0	0.2222222222222222	18	4	1.4666666666666666	22	0.06666666666666667	0.2222222222222222	0.9392496841804799	0.9845508666412427	0.41975688089334484	0.9226098516219557	0.25474453982569567	0.937428933873132	0.9681473595647734	0.9574369160905021	1.0	0.35714285714285715	0.0
7456	0.0626557980391778	0.03198388273747125	0.02476372300184494	0.9150238432584141	None	0.16666666666666666	1	0.26666666666666666	4	0.8	16	0.3055555555555556	0.55	14	11	7	1	0	0.2222222222222222	18	4	1.4666666666666666	22	0.06666666666666667	0.2222222222222222	0.9392496841804799	0.9814767588436146	0.32655178006428487	0.9256300219376701	0.25474453982569567	0.9438088078594519	0.9681473595647734	0.957065905049735	1.0	0.2857142857142857	0.0
5958	0.06221277151958632	0.03135426908316675	0.03103428931935281	0.9185528283518289	None	0.16666666666666666	1	0.26666666666666666	4	0.8	16	0.3055555555555556	0.55	14	11	7	1	0	0.2222222222222222	18	4	1.4666666666666666	22	0.06666666666666667	0.2222222222222222	0.9392496841804799	0.9845508666412427	0.41975688089334484	0.9226098516219557	0.25474453982569567	0.937428933873132	0.9681473595647734	0.9574369160905021	1.0	0.35714285714285715	0.0
4379	0.061532612636508076	0.0249463805891999	0.020722092137489306	0.9214045962288739	None	0.14285714285714285	1	0.25	4	0.8181818181818182	18	0.3	0.5909090909090909	16	13	7	1	0	0.2	20	4	1.6	24	0.06666666666666667	0.2	0.7071957015877803	0.9837404571508723	0.4613391973603311	0.9129875240922686	0.3562865423873395	0.9264369922153237	0.9681473595647734	0.9523712726170084	1.0	0.375	0.0
15	None	None	None	None	None	0	0	0	0	0	0	1.0	0	0	0	0	2	0	1.0	1	1	0.06666666666666667	1	0.5	0	0	0	0	0	0	0	0	0	0	0	0
4029	0.03652994114248667	0.026171301171528764	0.012000085939726556	0.9217548252941347	None	0	0	0.38461538461538464	5	0.6470588235294118	11	0.2923076923076923	0.29411764705882354	8	5	10	1	0	0.38461538461538464	5	13	1.2666666666666666	19	0.047619047619047616	0.11764705882352941	0.31581192671708197	0.9777819334223272	0.42675879832849617	0.9489992841749664	0.5635036064554884	0.9643875126135301	0.9605582797712084	0.9656295153533972	1.0	0.25	0.0
6521	0.07162279121133582	0.010540074729536783	0.010539882230441054	0.9080575015791102	None	0	0	0.21428571428571427	3	0.8333333333333334	15	0.39215686274509803	0.6111111111111112	12	11	7	1	0	0.17647058823529413	17	3	1.3333333333333333	20	0.058823529411764705	0.23529411764705882	0.8444498887696531	0.9775460745605367	0.41975688089334484	0.931213845473457	0.25474453982569567	0.9458977764557512	0.9505868111801092	0.956064744553778	1.0	0.3333333333333333	0.0
6161	0.04345125371584489	0.019144723364746003	0.01903572171937027	0.9257525858301285	None	0	0	0.3333333333333333	4	0.75	12	0.4	0.5	10	8	7	1	0	0.2	3	15	1.2	18	0.0625	0.125	0.5247739418694424	0.9851277428549878	0.5427215400586004	0.9339813855322247	0.3596887921948843	0.9502374672590544	0.9681473595647734	0.9631758116518757	1.0	0.4	0.0
3549	0.010214745926173673	0.004883017714278859	0.004652299522926704	0.990114125557669	None	0	0	0.3333333333333333	2	0.8333333333333334	5	0.5333333333333333	0.5	5	3	2	0	0	0.6	3	5	0.5333333333333333	8	0.0	0.4	0.5523996876336703	0.8231495260641736	0.33140226777375015	0.8232903829195163	0.5857462928717301	0.9519662624350496	0.8395284502018413	0.8829933400712867	0	0	0.0
4942	0.05939783377411175	0.03164605932916411	0.03112749077403253	0.9182193033842988	None	0.16666666666666666	1	0.26666666666666666	4	0.8	16	0.3055555555555556	0.55	14	11	7	1	0	0.2222222222222222	18	4	1.4666666666666666	22	0.06666666666666667	0.2222222222222222	0.9392496841804799	0.9845508666412427	0.41975688089334484	0.9226098516219557	0.25474453982569567	0.937428933873132	0.9681473595647734	0.9574369160905021	1.0	0.35714285714285715	0.0
3389	0.0051438193194861	0.0002196345264297267	-0.00016309784895723425	0.9773917754398938	None	0	0	0.4	2	0.6	3	0.5833333333333334	0.4	3	2	3	0	0	0.75	4	3	0.4666666666666667	7	0.0	0.4	0.5204392500604499	0.857901000818174	0.36442829558261175	0.704170649390787	0.9521310899808835	0.7255722513857995	0.9149176830838138	0.7707395423031336	0	0	0.0
238	None	None	None	None	None	0	0	0.35	7	0.6428571428571429	18	0.26785714285714285	0.42857142857142855	18	12	11	0	0	0.4375	16	7	2.0	30	0.0	0.2222222222222222	0.4249142339264811	0.7902864788543061	0.6778456250589799	0.8475345567323416	0.6449906697031182	0.8849934305956321	0.797932151775033	0.8447773508823441	0	0	0.0
2855	5.542388585638298e-06	7.765051643054005e-08	7.764997396942694e-08	0.9999987466818979	None	0	0	0.75	3	0.3333333333333333	1	0.625	0	2	0	2	0	0	0.5	4	2	0.3333333333333333	5	0.0	0.6666666666666666	0	0	0	0	0	0	0	0	0	0	0
2929	None	None	None	None	None	0	0	0.16666666666666666	2	0.9333333333333333	14	0.4358974358974359	0.6	10	9	6	3	0	0.23076923076923078	3	13	1.1333333333333333	17	0.2	0.2857142857142857	0.1747016131089239	0.9769313482797828	0.3195498626291335	0.9285492093352953	0.7458809168365839	0.963394306844286	0.9635275507837845	0.9605929136671029	0.1	0	0.0
7185	None	None	None	None	None	0	0	0.2857142857142857	4	0.7222222222222222	13	0.5	0.3888888888888889	9	7	10	1	0	0.625	8	5	1.3333333333333333	20	0.045454545454545456	0.625	0.11492226429071835	0.9847083847913397	0.5654791809596446	0.9333453303155747	0.3596887921948843	0.9512913459334096	0.9681473595647734	0.9629863176726358	1.0	0.4444444444444444	0.0
2775	0.009609352326529989	0.0009463340473196266	0.0009438624470715095	0.9866374272959619	None	0	0	0.25	4	0.7727272727272727	17	0.5714285714285714	0.5	11	11	12	8	0	0.09523809523809523	2	21	1.6	24	0.2857142857142857	0	0.6820868146128881	0.9295718905645326	0.256767567157633	0.9433309891466395	0.6229476370411535	0.8648874218419208	0.880700822105437	0.9180596480228658	0.09090909090909091	0.5454545454545454	0.0
1338	None	None	None	None	None	0	0	0.14285714285714285	1	1.0	8	0.4166666666666667	0.5	4	4	5	6	0	0.6666666666666666	6	4	0.6666666666666666	10	0.42857142857142855	0	0.7606182370984478	0.9265540883499964	0.5515626470126829	0.9585964928145877	0.1311433252494089	0.9721833727644249	0.9620600027927141	0.9559331185992643	0.375	0	0.0
1749	None	None	None	None	None	0	0	0.6666666666666666	4	0.3333333333333333	2	0.6666666666666666	0.3333333333333333	4	2	3	1	0	0.3333333333333333	6	2	0.5333333333333333	8	0.125	0.3333333333333333	0.9283398243002055	0.9479373676335097	0.2922049911138678	0.8591030979197893	0.2857189770501757	0.8692407589262908	0.9672786543515244	0.9003680993867088	1.0	0	0.0
4350	0.07072728712377666	0.02237951371505444	0.015736231780790266	0.9152156639133828	None	0.14285714285714285	1	0.17647058823529413	3	0.8695652173913043	20	0.2840909090909091	0.6521739130434783	18	15	6	1	0	0.18181818181818182	22	4	1.6666666666666667	25	0.07692307692307693	0.19047619047619047	0.505312893749452	0.9794401644821346	0.40271449556310596	0.9044678790736095	0.3596887921948843	0.9159610268858684	0.961399771005386	0.9444545717108253	1.0	0.4444444444444444	0.0
1819	None	None	None	None	None	0.16666666666666666	1	0.42857142857142855	6	0.631578947368421	12	0.375	0.5789473684210527	14	11	6	0	0	0.875	7	8	1.4	21	0.0	0.5	0.5523996876336703	0.932365063661176	0.28603273517765077	0.9650665272968404	0.41688490110887744	0.8889344795478956	0.8741433912952877	0.9354800208110422	0	0	0.0
1214	None	None	None	None	None	0.5	1	1.0	6	0.0	0	0.5625	0	6	0	2	1	0	1.0	4	4	0.6	9	0.5	0.4	0	0	0	0	0	0	0	0	0	0	0
2872	0.008879339119391554	0.0023334921132505395	0.002158955878827047	0.9783598659965809	None	0	0	0.4	2	0.6	3	0.5833333333333334	0.6	3	3	3	0	0	0.3333333333333333	2	6	0.4666666666666667	7	0.0	0.8	0.5523996876336703	0.5643420936758118	0.33421402867283667	0.852368896230815	0.9521310899808835	0.9585426129980641	0.8880914466627609	0.8478217664473585	0	0	0.0
6551	0.06696967456732648	0.03167788691108185	0.030871479623375005	0.9135256210170813	None	0.16666666666666666	1	0.26666666666666666	4	0.8	16	0.3055555555555556	0.55	14	11	7	1	0	0.2222222222222222	18	4	1.4666666666666666	22	0.06666666666666667	0.2222222222222222	0.9392496841804799	0.9845508666412427	0.442514521794389	0.9241505707845272	0.25474453982569567	0.937428933873132	0.9681473595647734	0.9577317624932157	1.0	0.35714285714285715	0.0
5675	0.0638017366596907	0.03156743198964984	0.030398174258417114	0.9186682459425735	None	0.16666666666666666	1	0.26666666666666666	4	0.8	16	0.3055555555555556	0.55	14	11	7	1	0	0.2222222222222222	18	4	1.4666666666666666	22	0.06666666666666667	0.2222222222222222	0.9392496841804799	0.9845508666412427	0.41975688089334484	0.9265953662542245	0.25474453982569567	0.937428933873132	0.9681473595647734	0.9582069418171562	1.0	0.14285714285714285	0.0
14	None	None	None	None	None	0	0	0.18181818181818182	4	0.8709677419354839	27	0.36666666666666664	0.8709677419354839	31	27	1	0	0	0.1	3	30	2.2	33	0.0	0.6666666666666666	0.6919468788197559	0.8349286882919356	0.5699973072052174	0.7539463145605646	0.7804266058658655	0.9242106269210965	0.8551985382892106	0.8516044344586715	0	0	0.0
5110	0.0562323015835491	0.018227946662850828	0.018039509381416005	0.920960318524199	None	0.16666666666666666	1	0.2857142857142857	4	0.7894736842105263	15	0.3088235294117647	0.5789473684210527	13	11	7	1	0	0.23529411764705882	4	17	1.4	21	0.0625	0.5	0.9346256194481664	0.9849977286545716	0.5199638991575563	0.924455804188196	0.24826409320981754	0.9369477844434423	0.9681473595647734	0.9580811343777073	1.0	0.38461538461538464	0.0
3874	0.05908371373370013	0.025866927685448404	0.007931280828401503	0.9273955882700073	None	0	0	0.1875	3	0.8571428571428571	18	0.3026315789473684	0.5714285714285714	14	12	8	1	0	0.21052631578947367	19	4	1.5333333333333334	23	0.05555555555555555	0	0.9438737489127936	0.9832356831285006	0.3195498626291335	0.8685911249800397	0.14980028745650711	0.8271307508528896	0.9681473595647734	0.924737467636372	1.0	0.42857142857142855	0.0
4804	0.06127433758214793	0.030110642412952457	0.02979253188356369	0.9206875051872428	None	0.16666666666666666	1	0.26666666666666666	4	0.8	16	0.3055555555555556	0.55	14	11	7	1	0	0.2222222222222222	18	4	1.4666666666666666	22	0.06666666666666667	0.2222222222222222	0.9392496841804799	0.9845508666412427	0.41975688089334484	0.9226098516219557	0.25474453982569567	0.937428933873132	0.9681473595647734	0.9574369160905021	1.0	0.35714285714285715	0.0
3548	0.09775443806020734	0.0054840392710115244	-0.0006970609492554907	0.6898617633801711	None	0	0	0.1	2	0.9285714285714286	26	0.2727272727272727	0.8571428571428571	25	24	4	1	0	0.22727272727272727	5	22	2.0	30	0.09090909090909091	0.07142857142857142	0.5523996876336703	0.9518593930491511	0.2791420409278177	0.9738187844548521	0.5528458193697802	0.8947565440854155	0.8741433912952877	0.9485138344528123	1.0	0.04	0.0
3023	0.02079333389310776	0.0007439013335488697	0.0007142570235052613	0.938829586758421	None	0	0	0.23076923076923078	3	0.8235294117647058	14	0.3392857142857143	0.23529411764705882	4	4	14	17	0	0.875	8	7	1.2666666666666666	19	0.53125	0.26666666666666666	0.5838321199325539	0.7626081183333019	0.33421402867283667	0.7338366999334451	0.9521310899808835	0.5115934100863874	0.9267698601502025	0.6775488828354557	0.25	0.25	0.0
70	None	None	None	None	None	0	0	0.5	1	1.0	1	1.0	1.0	1	1	1	0	0	0.3333333333333333	1	3	0.2	3	0.0	0	0.7201551266306143	0.5	0.2282229621164448	0.5	0.8894522067441546	0.5	0.9429199028507524	0.5	0	0	0.0
4476	0.03914750419733535	0.010245970082156327	0.002726978284147167	0.9298885190954012	None	0	0	0.3	3	0.7692307692307693	10	0.38461538461538464	0.5384615384615384	9	7	5	1	0	0.23076923076923078	3	13	1.0	15	0.08333333333333333	0	0.8459490001835448	0.9837111563840429	0.5199638991575563	0.9206277294393425	0.3596887921948843	0.9048516343610868	0.9681473595647734	0.9495352402810253	1.0	0.4444444444444444	0.0
1809	None	None	None	None	None	0.25	1	0.4	4	0.7692307692307693	10	0.4166666666666667	0.6923076923076923	13	9	1	0	0	0.25	12	3	1.0	15	0.0	0.6666666666666666	0.4288660343155879	0.9461687503463326	0.40271449556310596	0.926756625161465	0.4216376666438443	0.7339724800576208	0.7978827248217225	0.8947099424801069	0	0	0.0
522	None	None	None	None	None	0	0	0.14285714285714285	1	1.0	8	0.8333333333333334	0.625	5	5	4	5	0	0.75	3	4	0.6666666666666666	10	0.4166666666666667	1.0	0.6431400425530048	0.904833479255835	0.5465377636044388	0.9382678511084963	0.7947113589460508	0.9194088303143396	0.7431580778238205	0.9219565024139107	0.2	0.6	0.0
476	None	None	None	None	None	0	0	0.6666666666666666	2	0.5	1	0.6666666666666666	0	2	0	1	0	0	0.6666666666666666	3	2	0.26666666666666666	4	0.0	0	0	0	0	0	0	0	0	0	0	0	0
5369	0.06138714975143336	0.028290708925948416	0.028210807935495318	0.9215750852661219	None	0.16666666666666666	1	0.26666666666666666	4	0.8	16	0.3055555555555556	0.55	14	11	7	1	0	0.2222222222222222	18	4	1.4666666666666666	22	0.06666666666666667	0.2222222222222222	0.9392496841804799	0.9845508666412427	0.41975688089334484	0.9226098516219557	0.25474453982569567	0.937428933873132	0.9681473595647734	0.9574369160905021	1.0	0.35714285714285715	0.0
1625	None	None	None	None	None	0	0	0.5	1	1.0	1	0.75	0	1	0	1	0	0	1.0	2	2	0.2	3	0.0	0	0	0	0	0	0	0	0	0	0	0	0
4803	0.05835772648622923	0.02912568633395703	0.029093932633441247	0.9167070770418371	None	0.16666666666666666	1	0.26666666666666666	4	0.8	16	0.3055555555555556	0.55	14	11	7	1	0	0.2222222222222222	18	4	1.4666666666666666	22	0.06666666666666667	0.2222222222222222	0.9392496841804799	0.9845508666412427	0.41975688089334484	0.9226098516219557	0.25474453982569567	0.937428933873132	0.9681473595647734	0.9574369160905021	1.0	0.35714285714285715	0.0
6160	0.06253319891285061	0.027440284800400273	0.027432173311261132	0.9205597946315598	None	0.16666666666666666	1	0.26666666666666666	4	0.8	16	0.3055555555555556	0.55	14	11	7	1	0	0.2222222222222222	18	4	1.4666666666666666	22	0.06666666666666667	0.2222222222222222	0.9392496841804799	0.9845508666412427	0.41975688089334484	0.9226098516219557	0.25474453982569567	0.937428933873132	0.9681473595647734	0.9574369160905021	1.0	0.14285714285714285	0.0
6817	0.061441187096866114	0.029411026833239182	0.029220753278379818	0.9135513541415162	None	0.16666666666666666	1	0.26666666666666666	4	0.8	16	0.3055555555555556	0.55	14	11	7	1	0	0.2222222222222222	18	4	1.4666666666666666	22	0.06666666666666667	0.2222222222222222	0.9392496841804799	0.9845508666412427	0.41975688089334484	0.9226098516219557	0.25474453982569567	0.937428933873132	0.9681473595647734	0.9574369160905021	1.0	0.35714285714285715	0.0
2704	None	None	None	None	None	0	0	0.5	2	0.75	3	1.0	0.25	2	1	3	0	0	0.6666666666666666	2	3	0.4	6	0.0	0	0.13213770632522398	0.57965981630757	0.5573178533058828	0.8460648285407434	0.7689386914263068	0.8619907687597607	0.9342596223541156	0.7834334952892914	0	0	0.0
3683	0.0935999602089375	0.008155566419207899	-0.006850368731398351	0.8356099819404673	None	0	0	0.15384615384615385	2	0.8823529411764706	15	0.4523809523809524	0.8235294117647058	15	14	3	1	0	0.21428571428571427	3	14	1.2666666666666666	19	0.1111111111111111	0.47058823529411764	0.5699415144059075	0.902363223478362	0.33421402867283667	0.8854827880355278	0.9521310899808835	0.9435500267880884	0.9267698601502025	0.9138693102162047	1.0	0.06666666666666667	0.0
1762	None	None	None	None	None	0.5	1	0.7142857142857143	5	0.375	3	0.5555555555555556	0.25	5	2	4	1	0	0.5	6	3	0.6666666666666666	10	0.1111111111111111	0.5714285714285714	0.48095579108281494	0.92408549418901	0.6437070361078651	0.9760286169050457	0.6924893984781332	0.930449616979434	0.8117998853996728	0.949460952855885	1.0	0.2	0.0
4072	0.06488779002220753	0.02422660393726885	0.0212088640972835	0.9084020688040374	None	0.14285714285714285	1	0.23529411764705882	4	0.8260869565217391	19	0.2976190476190476	0.6086956521739131	17	14	7	1	0	0.19047619047619047	21	4	1.6666666666666667	25	0.06666666666666667	0.19047619047619047	0.5699415144059075	0.9816026624718507	0.40271449556310596	0.9111292436231018	0.3596887921948843	0.9211007412178636	0.9681473595647734	0.9488567158537202	1.0	0.29411764705882354	0.0
7034	0.06209411588349637	0.028618702847846827	0.028307841809008607	0.9215397233429	None	0.16666666666666666	1	0.26666666666666666	4	0.8	16	0.3055555555555556	0.55	14	11	7	1	0	0.2222222222222222	18	4	1.4666666666666666	22	0.06666666666666667	0.2222222222222222	0.9392496841804799	0.9845508666412427	0.41975688089334484	0.9226098516219557	0.25474453982569567	0.937428933873132	0.9681473595647734	0.9574369160905021	1.0	0.35714285714285715	0.0
375	None	None	None	None	None	0	0	0.16666666666666666	1	1.0	7	1.0	0.5714285714285714	5	4	3	0	0	0.1111111111111111	1	9	0.6	9	0.0	0	0.4572648521182476	0.9268626116478598	0.4218567085288619	0.7991032768427396	0.7515681587476486	0.9096429903478207	0.8519901384961174	0.8885963338363005	0	0	0.0
3041	0.027568230161019624	0.006102607847854445	0.005193627971934445	0.9492475723620549	None	0	0	0.25	2	0.7777777777777778	7	0.3142857142857143	0.7777777777777778	9	7	1	0	0	0.7142857142857143	5	7	0.7333333333333333	11	0.0	0	0.5523996876336703	0.8833367230451785	0.33421402867283667	0.8953707875254562	0.8969636534337339	0.8866850165360123	0.9229609628882427	0.8885666228052792	0	0	0.0
5010	0.06409699807977733	0.029307608304904996	0.029211073791763405	0.9164507265459799	None	0.16666666666666666	1	0.26666666666666666	4	0.8	16	0.3055555555555556	0.55	14	11	7	1	0	0.2222222222222222	18	4	1.4666666666666666	22	0.06666666666666667	0.2222222222222222	0.9392496841804799	0.9845508666412427	0.41975688089334484	0.9226098516219557	0.25474453982569567	0.937428933873132	0.9681473595647734	0.9574369160905021	1.0	0.14285714285714285	0.0
7290	0.06497923355153726	0.033379752095482704	0.03084209724620029	0.914998388995654	None	0.16666666666666666	1	0.26666666666666666	4	0.8	16	0.3055555555555556	0.55	14	11	7	1	0	0.2222222222222222	18	4	1.4666666666666666	22	0.06666666666666667	0.2222222222222222	0.9392496841804799	0.9845508666412427	0.442514521794389	0.9241505707845272	0.25474453982569567	0.937428933873132	0.9681473595647734	0.9577317624932157	1.0	0.35714285714285715	0.0
2952	0.008455827741916203	0.000763581360506809	0.0006051455268939861	0.9782493438025605	None	0	0	0.5	3	0.5	3	0.6666666666666666	0.5	4	3	3	0	0	0.3333333333333333	2	6	0.5333333333333333	8	0.0	0.6666666666666666	0.568115903783112	0.8699732279593178	0.2962172126709234	0.7796669263507762	0.6722149067219838	0.9475340650180806	0.901144839128692	0.8828171361889995	0	0	0.0
330	None	None	None	None	None	0	0	0.5	2	0.3333333333333333	1	0.625	0.3333333333333333	3	1	1	0	0	0.5	4	2	0.3333333333333333	5	0.0	0	0.5502461947460707	0.9056482707939583	0.9459833869372659	0.9241464030052773	0.6159864765607456	0.6926137616086407	0.8275151777535668	0.8650657712641825	0	0	0.0
7255	0.06818924229101757	0.03534783296002471	0.030477845026922794	0.9149628411283793	None	0.16666666666666666	1	0.26666666666666666	4	0.8	16	0.3055555555555556	0.55	14	11	7	1	0	0.2222222222222222	18	4	1.4666666666666666	22	0.06666666666666667	0.2222222222222222	0.9392496841804799	0.9845508666412427	0.442514521794389	0.9241505707845272	0.25474453982569567	0.937428933873132	0.9681473595647734	0.9577317624932157	1.0	0.35714285714285715	0.0
5709	0.06210700071698915	0.03361198591990329	0.025667173365736675	0.9172223842635201	None	0.16666666666666666	1	0.26666666666666666	4	0.8	16	0.3055555555555556	0.55	14	11	7	1	0	0.2222222222222222	18	4	1.4666666666666666	22	0.06666666666666667	0.2222222222222222	0.9392496841804799	0.9814767588436146	0.32655178006428487	0.9256300219376701	0.25474453982569567	0.9471787571099937	0.9681473595647734	0.9579529564207723	1.0	0.2857142857142857	0.0
7323	0.04332017221767273	0.005240910301377356	0.00517692075911526	0.9573908130148223	None	0.16666666666666666	1	0.21428571428571427	3	0.8333333333333334	15	0.37037037037037035	0.5555555555555556	13	10	6	1	0	0.16666666666666666	3	18	1.3333333333333333	20	0.07692307692307693	0.23529411764705882	0.5881387417835979	0.9795939267702292	0.40413766353097136	0.9012943822951637	0.3528842925797947	0.9398503244714095	0.9681473595647734	0.9499772470318688	1.0	0.38461538461538464	0.0
5488	0.06336847964789394	0.030734310970859956	0.03068863428413252	0.9188294727660277	None	0.16666666666666666	1	0.26666666666666666	4	0.8	16	0.3055555555555556	0.55	14	11	7	1	0	0.2222222222222222	18	4	1.4666666666666666	22	0.06666666666666667	0.2222222222222222	0.9392496841804799	0.9845508666412427	0.41975688089334484	0.9226098516219557	0.25474453982569567	0.937428933873132	0.9681473595647734	0.9574369160905021	1.0	0.35714285714285715	0.0
6084	0.062339286153916956	0.02786835903906701	0.027309971823340842	0.9217158049405287	None	0.16666666666666666	1	0.26666666666666666	4	0.8	16	0.3055555555555556	0.55	14	11	7	1	0	0.2222222222222222	18	4	1.4666666666666666	22	0.06666666666666667	0.2222222222222222	0.9392496841804799	0.9845508666412427	0.41975688089334484	0.9226098516219557	0.25474453982569567	0.937428933873132	0.9681473595647734	0.9574369160905021	1.0	0.35714285714285715	0.0
3939	0.04424491192779295	0.01578527861170273	0.012480005382707837	0.7522545397712143	None	0	0	0.3333333333333333	4	0.75	12	0.4	0.5	11	8	6	1	0	0.2	3	15	1.2	18	0.07692307692307693	0.125	0.11492226429071835	0.9858616517032748	0.5515077599043098	0.8953205024217847	0.3596887921948843	0.9435262143055314	0.9681473595647734	0.9555922408317352	1.0	0.45454545454545453	0.0
7114	0.06241302261637857	0.02793038293496369	0.027865640728283524	0.9182681667828773	None	0.16666666666666666	1	0.26666666666666666	4	0.8	16	0.3055555555555556	0.55	14	11	7	1	0	0.2222222222222222	18	4	1.4666666666666666	22	0.06666666666666667	0.2222222222222222	0.9392496841804799	0.9845508666412427	0.41975688089334484	0.9226098516219557	0.25474453982569567	0.937428933873132	0.9681473595647734	0.9574369160905021	1.0	0.35714285714285715	0.0
7064	0.06276670269785307	0.02759755282748985	0.027087535311584563	0.9221966440260358	None	0.16666666666666666	1	0.26666666666666666	4	0.8	16	0.3055555555555556	0.55	14	11	7	1	0	0.2222222222222222	18	4	1.4666666666666666	22	0.06666666666666667	0.2222222222222222	0.9392496841804799	0.9845508666412427	0.41975688089334484	0.9222213863007387	0.25474453982569567	0.937428933873132	0.9681473595647734	0.957363119952823	1.0	0.35714285714285715	0.0
5467	0.04645968122256462	0.0033166930734109513	0.0016329196031548492	0.9857628503788032	None	0.16666666666666666	1	0.26666666666666666	4	0.8	16	0.3055555555555556	0.55	14	11	7	1	0	0.2222222222222222	18	4	1.4666666666666666	22	0.06666666666666667	0.2222222222222222	0.529398006601756	0.9853088286914365	0.41975688089334484	0.9226098516219557	0.25474453982569567	0.937428933873132	0.9681473595647734	0.9581253418880112	1.0	0.35714285714285715	0.0
2064	None	None	None	None	None	0	0	0.25	1	1.0	3	0.625	0.6666666666666666	2	2	2	0	0	0.5	2	4	0.3333333333333333	5	0.0	0	0.5838321199325539	0.5	0.2397391106127163	0.7200579707989193	0.9521310899808835	0.5	0.9487359055036266	0.5780848411697727	0	0	0.0
2306	None	None	None	None	None	0.3333333333333333	1	0.375	3	0.6666666666666666	6	0.5238095238095238	0.5555555555555556	5	5	5	1	0	0.42857142857142855	3	7	0.7333333333333333	11	0.07142857142857142	0.5	0.9438737489127936	0.973079051903457	0.3195498626291335	0.9184456686776099	0.4193975784163885	0.9513142726941617	0.9681473595647734	0.9522937360259937	1.0	0.2	0.0
5492	0.06192469431225747	0.030433976181241197	0.030030766834020797	0.917281126354169	None	0.16666666666666666	1	0.26666666666666666	4	0.8	16	0.3055555555555556	0.55	14	11	7	1	0	0.2222222222222222	18	4	1.4666666666666666	22	0.06666666666666667	0.2222222222222222	0.9392496841804799	0.9845508666412427	0.41975688089334484	0.9226098516219557	0.25474453982569567	0.937428933873132	0.9681473595647734	0.9574369160905021	1.0	0.35714285714285715	0.0
7245	0.06365299120796926	0.03155798394508512	0.031511178023711894	0.9207407020184969	None	0.16666666666666666	1	0.26666666666666666	4	0.8	16	0.3055555555555556	0.55	14	11	7	1	0	0.2222222222222222	18	4	1.4666666666666666	22	0.06666666666666667	0.2222222222222222	0.9392496841804799	0.9845508666412427	0.442514521794389	0.9241505707845272	0.25474453982569567	0.937428933873132	0.9681473595647734	0.9577317624932157	1.0	0.35714285714285715	0.0
342	None	None	None	None	None	0	0	0.8333333333333334	5	0.0	0	0.5333333333333333	0	3	0	4	2	0	0.6	3	5	0.5333333333333333	8	0.2222222222222222	0.3333333333333333	0	0	0	0	0	0	0	0	0	0	0
7308	0.06148115455059381	0.027163906001665353	0.027162426719074324	0.9202198840498201	None	0.16666666666666666	1	0.26666666666666666	4	0.8	16	0.3055555555555556	0.55	14	11	7	1	0	0.2222222222222222	18	4	1.4666666666666666	22	0.06666666666666667	0.2222222222222222	0.9392496841804799	0.9845508666412427	0.41975688089334484	0.9226098516219557	0.25474453982569567	0.937428933873132	0.9681473595647734	0.9574369160905021	1.0	0.14285714285714285	0.0
2223	None	None	None	None	None	0.3333333333333333	1	0.5	4	0.5555555555555556	5	0.6111111111111112	0.2222222222222222	4	2	6	0	0	0.5	6	3	0.7333333333333333	11	0.0	0.5714285714285714	0.9005761398568595	0.9373927860324731	0.3195498626291335	0.5151549524724922	0.14980028745650711	0.9276903639263263	0.9613827175113068	0.854813843374652	0	0	0.0
2423	None	None	None	None	None	0	0	0.2	1	1.0	5	0.4666666666666667	0.6	4	3	2	1	0	0.6	3	5	0.4666666666666667	7	0.14285714285714285	0	0.5838321199325539	0.7588033776387434	0.33421402867283667	0.8005868907465566	0.8976662419983988	0.6625152444483379	0.9267698601502025	0.7446362116172158	1.0	0.25	0.0
7305	0.06374107190765171	0.03328995318915221	0.030143085384870653	0.9173096502432229	None	0.16666666666666666	1	0.26666666666666666	4	0.8	16	0.3055555555555556	0.55	14	11	7	1	0	0.2222222222222222	18	4	1.4666666666666666	22	0.06666666666666667	0.2222222222222222	0.9392496841804799	0.9845508666412427	0.442514521794389	0.9241505707845272	0.25474453982569567	0.937428933873132	0.9681473595647734	0.9577317624932157	1.0	0	0.0
6056	0.06429351273141176	0.03079278745781174	0.030792562346396633	0.9200939353007254	None	0.16666666666666666	1	0.26666666666666666	4	0.8	16	0.3055555555555556	0.55	14	11	7	1	0	0.2222222222222222	18	4	1.4666666666666666	22	0.06666666666666667	0.2222222222222222	0.9392496841804799	0.9845508666412427	0.41975688089334484	0.9226098516219557	0.25474453982569567	0.937428933873132	0.9681473595647734	0.9574369160905021	1.0	0.14285714285714285	0.0
5754	0.06434104824392176	0.028162114321164944	0.028135500180106764	0.9157898675837406	None	0.16666666666666666	1	0.26666666666666666	4	0.8	16	0.3055555555555556	0.55	14	11	7	1	0	0.2222222222222222	18	4	1.4666666666666666	22	0.06666666666666667	0.2222222222222222	0.9392496841804799	0.9845508666412427	0.41975688089334484	0.9226098516219557	0.25474453982569567	0.937428933873132	0.9681473595647734	0.9574369160905021	1.0	0.35714285714285715	0.0
6022	0.04447169863928088	0.005737000918416205	-0.00539647052876804	0.9298109082740439	None	0	0	0.25	3	0.8	12	0.3269230769230769	0.5333333333333333	9	8	7	1	0	0.3076923076923077	13	4	1.1333333333333333	17	0.058823529411764705	0	0.9438737489127936	0.9796575137444743	0.3195498626291335	0.8968526486270937	0.14980028745650711	0.8404144111233552	0.9681473595647734	0.9286529913079585	1.0	0.4444444444444444	0.0
7369	0.05978040117569132	0.02818282212186145	0.02089038098982354	0.9205632391243314	None	0.16666666666666666	1	0.26666666666666666	4	0.8	16	0.3055555555555556	0.55	14	11	7	1	0	0.2222222222222222	18	4	1.4666666666666666	22	0.06666666666666667	0.2222222222222222	0.9392496841804799	0.9845508666412427	0.41975688089334484	0.9226098516219557	0.25474453982569567	0.9378895295570687	0.9681473595647734	0.9575438227610685	1.0	0.35714285714285715	0.0
4911	0.05428756816192144	0.007179828451747214	0.007101110859762766	0.8534911635027305	None	0	0	0.3076923076923077	4	0.7647058823529411	13	0.3958333333333333	0.5294117647058824	12	9	6	1	0	0.1875	3	16	1.2666666666666666	19	0.07692307692307693	0.11764705882352941	0.28816570312300266	0.9829351701584808	0.5654791809596446	0.9327797348845305	0.3562865423873395	0.9371831836998162	0.9615760130609899	0.9580648574451831	1.0	0.4166666666666667	0.0
5774	0.06255400459943343	0.032851093655694934	0.029298658190521163	0.9109057701670125	None	0.16666666666666666	1	0.26666666666666666	4	0.8	16	0.3055555555555556	0.55	14	11	7	1	0	0.2222222222222222	18	4	1.4666666666666666	22	0.06666666666666667	0.2222222222222222	0.9392496841804799	0.9814767588436146	0.32655178006428487	0.9256300219376701	0.25474453982569567	0.9471787571099937	0.9681473595647734	0.9579529564207723	1.0	0.2857142857142857	0.0
6351	0.06260928221613922	0.030049773911547527	0.02848036754924566	0.9092813912171441	None	0.16666666666666666	1	0.26666666666666666	4	0.8	16	0.3055555555555556	0.55	14	11	7	1	0	0.2222222222222222	18	4	1.4666666666666666	22	0.06666666666666667	0.2222222222222222	0.9392496841804799	0.9845508666412427	0.41975688089334484	0.9226098516219557	0.25474453982569567	0.937428933873132	0.9681473595647734	0.9574369160905021	1.0	0.2857142857142857	0.0
7526	0.057409704447522004	0.009044349899023365	0.006373229488021594	0.9300120946369331	None	0.16666666666666666	1	0.26666666666666666	4	0.8	16	0.22916666666666666	0.55	14	11	7	1	0	0.375	6	16	1.4666666666666666	22	0.06666666666666667	0.6666666666666666	0.9392496841804799	0.9845508666412427	0.41975688089334484	0.9226098516219557	0.25474453982569567	0.937428933873132	0.9681473595647734	0.9574369160905021	1.0	0.35714285714285715	0.0
5164	0.066005146689167	0.029383255559840803	0.02937195582588605	0.9118521453948744	None	0.16666666666666666	1	0.26666666666666666	4	0.8	16	0.3055555555555556	0.55	14	11	7	1	0	0.2222222222222222	18	4	1.4666666666666666	22	0.06666666666666667	0.2222222222222222	0.9392496841804799	0.9845508666412427	0.41975688089334484	0.9226098516219557	0.25474453982569567	0.937428933873132	0.9681473595647734	0.9574369160905021	1.0	0.35714285714285715	0.0
1674	None	None	None	None	None	0	0	0.6666666666666666	4	0.3333333333333333	2	0.5	0.3333333333333333	5	2	2	2	0	1.0	4	4	0.5333333333333333	8	0.4	0.5	0.3837313305445803	0.9391152007492936	0.29597425327170274	0.7908205636458188	0.5836040021987956	0.9140666696858628	0.7566347108579518	0.8950493240993437	0.6	0.2	0.0
6042	0.06174284518932334	0.021708547638065488	0.006810301915847096	0.9171880048332515	None	0.125	1	0.3333333333333333	6	0.6666666666666666	16	0.325	0.5	17	12	8	7	0	0.2	20	4	1.7333333333333334	26	0.4666666666666667	0.18181818181818182	0.9346256194481664	0.9848809618273221	0.5199638991575563	0.9377265568682619	0.3596887921948843	0.9585798262207912	0.9681473595647734	0.9658877602964357	0.058823529411764705	0.29411764705882354	0.0
3130	0.02217134717929385	0.0016696127055731722	0.00043341475913416115	0.9690023969161145	None	0	0	0.25	2	0.8888888888888888	8	0.36666666666666664	0.5555555555555556	5	5	5	3	0	0.8333333333333334	6	5	0.7333333333333333	11	0.21428571428571427	0	0.4529758274905299	0.9677590607457646	0.3195498626291335	0.7500524099670287	0.31110327663568643	0.9151538759948955	0.9229609628882427	0.9082926095210296	0.2	0	0.0
2324	None	None	None	None	None	0	0	0.4	2	0.8	4	1.0	0.8	6	4	0	0	0	0.14285714285714285	7	1	0.4666666666666667	7	0.0	1.0	0.256957240767683	0.8908069268134107	0.30358353502285984	0.751867305663396	0.7458809168365839	0.8972715118207097	0.891652012559051	0.8571264033445933	0	0	0.0
1287	None	None	None	None	None	0.5	1	1.0	6	0.0	0	0.5625	0	6	0	2	1	0	1.0	4	4	0.6	9	0.5	0.4	0	0	0	0	0	0	0	0	0	0	0
3214	0.01644307996434865	0.005590739282323965	0.003909322283645698	0.9613085139804147	None	0	0	0.3333333333333333	2	0.8333333333333334	5	0.5714285714285714	0.6666666666666666	6	4	1	0	0	0.2857142857142857	2	7	0.5333333333333333	8	0.0	0	0.568115903783112	0.8461956718538814	0.3276968777509498	0.7614825562314118	0.4484247847537083	0.9578405322500714	0.8517417404240488	0.8804156441214384	0	0	0.0
1877	None	None	None	None	None	0	0	0.75	3	0.5	2	0.6	0.5	3	2	2	0	0	0.4	5	2	0.4	6	0.0	0.5	0.5174598554671933	0.8879797458234939	0.4624217318132712	0.7337289431586297	0.3687638693427674	0.914210936230138	0.7945582614489991	0.860168234614147	0	0	0.0
4929	0.06506428159349711	0.02578850387526645	0.024626076562356134	0.915967691233706	None	0.16666666666666666	1	0.26666666666666666	4	0.8	16	0.3055555555555556	0.55	14	11	7	1	0	0.2222222222222222	18	4	1.4666666666666666	22	0.06666666666666667	0.2222222222222222	0.9392496841804799	0.9845508666412427	0.41975688089334484	0.9226098516219557	0.25474453982569567	0.937428933873132	0.9681473595647734	0.9574369160905021	1.0	0.35714285714285715	0.0
1999	None	None	None	None	None	0.25	1	0.5	5	0.5833333333333334	7	0.2916666666666667	0.5833333333333334	11	7	2	0	0	0.75	6	8	0.9333333333333333	14	0.0	0.25	0.7100367640962962	0.9488833698173484	0.5149965561104853	0.9298508466426854	0.5528458193697802	0.9607412626936512	0.7689909148824261	0.9478976192648174	0	0	0.0
835	None	None	None	None	None	0	0	0.6666666666666666	2	0.5	1	1.0	0	1	0	2	0	0	1.0	2	2	0.26666666666666666	4	0.0	0	0	0	0	0	0	0	0	0	0	0	0
736	None	None	None	None	None	0	0	0.6	3	0.4	2	0.7	0.2	4	1	2	2	0	0.4	5	2	0.4666666666666667	7	0.4	0.3333333333333333	0.40294346894042443	0.8949222343880003	0.23858740840379236	0.8383326895108649	0.5486162561373777	0.898913028653121	0.7256853208263322	0.879852966159326	0.75	0.5	0.0
5119	0.0599917124460184	0.015848395925231108	0.01438121386120916	0.6111225079237681	None	0	0	0.2857142857142857	4	0.7894736842105263	15	0.3888888888888889	0.5263157894736842	13	10	7	1	0	0.16666666666666666	3	18	1.4	21	0.06666666666666667	0.10526315789473684	0.461409141955287	0.9833777518079914	0.5199638991575563	0.9210949948184001	0.3528842925797947	0.935822319872595	0.9681473595647734	0.9557417795353141	1.0	0.38461538461538464	0.0
7270	0.06707362670361805	0.003239526068411174	0.0014040294751822028	0.9386286747153956	None	0.14285714285714285	1	0.25	4	0.8181818181818182	18	0.2222222222222222	0.5909090909090909	15	13	8	1	0	0.3333333333333333	6	18	1.6	24	0.05555555555555555	0.6666666666666666	0.9438737489127936	0.9821491341428632	0.3195498626291335	0.9203711807352272	0.14980028745650711	0.9347759906110786	0.9681473595647734	0.9543135470822809	1.0	0.3333333333333333	0.0
3418	0.07161329401393861	0.016682905027601024	0.016583881279597337	0.9147243828090368	None	0	0	0.1875	3	0.8636363636363636	19	0.38095238095238093	0.6363636363636364	15	14	8	1	0	0.14285714285714285	21	3	1.6	24	0.05263157894736842	0	0.9438737489127936	0.9857059262766805	0.3195498626291335	0.8992467897785156	0.3528842925797947	0.9318618218787939	0.9681473595647734	0.9531437406291181	1.0	0.4	0.0
521	None	None	None	None	None	0	0	0.6666666666666666	2	0.5	1	1.0	0	1	0	2	1	0	1.0	2	2	0.26666666666666666	4	0.14285714285714285	0	0	0	0	0	0	0	0	0	0	0	0
1768	None	None	None	None	None	0	0	0.6666666666666666	2	0.5	1	1.0	0.5	2	1	1	0	0	0.25	4	1	0.26666666666666666	4	0.0	0.6666666666666666	0.4748531713803903	0.880565651953523	0.48266340682817344	0.6667497837051157	0.8556001958623882	0.749315890736387	0.8646589418193774	0.7793865918693382	0	0	0.0
2875	0.0015874873381177383	0.0009723426925664572	0.0009697005693024236	0.9763592640352539	None	0	0	0.5	2	0.75	3	0.6	0.5	2	2	3	0	0	0.4	2	5	0.4	6	0.0	0	0.5723325610154907	0.5287172578817636	0.29549079791523486	0.5956162565220562	0.6383982512186959	0.9584065112895639	0.8722087352502594	0.7708620885015804	0	0	0.0
6146	0.061303051348051876	0.03261189109025135	0.030441956322283265	0.9167174252150835	None	0.16666666666666666	1	0.26666666666666666	4	0.8	16	0.3055555555555556	0.55	14	11	7	1	0	0.2222222222222222	18	4	1.4666666666666666	22	0.06666666666666667	0.2222222222222222	0.9392496841804799	0.9845508666412427	0.41975688089334484	0.9226098516219557	0.25474453982569567	0.937428933873132	0.9681473595647734	0.9574369160905021	1.0	0.35714285714285715	0.0
1743	None	None	None	None	None	0	0	0.42857142857142855	3	0.625	5	0.8333333333333334	0.375	5	3	4	1	0	0.75	4	3	0.6666666666666666	10	0.1	0	0.2897096777999819	0.9455879713130307	0.3687298789053432	0.94199226598784	0.46898037242859375	0.9457047640332544	0.9311054104080321	0.9444531241299862	1.0	0.2	0.0
1252	None	None	None	None	None	0	0	0.75	3	0.25	1	0.6666666666666666	0	3	0	2	2	0	1.0	3	3	0.4	6	0.4	0	0	0	0	0	0	0	0	0	0	0	0
2284	None	None	None	None	None	0	0	0.6666666666666666	2	0.5	1	1.0	0.5	2	1	1	0	0	0.25	4	1	0.26666666666666666	4	0.0	0.6666666666666666	0.4748531713803903	0.880565651953523	0.48266340682817344	0.6667497837051157	0.8556001958623882	0.749315890736387	0.8646589418193774	0.7793865918693382	0	0	0.0
3830	None	None	None	None	None	0	0	0.15384615384615385	2	0.8823529411764706	15	0.6333333333333333	0.5294117647058824	11	9	7	2	0	0.8333333333333334	6	5	1.2666666666666666	19	0.125	0.25	0.5428422479582069	0.9088720950185443	0.5654791809596446	0.9233117835509835	0.8969636534337339	0.9416169167750622	0.9267698601502025	0.9257324067072431	0.5454545454545454	0.6363636363636364	0.0
7033	0.05719197589119898	0.0072415920846045385	0.004671087930064847	0.9299675543777361	None	0.16666666666666666	1	0.26666666666666666	4	0.8	16	0.22916666666666666	0.55	14	11	7	1	0	0.375	6	16	1.4666666666666666	22	0.06666666666666667	0.6666666666666666	0.9392496841804799	0.9845508666412427	0.41975688089334484	0.9226098516219557	0.25474453982569567	0.937428933873132	0.9681473595647734	0.9574369160905021	1.0	0.35714285714285715	0.0
7435	0.069344948156419	0.0332829264671329	0.030416335292136065	0.9163193401911094	None	0.16666666666666666	1	0.26666666666666666	4	0.8	16	0.3055555555555556	0.55	14	11	7	1	0	0.2222222222222222	18	4	1.4666666666666666	22	0.06666666666666667	0.2222222222222222	0.9392496841804799	0.9845508666412427	0.442514521794389	0.9241505707845272	0.25474453982569567	0.937428933873132	0.9681473595647734	0.9577317624932157	1.0	0.35714285714285715	0.0
4971	0.06394248271624318	0.029974270990485455	0.02741889178006054	0.9203436550676374	None	0.16666666666666666	1	0.26666666666666666	4	0.8	16	0.3055555555555556	0.55	14	11	7	1	0	0.2222222222222222	18	4	1.4666666666666666	22	0.06666666666666667	0.2222222222222222	0.9392496841804799	0.9845508666412427	0.442514521794389	0.9333202145343193	0.25474453982569567	0.937428933873132	0.9681473595647734	0.9595645372220429	1.0	0.35714285714285715	0.0
3844	0.06411983251079358	0.023210489946106912	0.01846069519689718	0.9101808386462018	None	0.14285714285714285	1	0.23529411764705882	4	0.8260869565217391	19	0.2976190476190476	0.6086956521739131	17	14	7	1	0	0.19047619047619047	21	4	1.6666666666666667	25	0.06666666666666667	0.19047619047619047	0.5699415144059075	0.9816026624718507	0.40271449556310596	0.9111292436231018	0.3596887921948843	0.9211007412178636	0.9681473595647734	0.9488567158537202	1.0	0.35294117647058826	0.0
6290	0.06049982600086397	0.027955280716300997	0.02780786913703281	0.9216040375491701	None	0.16666666666666666	1	0.26666666666666666	4	0.8	16	0.3055555555555556	0.55	14	11	7	1	0	0.2222222222222222	18	4	1.4666666666666666	22	0.06666666666666667	0.2222222222222222	0.9392496841804799	0.9845508666412427	0.41975688089334484	0.9226098516219557	0.25474453982569567	0.937428933873132	0.9681473595647734	0.9574369160905021	1.0	0.14285714285714285	0.0
3282	0.026247110729597165	0.0012512265908798885	0.0006749444527526639	0.9676554675979316	None	0	0	0.2727272727272727	3	0.7857142857142857	11	0.5714285714285714	0.35714285714285715	5	5	10	6	0	0.14285714285714285	2	14	1.0666666666666667	16	0.25	0	0.9438737489127936	0.9197522604242283	0.3195498626291335	0.5369509639186725	0.14980028745650711	0.5496362607939513	0.9681473595647734	0.7168223444544641	0.2	0.2	0.0
5715	0.0665166762650363	0.03010095615731302	0.028902529649576944	0.9172736844734839	None	0.16666666666666666	1	0.26666666666666666	4	0.8	16	0.3055555555555556	0.55	14	11	7	1	0	0.2222222222222222	18	4	1.4666666666666666	22	0.06666666666666667	0.2222222222222222	0.9392496841804799	0.9845508666412427	0.41975688089334484	0.9265953662542245	0.25474453982569567	0.937428933873132	0.9681473595647734	0.9582069418171562	1.0	0.35714285714285715	0.0
3618	0.01788488540668776	0.009604427155713129	-0.006670058786752006	0.9649104125667264	None	0	0	0.16666666666666666	1	1.0	7	0.375	0.7142857142857143	5	5	3	2	0	0.6666666666666666	6	4	0.6	9	0.2	0	0.5640492360475775	0.54112536275652	0.33421402867283667	0.8058505246733687	0.9521310899808835	0.9284994164159404	0.9267698601502025	0.7996330759163554	0.6	0.2	0.0
6150	0.04284460906104555	0.01482139429365193	0.013403720835590662	0.9214172766119012	None	0	0	0.3333333333333333	4	0.75	12	0.4	0.5	11	8	6	1	0	0.2	3	15	1.2	18	0.07692307692307693	0.125	0.11492226429071835	0.9848859224243003	0.5654791809596446	0.9259815519354466	0.3596887921948843	0.9435262143055314	0.9681473595647734	0.9598091685901501	1.0	0.45454545454545453	0.0
344	None	None	None	None	None	0	0	0.5	2	0.75	3	0.6	0.5	3	2	2	0	0	0.4	5	2	0.4	6	0.0	0.4	0.7378916743765018	0.8749887838289886	0.8825660500220998	0.7433241305747957	0.6159864765607456	0.9094309192209991	0.7690468653122351	0.8546992548124751	0	0	0.0
3134	0.028025047362643628	0.0042091039422320585	0.0012416404802299476	0.9756759086972463	None	0.3333333333333333	1	0.6666666666666666	6	0.2727272727272727	3	0.4642857142857143	0.2727272727272727	6	3	6	0	0	0.5714285714285714	4	7	0.8666666666666667	13	0.0	0.2	0.41523578686022244	0.7356117078503951	0.40497662062460565	0.6894485040830186	0.739099540592806	0.910952969465022	0.8133420105156782	0.7993201691168005	0	0	0.0
828	None	None	None	None	None	0.6666666666666666	2	0.75	6	0.3333333333333333	3	0.4583333333333333	0.2222222222222222	6	2	4	1	0	0.6666666666666666	6	4	0.7333333333333333	11	0.125	0.2857142857142857	0.1747016131089239	0.9623024980565197	0.4460021436252014	0.8186356631097268	0.3859586844364104	0.9150236787097961	0.9022254787649158	0.9148605520666359	1.0	0	0.0
2254	None	None	None	None	None	0	0	0.25	2	0.7777777777777778	7	0.6875	0.3333333333333333	4	3	6	5	0	1.0	4	4	0.7333333333333333	11	0.3333333333333333	0.4444444444444444	0.5838321199325539	0.6984323519885985	0.33421402867283667	0.6200796874866269	0.8226121011692946	0.9516062387627223	0.9056883099086354	0.8078608979402755	0.25	0.5	0.0
5548	0.06711117820414704	0.018111748690941752	-0.004972719388111252	0.9116852297161575	None	0.14285714285714285	1	0.23529411764705882	4	0.8260869565217391	19	0.2976190476190476	0.6086956521739131	17	14	7	1	0	0.19047619047619047	21	4	1.6666666666666667	25	0.06666666666666667	0.19047619047619047	0.350607166203767	0.977921499843787	0.3335536974994362	0.9153643540233162	0.3596887921948843	0.95074135058506	0.9681473595647734	0.9545220412200165	1.0	0.23529411764705882	0.0
6433	0.05032327383745495	0.02026589277086484	-0.009502695780456925	0.9127391468767252	None	0.16666666666666666	1	0.2857142857142857	4	0.7894736842105263	15	0.3088235294117647	0.5263157894736842	13	10	7	1	0	0.23529411764705882	17	4	1.4	21	0.06666666666666667	0.23529411764705882	0.9438737489127936	0.9758149921293948	0.3195498626291335	0.9363095167879362	0.14980028745650711	0.9671292896873226	0.9681473595647734	0.9628786008491922	1.0	0.3076923076923077	0.0
1159	None	None	None	None	None	0	0	0.375	3	0.6666666666666666	6	0.7333333333333333	0.4444444444444444	5	4	5	0	0	0.6	5	3	0.7333333333333333	11	0.0	0.3333333333333333	0.4572648521182476	0.9477091696954124	0.5892942015371843	0.9556043319201799	0.5887294826920098	0.9696524024617379	0.9606165282488497	0.9586538069880645	0	0	0.0
4521	0.04409284587384821	0.010216849322315678	-0.002580689574961286	0.92754893899494	None	0	0	0.25	3	0.8	12	0.40476190476190477	0.5333333333333333	10	8	6	1	0	0.21428571428571427	14	3	1.1333333333333333	17	0.07142857142857142	0	0.10856488902395948	0.9827902682657912	0.5654791809596446	0.9241509887257745	0.3596887921948843	0.9462961763172926	0.9390735888426978	0.9584349080342337	1.0	0.5	0.0
1983	None	None	None	None	None	1.0	1	0.8	4	0.4	2	0.4666666666666667	0.2	3	1	3	2	0	0.6	5	3	0.4666666666666667	7	0.25	1.0	0.9438737489127936	0.821340098462904	0.13990741659854652	0.7221008135449569	0.1	0.558422131274298	0.9681473595647734	0.7119841508933141	0.6666666666666666	0.3333333333333333	0.0
3805	0.06059197266087921	0.018876725169766823	0.014105524723807284	0.9235197556200754	None	0.16666666666666666	1	0.3333333333333333	5	0.7	14	0.3235294117647059	0.5	14	10	7	1	0	0.23529411764705882	17	4	1.4666666666666666	22	0.07142857142857142	0.1111111111111111	0.9438737489127936	0.9851873871161391	0.41975688089334484	0.9226098516219557	0.25474453982569567	0.937428933873132	0.9681473595647734	0.9580134540100895	1.0	0.35714285714285715	0.0
1917	None	None	None	None	None	0	0	0.3333333333333333	2	0.6666666666666666	4	0.5714285714285714	0.6666666666666666	5	4	2	1	0	0.2857142857142857	7	2	0.5333333333333333	8	0.14285714285714285	0	0.516599055056433	0.9001980695506329	0.22481910988866532	0.6439227269832098	0.417030762158401	0.9062713562690632	0.7704821761423022	0.8438201381928385	1.0	0.2	0.0
2686	0.0061678078018550485	0.00050010617971191	0.0001776329782759568	0.9934841285588188	None	0	0	0.5	3	0.5714285714285714	4	0.6428571428571429	0.2857142857142857	5	2	3	3	0	0.2857142857142857	2	7	0.6	9	0.42857142857142855	0	0.1747016131089239	0.9562063201834566	0.3195498626291335	0.6805523737514098	0.7458809168365839	0.9427649051886453	0.9459724888525712	0.9014832706845294	0.2	0.2	0.0
4953	0.06243964591643182	0.029605292283353207	0.02952077115685634	0.9149772551933368	None	0.16666666666666666	1	0.26666666666666666	4	0.8	16	0.3055555555555556	0.55	14	11	7	1	0	0.2222222222222222	18	4	1.4666666666666666	22	0.06666666666666667	0.2222222222222222	0.9392496841804799	0.9845508666412427	0.41975688089334484	0.9226098516219557	0.25474453982569567	0.937428933873132	0.9681473595647734	0.9574369160905021	1.0	0.14285714285714285	0.0
6303	0.06008618860262836	0.028233567479413222	0.01858066370394321	0.9185978072842589	None	0.16666666666666666	1	0.26666666666666666	4	0.8	16	0.3055555555555556	0.55	14	11	7	1	0	0.2222222222222222	18	4	1.4666666666666666	22	0.06666666666666667	0.2222222222222222	0.9392496841804799	0.9845508666412427	0.41975688089334484	0.9226098516219557	0.25474453982569567	0.9602363291766961	0.9681473595647734	0.9634697983577075	1.0	0.42857142857142855	0.0
315	None	None	None	None	None	0	0	0.4	2	0.6	3	0.4375	0.6	4	3	2	0	0	1.0	4	4	0.4666666666666667	7	0.0	0.6666666666666666	0.5634660062948745	0.85910273747464	0.2041911203947465	0.6997331330056584	0.9141093490222847	0.9741762479605628	0.9428482671501471	0.8903896613551163	0	0	0.0
3696	0.07650338998593961	0.014160812940056805	0.01102235654116834	0.8468300152380082	None	0	0	0.1	2	0.9285714285714286	26	0.2727272727272727	0.8571428571428571	25	24	4	1	0	0.22727272727272727	5	22	2.0	30	0.09090909090909091	0.07142857142857142	0.5523996876336703	0.955807455902525	0.5199638991575563	0.9702387573754745	0.5528458193697802	0.8855610719192256	0.870838539137738	0.9462504463095895	1.0	0.2	0.0
1411	None	None	None	None	None	0	0	0.1	1	1.0	12	1.0	0.9166666666666666	12	11	1	2	0	0.07142857142857142	14	1	0.9333333333333333	14	0.4	0	0.825521682151144	0.6864070012198771	0.6702469642124391	0.9289301394282496	0.4163242693228102	0.8075124953782349	0.8510993142317673	0.8314432776317154	0.5416666666666667	0.08333333333333333	0.0
2128	None	None	None	None	None	0	0	0.16666666666666666	1	1.0	6	0.5	0.5	3	3	4	7	0	1.0	4	4	0.5333333333333333	8	0.5833333333333334	0.3333333333333333	0.5462866650663937	0.9330740351702578	0.28898114757638893	0.9736697881142756	0.1311433252494089	0.9703266875018041	0.9689847999797161	0.962464588919811	0.3333333333333333	1.0	0.2120925668428492
3470	0.03180239007742036	0.012293576157988827	-0.004007221125859806	0.7416077663781798	None	0	0	0.25	2	0.8888888888888888	8	0.9166666666666666	0.6666666666666666	7	6	3	0	0	0.3333333333333333	2	6	0.7333333333333333	11	0.0	0	0.5523996876336703	0.9285005034686789	0.28060008304187506	0.968670553783921	0.5857462928717301	0.8956011836018732	0.815704088715045	0.9378967283495286	0	0	0.0
6861	0.061431741632024424	0.02992483555265254	0.02964715533973202	0.9162810988619123	None	0.16666666666666666	1	0.26666666666666666	4	0.8	16	0.3055555555555556	0.55	14	11	7	1	0	0.2222222222222222	18	4	1.4666666666666666	22	0.06666666666666667	0.2222222222222222	0.9392496841804799	0.9845508666412427	0.41975688089334484	0.9226098516219557	0.25474453982569567	0.937428933873132	0.9681473595647734	0.9574369160905021	1.0	0.35714285714285715	0.0
1800	None	None	None	None	None	0	0	0.5	4	0.4444444444444444	4	0.6875	0.1111111111111111	4	1	6	4	0	1.0	4	4	0.7333333333333333	11	0.3076923076923077	0.5714285714285714	0.9438737489127936	0.9683026102888642	0.2993459517784756	0.5536836327612945	0.17679324495715398	0.9250389173107851	0.9681473595647734	0.8858715595464652	0.25	0	0.0
6910	0.006419187566142859	0.0009127307319608402	-0.0003599390234906189	0.9533553289029688	None	0	0	0.3	3	0.7692307692307693	10	0.4166666666666667	0.3076923076923077	5	4	9	1	0	0.25	12	3	1.0	15	0.047619047619047616	0.3333333333333333	0.1	0.9729477681356581	0.9102288660086838	0.885567084859189	0.4993323713032374	0.9360837524482561	0.948619616621688	0.941087189797126	1.0	0.6	0.0
1616	None	None	None	None	None	0.2	1	0.5384615384615384	7	0.4117647058823529	7	0.5277777777777778	0.35294117647058826	12	6	6	0	0	0.25	12	3	1.2666666666666666	19	0.0	0.25	0.516599055056433	0.8953005417378485	0.23025176202444103	0.7468689562631442	0.3731837777393209	0.9425587905921159	0.7704821761423022	0.881699999642375	0	0	0.0
7312	0.05668524810976297	0.027579672851604252	0.019675997325147725	0.9204812029360949	None	0.16666666666666666	1	0.3333333333333333	5	0.7	14	0.3235294117647059	0.5	14	10	7	1	0	0.23529411764705882	17	4	1.4666666666666666	22	0.07142857142857142	0.1111111111111111	0.9392496841804799	0.9845508666412427	0.41975688089334484	0.9226098516219557	0.25474453982569567	0.9333707266329392	0.9681473595647734	0.9565149556969204	1.0	0.35714285714285715	0.0
1767	None	None	None	None	None	0	0	0.125	1	1.0	9	0.6875	0.5555555555555556	6	5	4	5	0	1.0	4	4	0.7333333333333333	11	0.45454545454545453	0.2222222222222222	0.6286518297813104	0.9460955913137906	0.4106873802865382	0.9418082947608382	0.39340442080349824	0.942692547621075	0.9376277944573933	0.9435609638643035	0.16666666666666666	0.5	0.0
7420	0.06657757469645391	0.032569446338520415	0.031573067713087974	0.9158102628547232	None	0.16666666666666666	1	0.26666666666666666	4	0.8	16	0.3055555555555556	0.55	14	11	7	1	0	0.2222222222222222	18	4	1.4666666666666666	22	0.06666666666666667	0.2222222222222222	0.9392496841804799	0.9845508666412427	0.442514521794389	0.9241505707845272	0.25474453982569567	0.937428933873132	0.9681473595647734	0.9577317624932157	1.0	0.35714285714285715	0.0
5244	0.06035049028915712	0.028803982617925383	0.028438713837182248	0.9212542884614323	None	0.16666666666666666	1	0.26666666666666666	4	0.8	16	0.3055555555555556	0.55	14	11	7	1	0	0.2222222222222222	18	4	1.4666666666666666	22	0.06666666666666667	0.2222222222222222	0.9392496841804799	0.9845508666412427	0.41975688089334484	0.9226098516219557	0.25474453982569567	0.937428933873132	0.9681473595647734	0.9574369160905021	1.0	0.35714285714285715	0.0
4988	0.06414033831084272	0.029062124075309927	0.029052906931200963	0.9206999737265106	None	0.16666666666666666	1	0.26666666666666666	4	0.8	16	0.3055555555555556	0.55	14	11	7	1	0	0.2222222222222222	18	4	1.4666666666666666	22	0.06666666666666667	0.2222222222222222	0.9392496841804799	0.9845508666412427	0.41975688089334484	0.9226098516219557	0.25474453982569567	0.937428933873132	0.9681473595647734	0.9574369160905021	1.0	0.35714285714285715	0.0
2835	0.0061289368091485075	0.00015247990028233755	-7.069860522535882e-05	0.9714904881264652	None	0	0	0.25	1	1.0	4	1.0	0.75	3	3	2	4	0	0.16666666666666666	1	6	0.4	6	0.5	0	0.6839906679811825	0.9683055986525558	0.23155167678284458	0.9633693214291196	0.625089927714088	0.7646269804937201	0.8816797685208125	0.9322888391810866	0.3333333333333333	0.3333333333333333	0.0
5651	0.06034096318208516	0.027073904587264924	0.02581202694597398	0.8998369087185323	None	0.16666666666666666	1	0.26666666666666666	4	0.8	16	0.3055555555555556	0.55	14	11	7	1	0	0.2222222222222222	18	4	1.4666666666666666	22	0.06666666666666667	0.2222222222222222	0.9392496841804799	0.9845508666412427	0.41975688089334484	0.9226098516219557	0.25474453982569567	0.937428933873132	0.9681473595647734	0.9574369160905021	1.0	0.14285714285714285	0.0
5037	0.0627825151319643	0.02999202689839328	0.029960479974022867	0.9198359594430445	None	0.16666666666666666	1	0.26666666666666666	4	0.8	16	0.3055555555555556	0.55	14	11	7	1	0	0.2222222222222222	18	4	1.4666666666666666	22	0.06666666666666667	0.2222222222222222	0.9392496841804799	0.9845508666412427	0.41975688089334484	0.9226098516219557	0.25474453982569567	0.937428933873132	0.9681473595647734	0.9574369160905021	1.0	0.35714285714285715	0.0
2836	0.012161114978381543	0.0016577591526517528	0.0013802293878293528	0.9963622826502169	None	0	0	0.42857142857142855	3	0.75	6	0.4	0.5	6	4	3	0	0	1.0	5	5	0.6666666666666666	10	0.0	0.25	0.41146708250410313	0.8251949300517973	0.37619682482683325	0.9170256996356938	0.739099540592806	0.9356357152364665	0.8509064851968973	0.901180149852279	0	0	0.0
5433	0.048838941594486575	0.020174986496184984	-0.00407148443719049	0.9122304668292952	None	0.16666666666666666	1	0.2857142857142857	4	0.7894736842105263	15	0.3088235294117647	0.5263157894736842	13	10	7	1	0	0.23529411764705882	17	4	1.4	21	0.06666666666666667	0.23529411764705882	0.9438737489127936	0.9758149921293948	0.3195498626291335	0.9363095167879362	0.14980028745650711	0.9671292896873226	0.9681473595647734	0.9628786008491922	1.0	0.23076923076923078	0.0
4294	0.0631478902822766	0.023612688077437993	0.017928761804407174	0.8041028187274236	None	0.14285714285714285	1	0.23529411764705882	4	0.8260869565217391	19	0.2976190476190476	0.6086956521739131	17	14	7	1	0	0.19047619047619047	21	4	1.6666666666666667	25	0.06666666666666667	0.19047619047619047	0.49620438144197204	0.9786016198437245	0.3195498626291335	0.9218067008833346	0.3246654124565084	0.9210327104275887	0.9681473595647734	0.9486061061393719	1.0	0.4117647058823529	0.0
2251	None	None	None	None	None	0	0	0.2	1	1.0	5	0.7777777777777778	0.2	2	1	4	2	0	1.0	3	3	0.4666666666666667	7	0.18181818181818182	0.8	0.1410432343437018	0.5833604461790808	0.5951611070580377	0.9593083896973972	0.8729404584182919	0.7808446562434328	0.9626400469389804	0.83049272011215	0.75	0	0.44702081131915106
5324	0.04635969136948472	0.0009422850435362527	-0.0008677294145691414	0.9363379082448007	None	0	0	0.25	3	0.8	12	0.3269230769230769	0.5333333333333333	9	8	7	1	0	0.3076923076923077	13	4	1.1333333333333333	17	0.058823529411764705	0	0.9438737489127936	0.9346116568226255	0.3195498626291335	0.8985376944781903	0.14980028745650711	0.8398215155859938	0.9681473595647734	0.8971473763810369	1.0	0.2222222222222222	0.0
4565	0.0646598321327424	0.030588585917343182	0.029686823105402098	0.9208210447787665	None	0.16666666666666666	1	0.26666666666666666	4	0.8	16	0.3055555555555556	0.55	14	11	7	1	0	0.2222222222222222	18	4	1.4666666666666666	22	0.06666666666666667	0.2222222222222222	0.9392496841804799	0.9845508666412427	0.41975688089334484	0.9265953662542245	0.25474453982569567	0.937428933873132	0.9681473595647734	0.9582069418171562	1.0	0.35714285714285715	0.0
2559	0.0009948456852013742	0.00013789665496777184	0.00013758757002807918	0.9978007139482191	None	0	0	0.75	3	0.3333333333333333	1	0.5555555555555556	0.3333333333333333	3	1	1	1	0	1.0	3	3	0.3333333333333333	5	0.25	1.0	0.3605927957744517	0.9494380475271009	0.22669111304857031	0.8725216576382054	0.4487943514489011	0.7252927923159898	0.8797983731035899	0.8746075843987424	1.0	0.6666666666666666	0.0
3997	None	None	None	None	None	0	0	0.2857142857142857	4	0.7222222222222222	13	0.5	0.3888888888888889	9	7	10	1	0	0.625	8	5	1.3333333333333333	20	0.045454545454545456	0.625	0.11492226429071835	0.9859260121112678	0.5654791809596446	0.9333453303155747	0.3596887921948843	0.9512913459334096	0.9681473595647734	0.9639739605494798	1.0	0.4444444444444444	0.0
4357	0.05199383846165957	0.0036896104234798457	0.0026226444523052912	0.9713838075165866	None	0.16666666666666666	1	0.26666666666666666	4	0.8	16	0.3055555555555556	0.55	14	11	7	1	0	0.2222222222222222	18	4	1.4666666666666666	22	0.06666666666666667	0.2222222222222222	0.6142860318946548	0.9857670596717628	0.41975688089334484	0.9226098516219557	0.25474453982569567	0.937428933873132	0.9752466809033113	0.95855323759244	1.0	0.35714285714285715	0.0
6498	0.0734024851110725	0.021192010221045648	0.006179852720084833	0.9132211842104384	None	0.125	1	0.2631578947368421	5	0.7692307692307693	20	0.26666666666666666	0.6153846153846154	19	16	8	1	0	0.23809523809523808	21	5	1.8666666666666667	28	0.058823529411764705	0.16666666666666666	0.41523578686022244	0.9784065896917514	0.3335536974994362	0.9100008536124217	0.3596887921948843	0.951361012797613	0.9681473595647734	0.9540670060039372	1.0	0.3157894736842105	0.0
4454	0.053798376779949836	0.013169991903886279	0.0051372233578237236	0.9315264584786918	None	0.16666666666666666	1	0.2857142857142857	4	0.7777777777777778	14	0.26666666666666666	0.6111111111111112	12	11	7	1	0	0.3333333333333333	5	15	1.3333333333333333	20	0.058823529411764705	0.8	0.9311529596752554	0.9841135686172806	0.41975688089334484	0.9238558283121003	0.22772681494275798	0.9437079194532881	0.9681473595647734	0.9587964911810368	1.0	0.3333333333333333	0.0
3059	0.008562700979532952	0.00040084439496633934	-0.00022226670048472257	0.9945968025199627	None	0	0	0.2222222222222222	2	0.9090909090909091	10	0.7222222222222222	0.2727272727272727	5	3	7	4	0	0.5	6	3	0.8666666666666667	13	0.25	0	0.9438737489127936	0.6615167980182559	0.3195498626291335	0.506442406147527	0.14980028745650711	0.547837502539277	0.9681473595647734	0.5734455634392002	0.2	0.2	0.0
3649	0.04114331352632328	0.006010004937996713	0.005304099282962723	0.9037204915732039	None	0	0	0.23076923076923078	3	0.7647058823529411	13	0.2878787878787879	0.5294117647058824	12	9	6	0	0	0.5454545454545454	11	6	1.2666666666666666	19	0.0	0.11764705882352941	0.5537437053823075	0.9082839147503691	0.416741737429464	0.9483432506858998	0.24776414839456437	0.8916852897006795	0.866340467022768	0.9196062429724811	0	0	0.0
6184	0.07818006685621244	0.017411628537728267	0.008982647601187853	0.7064526980444474	None	0.14285714285714285	1	0.23529411764705882	4	0.8260869565217391	19	0.2976190476190476	0.6086956521739131	17	14	7	1	0	0.19047619047619047	21	4	1.6666666666666667	25	0.06666666666666667	0.19047619047619047	0.5608330020984275	0.9784170496718937	0.3195498626291335	0.9218067008833346	0.3246654124565084	0.9210327104275887	0.9681473595647734	0.9484632839953058	1.0	0.29411764705882354	0.0
4151	0.07213483176261519	0.020853102798161417	0.0019202068190120926	0.9098566675797207	None	0.14285714285714285	1	0.25	4	0.8181818181818182	18	0.3	0.5909090909090909	15	13	8	1	0	0.2	20	4	1.6	24	0.05555555555555555	0.2	0.9438737489127936	0.984499609775732	0.3195498626291335	0.9203711807352272	0.14980028745650711	0.9347759906110786	0.9681473595647734	0.9563553781701246	1.0	0.3333333333333333	0.0
426	None	None	None	None	None	0	0	0	0	0	0	1.0	0	0	0	0	2	0	1.0	1	1	0.06666666666666667	1	0.5	0	0	0	0	0	0	0	0	0	0	0	0
777	None	None	None	None	None	0	0	0.14285714285714285	1	1.0	8	0.4	0.5	5	4	4	5	0	1.0	5	5	0.6666666666666666	10	0.45454545454545453	0.25	0.3062286054879902	0.9461392606317133	0.32486543027314474	0.907767112132077	0.5949368200392489	0.7626965592905605	0.8789724863046939	0.891555246543631	0.2	0.6	0.0
2506	None	None	None	None	None	0	0	0.125	1	1.0	10	0.4444444444444444	0.5	6	5	5	7	0	0.3333333333333333	3	9	0.8	12	0.5384615384615384	0	0.7785199408552735	0.9715460715142651	0.1460540756205804	0.9570551207739478	0.5949368200392489	0.9231077645640288	0.9535093807587798	0.954347189738243	0.3333333333333333	0.6666666666666666	0.0
5842	0.06326178259354448	0.031149239731794107	0.030926855105108175	0.9129694264266857	None	0.16666666666666666	1	0.26666666666666666	4	0.8	16	0.3055555555555556	0.55	14	11	7	1	0	0.2222222222222222	18	4	1.4666666666666666	22	0.06666666666666667	0.2222222222222222	0.9392496841804799	0.9845508666412427	0.41975688089334484	0.9226098516219557	0.25474453982569567	0.937428933873132	0.9681473595647734	0.9574369160905021	1.0	0.14285714285714285	0.0
5179	0.060497639357753145	0.03004899395790273	0.029729364298236645	0.9151706325472108	None	0.16666666666666666	1	0.26666666666666666	4	0.8	16	0.3055555555555556	0.55	14	11	7	1	0	0.2222222222222222	18	4	1.4666666666666666	22	0.06666666666666667	0.2222222222222222	0.9392496841804799	0.9845508666412427	0.41975688089334484	0.9226098516219557	0.25474453982569567	0.937428933873132	0.9681473595647734	0.9574369160905021	1.0	0.35714285714285715	0.0
3063	0.03862018698620796	0.006088783843789824	0.002977486323402851	0.9436438550708779	None	0	0	0.21428571428571427	3	0.8947368421052632	17	0.2916666666666667	0.3684210526315789	9	7	11	12	0	0.8888888888888888	9	8	1.4	21	0.5	0.16666666666666666	0.9438737489127936	0.7230159810293949	0.3195498626291335	0.6253038108517542	0.14980028745650711	0.5459974551239255	0.9681473595647734	0.6346076067870645	0.1111111111111111	0.1111111111111111	0.0
2197	None	None	None	None	None	0	0	0.6666666666666666	2	0.5	1	1.0	0.5	2	1	1	0	0	0.25	4	1	0.26666666666666666	4	0.0	0.6666666666666666	0.4748531713803903	0.880565651953523	0.48266340682817344	0.6667497837051157	0.8556001958623882	0.749315890736387	0.8646589418193774	0.7793865918693382	0	0	0.0
4314	0.0652794864843827	0.02679585840983705	0.026684105336837037	0.9125448795786906	None	0.125	1	0.2222222222222222	4	0.84	21	0.29347826086956524	0.64	18	16	8	1	0	0.17391304347826086	23	4	1.8	27	0.05555555555555555	0.17391304347826086	0.679554767886508	0.980036149531249	0.42675879832849617	0.9254262858185488	0.3562865423873395	0.9352368125942647	0.9681473595647734	0.9537966581345537	1.0	0.2777777777777778	0.0
3729	0.013871231443963879	0.0069394740002413705	0.006937749187603454	0.9662545244655613	None	0	0	0.16666666666666666	1	1.0	7	0.375	0.7142857142857143	5	5	3	0	0	0.6666666666666666	6	4	0.6	9	0.0	0	0.5640492360475775	0.8601539470217049	0.33421402867283667	0.9298441956708808	1.0	0.5471834618149242	0.9405391709703347	0.8220143501686515	0	0	0.0
6438	0.06175573754367727	0.027937669676524852	0.02780497639076901	0.9215721272965021	None	0.16666666666666666	1	0.26666666666666666	4	0.8	16	0.3055555555555556	0.55	14	11	7	1	0	0.2222222222222222	18	4	1.4666666666666666	22	0.06666666666666667	0.2222222222222222	0.9392496841804799	0.9845508666412427	0.41975688089334484	0.9226098516219557	0.25474453982569567	0.937428933873132	0.9681473595647734	0.9574369160905021	1.0	0.35714285714285715	0.0
3144	0.056237114995600024	0.005518430275676279	0.002238956181694509	0.932297118813509	None	0.16666666666666666	1	0.2857142857142857	4	0.7894736842105263	15	0.3088235294117647	0.5263157894736842	12	10	8	3	0	0.23529411764705882	17	4	1.4	21	0.16666666666666666	0.23529411764705882	0.8444498887696531	0.9425463574654795	0.3195498626291335	0.9097843335137107	0.14980028745650711	0.9532206743864912	0.9505868111801092	0.9374778412822493	0.08333333333333333	0	0.0
1078	None	None	None	None	None	0	0	0.5	2	0.6666666666666666	2	0.8333333333333334	0.3333333333333333	3	1	1	2	0	0.6666666666666666	2	3	0.3333333333333333	5	0.5	0	0.5699415144059075	0.5107328357683428	0.40271449556310596	0.6655219623620882	0.3651711749631522	0.5475919849092205	0.7089111277427326	0.5762248117002869	0.6666666666666666	0	0.0
5961	0.06353393006537254	0.029425137572863688	0.027556111862356625	0.9194911427507733	None	0.16666666666666666	1	0.26666666666666666	4	0.8	16	0.3055555555555556	0.55	14	11	7	1	0	0.2222222222222222	18	4	1.4666666666666666	22	0.06666666666666667	0.2222222222222222	0.9392496841804799	0.9845508666412427	0.41975688089334484	0.9212661335941922	0.25474453982569567	0.937428933873132	0.9681473595647734	0.9571825639471631	1.0	0.35714285714285715	0.0
3328	None	None	None	None	None	0.2	1	0.5	6	0.5333333333333333	8	0.40476190476190477	0.4	9	6	7	2	0	0.8571428571428571	6	7	1.1333333333333333	17	0.13333333333333333	0.2	0.5838321199325539	0.8256071757275596	0.33421402867283667	0.6201842332116193	0.4193975784163885	0.9644030768131966	0.9267698601502025	0.8558774278779246	0.5555555555555556	0.1111111111111111	0.0
2720	0.008214062016536062	0.0008739539257977706	0.0008451502033363488	0.995325952214284	None	0	0	0.42857142857142855	3	0.75	6	0.4166666666666667	0.25	4	2	5	3	0	0.375	8	3	0.6666666666666666	10	0.25	1.0	0.41523578686022244	0.9230478198016484	0.32655178006428487	0.7531659276703323	0.41188861484785255	0.9300584698688529	0.7891278211346051	0.8872097278601505	0.25	0.5	0.0
2091	None	None	None	None	None	0	0	0.14285714285714285	1	1.0	8	1.0	0.375	3	3	6	7	0	0.4	2	5	0.6666666666666666	10	0.4375	0	0.8444498887696531	0.9773714459442875	0.22762230986599233	0.7110005776227493	0.14980028745650711	0.9765822262360557	0.9681473595647734	0.9426121414895906	0.3333333333333333	0.3333333333333333	0.0
6554	0.06170731739489095	0.029522071943922944	0.02923907977519881	0.9205967419170277	None	0.16666666666666666	1	0.26666666666666666	4	0.8	16	0.3055555555555556	0.55	14	11	7	1	0	0.2222222222222222	18	4	1.4666666666666666	22	0.06666666666666667	0.2222222222222222	0.9392496841804799	0.9845508666412427	0.41975688089334484	0.9226098516219557	0.25474453982569567	0.937428933873132	0.9681473595647734	0.9574369160905021	1.0	0.35714285714285715	0.0
2960	None	None	None	None	None	0	0	0.5714285714285714	4	0.5	4	0.6666666666666666	0.375	4	3	5	0	0	0.6	3	5	0.6666666666666666	10	0.0	0.4	0.5406361260794387	0.878027981372299	0.46385881452683553	0.7957754737023164	0.6559099410878839	0.9548809746606076	0.8915571187875709	0.8936668078394645	0	0	0.0
3982	0.08279974544949444	0.027393425075755252	0.019840990908514416	0.9315992505015063	None	0	0	0.1875	3	0.8571428571428571	18	0.38333333333333336	0.6190476190476191	15	13	7	1	0	0.15	20	3	1.5333333333333334	23	0.0625	0	0.47051765426276704	0.9834054011822553	0.5199638991575563	0.9142587677180353	0.3596887921948843	0.9335904114974305	0.9681473595647734	0.9539393072939999	1.0	0.4	0.0
840	None	None	None	None	None	0	0	0.2	1	1.0	5	0.5833333333333334	0.8	5	4	1	2	0	0.3333333333333333	6	2	0.4666666666666667	7	0.4	0	0.20970796063673994	0.952794974242778	0.47396519349001165	0.9172651069151704	0.3859586844364104	0.8653329284720797	0.8302376332237889	0.9186133761646064	0.6	0	0.0
5107	None	None	None	None	None	0	0	0.2	3	0.85	17	0.4074074074074074	0.55	12	11	9	1	0	0.16666666666666666	3	18	1.4666666666666666	22	0.047619047619047616	0.3157894736842105	0.88953775410891	0.9832961970951082	0.41975688089334484	0.9133515126815936	0.25474453982569567	0.9148905775486909	0.9681473595647734	0.9495561575394871	1.0	0.4166666666666667	0.0
7190	0.06128975283508817	0.031987591993074334	0.031527654737394835	0.918213484197274	None	0.16666666666666666	1	0.26666666666666666	4	0.8	16	0.3055555555555556	0.55	14	11	7	1	0	0.2222222222222222	18	4	1.4666666666666666	22	0.06666666666666667	0.2222222222222222	0.9392496841804799	0.9845508666412427	0.41975688089334484	0.9226098516219557	0.25474453982569567	0.937428933873132	0.9681473595647734	0.9574369160905021	1.0	0.35714285714285715	0.0
6148	0.06202819980438232	0.029136272268765154	0.02892840216687153	0.9182186043915485	None	0.16666666666666666	1	0.26666666666666666	4	0.8	16	0.3055555555555556	0.55	14	11	7	1	0	0.2222222222222222	18	4	1.4666666666666666	22	0.06666666666666667	0.2222222222222222	0.9392496841804799	0.9845508666412427	0.41975688089334484	0.9226098516219557	0.25474453982569567	0.937428933873132	0.9681473595647734	0.9574369160905021	1.0	0.35714285714285715	0.0
3910	None	None	None	None	None	0	0	0.35714285714285715	5	0.631578947368421	12	0.4666666666666667	0.3684210526315789	10	7	10	1	0	0.5555555555555556	9	5	1.4	21	0.047619047619047616	0.5882352941176471	0.10856488902395948	0.985107695442994	0.5654791809596446	0.9257623492979116	0.3596887921948843	0.9442765461221565	0.9620354460542925	0.9601419523477366	1.0	0.5	0.0
780	None	None	None	None	None	0	0	0.18181818181818182	2	0.8571428571428571	12	0.7619047619047619	0.5	7	7	8	7	0	0.42857142857142855	3	7	1.0666666666666667	16	0.35	0.9230769230769231	0.39067609469030706	0.9062697831925032	0.5465377636044388	0.8502936714309468	0.7925690682731162	0.8547957634904293	0.7360958352273533	0.872826145590309	0.14285714285714285	0.42857142857142855	0.0
3980	0.05861902174440413	0.029650385805249417	0.029213207609809347	0.9163632513750717	None	0.16666666666666666	1	0.26666666666666666	4	0.8	16	0.3055555555555556	0.55	14	11	7	1	0	0.2222222222222222	18	4	1.4666666666666666	22	0.06666666666666667	0.2222222222222222	0.9392496841804799	0.9845508666412427	0.41975688089334484	0.9226098516219557	0.25474453982569567	0.937428933873132	0.9681473595647734	0.9574369160905021	1.0	0.35714285714285715	0.0
1753	None	None	None	None	None	0	0	0.125	2	0.9545454545454546	21	0.26373626373626374	0.8636363636363636	20	19	3	6	0	0.5384615384615384	7	13	1.6	24	0.6666666666666666	0	0.9000691583439735	0.8599612686004848	0.5604509184740472	0.7897964612536045	0.5974444876099223	0.8877946223211797	0.8857712797456122	0.8501390764390173	0.05	0.55	0.0
1779	None	None	None	None	None	0	0	0.4	2	0.8	4	0.4375	0.4	2	2	4	3	0	1.0	4	4	0.4666666666666667	7	0.25	0	0.49509127972129274	0.910386750925298	0.6993208380418761	0.8883831224716882	0.264401618207396	0.6988845945936558	0.8825164787260541	0.8513079313026711	0.5	0.5	0.0
2063	None	None	None	None	None	0.3333333333333333	1	0.625	5	0.4	4	0.6	0.3	6	3	5	1	0	0.8	5	4	0.8	12	0.09090909090909091	0	0.5608330020984275	0.9083162372373215	0.2974987595043913	0.9614036443664379	0.33549055956201296	0.9383708589130855	0.8758254862733875	0.9395640237115299	1.0	0.16666666666666666	0.0
3098	0.0010256467489118703	0.00014069202754267806	-0.00013286510623402412	0.9907027914136858	None	0	0	0.5	2	0.6666666666666666	2	0.5555555555555556	0.3333333333333333	2	1	2	0	0	1.0	3	3	0.3333333333333333	5	0.0	0.5	0.5521356849965018	0.5785842632040458	0.47546002099496043	0.8041536481986407	0.9521310899808835	0.5	0.8997287594208214	0.6402558453418911	0	0	0.0
916	None	None	None	None	None	0	0	0.75	3	0.25	1	0.6666666666666666	0	2	0	3	5	0	1.0	3	3	0.4	6	0.625	0.6666666666666666	0	0	0	0	0	0	0	0	0	0	0
3437	0.033327782542614794	0.005719160882562204	0.005116100265838451	0.8453713876622263	None	0	0	0.1111111111111111	1	1.0	11	0.65	0.6363636363636364	8	7	4	2	0	0.2	2	10	0.8666666666666667	13	0.18181818181818182	0	0.6820868146128881	0.827661705135099	0.4728742942438517	0.9654265513984446	0.5528458193697802	0.882679186803119	0.8541672698987075	0.9093364367127937	0.5625	0.125	0.0
4634	0.061674183973505076	0.018666952556632	0.010404314470236759	0.9253306880058936	None	0.16666666666666666	1	0.26666666666666666	4	0.8	16	0.3055555555555556	0.55	14	11	7	1	0	0.2222222222222222	18	4	1.4666666666666666	22	0.06666666666666667	0.2222222222222222	0.9438737489127936	0.9853638204376062	0.41975688089334484	0.9226098516219557	0.25474453982569567	0.937428933873132	0.9681473595647734	0.9581762129289036	1.0	0.35714285714285715	0.0
3760	0.0763564992094728	0.025842645455355796	0.022705449692098912	0.9053357947167942	None	0.125	1	0.2222222222222222	4	0.8333333333333334	20	0.29545454545454547	0.5833333333333334	17	14	8	1	0	0.18181818181818182	22	4	1.7333333333333334	26	0.058823529411764705	0.18181818181818182	0.9438737489127936	0.9833770819015618	0.40271449556310596	0.9141060118977913	0.3528842925797947	0.9243361603032539	0.9681473595647734	0.9517821161618147	1.0	0.35294117647058826	0.0
3411	0.04227109729746566	0.014432042176792276	0.005686779936257806	0.9264162663601291	None	0	0	0.3333333333333333	4	0.75	12	0.4	0.5	10	8	7	1	0	0.2	3	15	1.2	18	0.0625	0.125	0.529398006601756	0.9860952349528127	0.46205078134426375	0.9073164863267802	0.3596887921948843	0.9502374672590544	0.9681473595647734	0.9594603523970944	1.0	0.4	0.0
3022	0.05808036878323548	0.008811788905487878	0.008798293066897748	0.7563989287309425	None	0	0	0.26666666666666666	4	0.75	15	0.38596491228070173	0.55	14	11	7	1	0	0.15789473684210525	3	19	1.4666666666666666	22	0.06666666666666667	0.1	0.6217168728541257	0.9806106141971179	0.41975688089334484	0.9076800992352084	0.3562865423873395	0.9323569798326474	0.9506808743953138	0.9499879113128549	1.0	0.35714285714285715	0.0
2857	0.002407715042417182	5.6808247014512464e-05	5.625754747723881e-05	0.989619989170766	None	0	0	0.4	2	0.8	4	0.5833333333333334	0.6	4	3	2	3	0	0.3333333333333333	2	6	0.4666666666666667	7	0.42857142857142855	0	0.14482484792502787	0.9083203517026474	0.353877128386067	0.9209055396032579	0.6098488699483875	0.950586484172828	0.9473450410631837	0.9287926076168168	0.25	0.25	0.0
687	None	None	None	None	None	0	0	0.2	1	1.0	5	1.0	1.0	6	5	0	0	0	0.14285714285714285	7	1	0.4666666666666667	7	0.0	0	0.42883846893795335	0.9165984532185385	0.25313822734415303	0.8745511131551317	0.6586045340409842	0.9590151235003194	0.8066686318971709	0.9239433915521684	0	0	0.0
472	None	None	None	None	None	0	0	0.38461538461538464	5	0.5882352941176471	10	0.2714285714285714	0.4117647058823529	8	7	10	0	0	0.7	10	7	1.2666666666666666	19	0.0	0.2	0.8024015679013183	0.738218609410364	0.884664890009051	0.8243999413335524	0.8394972385647591	0.8851491189436367	0.7052904718527531	0.8237213281818122	0	0	0.0
452	None	None	None	None	None	0	0	0.25	1	1.0	3	0.5555555555555556	0.6666666666666666	3	2	1	3	0	1.0	3	3	0.3333333333333333	5	0.6	0	0.8398770642669173	0.9311809807939868	0.47195709693471555	0.6973752092906983	0.2676819450300565	0.6879301508078968	0.9143235944242173	0.8037798040214108	0.6666666666666666	0.3333333333333333	0.0
2126	None	None	None	None	None	0	0	0.5	5	0.5384615384615384	7	0.3333333333333333	0.46153846153846156	7	6	7	1	0	0.5555555555555556	9	5	1.0	15	0.058823529411764705	0.3333333333333333	0.9438737489127936	0.9821883234385674	0.3195498626291335	0.5766016782336352	0.14980028745650711	0.9532852676665892	0.9681473595647734	0.9201857812020002	1.0	0	0.0
2623	0.003385230408738367	0.0003220879008156638	-0.00026127927797653676	0.9840900307986614	None	1.0	1	0.8	4	0.4	2	0.5833333333333334	0.2	5	1	1	0	0	0.75	4	3	0.4666666666666667	7	0.0	0.6666666666666666	0.5699415144059075	0.8802633830003144	0.558420781453071	0.9110504969841556	0.4146528090039496	0.6862711609584057	0.7527357969687118	0.8457174933736301	0	0	0.0
5821	0.05656894274928381	0.01834470649598402	-0.010558483755091023	0.9381333220807055	None	0.14285714285714285	1	0.25	4	0.8095238095238095	17	0.3026315789473684	0.5714285714285714	15	12	7	1	0	0.21052631578947367	19	4	1.5333333333333334	23	0.06666666666666667	0.21052631578947367	0.9438737489127936	0.983041740754164	0.3195498626291335	0.9230531269914316	0.3528842925797947	0.9317450427037929	0.9681473595647734	0.9549014956215922	1.0	0.3333333333333333	0.0
3920	0.05242436729902296	0.02101879793731297	-0.004545391365466076	0.9269482170065605	None	0	0	0.26666666666666666	4	0.75	15	0.34375	0.4	10	8	11	1	0	0.25	16	4	1.4666666666666666	22	0.041666666666666664	0.10526315789473684	0.6298428378149378	0.9801870118691972	0.4072387456861054	0.9401166604349322	0.3562865423873395	0.9675323846162924	0.9681473595647734	0.9660995643035613	1.0	0.2	0.0
4892	0.06310882970887648	0.026460574629329294	0.02630653687932833	0.9195659907838236	None	0.16666666666666666	1	0.26666666666666666	4	0.8	16	0.3055555555555556	0.55	14	11	7	1	0	0.2222222222222222	18	4	1.4666666666666666	22	0.06666666666666667	0.2222222222222222	0.9392496841804799	0.9845508666412427	0.41975688089334484	0.9226098516219557	0.25474453982569567	0.937428933873132	0.9681473595647734	0.9574369160905021	1.0	0.35714285714285715	0.0
4501	0.055260937070878334	0.023594591047467247	0.00432059352731908	0.9342314307001257	None	0.14285714285714285	1	0.23529411764705882	4	0.8260869565217391	19	0.2976190476190476	0.6086956521739131	17	14	7	1	0	0.19047619047619047	21	4	1.6666666666666667	25	0.06666666666666667	0.19047619047619047	0.505312893749452	0.9815277467256263	0.40271449556310596	0.8931983456350485	0.3596887921948843	0.9211007412178636	0.9681473595647734	0.9453888255663178	1.0	0.47058823529411764	0.0
1439	None	None	None	None	None	0.5	1	0.5714285714285714	4	0.625	5	0.625	0.25	5	2	4	1	0	1.0	4	4	0.6666666666666666	10	0.1111111111111111	0.3333333333333333	0.5523996876336703	0.9492676219978757	0.5692860857246224	0.9701974816299034	0.5528458193697802	0.8828918231471395	0.8741433912952877	0.943251974435866	1.0	0.4	0.0
4351	0.06402632344352364	0.028898724775946558	0.028892120849257717	0.9159357210805775	None	0.16666666666666666	1	0.26666666666666666	4	0.8	16	0.3055555555555556	0.55	14	11	7	1	0	0.2222222222222222	18	4	1.4666666666666666	22	0.06666666666666667	0.2222222222222222	0.9392496841804799	0.9845508666412427	0.41975688089334484	0.9226098516219557	0.25474453982569567	0.937428933873132	0.9681473595647734	0.9574369160905021	1.0	0.35714285714285715	0.0
2593	0.09943607364291428	0.023955207403732783	0.005711804643188565	0.6586543259828193	None	0	0	0.15384615384615385	2	0.8823529411764706	15	0.3958333333333333	0.7647058823529411	14	13	4	2	0	0.1875	3	16	1.2666666666666666	19	0.18181818181818182	0	0.2655475169549112	0.9681454635778202	0.1921081512411608	0.9158337526139395	0.4216376666438443	0.9246713302185505	0.7978827248217225	0.9410111747609974	0.5357142857142857	0.5	0.0
3571	0.029327630411979843	0.002174335450858016	-0.0013716710424206823	0.9921805302845204	None	0.2	1	0.25	3	0.8125	13	0.375	0.5625	11	9	6	1	0	0.1875	3	16	1.2	18	0.07142857142857142	0.26666666666666666	0.45888150047068715	0.9824504652875785	0.5199638991575563	0.9091106687359465	0.3596887921948843	0.9483208722775774	0.9681473595647734	0.9560249623719778	1.0	0.45454545454545453	0.0
3372	0.027296052659624793	0.004266178812980243	0.003886916106207113	0.7712748255252216	None	0	0	0.125	1	1.0	10	0.375	0.7	8	7	3	0	0	0.5	8	4	0.8	12	0.0	0	0.5575124097384269	0.9024108527917273	0.2560758799123598	0.9596315371648151	0.7647335068224411	0.894573879332603	0.9032029962451537	0.9248663286628526	0	0	0.0
1577	None	None	None	None	None	0.5	1	0.8571428571428571	6	0.125	1	0.5	0	4	0	5	1	0	0.8	5	4	0.6666666666666666	10	0.1	0.4	0	0	0	0	0	0	0	0	0	0	0
2241	None	None	None	None	None	0	0	0.2	2	0.9230769230769231	12	0.6	0.5384615384615384	8	7	6	1	0	1.0	5	5	1.0	15	0.06666666666666667	0.4	0.7427324731136362	0.8257470322606303	0.4751181471718038	0.9324366503380571	0.3472539841416965	0.936350083011805	0.8653217742179763	0.9080206016167507	1.0	0.125	0.0
5624	0.04455201370098437	0.01538271085497866	0.014879758894485716	0.9247510534546302	None	0	0	0.3333333333333333	4	0.75	12	0.4	0.5	11	8	6	1	0	0.2	3	15	1.2	18	0.07692307692307693	0.125	0.11492226429071835	0.9848859224243003	0.5654791809596446	0.9259815519354466	0.3596887921948843	0.9435262143055314	0.9681473595647734	0.9598091685901501	1.0	0.18181818181818182	0.0
6133	0.052186245930253485	0.005966468504021219	0.005917657920812149	0.9932177686259932	None	0	0	0.21428571428571427	3	0.7777777777777778	14	0.5555555555555556	0.5555555555555556	12	10	7	1	0	0.1111111111111111	2	18	1.3333333333333333	20	0.0625	0.1111111111111111	0.7162943152766255	0.9824281324527199	0.41975688089334484	0.9076598947654723	0.25474453982569567	0.9458818465115767	0.9681473595647734	0.9550704352831592	1.0	0.16666666666666666	0.0
6609	0.06373039733503975	0.02829545036492371	0.028086996360872193	0.9170560018289773	None	0.16666666666666666	1	0.26666666666666666	4	0.8	16	0.3055555555555556	0.55	14	11	7	1	0	0.2222222222222222	18	4	1.4666666666666666	22	0.06666666666666667	0.2222222222222222	0.9392496841804799	0.9845508666412427	0.41975688089334484	0.9226098516219557	0.25474453982569567	0.937428933873132	0.9681473595647734	0.9574369160905021	1.0	0.35714285714285715	0.0
350	None	None	None	None	None	0.5	1	0.7142857142857143	5	0.375	3	0.5555555555555556	0.375	7	3	2	2	0	0.5	3	6	0.6666666666666666	10	0.5	1.0	0.5699415144059075	0.8183235098667285	0.40271449556310596	0.7829885166808817	0.3757841101549246	0.8785528743164676	0.7551160394471291	0.8304751304301562	0.5714285714285714	0	0.0
7049	0.06416040486746631	0.027849491959753926	0.02781016192375414	0.9185257083456693	None	0.16666666666666666	1	0.21428571428571427	3	0.8421052631578947	16	0.2916666666666667	0.5789473684210527	14	11	6	1	0	0.2222222222222222	18	4	1.4	21	0.07692307692307693	0.23529411764705882	0.9392496841804799	0.9845508666412427	0.41975688089334484	0.9226098516219557	0.25474453982569567	0.937428933873132	0.9681473595647734	0.9574369160905021	1.0	0.35714285714285715	0.0
5930	0.05783289181126825	0.01272053805038957	-0.00915347443912575	0.8831332397039746	None	0.16666666666666666	1	0.26666666666666666	4	0.8	16	0.3055555555555556	0.55	14	11	7	1	0	0.2222222222222222	18	4	1.4666666666666666	22	0.06666666666666667	0.2222222222222222	0.7026414454340403	0.9833573820050223	0.46205078134426375	0.9196826245379277	0.3528842925797947	0.9339515336599431	0.9681473595647734	0.9550134306792877	1.0	0.35714285714285715	0.0
6875	0.06590749085935454	0.029540380280643163	0.029079672488087238	0.9209740630231888	None	0.16666666666666666	1	0.26666666666666666	4	0.8	16	0.3055555555555556	0.55	14	11	7	1	0	0.2222222222222222	18	4	1.4666666666666666	22	0.06666666666666667	0.2222222222222222	0.9392496841804799	0.9845508666412427	0.442514521794389	0.9241505707845272	0.25474453982569567	0.937428933873132	0.9681473595647734	0.9577317624932157	1.0	0.35714285714285715	0.0
1773	None	None	None	None	None	0	0	0.5	1	1.0	1	0.75	0	1	0	1	2	0	1.0	2	2	0.2	3	0.4	0	0	0	0	0	0	0	0	0	0	0	0
1372	None	None	None	None	None	0	0	0.3333333333333333	2	0.6666666666666666	4	0.4	0.6666666666666666	6	4	1	2	0	0.8	4	5	0.5333333333333333	8	0.5	0	0.9000691583439735	0.7309233969819245	0.5232898978314363	0.8975835342354664	0.6743452293144557	0.8750237482443912	0.8857712797456122	0.8462342900380511	0.5833333333333334	0.3333333333333333	0.0
2431	None	None	None	None	None	0	0	1.0	1	0	0	1.0	0	0	0	1	1	0	0.5	2	1	0.13333333333333333	2	0.16666666666666666	0	0	0	0	0	0	0	0	0	0	0	0
1536	None	None	None	None	None	0	0	0.5	2	0.3333333333333333	1	0.625	0.3333333333333333	3	1	1	1	0	0.5	4	2	0.3333333333333333	5	0.25	0	0.7585370333006063	0.8496278844365195	0.6177082224824698	0.9541152219376281	0.6775889110760158	0.896827642209814	0.7863668252596604	0.909668970755851	1.0	0.3333333333333333	0.0
5009	0.06290972604891852	0.02651705808003141	0.0265139646156055	0.9207177660562366	None	0.16666666666666666	1	0.26666666666666666	4	0.8	16	0.3055555555555556	0.55	14	11	7	1	0	0.2222222222222222	18	4	1.4666666666666666	22	0.06666666666666667	0.2222222222222222	0.9392496841804799	0.9845508666412427	0.41975688089334484	0.9226098516219557	0.25474453982569567	0.937428933873132	0.9681473595647734	0.9574369160905021	1.0	0.35714285714285715	0.0
5862	0.06007188377053669	0.02921266542264003	0.010492932246868389	0.9167555238341305	None	0.16666666666666666	1	0.26666666666666666	4	0.8	16	0.3055555555555556	0.55	14	11	7	1	0	0.2222222222222222	18	4	1.4666666666666666	22	0.06666666666666667	0.2222222222222222	0.9392496841804799	0.9845508666412427	0.41975688089334484	0.9226098516219557	0.25474453982569567	0.9334681167851784	0.9681473595647734	0.9565366775857438	1.0	0.14285714285714285	0.0
1964	None	None	None	None	None	0.3333333333333333	1	0.5555555555555556	5	0.5454545454545454	6	0.3611111111111111	0.45454545454545453	9	5	3	0	0	1.0	6	6	0.8666666666666667	13	0.0	0.75	0.5699415144059075	0.8248297371775312	0.4039943197914785	0.7145615368707429	0.3651711749631522	0.93383491114726	0.7957391318120046	0.8461522681744843	0	0	0.0
6315	0.06755338741318175	0.032322822802111906	0.02970727232162031	0.9101334440764426	None	0.16666666666666666	1	0.26666666666666666	4	0.8	16	0.3055555555555556	0.55	14	11	7	1	0	0.2222222222222222	18	4	1.4666666666666666	22	0.06666666666666667	0.2222222222222222	0.9392496841804799	0.9845508666412427	0.442514521794389	0.9264439397939211	0.25474453982569567	0.937428933873132	0.9681473595647734	0.9581772411755981	1.0	0.35714285714285715	0.0
2112	None	None	None	None	None	0	0	0.25	1	1.0	3	0.625	0.6666666666666666	2	2	2	0	0	0.5	2	4	0.3333333333333333	5	0.0	0	0.5838321199325539	0.5	0.2772337978142413	0.6387175576355142	0.9521310899808835	0.5	0.9406432548643255	0.5473412915980512	0	0	0.0
5469	0.06493584744919112	0.03164398692052736	0.030612586864517108	0.9173274740907191	None	0.16666666666666666	1	0.26666666666666666	4	0.8	16	0.3055555555555556	0.55	14	11	7	1	0	0.2222222222222222	18	4	1.4666666666666666	22	0.06666666666666667	0.2222222222222222	0.9392496841804799	0.9845508666412427	0.41975688089334484	0.9226098516219557	0.25474453982569567	0.937428933873132	0.9681473595647734	0.9574369160905021	1.0	0.14285714285714285	0.0
4868	0.061857650149519466	0.030521357468026544	0.030094919641586487	0.9186552604248706	None	0.16666666666666666	1	0.26666666666666666	4	0.8	16	0.3055555555555556	0.55	14	11	7	1	0	0.2222222222222222	18	4	1.4666666666666666	22	0.06666666666666667	0.2222222222222222	0.9392496841804799	0.9845508666412427	0.41975688089334484	0.9226098516219557	0.25474453982569567	0.937428933873132	0.9681473595647734	0.9574369160905021	1.0	0.35714285714285715	0.0
1646	None	None	None	None	None	0	0	0.25	1	1.0	4	0.6	0.75	3	3	2	6	0	0.4	2	5	0.4	6	0.75	0	0.6744462539879519	0.5729055867868871	0.8971560884261567	0.9659667111078507	0.1311433252494089	0.5366369798723738	0.9638813215040343	0.779388380564485	0.3333333333333333	0	0.0
2469	None	None	None	None	None	1.0	1	1.0	4	0.25	1	0.5	0.25	4	1	1	0	0	0.75	4	3	0.4	6	0.0	1.0	0.5856632382163829	0.8946388684507738	0.478076596707311	0.9180414501910009	0.501127161766262	0.8936301252906146	0.7601465097020184	0.9027190568447961	0	0	0.0
6086	0.06070048522415781	0.031704239065843305	0.012737264901462243	0.932470921470495	None	0.16666666666666666	1	0.2	3	0.85	17	0.24444444444444444	0.55	14	11	7	1	0	0.2777777777777778	5	18	1.4666666666666666	22	0.06666666666666667	0.23529411764705882	0.9392496841804799	0.9845508666412427	0.41975688089334484	0.9226098516219557	0.25474453982569567	0.937428933873132	0.9681473595647734	0.9574369160905021	1.0	0.35714285714285715	0.0
6167	0.0584095988119456	0.02340911133077961	0.018136369084623925	0.9247289528973222	None	0.16666666666666666	1	0.26666666666666666	4	0.8	16	0.3055555555555556	0.55	14	11	7	1	0	0.2222222222222222	18	4	1.4666666666666666	22	0.06666666666666667	0.2222222222222222	0.9438737489127936	0.9852559056315199	0.41975688089334484	0.9226098516219557	0.25474453982569567	0.937428933873132	0.9681473595647734	0.9580765057697309	1.0	0.21428571428571427	0.0
4317	0.06503336726223947	0.019673874274017945	0.018511599426697684	0.9340780302399242	None	0	0	0.21428571428571427	3	0.8421052631578947	16	0.3888888888888889	0.5789473684210527	13	11	7	1	0	0.16666666666666666	18	3	1.4	21	0.0625	0	0.9346256194481664	0.9849977286545716	0.5199638991575563	0.924455804188196	0.3596887921948843	0.939860542859158	0.9681473595647734	0.9587506952841444	1.0	0.38461538461538464	0.0
2779	None	None	None	None	None	0.25	1	0.45454545454545453	5	0.5	7	0.5333333333333333	0.35714285714285715	8	5	7	0	0	0.8333333333333334	6	5	1.0666666666666667	16	0.0	0.6153846153846154	0.5640492360475775	0.9337893610224166	0.33421402867283667	0.9482394619973017	0.9250322350275791	0.8038001152003398	0.9405391709703347	0.9106449348588467	0	0	0.0
4328	0.07473884556121178	0.02046932515967433	0.019603395904228365	0.9190884741439118	None	0	0	0.1875	3	0.8636363636363636	19	0.38095238095238093	0.6363636363636364	15	14	8	1	0	0.14285714285714285	21	3	1.6	24	0.05263157894736842	0	0.9438737489127936	0.9857059262766805	0.3195498626291335	0.8992467897785156	0.3528842925797947	0.9318618218787939	0.9681473595647734	0.9531437406291181	1.0	0.4	0.0
4462	0.06281238069141967	0.02752927022681364	0.027332455968305545	0.9112360294109803	None	0.16666666666666666	1	0.26666666666666666	4	0.8	16	0.3055555555555556	0.55	14	11	7	1	0	0.2222222222222222	18	4	1.4666666666666666	22	0.06666666666666667	0.2222222222222222	0.9392496841804799	0.9845508666412427	0.41975688089334484	0.9226098516219557	0.25474453982569567	0.937428933873132	0.9681473595647734	0.9574369160905021	1.0	0.35714285714285715	0.0
1347	None	None	None	None	None	0	0	0.2	1	1.0	5	1.0	0.6	3	3	3	3	0	0.14285714285714285	7	1	0.4666666666666667	7	0.3	0	0.17456610334752115	0.5473796854673844	0.2427387744631079	0.5767109460323646	0.7052679203863879	0.8765298432670123	0.9122433306872465	0.6941900792337269	0.3333333333333333	0.6666666666666666	0.0
744	None	None	None	None	None	0	0	0.75	3	0.25	1	0.75	0.25	2	1	3	1	0	0.5	2	4	0.4	6	0.1111111111111111	0	0.513818460575344	0.6837010833983166	0.639027631463459	0.9736535932036937	0.6637441789206723	0.9665136720803418	0.8822812014053123	0.9296312240924295	1.0	1.0	0.0
761	None	None	None	None	None	0	0	0.2857142857142857	2	0.75	6	0.3333333333333333	0.125	2	1	7	1	0	0.8333333333333334	6	5	0.6666666666666666	10	0.058823529411764705	0	0.656329811940975	0.9176577570079213	0.43878843589761835	0.741225406507865	0.7735048733206407	0.5851747873627527	0.8355816726507926	0.7805909823424032	1.0	0.5	0.0
6819	0.06492809410533465	0.03291683159658615	0.03149079958248903	0.9159454183450378	None	0.16666666666666666	1	0.26666666666666666	4	0.8	16	0.3055555555555556	0.55	14	11	7	1	0	0.2222222222222222	18	4	1.4666666666666666	22	0.06666666666666667	0.2222222222222222	0.9392496841804799	0.9814767588436146	0.32655178006428487	0.9256300219376701	0.25474453982569567	0.9471787571099937	0.9681473595647734	0.9579529564207723	1.0	0.2857142857142857	0.0
1860	None	None	None	None	None	0	0	0.4	2	0.8	4	0.5833333333333334	0.4	2	2	4	3	0	0.75	4	3	0.4666666666666667	7	0.25	0	0.49509127972129274	0.9040443440632995	0.6993208380418761	0.8359902505540081	0.24995359729608815	0.6886535339562021	0.8870034223074282	0.8256594400274732	0.5	1.0	0.0
1053	None	None	None	None	None	0.5	1	0.5714285714285714	4	0.5	4	0.6666666666666666	0.375	4	3	5	2	0	0.6	5	3	0.6666666666666666	10	0.15384615384615385	0	0.42527133994920463	0.9161834726004956	0.7216028253531332	0.9396898524264904	0.39682289244255103	0.9430185877198932	0.8711955107564835	0.9338875489146223	0.625	0.25	0.0
2790	0.01862547406228082	0.0030603701557341827	-0.0030547445267999464	0.975720612664599	None	0	0	0.42857142857142855	3	0.75	6	0.4	0.5	5	4	4	4	0	1.0	5	5	0.6666666666666666	10	0.36363636363636365	0.25	0.14825384377941014	0.9408066122500864	0.3795951831768946	0.816189194819918	0.21645095326343672	0.9700808899095174	0.947681541183295	0.9294660635466968	0.2	0.4	0.0
7137	0.06738300501702973	0.031575703523664844	0.03106367741313898	0.9145306083526477	None	0.16666666666666666	1	0.26666666666666666	4	0.8	16	0.3055555555555556	0.55	14	11	7	1	0	0.2222222222222222	18	4	1.4666666666666666	22	0.06666666666666667	0.2222222222222222	0.9392496841804799	0.9845508666412427	0.442514521794389	0.9241505707845272	0.25474453982569567	0.937428933873132	0.9681473595647734	0.9577317624932157	1.0	0.35714285714285715	0.0
2466	None	None	None	None	None	0	0	1.0	3	0.0	0	0.6666666666666666	0	1	0	2	4	0	0.6666666666666666	2	3	0.26666666666666666	4	0.5714285714285714	1.0	0	0	0	0	0	0	0	0	0	0	0
3507	0.02765834404908024	0.013920901900700177	0.008451684785784423	0.9342636974492952	None	0	0	0.3	3	0.6666666666666666	8	0.4	0.5	8	6	5	0	0	0.7142857142857143	7	5	0.9333333333333333	14	0.0	0	0.5633371839453805	0.8836241735910745	0.34932116212772424	0.8877311421628028	0.9520074441394495	0.7252711527052517	0.9248875910840734	0.8440373422303377	0	0	0.0
3028	0.018910009088737592	0.0011177736607863328	0.0009559473763899635	0.981555445049043	None	0	0	0.5	3	0.5	3	0.4444444444444444	0.5	4	3	3	0	0	0.5	6	3	0.5333333333333333	8	0.0	0	0.38316605555646804	0.7263466865982521	0.3335536974994362	0.597293949108003	0.739099540592806	0.8572326750915974	0.8595466746538242	0.741597274273941	0	0	0.0
4223	0.06793321262243984	0.014780648990643413	0.007708831597361026	0.9014765460822077	None	0.14285714285714285	1	0.25	4	0.8181818181818182	18	0.3	0.5909090909090909	15	13	8	1	0	0.2	20	4	1.6	24	0.05555555555555555	0.2	0.9438737489127936	0.984499609775732	0.3195498626291335	0.8883166866681348	0.14980028745650711	0.9347759906110786	0.9681473595647734	0.9508495350674802	1.0	0.3333333333333333	0.0
3735	0.021534244334311756	0.0016325892305239023	0.001381260767268479	0.9966026088287094	None	0	0	0.25	2	0.8888888888888888	8	0.55	0.4444444444444444	5	4	5	1	0	0.2	10	2	0.7333333333333333	11	0.07692307692307693	0	0.9438737489127936	0.5558916913226912	0.3195498626291335	0.9383008540972491	0.14980028745650711	0.7146237066979649	0.9681473595647734	0.7838227683076308	1.0	0	0.0
4972	0.04283786557223004	0.015335613282004851	0.01471677424804237	0.9252348611719785	None	0	0	0.3333333333333333	4	0.75	12	0.4	0.5	11	8	6	1	0	0.2	3	15	1.2	18	0.07692307692307693	0.125	0.11492226429071835	0.9848859224243003	0.5654791809596446	0.9259815519354466	0.3596887921948843	0.9435262143055314	0.9681473595647734	0.9598091685901501	1.0	0.45454545454545453	0.0
7509	0.05490792994132405	0.02878104504841256	0.014703619339162447	0.9246117575081024	None	0.125	1	0.2777777777777778	5	0.75	18	0.19696969696969696	0.5	14	12	11	1	0	0.9166666666666666	11	12	1.7333333333333334	26	0.041666666666666664	0.2857142857142857	0.9392496841804799	0.9845508666412427	0.41975688089334484	0.9226098516219557	0.25474453982569567	0.937428933873132	0.9681473595647734	0.9574369160905021	1.0	0.35714285714285715	0.0
2684	None	None	None	None	None	0.25	1	0.5	5	0.5	6	0.4375	0.5	10	6	3	0	0	0.5	8	4	0.9333333333333333	14	0.0	0	0.41523578686022244	0.8516110689508074	0.2354675615038107	0.7097104403710384	0.417030762158401	0.9373545509050123	0.7704821761423022	0.8559782496607407	0	0	0.0
3314	0.033641703002882634	0.0062782631744858096	0.004961671401805682	0.8134900838882418	None	0	0	0.1111111111111111	1	1.0	11	0.65	0.6363636363636364	8	7	4	2	0	0.2	2	10	0.8666666666666667	13	0.18181818181818182	0	0.6820868146128881	0.827661705135099	0.4728742942438517	0.9654265513984446	0.5528458193697802	0.882679186803119	0.8541672698987075	0.9093364367127937	0.5625	0.125	0.0
7186	0.059337442716663975	0.031197486651468202	0.023985519961406656	0.9200028048108747	None	0.16666666666666666	1	0.26666666666666666	4	0.8	16	0.3055555555555556	0.55	14	11	7	1	0	0.2222222222222222	18	4	1.4666666666666666	22	0.06666666666666667	0.2222222222222222	0.9392496841804799	0.9814767588436146	0.32655178006428487	0.9256300219376701	0.25474453982569567	0.9471787571099937	0.9681473595647734	0.9579529564207723	1.0	0.2857142857142857	0.0
3109	0.01046066776250006	0.0009647388001604183	-0.0007415076456455515	0.9959334123260574	None	0.3333333333333333	1	0.4444444444444444	4	0.5454545454545454	6	0.43333333333333335	0.2727272727272727	6	3	6	1	0	0.3	3	10	0.8666666666666667	13	0.07692307692307693	0.4	0.9438737489127936	0.9561231277536136	0.3195498626291335	0.9485868107752373	0.14980028745650711	0.982152442705847	0.9681473595647734	0.9656041903762894	1.0	0	0.0
933	None	None	None	None	None	0	0	1.0	2	0.0	0	1.0	0	1	0	1	0	0	0.3333333333333333	3	1	0.2	3	0.0	1.0	0	0	0	0	0	0	0	0	0	0	0
2031	None	None	None	None	None	1.0	1	0.8	4	0.4	2	0.5833333333333334	0.2	3	1	3	0	0	0.75	4	3	0.4666666666666667	7	0.0	0.6666666666666666	0.5699415144059075	0.8882363683948203	0.5763397717978558	0.701611507508875	0.7025609501928504	0.9289936973900291	0.7957391318120046	0.862125402081383	0	0	0.0
2522	None	None	None	None	None	0	0	0.3333333333333333	1	1.0	2	0.6666666666666666	0	1	0	2	1	0	0.6666666666666666	3	2	0.26666666666666666	4	0.14285714285714285	0	0	0	0	0	0	0	0	0	0	0	0
1423	None	None	None	None	None	0	0	0.375	3	0.6666666666666666	6	0.5238095238095238	0.4444444444444444	6	4	4	3	0	0.42857142857142855	7	3	0.7333333333333333	11	0.3	0	0.41523578686022244	0.8442626793566882	0.3548002250409996	0.913755634003212	0.5342181669565234	0.945615027449821	0.8808106456699681	0.9090540913696896	0.3333333333333333	0.5	0.0
1561	None	None	None	None	None	0	0	0.1111111111111111	1	1.0	11	0.6190476190476191	0.6363636363636364	8	7	4	6	0	0.42857142857142855	3	7	0.8666666666666667	13	0.5454545454545454	0.7272727272727273	0.5699415144059075	0.9452939494258843	0.44582457746392257	0.9337763312638785	0.4872417430068122	0.8763640761273174	0.8264647903384215	0.9230636945920873	0.125	0.375	0.0
5220	0.0582615417838533	0.024721683381305835	0.017406511688431294	0.9274882852915335	None	0.16666666666666666	1	0.26666666666666666	4	0.8	16	0.3055555555555556	0.55	14	11	7	1	0	0.2222222222222222	18	4	1.4666666666666666	22	0.06666666666666667	0.2222222222222222	0.9438737489127936	0.9848048540985805	0.41975688089334484	0.9226098516219557	0.25474453982569567	0.937428933873132	0.9681473595647734	0.957665011188503	1.0	0.14285714285714285	0.0
545	None	None	None	None	None	0	0	0.16666666666666666	1	1.0	6	0.5	0.3333333333333333	2	2	5	5	0	1.0	4	4	0.5333333333333333	8	0.35714285714285715	0.3333333333333333	0.3226886497910031	0.6268529873317428	0.8513359257769615	0.780842216862223	0.873568242048349	0.7685334751878906	0.9395211765274277	0.7303613197093279	0.5	1.0	0.0
6324	0.051829614328901416	0.016049285450012014	0.015957053855862425	0.9274914323666142	None	0.16666666666666666	1	0.2857142857142857	4	0.7777777777777778	14	0.26666666666666666	0.6111111111111112	12	11	7	1	0	0.3333333333333333	5	15	1.3333333333333333	20	0.058823529411764705	0.8	0.9311529596752554	0.9841135686172806	0.41975688089334484	0.931213845473457	0.25474453982569567	0.9458977764557512	0.9681473595647734	0.9607466469791334	1.0	0.3333333333333333	0.0
2352	None	None	None	None	None	0	0	0.16666666666666666	1	1.0	7	0.5625	0.42857142857142855	4	3	4	1	0	1.0	4	4	0.6	9	0.09090909090909091	0	0.43182479332971957	0.9476069499271411	0.7558038844277875	0.9582235069848937	0.900670369682264	0.6074272571682267	0.963916376922507	0.8961172022334097	1.0	0.25	0.0
6398	0.06159947384845281	0.029147012751400966	0.028925416774642464	0.9140152972051774	None	0.16666666666666666	1	0.26666666666666666	4	0.8	16	0.3055555555555556	0.55	14	11	7	1	0	0.2222222222222222	18	4	1.4666666666666666	22	0.06666666666666667	0.2222222222222222	0.9392496841804799	0.9845508666412427	0.41975688089334484	0.9226098516219557	0.25474453982569567	0.937428933873132	0.9681473595647734	0.9574369160905021	1.0	0.35714285714285715	0.0
2018	None	None	None	None	None	0	0	0.2	1	1.0	5	0.7777777777777778	0.2	1	1	5	2	0	1.0	3	3	0.4666666666666667	7	0.14285714285714285	0.8	0.12630247815030365	0.5	0.9111801731882577	0.5	1.0	0.5	0.9806605612765614	0.5	1.0	1.0	0.9593277551950871
948	None	None	None	None	None	0	0	0.4	4	0.5833333333333334	7	0.3888888888888889	0.5	9	6	4	0	0	0.4444444444444444	9	4	0.9333333333333333	14	0.0	0.36363636363636365	0.516599055056433	0.9468480743106763	0.24311243364462568	0.8126562965184607	0.3293367933202407	0.9199032137782878	0.7689909148824261	0.9057483746414591	0	0	0.0
5371	0.06407672529736522	0.021925011503762994	-0.008159878648405587	0.914940292799546	None	0	0	0.2857142857142857	4	0.7368421052631579	14	0.21212121212121213	0.5263157894736842	13	10	7	1	0	0.8181818181818182	11	9	1.4	21	0.06666666666666667	0	0.9346256194481659	0.985150849762392	0.5199638991575563	0.9281005563896068	0.3596887921948843	0.9368818206389098	0.9681473595647734	0.958912294322897	1.0	0.15384615384615385	0.0
6414	0.06261289760396421	0.0331103621332806	0.03281869096338405	0.9186649780001607	None	0.16666666666666666	1	0.26666666666666666	4	0.8	16	0.3055555555555556	0.55	14	11	7	1	0	0.2222222222222222	18	4	1.4666666666666666	22	0.06666666666666667	0.2222222222222222	0.9392496841804799	0.9845508666412427	0.41975688089334484	0.9226098516219557	0.25474453982569567	0.937428933873132	0.9681473595647734	0.9574369160905021	1.0	0.35714285714285715	0.0
6936	0.06152828231585788	0.027781223038542503	0.027675211687901338	0.917527556705711	None	0.16666666666666666	1	0.26666666666666666	4	0.8	16	0.3055555555555556	0.55	14	11	7	1	0	0.2222222222222222	18	4	1.4666666666666666	22	0.06666666666666667	0.2222222222222222	0.9392496841804799	0.9845508666412427	0.41975688089334484	0.9226098516219557	0.25474453982569567	0.937428933873132	0.9681473595647734	0.9574369160905021	1.0	0.35714285714285715	0.0
7281	0.061783361580317414	0.030723382970194068	0.02993852170780441	0.915484271861369	None	0.16666666666666666	1	0.26666666666666666	4	0.8	16	0.3055555555555556	0.55	14	11	7	1	0	0.2222222222222222	18	4	1.4666666666666666	22	0.06666666666666667	0.2222222222222222	0.9392496841804799	0.9845508666412427	0.41975688089334484	0.9226098516219557	0.25474453982569567	0.937428933873132	0.9681473595647734	0.9574369160905021	1.0	0.35714285714285715	0.0
1220	None	None	None	None	None	0	0	0.3333333333333333	1	1.0	2	1.0	0	0	0	3	3	0	1.0	2	2	0.26666666666666666	4	0.3	0	0	0	0	0	0	0	0	0	0	0	0
2619	0.005882429458514696	0.0010786048677673516	0.0005408707865251236	0.9842354208896169	None	0	0	0.5	2	0.6666666666666666	2	1.0	0.6666666666666666	4	2	0	0	0	0.2	5	1	0.3333333333333333	5	0.0	0.5	0.256957240767683	0.898919968577826	0.3462266623502569	0.7375409567009218	0.7458809168365839	0.8627390254693168	0.891652012559051	0.8436418348029643	0	0	0.0
2234	None	None	None	None	None	0	0	0.3333333333333333	4	0.625	10	0.45	0.4375	10	7	7	4	0	0.625	8	5	1.2	18	0.26666666666666666	0.26666666666666666	0.6820868146128881	0.853388928806107	0.256767567157633	0.9499897406419747	0.5738913197045145	0.8725671445159794	0.8672847394054152	0.9011292303392032	0.1	0.4	0.0
6043	0.061109794255385805	0.028263682781076663	0.02784662678395203	0.9210310284319645	None	0.16666666666666666	1	0.26666666666666666	4	0.8	16	0.3055555555555556	0.55	14	11	7	1	0	0.2222222222222222	18	4	1.4666666666666666	22	0.06666666666666667	0.2222222222222222	0.9392496841804799	0.9845508666412427	0.41975688089334484	0.9226098516219557	0.25474453982569567	0.937428933873132	0.9681473595647734	0.9574369160905021	1.0	0.35714285714285715	0.0
519	None	None	None	None	None	0	0	0.75	3	0.3333333333333333	1	0.5555555555555556	0	3	0	1	1	0	1.0	3	3	0.3333333333333333	5	0.3333333333333333	1.0	0	0	0	0	0	0	0	0	0	0	0
740	None	None	None	None	None	0	0	0.1111111111111111	1	1.0	11	0.4642857142857143	0.36363636363636365	5	4	7	8	0	0.5714285714285714	4	7	0.8666666666666667	13	0.47058823529411764	0.5454545454545454	0.7071450290416897	0.86930736956354	0.942671370228245	0.9742197258218582	0.1311433252494089	0.971669634497654	0.9686900849887613	0.9534984641508886	0.2	0.8	0.0
4092	0.06423214748100592	0.024048953678477827	0.02157127844222189	0.9059674180948298	None	0.14285714285714285	1	0.23529411764705882	4	0.8260869565217391	19	0.2976190476190476	0.6086956521739131	17	14	7	1	0	0.19047619047619047	21	4	1.6666666666666667	25	0.06666666666666667	0.19047619047619047	0.5699415144059075	0.9816026624718507	0.40271449556310596	0.9111292436231018	0.3596887921948843	0.9211007412178636	0.9681473595647734	0.9488567158537202	1.0	0.35294117647058826	0.0
898	None	None	None	None	None	0	0	0.5	1	1.0	1	0.75	0	0	0	2	2	0	1.0	2	2	0.2	3	0.25	0	0	0	0	0	0	0	0	0	0	0	0
5674	0.0637207792841758	0.027655167648727004	0.02765436650460534	0.9158139994134828	None	0.16666666666666666	1	0.26666666666666666	4	0.8	16	0.3055555555555556	0.55	14	11	7	1	0	0.2222222222222222	18	4	1.4666666666666666	22	0.06666666666666667	0.2222222222222222	0.9392496841804799	0.9845508666412427	0.41975688089334484	0.9226098516219557	0.25474453982569567	0.937428933873132	0.9681473595647734	0.9574369160905021	1.0	0.35714285714285715	0.0
615	None	None	None	None	None	0	0	0.16666666666666666	1	1.0	6	0.5	0.3333333333333333	2	2	5	5	0	1.0	4	4	0.5333333333333333	8	0.35714285714285715	0.3333333333333333	0.3226886497910031	0.6268529873317428	0.8513359257769615	0.780842216862223	0.873568242048349	0.7685334751878906	0.9395211765274277	0.7303613197093279	0.5	1.0	0.0
4461	0.06288920361622267	0.02713387070066862	0.02690428797348701	0.9204401688852353	None	0.16666666666666666	1	0.26666666666666666	4	0.8	16	0.3055555555555556	0.55	14	11	7	1	0	0.2222222222222222	18	4	1.4666666666666666	22	0.06666666666666667	0.2222222222222222	0.9392496841804799	0.9845508666412427	0.41975688089334484	0.9226098516219557	0.22772681494275798	0.934909231945807	0.9681473595647734	0.9568603713096058	1.0	0.35714285714285715	0.0
1996	None	None	None	None	None	1.0	1	0.8	4	0.2	1	0.5833333333333334	0	3	0	3	4	0	0.75	3	4	0.4666666666666667	7	0.5714285714285714	0.5	0	0	0	0	0	0	0	0	0	0	0
7198	0.05839063489139878	0.024569016022351703	0.012164846529905748	0.9355491363213059	None	0	0	0.26666666666666666	4	0.75	15	0.4074074074074074	0.55	13	11	8	1	0	0.16666666666666666	18	3	1.4666666666666666	22	0.05555555555555555	0.10526315789473684	0.9346256194481664	0.9820664589454255	0.3335536974994362	0.9282984085365185	0.3596887921948843	0.9489714970156135	0.9681473595647734	0.9593896227621598	1.0	0.3076923076923077	0.0
537	None	None	None	None	None	0	0	1.0	3	0.0	0	0.6666666666666666	0	3	0	0	1	0	0.6666666666666666	3	2	0.26666666666666666	4	1.0	1.0	0	0	0	0	0	0	0	0	0	0	0
5473	0.060853409178627055	0.030515520597889544	0.029624184967646763	0.9167470769830209	None	0.16666666666666666	1	0.26666666666666666	4	0.8	16	0.3055555555555556	0.55	14	11	7	1	0	0.2222222222222222	18	4	1.4666666666666666	22	0.06666666666666667	0.2222222222222222	0.9392496841804799	0.9845508666412427	0.41975688089334484	0.9226098516219557	0.25474453982569567	0.937428933873132	0.9681473595647734	0.9574369160905021	1.0	0.35714285714285715	0.0
2995	None	None	None	None	None	0	0	0.4166666666666667	5	0.5	8	0.45	0.3125	9	5	8	1	0	0.625	5	8	1.2	18	0.0625	0.6666666666666666	0.41523578686022244	0.8571969081264249	0.3335536974994362	0.9469279436488226	0.739099540592806	0.9437198077724699	0.8697666889362394	0.923984171843733	1.0	0.2222222222222222	0.0
3228	6.417931143946217e-05	4.716994046256456e-07	-4.31572956834562e-07	0.9999972173530669	None	0	0	0.75	3	0.5	2	0.5	0.5	5	2	0	0	0	0.75	4	3	0.4	6	0.0	0.6666666666666666	0.1747016131089239	0.7038074887501573	0.2791420409278177	0.6489312137566643	0.6581970915771008	0.8841627506379979	0.8761073906081176	0.7632832509394655	0	0	0.0
1469	None	None	None	None	None	0	0	0.16666666666666666	1	1.0	6	0.5	0.6666666666666666	5	4	2	3	0	1.0	4	4	0.5333333333333333	8	0.42857142857142855	0.3333333333333333	0.37110598725929095	0.9486602163482112	0.32486543027314474	0.8531656119236022	0.4216376666438443	0.9023594854666607	0.7978827248217225	0.9088757563314512	0.2	0.4	0.0
7044	0.06166554109133327	0.021468584329762494	0.019806674744147077	0.9363549183271651	None	0	0	0.26666666666666666	4	0.75	15	0.4074074074074074	0.55	13	11	8	1	0	0.16666666666666666	18	3	1.4666666666666666	22	0.05555555555555555	0.10526315789473684	0.9346256194481664	0.9849977286545716	0.5199638991575563	0.924455804188196	0.3596887921948843	0.939860542859158	0.9681473595647734	0.9587506952841444	1.0	0.38461538461538464	0.0
7089	0.05691117147039311	0.019275969558805225	0.014458824822116814	0.9243183076007094	None	0.16666666666666666	1	0.26666666666666666	4	0.8	16	0.3055555555555556	0.55	14	11	7	1	0	0.2222222222222222	18	4	1.4666666666666666	22	0.06666666666666667	0.2222222222222222	0.9438737489127936	0.9851873871161391	0.442514521794389	0.9241505707845272	0.25474453982569567	0.937428933873132	0.9681473595647734	0.958304480501302	1.0	0.35714285714285715	0.0
1119	None	None	None	None	None	0	0	0	0	0	0	1.0	0	0	0	0	4	0	1.0	1	1	0.06666666666666667	1	1.0	0	0	0	0	0	0	0	0	0	0	0	0
1883	None	None	None	None	None	1.0	1	1.0	4	0.0	0	0.5555555555555556	0	3	0	1	0	0	1.0	3	3	0.3333333333333333	5	0.0	1.0	0	0	0	0	0	0	0	0	0	0	0
4214	0.06157864512080878	0.019114489303590807	0.00720247766790007	0.9187400851950702	None	0.125	1	0.2222222222222222	4	0.8333333333333334	20	0.29545454545454547	0.625	18	15	7	1	0	0.18181818181818182	22	4	1.7333333333333334	26	0.06666666666666667	0.18181818181818182	0.5699415144059075	0.9795388926829851	0.40271449556310596	0.9044678790736095	0.3596887921948843	0.9159610268858684	0.9618655140384171	0.9445404450921958	1.0	0.3333333333333333	0.0
3056	0.03858728284444339	0.005850953733030595	0.003426411308315574	0.9363837667302123	None	0	0	0.21428571428571427	3	0.8947368421052632	17	0.2916666666666667	0.3684210526315789	9	7	11	12	0	0.8888888888888888	9	8	1.4	21	0.5	0.16666666666666666	0.9438737489127936	0.7230159810293949	0.3195498626291335	0.6253038108517542	0.14980028745650711	0.5459974551239255	0.9681473595647734	0.6346076067870645	0.1111111111111111	0.1111111111111111	0.0
1048	None	None	None	None	None	0	0	0.25	1	1.0	4	0.6	0.5	3	2	2	1	0	0.4	2	5	0.4	6	0.14285714285714285	0	0.7923604079007248	0.8408675755426929	0.48739440823128943	0.6888925660880741	0.8688982904960973	0.596570924222269	0.8598542081686328	0.7211716148856503	1.0	0	0.0
5168	0.06571550242262317	0.016919142299821076	0.016472838860218737	0.934111013710963	None	0	0	0.21428571428571427	3	0.8421052631578947	16	0.3888888888888889	0.5789473684210527	13	11	7	1	0	0.16666666666666666	18	3	1.4	21	0.0625	0	0.9346256194481664	0.9849977286545716	0.5199638991575563	0.924455804188196	0.3596887921948843	0.939860542859158	0.9681473595647734	0.9587506952841444	1.0	0.38461538461538464	0.0
2015	None	None	None	None	None	0	0	0.3333333333333333	2	0.6666666666666666	4	0.8888888888888888	0.16666666666666666	2	1	5	2	0	1.0	3	3	0.5333333333333333	8	0.15384615384615385	1.0	0.43607400682439684	0.9612654052608813	0.8803027318955119	0.5765860810757755	0.6536970684499244	0.91928456128894	0.9429595539131608	0.8791408418811957	0.75	0.5	0.47966387759754353
623	None	None	None	None	None	0	0	0.6666666666666666	2	0.5	1	0.6666666666666666	0	2	0	1	0	0	0.6666666666666666	3	2	0.26666666666666666	4	0.0	0	0	0	0	0	0	0	0	0	0	0	0
7336	0.0629007503998163	0.029675926835366528	0.029503915026081035	0.9133233967984301	None	0.16666666666666666	1	0.26666666666666666	4	0.8	16	0.3055555555555556	0.55	14	11	7	1	0	0.2222222222222222	18	4	1.4666666666666666	22	0.06666666666666667	0.2222222222222222	0.9392496841804799	0.9845508666412427	0.41975688089334484	0.9226098516219557	0.25474453982569567	0.937428933873132	0.9681473595647734	0.9574369160905021	1.0	0.35714285714285715	0.0
4762	0.06079766844314482	0.03129389759142926	0.030989792724721816	0.9182206573973554	None	0.16666666666666666	1	0.26666666666666666	4	0.8	16	0.3055555555555556	0.55	14	11	7	1	0	0.2222222222222222	18	4	1.4666666666666666	22	0.06666666666666667	0.2222222222222222	0.9392496841804799	0.9845508666412427	0.41975688089334484	0.9226098516219557	0.25474453982569567	0.937428933873132	0.9681473595647734	0.9574369160905021	1.0	0.35714285714285715	0.0
3032	None	None	None	None	None	0	0	0.16666666666666666	1	1.0	6	1.0	0.5	4	3	3	1	0	0.5	2	4	0.5333333333333333	8	0.1111111111111111	0	0.5582244618406239	0.5381292469773733	0.33421402867283667	0.8294454142161217	0.9520074441394495	0.9413305443972138	0.8956168303850963	0.8180656813522114	1.0	0.25	0.0
601	None	None	None	None	None	0.14285714285714285	1	0.5	8	0.42857142857142855	9	0.42592592592592593	0.2857142857142857	12	6	10	0	0	0.6666666666666666	9	6	1.5333333333333334	23	0.0	0.3	0.9000691583439735	0.8436322594915396	0.527707481456724	0.7533179353557904	0.5974444876099223	0.9336529131527374	0.8834725225924049	0.8600091577654603	0	0	0.0
4729	0.06505517516837431	0.032148417877392615	0.03069960755133928	0.9185287509774538	None	0.16666666666666666	1	0.26666666666666666	4	0.8	16	0.3055555555555556	0.55	14	11	7	1	0	0.2222222222222222	18	4	1.4666666666666666	22	0.06666666666666667	0.2222222222222222	0.9392496841804799	0.9845508666412427	0.41975688089334484	0.9265953662542245	0.25474453982569567	0.937428933873132	0.9681473595647734	0.9582069418171562	1.0	0.35714285714285715	0.0
6401	0.031789371471305214	0.008951439370740399	-0.0007634686495263334	0.9908458102602848	None	0.16666666666666666	1	0.35714285714285715	5	0.7368421052631579	14	0.23863636363636365	0.47368421052631576	13	9	7	1	0	0.7272727272727273	11	8	1.4	21	0.07142857142857142	0.3333333333333333	0.9346256194481664	0.9849977286545716	0.5199638991575563	0.924455804188196	0.3596887921948843	0.939860542859158	0.9681473595647734	0.9587506952841444	1.0	0.15384615384615385	0.0
3131	0.023350220127286343	0.013757237606777783	-0.012700089638077084	0.9481230914601545	None	0	0	0.125	1	1.0	10	0.42857142857142855	0.5	5	5	6	2	0	0.5714285714285714	7	4	0.8	12	0.125	0	0.5640492360475775	0.54112536275652	0.33421402867283667	0.8058505246733687	0.9521310899808835	0.9284994164159404	0.9267698601502025	0.7996330759163554	0.6	0.2	0.0
1310	None	None	None	None	None	1.0	2	1.0	6	0.0	0	0.6666666666666666	0	3	0	4	0	0	0.75	4	3	0.5333333333333333	8	0.0	1.0	0	0	0	0	0	0	0	0	0	0	0
5986	0.06570390388024362	0.005002951526489488	0.0030476069951528807	0.9245777683209082	None	0	0	0.21428571428571427	3	0.8333333333333334	15	0.3125	0.5555555555555556	12	10	7	1	0	0.25	16	4	1.3333333333333333	20	0.0625	0	0.9438737489127936	0.9805415769118985	0.3195498626291335	0.8777422388033548	0.14980028745650711	0.8044417771364871	0.9681473595647734	0.9194659007051053	1.0	0.4166666666666667	0.0
3160	0.06251416054115039	0.008568130123706165	-0.00037194721445930103	0.6460021009711793	None	0	0	0.2	3	0.9	18	0.36666666666666664	0.45	10	9	11	10	0	0.15	20	3	1.4666666666666666	22	0.4	1.0	0.9438737489127936	0.7119005001954742	0.3195498626291335	0.6011613274409252	0.14980028745650711	0.5459163451119522	0.9681473595647734	0.6223906199481135	0.1	0.1	0.0
7046	0.060988200161002364	0.009144398735810785	0.009049422630291654	0.926282018089712	None	0.16666666666666666	1	0.26666666666666666	4	0.8	16	0.3055555555555556	0.55	14	11	7	1	0	0.2222222222222222	18	4	1.4666666666666666	22	0.06666666666666667	0.2222222222222222	0.88953775410891	0.9837014932147478	0.41975688089334484	0.9226098516219557	0.25474453982569567	0.9333707266329392	0.9681473595647734	0.9557546716183067	1.0	0.35714285714285715	0.0
6579	0.06213999946180612	0.03188891164286424	0.028695718207993774	0.9104322715137143	None	0.16666666666666666	1	0.26666666666666666	4	0.8	16	0.3055555555555556	0.55	14	11	7	1	0	0.2222222222222222	18	4	1.4666666666666666	22	0.06666666666666667	0.2222222222222222	0.9392496841804799	0.9814767588436146	0.32655178006428487	0.9256300219376701	0.25474453982569567	0.9471787571099937	0.9681473595647734	0.9579529564207723	1.0	0.2857142857142857	0.0
1493	None	None	None	None	None	0	0	0.23076923076923078	3	0.7647058823529411	13	0.5757575757575758	0.6470588235294118	12	11	6	2	0	0.2727272727272727	3	11	1.2666666666666666	19	0.13333333333333333	0.75	0.6820868146128881	0.9462338492469364	0.7136373809137072	0.9466864838875667	0.6587896630961106	0.8319797541673719	0.8726618113342717	0.9204235524687893	0.5416666666666666	0.08333333333333333	0.0
6194	0.05238692770061138	0.00872201215691478	0.0012688817994589703	0.9363352412688548	None	0.16666666666666666	1	0.2857142857142857	4	0.7894736842105263	15	0.2625	0.5789473684210527	13	11	7	1	0	0.3125	16	5	1.4	21	0.0625	0.125	0.9438737489127936	0.9819168510107892	0.3195498626291335	0.9325711768945827	0.14980028745650711	0.9393024910084575	0.9681473595647734	0.9577187858128831	1.0	0.07692307692307693	0.0
1097	None	None	None	None	None	0.5	1	0.8333333333333334	5	0.2857142857142857	2	0.6	0.14285714285714285	6	1	2	0	0	0.6	3	5	0.6	9	0.0	0.5	0.5699415144059075	0.8443868026917812	0.33256420494342165	0.8777396276327715	0.32685990465166637	0.8904181441795072	0.896264804690529	0.8720437536454708	0	0	0.0
5781	0.06334062179704962	0.02972637207565353	0.029433613073400932	0.9138355719582295	None	0.16666666666666666	1	0.26666666666666666	4	0.8	16	0.3055555555555556	0.55	14	11	7	1	0	0.2222222222222222	18	4	1.4666666666666666	22	0.06666666666666667	0.2222222222222222	0.9392496841804799	0.9845508666412427	0.41975688089334484	0.9226098516219557	0.25474453982569567	0.937428933873132	0.9681473595647734	0.9574369160905021	1.0	0.14285714285714285	0.0
3821	0.04966375022070838	0.0073976506623443785	-0.0032441420558601843	0.908848869439008	None	0	0	0.07692307692307693	1	1.0	17	0.2638888888888889	0.6470588235294118	12	11	6	0	0	0.8888888888888888	8	9	1.2666666666666666	19	0.0	0	0.5200853773054426	0.8936769444304047	0.37685715600023373	0.9024897689793782	0.628326222814309	0.9581859020599699	0.9032546952813341	0.9238109829246327	0	0	0.0
1575	None	None	None	None	None	0	0	0.3	3	0.8333333333333334	10	0.5384615384615384	0.8333333333333334	13	10	0	0	0	0.15384615384615385	13	2	0.9333333333333333	14	0.0	0.16666666666666666	0.775294685675134	0.8956456064243673	0.5604509184740472	0.8880109730851493	0.5974444876099223	0.9259164779577692	0.8987407888089278	0.9045333375439742	0	0	0.0
4439	0.0525934509616097	0.025062311518695507	0.02285802357490117	0.9162674830644626	None	0.14285714285714285	1	0.23529411764705882	4	0.8260869565217391	19	0.2976190476190476	0.4782608695652174	13	11	11	1	0	0.19047619047619047	21	4	1.6666666666666667	25	0.041666666666666664	0.19047619047619047	0.9438737489127936	0.9853924622357563	0.5199638991575563	0.9310875273698622	0.3528842925797947	0.9398909017158891	0.9681473595647734	0.9603880660757772	1.0	0.38461538461538464	0.0
6253	0.06644204343670455	0.029524187039263603	0.027629589736697043	0.9195609953510457	None	0.16666666666666666	1	0.26666666666666666	4	0.8	16	0.3055555555555556	0.55	14	11	7	1	0	0.2222222222222222	18	4	1.4666666666666666	22	0.06666666666666667	0.2222222222222222	0.9392496841804799	0.9845508666412427	0.442514521794389	0.9264439397939211	0.25474453982569567	0.937428933873132	0.9681473595647734	0.9581772411755981	1.0	0.35714285714285715	0.0
7388	0.06314380546363486	0.029931049901653163	0.029620658545808715	0.9165692192063806	None	0.16666666666666666	1	0.26666666666666666	4	0.8	16	0.3055555555555556	0.55	14	11	7	1	0	0.2222222222222222	18	4	1.4666666666666666	22	0.06666666666666667	0.2222222222222222	0.9392496841804799	0.9845508666412427	0.41975688089334484	0.9226098516219557	0.25474453982569567	0.937428933873132	0.9681473595647734	0.9574369160905021	1.0	0.35714285714285715	0.0
448	None	None	None	None	None	0	0	0.6666666666666666	4	0.42857142857142855	3	0.6	0.2857142857142857	3	2	5	5	0	0.6	5	3	0.6	9	0.38461538461538464	0.5	0.41678376631768577	0.8465197724562612	0.1	0.9823009061586163	0.4398385353490702	0.8452613938802584	0.9207085615078032	0.9222954328876931	0.3333333333333333	0.6666666666666666	0.0
6169	None	None	None	None	None	0.14285714285714285	1	0.23529411764705882	4	0.8260869565217391	19	0.24509803921568626	0.6086956521739131	15	14	9	1	0	0.35294117647058826	17	6	1.6666666666666667	25	0.047619047619047616	0	0.9438737489127936	0.9839125373345431	0.3195498626291335	0.9203711807352272	0.14980028745650711	0.9319736778378779	0.9681473595647734	0.9551881557668598	1.0	0.3333333333333333	0.0
169	None	None	None	None	None	0	0	0.5	3	0.5714285714285714	4	0.45	0.42857142857142855	6	3	2	1	0	0.8	5	4	0.6	9	0.2	0.4	0.5747217789537227	0.9268479233350881	0.4834709241627809	0.9296284478934072	0.5230576026271581	0.8982063920429008	0.8120872534948312	0.9192771383328285	1.0	0	0.0
2396	None	None	None	None	None	0	0	1.0	3	0.0	0	0.6666666666666666	0	0	0	3	4	0	0.6666666666666666	2	3	0.26666666666666666	4	0.4	1.0	0	0	0	0	0	0	0	0	0	0	0
2122	None	None	None	None	None	0	0	0.42857142857142855	3	0.75	6	0.625	0.5	5	4	4	1	0	1.0	4	4	0.6666666666666666	10	0.09090909090909091	0.3333333333333333	0.3837313305445803	0.8553153108874976	0.33421402867283667	0.5807481843478114	0.5857462928717301	0.939673982075451	0.8791429040958393	0.8342670958135469	1.0	0.2	0.0
866	None	None	None	None	None	0	0	0.375	3	0.6	6	0.5	0.3	5	3	6	1	0	0.6666666666666666	6	4	0.8	12	0.07142857142857142	0	0.3035125624617674	0.9620497781360627	0.789678189599562	0.9767567587567682	1.0	0.8040816082860431	0.9788066221646637	0.9423691406458025	1.0	0.2	0.0
434	None	None	None	None	None	0	0	0.5714285714285714	4	0.5	4	0.4166666666666667	0.375	6	3	3	1	0	0.6666666666666666	6	4	0.6666666666666666	10	0.14285714285714285	0.25	0.41523578686022244	0.9368631465887588	0.3335536974994362	0.8527374980156794	0.6549132728048275	0.9126803457440027	0.8910527703448674	0.9060863823000194	1.0	0.5	0.0
2837	0.014850964585942714	0.0004983828310290408	-0.0002937142829669314	0.9844564077545178	None	0.5	1	0.6666666666666666	4	0.5714285714285714	4	0.42857142857142855	0.5714285714285714	6	4	2	0	0	0.42857142857142855	7	3	0.6	9	0.0	1.0	0.6135163122877587	0.8576723973446594	0.31517786035143996	0.9411045464957294	0.5004933066675756	0.8885967665926083	0.833389856444179	0.9015549757355814	0	0	0.0
1437	None	None	None	None	None	0	0	0.75	3	0.3333333333333333	1	0.5555555555555556	0	3	0	1	2	0	1.0	3	3	0.3333333333333333	5	0.6666666666666666	1.0	0	0	0	0	0	0	0	0	0	0	0
174	None	None	None	None	None	0	0	0.375	3	0.6	6	0.42857142857142855	0.4	6	4	5	0	0	0.5714285714285714	7	4	0.8	12	0.0	0	0.8226972263689845	0.7822060951811464	0.4071681814283362	0.8397795243469199	0.7515681587476486	0.790372724013223	0.8744958615896757	0.8054602036920824	0	0	0.0
5619	0.06480119340906539	0.029822898037066534	0.0297737476900451	0.9151143006816373	None	0.16666666666666666	1	0.26666666666666666	4	0.8	16	0.3055555555555556	0.55	14	11	7	1	0	0.2222222222222222	18	4	1.4666666666666666	22	0.06666666666666667	0.2222222222222222	0.9392496841804799	0.9845508666412427	0.41975688089334484	0.9226098516219557	0.25474453982569567	0.937428933873132	0.9681473595647734	0.9574369160905021	1.0	0.14285714285714285	0.0
6820	0.06022749317955292	0.02759250915059695	0.026404083344565486	0.9199935808237215	None	0.16666666666666666	1	0.26666666666666666	4	0.8	16	0.3055555555555556	0.55	14	11	7	1	0	0.2222222222222222	18	4	1.4666666666666666	22	0.06666666666666667	0.2222222222222222	0.9392496841804799	0.9845508666412427	0.41975688089334484	0.9226098516219557	0.25474453982569567	0.937428933873132	0.9681473595647734	0.9574369160905021	1.0	0.14285714285714285	0.0
7498	0.058558291986943296	0.03002971692065894	0.029282567467410054	0.9204977913580881	None	0.16666666666666666	1	0.26666666666666666	4	0.8	16	0.3055555555555556	0.55	14	11	7	1	0	0.2222222222222222	18	4	1.4666666666666666	22	0.06666666666666667	0.2222222222222222	0.9392496841804799	0.9845508666412427	0.41975688089334484	0.9222213863007387	0.25474453982569567	0.937428933873132	0.9681473595647734	0.957363119952823	1.0	0	0.0
6481	0.05217999381649285	0.028652133816123596	0.014889952340436547	0.9226692412639806	None	0.16666666666666666	1	0.2857142857142857	4	0.7894736842105263	15	0.3088235294117647	0.5789473684210527	13	11	7	2	0	0.23529411764705882	17	4	1.4	21	0.125	0.23529411764705882	0.9438737489127936	0.98342946429703	0.3195498626291335	0.9288374611011888	0.14980028745650711	0.9431543502714492	0.9681473595647734	0.959056584653982	0.5384615384615384	0.3076923076923077	0.0
5432	0.04687687674282102	0.003527690784179742	0.0035055298707551315	0.9854507610724361	None	0.16666666666666666	1	0.26666666666666666	4	0.8	16	0.3055555555555556	0.55	14	11	7	1	0	0.2222222222222222	18	4	1.4666666666666666	22	0.06666666666666667	0.2222222222222222	0.529398006601756	0.9853088286914365	0.41975688089334484	0.9226098516219557	0.25474453982569567	0.937428933873132	0.9681473595647734	0.9581253418880112	1.0	0.35714285714285715	0.0
1349	None	None	None	None	None	0	0	0.5	1	1.0	1	0.75	0	1	0	1	2	0	1.0	2	2	0.2	3	0.4	0	0	0	0	0	0	0	0	0	0	0	0
379	None	None	None	None	None	0	0	0.4	2	0.6	3	0.5833333333333334	0.4	3	2	3	0	0	0.3333333333333333	2	6	0.4666666666666667	7	0.0	0	0.3375068128706591	0.7977633094516577	0.850797162472263	0.7077899498844449	0.5270780214591464	0.8652836583629498	0.9372261257838489	0.7977533095250327	0	0	0.0
6436	0.0632394606825598	0.030774237817590595	0.030539754425287967	0.9171061567506835	None	0.16666666666666666	1	0.26666666666666666	4	0.8	16	0.3055555555555556	0.55	14	11	7	1	0	0.2222222222222222	18	4	1.4666666666666666	22	0.06666666666666667	0.2222222222222222	0.9392496841804799	0.9845508666412427	0.41975688089334484	0.9226098516219557	0.25474453982569567	0.937428933873132	0.9681473595647734	0.9574369160905021	1.0	0.35714285714285715	0.0
5549	0.06372194227910623	0.02860013133781323	0.02659343090495178	0.9027475246152067	None	0.16666666666666666	1	0.26666666666666666	4	0.8	16	0.3055555555555556	0.55	14	11	7	1	0	0.2222222222222222	18	4	1.4666666666666666	22	0.06666666666666667	0.2222222222222222	0.9392496841804799	0.9845508666412427	0.41975688089334484	0.9226098516219557	0.25474453982569567	0.937428933873132	0.9681473595647734	0.9574369160905021	1.0	0.14285714285714285	0.0
715	None	None	None	None	None	0	0	0.5	3	0.5714285714285714	4	0.5625	0.2857142857142857	4	2	4	5	0	1.0	4	4	0.6	9	0.5	0.3333333333333333	0.14482484792502787	0.9386054230185188	0.3826444468518411	0.7809341628530448	0.8191638223546276	0.9072691837642315	0.9245739363786369	0.8902186895566196	0.25	0.5	0.0
4717	0.06289861968920205	0.030440059978561175	0.026452802023008815	0.9105052910824896	None	0.16666666666666666	1	0.26666666666666666	4	0.8	16	0.3055555555555556	0.55	14	11	7	1	0	0.2222222222222222	18	4	1.4666666666666666	22	0.06666666666666667	0.2222222222222222	0.9392496841804799	0.9845508666412427	0.442514521794389	0.9264439397939211	0.2448245882633587	0.9373548849694795	0.9681473595647734	0.9581603838768179	1.0	0.14285714285714285	0.0
5016	0.07963647731988602	0.02751357971145804	0.022406782178410932	0.9072006603332053	None	0.14285714285714285	1	0.25	4	0.8181818181818182	18	0.3	0.5454545454545454	15	12	8	1	0	0.2	20	4	1.6	24	0.058823529411764705	0.2	0.9438737489127936	0.984391192520648	0.3195498626291335	0.9203711807352272	0.14980028745650711	0.9347759906110786	0.9681473595647734	0.9562567624215158	1.0	0.13333333333333333	0.0
6608	0.06396346997298663	0.02742850332413793	0.027428480396854728	0.917906839624611	None	0.16666666666666666	1	0.26666666666666666	4	0.8	16	0.3055555555555556	0.55	14	11	7	1	0	0.2222222222222222	18	4	1.4666666666666666	22	0.06666666666666667	0.2222222222222222	0.9392496841804799	0.9845508666412427	0.41975688089334484	0.9226098516219557	0.25474453982569567	0.937428933873132	0.9681473595647734	0.9574369160905021	1.0	0.35714285714285715	0.0
3241	0.043564343288542626	0.003988863834409784	-0.003973324322151459	0.9959818341449007	None	0	0	0.21428571428571427	3	0.7777777777777778	14	0.24691358024691357	0.3888888888888889	10	7	9	1	0	1.0	9	9	1.3333333333333333	20	0.05263157894736842	0	0.40297694415304663	0.9794383727641153	0.4555620310978356	0.8351768111580093	0.3596887921948843	0.9559933156869946	0.9382078071908736	0.9455719713383234	1.0	0.2	0.0
4986	0.05988883045571506	0.029812264353410865	0.029765488077916197	0.9155992293028131	None	0.16666666666666666	1	0.26666666666666666	4	0.8	16	0.3055555555555556	0.55	14	11	7	1	0	0.2222222222222222	18	4	1.4666666666666666	22	0.06666666666666667	0.2222222222222222	0.9392496841804799	0.9845508666412427	0.41975688089334484	0.9226098516219557	0.25474453982569567	0.937428933873132	0.9681473595647734	0.9574369160905021	1.0	0.35714285714285715	0.0
2620	0.013728277710695454	0.00411559496962667	-0.003609537917047967	0.8741966346641775	None	0	0	0.4	2	0.8	4	1.0	0.8	6	4	0	0	0	0.14285714285714285	7	1	0.4666666666666667	7	0.0	1.0	0.256957240767683	0.8908069268134107	0.30358353502285984	0.751867305663396	0.7458809168365839	0.8972715118207097	0.891652012559051	0.8571264033445933	0	0	0.0
6328	0.06805443108356207	0.006707436387658438	-0.004125579624938705	0.9158090036155324	None	0	0	0.2857142857142857	4	0.7894736842105263	15	0.3888888888888889	0.5263157894736842	13	10	7	1	0	0.16666666666666666	3	18	1.4	21	0.06666666666666667	0.10526315789473684	0.9346256194481664	0.9849977286545716	0.5199638991575563	0.924455804188196	0.3596887921948843	0.939860542859158	0.9681473595647734	0.9587506952841444	1.0	0.38461538461538464	0.0
4025	0.06494164737012208	0.02689977685725356	0.02593405179793172	0.9146912396705871	None	0.14285714285714285	1	0.23529411764705882	4	0.8260869565217391	19	0.2976190476190476	0.6086956521739131	17	14	7	1	0	0.19047619047619047	21	4	1.6666666666666667	25	0.06666666666666667	0.19047619047619047	0.5699415144059075	0.9812482829216141	0.40271449556310596	0.9150235772447349	0.3596887921948843	0.9211007412178636	0.9681473595647734	0.9493339507912122	1.0	0.35294117647058826	0.0
5947	0.061677753348487706	0.030613342613152607	0.024104344531277765	0.9101768179498121	None	0.16666666666666666	1	0.26666666666666666	4	0.8	16	0.3055555555555556	0.55	14	11	7	1	0	0.2222222222222222	18	4	1.4666666666666666	22	0.06666666666666667	0.2222222222222222	0.9392496841804799	0.9814767588436146	0.32655178006428487	0.9256300219376701	0.25474453982569567	0.9471787571099937	0.9681473595647734	0.9579529564207723	1.0	0.14285714285714285	0.0
1848	None	None	None	None	None	0	0	0.125	1	1.0	9	0.7333333333333333	0.6666666666666666	7	6	3	5	0	0.6	3	5	0.7333333333333333	11	0.5555555555555556	0.8888888888888888	0.5699415144059075	0.9455715411785116	0.40271449556310596	0.9309190382810897	0.5528458193697802	0.8845151926407623	0.8517559414250564	0.9239475504609971	0.14285714285714285	0.42857142857142855	0.0
4937	0.06363540089677142	0.030984662448697024	0.030603510733746505	0.9160071498340897	None	0.16666666666666666	1	0.26666666666666666	4	0.8	16	0.3055555555555556	0.55	14	11	7	1	0	0.2222222222222222	18	4	1.4666666666666666	22	0.06666666666666667	0.2222222222222222	0.9392496841804799	0.9845508666412427	0.41975688089334484	0.9226098516219557	0.25474453982569567	0.937428933873132	0.9681473595647734	0.9574369160905021	1.0	0.14285714285714285	0.0
7532	0.06293596757960597	0.029581221480314945	0.02906055836675938	0.9212099293298442	None	0.16666666666666666	1	0.26666666666666666	4	0.8	16	0.3055555555555556	0.55	14	11	7	1	0	0.2222222222222222	18	4	1.4666666666666666	22	0.06666666666666667	0.2222222222222222	0.9392496841804799	0.9845508666412427	0.41975688089334484	0.9226098516219557	0.25474453982569567	0.937428933873132	0.9681473595647734	0.9574369160905021	1.0	0.35714285714285715	0.0
6552	0.06420072126946452	0.03314377020388235	0.03176114880012049	0.9135735225399164	None	0.16666666666666666	1	0.26666666666666666	4	0.8	16	0.3055555555555556	0.55	14	11	7	1	0	0.2222222222222222	18	4	1.4666666666666666	22	0.06666666666666667	0.2222222222222222	0.9392496841804799	0.9845508666412427	0.41975688089334484	0.9226098516219557	0.25474453982569567	0.9333707266329392	0.9681473595647734	0.9565149556969204	1.0	0.35714285714285715	0.0
6027	0.06052207825719954	0.030186832548255417	0.02877569106489107	0.9201858260615784	None	0.16666666666666666	1	0.26666666666666666	4	0.8	16	0.3055555555555556	0.55	14	11	7	1	0	0.2222222222222222	18	4	1.4666666666666666	22	0.06666666666666667	0.2222222222222222	0.9392496841804799	0.9845508666412427	0.41975688089334484	0.9222213863007387	0.25474453982569567	0.937428933873132	0.9681473595647734	0.957363119952823	1.0	0.14285714285714285	0.0
7444	0.063320804732476	0.025697355946339467	0.0228536396323047	0.919404565091799	None	0.16666666666666666	1	0.3333333333333333	5	0.7	14	0.3235294117647059	0.5	14	10	7	1	0	0.23529411764705882	17	4	1.4666666666666666	22	0.07142857142857142	0.1111111111111111	0.9392496841804799	0.9845508666412427	0.41975688089334484	0.9226098516219557	0.25474453982569567	0.937428933873132	0.9681473595647734	0.9574369160905021	1.0	0.35714285714285715	0.0
2236	None	None	None	None	None	0.6666666666666666	2	0.875	7	0.2	2	0.48	0.2	5	2	6	0	0	1.0	5	5	0.8	12	0.0	0.5714285714285714	0.41523578686022244	0.719810298552562	0.3335536974994362	0.7108402332190296	0.739099540592806	0.8436195432472674	0.8473661232997247	0.7642517893135213	0	0	0.0
1647	None	None	None	None	None	0.5	1	1.0	6	0.0	0	0.5625	0	6	0	2	1	0	1.0	4	4	0.6	9	0.5	0.4	0	0	0	0	0	0	0	0	0	0	0
7367	0.07580750137945759	0.009282159875485052	-0.006642630929693731	0.6911314057573839	None	0	0	0.25	4	0.8181818181818182	18	0.38095238095238093	0.5909090909090909	16	13	7	1	0	0.14285714285714285	3	21	1.6	24	0.06666666666666667	0.09090909090909091	0.461409141955287	0.9673519558695285	0.3195498626291335	0.9348241122651462	0.3528842925797947	0.9243712963697904	0.8995947157832846	0.9454103485375887	1.0	0.3125	0.0
5904	0.06261538118934701	0.029774885993522796	0.029324488291376304	0.9165576192012703	None	0.16666666666666666	1	0.26666666666666666	4	0.8	16	0.3055555555555556	0.55	14	11	7	1	0	0.2222222222222222	18	4	1.4666666666666666	22	0.06666666666666667	0.2222222222222222	0.9392496841804799	0.9845508666412427	0.41975688089334484	0.9226098516219557	0.25474453982569567	0.937428933873132	0.9681473595647734	0.9574369160905021	1.0	0.14285714285714285	0.0
2632	3.928619487998958e-06	3.0473028390671105e-09	-6.891750590129451e-10	0.9999993247647667	None	0	0	0.6666666666666666	2	0.5	1	0.6666666666666666	0	1	0	2	0	0	0.6666666666666666	3	2	0.26666666666666666	4	0.0	0.6666666666666666	0	0	0	0	0	0	0	0	0	0	0
3520	0.018240466894302247	0.005079870751196859	0.004975576874666698	0.9950584584063396	None	0	0	0.42857142857142855	3	0.625	5	0.4166666666666667	0.5	7	4	2	0	0	0.375	8	3	0.6666666666666666	10	0.0	0.2222222222222222	0.4076983781479838	0.8817059048877957	0.4188399521542303	0.9302954042994247	0.4481407939653711	0.9384298791955736	0.8496911680537051	0.9199241827219968	0	0	0.0
3204	0.045073351572732206	0.006370327663243473	-0.006296736539972496	0.9874331592500263	None	0	0	0.08333333333333333	1	1.0	16	0.5625	0.625	11	10	6	0	0	0.125	2	16	1.2	18	0.0	0	0.14482484792502787	0.9795119733886275	0.5436244023952705	0.863256400983084	0.3596887921948843	0.9448889906853254	0.9381655677234235	0.9453451406248113	0	0	0.0
1872	None	None	None	None	None	0	0	0.4	2	0.8	4	1.0	0.6	3	3	3	0	0	0.14285714285714285	7	1	0.4666666666666667	7	0.0	0.3333333333333333	0.5838321199325539	0.5785782548521383	0.2577765996883289	0.6125895923359967	0.9521310899808835	0.9257032930802291	0.9267698601502025	0.7501125185073941	0	0	0.0
2576	2.462856198222115e-06	5.506695598929912e-08	-5.444883416170192e-08	0.9999983548205283	None	0	0	0.5	1	1.0	1	1.0	0	1	0	1	0	0	0.3333333333333333	3	1	0.2	3	0.0	0	0	0	0	0	0	0	0	0	0	0	0
5712	0.011838631818229573	0.002110574985639998	0.0016431312541010704	0.9496705885133736	None	0.3333333333333333	1	0.5	4	0.6	6	0.34285714285714286	0.4	6	4	5	1	0	0.7142857142857143	5	7	0.8	12	0.08333333333333333	0.8	0.8075115137091121	0.9769752505972574	0.6148893643189087	0.9604341336624791	0.33527351963397056	0.9731247246340189	0.9681473595647734	0.9709391508791572	1.0	0.16666666666666666	0.0
1076	None	None	None	None	None	0	0	0.75	3	0.25	1	0.6666666666666666	0	1	0	4	0	0	1.0	3	3	0.4	6	0.0	0	0	0	0	0	0	0	0	0	0	0	0
3068	None	None	None	None	None	0	0	0.13333333333333333	2	0.95	19	0.4074074074074074	0.65	14	13	7	1	0	0.16666666666666666	3	18	1.4666666666666666	22	0.058823529411764705	0.21052631578947367	0.529398006601756	0.985909556269808	0.41975688089334484	0.9018958023003308	0.3562865423873395	0.9339881785372441	0.9681473595647734	0.9542931265871553	1.0	0.42857142857142855	0.0
1322	None	None	None	None	None	0	0	0	0	0	0	1.0	0	0	0	0	2	0	1.0	1	1	0.06666666666666667	1	0.5	0	0	0	0	0	0	0	0	0	0	0	0
3687	0.023034642458607965	0.0008125605477779098	-0.0007839992311130098	0.9871215213219436	None	0	0	0.125	1	1.0	10	0.375	0.6	6	6	5	2	0	0.5	8	4	0.8	12	0.14285714285714285	0.2	0.7522287867984977	0.9753405379115485	0.442514521794389	0.7903973724700815	0.25474453982569567	0.9445976603505905	0.9248013582907348	0.9317377951031004	0.5833333333333334	0.6666666666666666	0.0
7283	0.05954981230381292	0.032243299038333645	0.030965491957223805	0.9161518117479449	None	0.16666666666666666	1	0.26666666666666666	4	0.8	16	0.3055555555555556	0.55	14	11	7	1	0	0.2222222222222222	18	4	1.4666666666666666	22	0.06666666666666667	0.2222222222222222	0.9392496841804799	0.9845508666412427	0.41975688089334484	0.9226098516219557	0.25474453982569567	0.937428933873132	0.9681473595647734	0.9574369160905021	1.0	0.2857142857142857	0.0
947	None	None	None	None	None	0	0	0.375	3	0.5555555555555556	5	0.44	0.4444444444444444	7	4	3	3	0	1.0	5	5	0.7333333333333333	11	0.42857142857142855	0.2222222222222222	0.5400129057064676	0.8837578277355972	0.3335536974994362	0.9430966982513838	0.5134646720006003	0.9283079788631254	0.8521136861910785	0.9217069844570108	0.42857142857142855	0.2857142857142857	0.0
892	None	None	None	None	None	0	0	0.75	3	0.0	0	0.8333333333333334	0	2	0	2	2	0	0.6666666666666666	2	3	0.3333333333333333	5	0.3333333333333333	0.6666666666666666	0	0	0	0	0	0	0	0	0	0	0
6219	0.06061834463388202	0.025167385520367066	0.016286751130836715	0.9173862508417222	None	0.16666666666666666	1	0.26666666666666666	4	0.8	16	0.3055555555555556	0.55	14	11	7	1	0	0.2222222222222222	18	4	1.4666666666666666	22	0.06666666666666667	0.2222222222222222	0.9392496841804799	0.9845508666412427	0.36184376308005245	0.8914812941517977	0.25474453982569567	0.937428933873132	0.9681473595647734	0.9520812804459777	1.0	0.35714285714285715	0.0
4538	0.03826073833209908	0.01441842633723708	0.004976207626823387	0.9314648753610579	None	0	0	0.3	3	0.7692307692307693	10	0.38461538461538464	0.5384615384615384	9	7	5	1	0	0.23076923076923078	3	13	1.0	15	0.08333333333333333	0	0.8459490001835448	0.9837111563840429	0.5199638991575563	0.9213012743111891	0.3596887921948843	0.9048516343610868	0.9681473595647734	0.9496828380524636	1.0	0.4444444444444444	0.0
2883	0.0009135090345765631	0.00020334820161272375	0.00020334456414861017	0.9962761910049638	None	0	0	1.0	2	0.0	0	0.75	0	2	0	0	0	0	1.0	2	2	0.2	3	0.0	0	0	0	0	0	0	0	0	0	0	0	0
1939	None	None	None	None	None	0	0	0.2	1	1.0	5	0.7777777777777778	0.2	1	1	5	3	0	1.0	3	3	0.4666666666666667	7	0.21428571428571427	0.8	0.12630247815030365	0.5	0.9220454774598092	0.5	1.0	0.5	0.9810674344884496	0.5	1.0	0	0.5685469256931899
2801	0.015578016402663292	0.0009708171389097207	0.0001316470639772496	0.9614961891399679	None	0.5	1	0.5714285714285714	4	0.625	5	0.47619047619047616	0.5	8	4	1	0	0	0.42857142857142855	3	7	0.6666666666666666	10	0.0	0.6666666666666666	0.5699415144059075	0.8857963208349181	0.4763995437497751	0.9415074310568702	0.4514371182376887	0.6509131862979776	0.7675459330960865	0.8601713530486006	0	0	0.0
2634	0.03346012255824395	0.004802770160902835	0.004517589740037336	0.9881564636368152	None	0.16666666666666666	1	0.26666666666666666	4	0.75	15	0.25	0.4	11	8	10	1	0	0.7272727272727273	11	8	1.4666666666666666	22	0.047619047619047616	0.21052631578947367	0.7820246037529642	0.9796728631957223	0.3335536974994362	0.9227628821625927	0.3596887921948843	0.9743336731636696	0.9681473595647734	0.965469649501017	1.0	0.18181818181818182	0.0
7053	0.03724094537004013	0.007843332414571632	-0.006874922719032482	0.9913703687382744	None	0.16666666666666666	1	0.35714285714285715	5	0.7368421052631579	14	0.4117647058823529	0.47368421052631576	13	9	7	1	0	0.17647058823529413	3	17	1.4	21	0.07142857142857142	0.3333333333333333	0.9346256194481664	0.9849977286545716	0.5199638991575563	0.924455804188196	0.24826409320981754	0.9427217572226148	0.9681473595647734	0.9594279758721537	1.0	0.15384615384615385	0.0
1993	None	None	None	None	None	0	0	0.4	2	0.6	3	0.7777777777777778	0.2	2	1	4	4	0	1.0	3	3	0.4666666666666667	7	0.36363636363636365	0.8	0.47335705849815735	0.9447309399741479	0.8407194092304978	0.521750967187721	0.6536970684499244	0.91928456128894	0.9270002669666527	0.856453031553827	0.5	0	0.5292427332536802
5078	0.01678511538397464	0.003392307215555456	-0.00018463153089616453	0.9328216055638715	None	0.16666666666666666	1	0.5	7	0.47368421052631576	9	0.4375	0.21052631578947367	8	4	12	1	0	0.75	6	8	1.4	21	0.041666666666666664	0.15384615384615385	0.8841641336696506	0.9813657297216197	0.442514521794389	0.9504010528722883	0.26545173007979406	0.9639370844651116	0.9681473595647734	0.9677317996631379	1.0	0.125	0.0
277	None	None	None	None	None	0.14285714285714285	1	0.5	8	0.45454545454545453	10	0.26666666666666666	0.36363636363636365	12	8	11	2	0	0.9	10	9	1.6	24	0.09090909090909091	0	0.15527461677107732	0.9655758353312156	0.6598679772222881	0.8607300558042706	0.43753924934352373	0.9038600267959449	0.87615903856307	0.921680402994791	0.5416666666666666	0	0.0
331	None	None	None	None	None	0.4	2	0.5833333333333334	7	0.4666666666666667	7	0.40476190476190477	0.26666666666666666	8	4	8	2	0	0.8571428571428571	6	7	1.1333333333333333	17	0.125	0.16666666666666666	0.5042509938833186	0.9611809974959289	0.32655178006428487	0.7203489030276939	0.4983307493971997	0.9575872411126833	0.9214956226060039	0.9186495088679713	0.5625	0.125	0.0
640	None	None	None	None	None	0	0	0.25	2	0.7777777777777778	7	0.9166666666666666	0.4444444444444444	4	4	6	6	0	0.75	3	4	0.7333333333333333	11	0.375	1.0	0.6969863763708644	0.943777477056453	0.27792151082029287	0.8467960655546766	0.7936402136095835	0.7959105852526426	0.894329317926196	0.8769361139366603	0.375	0.75	0.16069160098060778
6231	0.06377410995000996	0.02872250015417514	0.02871009286716396	0.9188022289786547	None	0.16666666666666666	1	0.26666666666666666	4	0.8	16	0.3055555555555556	0.55	14	11	7	1	0	0.2222222222222222	18	4	1.4666666666666666	22	0.06666666666666667	0.2222222222222222	0.9392496841804799	0.9845508666412427	0.41975688089334484	0.9226098516219557	0.25474453982569567	0.937428933873132	0.9681473595647734	0.9574369160905021	1.0	0.35714285714285715	0.0
2477	None	None	None	None	None	0	0	0.25	1	1.0	4	1.0	0.5	2	2	3	3	0	0.6666666666666666	3	2	0.4	6	0.3	0	0.47335705849815735	0.9447309399741479	0.8060211656831596	0.6694200862243138	0.6536970684499244	0.91928456128894	0.9196085658815634	0.8799868216335562	0.5	0	0.049578855656136636
3578	0.060399045468605236	0.01788579024919368	0.012295608110599602	0.9222180916702084	None	0.16666666666666666	1	0.26666666666666666	4	0.8	16	0.3055555555555556	0.55	14	11	7	1	0	0.2222222222222222	18	4	1.4666666666666666	22	0.06666666666666667	0.2222222222222222	0.9438737489127936	0.9851873871161391	0.41975688089334484	0.9226098516219557	0.25474453982569567	0.937428933873132	0.9681473595647734	0.9580134540100895	1.0	0.35714285714285715	0.0
3501	0.016080908314640582	0.007178223772428531	0.0071595306258979705	0.9655818523139662	None	0	0	0.16666666666666666	1	1.0	7	0.375	0.7142857142857143	5	5	3	0	0	0.6666666666666666	6	4	0.6	9	0.0	0	0.5640492360475775	0.8601539470217049	0.33421402867283667	0.9298441956708808	1.0	0.5471834618149242	0.9405391709703347	0.8220143501686515	0	0	0.0
6050	0.061607008870366894	0.029650865375952535	0.029620190472646305	0.9156923686520395	None	0.16666666666666666	1	0.26666666666666666	4	0.8	16	0.3055555555555556	0.55	14	11	7	1	0	0.2222222222222222	18	4	1.4666666666666666	22	0.06666666666666667	0.2222222222222222	0.9392496841804799	0.9845508666412427	0.41975688089334484	0.9226098516219557	0.25474453982569567	0.937428933873132	0.9681473595647734	0.9574369160905021	1.0	0.35714285714285715	0.0
1759	None	None	None	None	None	0	0	0.2857142857142857	2	0.75	6	0.625	0.375	4	3	5	2	0	1.0	4	4	0.6666666666666666	10	0.15384615384615385	0	0.4209250886086922	0.9607657363018399	0.9046437843969942	0.7986766154141896	0.7933406475582775	0.958247927886164	0.9704355017254994	0.9288964775872592	0.625	0.25	0.0
2944	0.0017181064561901346	0.00116108399407841	0.0011609851813563642	0.9747874033847224	None	0	0	0.5	2	0.75	3	0.6	0.5	2	2	3	0	0	0.4	2	5	0.4	6	0.0	0	0.5723325610154907	0.5287172578817636	0.29549079791523486	0.5956162565220562	0.6383982512186959	0.9584065112895639	0.8722087352502594	0.7708620885015804	0	0	0.0
7187	0.06274051560882657	0.02836350036494277	0.019726218815919537	0.9192266659204441	None	0.16666666666666666	1	0.26666666666666666	4	0.8	16	0.3055555555555556	0.55	14	11	7	1	0	0.2222222222222222	18	4	1.4666666666666666	22	0.06666666666666667	0.2222222222222222	0.9392496841804799	0.9845508666412427	0.442514521794389	0.9241505707845272	0.25474453982569567	0.937428933873132	0.9681473595647734	0.9577317624932157	1.0	0.35714285714285715	0.0
2732	0.032446251342646205	0.0012829659697953018	-0.0008776098618721893	0.9605358484629574	None	0.3333333333333333	2	0.5714285714285714	8	0.3888888888888889	7	0.36363636363636365	0.3888888888888889	12	7	7	0	0	0.45454545454545453	11	5	1.3333333333333333	20	0.0	0.14285714285714285	0.5579533635827894	0.939031983586473	0.237194823616786	0.7284011215011273	0.16724505153663777	0.7580579676804915	0.8250584744782817	0.8349370133233897	0	0	0.0
2295	None	None	None	None	None	0	0	0.5	3	0.7142857142857143	5	0.45	0.42857142857142855	5	3	3	3	0	0.8	5	4	0.6	9	0.375	0.2857142857142857	0.14482484792502787	0.8894103408866401	0.33421402867283667	0.7523546664936063	0.8436162857632045	0.9171905087764215	0.9459724888525712	0.8660997486525742	0.6	0.2	0.0
153	None	None	None	None	None	0.5	1	0.6666666666666666	4	0.5	3	0.4	0.5	6	3	1	0	0	0.8	5	4	0.5333333333333333	8	0.0	0.6666666666666666	0.6381888828642344	0.977528625764457	0.4530565236211187	0.7871196225045057	0.7379278305378504	0.9406092631156214	0.9032820350880647	0.9317746568943	0	0	0.0
3559	0.01900969961408294	0.008638886158698735	0.006824120215482319	0.960164405724382	None	0	0	0.25	2	0.7777777777777778	7	0.36666666666666664	0.5555555555555556	6	5	4	0	0	0.8333333333333334	6	5	0.7333333333333333	11	0.0	0	0.5640492360475775	0.8461400613453747	0.33421402867283667	0.920390126556311	0.9981422765847288	0.55533493298248	0.9401218975537086	0.8112547542129291	0	0	0.0
4577	0.06082725910647823	0.023434254602684786	0.014004239875361367	0.9199625314431848	None	0.16666666666666666	1	0.26666666666666666	4	0.8	16	0.3055555555555556	0.55	14	11	7	1	0	0.2222222222222222	18	4	1.4666666666666666	22	0.06666666666666667	0.2222222222222222	0.9438737489127936	0.9850781600942338	0.41975688089334484	0.9226098516219557	0.25474453982569567	0.937428933873132	0.9681473595647734	0.9579133474968516	1.0	0.14285714285714285	0.0
6664	0.061446469675098404	0.017161577157131794	0.010759046365768734	0.9247346211464378	None	0	0	0.125	2	0.9523809523809523	20	0.5227272727272727	0.6666666666666666	15	14	7	1	0	0.09090909090909091	2	22	1.5333333333333334	23	0.058823529411764705	0	0.13868946729154233	0.9844004572933448	0.3195498626291335	0.9309197287731114	0.3296971053195882	0.9283875174375649	0.9681473595647734	0.957000892447172	1.0	0.3333333333333333	0.0
2789	3.882005303765082e-05	3.608198460022517e-07	-5.210926437309507e-09	0.9999972678828316	None	0	0	0.75	3	0.5	2	0.5	0.5	4	2	1	2	0	0.75	3	4	0.4	6	0.5	0.6666666666666666	0.22679136283222298	0.6561829949006829	0.2791420409278177	0.8911177821334123	0.6583039609267163	0.7788840804775186	0.8788652601138733	0.7918157232482657	0.625	0.25	0.0
2361	None	None	None	None	None	0	0	0.6	3	0.4	2	0.5833333333333334	0	3	0	3	1	0	0.75	3	4	0.4666666666666667	7	0.14285714285714285	0.5	0	0	0	0	0	0	0	0	0	0	0
2959	0.02951835386541658	0.0029077468564348854	-0.0001339082723723588	0.9328664325613177	None	0.25	1	0.4	4	0.5833333333333334	7	0.4	0.4166666666666667	8	5	5	0	0	0.7142857142857143	7	5	0.9333333333333333	14	0.0	0.3333333333333333	0.7824689659582366	0.9178514455244384	0.4694754178865046	0.8644887645621819	0.9103910443970566	0.8335885551896369	0.8612616746214636	0.8764559743256588	0	0	0.0
1884	None	None	None	None	None	0	0	1.0	1	0	0	1.0	0	0	0	1	3	0	0.5	2	1	0.13333333333333333	2	0.5	0	0	0	0	0	0	0	0	0	0	0	0
3804	0.06368583600175669	0.024585900940717782	0.01935901375407457	0.9096407532173911	None	0.14285714285714285	1	0.23529411764705882	4	0.8260869565217391	19	0.2976190476190476	0.6086956521739131	17	14	7	1	0	0.19047619047619047	21	4	1.6666666666666667	25	0.06666666666666667	0.19047619047619047	0.5699415144059075	0.9816026624718507	0.40271449556310596	0.9111292436231018	0.3596887921948843	0.9211007412178636	0.9681473595647734	0.9488567158537202	1.0	0.35294117647058826	0.0
3262	0.037209238634296864	0.0033414232375306935	0.003332340094154216	0.8966394938227465	None	0	0	0.3333333333333333	3	0.6363636363636364	7	0.48148148148148145	0.5454545454545454	7	6	5	2	0	0.3333333333333333	9	3	0.8666666666666667	13	0.15384615384615385	0.2	0.5838321199325539	0.644681971639712	0.33421402867283667	0.6621821173647168	0.9521310899808835	0.9586522851293408	0.9267698601502025	0.8131733222153937	0.5714285714285714	0	0.0
3472	0.03441032666656632	0.0026816392055078637	-0.0011663900983369857	0.9453929267695447	None	0	0	0.2	2	0.8461538461538461	11	0.5357142857142857	0.5384615384615384	9	7	5	3	0	0.5714285714285714	4	7	1.0	15	0.25	0	0.5523996876336703	0.8711761376348295	0.33421402867283667	0.8431194280485909	0.9454569262792122	0.955219517015572	0.9248565394491229	0.9018304308189798	0.2222222222222222	0.5555555555555556	0.0
1270	None	None	None	None	None	1.0	1	1.0	4	0.25	1	0.5	0.25	2	1	3	2	0	0.75	4	3	0.4	6	0.2222222222222222	1.0	0.4233499373755313	0.7981594962309031	0.3953713855231209	0.9412835198944879	0.3467146408996379	0.5549008257039596	0.8502450425428837	0.8110144980438541	0.75	1.0	0.0
5251	0.06331708047956867	0.030966100411329328	0.030963891981063012	0.9154908305321565	None	0.16666666666666666	1	0.26666666666666666	4	0.8	16	0.3055555555555556	0.55	14	11	7	1	0	0.2222222222222222	18	4	1.4666666666666666	22	0.06666666666666667	0.2222222222222222	0.9392496841804799	0.9845508666412427	0.41975688089334484	0.9226098516219557	0.25474453982569567	0.937428933873132	0.9681473595647734	0.9574369160905021	1.0	0.14285714285714285	0.0
5730	0.07832018920167011	0.01875814093021002	0.018757105364508357	0.95590361622969	None	0	0	0.21428571428571427	3	0.8421052631578947	16	0.5833333333333334	0.631578947368421	14	12	6	1	0	0.1111111111111111	2	18	1.4	21	0.07142857142857142	0.10526315789473684	0.7162943152766255	0.9788999319978142	0.3195498626291335	0.8926490600709286	0.23723284995650773	0.9033525936166568	0.9508718020869985	0.938779335045955	1.0	0.14285714285714285	0.0
6980	0.06491976087617009	0.007282128080701262	0.0021810478862575367	0.9236522039456708	None	0	0	0.21428571428571427	3	0.8333333333333334	15	0.3125	0.5555555555555556	12	10	7	1	0	0.25	16	4	1.3333333333333333	20	0.0625	0	0.9438737489127936	0.9805415769118985	0.3195498626291335	0.8853406307032515	0.14980028745650711	0.8044417771364871	0.9681473595647734	0.9212442610051608	1.0	0.4166666666666667	0.0
4315	0.06505020119480846	0.013531715898705558	0.005185060907334072	0.9293685693460052	None	0	0	0.1875	3	0.8571428571428571	18	0.38333333333333336	0.6190476190476191	14	13	8	1	0	0.15	20	3	1.5333333333333334	23	0.05263157894736842	0	0.9438737489127936	0.9851873871161391	0.36184376308005245	0.8914812941517979	0.25474453982569567	0.937428933873132	0.9681473595647734	0.9527267812079877	1.0	0.35714285714285715	0.0
5495	0.06252388866127871	0.028766530476980384	0.028724637092977595	0.9199927958605569	None	0.16666666666666666	1	0.26666666666666666	4	0.8	16	0.3055555555555556	0.55	14	11	7	1	0	0.2222222222222222	18	4	1.4666666666666666	22	0.06666666666666667	0.2222222222222222	0.9392496841804799	0.9845508666412427	0.41975688089334484	0.9226098516219557	0.25474453982569567	0.937428933873132	0.9681473595647734	0.9574369160905021	1.0	0.2857142857142857	0.0
4002	0.0723944457964802	0.016514822633221352	0.01560905322014489	0.9192326703124847	None	0	0	0.2	3	0.85	17	0.38596491228070173	0.6	14	12	7	1	0	0.15789473684210525	19	3	1.4666666666666666	22	0.0625	0	0.529398006601756	0.985909556269808	0.41975688089334484	0.8954603986023184	0.3562865423873395	0.9339881785372441	0.9681473595647734	0.9532541733605809	1.0	0.35714285714285715	0.0
1831	None	None	None	None	None	0	0	0.2727272727272727	3	0.8571428571428571	12	0.38095238095238093	0.7857142857142857	13	11	2	0	0	0.21428571428571427	14	3	1.0666666666666667	16	0.0	0.42857142857142855	0.775294685675134	0.8907572426096566	0.48612887718882536	0.761439026072142	0.739099540592806	0.8776835227555952	0.8521136861910785	0.8510997805228038	0	0	0.0
308	None	None	None	None	None	0	0	0.6666666666666666	2	0.0	0	0.6666666666666666	0	1	0	2	0	0	0.6666666666666666	2	3	0.26666666666666666	4	0.0	1.0	0	0	0	0	0	0	0	0	0	0	0
3577	0.12372573763473353	0.0017925839561212192	0.0016816398232109096	0.8227573227185343	None	0	0	0.1111111111111111	2	0.9166666666666666	22	0.28888888888888886	0.8333333333333334	21	20	4	2	0	0.2777777777777778	5	18	1.7333333333333334	26	0.18181818181818182	0.08333333333333333	0.6820868146128881	0.9580075783271502	0.5654791809596446	0.9719166203566852	0.5528458193697802	0.8802418592223008	0.8565459817712926	0.9472863523722191	0.5238095238095237	0.14285714285714285	0.0
2192	None	None	None	None	None	0	0	0.6666666666666666	4	0.2857142857142857	2	0.75	0.14285714285714285	3	1	5	2	0	0.75	4	3	0.6	9	0.16666666666666666	0.6666666666666666	0.11492226429071835	0.7334772490372949	0.6745864245055809	0.9619689592665408	0.8969636534337339	0.8617332038871596	0.973386118902933	0.8833172475763156	0.6666666666666666	0	0.0
6526	0.03481171428134483	0.013432049778759357	0.007999061806527881	0.9454542101124319	None	0.125	1	0.3333333333333333	6	0.6666666666666666	16	0.3611111111111111	0.4583333333333333	16	11	9	1	0	0.8888888888888888	9	8	1.7333333333333334	26	0.058823529411764705	0.38095238095238093	0.529398006601756	0.9857565313103172	0.5427215400586004	0.9384743687829731	0.3596887921948843	0.9594191149189779	0.9681473595647734	0.9669134190096662	1.0	0.3125	0.0
4047	0.06387128273817498	0.02294492335257053	0.012337867650305458	0.9286631900929567	None	0	0	0.2	3	0.85	17	0.38596491228070173	0.6	14	12	7	1	0	0.15789473684210525	19	3	1.4666666666666666	22	0.0625	0	0.529398006601756	0.985909556269808	0.5427215400586004	0.9205375786639864	0.3562865423873395	0.9339881785372441	0.9681473595647734	0.9575394068136438	1.0	0.42857142857142855	0.0
6355	0.0286038860557724	0.00929027007940196	-0.005514513151656147	0.9928789521098396	None	0.2	1	0.38461538461538464	5	0.7058823529411765	12	0.4222222222222222	0.47058823529411764	11	8	7	1	0	0.2	3	15	1.2666666666666666	19	0.06666666666666667	0.375	0.9346256194481664	0.9848937433136925	0.5199638991575563	0.9330455437152486	0.3596887921948843	0.9483227307202832	0.9681473595647734	0.9623307585700679	1.0	0.18181818181818182	0.0
2256	None	None	None	None	None	0	0	0.2	1	1.0	5	0.7777777777777778	0.2	1	1	5	3	0	1.0	3	3	0.4666666666666667	7	0.21428571428571427	0.8	0.10738485557847974	0.5	0.9220454774598092	0.5	1.0	0.5	0.9826498619138041	0.5	1.0	0	0.5685469256931899
3603	0.01949941476371383	0.008069163241160261	0.006120566921450362	0.9581679484807444	None	0	0	0.25	2	0.7777777777777778	7	0.36666666666666664	0.5555555555555556	6	5	4	0	0	0.8333333333333334	6	5	0.7333333333333333	11	0.0	0	0.5640492360475775	0.8461400613453747	0.33421402867283667	0.920390126556311	0.9981422765847288	0.55533493298248	0.9401218975537086	0.8112547542129291	0	0	0.0
915	None	None	None	None	None	0	0	0.5	2	0.6666666666666666	2	0.625	0.6666666666666666	2	2	2	3	0	0.5	4	2	0.3333333333333333	5	0.375	0	0.6391647319701983	0.9736184009588565	0.5567520940051554	0.7959893597445183	0.269217625177832	0.5515464425547195	0.8658817791120995	0.8488439249944182	0.5	0.5	0.03587450082135164
3608	0.052989224217701365	0.016891199663923637	0.0019461078967212614	0.9263055659128079	None	0.14285714285714285	1	0.25	4	0.8095238095238095	17	0.3026315789473684	0.5714285714285714	15	12	7	1	0	0.21052631578947367	19	4	1.5333333333333334	23	0.06666666666666667	0.21052631578947367	0.8699969987917113	0.9845188420734071	0.5199638991575563	0.9165734887274435	0.3596887921948843	0.9318307376519525	0.9681473595647734	0.9549887728464481	1.0	0.4	0.0
2010	None	None	None	None	None	0	0	0.18181818181818182	2	0.8571428571428571	12	0.22857142857142856	0.5714285714285714	9	8	6	4	0	0.7	7	10	1.0666666666666667	16	0.26666666666666666	0	0.7494674629564514	0.9499180159037809	0.40271449556310596	0.951452035868318	0.5528458193697802	0.8581668741785385	0.8577790013137292	0.9290881617491767	0.16666666666666666	0.4444444444444444	0.0
4697	0.05096933996051998	0.011275706307196378	-0.0071133570854570475	0.9399504415273471	None	0.16666666666666666	1	0.26666666666666666	4	0.8	16	0.3055555555555556	0.55	14	11	7	1	0	0.2222222222222222	18	4	1.4666666666666666	22	0.06666666666666667	0.2222222222222222	0.8075115137091121	0.9826308448267967	0.442514521794389	0.9264439397939211	0.25474453982569567	0.937428933873132	0.9681473595647734	0.9565571289825763	1.0	0.35714285714285715	0.0
7359	0.06333556269860342	0.031047104021806073	0.03059346045438185	0.9185747047520112	None	0.16666666666666666	1	0.26666666666666666	4	0.8	16	0.3055555555555556	0.55	14	11	7	1	0	0.2222222222222222	18	4	1.4666666666666666	22	0.06666666666666667	0.2222222222222222	0.9392496841804799	0.9845508666412427	0.41975688089334484	0.9226098516219557	0.25474453982569567	0.937428933873132	0.9681473595647734	0.9574369160905021	1.0	0	0.0
535	None	None	None	None	None	0.2	1	0.5	6	0.5625	9	0.42857142857142855	0.375	11	6	6	2	0	0.8571428571428571	6	7	1.2	18	0.18181818181818182	0.3076923076923077	0.7514346057858019	0.9573535490985016	0.40931352888573347	0.8073932157598982	0.3859586844364104	0.9307088516207797	0.8540297711912769	0.9153415777340609	0.5454545454545454	0.2727272727272727	0.0
976	None	None	None	None	None	0.5	1	0.8333333333333334	5	0.2857142857142857	2	0.6	0.14285714285714285	3	1	5	1	0	0.6	3	5	0.6	9	0.08333333333333333	0.5	0.3203384606724763	0.8321245983244934	0.30448778548279465	0.6990004004185185	0.5857462928717301	0.9310631618306107	0.8765998079601703	0.8431885293270444	1.0	0.3333333333333333	0.0
6569	0.0624346200979476	0.031239761753485844	0.031187696929688213	0.9199273140830782	None	0.16666666666666666	1	0.26666666666666666	4	0.8	16	0.3055555555555556	0.55	14	11	7	1	0	0.2222222222222222	18	4	1.4666666666666666	22	0.06666666666666667	0.2222222222222222	0.9392496841804799	0.9845508666412427	0.41975688089334484	0.9226098516219557	0.25474453982569567	0.937428933873132	0.9681473595647734	0.9574369160905021	1.0	0.14285714285714285	0.0
2359	None	None	None	None	None	0.3333333333333333	1	0.3333333333333333	3	0.7272727272727273	8	0.30952380952380953	0.6363636363636364	9	7	3	0	0	0.8571428571428571	7	6	0.8666666666666667	13	0.0	0	0.5555799264440758	0.6433931474088966	0.2514445485718208	0.7280824465238627	0.42492368581583567	0.9219037875186776	0.8112548949625704	0.7937771833179658	0	0	0.0
207	None	None	None	None	None	0	0	0.5	4	0.5	5	0.6	0.2	2	2	9	6	0	0.8	4	5	0.8	12	0.2727272727272727	0.25	0.33793933401972326	0.7068690060899332	0.8752111387090082	0.7769341559822991	0.5697170709946185	0.9244898027383551	0.9093565920681588	0.8240980678525647	0.5	0.5	0.26179273606096604
3766	None	None	None	None	None	0	0	0.09090909090909091	1	1.0	14	0.6666666666666666	0.7142857142857143	11	10	4	0	0	0.16666666666666666	12	2	1.0666666666666667	16	0.0	0.42857142857142855	0.46320127170004294	0.946071193650817	0.3335536974994362	0.8735411182194875	0.739099540592806	0.9488201415783866	0.8946792997441873	0.9290632428555883	0	0	0.0
4851	0.04386792815804478	0.018538800146986723	0.018392999382515964	0.9259078250825878	None	0	0	0.3333333333333333	4	0.75	12	0.4	0.5	10	8	7	1	0	0.2	3	15	1.2	18	0.0625	0.125	0.5247739418694424	0.9851277428549878	0.5427215400586004	0.9339813855322247	0.3596887921948843	0.9502374672590544	0.9681473595647734	0.9631758116518757	1.0	0.4	0.0
143	None	None	None	None	None	0	0	0.25	2	0.8	8	0.5	0.6	7	6	4	3	0	0.375	3	8	0.8	12	0.2727272727272727	0	0.6272924905516556	0.8333140139353046	0.6589053880187086	0.9212024434341844	0.19703279657906897	0.720540681203753	0.858390788171588	0.8418086379482905	0.2857142857142857	0.2857142857142857	0.0
6257	0.06192368280728016	0.02125066820715522	0.02115234157150998	0.5809301577020944	None	0	0	0.21428571428571427	3	0.8421052631578947	16	0.3888888888888889	0.631578947368421	12	12	8	1	0	0.16666666666666666	3	18	1.4	21	0.05	0	0.5247739418694424	0.9851645232149322	0.5427215400586004	0.9256990342652485	0.3596887921948843	0.941955661310893	0.9681473595647734	0.9596245880132775	1.0	0.16666666666666666	0.0
6082	0.060744590428250284	0.0313322407599269	0.030696067646231673	0.9177703876531632	None	0.16666666666666666	1	0.26666666666666666	4	0.8	16	0.3055555555555556	0.55	14	11	7	1	0	0.2222222222222222	18	4	1.4666666666666666	22	0.06666666666666667	0.2222222222222222	0.9392496841804799	0.9845508666412427	0.41975688089334484	0.9226098516219557	0.25474453982569567	0.937428933873132	0.9681473595647734	0.9574369160905021	1.0	0.35714285714285715	0.0
7513	0.0626834264478577	0.02857327186629657	0.02841464077140532	0.9200080851640151	None	0.16666666666666666	1	0.26666666666666666	4	0.8	16	0.3055555555555556	0.55	14	11	7	1	0	0.2222222222222222	18	4	1.4666666666666666	22	0.06666666666666667	0.2222222222222222	0.9392496841804799	0.9845508666412427	0.41975688089334484	0.9226098516219557	0.25474453982569567	0.9333707266329392	0.9681473595647734	0.9565149556969204	1.0	0.35714285714285715	0.0
4707	0.06580388369383135	0.03071081837043262	0.030295088513275448	0.9131560076614087	None	0.16666666666666666	1	0.26666666666666666	4	0.8	16	0.3055555555555556	0.55	14	11	7	1	0	0.2222222222222222	18	4	1.4666666666666666	22	0.06666666666666667	0.2222222222222222	0.9392496841804799	0.9845508666412427	0.41975688089334484	0.9226098516219557	0.25474453982569567	0.937428933873132	0.9681473595647734	0.9574369160905021	1.0	0.35714285714285715	0.0
461	None	None	None	None	None	0	0	0.25	2	0.8888888888888888	8	0.55	0.7777777777777778	8	7	2	0	0	0.2	2	10	0.7333333333333333	11	0.0	0	0.5803255346877014	0.9626235372434695	0.6092014993312527	0.9582145393093867	0.6054616482999972	0.8017727903477375	0.8806447975788161	0.93040012423072	0	0	0.0
5858	0.06267697247888593	0.029375741604908676	0.029007919727305976	0.9192593080223568	None	0.16666666666666666	1	0.26666666666666666	4	0.8	16	0.3055555555555556	0.55	14	11	7	1	0	0.2222222222222222	18	4	1.4666666666666666	22	0.06666666666666667	0.2222222222222222	0.9392496841804799	0.9845508666412427	0.41975688089334484	0.9226098516219557	0.25474453982569567	0.937428933873132	0.9681473595647734	0.9574369160905021	1.0	0.35714285714285715	0.0
659	None	None	None	None	None	0	0	0.16666666666666666	1	1.0	6	0.5	0.3333333333333333	2	2	5	5	0	1.0	4	4	0.5333333333333333	8	0.35714285714285715	0.3333333333333333	0.3226886497910031	0.6268529873317428	0.8513359257769615	0.780842216862223	0.827121228189889	0.8492572904201029	0.938524605742709	0.7636332146904968	0.5	1.0	0.0
2259	None	None	None	None	None	0	0	0.3333333333333333	2	0.8333333333333334	5	0.5714285714285714	0.8333333333333334	6	5	1	0	0	0.2857142857142857	7	2	0.5333333333333333	8	0.0	0	0.5928629781178364	0.8267179446644503	0.2514445485718208	0.8938653110218608	0.21891131597687288	0.6434050107486573	0.8558491586194952	0.8065667680494905	0	0	0.0
6997	0.06295946311478642	0.033654784996385766	0.030300686469533517	0.9159821753853381	None	0.16666666666666666	1	0.26666666666666666	4	0.8	16	0.3055555555555556	0.55	14	11	7	1	0	0.2222222222222222	18	4	1.4666666666666666	22	0.06666666666666667	0.2222222222222222	0.9392496841804799	0.9814767588436146	0.32655178006428487	0.9256300219376701	0.25474453982569567	0.9471787571099937	0.9681473595647734	0.9579529564207723	1.0	0.2857142857142857	0.0
1116	None	None	None	None	None	0	0	0.5	3	0.42857142857142855	3	0.5625	0	3	0	5	3	0	1.0	4	4	0.6	9	0.2727272727272727	0	0	0	0	0	0	0	0	0	0	0	0
6421	0.007732670828152766	0.001001651149416989	-8.525355265973558e-05	0.9537493473646175	None	0	0	0.2727272727272727	3	0.7857142857142857	11	0.41025641025641024	0.2857142857142857	5	4	10	1	0	0.23076923076923078	13	3	1.0666666666666667	16	0.043478260869565216	0.3076923076923077	0.1	0.9729477681356581	0.9102288660086838	0.885567084859189	0.4993323713032374	0.9360837524482561	0.948619616621688	0.941087189797126	1.0	0.6	0.0
861	None	None	None	None	None	0	0	0.6	3	0.6	3	0.4666666666666667	0.4	5	2	1	2	0	0.6	5	3	0.4666666666666667	7	0.6666666666666666	1.0	0.4106717550292438	0.5	0.4218567085288619	0.5453899753718044	0.3426377633557782	0.6935233651167267	0.6385422840011873	0.5824651915996018	0.6	0.6	0.0
932	None	None	None	None	None	0.2	1	0.3333333333333333	4	0.8	12	0.37777777777777777	0.8	16	12	0	0	0	0.2	15	3	1.1333333333333333	17	0.0	1.0	0.8376819220095537	0.9105976661368954	0.48612887718882536	0.7987076280576059	0.7680326521309798	0.9371130104976463	0.9006041753159586	0.8941217237732484	0	0	0.0
6728	0.06327927270341037	0.016174106882812043	0.015228490277679444	0.9259339544732014	None	0.14285714285714285	1	0.25	4	0.8181818181818182	18	0.2222222222222222	0.5	12	11	11	1	0	0.3333333333333333	6	18	1.6	24	0.04	0.6666666666666666	0.9392496841804799	0.9842833629310767	0.41975688089334484	0.931213845473457	0.25474453982569567	0.9418764188000617	0.9681473595647734	0.9599208412904271	1.0	0	0.0
963	None	None	None	None	None	0.3333333333333333	1	0.625	5	0.4444444444444444	4	0.4583333333333333	0.3333333333333333	7	3	3	2	0	0.375	3	8	0.7333333333333333	11	0.3333333333333333	0.6666666666666666	0.20764891028017893	0.8620548234228533	0.21781570654588864	0.8895152587718628	0.417030762158401	0.9412199819301724	0.7704821761423022	0.9029591739319253	0.5714285714285714	0.14285714285714285	0.0
178	None	None	None	None	None	0	0	0.6666666666666666	4	0.42857142857142855	3	0.5	0.2857142857142857	3	2	5	0	0	0.5	3	6	0.6	9	0.0	0.6666666666666666	0.5140006952121303	0.7226989143555627	0.8849329097573563	0.5570703186189313	0.14669309531274916	0.8753701097953379	0.9580679315041175	0.7399077610462341	0	0	0.0
4872	0.059352740055605584	0.02829410490425109	0.025682533102325024	0.9159318068625172	None	0	0	0.2	3	0.85	17	0.38596491228070173	0.6	14	12	7	1	0	0.15789473684210525	19	3	1.4666666666666666	22	0.0625	0	0.5098572512845573	0.9849158704551307	0.41975688089334484	0.9018958023003308	0.3562865423873395	0.9339881785372441	0.9681473595647734	0.953277073039668	1.0	0.42857142857142855	0.0
351	None	None	None	None	None	0	0	0.6666666666666666	2	0.5	1	0.6666666666666666	0	1	0	2	2	0	0.6666666666666666	3	2	0.26666666666666666	4	0.2857142857142857	0.6666666666666666	0	0	0	0	0	0	0	0	0	0	0
3099	0.021001861540326457	0.010233954661537589	0.0016454344738679868	0.9373616964373136	None	0	0	0.25	2	0.7777777777777778	7	0.5238095238095238	0.5555555555555556	6	5	4	0	0	0.42857142857142855	7	3	0.7333333333333333	11	0.0	0.3333333333333333	0.5633371839453805	0.843086900211371	0.33421402867283667	0.9329752851961214	0.9520074441394495	0.9201250427359026	0.9339873721313094	0.9049016051666512	0	0	0.0
5099	0.06349833934914827	0.030330657834588482	0.03006865056783642	0.9144327960845756	None	0.16666666666666666	1	0.26666666666666666	4	0.8	16	0.3055555555555556	0.55	14	11	7	1	0	0.2222222222222222	18	4	1.4666666666666666	22	0.06666666666666667	0.2222222222222222	0.9392496841804799	0.9845508666412427	0.41975688089334484	0.9226098516219557	0.25474453982569567	0.937428933873132	0.9681473595647734	0.9574369160905021	1.0	0.35714285714285715	0.0
7349	0.06298818410415317	0.034020610447950225	0.03278667782663777	0.9140279413591068	None	0.16666666666666666	1	0.26666666666666666	4	0.8	16	0.3055555555555556	0.55	14	11	7	1	0	0.2222222222222222	18	4	1.4666666666666666	22	0.06666666666666667	0.2222222222222222	0.9392496841804799	0.9845508666412427	0.41975688089334484	0.9226098516219557	0.25474453982569567	0.9333707266329392	0.9681473595647734	0.9565149556969204	1.0	0.35714285714285715	0.0
2697	8.43943474027355e-05	1.1609200126956918e-06	1.1062856425425279e-06	0.9999981213176303	None	0	0	0.25	1	1.0	4	1.0	0.25	1	1	4	3	0	0.6666666666666666	3	2	0.4	6	0.25	1.0	0.11492226429071835	0.5	0.7847133020353161	0.5	0.9308258173115916	0.5	0.972138615222861	0.5	1.0	0	0.29529343019356585
2166	None	None	None	None	None	0	0	0.5	3	0.7142857142857143	5	0.75	0.42857142857142855	4	3	4	1	0	0.75	3	4	0.6	9	0.09090909090909091	0.6666666666666666	0.5838321199325539	0.9239316304903095	0.33421402867283667	0.7976950963980736	0.6646295944915025	0.9485617225886253	0.9267698601502025	0.9056099835754855	1.0	0.5	0.0
3019	2.4648870591281536e-06	4.6918032849829864e-08	4.663549105127402e-08	0.9999988458283047	None	0	0	0.5	2	0.6666666666666666	2	0.8333333333333334	0	1	0	3	0	0	0.6666666666666666	3	2	0.3333333333333333	5	0.0	0.6666666666666666	0	0	0	0	0	0	0	0	0	0	0
1446	None	None	None	None	None	0	0	0.25	1	1.0	4	0.6	0.75	3	3	2	3	0	0.4	2	5	0.4	6	0.375	0	0.5210054290950872	0.9625438531517746	0.3654178490482054	0.9717508223113646	0.6229476370411535	0.8747537724624688	0.9058093251330791	0.9483076036965423	0.3333333333333333	1.0	0.0
6956	0.06252340976216894	0.029167866626113557	0.028975059253862828	0.9219241170145887	None	0.16666666666666666	1	0.26666666666666666	4	0.8	16	0.3055555555555556	0.55	14	11	7	1	0	0.2222222222222222	18	4	1.4666666666666666	22	0.06666666666666667	0.2222222222222222	0.9392496841804799	0.9845508666412427	0.41975688089334484	0.9226098516219557	0.25474453982569567	0.937428933873132	0.9681473595647734	0.9574369160905021	1.0	0.35714285714285715	0.0
5370	0.06212001138886746	0.03127046601467594	0.030644135968817855	0.917135671311117	None	0.16666666666666666	1	0.26666666666666666	4	0.8	16	0.3055555555555556	0.55	14	11	7	1	0	0.2222222222222222	18	4	1.4666666666666666	22	0.06666666666666667	0.2222222222222222	0.9392496841804799	0.9845508666412427	0.41975688089334484	0.9226098516219557	0.25474453982569567	0.937428933873132	0.9681473595647734	0.9574369160905021	1.0	0.14285714285714285	0.0
1388	None	None	None	None	None	0	0	0.375	3	0.8	8	0.34285714285714286	0.7	9	7	2	2	0	0.7142857142857143	7	5	0.8	12	0.3333333333333333	0.2	0.3837313305445803	0.917266001108732	0.27805526292691796	0.8418644404340819	0.4216376666438443	0.8870805896033477	0.7960001122778352	0.8855831739787059	0.5555555555555556	0.1111111111111111	0.0
4777	None	None	None	None	None	0.1111111111111111	1	0.3	6	0.7142857142857143	20	0.3125	0.7142857142857143	25	20	4	1	0	0.16666666666666666	24	4	2.0	30	0.14285714285714285	0.15384615384615385	0.4073869261614397	0.9719890011677031	0.5654791809596446	0.8932317852591065	0.3596887921948843	0.9060146058605965	0.9004849370754177	0.9337402933930866	1.0	0.32	0.0
6309	None	None	None	None	None	0.14285714285714285	1	0.4117647058823529	7	0.5652173913043478	13	0.46296296296296297	0.4782608695652174	16	11	8	1	0	0.6666666666666666	6	9	1.6666666666666667	25	0.06666666666666667	0.45454545454545453	0.7523533755056105	0.980516204034876	0.3195498626291335	0.9227007723005445	0.33877485251815154	0.9263191297724057	0.9681473595647734	0.9515025379634817	1.0	0.0625	0.0
904	None	None	None	None	None	0	0	0.4444444444444444	4	0.45454545454545453	5	0.52	0.2727272727272727	7	3	5	0	0	1.0	5	5	0.8666666666666667	13	0.0	0	0.4572648521182476	0.6700704453440229	0.6825402811626635	0.9244643302142234	0.2885486343401804	0.9537551193838069	0.8519901384961174	0.8889298607160788	0	0	0.0
7320	0.06221638338799917	0.001338305067328165	-0.000273980665861898	0.9352918726042168	None	0.14285714285714285	1	0.25	4	0.8181818181818182	18	0.2222222222222222	0.5909090909090909	15	13	8	1	0	0.3333333333333333	6	18	1.6	24	0.05555555555555555	0.6666666666666666	0.9438737489127936	0.9821491341428632	0.3195498626291335	0.9203711807352272	0.14980028745650711	0.9347759906110786	0.9681473595647734	0.9543135470822809	1.0	0.3333333333333333	0.0
5393	0.06086084980167381	0.030915327412034878	0.030590121256627162	0.9135874270868599	None	0.16666666666666666	1	0.26666666666666666	4	0.8	16	0.3055555555555556	0.55	14	11	7	1	0	0.2222222222222222	18	4	1.4666666666666666	22	0.06666666666666667	0.2222222222222222	0.9392496841804799	0.9845508666412427	0.41975688089334484	0.9226098516219557	0.25474453982569567	0.937428933873132	0.9681473595647734	0.9574369160905021	1.0	0.35714285714285715	0.0
5224	0.06076163224735866	0.027857026642491216	0.027583130233912224	0.9214097688389388	None	0.16666666666666666	1	0.26666666666666666	4	0.8	16	0.3055555555555556	0.55	14	11	7	1	0	0.2222222222222222	18	4	1.4666666666666666	22	0.06666666666666667	0.2222222222222222	0.9392496841804799	0.9845508666412427	0.41975688089334484	0.9226098516219557	0.25474453982569567	0.937428933873132	0.9681473595647734	0.9574369160905021	1.0	0.14285714285714285	0.0
90	None	None	None	None	None	0	0	1.0	1	0	0	1.0	0	1	0	0	1	0	0.5	2	1	0.13333333333333333	2	0.3333333333333333	0	0	0	0	0	0	0	0	0	0	0	0
4371	0.059749052508096895	0.024079109706170807	0.023527277475926166	0.9157570940653431	None	0.14285714285714285	1	0.23529411764705882	4	0.8260869565217391	19	0.2976190476190476	0.6086956521739131	17	14	7	1	0	0.19047619047619047	21	4	1.6666666666666667	25	0.06666666666666667	0.19047619047619047	0.35511951826583193	0.9821585090145724	0.5654791809596446	0.9186149566695496	0.3596887921948843	0.927277957463093	0.9681473595647734	0.9522343068707293	1.0	0.35294117647058826	0.0
5924	0.06132388315343331	0.0276655702896952	0.027649033993239303	0.9188281082778714	None	0.16666666666666666	1	0.26666666666666666	4	0.8	16	0.3055555555555556	0.55	14	11	7	1	0	0.2222222222222222	18	4	1.4666666666666666	22	0.06666666666666667	0.2222222222222222	0.9392496841804799	0.9845508666412427	0.41975688089334484	0.9226098516219557	0.25474453982569567	0.937428933873132	0.9681473595647734	0.9574369160905021	1.0	0.14285714285714285	0.0
4593	0.06533004621155995	0.027518425060644367	0.02750307408753642	0.9163347681471015	None	0.16666666666666666	1	0.26666666666666666	4	0.8	16	0.3055555555555556	0.55	14	11	7	1	0	0.2222222222222222	18	4	1.4666666666666666	22	0.06666666666666667	0.2222222222222222	0.9392496841804799	0.9845508666412427	0.41975688089334484	0.9226098516219557	0.25474453982569567	0.937428933873132	0.9681473595647734	0.9574369160905021	1.0	0.35714285714285715	0.0
6537	0.061417784113056866	0.029390920397839044	0.029120186139915703	0.9170618669164521	None	0.16666666666666666	1	0.26666666666666666	4	0.8	16	0.3055555555555556	0.55	14	11	7	1	0	0.2222222222222222	18	4	1.4666666666666666	22	0.06666666666666667	0.2222222222222222	0.9392496841804799	0.9845508666412427	0.41975688089334484	0.9226098516219557	0.25474453982569567	0.937428933873132	0.9681473595647734	0.9574369160905021	1.0	0.35714285714285715	0.0
5232	0.05849190640484328	0.025317227591551163	0.008944588524002435	0.9287355336978024	None	0.14285714285714285	1	0.25	4	0.8181818181818182	18	0.2823529411764706	0.5909090909090909	15	13	8	1	0	0.29411764705882354	17	5	1.6	24	0.05555555555555555	0.2	0.9438737489127936	0.9839125373345431	0.3195498626291335	0.9203711807352272	0.14980028745650711	0.9347759906110786	0.9681473595647734	0.9558268230038383	1.0	0.3333333333333333	0.0
2826	0.007304943566442512	0.00019471054394205265	-0.00013954190145208385	0.9978769007308244	None	0	0	0.5	2	0.75	3	0.5	0.5	4	2	1	0	0	0.75	3	4	0.4	6	0.0	0	0.7754487206006655	0.9154094987314061	0.3471476010024138	0.8269653402644542	0.6314206872774297	0.8985780743058844	0.810999036829371	0.8851823273695492	0	0	0.0
7160	0.07967455661656836	0.004922565108721242	0.004743029479176512	0.8135698189384214	None	0	0	0.16666666666666666	2	0.9375	15	0.5294117647058824	0.75	12	12	5	1	0	0.11764705882352941	2	17	1.2	18	0.07142857142857142	0	0.8572234437806822	0.9825982508706003	0.442514521794389	0.9347757605298616	0.25474453982569567	0.9418764188000617	0.9681473595647734	0.9593192630669337	1.0	0.3333333333333333	0.0
5870	0.06294638803712758	0.02885589694784849	0.028580151611838783	0.9210739509196189	None	0.16666666666666666	1	0.26666666666666666	4	0.8	16	0.3055555555555556	0.55	14	11	7	1	0	0.2222222222222222	18	4	1.4666666666666666	22	0.06666666666666667	0.2222222222222222	0.9392496841804799	0.9845508666412427	0.41975688089334484	0.9226098516219557	0.25474453982569567	0.937428933873132	0.9681473595647734	0.9574369160905021	1.0	0.14285714285714285	0.0
5632	None	None	None	None	None	0.125	1	0.4444444444444444	8	0.52	13	0.45	0.48	18	12	8	1	0	0.6	6	10	1.8	27	0.07142857142857142	0.3333333333333333	0.6990232336174307	0.9632220096373875	0.9329865069097281	0.9459971415690821	0.6281228470492755	0.9481328491611761	0.8782225177157923	0.9530894111616411	1.0	0.2222222222222222	0.0
5404	0.0625212488060306	0.027810397504384098	0.027808978194661178	0.9161969323811959	None	0.16666666666666666	1	0.26666666666666666	4	0.8	16	0.3055555555555556	0.55	14	11	7	1	0	0.2222222222222222	18	4	1.4666666666666666	22	0.06666666666666667	0.2222222222222222	0.9392496841804799	0.9845508666412427	0.41975688089334484	0.9226098516219557	0.25474453982569567	0.937428933873132	0.9681473595647734	0.9574369160905021	1.0	0.35714285714285715	0.0
27	None	None	None	None	None	0	0	0.46153846153846156	6	0.4117647058823529	7	0.6785714285714286	0.35294117647058826	8	6	10	2	0	0.14285714285714285	2	14	1.2666666666666666	19	0.09090909090909091	0	0.40249389087156473	0.9063498637548036	0.719045881415877	0.6554527558660618	0.44950589755286063	0.6473066336484803	0.8013416168920997	0.7637575644637371	0.5625	0	0.0
7417	0.06465931993887675	0.03172653038832748	0.031074447633803955	0.9147987517971776	None	0.16666666666666666	1	0.26666666666666666	4	0.8	16	0.3055555555555556	0.55	14	11	7	1	0	0.2222222222222222	18	4	1.4666666666666666	22	0.06666666666666667	0.2222222222222222	0.9392496841804799	0.9845508666412427	0.442514521794389	0.9241505707845272	0.25474453982569567	0.937428933873132	0.9681473595647734	0.9577317624932157	1.0	0.35714285714285715	0.0
6996	0.06489116975492996	0.033988562889765504	0.031024013612066578	0.9178546452419274	None	0.16666666666666666	1	0.26666666666666666	4	0.8	16	0.3055555555555556	0.55	14	11	7	1	0	0.2222222222222222	18	4	1.4666666666666666	22	0.06666666666666667	0.2222222222222222	0.9392496841804799	0.9845508666412427	0.442514521794389	0.9241505707845272	0.25474453982569567	0.937428933873132	0.9681473595647734	0.9577317624932157	1.0	0.35714285714285715	0.0
4531	0.06367914689542271	0.030402276849742088	0.03003404379151978	0.9164173932144573	None	0.16666666666666666	1	0.26666666666666666	4	0.8	16	0.3055555555555556	0.55	14	11	7	1	0	0.2222222222222222	18	4	1.4666666666666666	22	0.06666666666666667	0.2222222222222222	0.9392496841804799	0.9845508666412427	0.41975688089334484	0.9226098516219557	0.25474453982569567	0.937428933873132	0.9681473595647734	0.9574369160905021	1.0	0.35714285714285715	0.0
5937	0.06208990995129154	0.02793961679434517	0.027730475863217547	0.9178331046626871	None	0.16666666666666666	1	0.26666666666666666	4	0.8	16	0.3055555555555556	0.55	14	11	7	1	0	0.2222222222222222	18	4	1.4666666666666666	22	0.06666666666666667	0.2222222222222222	0.9392496841804799	0.9845508666412427	0.41975688089334484	0.9226098516219557	0.25474453982569567	0.937428933873132	0.9681473595647734	0.9574369160905021	1.0	0.14285714285714285	0.0
5639	0.06363454827578553	0.028158105928327622	0.028130040586923012	0.9152966141311027	None	0.16666666666666666	1	0.26666666666666666	4	0.8	16	0.3055555555555556	0.55	14	11	7	1	0	0.2222222222222222	18	4	1.4666666666666666	22	0.06666666666666667	0.2222222222222222	0.9392496841804799	0.9845508666412427	0.41975688089334484	0.9226098516219557	0.25474453982569567	0.937428933873132	0.9681473595647734	0.9574369160905021	1.0	0.35714285714285715	0.0
4390	0.05920666754795601	0.025756161854651387	0.015667739492972996	0.9214021859403387	None	0.16666666666666666	1	0.26666666666666666	4	0.8	16	0.3055555555555556	0.55	14	11	7	1	0	0.2222222222222222	18	4	1.4666666666666666	22	0.06666666666666667	0.2222222222222222	0.9392496841804799	0.9845508666412427	0.36184376308005245	0.8914812941517977	0.25474453982569567	0.937428933873132	0.9681473595647734	0.9520812804459777	1.0	0.35714285714285715	0.0
954	None	None	None	None	None	0	0	0.5	2	0.6666666666666666	2	0.625	0.3333333333333333	1	1	3	0	0	0.5	2	4	0.3333333333333333	5	0.0	0	0.1	0.5	0.4117924594879695	0.5	0.5857462928717301	0.5	0.8817897075439666	0.5	0	0	0.0
1596	None	None	None	None	None	0	0	0.75	3	0.5	2	0.5	0.5	3	2	2	0	0	0.75	3	4	0.4	6	0.0	1.0	0.5838321199325539	0.5270782009249071	0.33421402867283667	0.649548571842857	0.9521310899808835	0.9506356128290969	0.9061587700943126	0.7734318860824348	0	0	0.0
5636	0.03966542587278798	0.012694350810277007	0.002284345306813545	0.9293537566162109	None	0	0	0.3	3	0.7692307692307693	10	0.38461538461538464	0.5384615384615384	9	7	5	1	0	0.23076923076923078	3	13	1.0	15	0.08333333333333333	0	0.8459490001835448	0.9837111563840429	0.5199638991575563	0.9213012743111891	0.3596887921948843	0.9048516343610868	0.9681473595647734	0.9496828380524636	1.0	0.4444444444444444	0.0
4398	0.06338119833585154	0.02551933743473465	0.023277223565984953	0.9125662256699176	None	0.125	1	0.3333333333333333	6	0.68	17	0.32142857142857145	0.52	17	13	9	1	0	0.19047619047619047	21	4	1.8	27	0.05555555555555555	0.17391304347826086	0.11492226429071835	0.9832615789695138	0.5654791809596446	0.932190268435082	0.3596887921948843	0.959160042245804	0.9681473595647734	0.9638572056485343	1.0	0.11764705882352941	0.0
6356	0.06414886622883947	0.02818733095638724	0.028187129245157674	0.9108935516031174	None	0.16666666666666666	1	0.26666666666666666	4	0.8	16	0.3055555555555556	0.55	14	11	7	1	0	0.2222222222222222	18	4	1.4666666666666666	22	0.06666666666666667	0.2222222222222222	0.9392496841804799	0.9845508666412427	0.41975688089334484	0.9226098516219557	0.25474453982569567	0.937428933873132	0.9681473595647734	0.9574369160905021	1.0	0.35714285714285715	0.0
6957	0.03662281527689773	0.014737697515743024	-0.014685110605824841	0.8872678622102663	None	0	0	0.21428571428571427	3	0.8333333333333334	15	0.2777777777777778	0.4444444444444444	9	8	10	1	0	0.5	6	12	1.3333333333333333	20	0.043478260869565216	0.23529411764705882	0.11492226429071835	0.9847083847913397	0.5654791809596446	0.9333453303155747	0.3596887921948843	0.9512913459334096	0.9681473595647734	0.9629863176726358	1.0	0.2222222222222222	0.0
940	None	None	None	None	None	0	0	0.75	3	0.5	2	0.5	0.25	4	1	1	0	0	0.75	3	4	0.4	6	0.0	1.0	0.38566717133121015	0.928719735348699	0.3436455622161966	0.9171399537294165	0.6579958340779068	0.9673243874947298	0.9094024555736301	0.941936456649469	0	0	0.0
6798	None	None	None	None	None	0	0	0.2857142857142857	4	0.7222222222222222	13	0.5	0.3888888888888889	9	7	10	1	0	0.625	8	5	1.3333333333333333	20	0.045454545454545456	0.625	0.11492226429071835	0.9847083847913397	0.5654791809596446	0.9333453303155747	0.3596887921948843	0.9512913459334096	0.9681473595647734	0.9629863176726358	1.0	0.4444444444444444	0.0
2776	0.0104728524993258	0.0050947351833100455	-0.0030977902312359067	0.973679062095187	None	0	0	0.5	3	0.6666666666666666	4	0.5714285714285714	0.6666666666666666	6	4	1	1	0	0.2857142857142857	7	2	0.5333333333333333	8	0.25	0.3333333333333333	0.6485880743066641	0.8541746199094465	0.2606184750819219	0.9279240735693439	0.3449182937098303	0.8466317623293542	0.8369222269883599	0.881890930513875	1.0	0.16666666666666666	0.0
7504	0.038598520694340686	0.012031576242493182	0.007785305852909872	0.928503925968269	None	0	0	0.3	3	0.7692307692307693	10	0.38461538461538464	0.5384615384615384	9	7	5	1	0	0.23076923076923078	3	13	1.0	15	0.08333333333333333	0	0.8459490001835448	0.9837111563840429	0.5654791809596446	0.9216622594017999	0.3596887921948843	0.9048516343610868	0.9681473595647734	0.9497622491887103	1.0	0.4444444444444444	0.0
1040	None	None	None	None	None	0	0	0.16666666666666666	1	1.0	7	0.45	0.5714285714285714	4	4	4	4	0	0.8	5	4	0.6	9	0.3333333333333333	0.2857142857142857	0.6613680772683397	0.805223523072579	0.46051592271411224	0.6562066637474753	0.86782714515963	0.9097400211710771	0.8525530333406176	0.8113371838467445	0.375	0.75	0.0
1030	None	None	None	None	None	0	0	0.16666666666666666	1	1.0	6	0.4	0	0	0	7	0	0	0.8	5	4	0.5333333333333333	8	0.0	0	0	0	0	0	0	0	0	0	0	0	0
2368	None	None	None	None	None	1.0	1	0.8	4	0.4	2	0.4375	0.4	6	2	0	0	0	1.0	4	4	0.4666666666666667	7	0.0	0.6666666666666666	0.256957240767683	0.8908069268134107	0.30358353502285984	0.751867305663396	0.7458809168365839	0.8972715118207097	0.891652012559051	0.8571264033445933	0	0	0.0
2385	None	None	None	None	None	0.5	1	0.6666666666666666	4	0.5714285714285714	4	0.42857142857142855	0.42857142857142855	5	3	3	0	0	0.42857142857142855	3	7	0.6	9	0.0	1.0	0.5699415144059075	0.9593457198189564	0.298418301349034	0.6214480999673907	0.3246654124565084	0.8341770083653043	0.8699508025044385	0.8528908945690435	0	0	0.0
1766	None	None	None	None	None	0.3333333333333333	1	0.5	4	0.6666666666666666	6	0.39285714285714285	0.3333333333333333	4	3	6	3	0	0.5714285714285714	4	7	0.7333333333333333	11	0.2	0.2857142857142857	0.2219580103162771	0.9256268488861775	0.635000065853317	0.9326271932290204	0.4883382376266856	0.7765734510705835	0.9057413369304638	0.8939415072863375	0.5	0.75	0.0
5590	0.06324763594165782	0.029532324787281596	0.02942955628971004	0.9191944901679381	None	0.16666666666666666	1	0.26666666666666666	4	0.8	16	0.3055555555555556	0.55	14	11	7	1	0	0.2222222222222222	18	4	1.4666666666666666	22	0.06666666666666667	0.2222222222222222	0.9392496841804799	0.9845508666412427	0.41975688089334484	0.9226098516219557	0.25474453982569567	0.937428933873132	0.9681473595647734	0.9574369160905021	1.0	0.14285714285714285	0.0
3542	0.04983399093420068	0.0019384558788511628	-0.001897488273788982	0.9936883358141497	None	0.16666666666666666	1	0.21428571428571427	3	0.8333333333333334	15	0.37037037037037035	0.5555555555555556	13	10	6	1	0	0.16666666666666666	3	18	1.3333333333333333	20	0.07692307692307693	0.23529411764705882	0.9438737489127936	0.982016490808846	0.3195498626291335	0.904639612647693	0.14980028745650711	0.9430864609551297	0.9681473595647734	0.9534347751750967	1.0	0.38461538461538464	0.0
544	None	None	None	None	None	0	0	0.3333333333333333	2	0.8571428571428571	6	0.42857142857142855	0.7142857142857143	6	5	2	2	0	0.42857142857142855	7	3	0.6	9	0.2857142857142857	0	0.7749569141816067	0.9444523441121474	0.38528243041408866	0.8331460181183308	0.2930280043211999	0.9359737083987943	0.8704067575446617	0.9148684398984653	0.5833333333333333	0.16666666666666666	0.0
7497	0.06379146624399758	0.002088326187733298	0.0020510721516970505	0.6230581125435578	None	0	0	0.25	3	0.8125	13	0.375	0.625	10	10	7	1	0	0.1875	3	16	1.2	18	0.05555555555555555	0	0.9438737489127936	0.9666154325527399	0.3195498626291335	0.8921755927545755	0.14980028745650711	0.8347143424033575	0.9681473595647734	0.9142049454966766	1.0	0.3	0.0
5448	0.062096957529595466	0.027347383402802104	0.027262825801621655	0.9206949337537793	None	0.16666666666666666	1	0.26666666666666666	4	0.8	16	0.3055555555555556	0.55	14	11	7	1	0	0.2222222222222222	18	4	1.4666666666666666	22	0.06666666666666667	0.2222222222222222	0.9392496841804799	0.9845508666412427	0.41975688089334484	0.9226098516219557	0.25474453982569567	0.937428933873132	0.9681473595647734	0.9574369160905021	1.0	0.35714285714285715	0.0
3441	None	None	None	None	None	0	0	0.3333333333333333	2	0.7142857142857143	5	0.75	0.42857142857142855	4	3	4	2	0	0.75	3	4	0.6	9	0.18181818181818182	0.4	0.5739406779900657	0.5983772486773946	0.4815623428614506	0.9350815291606054	0.9520074441394495	0.5461927531823824	0.8956168303850963	0.7472192947049616	0.625	0.25	0.0
2627	0.013610636976536515	0.0001935352894559854	8.585657830413704e-05	0.9981065981581638	None	0	0	0.2	2	0.9166666666666666	11	0.5384615384615384	0.25	3	3	10	10	0	0.15384615384615385	2	13	0.9333333333333333	14	0.4166666666666667	0	0.9438737489127936	0.7762455529292255	0.27403458082704524	0.6520023504159732	0.14980028745650711	0.558422131274298	0.9681473595647734	0.6686704060173821	0.3333333333333333	0.6666666666666666	0.003168261181663682
1886	None	None	None	None	None	1.0	1	0.6	3	0.4	2	0.4666666666666667	0.4	3	2	3	0	0	0.6	5	3	0.4666666666666667	7	0.0	1.0	0.775294685675134	0.7859302063521756	0.48612887718882536	0.7194109062069555	0.9386208166520374	0.8376834414341532	0.8857712797456122	0.7848909510225046	0	0	0.0
3938	0.051327441498625	0.003452294150222675	0.003451841088456032	0.9770730752793335	None	0	0	0.125	2	0.9047619047619048	19	0.5227272727272727	0.7142857142857143	16	15	6	1	0	0.09090909090909091	2	22	1.5333333333333334	23	0.06666666666666667	0.09523809523809523	0.5699415144059075	0.9788317427272241	0.40271449556310596	0.9007056200832106	0.3596887921948843	0.922718161412915	0.9071926967286895	0.9447787947322511	1.0	0.375	0.0
3333	0.02261093139365003	0.006136167720067716	0.006045602066610407	0.9954329054169593	None	0	0	0.42857142857142855	3	0.625	5	0.35714285714285715	0.5	7	4	2	1	0	0.5714285714285714	7	4	0.6666666666666666	10	0.2	0.2222222222222222	0.4076983781479838	0.8817059048877957	0.4188399521542303	0.9302954042994247	0.4481407939653711	0.9384298791955736	0.8496911680537051	0.9199241827219968	1.0	0.42857142857142855	0.0
2770	0.006257515826483625	0.00046485521225535735	0.00045452828946662043	0.9914329033835576	None	0	0	0.6	3	0.6	3	0.7	0.4	4	2	2	3	0	0.4	5	2	0.4666666666666667	7	0.5	0.8	0.5488459942216652	0.8833980829460507	0.6784384229319511	0.9727471381945948	0.28964205960739	0.9677110857892792	0.9425097558892815	0.9525769196786732	0.5	0	0.0
1635	None	None	None	None	None	0.5	1	0.6666666666666666	4	0.5	3	0.4444444444444444	0.5	6	3	1	0	0	0.5	6	3	0.5333333333333333	8	0.0	1.0	0.5724801404456349	0.9013302369682059	0.41951043224747303	0.9570115244351921	0.5198781691052348	0.7336941150472146	0.8028053990531135	0.8918206337558323	0	0	0.0
4156	0.03561042816371732	0.0061004802470174474	-0.0028832879467256393	0.9911602384226038	None	0.16666666666666666	1	0.35714285714285715	5	0.7368421052631579	14	0.4117647058823529	0.47368421052631576	13	9	7	1	0	0.17647058823529413	3	17	1.4	21	0.07142857142857142	0.3333333333333333	0.9438737489127936	0.9857040532849359	0.5199638991575563	0.924455804188196	0.3596887921948843	0.9357051320149126	0.9681473595647734	0.9584556871318287	1.0	0.38461538461538464	0.0
4034	0.05491788675086432	0.026366940374956106	0.008678323488820973	0.9208312355234316	None	0.14285714285714285	1	0.25	4	0.8095238095238095	17	0.3026315789473684	0.5714285714285714	15	12	7	1	0	0.21052631578947367	19	4	1.5333333333333334	23	0.06666666666666667	0.21052631578947367	0.9438737489127936	0.9854100550997575	0.5199638991575563	0.9195156132682869	0.3528842925797947	0.9318618218787936	0.9681473595647734	0.9563972018237542	1.0	0.4	0.0
2366	None	None	None	None	None	0	0	0.2	2	0.9166666666666666	11	0.5384615384615384	0.5833333333333334	7	7	6	10	0	0.15384615384615385	13	2	0.9333333333333333	14	0.625	0	0.6820868146128881	0.9122669286095418	0.23155167678284458	0.9671082466614097	0.6229476370411535	0.6983974463411085	0.880700822105437	0.899118366339879	0.14285714285714285	0.5714285714285714	0.0
173	None	None	None	None	None	0.25	1	0.6	6	0.3333333333333333	4	0.5	0.25	7	3	6	3	0	0.5714285714285714	4	7	0.9333333333333333	14	0.25	0.4	0.6698924830417007	0.8348589847744725	0.25671140682989135	0.9412196934368913	0.7306334984439663	0.8485286198227083	0.9463280242250954	0.8848293610013436	0.2857142857142857	0.5714285714285714	0.0
5028	0.061790725405672355	0.0298604022205363	0.029840488200958627	0.9160814463534177	None	0.16666666666666666	1	0.26666666666666666	4	0.8	16	0.3055555555555556	0.55	14	11	7	1	0	0.2222222222222222	18	4	1.4666666666666666	22	0.06666666666666667	0.2222222222222222	0.9392496841804799	0.9845508666412427	0.41975688089334484	0.9226098516219557	0.25474453982569567	0.937428933873132	0.9681473595647734	0.9574369160905021	1.0	0.2857142857142857	0.0
3769	0.011573460802005053	0.0011020737781213704	0.0001875865322057863	0.9530909468239571	None	0	0	0.25	3	0.8	12	0.40476190476190477	0.3333333333333333	6	5	10	1	0	0.21428571428571427	14	3	1.1333333333333333	17	0.043478260869565216	0.2857142857142857	0.31581192671708197	0.9529635571949547	0.442530728701873	0.9365938245801303	0.8230307702086257	0.8874147541156092	0.9413114623347573	0.9301274058023468	1.0	0.6666666666666666	0.0
7536	0.046450688012561886	0.005968470461855635	0.005598194701050212	0.992614070863194	None	0	0	0.21428571428571427	3	0.8421052631578947	16	0.5833333333333334	0.5263157894736842	12	10	8	1	0	0.1111111111111111	2	18	1.4	21	0.05555555555555555	0	0.7297646602211098	0.9823763771546972	0.442514521794389	0.9107296451262361	0.25474453982569567	0.9458818465115767	0.9681473595647734	0.955556972607695	1.0	0.4166666666666667	0.0
7317	0.057031967658605985	0.02959932754565225	0.023267743016334785	0.922053406142137	None	0.16666666666666666	1	0.26666666666666666	4	0.8	16	0.3055555555555556	0.55	14	11	7	1	0	0.2222222222222222	18	4	1.4666666666666666	22	0.06666666666666667	0.2222222222222222	0.9392496841804799	0.9845508666412427	0.41975688089334484	0.9226098516219557	0.25474453982569567	0.9333707266329392	0.9681473595647734	0.9565149556969204	1.0	0.35714285714285715	0.0
1353	None	None	None	None	None	0	0	0.25	1	1.0	3	0.8333333333333334	0.3333333333333333	1	1	3	1	0	0.6666666666666666	2	3	0.3333333333333333	5	0.1	0	0.5924231106528814	0.5	0.6493544926187775	0.5	1.0	0.5	0.8584162062004602	0.5	1.0	0	0.0
6884	0.06001038308444504	0.02724660840279012	0.02704468846491243	0.9208075786027613	None	0.16666666666666666	1	0.26666666666666666	4	0.8	16	0.3055555555555556	0.55	14	11	7	1	0	0.2222222222222222	18	4	1.4666666666666666	22	0.06666666666666667	0.2222222222222222	0.9392496841804799	0.9845508666412427	0.41975688089334484	0.9226098516219557	0.25474453982569567	0.937428933873132	0.9681473595647734	0.9574369160905021	1.0	0.14285714285714285	0.0
76	None	None	None	None	None	0	0	0	0	0	0	1.0	0	0	0	0	1	0	1.0	1	1	0.06666666666666667	1	0.25	0	0	0	0	0	0	0	0	0	0	0	0
3069	0.009481952728609001	0.002379167100483795	-0.0016595793246208643	0.9787408176209175	None	0	0	0.16666666666666666	1	1.0	6	0.4444444444444444	0.6666666666666666	4	4	3	0	0	0.5	6	3	0.5333333333333333	8	0.0	0	0.53641946884706	0.6534199952257136	0.3765269904135335	0.7733223637476941	0.8456153152868447	0.9319468379032176	0.8537048135825382	0.8164911771889218	0	0	0.0
219	None	None	None	None	None	0	0	1.0	4	0.0	0	0.75	0	3	0	2	1	0	0.5	4	2	0.4	6	0.2	0.5	0	0	0	0	0	0	0	0	0	0	0
4691	0.06815457189678172	0.01839348061907466	0.016975008966472076	0.9356423061047546	None	0	0	0.21428571428571427	3	0.8421052631578947	16	0.3888888888888889	0.5789473684210527	13	11	7	1	0	0.16666666666666666	18	3	1.4	21	0.0625	0	0.9346256194481664	0.9849977286545716	0.5199638991575563	0.9240641576882709	0.3596887921948843	0.939860542859158	0.9681473595647734	0.95867687967014	1.0	0.38461538461538464	0.0
563	None	None	None	None	None	0.2	1	0.5833333333333334	7	0.4	6	0.40476190476190477	0.26666666666666666	10	4	6	0	0	0.8571428571428571	7	6	1.1333333333333333	17	0.0	0.18181818181818182	0.4572648521182476	0.9343222879098092	0.7117107048745186	0.9218733037519399	0.7508981282762679	0.9245199320348678	0.8525850600702644	0.9270915601994482	0	0	0.0
5768	0.060835121210822914	0.027817388465335432	0.027074596175874717	0.9014008610112968	None	0.16666666666666666	1	0.26666666666666666	4	0.8	16	0.3055555555555556	0.55	14	11	7	1	0	0.2222222222222222	18	4	1.4666666666666666	22	0.06666666666666667	0.2222222222222222	0.9392496841804799	0.9845508666412427	0.41975688089334484	0.9226098516219557	0.25474453982569567	0.937428933873132	0.9681473595647734	0.9574369160905021	1.0	0.14285714285714285	0.0
7508	0.0629115181638947	0.031123747108508102	0.030863065757280102	0.9164449411065976	None	0.16666666666666666	1	0.26666666666666666	4	0.8	16	0.3055555555555556	0.55	14	11	7	1	0	0.2222222222222222	18	4	1.4666666666666666	22	0.06666666666666667	0.2222222222222222	0.9392496841804799	0.9845508666412427	0.41975688089334484	0.9226098516219557	0.25474453982569567	0.9333707266329392	0.9681473595647734	0.9565149556969204	1.0	0.35714285714285715	0.0
6336	0.06257793379663208	0.030810928870000108	0.029731509387156244	0.9171212089031988	None	0.16666666666666666	1	0.26666666666666666	4	0.8	16	0.3055555555555556	0.55	14	11	7	1	0	0.2222222222222222	18	4	1.4666666666666666	22	0.06666666666666667	0.2222222222222222	0.9392496841804799	0.9845508666412427	0.41975688089334484	0.9226098516219557	0.25474453982569567	0.937428933873132	0.9681473595647734	0.9574369160905021	1.0	0.14285714285714285	0.0
5248	0.061475722308027815	0.025074425134919125	0.024920292583397563	0.9196209167791214	None	0.16666666666666666	1	0.26666666666666666	4	0.8	16	0.3055555555555556	0.55	14	11	7	1	0	0.2222222222222222	18	4	1.4666666666666666	22	0.06666666666666667	0.2222222222222222	0.9392496841804799	0.9845508666412427	0.41975688089334484	0.9226098516219557	0.25474453982569567	0.937428933873132	0.9681473595647734	0.9574369160905021	1.0	0.14285714285714285	0.0
2558	0.006344677668979365	0.00048120955701624516	0.00027454759634769083	0.9955243499464613	None	0.5	1	0.6666666666666666	4	0.42857142857142855	3	0.5625	0.42857142857142855	7	3	1	0	0	1.0	4	4	0.6	9	0.0	0.4	0.3518429169881184	0.8254707735891782	0.246116013118956	0.7189569598645912	0.417030762158401	0.9122643216536659	0.7704821761423022	0.8336313935244006	0	0	0.0
2736	0.013781428888946791	0.0016907525179033409	-0.0016443698209053772	0.9784864857788421	None	0	0	0.375	3	0.8	8	0.4	0.4	5	4	6	5	0	0.3	10	3	0.8	12	0.3333333333333333	1.0	0.7458954732857517	0.9209002748550699	0.3195498626291335	0.5949767830190794	0.14980028745650711	0.9140612710393805	0.9422205946606718	0.849986407793502	0.2	0.4	0.0
6921	0.062403720634093114	0.032177167230251026	0.031364556668169535	0.9170177105672579	None	0.16666666666666666	1	0.26666666666666666	4	0.8	16	0.3055555555555556	0.55	14	11	7	1	0	0.2222222222222222	18	4	1.4666666666666666	22	0.06666666666666667	0.2222222222222222	0.9392496841804799	0.9845508666412427	0.41975688089334484	0.9226098516219557	0.25474453982569567	0.937428933873132	0.9681473595647734	0.9574369160905021	1.0	0.35714285714285715	0.0
5361	0.03963197036259094	0.004153314553763495	0.00132114530374391	0.9300081643268132	None	0	0	0.3	3	0.7692307692307693	10	0.38461538461538464	0.5384615384615384	9	7	5	1	0	0.23076923076923078	3	13	1.0	15	0.08333333333333333	0	0.8459490001835448	0.9837111563840429	0.5199638991575563	0.9206277294393425	0.3596887921948843	0.9048516343610868	0.9681473595647734	0.9495352402810253	1.0	0.4444444444444444	0.0
2674	0.028083756779337207	0.004146859809536999	0.0012897563302108886	0.9752073123970593	None	0.3333333333333333	1	0.6666666666666666	6	0.2727272727272727	3	0.4642857142857143	0.2727272727272727	6	3	6	0	0	0.5714285714285714	4	7	0.8666666666666667	13	0.0	0.2	0.41523578686022244	0.7356117078503951	0.40497662062460565	0.6894485040830186	0.739099540592806	0.910952969465022	0.8133420105156782	0.7993201691168005	0	0	0.0
1600	None	None	None	None	None	0	0	0.5	2	0.75	3	0.5	0.5	4	2	1	3	0	0.75	4	3	0.4	6	0.75	0	0.12241242396251395	0.9497415910140395	0.3676192325144077	0.5937274650639074	0.8436162857632045	0.9132118310188228	0.9140238387228735	0.8688279470657978	0.5	0.25	0.003442089179297122
1896	None	None	None	None	None	0	0	0.09090909090909091	1	1.0	14	0.4444444444444444	0.21428571428571427	4	3	11	18	0	0.4444444444444444	9	4	1.0666666666666667	16	0.72	0.5714285714285714	0.2630478184652906	0.9121929207776157	0.5087613179053627	0.9195728440340759	0.27531935061015933	0.8178144105409338	0.757262167916501	0.8902169221213871	0.25	0.5	0.0
874	None	None	None	None	None	0	0	0.6666666666666666	2	0.5	1	1.0	0.5	3	1	0	2	0	0.25	4	1	0.26666666666666666	4	1.0	0.6666666666666666	0.20764891028017893	0.9289595863761628	0.1662894887315919	0.9380682000720587	0.20700104389115026	0.964356771069175	0.9417075639025086	0.9459443211323452	0.6666666666666666	0.3333333333333333	0.0
7117	0.05090122671356274	0.02102759239747412	0.0046510490210967025	0.9320268671960584	None	0.2	1	0.3076923076923077	4	0.7647058823529411	13	0.2714285714285714	0.7058823529411765	15	12	3	1	0	0.35714285714285715	5	14	1.2666666666666666	19	0.14285714285714285	0.8	0.9438737489127936	0.9845546815275565	0.3195498626291335	0.9203711807352272	0.14980028745650711	0.9347759906110786	0.9681473595647734	0.9564056495925147	1.0	0.3333333333333333	0.0
1196	None	None	None	None	None	0.25	1	0.6363636363636364	7	0.35714285714285715	5	0.38095238095238093	0.35714285714285715	11	5	4	1	0	0.8571428571428571	7	6	1.0666666666666667	16	0.16666666666666666	0.2222222222222222	0.516599055056433	0.9486537379667207	0.23155167678284458	0.9562087007841601	0.417030762158401	0.8676915881268487	0.7956113436296238	0.9325727432510114	1.0	0.18181818181818182	0.0
292	None	None	None	None	None	0	0	0.6666666666666666	4	0.3333333333333333	2	0.6666666666666666	0.3333333333333333	5	2	2	1	0	0.3333333333333333	6	2	0.5333333333333333	8	0.2	0.6666666666666666	0.44366264695785296	0.8147900992783236	0.5192993141886594	0.9273415349308652	0.7986955554361795	0.8465457281015955	0.8816323698056412	0.8712344860701922	1.0	0.2	0.0
3420	0.03451953816585911	0.008607344889179911	0.004196356212338924	0.9342134930753937	None	0	0	0.25	2	0.7777777777777778	7	0.3142857142857143	0.7777777777777778	9	7	1	0	0	0.7142857142857143	5	7	0.7333333333333333	11	0.0	0	0.1747016131089239	0.8834595305567255	0.33421402867283667	0.8881419292531362	0.8969636534337339	0.7507038401410506	0.9229609628882427	0.8498330719819855	0	0	0.0
1122	None	None	None	None	None	0	0	0.2857142857142857	2	0.875	7	0.5555555555555556	0.875	9	7	0	0	0	0.2222222222222222	2	9	0.6666666666666666	10	0.0	0	0.516599055056433	0.9187495432681925	0.22481910988866532	0.8264604411957143	0.4481407939653711	0.9213563594089597	0.7689909148824261	0.8955797733632674	0	0	0.0
565	None	None	None	None	None	0	0	0.5	3	0.5	3	0.4	0.3333333333333333	3	2	4	0	0	0.8	5	4	0.5333333333333333	8	0.0	0	0.7289675380286208	0.957917683292042	0.4694754178865046	0.7882208243334505	0.8688982904960973	0.7916320704947685	0.83953996556747	0.8726638407878248	0	0	0.0
5036	0.04580720828046748	0.019959061483171694	0.015082205649767255	0.9341227714050075	None	0.2	1	0.3333333333333333	4	0.7333333333333333	11	0.2833333333333333	0.6666666666666666	13	10	3	1	0	0.4166666666666667	5	12	1.1333333333333333	17	0.14285714285714285	0.8	0.8807442396702297	0.9844675088508277	0.5199638991575563	0.9240162043771315	0.3596887921948843	0.939860542859158	0.9681473595647734	0.958199481557422	1.0	0.38461538461538464	0.0
5573	0.06176697592794658	0.030148247342876522	0.030130511454218405	0.9182878521094748	None	0.16666666666666666	1	0.26666666666666666	4	0.8	16	0.3055555555555556	0.55	14	11	7	1	0	0.2222222222222222	18	4	1.4666666666666666	22	0.06666666666666667	0.2222222222222222	0.9392496841804799	0.9845508666412427	0.41975688089334484	0.9226098516219557	0.25474453982569567	0.937428933873132	0.9681473595647734	0.9574369160905021	1.0	0.35714285714285715	0.0
6077	0.05124259728730394	0.00046383893954758974	-0.0004222913520565717	0.9935770826653095	None	0.16666666666666666	1	0.21428571428571427	3	0.8333333333333334	15	0.37037037037037035	0.5555555555555556	13	10	6	1	0	0.16666666666666666	3	18	1.3333333333333333	20	0.07692307692307693	0.23529411764705882	0.9438737489127936	0.9820587912730424	0.3195498626291335	0.904639612647693	0.14980028745650711	0.9430864609551297	0.9681473595647734	0.9534702506206022	1.0	0.38461538461538464	0.0
525	None	None	None	None	None	0	0	0.5	3	0.6666666666666666	4	0.4444444444444444	0.5	5	3	2	0	0	0.5	6	3	0.5333333333333333	8	0.0	0.4	0.18508533930761115	0.9041257146347461	0.5890669744353072	0.7958110803029322	0.5500223118869061	0.9106403294582212	0.9166965805272628	0.8781730181765691	0	0	0.0
5167	0.06218047498545152	0.028190745514832288	0.02819050312132407	0.9179390098290359	None	0.16666666666666666	1	0.26666666666666666	4	0.8	16	0.3055555555555556	0.55	14	11	7	1	0	0.2222222222222222	18	4	1.4666666666666666	22	0.06666666666666667	0.2222222222222222	0.9392496841804799	0.9845508666412427	0.41975688089334484	0.9226098516219557	0.25474453982569567	0.937428933873132	0.9681473595647734	0.9574369160905021	1.0	0.35714285714285715	0.0
5782	None	None	None	None	None	0.125	1	0.3157894736842105	6	0.6923076923076923	18	0.3181818181818182	0.6923076923076923	23	18	4	1	0	0.18181818181818182	22	4	1.8666666666666667	28	0.14285714285714285	0.16666666666666666	0.8752364708929097	0.9739818227430966	0.5654791809596446	0.8668259308882339	0.3596887921948843	0.8991809642562398	0.9066892233182374	0.9283297870878009	1.0	0.2608695652173913	0.0
2792	1.7022850616450832e-05	7.681043393428958e-07	-2.0669872507948898e-07	0.9999966925173515	None	0	0	0.5	2	0.6666666666666666	2	0.5555555555555556	0.3333333333333333	2	1	2	1	0	1.0	3	3	0.3333333333333333	5	0.14285714285714285	0	0.6053529703291425	0.9347102186891226	0.20783645823866195	0.5863806782806137	0.3795714762842709	0.602215421896821	0.86469766468922	0.7579933858534129	1.0	0.5	0.0
441	None	None	None	None	None	0	0	0	0	0	0	1.0	0	0	0	0	2	0	1.0	1	1	0.06666666666666667	1	0.5	0	0	0	0	0	0	0	0	0	0	0	0
5319	0.06341425274760662	0.02717806223753347	0.026763096728032905	0.9216563744158823	None	0.16666666666666666	1	0.26666666666666666	4	0.8	16	0.3055555555555556	0.55	14	11	7	1	0	0.2222222222222222	18	4	1.4666666666666666	22	0.06666666666666667	0.2222222222222222	0.9392496841804799	0.9845508666412427	0.41975688089334484	0.9226098516219557	0.25474453982569567	0.937428933873132	0.9681473595647734	0.9574369160905021	1.0	0.35714285714285715	0.0
1299	None	None	None	None	None	0.3333333333333333	1	0.75	6	0.3	3	0.48	0.2	7	2	4	1	0	1.0	5	5	0.8	12	0.14285714285714285	0.5	0.5360043137642363	0.8800134452289986	0.4206107272050774	0.9452473805455465	0.4498575594886417	0.934371662259824	0.8765608887577186	0.9240727543332402	1.0	0.14285714285714285	0.0
3876	0.09068020693948811	0.01555910478776506	0.010540145413745742	0.636289007065705	None	0	0	0.1111111111111111	2	0.92	23	0.28421052631578947	0.84	22	21	4	1	0	0.2631578947368421	5	19	1.8	27	0.09090909090909091	0.08	0.6172432511232792	0.9453588717652766	0.30074230923341905	0.9761829843495083	0.5528458193697802	0.892008953808555	0.8667767468135662	0.9474405092308662	1.0	0.045454545454545456	0.0
2698	0.0015867192997318692	0.0006373841293472947	0.000636146829635612	0.9791691531430198	None	0	0	0.5	2	0.75	3	0.6	0.5	2	2	3	0	0	0.4	2	5	0.4	6	0.0	0	0.5723325610154907	0.5287172578817636	0.29549079791523486	0.5956162565220562	0.6383982512186959	0.9584065112895639	0.8722087352502594	0.7708620885015804	0	0	0.0
1071	None	None	None	None	None	0	0	0.5	1	1.0	1	0.75	0	1	0	1	2	0	1.0	2	2	0.2	3	0.4	0	0	0	0	0	0	0	0	0	0	0	0
6178	0.06378573934099198	0.030143755643195616	0.0301000023365652	0.9155889866600289	None	0.16666666666666666	1	0.26666666666666666	4	0.8	16	0.3055555555555556	0.55	14	11	7	1	0	0.2222222222222222	18	4	1.4666666666666666	22	0.06666666666666667	0.2222222222222222	0.9392496841804799	0.9845508666412427	0.41975688089334484	0.9226098516219557	0.25474453982569567	0.937428933873132	0.9681473595647734	0.9574369160905021	1.0	0.35714285714285715	0.0
366	None	None	None	None	None	0	0	0.21428571428571427	3	0.7894736842105263	15	0.25	0.7894736842105263	18	15	2	0	0	0.5833333333333334	7	12	1.4	21	0.0	0	0.9000691583439735	0.8889287825873603	0.5604509184740472	0.8425692192607447	0.5974444876099223	0.92050607382896	0.8890103808827875	0.8878387746128585	0	0	0.0
2443	None	None	None	None	None	0	0	0.3333333333333333	1	1.0	2	1.0	0	0	0	3	1	0	1.0	2	2	0.26666666666666666	4	0.1	0	0	0	0	0	0	0	0	0	0	0	0
1271	None	None	None	None	None	0.3333333333333333	1	0.5	4	0.7	7	0.6666666666666666	0.4	6	4	5	0	0	0.5	3	6	0.8	12	0.0	0.3333333333333333	0.4208728202511017	0.9062979287575987	0.3215110567185315	0.9690080261408316	0.4754587339174412	0.9564004683206764	0.908566181491096	0.9494686022734762	0	0	0.0
6583	0.06422148971419488	0.03106976074249538	0.03058895872792106	0.9176590920452379	None	0.16666666666666666	1	0.26666666666666666	4	0.8	16	0.3055555555555556	0.55	14	11	7	1	0	0.2222222222222222	18	4	1.4666666666666666	22	0.06666666666666667	0.2222222222222222	0.9392496841804799	0.9845508666412427	0.41975688089334484	0.9226098516219557	0.25474453982569567	0.937428933873132	0.9681473595647734	0.9574369160905021	1.0	0.35714285714285715	0.0
7267	0.006657613114433798	0.0009806381465937986	0.00028908506630244163	0.9538096033804474	None	0	0	0.3	3	0.7692307692307693	10	0.4166666666666667	0.3076923076923077	5	4	9	1	0	0.25	12	3	1.0	15	0.047619047619047616	0.3333333333333333	0.1	0.9729477681356581	0.9102288660086838	0.8443010155299518	0.4993323713032374	0.9360837524482561	0.948619616621688	0.9341603332298042	1.0	0.6	0.0
681	None	None	None	None	None	0.25	1	0.7	7	0.3076923076923077	4	0.6	0.15384615384615385	6	2	8	3	0	1.0	5	5	1.0	15	0.1875	0.4	0.5954702692503215	0.9820687733077281	0.4010245881011295	0.7546058513021202	0.18509960585152374	0.7426658294854233	0.937469018482231	0.8871651652024656	0.3333333333333333	0.16666666666666666	0.0
3867	0.08335111305301479	0.026761134829851083	0.018387765367681868	0.9333064824919195	None	0	0	0.1875	3	0.8571428571428571	18	0.38333333333333336	0.6190476190476191	15	13	7	1	0	0.15	20	3	1.5333333333333334	23	0.0625	0	0.47051765426276704	0.9834054011822553	0.5199638991575563	0.9142587677180353	0.3596887921948843	0.9299445327102913	0.9681473595647734	0.9530918810186971	1.0	0.4	0.0
6144	0.062062254898662	0.02865119826017125	0.028577753283562244	0.9197626256968362	None	0.16666666666666666	1	0.26666666666666666	4	0.8	16	0.3055555555555556	0.55	14	11	7	1	0	0.2222222222222222	18	4	1.4666666666666666	22	0.06666666666666667	0.2222222222222222	0.9392496841804799	0.9845508666412427	0.41975688089334484	0.9226098516219557	0.25474453982569567	0.937428933873132	0.9681473595647734	0.9574369160905021	1.0	0.35714285714285715	0.0
6783	0.061182775024622105	0.031085428176082466	0.030525905368011926	0.9189067901194214	None	0.16666666666666666	1	0.26666666666666666	4	0.8	16	0.3055555555555556	0.55	14	11	7	1	0	0.2222222222222222	18	4	1.4666666666666666	22	0.06666666666666667	0.2222222222222222	0.9392496841804799	0.9845508666412427	0.41975688089334484	0.9226098516219557	0.25474453982569567	0.937428933873132	0.9681473595647734	0.9574369160905021	1.0	0.14285714285714285	0.0
6928	0.06299767421949516	0.02860070298158546	0.027233169406293993	0.9002322593250878	None	0.16666666666666666	1	0.26666666666666666	4	0.8	16	0.3055555555555556	0.55	14	11	7	1	0	0.2222222222222222	18	4	1.4666666666666666	22	0.06666666666666667	0.2222222222222222	0.9392496841804799	0.9845508666412427	0.41975688089334484	0.9226098516219557	0.25474453982569567	0.937428933873132	0.9681473595647734	0.9574369160905021	1.0	0.35714285714285715	0.0
7012	0.06221000470786125	0.021437894140821295	0.020459275205967957	0.9148698346267022	None	0.16666666666666666	1	0.2857142857142857	4	0.7894736842105263	15	0.3088235294117647	0.5263157894736842	13	10	7	1	0	0.23529411764705882	17	4	1.4	21	0.06666666666666667	0.23529411764705882	0.9346256194481664	0.9849977286545716	0.5199638991575563	0.924455804188196	0.3596887921948843	0.939860542859158	0.9681473595647734	0.9587506952841444	1.0	0.46153846153846156	0.0
1219	None	None	None	None	None	0.3333333333333333	1	0.5555555555555556	5	0.5454545454545454	6	0.43333333333333335	0.45454545454545453	9	5	3	0	0	0.8333333333333334	5	6	0.8666666666666667	13	0.0	0.2857142857142857	0.5608330020984275	0.8751030741918507	0.3290294473764368	0.8931284949252462	0.4494085041627439	0.9121916480051935	0.7502447221257067	0.8944366846744032	0	0	0.0
6596	None	None	None	None	None	0.2	1	0.5	6	0.4666666666666667	7	0.40476190476190477	0.2	7	3	9	1	0	0.8571428571428571	6	7	1.1333333333333333	17	0.05555555555555555	0.4	0.10220751375720065	0.9586778982154043	0.5654791809596446	0.92891262982751	0.3596887921948843	0.9312632041061107	0.8865716054114317	0.9412272691287815	1.0	0.5714285714285714	0.0
5733	0.06337460630634316	0.029502780428055743	0.029502428229504035	0.9160838499380995	None	0.16666666666666666	1	0.26666666666666666	4	0.8	16	0.3055555555555556	0.55	14	11	7	1	0	0.2222222222222222	18	4	1.4666666666666666	22	0.06666666666666667	0.2222222222222222	0.9392496841804799	0.9845508666412427	0.41975688089334484	0.9226098516219557	0.25474453982569567	0.937428933873132	0.9681473595647734	0.9574369160905021	1.0	0.35714285714285715	0.0
2288	None	None	None	None	None	0	0	0.4	4	0.6153846153846154	8	0.4166666666666667	0.38461538461538464	7	5	7	2	0	1.0	6	6	1.0	15	0.125	0	0.7269279129266661	0.8377070243786269	0.2514445485718208	0.9617404246087279	0.1788897842540185	0.6323478097551877	0.9309151497762342	0.8584699227326433	0.5714285714285714	0.14285714285714285	0.0
4149	0.08459232072815451	0.006582332784702789	-0.0019018506561315912	0.7813015265253049	None	0	0	0.125	2	0.9090909090909091	20	0.5217391304347826	0.7272727272727273	17	16	6	1	0	0.08695652173913043	2	23	1.6	24	0.06666666666666667	0.09090909090909091	0.5608330020984275	0.9750375708520639	0.3304526153443022	0.8974398651334118	0.3246654124565084	0.9176180480577453	0.8865716054114317	0.9398119100150459	1.0	0.4117647058823529	0.0
756	None	None	None	None	None	0	0	0.42857142857142855	3	0.625	5	0.4166666666666667	0.375	5	3	4	3	0	0.6666666666666666	6	4	0.6666666666666666	10	0.3	0.5	0.3899538904467856	0.9749339098120038	0.4447947697781565	0.8970048084908588	0.3859586844364104	0.9269355386002257	0.8998165070754252	0.9420562095941334	0.4	0	0.0
1611	None	None	None	None	None	0	0	0.15384615384615385	2	0.8823529411764706	15	0.59375	0.5294117647058824	11	9	7	5	0	0.5	4	8	1.2666666666666666	19	0.3125	0	0.8405964995756211	0.9351531672815017	0.526433083977476	0.9009646935139061	0.4163242693228102	0.9430491961951306	0.883773163204201	0.9283224035755389	0.18181818181818182	0.09090909090909091	0.0
6937	0.06341425274760662	0.02717806223753347	0.026763096728032905	0.9216563744158823	None	0.16666666666666666	1	0.26666666666666666	4	0.8	16	0.3055555555555556	0.55	14	11	7	1	0	0.2222222222222222	18	4	1.4666666666666666	22	0.06666666666666667	0.2222222222222222	0.9392496841804799	0.9845508666412427	0.41975688089334484	0.9226098516219557	0.25474453982569567	0.937428933873132	0.9681473595647734	0.9574369160905021	1.0	0.35714285714285715	0.0
7392	0.06292865243738337	0.02761078116580654	0.027452033358133874	0.9214789875210795	None	0.16666666666666666	1	0.26666666666666666	4	0.8	16	0.3055555555555556	0.55	14	11	7	1	0	0.2222222222222222	18	4	1.4666666666666666	22	0.06666666666666667	0.2222222222222222	0.9392496841804799	0.9845508666412427	0.41975688089334484	0.9226098516219557	0.25474453982569567	0.937428933873132	0.9681473595647734	0.9574369160905021	1.0	0.35714285714285715	0.0
1818	None	None	None	None	None	0.3333333333333333	1	0.4444444444444444	4	0.7272727272727273	8	0.3939393939393939	0.7272727272727273	11	8	1	0	0	0.2727272727272727	11	3	0.8666666666666667	13	0.0	1.0	0.775294685675134	0.8600956728104924	0.578369908818832	0.6805022350111577	0.5974444876099223	0.837526551708132	0.7823156927669833	0.8028233497846468	0	0	0.0
5227	0.0459410829801518	0.002187020132473737	0.0010867693506721476	0.9855757692858883	None	0.16666666666666666	1	0.26666666666666666	4	0.8	16	0.3055555555555556	0.55	14	11	7	1	0	0.2222222222222222	18	4	1.4666666666666666	22	0.06666666666666667	0.2222222222222222	0.529398006601756	0.9853088286914365	0.41975688089334484	0.9226098516219557	0.25474453982569567	0.937428933873132	0.9681473595647734	0.9581253418880112	1.0	0.35714285714285715	0.0
5004	0.06342322175784378	0.027621303483383448	0.02761523344762615	0.9202663916101264	None	0.16666666666666666	1	0.26666666666666666	4	0.8	16	0.3055555555555556	0.55	14	11	7	1	0	0.2222222222222222	18	4	1.4666666666666666	22	0.06666666666666667	0.2222222222222222	0.9392496841804799	0.9845508666412427	0.41975688089334484	0.9226098516219557	0.25474453982569567	0.937428933873132	0.9681473595647734	0.9574369160905021	1.0	0.35714285714285715	0.0
5536	0.06295857486545636	0.026499108552364193	0.026348958243847916	0.9216514170972828	None	0.16666666666666666	1	0.26666666666666666	4	0.8	16	0.3055555555555556	0.55	14	11	7	1	0	0.2222222222222222	18	4	1.4666666666666666	22	0.06666666666666667	0.2222222222222222	0.9392496841804799	0.9845508666412427	0.41975688089334484	0.9226098516219557	0.25474453982569567	0.937428933873132	0.9681473595647734	0.9574369160905021	1.0	0.35714285714285715	0.0
370	None	None	None	None	None	1.0	1	1.0	4	0.0	0	0.5555555555555556	0	4	0	0	0	0	1.0	3	3	0.3333333333333333	5	0.0	1.0	0	0	0	0	0	0	0	0	0	0	0
6587	0.05097857754375194	0.025538785735704422	-0.01379228883997166	0.9220530423699558	None	0.16666666666666666	1	0.26666666666666666	4	0.8	16	0.3055555555555556	0.55	14	11	7	1	0	0.2222222222222222	18	4	1.4666666666666666	22	0.06666666666666667	0.2222222222222222	0.9392496841804799	0.9688815842566034	0.3195498626291335	0.9316616536187424	0.26545173007979406	0.9661115757174239	0.9681473595647734	0.9582609253143645	1.0	0.2857142857142857	0.0
7258	0.06045413328648242	0.026962259231366283	0.024568393186473993	0.9173127080394261	None	0.16666666666666666	1	0.26666666666666666	4	0.8	16	0.3055555555555556	0.55	14	11	7	1	0	0.2222222222222222	18	4	1.4666666666666666	22	0.06666666666666667	0.2222222222222222	0.9392496841804799	0.9845508666412427	0.4357712362091247	0.8652574709969658	0.25474453982569567	0.9333707266329392	0.9651565234637964	0.9470824353320614	1.0	0.35714285714285715	0.0
4055	0.06719098652566285	0.014293284662466764	0.014085869364439126	0.9134286918512345	None	0	0	0.1875	3	0.8571428571428571	18	0.38333333333333336	0.6190476190476191	15	13	7	1	0	0.15	20	3	1.5333333333333334	23	0.0625	0	0.47051765426276704	0.9837767678895815	0.40271449556310596	0.8921893256013329	0.3596887921948843	0.9282550217368463	0.9681473595647734	0.9491240092584764	1.0	0.4	0.0
4370	0.06245755461603951	0.01196049317509142	0.007212904358019314	0.929022840576269	None	0.14285714285714285	1	0.25	4	0.8181818181818182	18	0.2222222222222222	0.5909090909090909	16	13	7	1	0	0.3333333333333333	6	18	1.6	24	0.06666666666666667	0.6666666666666666	0.7569076316593506	0.9806722901961288	0.40271449556310596	0.9130973369862267	0.3596887921948843	0.9263882469465977	0.9681473595647734	0.9496493057162243	1.0	0.3125	0.0
3095	0.015556333354406081	0.0036752683597987947	-0.0007750278824726052	0.9732704296483736	None	0	0	0.3333333333333333	2	0.6666666666666666	4	0.5714285714285714	0.6666666666666666	6	4	1	1	0	0.2857142857142857	7	2	0.5333333333333333	8	0.25	0	0.5531037885157705	0.8462378731382983	0.3413621345671539	0.9702469638925324	0.43197454800273327	0.8857599887268411	0.8304753028554556	0.9177920781361348	1.0	0.16666666666666666	0.0
2849	None	None	None	None	None	0.25	1	0.3	3	0.75	9	0.56	0.5	8	6	5	0	0	1.0	5	5	0.9333333333333333	14	0.0	0.2222222222222222	0.5370963544760233	0.6586220050646036	0.33421402867283667	0.6677577149954909	0.9520074441394495	0.8764014712066778	0.9011201436773796	0.7511338507487151	0	0	0.0
1771	None	None	None	None	None	0	0	0.1111111111111111	1	1.0	11	0.6190476190476191	0.6363636363636364	8	7	4	6	0	0.42857142857142855	3	7	0.8666666666666667	13	0.5454545454545454	0.7272727272727273	0.5699415144059075	0.9452939494258843	0.44582457746392257	0.9337763312638785	0.4872417430068122	0.8763640761273174	0.8264647903384215	0.9230636945920873	0.125	0.375	0.0
1413	None	None	None	None	None	0	0	0.5	3	0.5	3	0.4	0.5	4	3	3	3	0	0.8	4	5	0.5333333333333333	8	0.3333333333333333	0.5	0.5780300348058134	0.9125609817029491	0.2543186477519449	0.7103571832491149	0.7006190040918054	0.9642762335237182	0.9295509863406839	0.8983780523673454	0.25	0	0.0
6952	0.0633780358875076	0.032301815935219795	0.03051182398134025	0.914626769175579	None	0.16666666666666666	1	0.26666666666666666	4	0.8	16	0.3055555555555556	0.55	14	11	7	1	0	0.2222222222222222	18	4	1.4666666666666666	22	0.06666666666666667	0.2222222222222222	0.9392496841804799	0.9845508666412427	0.41975688089334484	0.9226098516219557	0.25474453982569567	0.937428933873132	0.9681473595647734	0.9574369160905021	1.0	0.35714285714285715	0.0
7124	0.06618499783258415	0.03382112995505521	0.031669605518543115	0.9157672129212888	None	0.16666666666666666	1	0.26666666666666666	4	0.8	16	0.3055555555555556	0.55	14	11	7	1	0	0.2222222222222222	18	4	1.4666666666666666	22	0.06666666666666667	0.2222222222222222	0.9392496841804799	0.9845508666412427	0.442514521794389	0.9241505707845272	0.25474453982569567	0.937428933873132	0.9681473595647734	0.9577317624932157	1.0	0.14285714285714285	0.0
4205	0.07613441371576649	0.02804044456301573	0.0078019129587289715	0.9307516026496351	None	0	0	0.1875	3	0.8571428571428571	18	0.38333333333333336	0.6190476190476191	15	13	7	1	0	0.15	20	3	1.5333333333333334	23	0.0625	0	0.47051765426276704	0.9813388842826228	0.40271449556310596	0.9181578923014185	0.3596887921948843	0.9384439353376562	0.9681473595647734	0.9541206948799179	1.0	0.3333333333333333	0.0
3434	0.032827107582414694	0.0064251976585893945	0.005722551079946585	0.8067581225843967	None	0	0	0.1111111111111111	1	1.0	11	0.65	0.6363636363636364	8	7	4	3	0	0.2	2	10	0.8666666666666667	13	0.2727272727272727	0	0.6820868146128881	0.827661705135099	0.4728742942438517	0.9654265513984446	0.5528458193697802	0.882679186803119	0.8541672698987075	0.9093364367127937	0.25	0.125	0.0
3318	0.017824933562413894	0.006369090580791822	0.0008802678688797572	0.9507534212923989	None	0	0	0.3333333333333333	2	0.7142857142857143	5	0.45	0.5714285714285714	5	4	3	2	0	0.8	5	4	0.6	9	0.2222222222222222	0.5714285714285714	0.5640492360475775	0.54112536275652	0.33421402867283667	0.8058505246733687	0.9521310899808835	0.9284994164159404	0.9267698601502025	0.7996330759163554	0.6	0.2	0.0
6651	0.06260174417694478	0.03096504462298993	0.030502914758203353	0.9157322746965761	None	0.16666666666666666	1	0.26666666666666666	4	0.8	16	0.3055555555555556	0.55	14	11	7	1	0	0.2222222222222222	18	4	1.4666666666666666	22	0.06666666666666667	0.2222222222222222	0.9392496841804799	0.9845508666412427	0.41975688089334484	0.9226098516219557	0.25474453982569567	0.937428933873132	0.9681473595647734	0.9574369160905021	1.0	0.35714285714285715	0.0
1226	None	None	None	None	None	0.3333333333333333	1	0.625	5	0.3333333333333333	3	0.6875	0.1111111111111111	6	1	4	1	0	1.0	4	4	0.7333333333333333	11	0.14285714285714285	0.25	0.6617717694329899	0.9714828186012914	0.29017111533779816	0.945139541515376	0.4950622917166186	0.9426156770343621	0.9681361525054172	0.9551229987929236	1.0	0.16666666666666666	0.0
5600	0.06379881233049206	0.03097754520526321	0.02566051953745995	0.9088989299569483	None	0.16666666666666666	1	0.26666666666666666	4	0.8	16	0.3055555555555556	0.55	14	11	7	1	0	0.2222222222222222	18	4	1.4666666666666666	22	0.06666666666666667	0.2222222222222222	0.9392496841804799	0.9845508666412427	0.442514521794389	0.9264439397939211	0.25474453982569567	0.937428933873132	0.9681473595647734	0.9581772411755981	1.0	0.35714285714285715	0.0
468	None	None	None	None	None	0	0	0.5	1	1.0	1	1.0	1.0	1	1	1	1	0	0.3333333333333333	3	1	0.2	3	0.16666666666666666	0	0.5838321199325539	0.5	0.33421402867283667	0.5	0.9521310899808835	0.5	0.9267698601502025	0.5	1.0	0	0.0
1707	None	None	None	None	None	0.5	1	0.7142857142857143	5	0.25	2	0.8333333333333334	0.125	5	1	4	1	0	0.75	3	4	0.6666666666666666	10	0.125	0	0.3796697899531861	0.9710867670180836	0.26079236804646283	0.9555158792561428	0.5707270050168487	0.9318649281755457	0.9681249416327816	0.9554531283095046	1.0	0.2	0.0
3667	0.025695547209734465	0.007848355811093322	0.006144647134591439	0.9413220986725787	None	0	0	0.2857142857142857	2	0.75	6	0.3333333333333333	0.75	8	6	1	0	0	0.8333333333333334	5	6	0.6666666666666666	10	0.0	0	0.36866337247605363	0.8863037290979355	0.33421402867283667	0.894802370451837	0.9244237258658747	0.7466138344219706	0.9248875910840734	0.852997649032034	0	0	0.0
5629	0.060773000217598086	0.03123717668514362	0.0306534169792722	0.913107320543441	None	0.16666666666666666	1	0.26666666666666666	4	0.8	16	0.3055555555555556	0.55	14	11	7	1	0	0.2222222222222222	18	4	1.4666666666666666	22	0.06666666666666667	0.2222222222222222	0.9392496841804799	0.9845508666412427	0.41975688089334484	0.9226098516219557	0.25474453982569567	0.937428933873132	0.9681473595647734	0.9574369160905021	1.0	0.14285714285714285	0.0
3385	6.97895715360938e-05	7.985277595258162e-06	-7.609042831700801e-06	0.9999856901668944	None	0	0	0.2	1	1.0	5	0.875	0.4	2	2	4	4	0	0.5	2	4	0.4666666666666667	7	0.3333333333333333	0	0.6099188210754711	0.7255701485683121	0.5213356851141225	0.9854191326346489	0.5415135617737123	0.9837567682468724	0.9690400079142311	0.9567456773427243	0.5	0	0.21190032997034383
2892	0.008422008948507687	0.00101046737874126	-0.0004231245203667164	0.9677155804180532	None	0	0	0.42857142857142855	3	0.625	5	0.4166666666666667	0.375	5	3	4	1	0	0.6666666666666666	4	6	0.6666666666666666	10	0.1	0	0.18526710701693255	0.8979489876267303	0.2937405045022933	0.6630500712871792	0.84147399509027	0.8490977660354315	0.9267698601502025	0.8214740326710372	1.0	0	0.0
1284	None	None	None	None	None	0	0	0.16666666666666666	1	1.0	7	1.0	1.0	7	7	1	2	0	0.1111111111111111	9	1	0.6	9	0.3333333333333333	0	0.775294685675134	0.9353920087911445	0.48612887718882536	0.7491358614891906	0.5974444876099223	0.8688484055706107	0.841895222726272	0.8682778606635415	0.5714285714285714	0.7142857142857143	0.0
2246	None	None	None	None	None	0.5	1	0.8333333333333334	5	0.16666666666666666	1	0.5333333333333333	0.16666666666666666	5	1	2	0	0	0.6	3	5	0.5333333333333333	8	0.0	0.6666666666666666	0.6746329369418472	0.8740324860574193	0.40413766353097136	0.9254309710636326	0.625089927714088	0.8554090796962062	0.8496911680537051	0.8887233308741622	0	0	0.0
2606	0.011752189484325081	0.0009704666953445239	-0.0003442477108405876	0.9953972058395458	None	0	0	0.5	4	0.5	5	0.5714285714285714	0.3	5	3	6	1	0	0.42857142857142855	7	3	0.8	12	0.07142857142857142	0.2	0.9366071301278959	0.9676115431237362	0.3195498626291335	0.9259703212393836	0.28944386656486015	0.940684660081586	0.9681473595647734	0.9476342028429784	1.0	0.2	0.0
2940	None	None	None	None	None	0	0	0.35714285714285715	5	0.631578947368421	12	0.5	0.47368421052631576	12	9	8	1	0	0.8571428571428571	6	7	1.4	21	0.058823529411764705	0.625	0.5838321199325539	0.8486642571897678	0.33421402867283667	0.899616680618467	0.9521310899808835	0.8365305968333112	0.9267698601502025	0.8641182104517642	1.0	0.08333333333333333	0.0
1875	None	None	None	None	None	0	0	1.0	3	0.0	0	0.6666666666666666	0	3	0	0	0	0	0.6666666666666666	3	2	0.26666666666666666	4	0.0	1.0	0	0	0	0	0	0	0	0	0	0	0
2780	0.006236210863713899	0.0002602091343562459	-0.0001827208502341274	0.9954791251026691	None	0	0	0.5	3	0.7142857142857143	5	0.42857142857142855	0.14285714285714285	2	1	6	4	0	0.42857142857142855	7	3	0.6	9	0.26666666666666666	1.0	0.6255301843059039	0.9602061508717452	0.3163284812779642	0.50805275700782	0.12490014372825356	0.561930705326961	0.900482777540727	0.7604018014927397	0.5	0.5	0.1936652478735974
2239	None	None	None	None	None	0	0	1.0	2	0.0	0	0.75	0	1	0	1	0	0	1.0	2	2	0.2	3	0.0	0	0	0	0	0	0	0	0	0	0	0	0
7252	0.06205070471277771	0.030880274486714522	0.030527406021622083	0.9188962101143487	None	0.16666666666666666	1	0.26666666666666666	4	0.8	16	0.3055555555555556	0.55	14	11	7	1	0	0.2222222222222222	18	4	1.4666666666666666	22	0.06666666666666667	0.2222222222222222	0.9392496841804799	0.9845508666412427	0.41975688089334484	0.9226098516219557	0.25474453982569567	0.937428933873132	0.9681473595647734	0.9574369160905021	1.0	0.35714285714285715	0.0
2185	None	None	None	None	None	1.0	1	0.8	4	0.2	1	0.5833333333333334	0	3	0	3	4	0	0.75	3	4	0.4666666666666667	7	0.5714285714285714	0.5	0	0	0	0	0	0	0	0	0	0	0
4136	0.036151038379000515	0.008064881943385152	2.705287167969413e-07	0.9398841869427689	None	0.16666666666666666	1	0.2857142857142857	4	0.7777777777777778	14	0.3125	0.3888888888888889	9	7	10	1	0	0.25	16	4	1.3333333333333333	20	0.045454545454545456	0.25	0.9438737489127936	0.9709896327433976	0.3195498626291335	0.9551410036860509	0.14980028745650711	0.963103882584349	0.9681473595647734	0.9636319027349429	1.0	0.1111111111111111	0.0
1942	None	None	None	None	None	0	0	0.3	3	0.7692307692307693	10	0.4166666666666667	0.6153846153846154	10	8	4	0	0	0.25	12	3	1.0	15	0.0	0.16666666666666666	0.7100367640962962	0.9200451542828604	0.2640292345254133	0.8289999121632767	0.5435897914391151	0.9452793729233179	0.7939827995477814	0.9080665025802825	0	0	0.0
6955	0.06416133578024964	0.027386131725232795	0.027380220251884926	0.9182642031117721	None	0.16666666666666666	1	0.26666666666666666	4	0.8	16	0.3055555555555556	0.55	14	11	7	1	0	0.2222222222222222	18	4	1.4666666666666666	22	0.06666666666666667	0.2222222222222222	0.9392496841804799	0.9845508666412427	0.41975688089334484	0.9226098516219557	0.25474453982569567	0.937428933873132	0.9681473595647734	0.9574369160905021	1.0	0.35714285714285715	0.0
4902	0.06339372099869514	0.018210251836359354	0.01727462781873181	0.9400898286097454	None	0	0	0.21428571428571427	3	0.8421052631578947	16	0.3888888888888889	0.5789473684210527	13	11	7	1	0	0.16666666666666666	18	3	1.4	21	0.0625	0	0.9346256194481664	0.9849977286545716	0.5199638991575563	0.9284617616652524	0.3596887921948843	0.939860542859158	0.9681473595647734	0.9595190258772041	1.0	0.38461538461538464	0.0
767	None	None	None	None	None	0	0	0.25	2	0.7777777777777778	7	0.9166666666666666	0.4444444444444444	4	4	6	6	0	0.75	3	4	0.7333333333333333	11	0.375	1.0	0.5441851556280988	0.9445140043704683	0.21579234880882536	0.8357516256168339	0.7936402136095835	0.9047737533422714	0.8867518137497414	0.9035790670111759	0.375	0.75	0.16069160098060778
788	None	None	None	None	None	0	0	0.25	4	0.7619047619047619	16	0.575	0.6190476190476191	16	13	6	0	0	0.1	2	20	1.5333333333333334	23	0.0	0	0.7819279394892105	0.9026957999307881	0.49233221528981125	0.9217814242702888	0.5434186607360115	0.8858656751859214	0.8359891479818335	0.9044644502342813	0	0	0.0
1298	None	None	None	None	None	0	0	0.5	3	0.42857142857142855	3	0.5625	0	3	0	5	3	0	1.0	4	4	0.6	9	0.2727272727272727	0	0	0	0	0	0	0	0	0	0	0	0
220	None	None	None	None	None	0	0	0.375	3	0.5555555555555556	5	0.36666666666666664	0.5555555555555556	7	5	3	0	0	0.8333333333333334	6	5	0.7333333333333333	11	0.0	0	0.7057845858985405	0.7161565964012694	0.36617195605888436	0.7840267245199525	0.3651711749631522	0.9208878664095339	0.8416577309990781	0.8258379246977736	0	0	0.0
1155	None	None	None	None	None	0	0	0	0	0	0	1.0	0	0	0	0	4	0	1.0	1	1	0.06666666666666667	1	1.0	0	0	0	0	0	0	0	0	0	0	0	0
978	None	None	None	None	None	0.2	1	0.3333333333333333	4	0.7333333333333333	11	0.24285714285714285	0.7333333333333333	14	11	2	0	0	0.7	7	10	1.1333333333333333	17	0.0	0.2	0.775294685675134	0.8367435630466188	0.5604509184740472	0.8533389502118793	0.5974444876099223	0.9432310810214025	0.8857712797456122	0.8878053114527595	0	0	0.0
2206	None	None	None	None	None	1.0	1	0.8	4	0.2	1	0.5833333333333334	0	3	0	3	3	0	0.75	3	4	0.4666666666666667	7	0.42857142857142855	0.5	0	0	0	0	0	0	0	0	0	0	0
458	None	None	None	None	None	0	0	0.4	4	0.6923076923076923	9	0.375	0.46153846153846156	9	6	5	3	0	0.4	4	10	1.0	15	0.2727272727272727	0.4	0.3218210419252857	0.8030887806760204	0.5089606118075919	0.8804067294945602	0.6356312646067586	0.8703278960969822	0.8723147489401643	0.8542860026478384	0.3333333333333333	0.1111111111111111	0.0
4130	None	None	None	None	None	0.1111111111111111	1	0.2857142857142857	6	0.7241379310344828	21	0.31	0.7241379310344828	26	21	4	1	0	0.16	25	4	2.066666666666667	31	0.14285714285714285	0.14814814814814814	0.40428417617512996	0.9570470369365998	0.5654791809596446	0.8994823104154187	0.30028073443760805	0.8773238653549618	0.9054169177085871	0.9184037383848075	1.0	0.3076923076923077	0.0
4552	0.06122577660748811	0.028447605909344528	0.026757112453287105	0.9067820880051494	None	0.16666666666666666	1	0.26666666666666666	4	0.8	16	0.3055555555555556	0.55	14	11	7	1	0	0.2222222222222222	18	4	1.4666666666666666	22	0.06666666666666667	0.2222222222222222	0.9392496841804799	0.9845508666412427	0.41975688089334484	0.9226098516219557	0.25474453982569567	0.937428933873132	0.9681473595647734	0.9574369160905021	1.0	0.14285714285714285	0.0
2161	None	None	None	None	None	0	0	0.5714285714285714	4	0.375	3	0.4166666666666667	0.25	5	2	4	1	0	0.6666666666666666	6	4	0.6666666666666666	10	0.1111111111111111	0.2857142857142857	0.41523578686022244	0.7209066930312893	0.4072387456861054	0.7344261866940456	0.739099540592806	0.8198115590868662	0.8521136861910785	0.7614072995214525	1.0	0.4	0.0
1833	None	None	None	None	None	0	0	0.09090909090909091	1	1.0	14	1.0	1.0	15	14	0	1	0	0.0625	16	1	1.0666666666666667	16	0.3333333333333333	0	0.775294685675134	0.9175165262558771	0.48612887718882536	0.847819404224887	0.5974444876099223	0.8916922547558708	0.8857712797456122	0.8887733503339472	1.0	0.4	0.0
6680	0.061493445816228745	0.029612815355635497	0.029612640510525656	0.9152611883752415	None	0.16666666666666666	1	0.26666666666666666	4	0.8	16	0.3055555555555556	0.55	14	11	7	1	0	0.2222222222222222	18	4	1.4666666666666666	22	0.06666666666666667	0.2222222222222222	0.9392496841804799	0.9845508666412427	0.41975688089334484	0.9226098516219557	0.25474453982569567	0.937428933873132	0.9681473595647734	0.9574369160905021	1.0	0.35714285714285715	0.0
7413	0.06347797179322588	0.030186505598354074	0.02994355252723944	0.9185393054632235	None	0.16666666666666666	1	0.26666666666666666	4	0.8	16	0.3055555555555556	0.55	14	11	7	1	0	0.2222222222222222	18	4	1.4666666666666666	22	0.06666666666666667	0.2222222222222222	0.9392496841804799	0.9845508666412427	0.41975688089334484	0.9226098516219557	0.25474453982569567	0.9333707266329392	0.9681473595647734	0.9565149556969204	1.0	0.35714285714285715	0.0
1620	None	None	None	None	None	0	0	0.2	1	1.0	5	0.7	0.4	3	2	3	4	0	0.4	2	5	0.4666666666666667	7	0.4444444444444444	0	0.37110598725929095	0.9717233564822484	0.17766477244376686	0.7798362011023515	0.5949368200392489	0.9208183261324145	0.9588803340662272	0.9182213035138146	0.3333333333333333	0.6666666666666666	0.0
6858	0.0595282721514859	0.030292690928401818	0.011669086963824796	0.9246234716752206	None	0.16666666666666666	1	0.26666666666666666	4	0.8	16	0.3055555555555556	0.55	14	11	7	1	0	0.2222222222222222	18	4	1.4666666666666666	22	0.06666666666666667	0.2222222222222222	0.9392496841804799	0.9845508666412427	0.41975688089334484	0.9226098516219557	0.25474453982569567	0.9333707266329392	0.9681473595647734	0.9565149556969204	1.0	0.35714285714285715	0.0
6559	0.06429988744647831	0.027001773117439096	0.027001646554490846	0.9205383371907009	None	0.16666666666666666	1	0.26666666666666666	4	0.8	16	0.3055555555555556	0.55	14	11	7	1	0	0.2222222222222222	18	4	1.4666666666666666	22	0.06666666666666667	0.2222222222222222	0.9392496841804799	0.9845508666412427	0.41975688089334484	0.9226098516219557	0.25474453982569567	0.937428933873132	0.9681473595647734	0.9574369160905021	1.0	0.35714285714285715	0.0
356	None	None	None	None	None	0	0	0.3333333333333333	2	0.8571428571428571	6	0.75	0.5714285714285714	4	4	4	0	0	0.75	3	4	0.6	9	0.0	0	0.5838321199325539	0.7953960372616515	0.33421402867283667	0.8939762667272229	0.8764531496005714	0.7770383808043794	0.9267698601502025	0.8291228460445483	0	0	0.0
4428	0.06482738216377408	0.02643585408825667	0.02639566234973729	0.9149797610234554	None	0.14285714285714285	1	0.23529411764705882	4	0.8260869565217391	19	0.2976190476190476	0.6086956521739131	17	14	7	1	0	0.19047619047619047	21	4	1.6666666666666667	25	0.06666666666666667	0.19047619047619047	0.35511951826583193	0.9821585090145724	0.5654791809596446	0.9221275944572422	0.3596887921948843	0.927277957463093	0.9681473595647734	0.952955859327507	1.0	0.35294117647058826	0.0
7199	0.06254972451629211	0.029838944988564892	0.029460388127192837	0.9173412946363356	None	0.16666666666666666	1	0.26666666666666666	4	0.8	16	0.3055555555555556	0.55	14	11	7	1	0	0.2222222222222222	18	4	1.4666666666666666	22	0.06666666666666667	0.2222222222222222	0.9392496841804799	0.9845508666412427	0.41975688089334484	0.9226098516219557	0.25474453982569567	0.937428933873132	0.9681473595647734	0.9574369160905021	1.0	0.35714285714285715	0.0
4833	0.06325466302183042	0.027085976027618697	0.02686492304425589	0.9214067596636693	None	0.16666666666666666	1	0.26666666666666666	4	0.8	16	0.3055555555555556	0.55	14	11	7	1	0	0.2222222222222222	18	4	1.4666666666666666	22	0.06666666666666667	0.2222222222222222	0.9392496841804799	0.9845508666412427	0.41975688089334484	0.9226098516219557	0.25474453982569567	0.937428933873132	0.9681473595647734	0.9574369160905021	1.0	0.14285714285714285	0.0
3161	0.03130687607508641	0.002105412964920828	-0.0014245626263498065	0.974846740701605	None	0	0	0.16666666666666666	2	0.9375	15	0.5294117647058824	0.5	9	8	8	7	0	0.11764705882352941	17	2	1.2	18	0.3684210526315789	0	0.7208586367650778	0.9822953079530513	0.3195498626291335	0.8200706221949103	0.14980028745650711	0.7265952341458949	0.9413682367550645	0.8975323026033435	0.1111111111111111	0.5555555555555556	0.0
7136	0.06137007466764188	0.024849198362617123	0.01237541142538297	0.9372911628292812	None	0	0	0.26666666666666666	4	0.75	15	0.4074074074074074	0.55	13	11	8	1	0	0.16666666666666666	18	3	1.4666666666666666	22	0.05555555555555555	0.10526315789473684	0.9346256194481664	0.9849977286545716	0.5654791809596446	0.9255655772959501	0.3596887921948843	0.939860542859158	0.9681473595647734	0.9589610897212042	1.0	0.15384615384615385	0.0
2809	0.030315270077718205	0.0013816612513804262	0.0012776223265348545	0.9056387629178205	None	0	0	0.2222222222222222	2	0.8181818181818182	9	0.52	0.45454545454545453	7	5	5	0	0	1.0	5	5	0.8666666666666667	13	0.0	0.5454545454545454	0.5640492360475775	0.8331532315975243	0.33421402867283667	0.9107531989705727	0.9962845531694576	0.5579927677736262	0.9397018836029937	0.8002742473535912	0	0	0.0
5008	0.061193579124881034	0.02811489516994747	0.02791299826222856	0.9164148269214787	None	0.16666666666666666	1	0.26666666666666666	4	0.8	16	0.3055555555555556	0.55	14	11	7	1	0	0.2222222222222222	18	4	1.4666666666666666	22	0.06666666666666667	0.2222222222222222	0.9392496841804799	0.9845508666412427	0.41975688089334484	0.9226098516219557	0.25474453982569567	0.937428933873132	0.9681473595647734	0.9574369160905021	1.0	0.14285714285714285	0.0
4665	0.06168596714591816	0.030397572558019906	0.030180235965054186	0.9131697534451678	None	0.16666666666666666	1	0.26666666666666666	4	0.8	16	0.3055555555555556	0.55	14	11	7	1	0	0.2222222222222222	18	4	1.4666666666666666	22	0.06666666666666667	0.2222222222222222	0.9392496841804799	0.9845508666412427	0.41975688089334484	0.9226098516219557	0.25474453982569567	0.937428933873132	0.9681473595647734	0.9574369160905021	1.0	0.35714285714285715	0.0
2060	None	None	None	None	None	0	0	0.8333333333333334	5	0.14285714285714285	1	0.5625	0	3	0	5	1	0	1.0	4	4	0.6	9	0.09090909090909091	0.4	0	0	0	0	0	0	0	0	0	0	0
5288	0.06162122395331607	0.03001110855446087	0.02940792835577736	0.9190193340524668	None	0.16666666666666666	1	0.26666666666666666	4	0.8	16	0.3055555555555556	0.55	14	11	7	1	0	0.2222222222222222	18	4	1.4666666666666666	22	0.06666666666666667	0.2222222222222222	0.9392496841804799	0.9845508666412427	0.41975688089334484	0.9226098516219557	0.25474453982569567	0.937428933873132	0.9681473595647734	0.9574369160905021	1.0	0.35714285714285715	0.0
154	None	None	None	None	None	0.5	1	0.8333333333333334	5	0.16666666666666666	1	0.6666666666666666	0	4	0	3	2	0	0.75	3	4	0.5333333333333333	8	0.3333333333333333	0.8	0	0	0	0	0	0	0	0	0	0	0
6535	0.06075008111067622	0.02784716266182	0.02154696955646041	0.9145629661052648	None	0.16666666666666666	1	0.26666666666666666	4	0.8	16	0.3055555555555556	0.55	14	11	7	1	0	0.2222222222222222	18	4	1.4666666666666666	22	0.06666666666666667	0.2222222222222222	0.9392496841804799	0.9845508666412427	0.41975688089334484	0.9226098516219557	0.25474453982569567	0.9418402147427617	0.9681473595647734	0.9584813363025506	1.0	0.14285714285714285	0.0
549	None	None	None	None	None	0	0	0.25	4	0.8095238095238095	17	0.4791666666666667	0.6190476190476191	16	13	6	7	0	0.75	6	8	1.5333333333333334	23	0.5384615384615384	0.3157894736842105	0.33971704526644547	0.9431397129543018	0.6604189605941524	0.8662479100810484	0.6356312646067586	0.8923291711561905	0.8543113586443623	0.9058387239758073	0.125	0	0.0
3815	0.04744075810449048	0.0032086084111452766	-0.0017064924566666544	0.982413343679536	None	0	0	0.1	1	1.0	13	0.3125	0.6923076923076923	10	9	4	0	0	0.3333333333333333	4	12	1.0	15	0.0	0	0.308459635311692	0.9794585892266746	0.4794782583589251	0.8793487299870406	0.33539603441528537	0.8777194252741441	0.9178651455216346	0.9313287069200872	0	0	0.0
2542	None	None	None	None	None	0.3333333333333333	1	0.625	5	0.3333333333333333	3	0.55	0.2222222222222222	6	2	4	2	0	0.8	5	4	0.7333333333333333	11	0.25	0	0.41523578686022244	0.9426634638215625	0.32655178006428487	0.823379657177676	0.5782366489442895	0.9232590157037507	0.8537840765890018	0.906832040916016	0.5833333333333334	0.16666666666666666	0.0
6122	0.06777346564874899	0.028650151475713762	-0.009109458843183017	0.9156448302745188	None	0.14285714285714285	1	0.25	4	0.8181818181818182	18	0.23529411764705882	0.5909090909090909	15	13	8	1	0	0.35294117647058826	17	6	1.6	24	0.05555555555555555	0.2	0.9438737489127936	0.9839125373345431	0.3195498626291335	0.9203711807352272	0.14980028745650711	0.9347759906110786	0.9681473595647734	0.9558268230038383	1.0	0.13333333333333333	0.0
2548	None	None	None	None	None	0	0	0.42857142857142855	3	0.75	6	0.4166666666666667	0.25	2	2	7	6	0	0.375	8	3	0.6666666666666666	10	0.3333333333333333	1.0	0.41241169310127523	0.9355875898653074	0.2838875426646693	0.5246124961299167	0.4718081428816022	0.9762950608738017	0.9380627411034141	0.8969845659058797	0.5	1.0	0.1381768087583513
670	None	None	None	None	None	0	0	0.6	3	0.6	3	0.5833333333333334	0.6	5	3	1	1	0	0.3333333333333333	6	2	0.4666666666666667	7	0.25	0.4	0.7406179915908924	0.9704852771647546	0.6204981164106321	0.9335793959527952	0.6868144075362563	0.963016865338038	0.933954145770198	0.9581873694943613	1.0	0.2	0.0
1334	None	None	None	None	None	0	0	0.5	1	1.0	1	1.0	1.0	1	1	1	3	0	0.3333333333333333	1	3	0.2	3	0.5	0	0.7235538934641123	0.5	0.45155642754171976	0.5	0.8646137091502283	0.5	0.8473942750495798	0.5	1.0	1.0	0.7617166925745377
2682	0.0025611692975447266	0.0007897901638593078	-3.2369483392530087e-05	0.9903088523790916	None	0	0	0.6666666666666666	2	0.5	1	1.0	0.5	2	1	1	0	0	0.25	4	1	0.26666666666666666	4	0.0	0.6666666666666666	0.4748531713803903	0.880565651953523	0.48266340682817344	0.6667497837051157	0.8556001958623882	0.749315890736387	0.8646589418193774	0.7793865918693382	0	0	0.0
2108	None	None	None	None	None	0	0	0	0	0	0	1.0	0	0	0	0	0	0	1.0	1	1	0.06666666666666667	1	0.0	0	0	0	0	0	0	0	0	0	0	0	0
6984	0.05507263180736491	0.009815026738347613	0.002902937168346233	0.940833698764258	None	0.16666666666666666	1	0.26666666666666666	4	0.8	16	0.3055555555555556	0.55	14	11	7	1	0	0.2222222222222222	18	4	1.4666666666666666	22	0.06666666666666667	0.2222222222222222	0.8075115137091121	0.9828050320522975	0.442514521794389	0.9227809463750843	0.25474453982569567	0.9378895295570687	0.9681473595647734	0.9560777860390672	1.0	0.35714285714285715	0.0
4828	0.06028728486346634	0.028683563609336517	0.021609019319901175	0.9148429023345459	None	0.16666666666666666	1	0.26666666666666666	4	0.8	16	0.3055555555555556	0.55	14	11	7	1	0	0.2222222222222222	18	4	1.4666666666666666	22	0.06666666666666667	0.2222222222222222	0.9392496841804799	0.9845508666412427	0.41975688089334484	0.9226098516219557	0.25474453982569567	0.9418402147427617	0.9681473595647734	0.9584813363025506	1.0	0.35714285714285715	0.0
244	None	None	None	None	None	0	0	0.6666666666666666	2	0.0	0	0.6666666666666666	0	2	0	1	0	0	0.6666666666666666	2	3	0.26666666666666666	4	0.0	1.0	0	0	0	0	0	0	0	0	0	0	0
5088	None	None	None	None	None	0	0	0.2857142857142857	4	0.7222222222222222	13	0.5	0.3888888888888889	9	7	10	1	0	0.625	8	5	1.3333333333333333	20	0.045454545454545456	0.625	0.22636455003210884	0.9729860405726171	0.5654791809596446	0.9333453303155747	0.3596887921948843	0.9512913459334096	0.9605684953066609	0.9554289816288739	1.0	0.2222222222222222	0.0
7381	0.06676848159683813	0.0268483959425698	0.021127826693894933	0.9124209529391509	None	0.16666666666666666	1	0.26666666666666666	4	0.8	16	0.3055555555555556	0.55	14	11	7	1	0	0.2222222222222222	18	4	1.4666666666666666	22	0.06666666666666667	0.2222222222222222	0.9392496841804799	0.9845508666412427	0.442514521794389	0.9241505707845272	0.25474453982569567	0.937428933873132	0.9681473595647734	0.9577317624932157	1.0	0.35714285714285715	0.0
1257	None	None	None	None	None	0	0	0.3333333333333333	1	1.0	2	0.6666666666666666	0.5	1	1	2	2	0	0.6666666666666666	2	3	0.26666666666666666	4	0.25	0	0.7193905042144275	0.5	0.8048613159802516	0.5	0.1	0.5	0.9585420890103585	0.5	1.0	1.0	0.0
1653	None	None	None	None	None	0	0	0.3333333333333333	3	0.8181818181818182	9	0.5416666666666666	0.8181818181818182	12	9	0	1	0	0.16666666666666666	12	2	0.8666666666666667	13	1.0	0.5454545454545454	0.8376819220095537	0.9390752848748153	0.5232898978314363	0.818526548308449	0.5974444876099223	0.9308104404726838	0.8165344838291335	0.9072311443458733	1.0	0.16666666666666666	0.0
6860	0.06058555578952221	0.011782011641096834	0.010427055539845534	0.9304388062748232	None	0.16666666666666666	1	0.26666666666666666	4	0.8	16	0.3055555555555556	0.55	14	11	7	1	0	0.2222222222222222	18	4	1.4666666666666666	22	0.06666666666666667	0.2222222222222222	0.88953775410891	0.9837014932147478	0.41975688089334484	0.9226098516219557	0.25474453982569567	0.9333707266329392	0.9681473595647734	0.9557546716183067	1.0	0.35714285714285715	0.0
3708	None	None	None	None	None	0	0	0.1	1	1.0	13	0.5	0.6923076923076923	10	9	4	0	0	0.3	3	10	1.0	15	0.0	0.5	0.296174737673106	0.9769006899080426	0.5545517916774575	0.8370967240806504	0.3596887921948843	0.9250810665108052	0.8921506402243563	0.9328686540953439	0	0	0.0
2907	0.005836751746676282	0.00042596207424820155	-0.00019348836323861843	0.9971604010431238	None	0	0	0.5	2	0.5	2	0.5	0.25	3	1	2	2	0	0.75	4	3	0.4	6	0.3333333333333333	0	0.5699415144059075	0.9060127952332071	0.2823883733509955	0.6667465404004119	0.3651711749631522	0.7633253836241622	0.7310957117332825	0.7984765493419028	0.6666666666666666	0.3333333333333333	0.0
324	None	None	None	None	None	0	0	1.0	2	0.0	0	0.75	0	1	0	1	0	0	1.0	2	2	0.2	3	0.0	0	0	0	0	0	0	0	0	0	0	0	0
5946	0.06046645056893266	0.029565770191943074	0.029386461610980234	0.9129113006334189	None	0.16666666666666666	1	0.26666666666666666	4	0.8	16	0.3055555555555556	0.55	14	11	7	1	0	0.2222222222222222	18	4	1.4666666666666666	22	0.06666666666666667	0.2222222222222222	0.9392496841804799	0.9845508666412427	0.41975688089334484	0.9226098516219557	0.25474453982569567	0.937428933873132	0.9681473595647734	0.9574369160905021	1.0	0.35714285714285715	0.0
3247	0.002409094993232051	0.0008070690881980091	0.0008056517216037593	0.9834610250124229	None	0	0	0.5	2	0.6666666666666666	2	0.625	0.6666666666666666	2	2	2	1	0	0.5	2	4	0.3333333333333333	5	0.125	0	0.7259488259305599	0.7525659292221626	0.41780350074738204	0.8334612695108428	0.21233270622825415	0.7546053307095937	0.9091405976643084	0.7827917761779598	1.0	0.5	0.0
5173	0.06270810584879903	0.02985515031519932	0.02980688783304194	0.9193714542340122	None	0.16666666666666666	1	0.26666666666666666	4	0.8	16	0.3055555555555556	0.55	14	11	7	1	0	0.2222222222222222	18	4	1.4666666666666666	22	0.06666666666666667	0.2222222222222222	0.9392496841804799	0.9845508666412427	0.41975688089334484	0.9226098516219557	0.25474453982569567	0.937428933873132	0.9681473595647734	0.9574369160905021	1.0	0.35714285714285715	0.0
5314	0.0630061106872406	0.0278620352389916	0.02785905792543577	0.9205912221595838	None	0.16666666666666666	1	0.26666666666666666	4	0.8	16	0.3055555555555556	0.55	14	11	7	1	0	0.2222222222222222	18	4	1.4666666666666666	22	0.06666666666666667	0.2222222222222222	0.9392496841804799	0.9845508666412427	0.41975688089334484	0.9226098516219557	0.25474453982569567	0.937428933873132	0.9681473595647734	0.9574369160905021	1.0	0.35714285714285715	0.0
5816	0.06044979054313648	0.03146603563211126	0.03083545528695719	0.9165606367690009	None	0.16666666666666666	1	0.26666666666666666	4	0.8	16	0.3055555555555556	0.55	14	11	7	1	0	0.2222222222222222	18	4	1.4666666666666666	22	0.06666666666666667	0.2222222222222222	0.9392496841804799	0.9845508666412427	0.41975688089334484	0.9226098516219557	0.25474453982569567	0.937428933873132	0.9681473595647734	0.9574369160905021	1.0	0.35714285714285715	0.0
4671	0.06820867034594558	0.02564691562567265	0.025611055185577623	0.9140780056958715	None	0.14285714285714285	1	0.23529411764705882	4	0.8260869565217391	19	0.3125	0.6086956521739131	17	14	7	1	0	0.2	20	4	1.6666666666666667	25	0.06666666666666667	0.09523809523809523	0.505312893749452	0.9815277467256263	0.40271449556310596	0.9111292436231018	0.3596887921948843	0.9211007412178636	0.9681473595647734	0.948789703750399	1.0	0.47058823529411764	0.0
2727	0.024026090446294845	0.005000130864640269	-0.0034473119140820433	0.9821608655440666	None	0	0	0.42857142857142855	3	0.625	5	0.4	0.5	6	4	3	0	0	1.0	5	5	0.6666666666666666	10	0.0	0	0.451748005943192	0.8783748170543225	0.3335536974994362	0.9289864065639322	0.5889678735419341	0.8600126843520968	0.8635022837048945	0.8929513940192637	0	0	0.0
4935	0.060232826127214055	0.02527564283641139	0.01549406433684578	0.9236129105008729	None	0.16666666666666666	1	0.26666666666666666	4	0.8	16	0.3235294117647059	0.55	14	11	7	1	0	0.23529411764705882	17	4	1.4666666666666666	22	0.06666666666666667	0.1111111111111111	0.9392496841804799	0.9845508666412427	0.41975688089334484	0.9226098516219557	0.25474453982569567	0.937428933873132	0.9681473595647734	0.9574369160905021	1.0	0.14285714285714285	0.0
3264	0.012017923448264547	0.0007710151649362197	0.0004780011743025639	0.9930459625512122	None	0	0	0.4	2	0.8	4	1.0	0.8	6	4	0	0	0	0.14285714285714285	7	1	0.4666666666666667	7	0.0	0.3333333333333333	0.22071019109182136	0.9105376939714396	0.5587473554216477	0.846115033615158	0.3596887921948843	0.905777505734806	0.8598084477003074	0.8905073775607869	0	0	0.0
4289	0.06114934698581658	0.02934554344624376	0.02923658612461432	0.9185791637288399	None	0.16666666666666666	1	0.26666666666666666	4	0.8	16	0.3055555555555556	0.55	14	11	7	1	0	0.2222222222222222	18	4	1.4666666666666666	22	0.06666666666666667	0.2222222222222222	0.9392496841804799	0.9845508666412427	0.41975688089334484	0.9226098516219557	0.25474453982569567	0.937428933873132	0.9681473595647734	0.9574369160905021	1.0	0.35714285714285715	0.0
2817	0.002980119073884161	0.0002616134241563788	0.00025718527878923334	0.9888743709233166	None	0	0	0.5714285714285714	4	0.5	4	0.3333333333333333	0.5	8	4	1	1	0	0.8333333333333334	6	5	0.6666666666666666	10	0.5	0.5	0.4247879054014991	0.946075943759402	0.30299502635895575	0.8651740657492054	0.5576217224204063	0.8807876112137313	0.8468022968855862	0.9038888194428696	1.0	0	0.0
1676	None	None	None	None	None	0.5	1	0.8333333333333334	5	0.2857142857142857	2	0.5	0.2857142857142857	5	2	3	0	0	0.5	6	3	0.6	9	0.0	0.6666666666666666	0.5555799264440758	0.7285927026080454	0.21320831480332575	0.7443335495025536	0.23927992033171316	0.7002644011391258	0.8394431703221993	0.7247650327475683	0	0	0.0
854	None	None	None	None	None	0	0	0.5	2	0.6666666666666666	2	1.0	0.6666666666666666	4	2	0	0	0	0.2	5	1	0.3333333333333333	5	0.0	0.5	0.33490924626178853	0.7956748426892474	0.47811721564805065	0.861553636974333	0.37602377967846085	0.961244235765954	0.770638150259568	0.8940594116910682	0	0	0.0
1556	None	None	None	None	None	0	0	0.25	2	0.7777777777777778	7	0.4583333333333333	0.6666666666666666	8	6	2	1	0	0.375	8	3	0.7333333333333333	11	0.16666666666666666	0.2222222222222222	0.8376819220095537	0.9276647449998847	0.5604509184740472	0.907872964354574	0.7434605430692995	0.8750808839101821	0.8857712797456122	0.9056790401043967	1.0	0.125	0.0
7428	0.06603059115112905	0.02991249659048635	0.029119946841383738	0.9205960197456905	None	0.16666666666666666	1	0.21428571428571427	3	0.8421052631578947	16	0.2916666666666667	0.5789473684210527	14	11	6	2	0	0.2222222222222222	18	4	1.4	21	0.15384615384615385	0.23529411764705882	0.9392496841804799	0.9845508666412427	0.41975688089334484	0.9226098516219557	0.25474453982569567	0.937428933873132	0.9681473595647734	0.9574369160905021	0.5357142857142857	0.35714285714285715	0.0
4048	None	None	None	None	None	0	0	0.2857142857142857	4	0.6666666666666666	12	0.4444444444444444	0.5	13	9	6	1	0	0.2	15	3	1.3333333333333333	20	0.08333333333333333	0.2222222222222222	0.5838321199325539	0.9153055375858721	0.33421402867283667	0.9022591203344185	0.9521310899808835	0.9285704401997192	0.9267698601502025	0.916003214361796	1.0	0.38461538461538464	0.0
2838	0.018538349587889018	0.008535598906429616	0.006569364142421579	0.9613097191406009	None	0	0	0.25	2	0.7777777777777778	7	0.36666666666666664	0.5555555555555556	6	5	4	0	0	0.8333333333333334	6	5	0.7333333333333333	11	0.0	0	0.5640492360475775	0.8461400613453747	0.33421402867283667	0.920390126556311	0.9981422765847288	0.55533493298248	0.9401218975537086	0.8112547542129291	0	0	0.0
709	None	None	None	None	None	0.2	1	0.3333333333333333	4	0.8	12	0.37777777777777777	0.8	16	12	0	0	0	0.2	15	3	1.1333333333333333	17	0.0	1.0	0.8376819220095537	0.9105976661368954	0.48612887718882536	0.7987076280576059	0.7680326521309798	0.9371130104976463	0.9006041753159586	0.8941217237732484	0	0	0.0
2337	None	None	None	None	None	0	0	0	0	0	0	1.0	0	0	0	0	2	0	1.0	1	1	0.06666666666666667	1	0.5	0	0	0	0	0	0	0	0	0	0	0	0
4152	0.06742123111993624	0.024568721430217436	0.021230304836077078	0.9087792963515452	None	0.14285714285714285	1	0.23529411764705882	4	0.8260869565217391	19	0.2976190476190476	0.6086956521739131	17	14	7	1	0	0.19047619047619047	21	4	1.6666666666666667	25	0.06666666666666667	0.19047619047619047	0.5699415144059075	0.9816026624718507	0.40271449556310596	0.9111292436231018	0.3596887921948843	0.9211007412178636	0.9681473595647734	0.9488567158537202	1.0	0.29411764705882354	0.0
5239	0.06030560860848	0.03041975447932606	0.02955116502605707	0.9158255837979714	None	0.16666666666666666	1	0.26666666666666666	4	0.8	16	0.3055555555555556	0.55	14	11	7	1	0	0.2222222222222222	18	4	1.4666666666666666	22	0.06666666666666667	0.2222222222222222	0.9392496841804799	0.9845508666412427	0.41975688089334484	0.9226098516219557	0.25474453982569567	0.937428933873132	0.9681473595647734	0.9574369160905021	1.0	0.35714285714285715	0.0
6659	0.0685689751568632	0.0074156570671952545	0.007410664820632799	0.9788646257540874	None	0	0	0.14285714285714285	2	0.8888888888888888	16	0.5263157894736842	0.6666666666666666	13	12	6	1	0	0.10526315789473684	2	19	1.3333333333333333	20	0.06666666666666667	0.1111111111111111	0.4887148816404574	0.9823925518070245	0.3195498626291335	0.9121899758631663	0.3296971053195882	0.9399288879216208	0.9681473595647734	0.9542414867433379	1.0	0.38461538461538464	0.0
2600	0.013634317441388582	0.0005220923244725358	-0.0004253278030567804	0.9858360315920603	None	0.5	1	0.5714285714285714	4	0.625	5	0.47619047619047616	0.5	7	4	2	0	0	0.42857142857142855	7	3	0.6666666666666666	10	0.0	0.6666666666666666	0.6820868146128881	0.9417721620510272	0.558420781453071	0.9599435578033111	0.5528458193697802	0.7334976879925165	0.8065842511659659	0.9108568388590846	0	0	0.0
2519	None	None	None	None	None	0	0	0.5	5	0.4166666666666667	5	0.7777777777777778	0.25	5	3	8	4	0	0.5	3	6	0.9333333333333333	14	0.2222222222222222	0	0.9438737489127936	0.8805707058579854	0.3195498626291335	0.5611807493388166	0.14980028745650711	0.6787020818616464	0.9681473595647734	0.7305086700286596	0.2	0.2	0.0
3759	0.030486974272273086	0.007447495204114461	0.007390424292082105	0.9310750123344929	None	0	0	0.125	1	1.0	10	0.5	0.7	7	7	4	0	0	0.6666666666666666	6	4	0.8	12	0.0	0	0.5626251318431834	0.5251718030192414	0.33421402867283667	0.7561680098214737	0.9518837982980157	0.9608485097405216	0.8677681692105766	0.8142166002370673	0	0	0.0
486	None	None	None	None	None	0	0	1.0	1	0	0	1.0	0	1	0	0	2	0	0.5	2	1	0.13333333333333333	2	0.6666666666666666	0	0	0	0	0	0	0	0	0	0	0	0
1892	None	None	None	None	None	0	0	0.6666666666666666	2	0.0	0	0.6666666666666666	0	2	0	1	2	0	0.6666666666666666	2	3	0.26666666666666666	4	0.5	1.0	0	0	0	0	0	0	0	0	0	0	0
852	None	None	None	None	None	0	0	0.75	3	0.0	0	0.625	0	2	0	2	0	0	0.5	4	2	0.3333333333333333	5	0.0	0.5	0	0	0	0	0	0	0	0	0	0	0
5506	0.059839863648456976	0.027361884589428738	0.02711403024608896	0.9171079661111313	None	0.16666666666666666	1	0.26666666666666666	4	0.8	16	0.3055555555555556	0.55	14	11	7	1	0	0.2222222222222222	18	4	1.4666666666666666	22	0.06666666666666667	0.2222222222222222	0.9392496841804799	0.9845508666412427	0.41975688089334484	0.9226098516219557	0.25474453982569567	0.937428933873132	0.9681473595647734	0.9574369160905021	1.0	0.35714285714285715	0.0
7335	None	None	None	None	None	0	0	0.2857142857142857	4	0.7222222222222222	13	0.5	0.3888888888888889	9	7	10	1	0	0.625	8	5	1.3333333333333333	20	0.045454545454545456	0.625	0.11492226429071835	0.9801903811222162	0.5654791809596446	0.9333453303155747	0.3596887921948843	0.9512913459334096	0.9505868111801092	0.9597255854729182	1.0	0.4444444444444444	0.0
2983	0.0016751567558134966	2.715869218851916e-05	2.5521904794704934e-05	0.9988080232517064	None	1.0	1	0.8	4	0.2	1	0.5833333333333334	0.2	5	1	1	0	0	0.75	3	4	0.4666666666666667	7	0.0	0.5	0.46447661081038766	0.7942033981980124	0.33140226777375015	0.6885925425426956	0.3638155176595582	0.8476461460713862	0.815704088715045	0.783596939181787	0	0	0.0
6138	0.060886855990376146	0.02952072327517631	0.022959703648322668	0.9240669032349274	None	0.16666666666666666	1	0.26666666666666666	4	0.8	16	0.3055555555555556	0.55	14	11	7	1	0	0.2222222222222222	18	4	1.4666666666666666	22	0.06666666666666667	0.2222222222222222	0.9438737489127936	0.9848048540985805	0.41975688089334484	0.9226098516219557	0.25474453982569567	0.937428933873132	0.9681473595647734	0.957665011188503	1.0	0.35714285714285715	0.0
4609	0.06345820252896177	0.027685138780813936	0.027664944923617856	0.9147335726525608	None	0.16666666666666666	1	0.26666666666666666	4	0.8	16	0.3055555555555556	0.55	14	11	7	1	0	0.2222222222222222	18	4	1.4666666666666666	22	0.06666666666666667	0.2222222222222222	0.9392496841804799	0.9845508666412427	0.41975688089334484	0.9226098516219557	0.25474453982569567	0.937428933873132	0.9681473595647734	0.9574369160905021	1.0	0.35714285714285715	0.0
5696	0.06400785181962165	0.027940488060099442	0.027937876606226392	0.9180883526119057	None	0.16666666666666666	1	0.26666666666666666	4	0.8	16	0.3055555555555556	0.55	14	11	7	1	0	0.2222222222222222	18	4	1.4666666666666666	22	0.06666666666666667	0.2222222222222222	0.9392496841804799	0.9845508666412427	0.41975688089334484	0.9226098516219557	0.25474453982569567	0.937428933873132	0.9681473595647734	0.9574369160905021	1.0	0.35714285714285715	0.0
6814	0.03876106590134356	0.014410736397558936	0.01106329141972581	0.9300676593510198	None	0	0	0.3	3	0.7692307692307693	10	0.38461538461538464	0.5384615384615384	9	7	5	1	0	0.23076923076923078	3	13	1.0	15	0.08333333333333333	0	0.8459490001835448	0.9837111563840429	0.5654791809596446	0.9138610734898471	0.3596887921948843	0.9048516343610868	0.9681473595647734	0.9480914542067346	1.0	0	0.0
7031	0.061480598153453005	0.028475254718634997	0.028458712366912487	0.9194587015168798	None	0.16666666666666666	1	0.26666666666666666	4	0.8	16	0.3055555555555556	0.55	14	11	7	1	0	0.2222222222222222	18	4	1.4666666666666666	22	0.06666666666666667	0.2222222222222222	0.9392496841804799	0.9845508666412427	0.41975688089334484	0.9226098516219557	0.25474453982569567	0.937428933873132	0.9681473595647734	0.9574369160905021	1.0	0.35714285714285715	0.0
1516	None	None	None	None	None	0	0	0.5	3	0.7142857142857143	5	0.5625	0.2857142857142857	5	2	3	0	0	1.0	4	4	0.6	9	0.0	0.4	0.12630247815030365	0.9303674006892529	0.942671370228245	0.9728926132291479	0.5857462928717301	0.9521491148294292	0.9686900849887613	0.9549756362782078	0	0	0.0
4120	0.04175134836478669	0.0004423852108638513	0.00039326058691923634	0.9458586308804483	None	0	0	0.3	3	0.7692307692307693	10	0.4166666666666667	0.38461538461538464	6	5	8	1	0	0.25	12	3	1.0	15	0.05263157894736842	0	0.1	0.9658888218419047	0.8115390716708333	0.867884824369813	0.4436200218107039	0.9338156916978129	0.9411637006834871	0.9324038330796388	1.0	0.6666666666666666	0.0
4873	0.06106379481118334	0.03040960305432525	0.02825369738772778	0.9158707104843634	None	0.16666666666666666	1	0.26666666666666666	4	0.8	16	0.3055555555555556	0.55	14	11	7	1	0	0.2222222222222222	18	4	1.4666666666666666	22	0.06666666666666667	0.2222222222222222	0.9392496841804799	0.9845508666412427	0.442514521794389	0.9180657980971799	0.25474453982569567	0.937428933873132	0.9681473595647734	0.9565867892355897	1.0	0.35714285714285715	0.0
6081	0.03163513578999426	0.007421292108409843	0.001578833730395456	0.9383847977792686	None	0.25	1	0.36363636363636365	4	0.7142857142857143	10	0.3333333333333333	0.42857142857142855	9	6	6	1	0	0.3333333333333333	12	4	1.0666666666666667	16	0.07692307692307693	0.3333333333333333	0.9438737489127936	0.9751026135834112	0.3195498626291335	0.9539438707307698	0.14980028745650711	0.9676405943629601	0.9681473595647734	0.9666085358530516	1.0	0.2222222222222222	0.0
2700	0.015121959019672148	0.0017768797248200558	-0.0007894180253244864	0.9979220104533689	None	0	0	0.1	1	1.0	12	1.0	0.25	3	3	10	10	0	0.07142857142857142	14	1	0.9333333333333333	14	0.4166666666666667	0	0.9438737489127936	0.7762455529292255	0.27403458082704524	0.6520023504159732	0.14980028745650711	0.558422131274298	0.9681473595647734	0.6686704060173821	0.3333333333333333	0.6666666666666666	0.003168261181663682
1305	None	None	None	None	None	0	0	0.25	2	0.9	9	1.0	0.9	10	9	1	0	0	0.08333333333333333	12	1	0.8	12	0.0	0.18181818181818182	0.775294685675134	0.8978971679057662	0.5232898978314363	0.7888696039672295	0.6242952172511735	0.8758296271256124	0.7718689707000206	0.8599938706358371	0	0	0.0
5325	0.05794711673863484	0.028823301787007056	0.018810742120568276	0.9184477815471033	None	0.16666666666666666	1	0.26666666666666666	4	0.8	16	0.3055555555555556	0.55	14	11	7	1	0	0.2222222222222222	18	4	1.4666666666666666	22	0.06666666666666667	0.2222222222222222	0.9392496841804799	0.9845508666412427	0.41975688089334484	0.9226098516219557	0.25474453982569567	0.9418402147427617	0.9681473595647734	0.9584813363025506	1.0	0.35714285714285715	0.0
7488	0.04486272250115146	0.019767130765435313	0.01409309570169137	0.9339665268241087	None	0.2	1	0.3333333333333333	4	0.7333333333333333	11	0.2833333333333333	0.6666666666666666	13	10	3	1	0	0.4166666666666667	5	12	1.1333333333333333	17	0.14285714285714285	0.8	0.8807442396702297	0.9844675088508277	0.5199638991575563	0.9240162043771315	0.3596887921948843	0.939860542859158	0.9681473595647734	0.958199481557422	1.0	0.15384615384615385	0.0
7483	0.030355951981707548	0.008430335043428732	0.001179877717341318	0.9908910470621006	None	0.16666666666666666	1	0.35714285714285715	5	0.7368421052631579	14	0.23863636363636365	0.47368421052631576	13	9	7	1	0	0.7272727272727273	11	8	1.4	21	0.07142857142857142	0.3333333333333333	0.9346256194481664	0.9849977286545716	0.5199638991575563	0.924455804188196	0.3596887921948843	0.9356049162888574	0.9681473595647734	0.9577787722204486	1.0	0.38461538461538464	0.0
7326	0.06663552913307073	0.031898107830888194	0.029257489490453054	0.9121136467488299	None	0.16666666666666666	1	0.26666666666666666	4	0.8	16	0.3055555555555556	0.55	14	11	7	1	0	0.2222222222222222	18	4	1.4666666666666666	22	0.06666666666666667	0.2222222222222222	0.9392496841804799	0.9845508666412427	0.442514521794389	0.9264439397939211	0.25474453982569567	0.937428933873132	0.9681473595647734	0.9581772411755981	1.0	0	0.0
7396	0.062134230347142744	0.03257456483055784	0.03180857470588804	0.9113304508406058	None	0.16666666666666666	1	0.26666666666666666	4	0.8	16	0.3055555555555556	0.55	14	11	7	1	0	0.2222222222222222	18	4	1.4666666666666666	22	0.06666666666666667	0.2222222222222222	0.9392496841804799	0.9845508666412427	0.41975688089334484	0.9226098516219557	0.25474453982569567	0.9333707266329392	0.9681473595647734	0.9565149556969204	1.0	0.35714285714285715	0.0
7197	0.06347550325933037	0.0329739849579542	0.02912112043165241	0.9156804132125677	None	0.16666666666666666	1	0.26666666666666666	4	0.8	16	0.3055555555555556	0.55	14	11	7	1	0	0.2222222222222222	18	4	1.4666666666666666	22	0.06666666666666667	0.2222222222222222	0.9392496841804799	0.9845508666412427	0.442514521794389	0.9241505707845272	0.25474453982569567	0.937428933873132	0.9681473595647734	0.9577317624932157	1.0	0.35714285714285715	0.0
103	None	None	None	None	None	0	0	0.8333333333333334	5	0.0	0	0.5	0	3	0	4	1	0	1.0	4	4	0.5333333333333333	8	0.1111111111111111	0.5	0	0	0	0	0	0	0	0	0	0	0
91	None	None	None	None	None	0	0	0.5833333333333334	7	0.375	6	0.5	0.25	8	4	9	4	0	1.0	6	6	1.2	18	0.2222222222222222	0.5	0.3720025904329697	0.9213002581642572	0.6129141583009678	0.905235535384572	0.7041885412328046	0.8307754353557786	0.8731151451928347	0.8911646715098652	0.125	0	0.0
5276	0.06414266249531214	0.029920547542673013	0.029853089422480973	0.9205076276147219	None	0.16666666666666666	1	0.26666666666666666	4	0.8	16	0.3055555555555556	0.55	14	11	7	1	0	0.2222222222222222	18	4	1.4666666666666666	22	0.06666666666666667	0.2222222222222222	0.9392496841804799	0.9845508666412427	0.41975688089334484	0.9226098516219557	0.25474453982569567	0.937428933873132	0.9681473595647734	0.9574369160905021	1.0	0.35714285714285715	0.0
1801	None	None	None	None	None	0	0	0.25	1	1.0	4	0.5	0.5	3	2	2	2	0	0.75	3	4	0.4	6	0.2857142857142857	0	0.5838321199325539	0.9072749165680153	0.33421402867283667	0.9493058772245715	0.9521310899808835	0.5561758771729352	0.9267698601502025	0.8596188565139704	0.6666666666666666	0.3333333333333333	0.0
6887	0.06780412010049167	0.03297055545342452	0.03123013614756105	0.91471995567401	None	0.16666666666666666	1	0.26666666666666666	4	0.8	16	0.3055555555555556	0.55	14	11	7	1	0	0.2222222222222222	18	4	1.4666666666666666	22	0.06666666666666667	0.2222222222222222	0.9392496841804799	0.9845508666412427	0.442514521794389	0.9241505707845272	0.25474453982569567	0.937428933873132	0.9681473595647734	0.9577317624932157	1.0	0.35714285714285715	0.0
628	None	None	None	None	None	0	0	0.3333333333333333	2	0.8571428571428571	6	0.75	0.5714285714285714	5	4	3	1	0	0.75	4	3	0.6	9	0.1111111111111111	0.5714285714285714	0.2975566539088587	0.8710729809434531	0.5981503058086887	0.8975404527122042	0.6181694670176092	0.7629892813189115	0.8692323947143586	0.8519447299820727	1.0	0	0.0
2708	3.413097055973117e-06	3.9480589320203886e-07	-3.9371052705359977e-07	0.9998770841793667	None	0	0	1.0	3	0.0	0	0.6666666666666666	0	3	0	0	1	0	0.6666666666666666	2	3	0.26666666666666666	4	1.0	1.0	0	0	0	0	0	0	0	0	0	0	0
1383	None	None	None	None	None	0	0	0.5	3	0.3333333333333333	2	0.6666666666666666	0.16666666666666666	3	1	4	2	0	0.75	4	3	0.5333333333333333	8	0.2	0.6666666666666666	0.1747016131089239	0.9477099969638173	0.8048613159802516	0.9478499213757221	0.7458809168365839	0.8842435958201099	0.9229609628882427	0.9315142715816368	0.6666666666666666	0	0.0
3206	0.054170513943628665	0.014945523018915854	0.007634359859706486	0.9220328135632124	None	0.16666666666666666	1	0.26666666666666666	4	0.8	16	0.3055555555555556	0.55	14	11	7	1	0	0.2222222222222222	18	4	1.4666666666666666	22	0.06666666666666667	0.2222222222222222	0.9438737489127936	0.9851873871161391	0.36184376308005245	0.8914812941517977	0.25474453982569567	0.937428933873132	0.9681473595647734	0.9527267812079877	1.0	0.35714285714285715	0.0
5669	0.06256300998716184	0.02765278827584453	0.02762820882615986	0.9179819287922453	None	0.16666666666666666	1	0.26666666666666666	4	0.8	16	0.3055555555555556	0.55	14	11	7	1	0	0.2222222222222222	18	4	1.4666666666666666	22	0.06666666666666667	0.2222222222222222	0.9392496841804799	0.9845508666412427	0.41975688089334484	0.9226098516219557	0.25474453982569567	0.937428933873132	0.9681473595647734	0.9574369160905021	1.0	0.35714285714285715	0.0
1931	None	None	None	None	None	0	0	0.5	4	0.4444444444444444	4	0.6111111111111112	0.2222222222222222	4	2	6	0	0	0.5	6	3	0.7333333333333333	11	0.0	0.5	0.9005761398568595	0.7835531466074022	0.3195498626291335	0.5910796048737674	0.14980028745650711	0.5188755366123818	0.961101949855927	0.6403355217418825	0	0	0.0
3366	0.02983159903885835	0.00024650590503625595	2.712876510689291e-05	0.9355581097497151	None	0	0	0.5	5	0.4166666666666667	5	0.3888888888888889	0.3333333333333333	6	4	7	1	0	0.4444444444444444	9	4	0.9333333333333333	14	0.0625	0	0.9438737489127936	0.982860303896307	0.3195498626291335	0.9513781159669438	0.2513422900181509	0.973669054136892	0.9681473595647734	0.971925334963209	1.0	0	0.0
3933	0.030982891613313714	0.0005804038905949646	-0.00023740231605216675	0.9854890140890987	None	0	0	0.3	3	0.7692307692307693	10	0.5769230769230769	0.6153846153846154	9	8	5	1	0	0.15384615384615385	13	2	1.0	15	0.07692307692307693	0	0.9438737489127936	0.9859305404657408	0.3195498626291335	0.789178222792324	0.3596887921948843	0.805593994431406	0.9631689663595929	0.9113633743194977	1.0	0.5555555555555556	0.0
3720	0.024425125959265173	0.005994656497787006	0.003668898127612517	0.9628914481835738	None	0	0	0.125	1	1.0	9	0.34375	0.7777777777777778	8	7	2	0	0	0.5	8	4	0.7333333333333333	11	0.0	0	0.4889304593517029	0.812724681886602	0.37072638717947104	0.8813417851985184	0.9244237258658747	0.7525376360076744	0.9011201436773796	0.8217722592358951	0	0	0.0
4374	0.06286605893382867	0.0297450521424709	0.029642090578343546	0.9157122155828746	None	0.16666666666666666	1	0.26666666666666666	4	0.8	16	0.3055555555555556	0.55	14	11	7	1	0	0.2222222222222222	18	4	1.4666666666666666	22	0.06666666666666667	0.2222222222222222	0.9392496841804799	0.9845508666412427	0.41975688089334484	0.9226098516219557	0.25474453982569567	0.937428933873132	0.9681473595647734	0.9574369160905021	1.0	0.35714285714285715	0.0
2274	None	None	None	None	None	0	0	0.375	3	0.7777777777777778	7	0.6875	0.3333333333333333	6	3	4	4	0	1.0	4	4	0.7333333333333333	11	0.4444444444444444	0.2222222222222222	0.32213972526012513	0.9301769820364071	0.7721394739005789	0.9778681998040382	0.3810964946362234	0.9689467792553459	0.9686900849887613	0.9634823770874666	0.25	0.16666666666666666	0.0
104	None	None	None	None	None	0	0	1.0	2	0.0	0	1.0	0	1	0	1	1	0	0.3333333333333333	3	1	0.2	3	0.2	1.0	0	0	0	0	0	0	0	0	0	0	0
6685	0.07966184802562593	0.01674331783211829	0.016217578942721793	0.9532946778872379	None	0	0	0.21428571428571427	3	0.8421052631578947	16	0.5833333333333334	0.631578947368421	14	12	6	1	0	0.1111111111111111	2	18	1.4	21	0.07142857142857142	0.10526315789473684	0.7162943152766255	0.9793070545510049	0.3195498626291335	0.9172721703519982	0.23723284995650773	0.9373892755507673	0.9681473595647734	0.952106064116311	1.0	0.35714285714285715	0.0
3525	None	None	None	None	None	0	0	0.1	1	1.0	12	0.7	0.4166666666666667	6	5	7	2	0	0.8	5	4	0.9333333333333333	14	0.11764705882352941	0.18181818181818182	0.5739406779900657	0.5412701750297901	0.33421402867283667	0.7865814128615066	0.9521310899808835	0.9219847476088375	0.9267698601502025	0.7880438106006188	0.5833333333333334	0.16666666666666666	0.0
6964	0.06292109872925408	0.029141292500916252	0.029038235294319033	0.9170889255626063	None	0.16666666666666666	1	0.26666666666666666	4	0.8	16	0.3055555555555556	0.55	14	11	7	1	0	0.2222222222222222	18	4	1.4666666666666666	22	0.06666666666666667	0.2222222222222222	0.9392496841804799	0.9845508666412427	0.41975688089334484	0.9226098516219557	0.25474453982569567	0.937428933873132	0.9681473595647734	0.9574369160905021	1.0	0.14285714285714285	0.0
1834	None	None	None	None	None	0	0	0	0	0	0	1.0	0	0	0	0	2	0	1.0	1	1	0.06666666666666667	1	0.5	0	0	0	0	0	0	0	0	0	0	0	0
1399	None	None	None	None	None	0	0	0.6666666666666666	4	0.3333333333333333	2	0.6666666666666666	0.3333333333333333	6	2	1	1	0	0.75	3	4	0.5333333333333333	8	0.5	1.0	0.47697476138047656	0.824058866782739	0.3595691591064415	0.9167632692775493	0.6725522236995525	0.9427542828678838	0.8142146783892196	0.9044982070834777	1.0	0	0.0
6871	0.048861794049138485	0.0019854447782093384	-0.001400354406223106	0.9935904667594042	None	0.16666666666666666	1	0.21428571428571427	3	0.8333333333333334	15	0.37037037037037035	0.5555555555555556	13	10	6	1	0	0.16666666666666666	3	18	1.3333333333333333	20	0.07692307692307693	0.23529411764705882	0.9438737489127936	0.9814898212128877	0.3195498626291335	0.8820684163506367	0.14980028745650711	0.9104204491817768	0.9681473595647734	0.9408791895237114	1.0	0.38461538461538464	0.0
4337	None	None	None	None	None	0	0	0.35714285714285715	5	0.631578947368421	12	0.4666666666666667	0.3684210526315789	10	7	10	1	0	0.5555555555555556	9	5	1.4	21	0.047619047619047616	0.5882352941176471	0.10856488902395948	0.9832735227686005	0.5654791809596446	0.9257623492979116	0.3596887921948843	0.9442765461221565	0.9582534904724451	0.958608987259293	1.0	0.5	0.0
1900	None	None	None	None	None	1.0	1	0.8	4	0.4	2	0.4666666666666667	0.4	5	2	1	0	0	0.6	3	5	0.4666666666666667	7	0.0	1.0	0.5699415144059075	0.8561257500488957	0.40271449556310596	0.9210041690510161	0.3651711749631522	0.7799550258604294	0.721986342198001	0.862354369714834	0	0	0.0
1313	None	None	None	None	None	0	0	0.5	3	0.3333333333333333	2	0.5333333333333333	0.3333333333333333	4	2	3	0	0	0.6	5	3	0.5333333333333333	8	0.0	0.6666666666666666	0.413455831268958	0.9667262315029567	0.3687298789053432	0.9071355441807982	0.6997660153944422	0.7298289624834499	0.9092465151359292	0.9015012254206295	0	0	0.0
599	None	None	None	None	None	0	0	0.5	3	0.6666666666666666	4	0.6666666666666666	0.3333333333333333	5	2	2	3	0	0.75	3	4	0.5333333333333333	8	0.6	0.5	0.14482484792502787	0.9518889362942577	0.4437192533083931	0.8688822729930661	0.8436162857632045	0.8107565144247467	0.9459724888525712	0.8919028818156883	0.4	0.2	0.0
2475	None	None	None	None	None	0	0	0.25	1	1.0	4	1.0	0.25	1	1	4	2	0	0.6666666666666666	3	2	0.4	6	0.16666666666666666	1.0	0.10738485557847974	0.5	0.9111801731882577	0.5	1.0	0.5	0.9822748345158377	0.5	1.0	0	0.9593277551950871
6880	0.06367914689542271	0.030402276849742088	0.03003404379151978	0.9164173932144573	None	0.16666666666666666	1	0.26666666666666666	4	0.8	16	0.3055555555555556	0.55	14	11	7	1	0	0.2222222222222222	18	4	1.4666666666666666	22	0.06666666666666667	0.2222222222222222	0.9392496841804799	0.9845508666412427	0.41975688089334484	0.9226098516219557	0.25474453982569567	0.937428933873132	0.9681473595647734	0.9574369160905021	1.0	0.35714285714285715	0.0
1085	None	None	None	None	None	0	0	0.75	3	0.0	0	0.625	0	2	0	2	0	0	0.5	4	2	0.3333333333333333	5	0.0	0.5	0	0	0	0	0	0	0	0	0	0	0
1696	None	None	None	None	None	0	0	0.14285714285714285	1	1.0	8	0.5	0.375	4	3	5	7	0	0.8	4	5	0.6666666666666666	10	0.5384615384615384	0.5	0.7079822008101138	0.9678057529749406	0.37963989257565645	0.967561791628351	0.6089422285402012	0.8548781702783388	0.9374131237493686	0.9456977368844951	0.25	0.75	0.0
2601	0.0010076013526450326	0.00021591875188893252	-0.00021517594034659525	0.9918178252747712	None	0	0	0.5	2	0.6666666666666666	2	0.625	0.6666666666666666	3	2	1	1	0	0.5	2	4	0.3333333333333333	5	0.2	0	0.5065486445338034	0.9135184912268166	0.3290294473764368	0.6235472510056194	0.5857462928717301	0.9183977583888915	0.8844058036846414	0.8533256330098716	1.0	0	0.0
2084	None	None	None	None	None	0.5	1	0.5	3	0.5714285714285714	4	0.6	0.2857142857142857	4	2	4	0	0	0.6	3	5	0.6	9	0.0	0.5	0.6531502183114573	0.9700047933964507	0.3266773794025307	0.7509409591640873	0.36777329016411864	0.9321270123702086	0.9176227974674166	0.9168204766872952	0	0	0.0
1908	None	None	None	None	None	0	0	0.3333333333333333	1	1.0	2	1.0	0	0	0	3	3	0	1.0	2	2	0.26666666666666666	4	0.3	0	0	0	0	0	0	0	0	0	0	0	0
1178	None	None	None	None	None	0	0	0.5	3	0.42857142857142855	3	0.6	0.2857142857142857	2	2	6	2	0	0.6	3	5	0.6	9	0.125	0	0.5921190354265824	0.8610533500898125	0.46752777781577076	0.966860726901929	0.6648925623604283	0.9661400000606161	0.9477794656944427	0.9452924207393115	0.75	0	0.0
2003	None	None	None	None	None	0.5	2	0.7	7	0.38461538461538464	5	0.5	0.3076923076923077	7	4	7	1	0	0.8333333333333334	6	5	1.0	15	0.06666666666666667	0.5454545454545454	0.30478449522445916	0.9264570102697736	0.7007140459820116	0.9525142182538353	0.5922728953923069	0.8274400782766226	0.8811181200616667	0.9142437396631851	1.0	0.2857142857142857	0.0
4180	0.06096156085412229	0.022165096011529398	0.021757100720515146	0.9158797235544298	None	0.16666666666666666	1	0.26666666666666666	4	0.8	16	0.3055555555555556	0.55	14	11	7	1	0	0.2222222222222222	18	4	1.4666666666666666	22	0.06666666666666667	0.2222222222222222	0.9438737489127936	0.9822265391666365	0.32655178006428487	0.9256300219376701	0.25474453982569567	0.9471787571099937	0.9681473595647734	0.9585143687590445	1.0	0.2857142857142857	0.0
446	None	None	None	None	None	0	0	1.0	2	0.0	0	0.75	0	1	0	1	0	0	1.0	2	2	0.2	3	0.0	0	0	0	0	0	0	0	0	0	0	0	0
2375	None	None	None	None	None	0	0	0.6666666666666666	4	0.42857142857142855	3	0.45	0.42857142857142855	4	3	4	2	0	0.8	5	4	0.6	9	0.18181818181818182	0.2857142857142857	0.7923604079007248	0.5	0.45155642754171976	0.5621482843759679	0.8417994355427929	0.6824579701661972	0.8388868545987077	0.5837836786719568	0.625	0.25	0.0
5515	0.061670146977113906	0.028331675358196563	0.02810435919222851	0.9218552829027497	None	0.16666666666666666	1	0.26666666666666666	4	0.8	16	0.3055555555555556	0.55	14	11	7	1	0	0.2222222222222222	18	4	1.4666666666666666	22	0.06666666666666667	0.2222222222222222	0.9392496841804799	0.9845508666412427	0.41975688089334484	0.9226098516219557	0.25474453982569567	0.937428933873132	0.9681473595647734	0.9574369160905021	1.0	0.35714285714285715	0.0
3786	0.034751403767254635	0.002463478834556318	-0.002354593143301236	0.9948070456795128	None	0	0	0.2222222222222222	2	0.9090909090909091	10	0.43333333333333335	0.45454545454545453	7	5	5	0	0	0.8333333333333334	6	5	0.8666666666666667	13	0.0	0.16666666666666666	0.35109632425271364	0.8591000081411719	0.4188399521542303	0.9395001798990942	0.878743119701159	0.8352380276831392	0.9124601126464947	0.8867453641894735	0	0	0.0
5132	0.06222821409007999	0.027729818742435134	0.02756953838664302	0.9218059813797612	None	0.16666666666666666	1	0.26666666666666666	4	0.8	16	0.3055555555555556	0.55	14	11	7	1	0	0.2222222222222222	18	4	1.4666666666666666	22	0.06666666666666667	0.2222222222222222	0.9392496841804799	0.9845508666412427	0.41975688089334484	0.9226098516219557	0.25474453982569567	0.937428933873132	0.9681473595647734	0.9574369160905021	1.0	0.14285714285714285	0.0
7373	0.06409101622208024	0.03158813816336734	0.029485252391042705	0.9199541133928602	None	0.16666666666666666	1	0.26666666666666666	4	0.8	16	0.3055555555555556	0.55	14	11	7	1	0	0.2222222222222222	18	4	1.4666666666666666	22	0.06666666666666667	0.2222222222222222	0.9392496841804799	0.9845508666412427	0.442514521794389	0.9241505707845272	0.25474453982569567	0.937428933873132	0.9681473595647734	0.9577317624932157	1.0	0.35714285714285715	0.0
6327	0.06454103534425737	0.018894574362000954	0.017874348260297917	0.9368644282019675	None	0	0	0.26666666666666666	4	0.75	15	0.4074074074074074	0.55	13	11	8	1	0	0.16666666666666666	18	3	1.4666666666666666	22	0.05555555555555555	0.10526315789473684	0.9346256194481664	0.9849977286545716	0.5199638991575563	0.924455804188196	0.3596887921948843	0.939860542859158	0.9681473595647734	0.9587506952841444	1.0	0.38461538461538464	0.0
7115	0.06626518695681743	0.032233114831388444	0.031905845213188976	0.9157414724460422	None	0.16666666666666666	1	0.26666666666666666	4	0.8	16	0.3055555555555556	0.55	14	11	7	1	0	0.2222222222222222	18	4	1.4666666666666666	22	0.06666666666666667	0.2222222222222222	0.9392496841804799	0.9845508666412427	0.442514521794389	0.9241505707845272	0.25474453982569567	0.937428933873132	0.9681473595647734	0.9577317624932157	1.0	0.35714285714285715	0.0
897	None	None	None	None	None	0.3333333333333333	1	0.75	6	0.2222222222222222	2	0.6875	0.2222222222222222	5	2	5	0	0	1.0	4	4	0.7333333333333333	11	0.0	0.5714285714285714	0.6799113330836157	0.9453594563484551	0.527842913939838	0.7269602301850765	0.4323950264716164	0.9255289053689382	0.8870378998869219	0.8925124939459382	0	0	0.0
5874	0.07193549250391597	0.006187553216804248	0.0061714115050295745	0.8591373881115308	None	0	0	0.23076923076923078	3	0.7647058823529411	13	0.5588235294117647	0.5882352941176471	12	10	6	1	0	0.11764705882352941	2	17	1.2666666666666666	19	0.07142857142857142	0	0.9438737489127936	0.9852316393181638	0.41975688089334484	0.931213845473457	0.25474453982569567	0.9418764188000617	0.9681473595647734	0.9607234742380631	1.0	0.3333333333333333	0.0
7418	0.06324220747807593	0.030508569855220186	0.029527823063816547	0.9175064569841953	None	0.16666666666666666	1	0.26666666666666666	4	0.8	16	0.3055555555555556	0.55	14	11	7	1	0	0.2222222222222222	18	4	1.4666666666666666	22	0.06666666666666667	0.2222222222222222	0.9392496841804799	0.9845508666412427	0.41975688089334484	0.9265953662542245	0.25474453982569567	0.937428933873132	0.9681473595647734	0.9582069418171562	1.0	0.35714285714285715	0.0
3837	0.024831844089094408	0.00910355438945761	0.008350987029597442	0.9325916229889508	None	0	0	0.125	1	1.0	10	0.42857142857142855	0.5	5	5	6	2	0	0.5714285714285714	4	7	0.8	12	0.125	0	0.5640492360475775	0.54112536275652	0.33421402867283667	0.8058505246733687	0.9521310899808835	0.9284994164159404	0.9267698601502025	0.7996330759163554	0.6	0.2	0.0
1580	None	None	None	None	None	0	0	0.14285714285714285	1	1.0	8	0.5	0.375	4	3	5	7	0	0.8	4	5	0.6666666666666666	10	0.5384615384615384	0.5	0.7079822008101138	0.9678057529749406	0.37963989257565645	0.967561791628351	0.6089422285402012	0.8548781702783388	0.9374131237493686	0.9456977368844951	0.25	0.75	0.0
158	None	None	None	None	None	0.16666666666666666	1	0.7142857142857143	10	0.16666666666666666	3	0.5555555555555556	0.16666666666666666	6	3	13	3	0	1.0	6	6	1.3333333333333333	20	0.1111111111111111	0.5	0.5369513513293706	0.8835722928458792	0.7329914269427593	0.9367423711476016	0.8230703701285709	0.9483623134598259	0.7187686218859383	0.9271779462587675	0.16666666666666666	0.3333333333333333	0.0
396	None	None	None	None	None	0	0	0.5	2	0.6666666666666666	2	0.5555555555555556	0.6666666666666666	3	2	1	0	0	1.0	3	3	0.3333333333333333	5	0.0	0	0.7948253037469601	0.8970377976374017	0.7356937778973315	0.9616082311682151	0.651141841966469	0.6902311000404701	0.8175561032248637	0.8871779055833012	0	0	0.0
7075	0.05007019600288798	0.02558068563429172	-0.021445445731975214	0.9212718296063769	None	0.16666666666666666	1	0.26666666666666666	4	0.8	16	0.3055555555555556	0.55	14	11	7	1	0	0.2222222222222222	18	4	1.4666666666666666	22	0.06666666666666667	0.2222222222222222	0.9392496841804799	0.9688815842566034	0.3195498626291335	0.9316616536187424	0.26545173007979406	0.9661115757174239	0.9681473595647734	0.9582609253143645	1.0	0.2857142857142857	0.0
1361	None	None	None	None	None	0	0	0.75	3	0.5	2	0.5	0.25	2	1	3	1	0	0.75	4	3	0.4	6	0.1111111111111111	1.0	0.4106717550292438	0.5	0.39909906762781777	0.556649817044547	0.4855672133346925	0.9271384261879805	0.7783843753921912	0.715796619697031	1.0	1.0	0.0
400	None	None	None	None	None	0	0	0	0	0	0	1.0	0	0	0	0	2	0	1.0	1	1	0.06666666666666667	1	0.5	0	0	0	0	0	0	0	0	0	0	0	0
1828	None	None	None	None	None	0	0	0.4	2	0.8	4	0.5833333333333334	0.6	3	3	3	2	0	0.3333333333333333	6	2	0.4666666666666667	7	0.2	0	0.1967410025182986	0.7879734744280145	0.3943515523614766	0.886760339488442	0.5949368200392489	0.729571729743076	0.8854138473119305	0.8106783651118895	0.6666666666666666	0.6666666666666666	0.0
7334	None	None	None	None	None	0	0	0.2857142857142857	4	0.7222222222222222	13	0.5	0.3888888888888889	9	7	10	1	0	0.625	8	5	1.3333333333333333	20	0.045454545454545456	0.625	0.11492226429071835	0.9835402044953722	0.5936489473442255	0.931895869460061	0.3596887921948843	0.9512913459334096	0.9681473595647734	0.9618057749484002	1.0	0.4444444444444444	0.0
7300	0.06661432844160436	0.033789229325095885	0.0312722573973902	0.9156200554833276	None	0.16666666666666666	1	0.26666666666666666	4	0.8	16	0.3055555555555556	0.55	14	11	7	1	0	0.2222222222222222	18	4	1.4666666666666666	22	0.06666666666666667	0.2222222222222222	0.9392496841804799	0.9845508666412427	0.442514521794389	0.9241505707845272	0.25474453982569567	0.937428933873132	0.9681473595647734	0.9577317624932157	1.0	0.14285714285714285	0.0
2005	None	None	None	None	None	0	0	0.5	4	0.6	6	0.3333333333333333	0.5	8	5	3	1	0	1.0	6	6	0.8	12	0.14285714285714285	0.5714285714285714	0.6605773527984539	0.8354181542834649	0.40271449556310596	0.7180263187649669	0.3651711749631522	0.9400855525819547	0.8489266106000751	0.8545517487242588	1.0	0.25	0.0
2264	None	None	None	None	None	0	0	0.5	4	0.5555555555555556	5	0.6875	0.4444444444444444	5	4	5	1	0	0.25	2	8	0.7333333333333333	11	0.07692307692307693	0.2222222222222222	0.7923604079007248	0.9366464660145113	0.40604114573963146	0.7665115958933745	0.7574735915110306	0.9606594686117269	0.8221490050864293	0.9136642265998369	1.0	0	0.0
1953	None	None	None	None	None	0	0	0.2727272727272727	3	0.8571428571428571	12	0.5333333333333333	0.8571428571428571	14	12	1	0	0	0.13333333333333333	15	2	1.0666666666666667	16	0.0	0.14285714285714285	0.8376819220095537	0.8851642112983887	0.48612887718882536	0.7449968118678095	0.6112672076620052	0.8723208010110765	0.8812621434084158	0.8427283488962477	0	0	0.0
3173	0.029241807278180237	0.004952652588480886	0.000588491045497922	0.7424769652441607	None	0	0	0.42857142857142855	3	0.75	6	0.5555555555555556	0.75	9	6	0	0	0	0.2222222222222222	9	2	0.6666666666666666	10	0.0	0.25	0.46447661081038766	0.7330108803461306	0.3335536974994362	0.6950532944188055	0.739099540592806	0.9130046403230611	0.8202857368547448	0.8013728346211939	0	0	0.0
5581	0.06361297198872683	0.030635959346619578	0.030184693616913685	0.9153383564339969	None	0.16666666666666666	1	0.26666666666666666	4	0.8	16	0.3055555555555556	0.55	14	11	7	1	0	0.2222222222222222	18	4	1.4666666666666666	22	0.06666666666666667	0.2222222222222222	0.9392496841804799	0.9845508666412427	0.41975688089334484	0.9226098516219557	0.25474453982569567	0.937428933873132	0.9681473595647734	0.9574369160905021	1.0	0.35714285714285715	0.0
5773	0.06434270688052063	0.029276712336833877	0.02925132331961989	0.9167228906481409	None	0.16666666666666666	1	0.26666666666666666	4	0.8	16	0.3055555555555556	0.55	14	11	7	1	0	0.2222222222222222	18	4	1.4666666666666666	22	0.06666666666666667	0.2222222222222222	0.9392496841804799	0.9845508666412427	0.41975688089334484	0.9226098516219557	0.25474453982569567	0.937428933873132	0.9681473595647734	0.9574369160905021	1.0	0.42857142857142855	0.0
352	None	None	None	None	None	0.5	1	0.8333333333333334	5	0.16666666666666666	1	0.6666666666666666	0	4	0	3	2	0	0.75	3	4	0.5333333333333333	8	0.3333333333333333	0.8	0	0	0	0	0	0	0	0	0	0	0
2529	None	None	None	None	None	0	0	0.3333333333333333	2	0.8333333333333334	5	0.4	0.6666666666666666	5	4	2	3	0	0.8	5	4	0.5333333333333333	8	0.42857142857142855	0	0.5523996876336703	0.7095481744209012	0.19531382838708095	0.9293952171926815	0.31110327663568643	0.8460202634487833	0.815704088715045	0.848743897855191	0.2	0.2	0.0
5866	0.06286380204463277	0.03034339260086973	0.02991818967788223	0.9179122369795785	None	0.16666666666666666	1	0.26666666666666666	4	0.8	16	0.3055555555555556	0.55	14	11	7	1	0	0.2222222222222222	18	4	1.4666666666666666	22	0.06666666666666667	0.2222222222222222	0.9392496841804799	0.9845508666412427	0.41975688089334484	0.9226098516219557	0.25474453982569567	0.937428933873132	0.9681473595647734	0.9574369160905021	1.0	0.14285714285714285	0.0
3070	None	None	None	None	None	0	0	0.25	3	0.8125	13	0.42857142857142855	0.5	11	8	6	3	0	0.21428571428571427	3	14	1.2	18	0.23076923076923078	0.5	0.9438737489127936	0.9803484416603797	0.3195498626291335	0.8556542450878537	0.3490587210691139	0.9486404423863218	0.9681473595647734	0.9462685728491265	0.09090909090909091	0	0.0
1701	None	None	None	None	None	0	0	0.5	2	0.6666666666666666	2	0.625	0.6666666666666666	2	2	2	3	0	0.5	4	2	0.3333333333333333	5	0.375	0	0.39188150806637395	0.9347710902449555	0.6993208380418761	0.8883831224716882	0.2467401612866864	0.686352264614788	0.90739422613119	0.862942803148045	0.5	0.5	0.0
7157	0.05241348566679297	0.010942417111514424	0.0030730800441359347	0.9305314866674547	None	0.16666666666666666	1	0.2857142857142857	4	0.7777777777777778	14	0.26666666666666666	0.6111111111111112	12	11	7	1	0	0.3333333333333333	5	15	1.3333333333333333	20	0.058823529411764705	0.8	0.9311529596752554	0.9841135686172806	0.41975688089334484	0.9238558283121003	0.25474453982569567	0.9458977764557512	0.9681473595647734	0.9593459861104934	1.0	0.3333333333333333	0.0
4987	0.06186317789012017	0.03183112421566573	0.03134136140754371	0.9127417081793043	None	0.16666666666666666	1	0.26666666666666666	4	0.8	16	0.3055555555555556	0.55	14	11	7	1	0	0.2222222222222222	18	4	1.4666666666666666	22	0.06666666666666667	0.2222222222222222	0.9392496841804799	0.9845508666412427	0.41975688089334484	0.9226098516219557	0.25474453982569567	0.937428933873132	0.9681473595647734	0.9574369160905021	1.0	0.35714285714285715	0.0
5672	0.06186331054961199	0.018465120540965222	-0.011971395704725158	0.9141240145642291	None	0.14285714285714285	1	0.25	4	0.8095238095238095	17	0.3026315789473684	0.5714285714285714	15	12	7	1	0	0.21052631578947367	19	4	1.5333333333333334	23	0.06666666666666667	0.21052631578947367	0.9438737489127936	0.983041740754164	0.3195498626291335	0.9230531269914316	0.3528842925797947	0.9317450427037929	0.9681473595647734	0.9549014956215922	1.0	0.3333333333333333	0.0
1857	None	None	None	None	None	1.0	1	0.8	4	0.4	2	0.4666666666666667	0.4	5	2	1	0	0	0.6	3	5	0.4666666666666667	7	0.0	1.0	0.3472788851571398	0.8668514540691415	0.3686870424922922	0.8231239206364602	0.3651711749631522	0.8402542381414141	0.8298999675018635	0.8442759052326054	0	0	0.0
2521	None	None	None	None	None	0.3333333333333333	1	0.625	5	0.4444444444444444	4	0.4583333333333333	0.4444444444444444	4	4	6	0	0	0.6666666666666666	6	4	0.7333333333333333	11	0.0	0.8	0.38604682886684993	0.7980241615783101	0.6185154572255002	0.8194243440134946	0.2193514150102743	0.5919441618824177	0.8263486303002496	0.747656131464057	0	0	0.0
384	None	None	None	None	None	0	0	0.5	2	0.75	3	1.0	0.75	5	3	0	1	0	0.16666666666666666	6	1	0.4	6	0.5	0.8	0.5699415144059075	0.9089957412600058	0.5990794251073317	0.9418705841395318	0.3651711749631522	0.8944143262139417	0.9221822083082755	0.9174170450045127	1.0	0	0.0
3369	0.09893520087635242	0.013111961708089174	0.012938738855902592	0.7292709782230198	None	0	0	0.1111111111111111	2	0.92	23	0.28421052631578947	0.84	22	21	4	1	0	0.2631578947368421	5	19	1.8	27	0.09090909090909091	0.08	0.6172432511232792	0.9453588717652766	0.2779846683323749	0.9764578533663605	0.5528458193697802	0.8865432353559335	0.8741433912952877	0.946711559729019	1.0	0.045454545454545456	0.0
5585	None	None	None	None	None	0	0	0.2857142857142857	4	0.7222222222222222	13	0.5	0.3888888888888889	9	7	10	1	0	0.625	8	5	1.3333333333333333	20	0.045454545454545456	0.625	0.11492226429071835	0.9847083847913397	0.5654791809596446	0.9333453303155747	0.3596887921948843	0.9512913459334096	0.9681473595647734	0.9629863176726358	1.0	0.4444444444444444	0.0
5980	0.074056912466187	0.030282466018030092	-0.0002088339574996529	0.911138764861322	None	0.14285714285714285	1	0.25	4	0.8181818181818182	18	0.3	0.5909090909090909	15	13	8	1	0	0.2	20	4	1.6	24	0.05555555555555555	0.2	0.9438737489127936	0.9806837372233916	0.3195498626291335	0.9227304768322047	0.14980028745650711	0.9451079697158725	0.9681473595647734	0.9562456475742709	1.0	0.26666666666666666	0.0
5194	0.06256687195177503	0.032471356570422834	0.032314967917629944	0.9200617941256408	None	0.16666666666666666	1	0.26666666666666666	4	0.8	16	0.3055555555555556	0.55	14	11	7	1	0	0.2222222222222222	18	4	1.4666666666666666	22	0.06666666666666667	0.2222222222222222	0.9392496841804799	0.9845508666412427	0.41975688089334484	0.9226098516219557	0.25474453982569567	0.937428933873132	0.9681473595647734	0.9574369160905021	1.0	0.35714285714285715	0.0
6719	0.0064012054135796385	0.0009057953008430246	-0.0003149840552622074	0.9533349106399821	None	0	0	0.3	3	0.7692307692307693	10	0.4166666666666667	0.3076923076923077	5	4	9	1	0	0.25	12	3	1.0	15	0.047619047619047616	0.3333333333333333	0.1	0.9729477681356581	0.9102288660086838	0.885567084859189	0.4993323713032374	0.9360837524482561	0.948619616621688	0.941087189797126	1.0	0.6	0.0
2402	None	None	None	None	None	1.0	1	0.8	4	0.4	2	0.4375	0.4	6	2	0	0	0	1.0	4	4	0.4666666666666667	7	0.0	0.6666666666666666	0.256957240767683	0.8908069268134107	0.30358353502285984	0.751867305663396	0.7458809168365839	0.8972715118207097	0.891652012559051	0.8571264033445933	0	0	0.0
3004	0.01366546901037389	0.00014882998468420698	0.00012449839781538866	0.974316360159728	None	0.5	1	0.5714285714285714	4	0.625	5	0.4166666666666667	0.5	6	4	3	0	0	0.375	8	3	0.6666666666666666	10	0.0	1.0	0.568115903783112	0.7670569349105709	0.33111952889536933	0.8087377888166649	0.3796220353005288	0.9593121870664205	0.833389856444179	0.8733926629323872	0	0	0.0
5538	0.06232708843489149	0.030891986437188167	0.030033654086796337	0.9148492223967759	None	0.16666666666666666	1	0.26666666666666666	4	0.8	16	0.3055555555555556	0.55	14	11	7	1	0	0.2222222222222222	18	4	1.4666666666666666	22	0.06666666666666667	0.2222222222222222	0.9392496841804799	0.9845508666412427	0.41975688089334484	0.9226098516219557	0.25474453982569567	0.937428933873132	0.9681473595647734	0.9574369160905021	1.0	0.35714285714285715	0.0
466	None	None	None	None	None	0.5	2	0.5454545454545454	6	0.5714285714285714	8	0.3333333333333333	0.5	12	7	3	0	0	0.75	6	8	1.0666666666666667	16	0.0	0.4	0.516599055056433	0.9272442546433433	0.17103758304316607	0.9106382133871697	0.22045409396012094	0.8584438937106829	0.8690908297261447	0.9022956026821128	0	0	0.0
38	None	None	None	None	None	0	0	1.0	2	0.0	0	0.75	0	1	0	1	0	0	1.0	2	2	0.2	3	0.0	0	0	0	0	0	0	0	0	0	0	0	0
7235	0.05170089600205397	0.011670177470880125	0.005741268148345879	0.7870279980459698	None	0	0	0.3076923076923077	4	0.7647058823529411	13	0.3958333333333333	0.5294117647058824	12	9	6	1	0	0.1875	3	16	1.2666666666666666	19	0.07692307692307693	0.11764705882352941	0.28816570312300266	0.9829351701584808	0.5427215400586004	0.9293657313877	0.3562865423873395	0.9371831836998162	0.9615760130609899	0.9573464761722039	1.0	0.4166666666666667	0.0
3678	0.02810052538526629	0.009043954843846869	-0.008373755293907319	0.9482504503433655	None	0	0	0.1	1	1.0	12	0.5	0.4166666666666667	6	5	7	4	0	0.5714285714285714	7	4	0.9333333333333333	14	0.23529411764705882	0.16666666666666666	0.8160032235814416	0.8984301134873368	0.3195498626291335	0.8104541900922712	0.15852266949657243	0.9555082150388552	0.945948593994802	0.903197483367684	0.25	0.16666666666666666	0.0
1797	None	None	None	None	None	0	0	0.18181818181818182	2	0.8571428571428571	12	0.2962962962962963	0.5	9	7	6	3	0	0.6666666666666666	9	6	1.0666666666666667	16	0.21428571428571427	0	0.6623039307279117	0.9096386960090358	0.3335536974994362	0.9469755618417216	0.625089927714088	0.8005517775238716	0.8811181200616667	0.8996943222752389	0.2222222222222222	0.4444444444444444	0.0
3271	0.008108944305274104	0.0011477268605319725	-0.0011477080403589576	0.9564398571147213	None	0.5	1	0.5714285714285714	4	0.5	4	0.47619047619047616	0.5	6	4	3	0	0	0.42857142857142855	3	7	0.6666666666666666	10	0.0	0.6666666666666666	0.5653872582521675	0.810912744174437	0.36846426211797134	0.6838677958806884	0.662422916732268	0.9256504214327422	0.8221434909712403	0.8296419111943787	0	0	0.0
5725	0.05445276086201639	0.009211290413164527	0.004382153038862153	0.9406788672963423	None	0.16666666666666666	1	0.26666666666666666	4	0.8	16	0.3055555555555556	0.55	14	11	7	1	0	0.2222222222222222	18	4	1.4666666666666666	22	0.06666666666666667	0.2222222222222222	0.8075115137091121	0.9828050320522975	0.442514521794389	0.9227809463750843	0.25474453982569567	0.9378895295570687	0.9681473595647734	0.9560777860390672	1.0	0.07142857142857142	0.0
4931	0.06250360872449588	0.030751403244386053	0.030232288810532863	0.9148757952430957	None	0.16666666666666666	1	0.26666666666666666	4	0.8	16	0.3055555555555556	0.55	14	11	7	1	0	0.2222222222222222	18	4	1.4666666666666666	22	0.06666666666666667	0.2222222222222222	0.9392496841804799	0.9845508666412427	0.41975688089334484	0.9226098516219557	0.25474453982569567	0.937428933873132	0.9681473595647734	0.9574369160905021	1.0	0.14285714285714285	0.0
4591	0.04076670636913055	0.02487507334249657	0.01937126497905887	0.9333377011140297	None	0.2	1	0.3333333333333333	4	0.75	12	0.32142857142857145	0.5	11	8	6	1	0	0.2857142857142857	14	4	1.2	18	0.07692307692307693	0.2857142857142857	0.9346256194481664	0.9848937433136925	0.5199638991575563	0.9330455437152486	0.3596887921948843	0.9483227307202832	0.9681473595647734	0.9623307585700679	1.0	0.36363636363636365	0.0
5962	0.06036269223738418	0.03115694696028493	0.03080409097030902	0.9161536486333061	None	0.16666666666666666	1	0.26666666666666666	4	0.8	16	0.3055555555555556	0.55	14	11	7	1	0	0.2222222222222222	18	4	1.4666666666666666	22	0.06666666666666667	0.2222222222222222	0.9392496841804799	0.9845508666412427	0.41975688089334484	0.9226098516219557	0.25474453982569567	0.937428933873132	0.9681473595647734	0.9574369160905021	1.0	0.35714285714285715	0.0
983	None	None	None	None	None	0	0	0.3333333333333333	2	0.7142857142857143	5	0.75	0.2857142857142857	3	2	5	0	0	0.3333333333333333	6	2	0.6	9	0.0	0.2857142857142857	0.9005761398568595	0.9647901708425198	0.2791420409278177	0.6157991115933158	0.14980028745650711	0.9432111964658655	0.9681792265957218	0.9000185351628798	0	0	0.0
2002	None	None	None	None	None	0	0	0.5	3	0.3333333333333333	2	0.6666666666666666	0.16666666666666666	3	1	4	2	0	0.75	4	3	0.5333333333333333	8	0.2	0.6666666666666666	0.1747016131089239	0.9477099969638173	0.849425290602766	0.9450643748276673	0.7458809168365839	0.8842435958201099	0.9229609628882427	0.9303358385152798	0.6666666666666666	0	0.0
1426	None	None	None	None	None	0	0	0.25	1	1.0	3	0.625	0.6666666666666666	3	2	1	1	0	0.5	2	4	0.3333333333333333	5	0.2	0	0.7923604079007248	0.9605879536624587	0.4694754178865046	0.9183476227719821	0.8688982904960973	0.6497679547975683	0.8598542081686328	0.8886672588378046	1.0	0.3333333333333333	0.0
3431	0.01735915475928727	0.008056021234423439	0.006102846710824275	0.9587623241018736	None	0	0	0.25	2	0.7777777777777778	7	0.36666666666666664	0.5555555555555556	6	5	4	0	0	0.8333333333333334	6	5	0.7333333333333333	11	0.0	0	0.5640492360475775	0.8461400613453747	0.33421402867283667	0.920390126556311	0.9981422765847288	0.55533493298248	0.9401218975537086	0.8112547542129291	0	0	0.0
4836	0.060061037138796104	0.031627445520054184	0.019816133665786724	0.9362223908420373	None	0.16666666666666666	1	0.2	3	0.85	17	0.24444444444444444	0.55	14	11	7	1	0	0.2777777777777778	5	18	1.4666666666666666	22	0.06666666666666667	0.23529411764705882	0.9392496841804799	0.9845508666412427	0.41975688089334484	0.9226098516219557	0.25474453982569567	0.937428933873132	0.9681473595647734	0.9574369160905021	1.0	0.35714285714285715	0.0
1618	None	None	None	None	None	0	0	0.08333333333333333	1	1.0	15	0.53125	0.9333333333333333	15	14	1	1	0	0.125	2	16	1.1333333333333333	17	0.2	0	0.9000691583439735	0.9634966911100298	0.5604509184740472	0.8803372234285901	0.5949368200392489	0.8411959625683031	0.8857712797456122	0.9098645678973684	1.0	0.13333333333333333	0.0
10	None	None	None	None	None	0	0	1.0	2	0.0	0	0.75	0	1	0	1	2	0	1.0	2	2	0.2	3	0.4	0	0	0	0	0	0	0	0	0	0	0	0
6742	0.0619210627562373	0.02926096820069288	0.02863991569447129	0.9219739204352566	None	0.16666666666666666	1	0.26666666666666666	4	0.8	16	0.3055555555555556	0.55	14	11	7	1	0	0.2222222222222222	18	4	1.4666666666666666	22	0.06666666666666667	0.2222222222222222	0.9392496841804799	0.9845508666412427	0.41975688089334484	0.9226098516219557	0.25474453982569567	0.937428933873132	0.9681473595647734	0.9574369160905021	1.0	0.35714285714285715	0.0
4985	0.08084044972524583	0.02486261498380086	-0.0017972541614252363	0.9386858794408692	None	0	0	0.2222222222222222	4	0.8	20	0.391304347826087	0.6	17	15	9	1	0	0.13043478260869565	23	3	1.8	27	0.05	0.08333333333333333	0.9438737489127936	0.9854763406019719	0.5199638991575563	0.926056331835166	0.3596887921948843	0.9507205868371797	0.9681473595647734	0.9621266042114961	1.0	0.35294117647058826	0.0
2081	None	None	None	None	None	0.5	1	1.0	6	0.0	0	0.5625	0	6	0	2	1	0	1.0	4	4	0.6	9	0.5	0.4	0	0	0	0	0	0	0	0	0	0	0
973	None	None	None	None	None	0	0	1.0	2	0.0	0	1.0	0	2	0	0	0	0	0.3333333333333333	3	1	0.2	3	0.0	1.0	0	0	0	0	0	0	0	0	0	0	0
3251	0.03089735296973178	0.0019023760942188752	-0.0018213660956318903	0.9626105804638034	None	0	0	0.1	1	1.0	12	0.3181818181818182	0.8333333333333334	11	10	2	0	0	0.36363636363636365	11	4	0.9333333333333333	14	0.0	0	0.5640492360475775	0.9039534188780306	0.40271449556310596	0.855832405034404	0.8969636534337339	0.9518355474914594	0.8693494449875251	0.9117831783179049	0	0	0.0
5622	0.06331675518168797	0.028045737020541483	0.027931813523819522	0.9211348122596593	None	0.16666666666666666	1	0.26666666666666666	4	0.8	16	0.3055555555555556	0.55	14	11	7	1	0	0.2222222222222222	18	4	1.4666666666666666	22	0.06666666666666667	0.2222222222222222	0.9392496841804799	0.9845508666412427	0.41975688089334484	0.9226098516219557	0.25474453982569567	0.937428933873132	0.9681473595647734	0.9574369160905021	1.0	0.14285714285714285	0.0
980	None	None	None	None	None	0.5	1	0.6666666666666666	4	0.5714285714285714	4	0.45	0.42857142857142855	7	3	1	1	0	0.8	5	4	0.6	9	0.5	0.5	0.1747016131089239	0.9271916982939464	0.3929270921080695	0.8120440633056009	0.7458809168365839	0.9102668021032607	0.8716599920049027	0.8916967986773902	1.0	0	0.0
7159	0.06273266489610892	0.03257671859729771	0.031088078203299927	0.9152688524807673	None	0.16666666666666666	1	0.26666666666666666	4	0.8	16	0.3055555555555556	0.55	14	11	7	1	0	0.2222222222222222	18	4	1.4666666666666666	22	0.06666666666666667	0.2222222222222222	0.9392496841804799	0.9845508666412427	0.41975688089334484	0.9226098516219557	0.25474453982569567	0.937428933873132	0.9681473595647734	0.9574369160905021	1.0	0.35714285714285715	0.0
5502	0.0656378206152691	0.02962118137812331	0.029450345187470636	0.9202137322166711	None	0.16666666666666666	1	0.26666666666666666	4	0.8	16	0.3055555555555556	0.55	14	11	7	1	0	0.2222222222222222	18	4	1.4666666666666666	22	0.06666666666666667	0.2222222222222222	0.9392496841804799	0.9845508666412427	0.41975688089334484	0.9226098516219557	0.25474453982569567	0.937428933873132	0.9681473595647734	0.9574369160905021	1.0	0.14285714285714285	0.0
5121	0.06070095507017515	0.028665815855400057	0.02846129743732486	0.9219098190643773	None	0.16666666666666666	1	0.26666666666666666	4	0.8	16	0.3055555555555556	0.55	14	11	7	1	0	0.2222222222222222	18	4	1.4666666666666666	22	0.06666666666666667	0.2222222222222222	0.9392496841804799	0.9845508666412427	0.41975688089334484	0.9226098516219557	0.25474453982569567	0.937428933873132	0.9681473595647734	0.9574369160905021	1.0	0.35714285714285715	0.0
1814	None	None	None	None	None	0	0	1.0	1	0	0	1.0	0	0	0	1	3	0	0.5	2	1	0.13333333333333333	2	0.5	0	0	0	0	0	0	0	0	0	0	0	0
6036	0.06189223930022662	0.029368577166329693	0.02934227226601593	0.9201057307890784	None	0.16666666666666666	1	0.26666666666666666	4	0.8	16	0.3055555555555556	0.55	14	11	7	1	0	0.2222222222222222	18	4	1.4666666666666666	22	0.06666666666666667	0.2222222222222222	0.9392496841804799	0.9845508666412427	0.41975688089334484	0.9226098516219557	0.25474453982569567	0.937428933873132	0.9681473595647734	0.9574369160905021	1.0	0.35714285714285715	0.0
6687	0.06412156205910487	0.02691926060390176	0.02664874110714694	0.9191773820944034	None	0.16666666666666666	1	0.26666666666666666	4	0.8	16	0.3055555555555556	0.55	14	11	7	1	0	0.2222222222222222	18	4	1.4666666666666666	22	0.06666666666666667	0.2222222222222222	0.9392496841804799	0.9845508666412427	0.41975688089334484	0.9226098516219557	0.25474453982569567	0.937428933873132	0.9681473595647734	0.9574369160905021	1.0	0.35714285714285715	0.0
997	None	None	None	None	None	0	0	0.2	1	1.0	5	0.5833333333333334	0.6	4	3	2	3	0	0.75	4	3	0.4666666666666667	7	0.42857142857142855	0.4	0.4177445156804094	0.9619529974410675	0.21310858472143718	0.8615580789578094	0.5082872433415465	0.9043607201312103	0.920642914013453	0.9194595506782829	0.25	0.25	0.0
4393	0.06023736074419679	0.022159416890490075	0.022082236695783526	0.9141251162599549	None	0.16666666666666666	1	0.2857142857142857	4	0.7894736842105263	15	0.3088235294117647	0.5263157894736842	13	10	7	1	0	0.23529411764705882	17	4	1.4	21	0.06666666666666667	0.23529411764705882	0.9346256194481664	0.9849977286545716	0.5199638991575563	0.9284617616652524	0.3596887921948843	0.939860542859158	0.9681473595647734	0.9595190258772041	1.0	0.38461538461538464	0.0
3783	None	None	None	None	None	0	0	0.25	2	0.8	8	0.6	0.5	6	5	5	0	0	0.8	5	4	0.8	12	0.0	0.4444444444444444	0.5640492360475775	0.8453192156644869	0.33421402867283667	0.9330216742018808	0.9521310899808835	0.92013743195739	0.9339873721313094	0.9054133565477525	0	0	0.0
5785	0.06215263959513662	0.028980676624303942	0.028930048875019643	0.9174843297361286	None	0.16666666666666666	1	0.26666666666666666	4	0.8	16	0.3055555555555556	0.55	14	11	7	1	0	0.2222222222222222	18	4	1.4666666666666666	22	0.06666666666666667	0.2222222222222222	0.9392496841804799	0.9845508666412427	0.41975688089334484	0.9226098516219557	0.25474453982569567	0.937428933873132	0.9681473595647734	0.9574369160905021	1.0	0.35714285714285715	0.0
11	None	None	None	None	None	0	0	1.0	1	0	0	1.0	0	1	0	0	1	0	0.5	2	1	0.13333333333333333	2	0.3333333333333333	0	0	0	0	0	0	0	0	0	0	0	0
136	None	None	None	None	None	0.5	1	0.8333333333333334	5	0.16666666666666666	1	0.5333333333333333	0	3	0	4	1	0	0.6	3	5	0.5333333333333333	8	0.1111111111111111	0.6666666666666666	0	0	0	0	0	0	0	0	0	0	0
2626	3.550348613522385e-06	2.1893593129759945e-08	-1.799457349734028e-08	0.9999994432624316	None	0	0	1.0	1	0	0	1.0	0	1	0	0	0	0	0.5	2	1	0.13333333333333333	2	0.0	0	0	0	0	0	0	0	0	0	0	0	0
7460	0.05950120578212343	0.027697002087502063	0.02767603198843206	0.9141391196222384	None	0.16666666666666666	1	0.2857142857142857	4	0.7894736842105263	15	0.3088235294117647	0.5263157894736842	13	10	7	1	0	0.23529411764705882	17	4	1.4	21	0.06666666666666667	0.23529411764705882	0.9346256194481664	0.9849977286545716	0.5199638991575563	0.924455804188196	0.3596887921948843	0.9356049162888574	0.9681473595647734	0.9577787722204486	1.0	0.38461538461538464	0.0
4821	0.06347237208545016	0.02865613510502089	0.028548894333377213	0.9183420741095619	None	0.16666666666666666	1	0.26666666666666666	4	0.8	16	0.3055555555555556	0.55	14	11	7	1	0	0.2222222222222222	18	4	1.4666666666666666	22	0.06666666666666667	0.2222222222222222	0.9392496841804799	0.9845508666412427	0.41975688089334484	0.9226098516219557	0.25474453982569567	0.937428933873132	0.9681473595647734	0.9574369160905021	1.0	0.35714285714285715	0.0
197	None	None	None	None	None	0	0	0.6	3	0.4	2	0.4666666666666667	0.4	2	2	4	1	0	0.6	3	5	0.4666666666666667	7	0.08333333333333333	0.5	0.9639915997605744	0.5	0.9205158673433044	0.6888699108117385	0.8313882853330362	0.843712844123981	0.6688899923698505	0.6957172918668001	1.0	0.5	0.0
5184	0.06074699043946838	0.029874698669104364	0.029849570965339824	0.9154205390476182	None	0.16666666666666666	1	0.26666666666666666	4	0.8	16	0.3055555555555556	0.55	14	11	7	1	0	0.2222222222222222	18	4	1.4666666666666666	22	0.06666666666666667	0.2222222222222222	0.9392496841804799	0.9845508666412427	0.41975688089334484	0.9226098516219557	0.25474453982569567	0.937428933873132	0.9681473595647734	0.9574369160905021	1.0	0.35714285714285715	0.0
6919	0.05944560110472804	0.01360844475393699	0.010720720684381018	0.9261379028022099	None	0.16666666666666666	1	0.2857142857142857	4	0.7894736842105263	15	0.2625	0.5789473684210527	13	11	7	1	0	0.3125	5	16	1.4	21	0.0625	0.8	0.9346256194481664	0.9849977286545716	0.5654791809596446	0.9255655772959501	0.3596887921948843	0.939860542859158	0.9681473595647734	0.9589610897212042	1.0	0.15384615384615385	0.0
7238	0.06253527844376365	0.032041101242643324	0.03165268639348808	0.9106243052405604	None	0.16666666666666666	1	0.26666666666666666	4	0.8	16	0.3055555555555556	0.55	14	11	7	1	0	0.2222222222222222	18	4	1.4666666666666666	22	0.06666666666666667	0.2222222222222222	0.9392496841804799	0.9845508666412427	0.41975688089334484	0.9226098516219557	0.25474453982569567	0.9333707266329392	0.9681473595647734	0.9565149556969204	1.0	0.35714285714285715	0.0
2902	0.027422091193344798	0.0035288059025317285	0.0026812193316794073	0.5632097579714728	None	0	0	0.5	6	0.4666666666666667	7	0.6538461538461539	0.4666666666666667	9	7	7	3	0	0.15384615384615385	2	13	1.1333333333333333	17	0.1875	0.13333333333333333	0.5699415144059075	0.8396206044691161	0.33421402867283667	0.6203076213319908	0.3246654124565084	0.963039962791195	0.7863668252596604	0.8584132745808218	0.3333333333333333	0.2222222222222222	0.0
3426	0.01086285200664876	0.0043164178404015464	9.665111502984008e-05	0.9672612424944302	None	0	0	0.42857142857142855	3	0.625	5	0.3333333333333333	0.5	6	4	3	0	0	0.8333333333333334	6	5	0.6666666666666666	10	0.0	0	0.5699415144059075	0.807949912575059	0.40271449556310596	0.666153972080584	0.4754587339174412	0.9326107748597423	0.7901910621244619	0.8299155963167374	0	0	0.0
2453	None	None	None	None	None	0	0	0.08333333333333333	1	1.0	15	0.3469387755102041	0.4	7	6	9	3	0	1.0	7	7	1.1333333333333333	17	0.14285714285714285	0	0.7540875503774942	0.5635893788112024	0.5440231742958006	0.9457255194108578	0.843201394015914	0.9767326485468297	0.9346349719001732	0.9075097265791302	0.42857142857142855	0	0.0
4457	0.06035414196406031	0.03190983067866755	0.03157366360458239	0.9138449169404443	None	0.16666666666666666	1	0.26666666666666666	4	0.8	16	0.3055555555555556	0.55	14	11	7	1	0	0.2222222222222222	18	4	1.4666666666666666	22	0.06666666666666667	0.2222222222222222	0.9392496841804799	0.9845508666412427	0.41975688089334484	0.9226098516219557	0.25474453982569567	0.937428933873132	0.9681473595647734	0.9574369160905021	1.0	0.14285714285714285	0.0
6669	0.06092831543898495	0.027523615559453905	0.027390491731320733	0.9218122186739677	None	0.16666666666666666	1	0.26666666666666666	4	0.8	16	0.3055555555555556	0.55	14	11	7	1	0	0.2222222222222222	18	4	1.4666666666666666	22	0.06666666666666667	0.2222222222222222	0.9392496841804799	0.9845508666412427	0.41975688089334484	0.9226098516219557	0.25474453982569567	0.937428933873132	0.9681473595647734	0.9574369160905021	1.0	0.35714285714285715	0.0
4455	0.06160546368337922	0.021618349504566415	0.01683451044442446	0.9246149461306651	None	0.16666666666666666	1	0.26666666666666666	4	0.8	16	0.3055555555555556	0.55	14	11	7	1	0	0.2222222222222222	18	4	1.4666666666666666	22	0.06666666666666667	0.2222222222222222	0.9438737489127936	0.9852559056315199	0.41975688089334484	0.9226098516219557	0.25474453982569567	0.937428933873132	0.9681473595647734	0.9580765057697309	1.0	0.42857142857142855	0.0
2270	None	None	None	None	None	0	0	0.2857142857142857	4	0.6842105263157895	13	0.4772727272727273	0.42105263157894735	11	8	9	4	0	0.36363636363636365	4	11	1.4	21	0.21052631578947367	0.21052631578947367	0.6430518834598621	0.9690025396434816	0.3195498626291335	0.9379013423163121	0.5707270050168487	0.960850356786475	0.9652269022010103	0.957679297524975	0.2727272727272727	0	0.0
3287	0.02448710592072284	0.00814542166271944	0.008005887794807534	0.9317811540352864	None	0	0	0.125	1	1.0	10	0.42857142857142855	0.5	5	5	6	2	0	0.5714285714285714	4	7	0.8	12	0.125	0	0.5640492360475775	0.54112536275652	0.33421402867283667	0.8058505246733687	0.9521310899808835	0.9284994164159404	0.9267698601502025	0.7996330759163554	0.6	0.2	0.0
2016	None	None	None	None	None	0.5	2	0.6	6	0.5	6	0.4666666666666667	0.3333333333333333	9	4	4	1	0	0.8333333333333334	6	5	0.9333333333333333	14	0.14285714285714285	1.0	0.5699415144059075	0.7918432245067861	0.40271449556310596	0.7910108727332261	0.3225231217835739	0.6936381341365865	0.7806177491929077	0.7615921424949295	1.0	0	0.0
2511	None	None	None	None	None	0.3333333333333333	1	0.625	5	0.4444444444444444	4	0.6111111111111112	0.3333333333333333	6	3	4	1	0	0.5	3	6	0.7333333333333333	11	0.1111111111111111	0.75	0.30618119825852086	0.9124482040385483	0.6326062818741994	0.9708902995686789	0.6151023130257942	0.950397621926276	0.9595673159944084	0.9495319226482434	1.0	0.16666666666666666	0.0
3376	0.05254263076573942	0.020788407751225684	0.010677421813017635	0.9337441891161314	None	0.14285714285714285	1	0.25	4	0.8095238095238095	17	0.3026315789473684	0.5714285714285714	15	12	7	1	0	0.21052631578947367	19	4	1.5333333333333334	23	0.06666666666666667	0.21052631578947367	0.9438737489127936	0.9854100550997575	0.3195498626291335	0.8992467897785156	0.3528842925797947	0.9318618218787936	0.9681473595647734	0.9528333013605824	1.0	0.4	0.0
5839	0.06261538118934701	0.029774885993522796	0.029324488291376304	0.9165576192012703	None	0.16666666666666666	1	0.26666666666666666	4	0.8	16	0.3055555555555556	0.55	14	11	7	1	0	0.2222222222222222	18	4	1.4666666666666666	22	0.06666666666666667	0.2222222222222222	0.9392496841804799	0.9845508666412427	0.41975688089334484	0.9226098516219557	0.25474453982569567	0.937428933873132	0.9681473595647734	0.9574369160905021	1.0	0.35714285714285715	0.0
1199	None	None	None	None	None	0	0	0.16666666666666666	1	1.0	6	0.4	0	0	0	7	0	0	0.8	5	4	0.5333333333333333	8	0.0	0	0	0	0	0	0	0	0	0	0	0	0
1422	None	None	None	None	None	0	0	0.75	3	0.3333333333333333	1	0.5555555555555556	0	2	0	2	3	0	1.0	3	3	0.3333333333333333	5	0.5	1.0	0	0	0	0	0	0	0	0	0	0	0
524	None	None	None	None	None	0	0	0.6666666666666666	4	0.16666666666666666	1	0.8	0	3	0	4	1	0	0.4	2	5	0.5333333333333333	8	0.1111111111111111	0.3333333333333333	0	0	0	0	0	0	0	0	0	0	0
4418	0.06317308516322649	0.027673667080746644	0.02748035451504688	0.9215771142217075	None	0.16666666666666666	1	0.26666666666666666	4	0.8	16	0.3055555555555556	0.55	14	11	7	1	0	0.2222222222222222	18	4	1.4666666666666666	22	0.06666666666666667	0.2222222222222222	0.9392496841804799	0.9845508666412427	0.41975688089334484	0.9226098516219557	0.25474453982569567	0.937428933873132	0.9681473595647734	0.9574369160905021	1.0	0.35714285714285715	0.0
3165	0.015334141225622556	0.0021370475681170864	-0.0015186529023009992	0.995277776890025	None	0	0	0.14285714285714285	1	1.0	8	0.35714285714285715	0.375	4	3	5	3	0	0.5714285714285714	4	7	0.6666666666666666	10	0.23076923076923078	0	0.9438737489127936	0.6577826184453861	0.3195498626291335	0.5	0.19946073732436903	0.6881404519574729	0.9633255751614429	0.6181310019377283	0.5	0.25	0.0
4401	0.0631369679044568	0.030356015383932188	0.030329979850101708	0.9192906461546013	None	0.16666666666666666	1	0.26666666666666666	4	0.8	16	0.3055555555555556	0.55	14	11	7	1	0	0.2222222222222222	18	4	1.4666666666666666	22	0.06666666666666667	0.2222222222222222	0.9392496841804799	0.9845508666412427	0.41975688089334484	0.9226098516219557	0.25474453982569567	0.937428933873132	0.9681473595647734	0.9574369160905021	1.0	0.35714285714285715	0.0
2340	None	None	None	None	None	0	0	1.0	2	0.0	0	1.0	0	2	0	0	1	0	0.3333333333333333	3	1	0.2	3	0.5	1.0	0	0	0	0	0	0	0	0	0	0	0
6452	0.0630154371170153	0.03426041994165171	0.03237320391277255	0.9153761988799528	None	0.16666666666666666	1	0.26666666666666666	4	0.8	16	0.3055555555555556	0.55	14	11	7	1	0	0.2222222222222222	18	4	1.4666666666666666	22	0.06666666666666667	0.2222222222222222	0.9392496841804799	0.9845508666412427	0.41975688089334484	0.9226098516219557	0.25474453982569567	0.937428933873132	0.9681473595647734	0.9574369160905021	1.0	0.14285714285714285	0.0
2517	None	None	None	None	None	0.3333333333333333	1	0.5	4	0.7	7	0.3333333333333333	0.7	10	7	1	0	0	0.4444444444444444	9	4	0.8	12	0.0	0.6666666666666666	0.4659174209583277	0.9280301967849603	0.23377860506105774	0.7833568134887274	0.39037363383809265	0.9121688665870904	0.7621775816458225	0.8870398138281463	0	0	0.0
1526	None	None	None	None	None	0	0	0.6666666666666666	2	0.5	1	1.0	0.5	2	1	1	0	0	0.25	4	1	0.26666666666666666	4	0.0	0.6666666666666666	0.4748531713803903	0.880565651953523	0.48266340682817344	0.6667497837051157	0.8556001958623882	0.749315890736387	0.8646589418193774	0.7793865918693382	0	0	0.0
515	None	None	None	None	None	0	0	0.5	1	1.0	1	1.0	0	1	0	1	1	0	0.3333333333333333	3	1	0.2	3	0.2	0	0	0	0	0	0	0	0	0	0	0	0
4580	0.05935190295303753	0.03025174639262656	0.029517566578074188	0.9212120904355084	None	0.16666666666666666	1	0.26666666666666666	4	0.8	16	0.3055555555555556	0.55	14	11	7	1	0	0.2222222222222222	18	4	1.4666666666666666	22	0.06666666666666667	0.2222222222222222	0.9392496841804799	0.9845508666412427	0.41975688089334484	0.9222213863007387	0.25474453982569567	0.937428933873132	0.9681473595647734	0.957363119952823	1.0	0.35714285714285715	0.0
701	None	None	None	None	None	0	0	0.5	2	0.5	2	0.75	0.25	2	1	3	3	0	0.5	2	4	0.4	6	0.3333333333333333	0	0.5021863389985615	0.6566489429114482	0.31584842788395734	0.5933741452595602	0.5654910501143922	0.9045950805306269	0.7719432088539143	0.7487383977891897	1.0	1.0	0.30153127364092697
6822	0.061032503219624175	0.02951649123057632	0.029513199841031446	0.9191617787500486	None	0.16666666666666666	1	0.26666666666666666	4	0.8	16	0.3055555555555556	0.55	14	11	7	1	0	0.2222222222222222	18	4	1.4666666666666666	22	0.06666666666666667	0.2222222222222222	0.9392496841804799	0.9845508666412427	0.41975688089334484	0.9226098516219557	0.25474453982569567	0.937428933873132	0.9681473595647734	0.9574369160905021	1.0	0.35714285714285715	0.0
2215	None	None	None	None	None	0	0	0.3333333333333333	4	0.75	12	0.6	0.6875	14	11	3	0	0	0.13333333333333333	15	2	1.2	18	0.0	0.125	0.775294685675134	0.9607280803529465	0.5604509184740472	0.9100093063796335	0.6716627022232531	0.9244146044456986	0.9006041753159586	0.935330440424547	0	0	0.0
7364	0.04144454520055829	0.012270630294464194	0.0031360402809868754	0.9285412199475538	None	0	0	0.25	3	0.8	12	0.40476190476190477	0.5333333333333333	10	8	6	1	0	0.21428571428571427	14	3	1.1333333333333333	17	0.07142857142857142	0	0.10856488902395948	0.9827902682657912	0.5795640641519351	0.9233171425284599	0.3596887921948843	0.9442408297769137	0.9546800905731682	0.9577447039621717	1.0	0.5	0.0
6284	0.060420135587366634	0.03169298543940219	0.02964033083217403	0.9171110075307785	None	0.16666666666666666	1	0.26666666666666666	4	0.8	16	0.3055555555555556	0.55	14	11	7	1	0	0.2222222222222222	18	4	1.4666666666666666	22	0.06666666666666667	0.2222222222222222	0.9392496841804799	0.9845508666412427	0.41975688089334484	0.9226098516219557	0.25474453982569567	0.937428933873132	0.9681473595647734	0.9574369160905021	1.0	0.35714285714285715	0.0
3681	0.08527098198204533	0.017693294048052862	0.008396775427927312	0.8624910110014767	None	0	0	0.11764705882352941	2	0.9130434782608695	21	0.29411764705882354	0.8260869565217391	20	19	4	1	0	0.29411764705882354	5	17	1.6666666666666667	25	0.09090909090909091	0.08695652173913043	0.6820868146128881	0.9520417149368428	0.6173232629452945	0.9762271803116321	0.5528458193697802	0.8787529741489195	0.8741433912952877	0.9475838747984124	1.0	0.05	0.0
5869	0.06299987487847453	0.02728683612415899	0.02660085138758975	0.9224141120507215	None	0.16666666666666666	1	0.26666666666666666	4	0.8	16	0.3055555555555556	0.55	14	11	7	1	0	0.2222222222222222	18	4	1.4666666666666666	22	0.06666666666666667	0.2222222222222222	0.9392496841804799	0.9845508666412427	0.41975688089334484	0.9222213863007387	0.25474453982569567	0.937428933873132	0.9681473595647734	0.957363119952823	1.0	0.14285714285714285	0.0
4329	0.026110821835245504	0.0020623281933047355	-0.0007369894456422534	0.9947424788463612	None	0.16666666666666666	1	0.26666666666666666	4	0.8	16	0.3235294117647059	0.5	13	10	8	1	0	0.23529411764705882	17	4	1.4666666666666666	22	0.058823529411764705	0.42105263157894735	0.9438737489127936	0.9857040532849359	0.5199638991575563	0.924455804188196	0.2678624592316393	0.9405175602403549	0.9681473595647734	0.9595425384548097	1.0	0.38461538461538464	0.0
1098	None	None	None	None	None	0.2	1	0.3333333333333333	4	0.8125	13	0.25	0.75	15	12	2	0	0	0.5	6	12	1.2	18	0.0	0.26666666666666666	0.9000691583439735	0.8288037464470777	0.5604509184740472	0.7681282810601745	0.5974444876099223	0.9050831507503169	0.8857712797456122	0.8424613490947711	0	0	0.0
6710	0.060598581641020936	0.02184592025183357	0.021202821386120858	0.9149983772541483	None	0.16666666666666666	1	0.2857142857142857	4	0.7894736842105263	15	0.3088235294117647	0.5263157894736842	13	10	7	1	0	0.23529411764705882	17	4	1.4	21	0.06666666666666667	0.23529411764705882	0.9346256194481664	0.9849977286545716	0.5199638991575563	0.924455804188196	0.3596887921948843	0.939860542859158	0.9681473595647734	0.9587506952841444	1.0	0.38461538461538464	0.0
3269	None	None	None	None	None	0.3333333333333333	1	0.3333333333333333	3	0.7272727272727273	8	0.65	0.45454545454545453	8	5	4	0	0	0.8	4	5	0.8666666666666667	13	0.0	0.7272727272727273	0.5633371839453805	0.8643305806782428	0.33421402867283667	0.8961538057161876	0.9520074441394495	0.8357824292081987	0.9267698601502025	0.8673855050530562	0	0	0.0
3078	0.021408694686276323	0.00024235632703906724	7.618672414418728e-06	0.9808255426449685	None	0	0	0.42857142857142855	3	0.625	5	0.3333333333333333	0.625	6	5	3	0	0	0.8333333333333334	5	6	0.6666666666666666	10	0.0	0	0.476741714285977	0.8201231458887609	0.3328081482232934	0.6737362754911613	0.4747809052656441	0.9172824972254628	0.8180061225167834	0.8248318258080868	0	0	0.0
4236	0.06269590525655488	0.031325696482081014	0.0308607718589119	0.9133421391773782	None	0.16666666666666666	1	0.26666666666666666	4	0.8	16	0.3055555555555556	0.55	14	11	7	1	0	0.2222222222222222	18	4	1.4666666666666666	22	0.06666666666666667	0.2222222222222222	0.9392496841804799	0.9845508666412427	0.41975688089334484	0.9226098516219557	0.25474453982569567	0.937428933873132	0.9681473595647734	0.9574369160905021	1.0	0.35714285714285715	0.0
6841	0.061622218212863206	0.030909405670963955	0.03028817098981353	0.9190193340524668	None	0.16666666666666666	1	0.26666666666666666	4	0.8	16	0.3055555555555556	0.55	14	11	7	1	0	0.2222222222222222	18	4	1.4666666666666666	22	0.06666666666666667	0.2222222222222222	0.9392496841804799	0.9845508666412427	0.41975688089334484	0.9226098516219557	0.25474453982569567	0.937428933873132	0.9681473595647734	0.9574369160905021	1.0	0.35714285714285715	0.0
6400	0.06439782566346824	0.029631515152214884	0.029631467172229614	0.9203986429518671	None	0.16666666666666666	1	0.26666666666666666	4	0.8	16	0.3055555555555556	0.55	14	11	7	1	0	0.2222222222222222	18	4	1.4666666666666666	22	0.06666666666666667	0.2222222222222222	0.9392496841804799	0.9845508666412427	0.41975688089334484	0.9226098516219557	0.25474453982569567	0.937428933873132	0.9681473595647734	0.9574369160905021	1.0	0.14285714285714285	0.0
2828	0.056210436522449406	0.015879498759718502	0.00262526716254975	0.9317248953697379	None	0.14285714285714285	1	0.25	4	0.8095238095238095	17	0.3026315789473684	0.5714285714285714	15	12	7	1	0	0.21052631578947367	19	4	1.5333333333333334	23	0.06666666666666667	0.21052631578947367	0.9438737489127936	0.9857059262766805	0.3195498626291335	0.8992467897785156	0.3528842925797947	0.9318618218787936	0.9681473595647734	0.9531437406291181	1.0	0.4	0.0
603	None	None	None	None	None	0	0	0.5	3	0.7142857142857143	5	0.42857142857142855	0.42857142857142855	6	3	2	4	0	0.42857142857142855	7	3	0.6	9	0.8	0.6666666666666666	0.47170149635257025	0.6663118368126255	0.5509223841122488	0.8442537469305802	0.6560926630736845	0.8211037882844595	0.7013925954535395	0.7861500691452419	0.16666666666666666	0.3333333333333333	0.0
4869	0.065328589350457	0.018232211322699005	0.017689522044213434	0.9335473837318933	None	0	0	0.21428571428571427	3	0.8421052631578947	16	0.3888888888888889	0.5789473684210527	13	11	7	1	0	0.16666666666666666	18	3	1.4	21	0.0625	0	0.9346256194481664	0.9849977286545716	0.5199638991575563	0.924455804188196	0.3596887921948843	0.939860542859158	0.9681473595647734	0.9587506952841444	1.0	0.38461538461538464	0.0
5886	0.05547777304390025	0.018320352480894742	0.018166268303027932	0.9274239872563189	None	0.16666666666666666	1	0.2857142857142857	4	0.7777777777777778	14	0.26666666666666666	0.6111111111111112	12	11	7	1	0	0.3333333333333333	5	15	1.3333333333333333	20	0.058823529411764705	0.8	0.9311529596752554	0.9841135686172806	0.41975688089334484	0.931213845473457	0.25474453982569567	0.9458977764557512	0.9681473595647734	0.9607466469791334	1.0	0.3333333333333333	0.0
2612	2.7147461842102278e-05	3.845043571228674e-06	2.923925246402408e-06	0.9986494110864234	None	0	0	0.5	1	1.0	1	0.75	0	1	0	1	2	0	1.0	2	2	0.2	3	0.4	0	0	0	0	0	0	0	0	0	0	0	0
4919	0.06210312599038369	0.02935732863027481	0.029350549579023298	0.9150553207577091	None	0.16666666666666666	1	0.26666666666666666	4	0.8	16	0.3055555555555556	0.55	14	11	7	1	0	0.2222222222222222	18	4	1.4666666666666666	22	0.06666666666666667	0.2222222222222222	0.9392496841804799	0.9845508666412427	0.41975688089334484	0.9226098516219557	0.25474453982569567	0.937428933873132	0.9681473595647734	0.9574369160905021	1.0	0.35714285714285715	0.0
6944	0.06709636693330515	0.03228943953184319	0.03189960406199655	0.918720156656094	None	0.16666666666666666	1	0.26666666666666666	4	0.8	16	0.3055555555555556	0.55	14	11	7	1	0	0.2222222222222222	18	4	1.4666666666666666	22	0.06666666666666667	0.2222222222222222	0.9392496841804799	0.9845508666412427	0.442514521794389	0.9241505707845272	0.25474453982569567	0.937428933873132	0.9681473595647734	0.9577317624932157	1.0	0.35714285714285715	0.0
4333	0.0605944706550921	0.028704937828009345	0.028551886137325497	0.9204750720505777	None	0.16666666666666666	1	0.26666666666666666	4	0.8	16	0.3055555555555556	0.55	14	11	7	1	0	0.2222222222222222	18	4	1.4666666666666666	22	0.06666666666666667	0.2222222222222222	0.9392496841804799	0.9845508666412427	0.41975688089334484	0.9226098516219557	0.25474453982569567	0.937428933873132	0.9681473595647734	0.9574369160905021	1.0	0.35714285714285715	0.0
4594	0.04834218041720396	0.018776526618013125	0.01763983922931087	0.9215903993056151	None	0	0	0.35714285714285715	5	0.631578947368421	12	0.328125	0.47368421052631576	12	9	8	1	0	0.25	4	16	1.4	21	0.058823529411764705	0	0.9438737489127936	0.9852316393181638	0.41975688089334484	0.931213845473457	0.25474453982569567	0.9418764188000617	0.9681473595647734	0.9607234742380631	1.0	0.3333333333333333	0.0
930	None	None	None	None	None	0	0	0.75	3	0.25	1	0.6666666666666666	0	2	0	3	5	0	1.0	3	3	0.4	6	0.625	0.6666666666666666	0	0	0	0	0	0	0	0	0	0	0
2543	None	None	None	None	None	0	0	0.16666666666666666	1	1.0	7	0.9	0.7142857142857143	5	5	3	1	0	0.4	2	5	0.6	9	0.1	0.2857142857142857	0.3218210419252857	0.8793535956020401	0.33421402867283667	0.8612493099462278	0.8969636534337339	0.8170036600360875	0.9267698601502025	0.8543832804814876	1.0	0	0.0
6850	0.06049457174411737	0.032799981218772936	0.030377865031593426	0.9169871882013841	None	0.16666666666666666	1	0.26666666666666666	4	0.8	16	0.3055555555555556	0.55	14	11	7	1	0	0.2222222222222222	18	4	1.4666666666666666	22	0.06666666666666667	0.2222222222222222	0.9392496841804799	0.9845508666412427	0.41975688089334484	0.9226098516219557	0.25474453982569567	0.937428933873132	0.9681473595647734	0.9574369160905021	1.0	0.14285714285714285	0.0
4614	0.056077905256557294	0.004082955290360096	-0.0035108025780382734	0.946252724982149	None	0.16666666666666666	1	0.26666666666666666	4	0.8	16	0.3055555555555556	0.55	14	11	7	1	0	0.2222222222222222	18	4	1.4666666666666666	22	0.06666666666666667	0.2222222222222222	0.7901138939657697	0.9825362872497981	0.41975688089334484	0.9222213863007387	0.25474453982569567	0.937428933873132	0.9681473595647734	0.9556349064537847	1.0	0.35714285714285715	0.0
3731	0.07581713729526166	0.019756857034026496	0.01818936865196981	0.9196592486431108	None	0	0	0.1875	3	0.8636363636363636	19	0.38095238095238093	0.6363636363636364	15	14	8	1	0	0.14285714285714285	21	3	1.6	24	0.05263157894736842	0	0.9438737489127936	0.9857059262766805	0.3195498626291335	0.8992467897785156	0.3528842925797947	0.9318618218787939	0.9681473595647734	0.9531437406291181	1.0	0.4	0.0
5266	0.06129577928330047	0.027136646001885797	0.02695352058518061	0.9158712209010712	None	0.16666666666666666	1	0.26666666666666666	4	0.8	16	0.3055555555555556	0.55	14	11	7	1	0	0.2222222222222222	18	4	1.4666666666666666	22	0.06666666666666667	0.2222222222222222	0.9392496841804799	0.9845508666412427	0.41975688089334484	0.9226098516219557	0.25474453982569567	0.937428933873132	0.9681473595647734	0.9574369160905021	1.0	0.35714285714285715	0.0
6918	0.057168140343804366	0.0285318341459208	0.021943219625728125	0.921378104559103	None	0.16666666666666666	1	0.26666666666666666	4	0.8	16	0.3055555555555556	0.55	14	11	7	1	0	0.2222222222222222	18	4	1.4666666666666666	22	0.06666666666666667	0.2222222222222222	0.9392496841804799	0.9845508666412427	0.41975688089334484	0.9226098516219557	0.25474453982569567	0.9435639333079667	0.9681473595647734	0.9589026179300638	1.0	0.14285714285714285	0.0
168	None	None	None	None	None	0	0	0.25	2	0.8888888888888888	8	0.34375	0.5555555555555556	6	5	4	2	0	0.5	8	4	0.7333333333333333	11	0.18181818181818182	0.2	0.6191447754147991	0.7907661130894452	0.6868105984600249	0.6449591610099729	0.6541771052491896	0.8256586564273696	0.7369679411918943	0.7614338511712823	0.5833333333333334	0.16666666666666666	0.0
2689	0.005009852313886144	0.000831191556939381	0.0008285799911108964	0.9793756754335194	None	0	0	0.6	3	0.6	3	0.4375	0.6	6	3	0	1	0	1.0	4	4	0.4666666666666667	7	1.0	0.6666666666666666	0.256957240767683	0.8633572723298447	0.29778293178879733	0.7413209880983853	0.7132518434894273	0.8994537190279746	0.8835921277302218	0.8449886309908167	1.0	0	0.0
7195	0.036065140980854664	0.006657372824713888	-0.006553365549797514	0.9909671363118158	None	0.16666666666666666	1	0.35714285714285715	5	0.7368421052631579	14	0.4117647058823529	0.47368421052631576	13	9	7	1	0	0.17647058823529413	3	17	1.4	21	0.07142857142857142	0.3333333333333333	0.9346256194481664	0.9849977286545716	0.5199638991575563	0.924455804188196	0.3596887921948843	0.939860542859158	0.9681473595647734	0.9587506952841444	1.0	0.38461538461538464	0.0
1083	None	None	None	None	None	0	0	0.4	2	0.8	4	0.4375	0.6	3	3	3	0	0	1.0	4	4	0.4666666666666667	7	0.0	0.3333333333333333	0.5838321199325539	0.7755020166231936	0.33421402867283667	0.8671759344181167	0.9521310899808835	0.8578999502039438	0.9267698601502025	0.8372542744124092	0	0	0.0
996	None	None	None	None	None	0	0	0.3333333333333333	1	1.0	2	0.6666666666666666	0.5	1	1	2	5	0	0.6666666666666666	2	3	0.26666666666666666	4	0.625	0	0.8685227109094699	0.5	0.6465280253201957	0.5	0.18452217457605702	0.5	0.9452746040187522	0.5	1.0	0	0.34828607195577443
5766	0.05873499834735002	0.027162073240515495	0.027114730936031645	0.9425400928019095	None	0.16666666666666666	1	0.26666666666666666	4	0.8	16	0.3055555555555556	0.55	14	11	7	1	0	0.2222222222222222	18	4	1.4666666666666666	22	0.06666666666666667	0.2222222222222222	0.9392496841804799	0.9845508666412427	0.41975688089334484	0.9226098516219557	0.14980028745650711	0.9415778083175396	0.9681473595647734	0.9584178792223085	1.0	0.35714285714285715	0.0
3222	0.032425210983237265	0.007096405249783756	0.006856935921973859	0.7911467332199915	None	0	0	0.1111111111111111	1	1.0	11	0.65	0.6363636363636364	8	7	4	2	0	0.2	2	10	0.8666666666666667	13	0.18181818181818182	0	0.6820868146128881	0.827661705135099	0.4728742942438517	0.9654265513984446	0.5528458193697802	0.882679186803119	0.8541672698987075	0.9093364367127937	0.5625	0.125	0.0
710	None	None	None	None	None	0	0	0.2	1	1.0	5	0.5833333333333334	0.2	1	1	5	6	0	0.3333333333333333	2	6	0.4666666666666667	7	0.42857142857142855	0	0.3533538563472472	0.5	0.2170041442430568	0.5	0.9411723449333431	0.5	0.9585956130499275	0.5	1.0	1.0	0.0
4330	0.06046217460863936	0.024061561900846472	0.021028602605107072	0.9136507070066865	None	0.14285714285714285	1	0.23529411764705882	4	0.8260869565217391	19	0.2976190476190476	0.6086956521739131	17	14	7	1	0	0.19047619047619047	21	4	1.6666666666666667	25	0.06666666666666667	0.19047619047619047	0.35511951826583193	0.9825111891468447	0.5654791809596446	0.9186149566695496	0.3596887921948843	0.927277957463093	0.9681473595647734	0.9525415107552528	1.0	0.35294117647058826	0.0
1553	None	None	None	None	None	0	0	0.5	4	0.4444444444444444	4	0.6111111111111112	0.2222222222222222	5	2	5	0	0	0.5	3	6	0.7333333333333333	11	0.0	0.2857142857142857	0.9005761398568595	0.9548123765662221	0.3195498626291335	0.8343835328637356	0.14980028745650711	0.862917705275798	0.9613827175113068	0.8974446998561343	0	0	0.0
3283	0.030333267251555194	0.00230150933160721	0.002197583400019069	0.902595641544506	None	0	0	0.3	3	0.6666666666666666	8	0.56	0.4166666666666667	8	5	5	0	0	1.0	5	5	0.9333333333333333	14	0.0	0.5454545454545454	0.5640492360475775	0.8192650754984205	0.33421402867283667	0.9122649108842604	0.9742078215751706	0.9019712294020498	0.9335273701877221	0.8833045107657417	0	0	0.0
1235	None	None	None	None	None	1.0	1	1.0	4	0.25	1	0.5	0.25	4	1	1	0	0	0.75	3	4	0.4	6	0.0	1.0	0.654479731478579	0.9449275777188477	0.2624963041724965	0.788798273662377	0.34534694927100257	0.9596235779534604	0.8379409887272937	0.920034587175152	0	0	0.0
6325	0.06338548079944185	0.02938276854603698	0.02936006403181483	0.9157311886426082	None	0.16666666666666666	1	0.26666666666666666	4	0.8	16	0.3055555555555556	0.55	14	11	7	1	0	0.2222222222222222	18	4	1.4666666666666666	22	0.06666666666666667	0.2222222222222222	0.9392496841804799	0.9845508666412427	0.41975688089334484	0.9226098516219557	0.25474453982569567	0.937428933873132	0.9681473595647734	0.9574369160905021	1.0	0.35714285714285715	0.0
959	None	None	None	None	None	0.5	1	0.5714285714285714	4	0.625	5	0.4	0.375	7	3	2	2	0	1.0	5	5	0.6666666666666666	10	0.5	0.3333333333333333	0.1747016131089239	0.9271916982939464	0.3929270921080695	0.8120440633056009	0.7458809168365839	0.9207942371192448	0.8926710001609957	0.8960067214997265	0.5714285714285714	0	0.0
870	None	None	None	None	None	0	0	0.42857142857142855	3	0.75	6	0.4166666666666667	0.625	7	5	2	1	0	0.375	8	3	0.6666666666666666	10	0.16666666666666666	1.0	0.4106717550292438	0.889143271198129	0.4218567085288619	0.8171606842471683	0.3426377633557782	0.8709142237258394	0.7054804850160091	0.8616947694901582	1.0	0.5714285714285714	0.0
638	None	None	None	None	None	0	0	0.5	3	0.42857142857142855	3	0.45	0.42857142857142855	6	3	2	2	0	0.8	5	4	0.6	9	0.4	0	0.3370444948733666	0.7472595489931321	0.40622456610686813	0.9524795044488052	0.4951546905379768	0.9597016878997434	0.9417531324638706	0.9181463045758328	0.5833333333333334	0.16666666666666666	0.0
4267	0.05387977796365649	0.027081558990594917	0.022923208904737494	0.9393333975577222	None	0.16666666666666666	1	0.26666666666666666	4	0.8	16	0.3055555555555556	0.55	14	11	7	1	0	0.2222222222222222	18	4	1.4666666666666666	22	0.06666666666666667	0.2222222222222222	0.9392496841804799	0.9845508666412427	0.41975688089334484	0.8911089951874923	0.25474453982569567	0.937428933873132	0.9681473595647734	0.9520228107019714	1.0	0.35714285714285715	0.0
721	None	None	None	None	None	0.3333333333333333	1	0.75	6	0.2222222222222222	2	0.6875	0.2222222222222222	5	2	5	0	0	1.0	4	4	0.7333333333333333	11	0.0	0.5714285714285714	0.6799113330836157	0.9453594563484551	0.527842913939838	0.7269602301850765	0.4323950264716164	0.9255289053689382	0.8870378998869219	0.8925124939459382	0	0	0.0
6791	0.05964176948835519	0.02133281061093973	-0.0035323671329078117	0.9103651133320295	None	0.16666666666666666	1	0.26666666666666666	4	0.8	16	0.3055555555555556	0.55	14	11	7	1	0	0.2222222222222222	18	4	1.4666666666666666	22	0.06666666666666667	0.2222222222222222	0.9438737489127936	0.9849807750968772	0.442514521794389	0.9241505707845272	0.25474453982569567	0.937428933873132	0.9681473595647734	0.9581167892999807	1.0	0.35714285714285715	0.0
6970	0.0634874932762338	0.027078600652138952	0.026818663151660673	0.92147750926822	None	0.16666666666666666	1	0.26666666666666666	4	0.8	16	0.3055555555555556	0.55	14	11	7	1	0	0.2222222222222222	18	4	1.4666666666666666	22	0.06666666666666667	0.2222222222222222	0.9392496841804799	0.9845508666412427	0.41975688089334484	0.9226098516219557	0.25474453982569567	0.937428933873132	0.9681473595647734	0.9574369160905021	1.0	0.35714285714285715	0.0
3680	0.09375564059708298	0.014699945300204678	0.009412808690302964	0.9104860945812859	None	0	0	0.16666666666666666	3	0.875	21	0.37681159420289856	0.6666666666666666	18	16	7	1	0	0.13043478260869565	23	3	1.7333333333333334	26	0.0625	0	0.31581192671708197	0.9787027517532776	0.3335536974994362	0.8816261210186401	0.3596887921948843	0.9492890895089785	0.9505782638530091	0.9489094643677988	1.0	0.2777777777777778	0.0
2643	0.009671587470872718	0.002302689131232867	-0.00037612857275775896	0.9931564605157889	None	0	0	0.6	6	0.3076923076923077	4	0.5357142857142857	0.15384615384615385	8	2	6	3	0	0.5714285714285714	4	7	1.0	15	0.3	0.4	0.3226086534540486	0.9758905185850343	0.3387926755413744	0.9181826840562345	0.5082872433415465	0.956372254925605	0.9681473595647734	0.9555831212829529	0.25	0	0.0
262	None	None	None	None	None	0	0	0.5	5	0.5	6	0.4375	0.16666666666666666	6	2	7	1	0	0.5	4	8	0.9333333333333333	14	0.07142857142857142	0.4444444444444444	0.27782837700101604	0.9499539816121518	0.25085802471672375	0.9420453812549472	0.6649083580299562	0.6794089618935227	0.9217345986644988	0.8966897729233461	1.0	0.16666666666666666	0.0
507	None	None	None	None	None	0.5	2	0.6	6	0.5384615384615384	7	0.4166666666666667	0.38461538461538464	9	5	5	3	0	1.0	6	6	1.0	15	0.3	0.4444444444444444	0.516599055056433	0.9353589478265896	0.16236344420833407	0.9338985762119544	0.17687706547750967	0.8283847645965748	0.8884954949492306	0.9087245636916287	0.1111111111111111	0	0.0
4736	0.061601816657616874	0.029400479300500434	0.02893765706718109	0.916270177652258	None	0.16666666666666666	1	0.26666666666666666	4	0.8	16	0.3055555555555556	0.55	14	11	7	1	0	0.2222222222222222	18	4	1.4666666666666666	22	0.06666666666666667	0.2222222222222222	0.9392496841804799	0.9845508666412427	0.41975688089334484	0.9222213863007387	0.25474453982569567	0.9334681167851784	0.9681473595647734	0.9564613915867822	1.0	0.35714285714285715	0.0
4297	0.06374339165513793	0.02407315932131149	0.012315055077502237	0.9271932155832382	None	0	0	0.2	3	0.85	17	0.38596491228070173	0.6	14	12	7	1	0	0.15789473684210525	19	3	1.4666666666666666	22	0.0625	0	0.529398006601756	0.985909556269808	0.5427215400586004	0.9205375786639864	0.3562865423873395	0.9339881785372441	0.9681473595647734	0.9575394068136438	1.0	0.42857142857142855	0.0
1303	None	None	None	None	None	0	0	0.6666666666666666	2	0.5	1	0.6666666666666666	0	2	0	1	1	0	0.6666666666666666	2	3	0.26666666666666666	4	0.25	0	0	0	0	0	0	0	0	0	0	0	0
5051	0.062396734413523704	0.028156970479037275	0.02798325174205558	0.9149994124889453	None	0.16666666666666666	1	0.26666666666666666	4	0.8	16	0.3055555555555556	0.55	14	11	7	1	0	0.2222222222222222	18	4	1.4666666666666666	22	0.06666666666666667	0.2222222222222222	0.9392496841804799	0.9845508666412427	0.41975688089334484	0.9226098516219557	0.25474453982569567	0.9388301497522805	0.9681473595647734	0.9577636545178388	1.0	0.35714285714285715	0.0
2806	0.013370903270862796	0.00541146875745829	0.0033320865324400007	0.9593274716062319	None	0	0	0.2857142857142857	2	0.75	6	0.5	0.5	5	4	4	2	0	0.8	5	4	0.6666666666666666	10	0.18181818181818182	0.5	0.5640492360475775	0.54112536275652	0.33421402867283667	0.8058505246733687	0.9521310899808835	0.9284994164159404	0.9267698601502025	0.7996330759163554	0.6	0.2	0.0
3665	0.059459030113870014	0.00879686711103925	0.008796544273705227	0.9765033973846698	None	0	0	0.125	2	0.9047619047619048	19	0.5227272727272727	0.7142857142857143	16	15	6	1	0	0.09090909090909091	2	22	1.5333333333333334	23	0.06666666666666667	0.09523809523809523	0.5523996876336703	0.978782192961473	0.3195498626291335	0.911176932077672	0.32040019097763733	0.9231511694961401	0.8794367265030691	0.9469412503544956	1.0	0.375	0.0
241	None	None	None	None	None	0.25	1	0.4	4	0.5833333333333334	7	0.35	0.5	10	6	3	1	0	0.4	10	4	0.9333333333333333	14	0.16666666666666666	0.18181818181818182	0.5894642238190458	0.8411182427237788	0.38058087639045995	0.8147456866250429	0.3615773821787983	0.9390879732124798	0.8111066297286953	0.8766482352517279	1.0	0.1	0.0
503	None	None	None	None	None	0	0	0.16666666666666666	1	1.0	6	0.6666666666666666	0.5	4	3	3	1	0	0.75	4	3	0.5333333333333333	8	0.1111111111111111	0	0.42564847236263753	0.7861778130281203	0.640345293485676	0.8007282541346393	0.679353503549508	0.8397735266279721	0.811674067138284	0.8099694156310581	1.0	0	0.0
6577	0.0688707848866388	0.0023497784291207522	0.0005469528945335598	0.9233132700816946	None	0	0	0.21428571428571427	3	0.8333333333333334	15	0.3125	0.5555555555555556	12	10	7	1	0	0.25	16	4	1.3333333333333333	20	0.0625	0	0.9438737489127936	0.9805415769118985	0.3195498626291335	0.8777422388033548	0.14980028745650711	0.8044417771364871	0.9681473595647734	0.9194659007051053	1.0	0.25	0.0
7056	0.06099740360402995	0.03051210108891904	0.030158959434366618	0.9148048079999603	None	0.16666666666666666	1	0.26666666666666666	4	0.8	16	0.3055555555555556	0.55	14	11	7	1	0	0.2222222222222222	18	4	1.4666666666666666	22	0.06666666666666667	0.2222222222222222	0.9392496841804799	0.9845508666412427	0.41975688089334484	0.9226098516219557	0.25474453982569567	0.937428933873132	0.9681473595647734	0.9574369160905021	1.0	0.35714285714285715	0.0
4692	0.06152828231585788	0.027781223038542503	0.027675211687901338	0.917527556705711	None	0.16666666666666666	1	0.26666666666666666	4	0.8	16	0.3055555555555556	0.55	14	11	7	1	0	0.2222222222222222	18	4	1.4666666666666666	22	0.06666666666666667	0.2222222222222222	0.9392496841804799	0.9845508666412427	0.41975688089334484	0.9226098516219557	0.25474453982569567	0.937428933873132	0.9681473595647734	0.9574369160905021	1.0	0.35714285714285715	0.0
3776	0.07010995049760226	0.018026930151111092	0.018025404457968557	0.9208283758745812	None	0.1111111111111111	1	0.23809523809523808	5	0.7931034482758621	23	0.2980769230769231	0.7586206896551724	26	22	4	1	0	0.15384615384615385	26	4	2.066666666666667	31	0.125	0	0.7598908237197363	0.976409315943223	0.3195498626291335	0.8859211293929342	0.3596887921948843	0.9076454710349071	0.9314706959935831	0.936195204539666	1.0	0.34615384615384615	0.0
3048	None	None	None	None	None	0	0	0.22727272727272727	5	0.7333333333333333	22	0.2857142857142857	0.4666666666666667	16	14	15	5	0	0.5714285714285714	8	14	2.1333333333333333	32	0.15625	0.06666666666666667	0.14482484792502787	0.9070595558639851	0.3889666409906149	0.8905933386130992	0.928004175434306	0.8596471722008046	0.9267698601502025	0.8872021896941277	0.1875	0.1875	0.0
2997	0.005352717147656973	0.0012538985036148957	-0.000472704652442434	0.9894399552281605	None	0	0	0.5	2	0.6666666666666666	2	0.625	0.6666666666666666	4	2	0	0	0	0.5	4	2	0.3333333333333333	5	0.0	0	0.5207032526976183	0.901146544391621	0.27231754325280794	0.9046239766893986	0.4484247847537083	0.9096492917811918	0.7882690269229359	0.9051977771127767	0	0	0.0
4177	0.0704420948383463	0.01610784152837895	0.015543314757965696	0.9194709888257115	None	0	0	0.2	3	0.85	17	0.38596491228070173	0.6	14	12	7	1	0	0.15789473684210525	19	3	1.4666666666666666	22	0.0625	0	0.529398006601756	0.985909556269808	0.41975688089334484	0.8954603986023184	0.3562865423873395	0.9339881785372441	0.9681473595647734	0.9532541733605809	1.0	0.42857142857142855	0.0
3033	0.0015154789696747348	0.00028515252359448233	-4.909260033612302e-06	0.9937080774215173	None	0	0	0.75	3	0.3333333333333333	1	0.625	0.3333333333333333	4	1	0	0	0	0.5	4	2	0.3333333333333333	5	0.0	0.6666666666666666	0.5814465809840044	0.8499359769432521	0.3897907283298109	0.7335394425231049	0.6585195422307342	0.9399875344798642	0.7857081166790545	0.8620818094026952	0	0	0.0
1165	None	None	None	None	None	0	0	0.75	3	0.5	2	0.75	0.25	4	1	1	1	0	0.5	4	2	0.4	6	0.3333333333333333	0.5	0.4805465299480497	0.8759410329298898	0.28194971823361625	0.6634344260892735	0.7579779325877272	0.9341991784305639	0.9131225675732062	0.8534698134116975	1.0	0.25	0.0
737	None	None	None	None	None	0	0	0.75	3	0.5	2	0.6	0.5	4	2	1	1	0	0.4	2	5	0.4	6	0.25	0.5	0.5074234446279979	0.5822976006346099	0.5509223841122488	0.8624316531098696	0.6116674855557594	0.7572839923772298	0.701626098589353	0.750615549383987	1.0	0	0.0
7517	0.0654747770515358	0.030562469642390164	0.030157101231032938	0.9185544779994552	None	0.16666666666666666	1	0.26666666666666666	4	0.8	16	0.3055555555555556	0.55	14	11	7	1	0	0.2222222222222222	18	4	1.4666666666666666	22	0.06666666666666667	0.2222222222222222	0.9392496841804799	0.9845508666412427	0.41975688089334484	0.9226098516219557	0.25474453982569567	0.9333707266329392	0.9681473595647734	0.9565149556969204	1.0	0.35714285714285715	0.0
7324	0.06302993107344229	0.03228117831332758	0.030104633173288212	0.9165993202649145	None	0.16666666666666666	1	0.26666666666666666	4	0.8	16	0.3055555555555556	0.55	14	11	7	1	0	0.2222222222222222	18	4	1.4666666666666666	22	0.06666666666666667	0.2222222222222222	0.9392496841804799	0.9845508666412427	0.41975688089334484	0.9226098516219557	0.25474453982569567	0.937428933873132	0.9681473595647734	0.9574369160905021	1.0	0.2857142857142857	0.0
7434	0.0658526094164453	0.03489982933323075	0.032342335103936325	0.9157635060781864	None	0.16666666666666666	1	0.26666666666666666	4	0.8	16	0.3055555555555556	0.55	14	11	7	1	0	0.2222222222222222	18	4	1.4666666666666666	22	0.06666666666666667	0.2222222222222222	0.9392496841804799	0.9845508666412427	0.442514521794389	0.9241505707845272	0.25474453982569567	0.937428933873132	0.9681473595647734	0.9577317624932157	1.0	0.35714285714285715	0.0
1427	None	None	None	None	None	0	0	0.5	2	0.6666666666666666	2	0.8333333333333334	0.3333333333333333	3	1	1	2	0	0.6666666666666666	2	3	0.3333333333333333	5	0.5	0	0.5699415144059075	0.5107328357683428	0.40271449556310596	0.6655219623620882	0.3651711749631522	0.5475919849092205	0.7089111277427326	0.5762248117002869	0.6666666666666666	0	0.0
3927	0.05683721299002194	0.018422943286690658	0.004401588542848968	0.9189468750755865	None	0.14285714285714285	1	0.25	4	0.8095238095238095	17	0.3026315789473684	0.5714285714285714	15	12	7	1	0	0.21052631578947367	19	4	1.5333333333333334	23	0.06666666666666667	0.21052631578947367	0.9438737489127936	0.9857059262766805	0.5199638991575563	0.9198853628870916	0.3528842925797947	0.9318618218787936	0.9681473595647734	0.9567543544918643	1.0	0.4	0.0
4000	0.08233743362596317	0.02697200801781256	0.021905540873126083	0.9312601634557979	None	0	0	0.1875	3	0.8571428571428571	18	0.38333333333333336	0.6190476190476191	15	13	7	1	0	0.15	20	3	1.5333333333333334	23	0.0625	0	0.47051765426276704	0.9837767678895815	0.5199638991575563	0.9142587677180353	0.3596887921948843	0.9282550217368463	0.9681473595647734	0.9530525456635867	1.0	0.4	0.0
3207	0.030516832750786652	0.005114938894522707	0.0049425242534016966	0.8827261742087418	None	0	0	0.16666666666666666	1	1.0	6	1.0	1.0	7	6	0	1	0	0.125	8	1	0.5333333333333333	8	0.3333333333333333	0	0.5523996876336703	0.8908350288618209	0.3168379314376387	0.9599151800607694	0.5528458193697802	0.8607106117846017	0.8326352187860535	0.9141544897416002	1.0	0.14285714285714285	0.0
4090	0.05621846649137066	0.027142756433345298	0.021979723015496486	0.9407839464366881	None	0.16666666666666666	1	0.26666666666666666	4	0.8	16	0.3055555555555556	0.55	14	11	7	1	0	0.2222222222222222	18	4	1.4666666666666666	22	0.06666666666666667	0.2222222222222222	0.9392496841804799	0.9845508666412427	0.41975688089334484	0.8911089951874923	0.25474453982569567	0.937428933873132	0.9681473595647734	0.9520228107019714	1.0	0.35714285714285715	0.0
4024	0.03196614590707734	0.006283720822850803	0.0037033516312128876	0.9317933505381967	None	0	0	0.09090909090909091	1	1.0	14	0.4444444444444444	0.7142857142857143	11	10	4	0	0	1.0	6	6	1.0666666666666667	16	0.0	0	0.5523996876336703	0.901936370489319	0.33421402867283667	0.901639606735431	0.8969636534337339	0.9566933103103243	0.9038607666050957	0.9248324722522626	0	0	0.0
2485	None	None	None	None	None	0	0	0	0	0	0	1.0	0	0	0	0	2	0	1.0	1	1	0.06666666666666667	1	0.5	0	0	0	0	0	0	0	0	0	0	0	0
859	None	None	None	None	None	1.0	1	1.0	4	0.0	0	0.6666666666666666	0	2	0	3	0	0	1.0	3	3	0.4	6	0.0	0.6666666666666666	0	0	0	0	0	0	0	0	0	0	0
6299	0.06068173679928389	0.031474477408540265	0.031185430083422592	0.9169090685773733	None	0.16666666666666666	1	0.26666666666666666	4	0.8	16	0.3055555555555556	0.55	14	11	7	1	0	0.2222222222222222	18	4	1.4666666666666666	22	0.06666666666666667	0.2222222222222222	0.9392496841804799	0.9845508666412427	0.41975688089334484	0.9226098516219557	0.25474453982569567	0.937428933873132	0.9681473595647734	0.9574369160905021	1.0	0.14285714285714285	0.0
2317	None	None	None	None	None	0	0	0.125	1	1.0	10	0.8	0.5	6	5	5	3	0	0.6	5	3	0.8	12	0.23076923076923078	0.6666666666666666	0.6223559732280357	0.9662490755710991	0.9471745781361383	0.940744026293653	0.7811770984792814	0.8596844853459041	0.8743895073049566	0.9336379517106285	0.5	0.5	0.0
1174	None	None	None	None	None	0	0	0.25	1	1.0	3	1.0	0.3333333333333333	1	1	3	5	0	0.2	1	5	0.3333333333333333	5	0.5	0	0.7235538934641123	0.5	0.45155642754171976	0.5	0.8646137091502283	0.5	0.8473942750495798	0.5	1.0	1.0	0.7342735345341524
3806	0.06415699072129036	0.016598885774763348	0.016102012946815108	0.9173245556618119	None	0	0	0.2	3	0.85	17	0.38596491228070173	0.6	14	12	7	1	0	0.15789473684210525	19	3	1.4666666666666666	22	0.0625	0	0.529398006601756	0.985909556269808	0.41975688089334484	0.9018958023003308	0.3562865423873395	0.9339881785372441	0.9681473595647734	0.9542931265871553	1.0	0.42857142857142855	0.0
3273	0.011310059238646038	0.001056808675923149	0.0010036590972507394	0.9780355790831823	None	0	0	0.5	4	0.5	5	0.3333333333333333	0.5	9	5	2	1	0	1.0	6	6	0.8	12	0.25	0	0.7923604079007248	0.959569540688123	0.45155642754171976	0.9040439423329727	0.8688982904960973	0.9312430109514204	0.8598542081686328	0.9353506606583286	1.0	0.3333333333333333	0.0
7519	0.06341097333889936	0.0318779428077385	0.023875040590564934	0.9201357867759303	None	0.16666666666666666	1	0.26666666666666666	4	0.8	16	0.3055555555555556	0.55	14	11	7	1	0	0.2222222222222222	18	4	1.4666666666666666	22	0.06666666666666667	0.2222222222222222	0.9392496841804799	0.9845508666412427	0.442514521794389	0.9241505707845272	0.25474453982569567	0.9448511286712213	0.9681473595647734	0.9595054084673614	1.0	0.35714285714285715	0.0
6163	0.06382603323936144	0.02826975061303167	0.028157971844544438	0.9158736062303385	None	0.16666666666666666	1	0.26666666666666666	4	0.8	16	0.3055555555555556	0.55	14	11	7	1	0	0.2222222222222222	18	4	1.4666666666666666	22	0.06666666666666667	0.2222222222222222	0.9392496841804799	0.9845508666412427	0.41975688089334484	0.9226098516219557	0.25474453982569567	0.937428933873132	0.9681473595647734	0.9574369160905021	1.0	0.35714285714285715	0.0
6513	0.06524368399257416	0.029744767863424657	0.02959701260877249	0.9173004277403144	None	0.16666666666666666	1	0.26666666666666666	4	0.8	16	0.3055555555555556	0.55	14	11	7	1	0	0.2222222222222222	18	4	1.4666666666666666	22	0.06666666666666667	0.2222222222222222	0.9392496841804799	0.9845508666412427	0.41975688089334484	0.9226098516219557	0.25474453982569567	0.937428933873132	0.9681473595647734	0.9574369160905021	1.0	0.35714285714285715	0.0
3854	0.05727531218557543	0.021634139210630635	0.02041751584857731	0.9254857158381312	None	0.16666666666666666	1	0.2857142857142857	4	0.7777777777777778	14	0.3125	0.7777777777777778	16	14	3	1	0	0.25	4	16	1.3333333333333333	20	0.125	0.5	0.5699415144059075	0.9815885957790399	0.4613391973603311	0.9123827330364839	0.3596887921948843	0.922620916366174	0.9618655140384171	0.9494344097898578	1.0	0.375	0.0
3535	0.04572701698379088	0.020771398190608175	0.006014097084575213	0.7335557365503137	None	0	0	0.1875	3	0.9090909090909091	20	0.36363636363636365	0.45454545454545453	11	10	12	12	0	0.13636363636363635	22	3	1.6	24	0.4444444444444444	1.0	0.9438737489127936	0.7296648785415802	0.3195498626291335	0.6217875020176177	0.14980028745650711	0.5455214628898957	0.9681473595647734	0.635885980328127	0.09090909090909091	0.18181818181818182	0.0
2613	None	None	None	None	None	0	0	0.14285714285714285	1	1.0	8	0.625	0.375	4	3	5	5	0	1.0	4	4	0.6666666666666666	10	0.38461538461538464	0.25	0.7271183307775176	0.7706603854712584	0.47843491305889696	0.6030804521574664	0.8553488630194451	0.6256854835017295	0.8612616746214636	0.6714397577303011	0.25	0.5	0.0
3042	0.047057804524501826	0.00415943062508076	-0.004103551857683307	0.9828954782234226	None	0	0	0.3	3	0.6923076923076923	9	0.375	0.38461538461538464	6	5	8	8	0	0.4	4	10	1.0	15	0.42105263157894735	0	0.5331442999222494	0.8986737553319187	0.33722359494496035	0.5974942200974236	0.25413122020095685	0.7232164611983724	0.8253517521544065	0.7648328656256727	0.16666666666666666	0.6666666666666666	0.0
5171	0.0606814517037104	0.03186182525919722	0.03139846919784622	0.9186689510060936	None	0.16666666666666666	1	0.26666666666666666	4	0.8	16	0.3055555555555556	0.55	14	11	7	1	0	0.2222222222222222	18	4	1.4666666666666666	22	0.06666666666666667	0.2222222222222222	0.9392496841804799	0.9845508666412427	0.41975688089334484	0.9226098516219557	0.25474453982569567	0.937428933873132	0.9681473595647734	0.9574369160905021	1.0	0.14285714285714285	0.0
6254	0.05992538755591299	0.028908738279210023	0.028697347333353454	0.9157096591911533	None	0.16666666666666666	1	0.26666666666666666	4	0.8	16	0.3055555555555556	0.55	14	11	7	1	0	0.2222222222222222	18	4	1.4666666666666666	22	0.06666666666666667	0.2222222222222222	0.9392496841804799	0.9845508666412427	0.41975688089334484	0.9226098516219557	0.25474453982569567	0.937428933873132	0.9681473595647734	0.9574369160905021	1.0	0.35714285714285715	0.0
7206	0.06459426746682828	0.02132014663617839	0.019195615483874887	0.9383810093448572	None	0	0	0.21428571428571427	3	0.8421052631578947	16	0.3888888888888889	0.5789473684210527	13	11	7	1	0	0.16666666666666666	18	3	1.4	21	0.0625	0	0.9346256194481664	0.9849977286545716	0.5654791809596446	0.9255655772959501	0.3596887921948843	0.939860542859158	0.9681473595647734	0.9589610897212042	1.0	0.38461538461538464	0.0
4877	0.06498914371183066	0.03378911036600619	0.029301831193079886	0.9161087521931898	None	0.16666666666666666	1	0.26666666666666666	4	0.8	16	0.3055555555555556	0.55	14	11	7	1	0	0.2222222222222222	18	4	1.4666666666666666	22	0.06666666666666667	0.2222222222222222	0.9392496841804799	0.9814767588436146	0.32655178006428487	0.9256300219376701	0.25474453982569567	0.9471787571099937	0.9681473595647734	0.9579529564207723	1.0	0.2857142857142857	0.0
6723	0.06448325569336898	0.02805832695045443	0.028058185054845353	0.9152456384748672	None	0.16666666666666666	1	0.26666666666666666	4	0.8	16	0.3055555555555556	0.55	14	11	7	1	0	0.2222222222222222	18	4	1.4666666666666666	22	0.06666666666666667	0.2222222222222222	0.9392496841804799	0.9845508666412427	0.41975688089334484	0.9226098516219557	0.25474453982569567	0.937428933873132	0.9681473595647734	0.9574369160905021	1.0	0.35714285714285715	0.0
4287	0.0575571967064063	0.026016411699501772	0.025566485809534977	0.9226947073374662	None	0.14285714285714285	1	0.25	4	0.8181818181818182	18	0.3	0.5909090909090909	16	13	7	1	0	0.2	20	4	1.6	24	0.06666666666666667	0.2	0.7071957015877803	0.98341176424291	0.4613391973603311	0.9129875240922686	0.3562865423873395	0.9282115050914417	0.9681473595647734	0.9524616650276222	1.0	0.375	0.0
3412	None	None	None	None	None	0	0	0.4	4	0.6666666666666666	8	0.5833333333333334	0.4166666666666667	7	5	6	7	0	0.6666666666666666	4	6	0.9333333333333333	14	0.5	0.6666666666666666	0.5838321199325539	0.866946242985965	0.33421402867283667	0.7356431926562575	0.9521310899808835	0.9513644279227874	0.9267698601502025	0.8762155528788221	0.2857142857142857	0.2857142857142857	0.0
1114	None	None	None	None	None	0	0	0.75	3	0.0	0	0.8333333333333334	0	3	0	1	0	0	0.6666666666666666	2	3	0.3333333333333333	5	0.0	0	0	0	0	0	0	0	0	0	0	0	0
35	None	None	None	None	None	0	0	0.5	1	1.0	1	1.0	1.0	1	1	1	0	0	0.3333333333333333	3	1	0.2	3	0.0	0	0.1	0.5	0.8237476236199172	0.5	0.2770090847909995	0.5	0.9560821420112271	0.5	0	0	0.0
3941	0.015936335937626014	0.00842253557840369	0.008422523142906556	0.9955815160138279	None	0	0	0.42857142857142855	3	0.625	5	0.35714285714285715	0.5	7	4	2	1	0	0.5714285714285714	7	4	0.6666666666666666	10	0.2	0.2222222222222222	0.33921286842644205	0.9152293111600495	0.4188399521542303	0.9149162007020303	0.3596887921948843	0.9322579498432997	0.8693494449875251	0.9212007396501004	1.0	0.7142857142857143	0.0
1570	None	None	None	None	None	0	0	0.16666666666666666	1	1.0	7	1.0	0.8571428571428571	7	6	1	2	0	0.1111111111111111	9	1	0.6	9	0.4	0	0.2655475169549112	0.967022966678799	0.24235890455662296	0.9057515728735728	0.4459985032924366	0.6895397277617931	0.8294739791834954	0.8953322090901048	0.5714285714285714	0.14285714285714285	0.0
3174	0.04195421883656351	0.0017031956949899972	-0.0012160689774723035	0.9916008507484301	None	0.16666666666666666	1	0.21428571428571427	3	0.8421052631578947	16	0.3684210526315789	0.5789473684210527	14	11	6	1	0	0.15789473684210525	3	19	1.4	21	0.07692307692307693	0.2222222222222222	0.862949176332879	0.9835750131034677	0.41975688089334484	0.8980016613728315	0.25474453982569567	0.9374646248651215	0.9681473595647734	0.9521970230110346	1.0	0.42857142857142855	0.0
1899	None	None	None	None	None	0	0	0.5	6	0.4375	7	0.375	0.4375	12	7	5	2	0	0.3333333333333333	4	12	1.2	18	0.2222222222222222	0	0.516599055056433	0.8893534352666473	0.22481910988866532	0.7071182088003148	0.417030762158401	0.9587819763117053	0.7704821761423022	0.8846740543145926	0.5416666666666667	0.16666666666666666	0.0
5258	0.06812149702233244	0.0061537546370846255	0.0029659288217933756	0.9239311449242064	None	0	0	0.21428571428571427	3	0.8333333333333334	15	0.3125	0.5555555555555556	12	10	7	1	0	0.25	16	4	1.3333333333333333	20	0.0625	0	0.9438737489127936	0.9805415769118985	0.3195498626291335	0.8777422388033548	0.14980028745650711	0.8044417771364871	0.9681473595647734	0.9194659007051053	1.0	0.4166666666666667	0.0
2961	0.018709370100873184	0.0007774424467776762	-0.0006558925032350325	0.9323495114960723	None	0	0	0.25	2	0.8888888888888888	8	0.34375	0.5555555555555556	6	5	4	6	0	0.5	4	8	0.7333333333333333	11	0.5454545454545454	0	0.48481120080057793	0.8425833564586419	0.33421402867283667	0.7845695037612721	0.897873687872044	0.971673523156331	0.9267698601502025	0.8973786675970812	0.3333333333333333	0.16666666666666666	0.0
3750	None	None	None	None	None	0	0	0.2	2	0.9230769230769231	12	0.45454545454545453	0.5384615384615384	8	7	6	1	0	0.2727272727272727	3	11	1.0	15	0.06666666666666667	0.3333333333333333	0.9438737489127936	0.9737119624409042	0.3195498626291335	0.940420299077975	0.14980028745650711	0.9682508856938334	0.9681473595647734	0.9631331883197881	1.0	0	0.0
2411	None	None	None	None	None	0	0	0.5	2	0.6666666666666666	2	0.625	0.6666666666666666	2	2	2	2	0	0.5	2	4	0.3333333333333333	5	0.25	0	0.7718470601110707	0.8968469427046418	0.23330899178310488	0.5551246536704652	0.4619270818909643	0.8753278667168697	0.9048604553361764	0.8091238214755226	0.75	1.0	0.14686831225987473
3512	0.02390861654874462	0.0012551468595789986	-0.0011581592136051789	0.9631652374576755	None	0	0	0.14285714285714285	1	1.0	8	0.3333333333333333	0.75	7	6	2	1	0	0.8333333333333334	6	5	0.6666666666666666	10	0.14285714285714285	0	0.6820868146128881	0.8138699327258558	0.3168379314376387	0.9600537410339889	0.625089927714088	0.8991554751260652	0.8326352187860535	0.907282364843184	1.0	0.14285714285714285	0.0
5567	0.06426488275636026	0.02921692546055265	0.02917782159693337	0.9209263510481888	None	0.16666666666666666	1	0.26666666666666666	4	0.8	16	0.3055555555555556	0.55	14	11	7	1	0	0.2222222222222222	18	4	1.4666666666666666	22	0.06666666666666667	0.2222222222222222	0.9392496841804799	0.9845508666412427	0.41975688089334484	0.9226098516219557	0.25474453982569567	0.937428933873132	0.9681473595647734	0.9574369160905021	1.0	0.42857142857142855	0.0
3973	0.04619243788330771	0.01991281875069579	0.019825531161664578	0.9212189733043871	None	0	0	0.3076923076923077	4	0.7647058823529411	13	0.3958333333333333	0.5294117647058824	11	9	7	1	0	0.1875	3	16	1.2666666666666666	19	0.0625	0.11764705882352941	0.11492226429071835	0.9854266296131785	0.5654791809596446	0.9255701138698725	0.3596887921948843	0.9435592336023302	0.9681473595647734	0.9602136850892874	1.0	0.45454545454545453	0.0
1017	None	None	None	None	None	0.5	1	0.6666666666666666	4	0.5	3	0.4444444444444444	0.5	6	3	1	0	0	0.5	6	3	0.5333333333333333	8	0.0	1.0	0.2732746944355112	0.8827079754456735	0.5167671415898504	0.9386025993525621	0.25513638665769356	0.8154670306929428	0.8598280149648008	0.8886569263433536	0	0	0.0
2356	None	None	None	None	None	0	0	0.5	3	0.5	3	0.6666666666666666	0.16666666666666666	3	1	4	2	0	0.75	3	4	0.5333333333333333	8	0.2	0.4	0.3796697899531861	0.9392598913558627	0.2830461140505653	0.9698120010460731	0.37822374480650517	0.9357909491736963	0.9337444820384525	0.9508493028705585	0.6666666666666666	0.3333333333333333	0.0
6071	0.061953916036199305	0.030837517153044103	0.029018775917752128	0.9174028729257877	None	0.16666666666666666	1	0.26666666666666666	4	0.8	16	0.3055555555555556	0.55	14	11	7	1	0	0.2222222222222222	18	4	1.4666666666666666	22	0.06666666666666667	0.2222222222222222	0.9392496841804799	0.9845508666412427	0.41975688089334484	0.9226098516219557	0.25474453982569567	0.937428933873132	0.9681473595647734	0.9574369160905021	1.0	0.35714285714285715	0.0
3935	0.04204006804855075	0.004741573174560151	0.0005813825724624164	0.6359647141760634	None	0	0	0.2727272727272727	3	0.7857142857142857	11	0.38095238095238093	0.5714285714285714	10	8	5	1	0	0.21428571428571427	3	14	1.0666666666666667	16	0.08333333333333333	0	0.5230406313349971	0.9862657890389986	0.41975688089334484	0.8694461079179995	0.3562865423873395	0.894702242782684	0.966345591259335	0.9410293815793541	1.0	0.5	0.0
[truncated: 6,460 more rows]
