# Supplementary material for: Constrained by Design: Influence of Genetic Encodings on Evolved Traits of Robots
Source: Front Robot AI. 2021 Jun 15;8:672379. doi: 10.3389/frobt.2021.672379 (PMC8239187; doi:10.3389/frobt.2021.672379)
Supplement: Supplementary file 3 [file DataSheet2.ZIP › plasticoding_plane_1_snapshots_ids.tsv]

generation	robot_id	fitness	novelty	novelty_pop	cons_fitness
145	7124	0.031669605518543115	None	0.0	0.031669605518543115
145	7340	0.030005471181531317	None	0.0	0.030005471181531317
145	6650	0.030550235611470373	None	0.0	0.030550235611470373
145	7329	0.032172778006505455	None	0.0	0.032172778006505455
145	7193	0.031794803023711835	None	0.0	0.031794803023711835
145	5892	0.03060305905870907	None	0.0	0.03060305905870907
145	7269	0.015562392357658952	None	0.15311536665508166	0.015562392357658952
145	7137	0.03106367741313898	None	0.0	0.03106367741313898
145	6383	0.031521741968497746	None	0.0	0.031521741968497746
145	6771	0.031062973301679647	None	0.0	0.031062973301679647
145	7090	0.0325782285712885	None	0.0	0.0325782285712885
145	7286	0.030411871431343603	None	0.0	0.030411871431343603
145	7326	0.029257489490453054	None	0.0	0.029257489490453054
145	7097	0.03175613133933748	None	0.0	0.03175613133933748
145	7281	0.02993852170780441	None	0.0	0.02993852170780441
145	7174	0.0313257943656326	None	0.0	0.0313257943656326
145	7279	0.0327944264559979	None	0.0	0.0327944264559979
145	7302	0.03179722706727534	None	0.0	0.03179722706727534
145	7152	0.031893637906208354	None	0.0	0.031893637906208354
145	7336	0.029503915026081035	None	0.0	0.029503915026081035
145	7339	0.02061571505844353	None	0.0	0.02061571505844353
145	7238	0.03165268639348808	None	0.0	0.03165268639348808
145	7348	0.03152050266855071	None	0.0	0.03152050266855071
145	7115	0.031905845213188976	None	0.0	0.031905845213188976
145	6979	0.0306140033667307	None	0.0	0.0306140033667307
145	7126	0.03213539736632444	None	0.0	0.03213539736632444
145	7293	0.030439701425296128	None	0.0	0.030439701425296128
145	7321	0.03126526815436683	None	0.0	0.03126526815436683
145	7142	0.030992556505412664	None	0.0	0.030992556505412664
145	7190	0.031527654737394835	None	0.0	0.031527654737394835
145	7241	0.0309311269477261	None	0.0	0.0309311269477261
145	7283	0.030965491957223805	None	0.0	0.030965491957223805
145	7273	0.030445047253802118	None	0.0	0.030445047253802118
145	7285	0.032345447421199304	None	0.0	0.032345447421199304
145	6684	0.031375993061682386	None	0.0	0.031375993061682386
145	7227	0.031358614028630105	None	0.0	0.031358614028630105
145	7310	0.025868054373799024	None	0.0	0.025868054373799024
145	7243	0.03016633072137065	None	0.0	0.03016633072137065
145	6962	0.031463653293689414	None	0.0	0.031463653293689414
145	6552	0.03176114880012049	None	0.0	0.03176114880012049
145	7148	0.031031870433233254	None	0.0	0.031031870433233254
145	7284	0.03193065326846021	None	0.0	0.03193065326846021
145	7058	0.03095246893793254	None	0.0	0.03095246893793254
145	6778	0.03028817098981353	None	0.0	0.03028817098981353
145	7292	0.031222336278644083	None	0.0	0.031222336278644083
145	7349	0.03278667782663777	None	0.0	0.03278667782663777
145	6562	0.03094264916413819	None	0.0	0.03094264916413819
145	7009	0.031725729223614475	None	0.0	0.031725729223614475
145	5985	0.030178269971059282	None	0.0	0.030178269971059282
145	6990	0.030706605853168322	None	0.0	0.030706605853168322
145	7215	0.030119325914296325	None	0.0	0.030119325914296325
145	6749	0.03023323771028867	None	0.0	0.03023323771028867
145	7289	0.02901042102501565	None	0.0	0.02901042102501565
145	7228	0.03130933876550169	None	0.0	0.03130933876550169
145	7344	0.030905719802859114	None	0.0	0.030905719802859114
145	7140	0.03168775916241031	None	0.0	0.03168775916241031
145	7125	0.02902710877976677	None	0.0	0.02902710877976677
145	7252	0.030527406021622083	None	0.0	0.030527406021622083
145	7245	0.031511178023711894	None	0.0	0.031511178023711894
145	7255	0.030477845026922794	None	0.0	0.030477845026922794
145	6455	0.03063911893733047	None	0.0	0.03063911893733047
145	7138	0.030093224628411203	None	0.0	0.030093224628411203
145	7079	0.03339258103073088	None	0.0	0.03339258103073088
145	7070	0.031056320033323596	None	0.0	0.031056320033323596
145	7237	0.030469191375599575	None	0.0	0.030469191375599575
145	7106	0.03408924801776463	None	0.0	0.03408924801776463
145	7276	0.0298438565377733	None	0.0	0.0298438565377733
145	7303	0.0132747337273824	None	0.0	0.0132747337273824
145	7180	0.0316442152634757	None	0.0	0.0316442152634757
145	7055	0.031050748449794042	None	0.0	0.031050748449794042
145	7200	0.03158143132543154	None	0.0	0.03158143132543154
145	6892	0.031619031660864584	None	0.0	0.031619031660864584
145	7163	0.031771520322348416	None	0.0	0.031771520322348416
145	7201	0.031581030686307764	None	0.0	0.031581030686307764
145	7318	0.01147568314997182	None	0.0	0.01147568314997182
145	6796	0.03267832224490737	None	0.0	0.03267832224490737
145	7073	0.032079184765175385	None	0.0	0.032079184765175385
145	6646	0.03197476042027104	None	0.0	0.03197476042027104
145	6953	0.0309713760506599	None	0.0	0.0309713760506599
145	7234	0.02995637737314377	None	0.0	0.02995637737314377
145	7216	0.026191221752311276	None	0.06675422671013617	0.026191221752311276
145	6652	0.03092316671486654	None	0.0	0.03092316671486654
145	7294	0.01776831196086753	None	0.21017867044849808	0.01776831196086753
145	7343	0.030922640803704684	None	0.0	0.030922640803704684
145	6673	0.031486651410914945	None	0.0	0.031486651410914945
145	6467	0.031178844530200707	None	0.0	0.031178844530200707
145	6935	0.031463653293689414	None	0.0	0.031463653293689414
145	7320	-2.73980665861898e-05	None	0.46568375207629087	-2.73980665861898e-05
145	7301	0.03267005078181912	None	0.0	0.03267005078181912
145	7305	0.030143085384870653	None	0.0	0.030143085384870653
145	5556	0.031346431253335034	None	0.0	0.031346431253335034
145	5420	0.031696074815704384	None	0.0	0.031696074815704384
145	7176	0.030240057799530602	None	0.0	0.030240057799530602
145	7236	0.028322328122195133	None	0.0	0.028322328122195133
145	7300	0.0312722573973902	None	0.0	0.0312722573973902
145	7277	0.030648736889654398	None	0.0	0.030648736889654398
145	6944	0.03189960406199655	None	0.0	0.03189960406199655
145	7332	0.024650435391573352	None	0.0	0.024650435391573352
145	7341	0.025821510495511617	None	0.0	0.025821510495511617
145	7247	0.025789033476521957	None	0.0	0.025789033476521957
143	7013	0.028644008735655518	None	0.0	0.028644008735655518
143	7124	0.031669605518543115	None	0.0	0.031669605518543115
143	6650	0.030550235611470373	None	0.0	0.030550235611470373
143	6994	0.030460250346237647	None	0.0	0.030460250346237647
143	7193	0.031794803023711835	None	0.0	0.031794803023711835
143	5892	0.03060305905870907	None	0.0	0.03060305905870907
143	7213	0.019378739673918878	None	0.17307512437453626	0.019378739673918878
143	7132	0.03184807644476195	None	0.0	0.03184807644476195
143	7137	0.03106367741313898	None	0.0	0.03106367741313898
143	7235	0.005741268148345879	None	0.14939901969067443	0.005741268148345879
143	6383	0.031521741968497746	None	0.0	0.031521741968497746
143	6989	0.03064964038972803	None	0.0	0.03064964038972803
143	6771	0.031062973301679647	None	0.0	0.031062973301679647
143	7090	0.0325782285712885	None	0.0	0.0325782285712885
143	7097	0.03175613133933748	None	0.0	0.03175613133933748
143	7004	0.031239109198852654	None	0.0	0.031239109198852654
143	7174	0.0313257943656326	None	0.0	0.0313257943656326
143	7152	0.031893637906208354	None	0.0	0.031893637906208354
143	7222	0.006391973625155714	None	0.10441261413216721	0.006391973625155714
143	7081	0.020378595670525548	None	0.12386655600025669	0.020378595670525548
143	6960	0.029938269550252757	None	0.0	0.029938269550252757
143	7219	0.01427372880522167	None	0.28068816689489534	0.01427372880522167
143	6996	0.031024013612066578	None	0.0	0.031024013612066578
143	7238	0.03165268639348808	None	0.0	0.03165268639348808
143	6909	0.030369803767543058	None	0.0	0.030369803767543058
143	7211	0.027497122165080812	None	0.0	0.027497122165080812
143	7115	0.031905845213188976	None	0.0	0.031905845213188976
143	6979	0.0306140033667307	None	0.0	0.0306140033667307
143	7126	0.03213539736632444	None	0.0	0.03213539736632444
143	7142	0.030992556505412664	None	0.0	0.030992556505412664
143	7190	0.031527654737394835	None	0.0	0.031527654737394835
143	7241	0.0309311269477261	None	0.0	0.0309311269477261
143	6684	0.031375993061682386	None	0.0	0.031375993061682386
143	6951	0.030979648456554758	None	0.0	0.030979648456554758
143	6821	0.03248329968747038	None	0.0	0.03248329968747038
143	7227	0.031358614028630105	None	0.0	0.031358614028630105
143	7243	0.03016633072137065	None	0.0	0.03016633072137065
143	6962	0.031463653293689414	None	0.0	0.031463653293689414
143	6552	0.03176114880012049	None	0.0	0.03176114880012049
143	7202	0.007402025103762702	None	0.1685765775669023	0.007402025103762702
143	7148	0.031031870433233254	None	0.0	0.031031870433233254
143	7249	0.030699222508979378	None	0.0	0.030699222508979378
143	7058	0.03095246893793254	None	0.0	0.03095246893793254
143	6983	0.031920922693197316	None	0.0	0.031920922693197316
143	6778	0.03028817098981353	None	0.0	0.03028817098981353
143	6999	0.031776224932324126	None	0.0	0.031776224932324126
143	6562	0.03094264916413819	None	0.0	0.03094264916413819
143	7009	0.031725729223614475	None	0.0	0.031725729223614475
143	5985	0.030178269971059282	None	0.0	0.030178269971059282
143	6969	0.03351096490298838	None	0.0	0.03351096490298838
143	6990	0.030706605853168322	None	0.0	0.030706605853168322
143	7204	0.03156927489299433	None	0.0	0.03156927489299433
143	7215	0.030119325914296325	None	0.0	0.030119325914296325
143	6749	0.03023323771028867	None	0.0	0.03023323771028867
143	7205	0.0308187930791486	None	0.0	0.0308187930791486
143	7246	0.03021178870073677	None	0.0	0.03021178870073677
143	7228	0.03130933876550169	None	0.0	0.03130933876550169
143	7140	0.03168775916241031	None	0.0	0.03168775916241031
143	7125	0.02902710877976677	None	0.0	0.02902710877976677
143	7245	0.031511178023711894	None	0.0	0.031511178023711894
143	7065	0.03100786347158754	None	0.06014607719764418	0.03100786347158754
143	6455	0.03063911893733047	None	0.0	0.03063911893733047
143	7138	0.030093224628411203	None	0.0	0.030093224628411203
143	7079	0.03339258103073088	None	0.0	0.03339258103073088
143	7070	0.031056320033323596	None	0.0	0.031056320033323596
143	7237	0.030469191375599575	None	0.0	0.030469191375599575
143	7106	0.03408924801776463	None	0.0	0.03408924801776463
143	7101	0.02909502103535401	None	0.0	0.02909502103535401
143	7180	0.0316442152634757	None	0.0	0.0316442152634757
143	7055	0.031050748449794042	None	0.0	0.031050748449794042
143	7200	0.03158143132543154	None	0.0	0.03158143132543154
143	7229	0.029211602101457818	None	0.0	0.029211602101457818
143	7114	0.027865640728283524	None	0.0	0.027865640728283524
143	6382	0.030998150126499997	None	0.0	0.030998150126499997
143	6892	0.031619031660864584	None	0.0	0.031619031660864584
143	7163	0.031771520322348416	None	0.0	0.031771520322348416
143	7201	0.031581030686307764	None	0.0	0.031581030686307764
143	6796	0.03267832224490737	None	0.0	0.03267832224490737
143	7248	0.02942685577107418	None	0.0	0.02942685577107418
143	7073	0.032079184765175385	None	0.0	0.032079184765175385
143	6646	0.03197476042027104	None	0.0	0.03197476042027104
143	6776	0.029486243263150365	None	0.0	0.029486243263150365
143	6953	0.0309713760506599	None	0.0	0.0309713760506599
143	7234	0.02995637737314377	None	0.0	0.02995637737314377
143	7216	0.026191221752311276	None	0.06014607719764418	0.026191221752311276
143	6652	0.03092316671486654	None	0.0	0.03092316671486654
143	7094	0.029093511619612218	None	0.0	0.029093511619612218
143	6673	0.031486651410914945	None	0.0	0.031486651410914945
143	6467	0.031178844530200707	None	0.0	0.031178844530200707
143	6935	0.031463653293689414	None	0.0	0.031463653293689414
143	7239	0.028635722324039853	None	0.0	0.028635722324039853
143	7242	0.0286094330819503	None	0.0	0.0286094330819503
143	5556	0.031346431253335034	None	0.0	0.031346431253335034
143	5420	0.031696074815704384	None	0.0	0.031696074815704384
143	7176	0.030240057799530602	None	0.0	0.030240057799530602
143	7236	0.028322328122195133	None	0.0	0.028322328122195133
143	7159	0.031088078203299927	None	0.0	0.031088078203299927
143	6944	0.03189960406199655	None	0.0	0.03189960406199655
143	7189	0.028455051279431227	None	0.0	0.028455051279431227
143	7247	0.025789033476521957	None	0.0	0.025789033476521957
106	5179	0.029729364298236645	None	0.0	0.029729364298236645
106	4742	0.030206545636568535	None	0.0	0.030206545636568535
106	5202	0.03158091116240159	None	0.0	0.03158091116240159
106	5045	0.0298684809011559	None	0.0	0.0298684809011559
106	5158	0.031063316972658513	None	0.0	0.031063316972658513
106	5095	0.030180504850538508	None	0.0	0.030180504850538508
106	5144	0.031082294159446983	None	0.0	0.031082294159446983
106	5343	0.027997653172680072	None	0.0	0.027997653172680072
106	5135	0.030917455883859985	None	0.0	0.030917455883859985
106	5314	0.02785905792543577	None	0.0	0.02785905792543577
106	4074	0.03169161400553675	None	0.0	0.03169161400553675
106	5260	0.03017584659402139	None	0.0	0.03017584659402139
106	5259	0.03147119508342647	None	0.0	0.03147119508342647
106	5390	0.026498548843412243	None	0.0	0.026498548843412243
106	5289	0.028459738546232106	None	0.0	0.028459738546232106
106	5363	0.030989792724721816	None	0.0	0.030989792724721816
106	5297	0.02723831202588324	None	0.0	0.02723831202588324
106	5295	0.03258829508410995	None	0.0	0.03258829508410995
106	5184	0.029849570965339824	None	0.0	0.029849570965339824
106	5261	0.029432396327275193	None	0.0	0.029432396327275193
106	5394	0.029556264086607283	None	0.0	0.029556264086607283
106	5396	0.030180235965054186	None	0.0	0.030180235965054186
106	5398	0.027009853491136347	None	0.0	0.027009853491136347
106	5344	0.029796753282591598	None	0.0	0.029796753282591598
106	5387	0.030933027409065603	None	0.0	0.030933027409065603
106	5340	0.030182182448119564	None	0.0	0.030182182448119564
106	4903	0.030427498041873544	None	0.0	0.030427498041873544
106	5053	0.03121654433558799	None	0.0	0.03121654433558799
106	4970	0.030923097342711467	None	0.0	0.030923097342711467
106	5063	0.03147119508342647	None	0.0	0.03147119508342647
106	5315	0.029323126397055713	None	0.0	0.029323126397055713
106	5252	0.030787243362586914	None	0.0	0.030787243362586914
106	5037	0.029960479974022867	None	0.0	0.029960479974022867
106	5288	0.02940792835577736	None	0.0	0.02940792835577736
106	4725	0.030950549412386823	None	0.0	0.030950549412386823
106	5350	0.00831438523460556	None	0.14643354928728428	0.00831438523460556
106	4781	0.030908471738217022	None	0.0	0.030908471738217022
106	4855	0.031102193591680996	None	0.0	0.031102193591680996
106	5354	0.029632823395512303	None	0.0	0.029632823395512303
106	5381	0.030543323546074124	None	0.0	0.030543323546074124
106	5353	0.027639243239636218	None	0.0	0.027639243239636218
106	5370	0.030644135968817855	None	0.0	0.030644135968817855
106	5222	0.030564654446117903	None	0.0	0.030564654446117903
106	5194	0.032314967917629944	None	0.0	0.032314967917629944
106	5166	0.028983877367381543	None	0.0	0.028983877367381543
106	5380	0.028913820679636285	None	0.0	0.028913820679636285
106	5304	0.03210900393675388	None	0.0	0.03210900393675388
106	5383	0.02868655751708532	None	0.0	0.02868655751708532
106	5333	0.02701705183301289	None	0.0	0.02701705183301289
106	5152	0.03033801880336866	None	0.0	0.03033801880336866
106	5061	0.030389342879389276	None	0.0	0.030389342879389276
106	4914	0.030524279280950903	None	0.0	0.030524279280950903
106	5278	0.030555112325755404	None	0.0	0.030555112325755404
106	5180	0.030285655880879364	None	0.0	0.030285655880879364
106	4987	0.03134136140754371	None	0.0	0.03134136140754371
106	5388	-0.0004015484082627743	None	0.2296361110494803	-0.0004015484082627743
106	5369	0.028210807935495318	None	0.0	0.028210807935495318
106	5393	0.030590121256627162	None	0.0	0.030590121256627162
106	4900	0.030858349244001965	None	0.0	0.030858349244001965
106	5362	0.030265890329822912	None	0.0	0.030265890329822912
106	5274	0.03068863428413252	None	0.0	0.03068863428413252
106	4932	0.030455237572048675	None	0.0	0.030455237572048675
106	5205	0.030213864297978378	None	0.0	0.030213864297978378
106	5028	0.029840488200958627	None	0.0	0.029840488200958627
106	5199	0.029521108851949068	None	0.0	0.029521108851949068
106	5054	0.03078783658528894	None	0.0	0.03078783658528894
106	4861	0.029812178878649273	None	0.0	0.029812178878649273
106	4844	0.030309253696115097	None	0.0	0.030309253696115097
106	5156	0.029620658545808715	None	0.0	0.029620658545808715
106	5364	0.030180201494776467	None	0.0	0.030180201494776467
106	5321	0.029989967213726973	None	0.0	0.029989967213726973
106	4837	0.03130964635282567	None	0.0	0.03130964635282567
106	5246	0.030520051199370957	None	0.0	0.030520051199370957
106	5342	0.029253496227460856	None	0.0	0.029253496227460856
106	4514	0.03136950736407603	None	0.0	0.03136950736407603
106	5005	0.029795922151310855	None	0.0	0.029795922151310855
106	5357	0.020355068140404456	None	0.0	0.020355068140404456
106	5082	0.029797720187304963	None	0.0	0.029797720187304963
106	5171	0.03139846919784622	None	0.0	0.03139846919784622
106	5006	0.03008915347778669	None	0.0	0.03008915347778669
106	4682	0.03138374317553279	None	0.0	0.03138374317553279
106	5187	0.030099502794161834	None	0.0	0.030099502794161834
106	5263	0.0295634648703205	None	0.0	0.0295634648703205
106	5154	0.0293293148407843	None	0.0	0.0293293148407843
106	5160	0.031062973301679647	None	0.0	0.031062973301679647
106	5325	0.018810742120568276	None	0.0	0.018810742120568276
106	4991	0.030554161844930622	None	0.0	0.030554161844930622
106	5302	0.026265092526715137	None	0.0	0.026265092526715137
106	5243	0.029034305596021145	None	0.0	0.029034305596021145
106	5162	0.02981260115554913	None	0.0	0.02981260115554913
106	5071	0.031927231043928424	None	0.0	0.031927231043928424
106	4695	0.03147900129338963	None	0.0	0.03147900129338963
106	5385	0.027556901247815027	None	0.0	0.027556901247815027
106	5400	0.03027628428591626	None	0.0	0.03027628428591626
106	5241	0.028481415901760843	None	0.0	0.028481415901760843
106	5336	0.02880676352704165	None	0.0	0.02880676352704165
106	5351	0.030068309943513942	None	0.0	0.030068309943513942
106	5334	0.029191632760548914	None	0.0	0.029191632760548914
106	5347	0.026348958243847916	None	0.0	0.026348958243847916
106	5356	0.03036789637704253	None	0.0	0.03036789637704253
141	7013	0.028644008735655518	None	0.0	0.028644008735655518
141	7144	0.007570260655567772	None	0.09014833922204904	0.007570260655567772
141	7124	0.031669605518543115	None	0.0	0.031669605518543115
141	6650	0.030550235611470373	None	0.0	0.030550235611470373
141	7028	0.03003676573330164	None	0.0	0.03003676573330164
141	6994	0.030460250346237647	None	0.0	0.030460250346237647
141	7128	0.0039654793255169	None	0.0	0.0039654793255169
141	5892	0.03060305905870907	None	0.0	0.03060305905870907
141	7019	0.02880874861013902	None	0.0	0.02880874861013902
141	7132	0.03184807644476195	None	0.0	0.03184807644476195
141	7137	0.03106367741313898	None	0.0	0.03106367741313898
141	6855	0.028237788393834565	None	0.0	0.028237788393834565
141	7088	0.0035727067145124507	None	0.0	0.0035727067145124507
141	6383	0.031521741968497746	None	0.0	0.031521741968497746
141	6989	0.03064964038972803	None	0.0	0.03064964038972803
141	6771	0.031062973301679647	None	0.0	0.031062973301679647
141	7090	0.0325782285712885	None	0.0	0.0325782285712885
141	7097	0.03175613133933748	None	0.0	0.03175613133933748
141	6583	0.03058895872792106	None	0.0	0.03058895872792106
141	6974	0.031070364354314334	None	0.0	0.031070364354314334
141	7004	0.031239109198852654	None	0.0	0.031239109198852654
141	7104	0.027663806844673344	None	0.0	0.027663806844673344
141	7123	0.012788879460461785	None	0.0	0.012788879460461785
141	7041	0.030561512490101864	None	0.0	0.030561512490101864
141	7042	0.02984236880171882	None	0.0	0.02984236880171882
141	7081	0.020378595670525548	None	0.13205445241062314	0.020378595670525548
141	6960	0.029938269550252757	None	0.0	0.029938269550252757
141	6996	0.031024013612066578	None	0.0	0.031024013612066578
141	7087	0.02931363969769639	None	0.0	0.02931363969769639
141	6909	0.030369803767543058	None	0.0	0.030369803767543058
141	7115	0.031905845213188976	None	0.0	0.031905845213188976
141	6979	0.0306140033667307	None	0.0	0.0306140033667307
141	7126	0.03213539736632444	None	0.0	0.03213539736632444
141	7142	0.030992556505412664	None	0.0	0.030992556505412664
141	5962	0.03080409097030902	None	0.0	0.03080409097030902
141	6684	0.031375993061682386	None	0.0	0.031375993061682386
141	6951	0.030979648456554758	None	0.0	0.030979648456554758
141	6690	0.03047765705303573	None	0.0	0.03047765705303573
141	6821	0.03248329968747038	None	0.0	0.03248329968747038
141	7109	0.029894751016260084	None	0.0	0.029894751016260084
141	6962	0.031463653293689414	None	0.0	0.031463653293689414
141	6552	0.03176114880012049	None	0.0	0.03176114880012049
141	6592	0.03005812111580648	None	0.0	0.03005812111580648
141	7148	0.031031870433233254	None	0.0	0.031031870433233254
141	7121	0.001701406385040427	None	0.7909500253029894	0.001701406385040427
141	7058	0.03095246893793254	None	0.0	0.03095246893793254
141	6983	0.031920922693197316	None	0.0	0.031920922693197316
141	7084	0.011513590218055147	None	0.1654151624324979	0.011513590218055147
141	6778	0.03028817098981353	None	0.0	0.03028817098981353
141	5948	0.030830275704905485	None	0.0	0.030830275704905485
141	6999	0.031776224932324126	None	0.0	0.031776224932324126
141	6562	0.03094264916413819	None	0.0	0.03094264916413819
141	7009	0.031725729223614475	None	0.0	0.031725729223614475
141	5985	0.030178269971059282	None	0.0	0.030178269971059282
141	6969	0.03351096490298838	None	0.0	0.03351096490298838
141	6501	0.03099927007548029	None	0.0	0.03099927007548029
141	6990	0.030706605853168322	None	0.0	0.030706605853168322
141	6749	0.03023323771028867	None	0.0	0.03023323771028867
141	6849	0.030136011737073996	None	0.0	0.030136011737073996
141	7140	0.03168775916241031	None	0.0	0.03168775916241031
141	7125	0.02902710877976677	None	0.0	0.02902710877976677
141	7065	0.03100786347158754	None	0.0680577547132645	0.03100786347158754
141	6455	0.03063911893733047	None	0.0	0.03063911893733047
141	7110	0.030083876023097176	None	0.0680577547132645	0.030083876023097176
141	7138	0.030093224628411203	None	0.0	0.030093224628411203
141	7079	0.03339258103073088	None	0.0	0.03339258103073088
141	7070	0.031056320033323596	None	0.0	0.031056320033323596
141	7106	0.03408924801776463	None	0.0	0.03408924801776463
141	7141	-0.000557997245467816	None	0.22818400603712313	-0.000557997245467816
141	7135	0.019549412880431497	None	0.0	0.019549412880431497
141	7101	0.02909502103535401	None	0.0	0.02909502103535401
141	7055	0.031050748449794042	None	0.0	0.031050748449794042
141	7114	0.027865640728283524	None	0.0	0.027865640728283524
141	6382	0.030998150126499997	None	0.0	0.030998150126499997
141	6956	0.028975059253862828	None	0.0	0.028975059253862828
141	7143	0.017290888247998754	None	0.22980835810171168	0.017290888247998754
141	6921	0.031364556668169535	None	0.0	0.031364556668169535
141	6896	0.03136339101478455	None	0.0	0.03136339101478455
141	6892	0.031619031660864584	None	0.0	0.031619031660864584
141	7118	0.03223575967271781	None	0.0	0.03223575967271781
141	6796	0.03267832224490737	None	0.0	0.03267832224490737
141	7073	0.032079184765175385	None	0.0	0.032079184765175385
141	6646	0.03197476042027104	None	0.0	0.03197476042027104
141	6776	0.029486243263150365	None	0.0	0.029486243263150365
141	6953	0.0309713760506599	None	0.0	0.0309713760506599
141	6652	0.03092316671486654	None	0.0	0.03092316671486654
141	7094	0.029093511619612218	None	0.0	0.029093511619612218
141	7130	0.029703037081960357	None	0.0	0.029703037081960357
141	7147	0.03113207040070473	None	0.0	0.03113207040070473
141	6890	0.028733694917990295	None	0.0	0.028733694917990295
141	6673	0.031486651410914945	None	0.0	0.031486651410914945
141	7134	0.02854086045870563	None	0.0	0.02854086045870563
141	6467	0.031178844530200707	None	0.0	0.031178844530200707
141	6935	0.031463653293689414	None	0.0	0.031463653293689414
141	5556	0.031346431253335034	None	0.0	0.031346431253335034
141	5420	0.031696074815704384	None	0.0	0.031696074815704384
141	7100	0.029668351889099408	None	0.0	0.029668351889099408
141	6944	0.03189960406199655	None	0.0	0.03189960406199655
141	6825	0.029887722673308727	None	0.0	0.029887722673308727
141	5906	0.030346490189559313	None	0.0	0.030346490189559313
72	3216	0.020301615166617215	None	0.029624097376247095	0.020301615166617215
72	3369	0.012938738855902592	None	0.15600447378386645	0.012938738855902592
72	3680	0.009412808690302964	None	0.05830241690141613	0.009412808690302964
72	3654	0.00029472951956271574	None	0.12474964628149036	0.00029472951956271574
72	3417	0.014845767856239872	None	0.02866323427811014	0.014845767856239872
72	3559	0.006824120215482319	None	0.08109349882668634	0.006824120215482319
72	3532	0.005564393586567683	None	0.029624097376247095	0.005564393586567683
72	3558	0.01800624781003606	None	0.029624097376247095	0.01800624781003606
72	3448	0.010506056375897325	None	0.016008468680652244	0.010506056375897325
72	3607	0.014296436750075662	None	0.013575755849466251	0.014296436750075662
72	3665	0.008796544273705227	None	0.16074135227791456	0.008796544273705227
72	3310	0.00251604298994213	None	0.21545731329303958	0.00251604298994213
72	3430	0.011108528820503753	None	0.20552551290667664	0.011108528820503753
72	3634	0.0007262403047679669	None	0.18232679492360515	0.0007262403047679669
72	3608	0.0019461078967212614	None	0.02866323427811014	0.0019461078967212614
72	3166	0.008896187954355624	None	0.17648787491855517	0.008896187954355624
72	3611	0.0036710592527203893	None	0.2376213082677748	0.0036710592527203893
72	3376	0.010677421813017635	None	0.02866323427811014	0.010677421813017635
72	3637	0.0004382690121695584	None	0.12973600274385505	0.0004382690121695584
72	3685	0.004755141223691391	None	0.2560709828352373	0.004755141223691391
72	3626	0.0015369333134459125	None	0.349945987609824	0.0015369333134459125
72	3469	0.006296815362289134	None	0.17648787491855517	0.006296815362289134
72	3531	0.02026766668505073	None	0.12994395820319443	0.02026766668505073
72	3022	0.008798293066897748	None	0.11889003099708088	0.008798293066897748
72	3644	0.013996459398428661	None	0.025773380299495153	0.013996459398428661
72	3473	0.00770632597637591	None	0.14518211148585047	0.00770632597637591
72	3391	0.0028427464749161253	None	0.1798898975713506	0.0028427464749161253
72	3601	0.0006377598667260957	None	0.18459782048294363	0.0006377598667260957
72	3676	0.005934299977202245	None	0.19617605655923076	0.005934299977202245
72	3563	0.01512932220553557	None	0.02866323427811014	0.01512932220553557
72	3681	0.008396775427927312	None	0.155655066882261	0.008396775427927312
72	3583	0.0012299196338115058	None	0.15325757456882338	0.0012299196338115058
72	3494	0.005378746578038147	None	0.27026321551914106	0.005378746578038147
72	3693	0.004089767714618644	None	0.517044461616633	0.004089767714618644
72	3260	0.006550559163754567	None	0.08109349882668634	0.006550559163754567
72	3245	0.00695126705360938	None	0.179319456194699	0.00695126705360938
72	3522	0.0004942286747521288	None	0.13497767549714504	0.0004942286747521288
72	3679	None	None	0.3212545182248764	None
72	2775	0.0009438624470715095	None	0.18232679492360515	0.0009438624470715095
72	3304	0.00446792842973617	None	0.16074135227791456	0.00446792842973617
72	3633	-0.000510883459290647	None	0.41789525671705485	-0.000510883459290647
72	3612	0.020061785684756542	None	0.029624097376247095	0.020061785684756542
72	3513	0.00922306171719479	None	0.30787368866519316	0.00922306171719479
72	3642	0.01366682520693112	None	0.24030842516725567	0.01366682520693112
72	3200	0.00690559035441866	None	0.016008468680652244	0.00690559035441866
72	3653	0.00926984623683868	None	0.33183313100353196	0.00926984623683868
72	3399	0.0016667352296147896	None	0.3481367838709256	0.0016667352296147896
72	3514	0.006905323830998769	None	0.17648787491855517	0.006905323830998769
72	3504	0.008645041280163636	None	0.14286016731477963	0.008645041280163636
72	3153	0.003588292146705972	None	0.24707337443258065	0.003588292146705972
72	3623	0.0034712803084718945	None	0.3877313313970154	0.0034712803084718945
72	3603	0.006120566921450362	None	0.08109349882668634	0.006120566921450362
72	3646	0.013668976998083584	None	0.14263224978061484	0.013668976998083584
72	3300	0.007112280097610258	None	0.16643565723571432	0.007112280097610258
72	3620	0.00628808008848184	None	0.11889003099708088	0.00628808008848184
72	3495	0.0005081143492781392	None	0.32142779721970505	0.0005081143492781392
72	3674	0.00829347593830887	None	0.17648787491855517	0.00829347593830887
72	3211	0.008798028458169033	None	0.33183313100353196	0.008798028458169033
72	3317	0.006316574199629749	None	0.08109349882668634	0.006316574199629749
72	3578	0.012295608110599602	None	0.016008468680652244	0.012295608110599602
72	3675	-0.00042358594926398716	None	0.24419408349306218	-0.00042358594926398716
72	3690	0.0033188011246826467	None	0.022803210551666016	0.0033188011246826467
72	3553	0.006750167687565181	None	0.179319456194699	0.006750167687565181
72	3539	0.0031058370676433724	None	0.20166068506127538	0.0031058370676433724
72	3462	0.007523274059747728	None	0.16074135227791456	0.007523274059747728
72	3615	0.0015771895716952008	None	0.5542734520092539	0.0015771895716952008
72	3663	0.005418143513937139	None	0.24707337443258065	0.005418143513937139
72	3682	0.009056575143210984	None	0.33183313100353196	0.009056575143210984
72	3392	0.0052372514088664624	None	0.5177054513886707	0.0052372514088664624
72	3593	0.014859842831420746	None	0.025773380299495153	0.014859842831420746
72	3669	0.01668740019744286	None	0.022803210551666016	0.01668740019744286
72	3638	0.006465428500818551	None	0.14518211148585047	0.006465428500818551
72	3386	0.011034962794661403	None	0.016008468680652244	0.011034962794661403
72	3520	0.004975576874666698	None	0.2375945846389976	0.004975576874666698
72	3466	0.006283671922799842	None	0.08109349882668634	0.006283671922799842
72	3016	0.009281732162962816	None	0.33183313100353196	0.009281732162962816
72	3699	-0.00024083909733838563	None	0.14833450615336422	-0.00024083909733838563
72	3410	0.014754165142240299	None	0.013575755849466251	0.014754165142240299
72	3397	0.014520451318930724	None	0.18215972006742526	0.014520451318930724
72	3630	0.008237239350497163	None	0.179319456194699	0.008237239350497163
72	3658	0.011188355646510956	None	0.2087449958228676	0.011188355646510956
72	3696	0.01102235654116834	None	0.17234129403448809	0.01102235654116834
72	3231	0.0064255741292263335	None	0.2688601354763229	0.0064255741292263335
72	3617	0.00044888148940629304	None	0.2267855853834584	0.00044888148940629304
72	3511	0.030248905756457643	None	0.016008468680652244	0.030248905756457643
72	3660	None	None	0.26884987660201315	None
72	3598	0.016951288172152138	None	0.016008468680652244	0.016951288172152138
72	3206	0.007634359859706486	None	0.016008468680652244	0.007634359859706486
72	3562	0.00667012076425463	None	0.08109349882668634	0.00667012076425463
72	3686	0.00157716167069747	None	0.349945987609824	0.00157716167069747
72	3521	0.013519830721968246	None	0.025773380299495153	0.013519830721968246
72	3501	0.0071595306258979705	None	0.14286016731477963	0.0071595306258979705
72	3546	0.004513872683987135	None	0.2376213082677748	0.004513872683987135
72	3672	None	None	0.3212545182248764	None
72	3143	0.008984658133680434	None	0.30787368866519316	0.008984658133680434
72	3073	0.006812553587767185	None	0.0484086071514324	0.006812553587767185
72	3552	0.0063578023293879475	None	0.14286016731477963	0.0063578023293879475
72	3574	0.005774382413206386	None	0.1684944812634395	0.005774382413206386
72	3619	0.002933451201696115	None	0.19193156700758812	0.002933451201696115
72	3508	0.011406373862689851	None	0.18039555430582507	0.011406373862689851
50	2598	-4.513158911516876e-05	None	0.38242459887287217	-4.513158911516876e-05
50	2579	None	None	0.3797314439573998	None
50	1951	None	None	0.4626992784054934	None
50	2560	0.0008523411623801051	None	0.3702584694746617	0.0008523411623801051
50	2554	2.438145175705013e-07	None	0.40315876762469316	2.438145175705013e-07
50	2576	-5.444883416170192e-09	None	0.44060554817029624	-5.444883416170192e-09
50	2372	None	None	0.4350058184281676	None
50	2332	None	None	0.3664250977908313	None
50	2451	None	None	0.38254038810313395	None
50	2558	0.00027454759634769083	None	0.4422453959188551	0.00027454759634769083
50	2556	0.00019585159281649902	None	0.3773693115463667	0.00019585159281649902
50	2559	0.00013758757002807918	None	0.40315876762469316	0.00013758757002807918
50	2541	None	None	0.5232899471089119	None
50	2520	None	None	0.4378715657937743	None
50	2568	-0.1	None	0.38036191454003465	-0.1
50	2162	None	None	0.36327268132866497	None
50	2592	-2.329316448735866e-06	None	0.3990434167261497	-2.329316448735866e-06
50	2566	-1.530343552500093e-07	None	0.6167871747461444	-1.530343552500093e-07
50	2540	None	None	0.41435080919396594	None
50	2428	None	None	0.4188703277848152	None
50	2468	None	None	0.6145090089763444	None
50	2577	6.088247908359535e-07	None	0.35584791348545114	6.088247908359535e-07
50	2542	None	None	0.38199530515844765	None
50	2424	None	None	0.4251490003209846	None
50	2487	None	None	0.4832893977409799	None
50	2571	0.0018525277771536466	None	0.4437612352648581	0.0018525277771536466
50	2348	None	None	0.5381095171149859	None
50	2392	None	None	0.3702584694746617	None
50	2533	None	None	0.38242459887287217	None
50	2467	None	None	0.45744623480777785	None
50	2585	-4.390310891160948e-10	None	0.3737504663090442	-4.390310891160948e-10
50	2581	None	None	0.3875699316812297	None
50	2496	None	None	0.45744623480777785	None
50	2461	None	None	0.4255148583222976	None
50	2292	None	None	0.36338622359130107	None
50	2553	None	None	0.40039767336204557	None
50	2284	None	None	0.35381885803868346	None
50	2178	None	None	0.40315876762469316	None
50	2526	None	None	0.3584398458074946	None
50	2486	None	None	0.44841974981012794	None
50	2385	None	None	0.41393013858699357	None
50	2528	None	None	0.2833821726136129	None
50	2365	None	None	0.4378715657937743	None
50	2517	None	None	0.37361356177135835	None
50	2478	None	None	0.47232870441904806	None
50	2587	-8.984246820959724e-08	None	0.3584398458074946	-8.984246820959724e-08
50	2557	-3.885921633152102e-05	None	0.4667365648367824	-3.885921633152102e-05
50	2594	-2.8973095119881073e-05	None	0.31740161692438623	-2.8973095119881073e-05
50	2570	0.0002825915060013173	None	0.3414877200614403	0.0002825915060013173
50	2548	None	None	0.4872387362018095	None
50	2595	5.5442665136079515e-06	None	0.392097067380446	5.5442665136079515e-06
50	2510	None	None	0.3880312538508816	None
50	2582	4.9467351157900426e-08	None	0.44841974981012794	4.9467351157900426e-08
50	2578	0.0001754914873820052	None	0.38353882459885524	0.0001754914873820052
50	2465	None	None	0.35381885803868346	None
50	2580	None	None	0.35070310551341	None
50	2032	None	None	0.387167894793112	None
50	2550	None	None	0.3427875064507281	None
50	2569	None	None	0.2990368938232027	None
50	2561	0.00012078999779622861	None	0.3655858891294179	0.00012078999779622861
50	2357	None	None	0.3584398458074946	None
50	2563	4.1327336557065915e-06	None	0.392097067380446	4.1327336557065915e-06
50	2009	None	None	0.3702584694746617	None
50	2267	None	None	0.3936567068647432	None
50	2062	None	None	0.5292493244883143	None
50	2523	None	None	0.3083274535767459	None
50	2564	1.3275423045632546e-05	None	0.30827903023889586	1.3275423045632546e-05
50	2470	None	None	0.5286897621061406	None
50	2459	None	None	0.5107431399605008	None
50	2555	0.0036568624107419633	None	0.3465200373561617	0.0036568624107419633
50	2366	None	None	0.3183292932446894	None
50	2500	None	None	0.5228375389323767	None
50	2521	None	None	0.3371239997805163	None
50	2599	0.00037488171780659273	None	0.3252525036632354	0.00037488171780659273
50	2449	None	None	0.4365798774094804	None
50	2330	None	None	0.39976534434638666	None
50	2551	7.495767694765721e-05	None	0.44841974981012794	7.495767694765721e-05
50	2275	None	None	0.3184574062788929	None
50	2427	None	None	0.3602443298653491	None
50	2574	0.0004213848784516075	None	0.4872387362018095	0.0004213848784516075
50	2211	None	None	0.4586059718338418	None
50	2255	None	None	0.4251490003209846	None
50	2493	None	None	0.3936567068647432	None
50	2471	None	None	0.3994762815009545	None
50	2530	None	None	0.3772937932097483	None
50	2142	None	None	0.4667365648367824	None
50	2361	None	None	0.3835800709362974	None
50	2567	8.770194623535111e-06	None	0.3584398458074946	8.770194623535111e-06
50	2519	None	None	0.37502971927931883	None
50	2586	0.0015221653756043575	None	0.37527092012244945	0.0015221653756043575
50	2549	None	None	0.4510527020725519	None
50	2539	None	None	0.3762212914281372	None
50	2174	None	None	0.40417895793034886	None
50	2591	-3.648128529920969e-05	None	0.36327268132866497	-3.648128529920969e-05
50	2573	-5.4403785507848126e-09	None	0.6163664884459419	-5.4403785507848126e-09
50	2590	-0.1	None	0.3664250977908313	-0.1
50	2384	None	None	0.4141355633799343	None
50	2515	None	None	0.4362876497124109	None
50	2387	None	None	0.38254038810313395	None
50	2583	-3.266749603202879e-05	None	0.4667365648367824	-3.266749603202879e-05
74	3216	0.020301615166617215	None	0.022376698816257267	0.020301615166617215
74	3654	0.00029472951956271574	None	0.12187735677460584	0.00029472951956271574
74	3704	0.005148254243557594	None	0.18639941370754148	0.005148254243557594
74	3731	0.01818936865196981	None	0.01842626051084547	0.01818936865196981
74	3417	0.014845767856239872	None	0.024568486524094407	0.014845767856239872
74	3559	0.006824120215482319	None	0.06407591146652705	0.006824120215482319
74	3729	0.006937749187603454	None	0.14517926005648324	0.006937749187603454
74	3798	0.0070406573527988245	None	0.23560978198268034	0.0070406573527988245
74	3730	0.013291727076309169	None	0.022376698816257267	0.013291727076309169
74	3558	0.01800624781003606	None	0.022376698816257267	0.01800624781003606
74	3448	0.010506056375897325	None	0.0	0.010506056375897325
74	3607	0.014296436750075662	None	0.013043995728474922	0.014296436750075662
74	3761	-0.0011362163329416304	None	0.22502356691885422	-0.0011362163329416304
74	3665	0.008796544273705227	None	0.16122470714558323	0.008796544273705227
74	3634	0.0007262403047679669	None	0.19379475269255358	0.0007262403047679669
74	3608	0.0019461078967212614	None	0.024568486524094407	0.0019461078967212614
74	3166	0.008896187954355624	None	0.14496149946631134	0.008896187954355624
74	3611	0.0036710592527203893	None	0.26787232840507025	0.0036710592527203893
74	3376	0.010677421813017635	None	0.024568486524094407	0.010677421813017635
74	3685	0.004755141223691391	None	0.2676404925994106	0.004755141223691391
74	3469	0.006296815362289134	None	0.14496149946631134	0.006296815362289134
74	3531	0.02026766668505073	None	0.11570920540044724	0.02026766668505073
74	3022	0.008798293066897748	None	0.11476295428684202	0.008798293066897748
74	3473	0.00770632597637591	None	0.18936503125641319	0.00770632597637591
74	3676	0.005934299977202245	None	0.18823232124639455	0.005934299977202245
74	3563	0.01512932220553557	None	0.024568486524094407	0.01512932220553557
74	3773	0.014327664691203472	None	0.1618835880292266	0.014327664691203472
74	3772	0.01446697263933029	None	0.01011402414162682	0.01446697263933029
74	3494	0.005378746578038147	None	0.28232605588099224	0.005378746578038147
74	3787	0.008839774080436628	None	0.0	0.008839774080436628
74	3714	0.009136755929481797	None	0.2975759671536424	0.009136755929481797
74	3260	0.006550559163754567	None	0.06407591146652705	0.006550559163754567
74	3245	0.00695126705360938	None	0.16285948562799063	0.00695126705360938
74	3751	0.0009845911512754893	None	0.32711684269106484	0.0009845911512754893
74	2775	0.0009438624470715095	None	0.19379475269255358	0.0009438624470715095
74	3721	0.015711294966164153	None	0.01011402414162682	0.015711294966164153
74	3612	0.020061785684756542	None	0.022376698816257267	0.020061785684756542
74	3735	0.001381260767268479	None	0.20820175415453007	0.001381260767268479
74	3752	0.009137968783505807	None	0.2975759671536424	0.009137968783505807
74	3642	0.01366682520693112	None	0.1618835880292266	0.01366682520693112
74	3756	0.006668857182951574	None	0.16285948562799063	0.006668857182951574
74	3758	-7.497172752530055e-05	None	0.11989996386334659	-7.497172752530055e-05
74	3514	0.006905323830998769	None	0.14496149946631134	0.006905323830998769
74	3504	0.008645041280163636	None	0.14517926005648324	0.008645041280163636
74	3153	0.003588292146705972	None	0.241812332553989	0.003588292146705972
74	3792	0.019397297625960586	None	0.11570920540044724	0.019397297625960586
74	3603	0.006120566921450362	None	0.06407591146652705	0.006120566921450362
74	3796	0.008394527752053136	None	0.0	0.008394527752053136
74	3674	0.00829347593830887	None	0.14496149946631134	0.00829347593830887
74	3736	0.00946508652119149	None	0.2975759671536424	0.00946508652119149
74	3702	0.02922552389344106	None	0.0	0.02922552389344106
74	3211	0.008798028458169033	None	0.2975759671536424	0.008798028458169033
74	3317	0.006316574199629749	None	0.06407591146652705	0.006316574199629749
74	3771	0.006917217439952956	None	0.16285948562799063	0.006917217439952956
74	3578	0.012295608110599602	None	0.0	0.012295608110599602
74	3795	0.019579078183455098	None	0.022376698816257267	0.019579078183455098
74	3747	0.014627037787345585	None	0.013043995728474922	0.014627037787345585
74	3705	0.016757738672996878	None	0.1396835683841938	0.016757738672996878
74	3744	0.01568847730111897	None	0.01011402414162682	0.01568847730111897
74	3776	0.018025404457968557	None	0.20664520931210778	0.018025404457968557
74	3682	0.009056575143210984	None	0.2975759671536424	0.009056575143210984
74	3785	0.014127079323801296	None	0.01011402414162682	0.014127079323801296
74	3593	0.014859842831420746	None	0.01011402414162682	0.014859842831420746
74	3669	0.01668740019744286	None	0.01842626051084547	0.01668740019744286
74	3638	0.006465428500818551	None	0.18936503125641319	0.006465428500818551
74	3386	0.011034962794661403	None	0.0	0.011034962794661403
74	3716	0.0018223128750001895	None	0.12371994173843784	0.0018223128750001895
74	3520	0.004975576874666698	None	0.18639941370754148	0.004975576874666698
74	3723	0.012907535327961997	None	0.013043995728474922	0.012907535327961997
74	3786	-0.00023545931433012363	None	0.2486258409149642	-0.00023545931433012363
74	3016	0.009281732162962816	None	0.2975759671536424	0.009281732162962816
74	3745	0.0080315435368073	None	0.14496149946631134	0.0080315435368073
74	3410	0.014754165142240299	None	0.013043995728474922	0.014754165142240299
74	3397	0.014520451318930724	None	0.1396835683841938	0.014520451318930724
74	3707	0.013956827834039788	None	0.1618835880292266	0.013956827834039788
74	3630	0.008237239350497163	None	0.16285948562799063	0.008237239350497163
74	3658	0.011188355646510956	None	0.1798182473009408	0.011188355646510956
74	3696	0.01102235654116834	None	0.18323422256113192	0.01102235654116834
74	3764	0.020694879373119462	None	0.0	0.020694879373119462
74	3231	0.0064255741292263335	None	0.2985698143235948	0.0064255741292263335
74	3791	0.031062760999747564	None	0.0	0.031062760999747564
74	3727	0.013257726711228995	None	0.17465593597530105	0.013257726711228995
74	3775	0.014600143592794098	None	0.1396835683841938	0.014600143592794098
74	3511	0.030248905756457643	None	0.0	0.030248905756457643
74	3759	0.007390424292082105	None	0.18710682530250514	0.007390424292082105
74	3598	0.016951288172152138	None	0.0	0.016951288172152138
74	3742	0.02148774546527291	None	0.01842626051084547	0.02148774546527291
74	3206	0.007634359859706486	None	0.0	0.007634359859706486
74	3562	0.00667012076425463	None	0.06407591146652705	0.00667012076425463
74	3779	0.01849468353081503	None	0.01842626051084547	0.01849468353081503
74	3703	0.009286908858986004	None	0.38921261348069314	0.009286908858986004
74	3797	0.019006663960518744	None	0.013043995728474922	0.019006663960518744
74	3521	0.013519830721968246	None	0.01011402414162682	0.013519830721968246
74	3501	0.0071595306258979705	None	0.14517926005648324	0.0071595306258979705
74	3546	0.004513872683987135	None	0.26787232840507025	0.004513872683987135
74	3789	0.004701212099066801	None	0.046456709312942254	0.004701212099066801
74	3574	0.005774382413206386	None	0.16929516735055217	0.005774382413206386
74	3719	0.011120712985552601	None	0.1505720572187501	0.011120712985552601
74	3782	0.019966111776017714	None	0.11570920540044724	0.019966111776017714
74	3508	0.011406373862689851	None	0.18928025622738112	0.011406373862689851
60	2847	0.0019202066216547214	None	0.23325663523781337	0.0019202066216547214
60	3049	0.0006877801582568617	None	0.2920378710917736	0.0006877801582568617
60	3065	-0.00019998511783969253	None	0.2732593798079881	-0.00019998511783969253
60	3058	0.0073251060953071715	None	0.26165745926687956	0.0073251060953071715
60	3067	0.0018259392054257775	None	0.1565402102615317	0.0018259392054257775
60	2982	0.0025070289638978735	None	0.29095448857974376	0.0025070289638978735
60	3094	0.004011137006750849	None	0.19946113702462548	0.004011137006750849
60	2785	0.00042071933183316263	None	0.3590295006703342	0.00042071933183316263
60	2868	0.002812053918710805	None	0.47001036113126593	0.002812053918710805
60	2969	0.003908517233732936	None	0.06612172029726808	0.003908517233732936
60	2681	0.0014006201693334908	None	0.2253658492927025	0.0014006201693334908
60	3026	0.002092500466847392	None	0.06612172029726808	0.002092500466847392
60	3069	-0.00016595793246208644	None	0.28805005338735257	-0.00016595793246208644
60	3080	0.002251242066817089	None	0.2665927652639223	0.002251242066817089
60	3022	0.008798293066897748	None	0.20139534339665138	0.008798293066897748
60	2964	0.006299029630511586	None	0.23930514627444208	0.006299029630511586
60	2571	0.0018525277771536466	None	0.33301434886036646	0.0018525277771536466
60	3053	0.00047293553769017007	None	0.061873549832962636	0.00047293553769017007
60	2906	0.00105291393849799	None	0.23099093465492562	0.00105291393849799
60	2999	-2.669367702117718e-05	None	0.2259995640793612	-2.669367702117718e-05
60	3086	0.00046149266806984525	None	0.29095448857974376	0.00046149266806984525
60	3064	0.00017187613567956495	None	0.46129963880108915	0.00017187613567956495
60	2828	0.00262526716254975	None	0.06612172029726808	0.00262526716254975
60	3017	0.0031322275166073246	None	0.1565402102615317	0.0031322275166073246
60	2942	0.0063107556186477705	None	0.3052663485448171	0.0063107556186477705
60	2830	0.002726606812910022	None	0.17604386314435178	0.002726606812910022
60	3054	-0.00023563794444280995	None	0.2423390839696525	-0.00023563794444280995
60	2943	0.001400990582522066	None	0.06612172029726808	0.001400990582522066
60	3060	0.0004860462920668711	None	0.3395019455442966	0.0004860462920668711
60	2920	3.577658775603259e-08	None	0.8557296124437072	3.577658775603259e-08
60	2836	0.0013802293878293528	None	0.27681469243577383	0.0013802293878293528
60	2775	0.0009438624470715095	None	0.21149795832225599	0.0009438624470715095
60	3089	0.0005817019358000118	None	0.46129963880108915	0.0005817019358000118
60	3081	0.005699833212334472	None	0.35035249706317073	0.005699833212334472
60	2897	0.0014065512516271297	None	0.36614872876837706	0.0014065512516271297
60	3072	0.0001865918415954402	None	0.061873549832962636	0.0001865918415954402
60	2718	0.001283084546290202	None	0.27992973122135567	0.001283084546290202
60	3050	0.0062487323932794835	None	0.21135597789856445	0.0062487323932794835
60	3025	0.0021706380382610787	None	0.4399820723677446	0.0021706380382610787
60	3011	0.002132025271984193	None	0.4032471967536654	0.002132025271984193
60	2712	0.0011861575673857165	None	0.2864425535059477	0.0011861575673857165
60	2993	0.0033602960036192885	None	0.06612172029726808	0.0033602960036192885
60	3009	0.0004172925123746964	None	0.21782200422376063	0.0004172925123746964
60	3034	0.004463235843122567	None	0.2081124038114301	0.004463235843122567
60	3100	0.006405221380419238	None	0.2912663971257926	0.006405221380419238
60	3076	0.0016967050894722035	None	0.1565402102615317	0.0016967050894722035
60	2782	0.009476471581734392	None	0.32549650672520114	0.009476471581734392
60	3056	0.003426411308315574	None	0.2234939505134673	0.003426411308315574
60	3083	0.002050493517466954	None	0.2597288054532777	0.002050493517466954
60	2973	0.005168260828779028	None	0.21135597789856445	0.005168260828779028
60	3063	0.002977486323402851	None	0.2234939505134673	0.002977486323402851
60	3059	-2.2226670048472256e-05	None	0.3774817974848813	-2.2226670048472256e-05
60	3071	0.0009058029907643426	None	0.4399820723677446	0.0009058029907643426
60	3028	0.0009559473763899635	None	0.2253658492927025	0.0009559473763899635
60	2808	0.004882419312098131	None	0.6048981412031712	0.004882419312098131
60	2838	0.006569364142421579	None	0.21291003435094685	0.006569364142421579
60	3061	0.0006092843440694358	None	0.2510848869648013	0.0006092843440694358
60	3012	0.003909566485516476	None	0.47001036113126593	0.003909566485516476
60	3077	0.00015233818032835093	None	0.2646608540701775	0.00015233818032835093
60	2627	8.585657830413704e-05	None	0.3281536002849469	8.585657830413704e-05
60	2987	0.0006059038426343445	None	0.28956475126014924	0.0006059038426343445
60	3095	-7.750278824726052e-05	None	0.2302958125760763	-7.750278824726052e-05
60	2945	0.004865121466543577	None	0.24765654303217172	0.004865121466543577
60	2674	0.0012897563302108886	None	0.4664837042034374	0.0012897563302108886
60	2985	0.0014246617042065121	None	0.2915671309587508	0.0014246617042065121
60	3055	-9.788524715619164e-06	None	0.25257619398023445	-9.788524715619164e-06
60	2923	0.007476310297919124	None	0.27850043976390776	0.007476310297919124
60	3002	0.005260476374106679	None	0.26466075817103907	0.005260476374106679
60	2976	-0.1	None	0.7523333109452748	-0.1
60	3093	0.006633950127293575	None	0.26466075817103907	0.006633950127293575
60	3037	0.004145481498321991	None	0.25253723931971456	0.004145481498321991
60	2816	0.0018079248489881027	None	0.1565402102615317	0.0018079248489881027
60	2763	0.0011957393917983994	None	0.27195778610927374	0.0011957393917983994
60	3016	0.009281732162962816	None	0.3727367985197754	0.009281732162962816
60	2878	0.0030204202376122344	None	0.19474068662153637	0.0030204202376122344
60	2819	0.009060463075149777	None	0.3727367985197754	0.009060463075149777
60	3090	0.003805504195047592	None	0.22980200404201007	0.003805504195047592
60	3099	0.0016454344738679868	None	0.300355852813599	0.0016454344738679868
60	3000	0.0023062975233063554	None	0.23760333365567177	0.0023062975233063554
60	3062	0.0011394092598476955	None	0.06612172029726808	0.0011394092598476955
60	2913	0.0031949017076398005	None	0.20286993952514631	0.0031949017076398005
60	2652	0.006473740302020111	None	0.21291003435094685	0.006473740302020111
60	3052	-6.068237068879446e-06	None	0.451858948259013	-6.068237068879446e-06
60	2941	0.005732488855611699	None	0.21135597789856445	0.005732488855611699
60	2630	0.000647431633340998	None	0.061873549832962636	0.000647431633340998
60	3044	0.0006497206221093312	None	0.061873549832962636	0.0006497206221093312
60	2875	0.0009697005693024236	None	0.061873549832962636	0.0009697005693024236
60	3030	0.0006598330902989347	None	0.28257721662599217	0.0006598330902989347
60	3084	1.771842405798346e-07	None	0.4274302536650619	1.771842405798346e-07
60	2757	0.0005317409498582023	None	0.43623743661284087	0.0005317409498582023
60	2975	0.005919257846183002	None	0.23298670326195797	0.005919257846183002
60	2731	0.003153524370899335	None	0.23056668262765972	0.003153524370899335
60	2933	0.002909683791264702	None	0.17604386314435178	0.002909683791264702
60	2872	0.002158955878827047	None	0.17604386314435178	0.002158955878827047
60	3073	0.006812553587767185	None	0.12009891446000646	0.006812553587767185
60	2990	-8.026837666905747e-06	None	0.4764786773104069	-8.026837666905747e-06
60	3075	-0.0002542033364757318	None	0.21322670067871624	-0.0002542033364757318
60	2848	0.00028883899383202885	None	0.8463473997575349	0.00028883899383202885
60	2691	0.0011794171475879814	None	0.17604386314435178	0.0011794171475879814
60	2974	0.0018420966077799393	None	0.21081779711642468	0.0018420966077799393
109	4742	0.030206545636568535	None	0.0	0.030206545636568535
109	5202	0.03158091116240159	None	0.0	0.03158091116240159
109	5469	0.030612586864517108	None	0.0	0.030612586864517108
109	5521	0.022299978643736208	None	0.03724225418605042	0.022299978643736208
109	5045	0.0298684809011559	None	0.0	0.0298684809011559
109	5158	0.031063316972658513	None	0.0	0.031063316972658513
109	5144	0.031082294159446983	None	0.0	0.031082294159446983
109	5515	0.02810435919222851	None	0.0	0.02810435919222851
109	5476	0.02983568034377559	None	0.0	0.02983568034377559
109	4074	0.03169161400553675	None	0.0	0.03169161400553675
109	5506	0.02711403024608896	None	0.0	0.02711403024608896
109	5260	0.03017584659402139	None	0.0	0.03017584659402139
109	5259	0.03147119508342647	None	0.0	0.03147119508342647
109	5498	0.03111860862481046	None	0.0	0.03111860862481046
109	5513	0.029607669898203983	None	0.0	0.029607669898203983
109	5363	0.030989792724721816	None	0.0	0.030989792724721816
109	5470	0.02954572171009567	None	0.0	0.02954572171009567
109	5418	0.028806678339405502	None	0.06598584299876302	0.028806678339405502
109	5545	0.01820457110990037	None	0.1370541330083669	0.01820457110990037
109	5539	0.026689755042008417	None	0.0	0.026689755042008417
109	5487	0.030005223736602613	None	0.0	0.030005223736602613
109	5184	0.029849570965339824	None	0.0	0.029849570965339824
109	5261	0.029432396327275193	None	0.0	0.029432396327275193
109	5455	0.028565623440011432	None	0.0	0.028565623440011432
109	5526	0.006944786786375471	None	0.07246794880286614	0.006944786786375471
109	5394	0.029556264086607283	None	0.0	0.029556264086607283
109	5396	0.030180235965054186	None	0.0	0.030180235965054186
109	5529	0.03139143884817931	None	0.0	0.03139143884817931
109	5523	0.019009943254022846	None	0.0	0.019009943254022846
109	5547	0.030309913744058368	None	0.0	0.030309913744058368
109	5500	0.031343819810602365	None	0.0	0.031343819810602365
109	5401	0.030000762108432794	None	0.0	0.030000762108432794
109	5429	0.027958215010607104	None	0.0	0.027958215010607104
109	5471	0.030612464508902076	None	0.0	0.030612464508902076
109	5387	0.030933027409065603	None	0.0	0.030933027409065603
109	5525	0.0028928522935907897	None	0.0	0.0028928522935907897
109	4970	0.030923097342711467	None	0.0	0.030923097342711467
109	5063	0.03147119508342647	None	0.0	0.03147119508342647
109	5466	0.02768070387548806	None	0.0	0.02768070387548806
109	5252	0.030787243362586914	None	0.0	0.030787243362586914
109	5533	0.030046054507825767	None	0.0	0.030046054507825767
109	4725	0.030950549412386823	None	0.0	0.030950549412386823
109	5507	0.01047671345017556	None	0.11581799502198616	0.01047671345017556
109	5465	0.030704546847451334	None	0.0	0.030704546847451334
109	4855	0.031102193591680996	None	0.0	0.031102193591680996
109	5381	0.030543323546074124	None	0.0	0.030543323546074124
109	5370	0.030644135968817855	None	0.0	0.030644135968817855
109	5222	0.030564654446117903	None	0.0	0.030564654446117903
109	5194	0.032314967917629944	None	0.0	0.032314967917629944
109	5304	0.03210900393675388	None	0.0	0.03210900393675388
109	5517	0.008847270024212737	None	0.1690208398580158	0.008847270024212737
109	5508	0.03044094672855043	None	0.0	0.03044094672855043
109	5061	0.030389342879389276	None	0.0	0.030389342879389276
109	4914	0.030524279280950903	None	0.0	0.030524279280950903
109	5278	0.030555112325755404	None	0.0	0.030555112325755404
109	5180	0.030285655880879364	None	0.0	0.030285655880879364
109	4987	0.03134136140754371	None	0.0	0.03134136140754371
109	5393	0.030590121256627162	None	0.0	0.030590121256627162
109	5488	0.03068863428413252	None	0.0	0.03068863428413252
109	5362	0.030265890329822912	None	0.0	0.030265890329822912
109	5274	0.03068863428413252	None	0.0	0.03068863428413252
109	4932	0.030455237572048675	None	0.0	0.030455237572048675
109	5478	0.0286348703021617	None	0.0	0.0286348703021617
109	5205	0.030213864297978378	None	0.0	0.030213864297978378
109	5509	0.030136833555097626	None	0.0	0.030136833555097626
109	5028	0.029840488200958627	None	0.0	0.029840488200958627
109	5427	0.030180235965054186	None	0.0	0.030180235965054186
109	5199	0.029521108851949068	None	0.0	0.029521108851949068
109	5054	0.03078783658528894	None	0.0	0.03078783658528894
109	5156	0.029620658545808715	None	0.0	0.029620658545808715
109	5364	0.030180201494776467	None	0.0	0.030180201494776467
109	5412	0.02971581232411577	None	0.0	0.02971581232411577
109	4837	0.03130964635282567	None	0.0	0.03130964635282567
109	4514	0.03136950736407603	None	0.0	0.03136950736407603
109	5005	0.029795922151310855	None	0.0	0.029795922151310855
109	5413	0.031346207871951984	None	0.0	0.031346207871951984
109	5505	0.031853936631368644	None	0.0	0.031853936631368644
109	5082	0.029797720187304963	None	0.0	0.029797720187304963
109	5549	0.02659343090495178	None	0.0	0.02659343090495178
109	5468	0.029087031021230884	None	0.0	0.029087031021230884
109	5187	0.030099502794161834	None	0.0	0.030099502794161834
109	5423	0.030987054511463653	None	0.0	0.030987054511463653
109	5543	0.02999253843995621	None	0.0	0.02999253843995621
109	5160	0.031062973301679647	None	0.0	0.031062973301679647
109	5480	0.03043958554182823	None	0.0	0.03043958554182823
109	5162	0.02981260115554913	None	0.0	0.02981260115554913
109	5494	0.028753047085831752	None	0.0	0.028753047085831752
109	5542	0.029969867073433305	None	0.0	0.029969867073433305
109	4695	0.03147900129338963	None	0.0	0.03147900129338963
109	5536	0.026348958243847916	None	0.0	0.026348958243847916
109	5400	0.03027628428591626	None	0.0	0.03027628428591626
109	5420	0.031696074815704384	None	0.0	0.031696074815704384
109	5538	0.030033654086796337	None	0.0	0.030033654086796337
109	5336	0.02880676352704165	None	0.0	0.02880676352704165
109	5334	0.029191632760548914	None	0.0	0.029191632760548914
109	5430	0.03155343759615913	None	0.0	0.03155343759615913
109	5492	0.030030766834020797	None	0.0	0.030030766834020797
109	5481	0.028570616348630132	None	0.0	0.028570616348630132
109	5446	0.02968047764061967	None	0.0	0.02968047764061967
109	5473	0.029624184967646763	None	0.0	0.029624184967646763
110	4742	0.030206545636568535	None	0.0	0.030206545636568535
110	5202	0.03158091116240159	None	0.0	0.03158091116240159
110	5469	0.030612586864517108	None	0.0	0.030612586864517108
110	5045	0.0298684809011559	None	0.0	0.0298684809011559
110	5596	0.02903778550008692	None	0.0	0.02903778550008692
110	5568	0.018270959678138878	None	0.10591887977185374	0.018270959678138878
110	5158	0.031063316972658513	None	0.0	0.031063316972658513
110	5144	0.031082294159446983	None	0.0	0.031082294159446983
110	5515	0.02810435919222851	None	0.0	0.02810435919222851
110	5476	0.02983568034377559	None	0.0	0.02983568034377559
110	5506	0.02711403024608896	None	0.0	0.02711403024608896
110	5260	0.03017584659402139	None	0.0	0.03017584659402139
110	5259	0.03147119508342647	None	0.0	0.03147119508342647
110	5498	0.03111860862481046	None	0.0	0.03111860862481046
110	5363	0.030989792724721816	None	0.0	0.030989792724721816
110	5470	0.02954572171009567	None	0.0	0.02954572171009567
110	5418	0.028806678339405502	None	0.07527002268948073	0.028806678339405502
110	5539	0.026689755042008417	None	0.0	0.026689755042008417
110	5184	0.029849570965339824	None	0.0	0.029849570965339824
110	5455	0.028565623440011432	None	0.0	0.028565623440011432
110	5396	0.030180235965054186	None	0.0	0.030180235965054186
110	5529	0.03139143884817931	None	0.0	0.03139143884817931
110	5547	0.030309913744058368	None	0.0	0.030309913744058368
110	5576	0.03070774095244474	None	0.0	0.03070774095244474
110	5559	0.02815033770417191	None	0.0	0.02815033770417191
110	5500	0.031343819810602365	None	0.0	0.031343819810602365
110	5578	0.03015307012161684	None	0.0	0.03015307012161684
110	5401	0.030000762108432794	None	0.0	0.030000762108432794
110	5429	0.027958215010607104	None	0.0	0.027958215010607104
110	5387	0.030933027409065603	None	0.0	0.030933027409065603
110	4970	0.030923097342711467	None	0.0	0.030923097342711467
110	5063	0.03147119508342647	None	0.0	0.03147119508342647
110	5591	0.029075987550980297	None	0.0	0.029075987550980297
110	5573	0.030130511454218405	None	0.0	0.030130511454218405
110	5551	0.034367768349231595	None	0.0	0.034367768349231595
110	5252	0.030787243362586914	None	0.0	0.030787243362586914
110	5533	0.030046054507825767	None	0.0	0.030046054507825767
110	4725	0.030950549412386823	None	0.0	0.030950549412386823
110	5577	0.002230268203146926	None	0.2165842127922181	0.002230268203146926
110	5465	0.030704546847451334	None	0.0	0.030704546847451334
110	5560	0.030344088874050976	None	0.0	0.030344088874050976
110	4855	0.031102193591680996	None	0.0	0.031102193591680996
110	5381	0.030543323546074124	None	0.0	0.030543323546074124
110	5370	0.030644135968817855	None	0.0	0.030644135968817855
110	5222	0.030564654446117903	None	0.0	0.030564654446117903
110	5194	0.032314967917629944	None	0.0	0.032314967917629944
110	5588	0.02970740146285577	None	0.0	0.02970740146285577
110	5304	0.03210900393675388	None	0.0	0.03210900393675388
110	5508	0.03044094672855043	None	0.0	0.03044094672855043
110	5061	0.030389342879389276	None	0.0	0.030389342879389276
110	4914	0.030524279280950903	None	0.0	0.030524279280950903
110	5278	0.030555112325755404	None	0.0	0.030555112325755404
110	5598	0.02888144442750239	None	0.0	0.02888144442750239
110	5180	0.030285655880879364	None	0.0	0.030285655880879364
110	4987	0.03134136140754371	None	0.0	0.03134136140754371
110	5393	0.030590121256627162	None	0.0	0.030590121256627162
110	5488	0.03068863428413252	None	0.0	0.03068863428413252
110	5599	0.03015029682586545	None	0.0	0.03015029682586545
110	5563	0.0282158419359548	None	0.0	0.0282158419359548
110	5362	0.030265890329822912	None	0.0	0.030265890329822912
110	5274	0.03068863428413252	None	0.0	0.03068863428413252
110	4932	0.030455237572048675	None	0.0	0.030455237572048675
110	5478	0.0286348703021617	None	0.0	0.0286348703021617
110	5205	0.030213864297978378	None	0.0	0.030213864297978378
110	5028	0.029840488200958627	None	0.0	0.029840488200958627
110	5554	0.031128117193847893	None	0.0	0.031128117193847893
110	5054	0.03078783658528894	None	0.0	0.03078783658528894
110	5581	0.030184693616913685	None	0.0	0.030184693616913685
110	5156	0.029620658545808715	None	0.0	0.029620658545808715
110	5364	0.030180201494776467	None	0.0	0.030180201494776467
110	5595	0.02730942223962277	None	0.0	0.02730942223962277
110	5412	0.02971581232411577	None	0.0	0.02971581232411577
110	4837	0.03130964635282567	None	0.0	0.03130964635282567
110	4514	0.03136950736407603	None	0.0	0.03136950736407603
110	5570	0.028560671139307506	None	0.0	0.028560671139307506
110	5575	0.02991207495067853	None	0.0	0.02991207495067853
110	5594	0.030293319753618247	None	0.0	0.030293319753618247
110	5413	0.031346207871951984	None	0.0	0.031346207871951984
110	5082	0.029797720187304963	None	0.0	0.029797720187304963
110	5549	0.02659343090495178	None	0.0	0.02659343090495178
110	5468	0.029087031021230884	None	0.0	0.029087031021230884
110	5187	0.030099502794161834	None	0.0	0.030099502794161834
110	5423	0.030987054511463653	None	0.0	0.030987054511463653
110	5543	0.02999253843995621	None	0.0	0.02999253843995621
110	5160	0.031062973301679647	None	0.0	0.031062973301679647
110	5480	0.03043958554182823	None	0.0	0.03043958554182823
110	5494	0.028753047085831752	None	0.0	0.028753047085831752
110	5542	0.029969867073433305	None	0.0	0.029969867073433305
110	5574	0.02862281192202851	None	0.0	0.02862281192202851
110	4695	0.03147900129338963	None	0.0	0.03147900129338963
110	5556	0.031346431253335034	None	0.0	0.031346431253335034
110	5400	0.03027628428591626	None	0.0	0.03027628428591626
110	5420	0.031696074815704384	None	0.0	0.031696074815704384
110	5538	0.030033654086796337	None	0.0	0.030033654086796337
110	5334	0.029191632760548914	None	0.0	0.029191632760548914
110	5430	0.03155343759615913	None	0.0	0.03155343759615913
110	5492	0.030030766834020797	None	0.0	0.030030766834020797
110	5446	0.02968047764061967	None	0.0	0.02968047764061967
110	5473	0.029624184967646763	None	0.0	0.029624184967646763
110	5589	0.02716356262997012	None	0.0	0.02716356262997012
76	3876	0.010540145413745742	None	0.15652235441445642	0.010540145413745742
76	3885	0.027390491731320733	None	0.0	0.027390491731320733
76	3704	0.005148254243557594	None	0.23242045056454655	0.005148254243557594
76	3731	0.01818936865196981	None	0.01198047548649227	0.01818936865196981
76	3417	0.014845767856239872	None	0.01602968203768661	0.014845767856239872
76	3805	0.014105524723807284	None	0.15407842933482327	0.014105524723807284
76	3729	0.006937749187603454	None	0.18632570545762897	0.006937749187603454
76	3798	0.0070406573527988245	None	0.26249174003872555	0.0070406573527988245
76	3878	0.003351236610224882	None	0.16953653103978833	0.003351236610224882
76	3730	0.013291727076309169	None	0.014595786927791229	0.013291727076309169
76	3806	0.016102012946815108	None	0.0075855181062201155	0.016102012946815108
76	3899	0.00809779081812572	None	0.3059367810814615	0.00809779081812572
76	3607	0.014296436750075662	None	0.0019967459144153783	0.014296436750075662
76	3634	0.0007262403047679669	None	0.2058441973201	0.0007262403047679669
76	3166	0.008896187954355624	None	0.20471168490878905	0.008896187954355624
76	3854	0.02041751584857731	None	0.36052731662378934	0.02041751584857731
76	3889	0.013273353349240017	None	0.15407842933482327	0.013273353349240017
76	3531	0.02026766668505073	None	0.0858925017022965	0.02026766668505073
76	3852	0.010453858368240735	None	0.30349588373230507	0.010453858368240735
76	3676	0.005934299977202245	None	0.27416307798534334	0.005934299977202245
76	3858	-3.786924991813983e-05	None	0.37365134823379165	-3.786924991813983e-05
76	3886	0.0022280446264147644	None	0.07563152016956781	0.0022280446264147644
76	3563	0.01512932220553557	None	0.01602968203768661	0.01512932220553557
76	3842	0.006596475587748451	None	0.2835719272914703	0.006596475587748451
76	3865	0.00887891856231706	None	0.15962151165642857	0.00887891856231706
76	3827	0.029772316714394814	None	0.0	0.029772316714394814
76	3773	0.014327664691203472	None	0.18118269443560825	0.014327664691203472
76	3829	-0.0001267748663975817	None	0.8158864991431944	-0.0001267748663975817
76	3856	0.0088850158066998	None	0.0	0.0088850158066998
76	3772	0.01446697263933029	None	0.0075855181062201155	0.01446697263933029
76	3867	0.018387765367681868	None	0.0019967459144153783	0.018387765367681868
76	3862	0.010107966028780387	None	0.0	0.010107966028780387
76	3714	0.009136755929481797	None	0.15041516053734344	0.009136755929481797
76	3245	0.00695126705360938	None	0.18738204160843414	0.00695126705360938
76	3868	0.0014599634631989853	None	0.03186227547747772	0.0014599634631989853
76	3818	0.008828848606684148	None	0.15041516053734344	0.008828848606684148
76	3844	0.01846069519689718	None	0.014595786927791229	0.01846069519689718
76	3721	0.015711294966164153	None	0.0075855181062201155	0.015711294966164153
76	3894	0.0024766765152669746	None	0.3838448755758824	0.0024766765152669746
76	3612	0.020061785684756542	None	0.014595786927791229	0.020061785684756542
76	3752	0.009137968783505807	None	0.15041516053734344	0.009137968783505807
76	3642	0.01366682520693112	None	0.18118269443560825	0.01366682520693112
76	3514	0.006905323830998769	None	0.20471168490878905	0.006905323830998769
76	3896	0.014491549968700636	None	0.0075855181062201155	0.014491549968700636
76	3807	0.016552637520065874	None	0.01602968203768661	0.016552637520065874
76	3866	0.018070710351279398	None	0.18586142906386754	0.018070710351279398
76	3883	-1.3422196224860224e-05	None	0.28112514961307516	-1.3422196224860224e-05
76	3848	0.016750022194285025	None	0.0858925017022965	0.016750022194285025
76	3603	0.006120566921450362	None	0.19156715582319864	0.006120566921450362
76	3796	0.008394527752053136	None	0.0	0.008394527752053136
76	3702	0.02922552389344106	None	0.0	0.02922552389344106
76	3211	0.008798028458169033	None	0.15041516053734344	0.008798028458169033
76	3795	0.019579078183455098	None	0.014595786927791229	0.019579078183455098
76	3747	0.014627037787345585	None	0.0019967459144153783	0.014627037787345585
76	3705	0.016757738672996878	None	0.15453084495852004	0.016757738672996878
76	3881	0.013997294608051648	None	0.01602968203768661	0.013997294608051648
76	3884	0.020501366034086508	None	0.0019967459144153783	0.020501366034086508
76	3744	0.01568847730111897	None	0.0075855181062201155	0.01568847730111897
76	3820	0.013649779562451825	None	0.18118269443560825	0.013649779562451825
76	3776	0.018025404457968557	None	0.18586142906386754	0.018025404457968557
76	3859	0.012581181002783848	None	0.0	0.012581181002783848
76	3785	0.014127079323801296	None	0.0075855181062201155	0.014127079323801296
76	3880	0.00873066667225952	None	0.02127390782548839	0.00873066667225952
76	3669	0.01668740019744286	None	0.01198047548649227	0.01668740019744286
76	3638	0.006465428500818551	None	0.23490369682838858	0.006465428500818551
76	3386	0.011034962794661403	None	0.0	0.011034962794661403
76	3879	0.00617322572103225	None	0.14259491344525382	0.00617322572103225
76	3897	0.009250547486983911	None	0.15041516053734344	0.009250547486983911
76	3804	0.01935901375407457	None	0.014595786927791229	0.01935901375407457
76	3723	0.012907535327961997	None	0.0019967459144153783	0.012907535327961997
76	3016	0.009281732162962816	None	0.15041516053734344	0.009281732162962816
76	3745	0.0080315435368073	None	0.20471168490878905	0.0080315435368073
76	3809	0.006346196790295282	None	0.21178092500169354	0.006346196790295282
76	3397	0.014520451318930724	None	0.15453084495852004	0.014520451318930724
76	3707	0.013956827834039788	None	0.18118269443560825	0.013956827834039788
76	3891	0.0012572247972254438	None	0.0858925017022965	0.0012572247972254438
76	3630	0.008237239350497163	None	0.18738204160843414	0.008237239350497163
76	3658	0.011188355646510956	None	0.17954596908928427	0.011188355646510956
76	3696	0.01102235654116834	None	0.15962151165642857	0.01102235654116834
76	3819	0.020088209386695356	None	0.046989447349187606	0.020088209386695356
76	3764	0.020694879373119462	None	0.0	0.020694879373119462
76	3887	0.014427049853458862	None	0.06609493021861049	0.014427049853458862
76	3231	0.0064255741292263335	None	0.21178092500169354	0.0064255741292263335
76	3895	0.02410670901701073	None	0.014595786927791229	0.02410670901701073
76	3791	0.031062760999747564	None	0.0	0.031062760999747564
76	3840	0.019475265617581644	None	0.0858925017022965	0.019475265617581644
76	3727	0.013257726711228995	None	0.15652235441445642	0.013257726711228995
76	3775	0.014600143592794098	None	0.15453084495852004	0.014600143592794098
76	3511	0.030248905756457643	None	0.0	0.030248905756457643
76	3742	0.02148774546527291	None	0.01198047548649227	0.02148774546527291
76	3206	0.007634359859706486	None	0.0	0.007634359859706486
76	3824	0.016833478947318428	None	0.15453084495852004	0.016833478947318428
76	3779	0.01849468353081503	None	0.01198047548649227	0.01849468353081503
76	3703	0.009286908858986004	None	0.2849049386330776	0.009286908858986004
76	3863	0.022322009628605415	None	0.0019967459144153783	0.022322009628605415
76	3521	0.013519830721968246	None	0.0075855181062201155	0.013519830721968246
76	3816	0.00674321564400756	None	0.191783507041632	0.00674321564400756
76	3864	0.013489746294811837	None	0.0019967459144153783	0.013489746294811837
76	3853	0.017357431182154884	None	0.0	0.017357431182154884
76	3508	0.011406373862689851	None	0.1665786914760396	0.011406373862689851
30	1212	0.33033401083349734	0.33033401083349734	0.3382707905166217	0.33033401083349734
30	1492	0.3047206724228547	0.3047206724228547	0.5171718543258674	0.3047206724228547
30	1528	0.37493076998065245	0.37493076998065245	0.38592588364056113	0.37493076998065245
30	1564	0.43526251840972163	0.43526251840972163	0.45584452717164303	0.43526251840972163
30	1214	0.442650135251096	0.442650135251096	0.4611099245367362	0.442650135251096
30	1483	0.40926692344061066	0.40926692344061066	0.5358738657599211	0.40926692344061066
30	1543	0.34299054145145924	0.34299054145145924	0.41316196795193133	0.34299054145145924
30	1597	0.3219334057968468	0.3219334057968468	0.3219334057968468	0.3219334057968468
30	1452	0.39292830213562724	0.39292830213562724	0.44513680820870327	0.39292830213562724
30	1562	0.34701755274980844	0.34701755274980844	0.3576325641705249	0.34701755274980844
30	1559	0.5134664874431747	0.5134664874431747	0.5236546004990742	0.5134664874431747
30	1497	0.3795084971874737	0.3795084971874737	0.5421080506706517	0.3795084971874737
30	1463	0.3407523190669456	0.3407523190669456	0.439261457868085	0.3407523190669456
30	1549	0.43095097324482873	0.43095097324482873	0.4513678814930235	0.43095097324482873
30	1338	0.34546477681646215	0.34546477681646215	0.3907655313265204	0.34546477681646215
30	1510	0.2950319269895002	0.2950319269895002	0.31094630458770134	0.2950319269895002
30	1487	0.3695631645667661	0.3695631645667661	0.4412570482792342	0.3695631645667661
30	1448	0.36047498141839995	0.36047498141839995	0.38030560101431427	0.36047498141839995
30	1432	0.37894639207564207	0.37894639207564207	0.4084875112041961	0.37894639207564207
30	1581	0.3422304252352154	0.3422304252352154	0.35204434164809106	0.3422304252352154
30	1525	0.2798803880069472	0.2798803880069472	0.2798803880069472	0.2798803880069472
30	1553	0.3414279251192635	0.3414279251192635	0.3704239587415975	0.3414279251192635
30	1278	0.30957742856142817	0.30957742856142817	0.3490301360867112	0.30957742856142817
30	1404	0.36330213152027213	0.36330213152027213	0.45016711826289085	0.36330213152027213
30	1482	0.4699523590771303	0.4699523590771303	0.4710061290186898	0.4699523590771303
30	1540	0.4657457752555306	0.4657457752555306	0.5184184615738601	0.4657457752555306
30	1593	0.34630827686930965	0.34630827686930965	0.3713277518251914	0.34630827686930965
30	1498	0.37531650866859956	0.37531650866859956	0.4281229958215462	0.37531650866859956
30	1544	0.27069214501567873	0.27069214501567873	0.38452499147630953	0.27069214501567873
30	1527	0.3066957734933323	0.3066957734933323	0.3083527321603484	0.3066957734933323
30	1408	0.40455106387257295	0.40455106387257295	0.4382363812487151	0.40455106387257295
30	1202	0.3885755510714569	0.3885755510714569	0.490315024896345	0.3885755510714569
30	1471	0.39006672691402	0.39006672691402	0.39006672691402	0.39006672691402
30	568	0.368103530577632	0.368103530577632	0.39582370937269823	0.368103530577632
30	1470	0.3736843280845868	0.3736843280845868	0.42818806740344656	0.3736843280845868
30	769	0.48242220816021797	0.48242220816021797	0.49119251543531817	0.48242220816021797
30	879	0.4173569084739334	0.4173569084739334	0.4505560247671889	0.4173569084739334
30	1574	0.3706744006041426	0.3706744006041426	0.38187400223662704	0.3706744006041426
30	1284	0.269857268017167	0.269857268017167	0.32472118060425	0.269857268017167
30	1538	0.3047206724228547	0.3047206724228547	0.5171718543258674	0.3047206724228547
30	1518	0.49498548886416655	0.49498548886416655	0.547389586983947	0.49498548886416655
30	1484	0.31371047087652937	0.31371047087652937	0.46763266049704744	0.31371047087652937
30	1252	0.3965159612471264	0.3965159612471264	0.48508360754828345	0.3965159612471264
30	1260	0.35079270509245086	0.35079270509245086	0.4608361301596142	0.35079270509245086
30	1504	0.3422304252352154	0.3422304252352154	0.35204434164809106	0.3422304252352154
30	1568	0.49480525233646533	0.49480525233646533	0.49480525233646533	0.49480525233646533
30	1425	0.41038892020956935	0.41038892020956935	0.4461815175565874	0.41038892020956935
30	1552	0.4134644377232785	0.4134644377232785	0.4850944576709269	0.4134644377232785
30	1522	0.3634301117551356	0.3634301117551356	0.43337359084890875	0.3634301117551356
30	1464	0.3079245152382759	0.3079245152382759	0.3327634465327607	0.3079245152382759
30	1431	0.4477723345067991	0.4477723345067991	0.5902906929123604	0.4477723345067991
30	1582	0.35577016587575977	0.35577016587575977	0.5663271392093281	0.35577016587575977
30	1493	0.4322890681832992	0.4322890681832992	0.45042446822030957	0.4322890681832992
30	1319	0.33394848981807773	0.33394848981807773	0.4016663513259114	0.33394848981807773
30	1400	0.39369364076557756	0.39369364076557756	0.39369364076557756	0.39369364076557756
30	1580	0.365609811310854	0.365609811310854	0.4161935509023822	0.365609811310854
30	1405	0.4073844713200147	0.4073844713200147	0.4198838645662984	0.4073844713200147
30	1204	0.40483407722668857	0.40483407722668857	0.47365147296609555	0.40483407722668857
30	1460	0.4220960664240355	0.4220960664240355	0.45391608185745447	0.4220960664240355
30	1507	0.33773278280074354	0.33773278280074354	0.34166288102003584	0.33773278280074354
30	1526	0.39292830213562724	0.39292830213562724	0.44513680820870327	0.39292830213562724
30	1265	0.4409755962248628	0.4409755962248628	0.5013081249747724	0.4409755962248628
30	1535	0.3795084971874737	0.3795084971874737	0.5421080506706517	0.3795084971874737
30	1503	0.3910548234310296	0.3910548234310296	0.4374716915617398	0.3910548234310296
30	1414	0.391880498761919	0.391880498761919	0.4140617062542387	0.391880498761919
30	1106	0.391880498761919	0.391880498761919	0.4140617062542387	0.391880498761919
30	1591	0.42782995850170663	0.42782995850170663	0.518673573491685	0.42782995850170663
30	515	0.534190014359049	0.534190014359049	0.5621695851214081	0.534190014359049
30	1547	0.3009099247839436	0.3009099247839436	0.3693696659205129	0.3009099247839436
30	991	0.3878127648174675	0.3878127648174675	0.40958148255993854	0.3878127648174675
30	1398	0.3903159583118464	0.3903159583118464	0.4805761334289807	0.3903159583118464
30	1560	0.36047498141839995	0.36047498141839995	0.38030560101431427	0.36047498141839995
30	1489	0.34324498319267627	0.34324498319267627	0.3884039810599147	0.34324498319267627
30	1172	0.5029515160502658	0.5029515160502658	0.579079922364425	0.5029515160502658
30	1505	0.30729161020909185	0.30729161020909185	0.31438606777751554	0.30729161020909185
30	1293	0.365609811310854	0.365609811310854	0.4161935509023822	0.365609811310854
30	1285	0.30729161020909185	0.30729161020909185	0.31438606777751554	0.30729161020909185
30	1515	0.31371047087652937	0.31371047087652937	0.46763266049704744	0.31371047087652937
30	1587	0.391880498761919	0.391880498761919	0.4140617062542387	0.391880498761919
30	1500	0.4384816534097009	0.4384816534097009	0.5439833912348501	0.4384816534097009
30	1571	0.31371047087652937	0.31371047087652937	0.46763266049704744	0.31371047087652937
30	1473	0.4101790481439481	0.4101790481439481	0.4104762306354684	0.4101790481439481
30	1596	0.40286075555981304	0.40286075555981304	0.4392056977564356	0.40286075555981304
30	1595	0.3047206724228547	0.3047206724228547	0.5171718543258674	0.3047206724228547
30	1511	0.37541219953669197	0.37541219953669197	0.44031017534992917	0.37541219953669197
30	1594	0.3047206724228547	0.3047206724228547	0.5171718543258674	0.3047206724228547
30	1519	0.39292830213562724	0.39292830213562724	0.44513680820870327	0.39292830213562724
30	1561	0.4194671638879163	0.4194671638879163	0.43624349797800815	0.4194671638879163
30	1478	0.34171612706539406	0.34171612706539406	0.38007261967693556	0.34171612706539406
30	1462	0.33773278280074354	0.33773278280074354	0.34166288102003584	0.33773278280074354
30	1555	0.33773278280074354	0.33773278280074354	0.34166288102003584	0.33773278280074354
30	1565	0.30729161020909185	0.30729161020909185	0.31438606777751554	0.30729161020909185
30	1573	0.40007548535458193	0.40007548535458193	0.41988379338347837	0.40007548535458193
30	1427	0.2950319269895002	0.2950319269895002	0.31094630458770134	0.2950319269895002
30	1592	0.3136159340483016	0.3136159340483016	0.3373969273100278	0.3136159340483016
30	1428	0.5487235989958515	0.5487235989958515	0.7961475981318452	0.5487235989958515
30	1584	0.3795084971874737	0.3795084971874737	0.5421080506706517	0.3795084971874737
30	1546	0.33755335811702286	0.33755335811702286	0.40225692405753327	0.33755335811702286
30	1557	0.34087371035246294	0.34087371035246294	0.3991588654586249	0.34087371035246294
30	1494	0.3523719325453625	0.3523719325453625	0.4118925484900188	0.3523719325453625
139	7013	0.028644008735655518	None	0.0	0.028644008735655518
139	6992	0.02937126567170446	None	0.0	0.02937126567170446
139	6739	0.030163525502796926	None	0.0	0.030163525502796926
139	6445	0.03057030629774381	None	0.0	0.03057030629774381
139	6807	0.03050922582132473	None	0.0	0.03050922582132473
139	6211	0.03154293072989708	None	0.0	0.03154293072989708
139	6650	0.030550235611470373	None	0.0	0.030550235611470373
139	7028	0.03003676573330164	None	0.0	0.03003676573330164
139	6994	0.030460250346237647	None	0.0	0.030460250346237647
139	6656	0.03198630365755446	None	0.0	0.03198630365755446
139	6998	0.029980358748232218	None	0.0	0.029980358748232218
139	6846	0.03104533285215759	None	0.0	0.03104533285215759
139	5892	0.03060305905870907	None	0.0	0.03060305905870907
139	6833	0.030029827281643568	None	0.0	0.030029827281643568
139	6575	0.03036599253441346	None	0.0	0.03036599253441346
139	7019	0.02880874861013902	None	0.0	0.02880874861013902
139	6855	0.028237788393834565	None	0.0	0.028237788393834565
139	6383	0.031521741968497746	None	0.0	0.031521741968497746
139	6989	0.03064964038972803	None	0.0	0.03064964038972803
139	6771	0.031062973301679647	None	0.0	0.031062973301679647
139	6819	0.03149079958248903	None	0.0	0.03149079958248903
139	6792	0.029522941766869565	None	0.0	0.029522941766869565
139	6841	0.03028817098981353	None	0.0	0.03028817098981353
139	6889	0.030377306627365156	None	0.0	0.030377306627365156
139	6583	0.03058895872792106	None	0.0	0.03058895872792106
139	6974	0.031070364354314334	None	0.0	0.031070364354314334
139	7004	0.031239109198852654	None	0.0	0.031239109198852654
139	6760	0.03094264916413819	None	0.0	0.03094264916413819
139	7041	0.030561512490101864	None	0.0	0.030561512490101864
139	7042	0.02984236880171882	None	0.0	0.02984236880171882
139	6960	0.029938269550252757	None	0.0	0.029938269550252757
139	6961	0.03050560321861873	None	0.0	0.03050560321861873
139	6959	0.031182682200590384	None	0.0	0.031182682200590384
139	6901	0.030437654777863192	None	0.0	0.030437654777863192
139	6996	0.031024013612066578	None	0.0	0.031024013612066578
139	6908	0.028978139090178292	None	0.0	0.028978139090178292
139	6909	0.030369803767543058	None	0.0	0.030369803767543058
139	6979	0.0306140033667307	None	0.0	0.0306140033667307
139	6988	0.008518900429500799	None	0.0	0.008518900429500799
139	7015	0.019240165811374582	None	0.0	0.019240165811374582
139	5962	0.03080409097030902	None	0.0	0.03080409097030902
139	6684	0.031375993061682386	None	0.0	0.031375993061682386
139	7048	0.0316366064748469	None	0.0	0.0316366064748469
139	6951	0.030979648456554758	None	0.0	0.030979648456554758
139	6690	0.03047765705303573	None	0.0	0.03047765705303573
139	6821	0.03248329968747038	None	0.0	0.03248329968747038
139	6880	0.03003404379151978	None	0.0	0.03003404379151978
139	6962	0.031463653293689414	None	0.0	0.031463653293689414
139	6552	0.03176114880012049	None	0.0	0.03176114880012049
139	6730	0.02920694303817008	None	0.0	0.02920694303817008
139	6592	0.03005812111580648	None	0.0	0.03005812111580648
139	6983	0.031920922693197316	None	0.0	0.031920922693197316
139	7010	0.03284653864881463	None	0.0	0.03284653864881463
139	6778	0.03028817098981353	None	0.0	0.03028817098981353
139	5948	0.030830275704905485	None	0.0	0.030830275704905485
139	6999	0.031776224932324126	None	0.0	0.031776224932324126
139	6562	0.03094264916413819	None	0.0	0.03094264916413819
139	7009	0.031725729223614475	None	0.0	0.031725729223614475
139	7025	0.028331840775909882	None	0.0	0.028331840775909882
139	5985	0.030178269971059282	None	0.0	0.030178269971059282
139	7024	0.02859037689918672	None	0.0	0.02859037689918672
139	6969	0.03351096490298838	None	0.0	0.03351096490298838
139	6501	0.03099927007548029	None	0.0	0.03099927007548029
139	6990	0.030706605853168322	None	0.0	0.030706605853168322
139	6749	0.03023323771028867	None	0.0	0.03023323771028867
139	6849	0.030136011737073996	None	0.0	0.030136011737073996
139	6680	0.029612640510525656	None	0.0	0.029612640510525656
139	6856	0.031692628325441494	None	0.0	0.031692628325441494
139	6958	0.028310262035533357	None	0.0	0.028310262035533357
139	6455	0.03063911893733047	None	0.0	0.03063911893733047
139	6548	0.030774918130916686	None	0.0	0.030774918130916686
139	6911	0.03025112258943032	None	0.0	0.03025112258943032
139	6471	0.030092701167720455	None	0.0	0.030092701167720455
139	6382	0.030998150126499997	None	0.0	0.030998150126499997
139	6956	0.028975059253862828	None	0.0	0.028975059253862828
139	6921	0.031364556668169535	None	0.0	0.031364556668169535
139	6907	0.029896238545656213	None	0.0	0.029896238545656213
139	6896	0.03136339101478455	None	0.0	0.03136339101478455
139	7039	0.0280000697061643	None	0.0	0.0280000697061643
139	6892	0.031619031660864584	None	0.0	0.031619031660864584
139	6796	0.03267832224490737	None	0.0	0.03267832224490737
139	6646	0.03197476042027104	None	0.0	0.03197476042027104
139	6776	0.029486243263150365	None	0.0	0.029486243263150365
139	6953	0.0309713760506599	None	0.0	0.0309713760506599
139	6652	0.03092316671486654	None	0.0	0.03092316671486654
139	7034	0.028307841809008607	None	0.0	0.028307841809008607
139	7005	0.030863811686654835	None	0.0	0.030863811686654835
139	6890	0.028733694917990295	None	0.0	0.028733694917990295
139	6673	0.031486651410914945	None	0.0	0.031486651410914945
139	6769	0.030006971169647508	None	0.0	0.030006971169647508
139	6467	0.031178844530200707	None	0.0	0.031178844530200707
139	6935	0.031463653293689414	None	0.0	0.031463653293689414
139	6783	0.030525905368011926	None	0.0	0.030525905368011926
139	5556	0.031346431253335034	None	0.0	0.031346431253335034
139	6971	0.03074681417901378	None	0.0	0.03074681417901378
139	5420	0.031696074815704384	None	0.0	0.031696074815704384
139	7003	0.02901751230954238	None	0.0	0.02901751230954238
139	6944	0.03189960406199655	None	0.0	0.03189960406199655
139	6825	0.029887722673308727	None	0.0	0.029887722673308727
139	5906	0.030346490189559313	None	0.0	0.030346490189559313
71	3216	0.020301615166617215	None	0.03279093418406835	0.020301615166617215
71	3369	0.012938738855902592	None	0.15300174006605102	0.012938738855902592
71	3417	0.014845767856239872	None	0.02866323427811014	0.014845767856239872
71	3559	0.006824120215482319	None	0.07742000900874704	0.006824120215482319
71	3532	0.005564393586567683	None	0.03279093418406835	0.005564393586567683
71	3558	0.01800624781003606	None	0.03279093418406835	0.01800624781003606
71	3448	0.010506056375897325	None	0.007818973172620775	0.010506056375897325
71	3607	0.014296436750075662	None	0.0800519103175747	0.014296436750075662
71	3105	0.007417376065106917	None	0.10949304756956006	0.007417376065106917
71	3310	0.00251604298994213	None	0.200453364832883	0.00251604298994213
71	3430	0.011108528820503753	None	0.21785206837509982	0.011108528820503753
71	3634	0.0007262403047679669	None	0.17832880019797437	0.0007262403047679669
71	3608	0.0019461078967212614	None	0.02866323427811014	0.0019461078967212614
71	3166	0.008896187954355624	None	0.08778252332235084	0.008896187954355624
71	3611	0.0036710592527203893	None	0.22264149394486554	0.0036710592527203893
71	3376	0.010677421813017635	None	0.02866323427811014	0.010677421813017635
71	3637	0.0004382690121695584	None	0.07302092945998173	0.0004382690121695584
71	3551	0.00627807516015195	None	0.2010543944891384	0.00627807516015195
71	3626	0.0015369333134459125	None	0.3892144301176538	0.0015369333134459125
71	3469	0.006296815362289134	None	0.08778252332235084	0.006296815362289134
71	3531	0.02026766668505073	None	0.08776808185439622	0.02026766668505073
71	3022	0.008798293066897748	None	0.0751729643394586	0.008798293066897748
71	3644	0.013996459398428661	None	0.07808801164995788	0.013996459398428661
71	3473	0.00770632597637591	None	0.10949304756956006	0.00770632597637591
71	3391	0.0028427464749161253	None	0.19779713551841777	0.0028427464749161253
71	3601	0.0006377598667260957	None	0.19735649992718254	0.0006377598667260957
71	3649	0.005304099282962723	None	0.24795707109658477	0.005304099282962723
71	3563	0.01512932220553557	None	0.02866323427811014	0.01512932220553557
71	3577	0.0016816398232109096	None	0.15064536908605616	0.0016816398232109096
71	3583	0.0012299196338115058	None	0.15529533531162515	0.0012299196338115058
71	3494	0.005378746578038147	None	0.27593238505986745	0.005378746578038147
71	3556	0.0019273672851891203	None	0.4042232411486735	0.0019273672851891203
71	3260	0.006550559163754567	None	0.07742000900874704	0.006550559163754567
71	3245	0.00695126705360938	None	0.15954211131564816	0.00695126705360938
71	3522	0.0004942286747521288	None	0.14054128901170965	0.0004942286747521288
71	2775	0.0009438624470715095	None	0.17832880019797437	0.0009438624470715095
71	3609	-8.300362525710571e-05	None	0.5442156521189121	-8.300362525710571e-05
71	3304	0.00446792842973617	None	0.1889930060801261	0.00446792842973617
71	3633	-0.000510883459290647	None	0.43415354721644944	-0.000510883459290647
71	3612	0.020061785684756542	None	0.03279093418406835	0.020061785684756542
71	3116	0.006375774700399623	None	0.11679117416912636	0.006375774700399623
71	3554	0.019235579505629437	None	0.09252358145813315	0.019235579505629437
71	3513	0.00922306171719479	None	0.2010543944891384	0.00922306171719479
71	3642	0.01366682520693112	None	0.24634232568127631	0.01366682520693112
71	3200	0.00690559035441866	None	0.007818973172620775	0.00690559035441866
71	3549	0.004652299522926704	None	0.22264149394486554	0.004652299522926704
71	3399	0.0016667352296147896	None	0.3135639098869353	0.0016667352296147896
71	3514	0.006905323830998769	None	0.08778252332235084	0.006905323830998769
71	3504	0.008645041280163636	None	0.11679117416912636	0.008645041280163636
71	3648	-2.0260137955196074e-05	None	0.36544395370036253	-2.0260137955196074e-05
71	3153	0.003588292146705972	None	0.2804839973113161	0.003588292146705972
71	3622	-4.544677755737085e-05	None	0.17231930792296943	-4.544677755737085e-05
71	3623	0.0034712803084718945	None	0.39901288991928807	0.0034712803084718945
71	3603	0.006120566921450362	None	0.07742000900874704	0.006120566921450362
71	3646	0.013668976998083584	None	0.14933613145515115	0.013668976998083584
71	3300	0.007112280097610258	None	0.20752383464136043	0.007112280097610258
71	3620	0.00628808008848184	None	0.0751729643394586	0.00628808008848184
71	3495	0.0005081143492781392	None	0.3357418775417431	0.0005081143492781392
71	3614	0.0009490150451895051	None	0.14933613145515115	0.0009490150451895051
71	3211	0.008798028458169033	None	0.3695843802243908	0.008798028458169033
71	3317	0.006316574199629749	None	0.07742000900874704	0.006316574199629749
71	3578	0.012295608110599602	None	0.007818973172620775	0.012295608110599602
71	3553	0.006750167687565181	None	0.15954211131564816	0.006750167687565181
71	3547	0.002321105663207238	None	0.5442156521189121	0.002321105663207238
71	3455	0.0162273332248378	None	0.08776808185439622	0.0162273332248378
71	3539	0.0031058370676433724	None	0.21430839245018043	0.0031058370676433724
71	3462	0.007523274059747728	None	0.1889930060801261	0.007523274059747728
71	3615	0.0015771895716952008	None	0.5404349101810142	0.0015771895716952008
71	3392	0.0052372514088664624	None	0.39247113741875317	0.0052372514088664624
71	3616	0.0023689652477253864	None	0.5442156521189121	0.0023689652477253864
71	3593	0.014859842831420746	None	0.07808801164995788	0.014859842831420746
71	3638	0.006465428500818551	None	0.10949304756956006	0.006465428500818551
71	3386	0.011034962794661403	None	0.007818973172620775	0.011034962794661403
71	3625	0.003351351712879503	None	0.2238560478091375	0.003351351712879503
71	3520	0.004975576874666698	None	0.21166948068408117	0.004975576874666698
71	3579	0.014735473239245506	None	0.0800519103175747	0.014735473239245506
71	3466	0.006283671922799842	None	0.07742000900874704	0.006283671922799842
71	3016	0.009281732162962816	None	0.3695843802243908	0.009281732162962816
71	3410	0.014754165142240299	None	0.0800519103175747	0.014754165142240299
71	3397	0.014520451318930724	None	0.19701647811876227	0.014520451318930724
71	3630	0.008237239350497163	None	0.15954211131564816	0.008237239350497163
71	3632	0.009260385188512438	None	0.3695843802243908	0.009260385188512438
71	3231	0.0064255741292263335	None	0.21218212617649676	0.0064255741292263335
71	3255	0.005874816056956348	None	0.452197154525016	0.005874816056956348
71	3617	0.00044888148940629304	None	0.21530655393620127	0.00044888148940629304
71	3511	0.030248905756457643	None	0.007818973172620775	0.030248905756457643
71	3598	0.016951288172152138	None	0.007818973172620775	0.016951288172152138
71	3206	0.007634359859706486	None	0.007818973172620775	0.007634359859706486
71	3562	0.00667012076425463	None	0.07742000900874704	0.00667012076425463
71	3363	0.013249691704345439	None	0.14933613145515115	0.013249691704345439
71	3521	0.013519830721968246	None	0.07808801164995788	0.013519830721968246
71	3501	0.0071595306258979705	None	0.11679117416912636	0.0071595306258979705
71	3546	0.004513872683987135	None	0.22264149394486554	0.004513872683987135
71	3143	0.008984658133680434	None	0.2010543944891384	0.008984658133680434
71	3636	0.004862821213496365	None	0.16876193153135338	0.004862821213496365
71	3073	0.006812553587767185	None	0.04096437184117775	0.006812553587767185
71	3552	0.0063578023293879475	None	0.11679117416912636	0.0063578023293879475
71	3574	0.005774382413206386	None	0.1569472842759752	0.005774382413206386
71	3619	0.002933451201696115	None	0.1895949087690004	0.002933451201696115
71	3508	0.011406373862689851	None	0.18748585674293228	0.011406373862689851
54	2683	-4.5291392399057614e-05	None	0.32319786328448613	-4.5291392399057614e-05
54	2671	6.129423552349341e-05	None	0.34991489446494073	6.129423552349341e-05
54	2800	0.0001334467805396523	None	0.39980139104357865	0.0001334467805396523
54	2675	-2.422586704303803e-06	None	0.37357592546399393	-2.422586704303803e-06
54	2785	0.00042071933183316263	None	0.4035476754066047	0.00042071933183316263
54	2723	0.0001469890273389481	None	0.28528612597551806	0.0001469890273389481
54	2560	0.0008523411623801051	None	0.4342093786038328	0.0008523411623801051
54	2629	0.0004880036138506416	None	0.23773084413399753	0.0004880036138506416
54	2677	-3.6132038106245e-05	None	0.2858529345942332	-3.6132038106245e-05
54	2672	3.9019878344522556e-05	None	0.4904216419351122	3.9019878344522556e-05
54	2602	0.00024344934985737443	None	0.4955311095419629	0.00024344934985737443
54	2710	0.0006437938203327449	None	0.13750887671383213	0.0006437938203327449
54	2615	0.000849415506505972	None	0.27693410202153534	0.000849415506505972
54	2663	0.0005439383927294658	None	0.31720791273766424	0.0005439383927294658
54	2558	0.00027454759634769083	None	0.45032906977547676	0.00027454759634769083
54	2556	0.00019585159281649902	None	0.32522385726177355	0.00019585159281649902
54	2707	0.00017165385331736796	None	0.4125356908459312	0.00017165385331736796
54	2681	0.0014006201693334908	None	0.28663190381647297	0.0014006201693334908
54	2703	-6.315317602410395e-08	None	0.4920010700532352	-6.315317602410395e-08
54	2625	0.0006515817828548178	None	0.30947874769232975	0.0006515817828548178
54	2758	-2.9454877413816573e-09	None	0.23005280116325366	-2.9454877413816573e-09
54	2682	-3.2369483392530087e-06	None	0.3179980268493766	-3.2369483392530087e-06
54	2571	0.0018525277771536466	None	0.4241170617973224	0.0018525277771536466
54	2658	7.999867401353083e-07	None	0.3191453208632147	7.999867401353083e-07
54	2664	0.0004499202775790091	None	0.4424910385060648	0.0004499202775790091
54	2715	0.0034832466466160846	None	0.3022828945862895	0.0034832466466160846
54	2635	0.0010087803590716677	None	0.431595430125051	0.0010087803590716677
54	2687	0.00022222880235451653	None	0.4342093786038328	0.00022222880235451653
54	2755	-8.945659376971942e-07	None	0.4364629970735125	-8.945659376971942e-07
54	2764	1.719255006889217e-05	None	0.46129221212175586	1.719255006889217e-05
54	2714	0.0022106313650110056	None	0.30710091584003224	0.0022106313650110056
54	2653	0.0008823382285206669	None	0.42904436667006723	0.0008823382285206669
54	2781	-3.291257355887356e-05	None	0.3191404968494953	-3.291257355887356e-05
54	2660	-1.8760374710344797e-06	None	0.3598688769448263	-1.8760374710344797e-06
54	2775	0.0009438624470715095	None	0.32583072954360576	0.0009438624470715095
54	2766	0.00017991451439638477	None	0.20829420570496185	0.00017991451439638477
54	2778	4.2983201328243944e-05	None	0.19708388500994428	4.2983201328243944e-05
54	2718	0.001283084546290202	None	0.2947597459735441	0.001283084546290202
54	2666	0.00017958197128360934	None	0.3789505899661732	0.00017958197128360934
54	2587	-8.984246820959724e-08	None	0.5643403863936778	-8.984246820959724e-08
54	2712	0.0011861575673857165	None	0.3446068525587873	0.0011861575673857165
54	2798	1.1614601252412e-08	None	0.670270312725523	1.1614601252412e-08
54	2720	0.0008451502033363488	None	0.23773084413399753	0.0008451502033363488
54	2686	0.0001776329782759568	None	0.2688487120436754	0.0001776329782759568
54	2782	0.009476471581734392	None	0.3514025927840576	0.009476471581734392
54	2786	0.004495352898446788	None	0.3273700038631984	0.004495352898446788
54	2611	-1.1960316585804827e-07	None	0.573151439828176	-1.1960316585804827e-07
54	2772	4.5621973093269614e-05	None	0.33663932039880545	4.5621973093269614e-05
54	2637	-4.246516480210758e-06	None	0.3179980268493766	-4.246516480210758e-06
54	2749	0.00021174385998554157	None	0.3077454513530886	0.00021174385998554157
54	2794	0.00015090043084569507	None	0.3439227726427135	0.00015090043084569507
54	2578	0.0001754914873820052	None	0.2728736784024617	0.0001754914873820052
54	2612	2.923925246402408e-06	None	0.6281081048489895	2.923925246402408e-06
54	2680	0.00010463726108193032	None	0.3439227726427135	0.00010463726108193032
54	2716	1.0045217445759843e-08	None	0.3966612373596796	1.0045217445759843e-08
54	2754	0.0008035002050332194	None	0.2728736784024617	0.0008035002050332194
54	2797	-2.3284631782954424e-06	None	0.5945562006241348	-2.3284631782954424e-06
54	2633	0.000668677240555257	None	0.3056373269268663	0.000668677240555257
54	2561	0.00012078999779622861	None	0.22034574337808316	0.00012078999779622861
54	2627	8.585657830413704e-05	None	0.4050987848907285	8.585657830413704e-05
54	2725	0.00015114001358097905	None	0.3439227726427135	0.00015114001358097905
54	2737	-8.709809492492752e-06	None	0.2978030899544316	-8.709809492492752e-06
54	2770	0.00045452828946662043	None	0.2830001998180659	0.00045452828946662043
54	2746	0.00019883327240160042	None	0.3031643656164037	0.00019883327240160042
54	2740	-1.1404611438927689e-08	None	0.5043629962353768	-1.1404611438927689e-08
54	2745	0.004048089153960477	None	0.3838083808533508	0.004048089153960477
54	2674	0.0012897563302108886	None	0.3822165527161989	0.0012897563302108886
54	2632	-6.891750590129452e-11	None	0.3966612373596796	-6.891750590129452e-11
54	2795	0.00023034844550019436	None	0.41024590025854746	0.00023034844550019436
54	2609	-3.993071659716019e-06	None	0.3054221764716641	-3.993071659716019e-06
54	2750	-4.970083314504018e-06	None	0.37357592546399393	-4.970083314504018e-06
54	2721	0.000496441840580045	None	0.2440526835561625	0.000496441840580045
54	2698	0.000636146829635612	None	0.13750887671383213	0.000636146829635612
54	2793	-1.802781009569002e-05	None	0.30964185427292495	-1.802781009569002e-05
54	2599	0.00037488171780659273	None	0.3191404968494953	0.00037488171780659273
54	2747	0.00045031182306610584	None	0.5094183385576994	0.00045031182306610584
54	2763	0.0011957393917983994	None	0.28916614459957557	0.0011957393917983994
54	2784	1.1665999082805183e-06	None	0.5043629962353768	1.1665999082805183e-06
54	2626	-1.7994573497340282e-09	None	0.670270312725523	-1.7994573497340282e-09
54	2734	0.0003472639075896849	None	0.3201379852314171	0.0003472639075896849
54	2574	0.0004213848784516075	None	0.23773084413399753	0.0004213848784516075
54	2729	0.0014229696768380293	None	0.301950797771961	0.0014229696768380293
54	2788	0.0002885105638017236	None	0.4955311095419629	0.0002885105638017236
54	2652	0.006473740302020111	None	0.3078687196752565	0.006473740302020111
54	2679	0.0005549060663281589	None	0.438975116453798	0.0005549060663281589
54	2753	0.00010822016427752927	None	0.4125356908459312	0.00010822016427752927
54	2659	0.0005233655375799465	None	0.29014303423907284	0.0005233655375799465
54	2773	-1.2618941102087248e-05	None	0.299193086760874	-1.2618941102087248e-05
54	2630	0.000647431633340998	None	0.13750887671383213	0.000647431633340998
54	2743	0.0005023749649552791	None	0.2357722775976126	0.0005023749649552791
54	2787	0.001348315792863012	None	0.3090975468710425	0.001348315792863012
54	2722	0.0002534183975780665	None	0.4955311095419629	0.0002534183975780665
54	2777	0.0025579667709568466	None	0.4107178811762905	0.0025579667709568466
54	2618	7.342345349075137e-06	None	0.23773084413399753	7.342345349075137e-06
54	2757	0.0005317409498582023	None	0.3283005255988093	0.0005317409498582023
54	2695	-3.3848226886092e-05	None	0.431595430125051	-3.3848226886092e-05
54	2762	0.0004305673344418863	None	0.3118117775207748	0.0004305673344418863
54	2731	0.003153524370899335	None	0.2969604793148502	0.003153524370899335
54	2691	0.0011794171475879814	None	0.3273700038631984	0.0011794171475879814
54	2650	-2.1670477410144912e-05	None	0.3821753021645715	-2.1670477410144912e-05
108	4742	0.030206545636568535	None	0.0	0.030206545636568535
108	5202	0.03158091116240159	None	0.0	0.03158091116240159
108	5469	0.030612586864517108	None	0.0	0.030612586864517108
108	5045	0.0298684809011559	None	0.0	0.0298684809011559
108	5158	0.031063316972658513	None	0.0	0.031063316972658513
108	5144	0.031082294159446983	None	0.0	0.031082294159446983
108	5463	0.027836871828282105	None	0.0	0.027836871828282105
108	5476	0.02983568034377559	None	0.0	0.02983568034377559
108	5314	0.02785905792543577	None	0.0	0.02785905792543577
108	4074	0.03169161400553675	None	0.0	0.03169161400553675
108	5260	0.03017584659402139	None	0.0	0.03017584659402139
108	5259	0.03147119508342647	None	0.0	0.03147119508342647
108	5461	0.026818663151660673	None	0.0	0.026818663151660673
108	5498	0.03111860862481046	None	0.0	0.03111860862481046
108	5453	0.004880660183512423	None	0.3024023812243355	0.004880660183512423
108	5363	0.030989792724721816	None	0.0	0.030989792724721816
108	5470	0.02954572171009567	None	0.0	0.02954572171009567
108	5418	0.028806678339405502	None	0.0680577547132645	0.028806678339405502
108	5487	0.030005223736602613	None	0.0	0.030005223736602613
108	5184	0.029849570965339824	None	0.0	0.029849570965339824
108	5261	0.029432396327275193	None	0.0	0.029432396327275193
108	5455	0.028565623440011432	None	0.0	0.028565623440011432
108	5394	0.029556264086607283	None	0.0	0.029556264086607283
108	5396	0.030180235965054186	None	0.0	0.030180235965054186
108	5344	0.029796753282591598	None	0.0	0.029796753282591598
108	5411	0.021508428213799488	None	0.1725805823776685	0.021508428213799488
108	5500	0.031343819810602365	None	0.0	0.031343819810602365
108	5409	0.028644008735655518	None	0.0	0.028644008735655518
108	5401	0.030000762108432794	None	0.0	0.030000762108432794
108	5429	0.027958215010607104	None	0.0	0.027958215010607104
108	5471	0.030612464508902076	None	0.0	0.030612464508902076
108	5387	0.030933027409065603	None	0.0	0.030933027409065603
108	5340	0.030182182448119564	None	0.0	0.030182182448119564
108	5449	0.02887551542458655	None	0.0	0.02887551542458655
108	5053	0.03121654433558799	None	0.0	0.03121654433558799
108	5454	0.0284928255633209	None	0.0	0.0284928255633209
108	4970	0.030923097342711467	None	0.0	0.030923097342711467
108	5063	0.03147119508342647	None	0.0	0.03147119508342647
108	5466	0.02768070387548806	None	0.0	0.02768070387548806
108	5252	0.030787243362586914	None	0.0	0.030787243362586914
108	4725	0.030950549412386823	None	0.0	0.030950549412386823
108	5465	0.030704546847451334	None	0.0	0.030704546847451334
108	4855	0.031102193591680996	None	0.0	0.031102193591680996
108	5381	0.030543323546074124	None	0.0	0.030543323546074124
108	5370	0.030644135968817855	None	0.0	0.030644135968817855
108	5222	0.030564654446117903	None	0.0	0.030564654446117903
108	5194	0.032314967917629944	None	0.0	0.032314967917629944
108	5380	0.028913820679636285	None	0.0	0.028913820679636285
108	5304	0.03210900393675388	None	0.0	0.03210900393675388
108	5061	0.030389342879389276	None	0.0	0.030389342879389276
108	4914	0.030524279280950903	None	0.0	0.030524279280950903
108	5278	0.030555112325755404	None	0.0	0.030555112325755404
108	5180	0.030285655880879364	None	0.0	0.030285655880879364
108	4987	0.03134136140754371	None	0.0	0.03134136140754371
108	5393	0.030590121256627162	None	0.0	0.030590121256627162
108	5488	0.03068863428413252	None	0.0	0.03068863428413252
108	5362	0.030265890329822912	None	0.0	0.030265890329822912
108	5274	0.03068863428413252	None	0.0	0.03068863428413252
108	4932	0.030455237572048675	None	0.0	0.030455237572048675
108	5478	0.0286348703021617	None	0.0	0.0286348703021617
108	5205	0.030213864297978378	None	0.0	0.030213864297978378
108	5028	0.029840488200958627	None	0.0	0.029840488200958627
108	5427	0.030180235965054186	None	0.0	0.030180235965054186
108	5199	0.029521108851949068	None	0.0	0.029521108851949068
108	5054	0.03078783658528894	None	0.0	0.03078783658528894
108	4861	0.029812178878649273	None	0.0	0.029812178878649273
108	4844	0.030309253696115097	None	0.0	0.030309253696115097
108	5156	0.029620658545808715	None	0.0	0.029620658545808715
108	5364	0.030180201494776467	None	0.0	0.030180201494776467
108	5412	0.02971581232411577	None	0.0	0.02971581232411577
108	4837	0.03130964635282567	None	0.0	0.03130964635282567
108	5246	0.030520051199370957	None	0.0	0.030520051199370957
108	4514	0.03136950736407603	None	0.0	0.03136950736407603
108	5477	0.005080709972090918	None	0.3024023812243355	0.005080709972090918
108	5005	0.029795922151310855	None	0.0	0.029795922151310855
108	5458	0.028096387503727324	None	0.0	0.028096387503727324
108	5413	0.031346207871951984	None	0.0	0.031346207871951984
108	5082	0.029797720187304963	None	0.0	0.029797720187304963
108	5499	0.029094183898190188	None	0.0	0.029094183898190188
108	5468	0.029087031021230884	None	0.0	0.029087031021230884
108	5426	0.02683972037658464	None	0.0	0.02683972037658464
108	5187	0.030099502794161834	None	0.0	0.030099502794161834
108	5423	0.030987054511463653	None	0.0	0.030987054511463653
108	5160	0.031062973301679647	None	0.0	0.031062973301679647
108	5480	0.03043958554182823	None	0.0	0.03043958554182823
108	4991	0.030554161844930622	None	0.0	0.030554161844930622
108	5162	0.02981260115554913	None	0.0	0.02981260115554913
108	5494	0.028753047085831752	None	0.0	0.028753047085831752
108	4695	0.03147900129338963	None	0.0	0.03147900129338963
108	5400	0.03027628428591626	None	0.0	0.03027628428591626
108	5420	0.031696074815704384	None	0.0	0.031696074815704384
108	5489	0.029613076419168178	None	0.0	0.029613076419168178
108	5336	0.02880676352704165	None	0.0	0.02880676352704165
108	5351	0.030068309943513942	None	0.0	0.030068309943513942
108	5334	0.029191632760548914	None	0.0	0.029191632760548914
108	5430	0.03155343759615913	None	0.0	0.03155343759615913
108	5492	0.030030766834020797	None	0.0	0.030030766834020797
108	5481	0.028570616348630132	None	0.0	0.028570616348630132
108	5446	0.02968047764061967	None	0.0	0.02968047764061967
108	5473	0.029624184967646763	None	0.0	0.029624184967646763
34	1751	0.37360679774997896	0.37360679774997896	0.5165670840723646	0.37360679774997896
34	1733	0.3066790104004098	0.3066790104004098	0.38708553878222735	0.3066790104004098
34	1214	0.43817584469282184	0.43817584469282184	0.47819980713454974	0.43817584469282184
34	1597	0.3239303388646272	0.3239303388646272	0.3308569316843598	0.3239303388646272
34	1784	0.36105241920073994	0.36105241920073994	0.4453912425033426	0.36105241920073994
34	1562	0.3497708665305968	0.3497708665305968	0.4119231061850246	0.3497708665305968
34	1772	0.4066801320116065	0.4066801320116065	0.4490262801879251	0.4066801320116065
34	1718	0.36105241920073994	0.36105241920073994	0.4453912425033426	0.36105241920073994
34	1549	0.3845069291236287	0.3845069291236287	0.39031420825814594	0.3845069291236287
34	1759	0.3121287775183908	0.3121287775183908	0.3329425927025801	0.3121287775183908
34	1510	0.39748403631399276	0.39748403631399276	0.4307768023587135	0.39748403631399276
34	1696	0.39586405588235263	0.39586405588235263	0.43852367626569205	0.39586405588235263
34	1726	0.37554197171861253	0.37554197171861253	0.4222218110950293	0.37554197171861253
34	1681	0.3832453298528328	0.3832453298528328	0.40383314926210045	0.3832453298528328
34	1710	0.35775497705396647	0.35775497705396647	0.35775497705396647	0.35775497705396647
34	1688	0.49043509709195987	0.49043509709195987	0.4991505453605001	0.49043509709195987
34	1448	0.36344180371301366	0.36344180371301366	0.38692652446082587	0.36344180371301366
34	1765	0.27351228924228194	0.27351228924228194	0.3138187156764178	0.27351228924228194
34	1714	0.4333211352721609	0.4333211352721609	0.48454583490362035	0.4333211352721609
34	1708	0.32110366404410406	0.32110366404410406	0.35037673740891484	0.32110366404410406
34	1650	0.37871107827651557	0.37871107827651557	0.4314500244177015	0.37871107827651557
34	1278	0.37554197171861253	0.37554197171861253	0.4222218110950293	0.37554197171861253
34	1660	0.4225174607303022	0.4225174607303022	0.5466063671837866	0.4225174607303022
34	1540	0.34433453059751906	0.34433453059751906	0.45756473865912517	0.34433453059751906
34	1202	0.3828233043660786	0.3828233043660786	0.5033395162841605	0.3828233043660786
34	1727	0.3449993475018127	0.3449993475018127	0.3449993475018127	0.3449993475018127
34	1693	0.37554197171861253	0.37554197171861253	0.4222218110950293	0.37554197171861253
34	1684	0.3818381137804291	0.3818381137804291	0.48356251735617495	0.3818381137804291
34	1470	0.3647014290936895	0.3647014290936895	0.4074063670525211	0.3647014290936895
34	1770	0.28690848378701744	0.28690848378701744	0.3033765899128233	0.28690848378701744
34	1728	0.3449993475018127	0.3449993475018127	0.3449993475018127	0.3449993475018127
34	1737	0.33217675406211516	0.33217675406211516	0.353645552772985	0.33217675406211516
34	1778	0.37687831547722317	0.37687831547722317	0.3886350527331309	0.37687831547722317
34	1651	0.3531321143235341	0.3531321143235341	0.4965465252859693	0.3531321143235341
34	879	0.37547050285454897	0.37547050285454897	0.4154697100945131	0.37547050285454897
34	1724	0.35896187129488655	0.35896187129488655	0.3778311466488405	0.35896187129488655
34	1722	0.37243287179256923	0.37243287179256923	0.433472862743567	0.37243287179256923
34	1715	0.37547050285454897	0.37547050285454897	0.4154697100945131	0.37547050285454897
34	1746	0.4241083278896968	0.4241083278896968	0.4304069859806514	0.4241083278896968
34	1702	0.43817584469282184	0.43817584469282184	0.47819980713454974	0.43817584469282184
34	1603	0.33229134724723897	0.33229134724723897	0.3561247621868276	0.33229134724723897
34	1518	0.4092928015016584	0.4092928015016584	0.4572116890117421	0.4092928015016584
34	1791	0.43258870507379943	0.43258870507379943	0.500216873880578	0.43258870507379943
34	1736	0.3352159949348081	0.3352159949348081	0.361303471621009	0.3352159949348081
34	1638	0.3648647572588656	0.3648647572588656	0.4539031500560301	0.3648647572588656
34	1748	0.3635874705260625	0.3635874705260625	0.4467788570536162	0.3635874705260625
34	1552	0.32183399324944445	0.32183399324944445	0.40909811946339864	0.32183399324944445
34	1690	0.34857781721457193	0.34857781721457193	0.3558119513372407	0.34857781721457193
34	1671	0.3531321143235341	0.3531321143235341	0.4965465252859693	0.3531321143235341
34	1764	0.3591710137012972	0.3591710137012972	0.3591710137012972	0.3591710137012972
34	1633	0.3497980265605048	0.3497980265605048	0.4168395839571725	0.3497980265605048
34	1522	0.37853813670022046	0.37853813670022046	0.4660223862383634	0.37853813670022046
34	1675	0.37018471170627587	0.37018471170627587	0.4035202970484197	0.37018471170627587
34	1612	0.3524792383496934	0.3524792383496934	0.4351252972421301	0.3524792383496934
34	1431	0.49815983590220725	0.49815983590220725	0.6243564943672718	0.49815983590220725
34	1750	0.6338047081340027	0.6338047081340027	0.9222292891019925	0.6338047081340027
34	1797	0.30243258861256617	0.30243258861256617	0.32655746922847984	0.30243258861256617
34	1740	0.36021124708593083	0.36021124708593083	0.4021713648250379	0.36021124708593083
34	1781	0.32102884988337316	0.32102884988337316	0.3979807704686821	0.32102884988337316
34	1766	0.40275984374997453	0.40275984374997453	0.4446251406152191	0.40275984374997453
34	1632	0.3365475700091383	0.3365475700091383	0.4451827554428093	0.3365475700091383
34	1460	0.3970896472806771	0.3970896472806771	0.4311141560018875	0.3970896472806771
34	1663	0.32183399324944445	0.32183399324944445	0.40909811946339864	0.32183399324944445
34	1776	0.37547050285454897	0.37547050285454897	0.4154697100945131	0.37547050285454897
34	1609	0.4092928015016584	0.4092928015016584	0.4572116890117421	0.4092928015016584
34	1526	0.3637668448830612	0.3637668448830612	0.45361482500328637	0.3637668448830612
34	1706	0.37746273117378965	0.37746273117378965	0.42748934503061964	0.37746273117378965
34	1535	0.37360679774997896	0.37360679774997896	0.5165670840723646	0.37360679774997896
34	1774	0.3914224623939174	0.3914224623939174	0.4255898336823584	0.3914224623939174
34	1414	0.4306610365475908	0.4306610365475908	0.47954402192801293	0.4306610365475908
34	1647	0.43817584469282184	0.43817584469282184	0.47819980713454974	0.43817584469282184
34	1686	0.42280505345152297	0.42280505345152297	0.4361657755602585	0.42280505345152297
34	1782	0.35526350521594036	0.35526350521594036	0.4339729695189473	0.35526350521594036
34	1670	0.390220143733807	0.390220143733807	0.44218337470361196	0.390220143733807
34	1591	0.3365475700091383	0.3365475700091383	0.4451827554428093	0.3365475700091383
34	515	0.48574155980901856	0.48574155980901856	0.5901157098869212	0.48574155980901856
34	1719	0.35753053579579785	0.35753053579579785	0.4051037783823081	0.35753053579579785
34	1739	0.48574155980901856	0.48574155980901856	0.5901157098869212	0.48574155980901856
34	1398	0.3958936048589876	0.3958936048589876	0.5165779075003221	0.3958936048589876
34	1798	0.35430975803419146	0.35430975803419146	0.402123340755604	0.35430975803419146
34	1653	0.40169546230538317	0.40169546230538317	0.40169546230538317	0.40169546230538317
34	1172	0.3267254903714004	0.3267254903714004	0.39936395028437177	0.3267254903714004
34	1505	0.42280505345152297	0.42280505345152297	0.4361657755602585	0.42280505345152297
34	1285	0.42280505345152297	0.42280505345152297	0.4361657755602585	0.42280505345152297
34	1771	0.32522063208134566	0.32522063208134566	0.35499234449136524	0.32522063208134566
34	1707	0.5630426514328389	0.5630426514328389	0.5832185598991688	0.5630426514328389
34	1753	0.38531444258272224	0.38531444258272224	0.4187488694290403	0.38531444258272224
34	1695	0.3407467169694917	0.3407467169694917	0.3407467169694917	0.3407467169694917
34	1711	0.3428421512100405	0.3428421512100405	0.41670992480204533	0.3428421512100405
34	1768	0.3637668448830612	0.3637668448830612	0.45361482500328637	0.3637668448830612
34	1752	0.3407467169694917	0.3407467169694917	0.3407467169694917	0.3407467169694917
34	1561	0.32522063208134566	0.32522063208134566	0.35499234449136524	0.32522063208134566
34	1800	0.3841561909162068	0.3841561909162068	0.41105767852987984	0.3841561909162068
34	1555	0.2711651859451033	0.2711651859451033	0.275683047872939	0.2711651859451033
34	1721	0.39831583593928743	0.39831583593928743	0.50085646538481	0.39831583593928743
34	1573	0.4482608748403125	0.4482608748403125	0.4598572585273894	0.4482608748403125
34	1584	0.37360679774997896	0.37360679774997896	0.5165670840723646	0.37360679774997896
34	1749	0.37746273117378965	0.37746273117378965	0.42748934503061964	0.37746273117378965
34	1700	0.3629236255640301	0.3629236255640301	0.418584206560623	0.3629236255640301
34	1762	0.31705594471166876	0.31705594471166876	0.4526374144953353	0.31705594471166876
0	67	0.6798235200215942	0.6798235200215942	0.6798235200215942	0.6798235200215942
0	78	0.3443927134909236	0.3443927134909236	0.3443927134909236	0.3443927134909236
0	27	0.5084620802050611	0.5084620802050611	0.5084620802050611	0.5084620802050611
0	40	0.3882817085084569	0.3882817085084569	0.3882817085084569	0.3882817085084569
0	44	0.42419666298900227	0.42419666298900227	0.42419666298900227	0.42419666298900227
0	66	0.223606797749979	0.223606797749979	0.223606797749979	0.223606797749979
0	95	0.36932463457178866	0.36932463457178866	0.36932463457178866	0.36932463457178866
0	21	0.4164576746294477	0.4164576746294477	0.4164576746294477	0.4164576746294477
0	37	0.40888944273111816	0.40888944273111816	0.40888944273111816	0.40888944273111816
0	58	0.7778420393963398	0.7778420393963398	0.7778420393963398	0.7778420393963398
0	52	0.3303602649470597	0.3303602649470597	0.3303602649470597	0.3303602649470597
0	15	0.09526643923462472	0.09526643923462472	0.09526643923462472	0.09526643923462472
0	92	0.36292462172506085	0.36292462172506085	0.36292462172506085	0.36292462172506085
0	84	0.223606797749979	0.223606797749979	0.223606797749979	0.223606797749979
0	53	0.3517898118223083	0.3517898118223083	0.3517898118223083	0.3517898118223083
0	12	0.3521151918132248	0.3521151918132248	0.3521151918132248	0.3521151918132248
0	41	0.37741846930028233	0.37741846930028233	0.37741846930028233	0.37741846930028233
0	91	0.3717995476237535	0.3717995476237535	0.3717995476237535	0.3717995476237535
0	77	0.36292462172506085	0.36292462172506085	0.36292462172506085	0.36292462172506085
0	38	0.223606797749979	0.223606797749979	0.223606797749979	0.223606797749979
0	64	0.3936983742004326	0.3936983742004326	0.3936983742004326	0.3936983742004326
0	19	0.33635738057869824	0.33635738057869824	0.33635738057869824	0.33635738057869824
0	85	0.5482114907376427	0.5482114907376427	0.5482114907376427	0.5482114907376427
0	49	0.36292462172506085	0.36292462172506085	0.36292462172506085	0.36292462172506085
0	45	0.36496875832108033	0.36496875832108033	0.36496875832108033	0.36496875832108033
0	86	0.7836033191972273	0.7836033191972273	0.7836033191972273	0.7836033191972273
0	35	0.37942945830861635	0.37942945830861635	0.37942945830861635	0.37942945830861635
0	88	0.7049390078324749	0.7049390078324749	0.7049390078324749	0.7049390078324749
0	70	0.37942945830861635	0.37942945830861635	0.37942945830861635	0.37942945830861635
0	80	0.5231131406507497	0.5231131406507497	0.5231131406507497	0.5231131406507497
0	17	0.4817021845527563	0.4817021845527563	0.4817021845527563	0.4817021845527563
0	23	0.3943854529429408	0.3943854529429408	0.3943854529429408	0.3943854529429408
0	57	0.3550766149414507	0.3550766149414507	0.3550766149414507	0.3550766149414507
0	39	0.3537900771425612	0.3537900771425612	0.3537900771425612	0.3537900771425612
0	62	0.45360765225197525	0.45360765225197525	0.45360765225197525	0.45360765225197525
0	22	0.09526643923462472	0.09526643923462472	0.09526643923462472	0.09526643923462472
0	29	0.09526643923462472	0.09526643923462472	0.09526643923462472	0.09526643923462472
0	4	0.4582127790198932	0.4582127790198932	0.4582127790198932	0.4582127790198932
0	76	0.09526643923462472	0.09526643923462472	0.09526643923462472	0.09526643923462472
0	25	0.41980211047107385	0.41980211047107385	0.41980211047107385	0.41980211047107385
0	61	0.5638838507161734	0.5638838507161734	0.5638838507161734	0.5638838507161734
0	60	0.41107004291068383	0.41107004291068383	0.41107004291068383	0.41107004291068383
0	81	0.4784397484093896	0.4784397484093896	0.4784397484093896	0.4784397484093896
0	73	0.37139505205400125	0.37139505205400125	0.37139505205400125	0.37139505205400125
0	72	0.43676335765754715	0.43676335765754715	0.43676335765754715	0.43676335765754715
0	89	0.3727241009373431	0.3727241009373431	0.3727241009373431	0.3727241009373431
0	51	0.223606797749979	0.223606797749979	0.223606797749979	0.223606797749979
0	3	0.4167961763721951	0.4167961763721951	0.4167961763721951	0.4167961763721951
0	11	0.223606797749979	0.223606797749979	0.223606797749979	0.223606797749979
0	24	0.36292462172506085	0.36292462172506085	0.36292462172506085	0.36292462172506085
0	10	0.223606797749979	0.223606797749979	0.223606797749979	0.223606797749979
0	33	0.09526643923462472	0.09526643923462472	0.09526643923462472	0.09526643923462472
0	56	0.36518404988486336	0.36518404988486336	0.36518404988486336	0.36518404988486336
0	75	0.5875039098563204	0.5875039098563204	0.5875039098563204	0.5875039098563204
0	59	0.5231131406507497	0.5231131406507497	0.5231131406507497	0.5231131406507497
0	43	0.3216129265617745	0.3216129265617745	0.3216129265617745	0.3216129265617745
0	47	0.497372859070908	0.497372859070908	0.497372859070908	0.497372859070908
0	32	0.3691400029948898	0.3691400029948898	0.3691400029948898	0.3691400029948898
0	74	0.09526643923462472	0.09526643923462472	0.09526643923462472	0.09526643923462472
0	90	0.223606797749979	0.223606797749979	0.223606797749979	0.223606797749979
0	99	0.4484207768021527	0.4484207768021527	0.4484207768021527	0.4484207768021527
0	7	0.09526643923462472	0.09526643923462472	0.09526643923462472	0.09526643923462472
0	1	0.36292462172506085	0.36292462172506085	0.36292462172506085	0.36292462172506085
0	5	0.308084206833964	0.308084206833964	0.308084206833964	0.308084206833964
0	26	0.37942945830861635	0.37942945830861635	0.37942945830861635	0.37942945830861635
0	13	0.09526643923462472	0.09526643923462472	0.09526643923462472	0.09526643923462472
0	71	0.09526643923462472	0.09526643923462472	0.09526643923462472	0.09526643923462472
0	31	0.223606797749979	0.223606797749979	0.223606797749979	0.223606797749979
0	63	0.223606797749979	0.223606797749979	0.223606797749979	0.223606797749979
0	54	0.31832110023028676	0.31832110023028676	0.31832110023028676	0.31832110023028676
0	100	0.5635979872067391	0.5635979872067391	0.5635979872067391	0.5635979872067391
0	6	0.4443410398052679	0.4443410398052679	0.4443410398052679	0.4443410398052679
0	96	0.36292462172506085	0.36292462172506085	0.36292462172506085	0.36292462172506085
0	82	0.3569876398281294	0.3569876398281294	0.3569876398281294	0.3569876398281294
0	48	0.41230257816926896	0.41230257816926896	0.41230257816926896	0.41230257816926896
0	83	0.43916609396586237	0.43916609396586237	0.43916609396586237	0.43916609396586237
0	79	0.384115939807738	0.384115939807738	0.384115939807738	0.384115939807738
0	69	0.3664045279445355	0.3664045279445355	0.3664045279445355	0.3664045279445355
0	87	0.5063212844819691	0.5063212844819691	0.5063212844819691	0.5063212844819691
0	46	0.5231131406507497	0.5231131406507497	0.5231131406507497	0.5231131406507497
0	18	0.37316345821267927	0.37316345821267927	0.37316345821267927	0.37316345821267927
0	20	0.7971872412868393	0.7971872412868393	0.7971872412868393	0.7971872412868393
0	94	0.09526643923462472	0.09526643923462472	0.09526643923462472	0.09526643923462472
0	16	0.3868831742337716	0.3868831742337716	0.3868831742337716	0.3868831742337716
0	36	0.223606797749979	0.223606797749979	0.223606797749979	0.223606797749979
0	14	0.6116699684099209	0.6116699684099209	0.6116699684099209	0.6116699684099209
0	34	0.3478031560892948	0.3478031560892948	0.3478031560892948	0.3478031560892948
0	9	0.46126675045505927	0.46126675045505927	0.46126675045505927	0.46126675045505927
0	28	0.32263443752464005	0.32263443752464005	0.32263443752464005	0.32263443752464005
0	68	0.223606797749979	0.223606797749979	0.223606797749979	0.223606797749979
0	98	0.38037812720836556	0.38037812720836556	0.38037812720836556	0.38037812720836556
0	93	0.2899157170188546	0.2899157170188546	0.2899157170188546	0.2899157170188546
0	30	0.72356400509905	0.72356400509905	0.72356400509905	0.72356400509905
0	97	0.37942945830861635	0.37942945830861635	0.37942945830861635	0.37942945830861635
0	55	0.223606797749979	0.223606797749979	0.223606797749979	0.223606797749979
0	65	0.223606797749979	0.223606797749979	0.223606797749979	0.223606797749979
0	50	0.223606797749979	0.223606797749979	0.223606797749979	0.223606797749979
0	8	0.30980751680113033	0.30980751680113033	0.30980751680113033	0.30980751680113033
0	42	0.5444285552809182	0.5444285552809182	0.5444285552809182	0.5444285552809182
0	2	0.35665390562626387	0.35665390562626387	0.35665390562626387	0.35665390562626387
87	4385	0.02303022525501614	None	0.0	0.02303022525501614
87	4425	0.028945481604296754	None	0.0	0.028945481604296754
87	4179	0.022583161974129316	None	0.06833544396136221	0.022583161974129316
87	4368	0.027098707853589556	None	0.0	0.027098707853589556
87	4207	0.02156681287895258	None	0.0	0.02156681287895258
87	4342	0.026108980229204465	None	0.015171036212440231	0.026108980229204465
87	4346	0.02840954709139141	None	0.0	0.02840954709139141
87	4240	0.027003231100938472	None	0.0	0.027003231100938472
87	4245	0.029293129105238538	None	0.0	0.029293129105238538
87	4450	0.026936625305983408	None	0.0	0.026936625305983408
87	4384	0.028569485525422194	None	0.0	0.028569485525422194
87	3986	0.029793311591214993	None	0.015171036212440231	0.029793311591214993
87	4074	0.03169161400553675	None	0.0	0.03169161400553675
87	4158	0.02426611308284771	None	0.008023558402859149	0.02426611308284771
87	4178	0.027447149718123315	None	0.0	0.027447149718123315
87	4110	0.02009583240831822	None	0.0	0.02009583240831822
87	4324	0.02083740872077281	None	0.033518028767445376	0.02083740872077281
87	4408	0.02922294161417147	None	0.0	0.02922294161417147
87	4326	0.02804257193957389	None	0.0	0.02804257193957389
87	4448	0.0297965426993039	None	0.0	0.0297965426993039
87	4352	0.019240795346743153	None	0.03168082946454358	0.019240795346743153
87	4381	0.029740067864028337	None	0.0	0.029740067864028337
87	4338	0.028873323748994543	None	0.0	0.028873323748994543
87	4449	0.029074958793870887	None	0.0	0.029074958793870887
87	4203	0.029102808691306725	None	0.0	0.029102808691306725
87	4428	0.02639566234973729	None	0.0	0.02639566234973729
87	4308	0.030338529833240147	None	0.015171036212440231	0.030338529833240147
87	4415	0.026381148660199718	None	0.02832806303343635	0.026381148660199718
87	4296	0.02244352641156451	None	0.008023558402859149	0.02244352641156451
87	4180	0.021757100720515146	None	0.0	0.021757100720515146
87	4426	0.026845373554353135	None	0.0	0.026845373554353135
87	4163	0.02155639899882122	None	0.0	0.02155639899882122
87	4340	0.02854258498764516	None	0.0	0.02854258498764516
87	4273	0.015076304478203285	None	0.048003287311796525	0.015076304478203285
87	4073	0.024747298114333228	None	0.0	0.024747298114333228
87	4374	0.029642090578343546	None	0.0	0.029642090578343546
87	4287	0.025566485809534977	None	0.008023558402859149	0.025566485809534977
87	4152	0.021230304836077078	None	0.0	0.021230304836077078
87	4430	0.0030386842964464813	None	0.025001911833096115	0.0030386842964464813
87	4392	0.030404724528379688	None	0.0	0.030404724528379688
87	4431	0.030406647314474997	None	0.0	0.030406647314474997
87	4271	0.023961213451444772	None	0.02832806303343635	0.023961213451444772
87	4173	0.02029051590842345	None	0.0	0.02029051590842345
87	4144	0.022381352767128097	None	0.0	0.022381352767128097
87	4252	0.030482539058632598	None	0.0	0.030482539058632598
87	4335	0.022670448532234936	None	0.0	0.022670448532234936
87	4128	0.022987196508013532	None	0.0	0.022987196508013532
87	4440	0.026675738987164212	None	0.015171036212440231	0.026675738987164212
87	4437	0.0240978743410968	None	0.0	0.0240978743410968
87	4427	0.00494300188264613	None	0.0	0.00494300188264613
87	4375	0.022726515220304336	None	0.0	0.022726515220304336
87	4399	0.021270295283060993	None	0.0	0.021270295283060993
87	4359	0.0298684809011559	None	0.0	0.0298684809011559
87	4446	0.007708074191120148	None	0.19648608804229636	0.007708074191120148
87	4274	0.024213842317086835	None	0.0	0.024213842317086835
87	4409	0.010133093225562245	None	0.0	0.010133093225562245
87	4025	0.02593405179793172	None	0.0	0.02593405179793172
87	3702	0.02922552389344106	None	0.0	0.02922552389344106
87	4371	0.023527277475926166	None	0.0	0.023527277475926166
87	4292	0.01804547189265767	None	0.008023558402859149	0.01804547189265767
87	4387	0.031316221375732874	None	0.0	0.031316221375732874
87	4439	0.02285802357490117	None	0.09724593366098246	0.02285802357490117
87	4031	0.02502354443578034	None	0.0	0.02502354443578034
87	4364	0.029398464987840184	None	0.0	0.029398464987840184
87	4293	0.030006971169647508	None	0.0	0.030006971169647508
87	3972	0.026847627264604025	None	0.34759604471356087	0.026847627264604025
87	4372	0.03105640397632889	None	0.0	0.03105640397632889
87	4325	0.028809831202536332	None	0.0	0.028809831202536332
87	4303	0.029879931268851766	None	0.0	0.029879931268851766
87	4305	0.020510251827149165	None	0.008023558402859149	0.020510251827149165
87	4311	0.03044836304722912	None	0.0	0.03044836304722912
87	4318	0.0225460106057603	None	0.0	0.0225460106057603
87	4056	0.021588078083591967	None	0.0	0.021588078083591967
87	4008	0.029305218161634505	None	0.0	0.029305218161634505
87	4298	0.02301989657563326	None	0.2830715270198124	0.02301989657563326
87	4414	0.02578634347481545	None	0.0	0.02578634347481545
87	4182	0.029411719022373942	None	0.0	0.029411719022373942
87	4447	0.028949450866272257	None	0.0	0.028949450866272257
87	4401	0.030329979850101708	None	0.0	0.030329979850101708
87	4400	0.029675108629068386	None	0.0	0.029675108629068386
87	4390	0.015667739492972996	None	0.0	0.015667739492972996
87	4434	0.020588160232279343	None	0.008023558402859149	0.020588160232279343
87	4316	0.02911614911219725	None	0.0	0.02911614911219725
87	4402	0.027195957189819576	None	0.0	0.027195957189819576
87	4036	0.02379257043581379	None	0.008023558402859149	0.02379257043581379
87	4421	0.020428501660150696	None	0.409592711233944	0.020428501660150696
87	4006	0.022316130001036973	None	0.0	0.022316130001036973
87	3511	0.030248905756457643	None	0.0	0.030248905756457643
87	4314	0.026684105336837037	None	0.02832806303343635	0.026684105336837037
87	4334	0.028754232617833435	None	0.0	0.028754232617833435
87	4410	0.030681515155673307	None	0.0	0.030681515155673307
87	4160	0.02951477914022956	None	0.0	0.02951477914022956
87	4382	0.022195158393702147	None	0.07274645265295501	0.022195158393702147
87	4398	0.023277223565984953	None	0.14746399504564983	0.023277223565984953
87	4417	0.0048156104329400646	None	0.02832806303343635	0.0048156104329400646
87	4391	0.02809186488328592	None	0.015171036212440231	0.02809186488328592
87	4241	0.0299336128590161	None	0.0	0.0299336128590161
87	4118	0.03038622853974262	None	0.0	0.03038622853974262
87	4369	0.029740067864028337	None	0.0	0.029740067864028337
87	4113	0.02047795550121525	None	0.0	0.02047795550121525
51	2640	-1.1040697944124728e-07	None	0.3037441794013086	-1.1040697944124728e-07
51	1951	None	None	0.4752637449236022	None
51	2560	0.0008523411623801051	None	0.3766989386728525	0.0008523411623801051
51	2629	0.0004880036138506416	None	0.32573488104360104	0.0004880036138506416
51	2554	2.438145175705013e-07	None	0.42037247071999584	2.438145175705013e-07
51	2576	-5.444883416170192e-09	None	0.43849445450784563	-5.444883416170192e-09
51	2372	None	None	0.4314893742635081	None
51	2602	0.00024344934985737443	None	0.557626328024654	0.00024344934985737443
51	2615	0.000849415506505972	None	0.3900406903787167	0.000849415506505972
51	2558	0.00027454759634769083	None	0.4030690797340643	0.00027454759634769083
51	2556	0.00019585159281649902	None	0.3689237791406602	0.00019585159281649902
51	2559	0.00013758757002807918	None	0.42037247071999584	0.00013758757002807918
51	2541	None	None	0.557626328024654	None
51	2520	None	None	0.4874918443903761	None
51	2592	-2.329316448735866e-06	None	0.3851958774216727	-2.329316448735866e-06
51	2566	-1.530343552500093e-07	None	0.6274181635737417	-1.530343552500093e-07
51	2621	-0.00035470750564746975	None	0.3549454206150409	-0.00035470750564746975
51	2625	0.0006515817828548178	None	0.35861784178685086	0.0006515817828548178
51	2428	None	None	0.3717883057732944	None
51	2624	-0.00035932750825519395	None	0.3741290077720486	-0.00035932750825519395
51	2622	-7.552399060231945e-05	None	0.3614252511035264	-7.552399060231945e-05
51	2577	6.088247908359535e-07	None	0.24902200717847203	6.088247908359535e-07
51	2631	None	None	0.41708386548211535	None
51	2424	None	None	0.4141205776333773	None
51	2628	-0.00012925852582617399	None	0.3717883057732944	-0.00012925852582617399
51	2571	0.0018525277771536466	None	0.5044020816066324	0.0018525277771536466
51	2533	None	None	0.3814813302665517	None
51	2467	None	None	0.44855985706028323	None
51	2585	-4.390310891160948e-10	None	0.2842245836060505	-4.390310891160948e-10
51	2581	None	None	0.38892757131640476	None
51	2496	None	None	0.44855985706028323	None
51	2641	-3.4541329687997192e-06	None	0.2838945512601918	-3.4541329687997192e-06
51	2635	0.0010087803590716677	None	0.5669374392938727	0.0010087803590716677
51	2608	0.00037400405278552415	None	0.3997877654487291	0.00037400405278552415
51	2292	None	None	0.4531752460504608	None
51	2613	None	None	0.4753186334981108	None
51	2178	None	None	0.42037247071999584	None
51	2606	-3.442477108405876e-05	None	0.32853313795810724	-3.442477108405876e-05
51	2526	None	None	0.3037441794013086	None
51	2385	None	None	0.46231142905126144	None
51	2365	None	None	0.4874918443903761	None
51	2605	0.00032975039650338353	None	0.6957821003724372	0.00032975039650338353
51	2517	None	None	0.4745417654735332	None
51	2636	5.104823908099838e-07	None	0.36814086993884665	5.104823908099838e-07
51	2587	-8.984246820959724e-08	None	0.3037441794013086	-8.984246820959724e-08
51	2639	-7.106480910227629e-07	None	0.417375993316512	-7.106480910227629e-07
51	2557	-3.885921633152102e-05	None	0.46433514247017904	-3.885921633152102e-05
51	2594	-2.8973095119881073e-05	None	0.36921404866926466	-2.8973095119881073e-05
51	2623	-2.6127927797653676e-05	None	0.6012608336995547	-2.6127927797653676e-05
51	2570	0.0002825915060013173	None	0.31371914212654867	0.0002825915060013173
51	2611	-1.1960316585804827e-07	None	0.6274181635737417	-1.1960316585804827e-07
51	2595	5.5442665136079515e-06	None	0.39987095320013555	5.5442665136079515e-06
51	2637	-4.246516480210758e-06	None	0.2838945512601918	-4.246516480210758e-06
51	2614	-1.230248797037465e-07	None	0.3004730720351117	-1.230248797037465e-07
51	2582	4.9467351157900426e-08	None	0.4621955611366089	4.9467351157900426e-08
51	2578	0.0001754914873820052	None	0.3658954661377927	0.0001754914873820052
51	2612	2.923925246402408e-06	None	0.515176379179916	2.923925246402408e-06
51	2642	-0.1	None	0.3282452392692587	-0.1
51	2032	None	None	0.4061057804561005	None
51	2647	0.0005730269623239911	None	0.30960167237010816	0.0005730269623239911
51	2550	None	None	0.38240358211044734	None
51	2569	None	None	0.2754142601966726	None
51	2633	0.000668677240555257	None	0.37173521979885027	0.000668677240555257
51	2561	0.00012078999779622861	None	0.2633356940690036	0.00012078999779622861
51	2009	None	None	0.3766989386728525	None
51	2627	8.585657830413704e-05	None	0.4138202643738607	8.585657830413704e-05
51	2610	-0.00034931788428228013	None	0.3722161672372425	-0.00034931788428228013
51	2267	None	None	0.4022785971001932	None
51	2523	None	None	0.2485770441745426	None
51	2632	-6.891750590129452e-11	None	0.3910484936976298	-6.891750590129452e-11
51	2616	-0.00026518098750710273	None	0.27755643274023895	-0.00026518098750710273
51	2470	None	None	0.6518937050199082	None
51	2609	-3.993071659716019e-06	None	0.2865389085689817	-3.993071659716019e-06
51	2555	0.0036568624107419633	None	0.3690521878293801	0.0036568624107419633
51	2521	None	None	0.3292340893679658	None
51	2599	0.00037488171780659273	None	0.3491546710711708	0.00037488171780659273
51	2604	0.0012867855542528968	None	0.24902200717847203	0.0012867855542528968
51	2626	-1.7994573497340282e-09	None	0.680066394034972	-1.7994573497340282e-09
51	2644	None	None	0.4022785971001932	None
51	2551	7.495767694765721e-05	None	0.4621955611366089	7.495767694765721e-05
51	2275	None	None	0.3810686985582075	None
51	2427	None	None	0.3537794776685615	None
51	2574	0.0004213848784516075	None	0.32573488104360104	0.0004213848784516075
51	2211	None	None	0.4868601363599234	None
51	2471	None	None	0.45478994288963853	None
51	2142	None	None	0.46433514247017904	None
51	2643	-3.76128572757759e-05	None	0.37267661140256636	-3.76128572757759e-05
51	2519	None	None	0.35697298792276755	None
51	2586	0.0015221653756043575	None	0.3903334975963931	0.0015221653756043575
51	2634	0.004517589740037336	None	0.44500527693454617	0.004517589740037336
51	2630	0.000647431633340998	None	0.2396262856542822	0.000647431633340998
51	2638	-1.3360673251034353e-05	None	0.32573488104360104	-1.3360673251034353e-05
51	2591	-3.648128529920969e-05	None	0.32962194587648364	-3.648128529920969e-05
51	2573	-5.4403785507848126e-09	None	0.6304749083789302	-5.4403785507848126e-09
51	2618	7.342345349075137e-06	None	0.32573488104360104	7.342345349075137e-06
51	2590	-0.1	None	0.3282452392692587	-0.1
51	2384	None	None	0.354406188820389	None
51	2387	None	None	0.3722161672372425	None
51	2583	-3.266749603202879e-05	None	0.46433514247017904	-3.266749603202879e-05
[truncated: 13,001 more rows]
