# Supplementary material for: Constrained by Design: Influence of Genetic Encodings on Evolved Traits of Robots
Source: Front Robot AI. 2021 Jun 15;8:672379. doi: 10.3389/frobt.2021.672379 (PMC8239187; doi:10.3389/frobt.2021.672379)
Supplement: Supplementary file 3 [file DataSheet2.ZIP › plasticoding_plane_2_all_measures.tsv]

robot_id	velocity	displacement_velocity	displacement_velocity_hill	head_balance	contacts	branching	branching_modules_count	limbs	extremities	length_of_limbs	extensiveness	coverage	joints	hinge_count	active_hinges_count	brick_count	touch_sensor_count	brick_sensor_count	proportion	width	height	size	absolute_size	sensors	symmetry	avg_period	dev_period	avg_phase_offset	dev_phase_offset	avg_amplitude	dev_amplitude	avg_intra_dev_params	avg_inter_dev_params	sensors_reach	recurrence	synaptic_reception
4373	0.07623540333982776	0.010925759166821676	0.003186119750710292	0.996769792032448	None	0	0	0.4166666666666667	5	0.5625	9	0.46153846153846156	0.5	12	8	5	1	0	0.23076923076923078	13	3	1.2	18	0.1	0	0.47694971929936064	0.8508311462568318	0.5795087554104212	0.9653054226575105	0.8309285166610557	0.763198993744586	0.9056714389232525	0.8888549733622342	1.0	0.25	0.0
2773	0.010670138381144157	0.0004078156218386401	-0.0002435474716292651	0.9870029025543299	None	0.3333333333333333	1	0.7777777777777778	7	0.18181818181818182	2	0.5416666666666666	0.18181818181818182	8	2	4	1	0	0.6666666666666666	4	6	0.8666666666666667	13	0.16666666666666666	0.5714285714285714	0.710510091489947	0.9519959000766479	0.300654521587733	0.8511630693984118	0.41554744656037224	0.9408336806638532	0.9435096287997802	0.9240819924445947	1.0	0.125	0.0
4104	0.09511598874593812	0.031847018767861654	0.031681263925722424	0.6642246686041073	None	0.16666666666666666	1	0.2	3	0.85	17	0.36666666666666664	0.85	19	17	2	1	0	0.15	3	20	1.4666666666666666	22	0.16666666666666666	1.0	0.577906750781607	0.8382146354359432	0.5795087554104212	0.8990317575943466	0.6852649225125713	0.8355030583368478	0.8313613254191529	0.8604324022938437	1.0	0.10526315789473684	0.0
4	None	None	None	None	None	0	0	0.4	2	0.6	3	0.4666666666666667	0.4	2	2	4	5	0	0.6	3	5	0.4666666666666667	7	0.4166666666666667	0	0.5779814959992453	0.5016748322631199	0.42031859557172596	0.5538548087120835	0.5754460688710816	0.9458120583397803	0.823928860116976	0.7364337113846121	0.5	0	0.42633360447491886
7051	0.09664718214582718	0.03988936956139208	0.03986233025031079	0.6616259132567457	None	0.16666666666666666	1	0.2	3	0.85	17	0.36666666666666664	0.85	19	17	2	1	0	0.15	3	20	1.4666666666666666	22	0.16666666666666666	1.0	0.7501932803460627	0.8574305534494477	0.5795087554104212	0.8010346887377989	0.6852649225125713	0.8604236255611815	0.8313613254191529	0.8413845220251381	1.0	0.10526315789473684	0.0
1702	None	None	None	None	None	0	0	0.6666666666666666	4	0.3333333333333333	2	0.8	0.16666666666666666	3	1	4	2	0	0.4	2	5	0.5333333333333333	8	0.2	0.3333333333333333	0.3229070006529347	0.8825066774464914	0.6102595732851572	0.7526398112643288	0.6010400528572768	0.6176746281351547	0.79140144327697	0.7690471387456923	0.6666666666666666	0.6666666666666666	0.0
131	None	None	None	None	None	0	0	0.3333333333333333	1	1.0	2	0.6666666666666666	0.5	2	1	1	0	0	0.6666666666666666	3	2	0.26666666666666666	4	0.0	0	0.6585241496584555	0.8395518891793837	0.5211335107939944	0.9472924456083236	0.2841459735719241	0.608259079011788	0.8529862854410041	0.8404055933878062	0	0	0.0
4445	0.07659876713909078	0.02024798454022468	0.01734172676986781	0.6042713996703547	None	0.16666666666666666	1	0.21428571428571427	3	0.8333333333333334	15	0.37037037037037035	0.8333333333333334	17	15	2	1	0	0.16666666666666666	3	18	1.3333333333333333	20	0.16666666666666666	1.0	0.6213365493533559	0.8461907504664756	0.5795087554104212	0.9061998587672943	0.7508791125298596	0.847859848104072	0.8313613254191529	0.8695530570993912	1.0	0.11764705882352941	0.0
1977	None	None	None	None	None	1.0	4	1.0	10	0.07692307692307693	1	0.625	0.07692307692307693	8	1	6	0	0	0.6666666666666666	4	6	1.0	15	0.0	0.6666666666666666	0.7309419770974334	0.9255098676187474	0.41658148673802203	0.8641515760975984	0.6010400528572768	0.943277971333128	0.8964383342713441	0.9163452491204901	0	0	0.0
784	None	None	None	None	None	0	0	0.8333333333333334	5	0.14285714285714285	1	0.5625	0.14285714285714285	3	1	5	1	0	1.0	4	4	0.6	9	0.08333333333333333	0.3333333333333333	0.669546026551093	0.9043397487530159	0.21359405492259165	0.9479810800029379	0.30029904793000306	0.9484873937520089	0.6292021877015875	0.9362784679685535	1.0	0.3333333333333333	0.0
4512	0.09733309157606874	0.02422938265920508	0.020248428434446766	0.6853914447574901	None	0.16666666666666666	1	0.21428571428571427	3	0.8421052631578947	16	0.3684210526315789	0.8421052631578947	18	16	2	1	0	0.15789473684210525	19	3	1.4	21	0.16666666666666666	1.0	0.577906750781607	0.839075192786886	0.5795087554104212	0.9026849887036518	0.7180720175212155	0.7883489478909969	0.8313613254191529	0.8495737459906737	1.0	0.1111111111111111	0.0
6386	0.0713435662433155	0.01089001070294908	0.008826223410267436	0.5868825127097581	None	0.16666666666666666	1	0.21428571428571427	3	0.8333333333333334	15	0.37037037037037035	0.8333333333333334	17	15	2	1	0	0.16666666666666666	3	18	1.3333333333333333	20	0.16666666666666666	1.0	0.6213365493533559	0.8689638683490453	0.593033735931668	0.808537709570482	0.6852649225125713	0.8675349071640552	0.8313613254191529	0.850335369238382	1.0	0.11764705882352941	0.0
3813	0.0899031907193622	0.02560538251468668	0.023554185182233452	0.7074499846427984	None	0	0	0.07142857142857142	1	1.0	18	1.0	1.0	19	18	0	2	0	0.05	1	20	1.3333333333333333	20	0.6666666666666666	0	0.577906750781607	0.8861638838997049	0.6268896386092165	0.7892719282511014	0.8115588102806814	0.8526011761615314	0.8313613254191529	0.8467426278830561	0.5263157894736842	0.21052631578947367	0.0
3266	0.04970775734429076	0.0007939190564991356	-0.0005959363311476946	0.9218514176837167	None	0	0	0.3	6	0.7037037037037037	19	0.19333333333333333	0.6666666666666666	23	18	5	1	0	0.6666666666666666	10	15	1.9333333333333333	29	0.1111111111111111	0.1	0.331763374487026	0.8871190897810536	0.6102595732851572	0.8887342618263497	0.6010400528572768	0.9097936677972046	0.79140144327697	0.8956887405131566	1.0	0.4782608695652174	0.0
5661	0.07597164522609809	0.024756143115145093	0.0020748046907951645	0.7697174778181908	None	0.16666666666666666	1	0.2	3	0.85	17	0.36666666666666664	0.85	19	17	2	1	0	0.15	3	20	1.4666666666666666	22	0.16666666666666666	1.0	0.8040188528031452	0.8677572110837977	0.5795087554104212	0.8010346887377989	0.6852649225125713	0.8604236255611815	0.8313613254191529	0.8452235982021045	1.0	0.21052631578947367	0.0
7224	0.09456883721780698	0.036671187155276085	0.03628837139537025	0.6433796983343611	None	0.16666666666666666	1	0.2	3	0.85	17	0.36666666666666664	0.85	19	17	2	1	0	0.15	3	20	1.4666666666666666	22	0.16666666666666666	1.0	0.7501932803460627	0.8574305534494477	0.5795087554104212	0.8010346887377989	0.6852649225125713	0.8604236255611815	0.8313613254191529	0.8413845220251381	1.0	0.10526315789473684	0.0
4161	0.09520759232639665	0.03742474108613279	0.03741717987514937	0.6689391132095452	None	0.16666666666666666	1	0.2	3	0.85	17	0.36666666666666664	0.85	19	17	2	1	0	0.15	3	20	1.4666666666666666	22	0.16666666666666666	1.0	0.577906750781607	0.8382146354359432	0.5795087554104212	0.8988987939884522	0.6852649225125713	0.8355030583368478	0.8313613254191529	0.8603737917498924	1.0	0.10526315789473684	0.0
5138	0.1105478988298428	0.014498581759060918	0.013286892483338121	0.6800441874444612	None	0.16666666666666666	1	0.2	3	0.85	17	0.36666666666666664	0.85	19	17	2	1	0	0.15	3	20	1.4666666666666666	22	0.16666666666666666	1.0	0.577906750781607	0.8351617872587053	0.5795087554104212	0.8988987939884522	0.6852649225125713	0.8355030583368478	0.8313613254191529	0.8594767085943412	1.0	0.10526315789473684	0.0
2140	None	None	None	None	None	0	0	0.16666666666666666	1	1.0	6	1.0	0.5	3	3	4	1	0	0.5	4	2	0.5333333333333333	8	0.08333333333333333	0.6666666666666666	0.4787546844442163	0.5	0.8970400000768942	0.5	0.37455168831967695	0.5	0.905326590013103	0.5	1.0	1.0	0.0
4456	0.08165313904830786	0.02734998899116054	0.027128799642986808	0.6066121639874402	None	0	0	0.14285714285714285	2	0.8947368421052632	17	0.525	0.8947368421052632	19	17	1	1	0	0.1	2	20	1.4	21	0.25	0	0.577906750781607	0.8382146354359432	0.5795087554104212	0.8988987939884522	0.6852649225125713	0.8355030583368478	0.8313613254191529	0.8603737917498924	1.0	0.10526315789473684	0.0
7473	0.09653084432359361	0.0403054464138114	0.04028843158297337	0.6606514439568465	None	0.16666666666666666	1	0.2	3	0.85	17	0.36666666666666664	0.85	19	17	2	1	0	0.15	3	20	1.4666666666666666	22	0.16666666666666666	1.0	0.7501932803460627	0.8574305534494477	0.5795087554104212	0.8010346887377989	0.6852649225125713	0.8604236255611815	0.8313613254191529	0.8413845220251381	1.0	0.10526315789473684	0.0
6934	0.07909048687545993	0.02052852336343954	0.01865297124344805	0.5983614182386738	None	0	0	0.14285714285714285	2	0.8947368421052632	17	0.525	0.8947368421052632	19	17	1	2	0	0.1	2	20	1.4	21	0.5	0	0.7501932803460627	0.854249520905988	0.5795087554104212	0.7870423502847648	0.8115588102806814	0.8536908754761822	0.8209528090427929	0.8338442657660058	0.5526315789473684	0.10526315789473684	0.0
1051	None	None	None	None	None	0	0	0.4	4	0.6923076923076923	9	0.4166666666666667	0.6923076923076923	12	9	2	1	0	0.25	12	3	1.0	15	0.2	0.6666666666666666	0.6599113031457332	0.9016325275294198	0.8312978367673285	0.9503394113639727	0.9401813281485092	0.9360452313229957	0.9089890750280929	0.9319390660158463	1.0	0	0.0
5181	0.09734297246994038	0.040415539248276004	0.040366511506782374	0.6493162938124124	None	0.16666666666666666	1	0.2	3	0.85	17	0.36666666666666664	0.85	19	17	2	1	0	0.15	3	20	1.4666666666666666	22	0.16666666666666666	1.0	0.7501932803460627	0.8574305534494477	0.5795087554104212	0.8010346887377989	0.6852649225125713	0.8604236255611815	0.8313613254191529	0.8413845220251381	1.0	0.10526315789473684	0.0
3494	0.07144885954470959	0.024089135707160217	0.012975041447519962	0.6524840818167101	None	0	0	0.1	1	1.0	12	1.0	1.0	13	12	0	2	0	0.07142857142857142	1	14	0.9333333333333333	14	0.6666666666666666	0	0.5638929654319973	0.8291930360673639	0.5795087554104212	0.8626840624449453	0.6661044259407247	0.9035691152444769	0.6925025570254877	0.8681923600540407	0.5384615384615384	0.3076923076923077	0.0
1106	None	None	None	None	None	0	0	0.5	1	1.0	1	1.0	1.0	2	1	0	1	0	0.3333333333333333	3	1	0.2	3	0.3333333333333333	0	0.7393773422221082	0.9312612381199691	0.6933058765261506	0.8846622583887152	0.23727584415983846	0.797825455741503	0.9512727133277128	0.8813672789382148	1.0	0.5	0.0
1741	None	None	None	None	None	0	0	0.75	3	0.0	0	0.8333333333333334	0	0	0	4	2	0	0.6666666666666666	2	3	0.3333333333333333	5	0.16666666666666666	0.6666666666666666	0	0	0	0	0	0	0	0	0	0	0
5350	0.09106550975995012	0.036178868701302346	0.036172288434274356	0.6695533354121344	None	0.16666666666666666	1	0.2	3	0.85	17	0.36666666666666664	0.85	19	17	2	1	0	0.15	3	20	1.4666666666666666	22	0.16666666666666666	1.0	0.577906750781607	0.8382146354359432	0.5795087554104212	0.8988987939884522	0.6852649225125713	0.8355030583368478	0.8313613254191529	0.8603737917498924	1.0	0.10526315789473684	0.0
3302	0.08198298195466097	0.0031324949503151716	-0.002811871220860235	0.6546447741049608	None	0	0	0.15384615384615385	2	0.8823529411764706	15	0.5277777777777778	0.8823529411764706	17	15	1	2	0	0.1111111111111111	2	18	1.2666666666666666	19	0.5	0	0.5638929654319973	0.8483359154245448	0.6268896386092165	0.7262011953073302	0.8115588102806814	0.887400587694737	0.8313613254191529	0.8302172000300857	0.5294117647058824	0.17647058823529413	0.0
1780	None	None	None	None	None	0	0	0	0	0	0	1.0	0	0	0	0	2	0	1.0	1	1	0.06666666666666667	1	0.5	0	0	0	0	0	0	0	0	0	0	0	0
6925	0.08463929427556552	0.028668418848847407	0.027744322690525642	0.6193565045300438	None	0.16666666666666666	1	0.2	3	0.85	17	0.36666666666666664	0.85	19	17	2	1	0	0.15	3	20	1.4666666666666666	22	0.16666666666666666	1.0	0.7501932803460627	0.8574305534494477	0.5795087554104212	0.8010346887377989	0.6852649225125713	0.8604236255611815	0.8313613254191529	0.8413845220251381	1.0	0.10526315789473684	0.0
4933	0.07481584012629333	0.017493440352325897	0.00917386379896846	0.7214078393415281	None	0.16666666666666666	1	0.2	3	0.85	17	0.36666666666666664	0.85	19	17	2	1	0	0.15	3	20	1.4666666666666666	22	0.16666666666666666	1.0	0.6320066930172198	0.8343649993485754	0.5795087554104212	0.9218987971268143	0.6661044259407247	0.838658202001741	0.8313613254191529	0.871153621975405	1.0	0.10526315789473684	0.0
994	None	None	None	None	None	0	0	0.75	3	0.0	0	0.5555555555555556	0	1	0	3	5	0	1.0	3	3	0.3333333333333333	5	0.5555555555555556	1.0	0	0	0	0	0	0	0	0	0	0	0
3882	0.08139725883446519	0.01616633260004256	0.014124569543796752	0.6601572456443408	None	0	0	0.08333333333333333	1	1.0	16	1.0	1.0	17	16	0	1	0	0.05555555555555555	1	18	1.2	18	0.3333333333333333	0	0.5638929654319973	0.8521231730186766	0.5745772050947491	0.898237321145259	0.7508791125298596	0.8539740354116078	0.8313613254191529	0.8697125448935088	1.0	0.11764705882352941	0.0
1542	None	None	None	None	None	0	0	0.3333333333333333	1	1.0	2	0.6666666666666666	0.5	1	1	2	4	0	0.6666666666666666	3	2	0.26666666666666666	4	0.5	0	0.7501932803460627	0.5	0.5223657473529849	0.5	0.8115588102806814	0.5	0.7762792823934958	0.5	1.0	1.0	0.5922696395100118
6211	0.09644771227527887	0.04036963872287435	0.0403492701032459	0.663093040917859	None	0.16666666666666666	1	0.2	3	0.85	17	0.36666666666666664	0.85	19	17	2	1	0	0.15	3	20	1.4666666666666666	22	0.16666666666666666	1.0	0.7501932803460627	0.8574305534494477	0.5795087554104212	0.8010346887377989	0.6852649225125713	0.8604236255611815	0.8313613254191529	0.8413845220251381	1.0	0.10526315789473684	0.0
6782	0.10123233443090696	0.04123067112740036	0.040349028481900445	0.6550189867539968	None	0.16666666666666666	1	0.2	3	0.85	17	0.36666666666666664	0.85	19	17	2	1	0	0.15	3	20	1.4666666666666666	22	0.16666666666666666	1.0	0.577906750781607	0.8900855786673837	0.5795087554104212	0.8687530047993234	0.6661044259407247	0.8340580186678633	0.8313613254191529	0.8659273711787703	1.0	0.10526315789473684	0.0
6354	0.11326734697273022	0.04290232164001232	0.04241966143348852	0.6617728620548133	None	0.16666666666666666	1	0.2	3	0.85	17	0.36666666666666664	0.85	19	17	2	1	0	0.15	3	20	1.4666666666666666	22	0.16666666666666666	1.0	0.577906750781607	0.8900855786673837	0.5795087554104212	0.8687530047993234	0.6661044259407247	0.8340580186678633	0.8313613254191529	0.8659273711787703	1.0	0.10526315789473684	0.0
773	None	None	None	None	None	0	0	0.3333333333333333	1	1.0	2	1.0	0.5	2	1	1	0	0	0.25	1	4	0.26666666666666666	4	0.0	0	0.6383453338007705	0.9003108671764173	0.6047551225840744	0.5123340978572677	0.23928782038344285	0.658452829749692	0.8831786474669135	0.7248827027941586	0	0	0.0
1161	None	None	None	None	None	0	0	0.16666666666666666	1	1.0	7	1.0	0.8571428571428571	6	6	2	2	0	0.1111111111111111	1	9	0.6	9	0.25	0	0.5723812331064222	0.953346330559804	0.7989985266711996	0.9247413385906093	0.7008592228464997	0.9748829485832838	0.9059600757621779	0.9552775677399127	0.5833333333333334	0.6666666666666666	0.0
3923	0.0758157427793928	0.018300938250468194	0.014282956639117819	0.5980055214847411	None	0.16666666666666666	1	0.21428571428571427	3	0.8333333333333334	15	0.37037037037037035	0.8333333333333334	17	15	2	1	0	0.16666666666666666	3	18	1.3333333333333333	20	0.16666666666666666	1.0	0.6213365493533559	0.8461907504664756	0.5795087554104212	0.9061998587672943	0.7508791125298596	0.847859848104072	0.8313613254191529	0.8695530570993912	1.0	0.11764705882352941	0.0
4479	0.10003615874469433	0.030969818221786235	0.030830190627085214	0.6600486897134603	None	0.16666666666666666	1	0.2	3	0.85	17	0.36666666666666664	0.85	19	17	2	1	0	0.15	3	20	1.4666666666666666	22	0.16666666666666666	1.0	0.577906750781607	0.8382146354359432	0.5795087554104212	0.8988987939884522	0.6852649225125713	0.8355030583368478	0.8313613254191529	0.8603737917498924	1.0	0.10526315789473684	0.0
6722	0.09405838645653757	0.021007432485980564	0.018014656205549956	0.6010921528486217	None	0.16666666666666666	1	0.2	3	0.85	17	0.36666666666666664	0.85	19	17	2	1	0	0.15	3	20	1.4666666666666666	22	0.16666666666666666	1.0	0.7501932803460627	0.8583556838206615	0.5795087554104212	0.8010346887377989	0.6852649225125713	0.8604236255611815	0.8313613254191529	0.8417218090999619	1.0	0.10526315789473684	0.0
6588	0.09560474001895583	0.039086855843926537	0.0385637966373226	0.6439585090113356	None	0.16666666666666666	1	0.2	3	0.85	17	0.36666666666666664	0.85	19	17	2	1	0	0.15	3	20	1.4666666666666666	22	0.16666666666666666	1.0	0.7501932803460627	0.8574305534494477	0.5795087554104212	0.8010346887377989	0.6852649225125713	0.8604236255611815	0.8313613254191529	0.8413845220251381	1.0	0.3684210526315789	0.0
4918	0.09477161962589678	0.03525183847950522	0.03525096482970172	0.669910574294539	None	0.16666666666666666	1	0.2	3	0.85	17	0.36666666666666664	0.85	19	17	2	1	0	0.15	3	20	1.4666666666666666	22	0.16666666666666666	1.0	0.577906750781607	0.8382146354359432	0.5795087554104212	0.8988987939884522	0.6852649225125713	0.8355030583368478	0.8313613254191529	0.8603737917498924	1.0	0.10526315789473684	0.0
7145	0.0728405101543659	0.034353811021657035	0.03358229324906343	0.6773265299445634	None	0.16666666666666666	1	0.21428571428571427	3	0.8333333333333334	15	0.37037037037037035	0.8333333333333334	17	15	2	1	0	0.16666666666666666	3	18	1.3333333333333333	20	0.16666666666666666	1.0	0.6213365493533559	0.9000645604158124	0.5795087554104212	0.8740838804665344	0.6661044259407247	0.8462304581544797	0.8313613254191529	0.8751132969924293	1.0	0.11764705882352941	0.0
100	None	None	None	None	None	0	0	0.5	3	0.5714285714285714	4	0.375	0.5714285714285714	6	4	2	1	0	0.6666666666666666	4	6	0.6	9	0.16666666666666666	0	0.584084714712686	0.8114458869124967	0.6467542089098238	0.9788908470361686	0.7814042503687149	0.8255580161287863	0.9048678290658351	0.9075044385773622	1.0	0.3333333333333333	0.0
5758	0.08095447880740604	0.012002738137280417	0.0025149221454075915	0.6883073310880552	None	0	0	0.14285714285714285	2	0.8888888888888888	16	0.5263157894736842	0.8888888888888888	18	16	1	1	0	0.10526315789473684	2	19	1.3333333333333333	20	0.25	0	0.6857649148497094	0.8475853133703612	0.5795087554104212	0.8056667374860473	0.6852649225125713	0.8543133088738447	0.826218594466789	0.8369317804227233	1.0	0.1111111111111111	0.0
3090	0.00616835951594859	0.003222711934776964	0.003185807630138189	0.9891950956585487	None	0.6666666666666666	2	0.75	6	0.3	3	0.4	0.3	5	3	6	3	0	0.8333333333333334	6	5	0.8	12	0.21428571428571427	0.5	0.5638929654319973	0.5826563927533398	0.48727869417258	0.7837029383336419	0.6852649225125713	0.6170552123178419	0.6932017752607657	0.6680497586711296	0.2	0.2	0.0
4098	0.07732283332520122	0.012609033749530348	0.002382619141639939	0.6616370983248393	None	0	0	0.14285714285714285	2	0.8888888888888888	16	0.37037037037037035	0.8888888888888888	17	16	2	1	0	0.16666666666666666	3	18	1.3333333333333333	20	0.14285714285714285	1.0	0.6213365493533559	0.8328948750078836	0.5795087554104212	0.830384088967371	0.6852649225125713	0.8452727159127507	0.8289992792118344	0.8362897596391511	1.0	0.11764705882352941	0.0
6638	0.10604299232590571	0.0197467893613645	0.015344236697688985	0.6077356672281733	None	0.16666666666666666	1	0.2	3	0.85	17	0.36666666666666664	0.85	19	17	2	1	0	0.15	3	20	1.4666666666666666	22	0.16666666666666666	1.0	0.577906750781607	0.8900855786673837	0.5795087554104212	0.8687530047993234	0.6661044259407247	0.8340580186678633	0.8313613254191529	0.8659273711787703	1.0	0.10526315789473684	0.0
2916	6.2964544047671696e-06	9.424105376866712e-08	9.385658981973756e-08	0.9999993418141322	None	0	0	0.6666666666666666	2	0.5	1	0.6666666666666666	0	1	0	2	0	0	0.6666666666666666	3	2	0.26666666666666666	4	0.0	0.6666666666666666	0	0	0	0	0	0	0	0	0	0	0
3456	0.04006579665610124	0.0029128648624243115	-0.0025706471919508247	0.8700635217344074	None	0	0	0.25	2	0.9	9	0.5454545454545454	0.9	10	9	1	1	0	0.18181818181818182	2	11	0.8	12	0.2	0	0.4697754747919526	0.875927023024015	0.4596157233239027	0.9211705187377074	0.3943853163751085	0.9043592284054458	0.6918085293502466	0.9020134735900659	1.0	0.4	0.0
5667	0.09513882059001151	0.04067643574215837	0.04062313950067053	0.6580447408870593	None	0.16666666666666666	1	0.2	3	0.85	17	0.36666666666666664	0.85	19	17	2	1	0	0.15	3	20	1.4666666666666666	22	0.16666666666666666	1.0	0.7501932803460627	0.8574305534494477	0.5795087554104212	0.8010346887377989	0.6852649225125713	0.8604236255611815	0.8313613254191529	0.8413845220251381	1.0	0.10526315789473684	0.0
6812	0.09330968819386037	0.03324210284697063	0.03319667639830207	0.6619690599383731	None	0.16666666666666666	1	0.2	3	0.85	17	0.36666666666666664	0.85	19	17	2	1	0	0.15	3	20	1.4666666666666666	22	0.16666666666666666	1.0	0.577906750781607	0.8382146354359432	0.5795087554104212	0.8988987939884522	0.6852649225125713	0.8355030583368478	0.8313613254191529	0.8603737917498924	1.0	0.10526315789473684	0.0
572	None	None	None	None	None	0	0	0.3333333333333333	1	1.0	2	0.6666666666666666	0.5	2	1	1	0	0	0.6666666666666666	2	3	0.26666666666666666	4	0.0	0	0.5324482215723788	0.9722425309935351	0.3742202093179521	0.9133067307417058	0.4401000524142774	0.9071485980641233	0.9278147744475777	0.9387757866613746	0	0	0.0
3500	0.054447121813401896	0.010840844918390364	0.009564242676141865	0.8109522939012883	None	0	0	0.15384615384615385	2	0.9411764705882353	16	0.5277777777777778	0.8823529411764706	16	15	2	1	0	0.1111111111111111	18	2	1.2666666666666666	19	0.14285714285714285	0	0.47938074661398977	0.8072414144675621	0.35204013811994417	0.9049540960084141	0.4236385341808296	0.9471303879659992	0.7573559951872351	0.8993876232808622	1.0	0.5625	0.0
2294	None	None	None	None	None	0	0	0.6666666666666666	4	0.3333333333333333	2	0.4	0.16666666666666666	3	1	4	1	0	0.8	4	5	0.5333333333333333	8	0.1	0.3333333333333333	0.577906750781607	0.688695653426192	0.277256050323824	0.8123649107613237	0.9875409022269857	0.8198403288395817	0.8964383342713441	0.778724424573882	1.0	0.6666666666666666	0.0
1045	None	None	None	None	None	1.0	1	0.8	4	0.4	2	0.4375	0	1	0	5	4	0	1.0	4	4	0.4666666666666667	7	0.3076923076923077	0.6666666666666666	0	0	0	0	0	0	0	0	0	0	0
7183	0.07919325895017286	0.0036192395986307233	0.00046335829494871425	0.6944781702855609	None	0.2	1	0.23076923076923078	3	0.8235294117647058	14	0.37254901960784315	0.8235294117647058	16	14	2	1	0	0.17647058823529413	3	17	1.2666666666666666	19	0.16666666666666666	1.0	0.5996216500674815	0.8493630331189866	0.5795087554104212	0.7829861514623173	0.7484118663966264	0.8486916523908585	0.7877320514366806	0.8290696457857831	1.0	0.125	0.0
4950	0.09284902163858809	0.029222991754196133	0.028305703878409316	0.6255718247127589	None	0.16666666666666666	1	0.2	3	0.85	17	0.36666666666666664	0.85	19	17	2	1	0	0.15	3	20	1.4666666666666666	22	0.16666666666666666	1.0	0.577906750781607	0.8382146354359432	0.5795087554104212	0.9124920900933126	0.6852649225125713	0.8355030583368478	0.8313613254191529	0.8666354395966074	1.0	0.10526315789473684	0.0
2464	None	None	None	None	None	0	0	0.2727272727272727	3	0.7142857142857143	10	0.7272727272727273	0.6428571428571429	10	9	5	3	0	0.18181818181818182	11	2	1.0666666666666667	16	0.23076923076923078	0	0.4787546844442163	0.8268173324488526	0.6102595732851572	0.8794324814497815	0.42709439238584695	0.7202129113680904	0.8411975964111412	0.8173666586006969	0.3	0.8	0.0
2842	0.0007258547176104218	0.0002382419036062814	0.00023816940273895166	0.9969576745972584	None	0	0	0.75	3	0.3333333333333333	1	0.5555555555555556	0	2	0	2	1	0	1.0	3	3	0.3333333333333333	5	0.16666666666666666	0.6666666666666666	0	0	0	0	0	0	0	0	0	0	0
5188	0.09868672774736002	0.03152921662493218	0.03142222993707498	0.6597154154595507	None	0.16666666666666666	1	0.2	3	0.85	17	0.36666666666666664	0.85	19	17	2	1	0	0.15	3	20	1.4666666666666666	22	0.16666666666666666	1.0	0.577906750781607	0.8382146354359432	0.5795087554104212	0.8988987939884522	0.6852649225125713	0.8355030583368478	0.8313613254191529	0.8603737917498924	1.0	0.10526315789473684	0.0
1615	None	None	None	None	None	0	0	0.1111111111111111	2	0.9583333333333334	23	0.52	0.9583333333333334	25	23	0	1	0	0.08	2	25	1.7333333333333334	26	0.5	0	0.577906750781607	0.8802881739558871	0.7763592175976612	0.8337640067959062	0.6661044259407247	0.890723145261627	0.8589405924847016	0.8701121785033765	1.0	0.08	0.0
7285	0.09203145875587995	0.02536691010038898	0.022990403560246894	0.6074768924608237	None	0.16666666666666666	1	0.2	3	0.85	17	0.36666666666666664	0.85	19	17	2	1	0	0.15	3	20	1.4666666666666666	22	0.16666666666666666	1.0	0.7501932803460627	0.8574305534494477	0.5795087554104212	0.8010346887377989	0.6852649225125713	0.8604236255611815	0.8313613254191529	0.8413845220251381	1.0	0.10526315789473684	0.0
1459	None	None	None	None	None	0	0	0.5	3	0.5	3	0.4444444444444444	0.5	3	3	4	0	0	0.5	6	3	0.5333333333333333	8	0.0	0.2857142857142857	0.13453883542324915	0.7011797921945863	0.24288055039062223	0.8821271919506014	0.780564467769019	0.9432212799384019	0.9591306378566403	0.8689754944866246	0	0	0.0
1175	None	None	None	None	None	0	0	0.5	4	0.5	5	0.34285714285714286	0.5	7	5	4	3	0	0.7142857142857143	7	5	0.8	12	0.3	0	0.5428497458730366	0.9026344024885813	0.21359405492259165	0.8720993817344904	0.6801411714656147	0.9167456658643341	0.7318937813908029	0.8986039386590043	0.42857142857142855	0.2857142857142857	0.0
4485	0.07464221058615211	0.0074902353341326075	-0.007318114995877158	0.7207710765566262	None	0.14285714285714285	1	0.25	4	0.7727272727272727	17	0.2	0.7272727272727273	19	16	4	1	0	0.5333333333333333	15	8	1.6	24	0.1111111111111111	0	0.5638929654319973	0.835397223876819	0.5745772050947491	0.9093481533938805	0.7508791125298596	0.827363082354209	0.8313613254191529	0.8620444885026821	1.0	0.10526315789473684	0.0
1212	None	None	None	None	None	0	0	0.5	2	0.6666666666666666	2	0.625	0.6666666666666666	4	2	0	0	0	0.5	4	2	0.3333333333333333	5	0.0	0	0.4939567228185446	0.8533590401632908	0.7697915105918212	0.9576660770864248	0.37455168831967695	0.7986304909299438	0.905326590013103	0.8895304168920691	0	0	0.0
2860	0.001198137721232368	0.00020440772086584625	-1.6284413702232966e-06	0.9979674008420376	None	0	0	0.75	3	0.0	0	0.625	0	2	0	2	0	0	0.5	4	2	0.3333333333333333	5	0.0	0.5	0	0	0	0	0	0	0	0	0	0	0
4345	0.01110254806901789	0.0036501897670327545	0.0004400695153732499	0.9597192606952046	None	0.5	1	0.8333333333333334	5	0.2857142857142857	2	0.6	0.2857142857142857	6	2	2	1	0	0.6	5	3	0.6	9	0.25	1.0	0.4992368867837483	0.797207704529007	0.5360264675166808	0.9502046536786092	0.7084917692352921	0.8133207074005947	0.8425198136740123	0.8732281004645548	1.0	0.16666666666666666	0.0
7088	0.09495431051977679	0.03614230194131018	0.03593931587933406	0.6427712140266051	None	0.16666666666666666	1	0.2	3	0.85	17	0.36666666666666664	0.85	19	17	2	1	0	0.15	3	20	1.4666666666666666	22	0.16666666666666666	1.0	0.7501932803460627	0.8574305534494477	0.5795087554104212	0.8010346887377989	0.6852649225125713	0.8604236255611815	0.8313613254191529	0.8413845220251381	1.0	0.10526315789473684	0.0
4785	0.09647964012662294	0.03409887648574686	0.03403650489377829	0.664122281498847	None	0.16666666666666666	1	0.2	3	0.85	17	0.36666666666666664	0.85	19	17	2	1	0	0.15	3	20	1.4666666666666666	22	0.16666666666666666	1.0	0.577906750781607	0.8382146354359432	0.5795087554104212	0.8988987939884522	0.6852649225125713	0.8355030583368478	0.8313613254191529	0.8603737917498924	1.0	0.10526315789473684	0.0
5925	0.08258230726560606	0.011952186649858313	-0.005812424946928161	0.6843077313924124	None	0	0	0.07142857142857142	1	1.0	18	0.25	0.9444444444444444	17	17	2	1	0	0.3125	5	16	1.3333333333333333	20	0.125	0	0.6213365493533559	0.8917421366390949	0.5745772050947491	0.882707405485248	0.6661044259407247	0.8124081072745194	0.7502228174107746	0.8657902792113089	1.0	0.11764705882352941	0.0
2424	None	None	None	None	None	0	0	0.25	1	1.0	3	0.5555555555555556	0.3333333333333333	1	1	3	4	0	1.0	3	3	0.3333333333333333	5	0.4	0	0.4512097610975555	0.5	0.2983551498874867	0.5	0.8882393949899867	0.5	0.9241142165866729	0.5	1.0	1.0	0.20997793494430514
2581	9.85991864655408e-09	9.055078926994933e-09	7.3397831237309575e-09	0.9999990999586177	None	0	0	0.6666666666666666	2	0.5	1	0.6666666666666666	0	0	0	3	2	0	0.6666666666666666	2	3	0.26666666666666666	4	0.2	0.6666666666666666	0	0	0	0	0	0	0	0	0	0	0
3820	0.0777705570981669	0.018350033062288905	0.014083214054895645	0.6054053313273762	None	0	0	0.07142857142857142	1	1.0	18	1.0	1.0	19	18	0	1	0	0.05	1	20	1.3333333333333333	20	0.3333333333333333	0	0.577906750781607	0.8679820230841886	0.6268896386092165	0.7829623950818989	0.8115588102806814	0.8711250944948544	0.8313613254191529	0.8445390987174242	1.0	0.10526315789473684	0.0
4208	0.09320047292937395	0.033655786010013844	0.03343067372654975	0.6732218712624235	None	0.16666666666666666	1	0.2	3	0.85	17	0.36666666666666664	0.85	19	17	2	1	0	0.15	3	20	1.4666666666666666	22	0.16666666666666666	1.0	0.577906750781607	0.8382146354359432	0.5795087554104212	0.8990317575943466	0.6852649225125713	0.8355030583368478	0.8313613254191529	0.8604324022938437	1.0	0.10526315789473684	0.0
843	None	None	None	None	None	0.16666666666666666	1	0.2857142857142857	4	0.8333333333333334	15	0.37037037037037035	0.8333333333333334	19	15	0	0	0	0.16666666666666666	18	3	1.3333333333333333	20	0.0	1.0	0.577906750781607	0.8296448726136065	0.5795087554104212	0.937639013165566	0.6661044259407247	0.8795741638609379	0.8390926820524627	0.890316735524746	0	0	0.0
4096	0.09696534118490459	0.03205365747651119	0.03198959331101077	0.6603007900509278	None	0.16666666666666666	1	0.2	3	0.85	17	0.36666666666666664	0.85	19	17	2	1	0	0.15	3	20	1.4666666666666666	22	0.16666666666666666	1.0	0.577906750781607	0.8382146354359432	0.5795087554104212	0.8988987939884522	0.6852649225125713	0.8355030583368478	0.8313613254191529	0.8603737917498924	1.0	0.10526315789473684	0.0
3377	0.09571358377916525	0.025534039159487328	0.021126669210357503	0.6807740375240663	None	0	0	0.07142857142857142	1	1.0	18	1.0	1.0	19	18	0	1	0	0.05	1	20	1.3333333333333333	20	0.3333333333333333	0	0.577906750781607	0.8315687815058276	0.5795087554104212	0.804008487069787	0.6852649225125713	0.840151971974237	0.8209528090427929	0.8257634878964716	1.0	0.10526315789473684	0.0
802	None	None	None	None	None	0	0	0.6666666666666666	2	0.5	1	0.6666666666666666	0	0	0	3	6	0	0.6666666666666666	3	2	0.26666666666666666	4	0.6	0	0	0	0	0	0	0	0	0	0	0	0
3726	0.0722464712121983	0.022369349584907234	0.022275615402925397	0.6968752402624884	None	0	0	0.3333333333333333	5	0.65	13	0.4074074074074074	0.65	16	13	5	1	0	0.16666666666666666	3	18	1.4666666666666666	22	0.09090909090909091	0	0.5638929654319973	0.8483341382560624	0.5770429802525852	0.9414891151462188	0.7180720175212155	0.8740573979263081	0.8530704554699784	0.8952682908789246	1.0	0.125	0.0
3775	0.10327393039141668	0.01907855783232951	0.010901608000904714	0.6504180930205269	None	0	0	0.06666666666666667	1	1.0	20	1.0	1.0	21	20	0	1	0	0.045454545454545456	1	22	1.4666666666666666	22	0.3333333333333333	0	0.577906750781607	0.8587614930528797	0.5795087554104212	0.8127206557139478	0.6852649225125713	0.8385413559388881	0.8313613254191529	0.8375459236088165	1.0	0.09523809523809523	0.0
6057	0.09270148014945874	0.03890122421461056	0.03889661172566237	0.647818105529988	None	0.16666666666666666	1	0.2	3	0.85	17	0.36666666666666664	0.85	19	17	2	1	0	0.15	3	20	1.4666666666666666	22	0.16666666666666666	1.0	0.7501932803460627	0.8574305534494477	0.5795087554104212	0.8010346887377989	0.6852649225125713	0.8604236255611815	0.8313613254191529	0.8413845220251381	1.0	0.10526315789473684	0.0
855	None	None	None	None	None	0	0	0.25	1	1.0	4	1.0	0.5	2	2	3	4	0	0.16666666666666666	1	6	0.4	6	0.4	0	0.9378457774481437	0.5405176891709116	0.4519620319178276	0.954877222178299	0.3535587642230918	0.9238923513369866	0.9682748980446908	0.8703085651877491	0.75	1.0	0.2538969615316369
6870	0.10007243708763007	0.018994278389363867	0.01223451870150119	0.671038462068925	None	0.16666666666666666	1	0.2	3	0.85	17	0.36666666666666664	0.85	19	17	2	1	0	0.15	3	20	1.4666666666666666	22	0.16666666666666666	1.0	0.7501932803460627	0.8524028494585194	0.5795087554104212	0.8010346887377989	0.6852649225125713	0.8604236255611815	0.8313613254191529	0.8395728229251899	1.0	0.3157894736842105	0.0
4543	0.08735050859922512	0.02308664760329209	0.01402081850840729	0.6891861282807973	None	0	0	0.16666666666666666	2	0.875	14	0.5294117647058824	0.875	15	14	2	1	0	0.11764705882352941	2	17	1.2	18	0.14285714285714285	0	0.6814943642899566	0.8279125531031507	0.5745772050947491	0.9133393137235551	0.6852649225125713	0.8256655374069711	0.7502228174107746	0.8614129478388491	1.0	0.13333333333333333	0.0
3344	0.01791125801006492	0.0025520258302416344	0.0025520106215670144	0.9248073063755613	None	0	0	0.09090909090909091	1	1.0	14	1.0	1.0	15	14	0	1	0	0.0625	1	16	1.0666666666666667	16	0.3333333333333333	0	0.7501932803460627	0.9113506512090095	0.4729911590705479	0.762536090400969	0.6010400528572768	0.8422921185105086	0.8134895890529943	0.848654289976101	1.0	0.8	0.0
2610	None	None	None	None	None	0.2	1	0.4166666666666667	5	0.625	10	0.3673469387755102	0.375	9	6	8	3	0	1.0	7	7	1.2	18	0.17647058823529413	0.18181818181818182	0.7501932803460627	0.8932670284385318	0.5745772050947491	0.7437516248065253	0.6010400528572768	0.8002604286824748	0.79140144327697	0.8214221815531553	0.3333333333333333	0.8888888888888888	0.0
7203	0.09471330040055966	0.03852235708548624	0.037920588324536146	0.6376656095104658	None	0.16666666666666666	1	0.2	3	0.85	17	0.36666666666666664	0.85	19	17	2	1	0	0.15	3	20	1.4666666666666666	22	0.16666666666666666	1.0	0.7501932803460627	0.8574305534494477	0.5795087554104212	0.8010346887377989	0.6852649225125713	0.8604236255611815	0.8313613254191529	0.8413845220251381	1.0	0.10526315789473684	0.0
4316	0.0888798172584441	0.03117016133601229	0.03003016613769519	0.6582495809995323	None	0	0	0.14285714285714285	2	0.8888888888888888	16	0.5263157894736842	0.8888888888888888	17	16	2	1	0	0.10526315789473684	2	19	1.3333333333333333	20	0.14285714285714285	0	0.5638929654319973	0.8521231730186766	0.5745772050947491	0.898237321145259	0.7508791125298596	0.8539740354116078	0.8313613254191529	0.8697125448935088	1.0	0.11764705882352941	0.0
4073	0.0779133195457594	0.009495802430299596	0.006870782180587829	0.6320318063685307	None	0	0	0.2857142857142857	4	0.7368421052631579	14	0.5526315789473685	0.7368421052631579	16	14	4	2	0	0.10526315789473684	2	19	1.4	21	0.2	0.1	0.5767064117472468	0.8844001923485134	0.5795087554104212	0.9557267106518788	0.8084267979700812	0.8125924758803696	0.8623696210645614	0.8994628112772884	0.53125	0.25	0.0
5457	0.09649444753795214	0.016386081033101747	0.006947041488325498	0.695446485418784	None	0	0	0.06666666666666667	1	1.0	20	1.0	1.0	21	20	0	1	0	0.045454545454545456	1	22	1.4666666666666666	22	0.3333333333333333	0	0.6213365493533559	0.857716135510876	0.5795087554104212	0.7958163481118085	0.6852649225125713	0.8537358074373298	0.8313613254191529	0.8375805136138599	1.0	0.09523809523809523	0.0
795	None	None	None	None	None	0	0	0.25	1	1.0	3	1.0	0.6666666666666666	3	2	1	1	0	0.2	5	1	0.3333333333333333	5	0.2	0	0.3559639920863056	0.9534464474169952	0.5998204823364606	0.94999322699402	0.2805617730544455	0.598040159091373	0.7836087155457917	0.8928664362827573	1.0	0	0.0
1534	None	None	None	None	None	0	0	1.0	1	0	0	1.0	0	0	0	1	2	0	0.5	2	1	0.13333333333333333	2	0.3333333333333333	0	0	0	0	0	0	0	0	0	0	0	0
3695	0.09883308293398711	0.02646277380897573	0.019763703256096544	0.6526134906086098	None	0	0	0.06666666666666667	1	1.0	20	1.0	1.0	21	20	0	1	0	0.045454545454545456	1	22	1.4666666666666666	22	0.3333333333333333	0	0.577906750781607	0.8587614930528797	0.5795087554104212	0.7937925019885451	0.6852649225125713	0.8604837393190257	0.8313613254191529	0.8398928863636055	1.0	0.09523809523809523	0.0
5418	0.08882244297825881	0.02746114700827835	0.02606370523487356	0.6112367471919138	None	0.16666666666666666	1	0.2	3	0.85	17	0.36666666666666664	0.85	19	17	2	1	0	0.15	3	20	1.4666666666666666	22	0.16666666666666666	1.0	0.7501932803460627	0.8574305534494477	0.5795087554104212	0.8010346887377989	0.6852649225125713	0.8604236255611815	0.8313613254191529	0.8413845220251381	1.0	0.10526315789473684	0.0
1443	None	None	None	None	None	0	0	0.125	1	1.0	9	1.0	1.0	10	9	0	1	0	0.09090909090909091	1	11	0.7333333333333333	11	0.3333333333333333	0	0.46017020296991545	0.8810615842305537	0.33972269123738424	0.8385765647381441	0.29331816205154027	0.6475582220746944	0.6688906863194349	0.805261060072025	1.0	0.9	0.0
7113	0.09495939609416099	0.036771433550637556	0.03612488059016617	0.6382252071294962	None	0.16666666666666666	1	0.2	3	0.85	17	0.36666666666666664	0.85	19	17	2	1	0	0.15	3	20	1.4666666666666666	22	0.16666666666666666	1.0	0.7501932803460627	0.8574305534494477	0.5795087554104212	0.8010346887377989	0.6852649225125713	0.8604236255611815	0.8313613254191529	0.8413845220251381	1.0	0.10526315789473684	0.0
2069	None	None	None	None	None	0	0	0.16666666666666666	3	0.9166666666666666	22	0.52	0.9166666666666666	25	22	0	0	0	0.08	25	2	1.7333333333333334	26	0.0	0.16666666666666666	0.577906750781607	0.8327630016189974	0.7072918277861023	0.9148337670012235	0.6661044259407247	0.8771802383232254	0.8294856273000112	0.8788753621061897	0	0	0.0
1010	None	None	None	None	None	0.5	1	0.8333333333333334	5	0.2857142857142857	2	0.5625	0	2	0	6	1	0	1.0	4	4	0.6	9	0.07142857142857142	0.4	0	0	0	0	0	0	0	0	0	0	0
4698	0.09397405543747386	0.03573259049235705	0.035723261823157916	0.6709596590909856	None	0.16666666666666666	1	0.2	3	0.85	17	0.36666666666666664	0.85	19	17	2	1	0	0.15	3	20	1.4666666666666666	22	0.16666666666666666	1.0	0.577906750781607	0.8382146354359432	0.5795087554104212	0.8988987939884522	0.6852649225125713	0.8355030583368478	0.8313613254191529	0.8603737917498924	1.0	0.10526315789473684	0.0
5162	0.09596445294411707	0.029683965566703933	0.029645946207372032	0.6581628962420343	None	0.16666666666666666	1	0.2	3	0.85	17	0.36666666666666664	0.85	19	17	2	1	0	0.15	3	20	1.4666666666666666	22	0.16666666666666666	1.0	0.577906750781607	0.8382146354359432	0.5795087554104212	0.8988987939884522	0.6852649225125713	0.8355030583368478	0.8313613254191529	0.8603737917498924	1.0	0.10526315789473684	0.0
7456	0.09633155943145714	0.04029714338208807	0.04023532323225775	0.6615903448420011	None	0.16666666666666666	1	0.2	3	0.85	17	0.36666666666666664	0.85	19	17	2	1	0	0.15	3	20	1.4666666666666666	22	0.16666666666666666	1.0	0.7501932803460627	0.8574305534494477	0.5795087554104212	0.8010346887377989	0.6852649225125713	0.8604236255611815	0.8313613254191529	0.8413845220251381	1.0	0.10526315789473684	0.0
5958	0.09856064740598784	0.03895136268379622	0.038950551899362966	0.6496613033774645	None	0.16666666666666666	1	0.2	3	0.85	17	0.36666666666666664	0.85	19	17	2	1	0	0.15	3	20	1.4666666666666666	22	0.16666666666666666	1.0	0.7501932803460627	0.8574305534494477	0.5795087554104212	0.8010346887377989	0.6852649225125713	0.8604236255611815	0.8313613254191529	0.8413845220251381	1.0	0.10526315789473684	0.0
4379	0.09925125752998835	0.027912784608344867	0.02786505473751193	0.6572041483692316	None	0.16666666666666666	1	0.2	3	0.85	17	0.36666666666666664	0.85	19	17	2	1	0	0.15	3	20	1.4666666666666666	22	0.16666666666666666	1.0	0.577906750781607	0.8382146354359432	0.5795087554104212	0.8988987939884522	0.6852649225125713	0.8355030583368478	0.8313613254191529	0.8603737917498924	1.0	0.10526315789473684	0.0
15	None	None	None	None	None	0	0	1.0	2	0.0	0	0.75	0	1	0	1	1	0	1.0	2	2	0.2	3	0.2	0	0	0	0	0	0	0	0	0	0	0	0
4029	0.06954747885348943	0.026341006626564804	0.025723714394448243	0.655236539123053	None	0	0	0.23076923076923078	3	0.8823529411764706	15	0.5277777777777778	0.8823529411764706	18	15	0	1	0	0.1111111111111111	2	18	1.2666666666666666	19	1.0	0.11764705882352941	0.5895497493751168	0.8294842791788362	0.5795087554104212	0.9012433033197635	0.7508791125298596	0.7962866516267173	0.8313613254191529	0.8479715437379968	1.0	0.05555555555555555	0.0
6521	0.0956143899302268	0.038973903717056835	0.038971981203132444	0.6416715384372972	None	0.16666666666666666	1	0.2	3	0.85	17	0.36666666666666664	0.85	19	17	2	1	0	0.15	3	20	1.4666666666666666	22	0.16666666666666666	1.0	0.7501932803460627	0.8574305534494477	0.5795087554104212	0.8010346887377989	0.6852649225125713	0.8604236255611815	0.8313613254191529	0.8413845220251381	1.0	0.10526315789473684	0.0
6161	0.09503100968316937	0.040191008744099796	0.04018499917323466	0.6541053032718922	None	0.16666666666666666	1	0.2	3	0.85	17	0.36666666666666664	0.85	19	17	2	1	0	0.15	3	20	1.4666666666666666	22	0.16666666666666666	1.0	0.7501932803460627	0.8574305534494477	0.5795087554104212	0.8010346887377989	0.6852649225125713	0.8604236255611815	0.8313613254191529	0.8413845220251381	1.0	0.10526315789473684	0.0
3549	0.014381607556178138	0.0008548101954446826	-0.0004170590579782703	0.9464771022887272	None	0	0	0.4	4	0.5833333333333334	7	0.5	0.4166666666666667	9	5	4	2	0	0.5714285714285714	4	7	0.9333333333333333	14	0.25	0	0.43221882307348325	0.870557893000741	0.3742115089179962	0.8808082265404177	0.4033376340635271	0.8355912761644082	0.79140144327697	0.8634128689381224	0.5555555555555556	0.4444444444444444	0.0
4942	0.09627713784986008	0.03665066061652811	0.03475099632803952	0.6570891562186874	None	0.16666666666666666	1	0.2	3	0.85	17	0.36666666666666664	0.85	19	17	2	1	0	0.15	3	20	1.4666666666666666	22	0.16666666666666666	1.0	0.577906750781607	0.8900855786673837	0.5795087554104212	0.8687530047993234	0.6661044259407247	0.8340580186678633	0.8313613254191529	0.8659273711787703	1.0	0.10526315789473684	0.0
3389	0.07869872439380636	0.006889131994648994	0.006638602745617284	0.7078143556396408	None	0	0	0.2	3	0.9	18	0.36666666666666664	0.85	19	17	2	1	0	0.15	20	3	1.4666666666666666	22	0.16666666666666666	0.1	0.6740320768805038	0.8891115521096197	0.6102595732851572	0.8414080719769341	0.8707821071493858	0.9308701491503822	0.8568915334770321	0.8925309059770935	1.0	0.5789473684210527	0.0
238	None	None	None	None	None	0	0	0.6666666666666666	2	0.5	1	0.6666666666666666	0.5	2	1	1	0	0	0.6666666666666666	2	3	0.26666666666666666	4	0.0	0	0.5573820709738047	0.967382867688663	0.6045404986130352	0.6451840783600516	0.40303654234161695	0.9263199512670074	0.8669208025873418	0.8978040955509172	0	0	0.0
2855	0.0040900128102854035	0.0003715384295928909	0.00036726731067312737	0.9759267516349117	None	0	0	0.3333333333333333	2	0.6666666666666666	4	0.4444444444444444	0.3333333333333333	3	2	4	6	0	0.5	3	6	0.5333333333333333	8	0.5454545454545454	0	0.46017020296991545	0.9282965631979577	0.45362520005986495	0.8476216826653792	0.29331816205154027	0.8858039728003868	0.7569730332797505	0.8917252988424602	0.3333333333333333	1.0	0.3868243721293356
2929	1.7210645945297584e-06	9.269571270816855e-09	8.471175662568727e-09	0.9999993747894836	None	0	0	1.0	1	0	0	1.0	0	1	0	0	1	0	0.5	2	1	0.13333333333333333	2	0.3333333333333333	0	0	0	0	0	0	0	0	0	0	0	0
7185	0.10372569147042952	0.024604818696857652	0.023406794428884097	0.6176448055498457	None	0.16666666666666666	1	0.2	3	0.85	17	0.36666666666666664	0.85	19	17	2	1	0	0.15	3	20	1.4666666666666666	22	0.16666666666666666	1.0	0.7501932803460627	0.8565101803760408	0.5795087554104212	0.8010346887377989	0.6852649225125713	0.8717233018280826	0.8313613254191529	0.8453456232568213	1.0	0.10526315789473684	0.0
2775	0.005144314193230108	0.0016522016096667674	0.0016512252586603508	0.9701793192088334	None	0.3333333333333333	1	0.625	5	0.5	5	0.5	0.5	6	5	5	1	0	0.375	3	8	0.8	12	0.07692307692307693	0.4444444444444444	0.7506468214907471	0.9032030630863297	0.48737936373324936	0.7796339194704033	0.49836466735280666	0.8438017499447357	0.8272388899699239	0.8491418125586493	1.0	0.8333333333333334	0.0
1338	None	None	None	None	None	0	0	0.5	3	0.6666666666666666	4	0.5714285714285714	0.6666666666666666	7	4	0	0	0	0.2857142857142857	7	2	0.5333333333333333	8	0.0	0.3333333333333333	0.6349240696921518	0.9281960126999848	0.8505999819493111	0.9555910283361918	0.4686792171735129	0.8726729650392855	0.9027342711399294	0.9253709253443886	0	0	0.0
1749	None	None	None	None	None	0	0	0.6666666666666666	4	0.3333333333333333	2	0.5333333333333333	0	1	0	6	2	0	0.6	5	3	0.5333333333333333	8	0.13333333333333333	0.6666666666666666	0	0	0	0	0	0	0	0	0	0	0
4350	0.09818593591084496	0.01625524157468387	0.01596220994169044	0.6308183763664625	None	0	0	0.14285714285714285	2	0.8888888888888888	16	0.5263157894736842	0.8888888888888888	17	16	2	1	0	0.10526315789473684	2	19	1.3333333333333333	20	0.14285714285714285	0	0.5638929654319973	0.8051954906872867	0.5745772050947491	0.8681685191051111	0.7508791125298596	0.8039429740484044	0.7502228174107746	0.828024526913775	1.0	0.11764705882352941	0.0
1819	None	None	None	None	None	0.2	1	0.5833333333333334	7	0.26666666666666666	4	0.4722222222222222	0.2	9	3	7	0	0	1.0	6	6	1.1333333333333333	17	0.0	0	0.5428497458730366	0.8607891618859973	0.4589514645580479	0.9352419127315754	0.6693090411655973	0.9083854986324504	0.716562974734622	0.9056830621931549	0	0	0.0
1214	None	None	None	None	None	0	0	0.25	1	1.0	4	1.0	1.0	5	4	0	0	0	0.16666666666666666	6	1	0.4	6	0.0	0	0.2774583516376251	0.9249908425724692	0.4897003469209242	0.9481408568390856	0.8116271933944228	0.9508771810488479	0.9531301448678045	0.9423363654114354	0	0	0.0
2872	0.0017655710158851982	0.0005083060495746868	-0.0005065611317660967	0.9890077605682803	None	0.5	1	0.6666666666666666	4	0.2857142857142857	2	0.45	0.2857142857142857	4	2	4	1	0	0.8	4	5	0.6	9	0.1	0.2857142857142857	0.5979498292246085	0.5843286452700286	0.3558862992037598	0.7881690338545131	0.6365744059341354	0.6193770979722713	0.7892709384396944	0.6712401112829692	1.0	0.25	0.0
6551	0.09483997390293356	0.03937306696782604	0.03931299587230509	0.6478711402869879	None	0.16666666666666666	1	0.2	3	0.85	17	0.36666666666666664	0.85	19	17	2	1	0	0.15	3	20	1.4666666666666666	22	0.16666666666666666	1.0	0.7501932803460627	0.8574305534494477	0.5795087554104212	0.8010346887377989	0.6852649225125713	0.8604236255611815	0.8313613254191529	0.8413845220251381	1.0	0.10526315789473684	0.0
5675	0.09956393739087664	0.03785602851207185	0.03771588972583503	0.6451299138534534	None	0.16666666666666666	1	0.2	3	0.85	17	0.36666666666666664	0.85	19	17	2	1	0	0.15	3	20	1.4666666666666666	22	0.16666666666666666	1.0	0.7501932803460627	0.8574305534494477	0.5795087554104212	0.8010346887377989	0.6852649225125713	0.8604236255611815	0.8313613254191529	0.8413845220251381	1.0	0.15789473684210525	0.0
14	None	None	None	None	None	0	0	0.3333333333333333	2	0.7142857142857143	5	0.5	0.5714285714285714	6	4	2	0	0	0.5	3	6	0.6	9	0.0	0.2857142857142857	0.5625289590972781	0.807130063732036	0.24211538519489376	0.9497114023299803	0.538966943217687	0.8993162864949752	0.8721265563539129	0.8990306175719384	0	0	0.0
5110	0.09741460816771204	0.03197539230975367	0.031922881082608545	0.6606406266201701	None	0.16666666666666666	1	0.2	3	0.85	17	0.36666666666666664	0.85	19	17	2	1	0	0.15	3	20	1.4666666666666666	22	0.16666666666666666	1.0	0.577906750781607	0.8382146354359432	0.5795087554104212	0.8988987939884522	0.6852649225125713	0.8355030583368478	0.8313613254191529	0.8603737917498924	1.0	0.10526315789473684	0.0
3874	0.016687174811486436	0.004628522819081955	0.0026463352818033104	0.9468111493096584	None	0	0	0.5	3	0.7142857142857143	5	0.42857142857142855	0.7142857142857143	8	5	0	1	0	0.42857142857142855	7	3	0.6	9	1.0	1.0	0.4992368867837483	0.7732345070440472	0.5795087554104212	0.9383903099902365	0.7084917692352921	0.8697055174161847	0.8332524437746024	0.8753873956439869	1.0	0.125	0.0
4804	0.07845511856391096	0.012213308563337516	0.009700509104782934	0.5878120373028508	None	0.2	1	0.23076923076923078	3	0.8235294117647058	14	0.37254901960784315	0.8235294117647058	16	14	2	1	0	0.17647058823529413	3	17	1.2666666666666666	19	0.16666666666666666	1.0	0.6857649148497094	0.8293846937706884	0.5745772050947491	0.9150783757980804	0.675684674226648	0.8262544347453273	0.7877320514366806	0.8628644982185066	1.0	0.125	0.0
3548	0.05521609326546019	0.012467653249216885	-0.009081676648393985	0.6515018004892954	None	0	0	0.25	2	0.8888888888888888	8	1.0	0.8888888888888888	10	8	0	2	0	0.09090909090909091	1	11	0.7333333333333333	11	1.0	0.2	0.5708998581068021	0.8360094831594975	0.6779339865040412	0.7932850768849243	0.675684674226648	0.7921203138242634	0.8146117822545521	0.8080117432023566	0.55	0.2	0.0
3023	0.005531836910807278	0.0013747702984635065	-0.0010824924882747626	0.9959770785502448	None	0	0	0.5	3	0.5	3	0.5333333333333333	0.3333333333333333	4	2	3	3	0	0.6	5	3	0.5333333333333333	8	0.375	0	0.5822426277381764	0.9467578805049602	0.5014430563209202	0.8401703843339302	0.6600648553757276	0.886881184069631	0.8693655899343768	0.9001585433333367	0.25	0.75	0.0
70	None	None	None	None	None	1.0	1	0.8	4	0.4	2	0.4375	0.4	4	2	2	0	0	1.0	4	4	0.4666666666666667	7	0.0	0.6666666666666666	0.7296508637383132	0.8177349627999564	0.3216530145289	0.9606772333802354	0.714977338332524	0.889968321272517	0.9343121264390125	0.9057184459042401	0	0	0.0
4476	0.09484433803110995	0.035434878740572655	0.035431216338858915	0.667866700438303	None	0.16666666666666666	1	0.2	3	0.85	17	0.36666666666666664	0.85	19	17	2	1	0	0.15	3	20	1.4666666666666666	22	0.16666666666666666	1.0	0.577906750781607	0.8382146354359432	0.5795087554104212	0.8988987939884522	0.6852649225125713	0.8355030583368478	0.8313613254191529	0.8603737917498924	1.0	0.10526315789473684	0.0
1809	None	None	None	None	None	0.5	1	0.6666666666666666	4	0.5714285714285714	4	0.42857142857142855	0.2857142857142857	5	2	3	1	0	0.42857142857142855	7	3	0.6	9	0.14285714285714285	1.0	0.6057173997451286	0.8270618456763783	0.2736536598650809	0.8969568477193373	0.49842256108190436	0.8852461508091303	0.8035284451450233	0.8725794371213449	1.0	0.2	0.0
522	None	None	None	None	None	0.25	1	0.6	6	0.3333333333333333	4	0.3888888888888889	0.3333333333333333	7	4	6	1	0	1.0	6	6	0.9333333333333333	14	0.07692307692307693	0.18181818181818182	0.7506468214907471	0.943912793919228	0.3742115089179962	0.9166742948572528	0.49836466735280666	0.6691785967957772	0.8272388899699239	0.8781683171589972	1.0	0.2857142857142857	0.0
476	None	None	None	None	None	0	0	0.5	3	0.6666666666666666	4	0.5714285714285714	0.5	6	3	1	2	0	0.2857142857142857	2	7	0.5333333333333333	8	0.6666666666666666	0.3333333333333333	0.5895107128253227	0.9162289395695233	0.38708965059964295	0.8965944398435625	0.7403617390658648	0.9665092446896157	0.7997993114878188	0.9332788265618244	0.5833333333333334	0.3333333333333333	0.0
5369	0.10661246141371704	0.013673364106535458	0.009473469916149247	0.6819247566886867	None	0.16666666666666666	1	0.2	3	0.85	17	0.36666666666666664	0.85	19	17	2	1	0	0.15	3	20	1.4666666666666666	22	0.16666666666666666	1.0	0.7501932803460627	0.8527823326140148	0.5795087554104212	0.8010346887377989	0.6852649225125713	0.8604236255611815	0.8313613254191529	0.8397083413850539	1.0	0.15789473684210525	0.0
1625	None	None	None	None	None	0	0	0.8	4	0.2	1	0.5833333333333334	0	0	0	6	4	0	0.75	3	4	0.4666666666666667	7	0.25	0.5	0	0	0	0	0	0	0	0	0	0	0
4803	0.09368240938212995	0.023623264468158368	0.02349360488987561	0.6551706668261684	None	0	0	0.15384615384615385	2	0.8823529411764706	15	0.37254901960784315	0.8823529411764706	16	15	2	1	0	0.17647058823529413	3	17	1.2666666666666666	19	0.14285714285714285	1.0	0.6857649148497094	0.8434597639190562	0.5795087554104212	0.8737488448488157	0.7084917692352921	0.8533047057637835	0.8313613254191529	0.8573141821603443	1.0	0.125	0.0
6160	0.09475864015395638	0.04079131829887159	0.040783161733055504	0.6521367555979385	None	0.16666666666666666	1	0.2	3	0.85	17	0.36666666666666664	0.85	19	17	2	1	0	0.15	3	20	1.4666666666666666	22	0.16666666666666666	1.0	0.7501932803460627	0.8574305534494477	0.5795087554104212	0.8010346887377989	0.6852649225125713	0.8604236255611815	0.8313613254191529	0.8413845220251381	1.0	0.10526315789473684	0.0
6817	0.09461516921539619	0.040918184308734826	0.040915957342611234	0.6520224903026661	None	0.16666666666666666	1	0.2	3	0.85	17	0.36666666666666664	0.85	19	17	2	1	0	0.15	3	20	1.4666666666666666	22	0.16666666666666666	1.0	0.7501932803460627	0.8574305534494477	0.5795087554104212	0.8010346887377989	0.6852649225125713	0.8604236255611815	0.8313613254191529	0.8413845220251381	1.0	0.10526315789473684	0.0
2704	0.0009729099078567095	8.10175972655427e-05	-1.3598902217146622e-08	0.9959055190467444	None	0	0	1.0	2	0.0	0	0.75	0	2	0	0	0	0	1.0	2	2	0.2	3	0.0	0	0	0	0	0	0	0	0	0	0	0	0
3683	0.09495740280711423	0.018761217571386584	0.013484432675264333	0.6739104684869933	None	0	0	0.07142857142857142	1	1.0	18	1.0	1.0	19	18	0	1	0	0.05	1	20	1.3333333333333333	20	0.3333333333333333	0	0.577906750781607	0.8315687815058276	0.5795087554104212	0.804008487069787	0.6852649225125713	0.840151971974237	0.8209528090427929	0.8257634878964716	1.0	0.10526315789473684	0.0
1762	None	None	None	None	None	0	0	0.5	3	0.6666666666666666	4	0.6666666666666666	0.5	4	3	3	1	0	0.75	4	3	0.5333333333333333	8	0.1111111111111111	0.5	0.7490647612085206	0.7689042664147462	0.4598867327654748	0.8240809476790454	0.667924447414691	0.8758487351406669	0.8094401686789052	0.8273113208292714	1.0	0.25	0.0
4072	0.09265086260104505	0.031319934933623984	0.031137125333739923	0.6586817436118326	None	0.16666666666666666	1	0.2	3	0.85	17	0.36666666666666664	0.85	19	17	2	1	0	0.15	3	20	1.4666666666666666	22	0.16666666666666666	1.0	0.577906750781607	0.8382146354359432	0.5795087554104212	0.8988987939884522	0.6852649225125713	0.8355030583368478	0.8313613254191529	0.8603737917498924	1.0	0.10526315789473684	0.0
7034	0.09499738381003316	0.041442130125392475	0.041432930736848124	0.6595592054868884	None	0.16666666666666666	1	0.2	3	0.85	17	0.36666666666666664	0.85	19	17	2	1	0	0.15	3	20	1.4666666666666666	22	0.16666666666666666	1.0	0.7501932803460627	0.8574305534494477	0.5795087554104212	0.8010346887377989	0.6852649225125713	0.8604236255611815	0.8313613254191529	0.8413845220251381	1.0	0.10526315789473684	0.0
375	None	None	None	None	None	0	0	1.0	1	0	0	1.0	0	0	0	1	3	0	0.5	1	2	0.13333333333333333	2	0.5	0	0	0	0	0	0	0	0	0	0	0	0
3041	0.0025599628125791813	0.0006363002760571287	0.0006362970864204354	0.9789776642644655	None	0	0	0.5	2	0.75	3	1.0	0.75	4	3	1	2	0	0.16666666666666666	1	6	0.4	6	0.4	0.4	0.6572698934613722	0.7279697671374168	0.48727869417258	0.6219092242380858	0.5918147949326891	0.8546341273307169	0.7668585993212946	0.7473399492664874	0.625	0.25	0.0
5010	0.09555735040282241	0.029793644960982784	0.029662381144631832	0.6600438611908879	None	0.16666666666666666	1	0.2	3	0.85	17	0.36666666666666664	0.85	19	17	2	1	0	0.15	3	20	1.4666666666666666	22	0.16666666666666666	1.0	0.577906750781607	0.8382146354359432	0.5795087554104212	0.8988987939884522	0.6852649225125713	0.8355030583368478	0.8313613254191529	0.8603737917498924	1.0	0.10526315789473684	0.0
7290	0.07411758811866648	0.02822873896013812	0.026336887646511358	0.6748646740222521	None	0.16666666666666666	1	0.21428571428571427	3	0.8333333333333334	15	0.37037037037037035	0.8333333333333334	17	15	2	1	0	0.16666666666666666	3	18	1.3333333333333333	20	0.16666666666666666	1.0	0.6213365493533559	0.9000645604158124	0.5795087554104212	0.8740838804665344	0.6661044259407247	0.8462304581544797	0.8313613254191529	0.8751132969924293	1.0	0.11764705882352941	0.0
2952	0.009992305244767234	0.0018647911572609453	0.001264678863769499	0.9617390299082013	None	0	0	0.42857142857142855	3	0.625	5	0.6666666666666666	0.375	5	3	4	0	0	0.6	3	5	0.6666666666666666	10	0.0	0	0.811111919681367	0.8738421499983345	0.4843075339677861	0.9424813938946753	0.6274200242677591	0.9167596422709046	0.9264007641080947	0.9150536014414763	0	0	0.0
330	None	None	None	None	None	1.0	2	0.8571428571428571	6	0.25	2	0.5555555555555556	0.25	8	2	1	0	0	0.5	6	3	0.6666666666666666	10	0.0	1.0	0.644190028783217	0.8834853898021161	0.3021928946336697	0.9414320601844218	0.43189892127908946	0.9156669505273224	0.8477726840165449	0.916520542518079	0	0	0.0
7255	0.09400520425350528	0.034911875921775894	0.034509465588758156	0.6414096053095304	None	0.16666666666666666	1	0.2	3	0.85	17	0.36666666666666664	0.85	19	17	2	1	0	0.15	3	20	1.4666666666666666	22	0.16666666666666666	1.0	0.7501932803460627	0.8574305534494477	0.5795087554104212	0.8010346887377989	0.6852649225125713	0.8604236255611815	0.8313613254191529	0.8413845220251381	1.0	0.10526315789473684	0.0
5709	0.08652904683440617	0.024734636333862196	-0.01467121132851592	0.617641075249677	None	0.16666666666666666	1	0.2	3	0.85	17	0.36666666666666664	0.85	19	17	2	1	0	0.15	3	20	1.4666666666666666	22	0.16666666666666666	1.0	0.8040188528031452	0.8677572110837977	0.5795087554104212	0.8010346887377989	0.6852649225125713	0.8604236255611815	0.8313613254191529	0.8452235982021045	1.0	0.21052631578947367	0.0
7323	0.09558672977710865	0.03887408360032881	0.038660774605782884	0.6471099277745762	None	0.16666666666666666	1	0.2	3	0.85	17	0.36666666666666664	0.85	19	17	2	1	0	0.15	3	20	1.4666666666666666	22	0.16666666666666666	1.0	0.7501932803460627	0.8574305534494477	0.5795087554104212	0.8010346887377989	0.6852649225125713	0.8604236255611815	0.8313613254191529	0.8413845220251381	1.0	0.10526315789473684	0.0
5488	0.07563435241569708	0.01976861864951783	0.016785149658627593	0.5986283002084772	None	0.16666666666666666	1	0.21428571428571427	3	0.8333333333333334	15	0.37037037037037035	0.8333333333333334	17	15	2	1	0	0.16666666666666666	3	18	1.3333333333333333	20	0.16666666666666666	1.0	0.6213365493533559	0.8461907504664756	0.5795087554104212	0.9061998587672943	0.7508791125298596	0.847859848104072	0.8313613254191529	0.8695530570993912	1.0	0.11764705882352941	0.0
6084	0.09623964685027783	0.03609935470333751	0.03578207681140006	0.6423419927304805	None	0.16666666666666666	1	0.2	3	0.85	17	0.36666666666666664	0.85	19	17	2	1	0	0.15	3	20	1.4666666666666666	22	0.16666666666666666	1.0	0.7501932803460627	0.8574305534494477	0.5795087554104212	0.8010346887377989	0.6852649225125713	0.8604236255611815	0.8313613254191529	0.8413845220251381	1.0	0.10526315789473684	0.0
3939	0.08633743123090701	0.006028527226985087	0.0020761560783114875	0.6892920541431394	None	0	0	0.1111111111111111	2	0.9166666666666666	22	0.52	0.875	23	21	2	1	0	0.08	2	25	1.7333333333333334	26	0.16666666666666666	0	0.6740320768805038	0.8669366827402754	0.5795087554104212	0.8724163344072104	0.8052947856594809	0.8928403582803593	0.8313613254191529	0.8778516279045542	1.0	0.08695652173913043	0.0
7114	0.09294668411080519	0.03675925974733234	0.03575763330998012	0.6399628099750463	None	0.16666666666666666	1	0.2	3	0.85	17	0.36666666666666664	0.85	19	17	2	1	0	0.15	3	20	1.4666666666666666	22	0.16666666666666666	1.0	0.7501932803460627	0.8574305534494477	0.5795087554104212	0.8010346887377989	0.6852649225125713	0.8604236255611815	0.8313613254191529	0.8413845220251381	1.0	0.10526315789473684	0.0
7064	0.0949102422954132	0.03904197188509461	0.03904084576078794	0.6620026057585765	None	0.16666666666666666	1	0.2	3	0.85	17	0.36666666666666664	0.85	19	17	2	1	0	0.15	3	20	1.4666666666666666	22	0.16666666666666666	1.0	0.7501932803460627	0.8574305534494477	0.5795087554104212	0.8010346887377989	0.6852649225125713	0.8604236255611815	0.8313613254191529	0.8413845220251381	1.0	0.10526315789473684	0.0
5467	0.09725634419031076	0.034177487652322786	0.03417038525247447	0.6648261715119291	None	0.16666666666666666	1	0.2	3	0.85	17	0.36666666666666664	0.85	19	17	2	1	0	0.15	3	20	1.4666666666666666	22	0.16666666666666666	1.0	0.577906750781607	0.8382146354359432	0.5795087554104212	0.8988987939884522	0.6852649225125713	0.8355030583368478	0.8313613254191529	0.8603737917498924	1.0	0.10526315789473684	0.0
2064	None	None	None	None	None	1.0	1	0.75	3	0.0	0	0.5555555555555556	0	0	0	4	1	0	1.0	3	3	0.3333333333333333	5	0.08333333333333333	1.0	0	0	0	0	0	0	0	0	0	0	0
2306	None	None	None	None	None	0	0	1.0	2	0.0	0	1.0	0	1	0	1	0	0	0.3333333333333333	3	1	0.2	3	0.0	1.0	0	0	0	0	0	0	0	0	0	0	0
5492	0.09409454937946808	0.02709860462148162	0.026930790356400894	0.653370866883523	None	0.16666666666666666	1	0.2	3	0.85	17	0.36666666666666664	0.85	19	17	2	1	0	0.15	3	20	1.4666666666666666	22	0.16666666666666666	1.0	0.577906750781607	0.8382146354359432	0.5795087554104212	0.8988987939884522	0.6852649225125713	0.8355030583368478	0.8313613254191529	0.8603737917498924	1.0	0.10526315789473684	0.0
7245	0.09855411115436273	0.03884749308091411	0.03859083980238396	0.6477324385825404	None	0.16666666666666666	1	0.2	3	0.85	17	0.36666666666666664	0.85	19	17	2	1	0	0.15	3	20	1.4666666666666666	22	0.16666666666666666	1.0	0.7501932803460627	0.8574305534494477	0.5795087554104212	0.8010346887377989	0.6852649225125713	0.8604236255611815	0.8313613254191529	0.8413845220251381	1.0	0.10526315789473684	0.0
342	None	None	None	None	None	0	0	0.5	1	1.0	1	1.0	0	0	0	2	4	0	0.3333333333333333	1	3	0.2	3	0.5	0	0	0	0	0	0	0	0	0	0	0	0
7308	0.11640592420318237	0.03451982151133462	0.03333109301335663	0.6495303321045136	None	0.16666666666666666	1	0.2	3	0.85	17	0.36666666666666664	0.85	19	17	2	1	0	0.15	3	20	1.4666666666666666	22	0.16666666666666666	1.0	0.577906750781607	0.8900855786673837	0.5795087554104212	0.8687530047993234	0.6661044259407247	0.8340580186678633	0.8313613254191529	0.8659273711787703	1.0	0.10526315789473684	0.0
2223	None	None	None	None	None	1.0	1	0.6	3	0.4	2	0.4375	0.4	2	2	4	2	0	1.0	4	4	0.4666666666666667	7	0.16666666666666666	0.6666666666666666	0.37499168808351524	0.9398342061575993	0.25790236285684165	0.618933708581309	0.8794685589913144	0.7466308617805836	0.952425306329172	0.8081627209150046	0.75	1.0	0.0
2423	None	None	None	None	None	0.3333333333333333	2	0.42857142857142855	6	0.6111111111111112	11	0.4444444444444444	0.6111111111111112	15	11	4	0	0	0.2	3	15	1.3333333333333333	20	0.0	0.8	0.6740320768805038	0.8924569785359033	0.6102595732851572	0.8887596201502791	0.6010400528572768	0.8768113121757636	0.8468390432176411	0.8861762942566086	0	0	0.0
7305	0.09773678605121315	0.03924334493302758	0.03903737545931621	0.6445236604960003	None	0.16666666666666666	1	0.2	3	0.85	17	0.36666666666666664	0.85	19	17	2	1	0	0.15	3	20	1.4666666666666666	22	0.16666666666666666	1.0	0.7501932803460627	0.8574305534494477	0.5795087554104212	0.8010346887377989	0.6852649225125713	0.8717233018280826	0.8313613254191529	0.8456725671073287	1.0	0.10526315789473684	0.0
6056	0.09983231748744255	0.038426669165715834	0.038269486599749304	0.6500781684579993	None	0.16666666666666666	1	0.2	3	0.85	17	0.36666666666666664	0.85	19	17	2	1	0	0.15	3	20	1.4666666666666666	22	0.16666666666666666	1.0	0.7501932803460627	0.8574305534494477	0.5795087554104212	0.8010346887377989	0.6852649225125713	0.8604236255611815	0.8313613254191529	0.8413845220251381	1.0	0.10526315789473684	0.0
5754	0.0979874440880065	0.039601763246517686	0.03959954152147722	0.6517799885853848	None	0.16666666666666666	1	0.2	3	0.85	17	0.36666666666666664	0.85	19	17	2	1	0	0.15	3	20	1.4666666666666666	22	0.16666666666666666	1.0	0.7501932803460627	0.8574305534494477	0.5795087554104212	0.8010346887377989	0.6852649225125713	0.8604236255611815	0.8313613254191529	0.8413845220251381	1.0	0.10526315789473684	0.0
6022	0.0971518267932883	0.03934219809421285	0.03932853513457206	0.6532301673824923	None	0.16666666666666666	1	0.2	3	0.85	17	0.36666666666666664	0.85	19	17	2	1	0	0.15	3	20	1.4666666666666666	22	0.16666666666666666	1.0	0.7501932803460627	0.8574305534494477	0.5795087554104212	0.8010346887377989	0.6852649225125713	0.8604236255611815	0.8313613254191529	0.8413845220251381	1.0	0.10526315789473684	0.0
7369	0.07170407507960419	0.008765676812988557	-0.0023602067865493167	0.6640600381024466	None	0.14285714285714285	1	0.1875	3	0.8636363636363636	19	0.36363636363636365	0.8636363636363636	21	19	2	1	0	0.13636363636363635	3	22	1.6	24	0.16666666666666666	1.0	0.6213365493533559	0.8984973415997889	0.5745772050947491	0.8659787636540797	0.6852649225125713	0.8494440772549864	0.8313613254191529	0.8727596956944416	1.0	0.09523809523809523	0.0
4911	0.07306136590580192	0.019746428074253065	0.010824644765808154	0.6791482454228727	None	0.16666666666666666	1	0.21428571428571427	3	0.8333333333333334	15	0.37037037037037035	0.8333333333333334	17	15	2	1	0	0.16666666666666666	3	18	1.3333333333333333	20	0.16666666666666666	1.0	0.577906750781607	0.8464307951477831	0.5795087554104212	0.9094395057975948	0.6852649225125713	0.8387681550417619	0.8313613254191529	0.8684808238833577	1.0	0.11764705882352941	0.0
5774	0.08711402758034385	0.026648586987213254	-0.003680543523515539	0.636200371404158	None	0.14285714285714285	1	0.3125	5	0.7619047619047619	16	0.40350877192982454	0.7619047619047619	19	16	3	1	0	0.15789473684210525	19	3	1.5333333333333334	23	0.14285714285714285	1.0	0.7501932803460627	0.8574305534494477	0.5795087554104212	0.8010346887377989	0.6852649225125713	0.8604236255611815	0.8313613254191529	0.8413845220251381	1.0	0.10526315789473684	0.0
6351	0.10804610092566676	0.021848429236806202	0.0026661296308000803	0.6569219732067058	None	0.16666666666666666	1	0.2	3	0.85	17	0.36666666666666664	0.85	19	17	2	1	0	0.15	20	3	1.4666666666666666	22	0.16666666666666666	1.0	0.7501932803460627	0.8538316703138839	0.5795087554104212	0.8010346887377989	0.6852649225125713	0.8604236255611815	0.8313613254191529	0.8400840991446228	1.0	0.10526315789473684	0.0
7526	0.09514628718219605	0.03972512245423291	0.03972200748009809	0.6618236476838266	None	0.16666666666666666	1	0.2	3	0.85	17	0.36666666666666664	0.85	19	17	2	1	0	0.15	3	20	1.4666666666666666	22	0.16666666666666666	1.0	0.7501932803460627	0.8574305534494477	0.5795087554104212	0.8010346887377989	0.6852649225125713	0.8604236255611815	0.8313613254191529	0.8413845220251381	1.0	0.10526315789473684	0.0
5164	0.09631157160287188	0.038691098829942545	0.03865729850666859	0.6483841733649074	None	0.16666666666666666	1	0.2	3	0.85	17	0.36666666666666664	0.85	19	17	2	1	0	0.15	3	20	1.4666666666666666	22	0.16666666666666666	1.0	0.7501932803460627	0.8574305534494477	0.5795087554104212	0.8010346887377989	0.6852649225125713	0.8604236255611815	0.8313613254191529	0.8413845220251381	1.0	0.10526315789473684	0.0
1674	None	None	None	None	None	0.6666666666666666	2	0.75	6	0.3	3	0.5	0.2	3	2	8	4	0	0.6666666666666666	4	6	0.8	12	0.21052631578947367	0.6666666666666666	0.47446924109829747	0.5150388335481118	0.6975585626284906	0.9170690199969844	0.30433962056584646	0.8197546386058036	0.8334329761037823	0.7901800727284042	0.6666666666666666	0.6666666666666666	0.0
6042	0.09579845073364526	0.026465597716139464	0.025617290046683273	0.6258448691496481	None	0.16666666666666666	1	0.21428571428571427	3	0.8333333333333334	15	0.37037037037037035	0.8333333333333334	17	15	2	1	0	0.16666666666666666	3	18	1.3333333333333333	20	0.16666666666666666	1.0	0.7501932803460627	0.8603696606195688	0.593033735931668	0.7916514766874061	0.8115588102806814	0.8723772066942683	0.8313613254191529	0.8444614106027621	1.0	0.11764705882352941	0.0
3130	0.022646170296159396	0.0036588005731841232	0.0019565142907342513	0.9858296844959376	None	0.25	1	0.6	6	0.46153846153846156	6	0.4166666666666667	0.38461538461538464	7	5	7	0	0	1.0	6	6	1.0	15	0.0	0.4444444444444444	0.6341009976729705	0.8393465579718324	0.7631456130727352	0.9700481107493085	0.7962446034843255	0.9698930903988973	0.942961778193929	0.9462342169045138	0	0	0.0
2324	None	None	None	None	None	0	0	0.3333333333333333	1	1.0	2	1.0	0.5	1	1	2	2	0	0.25	4	1	0.26666666666666666	4	0.25	0	0.12483691725589226	0.5	0.6488736388410989	0.5	0.7713962157556431	0.5	0.9428966886259882	0.5	1.0	1.0	0.0
1287	None	None	None	None	None	0.3333333333333333	2	0.42857142857142855	6	0.631578947368421	12	0.525	0.5789473684210527	15	11	5	1	0	0.625	5	8	1.4	21	0.1	0	0.6417891371979174	0.9110838394716881	0.6102595732851572	0.9037254534450606	0.6010400528572768	0.8860390726406362	0.8017823863441306	0.900762234202317	1.0	0.8	0.0
3214	0.01836372010410105	0.001597350013420184	-0.0015938879119119472	0.9049982437588313	None	0	0	0.25	2	0.8	8	0.6	0.6	8	6	3	2	0	0.8	4	5	0.8	12	0.25	0.2857142857142857	0.7661893015911692	0.7206272337279543	0.5745772050947491	0.7374433676965331	0.8024059412128827	0.8606553979687325	0.7318937813908029	0.7802311476943963	0.5625	0.625	0.0
1877	None	None	None	None	None	0	0	0.6666666666666666	2	0.0	0	0.6666666666666666	0	0	0	3	3	0	0.6666666666666666	2	3	0.26666666666666666	4	0.3	1.0	0	0	0	0	0	0	0	0	0	0	0
4929	0.09710782996059177	0.0251791084208135	0.025131817701775083	0.6555967288066545	None	0.16666666666666666	1	0.2	3	0.85	17	0.36666666666666664	0.85	19	17	2	1	0	0.15	3	20	1.4666666666666666	22	0.16666666666666666	1.0	0.577906750781607	0.8382146354359432	0.5795087554104212	0.8988987939884522	0.6852649225125713	0.8355030583368478	0.8313613254191529	0.8603737917498924	1.0	0.10526315789473684	0.0
1999	None	None	None	None	None	1.0	1	1.0	4	0.0	0	0.5555555555555556	0	0	0	4	0	0	1.0	3	3	0.3333333333333333	5	0.0	1.0	0	0	0	0	0	0	0	0	0	0	0
835	None	None	None	None	None	0	0	0.4	2	0.8	4	1.0	0.8	5	4	1	0	0	0.14285714285714285	7	1	0.4666666666666667	7	0.0	0.3333333333333333	0.3466372677875425	0.8754201377804776	0.3840590295935006	0.9500279109377381	0.9634112496515369	0.9167282360201047	0.9439290291140181	0.9191728855028152	0	0	0.0
736	None	None	None	None	None	1.0	1	1.0	4	0.25	1	0.5	0.25	4	1	1	0	0	0.75	3	4	0.4	6	0.0	1.0	0.6367016207013838	0.9598793636317785	0.3999067387744123	0.9392682334790918	0.7856059162642433	0.9107705807203154	0.9378263170618635	0.9396611831490947	0	0	0.0
5119	0.09581399860450274	0.037393476959025285	0.03738565964424825	0.6681575881367825	None	0.16666666666666666	1	0.2	3	0.85	17	0.36666666666666664	0.85	19	17	2	1	0	0.15	3	20	1.4666666666666666	22	0.16666666666666666	1.0	0.577906750781607	0.8382146354359432	0.5795087554104212	0.8988987939884522	0.6852649225125713	0.8355030583368478	0.8313613254191529	0.8603737917498924	1.0	0.10526315789473684	0.0
7270	0.08962841962583955	0.02510856377736651	0.02232841172206838	0.6058768993171519	None	0.16666666666666666	1	0.2	3	0.85	17	0.36666666666666664	0.85	19	17	2	1	0	0.15	3	20	1.4666666666666666	22	0.16666666666666666	1.0	0.7501932803460627	0.8574305534494477	0.5795087554104212	0.8010346887377989	0.6852649225125713	0.8604236255611815	0.8313613254191529	0.8413845220251381	1.0	0.10526315789473684	0.0
3418	0.03985027618040364	0.0024469994660864876	0.0012790476371138187	0.843079321355442	None	0	0	0.25	2	0.8888888888888888	8	0.55	0.8888888888888888	9	8	1	1	0	0.2	2	10	0.7333333333333333	11	0.2	0	0.47938074661398977	0.8555117500955273	0.48727869417258	0.8885232246511338	0.48847158482021397	0.9054644384539625	0.6932017752607657	0.884719874194025	1.0	0.3333333333333333	0.0
521	None	None	None	None	None	0	0	0.5	2	0.3333333333333333	1	0.5555555555555556	0.3333333333333333	3	1	1	0	0	1.0	3	3	0.3333333333333333	5	0.0	1.0	0.6693666666245676	0.8462156222737904	0.5663591109961116	0.8918033088414812	0.3712247708260881	0.73000901792886	0.8764555681167849	0.8324459008113955	0	0	0.0
1768	None	None	None	None	None	0	0	0.75	3	0.5	2	0.6	0.5	5	2	0	0	0	0.4	5	2	0.4	6	0.0	0.5	0.5424612643053344	0.9360959133558048	0.6268896386092165	0.9210309979201138	0.42297593985909243	0.9252345516206434	0.9264007641080947	0.9277181414145169	0	0	0.0
2875	None	None	None	None	None	0	0	0.4	4	0.5384615384615384	7	0.5	0.46153846153846156	9	6	5	0	0	0.8333333333333334	6	5	1.0	15	0.0	0.6666666666666666	0.29299218996497406	0.8161011544036024	0.6268896386092165	0.9249920750383928	0.6693090411655973	0.9356460485792246	0.7138187814629581	0.902594811143727	0	0	0.0
6146	0.09827647189784652	0.036284480643555446	0.035903991088719285	0.6436386522060237	None	0.16666666666666666	1	0.2	3	0.85	17	0.36666666666666664	0.85	19	17	2	1	0	0.15	3	20	1.4666666666666666	22	0.16666666666666666	1.0	0.7501932803460627	0.8574305534494477	0.5795087554104212	0.8010346887377989	0.6852649225125713	0.8604236255611815	0.8313613254191529	0.8413845220251381	1.0	0.10526315789473684	0.0
1743	None	None	None	None	None	0	0	0.375	3	0.6	6	0.375	0.5	6	5	5	1	0	0.5	4	8	0.8	12	0.07692307692307693	0.4	0.4334935764000017	0.9678500073716493	0.9984743275150034	0.7184508399639454	0.8841750897203529	0.9580214996328503	0.97046543549792	0.923418186773071	1.0	0.6666666666666666	0.0
1252	None	None	None	None	None	0	0	0.5	2	0.6666666666666666	2	0.625	0.3333333333333333	3	1	1	2	0	0.5	4	2	0.3333333333333333	5	0.5	0	0.4787546844442163	0.5028164432289657	0.81426620853823	0.9358836833579048	0.37996775346968564	0.8532474533108552	0.8680535574804851	0.8151940760115349	0.6666666666666666	0.3333333333333333	0.0
2284	None	None	None	None	None	1.0	2	0.8333333333333334	5	0.14285714285714285	1	0.6	0.14285714285714285	3	1	5	1	0	0.6	5	3	0.6	9	0.08333333333333333	1.0	0.5148983024827144	0.9319807610169413	0.4589514645580479	0.7998572273566987	0.9875409022269857	0.7347613612298537	0.9415169215298145	0.8421012907745736	1.0	0.6666666666666666	0.0
3830	0.0759092781622747	0.005807806712409215	-0.004723312678872828	0.8157589610324356	None	0	0	0.25	3	0.875	14	0.375	0.8125	15	13	2	2	0	0.1875	16	3	1.2	18	0.3333333333333333	0.125	0.5638929654319973	0.8953195340918448	0.6102595732851572	0.7740753301660457	0.6010400528572768	0.8939657550987424	0.8353887472902626	0.862539818319365	0.5333333333333333	0.5333333333333333	0.0
7033	0.0951208327548126	0.03980147194334372	0.03980055874437929	0.6626579081266866	None	0.16666666666666666	1	0.2	3	0.85	17	0.36666666666666664	0.85	19	17	2	1	0	0.15	3	20	1.4666666666666666	22	0.16666666666666666	1.0	0.7501932803460627	0.8574305534494477	0.5795087554104212	0.8010346887377989	0.6852649225125713	0.8604236255611815	0.8313613254191529	0.8413845220251381	1.0	0.10526315789473684	0.0
7435	0.1005962868072462	0.040037619693337065	0.03837912714511981	0.6611441127091273	None	0.16666666666666666	1	0.2	3	0.85	17	0.36666666666666664	0.85	19	17	2	1	0	0.15	3	20	1.4666666666666666	22	0.16666666666666666	1.0	0.577906750781607	0.8900855786673837	0.5795087554104212	0.8687530047993234	0.6661044259407247	0.8340580186678633	0.8313613254191529	0.8659273711787703	1.0	0.10526315789473684	0.0
4971	0.09582783713470476	0.03346970765757471	0.03336570340864472	0.6609365491914154	None	0.16666666666666666	1	0.2	3	0.85	17	0.36666666666666664	0.85	19	17	2	1	0	0.15	3	20	1.4666666666666666	22	0.16666666666666666	1.0	0.577906750781607	0.8382146354359432	0.5795087554104212	0.8988987939884522	0.6852649225125713	0.8355030583368478	0.8313613254191529	0.8603737917498924	1.0	0.10526315789473684	0.0
3844	0.10232602243027841	0.023035981750167488	0.020837201388383485	0.6011918551096362	None	0	0	0.06666666666666667	1	1.0	20	1.0	1.0	21	20	0	1	0	0.045454545454545456	1	22	1.4666666666666666	22	0.3333333333333333	0	0.577906750781607	0.8344519232502963	0.5795087554104212	0.8919155172281042	0.6852649225125713	0.8309140459208207	0.8313613254191529	0.8548754730051163	1.0	0.09523809523809523	0.0
6290	0.0972436589533275	0.03830268856667251	0.03653380686919746	0.6570619925165938	None	0.16666666666666666	1	0.2	3	0.85	17	0.36666666666666664	0.85	19	17	2	1	0	0.15	3	20	1.4666666666666666	22	0.16666666666666666	1.0	0.577906750781607	0.8900855786673837	0.5795087554104212	0.8687530047993234	0.6661044259407247	0.8340580186678633	0.8313613254191529	0.8659273711787703	1.0	0.10526315789473684	0.0
3282	0.003391909144649487	0.0005472794507998297	-0.00047233215534009994	0.983508973634136	None	0	0	0.5	2	0.6666666666666666	2	1.0	0.6666666666666666	3	2	1	2	0	0.2	1	5	0.3333333333333333	5	0.4	0.5	0.5638929654319973	0.6362307308899976	0.48727869417258	0.6700304534382961	0.29331816205154027	0.8751822860026258	0.6932017752607657	0.7449100728540324	0.6666666666666666	0.3333333333333333	0.0
5715	0.09490900798496904	0.03909511295627963	0.03908353005665788	0.6629726261276994	None	0.16666666666666666	1	0.2	3	0.85	17	0.36666666666666664	0.85	19	17	2	1	0	0.15	3	20	1.4666666666666666	22	0.16666666666666666	1.0	0.7501932803460627	0.8574305534494477	0.5795087554104212	0.8010346887377989	0.6852649225125713	0.8604236255611815	0.8313613254191529	0.8413845220251381	1.0	0.10526315789473684	0.0
3618	0.08635374470514888	0.019665094775736795	0.018643523783740623	0.7310390308245516	None	0	0	0.0625	1	1.0	22	1.0	1.0	23	22	0	1	0	0.041666666666666664	1	24	1.6	24	0.3333333333333333	0	0.577906750781607	0.8830740818372604	0.7258958657990637	0.7945475944653869	0.8115588102806814	0.8693912932067128	0.8313613254191529	0.8527922965202036	1.0	0.08695652173913043	0.0
6150	0.09463519574084413	0.04024180140812842	0.04024131585764116	0.651733682950844	None	0.16666666666666666	1	0.2	3	0.85	17	0.36666666666666664	0.85	19	17	2	1	0	0.15	3	20	1.4666666666666666	22	0.16666666666666666	1.0	0.7501932803460627	0.8574305534494477	0.5795087554104212	0.8010346887377989	0.6852649225125713	0.8604236255611815	0.8313613254191529	0.8413845220251381	1.0	0.10526315789473684	0.0
344	None	None	None	None	None	0	0	0.5	3	0.42857142857142855	3	0.5	0.2857142857142857	5	2	3	1	0	0.5	6	3	0.6	9	0.14285714285714285	0.5	0.6351502669116023	0.9126382241461857	0.6134748073732693	0.8073320999487126	0.5284373843185823	0.9289490090004277	0.7775598663054542	0.8925031305223301	1.0	0	0.0
3134	0.07935693855883634	0.006519347618654134	0.005573097566672896	0.7948379783697551	None	0	0	0.3333333333333333	3	0.8181818181818182	9	0.3939393939393939	0.7272727272727273	10	8	2	1	0	0.2727272727272727	11	3	0.8666666666666667	13	0.16666666666666666	0.18181818181818182	0.46017020296991545	0.8020593521852827	0.33972269123738424	0.8507299390030258	0.29331816205154027	0.9117399778507939	0.6688906863194349	0.8611498831630896	1.0	0.6	0.0
828	None	None	None	None	None	0	0	1.0	1	0	0	1.0	0	0	0	1	2	0	0.5	2	1	0.13333333333333333	2	0.3333333333333333	0	0	0	0	0	0	0	0	0	0	0	0
2254	None	None	None	None	None	0	0	0.8	4	0.2	1	0.7	0	3	0	3	0	0	0.4	5	2	0.4666666666666667	7	0.0	0.8	0	0	0	0	0	0	0	0	0	0	0
5548	0.0953739319745258	0.039053485862250964	0.03905344367597444	0.6615366464287162	None	0.16666666666666666	1	0.2	3	0.85	17	0.36666666666666664	0.85	19	17	2	1	0	0.15	3	20	1.4666666666666666	22	0.16666666666666666	1.0	0.7501932803460627	0.8574305534494477	0.5795087554104212	0.8010346887377989	0.6852649225125713	0.8604236255611815	0.8313613254191529	0.8413845220251381	1.0	0.10526315789473684	0.0
6433	0.088532146915906	0.015380118968795767	0.010596176773517107	0.6768012211227757	None	0.16666666666666666	1	0.21428571428571427	3	0.8421052631578947	16	0.3684210526315789	0.8421052631578947	18	16	2	1	0	0.15789473684210525	19	3	1.4	21	0.16666666666666666	1.0	0.700314304043957	0.8609898691923984	0.5862712456710446	0.797905680846734	0.7484118663966264	0.8213506196137447	0.8313613254191529	0.8283681052404787	1.0	0.1111111111111111	0.0
1159	None	None	None	None	None	0	0	0.5	2	0.6666666666666666	2	1.0	0.6666666666666666	3	2	1	1	0	0.2	5	1	0.3333333333333333	5	0.2	0.5	0.7830833798946342	0.9279689285284712	0.7381495731964549	0.964065822455678	0.9509180791843027	0.963950973967343	0.9599187498889296	0.9545160087653145	1.0	0.3333333333333333	0.0
4521	0.12643606784117487	0.03397198412534294	0.032397814958980115	0.6885043758839576	None	0.16666666666666666	1	0.2	3	0.85	17	0.36666666666666664	0.85	19	17	2	1	0	0.15	3	20	1.4666666666666666	22	0.16666666666666666	1.0	0.577906750781607	0.8325768159557813	0.5795087554104212	0.8988987939884522	0.6852649225125713	0.8355030583368478	0.8313613254191529	0.8587237915384409	1.0	0.10526315789473684	0.0
1983	None	None	None	None	None	0	0	0.16666666666666666	1	1.0	7	0.5625	0.2857142857142857	2	2	6	3	0	1.0	4	4	0.6	9	0.1875	0	0.8603632859035582	0.6917084914022706	0.9298934075237899	0.6684240590270664	0.4577364475468748	0.9717559980472336	0.9146009011955495	0.8432312511359449	0.5	1.0	0.14150499674500705
3805	0.01710850855652298	0.0025579724174448876	-0.001270873052633456	0.9699128401660798	None	0	0	0.5	4	0.5555555555555556	5	0.5238095238095238	0.4444444444444444	6	4	4	1	0	0.42857142857142855	7	3	0.7333333333333333	11	0.1	0.25	0.6913267572539834	0.8403340945475143	0.3569671000776903	0.8413285009145597	0.34832789805753367	0.8187378201367711	0.8411975964111412	0.833720373944252	1.0	0.5	0.0
1917	None	None	None	None	None	0	0	0.75	3	0.25	1	0.5	0	0	0	5	2	0	0.75	4	3	0.4	6	0.14285714285714285	0.4	0	0	0	0	0	0	0	0	0	0	0
2686	0.002484210020365314	0.0007746290902578613	-2.5144065077933445e-05	0.9855741913491748	None	0	0	0.5	2	0.75	3	0.6666666666666666	0.25	2	1	3	0	0	1.0	3	3	0.4	6	0.0	0	0.7874181497536104	0.744958071995939	0.26402600841947976	0.7874460462082152	0.524229272580453	0.819957038096103	0.9052466999946994	0.7856978119652267	0	0	0.0
4953	0.07628913067455668	0.028071543388969628	0.023497578771113147	0.6899276662353171	None	0.16666666666666666	1	0.2	3	0.85	17	0.36666666666666664	0.85	19	17	2	1	0	0.15	3	20	1.4666666666666666	22	0.16666666666666666	1.0	0.577906750781607	0.8382146354359432	0.5795087554104212	0.9124920900933126	0.6852649225125713	0.8355030583368478	0.8313613254191529	0.8666354395966074	1.0	0.10526315789473684	0.0
6303	0.09478811785162991	0.039361367831858625	0.039361363745869515	0.6574763542914388	None	0.16666666666666666	1	0.2	3	0.85	17	0.36666666666666664	0.85	19	17	2	1	0	0.15	3	20	1.4666666666666666	22	0.16666666666666666	1.0	0.7501932803460627	0.8574305534494477	0.5795087554104212	0.8010346887377989	0.6852649225125713	0.8604236255611815	0.8313613254191529	0.8413845220251381	1.0	0.10526315789473684	0.0
315	None	None	None	None	None	0	0	0.5	1	1.0	1	0.75	0	0	0	2	6	0	1.0	2	2	0.2	3	0.75	0	0	0	0	0	0	0	0	0	0	0	0
3696	None	None	None	None	None	0	0	0.15384615384615385	2	0.8823529411764706	15	0.6333333333333333	0.7058823529411765	14	12	4	2	0	0.8333333333333334	6	5	1.2666666666666666	19	0.2	0.23529411764705882	0.7501932803460627	0.8327533979412929	0.5770429802525852	0.8213926019044181	0.6852649225125713	0.8580244757314814	0.8113099141872714	0.8379905842442998	0.5357142857142857	0.14285714285714285	0.0
1411	None	None	None	None	None	0	0	0.36363636363636365	4	0.6428571428571429	9	0.4444444444444444	0.5714285714285714	11	8	4	2	0	1.0	6	6	1.0666666666666667	16	0.2222222222222222	0.2857142857142857	0.5428497458730366	0.8971101332601114	0.5745772050947491	0.833084384332728	0.5357261206996143	0.8115898352048445	0.79140144327697	0.8512594269834806	0.5454545454545454	0.5454545454545454	0.0
2128	None	None	None	None	None	0.5	1	0.7142857142857143	5	0.375	3	0.4	0.25	3	2	6	1	0	1.0	5	5	0.6666666666666666	10	0.06666666666666667	0.4	0.7309419770974334	0.8495352419413109	0.1843545644997521	0.9753713235995037	0.6274200242677591	0.9129586766663087	0.9633500103699159	0.9300023198259907	1.0	0.3333333333333333	0.0
3470	0.07276582746549101	0.017587094225313276	0.017469314155780773	0.7574640608159343	None	0	0	0.1875	3	0.9047619047619048	19	0.36507936507936506	0.8571428571428571	20	18	2	1	0	0.14285714285714285	21	3	1.5333333333333334	23	0.16666666666666666	0.09523809523809523	0.331763374487026	0.8958114433327351	0.6185746059471869	0.8526999277154121	0.8380384464044333	0.9272335268759944	0.8641883875958822	0.8957439356669308	1.0	0.7	0.0
6861	0.07183145217966105	0.010176518939592996	0.007627143413763283	0.6573354679838019	None	0.2	1	0.23076923076923078	3	0.8235294117647058	14	0.37254901960784315	0.8235294117647058	16	14	2	1	0	0.17647058823529413	3	17	1.2666666666666666	19	0.16666666666666666	1.0	0.7501932803460627	0.8391384528450797	0.593033735931668	0.8030882866251252	0.675684674226648	0.8554196815353885	0.7458929583954982	0.8336564219229999	1.0	0.125	0.0
1800	None	None	None	None	None	0	0	0.5	2	0.6666666666666666	2	1.0	0.3333333333333333	1	1	3	1	0	0.2	5	1	0.3333333333333333	5	0.1	1.0	0.12483691725589226	0.5	0.9477885422582359	0.5	0.9540910259289779	0.5	0.9800499376563415	0.5	1.0	0	0.0
6910	0.09561566094228677	0.03993308145307437	0.03993114342858351	0.6602155344948399	None	0.16666666666666666	1	0.2	3	0.85	17	0.36666666666666664	0.85	19	17	2	1	0	0.15	3	20	1.4666666666666666	22	0.16666666666666666	1.0	0.7501932803460627	0.8574305534494477	0.5795087554104212	0.8010346887377989	0.6852649225125713	0.8604236255611815	0.8313613254191529	0.8413845220251381	1.0	0.10526315789473684	0.0
1616	None	None	None	None	None	0	0	0.16666666666666666	1	1.0	7	0.5625	0.7142857142857143	5	5	3	4	0	0.25	8	2	0.6	9	0.4	0	0.5428497458730366	0.9485258842785863	0.300654521587733	0.9146086392445988	0.30029904793000306	0.9474348526600798	0.9360448507626272	0.9385201819585014	0.4	0.6	0.18850112441041983
7312	0.09032206093173366	0.03504750139303751	0.03458196628569975	0.6413367377732098	None	0.16666666666666666	1	0.2	3	0.85	17	0.36666666666666664	0.85	19	17	2	1	0	0.15	3	20	1.4666666666666666	22	0.16666666666666666	1.0	0.7501932803460627	0.8574305534494477	0.5795087554104212	0.8010346887377989	0.6852649225125713	0.8604236255611815	0.8313613254191529	0.8413845220251381	1.0	0.10526315789473684	0.0
1767	None	None	None	None	None	0	0	0.36363636363636365	4	0.7142857142857143	10	0.41025641025641024	0.7142857142857143	13	10	2	2	0	0.23076923076923078	13	3	1.0666666666666667	16	0.4	0.6666666666666666	0.6740320768805038	0.8843276925696345	0.5597962214865598	0.8939196491717103	0.6010400528572768	0.8679523078348081	0.8353887472902626	0.8824826381346188	0.5384615384615384	0.5384615384615384	0.0
7420	0.09185452014556827	0.030856486524490235	0.03083235264723626	0.6619302276004232	None	0.16666666666666666	1	0.2	3	0.85	17	0.36666666666666664	0.85	19	17	2	1	0	0.15	3	20	1.4666666666666666	22	0.16666666666666666	1.0	0.577906750781607	0.8382146354359432	0.5795087554104212	0.8988987939884522	0.6852649225125713	0.8355030583368478	0.8313613254191529	0.8603737917498924	1.0	0.10526315789473684	0.0
5244	0.09844261895063784	0.02965161896010408	0.029543749442014326	0.6569843352830596	None	0.16666666666666666	1	0.2	3	0.85	17	0.36666666666666664	0.85	19	17	2	1	0	0.15	3	20	1.4666666666666666	22	0.16666666666666666	1.0	0.577906750781607	0.8382146354359432	0.5795087554104212	0.8988987939884522	0.6852649225125713	0.8355030583368478	0.8313613254191529	0.8603737917498924	1.0	0.10526315789473684	0.0
4988	0.057553342732292075	0.0026476487585433187	-0.0026464546052412017	0.8792751921365847	None	0.16666666666666666	1	0.42857142857142855	6	0.6111111111111112	11	0.35714285714285715	0.6111111111111112	15	11	4	2	0	0.2857142857142857	14	4	1.3333333333333333	20	0.25	0.6666666666666666	0.7501932803460627	0.8470138478081113	0.5795087554104212	0.9151230736208817	0.7508791125298596	0.8539512520192352	0.8313613254191529	0.8756340535975373	0.5333333333333333	0.13333333333333333	0.0
2835	0.00011012125829467733	1.588735167713165e-06	-1.5879500529428694e-06	0.9999982434066141	None	0	0	0.5	2	0.75	3	1.0	0.25	1	1	4	5	0	0.16666666666666666	6	1	0.4	6	0.4166666666666667	0.8	0.1	0.5	0.7093602891639472	0.5	0.9540910259289779	0.5	0.9731734189186485	0.5	1.0	1.0	0.0
5651	0.11309129875532248	0.032655168598327455	0.03169373517802016	0.6522683311235535	None	0.16666666666666666	1	0.2	3	0.85	17	0.36666666666666664	0.85	19	17	2	1	0	0.15	3	20	1.4666666666666666	22	0.16666666666666666	1.0	0.577906750781607	0.8900855786673837	0.5795087554104212	0.8687530047993234	0.6661044259407247	0.8340580186678633	0.8313613254191529	0.8659273711787703	1.0	0.10526315789473684	0.0
5037	0.09515608069024434	0.03338604992925704	0.03328598459578639	0.6610103794980509	None	0.16666666666666666	1	0.2	3	0.85	17	0.36666666666666664	0.85	19	17	2	1	0	0.15	3	20	1.4666666666666666	22	0.16666666666666666	1.0	0.577906750781607	0.8382146354359432	0.5795087554104212	0.8988987939884522	0.6852649225125713	0.8355030583368478	0.8313613254191529	0.8603737917498924	1.0	0.10526315789473684	0.0
2836	0.00378305264102433	0.0019774921715099455	0.001158279184182347	0.9894632169352229	None	0	0	0.6666666666666666	2	0.5	1	1.0	0.5	3	1	0	2	0	0.25	1	4	0.26666666666666666	4	1.0	0.6666666666666666	0.5834650478160897	0.5710983674294792	0.48727869417258	0.9036563937046702	0.6852649225125713	0.6127908244126988	0.6932017752607657	0.730003475222484	0.6666666666666666	0.3333333333333333	0.0
5433	0.09223739137723388	0.030176667520463156	0.029969974466964127	0.6580097536196124	None	0.16666666666666666	1	0.2	3	0.85	17	0.36666666666666664	0.85	19	17	2	1	0	0.15	3	20	1.4666666666666666	22	0.16666666666666666	1.0	0.577906750781607	0.8382146354359432	0.5795087554104212	0.8988987939884522	0.6852649225125713	0.8355030583368478	0.8313613254191529	0.8603737917498924	1.0	0.10526315789473684	0.0
4294	0.08176571205917071	0.019042618244247765	0.01891537073137769	0.6810351259844267	None	0.14285714285714285	1	0.1875	3	0.8636363636363636	19	0.36363636363636365	0.8636363636363636	21	19	2	1	0	0.13636363636363635	3	22	1.6	24	0.16666666666666666	1.0	0.6802270197342274	0.8252205007599969	0.5795087554104212	0.9120290530832035	0.8115588102806814	0.8571605552223982	0.8313613254191529	0.8692372584716264	1.0	0.09523809523809523	0.0
2251	None	None	None	None	None	0	0	0.6666666666666666	2	0.0	0	0.6666666666666666	0	0	0	3	2	0	0.6666666666666666	3	2	0.26666666666666666	4	0.2	0	0	0	0	0	0	0	0	0	0	0	0
5324	0.11235142972838827	0.0019849357555605995	-0.0014126328017492694	0.6489475481900615	None	0	0	0.11764705882352941	2	0.9130434782608695	21	0.5208333333333334	0.8695652173913043	20	20	4	2	0	0.08333333333333333	2	24	1.6666666666666667	25	0.16666666666666666	0	0.577906750781607	0.8434606361869595	0.5795087554104212	0.8619397680818982	0.6852649225125713	0.8354502137631562	0.826218594466789	0.8472879160521787	0.525	0.15	0.0
4565	0.09394953204050036	0.032651517454719454	0.03259201974970643	0.6598195605882964	None	0.16666666666666666	1	0.2	3	0.85	17	0.36666666666666664	0.85	19	17	2	1	0	0.15	3	20	1.4666666666666666	22	0.16666666666666666	1.0	0.577906750781607	0.8382146354359432	0.5795087554104212	0.8988987939884522	0.6852649225125713	0.8355030583368478	0.8313613254191529	0.8603737917498924	1.0	0.10526315789473684	0.0
2559	0.005784576639859888	0.0021977951991604696	-0.002102455877242867	0.9891237318671533	None	0	0	0.75	3	0.5	2	0.5	0.5	3	2	2	2	0	0.75	3	4	0.4	6	0.2857142857142857	1.0	0.8248677361224901	0.8740256802658883	0.13306610849274939	0.8797307211536766	0.49842256108190436	0.9376186345022335	0.9747998336946944	0.9013513277581224	0.6666666666666666	0	0.0
3997	0.06781297838989377	0.013555262528628367	0.0131713589046705	0.6253755713439413	None	0	0	0.09090909090909091	1	1.0	14	1.0	1.0	15	14	0	1	0	0.0625	1	16	1.0666666666666667	16	0.3333333333333333	0	0.7501932803460627	0.8476290523161737	0.5795087554104212	0.8111312202793362	0.8115588102806814	0.8659790631268507	0.8313613254191529	0.8428765963777867	1.0	0.13333333333333333	0.0
4357	0.09841378441342084	0.025782769041615528	0.01825269591722636	0.6269514923807162	None	0.14285714285714285	1	0.25	4	0.7727272727272727	17	0.3	0.7727272727272727	20	17	3	1	0	0.2	4	20	1.6	24	0.14285714285714285	0.5	0.577906750781607	0.8392475216291975	0.5770429802525852	0.9158767519093177	0.7180720175212155	0.830868855711191	0.8313613254191529	0.8673059196739068	1.0	0.1	0.0
6498	0.10694583679435271	0.030707179907200722	0.0290922561394329	0.6241919215986802	None	0.16666666666666666	1	0.2	3	0.85	17	0.36666666666666664	0.85	19	17	2	1	0	0.15	3	20	1.4666666666666666	22	0.16666666666666666	1.0	0.577906750781607	0.8900855786673837	0.5795087554104212	0.8687530047993234	0.6661044259407247	0.8340580186678633	0.8313613254191529	0.8659273711787703	1.0	0.10526315789473684	0.0
4454	0.08141108533886326	0.035839903293308835	0.03497765827881911	0.6689854144642875	None	0.16666666666666666	1	0.2	3	0.85	17	0.36666666666666664	0.85	19	17	2	1	0	0.15	3	20	1.4666666666666666	22	0.16666666666666666	1.0	0.6213365493533559	0.8419908151490507	0.5795087554104212	0.870566001812034	0.6852649225125713	0.8499366735896109	0.8313613254191529	0.85458997717526	1.0	0.10526315789473684	0.0
3059	0.0929630161532209	0.00851712407883193	-0.004605690790539576	0.807100958716605	None	0	0	0.16666666666666666	3	0.8333333333333334	20	0.25	0.8333333333333334	23	20	2	1	0	0.6153846153846154	8	13	1.7333333333333334	26	0.2	0	0.5428497458730366	0.8789265342198284	0.6268896386092165	0.8767161881180048	0.6693090411655973	0.8953285373123759	0.7502228174107746	0.8839234669240111	1.0	0.08695652173913043	0.0
3649	0.0947422103763624	0.024785040316255516	0.020642134590153204	0.6801259141612254	None	0	0	0.07142857142857142	1	1.0	18	1.0	1.0	19	18	0	1	0	0.05	1	20	1.3333333333333333	20	0.3333333333333333	0	0.577906750781607	0.8315687815058276	0.5795087554104212	0.804008487069787	0.6852649225125713	0.840151971974237	0.8209528090427929	0.8257634878964716	1.0	0.10526315789473684	0.0
6184	0.09597493666077114	0.037858288806640585	0.03781859051994534	0.6471302767594966	None	0.16666666666666666	1	0.2	3	0.85	17	0.36666666666666664	0.85	19	17	2	1	0	0.15	3	20	1.4666666666666666	22	0.16666666666666666	1.0	0.7501932803460627	0.8574305534494477	0.5795087554104212	0.8010346887377989	0.6852649225125713	0.8604236255611815	0.8313613254191529	0.8413845220251381	1.0	0.10526315789473684	0.0
4151	0.11618437213502378	0.023781896268726666	0.020055084571852004	0.6368416121729497	None	0	0	0.14285714285714285	2	0.8888888888888888	16	0.5263157894736842	0.8888888888888888	17	16	2	1	0	0.10526315789473684	2	19	1.3333333333333333	20	0.14285714285714285	0	0.5638929654319973	0.8051954906872867	0.5745772050947491	0.8681685191051111	0.7508791125298596	0.8039429740484044	0.7502228174107746	0.828024526913775	1.0	0.11764705882352941	0.0
426	None	None	None	None	None	0.5	1	0.6666666666666666	4	0.5714285714285714	4	0.42857142857142855	0.5714285714285714	8	4	0	0	0	0.42857142857142855	7	3	0.6	9	0.0	1.0	0.5632058008467459	0.8030631558741934	0.377014953554412	0.8436999203423087	0.5422284633398448	0.957568543608918	0.8452611795358909	0.8878891620177477	0	0	0.0
777	None	None	None	None	None	0	0	0.21428571428571427	3	0.8421052631578947	16	0.25	0.7368421052631579	17	14	3	0	0	0.5833333333333334	7	12	1.4	21	0.0	0.2222222222222222	0.577906750781607	0.9040136682215958	0.6017435435197731	0.9167823268819482	0.6181811126961974	0.8841035018334945	0.8281777654433962	0.902440637068844	0	0	0.0
2506	None	None	None	None	None	0	0	0.6666666666666666	4	0.3333333333333333	2	0.5333333333333333	0.16666666666666666	5	1	2	2	0	0.6	3	5	0.5333333333333333	8	0.5	0.4	0.8771908430139203	0.8354734047505328	0.6897289556268896	0.8180537142620982	0.3143626609048742	0.8741675184737085	0.9121386304316597	0.8440690597213435	0.7	1.0	0.0
5842	0.09844784647257886	0.040037668648895255	0.03981797485672091	0.6471099277745762	None	0.16666666666666666	1	0.2	3	0.85	17	0.36666666666666664	0.85	19	17	2	1	0	0.15	3	20	1.4666666666666666	22	0.16666666666666666	1.0	0.7501932803460627	0.8574305534494477	0.5795087554104212	0.8010346887377989	0.6852649225125713	0.8604236255611815	0.8313613254191529	0.8413845220251381	1.0	0.10526315789473684	0.0
5179	0.08081995410295814	0.006590897687901067	0.0008178480308594953	0.6640366577452222	None	0.16666666666666666	1	0.21428571428571427	3	0.8333333333333334	15	0.37037037037037035	0.8333333333333334	17	15	2	1	0	0.16666666666666666	18	3	1.3333333333333333	20	0.16666666666666666	1.0	0.577906750781607	0.8367125369248305	0.5795087554104212	0.9080312514351913	0.6852649225125713	0.7900685966808428	0.8313613254191529	0.8519165258350391	1.0	0.11764705882352941	0.0
3063	0.10988733274730873	0.003092472298839609	0.0030725269829208757	0.7057458657266777	None	0	0	0.07142857142857142	1	1.0	19	1.0	1.0	20	19	0	1	0	0.047619047619047616	1	21	1.4	21	0.3333333333333333	0	0.5708998581068021	0.8081398153689362	0.5795087554104212	0.8324305643396895	0.675684674226648	0.8765315773575687	0.736732080086342	0.8411713130590449	1.0	0.1	0.0
2197	None	None	None	None	None	0.3333333333333333	1	0.75	6	0.2222222222222222	2	0.44	0.1111111111111111	5	1	5	1	0	1.0	5	5	0.7333333333333333	11	0.1	0.3333333333333333	0.5638929654319973	0.8934760153819233	0.48727869417258	0.9386658736995702	0.6852649225125713	0.7768425947708969	0.8612775932341944	0.8843288380630825	1.0	0.2	0.0
4314	0.07414527509566021	0.0057870893668013285	-0.00476545362292376	0.7449148244293236	None	0.2	1	0.4166666666666667	5	0.6875	11	0.42857142857142855	0.6875	14	11	3	1	0	0.21428571428571427	14	3	1.2	18	0.14285714285714285	1.0	0.5638929654319973	0.8349908295079803	0.5795087554104212	0.9100003827386776	0.6852649225125713	0.837507669197775	0.8313613254191529	0.8650970776348961	1.0	0.21428571428571427	0.0
3729	0.0992859358998763	0.01451499400688342	0.0011101918280124715	0.630218503106712	None	0	0	0.07142857142857142	1	1.0	19	1.0	1.0	20	19	0	1	0	0.047619047619047616	1	21	1.4	21	0.3333333333333333	0	0.577906750781607	0.8329196993801928	0.5795087554104212	0.8324305643396895	0.675684674226648	0.8765315773575687	0.7458929583954982	0.8485320750076497	1.0	0.1	0.0
6438	0.09541592292289561	0.04047036601589906	0.040470365982348405	0.659027059869262	None	0.16666666666666666	1	0.2	3	0.85	17	0.36666666666666664	0.85	19	17	2	1	0	0.15	3	20	1.4666666666666666	22	0.16666666666666666	1.0	0.7501932803460627	0.8574305534494477	0.5795087554104212	0.8010346887377989	0.6852649225125713	0.8604236255611815	0.8313613254191529	0.8413845220251381	1.0	0.10526315789473684	0.0
3144	0.00590682160025114	0.0031224492657777538	0.003105116220646886	0.9880968891386231	None	0.6666666666666666	2	0.75	6	0.3	3	0.4	0.3	5	3	6	3	0	0.8333333333333334	6	5	0.8	12	0.21428571428571427	0.5	0.5638929654319973	0.5826563927533398	0.48727869417258	0.7837029383336419	0.6852649225125713	0.6170552123178419	0.6932017752607657	0.6680497586711296	0.2	0.2	0.0
1078	None	None	None	None	None	0.3333333333333333	1	0.75	6	0.3	3	0.48	0.3	9	3	2	0	0	1.0	5	5	0.8	12	0.0	0.5714285714285714	0.5428497458730366	0.8648245190748034	0.21359405492259165	0.9305573898504291	0.6693090411655973	0.9308427872739141	0.7138187814629581	0.9129592345786558	0	0	0.0
5961	None	None	None	None	None	0.25	1	0.5	5	0.4166666666666667	5	0.5833333333333334	0.25	7	3	6	3	0	0.6666666666666666	4	6	0.9333333333333333	14	0.25	0.5	0.8145384038191802	0.8795859678672584	0.5795087554104212	0.833910765860007	0.6852649225125713	0.9006921559053304	0.8530704554699784	0.8738773441415937	0.42857142857142855	0.2857142857142857	0.0
3328	0.07179030826851011	0.024571296701192128	0.013282981833674367	0.6419301594410765	None	0	0	0.1	1	1.0	12	1.0	1.0	13	12	0	2	0	0.07142857142857142	1	14	0.9333333333333333	14	0.6666666666666666	0	0.5638929654319973	0.8291930360673639	0.5795087554104212	0.8626840624449453	0.6661044259407247	0.9035691152444769	0.6925025570254877	0.8681923600540407	0.5384615384615384	0.3076923076923077	0.0
2720	2.4703946578763923e-05	4.3757762867697256e-07	4.325994381219697e-07	0.9999998587674789	None	1.0	1	0.8	4	0.4	2	0.4666666666666667	0.2	3	1	3	1	0	0.6	5	3	0.4666666666666667	7	0.125	1.0	0.5345049135846637	0.8544830526600007	0.7093602891639472	0.9223855025140052	0.5878838893556994	0.8489407173415405	0.8596214018903771	0.8798041372522233	1.0	0	0.0
2091	None	None	None	None	None	1.0	1	0.8	4	0.4	2	0.7777777777777778	0	0	0	6	1	0	1.0	3	3	0.4666666666666667	7	0.0625	0.5	0	0	0	0	0	0	0	0	0	0	0
6554	0.10344000119989213	0.03470804361677693	0.0334999331681794	0.6464257234898428	None	0.16666666666666666	1	0.2	3	0.85	17	0.36666666666666664	0.85	19	17	2	1	0	0.15	3	20	1.4666666666666666	22	0.16666666666666666	1.0	0.577906750781607	0.8900855786673837	0.5795087554104212	0.8687530047993234	0.6661044259407247	0.8340580186678633	0.8313613254191529	0.8659273711787703	1.0	0.10526315789473684	0.0
2960	0.08191210182841896	0.008114849125530312	0.007814715886330821	0.7080387441799626	None	0	0	0.2	3	0.9	18	0.36666666666666664	0.85	19	17	2	1	0	0.15	20	3	1.4666666666666666	22	0.16666666666666666	0.1	0.6740320768805038	0.8891115521096197	0.6102595732851572	0.8414080719769341	0.8707821071493858	0.9308701491503822	0.8568915334770321	0.8925309059770935	1.0	0.5789473684210527	0.0
3982	0.09888730291827505	0.024274546376293147	0.02127030353006036	0.6812040614522361	None	0	0	0.07142857142857142	1	1.0	19	1.0	1.0	20	19	0	1	0	0.047619047619047616	1	21	1.4	21	0.3333333333333333	0	0.577906750781607	0.8280088890799964	0.5795087554104212	0.8070269068974796	0.6852649225125713	0.8344346075469549	0.7877320514366806	0.8234538454719218	1.0	0.1	0.0
840	None	None	None	None	None	0	0	0.4	4	0.6153846153846154	8	0.5	0.5384615384615384	11	7	3	0	0	0.8333333333333334	6	5	1.0	15	0.0	0.16666666666666666	0.3229070006529347	0.8764797751601912	0.3742115089179962	0.8965527763505602	0.49836466735280666	0.8289750154861879	0.79140144327697	0.8697928262795966	0	0	0.0
5107	0.09223739137723388	0.031080175588408955	0.030867294017198416	0.6580097536196124	None	0.16666666666666666	1	0.2	3	0.85	17	0.36666666666666664	0.85	19	17	2	1	0	0.15	3	20	1.4666666666666666	22	0.16666666666666666	1.0	0.577906750781607	0.8382146354359432	0.5795087554104212	0.8988987939884522	0.6852649225125713	0.8355030583368478	0.8313613254191529	0.8603737917498924	1.0	0.10526315789473684	0.0
7190	0.09201737773468464	0.027312227052616864	0.025343158983641815	0.6096436074996275	None	0.16666666666666666	1	0.2	3	0.85	17	0.36666666666666664	0.85	19	17	2	1	0	0.15	3	20	1.4666666666666666	22	0.16666666666666666	1.0	0.7501932803460627	0.8574305534494477	0.5795087554104212	0.8010346887377989	0.6852649225125713	0.8604236255611815	0.8313613254191529	0.8413845220251381	1.0	0.10526315789473684	0.0
6148	0.07215707748428804	0.010301290124011568	0.008156255801584094	0.6568869539801345	None	0.2	1	0.23076923076923078	3	0.8235294117647058	14	0.37254901960784315	0.8235294117647058	16	14	2	1	0	0.17647058823529413	3	17	1.2666666666666666	19	0.16666666666666666	1.0	0.7501932803460627	0.8391384528450797	0.593033735931668	0.8030882866251252	0.675684674226648	0.8554196815353885	0.7458929583954982	0.8336564219229999	1.0	0.125	0.0
3910	0.09303638719593949	0.030616787747017676	0.02994456712011832	0.660370618069398	None	0	0	0.14285714285714285	2	0.8888888888888888	16	0.5263157894736842	0.8888888888888888	17	16	2	1	0	0.10526315789473684	2	19	1.3333333333333333	20	0.14285714285714285	0	0.5638929654319973	0.8521231730186766	0.5745772050947491	0.898237321145259	0.7508791125298596	0.8539740354116078	0.8313613254191529	0.8697125448935088	1.0	0.11764705882352941	0.0
780	None	None	None	None	None	0	0	1.0	1	0	0	1.0	0	0	0	1	3	0	0.5	2	1	0.13333333333333333	2	0.5	0	0	0	0	0	0	0	0	0	0	0	0
3980	0.0612259216564453	0.005278978781903951	0.005126601059221414	0.9438012106044888	None	0.125	1	0.42105263157894735	8	0.5769230769230769	15	0.3111111111111111	0.5	18	13	9	1	0	0.2777777777777778	5	18	1.8666666666666667	28	0.058823529411764705	0.08	0.47694971929936064	0.8138763148591376	0.46577444676518265	0.9631537473909385	0.7508791125298596	0.8679013050712334	0.9316585239135453	0.9008878073413641	1.0	0.3333333333333333	0.0
1753	None	None	None	None	None	0	0	0.6666666666666666	2	0.5	1	1.0	0	1	0	2	2	0	1.0	2	2	0.26666666666666666	4	0.2857142857142857	0	0	0	0	0	0	0	0	0	0	0	0
1779	None	None	None	None	None	0	0	0.2	2	0.9166666666666666	11	0.5384615384615384	0.8333333333333334	11	10	2	0	0	0.15384615384615385	13	2	0.9333333333333333	14	0.0	0.15384615384615385	0.7977844764499931	0.8881653182208408	0.7070845138875784	0.9249591330165218	0.6661044259407247	0.822629284315202	0.8912436119141947	0.8848693238985234	0	0	0.0
2063	None	None	None	None	None	0	0	0.75	3	0.3333333333333333	1	0.8333333333333334	0	0	0	4	1	0	0.6666666666666666	2	3	0.3333333333333333	5	0.08333333333333333	0.6666666666666666	0	0	0	0	0	0	0	0	0	0	0
3098	None	None	None	None	None	0	0	0.5555555555555556	5	0.36363636363636365	4	0.4642857142857143	0.2727272727272727	5	3	7	3	0	0.5714285714285714	4	7	0.8666666666666667	13	0.1875	0	0.3229070006529347	0.7848809002772473	0.6102595732851572	0.9286248044590462	0.6010400528572768	0.8694635065906055	0.79140144327697	0.8720015101923086	0.2	0.8	0.0
916	None	None	None	None	None	0	0	0.375	3	0.6666666666666666	6	0.9166666666666666	0.4444444444444444	6	4	4	2	0	0.3333333333333333	2	6	0.7333333333333333	11	0.2	0.4444444444444444	0.5365501404994987	0.9241390619368367	0.3742115089179962	0.796258015722065	0.5170453940262105	0.8203091451785152	0.8058111659841614	0.8573955069987452	0.5833333333333334	0.5	0.0
3437	0.013319148847254339	0.0016916551129191751	0.0016373615196442592	0.9733161632078011	None	0	0	0.3333333333333333	2	0.8333333333333334	5	0.5714285714285714	0.8333333333333334	6	5	1	1	0	0.2857142857142857	2	7	0.5333333333333333	8	0.2	0	0.4697754747919526	0.7994241457736515	0.3458814146786642	0.8956935167184178	0.5749402048570854	0.9521413951337806	0.7185719141783908	0.8979338724692718	1.0	0.6666666666666666	0.0
4634	0.10208970057966482	0.027409587864565925	0.02678321172021242	0.6149455195277174	None	0	0	0.06666666666666667	1	1.0	20	1.0	1.0	21	20	0	1	0	0.045454545454545456	1	22	1.4666666666666666	22	0.3333333333333333	0	0.577906750781607	0.8344519232502963	0.5795087554104212	0.8919155172281042	0.6852649225125713	0.8309140459208207	0.8313613254191529	0.8548754730051163	1.0	0.09523809523809523	0.0
3760	0.1032240630793555	0.01527982939722751	0.011881586456950664	0.6723646009568678	None	0	0	0.07142857142857142	1	1.0	18	1.0	1.0	19	18	0	1	0	0.05	1	20	1.3333333333333333	20	0.3333333333333333	0	0.577906750781607	0.831266407412552	0.5795087554104212	0.7971362729117746	0.6852649225125713	0.8280575869630581	0.8313613254191529	0.8193102225574028	1.0	0.10526315789473684	0.0
3411	0.08965316561100373	0.02737139051447667	0.01930337422002514	0.6122707136379761	None	0	0	0.08333333333333333	1	1.0	15	1.0	1.0	16	15	0	1	0	0.058823529411764705	1	17	1.1333333333333333	17	0.3333333333333333	0	0.5708998581068021	0.8095730183241393	0.5770429802525852	0.7697511520696951	0.7484118663966264	0.8578918085308697	0.736732080086342	0.8151777082790627	1.0	0.125	0.0
3022	0.07977904546045461	0.004835856024235016	0.002765202082397984	0.8320664588537852	None	0	0	0.3333333333333333	3	0.8181818181818182	9	0.3939393939393939	0.7272727272727273	10	8	2	1	0	0.2727272727272727	11	3	0.8666666666666667	13	0.16666666666666666	0.18181818181818182	0.46017020296991545	0.8020593521852827	0.33972269123738424	0.8507299390030258	0.29331816205154027	0.9117399778507939	0.6688906863194349	0.8611498831630896	1.0	0.6	0.0
2857	0.006542423511716852	0.0037028005700379175	0.003702537155188629	0.9969165072372932	None	0	0	0.4	2	0.6	3	0.5833333333333334	0.2	3	1	3	2	0	0.3333333333333333	6	2	0.4666666666666667	7	0.25	0.8	0.5834650478160897	0.5710983674294792	0.48727869417258	0.9036563937046702	0.6852649225125713	0.6127908244126988	0.6932017752607657	0.730003475222484	0.6666666666666666	0.3333333333333333	0.0
687	None	None	None	None	None	1.0	1	0.8	4	0.4	2	0.4375	0	1	0	5	4	0	1.0	4	4	0.4666666666666667	7	0.3076923076923077	0.6666666666666666	0	0	0	0	0	0	0	0	0	0	0
472	None	None	None	None	None	0	0	1.0	1	0	0	1.0	0	1	0	0	3	0	0.5	1	2	0.13333333333333333	2	1.0	0	0	0	0	0	0	0	0	0	0	0	0
452	None	None	None	None	None	1.0	1	0.6	3	0.4	2	0.5833333333333334	0.2	4	1	2	1	0	0.75	4	3	0.4666666666666667	7	0.2	0.6666666666666666	0.8658221280303081	0.9187541180587225	0.5655839571987217	0.9782455087460689	0.6680306408911634	0.8993750042064359	0.9496335419579176	0.9430668505238594	1.0	0	0.0
2126	None	None	None	None	None	0	0	0.5	2	0.75	3	0.6	0.75	3	3	2	4	0	0.4	5	2	0.4	6	0.5	0	0.7283597503791931	0.8199048858624388	0.7646493011351907	0.8942884893094738	0.7932530721450839	0.9292758294860902	0.905326590013103	0.8885034968775809	0.6666666666666666	1.0	0.0
2623	0.012272358966766152	0.0017212178696212406	0.0017211473251302755	0.9477071969277926	None	0	0	0.5	4	0.4444444444444444	4	0.6875	0.4444444444444444	7	4	3	1	0	0.25	2	8	0.7333333333333333	11	0.14285714285714285	0	0.331763374487026	0.8710213816576692	0.6268896386092165	0.7808852228408204	0.987975317385542	0.9334656007113967	0.9360448507626272	0.8744267339794553	1.0	0.2857142857142857	0.0
5821	0.07796645699225467	0.018176175360216658	0.01745508401962777	0.6780594200537238	None	0.16666666666666666	1	0.21428571428571427	3	0.8333333333333334	15	0.37037037037037035	0.8333333333333334	17	15	2	1	0	0.16666666666666666	3	18	1.3333333333333333	20	0.16666666666666666	1.0	0.6213365493533559	0.8487563222922861	0.5795087554104212	0.7965504991736995	0.6852649225125713	0.8522524419428824	0.8209528090427929	0.8339720022172564	1.0	0.11764705882352941	0.0
3920	0.09933292825449444	0.025210220047684945	0.014443564124877224	0.6209277991451146	None	0.16666666666666666	1	0.21428571428571427	3	0.8333333333333334	15	0.37037037037037035	0.8333333333333334	17	15	2	1	0	0.16666666666666666	3	18	1.3333333333333333	20	0.16666666666666666	1.0	0.6213365493533559	0.8553036385170142	0.5795087554104212	0.8878718721357708	0.7508791125298596	0.8662223366568018	0.8313613254191529	0.8704175371497705	1.0	0.11764705882352941	0.0
4892	0.09581590554313339	0.028815357933522464	0.02872402634560943	0.6584053705695644	None	0.16666666666666666	1	0.2	3	0.85	17	0.36666666666666664	0.85	19	17	2	1	0	0.15	3	20	1.4666666666666666	22	0.16666666666666666	1.0	0.577906750781607	0.8382146354359432	0.5795087554104212	0.8988987939884522	0.6852649225125713	0.8355030583368478	0.8313613254191529	0.8603737917498924	1.0	0.10526315789473684	0.0
4501	0.10074485312531106	0.024237525431826386	0.024140032367762788	0.6519727695992275	None	0.16666666666666666	1	0.2	3	0.85	17	0.36666666666666664	0.85	19	17	2	1	0	0.15	3	20	1.4666666666666666	22	0.16666666666666666	1.0	0.577906750781607	0.8382146354359432	0.5795087554104212	0.8988987939884522	0.6852649225125713	0.8355030583368478	0.8313613254191529	0.8603737917498924	1.0	0.10526315789473684	0.0
1439	None	None	None	None	None	0	0	0.5	3	0.3333333333333333	2	0.4444444444444444	0.3333333333333333	5	2	2	2	0	0.5	3	6	0.5333333333333333	8	0.4	0	0.46017020296991545	0.928821653152995	0.4843075339677861	0.9203142228566473	0.3143626609048742	0.930744201022298	0.9044894905711437	0.9267525558135917	0.6	0.6	0.0
4351	0.0988678074603557	0.03141679952387694	0.031254136693761564	0.6564157355258157	None	0.16666666666666666	1	0.2	3	0.85	17	0.36666666666666664	0.85	19	17	2	1	0	0.15	3	20	1.4666666666666666	22	0.16666666666666666	1.0	0.577906750781607	0.8382146354359432	0.5795087554104212	0.8988987939884522	0.6852649225125713	0.8355030583368478	0.8313613254191529	0.8603737917498924	1.0	0.10526315789473684	0.0
2593	None	None	None	None	None	0	0	0.1	1	1.0	12	0.7777777777777778	0.8333333333333334	11	10	2	1	0	0.2222222222222222	9	2	0.9333333333333333	14	0.14285714285714285	0.6666666666666666	0.46017020296991545	0.8821217248429869	0.6897289556268896	0.9057280589767993	0.3143626609048742	0.7410083913230711	0.7138187814629581	0.8551382248531342	1.0	0.8181818181818182	0.0
3571	0.10193273484197139	0.02841510002329989	0.017483394822619673	0.9221495298580659	None	0.125	1	0.3684210526315789	7	0.6538461538461539	17	0.23333333333333334	0.5769230769230769	18	15	9	1	0	0.3	6	20	1.8666666666666667	28	0.05263157894736842	0.07692307692307693	0.47694971929936064	0.8363461872073361	0.46577444676518265	0.9651243458723532	0.7508791125298596	0.8771961566571029	0.9316585239135453	0.9093699807333245	1.0	0.3333333333333333	0.0
3372	0.09020266353266683	0.016611105193715593	0.015830200903436207	0.6421786775038469	None	0	0	0.08333333333333333	1	1.0	15	1.0	1.0	16	15	0	1	0	0.058823529411764705	1	17	1.1333333333333333	17	0.3333333333333333	0	0.5708998581068021	0.825909955369143	0.5795087554104212	0.7356393769415223	0.8115588102806814	0.8293185653227675	0.8172507762453901	0.8001205783982195	1.0	0.125	0.0
1577	None	None	None	None	None	0	0	0.8	4	0.2	1	0.5833333333333334	0	0	0	6	2	0	0.75	4	3	0.4666666666666667	7	0.125	0.4	0	0	0	0	0	0	0	0	0	0	0
2241	None	None	None	None	None	0	0	0.16666666666666666	1	1.0	6	1.0	0.5	3	3	4	1	0	0.5	4	2	0.5333333333333333	8	0.08333333333333333	0.6666666666666666	0.4787546844442163	0.5	0.8970400000768942	0.5	0.37455168831967695	0.5	0.905326590013103	0.5	1.0	1.0	0.0
5624	0.09247886913026546	0.028961741543390256	0.027796377341362498	0.6180870109490937	None	0.16666666666666666	1	0.2	3	0.85	17	0.36666666666666664	0.85	19	17	2	1	0	0.15	3	20	1.4666666666666666	22	0.16666666666666666	1.0	0.7501932803460627	0.8574305534494477	0.5795087554104212	0.8010346887377989	0.6852649225125713	0.8604236255611815	0.8313613254191529	0.8413845220251381	1.0	0.10526315789473684	0.0
6133	0.10367805749965078	0.03893209688451324	0.03714191281476375	0.6588347041177287	None	0.16666666666666666	1	0.2	3	0.85	17	0.36666666666666664	0.85	19	17	2	1	0	0.15	3	20	1.4666666666666666	22	0.16666666666666666	1.0	0.577906750781607	0.8900855786673837	0.5795087554104212	0.8687530047993234	0.6661044259407247	0.8340580186678633	0.8313613254191529	0.8659273711787703	1.0	0.10526315789473684	0.0
6609	0.09367516405275528	0.038493757048556836	0.03777442820558762	0.6431507026166403	None	0.16666666666666666	1	0.2	3	0.85	17	0.36666666666666664	0.85	19	17	2	1	0	0.15	3	20	1.4666666666666666	22	0.16666666666666666	1.0	0.7501932803460627	0.8574305534494477	0.5795087554104212	0.8010346887377989	0.6852649225125713	0.8604236255611815	0.8313613254191529	0.8413845220251381	1.0	0.10526315789473684	0.0
350	None	None	None	None	None	0.3333333333333333	1	0.5555555555555556	5	0.36363636363636365	4	0.65	0.2727272727272727	3	3	9	0	0	0.8	4	5	0.8666666666666667	13	0.0	0.7272727272727273	0.9706942253696059	0.7876448856098438	0.4843075339677861	0.5723739235712869	0.2988414709263978	0.692346123227758	0.9510330787556007	0.6909320767482862	0	0	0.0
7049	0.0954727434197051	0.03910339642742977	0.03910232546636746	0.6633843180926011	None	0.16666666666666666	1	0.2	3	0.85	17	0.36666666666666664	0.85	19	17	2	1	0	0.15	3	20	1.4666666666666666	22	0.16666666666666666	1.0	0.7501932803460627	0.8574305534494477	0.5795087554104212	0.8010346887377989	0.6852649225125713	0.8604236255611815	0.8313613254191529	0.8413845220251381	1.0	0.10526315789473684	0.0
5930	0.06347178329365531	0.010092559648560456	0.010003835813986305	0.710328857006174	None	0.25	1	0.2727272727272727	3	0.7857142857142857	11	0.38095238095238093	0.7857142857142857	13	11	2	1	0	0.21428571428571427	3	14	1.0666666666666667	16	0.16666666666666666	1.0	0.7501932803460627	0.8701848931510635	0.593033735931668	0.8036273379502443	0.6852649225125713	0.8831295868375271	0.8507563571527436	0.8554547672708751	1.0	0.15384615384615385	0.0
6875	0.08840563919873723	0.03472622630121976	0.034706844174361685	0.6701627635855545	None	0.16666666666666666	1	0.2	3	0.85	17	0.36666666666666664	0.85	19	17	2	1	0	0.15	3	20	1.4666666666666666	22	0.16666666666666666	1.0	0.577906750781607	0.8382146354359432	0.5795087554104212	0.8988987939884522	0.6852649225125713	0.8355030583368478	0.8313613254191529	0.8603737917498924	1.0	0.10526315789473684	0.0
1773	None	None	None	None	None	0	0	0.2857142857142857	2	0.875	7	0.5555555555555556	0.625	7	5	2	1	0	0.5	3	6	0.6666666666666666	10	0.16666666666666666	0	0.5638929654319973	0.8875747864520673	0.7763592175976612	0.9426616945756516	0.6661044259407247	0.8740638424823588	0.8017823863441306	0.9061726799785581	1.0	0	0.0
1372	None	None	None	None	None	0.5	1	0.8333333333333334	5	0.16666666666666666	1	0.6666666666666666	0.16666666666666666	5	1	2	1	0	0.75	4	3	0.5333333333333333	8	0.25	1.0	0.761263042592998	0.889662619957022	0.36931532112553983	0.8772498983094802	0.28105890904174274	0.9565456139643099	0.8071284694545262	0.9154329577868029	1.0	0	0.0
2431	None	None	None	None	None	0.16666666666666666	1	0.3333333333333333	5	0.75	15	0.25882352941176473	0.75	19	15	2	0	0	0.29411764705882354	5	17	1.4666666666666666	22	0.0	0.2	0.6457905294109626	0.8821725819857344	0.6102595732851572	0.9067018235979548	0.6010400528572768	0.8941351874577166	0.8353887472902626	0.8947580426589541	0	0	0.0
1536	None	None	None	None	None	0	0	0.75	3	0.25	1	0.75	0	1	0	4	2	0	0.5	2	4	0.4	6	0.18181818181818182	0	0	0	0	0	0	0	0	0	0	0	0
5009	0.09679331250235869	0.027007283204932973	0.026909888726602816	0.6563108717918023	None	0.16666666666666666	1	0.2	3	0.85	17	0.36666666666666664	0.85	19	17	2	1	0	0.15	3	20	1.4666666666666666	22	0.16666666666666666	1.0	0.577906750781607	0.8382146354359432	0.5795087554104212	0.8988987939884522	0.6852649225125713	0.8355030583368478	0.8313613254191529	0.8603737917498924	1.0	0.10526315789473684	0.0
5862	0.09746138073814238	0.03540233094172521	0.03479295062044421	0.6391747008998936	None	0.16666666666666666	1	0.2	3	0.85	17	0.36666666666666664	0.85	19	17	2	1	0	0.15	3	20	1.4666666666666666	22	0.16666666666666666	1.0	0.7501932803460627	0.8574305534494477	0.5795087554104212	0.8010346887377989	0.6852649225125713	0.8604236255611815	0.8313613254191529	0.8413845220251381	1.0	0.10526315789473684	0.0
1964	None	None	None	None	None	0	0	0.5	1	1.0	1	1.0	0	0	0	2	3	0	0.3333333333333333	1	3	0.2	3	0.375	0	0	0	0	0	0	0	0	0	0	0	0
6315	0.08653434372662817	0.028088873753768923	0.02801826675134153	0.6057388125441454	None	0	0	0.14285714285714285	2	0.8947368421052632	17	0.3684210526315789	0.8947368421052632	18	17	2	1	0	0.15789473684210525	3	19	1.4	21	0.14285714285714285	1.0	0.6857649148497094	0.8475853133703612	0.5795087554104212	0.8056667374860473	0.6852649225125713	0.8543133088738447	0.826218594466789	0.8369317804227233	1.0	0.1111111111111111	0.0
2112	None	None	None	None	None	0.375	3	0.5	9	0.4583333333333333	11	0.325	0.375	14	9	11	3	0	0.8	10	8	1.7333333333333334	26	0.14285714285714285	0	0.7356438911518149	0.8803153854039372	0.5745772050947491	0.7297680954597912	0.6010400528572768	0.8453696009746691	0.79140144327697	0.8267166962090732	0.14285714285714285	0.7857142857142857	0.0
5469	0.09408696279254823	0.03421107062560353	0.034186189628447106	0.6645878792274341	None	0.16666666666666666	1	0.2	3	0.85	17	0.36666666666666664	0.85	19	17	2	1	0	0.15	3	20	1.4666666666666666	22	0.16666666666666666	1.0	0.577906750781607	0.8382146354359432	0.5795087554104212	0.8988987939884522	0.6852649225125713	0.8355030583368478	0.8313613254191529	0.8603737917498924	1.0	0.10526315789473684	0.0
4868	0.09741630788159944	0.03748388039573372	0.03748291337014402	0.6705205727071855	None	0.16666666666666666	1	0.2	3	0.85	17	0.36666666666666664	0.85	19	17	2	1	0	0.15	3	20	1.4666666666666666	22	0.16666666666666666	1.0	0.577906750781607	0.8382146354359432	0.5795087554104212	0.8988987939884522	0.6852649225125713	0.8355030583368478	0.8313613254191529	0.8603737917498924	1.0	0.10526315789473684	0.0
1646	None	None	None	None	None	0	0	0.6	3	0.6	3	0.4666666666666667	0.6	4	3	2	0	0	0.6	3	5	0.4666666666666667	7	0.0	1.0	0.6619253067258652	0.9351849480353146	0.6941392230553578	0.965125633438473	0.5367414253802348	0.9457781718761573	0.8995714763839672	0.9502420133835104	0	0	0.0
2469	None	None	None	None	None	0	0	0.3	3	0.75	9	0.28	0.75	11	9	2	0	0	0.5	5	10	0.9333333333333333	14	0.0	0	0.6057173997451286	0.8580115882914191	0.8312978367673285	0.9403869025039494	0.8052947856594809	0.9031031352290823	0.8711691248166792	0.9057795990647429	0	0	0.0
6086	0.09247886913026546	0.028961741543390256	0.027796377341362498	0.6180870109490937	None	0.16666666666666666	1	0.2	3	0.85	17	0.36666666666666664	0.85	19	17	2	1	0	0.15	3	20	1.4666666666666666	22	0.16666666666666666	1.0	0.7501932803460627	0.8574305534494477	0.5795087554104212	0.8010346887377989	0.6852649225125713	0.8604236255611815	0.8313613254191529	0.8413845220251381	1.0	0.10526315789473684	0.0
6167	0.10683699219412408	0.03584051172251498	0.033890641021741115	0.653060678458	None	0.16666666666666666	1	0.2	3	0.85	17	0.36666666666666664	0.85	19	17	2	1	0	0.15	3	20	1.4666666666666666	22	0.16666666666666666	1.0	0.577906750781607	0.8900855786673837	0.5795087554104212	0.8687530047993234	0.6661044259407247	0.8340580186678633	0.8313613254191529	0.8659273711787703	1.0	0.10526315789473684	0.0
4317	0.09412875041063185	0.02289653798825669	0.022712149022249536	0.6556466565667864	None	0.16666666666666666	1	0.2	3	0.85	17	0.36666666666666664	0.85	19	17	2	1	0	0.15	3	20	1.4666666666666666	22	0.16666666666666666	1.0	0.577906750781607	0.8382146354359432	0.5795087554104212	0.8990317575943466	0.6852649225125713	0.8355030583368478	0.8313613254191529	0.8604324022938437	1.0	0.10526315789473684	0.0
2779	0.0045415885476449945	0.0011200207219349547	5.117950256083053e-05	0.9898677115924375	None	0	0	0.6666666666666666	2	0.5	1	1.0	0.5	3	1	0	2	0	0.25	1	4	0.26666666666666666	4	1.0	0.6666666666666666	0.5638929654319973	0.5795901607426663	0.48727869417258	0.7753514761788385	0.6852649225125713	0.6127908244126988	0.6932017752607657	0.6621693015308391	0.6666666666666666	0.3333333333333333	0.0
4328	0.09468883845413698	0.035329057588803815	0.03532852371141287	0.6700772813586535	None	0.16666666666666666	1	0.2	3	0.85	17	0.36666666666666664	0.85	19	17	2	1	0	0.15	3	20	1.4666666666666666	22	0.16666666666666666	1.0	0.577906750781607	0.8382146354359432	0.5795087554104212	0.8988987939884522	0.6852649225125713	0.8355030583368478	0.8313613254191529	0.8603737917498924	1.0	0.15789473684210525	0.0
4462	0.09291185998851446	0.028958938913156675	0.02888183237983028	0.6563154360368385	None	0.16666666666666666	1	0.2	3	0.85	17	0.36666666666666664	0.85	19	17	2	1	0	0.15	3	20	1.4666666666666666	22	0.16666666666666666	1.0	0.577906750781607	0.8382146354359432	0.5795087554104212	0.8988987939884522	0.6852649225125713	0.8355030583368478	0.8313613254191529	0.8603737917498924	1.0	0.10526315789473684	0.0
1347	None	None	None	None	None	0	0	1.0	1	0	0	1.0	0	1	0	0	2	0	0.5	2	1	0.13333333333333333	2	0.6666666666666666	0	0	0	0	0	0	0	0	0	0	0	0
744	None	None	None	None	None	0	0	0.5	2	0.75	3	0.75	0.5	4	2	1	0	0	0.5	2	4	0.4	6	0.0	0	0.8240187882280384	0.8725894633158875	0.5624004623844053	0.8983236008161056	0.5993157660792044	0.9018264162285172	0.842328574018666	0.8915646287737953	0	0	0.0
761	None	None	None	None	None	0	0	0.6666666666666666	2	0.5	1	0.6666666666666666	0	0	0	3	2	0	0.6666666666666666	3	2	0.26666666666666666	4	0.2	0	0	0	0	0	0	0	0	0	0	0	0
6819	0.07485279687123651	0.029335786983792085	0.021396944557671455	0.61834444391601	None	0	0	0.13333333333333333	2	0.9	18	0.36666666666666664	0.9	19	18	2	1	0	0.15	3	20	1.4666666666666666	22	0.14285714285714285	0	0.7501932803460627	0.8574305534494477	0.5795087554104212	0.8010346887377989	0.6852649225125713	0.8604236255611815	0.8313613254191529	0.8413845220251381	1.0	0.10526315789473684	0.0
1860	None	None	None	None	None	0	0	0.2	2	0.9166666666666666	11	0.5384615384615384	0.9166666666666666	13	11	0	1	0	0.15384615384615385	2	13	0.9333333333333333	14	0.5	0	0.568338307705185	0.8888028518643853	0.49254417962294045	0.9796890339287463	0.7008592228464997	0.9511030790526295	0.8611380289306394	0.9513941403710038	1.0	0.38461538461538464	0.0
1053	None	None	None	None	None	0	0	1.0	2	0.0	0	0.75	0	2	0	0	2	0	1.0	2	2	0.2	3	1.0	0	0	0	0	0	0	0	0	0	0	0	0
2790	0.07509527269611556	0.004355787542321258	0.002797206686971858	0.8446956363787449	None	0	0	0.3333333333333333	3	0.8181818181818182	9	0.3939393939393939	0.7272727272727273	10	8	2	1	0	0.2727272727272727	11	3	0.8666666666666667	13	0.16666666666666666	0.18181818181818182	0.46017020296991545	0.7319349892064604	0.33972269123738424	0.81902054881996	0.29331816205154027	0.9201647248863605	0.6688906863194349	0.8392859852200024	1.0	0.6	0.0
7137	0.09714351663879701	0.03604654904000945	0.03595505158226505	0.6403561149201689	None	0.16666666666666666	1	0.2	3	0.85	17	0.36666666666666664	0.85	19	17	2	1	0	0.15	3	20	1.4666666666666666	22	0.16666666666666666	1.0	0.7501932803460627	0.8574305534494477	0.5795087554104212	0.8010346887377989	0.7534390282418699	0.8760460270210494	0.8313613254191529	0.8473713283879285	1.0	0.10526315789473684	0.0
2466	None	None	None	None	None	1.0	1	0.75	3	0.25	1	0.6666666666666666	0	2	0	3	5	0	1.0	3	3	0.4	6	0.625	0.6666666666666666	0	0	0	0	0	0	0	0	0	0	0
3507	0.03494302440788788	0.014898952195916615	0.011107818511622715	0.618489981544778	None	0	0	0.25	2	0.8888888888888888	8	0.55	0.8888888888888888	9	8	1	1	0	0.2	2	10	0.7333333333333333	11	0.2	0	0.47938074661398977	0.7038813018379338	0.48727869417258	0.8488256408488676	0.6661044259407247	0.9128399646223839	0.6925025570254877	0.8384438222652616	1.0	0.3333333333333333	0.0
3028	1.4028813513388811e-05	5.551447243266397e-07	5.135027112327861e-07	0.9999961872361051	None	0	0	0.5	2	0.3333333333333333	1	0.625	0.3333333333333333	1	1	3	2	0	0.5	4	2	0.3333333333333333	5	0.2	0.6666666666666666	0.6515787754013121	0.5	0.5098790158653286	0.5	0.5878838893556994	0.5	0.6409452839733484	0.5	1.0	1.0	0.7720097487932824
4223	0.09742854391289149	0.03703501133386438	0.037034932411160265	0.6710118754170546	None	0.16666666666666666	1	0.2	3	0.85	17	0.36666666666666664	0.85	19	17	2	1	0	0.15	3	20	1.4666666666666666	22	0.16666666666666666	1.0	0.577906750781607	0.8382146354359432	0.5795087554104212	0.8988987939884522	0.6852649225125713	0.8355030583368478	0.8313613254191529	0.8603737917498924	1.0	0.10526315789473684	0.0
3735	0.09044071838802506	0.028876161501910056	0.026428090459690304	0.7138434544000862	None	0	0	0.07142857142857142	1	1.0	18	1.0	1.0	19	18	0	2	0	0.05	1	20	1.3333333333333333	20	0.6666666666666666	0	0.577906750781607	0.8861638838997049	0.6268896386092165	0.7892719282511014	0.8115588102806814	0.8526011761615314	0.8313613254191529	0.8467426278830561	0.5263157894736842	0.21052631578947367	0.0
4972	0.09425786005123579	0.03608050529728652	0.036078098743392545	0.6675834617032979	None	0.16666666666666666	1	0.2	3	0.85	17	0.36666666666666664	0.85	19	17	2	1	0	0.15	3	20	1.4666666666666666	22	0.16666666666666666	1.0	0.577906750781607	0.8382146354359432	0.5795087554104212	0.8988987939884522	0.6852649225125713	0.8336042763106046	0.8313613254191529	0.8598221999038195	1.0	0.10526315789473684	0.0
7509	0.09822965398005068	0.034649709275617266	0.03420404335019443	0.6362410835449466	None	0.16666666666666666	1	0.2	3	0.85	17	0.36666666666666664	0.85	19	17	2	1	0	0.15	3	20	1.4666666666666666	22	0.16666666666666666	1.0	0.7501932803460627	0.8574305534494477	0.5795087554104212	0.8010346887377989	0.6852649225125713	0.8604236255611815	0.8313613254191529	0.8413845220251381	1.0	0.21052631578947367	0.0
2684	0.022098366665400004	0.0016163003695869335	0.00037329400875284543	0.9235957733460722	None	0.25	1	0.7	7	0.3076923076923077	4	0.35714285714285715	0.3076923076923077	7	4	7	3	0	0.8571428571428571	6	7	1.0	15	0.2	0.2222222222222222	0.7506468214907471	0.8925218236046106	0.3742115089179962	0.8655226759373031	0.49836466735280666	0.6548342795631369	0.8468390432176411	0.8234191070373571	0.14285714285714285	0.8571428571428571	0.0
3314	0.07745194106059543	0.01806329313246759	0.0023815304407678855	0.9779997189387981	None	0	0	0.25	3	0.8125	13	0.5625	0.8125	14	13	3	0	0	0.125	16	2	1.2	18	0.0	0	0.32906820880423104	0.8399449862042013	0.6268896386092165	0.8107042486026501	0.9640783227670255	0.6445308132585101	0.9383512730206132	0.7748376550226006	0	0	0.0
7186	0.09640635033277874	0.039980211873865516	0.039957349205190854	0.6636532740157726	None	0.16666666666666666	1	0.2	3	0.85	17	0.36666666666666664	0.85	19	17	2	1	0	0.15	3	20	1.4666666666666666	22	0.16666666666666666	1.0	0.7501932803460627	0.8574305534494477	0.5795087554104212	0.8010346887377989	0.6852649225125713	0.8604236255611815	0.8313613254191529	0.8413845220251381	1.0	0.10526315789473684	0.0
3109	0.003334473297486547	0.0007258063164276713	-0.0007221397810278777	0.9823689747323391	None	0	0	0.5	2	0.6666666666666666	2	1.0	0.6666666666666666	3	2	1	2	0	0.2	1	5	0.3333333333333333	5	0.4	0.5	0.5638929654319973	0.6362307308899976	0.48727869417258	0.6700304534382961	0.29331816205154027	0.8751822860026258	0.6932017752607657	0.7449100728540324	0.6666666666666666	0.3333333333333333	0.0
933	None	None	None	None	None	0	0	1.0	3	0.0	0	0.6666666666666666	0	2	0	1	1	0	0.6666666666666666	2	3	0.26666666666666666	4	0.25	1.0	0	0	0	0	0	0	0	0	0	0	0
2031	None	None	None	None	None	0.5	3	0.6	9	0.35	7	0.36666666666666664	0.3	11	6	10	1	0	0.6	10	6	1.4666666666666666	22	0.05263157894736842	0.13333333333333333	0.7501932803460627	0.8942290059283887	0.5745772050947491	0.7513662821085733	0.6010400528572768	0.8549807034191581	0.79140144327697	0.8417894754396982	1.0	0.8181818181818182	0.0
2522	None	None	None	None	None	0.5	2	0.7	7	0.25	3	0.4666666666666667	0.25	4	3	9	1	0	0.8333333333333334	6	5	0.9333333333333333	14	0.047619047619047616	0.25	0.7309419770974334	0.695420977674931	0.17459111626587817	0.8132066084866643	0.9875409022269857	0.9786728467959082	0.9675471544202571	0.8850277709422139	1.0	0.75	0.0
1423	None	None	None	None	None	0	0	0.8	4	0.2	1	0.875	0	1	0	5	1	0	0.5	4	2	0.4666666666666667	7	0.07692307692307693	0.4	0	0	0	0	0	0	0	0	0	0	0
1561	None	None	None	None	None	0.5	1	0.8571428571428571	6	0.125	1	0.5555555555555556	0.125	4	1	5	1	0	0.5	3	6	0.6666666666666666	10	0.09090909090909091	0.5	0.7859704835278611	0.8472038246485686	0.6897289556268896	0.9098528880654878	0.3038404114782073	0.609189384106892	0.9114697273676522	0.8160073465990276	1.0	0.75	0.0
5220	0.09118232104891454	0.037117597752764346	0.03710935598550385	0.6722126798177559	None	0.16666666666666666	1	0.2	3	0.85	17	0.36666666666666664	0.85	19	17	2	1	0	0.15	3	20	1.4666666666666666	22	0.16666666666666666	1.0	0.577906750781607	0.8382146354359432	0.5795087554104212	0.8988987939884522	0.6852649225125713	0.8355030583368478	0.8313613254191529	0.8603737917498924	1.0	0.10526315789473684	0.0
545	None	None	None	None	None	0	0	1.0	2	0.0	0	0.75	0	2	0	0	2	0	1.0	2	2	0.2	3	1.0	0	0	0	0	0	0	0	0	0	0	0	0
6324	0.10380277673860996	0.008383771127983514	-0.007213877960203077	0.7314099093207721	None	0	0	0.0625	1	1.0	22	0.2222222222222222	0.9090909090909091	21	20	2	1	0	0.3333333333333333	6	18	1.6	24	0.14285714285714285	0	0.6213365493533559	0.857716135510876	0.5795087554104212	0.7958163481118085	0.6852649225125713	0.8537358074373298	0.8313613254191529	0.8375805136138599	1.0	0.09523809523809523	0.0
2352	None	None	None	None	None	0	0	0.5	3	0.3333333333333333	2	0.5333333333333333	0.3333333333333333	3	2	4	1	0	0.6	5	3	0.5333333333333333	8	0.09090909090909091	0	0.6320066930172198	0.7886107881204876	0.38538511163038897	0.7468324429067511	0.6852649225125713	0.8487447464042375	0.8612775932341944	0.7980874681004396	1.0	0.3333333333333333	0.0
6398	0.0963826716394403	0.03649239308432258	0.03620322850396653	0.6415416545694743	None	0.16666666666666666	1	0.2	3	0.85	17	0.36666666666666664	0.85	19	17	2	1	0	0.15	3	20	1.4666666666666666	22	0.16666666666666666	1.0	0.7501932803460627	0.8574305534494477	0.5795087554104212	0.8010346887377989	0.6852649225125713	0.8604236255611815	0.8313613254191529	0.8413845220251381	1.0	0.10526315789473684	0.0
2018	None	None	None	None	None	0.6	3	0.75	9	0.26666666666666666	4	0.5666666666666667	0.2	10	3	6	0	0	0.8333333333333334	5	6	1.1333333333333333	17	0.0	0.3333333333333333	0.7196948786137018	0.869371470272484	0.41658148673802203	0.8617065744781619	0.6010400528572768	0.950617856035194	0.8780727346275806	0.9026911978856739	0	0	0.0
948	None	None	None	None	None	0	0	0.5	3	0.42857142857142855	3	0.75	0.42857142857142855	4	3	4	3	0	0.3333333333333333	2	6	0.6	9	0.2727272727272727	0	0.56012988525463	0.7507067134308232	0.6760872387636642	0.9026983103856024	0.5629782620671007	0.9524697364031506	0.8205640570777745	0.891795726993331	0.5	0.5	0.0
5371	0.06109471369030134	0.0041537555802781765	0.0005936556963492272	0.7269383787282087	None	0	0	0.1111111111111111	1	1.0	11	1.0	1.0	12	11	0	1	0	0.07692307692307693	13	1	0.8666666666666667	13	0.3333333333333333	0	0.6640500155638349	0.8361867467285489	0.5770429802525852	0.7934143461879883	0.7484118663966264	0.7765845639943113	0.7474090803839739	0.8033254051629213	1.0	0.16666666666666666	0.0
6414	0.09517604771546914	0.0421941116190452	0.0421908667936751	0.6543125665121223	None	0.16666666666666666	1	0.2	3	0.85	17	0.36666666666666664	0.85	19	17	2	1	0	0.15	3	20	1.4666666666666666	22	0.16666666666666666	1.0	0.7501932803460627	0.8574305534494477	0.5795087554104212	0.8010346887377989	0.6852649225125713	0.8604236255611815	0.8313613254191529	0.8413845220251381	1.0	0.10526315789473684	0.0
6936	0.0959761073885574	0.04190685338646116	0.04170526408764419	0.659175990592572	None	0.16666666666666666	1	0.2	3	0.85	17	0.36666666666666664	0.85	19	17	2	1	0	0.15	3	20	1.4666666666666666	22	0.16666666666666666	1.0	0.7501932803460627	0.8574305534494477	0.5795087554104212	0.8010346887377989	0.6852649225125713	0.8604236255611815	0.8313613254191529	0.8413845220251381	1.0	0.10526315789473684	0.0
7281	0.07907066003135024	0.007148252430039064	0.0029628564424921803	0.6016954159500103	None	0	0	0.0625	1	1.0	21	0.24210526315789474	0.9523809523809523	20	20	2	1	0	0.2631578947368421	5	19	1.5333333333333334	23	0.125	0	0.6857649148497094	0.8548527117717803	0.5862712456710446	0.7992390537161165	0.6852649225125713	0.854984849459033	0.826218594466789	0.8379414183066248	1.0	0.1	0.0
1220	None	None	None	None	None	0.25	1	0.4	4	0.6666666666666666	8	0.4666666666666667	0.5833333333333334	11	7	2	1	0	0.3	10	3	0.9333333333333333	14	0.25	0.4	0.555155915127939	0.8491176939438402	0.6102595732851572	0.9298460972506973	0.5695430796128665	0.8213157875403195	0.7966676467427735	0.8749847778915281	1.0	0	0.0
2619	1.6847226397386223e-08	1.4662705259231752e-08	-5.486247338824375e-09	0.9999977132166442	None	0	0	0.5	2	0.3333333333333333	1	0.8333333333333334	0	0	0	4	1	0	0.6666666666666666	2	3	0.3333333333333333	5	0.08333333333333333	0.6666666666666666	0	0	0	0	0	0	0	0	0	0	0
2234	None	None	None	None	None	0.6	3	0.5384615384615384	7	0.47058823529411764	8	0.3958333333333333	0.47058823529411764	12	8	6	0	0	0.3333333333333333	12	4	1.2666666666666666	19	0.0	0.5714285714285714	0.536776911071841	0.9160885172199061	0.5014430563209202	0.8184264928210221	0.6010400528572768	0.8192316026972111	0.8353887472902626	0.8584417959132683	0	0	0.0
6043	0.09140708390068916	0.009612707891890853	0.0024930029054105883	0.6602040562470941	None	0.16666666666666666	1	0.2	3	0.85	17	0.36666666666666664	0.85	19	17	2	1	0	0.15	3	20	1.4666666666666666	22	0.16666666666666666	1.0	0.7501932803460627	0.8514714942643264	0.5795087554104212	0.8677258341201756	0.6661044259407247	0.8642509494174173	0.8313613254191529	0.8612942145169066	1.0	0.10526315789473684	0.0
519	None	None	None	None	None	0	0	0.25	1	1.0	4	0.6666666666666666	0.5	2	2	3	0	0	1.0	3	3	0.4	6	0.0	0	0.916899979975301	0.6965663753622255	0.6170770924057448	0.966311796063597	0.5373259341446052	0.9466750584557754	0.9554655666336413	0.9133015614056454	0	0	0.0
740	None	None	None	None	None	1.0	1	0.8	4	0.4	2	0.4375	0.4	4	2	2	0	0	1.0	4	4	0.4666666666666667	7	0.0	0.6666666666666666	0.7071133134407874	0.7429009787862282	0.2720064543706068	0.7164430189011044	0.3843127285171035	0.574735688772501	0.8434247637158214	0.6820181907659886	0	0	0.0
4092	0.09065979170731632	0.032029113998161836	0.031859947979555846	0.6601185997034912	None	0.16666666666666666	1	0.2	3	0.85	17	0.36666666666666664	0.85	19	17	2	1	0	0.15	3	20	1.4666666666666666	22	0.16666666666666666	1.0	0.577906750781607	0.8382146354359432	0.5795087554104212	0.8988987939884522	0.6852649225125713	0.8355030583368478	0.8313613254191529	0.8603737917498924	1.0	0.10526315789473684	0.0
898	None	None	None	None	None	0	0	0.5	2	0.3333333333333333	1	0.5555555555555556	0	1	0	3	2	0	1.0	3	3	0.3333333333333333	5	0.2222222222222222	0.6666666666666666	0	0	0	0	0	0	0	0	0	0	0
5674	0.09112115806267224	0.02441231368722213	0.022838717591339052	0.6173916200292989	None	0.16666666666666666	1	0.21428571428571427	3	0.8333333333333334	15	0.37037037037037035	0.8333333333333334	17	15	2	1	0	0.16666666666666666	3	18	1.3333333333333333	20	0.16666666666666666	1.0	0.7501932803460627	0.8603696606195688	0.593033735931668	0.7916514766874061	0.8115588102806814	0.8723772066942683	0.8313613254191529	0.8444614106027621	1.0	0.11764705882352941	0.0
615	None	None	None	None	None	0	0	0.5	2	0.6666666666666666	2	0.5555555555555556	0.6666666666666666	3	2	1	0	0	1.0	3	3	0.3333333333333333	5	0.0	0	0.47446924109829747	0.7174513175999415	0.6096897628316883	0.7165807470604768	0.30433962056584646	0.7921376828007138	0.8334329761037823	0.7437895715677508	0	0	0.0
4461	0.09610440174046389	0.02466720118159964	0.02452474052339883	0.6522391331988089	None	0.16666666666666666	1	0.2	3	0.85	17	0.36666666666666664	0.85	19	17	2	1	0	0.15	3	20	1.4666666666666666	22	0.16666666666666666	1.0	0.577906750781607	0.8382146354359432	0.5795087554104212	0.8988987939884522	0.6852649225125713	0.8355030583368478	0.8313613254191529	0.8603737917498924	1.0	0.10526315789473684	0.0
1996	None	None	None	None	None	0.75	3	0.8	8	0.15384615384615385	2	0.5357142857142857	0.15384615384615385	7	2	7	1	0	0.5714285714285714	4	7	1.0	15	0.07692307692307693	0.75	0.7309419770974334	0.8902579468238435	0.3742115089179962	0.8712553377173842	0.6010400528572768	0.8605359831139936	0.8468390432176411	0.874543593968794	1.0	0.8571428571428571	0.0
7198	0.10397876077931151	0.01708116509457595	0.014275081809816632	0.655080584665569	None	0.16666666666666666	1	0.21428571428571427	3	0.8333333333333334	15	0.37037037037037035	0.8333333333333334	17	15	2	1	0	0.16666666666666666	3	18	1.3333333333333333	20	0.16666666666666666	1.0	0.7501932803460627	0.8605868714677991	0.593033735931668	0.7916514766874061	0.8115588102806814	0.8723772066942683	0.8313613254191529	0.8445406071599927	1.0	0.11764705882352941	0.0
537	None	None	None	None	None	0	0	1.0	2	0.0	0	0.75	0	2	0	0	2	0	1.0	2	2	0.2	3	1.0	0	0	0	0	0	0	0	0	0	0	0	0
5473	0.06939476784019376	0.023622735384223218	0.01921786243613445	0.6676311310928609	None	0.16666666666666666	1	0.21428571428571427	3	0.8421052631578947	16	0.3684210526315789	0.8421052631578947	18	16	2	1	0	0.15789473684210525	3	19	1.4	21	0.16666666666666666	1.0	0.577906750781607	0.8422912161824507	0.5795087554104212	0.9040846646600229	0.6852649225125713	0.8373110973256068	0.8313613254191529	0.8644082003221822	1.0	0.1111111111111111	0.0
2995	0.07280855053750648	0.019262222876599497	0.010389431716137744	0.6347501590470375	None	0	0	0.1	1	1.0	12	1.0	1.0	13	12	0	2	0	0.07142857142857142	1	14	0.9333333333333333	14	0.6666666666666666	0	0.5638929654319973	0.8291930360673639	0.5795087554104212	0.8626840624449453	0.6661044259407247	0.9035691152444769	0.6925025570254877	0.8681923600540407	0.5384615384615384	0.3076923076923077	0.0
3228	0.06646602213126329	0.015921707648487885	0.013606960916985258	0.5154749555075243	None	0	0	0.1111111111111111	1	1.0	11	1.0	1.0	12	11	0	1	0	0.07692307692307693	1	13	0.8666666666666667	13	0.3333333333333333	0	0.577906750781607	0.8343832090869981	0.5745772050947491	0.7585746609487558	0.6852649225125713	0.8418867792720118	0.7318937813908029	0.8142819613378006	1.0	0.16666666666666666	0.0
1469	None	None	None	None	None	0	0	0.3333333333333333	2	0.6666666666666666	4	0.6666666666666666	0.5	4	3	3	1	0	0.3333333333333333	2	6	0.5333333333333333	8	0.1111111111111111	0	0.4474201326151652	0.9753791384226236	0.1074562469432869	0.9456616063347955	0.3190841255703016	0.9256509779193219	0.712926612206303	0.9534342070973284	1.0	0.75	0.0
7044	0.10229243961236895	0.031151584680666568	0.025152288325746796	0.6392249619566677	None	0.14285714285714285	1	0.1875	3	0.8571428571428571	18	0.2875	0.8571428571428571	20	18	2	1	0	0.2	4	20	1.5333333333333334	23	0.16666666666666666	0.6666666666666666	0.577906750781607	0.8876399549038102	0.5770429802525852	0.8957012834247063	0.675684674226648	0.8299130140011057	0.8313613254191529	0.8736994667613281	1.0	0.1	0.0
7089	0.08714741830957769	0.02866985412778612	0.02786091620088047	0.6088745418612233	None	0.16666666666666666	1	0.2	3	0.85	17	0.36666666666666664	0.85	19	17	2	1	0	0.15	3	20	1.4666666666666666	22	0.16666666666666666	1.0	0.7501932803460627	0.8574305534494477	0.5795087554104212	0.8010346887377989	0.6852649225125713	0.8604236255611815	0.8313613254191529	0.8413845220251381	1.0	0.10526315789473684	0.0
1119	None	None	None	None	None	0	0	0.5	3	0.42857142857142855	3	0.75	0.42857142857142855	4	3	4	3	0	0.3333333333333333	2	6	0.6	9	0.2727272727272727	0	0.56012988525463	0.7507067134308232	0.6760872387636642	0.9026983103856024	0.5629782620671007	0.9524697364031506	0.8205640570777745	0.891795726993331	0.5	0.25	0.0
1883	None	None	None	None	None	0	0	0.6	3	0.4	2	0.5833333333333334	0.2	1	1	5	3	0	0.75	4	3	0.4666666666666667	7	0.21428571428571427	0.6666666666666666	0.8709363783995563	0.5	0.8207042068022667	0.5	0.99260554532559	0.5	0.672981508348869	0.5	1.0	1.0	0.0
4214	0.09375078879834145	0.03464423409472288	0.03463506253102174	0.6651997980762991	None	0.16666666666666666	1	0.2	3	0.85	17	0.36666666666666664	0.85	19	17	2	1	0	0.15	3	20	1.4666666666666666	22	0.16666666666666666	1.0	0.577906750781607	0.8382146354359432	0.5795087554104212	0.8988987939884522	0.6852649225125713	0.8355030583368478	0.8313613254191529	0.8603737917498924	1.0	0.10526315789473684	0.0
3056	0.05030259287294523	0.015109840624304737	0.014888372678543274	0.8991996840507063	None	0	0	0.3333333333333333	5	0.6	12	0.2222222222222222	0.5	12	10	9	2	0	0.8181818181818182	11	9	1.4666666666666666	22	0.1	0	0.4529705499564197	0.7291814191253827	0.33972269123738424	0.9148497584859534	0.30029904793000306	0.8728523933204914	0.6918085293502466	0.8536780253217835	0.5416666666666666	0.75	0.0
1048	None	None	None	None	None	0.3333333333333333	1	0.4444444444444444	4	0.6363636363636364	7	0.37142857142857144	0.5454545454545454	9	6	3	0	0	0.7142857142857143	5	7	0.8666666666666667	13	0.0	0.25	0.32387883071793844	0.9071432212712388	0.48727869417258	0.8657845740004297	0.6010400528572768	0.7884265983733543	0.8272388899699239	0.8605220971164415	0	0	0.0
5168	0.09751902462955883	0.02895798227714681	0.028878489911146478	0.6551493868643455	None	0.16666666666666666	1	0.2	3	0.85	17	0.36666666666666664	0.85	19	17	2	1	0	0.15	3	20	1.4666666666666666	22	0.16666666666666666	1.0	0.577906750781607	0.8382146354359432	0.5795087554104212	0.8988987939884522	0.6852649225125713	0.8355030583368478	0.8313613254191529	0.8603737917498924	1.0	0.10526315789473684	0.0
2015	None	None	None	None	None	0	0	0.3333333333333333	1	1.0	2	1.0	0	0	0	3	4	0	1.0	2	2	0.26666666666666666	4	0.4	0	0	0	0	0	0	0	0	0	0	0	0
623	None	None	None	None	None	0	0	0.5	1	1.0	1	1.0	1.0	1	1	1	4	0	0.3333333333333333	1	3	0.2	3	0.6666666666666666	0	0.6208140108178191	0.5	0.48695318131228343	0.5	0.5712740702266237	0.5	0.6347384401056116	0.5	1.0	1.0	0.12297396869470877
7336	0.09637239076217544	0.04103149397016614	0.041017727969183515	0.6580567237478088	None	0.16666666666666666	1	0.2	3	0.85	17	0.36666666666666664	0.85	19	17	2	1	0	0.15	3	20	1.4666666666666666	22	0.16666666666666666	1.0	0.7501932803460627	0.8574305534494477	0.5795087554104212	0.8010346887377989	0.6852649225125713	0.8604236255611815	0.8313613254191529	0.8413845220251381	1.0	0.10526315789473684	0.0
4762	None	None	None	None	None	0.16666666666666666	1	0.2857142857142857	4	0.7368421052631579	14	0.5833333333333334	0.5789473684210527	14	11	6	2	0	1.0	6	6	1.4	21	0.15384615384615385	0.2222222222222222	0.7501932803460627	0.8442504845558789	0.5745772050947491	0.9168094635484028	0.7180720175212155	0.8524763349856007	0.8412990892161842	0.8752328794246916	0.5357142857142857	0.14285714285714285	0.0
3032	6.403927341471072e-09	6.182016456277441e-09	-6.180076504974585e-09	0.9999995009531188	None	0	0	1.0	1	0	0	1.0	0	0	0	1	3	0	0.5	1	2	0.13333333333333333	2	0.5	0	0	0	0	0	0	0	0	0	0	0	0
601	None	None	None	None	None	0.5	1	0.6666666666666666	4	0.5	3	0.4	0.5	4	3	3	0	0	0.8	5	4	0.5333333333333333	8	0.0	0.6666666666666666	0.6367016207013838	0.8784702239015023	0.3216530145289	0.956124560442407	0.7103365482064214	0.888995564249418	0.9165858609927088	0.9152914576628921	0	0	0.0
4729	0.09752437778474099	0.03256185611333961	0.03241661097723974	0.6577091256591852	None	0.16666666666666666	1	0.2	3	0.85	17	0.36666666666666664	0.85	19	17	2	1	0	0.15	3	20	1.4666666666666666	22	0.16666666666666666	1.0	0.577906750781607	0.8382146354359432	0.5795087554104212	0.8988987939884522	0.6852649225125713	0.8355030583368478	0.8313613254191529	0.8603737917498924	1.0	0.15789473684210525	0.0
6401	0.09405645594710112	0.040499989006774074	0.040497019699388515	0.6495384318112827	None	0.16666666666666666	1	0.2	3	0.85	17	0.36666666666666664	0.85	19	17	2	1	0	0.15	3	20	1.4666666666666666	22	0.16666666666666666	1.0	0.7501932803460627	0.8574305534494477	0.5795087554104212	0.8010346887377989	0.6852649225125713	0.8604236255611815	0.8313613254191529	0.8413845220251381	1.0	0.10526315789473684	0.0
3131	0.05013420217571822	0.011019405469874646	0.006167303422036173	0.7729345022463268	None	0	0	0.25	2	0.8	8	0.5454545454545454	0.8	10	8	1	2	0	0.18181818181818182	2	11	0.8	12	0.5	0	0.5708998581068021	0.8626355201745531	0.5795087554104212	0.8689028379053232	0.6661044259407247	0.8819134548344489	0.7129370291091129	0.8713678807363796	0.55	0.3	0.0
1310	None	None	None	None	None	0	0	0.2	2	0.9230769230769231	12	0.6	0.6153846153846154	10	8	4	5	0	1.0	5	5	1.0	15	0.5	0.4	0.6458889294904239	0.890791815850019	0.3940856300086703	0.9133588913394928	0.596799562857149	0.8948486146576697	0.7318937813908029	0.9001136121412389	0.2	0.4	0.0
5986	0.09531624640328655	0.0363589673895252	0.03599644561393189	0.6440966313855951	None	0.16666666666666666	1	0.2	3	0.85	17	0.36666666666666664	0.85	19	17	2	1	0	0.15	3	20	1.4666666666666666	22	0.16666666666666666	1.0	0.7501932803460627	0.8574305534494477	0.5795087554104212	0.8010346887377989	0.6852649225125713	0.8604236255611815	0.8313613254191529	0.8413845220251381	1.0	0.10526315789473684	0.0
3160	0.021780291162212584	0.002405526820225435	-0.0005382013249955426	0.9852405234426176	None	0.25	1	0.6	6	0.46153846153846156	6	0.4166666666666667	0.38461538461538464	7	5	7	0	0	1.0	6	6	1.0	15	0.0	0.4444444444444444	0.6341009976729705	0.8393465579718324	0.7631456130727352	0.9700481107493085	0.7962446034843255	0.9698930903988973	0.942961778193929	0.9462342169045138	0	0	0.0
7046	0.09580035638493144	0.026759845734753575	0.02563110519592512	0.6214998232178558	None	0.16666666666666666	1	0.21428571428571427	3	0.8333333333333334	15	0.37037037037037035	0.8333333333333334	17	15	2	1	0	0.16666666666666666	3	18	1.3333333333333333	20	0.16666666666666666	1.0	0.7501932803460627	0.8603696606195688	0.593033735931668	0.7916514766874061	0.8115588102806814	0.8723772066942683	0.8313613254191529	0.8444614106027621	1.0	0.11764705882352941	0.0
6579	0.11462370698112836	0.04277356170533886	0.04195716048434685	0.6615491372168043	None	0.16666666666666666	1	0.2	3	0.85	17	0.36666666666666664	0.85	19	17	2	1	0	0.15	3	20	1.4666666666666666	22	0.16666666666666666	1.0	0.577906750781607	0.8900855786673837	0.5795087554104212	0.8687530047993234	0.6661044259407247	0.8340580186678633	0.8313613254191529	0.8659273711787703	1.0	0.10526315789473684	0.0
1493	None	None	None	None	None	0	0	0.5714285714285714	4	0.5	4	0.3333333333333333	0.375	4	3	5	2	0	0.8333333333333334	6	5	0.6666666666666666	10	0.15384615384615385	0.25	0.4389485905816734	0.9751801028606817	0.597789223954919	0.8762452717944812	0.4669466849379919	0.8398546535462527	0.8591179212409011	0.9189741186875147	0.75	0.5	0.0
6194	0.07070753648096668	0.010280671601066889	0.008744244438977302	0.6367498801782958	None	0.25	1	0.2727272727272727	3	0.7857142857142857	11	0.38095238095238093	0.7857142857142857	13	11	2	1	0	0.21428571428571427	3	14	1.0666666666666667	16	0.16666666666666666	1.0	0.7501932803460627	0.870928930512956	0.593033735931668	0.8036273379502443	0.6852649225125713	0.8831295868375271	0.8507563571527436	0.8557266987754664	1.0	0.15384615384615385	0.0
1097	None	None	None	None	None	0	0	0.4	2	0.8	4	1.0	0.8	5	4	1	0	0	0.14285714285714285	7	1	0.4666666666666667	7	0.0	0.3333333333333333	0.3466372677875425	0.8754313184783264	0.3840590295935006	0.9500279109377381	0.7508791125298596	0.8998514472045449	0.9430931270559114	0.9140003003922779	0	0	0.0
5781	0.09569414473308159	0.03968458601704867	0.03967514269089953	0.653049699136796	None	0.16666666666666666	1	0.2	3	0.85	17	0.36666666666666664	0.85	19	17	2	1	0	0.15	3	20	1.4666666666666666	22	0.16666666666666666	1.0	0.7501932803460627	0.8574305534494477	0.5795087554104212	0.8010346887377989	0.6852649225125713	0.8604236255611815	0.8313613254191529	0.8413845220251381	1.0	0.10526315789473684	0.0
3821	0.10054906371826489	0.01893326932479472	0.013476519475971926	0.6781580174642988	None	0	0	0.07142857142857142	1	1.0	18	1.0	1.0	19	18	0	1	0	0.05	1	20	1.3333333333333333	20	0.3333333333333333	0	0.577906750781607	0.831266407412552	0.5795087554104212	0.7971362729117746	0.6852649225125713	0.840151971974237	0.8313613254191529	0.8235848504790901	1.0	0.10526315789473684	0.0
1575	None	None	None	None	None	0	0	0.5	3	0.6666666666666666	4	0.4444444444444444	0.6666666666666666	5	4	2	0	0	0.5	3	6	0.5333333333333333	8	0.0	1.0	0.5859098087613536	0.9502819791741314	0.5548829945850074	0.9519031705533125	0.5366757603305771	0.9285771452171381	0.8864596458635693	0.9444625239058065	0	0	0.0
4439	0.09840497673770829	0.023888609530861634	0.018653843554306247	0.6910840453510827	None	0.16666666666666666	1	0.21428571428571427	3	0.8421052631578947	16	0.3684210526315789	0.8421052631578947	18	16	2	1	0	0.15789473684210525	19	3	1.4	21	0.16666666666666666	1.0	0.577906750781607	0.839075192786886	0.5795087554104212	0.9026849887036518	0.7180720175212155	0.7883489478909969	0.8313613254191529	0.8495737459906737	1.0	0.1111111111111111	0.0
6253	0.0971976738361597	0.020365392099439338	0.020108268438042254	0.6123415877720901	None	0	0	0.08333333333333333	1	1.0	16	1.0	1.0	16	16	1	1	0	0.05555555555555555	1	18	1.2	18	0.16666666666666666	0	0.577906750781607	0.8413069736143759	0.5795087554104212	0.7332610850445508	0.8115588102806814	0.8242555903400787	0.7458929583954982	0.8034853735078762	1.0	0.125	0.0
7388	0.09294860493019294	0.035095535021123725	0.034416273076298416	0.6398315736462552	None	0.16666666666666666	1	0.2	3	0.85	17	0.36666666666666664	0.85	19	17	2	1	0	0.15	3	20	1.4666666666666666	22	0.16666666666666666	1.0	0.7501932803460627	0.8574305534494477	0.5795087554104212	0.8010346887377989	0.6852649225125713	0.8604236255611815	0.8313613254191529	0.8413845220251381	1.0	0.10526315789473684	0.0
448	None	None	None	None	None	0	0	0.5	2	0.6666666666666666	2	0.8333333333333334	0.3333333333333333	3	1	1	0	0	0.6666666666666666	2	3	0.3333333333333333	5	0.0	0	0.6477516334346829	0.8719201459658469	0.6096897628316883	0.9122711664853724	0.5306008912672455	0.8709426245660847	0.8352413966056883	0.8865876666235647	0	0	0.0
6169	0.09326646893917992	0.03822469800601514	0.03821125725590689	0.6626798198921255	None	0.16666666666666666	1	0.2	3	0.85	17	0.36666666666666664	0.85	19	17	2	1	0	0.15	3	20	1.4666666666666666	22	0.16666666666666666	1.0	0.7501932803460627	0.8574305534494477	0.5795087554104212	0.8010346887377989	0.6852649225125713	0.8604236255611815	0.8313613254191529	0.8413845220251381	1.0	0.10526315789473684	0.0
169	None	None	None	None	None	0	0	0.6	3	0.6	3	0.4666666666666667	0.6	6	3	0	1	0	0.6	5	3	0.4666666666666667	7	1.0	1.0	0.4742251322719434	0.9511962435460795	0.23125640985002746	0.9109011763898981	0.645559803653625	0.8955190018011652	0.844757730715333	0.9227990597399731	1.0	0.5	0.0
2396	None	None	None	None	None	0	0	0.25	1	1.0	4	1.0	0.5	2	2	3	3	0	0.6666666666666666	3	2	0.4	6	0.3	0	0.4787546844442163	0.5	0.8970400000768942	0.5	0.37455168831967695	0.5	0.905326590013103	0.5	0.5	1.0	0.04315490214828971
2122	None	None	None	None	None	0	0	0.75	3	0.25	1	0.5	0.25	4	1	1	0	0	0.75	4	3	0.4	6	0.0	0	0.6670385750621609	0.9013730869132535	0.2723546662232252	0.9277637971530842	0.6265411782424971	0.852576548131403	0.8484838061139863	0.8978403005170679	0	0	0.0
866	None	None	None	None	None	0	0	0.6	3	0.6	3	0.4666666666666667	0.4	4	2	2	1	0	0.6	3	5	0.4666666666666667	7	0.16666666666666666	0.5	0.5106759701720837	0.8987409228696279	0.3362727597403198	0.8767405406601663	0.49756115900646625	0.9477956891935843	0.6773078227977616	0.9127805893643187	1.0	0.25	0.0
434	None	None	None	None	None	0	0	1.0	2	0.0	0	1.0	0	0	0	2	5	0	0.3333333333333333	3	1	0.2	3	0.625	1.0	0	0	0	0	0	0	0	0	0	0	0
2837	None	None	None	None	None	0	0	0.5	3	0.5	3	0.6666666666666666	0.3333333333333333	4	2	3	1	0	0.75	4	3	0.5333333333333333	8	0.125	0.4	0.6188620463811741	0.7852143934880438	0.3097399062905749	0.8005681601780614	0.5918437417972379	0.823712942884511	0.829263899496743	0.8036541453243767	1.0	0	0.0
1437	None	None	None	None	None	0	0	0.75	3	0.5	2	0.5	0.5	4	2	1	0	0	0.75	3	4	0.4	6	0.0	1.0	0.7517808479275715	0.8162643470390287	0.38436095289599514	0.8352873222152031	0.6090333124850825	0.9271357823117516	0.8988887845078174	0.8683108139411678	0	0	0.0
174	None	None	None	None	None	0.2	1	0.46153846153846156	6	0.5882352941176471	10	0.24675324675324675	0.5882352941176471	15	10	3	0	0	0.6363636363636364	11	7	1.2666666666666666	19	0.0	0.13333333333333333	0.44893282051661	0.8772251041615825	0.5251174539981203	0.8898357547380865	0.30029904793000306	0.9207858411704252	0.7621517815108577	0.897478442016507	0	0	0.0
5619	0.0925563104224902	0.0390294980222282	0.03901558764348883	0.6492076695577562	None	0.16666666666666666	1	0.2	3	0.85	17	0.36666666666666664	0.85	19	17	2	1	0	0.15	3	20	1.4666666666666666	22	0.16666666666666666	1.0	0.7501932803460627	0.8574305534494477	0.5795087554104212	0.8010346887377989	0.6852649225125713	0.8604236255611815	0.8313613254191529	0.8413845220251381	1.0	0.15789473684210525	0.0
6820	0.08886313027640441	0.029931906994965604	0.029498827458657124	0.6132702428169079	None	0.16666666666666666	1	0.2	3	0.85	17	0.36666666666666664	0.85	19	17	2	1	0	0.15	3	20	1.4666666666666666	22	0.16666666666666666	1.0	0.7501932803460627	0.8574305534494477	0.5795087554104212	0.8010346887377989	0.6852649225125713	0.8604236255611815	0.8313613254191529	0.8413845220251381	1.0	0.10526315789473684	0.0
7498	0.09029977905814242	0.029399825012450285	0.029399175423879174	0.6190925952097953	None	0.16666666666666666	1	0.2	3	0.85	17	0.36666666666666664	0.85	19	17	2	1	0	0.15	3	20	1.4666666666666666	22	0.16666666666666666	1.0	0.7501932803460627	0.8574305534494477	0.5795087554104212	0.8010346887377989	0.6852649225125713	0.8717233018280826	0.8313613254191529	0.8456725671073287	1.0	0.10526315789473684	0.0
6481	0.10562706747294265	0.033092640803613266	0.026848863285888636	0.6520966129343355	None	0.16666666666666666	1	0.2	3	0.85	17	0.36666666666666664	0.85	19	17	2	1	0	0.15	3	20	1.4666666666666666	22	0.16666666666666666	1.0	0.7501932803460627	0.8574305534494477	0.5795087554104212	0.7981953369834816	0.6852649225125713	0.8604236255611815	0.8176108719233918	0.8405946200706536	1.0	0.10526315789473684	0.0
5432	0.11268408002431599	0.00708780646934137	-0.00045723799560464114	0.6510770594428401	None	0.16666666666666666	1	0.2	3	0.85	17	0.36666666666666664	0.85	19	17	2	1	0	0.15	3	20	1.4666666666666666	22	0.16666666666666666	1.0	0.7251123004033165	0.9061252208850875	0.5795087554104212	0.8687530047993234	0.6661044259407247	0.8340580186678633	0.8255871901164348	0.872578572340431	1.0	0.3157894736842105	0.0
1349	None	None	None	None	None	0	0	0.75	3	0.25	1	0.5	0.25	3	1	2	0	0	0.75	4	3	0.4	6	0.0	0	0.7037780151349843	0.8357096439646152	0.31923537225001525	0.8359888233268301	0.778511323489931	0.9475528879931775	0.8978736122212647	0.8859275450774452	0	0	0.0
379	None	None	None	None	None	0	0	0.6666666666666666	2	0.5	1	0.6666666666666666	0	0	0	3	5	0	0.6666666666666666	3	2	0.26666666666666666	4	0.5	0.6666666666666666	0	0	0	0	0	0	0	0	0	0	0
6436	0.09763257895190972	0.041601014523577465	0.04157332313523461	0.663179214204104	None	0.16666666666666666	1	0.2	3	0.85	17	0.36666666666666664	0.85	19	17	2	1	0	0.15	3	20	1.4666666666666666	22	0.16666666666666666	1.0	0.7501932803460627	0.8574305534494477	0.5795087554104212	0.8010346887377989	0.6852649225125713	0.8604236255611815	0.8313613254191529	0.8413845220251381	1.0	0.10526315789473684	0.0
5549	0.06992362751279353	0.017081682468451754	0.000618293071873735	0.7714625674772684	None	0.16666666666666666	1	0.35714285714285715	5	0.7368421052631579	14	0.4117647058823529	0.7368421052631579	17	14	3	1	0	0.17647058823529413	17	3	1.4	21	0.14285714285714285	1.0	0.7501932803460627	0.8603696606195688	0.593033735931668	0.7916514766874061	0.8115588102806814	0.8723772066942683	0.8313613254191529	0.8444614106027621	1.0	0.11764705882352941	0.0
715	None	None	None	None	None	0	0	0.42857142857142855	3	0.75	6	0.5	0.5	6	4	3	1	0	0.8	4	5	0.6666666666666666	10	0.125	0.4	0.8131020232446037	0.8045280052702263	0.6663830335701645	0.9550255442519269	0.6680306408911634	0.7790964531535648	0.8776872273362089	0.8710525013916515	1.0	0.16666666666666666	0.0
4717	0.09633095632824883	0.030710398573575028	0.030686599436132056	0.6585083625170742	None	0.16666666666666666	1	0.2	3	0.85	17	0.36666666666666664	0.85	19	17	2	1	0	0.15	3	20	1.4666666666666666	22	0.16666666666666666	1.0	0.577906750781607	0.8382146354359432	0.5795087554104212	0.8988987939884522	0.6852649225125713	0.8355030583368478	0.8313613254191529	0.8603737917498924	1.0	0.10526315789473684	0.0
5016	0.09406513251073882	0.025523619035029692	0.025459591470846615	0.6572421875937922	None	0.16666666666666666	1	0.2	3	0.85	17	0.36666666666666664	0.85	19	17	2	1	0	0.15	3	20	1.4666666666666666	22	0.16666666666666666	1.0	0.577906750781607	0.8382146354359432	0.5795087554104212	0.8988987939884522	0.6852649225125713	0.8355030583368478	0.8313613254191529	0.8603737917498924	1.0	0.10526315789473684	0.0
6608	0.07293482570583182	0.01189182024929885	0.008769670284211833	0.6412385849073441	None	0.25	1	0.2727272727272727	3	0.7857142857142857	11	0.38095238095238093	0.7857142857142857	13	11	2	1	0	0.21428571428571427	3	14	1.0666666666666667	16	0.16666666666666666	1.0	0.7501932803460627	0.870928930512956	0.593033735931668	0.8036273379502443	0.6852649225125713	0.8831295868375271	0.8507563571527436	0.8557266987754664	1.0	0.15384615384615385	0.0
3241	0.09378933719620533	0.005437191548859596	-0.0008788341241392155	0.6258838223381988	None	0	0	0.08333333333333333	1	1.0	16	1.0	1.0	17	16	0	1	0	0.05555555555555555	1	18	1.2	18	0.3333333333333333	0	0.577906750781607	0.8001670412757921	0.5795087554104212	0.8232821530270075	0.8115588102806814	0.8290773122691739	0.7634351148029973	0.8178321279766824	1.0	0.11764705882352941	0.0
4986	0.09474752228581364	0.0371415295333332	0.037130587248030915	0.6735156526536719	None	0.16666666666666666	1	0.2	3	0.85	17	0.36666666666666664	0.85	19	17	2	1	0	0.15	3	20	1.4666666666666666	22	0.16666666666666666	1.0	0.577906750781607	0.8382146354359432	0.5795087554104212	0.8988987939884522	0.6852649225125713	0.8355030583368478	0.8313613254191529	0.8603737917498924	1.0	0.10526315789473684	0.0
2620	None	None	None	None	None	0.5	1	0.7142857142857143	5	0.25	2	0.5555555555555556	0.125	5	1	4	0	0	0.5	6	3	0.6666666666666666	10	0.0	0.4	0.841578254823418	0.9096421511720746	0.4843075339677861	0.9063022907834916	0.4962166416626327	0.9558614833203455	0.9375331564382808	0.9276597449189513	0	0	0.0
6328	0.09754065591666201	0.0409828184675299	0.040944550036259075	0.6597151091504342	None	0.16666666666666666	1	0.2	3	0.85	17	0.36666666666666664	0.85	19	17	2	1	0	0.15	3	20	1.4666666666666666	22	0.16666666666666666	1.0	0.7501932803460627	0.8574305534494477	0.5795087554104212	0.8010346887377989	0.6852649225125713	0.8604236255611815	0.8313613254191529	0.8413845220251381	1.0	0.10526315789473684	0.0
4025	0.09460422394557894	0.036024956901994976	0.036013788053771895	0.6708150781073886	None	0.16666666666666666	1	0.2	3	0.85	17	0.36666666666666664	0.85	19	17	2	1	0	0.15	3	20	1.4666666666666666	22	0.16666666666666666	1.0	0.577906750781607	0.8382146354359432	0.5795087554104212	0.8988987939884522	0.6852649225125713	0.8355030583368478	0.8313613254191529	0.8603737917498924	1.0	0.10526315789473684	0.0
5947	0.09799134087302895	0.038239062573951065	0.03818913613098245	0.6488770731675363	None	0.16666666666666666	1	0.2	3	0.85	17	0.36666666666666664	0.85	19	17	2	1	0	0.15	3	20	1.4666666666666666	22	0.16666666666666666	1.0	0.7501932803460627	0.8574305534494477	0.5795087554104212	0.8010346887377989	0.6852649225125713	0.8604236255611815	0.8313613254191529	0.8413845220251381	1.0	0.10526315789473684	0.0
1848	None	None	None	None	None	0	0	0.2857142857142857	2	0.875	7	0.8333333333333334	0.375	5	3	4	2	0	0.75	3	4	0.6666666666666666	10	0.2	0.2857142857142857	0.6057173997451286	0.8300527977045188	0.7646493011351907	0.9543555288940373	0.5519640444847088	0.8404242360428091	0.861035122883717	0.8904989473330917	0.6	0.4	0.0
4937	0.09691554655613725	0.03249700238465372	0.03239602073401994	0.6609365491914154	None	0.16666666666666666	1	0.2	3	0.85	17	0.36666666666666664	0.85	19	17	2	1	0	0.15	3	20	1.4666666666666666	22	0.16666666666666666	1.0	0.577906750781607	0.8382146354359432	0.5795087554104212	0.8988987939884522	0.6852649225125713	0.8355030583368478	0.8313613254191529	0.8603737917498924	1.0	0.10526315789473684	0.0
7532	0.09618804157076248	0.0415495606851113	0.04154705459447935	0.6553385575113098	None	0.16666666666666666	1	0.2	3	0.85	17	0.36666666666666664	0.85	19	17	2	1	0	0.15	3	20	1.4666666666666666	22	0.16666666666666666	1.0	0.7501932803460627	0.8574305534494477	0.5795087554104212	0.8010346887377989	0.6852649225125713	0.8604236255611815	0.8313613254191529	0.8413845220251381	1.0	0.10526315789473684	0.0
6552	0.07495445537170353	0.029563079492317675	0.027804502693119855	0.6748791453986803	None	0.16666666666666666	1	0.21428571428571427	3	0.8333333333333334	15	0.37037037037037035	0.8333333333333334	17	15	2	1	0	0.16666666666666666	3	18	1.3333333333333333	20	0.16666666666666666	1.0	0.6213365493533559	0.9000645604158124	0.5795087554104212	0.8740838804665344	0.6661044259407247	0.8462304581544797	0.8313613254191529	0.8751132969924293	1.0	0.11764705882352941	0.0
6027	0.08873596779037109	0.02770689504554686	0.026312567677444866	0.6083036825372443	None	0.16666666666666666	1	0.2	3	0.85	17	0.36666666666666664	0.85	19	17	2	1	0	0.15	3	20	1.4666666666666666	22	0.16666666666666666	1.0	0.7501932803460627	0.8574305534494477	0.5795087554104212	0.8010346887377989	0.6852649225125713	0.8604236255611815	0.8313613254191529	0.8413845220251381	1.0	0.10526315789473684	0.0
7444	0.09822720727067927	0.03805751724508447	0.038000644571292236	0.6472877281597905	None	0.16666666666666666	1	0.2	3	0.85	17	0.36666666666666664	0.85	19	17	2	1	0	0.15	3	20	1.4666666666666666	22	0.16666666666666666	1.0	0.7501932803460627	0.8574305534494477	0.5795087554104212	0.8010346887377989	0.6852649225125713	0.8604236255611815	0.8313613254191529	0.8413845220251381	1.0	0.3157894736842105	0.0
2236	None	None	None	None	None	0	0	0.5	2	0.6666666666666666	2	1.0	0.6666666666666666	3	2	1	2	0	0.2	1	5	0.3333333333333333	5	0.4	0.5	0.6740320768805038	0.9433505792233365	0.3916174760257455	0.951648096312401	0.8467962075780026	0.9189646442990465	0.9451234777885632	0.939357643473841	0.6666666666666666	0.3333333333333333	0.0
1647	None	None	None	None	None	0.75	3	0.7272727272727273	8	0.2857142857142857	4	0.5333333333333333	0.2857142857142857	8	4	7	2	0	0.3	3	10	1.0666666666666667	16	0.14285714285714285	1.0	0.5365501404994987	0.9205469710911358	0.3742115089179962	0.7949550933067902	0.49836466735280666	0.8224888714033692	0.8061031415953781	0.8556211264692597	0.5625	0.625	0.0
7367	0.09675616184086203	0.040434689490618785	0.04042813221181159	0.6614082380413362	None	0.16666666666666666	1	0.2	3	0.85	17	0.36666666666666664	0.85	19	17	2	1	0	0.15	3	20	1.4666666666666666	22	0.16666666666666666	1.0	0.7501932803460627	0.8574305534494477	0.5795087554104212	0.8010346887377989	0.6852649225125713	0.8604236255611815	0.8313613254191529	0.8413845220251381	1.0	0.10526315789473684	0.0
5904	0.08712287808294991	0.028247329177130364	0.027123680777250768	0.6131455504370866	None	0.16666666666666666	1	0.2	3	0.85	17	0.36666666666666664	0.85	19	17	2	1	0	0.15	3	20	1.4666666666666666	22	0.16666666666666666	1.0	0.7501932803460627	0.8574305534494477	0.5795087554104212	0.8010346887377989	0.6852649225125713	0.8604236255611815	0.8313613254191529	0.8413845220251381	1.0	0.10526315789473684	0.0
2632	0.0778215936932623	0.006750276140753598	0.004617958052290834	0.8236664014299584	None	0	0	0.3333333333333333	3	0.8181818181818182	9	0.3939393939393939	0.7272727272727273	10	8	2	1	0	0.2727272727272727	11	3	0.8666666666666667	13	0.16666666666666666	0.18181818181818182	0.46017020296991545	0.8020593521852827	0.33972269123738424	0.8507299390030258	0.29331816205154027	0.9117399778507939	0.6688906863194349	0.8611498831630896	1.0	0.6	0.0
3520	0.03744328797348548	0.019280715404323204	0.014292792945886233	0.6147765274403086	None	0	0	0.25	2	0.8888888888888888	8	0.55	0.8888888888888888	9	8	1	1	0	0.2	2	10	0.7333333333333333	11	0.2	0	0.47938074661398977	0.7038813018379338	0.48727869417258	0.8488256408488676	0.6661044259407247	0.9128399646223839	0.6925025570254877	0.8384438222652616	1.0	0.3333333333333333	0.0
3204	0.030032780139214222	0.001362752894018476	-0.0008737357934911692	0.9125392533092487	None	0	0	0.3333333333333333	5	0.6	12	0.34375	0.5	14	10	7	2	0	0.25	4	16	1.4666666666666666	22	0.14285714285714285	0	0.44483375414754656	0.9199445992668712	0.5745772050947491	0.8904705601828525	0.6010400528572768	0.8957396981555042	0.7714641946474947	0.9028502820412794	0.5357142857142857	0.7142857142857143	0.0
1872	None	None	None	None	None	0	0	0.2857142857142857	2	0.875	7	0.4166666666666667	0.625	5	5	4	2	0	0.6666666666666666	6	4	0.6666666666666666	10	0.16666666666666666	0.2857142857142857	0.6457905294109626	0.8758259573408326	0.35204013811994417	0.9622222160711521	0.8777856377552198	0.6454956639574668	0.9403758013868064	0.8732606861120707	0.6000000000000001	0.4	0.0
2576	0.008403329600210728	0.002132037500371474	-0.0021316322518904226	0.9757905274653867	None	0.3333333333333333	1	0.75	6	0.2222222222222222	2	0.7333333333333333	0.2222222222222222	7	2	3	2	0	0.6	3	5	0.7333333333333333	11	0.4	1.0	0.7309419770974334	0.767020431140487	0.26554613386135345	0.9240013551333085	0.7932530721450839	0.9407201744281728	0.8964383342713441	0.895791357990589	0.5714285714285714	0.2857142857142857	0.0
5712	0.090935919077946	0.026842164694784884	0.02544685925890215	0.6085298978494741	None	0.16666666666666666	1	0.2	3	0.85	17	0.36666666666666664	0.85	19	17	2	1	0	0.15	3	20	1.4666666666666666	22	0.16666666666666666	1.0	0.7501932803460627	0.8574305534494477	0.5795087554104212	0.8010346887377989	0.6852649225125713	0.8604236255611815	0.8313613254191529	0.8413845220251381	1.0	0.10526315789473684	0.0
1076	None	None	None	None	None	0	0	0.2727272727272727	3	0.7857142857142857	11	0.5333333333333333	0.5714285714285714	10	8	5	5	0	0.8333333333333334	6	5	1.0666666666666667	16	0.4166666666666667	0.36363636363636365	0.6458889294904239	0.890791815850019	0.3940856300086703	0.9133588913394928	0.596799562857149	0.8948486146576697	0.7318937813908029	0.9001136121412389	0.2	0.4	0.0
3068	0.10238005620567042	0.016078481444913507	0.006711437942182529	0.5715831697295191	None	0.1	1	0.2727272727272727	6	0.7333333333333333	22	0.23529411764705882	0.6	23	18	8	0	0	0.47058823529411764	8	17	2.1333333333333333	32	0.0	0.13793103448275862	0.3229070006529347	0.84309396372345	0.49761075491842244	0.9337875411620075	0.6010400528572768	0.9123516014924223	0.7138187814629581	0.9023401671882463	0	0	0.0
1322	None	None	None	None	None	0	0	0.8	4	0.2	1	0.5833333333333334	0.2	5	1	1	1	0	0.75	3	4	0.4666666666666667	7	0.5	0.5	0.47446924109829747	0.8816930574066006	0.2736536598650809	0.8660834082892513	0.6181811126961974	0.9624010630966733	0.8334329761037823	0.9147134197568295	1.0	0	0.0
3687	0.07694396173656631	0.022100265753704048	0.021727080330304488	0.6141105332970025	None	0	0	0.13333333333333333	2	0.9	18	0.5238095238095238	0.9	19	18	2	1	0	0.09523809523809523	2	21	1.4666666666666666	22	0.14285714285714285	0	0.6802270197342274	0.8389321233571401	0.5795087554104212	0.9192164900497711	0.8115588102806814	0.8687620911929997	0.8313613254191529	0.8798175367153648	1.0	0.10526315789473684	0.0
7283	0.09454008864243707	0.04165443409020653	0.041642488824508654	0.6523392426231132	None	0.16666666666666666	1	0.2	3	0.85	17	0.36666666666666664	0.85	19	17	2	1	0	0.15	3	20	1.4666666666666666	22	0.16666666666666666	1.0	0.7501932803460627	0.8574305534494477	0.5795087554104212	0.8010346887377989	0.6852649225125713	0.8604236255611815	0.8313613254191529	0.8413845220251381	1.0	0.10526315789473684	0.0
947	None	None	None	None	None	0	0	0.5	2	0.6666666666666666	2	0.8333333333333334	0.3333333333333333	3	1	1	1	0	0.6666666666666666	3	2	0.3333333333333333	5	0.25	0	0.7364317751298615	0.9292992099237813	0.110066025761549	0.9402844193835985	0.3143626609048742	0.9428838280956028	0.9454831150470013	0.937739193427747	1.0	0.6666666666666666	0.0
892	None	None	None	None	None	0	0	0.2	2	0.9166666666666666	11	0.5384615384615384	0.9166666666666666	13	11	0	0	0	0.15384615384615385	13	2	0.9333333333333333	14	0.0	0	0.577906750781607	0.9212978695323848	0.5795087554104212	0.9451936740111133	0.6658839409852458	0.8675362439568856	0.7267129509303146	0.9164974317206834	0	0	0.0
6219	0.0966128701938011	0.040037499164192164	0.04000830514111974	0.661546548843885	None	0.16666666666666666	1	0.2	3	0.85	17	0.36666666666666664	0.85	19	17	2	1	0	0.15	3	20	1.4666666666666666	22	0.16666666666666666	1.0	0.7501932803460627	0.8574305534494477	0.5795087554104212	0.8010346887377989	0.6852649225125713	0.8604236255611815	0.8313613254191529	0.8413845220251381	1.0	0.10526315789473684	0.0
4538	0.09337415672849346	0.032029113998161836	0.031859947979555846	0.6601185997034912	None	0.16666666666666666	1	0.2	3	0.85	17	0.36666666666666664	0.85	19	17	2	1	0	0.15	3	20	1.4666666666666666	22	0.16666666666666666	1.0	0.577906750781607	0.8382146354359432	0.5795087554104212	0.8988987939884522	0.6852649225125713	0.8355030583368478	0.8313613254191529	0.8603737917498924	1.0	0.10526315789473684	0.0
2883	0.009778248682023823	0.0006163353772847187	-0.00020135727801225074	0.9862867184297524	None	0	0	0.4	2	0.8	4	0.875	0.4	2	2	4	0	0	0.5	2	4	0.4666666666666667	7	0.0	0	0.8559148055928099	0.8085865451901838	0.8135000448914903	0.8658786228855883	0.4678304550355749	0.8859022016628901	0.9032867535617786	0.856329657917078	0	0	0.0
1939	None	None	None	None	None	0.3333333333333333	1	0.5	4	0.4444444444444444	4	0.7333333333333333	0.2222222222222222	6	2	4	4	0	0.6	3	5	0.7333333333333333	11	0.5	0	0.536776911071841	0.8946080191005804	0.4922355411015767	0.7649910115180422	0.5259456017827219	0.6995396980510704	0.8143991392099351	0.800275231082601	0.16666666666666666	0.8333333333333334	0.0
2801	0.006951260502363078	0.0021046348289028628	-0.0015702395607282388	0.9789675918938077	None	0	0	0.3333333333333333	2	0.8333333333333334	5	0.6666666666666666	0.5	3	3	4	3	0	0.75	3	4	0.5333333333333333	8	0.25	0.3333333333333333	0.5638929654319973	0.5795901607426663	0.48727869417258	0.7753514761788385	0.6852649225125713	0.6127908244126988	0.6932017752607657	0.6621693015308391	0.3333333333333333	0.3333333333333333	0.0
2634	0.0025980728703553476	0.00010753450203519308	-0.00010141479460407789	0.994315186712392	None	0.5	1	0.8571428571428571	6	0.125	1	0.5	0	3	0	6	3	0	0.8	5	4	0.6666666666666666	10	0.23076923076923078	0.5714285714285714	0	0	0	0	0	0	0	0	0	0	0
7053	0.10799136171065506	0.021422615628946404	0.015760990608162516	0.6063090101808395	None	0.16666666666666666	1	0.2	3	0.85	17	0.36666666666666664	0.85	19	17	2	1	0	0.15	3	20	1.4666666666666666	22	0.16666666666666666	1.0	0.7501932803460627	0.8565101803760408	0.5795087554104212	0.8010346887377989	0.6852649225125713	0.8604236255611815	0.8313613254191529	0.8410502013648004	1.0	0.10526315789473684	0.0
1993	None	None	None	None	None	0	0	0.2857142857142857	2	0.875	7	0.8333333333333334	0.375	5	3	4	2	0	0.75	3	4	0.6666666666666666	10	0.2	0.2857142857142857	0.6057173997451286	0.8300527977045188	0.7646493011351907	0.9543555288940373	0.5519640444847088	0.8404242360428091	0.861035122883717	0.8904989473330917	0.6	0.4	0.0
5078	0.09588528446592885	0.02427890462629059	0.024231016320688477	0.6529086415107348	None	0.16666666666666666	1	0.2	3	0.85	17	0.36666666666666664	0.85	19	17	2	1	0	0.15	3	20	1.4666666666666666	22	0.16666666666666666	1.0	0.577906750781607	0.8382146354359432	0.5795087554104212	0.8988987939884522	0.6852649225125713	0.8355030583368478	0.8313613254191529	0.8603737917498924	1.0	0.10526315789473684	0.0
277	None	None	None	None	None	0	0	0.3333333333333333	3	0.8181818181818182	9	0.5416666666666666	0.5454545454545454	6	6	6	3	0	0.16666666666666666	2	12	0.8666666666666667	13	0.1875	0.18181818181818182	0.6989926886219987	0.9657922709197382	0.6851578821060917	0.9293608358443275	0.3542288139394632	0.9230060384082204	0.878279019118314	0.9426995653998645	0.16666666666666666	0.16666666666666666	0.0
331	None	None	None	None	None	0	0	0.5	2	0.75	3	0.5	0.5	4	2	1	2	0	0.75	4	3	0.4	6	0.5	0.4	0.6150454967391831	0.9005073489127214	0.3565135329329468	0.9556174388646921	0.5004979664355316	0.9736637573128532	0.951460116698279	0.9507730985151647	0.75	0.25	0.0
640	None	None	None	None	None	0	0	0.2222222222222222	2	0.8181818181818182	9	0.325	0.5454545454545454	8	6	4	4	0	0.4	4	10	0.8666666666666667	13	0.4	0	0.8136920616799914	0.7389795722013612	0.6321530803608193	0.6880720061151464	0.3143626609048742	0.9408812594069514	0.8753379250069938	0.8224478293322139	0.25	0.875	0.0
6231	0.09427700528711065	0.04050846597671888	0.04050780463138329	0.6616778417784206	None	0.16666666666666666	1	0.2	3	0.85	17	0.36666666666666664	0.85	19	17	2	1	0	0.15	3	20	1.4666666666666666	22	0.16666666666666666	1.0	0.7501932803460627	0.8574305534494477	0.5795087554104212	0.8010346887377989	0.6852649225125713	0.8604236255611815	0.8313613254191529	0.8413845220251381	1.0	0.10526315789473684	0.0
2477	None	None	None	None	None	0	0	0.75	3	0.5	2	0.6666666666666666	0	0	0	5	3	0	1.0	3	3	0.4	6	0.21428571428571427	0.5	0	0	0	0	0	0	0	0	0	0	0
3578	0.07224219444868551	0.017707131828565596	0.017666015918907152	0.753856489420772	None	0	0	0.1875	3	0.9047619047619048	19	0.36507936507936506	0.8571428571428571	20	18	2	1	0	0.14285714285714285	21	3	1.5333333333333334	23	0.16666666666666666	0.09523809523809523	0.331763374487026	0.8958114433327351	0.6185746059471869	0.8526999277154121	0.8380384464044333	0.9272335268759944	0.8641883875958822	0.8957439356669308	1.0	0.55	0.0
3501	0.09356824627948014	0.02434297511477248	0.02007974471356934	0.6089868348026785	None	0	0	0.08333333333333333	1	1.0	15	1.0	1.0	16	15	0	1	0	0.058823529411764705	1	17	1.1333333333333333	17	0.3333333333333333	0	0.577906750781607	0.8258229540435414	0.5795087554104212	0.7356393769415223	0.8115588102806814	0.8293185653227675	0.8213761241997778	0.8000883259889681	1.0	0.125	0.0
6050	0.10001484946120265	0.035718610999899626	0.03371501933413251	0.6540007796489178	None	0.16666666666666666	1	0.2	3	0.85	17	0.36666666666666664	0.85	19	17	2	1	0	0.15	3	20	1.4666666666666666	22	0.16666666666666666	1.0	0.577906750781607	0.8900855786673837	0.5795087554104212	0.8687530047993234	0.6661044259407247	0.8340580186678633	0.8313613254191529	0.8659273711787703	1.0	0.10526315789473684	0.0
1759	None	None	None	None	None	0.5	4	0.5555555555555556	10	0.4166666666666667	10	0.3611111111111111	0.375	15	9	10	2	0	0.5	6	12	1.7333333333333334	26	0.1111111111111111	0.2	0.7506468214907471	0.9212406936351175	0.5745772050947491	0.8343498291677598	0.45085115070816684	0.8276699086577918	0.79140144327697	0.8678139998523706	0.5333333333333333	0.9333333333333333	0.0
2944	0.00552351177739322	0.0011278084150608061	-0.0007892601389427927	0.9977500407654302	None	0	0	0.6666666666666666	4	0.16666666666666666	1	0.5333333333333333	0.16666666666666666	3	1	4	2	0	0.6	5	3	0.5333333333333333	8	0.2	0.2857142857142857	0.6320066930172198	0.7652461511011418	0.39262653935668335	0.7477607064504574	0.6852649225125713	0.8487447464042375	0.8612775932341944	0.7910145116864169	0.6666666666666666	0.6666666666666666	0.0
7187	0.08601198544249634	0.01284625258410267	0.002641290357933812	0.6645044894170957	None	0	0	0.14285714285714285	2	0.8888888888888888	16	0.37037037037037035	0.8888888888888888	17	16	2	1	0	0.16666666666666666	3	18	1.3333333333333333	20	0.14285714285714285	1.0	0.6213365493533559	0.8328948750078836	0.5795087554104212	0.8104730116031096	0.6852649225125713	0.8452727159127507	0.8209528090427929	0.8300227794863081	1.0	0.11764705882352941	0.0
2732	1.1459393346349926e-08	1.0403906844642058e-08	6.644433973833693e-09	0.9999985000607307	None	0	0	0.75	3	0.3333333333333333	1	0.8333333333333334	0	0	0	4	1	0	0.6666666666666666	2	3	0.3333333333333333	5	0.08333333333333333	0.6666666666666666	0	0	0	0	0	0	0	0	0	0	0
2295	None	None	None	None	None	0	0	0.3333333333333333	1	1.0	2	1.0	0.5	1	1	2	1	0	0.25	4	1	0.26666666666666666	4	0.125	0	0.12483691725589226	0.5	0.6488736388410989	0.5	0.7713962157556431	0.5	0.9428966886259882	0.5	1.0	1.0	0.0
153	None	None	None	None	None	0	0	0.75	3	0.5	2	0.5	0.5	4	2	1	1	0	0.75	4	3	0.4	6	0.25	1.0	0.7212007602346244	0.9244056556556401	0.18605599889506771	0.9252846872714825	0.6878201032184922	0.9127148427982276	0.8492629425535366	0.9209852637989406	1.0	0.75	0.0
3559	0.05816968581347603	0.014528734191884813	0.013168004861758651	0.6747809157296045	None	0	0	0.1	1	1.0	12	1.0	1.0	13	12	0	2	0	0.07142857142857142	1	14	0.9333333333333333	14	0.6666666666666666	0	0.5638929654319973	0.8704465695509203	0.5795087554104212	0.8841381631544625	0.48847158482021397	0.9039299274145921	0.7318937813908029	0.8869141210355892	0.5384615384615384	0.3076923076923077	0.0
4577	0.07029580996160255	0.020133965448409365	0.018455584509176323	0.6038062931238153	None	0.16666666666666666	1	0.21428571428571427	3	0.8333333333333334	15	0.37037037037037035	0.8333333333333334	17	15	2	1	0	0.16666666666666666	3	18	1.3333333333333333	20	0.16666666666666666	1.0	0.6213365493533559	0.8461907504664756	0.5795087554104212	0.9061998587672943	0.7508791125298596	0.847859848104072	0.8313613254191529	0.8695530570993912	1.0	0.11764705882352941	0.0
6664	0.09294840410976134	0.029155173657662226	-0.0009636277204904325	0.662818495824248	None	0.16666666666666666	1	0.2	3	0.85	17	0.36666666666666664	0.85	19	17	2	1	0	0.15	3	20	1.4666666666666666	22	0.16666666666666666	1.0	0.8040188528031452	0.8492159466827877	0.5795087554104212	0.8010346887377989	0.6852649225125713	0.8604236255611815	0.8313613254191529	0.8384423563490078	1.0	0.10526315789473684	0.0
2789	0.001737038442005187	5.915370509228651e-05	5.8446822058447446e-05	0.9953246627952389	None	0	0	0.5	3	0.6666666666666666	4	0.5	0.3333333333333333	3	2	4	0	0	1.0	4	4	0.5333333333333333	8	0.0	0.4	0.7479318327632856	0.7576677007281277	0.5376784641614046	0.9718555130603275	0.49842256108190436	0.9291977837156395	0.7550089543300184	0.9182452536489675	0	0	0.0
2361	None	None	None	None	None	0	0	0.375	3	0.6	6	0.5714285714285714	0.3	3	3	8	3	0	0.42857142857142855	7	3	0.8	12	0.15	0	0.6985611313225095	0.9240773607136435	0.9969486550300068	0.6659434041764608	0.8601060673552343	0.766126039889761	0.8017823863441306	0.8113051619611372	0.6666666666666666	1.0	0.0
2959	0.009462374268937427	0.0028789292956956283	0.0022397690814195802	0.9681679242197052	None	0	0	0.16666666666666666	1	1.0	6	0.6666666666666666	0.6666666666666666	4	4	3	2	0	0.75	4	3	0.5333333333333333	8	0.2	0	0.6461263579055952	0.7641603770949857	0.48727869417258	0.8009691959230266	0.7392589973288276	0.778154214921114	0.6932017752607657	0.7814797017182868	0.625	0.5	0.0
1884	None	None	None	None	None	0	0	1.0	4	0.0	0	0.6666666666666666	0	2	0	3	3	0	1.0	3	3	0.4	6	0.375	0.6666666666666666	0	0	0	0	0	0	0	0	0	0	0
3804	0.08782246610015622	0.006884413057859047	0.0006655831601895233	0.7348283048638491	None	0	0	0.07142857142857142	1	1.0	18	0.5263157894736842	0.9444444444444444	18	17	1	1	0	0.10526315789473684	19	2	1.3333333333333333	20	0.2	0	0.5286437486977984	0.8644464629382629	0.6268896386092165	0.7928531763647896	0.8565622476626306	0.9118352177756441	0.8530704554699784	0.863389039817793	1.0	0.2777777777777778	0.0
3262	0.02332164788092708	0.003789362990663163	-0.003711064678635663	0.9795418744112525	None	0.25	1	0.5	5	0.6153846153846154	8	0.45454545454545453	0.5384615384615384	10	7	4	1	0	0.2727272727272727	11	3	1.0	15	0.1111111111111111	0.3333333333333333	0.5339995976280473	0.8945113309689122	0.737004795149569	0.8366025932461516	0.7932530721450839	0.8871720503032845	0.8608969585551759	0.8748278979117716	1.0	0	0.0
3472	0.07429923856176082	0.016776594548586682	0.012763917694186177	0.6825985331632686	None	0	0	0.09090909090909091	1	1.0	14	1.0	1.0	15	14	0	1	0	0.0625	1	16	1.0666666666666667	16	0.3333333333333333	0	0.5638929654319973	0.8514290159846297	0.5745772050947491	0.8162690640251103	0.8115588102806814	0.8865143848929393	0.8313613254191529	0.8537409857764898	1.0	0.13333333333333333	0.0
1270	None	None	None	None	None	0	0	0.23529411764705882	4	0.8260869565217391	19	0.25	0.782608695652174	22	18	2	1	0	0.25	5	20	1.6666666666666667	25	0.25	0.08695652173913043	0.5171318044011276	0.8772988047722077	0.4271105969071776	0.8869648763356484	0.3143626609048742	0.8541647619337907	0.7914701799342766	0.8734282143187677	1.0	0.7727272727272727	0.0
5251	0.08266690376582404	0.021644603733459892	0.02115160004343334	0.6629395804919141	None	0.16666666666666666	1	0.2	3	0.85	17	0.36666666666666664	0.85	19	17	2	1	0	0.15	3	20	1.4666666666666666	22	0.16666666666666666	1.0	0.7501932803460627	0.8574305534494477	0.5795087554104212	0.8616019659612215	0.6852649225125713	0.8604236255611815	0.8209528090427929	0.8598278819778786	1.0	0.10526315789473684	0.0
5730	0.08911421310166104	0.00590960474295207	-0.005835825563600004	0.5844774004691857	None	0.14285714285714285	1	0.3125	5	0.7619047619047619	16	0.40350877192982454	0.7619047619047619	19	16	3	1	0	0.15789473684210525	19	3	1.5333333333333334	23	0.14285714285714285	1.0	0.7501932803460627	0.8574305534494477	0.5795087554104212	0.8010346887377989	0.6852649225125713	0.8604236255611815	0.8313613254191529	0.8413845220251381	1.0	0.10526315789473684	0.0
6980	0.09686224034948016	0.04094463131262708	0.040943881150140624	0.6610066096723246	None	0.16666666666666666	1	0.2	3	0.85	17	0.36666666666666664	0.85	19	17	2	1	0	0.15	3	20	1.4666666666666666	22	0.16666666666666666	1.0	0.7501932803460627	0.8574305534494477	0.5795087554104212	0.8010346887377989	0.6852649225125713	0.8604236255611815	0.8313613254191529	0.8413845220251381	1.0	0.10526315789473684	0.0
4315	0.09612353447250116	0.03733393697823419	0.03733389232563211	0.6716784820778154	None	0.16666666666666666	1	0.2	3	0.85	17	0.36666666666666664	0.85	19	17	2	1	0	0.15	3	20	1.4666666666666666	22	0.16666666666666666	1.0	0.577906750781607	0.8382146354359432	0.5795087554104212	0.8988987939884522	0.6852649225125713	0.8355030583368478	0.8313613254191529	0.8603737917498924	1.0	0.10526315789473684	0.0
5495	0.0946603315880474	0.04150496719823966	0.04149778311091575	0.6568172482421729	None	0.16666666666666666	1	0.2	3	0.85	17	0.36666666666666664	0.85	19	17	2	1	0	0.15	3	20	1.4666666666666666	22	0.16666666666666666	1.0	0.7501932803460627	0.8574305534494477	0.5795087554104212	0.8010346887377989	0.6852649225125713	0.8604236255611815	0.8313613254191529	0.8413845220251381	1.0	0.10526315789473684	0.0
4002	0.023130235139864296	0.0024653387450083706	-0.001255101661216748	0.9821730691493231	None	0	0	0.16666666666666666	1	1.0	6	1.0	1.0	7	6	0	2	0	0.125	1	8	0.5333333333333333	8	0.6666666666666666	0	0.577906750781607	0.888938879765859	0.8312978367673285	0.738879957929516	0.8777856377552198	0.8256359013177135	0.8313613254191529	0.8261193954522754	0.6428571428571428	0.2857142857142857	0.0
1831	None	None	None	None	None	0	0	0.6666666666666666	2	0.5	1	0.6666666666666666	0	1	0	2	1	0	0.6666666666666666	3	2	0.26666666666666666	4	0.14285714285714285	0.6666666666666666	0	0	0	0	0	0	0	0	0	0	0
308	None	None	None	None	None	0	0	0.5	1	1.0	1	0.75	0	0	0	2	3	0	1.0	2	2	0.2	3	0.375	0	0	0	0	0	0	0	0	0	0	0	0
3577	0.08711472326862124	0.01846548554183487	0.018229475089043257	0.6465386810771666	None	0	0	0.08333333333333333	1	1.0	15	1.0	1.0	16	15	0	1	0	0.058823529411764705	1	17	1.1333333333333333	17	0.3333333333333333	0	0.5708998581068021	0.825909955369143	0.5795087554104212	0.7356393769415223	0.8115588102806814	0.8293185653227675	0.8172507762453901	0.8001205783982195	1.0	0.125	0.0
2192	None	None	None	None	None	0	0	0.5	2	0.6666666666666666	2	1.0	0.3333333333333333	1	1	3	1	0	0.2	5	1	0.3333333333333333	5	0.1	1.0	0.12483691725589226	0.5	0.9477885422582359	0.5	0.9540910259289779	0.5	0.9800499376563415	0.5	1.0	0	0.0
6526	0.08745247130472296	0.011652648539322127	-0.006043395157467192	0.625811086770135	None	0	0	0.06666666666666667	1	1.0	20	1.0	1.0	21	20	0	1	0	0.045454545454545456	1	22	1.4666666666666666	22	0.3333333333333333	0	0.6213365493533559	0.857716135510876	0.5795087554104212	0.7958163481118085	0.6852649225125713	0.8537358074373298	0.8313613254191529	0.8375805136138599	1.0	0.09523809523809523	0.0
4047	0.09795941192814925	0.03258194711119726	0.03243156962222364	0.6570166119928227	None	0.16666666666666666	1	0.2	3	0.85	17	0.36666666666666664	0.85	19	17	2	1	0	0.15	3	20	1.4666666666666666	22	0.16666666666666666	1.0	0.577906750781607	0.8382146354359432	0.5795087554104212	0.8988987939884522	0.6852649225125713	0.8355030583368478	0.8313613254191529	0.8603737917498924	1.0	0.10526315789473684	0.0
6355	0.0614418686448889	0.011273246087283856	0.010867124110232173	0.6526725746307702	None	0.25	1	0.2727272727272727	3	0.7857142857142857	11	0.38095238095238093	0.7857142857142857	13	11	2	1	0	0.21428571428571427	3	14	1.0666666666666667	16	0.16666666666666666	1.0	0.7501932803460627	0.8701848931510635	0.593033735931668	0.8036273379502443	0.6852649225125713	0.8831295868375271	0.8507563571527436	0.8554547672708751	1.0	0.15384615384615385	0.0
2256	None	None	None	None	None	0	0	0.3333333333333333	4	0.7333333333333333	11	0.40476190476190477	0.7333333333333333	13	11	3	1	0	0.21428571428571427	14	3	1.1333333333333333	17	0.125	0.6666666666666666	0.6740320768805038	0.8854604634262982	0.8312978367673285	0.8597941049927618	0.8777856377552198	0.8579589840428619	0.8711691248166792	0.8682686292968604	1.0	0.15384615384615385	0.0
3603	0.08435642791265738	0.02126739480548587	0.015916659441630877	0.5804704638749989	None	0	0	0.08333333333333333	1	1.0	15	1.0	1.0	16	15	0	1	0	0.058823529411764705	1	17	1.1333333333333333	17	0.3333333333333333	0	0.5708998581068021	0.825909955369143	0.5795087554104212	0.7331601189071357	0.8115588102806814	0.8293185653227675	0.7458929583954982	0.7994421291653094	1.0	0.125	0.0
915	None	None	None	None	None	0	0	0.75	3	0.0	0	0.8333333333333334	0	0	0	4	0	0	0.6666666666666666	3	2	0.3333333333333333	5	0.0	0	0	0	0	0	0	0	0	0	0	0	0
3608	0.09202820807959139	0.016425001893063455	0.007118052242147401	0.7091558685142735	None	0	0	0.07142857142857142	1	1.0	18	1.0	1.0	19	18	0	2	0	0.05	1	20	1.3333333333333333	20	0.6666666666666666	0	0.577906750781607	0.8861638838997049	0.6268896386092165	0.777422050253774	0.8115588102806814	0.8526011761615314	0.8313613254191529	0.8436973065831833	0.5263157894736842	0.21052631578947367	0.0
2010	None	None	None	None	None	0.5	2	0.6	6	0.5	6	0.3888888888888889	0.5	10	6	3	0	0	0.4444444444444444	9	4	0.9333333333333333	14	0.0	0.8	0.5428497458730366	0.9010005800261947	0.4251959921263717	0.9578891416919939	0.5251979820634258	0.9122884339811619	0.6494566538016445	0.9281251557180293	0	0	0.0
4697	0.09504398122721294	0.037488460474027596	0.03748687185636354	0.6714335447032994	None	0.16666666666666666	1	0.2	3	0.85	17	0.36666666666666664	0.85	19	17	2	1	0	0.15	3	20	1.4666666666666666	22	0.16666666666666666	1.0	0.577906750781607	0.8382146354359432	0.5795087554104212	0.8988987939884522	0.6852649225125713	0.8355030583368478	0.8313613254191529	0.8603737917498924	1.0	0.10526315789473684	0.0
7359	0.09882011229457374	0.039181420494936225	0.039134995660757906	0.6470583572102304	None	0.16666666666666666	1	0.2	3	0.85	17	0.36666666666666664	0.85	19	17	2	1	0	0.15	3	20	1.4666666666666666	22	0.16666666666666666	1.0	0.7501932803460627	0.8574305534494477	0.5795087554104212	0.8010346887377989	0.6852649225125713	0.8604236255611815	0.8313613254191529	0.8413845220251381	1.0	0.10526315789473684	0.0
535	None	None	None	None	None	0.5	1	0.6666666666666666	4	0.5714285714285714	4	0.5	0.42857142857142855	6	3	2	0	0	0.5	6	3	0.6	9	0.0	0.6666666666666666	0.7557215651369136	0.7758835536279162	0.7049190419633543	0.9546600821440171	0.7932530721450839	0.8078297978505601	0.8779126574328816	0.8708308208310782	0	0	0.0
976	None	None	None	None	None	0	0	0.125	2	0.9545454545454546	21	0.5217391304347826	0.9545454545454546	23	21	0	1	0	0.08695652173913043	23	2	1.6	24	0.5	0	0.577906750781607	0.8344958046537306	0.7763592175976612	0.8921350151687155	0.6661044259407247	0.8642572872710792	0.8313613254191529	0.8653621134780602	1.0	0.2608695652173913	0.0
6569	0.09078625262851715	0.02907044764357481	0.027957444569050534	0.6132107526104287	None	0.16666666666666666	1	0.2	3	0.85	17	0.36666666666666664	0.85	19	17	2	1	0	0.15	3	20	1.4666666666666666	22	0.16666666666666666	1.0	0.7501932803460627	0.8574305534494477	0.5795087554104212	0.8010346887377989	0.6852649225125713	0.8604236255611815	0.8313613254191529	0.8413845220251381	1.0	0.10526315789473684	0.0
2359	None	None	None	None	None	0	0	1.0	2	0.0	0	1.0	0	2	0	0	0	0	0.3333333333333333	3	1	0.2	3	0.0	1.0	0	0	0	0	0	0	0	0	0	0	0
207	None	None	None	None	None	0	0	0.6666666666666666	2	0.5	1	0.6666666666666666	0	1	0	2	2	0	0.6666666666666666	2	3	0.26666666666666666	4	0.2857142857142857	0	0	0	0	0	0	0	0	0	0	0	0
3766	0.07580132322802519	0.002906065207043508	-0.0028978752999839073	0.5857381838822713	None	0	0	0.07692307692307693	1	1.0	17	0.5277777777777778	0.9411764705882353	17	16	1	1	0	0.1111111111111111	2	18	1.2666666666666666	19	0.2	0	0.7067546729452805	0.8320899471945935	0.5795087554104212	0.8032468185071683	0.6852649225125713	0.8452727159127507	0.8313613254191529	0.8275563138041787	1.0	0.11764705882352941	0.0
4851	0.0985329713522885	0.03234021297024076	0.03214715097432129	0.659510459259026	None	0.16666666666666666	1	0.2	3	0.85	17	0.36666666666666664	0.85	19	17	2	1	0	0.15	3	20	1.4666666666666666	22	0.16666666666666666	1.0	0.577906750781607	0.8382146354359432	0.5795087554104212	0.8988987939884522	0.6852649225125713	0.8355030583368478	0.8313613254191529	0.8603737917498924	1.0	0.10526315789473684	0.0
143	None	None	None	None	None	0	0	0.6	3	0.6	3	0.5833333333333334	0.2	3	1	3	5	0	0.75	4	3	0.4666666666666667	7	0.625	0.4	0.648325140851298	0.974142241810316	0.5210912960300521	0.6764764341167359	0.9918240149893472	0.7823704877041281	0.8995171490472272	0.8678447560439972	0.3333333333333333	1.0	0.0
6257	0.08844797165441941	0.028866271724147248	0.027905116163641393	0.6239565838904504	None	0.16666666666666666	1	0.2	3	0.85	17	0.36666666666666664	0.85	19	17	2	1	0	0.15	3	20	1.4666666666666666	22	0.16666666666666666	1.0	0.7501932803460627	0.8574305534494477	0.5795087554104212	0.8010346887377989	0.6852649225125713	0.8604236255611815	0.8313613254191529	0.8413845220251381	1.0	0.10526315789473684	0.0
6082	0.09545646992691918	0.03968894589510702	0.039684189486096214	0.6615591676137161	None	0.16666666666666666	1	0.2	3	0.85	17	0.36666666666666664	0.85	19	17	2	1	0	0.15	3	20	1.4666666666666666	22	0.16666666666666666	1.0	0.7501932803460627	0.8574305534494477	0.5795087554104212	0.8010346887377989	0.6852649225125713	0.8604236255611815	0.8313613254191529	0.8413845220251381	1.0	0.10526315789473684	0.0
7513	0.07901910674546718	0.0019228890139892593	-0.00041921744103306076	0.699131672670837	None	0.2	1	0.23076923076923078	3	0.8235294117647058	14	0.37254901960784315	0.8235294117647058	16	14	2	1	0	0.17647058823529413	3	17	1.2666666666666666	19	0.16666666666666666	1.0	0.5996216500674815	0.8493630331189866	0.5795087554104212	0.7829861514623173	0.7484118663966264	0.8486916523908585	0.7877320514366806	0.8290696457857831	1.0	0.125	0.0
4707	0.09214890196514314	0.035912908434223866	0.035910991019095825	0.6665382328789626	None	0.16666666666666666	1	0.2	3	0.85	17	0.36666666666666664	0.85	19	17	2	1	0	0.15	3	20	1.4666666666666666	22	0.16666666666666666	1.0	0.577906750781607	0.8382146354359432	0.5795087554104212	0.8988987939884522	0.6852649225125713	0.8355030583368478	0.8313613254191529	0.8603737917498924	1.0	0.10526315789473684	0.0
461	None	None	None	None	None	0	0	0.3333333333333333	1	1.0	2	1.0	0.5	2	1	1	0	0	0.25	1	4	0.26666666666666666	4	0.0	0	0.6383453338007705	0.9003108671764173	0.6047551225840744	0.5123340978572677	0.23928782038344285	0.658452829749692	0.8831786474669135	0.7248827027941586	0	0	0.0
5858	0.08478955603288271	0.01422189898470018	0.014103026242104796	0.6296376111603597	None	0.16666666666666666	1	0.2	3	0.85	17	0.36666666666666664	0.85	19	17	2	1	0	0.15	3	20	1.4666666666666666	22	0.16666666666666666	1.0	0.7501932803460627	0.856672661088579	0.5795087554104212	0.8537266007702815	0.6852649225125713	0.8332854967823418	0.8313613254191529	0.8481782850311271	1.0	0.10526315789473684	0.0
659	None	None	None	None	None	0.2	1	0.4166666666666667	5	0.625	10	0.375	0.5	12	8	5	0	0	0.75	8	6	1.2	18	0.0	0.16666666666666666	0.607095601302067	0.9182092098255388	0.522082860710914	0.860812195932128	0.5158209284947353	0.7504290894316189	0.809965918141565	0.8557468646613646	0	0	0.0
2259	None	None	None	None	None	0	0	0.5	1	1.0	1	1.0	0	0	0	2	3	0	0.3333333333333333	1	3	0.2	3	0.375	0	0	0	0	0	0	0	0	0	0	0	0
6997	0.022281342181049213	0.0028675605466332017	0.0016832870894327601	0.9527549560882265	None	0	0	0.3333333333333333	2	0.8571428571428571	6	1.0	0.7142857142857143	7	5	1	3	0	0.1111111111111111	1	9	0.6	9	0.75	0.25	0.577906750781607	0.9027929622629314	0.593033735931668	0.7934392986535982	0.6852649225125713	0.8285032590333706	0.8313613254191529	0.8476770067626874	0.2857142857142857	0.14285714285714285	0.0
1116	None	None	None	None	None	0	0	0.75	3	0.0	0	0.8333333333333334	0	1	0	3	2	0	0.6666666666666666	3	2	0.3333333333333333	5	0.2222222222222222	0	0	0	0	0	0	0	0	0	0	0	0
6421	0.09830996684076951	0.04231375306291604	0.042287946436398494	0.6620112011073401	None	0.16666666666666666	1	0.2	3	0.85	17	0.36666666666666664	0.85	19	17	2	1	0	0.15	3	20	1.4666666666666666	22	0.16666666666666666	1.0	0.7501932803460627	0.8574305534494477	0.5795087554104212	0.8010346887377989	0.6852649225125713	0.8604236255611815	0.8313613254191529	0.8413845220251381	1.0	0.10526315789473684	0.0
861	None	None	None	None	None	0	0	0	0	0	0	1.0	0	0	0	0	2	0	1.0	1	1	0.06666666666666667	1	0.5	0	0	0	0	0	0	0	0	0	0	0	0
932	None	None	None	None	None	0	0	0.6666666666666666	4	0.14285714285714285	1	0.45	0.14285714285714285	4	1	4	1	0	0.8	5	4	0.6	9	0.1111111111111111	0.3333333333333333	0.2989629207795306	0.7738519280931555	0.30100935916441635	0.9015380262433771	0.42669640246382984	0.8244776777090682	0.6571502077707557	0.8407566520599886	1.0	0.75	0.0
6728	0.08966299728486438	0.02730614274673895	0.02630639259161733	0.6131192540099393	None	0.16666666666666666	1	0.2	3	0.85	17	0.36666666666666664	0.85	19	17	2	1	0	0.15	3	20	1.4666666666666666	22	0.16666666666666666	1.0	0.7501932803460627	0.8574305534494477	0.5795087554104212	0.8010346887377989	0.6852649225125713	0.8604236255611815	0.8313613254191529	0.8413845220251381	1.0	0.10526315789473684	0.0
963	None	None	None	None	None	0	0	0.6666666666666666	2	0.5	1	1.0	0.5	2	1	1	0	0	0.25	4	1	0.26666666666666666	4	0.0	0.6666666666666666	0.6632960305481367	0.8685014449006886	0.13625361279645204	0.5582185704074979	0.6602110960713631	0.7123203416471887	0.9386346980473893	0.732915036661678	0	0	0.0
178	None	None	None	None	None	0	0	0.4	2	0.6	3	0.4666666666666667	0.4	3	2	3	2	0	0.6	5	3	0.4666666666666667	7	0.2222222222222222	0	0.4930343805583549	0.8263895829577176	0.2559129225924266	0.9325966193142491	0.1616707197458013	0.6022469326210422	0.8461374734198661	0.8226086243328725	0.6666666666666666	0	0.0
4872	0.09713138069713836	0.03752527704458798	0.03752508399218126	0.6708411808376171	None	0.16666666666666666	1	0.2	3	0.85	17	0.36666666666666664	0.85	19	17	2	1	0	0.15	3	20	1.4666666666666666	22	0.16666666666666666	1.0	0.577906750781607	0.8382146354359432	0.5795087554104212	0.8988987939884522	0.6852649225125713	0.8355030583368478	0.8313613254191529	0.8603737917498924	1.0	0.10526315789473684	0.0
351	None	None	None	None	None	0.6	3	0.6153846153846154	8	0.35294117647058826	6	0.4523809523809524	0.35294117647058826	13	6	5	1	0	0.8571428571428571	7	6	1.2666666666666666	19	0.14285714285714285	0.14285714285714285	0.7501932803460627	0.8994765366636039	0.5745772050947491	0.8062854420085167	0.6010400528572768	0.8790784123158689	0.79140144327697	0.866118721809965	1.0	0.6923076923076923	0.0
3099	None	None	None	None	None	0	0	0.08333333333333333	1	1.0	15	0.3090909090909091	0.8	13	12	3	0	0	0.45454545454545453	5	11	1.1333333333333333	17	0.0	0.14285714285714285	0.3229070006529347	0.8524052242849545	0.6102595732851572	0.9068543382997392	0.6010400528572768	0.9150378202559385	0.79140144327697	0.8942955516122948	0	0	0.0
5099	0.09739062896255825	0.028938612763962892	0.02890377139986568	0.6569745588981017	None	0.16666666666666666	1	0.2	3	0.85	17	0.36666666666666664	0.85	19	17	2	1	0	0.15	3	20	1.4666666666666666	22	0.16666666666666666	1.0	0.577906750781607	0.8382146354359432	0.5795087554104212	0.8988987939884522	0.6852649225125713	0.8355030583368478	0.8313613254191529	0.8603737917498924	1.0	0.10526315789473684	0.0
7349	0.08620314571934964	0.014071010459441615	0.010218027721940892	0.7264514150218521	None	0	0	0.07142857142857142	1	1.0	18	0.25	0.9444444444444444	17	17	2	1	0	0.3125	5	16	1.3333333333333333	20	0.125	0	0.7501932803460627	0.8351763175303634	0.593033735931668	0.8096249928631128	0.6661044259407247	0.8560929113276823	0.7502228174107746	0.8344985389176904	1.0	0.11764705882352941	0.0
2697	5.553943071097864e-06	3.253254373159204e-07	-3.048593342686762e-07	0.9999975898279856	None	0	0	0.6666666666666666	4	0.3333333333333333	2	0.5333333333333333	0.16666666666666666	1	1	6	3	0	0.6	5	3	0.5333333333333333	8	0.1875	0.4	0.841578254823418	0.5	0.1	0.5	0.99260554532559	0.5	0.9801760911380146	0.5	1.0	1.0	0.6494370712019556
2166	None	None	None	None	None	0.2	1	0.5833333333333334	7	0.26666666666666666	4	0.4722222222222222	0.2	9	3	7	0	0	1.0	6	6	1.1333333333333333	17	0.0	0	0.5428497458730366	0.8607891618859973	0.4589514645580479	0.9352419127315754	0.6693090411655973	0.9083854986324504	0.716562974734622	0.9056830621931549	0	0	0.0
3019	0.006024814180039077	0.0031888991728772327	0.0031519545913954138	0.988172349378367	None	0.6666666666666666	2	0.75	6	0.3	3	0.4	0.3	4	3	7	3	0	0.8333333333333334	6	5	0.8	12	0.17647058823529413	0.5	0.5979498292246085	0.5843286452700286	0.3558862992037598	0.7881690338545131	0.6365744059341354	0.6193770979722713	0.7892709384396944	0.6712401112829692	0.25	0.25	0.0
1446	None	None	None	None	None	0	0	0.25	1	1.0	4	0.5	0.5	2	2	3	3	0	0.75	4	3	0.4	6	0.3	0	0.663031410269688	0.9667435941080932	0.43231891935854083	0.9626237345574896	0.21149910519168494	0.7457078699430544	0.916769612148944	0.9285562770664122	0.5	1.0	0.20187280621628154
6956	0.1103440491218215	0.023985484455399646	0.006834668492972618	0.6465046188554399	None	0.125	1	0.16666666666666666	3	0.88	22	0.36	0.88	24	22	2	1	0	0.12	3	25	1.8	27	0.16666666666666666	1.0	0.6640500155638349	0.8378611581481061	0.5795087554104212	0.8030579693739032	0.7534390282418699	0.8629874689308153	0.7930658265898411	0.8360894677424342	1.0	0.08333333333333333	0.0
5370	0.09113964248317567	0.03016075187056479	0.029445680836439118	0.6264250494979988	None	0.16666666666666666	1	0.2	3	0.85	17	0.36666666666666664	0.85	19	17	2	1	0	0.15	3	20	1.4666666666666666	22	0.16666666666666666	1.0	0.7501932803460627	0.8574305534494477	0.5795087554104212	0.8010346887377989	0.6852649225125713	0.8604236255611815	0.8313613254191529	0.8413845220251381	1.0	0.10526315789473684	0.0
1388	None	None	None	None	None	0	0	0.6666666666666666	2	0.0	0	0.6666666666666666	0	2	0	1	3	0	0.6666666666666666	3	2	0.26666666666666666	4	0.75	0	0	0	0	0	0	0	0	0	0	0	0
4777	0.09643604526849289	0.03391253232140824	0.03379114838742641	0.6612636251706048	None	0.16666666666666666	1	0.2	3	0.85	17	0.36666666666666664	0.85	19	17	2	1	0	0.15	3	20	1.4666666666666666	22	0.16666666666666666	1.0	0.577906750781607	0.8382146354359432	0.5795087554104212	0.8988987939884522	0.6852649225125713	0.8355030583368478	0.8313613254191529	0.8603737917498924	1.0	0.10526315789473684	0.0
6309	0.09558177137996175	0.04006036770135354	0.040003421988166164	0.6508859808989698	None	0.16666666666666666	1	0.2	3	0.85	17	0.36666666666666664	0.85	19	17	2	1	0	0.15	3	20	1.4666666666666666	22	0.16666666666666666	1.0	0.7501932803460627	0.8574305534494477	0.5795087554104212	0.8010346887377989	0.6852649225125713	0.8604236255611815	0.8313613254191529	0.8413845220251381	1.0	0.10526315789473684	0.0
904	None	None	None	None	None	0	0	0.2857142857142857	2	0.75	6	0.5	0.5	6	4	3	0	0	0.8	5	4	0.6666666666666666	10	0.0	0.6666666666666666	0.37658119646744476	0.9342730043794792	0.276658373079988	0.8880478650933218	0.3073308544174386	0.9131484346114391	0.7376413605340442	0.9136709001797535	0	0	0.0
7320	None	None	None	None	None	0.25	1	0.45454545454545453	5	0.5	7	0.4444444444444444	0.35714285714285715	9	5	6	3	0	1.0	6	6	1.0666666666666667	16	0.25	0.42857142857142855	0.8145384038191802	0.8768422785440645	0.5795087554104212	0.8696159795900972	0.6852649225125713	0.9001460865472477	0.8561116321147572	0.8828561124355044	0.4444444444444444	0.2222222222222222	0.0
5393	0.0967062272805747	0.016499856599415403	0.01156103367735034	0.653156513924384	None	0.16666666666666666	1	0.21428571428571427	3	0.8333333333333334	15	0.37037037037037035	0.8333333333333334	17	15	2	1	0	0.16666666666666666	3	18	1.3333333333333333	20	0.16666666666666666	1.0	0.7501932803460627	0.8605868714677991	0.593033735931668	0.7916514766874061	0.8115588102806814	0.8723772066942683	0.8313613254191529	0.8445406071599927	1.0	0.11764705882352941	0.0
5224	0.09135919853589755	0.026310829042188576	0.02614789325634079	0.653370866883523	None	0.16666666666666666	1	0.2	3	0.85	17	0.36666666666666664	0.85	19	17	2	1	0	0.15	3	20	1.4666666666666666	22	0.16666666666666666	1.0	0.577906750781607	0.8382146354359432	0.5795087554104212	0.8988987939884522	0.6852649225125713	0.8355030583368478	0.8313613254191529	0.8603737917498924	1.0	0.10526315789473684	0.0
90	None	None	None	None	None	0	0	0.5	1	1.0	1	0.75	0	0	0	2	0	0	1.0	2	2	0.2	3	0.0	0	0	0	0	0	0	0	0	0	0	0	0
4371	0.10566883900002864	0.004077519800806062	-0.003823043858499412	0.6163145719593628	None	0	0	0.07142857142857142	1	1.0	19	0.3684210526315789	0.8947368421052632	18	17	2	1	0	0.15789473684210525	3	19	1.4	21	0.14285714285714285	0	0.577906750781607	0.8026778967189119	0.5770429802525852	0.9069671380040971	0.8115588102806814	0.8211171460290149	0.7568898876697157	0.8500170408972376	1.0	0.1111111111111111	0.0
5924	0.09701946306726987	0.0394337926175246	0.039069595768110525	0.6489603874512566	None	0.16666666666666666	1	0.2	3	0.85	17	0.36666666666666664	0.85	19	17	2	1	0	0.15	3	20	1.4666666666666666	22	0.16666666666666666	1.0	0.7501932803460627	0.8574305534494477	0.5795087554104212	0.8010346887377989	0.6852649225125713	0.8604236255611815	0.8313613254191529	0.8413845220251381	1.0	0.10526315789473684	0.0
4593	0.08877459661033793	0.035001356404306835	0.03498490829197521	0.6691255981488058	None	0.16666666666666666	1	0.2	3	0.85	17	0.36666666666666664	0.85	19	17	2	1	0	0.15	3	20	1.4666666666666666	22	0.16666666666666666	1.0	0.577906750781607	0.8382146354359432	0.5795087554104212	0.8988987939884522	0.6852649225125713	0.8355030583368478	0.8313613254191529	0.8603737917498924	1.0	0.10526315789473684	0.0
6537	0.09583583263329903	0.0286705378670754	0.028546553034867143	0.634395223811568	None	0.16666666666666666	1	0.2	3	0.85	17	0.36666666666666664	0.85	19	17	2	1	0	0.15	3	20	1.4666666666666666	22	0.16666666666666666	1.0	0.577906750781607	0.899355954522604	0.5795087554104212	0.8687530047993234	0.6661044259407247	0.8340580186678633	0.8313613254191529	0.8696926334314151	1.0	0.10526315789473684	0.0
5232	0.09396948406981481	0.0340226846109611	0.03400443728768592	0.6653461999393209	None	0.16666666666666666	1	0.2	3	0.85	17	0.36666666666666664	0.85	19	17	2	1	0	0.15	3	20	1.4666666666666666	22	0.16666666666666666	1.0	0.577906750781607	0.8382146354359432	0.5795087554104212	0.8988987939884522	0.6852649225125713	0.8355030583368478	0.8313613254191529	0.8603737917498924	1.0	0.10526315789473684	0.0
2826	0.05860340029960691	0.0014234750317969383	0.0011886909615607109	0.8695126391855112	None	0	0	0.23076923076923078	3	0.7647058823529411	13	0.24358974358974358	0.7058823529411765	14	12	4	0	0	0.46153846153846156	6	13	1.2666666666666666	19	0.0	0.125	0.3273351875699803	0.8711080479686854	0.5924183891899532	0.9005125241808314	0.635174547011437	0.9125209319445112	0.7629321911502923	0.8959343427280292	0	0	0.0
7160	0.09551854233294044	0.03505267680319629	0.03475563288214012	0.6341435536299602	None	0.16666666666666666	1	0.2	3	0.85	17	0.36666666666666664	0.85	19	17	2	1	0	0.15	3	20	1.4666666666666666	22	0.16666666666666666	1.0	0.7501932803460627	0.8592673401092104	0.5795087554104212	0.8010346887377989	0.6852649225125713	0.8604236255611815	0.8313613254191529	0.8420554134349983	1.0	0.10526315789473684	0.0
5870	0.09583047143976693	0.02699266231553567	0.026014381465106446	0.626141580834475	None	0.16666666666666666	1	0.21428571428571427	3	0.8333333333333334	15	0.37037037037037035	0.8333333333333334	17	15	2	1	0	0.16666666666666666	3	18	1.3333333333333333	20	0.16666666666666666	1.0	0.7501932803460627	0.8603696606195688	0.593033735931668	0.7916514766874061	0.8115588102806814	0.8723772066942683	0.8313613254191529	0.8444614106027621	1.0	0.11764705882352941	0.0
5632	0.09545273587655824	0.040764627487742226	0.04076462661723799	0.6509706365963696	None	0.16666666666666666	1	0.2	3	0.85	17	0.36666666666666664	0.85	19	17	2	1	0	0.15	3	20	1.4666666666666666	22	0.16666666666666666	1.0	0.7501932803460627	0.8574305534494477	0.5795087554104212	0.8010346887377989	0.6852649225125713	0.8604236255611815	0.8313613254191529	0.8413845220251381	1.0	0.10526315789473684	0.0
5404	0.09530194701258604	0.03581124139072192	0.03580522435431508	0.6707222193101665	None	0.16666666666666666	1	0.2	3	0.85	17	0.36666666666666664	0.85	19	17	2	1	0	0.15	3	20	1.4666666666666666	22	0.16666666666666666	1.0	0.577906750781607	0.8382146354359432	0.5795087554104212	0.8988987939884522	0.6852649225125713	0.8355030583368478	0.8313613254191529	0.8603737917498924	1.0	0.10526315789473684	0.0
27	None	None	None	None	None	0.14285714285714285	1	0.375	6	0.6190476190476191	13	0.2987012987012987	0.42857142857142855	10	9	12	2	0	0.6363636363636364	7	11	1.5333333333333334	23	0.07407407407407407	0.125	0.9006507569252145	0.964038033859973	0.3186539889750062	0.8938866254662204	0.712059262539768	0.816115146500602	0.9048727821111896	0.9091523265531222	0.55	0.1	0.0
7417	0.09872550096480218	0.03653473362392864	0.036213532233526656	0.6427835739297845	None	0.16666666666666666	1	0.2	3	0.85	17	0.36666666666666664	0.85	19	17	2	1	0	0.15	3	20	1.4666666666666666	22	0.16666666666666666	1.0	0.7501932803460627	0.8574305534494477	0.5795087554104212	0.8010346887377989	0.6852649225125713	0.8604236255611815	0.8313613254191529	0.8413845220251381	1.0	0.10526315789473684	0.0
6996	0.09708652199007319	0.041044333102130195	0.0410254384448588	0.6618857427070246	None	0.16666666666666666	1	0.2	3	0.85	17	0.36666666666666664	0.85	19	17	2	1	0	0.15	3	20	1.4666666666666666	22	0.16666666666666666	1.0	0.7501932803460627	0.8574305534494477	0.5795087554104212	0.8010346887377989	0.6852649225125713	0.8604236255611815	0.8313613254191529	0.8413845220251381	1.0	0.10526315789473684	0.0
4531	0.09339023736295045	0.03680484514737156	0.03680480013052512	0.6658629486017442	None	0.16666666666666666	1	0.2	3	0.85	17	0.36666666666666664	0.85	19	17	2	1	0	0.15	3	20	1.4666666666666666	22	0.16666666666666666	1.0	0.577906750781607	0.8382146354359432	0.5795087554104212	0.8988987939884522	0.6852649225125713	0.8355030583368478	0.8313613254191529	0.8603737917498924	1.0	0.10526315789473684	0.0
5937	0.08782487908208689	0.03163750565362027	0.03155668294727159	0.6202394329962297	None	0.16666666666666666	1	0.2	3	0.85	17	0.36666666666666664	0.85	19	17	2	1	0	0.15	3	20	1.4666666666666666	22	0.16666666666666666	1.0	0.7501932803460627	0.8574305534494477	0.5795087554104212	0.8010346887377989	0.6852649225125713	0.8604236255611815	0.8313613254191529	0.8413845220251381	1.0	0.10526315789473684	0.0
5639	0.09914342121017533	0.03757647479581271	0.037528803101389514	0.646136082094371	None	0.16666666666666666	1	0.2	3	0.85	17	0.36666666666666664	0.85	19	17	2	1	0	0.15	3	20	1.4666666666666666	22	0.16666666666666666	1.0	0.7501932803460627	0.8574305534494477	0.5795087554104212	0.8010346887377989	0.6852649225125713	0.8604236255611815	0.8313613254191529	0.8413845220251381	1.0	0.10526315789473684	0.0
4390	0.07202853315382184	0.019100206828726724	-0.0009496737529525753	0.6676828916716229	None	0.2	1	0.3076923076923077	4	0.7647058823529411	13	0.37254901960784315	0.7058823529411765	14	12	4	2	0	0.17647058823529413	3	17	1.2666666666666666	19	0.2	1.0	0.5638929654319973	0.8728359225447937	0.5770429802525852	0.9481143821636955	0.7180720175212155	0.771880598390623	0.8425198136740123	0.882558823993215	0.5714285714285714	0.21428571428571427	0.0
954	None	None	None	None	None	0	0	0.75	3	0.0	0	0.75	0	2	0	3	3	0	0.5	4	2	0.4	6	0.375	0	0	0	0	0	0	0	0	0	0	0	0
1596	None	None	None	None	None	0	0	0.5	2	0.6666666666666666	2	0.625	0.6666666666666666	3	2	1	1	0	0.5	4	2	0.3333333333333333	5	0.2	0	0.754958157018366	0.8663967686979376	0.4339061481366707	0.9535676351687056	0.6274200242677591	0.8494887568696562	0.9367146145716595	0.9009144204376294	1.0	0	0.0
5636	0.09472407495771495	0.039311878572553687	0.039308811018366675	0.6510334647656977	None	0.16666666666666666	1	0.2	3	0.85	17	0.36666666666666664	0.85	19	17	2	1	0	0.15	3	20	1.4666666666666666	22	0.16666666666666666	1.0	0.7501932803460627	0.8574305534494477	0.5795087554104212	0.8010346887377989	0.6852649225125713	0.8492131681155304	0.8313613254191529	0.8373229116054726	1.0	0.10526315789473684	0.0
4398	0.09558633644629827	0.0351767027638159	0.035172212291837285	0.6662329554204427	None	0.16666666666666666	1	0.2	3	0.85	17	0.36666666666666664	0.85	19	17	2	1	0	0.15	3	20	1.4666666666666666	22	0.16666666666666666	1.0	0.577906750781607	0.8382146354359432	0.5795087554104212	0.8988987939884522	0.6852649225125713	0.8355030583368478	0.8313613254191529	0.8603737917498924	1.0	0.10526315789473684	0.0
6356	0.09182041811583014	0.040132581709186405	0.04006770789654168	0.6512661626691802	None	0.16666666666666666	1	0.2	3	0.85	17	0.36666666666666664	0.85	19	17	2	1	0	0.15	3	20	1.4666666666666666	22	0.16666666666666666	1.0	0.7501932803460627	0.8574305534494477	0.5795087554104212	0.8010346887377989	0.6852649225125713	0.8604236255611815	0.8313613254191529	0.8413845220251381	1.0	0.10526315789473684	0.0
6957	0.09620302990584902	0.03969152154706482	0.039675369129373056	0.6633545676789917	None	0.16666666666666666	1	0.2	3	0.85	17	0.36666666666666664	0.85	19	17	2	1	0	0.15	3	20	1.4666666666666666	22	0.16666666666666666	1.0	0.7501932803460627	0.8574305534494477	0.5795087554104212	0.8010346887377989	0.6852649225125713	0.8604236255611815	0.8313613254191529	0.8413845220251381	1.0	0.10526315789473684	0.0
940	None	None	None	None	None	0	0	0.7142857142857143	5	0.25	2	0.5555555555555556	0.125	4	1	5	0	0	0.5	6	3	0.6666666666666666	10	0.0	0.25	0.5310123111445889	0.9589157358157122	0.40601776936929895	0.952599712441807	0.7306418565181236	0.878943987317227	0.916618336953146	0.9376767531961229	0	0	0.0
6798	0.0948943399144577	0.03964423078928979	0.03962217942794499	0.6526032079853507	None	0.16666666666666666	1	0.2	3	0.85	17	0.36666666666666664	0.85	19	17	2	1	0	0.15	3	20	1.4666666666666666	22	0.16666666666666666	1.0	0.7501932803460627	0.8574305534494477	0.5795087554104212	0.8010346887377989	0.6852649225125713	0.8604236255611815	0.8313613254191529	0.8413845220251381	1.0	0.3157894736842105	0.0
2776	0.00472654951238614	0.001106628074340477	0.0011060595686669097	0.983219799141733	None	0	0	0.5714285714285714	4	0.375	3	0.5555555555555556	0.125	2	1	7	4	0	0.5	3	6	0.6666666666666666	10	0.23529411764705882	0.2222222222222222	0.3229070006529347	0.5	0.6102595732851572	0.5	0.5060130195679973	0.61659845902152	0.7699783604399097	0.5395120393206893	0.5	1.0	0.37684025493194234
7504	0.08401686421668894	0.008343802611679864	-7.323480435174941e-05	0.6867326552875543	None	0.2	1	0.23076923076923078	3	0.8235294117647058	14	0.37254901960784315	0.8235294117647058	16	14	2	1	0	0.17647058823529413	3	17	1.2666666666666666	19	0.16666666666666666	1.0	0.5996216500674815	0.8493630331189866	0.5795087554104212	0.7829861514623173	0.7484118663966264	0.8638957250066914	0.7937293760755175	0.8348318359764626	1.0	0.125	0.0
1040	None	None	None	None	None	0	0	0.42857142857142855	3	0.75	6	0.5555555555555556	0.625	7	5	2	3	0	0.5	3	6	0.6666666666666666	10	0.5	0.2857142857142857	0.6457905294109626	0.9050811000822955	0.3023550498613361	0.9300537412490054	0.9401813281485092	0.9456094926951067	0.9403758013868064	0.9286445486105487	0.42857142857142855	0.14285714285714285	0.0
1030	None	None	None	None	None	1.0	1	0.8	4	0.4	2	0.4375	0.4	5	2	1	0	0	1.0	4	4	0.4666666666666667	7	0.0	0.6666666666666666	0.6320066930172198	0.8226907293536415	0.4339061481366707	0.9270534874982695	0.5897518737063215	0.7039517598091848	0.8612775932341944	0.8385825310375297	0	0	0.0
2368	None	None	None	None	None	0.5	1	0.7142857142857143	5	0.375	3	0.625	0	2	0	7	1	0	1.0	4	4	0.6666666666666666	10	0.0625	0.5	0	0	0	0	0	0	0	0	0	0	0
2385	None	None	None	None	None	0	0	0.6666666666666666	4	0.16666666666666666	1	0.8	0.16666666666666666	3	1	4	2	0	0.4	2	5	0.5333333333333333	8	0.2	0.2857142857142857	0.7506468214907471	0.8872889167529128	0.3928014356694224	0.7449039542969723	0.4033376340635271	0.8592476190200394	0.8468390432176411	0.8386211488599219	0.6666666666666666	0.6666666666666666	0.0
1766	None	None	None	None	None	1.0	1	0.8	4	0.4	2	0.7777777777777778	0	0	0	6	1	0	1.0	3	3	0.4666666666666667	7	0.0625	0.5	0	0	0	0	0	0	0	0	0	0	0
5590	0.0960847596385382	0.04088702990689864	0.04088494730202369	0.6548594143157063	None	0.16666666666666666	1	0.2	3	0.85	17	0.36666666666666664	0.85	19	17	2	1	0	0.15	3	20	1.4666666666666666	22	0.16666666666666666	1.0	0.7501932803460627	0.8574305534494477	0.5795087554104212	0.8010346887377989	0.6852649225125713	0.8604236255611815	0.8313613254191529	0.8413845220251381	1.0	0.10526315789473684	0.0
3542	0.0850119711125328	0.018791902968445764	0.018171762393424135	0.6458336308555714	None	0	0	0.08333333333333333	1	1.0	15	1.0	1.0	16	15	0	1	0	0.058823529411764705	1	17	1.1333333333333333	17	0.3333333333333333	0	0.5708998581068021	0.825909955369143	0.5795087554104212	0.7356393769415223	0.8115588102806814	0.8293185653227675	0.8172507762453901	0.8001205783982195	1.0	0.125	0.0
544	None	None	None	None	None	0	0	0.375	3	0.8	8	0.4	0.8	11	8	0	0	0	0.3	3	10	0.8	12	0.0	1.0	0.555155915127939	0.7972319180813939	0.4589514645580479	0.9674197523631026	0.38354312499554755	0.9262638471629714	0.9010398472948741	0.9191032620241956	0	0	0.0
7497	0.09862743136742967	0.035655390994840476	0.035298677811933146	0.6431349893042873	None	0.16666666666666666	1	0.2	3	0.85	17	0.36666666666666664	0.85	19	17	2	1	0	0.15	3	20	1.4666666666666666	22	0.16666666666666666	1.0	0.7501932803460627	0.8574305534494477	0.5795087554104212	0.8010346887377989	0.6852649225125713	0.8604236255611815	0.8313613254191529	0.8413845220251381	1.0	0.10526315789473684	0.0
5448	0.09323768101917161	0.03476430907363748	0.03474338704093218	0.6648260760073201	None	0.16666666666666666	1	0.2	3	0.85	17	0.36666666666666664	0.85	19	17	2	1	0	0.15	3	20	1.4666666666666666	22	0.16666666666666666	1.0	0.577906750781607	0.8382146354359432	0.5795087554104212	0.8988987939884522	0.6852649225125713	0.8355030583368478	0.8313613254191529	0.8603737917498924	1.0	0.10526315789473684	0.0
3441	0.09272819395972903	0.01864743711383691	0.004872724665297922	0.6448976609518444	None	0	0	0.07142857142857142	1	1.0	19	1.0	1.0	20	19	0	1	0	0.047619047619047616	1	21	1.4	21	0.3333333333333333	0	0.577906750781607	0.8329196993801928	0.5795087554104212	0.8324305643396895	0.675684674226648	0.8765315773575687	0.7458929583954982	0.8485320750076497	1.0	0.1	0.0
2627	0.003153315489203998	0.00011261027284561464	-3.926863395587644e-05	0.995764677658071	None	0.5	1	1.0	6	0.0	0	0.75	0	6	0	2	1	0	0.75	3	4	0.6	9	0.5	0.6666666666666666	0	0	0	0	0	0	0	0	0	0	0
1886	None	None	None	None	None	0.2857142857142857	2	0.4375	7	0.5714285714285714	12	0.4791666666666667	0.5238095238095238	14	11	8	1	0	0.75	6	8	1.5333333333333334	23	0.058823529411764705	0.13333333333333333	0.5681059675102723	0.9052371184189829	0.3791352692557484	0.87688636332592	0.45085115070816684	0.874296887139855	0.8353887472902626	0.8862700867887386	1.0	0.5	0.0
3938	0.08935696610746287	0.025664642432631696	0.025301768864310174	0.6265773474445036	None	0	0	0.08333333333333333	1	1.0	16	1.0	1.0	17	16	0	1	0	0.05555555555555555	1	18	1.2	18	0.3333333333333333	0	0.6213365493533559	0.8387007591922269	0.5795087554104212	0.7927274804147086	0.6661044259407247	0.8524743188984898	0.8313613254191529	0.8294016902021814	1.0	0.11764705882352941	0.0
3333	0.04818919070079177	0.002796857112867684	0.0014507721035661274	0.9957915015982308	None	0	0	0.3333333333333333	4	0.625	10	0.23376623376623376	0.4375	9	7	8	3	0	0.6363636363636364	7	11	1.2	18	0.16666666666666666	0	0.6740320768805038	0.827812241913312	0.7991483745538852	0.9065440513696444	0.8777856377552198	0.9292862992328473	0.8711691248166792	0.8946718176859584	0.1111111111111111	0.5555555555555556	0.0
2770	None	None	None	None	None	0.25	1	0.7	7	0.23076923076923078	3	0.6	0.15384615384615385	7	2	7	1	0	1.0	5	5	1.0	15	0.07692307692307693	0.7272727272727273	0.13438146044567442	0.8620525047117533	0.1	0.9529803337626772	0.30029904793000306	0.8411777346196153	0.7056850393699364	0.8974766195177634	1.0	0	0.0
1635	None	None	None	None	None	1.0	1	0.8	4	0.4	2	0.7777777777777778	0	0	0	6	1	0	1.0	3	3	0.4666666666666667	7	0.0625	0.5	0	0	0	0	0	0	0	0	0	0	0
4156	0.09260499534398126	0.030520983321365706	0.02969526699938323	0.6596606588712586	None	0	0	0.14285714285714285	2	0.8888888888888888	16	0.5263157894736842	0.8888888888888888	17	16	2	1	0	0.10526315789473684	2	19	1.3333333333333333	20	0.14285714285714285	0	0.5638929654319973	0.8521231730186766	0.5745772050947491	0.898237321145259	0.7508791125298596	0.8539740354116078	0.8313613254191529	0.8697125448935088	1.0	0.058823529411764705	0.0
4034	0.044334356084775144	0.03040813478430267	0.019528273385440033	0.9436811351978573	None	0.2	1	0.46153846153846156	6	0.5294117647058824	9	0.3958333333333333	0.4117647058823529	13	7	5	1	0	0.3333333333333333	12	4	1.2666666666666666	19	0.125	0.125	0.47938074661398977	0.8292015751158996	0.5795087554104212	0.9604020603103852	0.8052947856594809	0.7647827668736795	0.8711691248166792	0.8789522519484758	1.0	0.23076923076923078	0.0
2366	None	None	None	None	None	0.2222222222222222	2	0.3333333333333333	7	0.6551724137931034	19	0.28703703703703703	0.6206896551724138	21	18	9	2	0	0.75	12	9	2.066666666666667	31	0.10526315789473684	0.6896551724137931	0.691833097662647	0.867140455363354	0.5597962214865598	0.8873356547390868	0.8052947856594809	0.8807516575445657	0.8272388899699239	0.8786557975448472	0.5238095238095238	0.38095238095238093	0.0
173	None	None	None	None	None	0	0	0.4	2	0.6	3	0.7	0.4	4	2	2	0	0	0.4	2	5	0.4666666666666667	7	0.0	0	0.6026975623311189	0.7874315575537056	0.5575754731295023	0.8873531365282086	0.7553707231673972	0.9299530394308692	0.7960676143154187	0.8793711545378562	0	0	0.0
5028	0.09470978554754479	0.024627535804798886	0.024381591054755986	0.66093611253579	None	0	0	0.15384615384615385	2	0.8823529411764706	15	0.37254901960784315	0.8823529411764706	16	15	2	1	0	0.17647058823529413	3	17	1.2666666666666666	19	0.14285714285714285	1.0	0.6857649148497094	0.8434597639190562	0.5795087554104212	0.8737488448488157	0.7084917692352921	0.8533047057637835	0.8313613254191529	0.8573141821603443	1.0	0.125	0.0
3769	0.09244118771223883	0.017067465946826857	0.01563480858749937	0.6411777024022834	None	0	0	0.08333333333333333	1	1.0	15	1.0	1.0	16	15	0	1	0	0.058823529411764705	1	17	1.1333333333333333	17	0.3333333333333333	0	0.5708998581068021	0.825909955369143	0.5795087554104212	0.7356393769415223	0.8115588102806814	0.8293185653227675	0.8172507762453901	0.8001205783982195	1.0	0.125	0.0
7536	0.09667077431709811	0.026497926444639892	0.02431781068577372	0.6175149763689258	None	0.16666666666666666	1	0.2	3	0.85	17	0.36666666666666664	0.85	19	17	2	1	0	0.15	3	20	1.4666666666666666	22	0.16666666666666666	1.0	0.577906750781607	0.8900855786673837	0.5795087554104212	0.8687530047993234	0.6661044259407247	0.8340580186678633	0.8313613254191529	0.8659273711787703	1.0	0.10526315789473684	0.0
7317	0.02251236869621234	0.006359921536986549	0.0009907760781694857	0.9153623256883515	None	0.25	1	0.5	5	0.46153846153846156	6	0.375	0.38461538461538464	9	5	5	2	0	0.625	5	8	1.0	15	0.2	0	0.6942227739459789	0.8929169082099185	0.5795087554104212	0.8074180163856587	0.6852649225125713	0.9056663725153279	0.8530704554699784	0.8742071027541886	0.5555555555555556	0.2222222222222222	0.0
1353	None	None	None	None	None	0.5	1	0.6666666666666666	4	0.5	3	0.8888888888888888	0	0	0	7	0	0	1.0	3	3	0.5333333333333333	8	0.0	0.8	0	0	0	0	0	0	0	0	0	0	0
6884	0.09439674756573566	0.040540740393694506	0.040533852742524135	0.6605288953357789	None	0.16666666666666666	1	0.2	3	0.85	17	0.36666666666666664	0.85	19	17	2	1	0	0.15	3	20	1.4666666666666666	22	0.16666666666666666	1.0	0.7501932803460627	0.8574305534494477	0.5795087554104212	0.8010346887377989	0.6852649225125713	0.8604236255611815	0.8313613254191529	0.8413845220251381	1.0	0.10526315789473684	0.0
76	None	None	None	None	None	0	0	0.3333333333333333	3	0.7272727272727273	8	0.325	0.6363636363636364	10	7	2	0	0	0.4	10	4	0.8666666666666667	13	0.0	0	0.44274399595268754	0.7693039977820182	0.4076063523545169	0.9080457087305128	0.5259187914804865	0.9392088282712399	0.8608123268654441	0.8886798979008869	0	0	0.0
3069	0.025046759886861353	0.0034822108349276894	-0.003338441630217419	0.9547970302413841	None	0	0	0.375	3	0.7	7	0.4	0.4	5	4	6	1	0	0.8333333333333334	6	5	0.8	12	0.06666666666666667	0.18181818181818182	0.4635443811133868	0.8368167826384326	0.7660768130209459	0.8253087024848412	0.6693090411655973	0.7197120961193824	0.7805495323538245	0.7984820780355787	1.0	0	0.0
219	None	None	None	None	None	0	0	0.5	2	0.3333333333333333	1	0.5555555555555556	0.3333333333333333	3	1	1	0	0	1.0	3	3	0.3333333333333333	5	0.0	1.0	0.6693666666245676	0.8462156222737904	0.5663591109961116	0.8918033088414812	0.3712247708260881	0.73000901792886	0.8764555681167849	0.8324459008113955	0	0	0.0
4691	0.0931047873396961	0.03680743531851129	0.03680001794309747	0.6714703794334914	None	0.16666666666666666	1	0.2	3	0.85	17	0.36666666666666664	0.85	19	17	2	1	0	0.15	3	20	1.4666666666666666	22	0.16666666666666666	1.0	0.577906750781607	0.8382146354359432	0.5795087554104212	0.8988987939884522	0.6852649225125713	0.8355030583368478	0.8313613254191529	0.8603737917498924	1.0	0.10526315789473684	0.0
563	None	None	None	None	None	0	0	1.0	1	0	0	1.0	0	0	0	1	3	0	0.5	1	2	0.13333333333333333	2	0.5	0	0	0	0	0	0	0	0	0	0	0	0
5768	0.09038511260958544	0.01786815561842138	0.013886285260263437	0.6626493674758372	None	0.125	1	0.15789473684210525	3	0.8846153846153846	23	0.358974358974359	0.8846153846153846	25	23	2	1	0	0.11538461538461539	3	26	1.8666666666666667	28	0.16666666666666666	1.0	0.577906750781607	0.9075035857140509	0.593033735931668	0.8255143965632212	0.6852649225125713	0.884563536636551	0.8313613254191529	0.8763187341714714	1.0	0.08	0.0
7508	0.09564985763656147	0.036146002504337436	0.03544640912461039	0.6398315736462552	None	0.16666666666666666	1	0.2	3	0.85	17	0.36666666666666664	0.85	19	17	2	1	0	0.15	3	20	1.4666666666666666	22	0.16666666666666666	1.0	0.7501932803460627	0.8574305534494477	0.5795087554104212	0.8010346887377989	0.6852649225125713	0.8604236255611815	0.8313613254191529	0.8413845220251381	1.0	0.10526315789473684	0.0
6336	0.09977097878762685	0.039502713450447834	0.03948196801993218	0.6479987077054049	None	0.16666666666666666	1	0.2	3	0.85	17	0.36666666666666664	0.85	19	17	2	1	0	0.15	3	20	1.4666666666666666	22	0.16666666666666666	1.0	0.7501932803460627	0.8574305534494477	0.5795087554104212	0.8010346887377989	0.6852649225125713	0.8604236255611815	0.8313613254191529	0.8413845220251381	1.0	0.10526315789473684	0.0
5248	0.09416659374078294	0.03771188473641275	0.03767365134868887	0.6725734090159556	None	0.16666666666666666	1	0.2	3	0.85	17	0.36666666666666664	0.85	19	17	2	1	0	0.15	3	20	1.4666666666666666	22	0.16666666666666666	1.0	0.577906750781607	0.8382146354359432	0.5795087554104212	0.8988987939884522	0.6852649225125713	0.8355030583368478	0.8313613254191529	0.8603737917498924	1.0	0.10526315789473684	0.0
2558	0.009547618570406077	0.0005456206412847265	-0.00020242894792671685	0.9783996572566489	None	0	0	0.3333333333333333	2	0.8333333333333334	5	0.4	0.5	3	3	4	4	0	0.8	5	4	0.5333333333333333	8	0.3333333333333333	0.5714285714285714	0.331763374487026	0.9365898418530708	0.6268896386092165	0.9289382083119068	0.9540910259289779	0.9210034991539183	0.9360448507626272	0.9291073828962847	0.3333333333333333	0.6666666666666666	0.0
2736	0.00203666296462859	7.784035682338091e-05	-1.0622130414627564e-05	0.9952813434069011	None	1.0	1	1.0	4	0.25	1	0.5	0.25	4	1	1	0	0	0.75	4	3	0.4	6	0.0	1.0	0.6474174712647154	0.8448139514416902	0.22356349572839532	0.9558259299519246	0.6563424733901652	0.8830194768536073	0.9284851649062307	0.9058021138689567	0	0	0.0
6921	0.08943527885085072	0.030726349966050615	0.03052594488929795	0.6200416572097598	None	0.16666666666666666	1	0.2	3	0.85	17	0.36666666666666664	0.85	19	17	2	1	0	0.15	3	20	1.4666666666666666	22	0.16666666666666666	1.0	0.7501932803460627	0.8574305534494477	0.5795087554104212	0.8010346887377989	0.6852649225125713	0.8604236255611815	0.8313613254191529	0.8413845220251381	1.0	0.10526315789473684	0.0
5361	0.09740357780221395	0.03145044100334144	0.031405389125602964	0.659447217035229	None	0.16666666666666666	1	0.2	3	0.85	17	0.36666666666666664	0.85	19	17	2	1	0	0.15	3	20	1.4666666666666666	22	0.16666666666666666	1.0	0.577906750781607	0.8382146354359432	0.5795087554104212	0.8988987939884522	0.6852649225125713	0.8355030583368478	0.8313613254191529	0.8603737917498924	1.0	0.10526315789473684	0.0
2674	0.002365388246933445	0.0004516195279060164	-0.00044736665565652927	0.996500212791205	None	0	0	0.75	3	0.5	2	0.6	0	2	0	3	4	0	0.4	2	5	0.4	6	0.5	0.5	0	0	0	0	0	0	0	0	0	0	0
1600	None	None	None	None	None	0.5	1	0.8333333333333334	5	0.2857142857142857	2	0.45	0.2857142857142857	2	2	6	1	0	0.8	5	4	0.6	9	0.0625	0.8	0.6367016207013838	0.7195849103585467	0.3848064809155112	0.9452185640613859	0.8093484475979945	0.8604802185443688	0.8942965346741117	0.8664487353456162	1.0	0	0.0
1896	None	None	None	None	None	0	0	0.23076923076923078	3	0.8823529411764706	15	0.37254901960784315	0.8823529411764706	18	15	0	0	0	0.17647058823529413	3	17	1.2666666666666666	19	0.0	1.0	0.577906750781607	0.8590143427754678	0.7763592175976612	0.8860603016064584	0.6661044259407247	0.8604358846376353	0.8589405924847016	0.869027345899286	0	0	0.0
874	None	None	None	None	None	0	0	0.23529411764705882	4	0.8260869565217391	19	0.25	0.782608695652174	22	18	2	1	0	0.25	5	20	1.6666666666666667	25	0.25	0.08695652173913043	0.5171318044011276	0.8772988047722077	0.4271105969071776	0.8854693394808979	0.3143626609048742	0.8541647619337907	0.7914701799342766	0.8728806563801088	1.0	0.7727272727272727	0.0
7117	0.107139048431229	0.04157957001318503	0.04112955401993826	0.6683507992668818	None	0.16666666666666666	1	0.2	3	0.85	17	0.36666666666666664	0.85	19	17	2	1	0	0.15	3	20	1.4666666666666666	22	0.16666666666666666	1.0	0.577906750781607	0.8900855786673837	0.5795087554104212	0.8687530047993234	0.6661044259407247	0.8340580186678633	0.8313613254191529	0.8659273711787703	1.0	0.10526315789473684	0.0
1196	None	None	None	None	None	0	0	0.2222222222222222	2	0.8181818181818182	9	0.30952380952380953	0.6363636363636364	8	7	4	3	0	0.8571428571428571	6	7	0.8666666666666667	13	0.2727272727272727	0	0.8750966401730313	0.9259078143646959	0.5745772050947491	0.8860646383414312	0.8115588102806814	0.946996146088943	0.9394822624903465	0.9231912516036379	0.25	0.625	0.0
292	None	None	None	None	None	0	0	0.5	1	1.0	1	0.75	0	0	0	2	3	0	1.0	2	2	0.2	3	0.375	0	0	0	0	0	0	0	0	0	0	0	0
3420	0.038196111016707175	0.02282455192169876	0.022081923703705875	0.9477254473708325	None	0.2	1	0.4166666666666667	5	0.6	9	0.3541666666666667	0.4666666666666667	11	7	5	1	0	0.3333333333333333	12	4	1.1333333333333333	17	0.1	0	0.47938074661398977	0.8059593587322779	0.35204013811994417	0.9627188641783722	0.8052947856594809	0.6998415611504186	0.8949618349990701	0.8630189896418337	1.0	0.18181818181818182	0.0
1122	None	None	None	None	None	0	0	0.5	3	0.5714285714285714	4	0.5625	0.42857142857142855	6	3	2	1	0	0.25	8	2	0.6	9	0.2	0.25	0.3386156031593555	0.8873688010771655	0.2357807584625154	0.9057322216919484	0.4516881746433084	0.9238226895645528	0.716562974734622	0.9067064322086673	1.0	0.16666666666666666	0.0
565	None	None	None	None	None	0	0	1.0	2	0.0	0	1.0	0	1	0	1	2	0	0.3333333333333333	1	3	0.2	3	0.4	1.0	0	0	0	0	0	0	0	0	0	0	0
5036	0.08850691052126344	0.005810445869721468	-0.001008812620402866	0.6055515330733756	None	0	0	0.1111111111111111	2	0.92	23	0.5192307692307693	0.88	22	22	4	2	0	0.07692307692307693	2	26	1.8	27	0.16666666666666666	0	0.577906750781607	0.8447207363760123	0.5795087554104212	0.9098499366160753	0.7180720175212155	0.8265370367645677	0.8313613254191529	0.8647858217886911	0.5454545454545454	0.13636363636363635	0.0
5573	0.09673357969244958	0.04134082941279346	0.041330107202218136	0.6627745374292673	None	0.16666666666666666	1	0.2	3	0.85	17	0.36666666666666664	0.85	19	17	2	1	0	0.15	3	20	1.4666666666666666	22	0.16666666666666666	1.0	0.7501932803460627	0.8574305534494477	0.5795087554104212	0.8010346887377989	0.6852649225125713	0.8604236255611815	0.8313613254191529	0.8413845220251381	1.0	0.10526315789473684	0.0
6077	0.09530065645861922	0.03932099215936131	0.03931293325300451	0.6631342843524719	None	0.16666666666666666	1	0.2	3	0.85	17	0.36666666666666664	0.85	19	17	2	1	0	0.15	3	20	1.4666666666666666	22	0.16666666666666666	1.0	0.7501932803460627	0.8574305534494477	0.5795087554104212	0.8010346887377989	0.6852649225125713	0.8604236255611815	0.8313613254191529	0.8413845220251381	1.0	0.10526315789473684	0.0
525	None	None	None	None	None	0	0	0.5	3	0.5	3	0.5	0.3333333333333333	5	2	2	2	0	1.0	4	4	0.5333333333333333	8	0.4	0	0.5647001905025161	0.9102868071770776	0.3998626979206857	0.921733676524834	0.7932530721450839	0.7521279549886024	0.8035284451450233	0.8770110270982566	0.6	0.2	0.0
5167	0.09384648032846434	0.02408611291498169	0.02396473713747871	0.6506168089043989	None	0.16666666666666666	1	0.2	3	0.85	17	0.36666666666666664	0.85	19	17	2	1	0	0.15	3	20	1.4666666666666666	22	0.16666666666666666	1.0	0.577906750781607	0.8382146354359432	0.5795087554104212	0.8988987939884522	0.6852649225125713	0.8355030583368478	0.8313613254191529	0.8603737917498924	1.0	0.10526315789473684	0.0
5782	0.09624574415965084	0.03788395987876603	0.03770610538048578	0.645995617182139	None	0.16666666666666666	1	0.2	3	0.85	17	0.36666666666666664	0.85	19	17	2	1	0	0.15	3	20	1.4666666666666666	22	0.16666666666666666	1.0	0.7501932803460627	0.8574305534494477	0.5795087554104212	0.8010346887377989	0.6852649225125713	0.8604236255611815	0.8313613254191529	0.8413845220251381	1.0	0.10526315789473684	0.0
2792	0.0	0.0	0.0	1.0	None	0	0	0	0	0	0	1.0	0	0	0	0	2	0	1.0	1	1	0.06666666666666667	1	0.5	0	0	0	0	0	0	0	0	0	0	0	0
441	None	None	None	None	None	0	0	0.5	4	0.5555555555555556	5	0.5238095238095238	0.4444444444444444	8	4	2	2	0	0.42857142857142855	3	7	0.7333333333333333	11	0.5	0.2222222222222222	0.4653454267503575	0.8296152329184068	0.732481525345926	0.9090763886463261	0.6195556323829436	0.9168775938468747	0.8926359605976432	0.8904478615285536	0.5625	0.5	0.0
5319	0.09060139827992426	0.03996056487703634	0.03976174123774046	0.6507777905158902	None	0.16666666666666666	1	0.2	3	0.85	17	0.36666666666666664	0.85	19	17	2	1	0	0.15	3	20	1.4666666666666666	22	0.16666666666666666	1.0	0.7501932803460627	0.8574305534494477	0.5795087554104212	0.8010346887377989	0.6852649225125713	0.8604236255611815	0.8313613254191529	0.8413845220251381	1.0	0.10526315789473684	0.0
1299	None	None	None	None	None	0	0	0.2857142857142857	2	0.875	7	0.625	0.75	8	6	1	1	0	0.25	8	2	0.6666666666666666	10	0.25	0	0.577906750781607	0.8710413188399688	0.6779339865040412	0.9236760886485145	0.6661044259407247	0.8020360907309452	0.8560304086764585	0.8737150911989661	1.0	0.125	0.0
3876	0.10098552402180899	0.023357533903054447	0.022003493908742476	0.6027473805033441	None	0	0	0.06666666666666667	1	1.0	20	1.0	1.0	21	20	0	1	0	0.045454545454545456	1	22	1.4666666666666666	22	0.3333333333333333	0	0.577906750781607	0.8344519232502963	0.5795087554104212	0.8919155172281042	0.6852649225125713	0.8309140459208207	0.8313613254191529	0.8548754730051163	1.0	0.09523809523809523	0.0
2698	0.005774308012458509	0.0018698765448227149	0.0018526720058301947	0.9714228001933721	None	0.3333333333333333	1	0.625	5	0.5	5	0.375	0.4	7	4	4	1	0	0.5	4	8	0.8	12	0.1111111111111111	0.5	0.7506468214907471	0.9045680369789794	0.39262653935668335	0.8001618604586166	0.6010400528572768	0.862447119506482	0.8468390432176411	0.8610500162029382	1.0	0.8571428571428571	0.0
1071	None	None	None	None	None	0	0	0.5	4	0.4444444444444444	4	0.6111111111111112	0.3333333333333333	5	3	5	4	0	0.5	6	3	0.7333333333333333	11	0.3333333333333333	0	0.384239016353737	0.755005618639227	0.21359405492259165	0.9489084453516343	0.6039951090079347	0.8472548810899492	0.7138187814629581	0.8721538198044613	0.2	0.2	0.0
6178	0.07519800961537812	0.035140465800434215	0.03429734761195522	0.6779024331932955	None	0.16666666666666666	1	0.21428571428571427	3	0.8333333333333334	15	0.37037037037037035	0.8333333333333334	17	15	2	1	0	0.16666666666666666	3	18	1.3333333333333333	20	0.16666666666666666	1.0	0.6213365493533559	0.9000645604158124	0.5795087554104212	0.8740838804665344	0.6661044259407247	0.8462304581544797	0.8313613254191529	0.8751132969924293	1.0	0.11764705882352941	0.0
366	None	None	None	None	None	0	0	0.75	3	0.5	2	0.6	0.5	5	2	0	1	0	0.4	5	2	0.4	6	1.0	0.5	0.7605517531514834	0.9298186546888189	0.4975804092805062	0.9363871215610042	0.7315698699108952	0.9676697899408897	0.9460679133758858	0.9473832713898229	1.0	0.2	0.0
2443	None	None	None	None	None	1.0	1	1.0	4	0.25	1	0.6666666666666666	0	2	0	3	0	0	1.0	3	3	0.4	6	0.0	0.6666666666666666	0	0	0	0	0	0	0	0	0	0	0
1271	None	None	None	None	None	1.0	1	1.0	5	0.0	0	0.5833333333333334	0	0	0	6	1	0	0.75	4	3	0.4666666666666667	7	0.0625	0.6666666666666666	0	0	0	0	0	0	0	0	0	0	0
6583	0.0713787499653157	0.01689009804873534	0.016060800096926387	0.6736916178047327	None	0.2	1	0.23076923076923078	3	0.8235294117647058	14	0.37254901960784315	0.8235294117647058	16	14	2	1	0	0.17647058823529413	3	17	1.2666666666666666	19	0.16666666666666666	1.0	0.777106066574604	0.8342019081764447	0.593033735931668	0.8132257707542887	0.675684674226648	0.8627200758740066	0.7877320514366806	0.8377562085341685	1.0	0.125	0.0
7267	0.09612908546645056	0.019436449826101727	0.007998574951773784	0.6372376736967563	None	0.125	1	0.15789473684210525	3	0.8846153846153846	23	0.358974358974359	0.8846153846153846	25	23	2	1	0	0.11538461538461539	3	26	1.8666666666666667	28	0.16666666666666666	1.0	0.7501932803460627	0.8476952474051197	0.5795087554104212	0.7994649724025065	0.6852649225125713	0.8457012161663722	0.788767376118935	0.8320587619220793	1.0	0.08	0.0
681	None	None	None	None	None	0.5	1	0.7142857142857143	5	0.25	2	0.5	0.25	5	2	4	0	0	0.8	5	4	0.6666666666666666	10	0.0	0.25	0.5428497458730366	0.7884783284760526	0.21359405492259165	0.908589595654941	0.5242900845487009	0.8932032639523699	0.6309261830332052	0.8712510918758585	0	0	0.0
3867	0.09909456735847749	0.025306155900934747	0.02254539055359258	0.6802412104754038	None	0	0	0.07142857142857142	1	1.0	19	1.0	1.0	20	19	0	1	0	0.047619047619047616	1	21	1.4	21	0.3333333333333333	0	0.577906750781607	0.8280088890799964	0.5795087554104212	0.8070269068974796	0.6852649225125713	0.8344346075469549	0.7877320514366806	0.8234538454719218	1.0	0.1	0.0
6144	0.09488106643877	0.040709498107951145	0.04067382203312031	0.6533624804309792	None	0.16666666666666666	1	0.2	3	0.85	17	0.36666666666666664	0.85	19	17	2	1	0	0.15	3	20	1.4666666666666666	22	0.16666666666666666	1.0	0.7501932803460627	0.8574305534494477	0.5795087554104212	0.8010346887377989	0.6852649225125713	0.8604236255611815	0.8313613254191529	0.8413845220251381	1.0	0.10526315789473684	0.0
6783	0.09506899837620274	0.041212325581869734	0.041212252364469404	0.6546226668470723	None	0.16666666666666666	1	0.2	3	0.85	17	0.36666666666666664	0.85	19	17	2	1	0	0.15	3	20	1.4666666666666666	22	0.16666666666666666	1.0	0.7501932803460627	0.8574305534494477	0.5795087554104212	0.8010346887377989	0.6852649225125713	0.8604236255611815	0.8313613254191529	0.8413845220251381	1.0	0.10526315789473684	0.0
6928	0.06956203440195505	0.015414812498041892	0.012883961938622939	0.6537860971764717	None	0.2	1	0.23076923076923078	3	0.8235294117647058	14	0.37254901960784315	0.8235294117647058	16	14	2	1	0	0.17647058823529413	3	17	1.2666666666666666	19	0.16666666666666666	1.0	0.7501932803460627	0.8391384528450797	0.593033735931668	0.8030882866251252	0.675684674226648	0.8554196815353885	0.7458929583954982	0.8336564219229999	1.0	0.125	0.0
7012	0.0960442204582804	0.021692478682645046	0.014812669844291434	0.6917715089788105	None	0.16666666666666666	1	0.2	3	0.85	17	0.36666666666666664	0.85	19	17	2	1	0	0.15	3	20	1.4666666666666666	22	0.16666666666666666	1.0	0.7501932803460627	0.854910701316435	0.5795087554104212	0.8010346887377989	0.6852649225125713	0.8604236255611815	0.8313613254191529	0.8404720777925111	1.0	0.10526315789473684	0.0
1219	None	None	None	None	None	0.3333333333333333	1	0.5555555555555556	5	0.5454545454545454	6	0.3611111111111111	0.5454545454545454	9	6	3	1	0	0.4444444444444444	9	4	0.8666666666666667	13	0.14285714285714285	0.5	0.5428497458730366	0.9042821575713783	0.21359405492259165	0.9457351355566906	0.6274200242677591	0.9034613640670272	0.6675469890490544	0.9203200948879782	1.0	0	0.0
6596	0.09823387585761519	0.040106012436611764	0.04010584551781735	0.6478629104423519	None	0.16666666666666666	1	0.2	3	0.85	17	0.36666666666666664	0.85	19	17	2	1	0	0.15	3	20	1.4666666666666666	22	0.16666666666666666	1.0	0.7501932803460627	0.8574305534494477	0.5795087554104212	0.8010346887377989	0.6852649225125713	0.8604236255611815	0.8313613254191529	0.8413845220251381	1.0	0.10526315789473684	0.0
5733	0.09736934710090493	0.04186272668394296	0.041810131600012304	0.6583681937715399	None	0.16666666666666666	1	0.2	3	0.85	17	0.36666666666666664	0.85	19	17	2	1	0	0.15	3	20	1.4666666666666666	22	0.16666666666666666	1.0	0.7501932803460627	0.8574305534494477	0.5795087554104212	0.8010346887377989	0.6852649225125713	0.8604236255611815	0.8313613254191529	0.8413845220251381	1.0	0.10526315789473684	0.0
2288	None	None	None	None	None	0.2	1	0.5	6	0.5333333333333333	8	0.5666666666666667	0.3333333333333333	8	5	8	0	0	0.8333333333333334	6	5	1.1333333333333333	17	0.0	0.46153846153846156	0.839571002749788	0.9443339401625205	0.4843075339677861	0.7145028825633327	0.5188993871398656	0.8699121857337311	0.9185093650624243	0.8679418421276466	0	0	0.0
4149	0.05678770955950334	0.008269215798813487	0.0023727217211608957	0.8208990998819405	None	0	0	0.18181818181818182	2	0.9285714285714286	13	0.5333333333333333	0.8571428571428571	14	12	1	1	0	0.13333333333333333	2	15	1.0666666666666667	16	0.25	0	0.577906750781607	0.817935724968389	0.5795087554104212	0.9601526851986769	0.8030681377571225	0.8141723084673085	0.8530704554699784	0.8863449086043366	1.0	0.2857142857142857	0.0
756	None	None	None	None	None	0	0	0.75	3	0.3333333333333333	1	0.5555555555555556	0	1	0	3	6	0	1.0	3	3	0.3333333333333333	5	0.6666666666666666	1.0	0	0	0	0	0	0	0	0	0	0	0
1611	None	None	None	None	None	0	0	0.5	2	0.75	3	0.5	0	1	0	4	3	0	0.75	4	3	0.4	6	0.2727272727272727	0	0	0	0	0	0	0	0	0	0	0	0
6937	0.09424664950426613	0.04037526092908704	0.040340882728537884	0.6601872785033889	None	0.16666666666666666	1	0.2	3	0.85	17	0.36666666666666664	0.85	19	17	2	1	0	0.15	3	20	1.4666666666666666	22	0.16666666666666666	1.0	0.7501932803460627	0.8574305534494477	0.5795087554104212	0.8010346887377989	0.6852649225125713	0.8604236255611815	0.8313613254191529	0.8413845220251381	1.0	0.15789473684210525	0.0
7392	0.09557039587733933	0.03992932042085166	0.039924833790776826	0.6601221537796238	None	0.16666666666666666	1	0.2	3	0.85	17	0.36666666666666664	0.85	19	17	2	1	0	0.15	3	20	1.4666666666666666	22	0.16666666666666666	1.0	0.7501932803460627	0.8574305534494477	0.5795087554104212	0.8010346887377989	0.6852649225125713	0.8604236255611815	0.8313613254191529	0.8413845220251381	1.0	0.10526315789473684	0.0
1818	None	None	None	None	None	0.5	1	0.8333333333333334	5	0.2857142857142857	2	0.75	0.14285714285714285	4	1	4	1	0	0.75	3	4	0.6	9	0.1111111111111111	0.8	0.7128460505696177	0.8198910814361927	0.5642822131945351	0.9825935860047922	0.5261319742387369	0.9467989014125436	0.9622550137468032	0.9431776407296397	1.0	0.5	0.0
5227	0.09504833876271293	0.034033011243950244	0.03396385064251802	0.6629354502963718	None	0.16666666666666666	1	0.2	3	0.85	17	0.36666666666666664	0.85	19	17	2	1	0	0.15	3	20	1.4666666666666666	22	0.16666666666666666	1.0	0.577906750781607	0.8382146354359432	0.5795087554104212	0.8988987939884522	0.6852649225125713	0.8355030583368478	0.8313613254191529	0.8603737917498924	1.0	0.10526315789473684	0.0
5004	0.1039196821616607	0.036060171064766305	0.03496947557650932	0.6544560911493842	None	0	0	0.14285714285714285	2	0.8947368421052632	17	0.3684210526315789	0.8947368421052632	18	17	2	1	0	0.15789473684210525	3	19	1.4	21	0.14285714285714285	1.0	0.5996216500674815	0.8362261270686911	0.5795087554104212	0.8696385403101146	0.6852649225125713	0.8403031700282135	0.826218594466789	0.8493554719215393	1.0	0.1111111111111111	0.0
5536	0.09375994662007067	0.03559404341501963	0.03559168282846081	0.6694420928807043	None	0.16666666666666666	1	0.2	3	0.85	17	0.36666666666666664	0.85	19	17	2	1	0	0.15	3	20	1.4666666666666666	22	0.16666666666666666	1.0	0.577906750781607	0.8382146354359432	0.5795087554104212	0.8988987939884522	0.6852649225125713	0.8355030583368478	0.8313613254191529	0.8603737917498924	1.0	0.10526315789473684	0.0
370	None	None	None	None	None	0	0	0.5	3	0.5	3	0.4	0.5	4	3	3	2	0	0.8	4	5	0.5333333333333333	8	0.2222222222222222	0	0.952889387637845	0.8867166590167975	0.8235361878638354	0.8760633291911366	0.504635666905169	0.9162367814450547	0.792830057183063	0.8942770806353265	0.625	0.5	0.0
6587	0.09653227256750317	0.034712299064811034	0.03408566458826136	0.6386055436328769	None	0.16666666666666666	1	0.2	3	0.85	17	0.36666666666666664	0.85	19	17	2	1	0	0.15	3	20	1.4666666666666666	22	0.16666666666666666	1.0	0.7501932803460627	0.8574305534494477	0.5795087554104212	0.8010346887377989	0.6852649225125713	0.8604236255611815	0.8313613254191529	0.8413845220251381	1.0	0.10526315789473684	0.0
7258	0.09476012263793814	0.03797064362197827	0.03796163003779797	0.6460715527794236	None	0.16666666666666666	1	0.2	3	0.85	17	0.36666666666666664	0.85	19	17	2	1	0	0.15	3	20	1.4666666666666666	22	0.16666666666666666	1.0	0.7501932803460627	0.8574305534494477	0.5795087554104212	0.8010346887377989	0.6852649225125713	0.8604236255611815	0.8313613254191529	0.8413845220251381	1.0	0.10526315789473684	0.0
4055	0.09344687119548163	0.031462786032270575	0.02924093837531675	0.6744473404740043	None	0	0	0.14285714285714285	2	0.8888888888888888	16	0.5263157894736842	0.8888888888888888	17	16	2	1	0	0.10526315789473684	2	19	1.3333333333333333	20	0.14285714285714285	0	0.5638929654319973	0.8521231730186766	0.5745772050947491	0.898237321145259	0.7508791125298596	0.8539740354116078	0.8313613254191529	0.8697125448935088	1.0	0.11764705882352941	0.0
4370	0.09416659374078294	0.03732010694548453	0.037290841243233536	0.6703610671849822	None	0.16666666666666666	1	0.2	3	0.85	17	0.36666666666666664	0.85	19	17	2	1	0	0.15	3	20	1.4666666666666666	22	0.16666666666666666	1.0	0.577906750781607	0.8382146354359432	0.5795087554104212	0.8988987939884522	0.6852649225125713	0.8355030583368478	0.8313613254191529	0.8603737917498924	1.0	0.10526315789473684	0.0
3095	0.0063641074631182555	0.003833994015530709	0.0037948071286248632	0.9971862866142683	None	0	0	0.4	2	0.6	3	0.5833333333333334	0.2	3	1	3	2	0	0.3333333333333333	6	2	0.4666666666666667	7	0.25	0.8	0.5834650478160897	0.5710983674294792	0.48727869417258	0.9036563937046702	0.6852649225125713	0.6127908244126988	0.6932017752607657	0.730003475222484	0.6666666666666666	0.3333333333333333	0.0
2849	0.08346949083962031	0.028591277507301338	0.027772773715265858	0.5758815273505721	None	0	0	0.07692307692307693	1	1.0	17	1.0	1.0	18	17	0	1	0	0.05263157894736842	1	19	1.2666666666666666	19	0.3333333333333333	0	0.577906750781607	0.842503932414451	0.5795087554104212	0.8289605008246984	0.6661044259407247	0.8871973420787765	0.7718502275072738	0.8547758825235602	1.0	0.1111111111111111	0.0
1771	None	None	None	None	None	0.5	1	0.6666666666666666	4	0.5	3	0.4	0.5	4	3	3	0	0	0.8	5	4	0.5333333333333333	8	0.0	1.0	0.6474174712647154	0.8448139514416902	0.3358166293361661	0.9611255955704752	0.6563424733901652	0.8844771337692925	0.9199109609613343	0.9099149009788509	0	0	0.0
1413	None	None	None	None	None	1.0	1	1.0	4	0.25	1	0.5	0.25	3	1	2	0	0	0.75	3	4	0.4	6	0.0	1.0	0.8978442961100143	0.8681716984356165	0.5765987039518652	0.9435695707120524	0.6274200242677591	0.7450478006842609	0.9111813702333686	0.8726550736512466	0	0	0.0
6952	0.0844666800284673	0.02670573800096347	0.026647549373071937	0.6477297604849784	None	0.16666666666666666	1	0.2	3	0.85	17	0.36666666666666664	0.85	19	17	2	1	0	0.15	3	20	1.4666666666666666	22	0.16666666666666666	1.0	0.6213365493533559	0.8510034651639747	0.5795087554104212	0.8640793811257692	0.7534390282418699	0.8683474186330589	0.8313613254191529	0.8613049181381816	1.0	0.10526315789473684	0.0
7124	0.09471430025010208	0.0364398772996533	0.035938320903672695	0.6411646957662409	None	0.16666666666666666	1	0.2	3	0.85	17	0.36666666666666664	0.85	19	17	2	1	0	0.15	3	20	1.4666666666666666	22	0.16666666666666666	1.0	0.7501932803460627	0.8574305534494477	0.5795087554104212	0.8010346887377989	0.6852649225125713	0.8604236255611815	0.8313613254191529	0.8413845220251381	1.0	0.10526315789473684	0.0
4205	0.09328814020499115	0.037213125465138275	0.037197716020458495	0.6707717150682947	None	0.16666666666666666	1	0.2	3	0.85	17	0.36666666666666664	0.85	19	17	2	1	0	0.15	3	20	1.4666666666666666	22	0.16666666666666666	1.0	0.577906750781607	0.8382146354359432	0.5795087554104212	0.8988987939884522	0.6852649225125713	0.8355030583368478	0.8313613254191529	0.8603737917498924	1.0	0.10526315789473684	0.0
3434	0.07864318564468145	0.008276994176437683	0.007672595541146975	0.6414741414504876	None	0	0	0.25	3	0.875	14	0.5294117647058824	0.875	17	14	0	1	0	0.11764705882352941	2	17	1.2	18	1.0	0.125	0.745205128975045	0.8760045501933119	0.5795087554104212	0.8337298270847256	0.6661044259407247	0.8732326604385144	0.8313613254191529	0.8620501774984791	1.0	0.11764705882352941	0.0
3318	0.07992619824655064	0.009269516400834659	0.008811059958238355	0.6978074197267685	None	0	0	0.2	3	0.9	18	0.36666666666666664	0.85	19	17	2	1	0	0.15	20	3	1.4666666666666666	22	0.16666666666666666	0.1	0.6740320768805038	0.8891115521096197	0.6102595732851572	0.8414080719769341	0.8707821071493858	0.9308701491503822	0.8568915334770321	0.8925309059770935	1.0	0.5789473684210527	0.0
6651	0.008335975580466583	0.002344773456761929	-0.00016067035266668195	0.9596937807053213	None	0	0	0.2	1	1.0	5	1.0	1.0	6	5	0	2	0	0.14285714285714285	1	7	0.4666666666666667	7	0.6666666666666666	0	0.6640500155638349	0.8106756337089298	0.5770429802525852	0.8109003098646579	0.7193519753772206	0.7921523873977481	0.8034670527955208	0.8047223960871127	0.5833333333333334	0.16666666666666666	0.0
1226	None	None	None	None	None	1.0	1	1.0	5	0.0	0	0.7777777777777778	0	4	0	2	1	0	1.0	3	3	0.4666666666666667	7	0.25	1.0	0	0	0	0	0	0	0	0	0	0	0
5600	0.0938014052136242	0.038872376480201705	0.03884403202613906	0.661546548843885	None	0.16666666666666666	1	0.2	3	0.85	17	0.36666666666666664	0.85	19	17	2	1	0	0.15	3	20	1.4666666666666666	22	0.16666666666666666	1.0	0.7501932803460627	0.8574305534494477	0.5795087554104212	0.8010346887377989	0.6852649225125713	0.8604236255611815	0.8313613254191529	0.8413845220251381	1.0	0.10526315789473684	0.0
468	None	None	None	None	None	0	0	0.5	1	1.0	1	1.0	1.0	2	1	0	1	0	0.3333333333333333	1	3	0.2	3	0.3333333333333333	0	0.739754074562077	0.7190260144391578	0.46599579519135964	0.9484295151953283	0.646607791336227	0.9613945354567723	0.939818354576036	0.9133699950924636	1.0	0.5	0.0
1707	None	None	None	None	None	0.25	1	0.4	4	0.7692307692307693	10	0.38461538461538464	0.7692307692307693	14	10	0	0	0	0.23076923076923078	13	3	1.0	15	0.0	1.0	0.5212781532648088	0.8824084988746822	0.7919888988710856	0.8629126999215045	0.646762225104242	0.8537380157334746	0.8479978670517083	0.8668188310258137	0	0	0.0
3667	0.08917252990746587	0.016626328951923987	0.013494373947458588	0.6889537724346777	None	0	0	0.125	2	0.9047619047619048	19	0.5227272727272727	0.9047619047619048	21	19	1	2	0	0.09090909090909091	2	22	1.5333333333333334	23	0.5	0	0.577906750781607	0.8625301423579678	0.6555955457495936	0.8000577695107844	0.6661044259407247	0.8874200836669177	0.8313613254191529	0.8535339933398723	0.5238095238095238	0.19047619047619047	0.0
5629	0.09904853059600398	0.038736197913314584	0.03867106763903985	0.6471675947100937	None	0.16666666666666666	1	0.2	3	0.85	17	0.36666666666666664	0.85	19	17	2	1	0	0.15	3	20	1.4666666666666666	22	0.16666666666666666	1.0	0.7501932803460627	0.8574305534494477	0.5795087554104212	0.8010346887377989	0.6852649225125713	0.8604236255611815	0.8313613254191529	0.8413845220251381	1.0	0.10526315789473684	0.0
3385	None	None	None	None	None	0	0	0.5	6	0.5	8	0.36	0.375	10	6	7	2	0	0.5	10	5	1.2	18	0.14285714285714285	0.125	0.4745186919847316	0.870564397069566	0.504147513148272	0.9658101158772275	0.8435742705845751	0.9145645532878404	0.9333828120785629	0.9268464702585092	0.65	0.4	0.0
2892	0.0063835222850588255	0.0017891839539098883	0.0004454383976620246	0.9916443314929803	None	1.0	1	0.8	4	0.4	2	0.4666666666666667	0.4	4	2	2	0	0	0.6	3	5	0.4666666666666667	7	0.0	1.0	0.5106079743747753	0.8966954004006435	0.84482854233513	0.9393146692592049	0.37455168831967695	0.7837680026584538	0.8826290181533205	0.8872294102959811	0	0	0.0
1284	None	None	None	None	None	0	0	0.75	3	0.3333333333333333	1	0.8333333333333334	0	1	0	3	1	0	0.6666666666666666	2	3	0.3333333333333333	5	0.1111111111111111	0.6666666666666666	0	0	0	0	0	0	0	0	0	0	0
2246	None	None	None	None	None	0.2	1	0.3076923076923077	4	0.8235294117647058	14	0.3958333333333333	0.7647058823529411	17	13	1	0	0	0.1875	16	3	1.2666666666666666	19	0.0	0.6666666666666666	0.577906750781607	0.8478215665869756	0.6546159148988377	0.9327094401912779	0.6661044259407247	0.8822366420479413	0.8390926820524627	0.8928470268213994	0	0	0.0
2606	None	None	None	None	None	0	0	0.5	3	0.5	3	0.8	0.16666666666666666	4	1	3	1	0	0.4	5	2	0.5333333333333333	8	0.14285714285714285	0.5714285714285714	0.5638929654319973	0.70399972939189	0.5983194916682637	0.8913758684666968	0.6852649225125713	0.7620680547236364	0.7734846835945327	0.7987414860403302	1.0	0.25	0.0
2940	0.002566520711110358	0.0005271583750906346	-0.0004087572140797106	0.9980839588097421	None	0	0	0.42857142857142855	3	0.625	5	0.5555555555555556	0.125	3	1	6	5	0	0.5	6	3	0.6666666666666666	10	0.35714285714285715	0	0.46017020296991545	0.898001668285313	0.33972269123738424	0.8773875391016988	0.29331816205154027	0.7094798961299064	0.6688906863194349	0.8427276733318798	0.3333333333333333	1.0	0.05894749916342275
1875	None	None	None	None	None	0	0	0.3333333333333333	1	1.0	2	1.0	0.5	1	1	2	3	0	0.25	1	4	0.26666666666666666	4	0.375	0	0.29299218996497406	0.5	0.21359405492259165	0.5	0.30029904793000306	0.5	0.5969189303357239	0.5	1.0	1.0	0.780033053120904
2780	0.006470629153502463	0.00372997296778519	0.0037161441886323122	0.9974616214437207	None	0	0	0.4	2	0.6	3	0.5833333333333334	0.2	3	1	3	2	0	0.3333333333333333	6	2	0.4666666666666667	7	0.25	0.8	0.5834650478160897	0.5710983674294792	0.48727869417258	0.9036563937046702	0.6852649225125713	0.6127908244126988	0.6932017752607657	0.730003475222484	0.6666666666666666	0.3333333333333333	0.0
2239	None	None	None	None	None	0	0	0	0	0	0	1.0	0	0	0	0	4	0	1.0	1	1	0.06666666666666667	1	1.0	0	0	0	0	0	0	0	0	0	0	0	0
7252	0.09409545547943444	0.040664776914804274	0.04063819643343184	0.6570174944187173	None	0.16666666666666666	1	0.2	3	0.85	17	0.36666666666666664	0.85	19	17	2	1	0	0.15	3	20	1.4666666666666666	22	0.16666666666666666	1.0	0.7501932803460627	0.8574305534494477	0.5795087554104212	0.8010346887377989	0.6852649225125713	0.8604236255611815	0.8313613254191529	0.8413845220251381	1.0	0.3157894736842105	0.0
2185	None	None	None	None	None	1.0	1	1.0	5	0.0	0	0.7777777777777778	0	3	0	3	1	0	1.0	3	3	0.4666666666666667	7	0.14285714285714285	1.0	0	0	0	0	0	0	0	0	0	0	0
4136	0.09799767655371391	0.029258917556758406	0.029186777173018163	0.6555003317137018	None	0.16666666666666666	1	0.2	3	0.85	17	0.36666666666666664	0.85	19	17	2	1	0	0.15	3	20	1.4666666666666666	22	0.16666666666666666	1.0	0.577906750781607	0.8382146354359432	0.5795087554104212	0.8988987939884522	0.6852649225125713	0.8355030583368478	0.8313613254191529	0.8603737917498924	1.0	0.10526315789473684	0.0
1942	None	None	None	None	None	0.5	1	0.8571428571428571	6	0.125	1	0.5555555555555556	0.125	4	1	5	1	0	0.5	6	3	0.6666666666666666	10	0.09090909090909091	0.75	0.5269244888751841	0.9406112481064249	0.40982972710314325	0.8323100472841399	0.68621813430646	0.8805447753078227	0.9135127342556946	0.8928992882679329	1.0	0.75	0.0
6955	0.09838826574677997	0.03899886764883823	0.03880956025618871	0.6461466170745587	None	0.16666666666666666	1	0.2	3	0.85	17	0.36666666666666664	0.85	19	17	2	1	0	0.15	3	20	1.4666666666666666	22	0.16666666666666666	1.0	0.7501932803460627	0.8574305534494477	0.5795087554104212	0.8010346887377989	0.6852649225125713	0.8604236255611815	0.8313613254191529	0.8413845220251381	1.0	0.10526315789473684	0.0
4902	0.09909996034303623	0.03640499760742387	0.03329893152081786	0.6800780989790948	None	0.16666666666666666	1	0.2	3	0.85	17	0.36666666666666664	0.85	19	17	2	1	0	0.15	3	20	1.4666666666666666	22	0.16666666666666666	1.0	0.577906750781607	0.8353337124118909	0.5795087554104212	0.8988987939884522	0.6852649225125713	0.8355030583368478	0.8313613254191529	0.8595269994397576	1.0	0.10526315789473684	0.0
767	None	None	None	None	None	0	0	0.75	3	0.0	0	0.625	0	0	0	4	4	0	0.5	4	2	0.3333333333333333	5	0.3333333333333333	0.5	0	0	0	0	0	0	0	0	0	0	0
788	None	None	None	None	None	0	0	0.6666666666666666	2	0.5	1	1.0	0	0	0	3	1	0	0.25	4	1	0.26666666666666666	4	0.1	0.6666666666666666	0	0	0	0	0	0	0	0	0	0	0
1298	None	None	None	None	None	0.5	1	0.6666666666666666	4	0.2857142857142857	2	0.6	0.14285714285714285	2	1	6	0	0	0.6	5	3	0.6	9	0.0	0.5	0.37499168808351524	0.9398342061575993	0.32797821421473633	0.9071887054543256	0.8237982024870307	0.8534622172281662	0.9547490411838249	0.9058058182353066	0	0	0.0
220	None	None	None	None	None	0	0	0.5	4	0.5	5	0.4	0.4	5	4	6	4	0	0.8333333333333334	6	5	0.8	12	0.26666666666666666	0.25	0.27960223900674136	0.9700383346570343	0.2657070278844449	0.8678391698977257	0.3654681661276259	0.77949689498456	0.608542378145071	0.900910300216844	0.4	0.4	0.0
1155	None	None	None	None	None	0.75	3	0.7272727272727273	8	0.2857142857142857	4	0.5333333333333333	0.2857142857142857	8	4	7	2	0	0.3	3	10	1.0666666666666667	16	0.14285714285714285	1.0	0.5365501404994987	0.9205469710911358	0.3742115089179962	0.7949550933067902	0.49836466735280666	0.8224888714033692	0.8061031415953781	0.8556211264692597	0.5625	0.625	0.0
978	None	None	None	None	None	0	0	0.5	3	0.5	3	0.5333333333333333	0.3333333333333333	4	2	3	0	0	0.6	5	3	0.5333333333333333	8	0.0	0.5	0.6864396966001438	0.9259087432057352	0.4843075339677861	0.858278764351849	0.18822484112136267	0.9730147199312006	0.891085978422696	0.9332187693611166	0	0	0.0
2206	None	None	None	None	None	0	0	0	0	0	0	1.0	0	0	0	0	2	0	1.0	1	1	0.06666666666666667	1	0.5	0	0	0	0	0	0	0	0	0	0	0	0
458	None	None	None	None	None	0.5	1	0.6666666666666666	4	0.5	3	0.4444444444444444	0.5	7	3	0	0	0	0.5	6	3	0.5333333333333333	8	0.0	1.0	0.5574380804690007	0.894065193105204	0.14543432470929146	0.9500389795579515	0.37262362791396986	0.8871721431688049	0.8482883799848853	0.9152995260294816	0	0	0.0
4130	0.09627673311134448	0.026135687454841187	0.025359433963043992	0.625402150759504	None	0	0	0.06666666666666667	1	1.0	20	1.0	1.0	21	20	0	1	0	0.045454545454545456	1	22	1.4666666666666666	22	0.3333333333333333	0	0.577906750781607	0.8344519232502963	0.5795087554104212	0.8919155172281042	0.6852649225125713	0.8309140459208207	0.8313613254191529	0.8548754730051163	1.0	0.09523809523809523	0.0
4552	0.06530363469380793	0.02409592599231293	0.024095301583869286	0.7048316551118055	None	0.16666666666666666	1	0.21428571428571427	3	0.8333333333333334	15	0.37037037037037035	0.8333333333333334	17	15	2	1	0	0.16666666666666666	3	18	1.3333333333333333	20	0.16666666666666666	1.0	0.6213365493533559	0.8461907504664756	0.5795087554104212	0.9211122576021878	0.7508791125298596	0.847859848104072	0.8313613254191529	0.8765510197982606	1.0	0.11764705882352941	0.0
2161	None	None	None	None	None	0	0	0.5	3	0.3333333333333333	2	0.5	0.3333333333333333	4	2	3	2	0	1.0	4	4	0.5333333333333333	8	0.25	0.5	0.6048483307708248	0.7791872725922979	0.4589514645580479	0.9440065533732256	0.6810462952733313	0.955423422750729	0.8964383342713441	0.9155676520976102	0.75	0.5	0.0
1833	None	None	None	None	None	0.5	2	0.6363636363636364	7	0.35714285714285715	5	0.4	0.35714285714285715	8	5	7	1	0	0.625	8	5	1.0666666666666667	16	0.06666666666666667	0.5	0.7407943992940902	0.8967809414272891	0.3742115089179962	0.877288989573604	0.6010400528572768	0.8976275489604746	0.8411975964111412	0.890906420745873	1.0	0.625	0.0
6680	0.07589910064376704	0.009490994362875647	0.0030006173974007413	0.6529918308935193	None	0.14285714285714285	1	0.23529411764705882	4	0.782608695652174	18	0.3333333333333333	0.6956521739130435	19	16	5	1	0	0.3333333333333333	15	5	1.6666666666666667	25	0.09090909090909091	0.09523809523809523	0.6320066930172198	0.8583869240851245	0.5795087554104212	0.8325216676337835	0.6852649225125713	0.8545881319157206	0.8313613254191529	0.8488406694925034	1.0	0.10526315789473684	0.0
7413	0.09440022025366797	0.039757418005694274	0.039741067381807944	0.6607489651309646	None	0.16666666666666666	1	0.2	3	0.85	17	0.36666666666666664	0.85	19	17	2	1	0	0.15	3	20	1.4666666666666666	22	0.16666666666666666	1.0	0.7501932803460627	0.8574305534494477	0.5795087554104212	0.8010346887377989	0.6852649225125713	0.8604236255611815	0.8313613254191529	0.8413845220251381	1.0	0.10526315789473684	0.0
1620	None	None	None	None	None	0	0	0.75	3	0.5	2	0.5	0.25	2	1	3	1	0	0.75	3	4	0.4	6	0.1111111111111111	1.0	0.7599488150618182	0.7935721211508764	0.3018339482215285	0.84391860248613	0.5260972569310752	0.819957038096103	0.883746806360481	0.8200632480196562	1.0	0	0.0
6858	0.07130725939308576	0.012220625464656439	0.010271132867616287	0.6544837896002269	None	0.2	1	0.23076923076923078	3	0.8235294117647058	14	0.37254901960784315	0.8235294117647058	16	14	2	1	0	0.17647058823529413	3	17	1.2666666666666666	19	0.16666666666666666	1.0	0.7501932803460627	0.8391384528450797	0.593033735931668	0.8030882866251252	0.675684674226648	0.8554196815353885	0.7458929583954982	0.8336564219229999	1.0	0.125	0.0
6559	0.07205371757699688	0.015393047004107277	0.013697089691308468	0.6658669113682902	None	0.2	1	0.23076923076923078	3	0.8235294117647058	14	0.37254901960784315	0.8235294117647058	16	14	2	1	0	0.17647058823529413	3	17	1.2666666666666666	19	0.16666666666666666	1.0	0.777106066574604	0.8342019081764447	0.593033735931668	0.8132257707542887	0.675684674226648	0.8627200758740066	0.7877320514366806	0.8377562085341685	1.0	0.125	0.0
356	None	None	None	None	None	1.0	1	0.8	4	0.4	2	0.4666666666666667	0.4	6	2	0	0	0	0.6	5	3	0.4666666666666667	7	0.0	1.0	0.5659905756201711	0.9000426627704292	0.3540841974771437	0.9350981985074482	0.5917501641347742	0.9297366361233188	0.8791943483914455	0.9229207009868228	0	0	0.0
4428	0.08640751121567417	0.018086904235585097	0.014786398908040501	0.639051430076589	None	0.14285714285714285	1	0.1875	3	0.8636363636363636	19	0.36363636363636365	0.8636363636363636	20	19	3	1	0	0.13636363636363635	3	22	1.6	24	0.1111111111111111	1.0	0.577906750781607	0.8392475216291975	0.5770429802525852	0.9158767519093177	0.7180720175212155	0.830868855711191	0.8313613254191529	0.8673059196739068	1.0	0.1	0.0
7199	0.09887499141738312	0.00975634719323416	0.0007932127281883844	0.5880597178464626	None	0.16666666666666666	1	0.2857142857142857	4	0.7368421052631579	14	0.4117647058823529	0.7368421052631579	17	14	3	2	0	0.17647058823529413	3	17	1.4	21	0.2857142857142857	0	0.577906750781607	0.8387498736725464	0.5795087554104212	0.8166247853430089	0.6852649225125713	0.8634435246282466	0.8313613254191529	0.8405416548599911	0.5588235294117647	0.11764705882352941	0.0
4833	0.09745466061500373	0.032705556768870346	0.03266885456948084	0.6623923776794479	None	0.16666666666666666	1	0.2	3	0.85	17	0.36666666666666664	0.85	19	17	2	1	0	0.15	3	20	1.4666666666666666	22	0.16666666666666666	1.0	0.577906750781607	0.8382146354359432	0.5795087554104212	0.8988987939884522	0.6852649225125713	0.8355030583368478	0.8313613254191529	0.8603737917498924	1.0	0.10526315789473684	0.0
3161	0.007418410285368298	0.003163049667957022	0.002703710133887206	0.9701574486987403	None	0	0	0.5	3	0.5	3	0.6666666666666666	0.3333333333333333	4	2	3	3	0	0.3333333333333333	2	6	0.5333333333333333	8	0.375	0.2857142857142857	0.5638929654319973	0.5732053614745519	0.48727869417258	0.7572923090695004	0.6852649225125713	0.6038833335528394	0.6932017752607657	0.6498018389781112	0.25	0.25	0.0
7136	0.09016219555309053	0.03441452388590517	0.03386925030990322	0.6400296586504882	None	0.16666666666666666	1	0.2	3	0.85	17	0.36666666666666664	0.85	19	17	2	1	0	0.15	3	20	1.4666666666666666	22	0.16666666666666666	1.0	0.7501932803460627	0.8574305534494477	0.5795087554104212	0.8010346887377989	0.6852649225125713	0.8604236255611815	0.8313613254191529	0.8413845220251381	1.0	0.10526315789473684	0.0
2809	2.8782142910902735e-06	6.22960806721252e-08	-7.203314149801513e-09	0.9999966679221457	None	0.5	1	0.8333333333333334	5	0.16666666666666666	1	0.6666666666666666	0	2	0	5	0	0	0.75	4	3	0.5333333333333333	8	0.0	1.0	0	0	0	0	0	0	0	0	0	0	0
5008	0.089644426909998	0.014009266988924038	0.012861188247935482	0.625570603140899	None	0.16666666666666666	1	0.2	3	0.85	17	0.36666666666666664	0.85	19	17	2	1	0	0.15	3	20	1.4666666666666666	22	0.16666666666666666	1.0	0.577906750781607	0.8309501584035415	0.5795087554104212	0.8988987939884522	0.6852649225125713	0.8355030583368478	0.8313613254191529	0.8582530487421552	1.0	0.10526315789473684	0.0
4665	0.1057467688255897	0.025779178327985597	0.023464087093512335	0.6374634723390445	None	0	0	0.14285714285714285	2	0.8947368421052632	17	0.3684210526315789	0.8947368421052632	18	17	2	1	0	0.15789473684210525	3	19	1.4	21	0.14285714285714285	1.0	0.5996216500674815	0.8362261270686911	0.5795087554104212	0.8696385403101146	0.6852649225125713	0.8403031700282135	0.826218594466789	0.8493554719215393	1.0	0.1111111111111111	0.0
2060	None	None	None	None	None	0	0	0.3333333333333333	1	1.0	2	1.0	0	0	0	3	2	0	1.0	2	2	0.26666666666666666	4	0.2	0	0	0	0	0	0	0	0	0	0	0	0
5288	0.08831670426092392	0.029980864817094294	0.028823273989068015	0.6161679667570052	None	0.16666666666666666	1	0.2	3	0.85	17	0.36666666666666664	0.85	19	17	2	1	0	0.15	3	20	1.4666666666666666	22	0.16666666666666666	1.0	0.7501932803460627	0.8574305534494477	0.5795087554104212	0.8010346887377989	0.6852649225125713	0.8604236255611815	0.8313613254191529	0.8413845220251381	1.0	0.10526315789473684	0.0
154	None	None	None	None	None	0	0	0.5	2	0.6666666666666666	2	0.5555555555555556	0	1	0	3	3	0	1.0	3	3	0.3333333333333333	5	0.3333333333333333	0	0	0	0	0	0	0	0	0	0	0	0
6535	0.07168287739279752	0.016049302490257367	0.006565542429242461	0.6364897512388825	None	0.2	1	0.23076923076923078	3	0.8235294117647058	14	0.37254901960784315	0.8235294117647058	16	14	2	1	0	0.17647058823529413	3	17	1.2666666666666666	19	0.16666666666666666	1.0	0.7501932803460627	0.8422737497203687	0.593033735931668	0.8030882866251252	0.675684674226648	0.8554196815353885	0.7464358399335903	0.8347358345388768	1.0	0.125	0.0
549	None	None	None	None	None	0.3333333333333333	1	0.5	4	0.6666666666666666	6	0.34375	0.6666666666666666	8	6	2	0	0	0.5	4	8	0.7333333333333333	11	0.0	0.6666666666666666	0.4979190574563911	0.9289526876412503	0.2838739660000173	0.8581549716033205	0.45153292625226327	0.9212102609826394	0.9224493828250252	0.9069166849903424	0	0	0.0
3815	0.08782240197659834	0.018274705895531998	0.018265194881378316	0.6141166844702042	None	0	0	0.08333333333333333	1	1.0	16	1.0	1.0	17	16	0	1	0	0.05555555555555555	1	18	1.2	18	0.3333333333333333	0	0.6213365493533559	0.8387007591922269	0.5795087554104212	0.7927274804147086	0.6661044259407247	0.8524743188984898	0.8313613254191529	0.8294016902021814	1.0	0.11764705882352941	0.0
2542	None	None	None	None	None	0	0	0.4	2	0.6	3	0.4375	0.4	4	2	2	1	0	1.0	4	4	0.4666666666666667	7	0.16666666666666666	0.6666666666666666	0.5979498292246085	0.9180497396011759	0.6259639976538853	0.9123688659645417	0.7283305691341072	0.6920421578659596	0.7892709384396944	0.8648585191423511	1.0	0.25	0.0
6122	0.09809099914604782	0.039210153926621465	0.03908085344022487	0.6483059403249986	None	0.16666666666666666	1	0.2	3	0.85	17	0.36666666666666664	0.85	19	17	2	1	0	0.15	3	20	1.4666666666666666	22	0.16666666666666666	1.0	0.7501932803460627	0.8574305534494477	0.5795087554104212	0.8010346887377989	0.6852649225125713	0.8604236255611815	0.8313613254191529	0.8413845220251381	1.0	0.21052631578947367	0.0
2548	None	None	None	None	None	0	0	0.3	3	0.7692307692307693	10	0.5555555555555556	0.6923076923076923	11	9	3	0	0	0.3333333333333333	9	3	1.0	15	0.0	0.14285714285714285	0.6441387090765538	0.8447659205960604	0.5745772050947491	0.9041645520989765	0.8115588102806814	0.9269852549076151	0.7884015117130354	0.8965927617355994	0	0	0.0
670	None	None	None	None	None	0	0	0.75	3	0.5	2	0.6	0	1	0	4	4	0	0.4	5	2	0.4	6	0.36363636363636365	0.5	0	0	0	0	0	0	0	0	0	0	0
1334	None	None	None	None	None	0	0	0.8	4	0.2	1	0.5833333333333334	0.2	4	1	2	1	0	0.75	3	4	0.4666666666666667	7	0.2	0.6666666666666666	0.8859411677846225	0.5943444754929628	0.3859303387381291	0.9335264056655128	0.4849295720769426	0.8618820845259308	0.9407059730013294	0.8345711253217345	1.0	0.75	0.0
2682	None	None	None	None	None	0	0	0.625	5	0.3	3	0.48	0.3	5	3	6	0	0	1.0	5	5	0.8	12	0.0	0.6666666666666666	0.4635443811133868	0.8309161181042143	0.6367979293301518	0.9446144709704078	0.6361931712611055	0.8733746415080379	0.6932384671170343	0.8928231344363409	0	0	0.0
2108	None	None	None	None	None	0	0	0.4	4	0.5384615384615384	7	0.5357142857142857	0.38461538461538464	6	5	8	1	0	0.5714285714285714	4	7	1.0	15	0.05263157894736842	0.5	0.5365501404994987	0.9298558462781468	0.6102595732851572	0.8196682660247528	0.6010400528572768	0.9139008200261076	0.79140144327697	0.89600473101339	1.0	0.8333333333333334	0.0
6984	0.09808207198873896	0.041342507268918444	0.04132007265583419	0.6573596887963045	None	0.16666666666666666	1	0.2	3	0.85	17	0.36666666666666664	0.85	19	17	2	1	0	0.15	3	20	1.4666666666666666	22	0.16666666666666666	1.0	0.7501932803460627	0.8574305534494477	0.5795087554104212	0.8010346887377989	0.6852649225125713	0.8604236255611815	0.8313613254191529	0.8413845220251381	1.0	0.10526315789473684	0.0
4828	0.09509308421739039	0.0318933819622495	0.031868605321463975	0.6611104668518316	None	0.16666666666666666	1	0.2	3	0.85	17	0.36666666666666664	0.85	19	17	2	1	0	0.15	3	20	1.4666666666666666	22	0.16666666666666666	1.0	0.577906750781607	0.8382146354359432	0.5795087554104212	0.8988987939884522	0.6852649225125713	0.8355030583368478	0.8313613254191529	0.8603737917498924	1.0	0.10526315789473684	0.0
244	None	None	None	None	None	0.4	4	0.45454545454545453	10	0.5333333333333333	16	0.3137254901960784	0.4666666666666667	19	14	12	1	0	0.35294117647058826	6	17	2.1333333333333333	32	0.043478260869565216	0.4	0.6929848110171195	0.8923202996425266	0.5745772050947491	0.8060231003807724	0.5139899662708197	0.861906840075409	0.79140144327697	0.8569377404168729	1.0	0.47368421052631576	0.0
5088	0.09564390527269734	0.034944689793638684	0.03483372704498945	0.6593343525130733	None	0.16666666666666666	1	0.2	3	0.85	17	0.36666666666666664	0.85	19	17	2	1	0	0.15	3	20	1.4666666666666666	22	0.16666666666666666	1.0	0.577906750781607	0.8382146354359432	0.5795087554104212	0.8988987939884522	0.6852649225125713	0.8355030583368478	0.8313613254191529	0.8603737917498924	1.0	0.10526315789473684	0.0
7381	0.09928874987314067	0.02882676736731979	0.02765283717310519	0.6187642054832876	None	0.16666666666666666	1	0.2	3	0.85	17	0.36666666666666664	0.85	19	17	2	1	0	0.15	3	20	1.4666666666666666	22	0.16666666666666666	1.0	0.577906750781607	0.8900855786673837	0.5795087554104212	0.8687530047993234	0.6661044259407247	0.8340580186678633	0.8313613254191529	0.8659273711787703	1.0	0.10526315789473684	0.0
1257	None	None	None	None	None	0	0	0.3	3	0.8333333333333334	10	0.42424242424242425	0.75	12	9	1	1	0	0.2727272727272727	11	3	0.9333333333333333	14	0.3333333333333333	0.16666666666666666	0.6342425748832807	0.8370447271329872	0.5795087554104212	0.9506843193241321	0.6661044259407247	0.8929396100720892	0.8589405924847016	0.9036820191169512	1.0	0	0.0
1653	None	None	None	None	None	0	0	0.6666666666666666	2	0.5	1	1.0	0	0	0	3	2	0	1.0	2	2	0.26666666666666666	4	0.2	0	0	0	0	0	0	0	0	0	0	0	0
6860	0.09822323512089819	0.02977768821943353	0.02756422031383875	0.6183297137405321	None	0.16666666666666666	1	0.2	3	0.85	17	0.36666666666666664	0.85	19	17	2	1	0	0.15	3	20	1.4666666666666666	22	0.16666666666666666	1.0	0.577906750781607	0.8900855786673837	0.5795087554104212	0.8687530047993234	0.6661044259407247	0.8340580186678633	0.8313613254191529	0.8659273711787703	1.0	0.10526315789473684	0.0
3708	0.09324748713828145	0.018037700629543896	0.016668291188404197	0.7305547913790966	None	0	0	0.0625	1	1.0	22	1.0	1.0	23	22	0	1	0	0.041666666666666664	1	24	1.6	24	0.3333333333333333	0	0.577906750781607	0.8830740818372604	0.7258958657990637	0.7945475944653869	0.8115588102806814	0.8693912932067128	0.8313613254191529	0.8527922965202036	1.0	0.08695652173913043	0.0
2907	0.018421377612141774	0.0027458422479550697	-0.0016521372760723006	0.9368180325316886	None	0	0	0.4	4	0.6153846153846154	8	0.26785714285714285	0.5384615384615384	10	7	4	3	0	0.875	8	7	1.0	15	0.3333333333333333	0.4	0.5638929654319973	0.8061813537010478	0.48727869417258	0.9384449328855439	0.7508791125298596	0.8746611725254332	0.8473272411566442	0.8839963457065461	0.4	0.5	0.0
324	None	None	None	None	None	0.5	3	0.5	7	0.5	9	0.47619047619047616	0.5	13	9	6	1	0	0.8571428571428571	7	6	1.3333333333333333	20	0.08333333333333333	0.14285714285714285	0.7501932803460627	0.8994765366636039	0.5745772050947491	0.8062854420085167	0.6010400528572768	0.8790784123158689	0.79140144327697	0.866118721809965	1.0	0.6923076923076923	0.0
5946	0.09122916823132751	0.031037233658477475	0.030883728252962664	0.6149401707707443	None	0.16666666666666666	1	0.2	3	0.85	17	0.36666666666666664	0.85	19	17	2	1	0	0.15	3	20	1.4666666666666666	22	0.16666666666666666	1.0	0.7501932803460627	0.8574305534494477	0.5795087554104212	0.8010346887377989	0.6852649225125713	0.8604236255611815	0.8313613254191529	0.8413845220251381	1.0	0.10526315789473684	0.0
3247	0.006806294731867051	0.003386491046658775	0.003356999819018968	0.997682358635528	None	0	0	0.4	2	0.6	3	0.5833333333333334	0.2	3	1	3	2	0	0.3333333333333333	6	2	0.4666666666666667	7	0.25	0.8	0.5834650478160897	0.5710983674294792	0.48727869417258	0.9036563937046702	0.6852649225125713	0.6127908244126988	0.6932017752607657	0.730003475222484	0.6666666666666666	0.3333333333333333	0.0
5173	0.09361173037487214	0.02799433090555164	0.027956839366779025	0.6564312989593246	None	0.16666666666666666	1	0.2	3	0.85	17	0.36666666666666664	0.85	19	17	2	1	0	0.15	3	20	1.4666666666666666	22	0.16666666666666666	1.0	0.577906750781607	0.8382146354359432	0.5795087554104212	0.8988987939884522	0.6852649225125713	0.8355030583368478	0.8313613254191529	0.8603737917498924	1.0	0.10526315789473684	0.0
5314	0.09442912488245288	0.035200782746622104	0.03519346769653465	0.6648261715119291	None	0.16666666666666666	1	0.2	3	0.85	17	0.36666666666666664	0.85	19	17	2	1	0	0.15	3	20	1.4666666666666666	22	0.16666666666666666	1.0	0.577906750781607	0.8382146354359432	0.5795087554104212	0.8988987939884522	0.6852649225125713	0.8355030583368478	0.8313613254191529	0.8603737917498924	1.0	0.10526315789473684	0.0
5816	0.09483487558955636	0.04124251231418712	0.041180165864752274	0.6510313319276037	None	0.16666666666666666	1	0.2	3	0.85	17	0.36666666666666664	0.85	19	17	2	1	0	0.15	3	20	1.4666666666666666	22	0.16666666666666666	1.0	0.7501932803460627	0.8574305534494477	0.5795087554104212	0.8010346887377989	0.6852649225125713	0.8604236255611815	0.8313613254191529	0.8413845220251381	1.0	0.10526315789473684	0.0
4671	0.09556696081922185	0.025513980375241344	0.025488019550537772	0.6537439465189052	None	0.16666666666666666	1	0.2	3	0.85	17	0.36666666666666664	0.85	19	17	2	1	0	0.15	3	20	1.4666666666666666	22	0.16666666666666666	1.0	0.577906750781607	0.8382146354359432	0.5795087554104212	0.8988987939884522	0.6852649225125713	0.8355030583368478	0.8313613254191529	0.8603737917498924	1.0	0.10526315789473684	0.0
2727	0.006809570761131613	0.003777366465374979	0.003476802429875223	0.9897467087461407	None	0.25	1	0.6363636363636364	7	0.2857142857142857	4	0.5333333333333333	0.21428571428571427	9	3	6	0	0	0.8333333333333334	5	6	1.0666666666666667	16	0.0	0.5	0.25245800972737614	0.8541571439247772	0.21359405492259165	0.9519222292866731	0.30029904793000306	0.9177240950298724	0.7138187814629581	0.9159350542374558	0	0	0.0
4935	0.09492767719580145	0.03289360538221836	0.03281076615402816	0.660095777592812	None	0.16666666666666666	1	0.2	3	0.85	17	0.36666666666666664	0.85	19	17	2	1	0	0.15	3	20	1.4666666666666666	22	0.16666666666666666	1.0	0.577906750781607	0.8382146354359432	0.5795087554104212	0.8988987939884522	0.6852649225125713	0.8355030583368478	0.8313613254191529	0.8603737917498924	1.0	0.10526315789473684	0.0
3264	0.058604355028445354	0.006553739830354506	0.006396937071029878	0.8981286352226319	None	0	0	0.35	7	0.5555555555555556	15	0.24166666666666667	0.4444444444444444	15	12	13	2	0	0.8333333333333334	10	12	1.9333333333333333	29	0.07407407407407407	0	0.3664655321832741	0.7389151989878037	0.21359405492259165	0.9404766869309349	0.6010400528572768	0.8866401675482719	0.7138187814629581	0.8757091472103797	0.5333333333333333	0.6	0.0
4289	0.0965435421993231	0.032596048065811595	0.03255358522854798	0.6639005813647192	None	0.16666666666666666	1	0.2	3	0.85	17	0.36666666666666664	0.85	19	17	2	1	0	0.15	3	20	1.4666666666666666	22	0.16666666666666666	1.0	0.577906750781607	0.8382146354359432	0.5795087554104212	0.8988987939884522	0.6852649225125713	0.8355030583368478	0.8313613254191529	0.8603737917498924	1.0	0.10526315789473684	0.0
2817	0.008570986072835383	0.0015034388161762372	-0.0014828061083023913	0.9670611699967124	None	0	0	0.2	1	1.0	5	0.5833333333333334	0.6	3	3	3	1	0	0.75	3	4	0.4666666666666667	7	0.1	0	0.4787546844442163	0.5	0.8970400000768942	0.5	0.37455168831967695	0.5	0.905326590013103	0.5	1.0	0.6666666666666666	0.0
1676	None	None	None	None	None	0	0	1.0	2	0.0	0	0.75	0	1	0	1	2	0	1.0	2	2	0.2	3	0.4	0	0	0	0	0	0	0	0	0	0	0	0
854	None	None	None	None	None	0	0	0.3333333333333333	1	1.0	2	1.0	0.5	2	1	1	0	0	0.25	1	4	0.26666666666666666	4	0.0	0	0.6383453338007705	0.9003108671764173	0.6047551225840744	0.5123340978572677	0.23928782038344285	0.658452829749692	0.8831786474669135	0.7248827027941586	0	0	0.0
1556	None	None	None	None	None	0	0	0.4166666666666667	5	0.625	10	0.42857142857142855	0.625	14	10	3	0	0	0.21428571428571427	3	14	1.2	18	0.0	0.5	0.5603782483273217	0.8445120695818845	0.6018320303112211	0.9266478520980963	0.6090342352127168	0.8802466327806573	0.820537599186615	0.8883919820722211	0	0	0.0
7428	0.09508511513483729	0.03966339274439242	0.0396607966619798	0.6642756553718787	None	0.16666666666666666	1	0.2	3	0.85	17	0.36666666666666664	0.85	19	17	2	1	0	0.15	3	20	1.4666666666666666	22	0.16666666666666666	1.0	0.7501932803460627	0.8574305534494477	0.5795087554104212	0.8010346887377989	0.6852649225125713	0.8604236255611815	0.8313613254191529	0.8413845220251381	1.0	0.10526315789473684	0.0
4048	0.028498471910737903	0.00959912153945541	-0.0060898657618882685	0.9430624059290477	None	0	0	0.3333333333333333	3	0.7272727272727273	8	0.5909090909090909	0.7272727272727273	10	8	2	1	0	0.18181818181818182	11	2	0.8666666666666667	13	0.16666666666666666	0	0.5567698282791773	0.7262980248868465	0.48556311571808336	0.940712242655714	0.8565622476626306	0.8727987463720164	0.8313613254191529	0.8686068369320734	1.0	0.1	0.0
2838	1.2653448058039271e-08	1.1801350310149587e-08	6.84081179465363e-09	0.9999984862980725	None	0	0	0.75	3	0.3333333333333333	1	0.8333333333333334	0	0	0	4	2	0	0.6666666666666666	2	3	0.3333333333333333	5	0.16666666666666666	0.6666666666666666	0	0	0	0	0	0	0	0	0	0	0
709	None	None	None	None	None	0	0	0.625	5	0.4	4	0.48	0.3	6	3	5	4	0	1.0	5	5	0.8	12	0.36363636363636365	0.2857142857142857	0.7501932803460627	0.8108452791856975	0.6873434545362224	0.8902016066381333	0.822615047441079	0.6620735637683468	0.7414943446838472	0.8032850891235583	0.25	0.6666666666666666	0.0
2337	None	None	None	None	None	0	0	0.6666666666666666	4	0.3333333333333333	2	0.6666666666666666	0.3333333333333333	3	2	4	0	0	0.75	4	3	0.5333333333333333	8	0.0	0.8	0.7479318327632856	0.7576677007281277	0.5376784641614046	0.9650145829023524	0.49842256108190436	0.9291977837156395	0.730308495622745	0.9124449002984621	0	0	0.0
4152	0.09724395062322812	0.029646207199127615	0.02956978819386913	0.6556642123672396	None	0.16666666666666666	1	0.2	3	0.85	17	0.36666666666666664	0.85	19	17	2	1	0	0.15	3	20	1.4666666666666666	22	0.16666666666666666	1.0	0.577906750781607	0.8382146354359432	0.5795087554104212	0.8988987939884522	0.6852649225125713	0.8355030583368478	0.8313613254191529	0.8603737917498924	1.0	0.10526315789473684	0.0
5239	0.09531558960780312	0.038065985593728285	0.03804431979935243	0.6715467484185049	None	0.16666666666666666	1	0.2	3	0.85	17	0.36666666666666664	0.85	19	17	2	1	0	0.15	3	20	1.4666666666666666	22	0.16666666666666666	1.0	0.577906750781607	0.8382146354359432	0.5795087554104212	0.8988987939884522	0.6852649225125713	0.8355030583368478	0.8313613254191529	0.8603737917498924	1.0	0.10526315789473684	0.0
6659	0.09371671766324728	0.03781151739379456	0.037410053885649226	0.6464864114621545	None	0.16666666666666666	1	0.2	3	0.85	17	0.36666666666666664	0.85	19	17	2	1	0	0.15	3	20	1.4666666666666666	22	0.16666666666666666	1.0	0.7501932803460627	0.8574305534494477	0.5795087554104212	0.8010346887377989	0.6852649225125713	0.8604236255611815	0.8313613254191529	0.8413845220251381	1.0	0.3157894736842105	0.0
2600	0.010293592584913127	0.0004607827337118226	2.3320729095294874e-05	0.9470948735987822	None	0	0	0.25	1	1.0	4	1.0	1.0	5	4	0	1	0	0.16666666666666666	6	1	0.4	6	0.3333333333333333	0	0.4787546844442163	0.6726306694920223	0.8970400000768942	0.7897569635111837	0.37455168831967695	0.9528062349673188	0.905326590013103	0.8432889617779652	1.0	0.8	0.0
2519	None	None	None	None	None	0	0	0.2222222222222222	2	0.8181818181818182	9	0.28888888888888886	0.7272727272727273	9	8	3	3	0	0.5555555555555556	5	9	0.8666666666666667	13	0.3333333333333333	0	0.5035916017001085	0.8292992995927909	0.8465766482782968	0.8954138150215393	0.8052947856594809	0.9093880418216475	0.8833694939608095	0.8819863759255269	0.5555555555555556	0.2222222222222222	0.0
3759	0.0877985920124608	0.01970506788409692	0.01968098822451241	0.6164346647923981	None	0	0	0.08333333333333333	1	1.0	16	1.0	1.0	17	16	0	1	0	0.05555555555555555	1	18	1.2	18	0.3333333333333333	0	0.6213365493533559	0.8387007591922269	0.5795087554104212	0.7927274804147086	0.6661044259407247	0.8524743188984898	0.8313613254191529	0.8294016902021814	1.0	0.11764705882352941	0.0
486	None	None	None	None	None	1.0	1	0.8	4	0.4	2	0.4375	0.4	4	2	2	0	0	1.0	4	4	0.4666666666666667	7	0.0	0.6666666666666666	0.7296508637383132	0.8177349627999564	0.3216530145289	0.9606772333802354	0.714977338332524	0.889968321272517	0.9343121264390125	0.9057184459042401	0	0	0.0
1892	None	None	None	None	None	1.0	1	0.6	3	0.4	2	0.4375	0.4	2	2	4	2	0	1.0	4	4	0.4666666666666667	7	0.16666666666666666	0.6666666666666666	0.37499168808351524	0.9398342061575993	0.25790236285684165	0.618933708581309	0.8794685589913144	0.7466308617805836	0.952425306329172	0.8081627209150046	0.75	1.0	0.0
852	None	None	None	None	None	0	0	0.75	3	0.5	2	0.5	0	1	0	4	5	0	0.75	4	3	0.4	6	0.45454545454545453	1.0	0	0	0	0	0	0	0	0	0	0	0
5506	0.12025713054940998	0.027741108968317024	0.026989388427006794	0.6481971527806212	None	0.14285714285714285	1	0.17647058823529413	3	0.8695652173913043	20	0.36231884057971014	0.8695652173913043	22	20	2	1	0	0.13043478260869565	3	23	1.6666666666666667	25	0.16666666666666666	1.0	0.5877447469869617	0.8358807232803878	0.5745772050947491	0.8763126825960118	0.6852649225125713	0.9452856012669137	0.8313613254191529	0.8952074655606834	1.0	0.09090909090909091	0.0
7335	0.10449665678252938	0.037934959102040214	0.03647698687926161	0.6517804551657504	None	0.16666666666666666	1	0.2	3	0.85	17	0.36666666666666664	0.85	19	17	2	1	0	0.15	3	20	1.4666666666666666	22	0.16666666666666666	1.0	0.577906750781607	0.8900855786673837	0.5795087554104212	0.8687530047993234	0.6661044259407247	0.8340580186678633	0.8313613254191529	0.8659273711787703	1.0	0.10526315789473684	0.0
2983	0.06860232351661351	0.0040854315894286826	0.004079352783736329	0.8533259641428003	None	0.1111111111111111	1	0.3	6	0.7037037037037037	19	0.19333333333333333	0.6666666666666666	23	18	5	0	0	0.6666666666666666	10	15	1.9333333333333333	29	0.0	0.24	0.36776244797342683	0.8409317186190826	0.49761075491842244	0.9337875411620075	0.6010400528572768	0.9103994930589635	0.7138187814629581	0.9011462945541713	0	0	0.0
6138	0.0951208327548126	0.03980147194334372	0.03980055874437929	0.6626579081266866	None	0.16666666666666666	1	0.2	3	0.85	17	0.36666666666666664	0.85	19	17	2	1	0	0.15	3	20	1.4666666666666666	22	0.16666666666666666	1.0	0.7501932803460627	0.8574305534494477	0.5795087554104212	0.8010346887377989	0.6852649225125713	0.8604236255611815	0.8313613254191529	0.8413845220251381	1.0	0	0.0
4609	0.0977460973702442	0.029704015378032272	0.029677030612118196	0.6583035856482097	None	0.16666666666666666	1	0.2	3	0.85	17	0.36666666666666664	0.85	19	17	2	1	0	0.15	3	20	1.4666666666666666	22	0.16666666666666666	1.0	0.577906750781607	0.8382146354359432	0.5795087554104212	0.8988987939884522	0.6852649225125713	0.8355030583368478	0.8313613254191529	0.8603737917498924	1.0	0.10526315789473684	0.0
5696	0.07737548947293299	0.015045028152137258	0.013813844865941236	0.6006640981091205	None	0	0	0.0625	1	1.0	22	0.21052631578947367	0.9545454545454546	21	21	2	1	0	0.3157894736842105	6	19	1.6	24	0.125	0	0.6213365493533559	0.857716135510876	0.5795087554104212	0.7958163481118085	0.6852649225125713	0.8422905988553817	0.8313613254191529	0.8335117258999556	1.0	0.09523809523809523	0.0
6814	0.09107380889350239	0.02983929346097428	0.02913589430836695	0.6180963864667155	None	0.16666666666666666	1	0.2	3	0.85	17	0.36666666666666664	0.85	19	17	2	1	0	0.15	3	20	1.4666666666666666	22	0.16666666666666666	1.0	0.7501932803460627	0.8574305534494477	0.5795087554104212	0.8010346887377989	0.6852649225125713	0.8604236255611815	0.8313613254191529	0.8413845220251381	1.0	0.10526315789473684	0.0
7031	0.08826919428849272	0.01743091848227203	0.006648855392577901	0.6608522469553372	None	0	0	0.13333333333333333	2	0.9	18	0.5238095238095238	0.9	19	18	2	1	0	0.09523809523809523	2	21	1.4666666666666666	22	0.14285714285714285	0	0.577906750781607	0.8900855786673837	0.5795087554104212	0.8687530047993234	0.6661044259407247	0.8340580186678633	0.8313613254191529	0.8659273711787703	1.0	0.10526315789473684	0.0
1516	None	None	None	None	None	0	0	0.5	3	0.3333333333333333	2	0.5333333333333333	0.3333333333333333	3	2	4	1	0	0.6	3	5	0.5333333333333333	8	0.09090909090909091	0.3333333333333333	0.5585083821183294	0.7778469182407526	0.7646493011351907	0.7151677519677362	0.7932530721450839	0.7793667531245445	0.5659987665305174	0.7586428328035125	1.0	0.6666666666666666	0.0
4120	0.09192868496359241	0.03386906728209605	0.03375782276134717	0.6633319857315352	None	0.16666666666666666	1	0.2	3	0.85	17	0.36666666666666664	0.85	19	17	2	1	0	0.15	3	20	1.4666666666666666	22	0.16666666666666666	1.0	0.577906750781607	0.8382146354359432	0.5795087554104212	0.8988987939884522	0.6852649225125713	0.8355030583368478	0.8313613254191529	0.8603737917498924	1.0	0.10526315789473684	0.0
4873	0.09547059132786034	0.03766066582992527	0.03761521467915482	0.6748481395800792	None	0.16666666666666666	1	0.2	3	0.85	17	0.36666666666666664	0.85	19	17	2	1	0	0.15	3	20	1.4666666666666666	22	0.16666666666666666	1.0	0.577906750781607	0.8382146354359432	0.5795087554104212	0.8988987939884522	0.6852649225125713	0.8355030583368478	0.8313613254191529	0.8603737917498924	1.0	0.10526315789473684	0.0
6081	0.09538459119427684	0.04025640049629337	0.04025639571525894	0.6542128970665426	None	0.16666666666666666	1	0.2	3	0.85	17	0.36666666666666664	0.85	19	17	2	1	0	0.15	3	20	1.4666666666666666	22	0.16666666666666666	1.0	0.7501932803460627	0.8574305534494477	0.5795087554104212	0.8010346887377989	0.6852649225125713	0.8604236255611815	0.8313613254191529	0.8413845220251381	1.0	0.10526315789473684	0.0
2700	0.0023929233669095396	0.00010554906061476863	6.057056776066319e-05	0.9988891003623539	None	0.5	1	0.8333333333333334	5	0.2857142857142857	2	0.5625	0	2	0	6	4	0	1.0	4	4	0.6	9	0.2857142857142857	0.4	0	0	0	0	0	0	0	0	0	0	0
1305	None	None	None	None	None	0.5	1	0.5714285714285714	4	0.375	3	0.4166666666666667	0.375	5	3	4	0	0	0.6666666666666666	6	4	0.6666666666666666	10	0.0	0.5	0.7309419770974334	0.8168205188581378	0.39471584994821746	0.7662289328569404	0.7315698699108952	0.9648969699501787	0.8782471325073368	0.8806509027432626	0	0	0.0
5325	0.09552012834595187	0.03799293665899467	0.03795779486874151	0.6737732120015996	None	0.16666666666666666	1	0.2	3	0.85	17	0.36666666666666664	0.85	19	17	2	1	0	0.15	3	20	1.4666666666666666	22	0.16666666666666666	1.0	0.577906750781607	0.8382146354359432	0.5795087554104212	0.8988987939884522	0.6852649225125713	0.8355030583368478	0.8313613254191529	0.8603737917498924	1.0	0.10526315789473684	0.0
7488	0.0861594226637463	0.02213408650083904	0.01561143694148769	0.5931886422880182	None	0.16666666666666666	1	0.2	3	0.85	17	0.36666666666666664	0.85	19	17	2	1	0	0.15	3	20	1.4666666666666666	22	0.16666666666666666	1.0	0.7501932803460627	0.8634017504469179	0.5795087554104212	0.8010346887377989	0.6852649225125713	0.8717233018280826	0.8313613254191529	0.8478234063573017	1.0	0.10526315789473684	0.0
7483	0.09522108215594209	0.03576556571143035	0.03542507006595823	0.6430258807122885	None	0.16666666666666666	1	0.2	3	0.85	17	0.36666666666666664	0.85	19	17	2	1	0	0.15	3	20	1.4666666666666666	22	0.16666666666666666	1.0	0.7501932803460627	0.8574305534494477	0.5795087554104212	0.8010346887377989	0.6852649225125713	0.8604236255611815	0.8313613254191529	0.8413845220251381	1.0	0.10526315789473684	0.0
7326	0.09774830147831069	0.04241779529146677	0.04241052818064173	0.660411149560831	None	0.16666666666666666	1	0.2	3	0.85	17	0.36666666666666664	0.85	19	17	2	1	0	0.15	3	20	1.4666666666666666	22	0.16666666666666666	1.0	0.7501932803460627	0.8574305534494477	0.5795087554104212	0.8010346887377989	0.6852649225125713	0.8604236255611815	0.8313613254191529	0.8413845220251381	1.0	0.10526315789473684	0.0
7396	0.09567662192426209	0.019346624428536956	0.013888294161593238	0.5745758881605805	None	0.16666666666666666	1	0.2	3	0.85	17	0.36666666666666664	0.85	19	17	2	1	0	0.15	3	20	1.4666666666666666	22	0.16666666666666666	1.0	0.7501932803460627	0.859981499720673	0.5795087554104212	0.8010346887377989	0.6852649225125713	0.8604236255611815	0.8313613254191529	0.8423176099094465	1.0	0.10526315789473684	0.0
7197	0.09414700082987372	0.04118041377338864	0.04113645471235585	0.6592280956269863	None	0.16666666666666666	1	0.2	3	0.85	17	0.36666666666666664	0.85	19	17	2	1	0	0.15	3	20	1.4666666666666666	22	0.16666666666666666	1.0	0.7501932803460627	0.8574305534494477	0.5795087554104212	0.8010346887377989	0.6852649225125713	0.8604236255611815	0.8313613254191529	0.8413845220251381	1.0	0.10526315789473684	0.0
103	None	None	None	None	None	1.0	1	0.8	4	0.4	2	0.4666666666666667	0.4	4	2	2	0	0	0.6	5	3	0.4666666666666667	7	0.0	1.0	0.7296508637383132	0.8177349627999564	0.3216530145289	0.9606772333802354	0.714977338332524	0.889968321272517	0.9343121264390125	0.9057184459042401	0	0	0.0
91	None	None	None	None	None	0.16666666666666666	1	0.42857142857142855	6	0.5789473684210527	11	0.2727272727272727	0.42105263157894735	9	8	11	3	0	0.6363636363636364	11	7	1.4	21	0.12	0.2857142857142857	0.9163095270430655	0.9552203712379028	0.66382207377445	0.8551717965072474	0.6900371503696192	0.9311682311087911	0.9382537720320422	0.9227448479871161	0.1111111111111111	0.2222222222222222	0.0
5276	0.09701392336070883	0.03694206009250627	0.036448140966263136	0.6431600394288541	None	0.16666666666666666	1	0.2	3	0.85	17	0.36666666666666664	0.85	19	17	2	1	0	0.15	3	20	1.4666666666666666	22	0.16666666666666666	1.0	0.7501932803460627	0.8574305534494477	0.5795087554104212	0.8010346887377989	0.6852649225125713	0.8604236255611815	0.8313613254191529	0.8413845220251381	1.0	0.10526315789473684	0.0
1801	None	None	None	None	None	0	0	1.0	2	0.0	0	1.0	0	1	0	1	2	0	0.3333333333333333	1	3	0.2	3	0.4	1.0	0	0	0	0	0	0	0	0	0	0	0
6887	0.09520264475083415	0.02606508161302745	0.02505459362878107	0.6283255206667219	None	0.16666666666666666	1	0.21428571428571427	3	0.8333333333333334	15	0.37037037037037035	0.8333333333333334	17	15	2	1	0	0.16666666666666666	3	18	1.3333333333333333	20	0.16666666666666666	1.0	0.7501932803460627	0.8603696606195688	0.593033735931668	0.7916514766874061	0.8115588102806814	0.8723772066942683	0.8313613254191529	0.8444614106027621	1.0	0.11764705882352941	0.0
628	None	None	None	None	None	0	0	0.5	3	0.5714285714285714	4	0.375	0.5714285714285714	6	4	2	0	0	0.6666666666666666	6	4	0.6	9	0.0	0	0.508489978145033	0.8518381746785519	0.11286007956259443	0.9539606312766088	0.6891495683988094	0.8317483675134316	0.9290746318286288	0.8934137641503777	0	0	0.0
2708	0.0019556987428568044	0.0006914952056753841	-3.758928591513068e-05	0.9928934398745668	None	0.25	1	0.6	6	0.38461538461538464	5	0.46875	0.23076923076923078	6	3	8	6	0	0.5	8	4	1.0	15	0.35294117647058826	0.5454545454545454	0.3229070006529347	0.8825066774464914	0.6102595732851572	0.7526398112643288	0.553526536212637	0.6699584797500736	0.7760244794220172	0.7822865104092455	0.16666666666666666	1.0	0.0
1383	None	None	None	None	None	0	0	0.3333333333333333	3	0.8181818181818182	9	0.3939393939393939	0.7272727272727273	10	8	2	1	0	0.2727272727272727	11	3	0.8666666666666667	13	0.16666666666666666	1.0	0.6740320768805038	0.9118466325090558	0.8312978367673285	0.9312831744504693	0.9401813281485092	0.8662455706359087	0.9089890750280929	0.9063936359293993	1.0	0	0.0
3206	0.036056311081190166	0.01095625049902068	0.008839465274204638	0.6237528226404598	None	0	0	0.25	2	0.8888888888888888	8	0.55	0.8888888888888888	9	8	1	1	0	0.2	2	10	0.7333333333333333	11	0.2	0	0.47938074661398977	0.7038813018379338	0.48727869417258	0.8488256408488676	0.6661044259407247	0.9128399646223839	0.6925025570254877	0.8384438222652616	1.0	0.3333333333333333	0.0
5669	0.09990367536817947	0.036940962798825035	0.034981025255590485	0.6554916381715976	None	0.16666666666666666	1	0.2	3	0.85	17	0.36666666666666664	0.85	19	17	2	1	0	0.15	3	20	1.4666666666666666	22	0.16666666666666666	1.0	0.577906750781607	0.8900855786673837	0.5795087554104212	0.8687530047993234	0.6661044259407247	0.8340580186678633	0.8313613254191529	0.8659273711787703	1.0	0.10526315789473684	0.0
1931	None	None	None	None	None	0	0	0.4	2	0.8	4	1.0	0.8	5	4	1	0	0	0.14285714285714285	7	1	0.4666666666666667	7	0.0	0.3333333333333333	0.3229070006529347	0.9171780836625596	0.6102595732851572	0.8174268480149219	0.6010400528572768	0.8671742345801954	0.825525178985565	0.8728733944873247	0	0	0.0
3366	None	None	None	None	None	0	0	0.07142857142857142	1	1.0	19	0.2916666666666667	0.7368421052631579	14	14	6	2	0	0.5	6	12	1.4	21	0.125	0	0.6740320768805038	0.8531865087627994	0.7998013773240018	0.8945485422568247	0.8565622476626306	0.8988730762248976	0.8313613254191529	0.8836594083855077	0.5357142857142857	0.2857142857142857	0.0
3933	0.1238257711526423	0.028435205519752618	0.028261758275297425	0.6781690149970492	None	0.16666666666666666	1	0.2	3	0.85	17	0.36666666666666664	0.85	19	17	2	1	0	0.15	3	20	1.4666666666666666	22	0.16666666666666666	1.0	0.577906750781607	0.8326758558805908	0.5795087554104212	0.8988987939884522	0.6852649225125713	0.8355030583368478	0.8313613254191529	0.8587525282726242	1.0	0.10526315789473684	0.0
3720	0.12449959398608802	0.010073618378630037	0.0006403625066991738	0.6254045509285776	None	0	0	0.0625	1	1.0	22	0.5217391304347826	0.9545454545454546	22	21	1	1	0	0.08695652173913043	23	2	1.6	24	0.2	0	0.577906750781607	0.8667664570893626	0.6031991970098188	0.8007297174722363	0.6852649225125713	0.826266755773998	0.8313613254191529	0.8330836590020877	1.0	0.09090909090909091	0.0
4374	0.07314390774342892	0.02194929527042913	0.019291989914184387	0.605864400331654	None	0.16666666666666666	1	0.21428571428571427	3	0.8333333333333334	15	0.37037037037037035	0.8333333333333334	17	15	2	1	0	0.16666666666666666	3	18	1.3333333333333333	20	0.16666666666666666	1.0	0.6213365493533559	0.8461907504664756	0.5795087554104212	0.9061998587672943	0.7508791125298596	0.847859848104072	0.8313613254191529	0.8695530570993912	1.0	0.11764705882352941	0.0
2274	None	None	None	None	None	1.0	1	0.8	4	0.4	2	0.7777777777777778	0	0	0	6	0	0	1.0	3	3	0.4666666666666667	7	0.0	0.5	0	0	0	0	0	0	0	0	0	0	0
104	None	None	None	None	None	0	0	0.2857142857142857	2	0.875	7	0.5555555555555556	0.875	9	7	0	0	0	0.2222222222222222	9	2	0.6666666666666666	10	0.0	0	0.23686862341240977	0.8569961273757973	0.8626860920315529	0.7991171300403777	0.834032845078049	0.8754610960958777	0.9368760079030398	0.8464675508858988	0	0	0.0
6685	0.10000046860537104	0.003646670172343179	-0.002990298983924069	0.6951482836328032	None	0	0	0.0625	1	1.0	22	0.2222222222222222	0.9090909090909091	21	20	2	1	0	0.3333333333333333	6	18	1.6	24	0.14285714285714285	0	0.6213365493533559	0.857716135510876	0.5795087554104212	0.7958163481118085	0.6852649225125713	0.8537358074373298	0.8313613254191529	0.8375805136138599	1.0	0.09523809523809523	0.0
3525	0.10223028917260468	0.021383353867397245	0.019551512581231553	0.7125634445030975	None	0	0	0.2	3	0.9	18	0.36666666666666664	0.85	19	17	2	1	0	0.15	20	3	1.4666666666666666	22	0.16666666666666666	0.1	0.577906750781607	0.861740643318606	0.6268896386092165	0.8178441335986828	0.8565622476626306	0.9151983129703564	0.8530704554699784	0.8702855414760495	1.0	0.2631578947368421	0.0
6964	0.09501820656653107	0.038990190098184295	0.038988864185864475	0.6627511255078811	None	0.16666666666666666	1	0.2	3	0.85	17	0.36666666666666664	0.85	19	17	2	1	0	0.15	3	20	1.4666666666666666	22	0.16666666666666666	1.0	0.7501932803460627	0.8574305534494477	0.5795087554104212	0.8010346887377989	0.6852649225125713	0.8604236255611815	0.8313613254191529	0.8413845220251381	1.0	0.10526315789473684	0.0
1834	None	None	None	None	None	0.3333333333333333	2	0.4666666666666667	7	0.6	12	0.24175824175824176	0.6	17	12	4	1	0	0.5384615384615384	7	13	1.4666666666666666	22	0.14285714285714285	0.2222222222222222	0.46017020296991545	0.8856519248274369	0.3742115089179962	0.840082736422506	0.3607714617087815	0.8435483810018246	0.79140144327697	0.8577748624544552	1.0	0.8235294117647058	0.0
1399	None	None	None	None	None	0.5	2	0.7	7	0.38461538461538464	5	0.35714285714285715	0.38461538461538464	10	5	4	1	0	0.8571428571428571	6	7	1.0	15	0.14285714285714285	0.4444444444444444	0.5084652527018159	0.8756184663322361	0.5227897076529279	0.9226431742245341	0.5205785262776448	0.9019729803890697	0.7899987150230434	0.9017283117995952	1.0	0.1	0.0
6871	0.09725117568687773	0.040050871819558846	0.04004669900336392	0.6555678038651386	None	0.16666666666666666	1	0.2	3	0.85	17	0.36666666666666664	0.85	19	17	2	1	0	0.15	3	20	1.4666666666666666	22	0.16666666666666666	1.0	0.7501932803460627	0.8574305534494477	0.5795087554104212	0.8010346887377989	0.6852649225125713	0.8604236255611815	0.8313613254191529	0.8413845220251381	1.0	0.10526315789473684	0.0
4337	0.09218386034942537	0.036608410795499174	0.03656552040626404	0.6733753627065366	None	0.16666666666666666	1	0.2	3	0.85	17	0.36666666666666664	0.85	19	17	2	1	0	0.15	3	20	1.4666666666666666	22	0.16666666666666666	1.0	0.577906750781607	0.8382146354359432	0.5795087554104212	0.8988987939884522	0.6852649225125713	0.8355030583368478	0.8313613254191529	0.8603737917498924	1.0	0.10526315789473684	0.0
1900	None	None	None	None	None	0	0	0.6666666666666666	2	0.5	1	1.0	0	0	0	3	3	0	1.0	2	2	0.26666666666666666	4	0.3	0	0	0	0	0	0	0	0	0	0	0	0
1313	None	None	None	None	None	0.5	1	0.8571428571428571	6	0.125	1	0.5555555555555556	0.125	4	1	5	1	0	0.5	3	6	0.6666666666666666	10	0.09090909090909091	0.5	0.8859411677846225	0.5943444754929628	0.3859303387381291	0.9335264056655128	0.4849295720769426	0.8618820845259308	0.9407059730013294	0.8345711253217345	1.0	0.75	0.0
599	None	None	None	None	None	0	0	1.0	1	0	0	1.0	0	0	0	1	3	0	0.5	1	2	0.13333333333333333	2	0.5	0	0	0	0	0	0	0	0	0	0	0	0
2475	None	None	None	None	None	0	0	0.7142857142857143	5	0.25	2	0.5555555555555556	0.25	4	2	5	3	0	0.5	6	3	0.6666666666666666	10	0.25	0.3333333333333333	0.42219957511357686	0.875383345592324	0.9925735116494516	0.84114204204762	0.8812082821167401	0.8389143725819936	0.8564865246000878	0.8526385658883543	0.25	1.0	0.0
6880	0.09451318919750554	0.040415539248276004	0.040366511506782374	0.6493162938124124	None	0.16666666666666666	1	0.2	3	0.85	17	0.36666666666666664	0.85	19	17	2	1	0	0.15	3	20	1.4666666666666666	22	0.16666666666666666	1.0	0.7501932803460627	0.8574305534494477	0.5795087554104212	0.8010346887377989	0.6852649225125713	0.8604236255611815	0.8313613254191529	0.8413845220251381	1.0	0.10526315789473684	0.0
1085	None	None	None	None	None	0	0	0.6666666666666666	4	0.42857142857142855	3	0.5625	0.2857142857142857	4	2	4	1	0	1.0	4	4	0.6	9	0.1	0.4	0.5979498292246085	0.904691547504026	0.3558862992037598	0.9082162137595496	0.4812824733304277	0.8690568892661095	0.8661113077466369	0.8952058739453496	1.0	0.25	0.0
1696	None	None	None	None	None	0	0	0.5714285714285714	4	0.375	3	0.5	0.25	5	2	4	0	0	0.8	5	4	0.6666666666666666	10	0.0	0.3333333333333333	0.7531966676350853	0.9394433530074447	0.7571815917737947	0.9267364538016781	0.7932530721450839	0.9507311321365305	0.7165887522235399	0.9397107186515963	0	0	0.0
2601	2.184252347405993e-06	2.6554788292963435e-08	3.2435404830292485e-09	0.9999988776081442	None	1.0	1	1.0	4	0.25	1	0.6666666666666666	0	2	0	3	0	0	1.0	3	3	0.4	6	0.0	0.6666666666666666	0	0	0	0	0	0	0	0	0	0	0
2084	None	None	None	None	None	0	0	0.75	3	0.5	2	0.5	0.25	2	1	3	1	0	0.75	3	4	0.4	6	0.1111111111111111	1.0	0.7599488150618182	0.7935721211508764	0.3018339482215285	0.84391860248613	0.5260972569310752	0.819957038096103	0.883746806360481	0.8200632480196562	1.0	0	0.0
1908	None	None	None	None	None	0	0	0.6	3	0.6	3	0.7777777777777778	0	0	0	6	1	0	1.0	3	3	0.4666666666666667	7	0.0625	0.8	0	0	0	0	0	0	0	0	0	0	0
1178	None	None	None	None	None	0	0	1.0	4	0.0	0	1.0	0	1	0	4	1	0	0.6666666666666666	2	3	0.4	6	0.09090909090909091	1.0	0	0	0	0	0	0	0	0	0	0	0
2003	None	None	None	None	None	0.5	2	0.8	8	0.16666666666666666	2	0.4666666666666667	0.16666666666666666	8	2	5	1	0	0.8333333333333334	6	5	0.9333333333333333	14	0.125	0.36363636363636365	0.6368958614852349	0.8623346072995007	0.3585149445290027	0.8717516836169863	0.6693090411655973	0.9652935945011384	0.8238814380814569	0.9136433024461713	1.0	0.5	0.0
4180	0.1019096136341348	0.021065199116904257	0.01594136900223069	0.6639933273617191	None	0.16666666666666666	1	0.21428571428571427	3	0.8421052631578947	16	0.3684210526315789	0.8421052631578947	18	16	2	1	0	0.15789473684210525	19	3	1.4	21	0.16666666666666666	1.0	0.577906750781607	0.839075192786886	0.5795087554104212	0.9035509948870379	0.7180720175212155	0.7883489478909969	0.8313613254191529	0.8499948975959292	1.0	0.1111111111111111	0.0
446	None	None	None	None	None	0	0	0.75	3	0.25	1	0.6666666666666666	0	1	0	4	4	0	1.0	3	3	0.4	6	0.36363636363636365	0.8	0	0	0	0	0	0	0	0	0	0	0
2375	None	None	None	None	None	0	0	0.3333333333333333	2	0.7142857142857143	5	0.75	0.5714285714285714	5	4	3	1	0	0.3333333333333333	6	2	0.6	9	0.1111111111111111	0.5714285714285714	0.5638929654319973	0.6419726631689894	0.48727869417258	0.932053882359188	0.5878838893556994	0.8035718711327108	0.8612775932341944	0.8230467370181355	1.0	0.2	0.0
5515	0.09513058841682655	0.03053529842979851	0.03035979487647989	0.6570433430196015	None	0.16666666666666666	1	0.2	3	0.85	17	0.36666666666666664	0.85	19	17	2	1	0	0.15	3	20	1.4666666666666666	22	0.16666666666666666	1.0	0.577906750781607	0.8382146354359432	0.5795087554104212	0.8988987939884522	0.6852649225125713	0.8355030583368478	0.8313613254191529	0.8603737917498924	1.0	0.10526315789473684	0.0
3786	0.10106684721101354	0.025921001855618568	0.016739512746031703	0.636207053707871	None	0	0	0.06666666666666667	1	1.0	20	1.0	1.0	21	20	0	1	0	0.045454545454545456	1	22	1.4666666666666666	22	0.3333333333333333	0	0.577906750781607	0.8587614930528797	0.5795087554104212	0.7937925019885451	0.6852649225125713	0.8604837393190257	0.8313613254191529	0.8398928863636055	1.0	0.09523809523809523	0.0
5132	0.0788956840906197	0.0231989277652774	0.02239062992915608	0.870145665219062	None	0.125	1	0.3333333333333333	6	0.64	16	0.225	0.64	20	16	6	1	0	0.8333333333333334	12	10	1.8	27	0.08333333333333333	0.08333333333333333	0.5996216500674815	0.8276382670580783	0.5770429802525852	0.918502725179422	0.675684674226648	0.8283924767407052	0.8313613254191529	0.8647299809326645	1.0	0.1	0.0
7373	0.07622509011201933	0.02571599052140428	0.018271485781845828	0.6175099570840528	None	0	0	0.13333333333333333	2	0.9	18	0.36666666666666664	0.9	19	18	2	1	0	0.15	3	20	1.4666666666666666	22	0.14285714285714285	0	0.7501932803460627	0.8574305534494477	0.5795087554104212	0.8010346887377989	0.6852649225125713	0.8604236255611815	0.8313613254191529	0.8413845220251381	1.0	0.10526315789473684	0.0
6327	0.10247207721979236	0.0146242136308755	-0.005258195450181608	0.689737476808371	None	0	0	0.06666666666666667	1	1.0	20	1.0	1.0	21	20	0	1	0	0.045454545454545456	1	22	1.4666666666666666	22	0.3333333333333333	0	0.6213365493533559	0.857716135510876	0.5795087554104212	0.7958163481118085	0.6852649225125713	0.8537358074373298	0.8313613254191529	0.8375805136138599	1.0	0.09523809523809523	0.0
7115	0.09430129106216498	0.026778686908302034	0.026630455003275686	0.6551704090772081	None	0.16666666666666666	1	0.2	3	0.85	17	0.36666666666666664	0.85	19	17	2	1	0	0.15	3	20	1.4666666666666666	22	0.16666666666666666	1.0	0.6213365493533559	0.8510034651639747	0.5795087554104212	0.8640793811257692	0.6852649225125713	0.8491337789030846	0.8313613254191529	0.8548679926613337	1.0	0.10526315789473684	0.0
897	None	None	None	None	None	0	0	0.6666666666666666	2	0.5	1	1.0	0.5	3	1	0	2	0	0.25	1	4	0.26666666666666666	4	1.0	0.6666666666666666	0.47446924109829747	0.7766030259013237	0.23071101213542816	0.9124272312020634	0.6181811126961974	0.9376815552452301	0.8361115431222051	0.8909281284144813	0.6666666666666666	0	0.0
5874	0.09394447672373848	0.019492607793257524	0.01640559168967375	0.6045349734434182	None	0.16666666666666666	1	0.21428571428571427	3	0.8333333333333334	15	0.37037037037037035	0.8333333333333334	17	15	2	1	0	0.16666666666666666	3	18	1.3333333333333333	20	0.16666666666666666	1.0	0.7501932803460627	0.8603696606195688	0.593033735931668	0.7916514766874061	0.8115588102806814	0.8723772066942683	0.8313613254191529	0.8444614106027621	1.0	0.11764705882352941	0.0
7418	0.08584043159635217	0.01709404766375991	0.011618062263621649	0.6837971478047812	None	0.16666666666666666	1	0.26666666666666666	4	0.8	16	0.38596491228070173	0.8	18	16	3	2	0	0.15789473684210525	19	3	1.4666666666666666	22	0.25	0.6666666666666666	0.700314304043957	0.8609898691923984	0.5862712456710446	0.797905680846734	0.7484118663966264	0.8213506196137447	0.8313613254191529	0.8283681052404787	0.5277777777777778	0.1111111111111111	0.0
3837	0.08310979847584823	0.026156657585538617	0.01895201889370216	0.5971520588532612	None	0	0	0.09090909090909091	1	1.0	14	1.0	1.0	15	14	0	1	0	0.0625	1	16	1.0666666666666667	16	0.3333333333333333	0	0.577906750781607	0.8092535452119762	0.5795087554104212	0.7440125910410081	0.8115588102806814	0.8176739342414916	0.7415139025502417	0.7920930023570754	1.0	0.13333333333333333	0.0
1580	None	None	None	None	None	0	0	0.375	3	0.7	7	0.5714285714285714	0.5	7	5	4	1	0	0.42857142857142855	7	3	0.8	12	0.1	0.18181818181818182	0.6829675253041184	0.8244479287432575	0.6975585626284906	0.9521554234017097	0.7932530721450839	0.9294745649597514	0.5969189303357239	0.9146721608008667	1.0	0.42857142857142855	0.0
158	None	None	None	None	None	0	0	0.5	3	0.5	3	0.5333333333333333	0.3333333333333333	3	2	4	2	0	0.6	3	5	0.5333333333333333	8	0.18181818181818182	0	0.562161516817865	0.6866869734920376	0.6605230966095271	0.5411149475507524	1.0	0.5575294258528073	0.8723298641350694	0.5971369221468519	0.6666666666666666	0.3333333333333333	0.0
396	None	None	None	None	None	0	0	0.2	1	1.0	5	0.5833333333333334	0.8	5	4	1	0	0	0.3333333333333333	6	2	0.4666666666666667	7	0.0	0	0.3377234752930961	0.9322747818570223	0.4333447946706757	0.9719456388754262	0.3190841255703016	0.9207331543585145	0.7890842191729718	0.9465068715917069	0	0	0.0
7075	0.09799628245735384	0.037591099292170874	0.037295569626378006	0.6430180439827828	None	0.16666666666666666	1	0.2	3	0.85	17	0.36666666666666664	0.85	19	17	2	1	0	0.15	3	20	1.4666666666666666	22	0.16666666666666666	1.0	0.7501932803460627	0.8574305534494477	0.5795087554104212	0.8010346887377989	0.6852649225125713	0.8604236255611815	0.8313613254191529	0.8413845220251381	1.0	0.10526315789473684	0.0
1361	None	None	None	None	None	0	0	0.75	3	0.5	2	0.5	0.5	4	2	1	0	0	0.75	3	4	0.4	6	0.0	1.0	0.7517808479275715	0.8162643470390287	0.38436095289599514	0.8352873222152031	0.6090333124850825	0.9271357823117516	0.8988887845078174	0.8683108139411678	0	0	0.0
400	None	None	None	None	None	0	0	0.16666666666666666	1	1.0	7	0.375	0.8571428571428571	6	6	2	4	0	0.6666666666666666	6	4	0.6	9	0.5	0	0.8050418693453765	0.9371921497361513	0.16857164698589	0.8766458871281831	0.46538068065347254	0.9358293623083898	0.9651296391367938	0.9204087135091533	0.16666666666666666	0.6666666666666666	0.0
1828	None	None	None	None	None	0	0	0.1	1	1.0	12	0.5384615384615384	0.9166666666666666	12	11	1	2	0	0.15384615384615385	2	13	0.9333333333333333	14	0.4	0	0.5286437486977984	0.8440747201797763	0.7763592175976612	0.7748512296895601	0.6661044259407247	0.8227380799995131	0.8412469510385764	0.8155665631294258	0.5416666666666667	0.16666666666666666	0.0
7334	0.0984983157155115	0.04154629507408104	0.04152146525383293	0.6598239250392484	None	0.16666666666666666	1	0.2	3	0.85	17	0.36666666666666664	0.85	19	17	2	1	0	0.15	3	20	1.4666666666666666	22	0.16666666666666666	1.0	0.7501932803460627	0.8574305534494477	0.5795087554104212	0.8010346887377989	0.6852649225125713	0.8604236255611815	0.8313613254191529	0.8413845220251381	1.0	0.10526315789473684	0.0
7300	0.09519258786473829	0.034211360574146234	0.03373303383407831	0.6396142592595451	None	0.16666666666666666	1	0.2	3	0.85	17	0.36666666666666664	0.85	19	17	2	1	0	0.15	3	20	1.4666666666666666	22	0.16666666666666666	1.0	0.7501932803460627	0.8574305534494477	0.5795087554104212	0.8010346887377989	0.6852649225125713	0.8604236255611815	0.8313613254191529	0.8413845220251381	1.0	0.10526315789473684	0.0
2005	None	None	None	None	None	0	0	0.2857142857142857	2	0.875	7	0.8333333333333334	0.375	5	3	4	0	0	0.75	3	4	0.6666666666666666	10	0.0	0.2857142857142857	0.6057173997451286	0.8300527977045188	0.7646493011351907	0.9543555288940373	0.5519640444847088	0.8404242360428091	0.861035122883717	0.8904989473330917	0	0	0.0
2264	None	None	None	None	None	0	0	0.25	1	1.0	4	1.0	0.5	2	2	3	3	0	0.6666666666666666	3	2	0.4	6	0.3	0	0.4787546844442163	0.5	0.8970400000768942	0.5	0.37455168831967695	0.5	0.905326590013103	0.5	0.5	1.0	0.04315490214828971
1953	None	None	None	None	None	1.0	1	0.8	4	0.4	2	0.4666666666666667	0.4	5	2	1	0	0	0.6	5	3	0.4666666666666667	7	0.0	1.0	0.7283597503791931	0.8658143297840677	0.4589514645580479	0.9665313458687989	0.6274200242677591	0.936702352889038	0.9350201190709373	0.9334348061177566	0	0	0.0
3173	0.0033811726751018585	0.0013118191161159145	0.0005553053054736092	0.9977202146475167	None	0	0	0.5	3	0.3333333333333333	2	0.5333333333333333	0.16666666666666666	4	1	3	2	0	0.6	5	3	0.5333333333333333	8	0.2857142857142857	0.6666666666666666	0.5736790066240435	0.5691548392398793	0.48727869417258	0.8742308826512207	0.6852649225125713	0.6038833335528394	0.6932017752607657	0.7067512540756762	0.625	0.25	0.0
5581	0.10839839593327609	0.017977292606056884	0.015643528841806018	0.6680796629703788	None	0	0	0.0625	1	1.0	22	1.0	1.0	23	22	0	1	0	0.041666666666666664	1	24	1.6	24	0.3333333333333333	0	0.577906750781607	0.8612455337194489	0.5795087554104212	0.8826263499971355	0.7508791125298596	0.8443084119948325	0.8313613254191529	0.8634939554733214	1.0	0.13043478260869565	0.0
5773	0.07155428535750899	0.014771770191550649	0.005836894042154303	0.6296647082504716	None	0.2	1	0.23076923076923078	3	0.8235294117647058	14	0.37254901960784315	0.8235294117647058	16	14	2	1	0	0.17647058823529413	3	17	1.2666666666666666	19	0.16666666666666666	1.0	0.7501932803460627	0.8422737497203687	0.593033735931668	0.8030882866251252	0.675684674226648	0.8554196815353885	0.7464358399335903	0.8347358345388768	1.0	0.125	0.0
352	None	None	None	None	None	0	0	0.6666666666666666	2	0.5	1	0.6666666666666666	0	1	0	2	1	0	0.6666666666666666	3	2	0.26666666666666666	4	0.14285714285714285	0	0	0	0	0	0	0	0	0	0	0	0
2529	None	None	None	None	None	1.0	4	0.9090909090909091	10	0.14285714285714285	2	0.5714285714285714	0.14285714285714285	8	2	7	0	0	0.5714285714285714	4	7	1.0666666666666667	16	0.0	0.6666666666666666	0.7407943992940902	0.8967809414272891	0.41658148673802203	0.8713018964245807	0.6010400528572768	0.8976275489604746	0.8411975964111412	0.8891286691407602	0	0	0.0
5866	0.09779462372855911	0.03873746117157845	0.038624481123188906	0.6431209967863788	None	0.16666666666666666	1	0.2	3	0.85	17	0.36666666666666664	0.85	19	17	2	1	0	0.15	3	20	1.4666666666666666	22	0.16666666666666666	1.0	0.7501932803460627	0.8574305534494477	0.5795087554104212	0.8010346887377989	0.6852649225125713	0.8604236255611815	0.8313613254191529	0.8413845220251381	1.0	0.10526315789473684	0.0
3070	0.007487517280339546	0.0008151874917827153	0.00013703918640363167	0.97665751474185	None	0.5	1	0.6666666666666666	4	0.42857142857142855	3	0.45	0.2857142857142857	5	2	3	1	0	0.8	5	4	0.6	9	0.14285714285714285	0.4	0.331763374487026	0.8657188208795182	0.6268896386092165	0.8067576976689029	0.987975317385542	0.9534332548841418	0.9360448507626272	0.8912876519043971	1.0	0.2	0.0
1701	None	None	None	None	None	0	0	0.75	3	0.3333333333333333	1	0.8333333333333334	0	0	0	4	1	0	0.6666666666666666	2	3	0.3333333333333333	5	0.08333333333333333	0.6666666666666666	0	0	0	0	0	0	0	0	0	0	0
7157	0.10846046281603657	0.030132716908328264	0.028386096845395416	0.6240476246168707	None	0.16666666666666666	1	0.2	3	0.85	17	0.36666666666666664	0.85	19	17	2	1	0	0.15	3	20	1.4666666666666666	22	0.16666666666666666	1.0	0.577906750781607	0.8900855786673837	0.5795087554104212	0.8687530047993234	0.6661044259407247	0.8476136555294399	0.8313613254191529	0.8698009277552534	1.0	0.10526315789473684	0.0
4987	0.09710443670682806	0.03284324411796017	0.03282401807137324	0.6654559437365409	None	0.16666666666666666	1	0.2	3	0.85	17	0.36666666666666664	0.85	19	17	2	1	0	0.15	3	20	1.4666666666666666	22	0.16666666666666666	1.0	0.577906750781607	0.8382146354359432	0.5795087554104212	0.8988987939884522	0.6852649225125713	0.8355030583368478	0.8313613254191529	0.8603737917498924	1.0	0.10526315789473684	0.0
5672	0.08070355158641666	0.018772664051813343	0.01872215297573449	0.6824873263025977	None	0	0	0.08333333333333333	1	1.0	15	0.53125	0.9333333333333333	15	14	1	1	0	0.125	2	16	1.1333333333333333	17	0.2	0	0.7501932803460627	0.8481397430651862	0.5745772050947491	0.8766617598732636	0.7508791125298596	0.8603850141338549	0.8313613254191529	0.8621491073376263	1.0	0.13333333333333333	0.0
1857	None	None	None	None	None	0	0	1.0	2	0.0	0	1.0	0	1	0	1	2	0	0.3333333333333333	1	3	0.2	3	0.4	1.0	0	0	0	0	0	0	0	0	0	0	0
2521	None	None	None	None	None	0	0	0.3333333333333333	3	0.8181818181818182	9	0.5416666666666666	0.8181818181818182	11	9	1	1	0	0.16666666666666666	2	12	0.8666666666666667	13	0.25	0.18181818181818182	0.577906750781607	0.9371925965289272	0.7763592175976612	0.8792098000613544	0.6661044259407247	0.9184390104175943	0.8530704554699784	0.9144876293422898	1.0	0.2727272727272727	0.0
384	None	None	None	None	None	0	0	1.0	2	0.0	0	0.75	0	2	0	0	0	0	1.0	2	2	0.2	3	0.0	0	0	0	0	0	0	0	0	0	0	0	0
3369	0.049106145332299796	0.005901001404752312	-0.002962588686388946	0.9528651635489142	None	0.2	1	0.4166666666666667	5	0.6	9	0.4722222222222222	0.5333333333333333	11	8	5	2	0	0.25	12	3	1.1333333333333333	17	0.18181818181818182	0	0.577906750781607	0.826886490737695	0.7763592175976612	0.9469980042417545	0.8052947856594809	0.787152097732902	0.8375358416835705	0.8719350076258326	0.5454545454545454	0.2727272727272727	0.0
5585	0.08712486491284867	0.02417354597272011	0.02076536910630518	0.6045675423499774	None	0.16666666666666666	1	0.2	3	0.85	17	0.36666666666666664	0.85	19	17	2	1	0	0.15	3	20	1.4666666666666666	22	0.16666666666666666	1.0	0.7501932803460627	0.8574305534494477	0.5795087554104212	0.8010346887377989	0.6852649225125713	0.8604236255611815	0.8313613254191529	0.8413845220251381	1.0	0.10526315789473684	0.0
5980	0.0853127081517799	0.02767133111992303	0.027186054690675806	0.6084529854632323	None	0.16666666666666666	1	0.2	3	0.85	17	0.36666666666666664	0.85	19	17	2	1	0	0.15	3	20	1.4666666666666666	22	0.16666666666666666	1.0	0.7501932803460627	0.8574305534494477	0.5795087554104212	0.8010346887377989	0.6852649225125713	0.8604236255611815	0.8313613254191529	0.8413845220251381	1.0	0.10526315789473684	0.0
5194	0.09907942948082542	0.03813108692354218	0.03504269797799942	0.6805777296026044	None	0.16666666666666666	1	0.2	3	0.85	17	0.36666666666666664	0.85	19	17	2	1	0	0.15	3	20	1.4666666666666666	22	0.16666666666666666	1.0	0.577906750781607	0.8353337124118909	0.5795087554104212	0.8988987939884522	0.6852649225125713	0.8355030583368478	0.8313613254191529	0.8595269994397576	1.0	0.10526315789473684	0.0
6719	0.09571640156522393	0.037610454718714166	0.03754721724670132	0.6471675947100937	None	0.16666666666666666	1	0.2	3	0.85	17	0.36666666666666664	0.85	19	17	2	1	0	0.15	3	20	1.4666666666666666	22	0.16666666666666666	1.0	0.7501932803460627	0.8574305534494477	0.5795087554104212	0.8010346887377989	0.6852649225125713	0.8604236255611815	0.8313613254191529	0.8413845220251381	1.0	0.10526315789473684	0.0
2402	None	None	None	None	None	0	0	0.25	1	1.0	3	0.8333333333333334	0.3333333333333333	1	1	3	0	0	0.6666666666666666	3	2	0.3333333333333333	5	0.0	0	0.6057173997451286	0.5	0.3949859083462101	0.5	0.6758349172469362	0.5	0.7673669430684746	0.5	0	0	0.0
3004	0.02132103753004446	0.001964468003656478	-7.103518439022179e-05	0.9850557409556214	None	0.25	1	0.6	6	0.46153846153846156	6	0.4166666666666667	0.38461538461538464	7	5	7	0	0	1.0	6	6	1.0	15	0.0	0.4444444444444444	0.6341009976729705	0.8393465579718324	0.7631456130727352	0.9700481107493085	0.7962446034843255	0.9698930903988973	0.942961778193929	0.9462342169045138	0	0	0.0
5538	0.10531161521447872	0.03772121560987634	0.03539363802588201	0.6477974864317184	None	0	0	0.13333333333333333	2	0.9	18	0.2894736842105263	0.9	19	18	2	1	0	0.21052631578947367	4	19	1.4666666666666666	22	0.14285714285714285	0.6666666666666666	0.7501932803460627	0.8574305534494477	0.5795087554104212	0.8010346887377989	0.6852649225125713	0.8604236255611815	0.8313613254191529	0.8413845220251381	1.0	0.10526315789473684	0.0
466	None	None	None	None	None	1.0	1	1.0	4	0.25	1	0.5	0.25	4	1	1	0	0	0.75	3	4	0.4	6	0.0	1.0	0.6367016207013838	0.9598793636317785	0.3999067387744123	0.9392682334790918	0.7856059162642433	0.9107705807203154	0.9378263170618635	0.9396611831490947	0	0	0.0
38	None	None	None	None	None	0	0	1.0	3	0.0	0	0.6666666666666666	0	3	0	0	1	0	0.6666666666666666	2	3	0.26666666666666666	4	1.0	1.0	0	0	0	0	0	0	0	0	0	0	0
7235	0.10524808145745249	0.018577743416518324	0.014758252893070357	0.6038485027034329	None	0.16666666666666666	1	0.2	3	0.85	17	0.36666666666666664	0.85	19	17	2	1	0	0.15	3	20	1.4666666666666666	22	0.16666666666666666	1.0	0.577906750781607	0.8900855786673837	0.5795087554104212	0.8687530047993234	0.6661044259407247	0.8340580186678633	0.8313613254191529	0.8659273711787703	1.0	0.10526315789473684	0.0
3678	0.042653581114712104	0.0056498329711912616	0.004321793656509864	0.9188855285436578	None	0.2	1	0.4166666666666667	5	0.5333333333333333	8	0.2833333333333333	0.5333333333333333	11	8	5	2	0	0.6	6	10	1.1333333333333333	17	0.18181818181818182	0.25	0.577906750781607	0.7827536867120568	0.48727869417258	0.9185942878194354	0.6852649225125713	0.8629189657308569	0.8199259132444828	0.8639287095455165	0.5454545454545454	0.18181818181818182	0.0
1797	None	None	None	None	None	0	0	0.2857142857142857	2	0.875	7	0.625	0.625	7	5	2	0	0	0.25	8	2	0.6666666666666666	10	0.0	0	0.7977844764499931	0.8855626892356296	0.5795087554104212	0.9535666140453056	0.6680306408911634	0.7715951775291724	0.8912436119141947	0.8904399006826271	0	0	0.0
3271	0.0947236898404282	0.01059362630148111	-0.008645939748209512	0.7482471788071753	None	0	0	0.125	2	0.9523809523809523	20	0.5227272727272727	0.9047619047619048	20	19	2	1	0	0.09090909090909091	22	2	1.5333333333333334	23	0.14285714285714285	0	0.577906750781607	0.8586762261689802	0.6268896386092165	0.8249004046467787	0.8636721774060081	0.9125982138156168	0.8530704554699784	0.86989251128788	1.0	0.25	0.0
5725	0.08290378833618589	0.024016979413924316	-0.014801613051799658	0.6184107186104669	None	0.16666666666666666	1	0.2	3	0.85	17	0.36666666666666664	0.85	19	17	2	1	0	0.15	3	20	1.4666666666666666	22	0.16666666666666666	1.0	0.8040188528031452	0.8677572110837977	0.5795087554104212	0.8010346887377989	0.6852649225125713	0.8604236255611815	0.8313613254191529	0.8452235982021045	1.0	0.21052631578947367	0.0
4931	0.010637691982101391	0.0038651098434388906	-0.002929084677906543	0.9632410928051548	None	0	0	0.6666666666666666	4	0.42857142857142855	3	0.6	0.2857142857142857	6	2	2	1	0	0.6	5	3	0.6	9	0.25	0.8	0.5216368560229935	0.7888363140385501	0.48991143689776023	0.9350073354967857	0.7180720175212155	0.8830339009557195	0.8425198136740123	0.8809958854258385	1.0	0.16666666666666666	0.0
4591	0.0895027077773698	0.029148139151934035	0.029096416181405967	0.6544471720257742	None	0	0	0.13333333333333333	2	0.9	18	0.5238095238095238	0.9	19	18	2	1	0	0.09523809523809523	2	21	1.4666666666666666	22	0.14285714285714285	0	0.577906750781607	0.8382146354359432	0.5795087554104212	0.8988987939884522	0.6852649225125713	0.8355030583368478	0.8313613254191529	0.8603737917498924	1.0	0.15789473684210525	0.0
5962	0.09520061033403468	0.04003888769835651	0.04002641441846771	0.6542494263668622	None	0.16666666666666666	1	0.2	3	0.85	17	0.36666666666666664	0.85	19	17	2	1	0	0.15	3	20	1.4666666666666666	22	0.16666666666666666	1.0	0.7501932803460627	0.8574305534494477	0.5795087554104212	0.8010346887377989	0.6852649225125713	0.8604236255611815	0.8313613254191529	0.8413845220251381	1.0	0.10526315789473684	0.0
983	None	None	None	None	None	0.2	1	0.4166666666666667	5	0.625	10	0.3673469387755102	0.5	12	8	5	4	0	1.0	7	7	1.2	18	0.4	0.125	0.6054085122303313	0.9102290145248868	0.6102595732851572	0.8317567866324566	0.49836466735280666	0.785668026792397	0.809965918141565	0.8504147070847075	0.125	1.0	0.0
2002	None	None	None	None	None	1.0	1	0.6	3	0.4	2	0.4666666666666667	0	3	0	3	1	0	0.6	3	5	0.4666666666666667	7	0.14285714285714285	1.0	0	0	0	0	0	0	0	0	0	0	0
1426	None	None	None	None	None	0	0	0.25	1	1.0	4	0.5	0.75	3	3	2	1	0	0.75	3	4	0.4	6	0.125	0	0.6197525086581545	0.9099290721092316	0.33972269123738424	0.829893550731571	0.29331816205154027	0.861281172666658	0.8324588456274695	0.8707798214415507	1.0	0.3333333333333333	0.0
3431	None	None	None	None	None	0.16666666666666666	1	0.5	7	0.4444444444444444	8	0.47619047619047616	0.3333333333333333	12	6	7	0	0	0.8571428571428571	7	6	1.3333333333333333	20	0.0	0.5333333333333333	0.31645487844135667	0.8459642664883575	0.1567970274612958	0.9545050666215519	0.6661044259407247	0.9004219541289301	0.6925025570254877	0.9102154776357645	0	0	0.0
4836	0.095357007483089	0.037536206233841095	0.03749553691588565	0.6747713894559586	None	0.16666666666666666	1	0.2	3	0.85	17	0.36666666666666664	0.85	19	17	2	1	0	0.15	3	20	1.4666666666666666	22	0.16666666666666666	1.0	0.577906750781607	0.8382146354359432	0.5795087554104212	0.8988987939884522	0.6852649225125713	0.8355030583368478	0.8313613254191529	0.8603737917498924	1.0	0.10526315789473684	0.0
1618	None	None	None	None	None	0	0	0.375	3	0.7	7	0.34285714285714286	0.5	5	5	6	3	0	0.7142857142857143	5	7	0.8	12	0.1875	0.5714285714285714	0.2980601279417956	0.9585138251294931	0.884184544888558	0.8669117422622267	0.7008592228464997	0.9013800390060425	0.8551024684727705	0.9175009801099376	0.2	0.4	0.0
10	None	None	None	None	None	0	0	0.5714285714285714	4	0.375	3	0.47619047619047616	0.375	5	3	4	0	0	0.42857142857142855	7	3	0.6666666666666666	10	0.0	0	0.7718863544223138	0.8435723611567544	0.7738818321681993	0.9417379256479643	0.866684446940489	0.7507484783872188	0.8018396263595369	0.8649249273606037	0	0	0.0
6742	0.09555833284914042	0.040635623557350876	0.04062967495027235	0.6593401371000411	None	0.16666666666666666	1	0.2	3	0.85	17	0.36666666666666664	0.85	19	17	2	1	0	0.15	3	20	1.4666666666666666	22	0.16666666666666666	1.0	0.7501932803460627	0.8574305534494477	0.5795087554104212	0.8010346887377989	0.6852649225125713	0.8604236255611815	0.8313613254191529	0.8413845220251381	1.0	0.10526315789473684	0.0
4985	0.09592515725938874	0.033517099108333163	0.03336673890933875	0.6613121779202993	None	0.16666666666666666	1	0.2	3	0.85	17	0.36666666666666664	0.85	19	17	2	1	0	0.15	3	20	1.4666666666666666	22	0.16666666666666666	1.0	0.577906750781607	0.8382146354359432	0.5795087554104212	0.8988987939884522	0.6852649225125713	0.8355030583368478	0.8313613254191529	0.8603737917498924	1.0	0.10526315789473684	0.0
2081	None	None	None	None	None	0.3333333333333333	1	0.75	6	0.2	2	0.5	0.2	6	2	5	3	0	0.6666666666666666	4	6	0.8	12	0.3	0.6	0.541669931667864	0.8930842422414002	0.4922355411015767	0.8169329896670885	0.5259456017827219	0.6995396980510704	0.8353887472902626	0.8157504108590468	0.16666666666666666	0.8333333333333334	0.0
973	None	None	None	None	None	1.0	1	1.0	4	0.0	0	0.5555555555555556	0	2	0	2	2	0	1.0	3	3	0.3333333333333333	5	0.3333333333333333	1.0	0	0	0	0	0	0	0	0	0	0	0
3251	0.09318561297073466	0.009548265825962157	0.007321498798223642	0.8680581058994091	None	0.125	1	0.3684210526315789	7	0.6538461538461539	17	0.24561403508771928	0.6153846153846154	19	16	8	1	0	0.3157894736842105	6	19	1.8666666666666667	28	0.058823529411764705	0.24	0.6740320768805038	0.8398418063703059	0.35204013811994417	0.9331122365439963	0.7508791125298596	0.8992558125762874	0.8949618349990701	0.8966472529080348	1.0	0.5789473684210527	0.0
5622	0.09821743245925112	0.04012317033582292	0.03997376325171713	0.6492534139432551	None	0.16666666666666666	1	0.2	3	0.85	17	0.36666666666666664	0.85	19	17	2	1	0	0.15	3	20	1.4666666666666666	22	0.16666666666666666	1.0	0.7501932803460627	0.8574305534494477	0.5795087554104212	0.8010346887377989	0.6852649225125713	0.8604236255611815	0.8313613254191529	0.8413845220251381	1.0	0.10526315789473684	0.0
980	None	None	None	None	None	0	0	0.4	4	0.6666666666666666	8	0.5833333333333334	0.6666666666666666	9	8	4	1	0	0.16666666666666666	2	12	0.9333333333333333	14	0.09090909090909091	0.16666666666666666	0.555155915127939	0.8543824177163695	0.5547923601167781	0.8797942273308336	0.49836466735280666	0.8806932626646854	0.817988088196835	0.8720971532862809	1.0	0.5555555555555556	0.0
7159	0.09446295612544335	0.04131804739944876	0.0413128454882494	0.6543988901475082	None	0.16666666666666666	1	0.2	3	0.85	17	0.36666666666666664	0.85	19	17	2	1	0	0.15	3	20	1.4666666666666666	22	0.16666666666666666	1.0	0.7501932803460627	0.8574305534494477	0.5795087554104212	0.8010346887377989	0.6852649225125713	0.8604236255611815	0.8313613254191529	0.8413845220251381	1.0	0.10526315789473684	0.0
5502	0.08810952543221266	0.029395439946161585	-0.003533111047637054	0.6631680938038214	None	0.16666666666666666	1	0.2	3	0.85	17	0.36666666666666664	0.85	19	17	2	1	0	0.15	3	20	1.4666666666666666	22	0.16666666666666666	1.0	0.8040188528031452	0.8492159466827877	0.5795087554104212	0.8010346887377989	0.6852649225125713	0.8604236255611815	0.8313613254191529	0.8384423563490078	1.0	0.21052631578947367	0.0
5121	0.09104446535262474	0.020829357041007336	0.006951523067871578	0.6778549486464747	None	0.16666666666666666	1	0.2	3	0.85	17	0.36666666666666664	0.85	19	17	2	1	0	0.15	3	20	1.4666666666666666	22	0.16666666666666666	1.0	0.7501932803460627	0.8235074043018298	0.5795087554104212	0.8988987939884522	0.6852649225125713	0.8355030583368478	0.8313613254191529	0.8561278520481981	1.0	0.10526315789473684	0.0
1814	None	None	None	None	None	1.0	1	1.0	4	0.0	0	0.5555555555555556	0	0	0	4	0	0	1.0	3	3	0.3333333333333333	5	0.0	1.0	0	0	0	0	0	0	0	0	0	0	0
6036	0.09631721409949608	0.03996066522773178	0.03994639438436319	0.6582664638456597	None	0.16666666666666666	1	0.2	3	0.85	17	0.36666666666666664	0.85	19	17	2	1	0	0.15	3	20	1.4666666666666666	22	0.16666666666666666	1.0	0.7501932803460627	0.8574305534494477	0.5795087554104212	0.8010346887377989	0.6852649225125713	0.8604236255611815	0.8313613254191529	0.8413845220251381	1.0	0.10526315789473684	0.0
6687	0.09231122820795444	0.02524262513898931	0.022310649079160496	0.6009782114634817	None	0.16666666666666666	1	0.2	3	0.85	17	0.36666666666666664	0.85	19	17	2	1	0	0.15	3	20	1.4666666666666666	22	0.16666666666666666	1.0	0.7501932803460627	0.8574305534494477	0.5795087554104212	0.8010346887377989	0.6852649225125713	0.8604236255611815	0.8313613254191529	0.8413845220251381	1.0	0.10526315789473684	0.0
997	None	None	None	None	None	0	0	0.4	2	0.8	4	0.7	0.6	4	3	2	0	0	0.4	5	2	0.4666666666666667	7	0.0	0	0.8969293189305896	0.8730505652576616	0.2378806270953194	0.920345082472703	0.6680306408911634	0.8677829374186762	0.9495451484317189	0.8894939125369297	0	0	0.0
4393	0.09488571840609593	0.03502695514006541	0.03502584147459042	0.6689666145919347	None	0.16666666666666666	1	0.2	3	0.85	17	0.36666666666666664	0.85	19	17	2	1	0	0.15	3	20	1.4666666666666666	22	0.16666666666666666	1.0	0.577906750781607	0.8382146354359432	0.5795087554104212	0.8988987939884522	0.6852649225125713	0.8355030583368478	0.8313613254191529	0.8603737917498924	1.0	0.10526315789473684	0.0
3783	0.09317823631929754	0.01977907988085518	0.019313656044645355	0.5889384362792698	None	0	0	0.07692307692307693	1	1.0	17	0.5277777777777778	0.9411764705882353	17	16	1	1	0	0.1111111111111111	2	18	1.2666666666666666	19	0.2	0	0.577906750781607	0.8178227566858736	0.5795087554104212	0.7935557097898198	0.6852649225125713	0.8370618986090917	0.7502228174107746	0.8168119159127006	1.0	0.11764705882352941	0.0
5785	0.09582332720450133	0.04092874438101191	0.040905533011787135	0.6542736338645514	None	0.16666666666666666	1	0.2	3	0.85	17	0.36666666666666664	0.85	19	17	2	1	0	0.15	3	20	1.4666666666666666	22	0.16666666666666666	1.0	0.7501932803460627	0.8574305534494477	0.5795087554104212	0.8010346887377989	0.6852649225125713	0.8604236255611815	0.8313613254191529	0.8413845220251381	1.0	0.3157894736842105	0.0
11	None	None	None	None	None	0	0	0.5	1	1.0	1	1.0	1.0	1	1	1	1	0	0.3333333333333333	3	1	0.2	3	0.16666666666666666	0	0.5046909451323763	0.5	0.5885937935724197	0.5	0.7973256583938456	0.5	0.773883977787374	0.5	1.0	0	0.0
136	None	None	None	None	None	0	0	1.0	1	0	0	1.0	0	1	0	0	1	0	0.5	2	1	0.13333333333333333	2	0.3333333333333333	0	0	0	0	0	0	0	0	0	0	0	0
2626	2.4162049866000583e-08	2.2710207250145677e-08	1.7269187720080245e-08	0.9999960216091308	None	0	0	0.6	3	0.6	3	0.875	0	0	0	6	3	0	0.5	2	4	0.4666666666666667	7	0.1875	0.4	0	0	0	0	0	0	0	0	0	0	0
7460	0.09481809509841116	0.03694244437593631	0.03643936196686626	0.6375054776054284	None	0.16666666666666666	1	0.2	3	0.85	17	0.36666666666666664	0.85	19	17	2	1	0	0.15	3	20	1.4666666666666666	22	0.16666666666666666	1.0	0.7501932803460627	0.8574305534494477	0.5795087554104212	0.8010346887377989	0.6852649225125713	0.8604236255611815	0.8313613254191529	0.8413845220251381	1.0	0.10526315789473684	0.0
4821	0.07869620412137454	0.01466450881726644	0.01455192833324805	0.6728256961307921	None	0.16666666666666666	1	0.21428571428571427	3	0.8333333333333334	15	0.37037037037037035	0.8333333333333334	17	15	2	3	0	0.16666666666666666	18	3	1.3333333333333333	20	0.5	1.0	0.577906750781607	0.8367125369248305	0.5795087554104212	0.9276797499617491	0.6852649225125713	0.7900685966808428	0.8313613254191529	0.8625891580358116	0.23529411764705882	0.11764705882352941	0.0
197	None	None	None	None	None	0	0	0.75	3	0.5	2	0.5	0.25	3	1	2	2	0	0.75	4	3	0.4	6	0.3333333333333333	0.5	0.7283597503791931	0.7490103762674533	0.4589514645580479	0.8957544457487242	0.7978938622711863	0.7247765920408988	0.8964383342713441	0.8028462819845464	0.6666666666666666	0.6666666666666666	0.0
5184	0.09631381700620839	0.03754078693378608	0.03754005440386465	0.6685056414220846	None	0.16666666666666666	1	0.2	3	0.85	17	0.36666666666666664	0.85	19	17	2	1	0	0.15	3	20	1.4666666666666666	22	0.16666666666666666	1.0	0.577906750781607	0.8382146354359432	0.5795087554104212	0.8988987939884522	0.6852649225125713	0.8355030583368478	0.8313613254191529	0.8603737917498924	1.0	0.10526315789473684	0.0
6919	0.03756986499989915	0.007709890110859373	0.0013145921648070322	0.8765765697000414	None	0.5	2	0.45454545454545453	5	0.5714285714285714	8	0.3333333333333333	0.5	11	7	4	1	0	0.75	8	6	1.0666666666666667	16	0.125	0	0.8481562501945475	0.8513409935078962	0.593033735931668	0.8016868348241443	0.8115588102806814	0.8975521299787977	0.8507563571527436	0.8545548667413919	1.0	0.18181818181818182	0.0
7238	0.10591081660996665	0.027961931791389054	0.024483864287229665	0.6138476796910508	None	0.16666666666666666	1	0.2	3	0.85	17	0.36666666666666664	0.85	19	17	2	1	0	0.15	3	20	1.4666666666666666	22	0.16666666666666666	1.0	0.577906750781607	0.8900855786673837	0.5795087554104212	0.8687530047993234	0.6661044259407247	0.8340580186678633	0.8313613254191529	0.8659273711787703	1.0	0.10526315789473684	0.0
2902	0.09513024651845953	0.01768863994763332	0.004717665415501409	0.6491573149644577	None	0	0	0.07142857142857142	1	1.0	19	1.0	1.0	20	19	0	1	0	0.047619047619047616	1	21	1.4	21	0.3333333333333333	0	0.577906750781607	0.8329196993801928	0.5795087554104212	0.8324305643396895	0.675684674226648	0.8765315773575687	0.7458929583954982	0.8485320750076497	1.0	0.1	0.0
3426	0.08434616746497753	0.014200730921668767	0.011500193617759646	0.7036125834776118	None	0	0	0.21428571428571427	3	0.8947368421052632	17	0.3684210526315789	0.7894736842105263	18	15	2	2	0	0.15789473684210525	19	3	1.4	21	0.4	0.1111111111111111	0.5704579960457865	0.8274377115967253	0.6268896386092165	0.8363811745293088	0.675684674226648	0.8982689025331829	0.8313613254191529	0.8572235960357376	0.5277777777777778	0.1111111111111111	0.0
2453	None	None	None	None	None	0	0	0.75	3	0.3333333333333333	1	0.5555555555555556	0.3333333333333333	4	1	0	0	0	1.0	3	3	0.3333333333333333	5	0.0	1.0	0.582112890931729	0.8524570597711202	0.49470285233081857	0.9234331496774014	0.6304315114519783	0.9453435861158943	0.8721784472878074	0.9141039576677957	0	0	0.0
4457	0.09361754999669937	0.037472855814584476	0.03745166189241005	0.6730929514325744	None	0.16666666666666666	1	0.2	3	0.85	17	0.36666666666666664	0.85	19	17	2	1	0	0.15	3	20	1.4666666666666666	22	0.16666666666666666	1.0	0.577906750781607	0.8382146354359432	0.5795087554104212	0.8988987939884522	0.6852649225125713	0.8355030583368478	0.8313613254191529	0.8603737917498924	1.0	0.10526315789473684	0.0
6669	0.08871491781169401	0.029855153124213402	0.029650259526238582	0.6252467565011028	None	0.16666666666666666	1	0.2	3	0.85	17	0.36666666666666664	0.85	19	17	2	1	0	0.15	3	20	1.4666666666666666	22	0.16666666666666666	1.0	0.7501932803460627	0.8574305534494477	0.5795087554104212	0.8010346887377989	0.6852649225125713	0.8604236255611815	0.8313613254191529	0.8413845220251381	1.0	0.10526315789473684	0.0
4455	0.09592108928496663	0.037666496085728106	0.037656365840841206	0.6725958720471832	None	0.16666666666666666	1	0.2	3	0.85	17	0.36666666666666664	0.85	19	17	2	1	0	0.15	3	20	1.4666666666666666	22	0.16666666666666666	1.0	0.577906750781607	0.8382146354359432	0.5795087554104212	0.8988987939884522	0.6852649225125713	0.8355030583368478	0.8313613254191529	0.8603737917498924	1.0	0.10526315789473684	0.0
2270	None	None	None	None	None	0.2857142857142857	2	0.375	6	0.6363636363636364	14	0.24489795918367346	0.5909090909090909	17	13	6	1	0	0.5	7	14	1.6	24	0.08333333333333333	0.2222222222222222	0.4787546844442163	0.8665706557761998	0.6102595732851572	0.9048718615311465	0.6010400528572768	0.8869740455144602	0.8468390432176411	0.8870790532385782	1.0	0.5882352941176471	0.0
3287	0.09411905743705165	0.01378529681588042	0.013771724673663778	0.6019477228924854	None	0	0	0.08333333333333333	1	1.0	15	1.0	1.0	16	15	0	1	0	0.058823529411764705	1	17	1.1333333333333333	17	0.3333333333333333	0	0.5638929654319973	0.7595175703999335	0.5745772050947491	0.7952787318544897	0.6852649225125713	0.8811366307455434	0.7318937813908029	0.8180868666775631	1.0	0.125	0.0
2016	None	None	None	None	None	0	0	0.2727272727272727	3	0.7142857142857143	10	0.41025641025641024	0.5714285714285714	10	8	5	4	0	0.23076923076923078	3	13	1.0666666666666667	16	0.3333333333333333	0	0.3273351875699803	0.8730530208866385	0.4922355411015767	0.8804910960572697	0.5441674246304652	0.8819901519208375	0.7838119524873264	0.8785648670226125	0.3	0.6	0.0
2511	None	None	None	None	None	0	0	0.5	3	0.6666666666666666	4	0.4	0.5	3	3	4	2	0	0.8	5	4	0.5333333333333333	8	0.16666666666666666	1.0	0.18458776054268541	0.6671445914053461	0.7490933444888734	0.7809246398179188	0.987975317385542	0.5398483311321093	0.9667028667366975	0.6701133697596586	0.6666666666666666	0.6666666666666666	0.0
3376	0.008869844558568154	0.0006135479932125776	-0.000451713904469737	0.974450788530536	None	0.25	1	0.6363636363636364	7	0.2857142857142857	4	0.5333333333333333	0.21428571428571427	9	3	6	0	0	0.8333333333333334	5	6	1.0666666666666667	16	0.0	0.5	0.25245800972737614	0.8675530064063923	0.21359405492259165	0.9438008307891708	0.30029904793000306	0.939587581294931	0.6675469890490544	0.922840701951262	0	0	0.0
5839	0.09262806764450457	0.03900611773113538	0.039001386467134365	0.6630629828437951	None	0.16666666666666666	1	0.2	3	0.85	17	0.36666666666666664	0.85	19	17	2	1	0	0.15	3	20	1.4666666666666666	22	0.16666666666666666	1.0	0.7501932803460627	0.8574305534494477	0.5795087554104212	0.8010346887377989	0.6852649225125713	0.8604236255611815	0.8313613254191529	0.8413845220251381	1.0	0.10526315789473684	0.0
1199	None	None	None	None	None	1.0	1	0.8	4	0.4	2	0.4375	0.2	4	1	2	1	0	1.0	4	4	0.4666666666666667	7	0.2	0.6666666666666666	0.3888685828074481	0.8970650080384448	0.4953053387562344	0.7637561814909392	0.6365744059341354	0.9064749847107819	0.7234949915950066	0.8664486110087046	1.0	0.25	0.0
1422	None	None	None	None	None	0	0	0.5	4	0.5555555555555556	5	0.36666666666666664	0.5555555555555556	8	5	2	0	0	0.8333333333333334	5	6	0.7333333333333333	11	0.0	0.6666666666666666	0.7261388582763418	0.9290000819811293	0.4589514645580479	0.9445001592283754	0.5862429823788577	0.916782429219587	0.875345558655749	0.9309712830198762	0	0	0.0
524	None	None	None	None	None	0	0	0.42857142857142855	3	0.75	6	0.4166666666666667	0.5	6	4	3	5	0	0.6666666666666666	4	6	0.6666666666666666	10	0.625	0.25	0.7517975419713855	0.9325506877564885	0.4126187624506528	0.8002824965709858	0.5470013991772872	0.9421056452452016	0.8935247462218749	0.9061949006698301	0.3333333333333333	0.5	0.0
4418	0.09823480485752183	0.025735887424471478	0.02566469935320552	0.6563165601797444	None	0.16666666666666666	1	0.2	3	0.85	17	0.36666666666666664	0.85	19	17	2	1	0	0.15	3	20	1.4666666666666666	22	0.16666666666666666	1.0	0.577906750781607	0.8382146354359432	0.5795087554104212	0.8988987939884522	0.6852649225125713	0.8355030583368478	0.8313613254191529	0.8603737917498924	1.0	0.10526315789473684	0.0
3165	0.10110495987590663	0.01686578411700992	0.004552036646501132	0.5696995617066225	None	0.1	1	0.2727272727272727	6	0.7333333333333333	22	0.23529411764705882	0.6	23	18	8	0	0	0.47058823529411764	8	17	2.1333333333333333	32	0.0	0.13793103448275862	0.3229070006529347	0.8434009922610668	0.49761075491842244	0.9337875411620075	0.6010400528572768	0.9123516014924223	0.7138187814629581	0.902408375766202	0	0	0.0
4401	0.09598947584500366	0.02663199442554478	0.026528195667254183	0.655708897243239	None	0.16666666666666666	1	0.2	3	0.85	17	0.36666666666666664	0.85	19	17	2	1	0	0.15	3	20	1.4666666666666666	22	0.16666666666666666	1.0	0.577906750781607	0.8382146354359432	0.5795087554104212	0.8988987939884522	0.6852649225125713	0.8355030583368478	0.8313613254191529	0.8603737917498924	1.0	0.10526315789473684	0.0
2340	None	None	None	None	None	0	0	0.5	1	1.0	1	0.75	0	0	0	2	1	0	1.0	2	2	0.2	3	0.125	0	0	0	0	0	0	0	0	0	0	0	0
6452	0.10288711112536471	0.025128035119506315	0.02491575738167208	0.6228610231203608	None	0	0	0.06666666666666667	1	1.0	20	1.0	1.0	21	20	0	1	0	0.045454545454545456	1	22	1.4666666666666666	22	0.3333333333333333	0	0.577906750781607	0.8344519232502963	0.5795087554104212	0.8919155172281042	0.6852649225125713	0.8309140459208207	0.8313613254191529	0.8548754730051163	1.0	0.09523809523809523	0.0
2517	None	None	None	None	None	0	0	0.06666666666666667	1	1.0	20	1.0	1.0	21	20	0	0	0	0.045454545454545456	22	1	1.4666666666666666	22	0.0	0	0.577906750781607	0.8905232487425004	0.7700702163457793	0.7816584892916154	0.7008592228464997	0.8622225925056153	0.8589405924847016	0.8500648195221067	0	0	0.0
1526	None	None	None	None	None	0	0	0.5	3	0.42857142857142855	3	0.75	0.14285714285714285	1	1	7	4	0	0.75	3	4	0.6	9	0.2222222222222222	0	0.9705332914610532	0.5	0.42272161177754464	0.5	0.10391408481306823	0.5	0.9728511407359318	0.5	1.0	1.0	0.0
515	None	None	None	None	None	0	0	0.75	3	0.5	2	0.5	0.25	3	1	2	1	0	0.75	4	3	0.4	6	0.16666666666666666	0.5	0.29398546291398847	0.923324077302574	1.0	0.9830429368045385	0.6680306408911634	0.9296500400419374	0.9631217456022452	0.9544892996541987	1.0	0.6666666666666666	0.0
4580	0.06436148774731175	0.013070607770343494	0.013003882622731682	0.7226893464339628	None	0.25	1	0.2727272727272727	3	0.7857142857142857	11	0.38095238095238093	0.7857142857142857	13	11	2	1	0	0.21428571428571427	3	14	1.0666666666666667	16	0.16666666666666666	1.0	0.577906750781607	0.8525246872009387	0.5795087554104212	0.9213199009982544	0.6852649225125713	0.8507275020621108	0.8507563571527436	0.8792229557617512	1.0	0.15384615384615385	0.0
701	None	None	None	None	None	0	0	0.4	2	0.8	4	1.0	0.8	5	4	1	0	0	0.14285714285714285	7	1	0.4666666666666667	7	0.0	0.3333333333333333	0.3466372677875425	0.8754313184783264	0.3840590295935006	0.9500279109377381	0.7508791125298596	0.8998514472045449	0.9430931270559114	0.9140003003922779	0	0	0.0
6822	0.10060985573609409	0.02994491334259083	0.02739526015875707	0.6183184235610675	None	0.16666666666666666	1	0.2	3	0.85	17	0.36666666666666664	0.85	19	17	2	1	0	0.15	3	20	1.4666666666666666	22	0.16666666666666666	1.0	0.577906750781607	0.8900855786673837	0.5795087554104212	0.8687530047993234	0.6661044259407247	0.8340580186678633	0.8313613254191529	0.8659273711787703	1.0	0.10526315789473684	0.0
2215	None	None	None	None	None	0	0	0.5	2	0.3333333333333333	1	0.8333333333333334	0	1	0	3	1	0	0.6666666666666666	2	3	0.3333333333333333	5	0.1111111111111111	0.6666666666666666	0	0	0	0	0	0	0	0	0	0	0
7364	0.08736279192671247	0.022221945612693677	0.0009970957195115603	0.7347770250625537	None	0.14285714285714285	1	0.17647058823529413	3	0.8695652173913043	20	0.36231884057971014	0.8695652173913043	22	20	2	1	0	0.13043478260869565	3	23	1.6666666666666667	25	0.16666666666666666	1.0	0.5625358499243763	0.8787151992576296	0.5745772050947491	0.8106714748738697	0.6852649225125713	0.9045240794421976	0.7318937813908029	0.8692576651784168	1.0	0.09090909090909091	0.0
6284	0.08800637245197218	0.02932467099567309	0.028757623459659928	0.6152171910218789	None	0.16666666666666666	1	0.2	3	0.85	17	0.36666666666666664	0.85	19	17	2	1	0	0.15	3	20	1.4666666666666666	22	0.16666666666666666	1.0	0.7501932803460627	0.8574305534494477	0.5795087554104212	0.8010346887377989	0.6852649225125713	0.8604236255611815	0.8313613254191529	0.8413845220251381	1.0	0.10526315789473684	0.0
3681	0.1070977957877465	0.02448120782476081	0.022542528515434018	0.6031188077115057	None	0	0	0.08333333333333333	1	1.0	15	1.0	1.0	16	15	0	1	0	0.058823529411764705	1	17	1.1333333333333333	17	0.3333333333333333	0	0.5638929654319973	0.8471413275955855	0.5745772050947491	0.7952787318544897	0.6852649225125713	0.8811366307455434	0.736732080086342	0.8443396365041136	1.0	0.1875	0.0
5869	0.098030389350108	0.03958609241034268	0.03958381402510745	0.6478892556842375	None	0.16666666666666666	1	0.2	3	0.85	17	0.36666666666666664	0.85	19	17	2	1	0	0.15	3	20	1.4666666666666666	22	0.16666666666666666	1.0	0.7501932803460627	0.8574305534494477	0.5795087554104212	0.8010346887377989	0.6852649225125713	0.8604236255611815	0.8313613254191529	0.8413845220251381	1.0	0.10526315789473684	0.0
4329	0.06613267745703688	0.003255915583420466	0.0016732703970342496	0.7060329949400594	None	0	0	0.25	3	0.8	12	0.53125	0.7333333333333333	12	11	4	2	0	0.125	2	16	1.1333333333333333	17	0.18181818181818182	0.125	0.5216368560229935	0.8182976484529412	0.5770429802525852	0.9184263444479336	0.7508791125298596	0.6790023096348874	0.7857978085030791	0.8261237477280573	0.5416666666666667	0.16666666666666666	0.0
1098	None	None	None	None	None	1.0	1	1.0	4	0.25	1	0.6666666666666666	0	3	0	2	0	0	1.0	3	3	0.4	6	0.0	0.6666666666666666	0	0	0	0	0	0	0	0	0	0	0
6710	0.09559880206469523	0.008565397358274832	0.0075670840382889995	0.6204377719793235	None	0	0	0.0625	1	1.0	22	1.0	1.0	23	22	0	1	0	0.041666666666666664	1	24	1.6	24	0.3333333333333333	0	0.577906750781607	0.8684568555730166	0.593033735931668	0.8117323050723037	0.8115588102806814	0.8572883896584808	0.8313613254191529	0.8473387428528522	1.0	0.08695652173913043	0.0
3269	0.014641907169458053	0.0014838821892217504	1.2796791711946508e-05	0.9792039282505401	None	0.5	1	0.5714285714285714	4	0.375	3	0.4	0.25	6	2	3	2	0	1.0	5	5	0.6666666666666666	10	0.3333333333333333	0.4	0.4697754747919526	0.7433462244788452	0.6132945446586442	0.891259259698754	0.6495464909884788	0.8868969317447997	0.7032713080337594	0.8509634172095459	0.5833333333333334	0.3333333333333333	0.0
3078	0.0381151786341866	0.006102575999822164	-0.0014783192041202104	0.9307593909937	None	0.16666666666666666	1	0.42857142857142855	6	0.6111111111111112	11	0.2777777777777778	0.5555555555555556	15	10	4	1	0	0.5	12	6	1.3333333333333333	20	0.14285714285714285	0.35294117647058826	0.6740320768805038	0.9128837943042934	0.6268896386092165	0.8524664462775404	0.9401813281485092	0.9309199137111971	0.9360448507626272	0.9033298887542168	1.0	0.4	0.0
4236	0.0932222171594117	0.0315940379584643	0.030213466896255096	0.6713625693398674	None	0	0	0.14285714285714285	2	0.8888888888888888	16	0.5263157894736842	0.8888888888888888	17	16	2	1	0	0.10526315789473684	2	19	1.3333333333333333	20	0.14285714285714285	0	0.5638929654319973	0.8521231730186766	0.5745772050947491	0.898237321145259	0.7508791125298596	0.8539740354116078	0.8313613254191529	0.8697125448935088	1.0	0.11764705882352941	0.0
6841	0.09466337913040256	0.04116136604773425	0.04116126832622583	0.6537955011469665	None	0.16666666666666666	1	0.2	3	0.85	17	0.36666666666666664	0.85	19	17	2	1	0	0.15	3	20	1.4666666666666666	22	0.16666666666666666	1.0	0.7501932803460627	0.8574305534494477	0.5795087554104212	0.8010346887377989	0.6852649225125713	0.8604236255611815	0.8313613254191529	0.8413845220251381	1.0	0.10526315789473684	0.0
6400	0.09626828823786435	0.04051812830350066	0.0405146739489805	0.6505628816665237	None	0.16666666666666666	1	0.2	3	0.85	17	0.36666666666666664	0.85	19	17	2	1	0	0.15	3	20	1.4666666666666666	22	0.16666666666666666	1.0	0.7501932803460627	0.8574305534494477	0.5795087554104212	0.8010346887377989	0.6852649225125713	0.8604236255611815	0.8313613254191529	0.8413845220251381	1.0	0.10526315789473684	0.0
2828	0.0013051542053189261	0.00023480514613393943	0.00023476452521254453	0.9987403681103608	None	0	0	0.75	3	0.3333333333333333	1	0.625	0	3	0	1	1	0	0.5	2	4	0.3333333333333333	5	0.3333333333333333	0.6666666666666666	0	0	0	0	0	0	0	0	0	0	0
603	None	None	None	None	None	0	0	0.5	3	0.5	3	0.6666666666666666	0.5	5	3	2	2	0	0.3333333333333333	2	6	0.5333333333333333	8	0.3333333333333333	0	0.6071888349131362	0.9404251883074929	0.5998204823364606	0.9013591098889135	0.30492852934535025	0.6975524930937098	0.9056133526396418	0.8738821838855725	0.6	0.6	0.0
4869	0.09515026156033761	0.037591723837690154	0.037586883550923524	0.6711726143432167	None	0.16666666666666666	1	0.2	3	0.85	17	0.36666666666666664	0.85	19	17	2	1	0	0.15	3	20	1.4666666666666666	22	0.16666666666666666	1.0	0.577906750781607	0.8382146354359432	0.5795087554104212	0.8988987939884522	0.6852649225125713	0.8355030583368478	0.8313613254191529	0.8603737917498924	1.0	0.10526315789473684	0.0
5886	0.034616373802312146	0.00838053676964118	-0.0005973940224739056	0.8604237380587945	None	0.3333333333333333	1	0.375	3	0.7	7	0.4	0.7	9	7	2	2	0	0.3	3	10	0.8	12	0.3333333333333333	1.0	0.7501932803460627	0.8508931687052352	0.593033735931668	0.8081686295085035	0.6852649225125713	0.83781646042565	0.8313613254191529	0.8330337775066682	0.5555555555555556	0.1111111111111111	0.0
2612	0.0024993414485489987	0.0001205982076976292	3.527575934575975e-05	0.9940214133056042	None	0	0	0.7142857142857143	5	0.25	2	0.4166666666666667	0.25	6	2	3	0	0	0.6666666666666666	6	4	0.6666666666666666	10	0.0	0.4	0.6327960115128007	0.8999082011278899	0.3742115089179962	0.8374965108539189	0.5431242783542529	0.7590134366224636	0.8021391911980232	0.8403811800806952	0	0	0.0
4919	0.06974978590286837	0.0157427390209551	0.015527126275785872	0.6510199335764427	None	0.2	1	0.23076923076923078	3	0.8235294117647058	14	0.37254901960784315	0.8235294117647058	16	14	2	1	0	0.17647058823529413	3	17	1.2666666666666666	19	0.16666666666666666	1.0	0.6857649148497094	0.8293846937706884	0.5745772050947491	0.9150783757980804	0.675684674226648	0.8262544347453273	0.7877320514366806	0.8628644982185066	1.0	0.125	0.0
6944	0.076447521915374	0.017583671231335172	0.01642770317478351	0.5990615309715078	None	0	0	0.0625	1	1.0	22	0.21052631578947367	0.9545454545454546	21	21	2	1	0	0.3157894736842105	6	19	1.6	24	0.125	0	0.6213365493533559	0.857716135510876	0.5795087554104212	0.7958163481118085	0.6852649225125713	0.8537358074373298	0.8313613254191529	0.8375805136138599	1.0	0.09523809523809523	0.0
4333	0.09966795139986974	0.02994705053923863	0.02982374764725233	0.6578406628875639	None	0.16666666666666666	1	0.2	3	0.85	17	0.36666666666666664	0.85	19	17	2	1	0	0.15	3	20	1.4666666666666666	22	0.16666666666666666	1.0	0.577906750781607	0.8382146354359432	0.5795087554104212	0.8988987939884522	0.6852649225125713	0.8355030583368478	0.8313613254191529	0.8603737917498924	1.0	0.10526315789473684	0.0
4594	0.0741784143012211	0.017745494758362377	0.017187715023434927	0.601373937775098	None	0	0	0.0625	1	1.0	21	0.24210526315789474	0.9523809523809523	20	20	2	1	0	0.2631578947368421	5	19	1.5333333333333334	23	0.125	0	0.577906750781607	0.8338140545577569	0.5795087554104212	0.8966986532973525	0.6852649225125713	0.8298024934353488	0.826218594466789	0.8564443895713177	1.0	0.1	0.0
930	None	None	None	None	None	0.5	2	0.6	6	0.38461538461538464	5	0.4166666666666667	0.38461538461538464	9	5	5	0	0	0.4444444444444444	4	9	1.0	15	0.0	0.16666666666666666	0.7506468214907471	0.8338266533715696	0.5745772050947491	0.8607996597954648	0.49836466735280666	0.8769731584134267	0.8335619228466339	0.8581089813903371	0	0	0.0
2543	None	None	None	None	None	0	0	0.4	2	0.8	4	1.0	0.2	1	1	5	5	0	0.14285714285714285	7	1	0.4666666666666667	7	0.35714285714285715	0.6666666666666666	0.3093642951853154	0.5	0.9477885422582359	0.5	0.9540910259289779	0.5	0.9536698808367162	0.5	1.0	1.0	0.0
6850	0.09478533725409481	0.039612620711760846	0.03960976094526571	0.6495281448448422	None	0.16666666666666666	1	0.2	3	0.85	17	0.36666666666666664	0.85	19	17	2	1	0	0.15	3	20	1.4666666666666666	22	0.16666666666666666	1.0	0.7501932803460627	0.8574305534494477	0.5795087554104212	0.8010346887377989	0.6852649225125713	0.8604236255611815	0.8313613254191529	0.8413845220251381	1.0	0.10526315789473684	0.0
4614	0.09082805408035392	0.03420555343689137	0.03414118452129808	0.6660251801330408	None	0.16666666666666666	1	0.2	3	0.85	17	0.36666666666666664	0.85	19	17	2	1	0	0.15	3	20	1.4666666666666666	22	0.16666666666666666	1.0	0.577906750781607	0.8382146354359432	0.5795087554104212	0.8988987939884522	0.6852649225125713	0.8355030583368478	0.8313613254191529	0.8603737917498924	1.0	0.15789473684210525	0.0
3731	0.045677157920046965	0.020849243096650753	0.020841254437145598	0.7656738971263349	None	0	0	0.14285714285714285	1	1.0	8	1.0	1.0	9	8	0	1	0	0.1	1	10	0.6666666666666666	10	0.3333333333333333	0	0.6140187119889402	0.7084075273621169	0.6770025876561344	0.8763138262225005	0.8565622476626306	0.8867846594447595	0.8313613254191529	0.8368056297761147	1.0	0.1111111111111111	0.0
5266	0.0932718563908943	0.03223022428385424	0.0321014307179936	0.659484096605643	None	0.16666666666666666	1	0.2	3	0.85	17	0.36666666666666664	0.85	19	17	2	1	0	0.15	3	20	1.4666666666666666	22	0.16666666666666666	1.0	0.577906750781607	0.8382146354359432	0.5795087554104212	0.8988987939884522	0.6852649225125713	0.7827688517805661	0.8313613254191529	0.8460532887266986	1.0	0.10526315789473684	0.0
6918	0.1213482695488	0.023761129725969086	0.023695373832758028	0.6122395410049426	None	0.16666666666666666	1	0.2	3	0.85	17	0.36666666666666664	0.85	19	17	2	1	0	0.15	3	20	1.4666666666666666	22	0.16666666666666666	1.0	0.577906750781607	0.8888642522296967	0.5795087554104212	0.8687530047993234	0.6661044259407247	0.8340580186678633	0.8313613254191529	0.8654458676634815	1.0	0.10526315789473684	0.0
168	None	None	None	None	None	1.0	1	1.0	4	0.25	1	0.5	0.25	4	1	1	2	0	0.75	3	4	0.4	6	0.6666666666666666	1.0	0.1	0.8951234780924494	0.48684245049814007	0.9061763287180957	0.9201394141908203	0.9424309788487236	0.9686223650974928	0.9170170528376703	0.625	0.5	0.0
2689	0.0010485844402060398	2.0145346430937913e-05	1.4835462423828605e-05	0.9981588202289564	None	0.5	1	0.8333333333333334	5	0.16666666666666666	1	0.6666666666666666	0	4	0	3	0	0	0.75	3	4	0.5333333333333333	8	0.0	0.8	0	0	0	0	0	0	0	0	0	0	0
7195	0.0974002866263476	0.03560512983947944	0.03523344280414207	0.6433796983343611	None	0.16666666666666666	1	0.2	3	0.85	17	0.36666666666666664	0.85	19	17	2	1	0	0.15	3	20	1.4666666666666666	22	0.16666666666666666	1.0	0.7501932803460627	0.8574305534494477	0.5795087554104212	0.8010346887377989	0.6852649225125713	0.8604236255611815	0.8313613254191529	0.8413845220251381	1.0	0.10526315789473684	0.0
1083	None	None	None	None	None	0	0	0.25	1	1.0	4	1.0	1.0	4	4	1	2	0	0.16666666666666666	6	1	0.4	6	0.3333333333333333	0	0.42460057796818623	0.886682290928832	0.26140484269885816	0.9638703706927622	0.5363160621737207	0.9160945510813275	0.94262775417023	0.929378926031977	0.625	0.5	0.0
996	None	None	None	None	None	0	0	0.4166666666666667	5	0.625	10	0.2571428571428571	0.625	15	10	2	1	0	0.7	7	10	1.2	18	0.3333333333333333	0.75	0.6197525086581545	0.8810698485081558	0.4800096848963589	0.8751203000491419	0.3143626609048742	0.8639654518544142	0.7915388999078669	0.873552936266022	1.0	0.8	0.0
5766	0.08743134615447579	0.014545107154745317	0.010544171486428656	0.7267987644047629	None	0	0	0.07142857142857142	1	1.0	18	0.25	0.9444444444444444	17	17	2	1	0	0.3125	5	16	1.3333333333333333	20	0.125	0	0.7501932803460627	0.8351763175303634	0.593033735931668	0.8096249928631128	0.6661044259407247	0.8560929113276823	0.7502228174107746	0.8344985389176904	1.0	0.11764705882352941	0.0
3222	0.09361940609053797	0.008041298697694786	0.007982338743776855	0.6402627076005172	None	0	0	0.14285714285714285	2	0.8888888888888888	16	0.5263157894736842	0.8888888888888888	18	16	1	2	0	0.10526315789473684	2	19	1.3333333333333333	20	0.5	0	0.5638929654319973	0.773380079469239	0.5795087554104212	0.8608145155029848	0.6661044259407247	0.9118992026088417	0.6932017752607657	0.8576049848242329	0.5277777777777778	0.2222222222222222	0.0
710	None	None	None	None	None	0	0	0.4444444444444444	4	0.6363636363636364	7	0.37142857142857144	0.5454545454545454	9	6	3	1	0	0.7142857142857143	7	5	0.8666666666666667	13	0.14285714285714285	0.25	0.3436878436689354	0.7864626842325337	0.4881206690673935	0.9005022850216563	0.4063190047134335	0.9545668275627127	0.8388701172274272	0.8987903426909666	1.0	0.5555555555555556	0.0
4330	0.07356949158555649	0.022347971834397788	0.002555283049474779	0.6690314201531753	None	0.2	1	0.3076923076923077	4	0.7647058823529411	13	0.37254901960784315	0.7058823529411765	14	12	4	2	0	0.17647058823529413	3	17	1.2666666666666666	19	0.2	1.0	0.5638929654319973	0.8728359225447937	0.5770429802525852	0.9481143821636955	0.7180720175212155	0.771880598390623	0.8425198136740123	0.882558823993215	0.5357142857142857	0.21428571428571427	0.0
1553	None	None	None	None	None	0.3333333333333333	1	0.625	5	0.4444444444444444	4	0.5238095238095238	0.3333333333333333	7	3	3	1	0	0.42857142857142855	3	7	0.7333333333333333	11	0.16666666666666666	0.5	0.562834342521312	0.7058982690886685	0.33972269123738424	0.8720963596107176	0.29331816205154027	0.90227700467	0.6688906863194349	0.8419289406566279	1.0	1.0	0.0
3283	0.04796273104104595	0.0012823547501180778	-9.868947460685039e-05	0.877177416345629	None	0	0	0.26666666666666666	4	0.7	14	0.3055555555555556	0.55	14	11	7	2	0	0.5	12	6	1.4666666666666666	22	0.13333333333333333	0	0.44483375414754656	0.9199445992668712	0.5745772050947491	0.8904705601828525	0.6010400528572768	0.8957396981555042	0.7714641946474947	0.9028502820412794	0.5357142857142857	0.6428571428571429	0.0
1235	None	None	None	None	None	0.3333333333333333	1	0.5	4	0.5	5	0.5	0.3	4	3	7	4	0	0.6666666666666666	4	6	0.8	12	0.23529411764705882	0.4	0.40263468801604374	0.8686245168340168	0.21359405492259165	0.8328009467985099	0.5062551242486046	0.9116947074973158	0.6678435571643787	0.8746801197466397	0.375	0.5	0.0
6325	0.09359168039947663	0.03890035779433876	0.0388935930442445	0.6631436706808141	None	0.16666666666666666	1	0.2	3	0.85	17	0.36666666666666664	0.85	19	17	2	1	0	0.15	3	20	1.4666666666666666	22	0.16666666666666666	1.0	0.7501932803460627	0.8574305534494477	0.5795087554104212	0.8010346887377989	0.6852649225125713	0.8604236255611815	0.8313613254191529	0.8413845220251381	1.0	0.10526315789473684	0.0
959	None	None	None	None	None	0	0	0.5	2	0.3333333333333333	1	0.625	0.3333333333333333	3	1	1	0	0	0.5	2	4	0.3333333333333333	5	0.0	0	0.5638929654319973	0.7091923944117821	0.48727869417258	0.8329924176059406	0.5878838893556994	0.8849109995202545	0.8352413966056883	0.8194674919701183	0	0	0.0
870	None	None	None	None	None	0	0	1.0	1	0	0	1.0	0	0	0	1	1	0	0.5	2	1	0.13333333333333333	2	0.16666666666666666	0	0	0	0	0	0	0	0	0	0	0	0
638	None	None	None	None	None	0	0	0.5	2	0.75	3	1.0	0.75	3	3	2	2	0	0.16666666666666666	1	6	0.4	6	0.25	0.4	0.32387883071793844	0.7796127061832925	0.673284882934382	0.9121227914349778	0.3236415972199801	0.5529564146072014	0.8385766232106863	0.7810774026585139	0.6666666666666666	0.6666666666666666	0.0
4267	0.10581531120033336	0.025262302451745353	0.022818857821337944	0.636002305104439	None	0	0	0.14285714285714285	2	0.8947368421052632	17	0.3684210526315789	0.8947368421052632	18	17	2	1	0	0.15789473684210525	3	19	1.4	21	0.14285714285714285	1.0	0.5996216500674815	0.8362261270686911	0.5795087554104212	0.8696385403101146	0.6852649225125713	0.8403031700282135	0.826218594466789	0.8493554719215393	1.0	0.1111111111111111	0.0
721	None	None	None	None	None	0	0	0.4	4	0.6923076923076923	9	0.4166666666666667	0.6923076923076923	12	9	2	1	0	0.25	12	3	1.0	15	0.2	0.6666666666666666	0.6599113031457332	0.9175739746080323	0.8312978367673285	0.9503394113639727	0.9401813281485092	0.9360452313229957	0.9202012388817027	0.9359346748456314	1.0	0	0.0
6791	0.09510650170258278	0.040765943739802905	0.040765897665410854	0.6604815209215733	None	0.16666666666666666	1	0.2	3	0.85	17	0.36666666666666664	0.85	19	17	2	1	0	0.15	3	20	1.4666666666666666	22	0.16666666666666666	1.0	0.7501932803460627	0.8574305534494477	0.5795087554104212	0.8010346887377989	0.6852649225125713	0.8604236255611815	0.8313613254191529	0.8413845220251381	1.0	0.21052631578947367	0.0
6970	0.09745459464814019	0.04063368576102233	0.04056978841480325	0.6542934519433334	None	0.16666666666666666	1	0.2	3	0.85	17	0.36666666666666664	0.85	19	17	2	1	0	0.15	3	20	1.4666666666666666	22	0.16666666666666666	1.0	0.7501932803460627	0.8574305534494477	0.5795087554104212	0.8010346887377989	0.6852649225125713	0.8604236255611815	0.8313613254191529	0.8413845220251381	1.0	0.21052631578947367	0.0
3680	0.08453035769340099	0.020486350456038034	0.013508672148514485	0.6615964926701712	None	0	0	0.09090909090909091	1	1.0	14	1.0	1.0	15	14	0	1	0	0.0625	1	16	1.0666666666666667	16	0.3333333333333333	0	0.577906750781607	0.8090366826609411	0.5795087554104212	0.7394766414978665	0.8115588102806814	0.8176739342414916	0.7415139025502417	0.7907126911788683	1.0	0.13333333333333333	0.0
2643	3.956948377057623e-08	3.210429874498321e-08	2.6453832612396836e-08	0.9999913023400365	None	0	0	0.5	2	0.5	2	0.6666666666666666	0	0	0	5	4	0	1.0	3	3	0.4	6	0.2857142857142857	0	0	0	0	0	0	0	0	0	0	0	0
262	None	None	None	None	None	1.0	1	1.0	4	0.0	0	0.5555555555555556	0	3	0	1	1	0	1.0	3	3	0.3333333333333333	5	0.3333333333333333	1.0	0	0	0	0	0	0	0	0	0	0	0
507	None	None	None	None	None	0	0	0.3	3	0.6923076923076923	9	0.3409090909090909	0.6153846153846154	11	8	3	1	0	0.36363636363636365	4	11	1.0	15	0.14285714285714285	0	0.7501932803460627	0.8938161339562345	0.5745772050947491	0.8229408186652082	0.3143626609048742	0.9482336344717881	0.7645901452959142	0.8994862730100995	1.0	0.6363636363636364	0.0
4736	0.09349555255245977	0.03626032414506212	0.036256946776447016	0.668657669540756	None	0.16666666666666666	1	0.2	3	0.85	17	0.36666666666666664	0.85	19	17	2	1	0	0.15	3	20	1.4666666666666666	22	0.16666666666666666	1.0	0.577906750781607	0.8382146354359432	0.5795087554104212	0.8988987939884522	0.6852649225125713	0.8355030583368478	0.8313613254191529	0.8603737917498924	1.0	0.10526315789473684	0.0
4297	0.09166776853876427	0.026584994354409214	0.025167506361957165	0.6166336787365595	None	0	0	0.14285714285714285	2	0.8947368421052632	17	0.525	0.8947368421052632	19	17	1	1	0	0.1	2	20	1.4	21	0.25	0	0.577906750781607	0.8326758558805908	0.5795087554104212	0.8988987939884522	0.6852649225125713	0.8355030583368478	0.8313613254191529	0.8587525282726242	1.0	0.10526315789473684	0.0
1303	None	None	None	None	None	0	0	0.5	2	0.75	3	1.0	0.75	4	3	1	0	0	0.16666666666666666	6	1	0.4	6	0.0	0.4	0.410577979886137	0.8908879177402333	0.2718530878119051	0.9595709919824728	0.6602110960713631	0.8889949032197364	0.937670156091998	0.9204955407027613	0	0	0.0
5051	0.09492497614627654	0.025917031772839414	0.02576346488063257	0.6540325205708242	None	0.16666666666666666	1	0.2	3	0.85	17	0.36666666666666664	0.85	19	17	2	1	0	0.15	3	20	1.4666666666666666	22	0.16666666666666666	1.0	0.577906750781607	0.8382146354359432	0.5795087554104212	0.8988987939884522	0.6852649225125713	0.8355030583368478	0.8313613254191529	0.8603737917498924	1.0	0.10526315789473684	0.0
2806	0.0008477408492148348	6.085913028379537e-05	3.675622402384813e-05	0.9967806078532756	None	0	0	0.5	2	0.5	2	0.6	0.25	2	1	3	2	0	0.4	5	2	0.4	6	0.2222222222222222	1.0	0.5979498292246085	0.5843286452700286	0.1	0.5	0.6365744059341354	0.6193770979722713	0.9217484361152166	0.5685222734542907	1.0	1.0	0.0
3665	0.10357099372954223	0.02582264612537156	0.024967789755620255	0.6073168035949216	None	0	0	0.06666666666666667	1	1.0	20	1.0	1.0	21	20	0	1	0	0.045454545454545456	1	22	1.4666666666666666	22	0.3333333333333333	0	0.577906750781607	0.8344519232502963	0.5795087554104212	0.8919155172281042	0.6852649225125713	0.8309140459208207	0.8313613254191529	0.8548754730051163	1.0	0.09523809523809523	0.0
241	None	None	None	None	None	0	0	0.6666666666666666	4	0.42857142857142855	3	0.6	0.2857142857142857	6	2	2	1	0	0.6	5	3	0.6	9	0.25	0.5	0.6913949472130323	0.8716120825517573	0.6657286526488507	0.9427988206123639	0.8398863368600562	0.9554159050331272	0.9086306816332769	0.9304816785557534	1.0	0.3333333333333333	0.0
503	None	None	None	None	None	0	0	1.0	4	0.0	0	0.6666666666666666	0	2	0	3	2	0	1.0	3	3	0.4	6	0.25	0.6666666666666666	0	0	0	0	0	0	0	0	0	0	0
6577	0.09504833876271293	0.034033011243950244	0.03396385064251802	0.6629354502963718	None	0.16666666666666666	1	0.2	3	0.85	17	0.36666666666666664	0.85	19	17	2	1	0	0.15	3	20	1.4666666666666666	22	0.16666666666666666	1.0	0.577906750781607	0.8382146354359432	0.5795087554104212	0.8988987939884522	0.6852649225125713	0.8355030583368478	0.8313613254191529	0.8603737917498924	1.0	0.10526315789473684	0.0
7056	0.08966006782836072	0.029990716915410415	0.029989333164742286	0.6229445910143783	None	0.16666666666666666	1	0.2	3	0.85	17	0.36666666666666664	0.85	19	17	2	1	0	0.15	3	20	1.4666666666666666	22	0.16666666666666666	1.0	0.7501932803460627	0.8574305534494477	0.5795087554104212	0.8010346887377989	0.6852649225125713	0.8717233018280826	0.8313613254191529	0.8456725671073287	1.0	0.10526315789473684	0.0
4692	0.0960182005609527	0.007959505259910479	0.00794959905965188	0.716183131699563	None	0.16666666666666666	1	0.2	3	0.85	17	0.36666666666666664	0.85	19	17	2	1	0	0.15	3	20	1.4666666666666666	22	0.16666666666666666	1.0	0.577906750781607	0.8182557044979846	0.5795087554104212	0.8988987939884522	0.6852649225125713	0.8355030583368478	0.7502228174107746	0.8546550673545816	1.0	0.10526315789473684	0.0
3776	0.07059977920793456	0.0044263713197288885	-0.0015907784375008046	0.823319928597726	None	0	0	0.25	3	0.875	14	0.375	0.8125	15	13	2	2	0	0.1875	16	3	1.2	18	0.3333333333333333	0.125	0.5638929654319973	0.8953195340918448	0.6102595732851572	0.7740753301660457	0.6010400528572768	0.8939657550987424	0.8353887472902626	0.862539818319365	0.5333333333333333	0.5333333333333333	0.0
3048	0.01162464311862582	0.0014777479927998568	-7.31581417815277e-05	0.9757528432660864	None	0.5	1	0.5714285714285714	4	0.5	4	0.3333333333333333	0.5	7	4	2	0	0	0.8333333333333334	6	5	0.6666666666666666	10	0.0	0.5	0.5638929654319973	0.9261185393703174	0.6268896386092165	0.8154967083819641	0.987975317385542	0.9213049661846229	0.9360448507626272	0.896441263290585	0	0	0.0
2997	0.0007967889935663712	0.00021587799324491728	-1.005332830238208e-06	0.9964078545290189	None	0	0	0.5	2	0.6666666666666666	2	0.8333333333333334	0.3333333333333333	1	1	3	3	0	0.6666666666666666	3	2	0.3333333333333333	5	0.3	0	0.19131743210702953	0.5	0.1074562469432869	0.5	0.3190841255703016	0.5	0.7047754387792595	0.5	1.0	1.0	0.1542596646554027
4177	0.07638094876482979	0.01800927656084857	0.01416909521427661	0.5940183991119103	None	0.16666666666666666	1	0.21428571428571427	3	0.8333333333333334	15	0.37037037037037035	0.8333333333333334	17	15	2	1	0	0.16666666666666666	3	18	1.3333333333333333	20	0.16666666666666666	1.0	0.6213365493533559	0.8461907504664756	0.5795087554104212	0.9061998587672943	0.7508791125298596	0.847859848104072	0.8313613254191529	0.8695530570993912	1.0	0.11764705882352941	0.0
3033	0.06724533607008373	0.008063421302811007	0.006244034802040393	0.7225186352852526	None	0	0	0.2222222222222222	2	0.9090909090909091	10	0.5416666666666666	0.9090909090909091	12	10	0	0	0	0.16666666666666666	2	12	0.8666666666666667	13	0.0	0	0.4684859337611977	0.8816028416895924	0.6268896386092165	0.7932251687071133	0.8565622476626306	0.8697494905709614	0.8589405924847016	0.8519914469018336	0	0	0.0
1165	None	None	None	None	None	0	0	0.5	2	0.6666666666666666	2	0.625	0.6666666666666666	3	2	1	1	0	0.5	2	4	0.3333333333333333	5	0.2	0	0.7501932803460627	0.7673128459545738	0.48727869417258	0.8315811980071994	0.6852649225125713	0.7287597709378614	0.7318937813908029	0.7789350987528089	1.0	0	0.0
737	None	None	None	None	None	0	0	0.6666666666666666	2	0.5	1	1.0	0.5	3	1	0	0	0	0.25	4	1	0.26666666666666666	4	0.0	0.6666666666666666	0.36721207215649476	0.8510583734324053	0.21851717306149024	0.8254911726315614	0.368279857051798	0.652398278472221	0.6740471636493028	0.7873193935264404	0	0	0.0
7517	0.1038497988220316	0.01998508531766298	0.014551285416897495	0.6049621436081252	None	0.16666666666666666	1	0.2	3	0.85	17	0.36666666666666664	0.85	19	17	2	1	0	0.15	3	20	1.4666666666666666	22	0.16666666666666666	1.0	0.7501932803460627	0.8565101803760408	0.5795087554104212	0.8010346887377989	0.6852649225125713	0.8604236255611815	0.8313613254191529	0.8410502013648004	1.0	0.10526315789473684	0.0
7324	0.09379714841497572	0.03822418726213763	0.03821493697791413	0.6648743469617007	None	0.16666666666666666	1	0.2	3	0.85	17	0.36666666666666664	0.85	19	17	2	1	0	0.15	3	20	1.4666666666666666	22	0.16666666666666666	1.0	0.7501932803460627	0.8574305534494477	0.5795087554104212	0.8010346887377989	0.6852649225125713	0.8604236255611815	0.8313613254191529	0.8413845220251381	1.0	0.3157894736842105	0.0
7434	0.09555320890501269	0.035724015024357354	0.03537054338236911	0.6410086715421075	None	0.16666666666666666	1	0.2	3	0.85	17	0.36666666666666664	0.85	19	17	2	1	0	0.15	3	20	1.4666666666666666	22	0.16666666666666666	1.0	0.7501932803460627	0.8574305534494477	0.5795087554104212	0.8010346887377989	0.6852649225125713	0.8604236255611815	0.8313613254191529	0.8413845220251381	1.0	0.10526315789473684	0.0
1427	None	None	None	None	None	0	0	0.3333333333333333	2	0.8333333333333334	5	0.6666666666666666	0.5	3	3	4	3	0	0.75	4	3	0.5333333333333333	8	0.25	0.3333333333333333	0.7202999125421127	0.9524414428300707	0.8086395147464798	0.7579806621330729	0.8115588102806814	0.6619292106465012	0.7318937813908029	0.8325121234445713	0.6666666666666666	0.6666666666666666	0.0
3927	0.10241722948755601	0.016389527100232972	0.007260033750078	0.6433497974851774	None	0	0	0.06666666666666667	1	1.0	20	1.0	1.0	21	20	0	1	0	0.045454545454545456	1	22	1.4666666666666666	22	0.3333333333333333	0	0.577906750781607	0.8587614930528797	0.5795087554104212	0.8127206557139478	0.6852649225125713	0.8604837393190257	0.8313613254191529	0.8451922780658431	1.0	0.09523809523809523	0.0
4000	0.05780906476759093	0.009098059708988275	-0.005155638118875597	0.9951660139806082	None	0.2	1	0.5	6	0.4666666666666667	7	0.5151515151515151	0.4	11	6	5	1	0	0.2727272727272727	11	3	1.1333333333333333	17	0.1111111111111111	0.3333333333333333	0.4745186919847316	0.7977418775259277	0.5795087554104212	0.9673483854082164	0.8052947856594809	0.7007764476802899	0.9316585239135453	0.8665316479323717	1.0	0.2727272727272727	0.0
3207	0.048131153885274426	0.002306988499962837	0.0023060799120398472	0.9047387977606292	None	0	0	0.35714285714285715	5	0.5789473684210527	11	0.3	0.5789473684210527	13	11	7	2	0	0.7	7	10	1.4	21	0.125	0	0.46017020296991545	0.7382311731819914	0.33972269123738424	0.9232942717700112	0.30029904793000306	0.8743490077881984	0.6688906863194349	0.8607555393121856	0.5384615384615384	0.6153846153846154	0.0
4090	0.09569471700667169	0.022232576407738496	0.022158414294751613	0.6570050844469904	None	0.16666666666666666	1	0.2	3	0.85	17	0.36666666666666664	0.85	19	17	2	1	0	0.15	3	20	1.4666666666666666	22	0.16666666666666666	1.0	0.577906750781607	0.8382146354359432	0.5795087554104212	0.8990317575943466	0.6852649225125713	0.8355030583368478	0.8313613254191529	0.8604324022938437	1.0	0.10526315789473684	0.0
4024	0.08717173325626218	0.03349625892773201	0.03321791562721389	0.6584988576037183	None	0	0	0.14285714285714285	2	0.8888888888888888	16	0.5263157894736842	0.8888888888888888	17	16	2	1	0	0.10526315789473684	2	19	1.3333333333333333	20	0.14285714285714285	0	0.5638929654319973	0.8521231730186766	0.48727869417258	0.9092576066302901	0.7508791125298596	0.8539740354116078	0.8313613254191529	0.8744279844543346	1.0	0.11764705882352941	0.0
2485	None	None	None	None	None	0	0	0.25	3	0.8666666666666667	13	0.30357142857142855	0.8666666666666667	15	13	1	0	0	0.2857142857142857	4	14	1.1333333333333333	17	0.0	0.6666666666666666	0.6740320768805038	0.8947804339878745	0.39262653935668335	0.8747710860745735	0.45085115070816684	0.9141599722662097	0.8353887472902626	0.8956646686867803	0	0	0.0
859	None	None	None	None	None	0	0	0.14285714285714285	1	1.0	8	1.0	1.0	9	8	0	0	0	0.1	1	10	0.6666666666666666	10	0.0	0	0.4192229316773891	0.9178320967931158	0.6096897628316883	0.9417073857918852	0.48847158482021397	0.9018197148588742	0.8352413966056883	0.9220855111874915	0	0	0.0
6299	0.08348078250964101	0.01123223297663547	0.004727052292064703	0.6553219036459226	None	0.16666666666666666	1	0.2	3	0.85	17	0.36666666666666664	0.85	19	17	2	1	0	0.15	3	20	1.4666666666666666	22	0.16666666666666666	1.0	0.7501932803460627	0.8544911383197873	0.5795087554104212	0.8010346887377989	0.7534390282418699	0.8760460270210494	0.8313613254191529	0.8463406424174096	1.0	0.10526315789473684	0.0
2317	None	None	None	None	None	0	0	0.6666666666666666	2	0.5	1	1.0	0.5	1	1	2	2	0	0.25	1	4	0.26666666666666666	4	0.25	0.6666666666666666	0.7699319230436321	0.5	0.49254417962294045	0.5	0.1	0.5	0.9398241181866351	0.5	1.0	1.0	0.14701561097016624
1174	None	None	None	None	None	0	0	1.0	1	0	0	1.0	0	0	0	1	3	0	0.5	1	2	0.13333333333333333	2	0.5	0	0	0	0	0	0	0	0	0	0	0	0
3806	0.07951273718727123	0.012197353783497804	0.011465441261562645	0.8071366795361188	None	0	0	0.16666666666666666	2	0.9375	15	0.5294117647058824	0.9375	17	15	0	1	0	0.11764705882352941	2	17	1.2	18	0.5	0	0.577906750781607	0.8787050716491176	0.6268896386092165	0.8211165329157618	0.8115588102806814	0.8561004936681424	0.8313613254191529	0.8535194640309984	1.0	0.17647058823529413	0.0
3273	0.0856196055148008	0.006737113675257196	-0.0005723557330380845	0.7825396349689497	None	0	0	0.1875	3	0.9047619047619048	19	0.36507936507936506	0.8571428571428571	20	18	2	1	0	0.14285714285714285	21	3	1.5333333333333334	23	0.16666666666666666	0.09523809523809523	0.5286437486977984	0.8635402237738838	0.6268896386092165	0.8124947100223666	0.8636721774060081	0.9140277461058642	0.8755200219451964	0.8689511112665013	1.0	0.25	0.0
7519	0.09608676963699962	0.03572686596697872	0.03537682437882849	0.6413898531403195	None	0.16666666666666666	1	0.2	3	0.85	17	0.36666666666666664	0.85	19	17	2	1	0	0.15	3	20	1.4666666666666666	22	0.16666666666666666	1.0	0.7501932803460627	0.8574305534494477	0.5795087554104212	0.8010346887377989	0.6852649225125713	0.8604236255611815	0.8313613254191529	0.8413845220251381	1.0	0.10526315789473684	0.0
6163	0.008599041457131413	0.0022908200010314786	-0.00032447410892045767	0.9603382467359278	None	0	0	0.2	1	1.0	5	1.0	1.0	6	5	0	2	0	0.14285714285714285	1	7	0.4666666666666667	7	0.6666666666666666	0	0.6640500155638349	0.8106756337089298	0.5770429802525852	0.8109003098646579	0.6852649225125713	0.7646081819193163	0.7768607241783438	0.7962138058010895	0.5833333333333334	0.16666666666666666	0.0
6513	0.09487593233973432	0.03860340142531509	0.03847964680510279	0.6456759892387649	None	0.16666666666666666	1	0.2	3	0.85	17	0.36666666666666664	0.85	19	17	2	1	0	0.15	3	20	1.4666666666666666	22	0.16666666666666666	1.0	0.7501932803460627	0.8574305534494477	0.5795087554104212	0.8010346887377989	0.6852649225125713	0.8604236255611815	0.8313613254191529	0.8413845220251381	1.0	0.10526315789473684	0.0
3854	0.10123156176057879	0.01907927597095533	0.013527304919330253	0.6749962685669826	None	0	0	0.07142857142857142	1	1.0	18	1.0	1.0	19	18	0	1	0	0.05	1	20	1.3333333333333333	20	0.3333333333333333	0	0.577906750781607	0.831266407412552	0.5795087554104212	0.7971362729117746	0.6852649225125713	0.840151971974237	0.8313613254191529	0.8235848504790901	1.0	0.10526315789473684	0.0
3535	0.07876691228033907	0.01049005459065499	0.009512179803574366	0.9162209368236934	None	0	0	0.3125	5	0.6818181818181818	15	0.4	0.6818181818181818	17	15	6	2	0	0.4166666666666667	5	12	1.6	24	0.14285714285714285	0.08695652173913043	0.47938074661398977	0.8960798132540598	0.5795087554104212	0.9515829803551746	0.6693090411655973	0.8496402307075246	0.8313613254191529	0.9078912487293626	0.5294117647058824	0.29411764705882354	0.0
2613	0.03840427760129762	0.0016408467886764697	-0.0015399434272578736	0.9211550553288944	None	0.375	3	0.4444444444444444	8	0.5416666666666666	13	0.32098765432098764	0.5416666666666666	17	13	8	1	0	1.0	9	9	1.7333333333333334	26	0.0625	0.5	0.6802270197342274	0.8788244643917436	0.39262653935668335	0.9070866013519516	0.8052947856594809	0.8810525705750559	0.8353887472902626	0.8896774110823362	1.0	0.5882352941176471	0.0
3042	0.013241111971592185	0.001741528677853157	0.0017344122095830038	0.9480020960325021	None	0	0	0.3333333333333333	2	0.8571428571428571	6	0.5625	0.5714285714285714	5	4	3	1	0	0.25	2	8	0.6	9	0.1111111111111111	0	0.331763374487026	0.8102978980599462	0.6268896386092165	0.8120681035288682	0.987975317385542	0.957637203647446	0.9360448507626272	0.8819697361625803	1.0	0.2	0.0
5171	0.09397808829140612	0.037641473132708186	0.03761549566165634	0.6713701276649107	None	0.16666666666666666	1	0.2	3	0.85	17	0.36666666666666664	0.85	19	17	2	1	0	0.15	3	20	1.4666666666666666	22	0.16666666666666666	1.0	0.577906750781607	0.8382146354359432	0.5795087554104212	0.8988987939884522	0.6852649225125713	0.8355030583368478	0.8313613254191529	0.8603737917498924	1.0	0.10526315789473684	0.0
6254	0.09790056538521875	0.03581148738701819	0.03573191978152684	0.6424454036681801	None	0.16666666666666666	1	0.2	3	0.85	17	0.36666666666666664	0.85	19	17	2	1	0	0.15	3	20	1.4666666666666666	22	0.16666666666666666	1.0	0.7501932803460627	0.8574305534494477	0.5795087554104212	0.8010346887377989	0.6852649225125713	0.8604236255611815	0.8313613254191529	0.8413845220251381	1.0	0.10526315789473684	0.0
7206	0.09637486694776871	0.039398974521432865	0.039373457820296956	0.6466346332572943	None	0.16666666666666666	1	0.2	3	0.85	17	0.36666666666666664	0.85	19	17	2	1	0	0.15	3	20	1.4666666666666666	22	0.16666666666666666	1.0	0.7501932803460627	0.8574305534494477	0.5795087554104212	0.8010346887377989	0.6852649225125713	0.8717233018280826	0.8313613254191529	0.8456725671073287	1.0	0.10526315789473684	0.0
4877	0.09729839638566909	0.03291107365045929	0.03289028309483187	0.6631552579652816	None	0.16666666666666666	1	0.2	3	0.85	17	0.36666666666666664	0.85	19	17	2	1	0	0.15	3	20	1.4666666666666666	22	0.16666666666666666	1.0	0.577906750781607	0.8382146354359432	0.5795087554104212	0.8988987939884522	0.6852649225125713	0.8355030583368478	0.8313613254191529	0.8603737917498924	1.0	0.10526315789473684	0.0
6723	0.08283840923244826	0.020613376381175833	0.019551784409706646	0.6418738603203649	None	0	0	0.14285714285714285	2	0.8947368421052632	17	0.3684210526315789	0.8947368421052632	18	17	2	1	0	0.15789473684210525	3	19	1.4	21	0.14285714285714285	1.0	0.6857649148497094	0.8475853133703612	0.5795087554104212	0.8056667374860473	0.6852649225125713	0.8543133088738447	0.826218594466789	0.8369317804227233	1.0	0.1111111111111111	0.0
4287	0.09281440098007164	0.036571011783548456	0.036567342932500815	0.6706135971244117	None	0.16666666666666666	1	0.2	3	0.85	17	0.36666666666666664	0.85	19	17	2	1	0	0.15	3	20	1.4666666666666666	22	0.16666666666666666	1.0	0.577906750781607	0.8382146354359432	0.5795087554104212	0.8988987939884522	0.6852649225125713	0.8355030583368478	0.8313613254191529	0.8603737917498924	1.0	0.10526315789473684	0.0
3412	0.09473513629807088	0.0254776431664597	0.022875740254979085	0.7118660605151261	None	0	0	0.07142857142857142	1	1.0	18	1.0	1.0	19	18	0	2	0	0.05	1	20	1.3333333333333333	20	0.6666666666666666	0	0.577906750781607	0.8861638838997049	0.6268896386092165	0.7892719282511014	0.8115588102806814	0.8526011761615314	0.8313613254191529	0.8467426278830561	0.5263157894736842	0.21052631578947367	0.0
1114	None	None	None	None	None	0	0	1.0	1	0	0	1.0	0	0	0	1	3	0	0.5	1	2	0.13333333333333333	2	0.5	0	0	0	0	0	0	0	0	0	0	0	0
35	None	None	None	None	None	0.25	1	0.5	5	0.6153846153846154	8	0.375	0.38461538461538464	8	5	6	4	0	0.625	5	8	1.0	15	0.3076923076923077	0.36363636363636365	0.8861812485648312	0.8766578840146002	0.6970524194206656	0.9004516973262423	0.5281258548223209	0.8871859714093385	0.8586349781745407	0.8884733212826087	0.3125	0.75	0.0
3941	0.03945123750339717	0.00619195157313242	0.004654643015523295	0.8571165081819668	None	0	0	0.3	3	0.6923076923076923	9	0.26785714285714285	0.6923076923076923	10	9	4	2	0	0.875	7	8	1.0	15	0.18181818181818182	0	0.8260875514988463	0.8461374592673789	0.5795087554104212	0.7925519245568138	0.8115588102806814	0.8863352370018538	0.8350180544746452	0.8454842699725926	0.55	0.3	0.0
1570	None	None	None	None	None	0	0	1.0	2	0.0	0	1.0	0	1	0	1	2	0	0.3333333333333333	1	3	0.2	3	0.4	1.0	0	0	0	0	0	0	0	0	0	0	0
3174	0.05665956993200815	0.01098353330330046	0.00662716410273318	0.9446611100346486	None	0	0	0.3076923076923077	4	0.7647058823529411	13	0.296875	0.7058823529411765	15	12	3	1	0	0.25	16	4	1.2666666666666666	19	0.14285714285714285	0.11764705882352941	0.6740320768805038	0.8237275324684691	0.35204013811994417	0.9604544679068339	0.8163664340197645	0.8760602781388811	0.9316585239135453	0.9028354263509115	1.0	0.4666666666666667	0.0
1899	None	None	None	None	None	0	0	0.16666666666666666	1	1.0	7	0.75	0.5714285714285714	5	4	3	5	0	0.75	3	4	0.6	9	0.5555555555555556	0	0.7501932803460627	0.6405103869167553	0.4452983214039549	0.6950191119462574	0.7784429403761897	0.9090558058614161	0.7957690509802174	0.7746011760202152	0.4	0.8	0.0
5258	0.08916002916935939	0.029746064006147335	0.028202761389460797	0.6563728772144586	None	0	0	0.14285714285714285	2	0.8888888888888888	16	0.5263157894736842	0.8888888888888888	17	16	2	1	0	0.10526315789473684	2	19	1.3333333333333333	20	0.14285714285714285	0	0.5638929654319973	0.8521231730186766	0.5745772050947491	0.898237321145259	0.7508791125298596	0.8539740354116078	0.8313613254191529	0.8697125448935088	1.0	0.11764705882352941	0.0
2961	0.0031655082511537515	0.0012668827805654992	0.0012668792705176314	0.9919551319283068	None	0	0	0.75	3	0.25	1	0.6	0.25	2	1	3	3	0	0.4	2	5	0.4	6	0.3333333333333333	0.4	0.5638929654319973	0.5	0.48727869417258	0.5	0.6852649225125713	0.5	0.6932017752607657	0.5	0.5	0.5	0.05438987759579621
3750	0.044003721102868765	0.006352107235516795	-0.0011138714424998408	0.735777236740426	None	0	0	0.25	2	0.8888888888888888	8	1.0	0.8888888888888888	10	8	0	2	0	0.09090909090909091	1	11	0.7333333333333333	11	1.0	0.2	0.577906750781607	0.8319504877636235	0.6779339865040412	0.8080738390737492	0.675684674226648	0.8155089163913283	0.8313613254191529	0.8187284188139335	0.55	0.2	0.0
2411	None	None	None	None	None	0	0	0.3333333333333333	1	1.0	2	1.0	0	0	0	3	4	0	1.0	2	2	0.26666666666666666	4	0.4	0	0	0	0	0	0	0	0	0	0	0	0
3512	0.10229883654710721	0.020557961499654182	0.014493840817638081	0.664086226320354	None	0	0	0.13333333333333333	2	0.95	19	1.0	0.95	21	19	0	2	0	0.045454545454545456	1	22	1.4666666666666666	22	1.0	0.09523809523809523	0.577906750781607	0.8768745769623332	0.6268896386092165	0.8398098838850627	0.8115588102806814	0.8822670229135456	0.8313613254191529	0.8673831596947867	0.5238095238095237	0.23809523809523808	0.0
5567	0.08767303333868881	0.029674050578500224	0.029225155202774276	0.6151794548286655	None	0.16666666666666666	1	0.2	3	0.85	17	0.36666666666666664	0.85	19	17	2	1	0	0.15	3	20	1.4666666666666666	22	0.16666666666666666	1.0	0.7501932803460627	0.8574305534494477	0.5795087554104212	0.8010346887377989	0.6852649225125713	0.8604236255611815	0.8313613254191529	0.8413845220251381	1.0	0.10526315789473684	0.0
3973	0.07373715177628742	0.013345446299597673	0.010060876825355097	0.6835163941175967	None	0	0	0.1	1	1.0	12	1.0	1.0	13	12	0	1	0	0.07142857142857142	1	14	0.9333333333333333	14	0.3333333333333333	0	0.7501932803460627	0.8715933219241037	0.6268896386092165	0.7878675186063295	0.6661044259407247	0.8867288010314086	0.8507563571527436	0.8534180151419489	1.0	0.15384615384615385	0.0
1017	None	None	None	None	None	0	0	0.3333333333333333	1	1.0	2	1.0	0.5	2	1	1	0	0	0.25	1	4	0.26666666666666666	4	0.0	0	0.6383453338007705	0.9003108671764173	0.6047551225840744	0.5123340978572677	0.23928782038344285	0.658452829749692	0.8831786474669135	0.7248827027941586	0	0	0.0
2356	None	None	None	None	None	0	0	0.1	1	1.0	12	0.3333333333333333	0.75	9	9	4	1	0	0.8571428571428571	7	6	0.9333333333333333	14	0.08333333333333333	0.3333333333333333	0.4787546844442163	0.8308843776064485	0.8465766482782968	0.8954138150215393	0.8052947856594809	0.916750678360524	0.8833694939608095	0.8855488331397593	1.0	0.4444444444444444	0.0
6071	0.09644206627877204	0.04108932485922191	0.041077876550324896	0.6628481807943818	None	0.16666666666666666	1	0.2	3	0.85	17	0.36666666666666664	0.85	19	17	2	1	0	0.15	3	20	1.4666666666666666	22	0.16666666666666666	1.0	0.7501932803460627	0.8574305534494477	0.5795087554104212	0.8010346887377989	0.6852649225125713	0.8604236255611815	0.8313613254191529	0.8413845220251381	1.0	0.10526315789473684	0.0
3935	0.0986645742481355	0.02564161799439288	0.024591801622667588	0.6046610511721608	None	0	0	0.06666666666666667	1	1.0	20	1.0	1.0	21	20	0	1	0	0.045454545454545456	1	22	1.4666666666666666	22	0.3333333333333333	0	0.577906750781607	0.8344519232502963	0.5795087554104212	0.8919155172281042	0.6852649225125713	0.8309140459208207	0.8313613254191529	0.8548754730051163	1.0	0.09523809523809523	0.0
2651	0.0025521783211760333	0.00014817589913962588	9.89946891957282e-05	0.9935179644352671	None	0	0	0.7142857142857143	5	0.25	2	0.4166666666666667	0.25	6	2	3	0	0	0.6666666666666666	6	4	0.6666666666666666	10	0.0	0.4	0.6327960115128007	0.8999082011278899	0.3742115089179962	0.8374965108539189	0.5431242783542529	0.7590134366224636	0.8021391911980232	0.8403811800806952	0	0	0.0
5823	0.10595463970533353	0.019773336953852524	0.015690462388829263	0.610166946758706	None	0.16666666666666666	1	0.2	3	0.85	17	0.36666666666666664	0.85	19	17	2	1	0	0.15	3	20	1.4666666666666666	22	0.16666666666666666	1.0	0.577906750781607	0.8900855786673837	0.5795087554104212	0.8687530047993234	0.6661044259407247	0.8340580186678633	0.8313613254191529	0.8659273711787703	1.0	0.3157894736842105	0.0
3326	0.08889950334698092	0.004215579936077932	-0.003210660101323442	0.6738952218049692	None	0	0	0.21428571428571427	3	0.8888888888888888	16	0.37037037037037035	0.7777777777777778	17	14	2	2	0	0.16666666666666666	18	3	1.3333333333333333	20	0.4	0.11764705882352941	0.577906750781607	0.833575248142212	0.6268896386092165	0.8351408878503637	0.6661044259407247	0.9038732102867256	0.8313613254191529	0.8611534867302421	0.5294117647058824	0.11764705882352941	0.0
2649	0.004438764003878981	0.0006939424449838965	-9.673243125067233e-05	0.9841594037476927	None	0.5	2	0.6363636363636364	7	0.42857142857142855	6	0.38095238095238093	0.2857142857142857	7	4	8	2	0	0.8571428571428571	6	7	1.0666666666666667	16	0.11764705882352941	0.46153846153846156	0.7506468214907471	0.9045680369789794	0.39262653935668335	0.7589510605559036	0.6010400528572768	0.862447119506482	0.8353887472902626	0.8511837317720777	0.5714285714285714	0.5714285714285714	0.0
360	None	None	None	None	None	0.6	3	0.6923076923076923	9	0.35294117647058826	6	0.5277777777777778	0.35294117647058826	11	6	7	1	0	1.0	6	6	1.2666666666666666	19	0.07692307692307693	0.2857142857142857	0.5951766974554026	0.8742209727118614	0.5463803726639739	0.8355119219874524	0.49836466735280666	0.8234897945820561	0.8272388899699239	0.8457168656981652	1.0	0.7272727272727273	0.0
7128	0.09313398671025812	0.03846057008678234	0.03845779349064349	0.6495281448448422	None	0.16666666666666666	1	0.2	3	0.85	17	0.36666666666666664	0.85	19	17	2	1	0	0.15	3	20	1.4666666666666666	22	0.16666666666666666	1.0	0.7501932803460627	0.8574305534494477	0.5795087554104212	0.8010346887377989	0.6852649225125713	0.8604236255611815	0.8313613254191529	0.8413845220251381	1.0	0.10526315789473684	0.0
3984	0.08725621398690447	0.01799605283728855	0.006879288784778948	0.6643596343449787	None	0	0	0.1875	3	0.9047619047619048	19	0.36507936507936506	0.9047619047619048	21	19	1	1	0	0.14285714285714285	21	3	1.5333333333333334	23	0.25	1.0	0.577906750781607	0.8344519232502963	0.5795087554104212	0.8919155172281042	0.6852649225125713	0.8309140459208207	0.8313613254191529	0.8548754730051163	1.0	0.09523809523809523	0.0
1958	None	None	None	None	None	0	0	0.6	3	0.6	3	0.7777777777777778	0	0	0	6	1	0	1.0	3	3	0.4666666666666667	7	0.0625	0.8	0	0	0	0	0	0	0	0	0	0	0
7329	0.09583911485072949	0.03421484857335411	0.03349536180776808	0.6418558187408769	None	0.16666666666666666	1	0.2	3	0.85	17	0.36666666666666664	0.85	19	17	2	1	0	0.15	3	20	1.4666666666666666	22	0.16666666666666666	1.0	0.7501932803460627	0.8574305534494477	0.5795087554104212	0.8010346887377989	0.6852649225125713	0.8604236255611815	0.8313613254191529	0.8413845220251381	1.0	0.10526315789473684	0.0
5124	0.09880381285183702	0.03755372041599638	0.037529513983250246	0.6742122406053392	None	0.16666666666666666	1	0.2	3	0.85	17	0.36666666666666664	0.85	19	17	2	1	0	0.15	3	20	1.4666666666666666	22	0.16666666666666666	1.0	0.577906750781607	0.8382146354359432	0.5795087554104212	0.9208244950036555	0.6852649225125713	0.8355030583368478	0.8313613254191529	0.8707848465149902	1.0	0.10526315789473684	0.0
4579	0.0968146844230635	0.031709008422517435	0.03163454493945632	0.6596179080435556	None	0.16666666666666666	1	0.2	3	0.85	17	0.36666666666666664	0.85	19	17	2	1	0	0.15	3	20	1.4666666666666666	22	0.16666666666666666	1.0	0.577906750781607	0.8382146354359432	0.5795087554104212	0.8988987939884522	0.6852649225125713	0.8355030583368478	0.8313613254191529	0.8603737917498924	1.0	0.10526315789473684	0.0
966	None	None	None	None	None	0	0	0.375	3	0.7	7	0.5714285714285714	0.5	8	5	3	1	0	0.42857142857142855	3	7	0.8	12	0.14285714285714285	0.4444444444444444	0.41792096791900535	0.9191008008347005	0.36295665741078265	0.7893023965109627	0.49836466735280666	0.7772808323444821	0.7409234448579426	0.8411668613578266	1.0	0.375	0.0
4206	0.09785976474253426	0.028596283982791938	0.028554185730341998	0.6562906874899194	None	0.16666666666666666	1	0.2	3	0.85	17	0.36666666666666664	0.85	19	17	2	1	0	0.15	3	20	1.4666666666666666	22	0.16666666666666666	1.0	0.577906750781607	0.8382146354359432	0.5795087554104212	0.8988987939884522	0.6852649225125713	0.8355030583368478	0.8313613254191529	0.8603737917498924	1.0	0.10526315789473684	0.0
4263	0.09617709001728486	0.02448082131080319	0.023036027209250874	0.6301492548692778	None	0	0	0.06666666666666667	1	1.0	20	1.0	1.0	21	20	0	1	0	0.045454545454545456	1	22	1.4666666666666666	22	0.3333333333333333	0	0.577906750781607	0.8344519232502963	0.5795087554104212	0.8919155172281042	0.6852649225125713	0.8119962013274215	0.8313613254191529	0.8494552749721993	1.0	0.09523809523809523	0.0
6072	0.09723032572569802	0.03985281079963457	0.039852467451657735	0.6518510229459814	None	0.16666666666666666	1	0.2	3	0.85	17	0.36666666666666664	0.85	19	17	2	1	0	0.15	3	20	1.4666666666666666	22	0.16666666666666666	1.0	0.7501932803460627	0.8574305534494477	0.5795087554104212	0.8010346887377989	0.6852649225125713	0.8604236255611815	0.8313613254191529	0.8413845220251381	1.0	0.10526315789473684	0.0
6679	0.0942920705979778	0.040970513134656425	0.04093565611993978	0.6547483822633573	None	0.16666666666666666	1	0.2	3	0.85	17	0.36666666666666664	0.85	19	17	2	1	0	0.15	3	20	1.4666666666666666	22	0.16666666666666666	1.0	0.7501932803460627	0.8574305534494477	0.5795087554104212	0.8010346887377989	0.6852649225125713	0.8604236255611815	0.8313613254191529	0.8413845220251381	1.0	0.10526315789473684	0.0
2832	0.0028696993985966187	0.00043749016715725897	0.0004348486744477374	0.9825528725050104	None	0	0	0.5714285714285714	4	0.375	3	0.5555555555555556	0.25	4	2	5	5	0	0.5	3	6	0.6666666666666666	10	0.4166666666666667	0.2222222222222222	0.5708998581068021	0.6717159070001271	0.668345173592108	0.7709148598530523	0.675684674226648	0.9445689451978408	0.76945181898933	0.8303828482127957	0.25	0.25	0.0
5703	0.09696127870168629	0.03750502051323812	0.03750412491061981	0.6491170424322886	None	0.16666666666666666	1	0.2	3	0.85	17	0.36666666666666664	0.85	19	17	2	1	0	0.15	3	20	1.4666666666666666	22	0.16666666666666666	1.0	0.7501932803460627	0.8574305534494477	0.5795087554104212	0.8010346887377989	0.6852649225125713	0.8604236255611815	0.8313613254191529	0.8413845220251381	1.0	0.10526315789473684	0.0
77	None	None	None	None	None	0	0	0.2	1	1.0	5	1.0	0.8	4	4	2	5	0	0.14285714285714285	1	7	0.4666666666666667	7	0.625	0	0.1751292957338043	0.9164434377560741	0.6710700867602434	0.7883261560296863	0.4106376008485581	0.8408331116663075	0.9291886994203173	0.8571021736706703	0.25	0.75	0.0
7499	0.1007737852307311	0.02056159343492568	0.02040229061242863	0.6013278302436915	None	0.16666666666666666	1	0.21428571428571427	3	0.8421052631578947	16	0.3684210526315789	0.8421052631578947	18	16	2	1	0	0.15789473684210525	3	19	1.4	21	0.16666666666666666	1.0	0.6857649148497094	0.8475853133703612	0.5795087554104212	0.8056667374860473	0.6852649225125713	0.8543133088738447	0.826218594466789	0.8369317804227233	1.0	0.1111111111111111	0.0
6218	0.08461154950271788	0.013365295324346467	-0.004736542798762513	0.6241322501524463	None	0	0	0.06666666666666667	1	1.0	20	1.0	1.0	21	20	0	1	0	0.045454545454545456	1	22	1.4666666666666666	22	0.3333333333333333	0	0.6213365493533559	0.857716135510876	0.5795087554104212	0.7958163481118085	0.6852649225125713	0.8537358074373298	0.8313613254191529	0.8375805136138599	1.0	0.09523809523809523	0.0
3751	0.09544520617659275	0.026450847023638212	0.02087489485537215	0.6607297591740062	None	0	0	0.06666666666666667	1	1.0	20	1.0	1.0	21	20	0	1	0	0.045454545454545456	1	22	1.4666666666666666	22	0.3333333333333333	0	0.577906750781607	0.8587614930528797	0.5795087554104212	0.7937925019885451	0.6852649225125713	0.8604837393190257	0.8313613254191529	0.8398928863636055	1.0	0.09523809523809523	0.0
4331	0.0918582130919767	0.028940686610832447	0.028925306056902536	0.6602087328122216	None	0.16666666666666666	1	0.2	3	0.85	17	0.36666666666666664	0.85	19	17	2	1	0	0.15	3	20	1.4666666666666666	22	0.16666666666666666	1.0	0.577906750781607	0.8382146354359432	0.5795087554104212	0.8988987939884522	0.6852649225125713	0.8355030583368478	0.8313613254191529	0.8603737917498924	1.0	0.10526315789473684	0.0
1	None	None	None	None	None	0	0	0.375	3	0.5555555555555556	5	0.6875	0.2222222222222222	4	2	6	0	0	1.0	4	4	0.7333333333333333	11	0.0	0.25	0.8609291074342853	0.8701314531768465	0.5457308144981476	0.9864850196984067	0.6680306408911634	0.8993750042064359	0.9572452963682132	0.9423646811565447	0	0	0.0
172	None	None	None	None	None	0	0	0.3333333333333333	2	0.8333333333333334	5	0.6666666666666666	0.5	4	3	3	3	0	0.75	4	3	0.5333333333333333	8	0.3333333333333333	0	0.8241928730885855	0.7603831210083919	0.5151965976698347	0.8562510322471893	0.5908465579670611	0.9696378364047786	0.8264004110039256	0.8941957359630988	0.5	0.5	0.0
1136	None	None	None	None	None	0	0	0.6	3	0.6	3	0.4375	0.6	4	3	2	2	0	1.0	4	4	0.4666666666666667	7	0.2857142857142857	0.6666666666666666	0.6972456530316159	0.9027225501106104	0.4431022269485159	0.9338078094483964	0.751490162883537	0.9005391499886298	0.6234975102984674	0.9136676038147459	0.625	0.25	0.0
5000	0.0914581646583831	0.03302726235865811	0.03295720644421245	0.6617611569531713	None	0.16666666666666666	1	0.2	3	0.85	17	0.36666666666666664	0.85	19	17	2	1	0	0.15	3	20	1.4666666666666666	22	0.16666666666666666	1.0	0.577906750781607	0.8382146354359432	0.5795087554104212	0.8988987939884522	0.6852649225125713	0.8355030583368478	0.8313613254191529	0.8603737917498924	1.0	0.10526315789473684	0.0
4367	0.0955852956503027	0.0377611339468194	0.037719797852749405	0.672725863410174	None	0.16666666666666666	1	0.2	3	0.85	17	0.36666666666666664	0.85	19	17	2	1	0	0.15	3	20	1.4666666666666666	22	0.16666666666666666	1.0	0.577906750781607	0.8382146354359432	0.5795087554104212	0.8988987939884522	0.6852649225125713	0.8355030583368478	0.8313613254191529	0.8603737917498924	1.0	0.10526315789473684	0.0
7146	0.08966438708081827	0.0305314536774647	0.030035147024192063	0.6138363084943101	None	0.16666666666666666	1	0.2	3	0.85	17	0.36666666666666664	0.85	19	17	2	1	0	0.15	3	20	1.4666666666666666	22	0.16666666666666666	1.0	0.7501932803460627	0.8574305534494477	0.5795087554104212	0.8010346887377989	0.6852649225125713	0.8604236255611815	0.8313613254191529	0.8413845220251381	1.0	0.10526315789473684	0.0
3291	0.0332057749194594	0.0046324794213331326	0.004410871094499192	0.8159016124765457	None	0	0	0.125	1	1.0	9	1.0	1.0	10	9	0	1	0	0.09090909090909091	1	11	0.7333333333333333	11	0.3333333333333333	0	0.6048195370101483	0.8504944358886566	0.6007334218519829	0.7212208255537341	0.7388316181107031	0.861506429425302	0.736732080086342	0.8184115930976137	1.0	0.2	0.0
2099	None	None	None	None	None	0	0	0.5	4	0.4444444444444444	4	0.55	0.3333333333333333	7	3	3	0	0	0.8	4	5	0.7333333333333333	11	0.0	0.25	0.5428497458730366	0.9062879586740062	0.6367979293301518	0.9240613500162506	0.6274200242677591	0.8618211715379129	0.6309261830332052	0.9002040679675523	0	0	0.0
4894	0.09916183603458921	0.03728857014832266	0.03506406438938582	0.6729975682888752	None	0.16666666666666666	1	0.2	3	0.85	17	0.36666666666666664	0.85	19	17	2	1	0	0.15	3	20	1.4666666666666666	22	0.16666666666666666	1.0	0.577906750781607	0.8353337124118909	0.5795087554104212	0.8988987939884522	0.6852649225125713	0.8355030583368478	0.8313613254191529	0.8595269994397576	1.0	0.10526315789473684	0.0
2323	None	None	None	None	None	0	0	0.75	3	0.5	2	0.75	0	1	0	4	3	0	0.5	2	4	0.4	6	0.2727272727272727	0.5	0	0	0	0	0	0	0	0	0	0	0
1195	None	None	None	None	None	0	0	0.6	3	0.4	2	0.4375	0.2	1	1	5	2	0	1.0	4	4	0.4666666666666667	7	0.14285714285714285	0	0.6985611313225095	0.5	0.5894804079285197	0.5	0.9006786903022332	0.5	0.7840199119774349	0.5	1.0	1.0	0.0
3568	0.07528079165610684	0.014562445302374893	0.012726497083753925	0.6484113130816177	None	0	0	0.18181818181818182	2	0.9285714285714286	13	1.0	0.9285714285714286	15	13	0	2	0	0.0625	1	16	1.0666666666666667	16	1.0	0.13333333333333333	0.577906750781607	0.8363461933839815	0.5795087554104212	0.8097105457053424	0.6852649225125713	0.8061617691102364	0.8313613254191529	0.8178070456819395	0.5333333333333333	0.13333333333333333	0.0
2499	None	None	None	None	None	0	0	0.6666666666666666	4	0.2857142857142857	2	0.5	0.14285714285714285	3	1	5	3	0	0.5	3	6	0.6	9	0.25	0.25	0.29299218996497406	0.8430867504039379	0.21359405492259165	0.9483076986102265	0.30029904793000306	0.871560389356126	0.6384307315016783	0.8973871691339509	0.6666666666666666	0.3333333333333333	0.0
2470	None	None	None	None	None	0	0	0.6	3	0.4	2	0.7	0.2	1	1	5	1	0	0.4	5	2	0.4666666666666667	7	0.07142857142857142	0.8	0.1	0.5	1.0	0.5	0.9540910259289779	0.5	0.9843063058486282	0.5	1.0	1.0	0.0
4588	0.09432086036452467	0.03289938167221399	0.03276450417171267	0.6576960699058817	None	0.16666666666666666	1	0.2	3	0.85	17	0.36666666666666664	0.85	19	17	2	1	0	0.15	3	20	1.4666666666666666	22	0.16666666666666666	1.0	0.577906750781607	0.8382146354359432	0.5795087554104212	0.8988987939884522	0.6852649225125713	0.8355030583368478	0.8313613254191529	0.8603737917498924	1.0	0.10526315789473684	0.0
3856	0.1010875961799573	0.032412650640069735	0.03167839281392262	0.6303738052671647	None	0	0	0.06666666666666667	1	1.0	20	1.0	1.0	21	20	0	1	0	0.045454545454545456	1	22	1.4666666666666666	22	0.3333333333333333	0	0.577906750781607	0.8344519232502963	0.5795087554104212	0.8919155172281042	0.6852649225125713	0.8309140459208207	0.8313613254191529	0.8548754730051163	1.0	0.09523809523809523	0.0
3635	0.09033416974987406	0.025681060954440033	0.018866814676754235	0.6063795237662413	None	0	0	0.08333333333333333	1	1.0	15	1.0	1.0	16	15	0	1	0	0.058823529411764705	1	17	1.1333333333333333	17	0.3333333333333333	0	0.5708998581068021	0.825909955369143	0.5795087554104212	0.7331601189071357	0.8115588102806814	0.8293185653227675	0.7458929583954982	0.7994421291653094	1.0	0.125	0.0
3905	0.10014831895138682	0.018407109546548596	0.013262274103229625	0.675123445317122	None	0	0	0.07142857142857142	1	1.0	18	1.0	1.0	19	18	0	1	0	0.05	1	20	1.3333333333333333	20	0.3333333333333333	0	0.577906750781607	0.8315687815058276	0.5795087554104212	0.804008487069787	0.6852649225125713	0.840151971974237	0.8209528090427929	0.8257634878964716	1.0	0.10526315789473684	0.0
59	None	None	None	None	None	0	0	1.0	1	0	0	1.0	0	1	0	0	1	0	0.5	1	2	0.13333333333333333	2	0.3333333333333333	0	0	0	0	0	0	0	0	0	0	0	0
1841	None	None	None	None	None	0.5	2	0.6	6	0.4166666666666667	5	0.4666666666666667	0.25	7	3	6	2	0	0.8333333333333334	6	5	0.9333333333333333	14	0.16666666666666666	0.15384615384615385	0.3229070006529347	0.9007667043281227	0.6102595732851572	0.9194525644635378	0.6010400528572768	0.8562894572315907	0.807457576415868	0.8949035452425477	0.5714285714285714	0.8571428571428571	0.0
2399	None	None	None	None	None	0.6	3	0.5384615384615384	7	0.47058823529411764	8	0.3958333333333333	0.47058823529411764	12	8	6	0	0	0.3333333333333333	12	4	1.2666666666666666	19	0.0	0.5714285714285714	0.7246039764066283	0.8963249788432008	0.5014430563209202	0.8585645658655089	0.6010400528572768	0.856281192378135	0.8143991392099351	0.8715873130199275	0	0	0.0
5847	0.11126303938479674	0.03986007667204459	0.038524548517640145	0.6554996056091288	None	0.16666666666666666	1	0.2	3	0.85	17	0.36666666666666664	0.85	19	17	2	1	0	0.15	3	20	1.4666666666666666	22	0.16666666666666666	1.0	0.577906750781607	0.8900855786673837	0.5795087554104212	0.8687530047993234	0.6661044259407247	0.8340580186678633	0.8313613254191529	0.8659273711787703	1.0	0.10526315789473684	0.0
3306	0.04078427568491788	0.0019134100620403223	0.001913085739207658	0.9362655792848159	None	0	0	0.18181818181818182	2	0.9285714285714286	13	0.5333333333333333	0.8571428571428571	13	12	2	1	0	0.13333333333333333	15	2	1.0666666666666667	16	0.14285714285714285	0	0.6740320768805038	0.8384064380330283	0.35204013811994417	0.9220835125196845	0.7932530721450839	0.9588377196647461	0.7511715741114449	0.9184800302557112	1.0	0.6923076923076923	0.0
5517	0.09299108413640357	0.03859263106205775	0.03858447132690724	0.646417181695589	None	0.16666666666666666	1	0.2	3	0.85	17	0.36666666666666664	0.85	19	17	2	1	0	0.15	3	20	1.4666666666666666	22	0.16666666666666666	1.0	0.7501932803460627	0.8574305534494477	0.5795087554104212	0.8010346887377989	0.6852649225125713	0.8604236255611815	0.8313613254191529	0.8413845220251381	1.0	0.10526315789473684	0.0
3936	0.10344457155048034	0.02597139351596709	0.02536970766916833	0.6161046357846305	None	0	0	0.06666666666666667	1	1.0	20	1.0	1.0	21	20	0	1	0	0.045454545454545456	1	22	1.4666666666666666	22	0.3333333333333333	0	0.577906750781607	0.8344519232502963	0.5795087554104212	0.8919155172281042	0.6852649225125713	0.8309140459208207	0.8313613254191529	0.8548754730051163	1.0	0.09523809523809523	0.0
1641	None	None	None	None	None	0	0	0.75	3	0.5	2	0.6666666666666666	0	0	0	5	1	0	1.0	3	3	0.4	6	0.07142857142857142	0.5	0	0	0	0	0	0	0	0	0	0	0
[truncated: 6,411 more rows]
