# Supplementary material for: Constrained by Design: Influence of Genetic Encodings on Evolved Traits of Robots
Source: Front Robot AI. 2021 Jun 15;8:672379. doi: 10.3389/frobt.2021.672379 (PMC8239187; doi:10.3389/frobt.2021.672379)
Supplement: Supplementary file 3 [file DataSheet2.ZIP › plasticoding_plane_2_snapshots_ids.tsv]

generation	robot_id	fitness	novelty	novelty_pop	cons_fitness
145	7250	0.036970724469612075	None	0.0	0.036970724469612075
145	7240	0.040687340199355465	None	0.0	0.040687340199355465
145	7340	0.04138780274693841	None	0.0	0.04138780274693841
145	7334	0.04152146525383293	None	0.0	0.04152146525383293
145	5828	0.042763365814115654	None	0.0	0.042763365814115654
145	6267	0.04164313201253869	None	0.0	0.04164313201253869
145	7347	0.03814465590790545	None	0.0	0.03814465590790545
145	7311	0.04018499917323466	None	0.0	0.04018499917323466
145	7264	0.03859021390411118	None	0.0	0.03859021390411118
145	7319	0.012807629945085143	None	0.025936937516815278	0.012807629945085143
145	6505	0.04311049541228089	None	0.0	0.04311049541228089
145	7217	0.041023682725724285	None	0.0	0.041023682725724285
145	6383	0.04238913213328955	None	0.0	0.04238913213328955
145	6881	0.04149778311091575	None	0.0	0.04149778311091575
145	7103	0.040279895605250846	None	0.0	0.040279895605250846
145	7181	0.04029459295014108	None	0.0	0.04029459295014108
145	7071	0.041880184181517496	None	0.0	0.041880184181517496
145	7286	0.0383227501495363	None	0.0	0.0383227501495363
145	7326	0.04241052818064173	None	0.0	0.04241052818064173
145	6523	0.04156605101375328	None	0.0	0.04156605101375328
145	6066	0.04187026745799293	None	0.0	0.04187026745799293
145	6841	0.04116126832622583	None	0.0	0.04116126832622583
145	6889	0.04152904383183703	None	0.0	0.04152904383183703
145	7263	0.04064998567936002	None	0.0	0.04064998567936002
145	7041	0.04017117460705141	None	0.0	0.04017117460705141
145	5738	0.041921322367642705	None	0.0	0.041921322367642705
145	7029	0.04239670241635333	None	0.0	0.04239670241635333
145	6984	0.04132007265583419	None	0.0	0.04132007265583419
145	7274	0.02605024265545495	None	0.0	0.02605024265545495
145	6354	0.04241966143348852	None	0.0	0.04241966143348852
145	5645	0.04241052818064173	None	0.0	0.04241052818064173
145	7339	0.038982960460004504	None	0.0	0.038982960460004504
145	7348	0.028283939068954357	None	0.0	0.028283939068954357
145	7338	0.040315448655860585	None	0.0	0.040315448655860585
145	7323	0.038660774605782884	None	0.0	0.038660774605782884
145	6601	0.04093535274031795	None	0.0	0.04093535274031795
145	7066	0.0421908667936751	None	0.0	0.0421908667936751
145	7293	0.03750800906472063	None	0.0	0.03750800906472063
145	7283	0.041642488824508654	None	0.0	0.041642488824508654
145	7016	0.04240424863540504	None	0.0	0.04240424863540504
145	6421	0.042287946436398494	None	0.0	0.042287946436398494
145	7048	0.04177694659277951	None	0.0	0.04177694659277951
145	6951	0.03965860238516489	None	0.0	0.03965860238516489
145	7325	0.040289556756823275	None	0.0	0.040289556756823275
145	7335	0.03647698687926161	None	0.0	0.03647698687926161
145	7122	0.04114536053618759	None	0.0	0.04114536053618759
145	7292	0.03824332512565693	None	0.0	0.03824332512565693
145	7313	0.0403389568791769	None	0.0	0.0403389568791769
145	7295	0.012588254246583427	None	0.7404954683596344	0.012588254246583427
145	6581	0.042757705996563186	None	0.0	0.042757705996563186
145	7215	0.03488335337373631	None	0.0	0.03488335337373631
145	6283	0.04223044847148015	None	0.0	0.04223044847148015
145	6794	0.04024844895783085	None	0.0	0.04024844895783085
145	6845	0.042204208798524094	None	0.0	0.042204208798524094
145	7246	0.03883641527606515	None	0.0	0.03883641527606515
145	6891	0.04085074992306111	None	0.0	0.04085074992306111
145	6867	0.04063325829774258	None	0.0	0.04063325829774258
145	7252	0.04063819643343184	None	0.0	0.04063819643343184
145	6836	0.04032064290929514	None	0.0	0.04032064290929514
145	7000	0.04127175184700874	None	0.0	0.04127175184700874
145	7206	0.039373457820296956	None	0.0	0.039373457820296956
145	7141	0.041959927757154444	None	0.0	0.041959927757154444
145	7276	0.039881193476562674	None	0.0	0.039881193476562674
145	6415	0.0413561773028416	None	0.0	0.0413561773028416
145	7333	0.013572055038488582	None	0.1337399275396431	0.013572055038488582
145	7117	0.04112955401993826	None	0.0	0.04112955401993826
145	7091	0.04074564137617043	None	0.0	0.04074564137617043
145	7131	0.0419408647149539	None	0.0	0.0419408647149539
145	7306	0.03885500436629682	None	0.0	0.03885500436629682
145	7120	0.04026410167835186	None	0.0	0.04026410167835186
145	6804	0.04376045989242158	None	0.0	0.04376045989242158
145	7232	0.041281036073282026	None	0.0	0.041281036073282026
145	6416	0.04087073288475318	None	0.0	0.04087073288475318
145	6701	0.040887793526646676	None	0.0	0.040887793526646676
145	7248	0.04072361741346942	None	0.0	0.04072361741346942
145	7073	0.040470365982348405	None	0.0	0.040470365982348405
145	7093	0.041550560854363656	None	0.0	0.041550560854363656
145	7337	0.04166805955003081	None	0.0	0.04166805955003081
145	6828	0.043074003629280905	None	0.0	0.043074003629280905
145	7034	0.041432930736848124	None	0.0	0.041432930736848124
145	6977	0.038128220649534666	None	0.0	0.038128220649534666
145	6906	0.04233413768918644	None	0.0	0.04233413768918644
145	7262	0.039640845235851346	None	0.0	0.039640845235851346
145	7343	0.04021521861326381	None	0.0	0.04021521861326381
145	6936	0.04170526408764419	None	0.0	0.04170526408764419
145	7301	0.03952345430814773	None	0.0	0.03952345430814773
145	7239	0.03485229404359651	None	0.0	0.03485229404359651
145	7242	0.04057333952131402	None	0.0	0.04057333952131402
145	6229	0.04282653738094399	None	0.0	0.04282653738094399
145	7330	0.03829522706335281	None	0.0	0.03829522706335281
145	7236	0.042283345845440246	None	0.0	0.042283345845440246
145	6941	0.041419373225086056	None	0.0	0.041419373225086056
145	7223	0.04062662135017633	None	0.0	0.04062662135017633
145	7207	0.04129457421122443	None	0.0	0.04129457421122443
145	7159	0.0413128454882494	None	0.0	0.0413128454882494
145	7277	0.03983635377225153	None	0.0	0.03983635377225153
145	7345	0.04152146525383293	None	0.0	0.04152146525383293
145	7230	0.03973769126534618	None	0.0	0.03973769126534618
145	7287	0.040384702764847194	None	0.0	0.040384702764847194
145	7247	0.03913852994011416	None	0.0	0.03913852994011416
143	7250	0.036970724469612075	None	0.0	0.036970724469612075
143	7240	0.040687340199355465	None	0.0	0.040687340199355465
143	7233	0.027733574879802977	None	0.0	0.027733574879802977
143	5828	0.042763365814115654	None	0.0	0.042763365814115654
143	6267	0.04164313201253869	None	0.0	0.04164313201253869
143	7193	0.0375438232448703	None	0.0	0.0375438232448703
143	7038	0.04113786741267811	None	0.0	0.04113786741267811
143	6505	0.04311049541228089	None	0.0	0.04311049541228089
143	7217	0.041023682725724285	None	0.0	0.041023682725724285
143	7235	0.014758252893070357	None	0.0	0.014758252893070357
143	6383	0.04238913213328955	None	0.0	0.04238913213328955
143	6881	0.04149778311091575	None	0.0	0.04149778311091575
143	7103	0.040279895605250846	None	0.0	0.040279895605250846
143	7181	0.04029459295014108	None	0.0	0.04029459295014108
143	7071	0.041880184181517496	None	0.0	0.041880184181517496
143	6523	0.04156605101375328	None	0.0	0.04156605101375328
143	6066	0.04187026745799293	None	0.0	0.04187026745799293
143	6841	0.04116126832622583	None	0.0	0.04116126832622583
143	6889	0.04152904383183703	None	0.0	0.04152904383183703
143	6610	0.04144374897157809	None	0.0	0.04144374897157809
143	6793	0.042445823840058815	None	0.0	0.042445823840058815
143	6378	0.04244143350770229	None	0.0	0.04244143350770229
143	7041	0.04017117460705141	None	0.0	0.04017117460705141
143	7042	0.04055126431961119	None	0.0	0.04055126431961119
143	5738	0.041921322367642705	None	0.0	0.041921322367642705
143	7029	0.04239670241635333	None	0.0	0.04239670241635333
143	6984	0.04132007265583419	None	0.0	0.04132007265583419
143	6354	0.04241966143348852	None	0.0	0.04241966143348852
143	7219	-0.00014860323227439674	None	0.8086356987356164	-0.00014860323227439674
143	5645	0.04241052818064173	None	0.0	0.04241052818064173
143	7231	0.037290359043000695	None	0.0	0.037290359043000695
143	7209	0.03908346712512445	None	0.0	0.03908346712512445
143	6601	0.04093535274031795	None	0.0	0.04093535274031795
143	7066	0.0421908667936751	None	0.0	0.0421908667936751
143	7142	0.03972496676183895	None	0.0	0.03972496676183895
143	7016	0.04240424863540504	None	0.0	0.04240424863540504
143	6421	0.042287946436398494	None	0.0	0.042287946436398494
143	7048	0.04177694659277951	None	0.0	0.04177694659277951
143	6827	0.04103769178642874	None	0.0	0.04103769178642874
143	6951	0.03965860238516489	None	0.0	0.03965860238516489
143	7208	0.04032651982598935	None	0.0	0.04032651982598935
143	7122	0.04114536053618759	None	0.0	0.04114536053618759
143	7158	0.028294971115915103	None	0.0	0.028294971115915103
143	6581	0.042757705996563186	None	0.0	0.042757705996563186
143	7155	0.040581351918892034	None	0.0	0.040581351918892034
143	7215	0.03488335337373631	None	0.0	0.03488335337373631
143	6283	0.04223044847148015	None	0.0	0.04223044847148015
143	6794	0.04024844895783085	None	0.0	0.04024844895783085
143	6845	0.042204208798524094	None	0.0	0.042204208798524094
143	7246	0.03883641527606515	None	0.0	0.03883641527606515
143	6891	0.04085074992306111	None	0.0	0.04085074992306111
143	6797	0.04148344656156023	None	0.0	0.04148344656156023
143	6867	0.04063325829774258	None	0.0	0.04063325829774258
143	6836	0.04032064290929514	None	0.0	0.04032064290929514
143	7000	0.04127175184700874	None	0.0	0.04127175184700874
143	7206	0.039373457820296956	None	0.0	0.039373457820296956
143	7245	0.03859083980238396	None	0.0	0.03859083980238396
143	7064	0.03904084576078794	None	0.0	0.03904084576078794
143	7065	0.04152146525383293	None	0.0	0.04152146525383293
143	7237	0.04224346543280018	None	0.0	0.04224346543280018
143	7141	0.041959927757154444	None	0.0	0.041959927757154444
143	6415	0.0413561773028416	None	0.0	0.0413561773028416
143	7117	0.04112955401993826	None	0.0	0.04112955401993826
143	7091	0.04074564137617043	None	0.0	0.04074564137617043
143	7131	0.0419408647149539	None	0.0	0.0419408647149539
143	7120	0.04026410167835186	None	0.0	0.04026410167835186
143	6804	0.04376045989242158	None	0.0	0.04376045989242158
143	7055	0.04078471147156911	None	0.0	0.04078471147156911
143	7200	0.025045194311582926	None	0.5955689021510903	0.025045194311582926
143	7229	0.034212245509275624	None	0.025936937516815278	0.034212245509275624
143	7232	0.041281036073282026	None	0.0	0.041281036073282026
143	6416	0.04087073288475318	None	0.0	0.04087073288475318
143	6701	0.040887793526646676	None	0.0	0.040887793526646676
143	7118	0.037884898782263504	None	0.0	0.037884898782263504
143	7248	0.04072361741346942	None	0.0	0.04072361741346942
143	7073	0.040470365982348405	None	0.0	0.040470365982348405
143	7093	0.041550560854363656	None	0.0	0.041550560854363656
143	7068	0.041581901510275895	None	0.0	0.041581901510275895
143	7175	0.028636310405234667	None	0.0	0.028636310405234667
143	7234	0.04045557274435901	None	0.0	0.04045557274435901
143	6828	0.043074003629280905	None	0.0	0.043074003629280905
143	7034	0.041432930736848124	None	0.0	0.041432930736848124
143	6977	0.038128220649534666	None	0.0	0.038128220649534666
143	6906	0.04233413768918644	None	0.0	0.04233413768918644
143	7203	0.037920588324536146	None	0.0	0.037920588324536146
143	6936	0.04170526408764419	None	0.0	0.04170526408764419
143	7192	0.0369296005634297	None	0.0	0.0369296005634297
143	7239	0.03485229404359651	None	0.0	0.03485229404359651
143	7242	0.04057333952131402	None	0.0	0.04057333952131402
143	6229	0.04282653738094399	None	0.0	0.04282653738094399
143	7096	0.03847861984351671	None	0.0	0.03847861984351671
143	7236	0.042283345845440246	None	0.0	0.042283345845440246
143	6941	0.041419373225086056	None	0.0	0.041419373225086056
143	7223	0.04062662135017633	None	0.0	0.04062662135017633
143	7207	0.04129457421122443	None	0.0	0.04129457421122443
143	7159	0.0413128454882494	None	0.0	0.0413128454882494
143	6648	0.04199199521692559	None	0.0	0.04199199521692559
143	6782	0.040349028481900445	None	0.0	0.040349028481900445
143	7230	0.03973769126534618	None	0.0	0.03973769126534618
143	7247	0.03913852994011416	None	0.0	0.03913852994011416
106	4981	0.03805958875310815	None	0.0	0.03805958875310815
106	4697	0.03748687185636354	None	0.0	0.03748687185636354
106	5157	0.034546188028048895	None	0.0	0.034546188028048895
106	5319	0.03976174123774046	None	0.0	0.03976174123774046
106	4936	0.037589803843562114	None	0.0	0.037589803843562114
106	5307	0.04082057960733673	None	0.0	0.04082057960733673
106	5343	0.032797213340053546	None	0.0	0.032797213340053546
106	5314	0.03519346769653465	None	0.0	0.03519346769653465
106	4693	0.037573908743860684	None	0.0	0.037573908743860684
106	4898	0.03624759677737357	None	0.0	0.03624759677737357
106	5390	0.00994168834097424	None	0.6857717711091178	0.00994168834097424
106	4875	0.042311439536460174	None	0.0	0.042311439536460174
106	5382	0.03702897094114337	None	0.0	0.03702897094114337
106	5181	0.040366511506782374	None	0.0	0.040366511506782374
106	5368	0.03455832648021582	None	0.0	0.03455832648021582
106	4879	0.03992515388956164	None	0.0	0.03992515388956164
106	5261	0.03463506253102174	None	0.0	0.03463506253102174
106	5394	0.02405876280600119	None	0.0	0.02405876280600119
106	5021	0.03828842651188496	None	0.0	0.03828842651188496
106	5233	0.03519346769653465	None	0.0	0.03519346769653465
106	4975	0.037801610326425754	None	0.0	0.037801610326425754
106	5309	0.039829092359227124	None	0.0	0.039829092359227124
106	5376	0.027540999958837215	None	0.0	0.027540999958837215
106	4166	0.037476503145568385	None	0.0	0.037476503145568385
106	5344	0.03620388144157114	None	0.0	0.03620388144157114
106	5269	0.037972619994233056	None	0.0	0.037972619994233056
106	5262	0.026190105819379975	None	0.0	0.026190105819379975
106	5320	0.03840540081965432	None	0.0	0.03840540081965432
106	5378	0.028435628635614676	None	0.0	0.028435628635614676
106	5209	0.03548530945900342	None	0.0	0.03548530945900342
106	5303	0.03903011278778775	None	0.0	0.03903011278778775
106	5315	0.04172180209303319	None	0.0	0.04172180209303319
106	5384	0.030367598243782736	None	0.0	0.030367598243782736
106	5234	0.030183076027649407	None	0.0	0.030183076027649407
106	5329	0.03793945083821392	None	0.0	0.03793945083821392
106	5220	0.03710935598550385	None	0.0	0.03710935598550385
106	5354	0.03598226202849195	None	0.0	0.03598226202849195
106	4986	0.037130587248030915	None	0.0	0.037130587248030915
106	5381	0.037422834259361375	None	0.0	0.037422834259361375
106	5380	0.031313266433527415	None	0.0	0.031313266433527415
106	5308	0.03952065400138697	None	0.0	0.03952065400138697
106	5304	0.034402015655242084	None	0.0	0.034402015655242084
106	5197	0.04036718413698756	None	0.0	0.04036718413698756
106	5267	0.041891815333183174	None	0.0	0.041891815333183174
106	5192	0.04032605238467312	None	0.0	0.04032605238467312
106	4719	0.03602252350765267	None	0.1873799848523028	0.03602252350765267
106	5066	0.03882226490225093	None	0.0	0.03882226490225093
106	5281	0.04078981946973926	None	0.0	0.04078981946973926
106	4504	0.041744412360223374	None	0.0	0.041744412360223374
106	4823	0.03812784526206558	None	0.0	0.03812784526206558
106	5337	0.040868068749355134	None	0.0	0.040868068749355134
106	5388	0.03698225163305976	None	0.0	0.03698225163305976
106	5206	0.04253984513024823	None	0.0	0.04253984513024823
106	5017	0.043261071560440865	None	0.0	0.043261071560440865
106	5050	0.03980791182281998	None	0.0	0.03980791182281998
106	5377	0.04104477188560131	None	0.0	0.04104477188560131
106	5372	0.03242262600850184	None	0.0	0.03242262600850184
106	5164	0.03865729850666859	None	0.0	0.03865729850666859
106	5287	0.04154619020838517	None	0.0	0.04154619020838517
106	5070	0.040190775347179304	None	0.0	0.040190775347179304
106	5195	0.03388539952290826	None	0.0	0.03388539952290826
106	5392	0.035670447598228724	None	0.0	0.035670447598228724
106	5156	0.03195195584316646	None	0.0	0.03195195584316646
106	5332	0.0403589671235645	None	0.0	0.0403589671235645
106	5364	0.03234480578869923	None	0.0	0.03234480578869923
106	4869	0.037586883550923524	None	0.0	0.037586883550923524
106	5321	0.04122453500261268	None	0.0	0.04122453500261268
106	4358	0.03656510736942868	None	0.0	0.03656510736942868
106	5395	0.04021629488386533	None	0.0	0.04021629488386533
106	5239	0.03804431979935243	None	0.0	0.03804431979935243
106	4747	0.03752685465086025	None	0.0	0.03752685465086025
106	4994	0.040281109279838856	None	0.0	0.040281109279838856
106	5124	0.037529513983250246	None	0.0	0.037529513983250246
106	5365	0.021905321590231126	None	0.0	0.021905321590231126
106	5256	0.03920542477999983	None	0.0	0.03920542477999983
106	5204	0.04154057997141603	None	0.0	0.04154057997141603
106	4786	0.03723182690106857	None	0.0	0.03723182690106857
106	4820	0.03729652716149798	None	0.0	0.03729652716149798
106	5151	0.03607204666400307	None	0.0	0.03607204666400307
106	5279	0.03749025691779088	None	0.0	0.03749025691779088
106	5359	0.03914313570427391	None	0.0	0.03914313570427391
106	4205	0.037197716020458495	None	0.0	0.037197716020458495
106	5325	0.03795779486874151	None	0.0	0.03795779486874151
106	5302	0.003958755366660232	None	1.0371555876731449	0.003958755366660232
106	4838	0.037550274172830946	None	0.0	0.037550274172830946
106	5385	0.03983947849633842	None	0.0	0.03983947849633842
106	5186	0.03803497735967269	None	0.0	0.03803497735967269
106	5250	0.03657158517136178	None	0.0	0.03657158517136178
106	5400	0.034490260675763135	None	0.0	0.034490260675763135
106	5248	0.03767365134868887	None	0.0	0.03767365134868887
106	4746	0.03706601151161752	None	0.0	0.03706601151161752
106	4681	0.03764719778579676	None	0.0	0.03764719778579676
106	5002	0.038383393490667425	None	0.0	0.038383393490667425
106	4278	0.037631696723612024	None	0.0	0.037631696723612024
106	5207	0.03941797326766588	None	0.0	0.03941797326766588
106	5351	0.037137147127634065	None	0.0	0.037137147127634065
106	5375	0.029192357654517546	None	0.0	0.029192357654517546
106	5097	0.037285346803234656	None	0.0	0.037285346803234656
106	5193	0.03654032917988635	None	0.0	0.03654032917988635
106	5356	0.016252633882007074	None	0.025936937516815278	0.016252633882007074
141	7144	0.037204486969169094	None	0.0	0.037204486969169094
141	7124	0.035938320903672695	None	0.0	0.035938320903672695
141	5828	0.042763365814115654	None	0.0	0.042763365814115654
141	7014	0.039124187683929786	None	0.0	0.039124187683929786
141	6267	0.04164313201253869	None	0.0	0.04164313201253869
141	7127	0.005639101279949219	None	0.0	0.005639101279949219
141	6004	0.041212252364469404	None	0.0	0.041212252364469404
141	7128	0.03845779349064349	None	0.0	0.03845779349064349
141	7038	0.04113786741267811	None	0.0	0.04113786741267811
141	7108	0.03860202616754258	None	0.0	0.03860202616754258
141	6505	0.04311049541228089	None	0.0	0.04311049541228089
141	6843	0.04190919327322706	None	0.0	0.04190919327322706
141	6383	0.04238913213328955	None	0.0	0.04238913213328955
141	6881	0.04149778311091575	None	0.0	0.04149778311091575
141	7063	0.039356734997931256	None	0.0	0.039356734997931256
141	7103	0.040279895605250846	None	0.0	0.040279895605250846
141	7071	0.041880184181517496	None	0.0	0.041880184181517496
141	6523	0.04156605101375328	None	0.0	0.04156605101375328
141	6883	0.040983367705033684	None	0.0	0.040983367705033684
141	6066	0.04187026745799293	None	0.0	0.04187026745799293
141	6841	0.04116126832622583	None	0.0	0.04116126832622583
141	6889	0.04152904383183703	None	0.0	0.04152904383183703
141	6610	0.04144374897157809	None	0.0	0.04144374897157809
141	6793	0.042445823840058815	None	0.0	0.042445823840058815
141	6378	0.04244143350770229	None	0.0	0.04244143350770229
141	7041	0.04017117460705141	None	0.0	0.04017117460705141
141	7042	0.04055126431961119	None	0.0	0.04055126431961119
141	5738	0.041921322367642705	None	0.0	0.041921322367642705
141	7029	0.04239670241635333	None	0.0	0.04239670241635333
141	6984	0.04132007265583419	None	0.0	0.04132007265583419
141	6354	0.04241966143348852	None	0.0	0.04241966143348852
141	6959	0.04090873094051941	None	0.0	0.04090873094051941
141	5645	0.04241052818064173	None	0.0	0.04241052818064173
141	7115	0.026630455003275686	None	0.0	0.026630455003275686
141	6601	0.04093535274031795	None	0.0	0.04093535274031795
141	7066	0.0421908667936751	None	0.0	0.0421908667936751
141	7107	0.038487113965469937	None	0.0	0.038487113965469937
141	7142	0.03972496676183895	None	0.0	0.03972496676183895
141	7016	0.04240424863540504	None	0.0	0.04240424863540504
141	6421	0.042287946436398494	None	0.0	0.042287946436398494
141	7048	0.04177694659277951	None	0.0	0.04177694659277951
141	6827	0.04103769178642874	None	0.0	0.04103769178642874
141	6951	0.03965860238516489	None	0.0	0.03965860238516489
141	7122	0.04114536053618759	None	0.0	0.04114536053618759
141	6581	0.042757705996563186	None	0.0	0.042757705996563186
141	7021	0.040353404808548425	None	0.0	0.040353404808548425
141	6882	0.040040387488277845	None	0.0	0.040040387488277845
141	6283	0.04223044847148015	None	0.0	0.04223044847148015
141	6794	0.04024844895783085	None	0.0	0.04024844895783085
141	6845	0.042204208798524094	None	0.0	0.042204208798524094
141	6891	0.04085074992306111	None	0.0	0.04085074992306111
141	7140	0.0046502940921527925	None	0.0	0.0046502940921527925
141	6797	0.04148344656156023	None	0.0	0.04148344656156023
141	5377	0.04104477188560131	None	0.0	0.04104477188560131
141	6867	0.04063325829774258	None	0.0	0.04063325829774258
141	7125	0.03791476401657614	None	0.0	0.03791476401657614
141	6836	0.04032064290929514	None	0.0	0.04032064290929514
141	7000	0.04127175184700874	None	0.0	0.04127175184700874
141	6938	0.04075012180378115	None	0.0	0.04075012180378115
141	6401	0.040497019699388515	None	0.0	0.040497019699388515
141	7064	0.03904084576078794	None	0.0	0.03904084576078794
141	7065	0.04152146525383293	None	0.0	0.04152146525383293
141	6579	0.04195716048434685	None	0.0	0.04195716048434685
141	7079	0.03014242234295676	None	0.022694820327213365	0.03014242234295676
141	7106	0.035916787501948724	None	0.0	0.035916787501948724
141	7141	0.041959927757154444	None	0.0	0.041959927757154444
141	7135	0.0409510252856893	None	0.0	0.0409510252856893
141	6415	0.0413561773028416	None	0.0	0.0413561773028416
141	6847	0.042611002633211936	None	0.0	0.042611002633211936
141	7117	0.04112955401993826	None	0.0	0.04112955401993826
141	7091	0.04074564137617043	None	0.0	0.04074564137617043
141	7101	0.038833150687581926	None	0.0	0.038833150687581926
141	7131	0.0419408647149539	None	0.0	0.0419408647149539
141	7120	0.04026410167835186	None	0.0	0.04026410167835186
141	6804	0.04376045989242158	None	0.0	0.04376045989242158
141	7055	0.04078471147156911	None	0.0	0.04078471147156911
141	7150	0.029179992149204227	None	0.022694820327213365	0.029179992149204227
141	6416	0.04087073288475318	None	0.0	0.04087073288475318
141	6701	0.040887793526646676	None	0.0	0.040887793526646676
141	7118	0.037884898782263504	None	0.0	0.037884898782263504
141	7073	0.040470365982348405	None	0.0	0.040470365982348405
141	7093	0.041550560854363656	None	0.0	0.041550560854363656
141	7068	0.041581901510275895	None	0.0	0.041581901510275895
141	7102	0.029514390037328593	None	0.8311425164496731	0.029514390037328593
141	6828	0.043074003629280905	None	0.0	0.043074003629280905
141	7061	0.041874138220129316	None	0.0	0.041874138220129316
141	7034	0.041432930736848124	None	0.0	0.041432930736848124
141	6977	0.038128220649534666	None	0.0	0.038128220649534666
141	6603	0.04134451567646606	None	0.0	0.04134451567646606
141	6906	0.04233413768918644	None	0.0	0.04233413768918644
141	7134	0.0384597585936328	None	0.0	0.0384597585936328
141	6936	0.04170526408764419	None	0.0	0.04170526408764419
141	6799	0.04068921843428314	None	0.0	0.04068921843428314
141	6229	0.04282653738094399	None	0.0	0.04282653738094399
141	7089	0.02786091620088047	None	0.0	0.02786091620088047
141	7096	0.03847861984351671	None	0.0	0.03847861984351671
141	6941	0.041419373225086056	None	0.0	0.041419373225086056
141	6884	0.040533852742524135	None	0.0	0.040533852742524135
141	6648	0.04199199521692559	None	0.0	0.04199199521692559
141	6782	0.040349028481900445	None	0.0	0.040349028481900445
72	3680	0.013508672148514485	None	0.001684144160489922	0.013508672148514485
72	3368	0.018433924821285676	None	0.04821768693718911	0.018433924821285676
72	3582	0.017429421456407305	None	0.06042596242507996	0.017429421456407305
72	3417	0.02469901633323532	None	0.0016339869281045763	0.02469901633323532
72	3483	0.011132574268525293	None	0.001904761904761909	0.011132574268525293
72	3558	0.019608789424958487	None	0.001684144160489922	0.019608789424958487
72	3624	0.013815295657225397	None	0.0	0.013815295657225397
72	3541	0.015410497406064072	None	0.08498197291095305	0.015410497406064072
72	3484	0.020118304149040676	None	0.0	0.020118304149040676
72	3668	0.025810231142280714	None	0.0004611595371662785	0.025810231142280714
72	3550	0.020870222206696543	None	0.0004611595371662785	0.020870222206696543
72	3665	0.024967789755620255	None	0.0004611595371662785	0.024967789755620255
72	3629	0.017594389029276656	None	0.0	0.017594389029276656
72	3634	3.346105012736194e-06	None	0.0	3.346105012736194e-06
72	3685	0.014514918043736775	None	0.09261389325334163	0.014514918043736775
72	3545	0.013440459976118932	None	0.0	0.013440459976118932
72	3274	0.03146895516036504	None	0.17981805342669652	0.03146895516036504
72	3525	0.019551512581231553	None	0.09261389325334163	0.019551512581231553
72	3472	0.012763917694186177	None	0.001684144160489922	0.012763917694186177
72	3459	0.023198594725400624	None	0.0007442680849610109	0.023198594725400624
72	3691	0.017099881571354603	None	0.0	0.017099881571354603
72	3657	0.01847672288750946	None	0.08498197291095305	0.01847672288750946
72	3644	0.01841766982254029	None	0.0	0.01841766982254029
72	3676	0.02862378966018311	None	0.04448506068554209	0.02862378966018311
72	3649	0.020642134590153204	None	0.0	0.020642134590153204
72	3440	0.01828953505434475	None	0.0	0.01828953505434475
72	3666	0.014840641123272135	None	0.0	0.014840641123272135
72	3681	0.022542528515434018	None	0.0	0.022542528515434018
72	3575	0.03525096482970172	None	0.03498380986062013	0.03525096482970172
72	3621	0.01857244340334706	None	0.0	0.01857244340334706
72	3693	0.018753364194597392	None	0.0004611595371662785	0.018753364194597392
72	3651	0.020696444178433297	None	0.05898686630098317	0.020696444178433297
72	3635	0.018866814676754235	None	0.0	0.018866814676754235
72	3524	0.03282255781972072	None	0.17981805342669652	0.03282255781972072
72	3254	0.02644547601655567	None	0.0	0.02644547601655567
72	3633	0.033199409079276584	None	0.0004611595371662785	0.033199409079276584
72	3641	0.014648527379768577	None	0.001684144160489922	0.014648527379768577
72	3684	0.012891424846721474	None	0.0004611595371662785	0.012891424846721474
72	3449	0.022040327978842013	None	0.0	0.022040327978842013
72	3257	0.017730151926987656	None	0.0016339869281045763	0.017730151926987656
72	3463	0.021687044620754783	None	0.0	0.021687044620754783
72	3445	0.03053389086094005	None	0.17981805342669652	0.03053389086094005
72	3653	0.02015161933393484	None	0.0	0.02015161933393484
72	3399	0.012306784760216688	None	0.18363550564900277	0.012306784760216688
72	3452	0.01924342535413834	None	0.0	0.01924342535413834
72	3652	0.023882350148306107	None	0.0	0.023882350148306107
72	3687	0.021727080330304488	None	0.04099327178021067	0.021727080330304488
72	3648	0.018948397208163624	None	0.14422665016815214	0.018948397208163624
72	3292	0.017371661719707	None	0.12260963575592806	0.017371661719707
72	3502	0.016435263600510532	None	0.001684144160489922	0.016435263600510532
72	3622	0.005028663543208544	None	0.2246796731964757	0.005028663543208544
72	3623	0.01953920851384688	None	0.0016339869281045763	0.01953920851384688
72	3420	0.022081923703705875	None	0.25570831571677843	0.022081923703705875
72	3603	0.015916659441630877	None	0.0	0.015916659441630877
72	3646	0.019757947944545128	None	0.0004611595371662785	0.019757947944545128
72	3571	0.017483394822619673	None	0.18363550564900277	0.017483394822619673
72	3377	0.021126669210357503	None	0.0	0.021126669210357503
72	3162	0.01780525440368458	None	0.0	0.01780525440368458
72	3674	0.01737302119553072	None	0.0007442680849610109	0.01737302119553072
72	3470	0.017469314155780773	None	0.09427190146314925	0.017469314155780773
72	3604	0.017565519530833306	None	0.48236485246093014	0.017565519530833306
72	3215	0.02026169875746166	None	0.09427190146314925	0.02026169875746166
72	3578	0.017666015918907152	None	0.09427190146314925	0.017666015918907152
72	3690	0.01771809681949362	None	0.0007442680849610109	0.01771809681949362
72	3311	0.0184029807513112	None	0.08498197291095305	0.0184029807513112
72	3615	0.019309159802570055	None	0.0	0.019309159802570055
72	3544	0.0218800637813549	None	0.0	0.0218800637813549
72	3663	0.01119913835615645	None	0.0016339869281045763	0.01119913835615645
72	3400	0.02206708952792081	None	0.0	0.02206708952792081
72	3682	0.009183175193416552	None	0.07200401527773173	0.009183175193416552
72	3688	0.0005753160257873622	None	0.0007442680849610109	0.0005753160257873622
72	3587	0.02707453608664529	None	0.0	0.02707453608664529
72	3580	0.014266225992830688	None	0.004285714285714283	0.014266225992830688
72	3656	0.017203194108047177	None	0.001684144160489922	0.017203194108047177
72	3669	0.01960009153054942	None	0.0	0.01960009153054942
72	3638	0.02610837456755621	None	0.001904761904761909	0.02610837456755621
72	3252	0.018610773254335532	None	0.14422665016815214	0.018610773254335532
72	3697	0.0037695079327047373	None	0.08167793989390076	0.0037695079327047373
72	3520	0.014292792945886233	None	0.12260963575592806	0.014292792945886233
72	3673	0.02336176222345669	None	0.0016339869281045763	0.02336176222345669
72	3530	0.01736332836024847	None	0.0007442680849610109	0.01736332836024847
72	3599	0.014449799303841002	None	0.0009523809523809517	0.014449799303841002
72	3466	0.019343341985616738	None	0.03498380986062013	0.019343341985616738
72	3659	0.01394975221402312	None	0.0016339869281045763	0.01394975221402312
72	3683	0.013484432675264333	None	0.0	0.013484432675264333
72	3349	0.01705534894058265	None	0.0	0.01705534894058265
72	3287	0.013771724673663778	None	0.0	0.013771724673663778
72	3610	0.020033595448585826	None	0.03498380986062013	0.020033595448585826
72	3372	0.015830200903436207	None	0.0	0.015830200903436207
72	3256	0.01963180095676781	None	0.0	0.01963180095676781
72	3660	0.029355654835062372	None	0.03498380986062013	0.029355654835062372
72	3586	0.027616193859655653	None	0.03498380986062013	0.027616193859655653
72	3518	0.02162812188616805	None	0.04099327178021067	0.02162812188616805
72	3521	0.018214632443905625	None	0.0009523809523809517	0.018214632443905625
72	3468	0.016491465528406964	None	0.0009523809523809517	0.016491465528406964
72	3672	0.016527062909322272	None	0.04452044624405833	0.016527062909322272
72	3627	0.017308769498950678	None	0.0	0.017308769498950678
72	3289	0.01781441502581618	None	0.0009523809523809517	0.01781441502581618
72	3664	0.0221817988776773	None	0.001904761904761909	0.0221817988776773
72	3487	0.026425926826290514	None	0.18013456898454705	0.026425926826290514
50	2598	0.00013947395408506823	None	0.35756969505932107	0.00013947395408506823
50	2382	None	None	0.3883658205391802	None
50	2584	-1.758722983593285e-05	None	0.4119354647851883	-1.758722983593285e-05
50	2560	0.0005516107630294566	None	0.42284814741530524	0.0005516107630294566
50	2554	-1.7752938851144098e-08	None	0.6126973111963242	-1.7752938851144098e-08
50	2501	None	None	0.40043863695800264	None
50	2576	-0.00021316322518904226	None	0.4099295577417781	-0.00021316322518904226
50	2164	None	None	0.7768538320703369	None
50	2332	None	None	0.47284214499446636	None
50	2558	-2.0242894792671686e-05	None	0.40566044090967707	-2.0242894792671686e-05
50	2556	4.9418910466958e-05	None	0.34330582419637257	4.9418910466958e-05
50	2559	-0.00021024558772428668	None	0.4267960852669547	-0.00021024558772428668
50	2436	None	None	0.41393735995769737	None
50	2568	-1.513433870438494e-05	None	0.346204249796568	-1.513433870438494e-05
50	2592	-8.151774267791355e-08	None	0.43579951749704904	-8.151774267791355e-08
50	2464	None	None	0.46909712226909406	None
50	2566	0.0013087341607923581	None	0.41073442312296116	0.0013087341607923581
50	2208	None	None	0.5021887336245	None
50	2428	None	None	0.3591435473163268	None
50	2577	4.076297911980716e-08	None	0.3544373412987818	4.076297911980716e-08
50	1832	None	None	0.4513482110344123	None
50	2354	None	None	0.4791728998489423	None
50	2571	-0.1	None	0.43794949969398533	-0.1
50	2508	None	None	0.41339706890674355	None
50	1448	None	None	0.4239984131342512	None
50	2453	None	None	0.45149285964547986	None
50	2600	2.3320729095294874e-05	None	0.441350555641138	2.3320729095294874e-05
50	2533	None	None	0.4218649695151827	None
50	2467	None	None	0.42484898266950333	None
50	2585	-0.00034820573739667517	None	0.47412596341620017	-0.00034820573739667517
50	2581	-0.1	None	0.3706479126034594	-0.1
50	2285	None	None	0.4099295577417781	None
50	1952	None	None	0.505448246839256	None
50	2596	-7.5345449788147e-06	None	0.36942247775165965	-7.5345449788147e-06
50	2241	None	None	0.45261341883075856	None
50	2516	None	None	0.32015090389598017	None
50	2553	-1.0668951536839336e-08	None	0.5298333926681595	-1.0668951536839336e-08
50	2518	None	None	0.43512002550003315	None
50	2180	None	None	0.3670496449083166	None
50	2443	None	None	0.3569211688760646	None
50	2334	None	None	0.5861108047503769	None
50	1737	None	None	0.44145780519115385	None
50	2315	None	None	0.3864315137797315	None
50	2385	None	None	0.4152305138496402	None
50	2458	None	None	0.3508290619396127	None
50	2587	-2.800530608806078e-06	None	0.34550867055789475	-2.800530608806078e-06
50	2557	0.0034747612057686016	None	0.4284625492717227	0.0034747612057686016
50	1808	None	None	0.4207527353568145	None
50	2375	None	None	0.4320904595235458	None
50	2594	-0.0004911726481923862	None	0.609207094792464	-0.0004911726481923862
50	2570	-0.1	None	0.42983298225997685	-0.1
50	2368	None	None	0.38060602639598395	None
50	2399	None	None	0.44726182707315426	None
50	2595	6.931253430395518e-05	None	0.422749907927556	6.931253430395518e-05
50	2589	0.0005142235544993396	None	0.37219786565732577	0.0005142235544993396
50	2457	None	None	0.43245912737280834	None
50	2578	2.2331110938011056e-05	None	0.3582707425935297	2.2331110938011056e-05
50	2580	-8.175588437575644e-07	None	0.4714348968464953	-8.175588437575644e-07
50	2550	None	None	0.5677648447651543	None
50	2569	6.987798270043701e-05	None	0.3894855888278393	6.987798270043701e-05
50	2561	-5.441874005611412e-07	None	0.3580571543985694	-5.441874005611412e-07
50	2563	-6.323369902328872e-05	None	0.3508290619396127	-6.323369902328872e-05
50	2545	None	None	0.41655562891777087	None
50	2532	None	None	0.4571751751776043	None
50	2432	None	None	0.4117831368057507	None
50	2575	-1.1020930139763376e-05	None	0.346204249796568	-1.1020930139763376e-05
50	2564	-0.1	None	0.4571751751776043	-0.1
50	2429	None	None	0.4284625492717227	None
50	2555	-0.1	None	0.5044784371214397	-0.1
50	1939	None	None	0.44012585230695916	None
50	2366	None	None	0.4018487299091082	None
50	2500	None	None	0.3948473419303366	None
50	2588	0.0013697078073914629	None	0.3637698904997847	0.0013697078073914629
50	2599	-0.1	None	0.47448244130120554	-0.1
50	2314	None	None	0.5208761595890634	None
50	2411	None	None	0.5044784371214397	None
50	2449	None	None	0.47448244130120554	None
50	2513	None	None	0.3570988584662842	None
50	2551	-0.1	None	0.43794949969398533	-0.1
50	2574	-0.00029549954440959375	None	0.47665583428860214	-0.00029549954440959375
50	2547	None	None	0.4299811439155925	None
50	2565	-1.0162259891096174e-05	None	0.3791641375375265	-1.0162259891096174e-05
50	2493	None	None	0.5078562151557755	None
50	2530	None	None	0.3703297817726433	None
50	2519	None	None	0.523120581478112	None
50	2423	None	None	0.4485752255878269	None
50	2402	None	None	0.34550867055789475	None
50	2586	-2.1578271270028165e-09	None	0.32015090389598017	-2.1578271270028165e-09
50	2456	None	None	0.4571751751776043	None
50	2591	None	None	0.4029034280878042	None
50	2573	-2.135442552956004e-09	None	0.3767089781436067	-2.135442552956004e-09
50	2537	None	None	0.4544290364255608	None
50	2181	None	None	0.3934102244207484	None
50	2590	-4.5759313158353027e-10	None	0.3591435473163268	-4.5759313158353027e-10
50	2226	None	None	0.43100908773116575	None
50	2515	None	None	0.3656588156600102	None
50	2562	5.717340431481398e-07	None	0.4407191680586317	5.717340431481398e-07
50	2572	-0.00013410834335800777	None	0.3570988584662842	-0.00013410834335800777
50	2583	-1.5606844818441578e-06	None	0.3658301107955972	-1.5606844818441578e-06
50	2511	None	None	0.46104890362093603	None
74	3757	0.027936847058565067	None	0.0	0.027936847058565067
74	3724	0.011691381798266773	None	0.009547212305418067	0.011691381798266773
74	3709	0.01186263066389753	None	0.01849953016675888	0.01186263066389753
74	3762	0.018457609463524174	None	0.11446197601651172	0.018457609463524174
74	3704	0.005930934103935379	None	0.10495882930312916	0.005930934103935379
74	3731	0.020841254437145598	None	0.03363387126586108	0.020841254437145598
74	3717	0.017012188827177793	None	0.0	0.017012188827177793
74	3417	0.02469901633323532	None	0.0009803921568627457	0.02469901633323532
74	3730	0.023608359475640356	None	0.0011904761904761932	0.023608359475640356
74	3558	0.019608789424958487	None	0.005052432481469767	0.019608789424958487
74	3765	0.024964103471125175	None	0.0	0.024964103471125175
74	3668	0.025810231142280714	None	0.0	0.025810231142280714
74	3753	0.024349223058039066	None	0.13333053347819696	0.024349223058039066
74	3665	0.024967789755620255	None	0.0	0.024967789755620255
74	3781	0.01924675631160159	None	0.008780831272022425	0.01924675631160159
74	3629	0.017594389029276656	None	0.0	0.017594389029276656
74	3710	0.016046968675748292	None	0.0	0.016046968675748292
74	3634	3.346105012736194e-06	None	0.0	3.346105012736194e-06
74	3760	0.011881586456950664	None	0.0	0.011881586456950664
74	3274	0.03146895516036504	None	0.14828443527277835	0.03146895516036504
74	3525	0.019551512581231553	None	0.08370602616069152	0.019551512581231553
74	3459	0.023198594725400624	None	0.0028155433233557786	0.023198594725400624
74	3657	0.01847672288750946	None	0.07550201543982167	0.01847672288750946
74	3644	0.01841766982254029	None	0.0	0.01841766982254029
74	3676	0.02862378966018311	None	0.05710503738246918	0.02862378966018311
74	3649	0.020642134590153204	None	0.0	0.020642134590153204
74	3440	0.01828953505434475	None	0.0	0.01828953505434475
74	3681	0.022542528515434018	None	0.0	0.022542528515434018
74	3575	0.03525096482970172	None	0.05349288802939238	0.03525096482970172
74	3621	0.01857244340334706	None	0.0	0.01857244340334706
74	3772	0.02039544823166156	None	0.0011904761904761932	0.02039544823166156
74	3787	0.024142717552288414	None	0.0011904761904761932	0.024142717552288414
74	3651	0.020696444178433297	None	0.07056224715513058	0.020696444178433297
74	3751	0.02087489485537215	None	0.0	0.02087489485537215
74	3635	0.018866814676754235	None	0.0	0.018866814676754235
74	3524	0.03282255781972072	None	0.14828443527277835	0.03282255781972072
74	3254	0.02644547601655567	None	0.0	0.02644547601655567
74	3754	0.017553902651127287	None	0.07807245240373185	0.017553902651127287
74	3633	0.033199409079276584	None	0.0	0.033199409079276584
74	3752	0.030591727187571565	None	0.0	0.030591727187571565
74	3257	0.017730151926987656	None	0.0009803921568627457	0.017730151926987656
74	3708	0.016668291188404197	None	0.0028155433233557786	0.016668291188404197
74	3445	0.03053389086094005	None	0.14828443527277835	0.03053389086094005
74	3653	0.02015161933393484	None	0.0	0.02015161933393484
74	3399	0.012306784760216688	None	0.154136645284591	0.012306784760216688
74	3758	0.034296780794973176	None	0.05349288802939238	0.034296780794973176
74	3652	0.023882350148306107	None	0.0	0.023882350148306107
74	3648	0.018948397208163624	None	0.11446197601651172	0.018948397208163624
74	3292	0.017371661719707	None	0.12025645800565835	0.017371661719707
74	3502	0.016435263600510532	None	0.005052432481469767	0.016435263600510532
74	3623	0.01953920851384688	None	0.0009803921568627457	0.01953920851384688
74	3733	0.01121593717804909	None	0.0969157235796027	0.01121593717804909
74	3706	0.019125321683099546	None	0.05349288802939238	0.019125321683099546
74	3748	0.017364999644711797	None	0.07807245240373185	0.017364999644711797
74	3603	0.015916659441630877	None	0.0	0.015916659441630877
74	3377	0.021126669210357503	None	0.0	0.021126669210357503
74	3796	0.034184895861777205	None	0.14828443527277835	0.034184895861777205
74	3162	0.01780525440368458	None	0.0	0.01780525440368458
74	3702	0.023782167585866335	None	0.0	0.023782167585866335
74	3604	0.017565519530833306	None	0.4596425874924496	0.017565519530833306
74	3215	0.02026169875746166	None	0.07807245240373185	0.02026169875746166
74	3770	-0.00027463355450552	None	0.05349288802939238	-0.00027463355450552
74	3795	-2.2376670930457835e-06	None	0.4209711079175479	-2.2376670930457835e-06
74	3793	0.0012773555017702894	None	0.014856909603781384	0.0012773555017702894
74	3690	0.01771809681949362	None	0.0028155433233557786	0.01771809681949362
74	3715	0.02856212619397155	None	0.05710503738246918	0.02856212619397155
74	3744	0.02372430862156537	None	0.009840466916130603	0.02372430862156537
74	3615	0.019309159802570055	None	0.0	0.019309159802570055
74	3544	0.0218800637813549	None	0.0	0.0218800637813549
74	3587	0.02707453608664529	None	0.0	0.02707453608664529
74	3656	0.017203194108047177	None	0.005052432481469767	0.017203194108047177
74	3669	0.01960009153054942	None	0.0	0.01960009153054942
74	3638	0.02610837456755621	None	0.0011904761904761932	0.02610837456755621
74	3252	0.018610773254335532	None	0.11446197601651172	0.018610773254335532
74	3780	0.0037735327852941847	None	0.014856909603781384	0.0037735327852941847
74	3673	0.02336176222345669	None	0.0009803921568627457	0.02336176222345669
74	3723	0.028622344739675207	None	0.05710503738246918	0.028622344739675207
74	3786	0.016739512746031703	None	0.0	0.016739512746031703
74	3530	0.01736332836024847	None	0.0028155433233557786	0.01736332836024847
74	3778	0.02145257591508338	None	0.0	0.02145257591508338
74	3707	0.011559701592377618	None	0.0	0.011559701592377618
74	3711	0.028796318615493373	None	0.05710503738246918	0.028796318615493373
74	3764	0.0068473541302830265	None	0.37213056447285375	0.0068473541302830265
74	3791	0.017647631853572675	None	0.07807245240373185	0.017647631853572675
74	3777	0.00651943691506071	None	0.11288741127417486	0.00651943691506071
74	3610	0.020033595448585826	None	0.05349288802939238	0.020033595448585826
74	3727	0.02422827130561885	None	0.0	0.02422827130561885
74	3256	0.01963180095676781	None	0.0	0.01963180095676781
74	3759	0.01968098822451241	None	0.0009803921568627457	0.01968098822451241
74	3660	0.029355654835062372	None	0.05349288802939238	0.029355654835062372
74	3586	0.027616193859655653	None	0.05349288802939238	0.027616193859655653
74	3779	0.013074460486706192	None	0.009547212305418067	0.013074460486706192
74	3737	0.023184613706628682	None	0.06743146905994393	0.023184613706628682
74	3468	0.016491465528406964	None	0.008780831272022425	0.016491465528406964
74	3800	-4.375955740910356e-05	None	0.610074878337939	-4.375955740910356e-05
74	3289	0.01781441502581618	None	0.008780831272022425	0.01781441502581618
74	3664	0.0221817988776773	None	0.0011904761904761932	0.0221817988776773
74	3487	0.026425926826290514	None	0.13333053347819696	0.026425926826290514
74	3774	0.024348105424620275	None	0.005482972432190489	0.024348105424620275
74	3718	0.025334548835106736	None	0.0	0.025334548835106736
60	3065	0.0175074346347629	None	0.2033352943222805	0.0175074346347629
60	3070	0.00013703918640363167	None	0.25951865933456786	0.00013703918640363167
60	3067	0.018867738626627543	None	0.7097095693703979	0.018867738626627543
60	3094	0.014442666739678403	None	0.026814497292186205	0.014442666739678403
60	3045	0.002564237941471301	None	0.042817441928883766	0.002564237941471301
60	2960	0.007814715886330821	None	0.19794842383286712	0.007814715886330821
60	2710	0.002169391707325677	None	0.32103858864731677	0.002169391707325677
60	2615	0.0017162809365354969	None	0.24139075793079048	0.0017162809365354969
60	2968	0.002205660764011826	None	0.2638115552984758	0.002205660764011826
60	2951	0.003191018110022225	None	0.30630425450244075	0.003191018110022225
60	2917	0.0010131589799814182	None	0.26598989049402144	0.0010131589799814182
60	3026	0.0006604371505630692	None	0.30195067389907965	0.0006604371505630692
60	2880	0.0012934513878849801	None	0.2899066775439577	0.0012934513878849801
60	2887	0.002444572684739646	None	0.2638115552984758	0.002444572684739646
60	2958	0.00269704579031023	None	0.2111420648452355	0.00269704579031023
60	2898	0.006148196493153748	None	0.36146308482393935	0.006148196493153748
60	2824	0.0005738907037025096	None	0.3076417597102504	0.0005738907037025096
60	3022	0.002765202082397984	None	0.1668020077699289	0.002765202082397984
60	2964	0.003392242487785551	None	0.20452838152860284	0.003392242487785551
60	3053	0.00243898479037419	None	0.005811791794660091	0.00243898479037419
60	2906	0.0019177950749046096	None	0.32959208154449965	0.0019177950749046096
60	2905	0.0036406010526373756	None	0.18007087608064237	0.0036406010526373756
60	3064	-0.0004003090486223546	None	0.44943874576831133	-0.0004003090486223546
60	3007	0.007478446002273639	None	0.006443433470621787	0.007478446002273639
60	3087	-9.611516921734562e-05	None	0.2691450798615621	-9.611516921734562e-05
60	2814	0.0006030699328280088	None	0.4083662978182089	0.0006030699328280088
60	2983	0.004079352783736329	None	0.2525051318030548	0.004079352783736329
60	2851	0.0008719164542551668	None	0.2654093227591346	0.0008719164542551668
60	3036	0.005668894954414387	None	0.268960088616455	0.005668894954414387
60	2984	0.0029324389535550993	None	0.27393759961802594	0.0029324389535550993
60	3057	0.0014215778300641542	None	0.24139075793079048	0.0014215778300641542
60	2959	0.0022397690814195802	None	0.18072816382342158	0.0022397690814195802
60	2897	0.0017067941071948775	None	0.2581169079211735	0.0017067941071948775
60	3050	0.0012902702577836144	None	0.29952763397057386	0.0012902702577836144
60	3025	0.0052063033463979475	None	0.21153635568245815	0.0052063033463979475
60	3096	0.004813400892364544	None	0.4566404912592491	0.004813400892364544
60	2874	0.0038939389893710113	None	0.042817441928883766	0.0038939389893710113
60	3076	0.0035146886891505393	None	0.042817441928883766	0.0035146886891505393
60	3014	0.0036628347005093543	None	0.042817441928883766	0.0036628347005093543
60	2782	0.0037439745558978457	None	0.042817441928883766	0.0037439745558978457
60	3056	0.014888372678543274	None	0.23137791371694583	0.014888372678543274
60	2857	0.003702537155188629	None	0.042817441928883766	0.003702537155188629
60	3091	0.014458282902859674	None	0.18391768873964864	0.014458282902859674
60	3083	0.004907779908372043	None	0.1668020077699289	0.004907779908372043
60	3019	0.0031519545913954138	None	0.18007087608064237	0.0031519545913954138
60	3063	0.0030725269829208757	None	0.005811791794660091	0.0030725269829208757
60	2799	0.00196027556355977	None	0.18072816382342158	0.00196027556355977
60	2924	0.004768365556555354	None	0.1668020077699289	0.004768365556555354
60	2794	0.00339481252396906	None	0.17126976771553507	0.00339481252396906
60	3005	0.0037125624363853944	None	0.26246310051026006	0.0037125624363853944
60	2612	3.527575934575975e-05	None	0.2940671045767868	3.527575934575975e-05
60	2931	0.0028213139771879722	None	0.17126976771553507	0.0028213139771879722
60	3012	0.004046296128289816	None	0.29512437238271655	0.004046296128289816
60	3024	0.0016394456766927127	None	0.3236789241756199	0.0016394456766927127
60	2972	0.001988451499215221	None	0.3232915960284139	0.001988451499215221
60	3077	0.0012797465944485752	None	0.24638895876961642	0.0012797465944485752
60	3079	0.0002213213442320969	None	0.5767306992671605	0.0002213213442320969
60	2856	0.0011064414208074365	None	0.3003062266845499	0.0011064414208074365
60	2859	0.0008728300549509814	None	0.37911580040004134	0.0008728300549509814
60	2911	0.0016597999069094171	None	0.18072816382342158	0.0016597999069094171
60	2737	0.001830902412517794	None	0.18072816382342158	0.001830902412517794
60	2861	0.0021478844162424117	None	0.3806787002732442	0.0021478844162424117
60	3068	0.006711437942182529	None	0.19381819741278566	0.006711437942182529
60	3095	0.0037948071286248632	None	0.042817441928883766	0.0037948071286248632
60	2632	0.004617958052290834	None	0.1668020077699289	0.004617958052290834
60	3046	0.004757831981165065	None	0.2901080950082802	0.004757831981165065
60	2985	0.001425512566330011	None	0.18953251335379417	0.001425512566330011
60	3042	0.0017344122095830038	None	0.2617344616205519	0.0017344122095830038
60	2936	0.0011445341443506686	None	0.24754171721947907	0.0011445341443506686
60	2901	0.0023384623040898955	None	0.27997382926929093	0.0023384623040898955
60	2976	0.002660524547673873	None	0.3217994126081508	0.002660524547673873
60	2902	0.004717665415501409	None	0.005811791794660091	0.004717665415501409
60	2793	0.0020474697922547333	None	0.1753345338750741	0.0020474697922547333
60	2747	0.0030376472434838196	None	0.2562962385508197	0.0030376472434838196
60	3093	0.005141368260266337	None	0.26447821340539296	0.005141368260266337
60	2894	0.0013591210573863435	None	0.3455591565034551	0.0013591210573863435
60	3037	0.001951085056108777	None	0.18072816382342158	0.001951085056108777
60	2995	0.010389431716137744	None	0.026814497292186205	0.010389431716137744
60	2891	0.000989036311910211	None	0.26598989049402144	0.000989036311910211
60	3000	0.005545577690698474	None	0.005811791794660091	0.005545577690698474
60	3001	0.0018798581859880519	None	0.3236789241756199	0.0018798581859880519
60	3062	0.0019092859670421735	None	0.2274580676135279	0.0019092859670421735
60	2652	0.00027225632877996963	None	0.10318191031073294	0.00027225632877996963
60	2899	0.003190660731741166	None	0.29587817398010585	0.003190660731741166
60	3051	0.013140046968808345	None	0.013915299491995334	0.013140046968808345
60	2659	0.003403017303774202	None	0.042817441928883766	0.003403017303774202
60	2963	0.0023252522541438404	None	0.20321002443493885	0.0023252522541438404
60	2638	0.0068394641388877945	None	0.19381819741278566	0.0068394641388877945
60	2743	0.0007174213929281379	None	0.23600161137841216	0.0007174213929281379
60	2722	0.0020642857620786124	None	0.18072816382342158	0.0020642857620786124
60	3030	0.011674105436486226	None	0.2574813354149941	0.011674105436486226
60	3033	0.006244034802040393	None	0.19660204997618236	0.006244034802040393
60	2762	0.0015586183474314867	None	0.30195547449594945	0.0015586183474314867
60	2954	0.03162825253539743	None	0.272074896213848	0.03162825253539743
60	2981	0.002320279748567343	None	0.30194027508964877	0.002320279748567343
60	2845	0.003897082090889675	None	0.042817441928883766	0.003897082090889675
60	3075	0.0021860997242990547	None	0.005811791794660091	0.0021860997242990547
60	2849	0.027772773715265858	None	0.007674616869921803	0.027772773715265858
60	2691	0.0013744149886595794	None	0.30195547449594945	0.0013744149886595794
60	2974	0.0036740184511738294	None	0.18007087608064237	0.0036740184511738294
109	5404	0.03580522435431508	None	0.0	0.03580522435431508
109	5548	0.03905344367597444	None	0.0	0.03905344367597444
109	5441	0.028371983406053177	None	0.0	0.028371983406053177
109	5521	0.024094855575729303	None	0.0	0.024094855575729303
109	4697	0.03748687185636354	None	0.0	0.03748687185636354
109	5319	0.03976174123774046	None	0.0	0.03976174123774046
109	4936	0.037589803843562114	None	0.0	0.037589803843562114
109	5434	0.03351586534826907	None	0.0	0.03351586534826907
109	5307	0.04082057960733673	None	0.0	0.04082057960733673
109	5476	0.029036822585033806	None	0.0	0.029036822585033806
109	5428	0.040114644374717484	None	0.0	0.040114644374717484
109	5461	0.025201921097715244	None	0.0	0.025201921097715244
109	4875	0.042311439536460174	None	0.0	0.042311439536460174
109	5498	0.04074158265109465	None	0.0	0.04074158265109465
109	5181	0.040366511506782374	None	0.0	0.040366511506782374
109	5470	0.04157366646293143	None	0.0	0.04157366646293143
109	5524	0.023179655072369423	None	0.6237864062813874	0.023179655072369423
109	4879	0.03992515388956164	None	0.0	0.03992515388956164
109	5487	0.030736388750704145	None	0.0	0.030736388750704145
109	5455	0.03625688603437578	None	0.0	0.03625688603437578
109	5526	0.016400717263152145	None	0.0	0.016400717263152145
109	4975	0.037801610326425754	None	0.0	0.037801610326425754
109	4166	0.037476503145568385	None	0.0	0.037476503145568385
109	5529	0.03730656632529847	None	0.0	0.03730656632529847
109	5495	0.04149778311091575	None	0.0	0.04149778311091575
109	5523	0.02635288534698946	None	0.7135156552668512	0.02635288534698946
109	5547	0.035074239228960274	None	0.0	0.035074239228960274
109	5344	0.03620388144157114	None	0.0	0.03620388144157114
109	5269	0.037972619994233056	None	0.0	0.037972619994233056
109	5320	0.03840540081965432	None	0.0	0.03840540081965432
109	5401	0.035119137546003334	None	0.0	0.035119137546003334
109	5429	0.03768873821707011	None	0.0	0.03768873821707011
109	5471	0.03993872526073833	None	0.0	0.03993872526073833
109	5315	0.04172180209303319	None	0.0	0.04172180209303319
109	5530	0.039126286565670305	None	0.0	0.039126286565670305
109	5507	0.041057487278292434	None	0.0	0.041057487278292434
109	5531	0.0404796737212251	None	0.0	0.0404796737212251
109	5465	0.036308520406787954	None	0.0	0.036308520406787954
109	5220	0.03710935598550385	None	0.0	0.03710935598550385
109	5534	0.029794518312952403	None	0.0	0.029794518312952403
109	5308	0.03952065400138697	None	0.0	0.03952065400138697
109	5519	0.03845131566252148	None	0.0	0.03845131566252148
109	5197	0.04036718413698756	None	0.0	0.04036718413698756
109	5267	0.041891815333183174	None	0.0	0.041891815333183174
109	5517	0.03858447132690724	None	0.0	0.03858447132690724
109	5508	0.03830955827690153	None	0.0	0.03830955827690153
109	4719	0.03602252350765267	None	0.18400314987619634	0.03602252350765267
109	5445	0.03545668462889758	None	0.0	0.03545668462889758
109	5504	0.041180944797465834	None	0.0	0.041180944797465834
109	5415	0.031663953527782146	None	0.0	0.031663953527782146
109	4504	0.041744412360223374	None	0.0	0.041744412360223374
109	4823	0.03812784526206558	None	0.0	0.03812784526206558
109	5491	0.037176587211564346	None	0.0	0.037176587211564346
109	5337	0.040868068749355134	None	0.0	0.040868068749355134
109	5388	0.03698225163305976	None	0.0	0.03698225163305976
109	5206	0.04253984513024823	None	0.0	0.04253984513024823
109	5017	0.043261071560440865	None	0.0	0.043261071560440865
109	5377	0.04104477188560131	None	0.0	0.04104477188560131
109	5450	0.04146530877279119	None	0.0	0.04146530877279119
109	5518	0.03834663792094311	None	0.0	0.03834663792094311
109	5514	0.03126144120408282	None	0.0	0.03126144120408282
109	5544	0.03917337133210561	None	0.0	0.03917337133210561
109	5164	0.03865729850666859	None	0.0	0.03865729850666859
109	5287	0.04154619020838517	None	0.0	0.04154619020838517
109	5070	0.040190775347179304	None	0.0	0.040190775347179304
109	5462	0.03965188880539948	None	0.0	0.03965188880539948
109	5332	0.0403589671235645	None	0.0	0.0403589671235645
109	4869	0.037586883550923524	None	0.0	0.037586883550923524
109	5510	0.032346100754623554	None	0.0	0.032346100754623554
109	5395	0.04021629488386533	None	0.0	0.04021629488386533
109	5239	0.03804431979935243	None	0.0	0.03804431979935243
109	4747	0.03752685465086025	None	0.0	0.03752685465086025
109	4994	0.040281109279838856	None	0.0	0.040281109279838856
109	5124	0.037529513983250246	None	0.0	0.037529513983250246
109	5458	0.04122453500261268	None	0.0	0.04122453500261268
109	5256	0.03920542477999983	None	0.0	0.03920542477999983
109	5413	0.03865729850666859	None	0.0	0.03865729850666859
109	5505	0.040755915251565	None	0.0	0.040755915251565
109	5467	0.03417038525247447	None	0.0	0.03417038525247447
109	5468	0.03618528445184718	None	0.0	0.03618528445184718
109	5426	0.037468240083512384	None	0.0	0.037468240083512384
109	5497	0.038254463476972624	None	0.0	0.038254463476972624
109	5279	0.03749025691779088	None	0.0	0.03749025691779088
109	5543	0.029662463107232608	None	0.0	0.029662463107232608
109	5359	0.03914313570427391	None	0.0	0.03914313570427391
109	5419	0.04155520526750273	None	0.0	0.04155520526750273
109	5325	0.03795779486874151	None	0.0	0.03795779486874151
109	5442	0.03716412160958652	None	0.0	0.03716412160958652
109	5385	0.03983947849633842	None	0.0	0.03983947849633842
109	5186	0.03803497735967269	None	0.0	0.03803497735967269
109	5420	0.03590145077330589	None	0.0	0.03590145077330589
109	5248	0.03767365134868887	None	0.0	0.03767365134868887
109	5538	0.03539363802588201	None	0.379081669937919	0.03539363802588201
109	4681	0.03764719778579676	None	0.0	0.03764719778579676
109	5002	0.038383393490667425	None	0.0	0.038383393490667425
109	4278	0.037631696723612024	None	0.0	0.037631696723612024
109	5406	0.040508919833149803	None	0.0	0.040508919833149803
109	5430	0.03699217619590906	None	0.0	0.03699217619590906
109	5481	0.03959836054421863	None	0.0	0.03959836054421863
109	5193	0.03654032917988635	None	0.0	0.03654032917988635
110	5404	0.03580522435431508	None	0.0	0.03580522435431508
110	5548	0.03905344367597444	None	0.0	0.03905344367597444
110	4697	0.03748687185636354	None	0.0	0.03748687185636354
110	5319	0.03976174123774046	None	0.0	0.03976174123774046
110	4936	0.037589803843562114	None	0.0	0.037589803843562114
110	5434	0.03351586534826907	None	0.0	0.03351586534826907
110	5307	0.04082057960733673	None	0.0	0.04082057960733673
110	5476	0.029036822585033806	None	0.0	0.029036822585033806
110	5428	0.040114644374717484	None	0.0	0.040114644374717484
110	5461	0.025201921097715244	None	0.0	0.025201921097715244
110	4875	0.042311439536460174	None	0.0	0.042311439536460174
110	5498	0.04074158265109465	None	0.0	0.04074158265109465
110	5586	0.01712012564227445	None	0.044663995136926316	0.01712012564227445
110	5181	0.040366511506782374	None	0.0	0.040366511506782374
110	5579	0.04196571658665092	None	0.0	0.04196571658665092
110	5571	0.03185497459822898	None	0.0	0.03185497459822898
110	4879	0.03992515388956164	None	0.0	0.03992515388956164
110	5487	0.030736388750704145	None	0.0	0.030736388750704145
110	5455	0.03625688603437578	None	0.0	0.03625688603437578
110	5566	0.03971954509438275	None	0.0	0.03971954509438275
110	5526	0.016400717263152145	None	0.0	0.016400717263152145
110	4166	0.037476503145568385	None	0.0	0.037476503145568385
110	5495	0.04149778311091575	None	0.0	0.04149778311091575
110	5547	0.035074239228960274	None	0.0	0.035074239228960274
110	5584	0.04088494730202369	None	0.0	0.04088494730202369
110	5559	0.04103266489229222	None	0.0	0.04103266489229222
110	5269	0.037972619994233056	None	0.0	0.037972619994233056
110	5320	0.03840540081965432	None	0.0	0.03840540081965432
110	5401	0.035119137546003334	None	0.0	0.035119137546003334
110	5552	0.02929032687253578	None	0.0	0.02929032687253578
110	5429	0.03768873821707011	None	0.0	0.03768873821707011
110	5471	0.03993872526073833	None	0.0	0.03993872526073833
110	5557	0.03437763804385263	None	0.0	0.03437763804385263
110	5600	0.03884403202613906	None	0.0	0.03884403202613906
110	5590	0.04088494730202369	None	0.0	0.04088494730202369
110	5315	0.04172180209303319	None	0.0	0.04172180209303319
110	5530	0.039126286565670305	None	0.0	0.039126286565670305
110	5573	0.041330107202218136	None	0.0	0.041330107202218136
110	5561	0.04210632618676886	None	0.0	0.04210632618676886
110	5507	0.041057487278292434	None	0.0	0.041057487278292434
110	5531	0.0404796737212251	None	0.0	0.0404796737212251
110	5465	0.036308520406787954	None	0.0	0.036308520406787954
110	5220	0.03710935598550385	None	0.0	0.03710935598550385
110	5583	0.024832193495932582	None	0.0	0.024832193495932582
110	5534	0.029794518312952403	None	0.0	0.029794518312952403
110	5308	0.03952065400138697	None	0.0	0.03952065400138697
110	5588	0.040833763668509014	None	0.0	0.040833763668509014
110	5519	0.03845131566252148	None	0.0	0.03845131566252148
110	5197	0.04036718413698756	None	0.0	0.04036718413698756
110	5267	0.041891815333183174	None	0.0	0.041891815333183174
110	5517	0.03858447132690724	None	0.0	0.03858447132690724
110	5508	0.03830955827690153	None	0.0	0.03830955827690153
110	4719	0.03602252350765267	None	0.1773032775092684	0.03602252350765267
110	5445	0.03545668462889758	None	0.0	0.03545668462889758
110	5504	0.041180944797465834	None	0.0	0.041180944797465834
110	5415	0.031663953527782146	None	0.0	0.031663953527782146
110	4504	0.041744412360223374	None	0.0	0.041744412360223374
110	5491	0.037176587211564346	None	0.0	0.037176587211564346
110	5337	0.040868068749355134	None	0.0	0.040868068749355134
110	5593	0.04046428177735084	None	0.0	0.04046428177735084
110	5388	0.03698225163305976	None	0.0	0.03698225163305976
110	5206	0.04253984513024823	None	0.0	0.04253984513024823
110	5017	0.043261071560440865	None	0.0	0.043261071560440865
110	5377	0.04104477188560131	None	0.0	0.04104477188560131
110	5450	0.04146530877279119	None	0.0	0.04146530877279119
110	5518	0.03834663792094311	None	0.0	0.03834663792094311
110	5514	0.03126144120408282	None	0.0	0.03126144120408282
110	5164	0.03865729850666859	None	0.0	0.03865729850666859
110	5287	0.04154619020838517	None	0.0	0.04154619020838517
110	5070	0.040190775347179304	None	0.0	0.040190775347179304
110	5462	0.03965188880539948	None	0.0	0.03965188880539948
110	5332	0.0403589671235645	None	0.0	0.0403589671235645
110	5580	0.04018499917323466	None	0.0	0.04018499917323466
110	5510	0.032346100754623554	None	0.0	0.032346100754623554
110	5395	0.04021629488386533	None	0.0	0.04021629488386533
110	5239	0.03804431979935243	None	0.0	0.03804431979935243
110	5570	0.04124454743286202	None	0.0	0.04124454743286202
110	4747	0.03752685465086025	None	0.0	0.03752685465086025
110	4994	0.040281109279838856	None	0.0	0.040281109279838856
110	5124	0.037529513983250246	None	0.0	0.037529513983250246
110	5256	0.03920542477999983	None	0.0	0.03920542477999983
110	5505	0.040755915251565	None	0.0	0.040755915251565
110	5467	0.03417038525247447	None	0.0	0.03417038525247447
110	5497	0.038254463476972624	None	0.0	0.038254463476972624
110	5279	0.03749025691779088	None	0.0	0.03749025691779088
110	5543	0.029662463107232608	None	0.0	0.029662463107232608
110	5359	0.03914313570427391	None	0.0	0.03914313570427391
110	5419	0.04155520526750273	None	0.0	0.04155520526750273
110	5442	0.03716412160958652	None	0.0	0.03716412160958652
110	5574	0.02037431460494909	None	0.0	0.02037431460494909
110	5186	0.03803497735967269	None	0.0	0.03803497735967269
110	5248	0.03767365134868887	None	0.0	0.03767365134868887
110	5538	0.03539363802588201	None	0.3875358820715912	0.03539363802588201
110	5002	0.038383393490667425	None	0.0	0.038383393490667425
110	4278	0.037631696723612024	None	0.0	0.037631696723612024
110	5569	0.039967031405094	None	0.0	0.039967031405094
110	5406	0.040508919833149803	None	0.0	0.040508919833149803
110	5430	0.03699217619590906	None	0.0	0.03699217619590906
110	5587	0.03861184926770386	None	0.0	0.03861184926770386
110	5193	0.03654032917988635	None	0.0	0.03654032917988635
76	3876	0.022003493908742476	None	0.0	0.022003493908742476
76	3757	0.027936847058565067	None	0.0	0.027936847058565067
76	3709	0.01186263066389753	None	0.034472881701552986	0.01186263066389753
76	3762	0.018457609463524174	None	0.10611672407087494	0.018457609463524174
76	3731	0.020841254437145598	None	0.05218940005232366	0.020841254437145598
76	3878	0.037583935962438045	None	0.0	0.037583935962438045
76	3558	0.019608789424958487	None	0.005052432481469767	0.019608789424958487
76	3765	0.024964103471125175	None	0.0	0.024964103471125175
76	3668	0.025810231142280714	None	0.0	0.025810231142280714
76	3665	0.024967789755620255	None	0.0	0.024967789755620255
76	3781	0.01924675631160159	None	0.013029496013961483	0.01924675631160159
76	3854	0.013527304919330253	None	0.0	0.013527304919330253
76	3888	0.014830606920506206	None	0.0	0.014830606920506206
76	3525	0.019551512581231553	None	0.09677010752428075	0.019551512581231553
76	3850	0.018351681356038478	None	0.0	0.018351681356038478
76	3802	0.03283487040620698	None	0.07995734455629869	0.03283487040620698
76	3657	0.01847672288750946	None	0.10054437645645076	0.01847672288750946
76	3801	0.015073622431317994	None	0.10054437645645076	0.015073622431317994
76	3644	0.01841766982254029	None	0.0	0.01841766982254029
76	3676	0.02862378966018311	None	0.033245965124937396	0.02862378966018311
76	3842	0.02262944481753625	None	0.0	0.02262944481753625
76	3827	0.019959430431196735	None	0.10611672407087494	0.019959430431196735
76	3856	0.03167839281392262	None	0.0	0.03167839281392262
76	3621	0.01857244340334706	None	0.0	0.01857244340334706
76	3867	0.02254539055359258	None	0.0011904761904761932	0.02254539055359258
76	3787	0.024142717552288414	None	0.0011904761904761932	0.024142717552288414
76	3651	0.020696444178433297	None	0.025936937516815278	0.020696444178433297
76	3751	0.02087489485537215	None	0.0	0.02087489485537215
76	3815	0.018265194881378316	None	0.0	0.018265194881378316
76	3635	0.018866814676754235	None	0.0	0.018866814676754235
76	3524	0.03282255781972072	None	0.07995734455629869	0.03282255781972072
76	3254	0.02644547601655567	None	0.0	0.02644547601655567
76	3633	0.033199409079276584	None	0.0	0.033199409079276584
76	3844	0.020837201388383485	None	0.0	0.020837201388383485
76	3894	0.02061712748315351	None	0.0	0.02061712748315351
76	3752	0.030591727187571565	None	0.0	0.030591727187571565
76	3898	0.011873056338954555	None	0.020176717069923474	0.011873056338954555
76	3257	0.017730151926987656	None	0.0	0.017730151926987656
76	3708	0.016668291188404197	None	0.003941760652698091	0.016668291188404197
76	3851	0.020855553333547567	None	0.0	0.020855553333547567
76	3445	0.03053389086094005	None	0.07995734455629869	0.03053389086094005
76	3653	0.02015161933393484	None	0.0	0.02015161933393484
76	3826	0.01925902844703691	None	0.005052432481469767	0.01925902844703691
76	3869	0.01300896056267134	None	0.0	0.01300896056267134
76	3758	0.034296780794973176	None	0.0	0.034296780794973176
76	3652	0.023882350148306107	None	0.0	0.023882350148306107
76	3871	0.02405304509526344	None	0.11222453459811903	0.02405304509526344
76	3892	4.26383840761202e-05	None	0.9009528558364963	4.26383840761202e-05
76	3292	0.017371661719707	None	0.13836077071745717	0.017371661719707
76	3882	0.014124569543796752	None	0.0	0.014124569543796752
76	3623	0.01953920851384688	None	0.0	0.01953920851384688
76	3706	0.019125321683099546	None	0.0	0.019125321683099546
76	3866	0.018344674729319516	None	0.09123359233847865	0.018344674729319516
76	3839	0.030548207000915574	None	0.07995734455629869	0.030548207000915574
76	3873	0.02031244181284754	None	0.0011904761904761932	0.02031244181284754
76	3848	0.029436198404882527	None	0.09250605596718378	0.029436198404882527
76	3603	0.015916659441630877	None	0.0	0.015916659441630877
76	3377	0.021126669210357503	None	0.0	0.021126669210357503
76	3796	0.034184895861777205	None	0.07995734455629869	0.034184895861777205
76	3162	0.01780525440368458	None	0.0	0.01780525440368458
76	3215	0.02026169875746166	None	0.09123359233847865	0.02026169875746166
76	3825	0.00785024955517112	None	0.0	0.00785024955517112
76	3810	0.032963475970932334	None	0.0	0.032963475970932334
76	3715	0.02856212619397155	None	0.033245965124937396	0.02856212619397155
76	3744	0.02372430862156537	None	0.010936496030372089	0.02372430862156537
76	3893	0.019257701825539247	None	0.003941760652698091	0.019257701825539247
76	3859	0.019098011018864075	None	0.004873753273058213	0.019098011018864075
76	3544	0.0218800637813549	None	0.0	0.0218800637813549
76	3833	0.00019031391295764417	None	1.1827960379016977	0.00019031391295764417
76	3587	0.02707453608664529	None	0.0	0.02707453608664529
76	3669	0.01960009153054942	None	0.0	0.01960009153054942
76	3252	0.018610773254335532	None	0.10611672407087494	0.018610773254335532
76	3879	0.003939341070913382	None	0.2135424096023349	0.003939341070913382
76	3673	0.02336176222345669	None	0.0	0.02336176222345669
76	3723	0.028622344739675207	None	0.033245965124937396	0.028622344739675207
76	3530	0.01736332836024847	None	0.003941760652698091	0.01736332836024847
76	3778	0.02145257591508338	None	0.0	0.02145257591508338
76	3837	0.01895201889370216	None	0.005052432481469767	0.01895201889370216
76	3812	0.008750294003670184	None	0.28087559420423625	0.008750294003670184
76	3711	0.028796318615493373	None	0.033245965124937396	0.028796318615493373
76	3819	0.015219717663946902	None	0.0	0.015219717663946902
76	3764	0.0068473541302830265	None	0.37080382127504585	0.0068473541302830265
76	3887	0.03393711357417179	None	0.0	0.03393711357417179
76	3791	0.017647631853572675	None	0.09123359233847865	0.017647631853572675
76	3840	0.02024919245127305	None	0.09901508907162021	0.02024919245127305
76	3821	0.013476519475971926	None	0.0	0.013476519475971926
76	3860	0.03232973250820114	None	0.0	0.03232973250820114
76	3759	0.01968098822451241	None	0.0	0.01968098822451241
76	3660	0.029355654835062372	None	0.0	0.029355654835062372
76	3803	0.020928064524949108	None	0.0	0.020928064524949108
76	3863	0.0018641185632751742	None	0.0011904761904761932	0.0018641185632751742
76	3737	0.023184613706628682	None	0.05625185642407989	0.023184613706628682
76	3468	0.016491465528406964	None	0.013029496013961483	0.016491465528406964
76	3853	0.024501173869667756	None	0.0	0.024501173869667756
76	3664	0.0221817988776773	None	0.0011904761904761932	0.0221817988776773
76	3487	0.026425926826290514	None	0.11222453459811903	0.026425926826290514
76	3900	0.007384148088947705	None	0.0	0.007384148088947705
76	3774	0.024348105424620275	None	0.004873753273058213	0.024348105424620275
76	3857	0.007802971562252213	None	0.0	0.007802971562252213
76	3836	0.03314322648739878	None	0.0	0.03314322648739878
30	1429	0.35019203363982554	0.35019203363982554	0.4052967086810435	0.35019203363982554
30	1528	0.4055917536968304	0.4055917536968304	0.5256146376355562	0.4055917536968304
30	1483	0.4168229795683319	0.4168229795683319	0.42995334232521226	0.4168229795683319
30	1521	0.38065096805238335	0.38065096805238335	0.4051195061866193	0.38065096805238335
30	1531	0.34837572166272124	0.34837572166272124	0.36168562422811645	0.34837572166272124
30	1543	0.4877368481661556	0.4877368481661556	0.5756107263286159	0.4877368481661556
30	1597	0.3880221189399549	0.3880221189399549	0.3950403679905544	0.3880221189399549
30	1562	0.3675087700050751	0.3675087700050751	0.3894895431321964	0.3675087700050751
30	1550	0.4033351431867538	0.4033351431867538	0.44744790129598044	0.4033351431867538
30	1317	0.33990348087327465	0.33990348087327465	0.34679297554721655	0.33990348087327465
30	1479	0.3660932296399104	0.3660932296399104	0.4051632871157233	0.3660932296399104
30	1548	0.48917254566232227	0.48917254566232227	0.5187918024504815	0.48917254566232227
30	1195	0.3855812928053832	0.3855812928053832	0.4158592270743255	0.3855812928053832
30	1396	0.3530025993392344	0.3530025993392344	0.4600798329689889	0.3530025993392344
30	1549	0.363333822402997	0.363333822402997	0.363333822402997	0.363333822402997
30	1010	0.4096907053754674	0.4096907053754674	0.42077298117461226	0.4096907053754674
30	1439	0.36493168313371815	0.36493168313371815	0.38514729162162187	0.36493168313371815
30	1551	0.3523534757869041	0.3523534757869041	0.4010071211924725	0.3523534757869041
30	1575	0.3813666631019609	0.3813666631019609	0.46215083298555665	0.3813666631019609
30	1241	0.3151033757247522	0.3151033757247522	0.42054804649538546	0.3151033757247522
30	1448	0.4501829082994746	0.4501829082994746	0.4562030117433108	0.4501829082994746
30	1417	0.46397191281923533	0.46397191281923533	0.517225161107109	0.46397191281923533
30	1378	0.4301837448041922	0.4301837448041922	0.44389629240537704	0.4301837448041922
30	1234	0.4748466244608984	0.4748466244608984	0.5347863532039543	0.4748466244608984
30	1391	0.34458299815835547	0.34458299815835547	0.3879889416871115	0.34458299815835547
30	1553	0.33403847604169695	0.33403847604169695	0.3566670780662347	0.33403847604169695
30	1570	0.47608977358107235	0.47608977358107235	0.6769190811438678	0.47608977358107235
30	1556	0.4173233967499675	0.4173233967499675	0.45366615961699663	0.4173233967499675
30	1527	0.4743663978177497	0.4743663978177497	0.546703495974125	0.4743663978177497
30	1376	0.3523534757869041	0.3523534757869041	0.4010071211924725	0.3523534757869041
30	1142	0.40798380391177547	0.40798380391177547	0.41940618207695096	0.40798380391177547
30	1364	0.35261729336005654	0.35261729336005654	0.37781502072186596	0.35261729336005654
30	1545	0.36139343113054095	0.36139343113054095	0.40804728648702515	0.36139343113054095
30	1367	0.3990817672929158	0.3990817672929158	0.45780055703811817	0.3990817672929158
30	1536	0.3154187370064506	0.3154187370064506	0.33752525887270635	0.3154187370064506
30	1354	0.3404529687629871	0.3404529687629871	0.37004968328733495	0.3404529687629871
30	1574	0.33706536441726903	0.33706536441726903	0.3667268788072483	0.33706536441726903
30	1080	0.36703434935945267	0.36703434935945267	0.4198835677194279	0.36703434935945267
30	1486	0.3963356148691116	0.3963356148691116	0.4385007254373667	0.3963356148691116
30	1342	0.48917254566232227	0.48917254566232227	0.5187918024504815	0.48917254566232227
30	1518	0.4091808838359471	0.4091808838359471	0.43227999123947647	0.4091808838359471
30	783	0.41202948686681695	0.41202948686681695	0.45136073935027765	0.41202948686681695
30	1539	0.3151033757247522	0.3151033757247522	0.42054804649538546	0.3151033757247522
30	1469	0.37275675916332146	0.37275675916332146	0.4004934522756779	0.37275675916332146
30	1552	0.4286708926386608	0.4286708926386608	0.4653989822298866	0.4286708926386608
30	1458	0.3492257174426743	0.3492257174426743	0.36299838128025547	0.3492257174426743
30	1481	0.3785994403489997	0.3785994403489997	0.4206900804434704	0.3785994403489997
30	1402	0.3703671453664328	0.3703671453664328	0.4013031006213634	0.3703671453664328
30	1567	0.3354390301810458	0.3354390301810458	0.37837768509227004	0.3354390301810458
30	1582	0.42064513942668996	0.42064513942668996	0.42930364928429776	0.42064513942668996
30	1572	0.4290725018733278	0.4290725018733278	0.46679862385680215	0.4290725018733278
30	1589	0.3040994736745067	0.3040994736745067	0.3340656851488187	0.3040994736745067
30	1450	0.4168229795683319	0.4168229795683319	0.42995334232521226	0.4168229795683319
30	1311	0.3466459232892597	0.3466459232892597	0.37340528409809925	0.3466459232892597
30	1405	0.42064513942668996	0.42064513942668996	0.42930364928429776	0.42064513942668996
30	1526	0.33959456684744255	0.33959456684744255	0.37297899075137547	0.33959456684744255
30	1232	0.3518535787744251	0.3518535787744251	0.4175412210479198	0.3518535787744251
30	1503	0.35208839178982554	0.35208839178982554	0.372517403257891	0.35208839178982554
30	1369	0.5419207345182687	0.5419207345182687	0.8361606143359545	0.5419207345182687
30	1585	0.4096907053754674	0.4096907053754674	0.42077298117461226	0.4096907053754674
30	996	0.4286708926386608	0.4286708926386608	0.4653989822298866	0.4286708926386608
30	1506	0.4168229795683319	0.4168229795683319	0.42995334232521226	0.4168229795683319
30	1566	0.2427678139631655	0.2427678139631655	0.2572959675711669	0.2427678139631655
30	1569	0.37650729806949995	0.37650729806949995	0.3845061649311	0.37650729806949995
30	1392	0.4041183896010677	0.4041183896010677	0.5362951468943556	0.4041183896010677
30	1590	0.45453370381105646	0.45453370381105646	0.4724517637877092	0.45453370381105646
30	1030	0.42064513942668996	0.42064513942668996	0.42930364928429776	0.42064513942668996
30	1591	0.423713816802047	0.423713816802047	0.527674015787291	0.423713816802047
30	1547	0.3488378348827322	0.3488378348827322	0.403587506465629	0.3488378348827322
30	1558	0.4562234111449949	0.4562234111449949	0.5166100152067682	0.4562234111449949
30	1135	0.3774231162798276	0.3774231162798276	0.39121776033082156	0.3774231162798276
30	1155	0.5058672416104224	0.5058672416104224	0.5248744573887748	0.5058672416104224
30	1327	0.2427678139631655	0.2427678139631655	0.2572959675711669	0.2427678139631655
30	1456	0.3348207297933124	0.3348207297933124	0.366231048414693	0.3348207297933124
30	1560	0.33990348087327465	0.33990348087327465	0.34679297554721655	0.33990348087327465
30	1465	0.4743663978177497	0.4743663978177497	0.546703495974125	0.4743663978177497
30	1489	0.4245959911807923	0.4245959911807923	0.46593681834435874	0.4245959911807923
30	1587	0.3151033757247522	0.3151033757247522	0.42054804649538546	0.3151033757247522
30	1500	0.3250096666592557	0.3250096666592557	0.38032443164872864	0.3250096666592557
30	1571	0.3040994736745067	0.3040994736745067	0.3340656851488187	0.3040994736745067
30	1586	0.4743663978177497	0.4743663978177497	0.546703495974125	0.4743663978177497
30	1508	0.4203020132646406	0.4203020132646406	0.4352879852256614	0.4203020132646406
30	1596	0.3747910653912983	0.3747910653912983	0.4049993112152726	0.3747910653912983
30	1595	0.3704050026116774	0.3704050026116774	0.3824945168873547	0.3704050026116774
30	1594	0.3407772633800247	0.3407772633800247	0.3895397698701943	0.3407772633800247
30	1519	0.3468894817902777	0.3468894817902777	0.36352872168942424	0.3468894817902777
30	1541	0.3785994403489997	0.3785994403489997	0.4206900804434704	0.3785994403489997
30	1555	0.3562822577477574	0.3562822577477574	0.3909331223177729	0.3562822577477574
30	1565	0.356496683099334	0.356496683099334	0.4194434284038572	0.356496683099334
30	1598	0.34214160653752373	0.34214160653752373	0.40347112487661974	0.34214160653752373
30	1573	0.3660932296399104	0.3660932296399104	0.4051632871157233	0.3660932296399104
30	1356	0.3704050026116774	0.3704050026116774	0.3824945168873547	0.3704050026116774
30	1592	0.4461912106386846	0.4461912106386846	0.5077523727881567	0.4461912106386846
30	1584	0.3887374781612986	0.3887374781612986	0.442259518825045	0.3887374781612986
30	1436	0.3062554055201432	0.3062554055201432	0.3606679681415198	0.3062554055201432
30	1388	0.3040994736745067	0.3040994736745067	0.3340656851488187	0.3040994736745067
30	1250	0.4877368481661556	0.4877368481661556	0.5756107263286159	0.4877368481661556
30	1546	0.4501829082994746	0.4501829082994746	0.4562030117433108	0.4501829082994746
30	1557	0.40176314547033626	0.40176314547033626	0.46155539729851885	0.40176314547033626
30	1494	0.35662728444183694	0.35662728444183694	0.43640292890581217	0.35662728444183694
139	5828	0.042763365814115654	None	0.0	0.042763365814115654
139	7014	0.039124187683929786	None	0.0	0.039124187683929786
139	6267	0.04164313201253869	None	0.0	0.04164313201253869
139	6004	0.041212252364469404	None	0.0	0.041212252364469404
139	6987	0.040035103772069265	None	0.0	0.040035103772069265
139	7038	0.04113786741267811	None	0.0	0.04113786741267811
139	7043	0.04025639571525894	None	0.0	0.04025639571525894
139	6505	0.04311049541228089	None	0.0	0.04311049541228089
139	6119	0.04152487215877455	None	0.0	0.04152487215877455
139	6843	0.04190919327322706	None	0.0	0.04190919327322706
139	7019	0.04076220591729698	None	0.0	0.04076220591729698
139	6384	0.04154852289979614	None	0.0	0.04154852289979614
139	4875	0.042311439536460174	None	0.0	0.042311439536460174
139	6616	0.041413560371912225	None	0.0	0.041413560371912225
139	6383	0.04238913213328955	None	0.0	0.04238913213328955
139	6989	0.040653422950365906	None	0.0	0.040653422950365906
139	6754	0.03961532962445829	None	0.0	0.03961532962445829
139	7023	0.027844088685761312	None	0.0	0.027844088685761312
139	6881	0.04149778311091575	None	0.0	0.04149778311091575
139	6809	0.04004023892434558	None	0.0	0.04004023892434558
139	6523	0.04156605101375328	None	0.0	0.04156605101375328
139	6883	0.040983367705033684	None	0.0	0.040983367705033684
139	6066	0.04187026745799293	None	0.0	0.04187026745799293
139	6841	0.04116126832622583	None	0.0	0.04116126832622583
139	6889	0.04152904383183703	None	0.0	0.04152904383183703
139	6610	0.04144374897157809	None	0.0	0.04144374897157809
139	6793	0.042445823840058815	None	0.0	0.042445823840058815
139	6378	0.04244143350770229	None	0.0	0.04244143350770229
139	7041	0.04017117460705141	None	0.0	0.04017117460705141
139	7042	0.04055126431961119	None	0.0	0.04055126431961119
139	6903	0.04085296336846639	None	0.0	0.04085296336846639
139	5738	0.041921322367642705	None	0.0	0.041921322367642705
139	6328	0.040944550036259075	None	0.0	0.040944550036259075
139	7002	0.041330775986565815	None	0.0	0.041330775986565815
139	7029	0.04239670241635333	None	0.0	0.04239670241635333
139	7030	0.04017094786083777	None	0.0	0.04017094786083777
139	6942	0.04168362105873412	None	0.0	0.04168362105873412
139	6984	0.04132007265583419	None	0.0	0.04132007265583419
139	6354	0.04241966143348852	None	0.0	0.04241966143348852
139	6959	0.04090873094051941	None	0.0	0.04090873094051941
139	5645	0.04241052818064173	None	0.0	0.04241052818064173
139	6772	0.041586782421053424	None	0.0	0.041586782421053424
139	6996	0.0410254384448588	None	0.0	0.0410254384448588
139	6952	0.026647549373071937	None	0.0	0.026647549373071937
139	6601	0.04093535274031795	None	0.0	0.04093535274031795
139	7037	0.040251610549353056	None	0.0	0.040251610549353056
139	7015	0.038982960460004504	None	0.0	0.038982960460004504
139	7016	0.04240424863540504	None	0.0	0.04240424863540504
139	6421	0.042287946436398494	None	0.0	0.042287946436398494
139	7048	0.04177694659277951	None	0.0	0.04177694659277951
139	6827	0.04103769178642874	None	0.0	0.04103769178642874
139	6951	0.03965860238516489	None	0.0	0.03965860238516489
139	6880	0.040366511506782374	None	0.0	0.040366511506782374
139	6983	0.029317068194248834	None	0.0	0.029317068194248834
139	6581	0.042757705996563186	None	0.0	0.042757705996563186
139	7021	0.040353404808548425	None	0.0	0.040353404808548425
139	6882	0.040040387488277845	None	0.0	0.040040387488277845
139	6283	0.04223044847148015	None	0.0	0.04223044847148015
139	6794	0.04024844895783085	None	0.0	0.04024844895783085
139	6845	0.042204208798524094	None	0.0	0.042204208798524094
139	6891	0.04085074992306111	None	0.0	0.04085074992306111
139	6797	0.04148344656156023	None	0.0	0.04148344656156023
139	5377	0.04104477188560131	None	0.0	0.04104477188560131
139	6867	0.04063325829774258	None	0.0	0.04063325829774258
139	6836	0.04032064290929514	None	0.0	0.04032064290929514
139	7000	0.04127175184700874	None	0.0	0.04127175184700874
139	6938	0.04075012180378115	None	0.0	0.04075012180378115
139	6401	0.040497019699388515	None	0.0	0.040497019699388515
139	6579	0.04195716048434685	None	0.0	0.04195716048434685
139	6415	0.0413561773028416	None	0.0	0.0413561773028416
139	6847	0.042611002633211936	None	0.0	0.042611002633211936
139	6873	0.040631468886001894	None	0.0	0.040631468886001894
139	7044	0.025152288325746796	None	0.32844039431236244	0.025152288325746796
139	6525	0.04151332958735719	None	0.0	0.04151332958735719
139	6804	0.04376045989242158	None	0.0	0.04376045989242158
139	6416	0.04087073288475318	None	0.0	0.04087073288475318
139	7039	0.04136665245212659	None	0.0	0.04136665245212659
139	6863	0.04165105432492326	None	0.0	0.04165105432492326
139	6701	0.040887793526646676	None	0.0	0.040887793526646676
139	7006	0.040430343768895496	None	0.0	0.040430343768895496
139	6968	0.040610829791170734	None	0.0	0.040610829791170734
139	6828	0.043074003629280905	None	0.0	0.043074003629280905
139	7034	0.041432930736848124	None	0.0	0.041432930736848124
139	6977	0.038128220649534666	None	0.0	0.038128220649534666
139	6603	0.04134451567646606	None	0.0	0.04134451567646606
139	6906	0.04233413768918644	None	0.0	0.04233413768918644
139	6980	0.040943881150140624	None	0.0	0.040943881150140624
139	6143	0.041586782421053424	None	0.0	0.041586782421053424
139	6720	0.04146569354472978	None	0.0	0.04146569354472978
139	6936	0.04170526408764419	None	0.0	0.04170526408764419
139	6966	0.03949174893089194	None	0.0	0.03949174893089194
139	6799	0.04068921843428314	None	0.0	0.04068921843428314
139	6973	0.040765897665410854	None	0.0	0.040765897665410854
139	6229	0.04282653738094399	None	0.0	0.04282653738094399
139	7003	0.030620707021858803	None	0.0	0.030620707021858803
139	6941	0.041419373225086056	None	0.0	0.041419373225086056
139	6955	0.03880956025618871	None	0.0	0.03880956025618871
139	6884	0.040533852742524135	None	0.0	0.040533852742524135
139	6648	0.04199199521692559	None	0.0	0.04199199521692559
139	6782	0.040349028481900445	None	0.0	0.040349028481900445
71	3569	0.01476537997575423	None	0.0	0.01476537997575423
71	3368	0.018433924821285676	None	0.23230899207343686	0.018433924821285676
71	3582	0.017429421456407305	None	0.07035294859147682	0.017429421456407305
71	3417	0.02469901633323532	None	0.0026143790849673222	0.02469901633323532
71	3483	0.011132574268525293	None	0.001904761904761909	0.011132574268525293
71	3558	0.019608789424958487	None	0.000842072080244961	0.019608789424958487
71	3624	0.013815295657225397	None	0.0	0.013815295657225397
71	3541	0.015410497406064072	None	0.08892734140876309	0.015410497406064072
71	3484	0.020118304149040676	None	0.0	0.020118304149040676
71	3607	0.012470946329236057	None	0.00047619047619047586	0.012470946329236057
71	3618	0.018643523783740623	None	0.0029967027436456337	0.018643523783740623
71	3550	0.020870222206696543	None	0.0031566036163260653	0.020870222206696543
71	3474	0.022533807945661625	None	0.05652204192366548	0.022533807945661625
71	3629	0.017594389029276656	None	0.0	0.017594389029276656
71	3634	3.346105012736194e-06	None	0.0	3.346105012736194e-06
71	3542	0.018171762393424135	None	0.0	0.018171762393424135
71	3545	0.013440459976118932	None	0.0	0.013440459976118932
71	3274	0.03146895516036504	None	0.15971621190632956	0.03146895516036504
71	3525	0.019551512581231553	None	0.09564727780956295	0.019551512581231553
71	3472	0.012763917694186177	None	0.000842072080244961	0.012763917694186177
71	3459	0.023198594725400624	None	0.0029967027436456337	0.023198594725400624
71	3644	0.01841766982254029	None	0.0	0.01841766982254029
71	3649	0.020642134590153204	None	0.0	0.020642134590153204
71	3440	0.01828953505434475	None	0.0	0.01828953505434475
71	3577	0.018229475089043257	None	0.0	0.018229475089043257
71	3104	0.006596628821725163	None	0.2660019022141628	0.006596628821725163
71	3575	0.03525096482970172	None	0.21354824323546043	0.03525096482970172
71	3621	0.01857244340334706	None	0.0	0.01857244340334706
71	3613	0.018303192255420302	None	0.00047619047619047586	0.018303192255420302
71	3645	0.009492346803027797	None	0.10406913422920919	0.009492346803027797
71	3361	0.014953257919658725	None	0.00047619047619047586	0.014953257919658725
71	3375	0.009615911656052818	None	0.003809523809523807	0.009615911656052818
71	3635	0.018866814676754235	None	0.0	0.018866814676754235
71	3414	0.01920270888995909	None	0.0	0.01920270888995909
71	3524	0.03282255781972072	None	0.15971621190632956	0.03282255781972072
71	3590	0.016543587487298773	None	0.0	0.016543587487298773
71	3254	0.02644547601655567	None	0.0	0.02644547601655567
71	3633	0.033199409079276584	None	0.0031566036163260653	0.033199409079276584
71	3570	0.018119206976830747	None	0.0	0.018119206976830747
71	3641	0.014648527379768577	None	0.000842072080244961	0.014648527379768577
71	3612	0.0034133452832619533	None	0.0	0.0034133452832619533
71	3458	0.011652604361621719	None	0.0032115947872806685	0.011652604361621719
71	3449	0.022040327978842013	None	0.0	0.022040327978842013
71	3257	0.017730151926987656	None	0.0026143790849673222	0.017730151926987656
71	3463	0.021687044620754783	None	0.0	0.021687044620754783
71	3445	0.03053389086094005	None	0.15971621190632956	0.03053389086094005
71	3399	0.012306784760216688	None	0.18077603038286824	0.012306784760216688
71	3452	0.01924342535413834	None	0.0	0.01924342535413834
71	3606	0.020629044585712655	None	0.0029967027436456337	0.020629044585712655
71	3648	0.018948397208163624	None	0.14363276731249144	0.018948397208163624
71	3292	0.017371661719707	None	0.11401576582345514	0.017371661719707
71	3502	0.016435263600510532	None	0.000842072080244961	0.016435263600510532
71	3622	0.005028663543208544	None	0.21748402927506186	0.005028663543208544
71	3623	0.01953920851384688	None	0.0026143790849673222	0.01953920851384688
71	3420	0.022081923703705875	None	0.246415564664444	0.022081923703705875
71	3603	0.015916659441630877	None	0.0	0.015916659441630877
71	3646	0.019757947944545128	None	0.0031566036163260653	0.019757947944545128
71	3571	0.017483394822619673	None	0.18077603038286824	0.017483394822619673
71	3377	0.021126669210357503	None	0.0	0.021126669210357503
71	3162	0.01780525440368458	None	0.0	0.01780525440368458
71	3614	0.02130766727097296	None	0.053373965860523155	0.02130766727097296
71	3470	0.017469314155780773	None	0.09298879955832692	0.017469314155780773
71	3604	0.017565519530833306	None	0.457696210491234	0.017565519530833306
71	3215	0.02026169875746166	None	0.09298879955832692	0.02026169875746166
71	3578	0.017666015918907152	None	0.09298879955832692	0.017666015918907152
71	3503	0.023918741205339072	None	0.0	0.023918741205339072
71	3311	0.0184029807513112	None	0.08892734140876309	0.0184029807513112
71	3615	0.019309159802570055	None	0.0	0.019309159802570055
71	3544	0.0218800637813549	None	0.0	0.0218800637813549
71	3400	0.02206708952792081	None	0.0	0.02206708952792081
71	3587	0.02707453608664529	None	0.0	0.02707453608664529
71	3580	0.014266225992830688	None	0.003809523809523807	0.014266225992830688
71	3453	0.016852767179304878	None	0.00047619047619047586	0.016852767179304878
71	3477	0.017356526589177006	None	0.0	0.017356526589177006
71	3593	0.015239346598198481	None	0.0	0.015239346598198481
71	3638	0.02610837456755621	None	0.001904761904761909	0.02610837456755621
71	3252	0.018610773254335532	None	0.14363276731249144	0.018610773254335532
71	3576	0.012134437131284117	None	0.12037633144438405	0.012134437131284117
71	3520	0.014292792945886233	None	0.11401576582345514	0.014292792945886233
71	3530	0.01736332836024847	None	0.0029967027436456337	0.01736332836024847
71	3599	0.014449799303841002	None	0.00047619047619047586	0.014449799303841002
71	3466	0.019343341985616738	None	0.21354824323546043	0.019343341985616738
71	3349	0.01705534894058265	None	0.0	0.01705534894058265
71	3287	0.013771724673663778	None	0.0	0.013771724673663778
71	3610	0.020033595448585826	None	0.21354824323546043	0.020033595448585826
71	3617	0.006866210755695838	None	0.000842072080244961	0.006866210755695838
71	3372	0.015830200903436207	None	0.0	0.015830200903436207
71	3256	0.01963180095676781	None	0.0	0.01963180095676781
71	3382	0.010911871542373393	None	0.05652204192366548	0.010911871542373393
71	3499	0.013543152558463663	None	0.000842072080244961	0.013543152558463663
71	3586	0.027616193859655653	None	0.21354824323546043	0.027616193859655653
71	3518	0.02162812188616805	None	0.053373965860523155	0.02162812188616805
71	3521	0.018214632443905625	None	0.00047619047619047586	0.018214632443905625
71	3628	0.01791728445456869	None	0.21354824323546043	0.01791728445456869
71	3501	0.02007974471356934	None	0.0	0.02007974471356934
71	3468	0.016491465528406964	None	0.00047619047619047586	0.016491465528406964
71	3627	0.017308769498950678	None	0.0	0.017308769498950678
71	3289	0.01781441502581618	None	0.00047619047619047586	0.01781441502581618
71	3487	0.026425926826290514	None	0.17111998297397749	0.026425926826290514
71	3394	0.010951674884637486	None	0.055237572919187725	0.010951674884637486
54	2717	5.601745686498303e-05	None	0.4952469965360546	5.601745686498303e-05
54	2800	6.880576066100874e-07	None	0.35050736226839363	6.880576066100874e-07
54	2675	0.0004315791469854068	None	0.3946978696211255	0.0004315791469854068
54	2785	0.0009649336466789023	None	0.3105603465327512	0.0009649336466789023
54	2776	0.0011060595686669097	None	0.3078099249104122	0.0011060595686669097
54	2560	0.0005516107630294566	None	0.32227554989142326	0.0005516107630294566
54	2677	0.00046898968707667074	None	0.39733902223629036	0.00046898968707667074
54	2672	0.0010877913669860883	None	0.5011038547123787	0.0010877913669860883
54	2710	0.002169391707325677	None	0.2342034212576521	0.002169391707325677
54	2615	0.0017162809365354969	None	0.2538868057515913	0.0017162809365354969
54	2558	-2.0242894792671686e-05	None	0.410709182626924	-2.0242894792671686e-05
54	2556	4.9418910466958e-05	None	0.2780595346363294	4.9418910466958e-05
54	2728	0.0004531889525816339	None	0.2193231349711889	0.0004531889525816339
54	2759	0.008223264431963343	None	0.2701182361984516	0.008223264431963343
54	2707	9.923466590233626e-05	None	0.23344167310491787	9.923466590233626e-05
54	2681	-1.3917704310610341e-05	None	0.3126196316650872	-1.3917704310610341e-05
54	2651	9.89946891957282e-05	None	0.23498652858319052	9.89946891957282e-05
54	2566	0.0013087341607923581	None	0.3946978696211255	0.0013087341607923581
54	2758	1.6637097003225462e-06	None	0.3914566826558325	1.6637097003225462e-06
54	2622	0.0007886577946586039	None	0.4303640205653757	0.0007886577946586039
54	2577	4.076297911980716e-08	None	0.32178181926193505	4.076297911980716e-08
54	2628	0.00019763795333088759	None	0.31084724251735646	0.00019763795333088759
54	2790	0.002797206686971858	None	0.22062011867968273	0.002797206686971858
54	2600	2.3320729095294874e-05	None	0.32807403374276106	2.3320729095294874e-05
54	2664	9.537944562204259e-05	None	0.4931770525425236	9.537944562204259e-05
54	2670	2.606237864282965e-05	None	0.40134501776195225	2.606237864282965e-05
54	2635	0.0002446126916035164	None	0.23344167310491787	0.0002446126916035164
54	2687	0.0033905063762589152	None	0.26246260578122105	0.0033905063762589152
54	2755	5.4958928406299014e-05	None	0.2780595346363294	5.4958928406299014e-05
54	2764	0.002290146027271815	None	0.32025241440978813	0.002290146027271815
54	2714	0.0005662824516400657	None	0.3620913019987221	0.0005662824516400657
54	2781	0.0005323697116926791	None	0.34161524343391253	0.0005323697116926791
54	2660	1.551551506578973e-05	None	0.19804679550366272	1.551551506578973e-05
54	2752	0.0009464733351247669	None	0.496122864990431	0.0009464733351247669
54	2775	0.0016512252586603508	None	0.38490009784802115	0.0016512252586603508
54	2713	0.00023545996262077233	None	0.3337739043306617	0.00023545996262077233
54	2778	0.0004543663992153132	None	0.4175674283939138	0.0004543663992153132
54	2636	0.002216825297971919	None	0.30152322427008527	0.002216825297971919
54	2666	-1.6943162848384333e-07	None	0.6960078196702528	-1.6943162848384333e-07
54	2791	0.0010605047648018968	None	0.2194080748482782	0.0010605047648018968
54	2557	0.0034747612057686016	None	0.13658834738149403	0.0034747612057686016
54	2712	-7.142030665557667e-05	None	0.327575340542697	-7.142030665557667e-05
54	2798	1.4798876776893965e-05	None	0.19804679550366272	1.4798876776893965e-05
54	2706	0.000248114223380809	None	0.34311503495860624	0.000248114223380809
54	2655	2.1294107100919038e-05	None	0.19804679550366272	2.1294107100919038e-05
54	2782	0.0037439745558978457	None	0.13658834738149403	0.0037439745558978457
54	2786	-3.5638894841581266e-05	None	0.23344167310491787	-3.5638894841581266e-05
54	2742	0.00045313282717640037	None	0.2548226520823252	0.00045313282717640037
54	2589	0.0005142235544993396	None	0.23151415307312742	0.0005142235544993396
54	2637	0.00020514150229804373	None	0.2194080748482782	0.00020514150229804373
54	2799	0.00196027556355977	None	0.30152322427008527	0.00196027556355977
54	2749	0.002714450303689032	None	0.32578281550316845	0.002714450303689032
54	2794	0.00339481252396906	None	0.25499758355705787	0.00339481252396906
54	2783	0.00016199694404651425	None	0.37422982352119777	0.00016199694404651425
54	2612	3.527575934575975e-05	None	0.23498652858319052	3.527575934575975e-05
54	2603	0.0013851850111840128	None	0.3946978696211255	0.0013851850111840128
54	2736	-1.0622130414627565e-06	None	0.4671091989445403	-1.0622130414627565e-06
54	2711	-2.4089037178821758e-08	None	0.5509667387836023	-2.4089037178821758e-08
54	2569	6.987798270043701e-05	None	0.3043756429469637	6.987798270043701e-05
54	2780	0.0037161441886323122	None	0.13658834738149403	0.0037161441886323122
54	2725	0.0016095259007014664	None	0.3100912335301121	0.0016095259007014664
54	2737	0.001830902412517794	None	0.30152322427008527	0.001830902412517794
54	2746	0.003656683485237254	None	0.13658834738149403	0.003656683485237254
54	2709	0.0036448943154473116	None	0.13658834738149403	0.0036448943154473116
54	2740	3.215575653624743e-05	None	0.3710783686590501	3.215575653624743e-05
54	2632	0.004617958052290834	None	0.22062011867968273	0.004617958052290834
54	2739	0.0006241065404239052	None	0.26203547044496267	0.0006241065404239052
54	2700	6.057056776066319e-05	None	0.35163415193011277	6.057056776066319e-05
54	2795	2.955656805611435e-07	None	0.46822926756255095	2.955656805611435e-07
54	2744	9.607382210797938e-05	None	0.23498652858319052	9.607382210797938e-05
54	2750	8.494460629156116e-05	None	0.25144388970897424	8.494460629156116e-05
54	2678	0.00048705035051765407	None	0.2193231349711889	0.00048705035051765407
54	2705	0.000104769686179904	None	0.2047374972009118	0.000104769686179904
54	2588	0.0013697078073914629	None	0.2194080748482782	0.0013697078073914629
54	2779	5.117950256083053e-05	None	0.4434487943987861	5.117950256083053e-05
54	2793	0.0020474697922547333	None	0.3100912335301121	0.0020474697922547333
54	2673	7.208923593514811e-08	None	0.2947154254177442	7.208923593514811e-08
54	2657	0.00045802248114444084	None	0.3894086087592608	0.00045802248114444084
54	2747	0.0030376472434838196	None	0.26172645829210317	0.0030376472434838196
54	2704	-1.3598902217146622e-09	None	0.5509667387836023	-1.3598902217146622e-09
54	2693	0.00023412594584712934	None	0.4434487943987861	0.00023412594584712934
54	2729	-4.405247607737132e-08	None	0.40602085105416563	-4.405247607737132e-08
54	2652	0.00027225632877996963	None	0.33914557212007734	0.00027225632877996963
54	2753	3.448629226551574e-05	None	0.35163415193011277	3.448629226551574e-05
54	2659	0.003403017303774202	None	0.13658834738149403	0.003403017303774202
54	2773	-2.435474716292651e-05	None	0.3020443691276918	-2.435474716292651e-05
54	2694	0.0018615611328804541	None	0.30152322427008527	0.0018615611328804541
54	2761	2.3007046385675887e-06	None	0.25644066482239686	2.3007046385675887e-06
54	2638	0.0068394641388877945	None	0.3174462543913802	0.0068394641388877945
54	2699	0.0005908673105574666	None	0.34161524343391253	0.0005908673105574666
54	2573	-2.135442552956004e-09	None	0.4359468750906773	-2.135442552956004e-09
54	2743	0.0007174213929281379	None	0.3103927858118988	0.0007174213929281379
54	2722	0.0020642857620786124	None	0.30152322427008527	0.0020642857620786124
54	2777	0.0012747693520222562	None	0.3285342018780664	0.0012747693520222562
54	2762	0.0015586183474314867	None	0.26203547044496267	0.0015586183474314867
54	2760	0.0036926419802666742	None	0.13658834738149403	0.0036926419802666742
54	2684	0.00037329400875284543	None	0.33947858268624637	0.00037329400875284543
54	2691	0.0013744149886595794	None	0.26203547044496267	0.0013744149886595794
54	2702	0.0028392442324452626	None	0.22062011867968273	0.0028392442324452626
54	2796	-2.4934507917275855e-06	None	0.35252655803249366	-2.4934507917275855e-06
108	5404	0.03580522435431508	None	0.0	0.03580522435431508
108	5441	0.028371983406053177	None	0.0	0.028371983406053177
108	4697	0.03748687185636354	None	0.0	0.03748687185636354
108	5319	0.03976174123774046	None	0.0	0.03976174123774046
108	5435	0.03663474058288755	None	0.0	0.03663474058288755
108	4936	0.037589803843562114	None	0.0	0.037589803843562114
108	5434	0.03351586534826907	None	0.0	0.03351586534826907
108	5307	0.04082057960733673	None	0.0	0.04082057960733673
108	5463	0.03199637684013247	None	0.0	0.03199637684013247
108	5476	0.029036822585033806	None	0.0	0.029036822585033806
108	5314	0.03519346769653465	None	0.0	0.03519346769653465
108	5428	0.040114644374717484	None	0.0	0.040114644374717484
108	5461	0.025201921097715244	None	0.0	0.025201921097715244
108	4875	0.042311439536460174	None	0.0	0.042311439536460174
108	5498	0.04074158265109465	None	0.0	0.04074158265109465
108	5447	0.040828277191866776	None	0.0	0.040828277191866776
108	5457	0.006947041488325498	None	0.8737437436921714	0.006947041488325498
108	5453	0.039208507040621385	None	0.0	0.039208507040621385
108	5181	0.040366511506782374	None	0.0	0.040366511506782374
108	5470	0.04157366646293143	None	0.0	0.04157366646293143
108	4879	0.03992515388956164	None	0.0	0.03992515388956164
108	5487	0.030736388750704145	None	0.0	0.030736388750704145
108	5261	0.03463506253102174	None	0.0	0.03463506253102174
108	5455	0.03625688603437578	None	0.0	0.03625688603437578
108	4975	0.037801610326425754	None	0.0	0.037801610326425754
108	5309	0.039829092359227124	None	0.0	0.039829092359227124
108	4166	0.037476503145568385	None	0.0	0.037476503145568385
108	5495	0.04149778311091575	None	0.0	0.04149778311091575
108	5344	0.03620388144157114	None	0.0	0.03620388144157114
108	5500	-0.0005410022780447173	None	0.3187903462123261	-0.0005410022780447173
108	5269	0.037972619994233056	None	0.0	0.037972619994233056
108	5320	0.03840540081965432	None	0.0	0.03840540081965432
108	5401	0.035119137546003334	None	0.0	0.035119137546003334
108	5429	0.03768873821707011	None	0.0	0.03768873821707011
108	5471	0.03993872526073833	None	0.0	0.03993872526073833
108	5209	0.03548530945900342	None	0.0	0.03548530945900342
108	5315	0.04172180209303319	None	0.0	0.04172180209303319
108	5465	0.036308520406787954	None	0.0	0.036308520406787954
108	5220	0.03710935598550385	None	0.0	0.03710935598550385
108	5354	0.03598226202849195	None	0.0	0.03598226202849195
108	5484	0.02803898536746742	None	0.0	0.02803898536746742
108	5308	0.03952065400138697	None	0.0	0.03952065400138697
108	5197	0.04036718413698756	None	0.0	0.04036718413698756
108	5267	0.041891815333183174	None	0.0	0.041891815333183174
108	5192	0.04032605238467312	None	0.0	0.04032605238467312
108	4719	0.03602252350765267	None	0.17573821816578677	0.03602252350765267
108	5445	0.03545668462889758	None	0.0	0.03545668462889758
108	5066	0.03882226490225093	None	0.0	0.03882226490225093
108	5415	0.031663953527782146	None	0.0	0.031663953527782146
108	5281	0.04078981946973926	None	0.0	0.04078981946973926
108	4504	0.041744412360223374	None	0.0	0.041744412360223374
108	4823	0.03812784526206558	None	0.0	0.03812784526206558
108	5491	0.037176587211564346	None	0.0	0.037176587211564346
108	5337	0.040868068749355134	None	0.0	0.040868068749355134
108	5388	0.03698225163305976	None	0.0	0.03698225163305976
108	5472	0.035833030335517685	None	0.0	0.035833030335517685
108	5206	0.04253984513024823	None	0.0	0.04253984513024823
108	5017	0.043261071560440865	None	0.0	0.043261071560440865
108	5377	0.04104477188560131	None	0.0	0.04104477188560131
108	5450	0.04146530877279119	None	0.0	0.04146530877279119
108	5425	0.04013348957780687	None	0.0	0.04013348957780687
108	5372	0.03242262600850184	None	0.0	0.03242262600850184
108	5427	0.0351840540719203	None	0.0	0.0351840540719203
108	5164	0.03865729850666859	None	0.0	0.03865729850666859
108	5287	0.04154619020838517	None	0.0	0.04154619020838517
108	5070	0.040190775347179304	None	0.0	0.040190775347179304
108	5462	0.03965188880539948	None	0.0	0.03965188880539948
108	5332	0.0403589671235645	None	0.0	0.0403589671235645
108	4869	0.037586883550923524	None	0.0	0.037586883550923524
108	5395	0.04021629488386533	None	0.0	0.04021629488386533
108	5239	0.03804431979935243	None	0.0	0.03804431979935243
108	4747	0.03752685465086025	None	0.0	0.03752685465086025
108	4994	0.040281109279838856	None	0.0	0.040281109279838856
108	5124	0.037529513983250246	None	0.0	0.037529513983250246
108	5458	0.04122453500261268	None	0.0	0.04122453500261268
108	5256	0.03920542477999983	None	0.0	0.03920542477999983
108	5413	0.03865729850666859	None	0.0	0.03865729850666859
108	5467	0.03417038525247447	None	0.0	0.03417038525247447
108	5468	0.03618528445184718	None	0.0	0.03618528445184718
108	5426	0.037468240083512384	None	0.0	0.037468240083512384
108	5497	0.038254463476972624	None	0.0	0.038254463476972624
108	5151	0.03607204666400307	None	0.0	0.03607204666400307
108	5279	0.03749025691779088	None	0.0	0.03749025691779088
108	5359	0.03914313570427391	None	0.0	0.03914313570427391
108	5419	0.04155520526750273	None	0.0	0.04155520526750273
108	5325	0.03795779486874151	None	0.0	0.03795779486874151
108	5442	0.03716412160958652	None	0.0	0.03716412160958652
108	4838	0.037550274172830946	None	0.0	0.037550274172830946
108	5385	0.03983947849633842	None	0.0	0.03983947849633842
108	5186	0.03803497735967269	None	0.0	0.03803497735967269
108	5250	0.03657158517136178	None	0.0	0.03657158517136178
108	5420	0.03590145077330589	None	0.0	0.03590145077330589
108	5248	0.03767365134868887	None	0.0	0.03767365134868887
108	4681	0.03764719778579676	None	0.0	0.03764719778579676
108	5002	0.038383393490667425	None	0.0	0.038383393490667425
108	4278	0.037631696723612024	None	0.0	0.037631696723612024
108	5406	0.040508919833149803	None	0.0	0.040508919833149803
108	5430	0.03699217619590906	None	0.0	0.03699217619590906
108	5481	0.03959836054421863	None	0.0	0.03959836054421863
108	5193	0.03654032917988635	None	0.0	0.03654032917988635
34	1751	0.3435442654603186	0.3435442654603186	0.4118307479426508	0.3435442654603186
34	1787	0.32860030858184724	0.32860030858184724	0.3535853953385287	0.32860030858184724
34	1606	0.435244356818267	0.435244356818267	0.4572670392741287	0.435244356818267
34	1521	0.3998722809366858	0.3998722809366858	0.4544466083833325	0.3998722809366858
34	1760	0.3451635198749352	0.3451635198749352	0.36516903590515726	0.3451635198749352
34	1783	0.3443373997234317	0.3443373997234317	0.35478556334287975	0.3443373997234317
34	1756	0.37544687957447576	0.37544687957447576	0.37721798355860303	0.37544687957447576
34	1608	0.3700579986517864	0.3700579986517864	0.4494343518079688	0.3700579986517864
34	1784	0.35513776270357367	0.35513776270357367	0.39985610842937563	0.35513776270357367
34	1550	0.31997152514036326	0.31997152514036326	0.36695294539831047	0.31997152514036326
34	1793	0.3590016337926667	0.3590016337926667	0.38918691522510873	0.3590016337926667
34	1396	0.5312406029936685	0.5312406029936685	0.7343155228945462	0.5312406029936685
34	1718	0.4104691186894516	0.4104691186894516	0.5589388465913431	0.4104691186894516
34	1549	0.34854318736015866	0.34854318736015866	0.3491103093060393	0.34854318736015866
34	1767	0.401812432202637	0.401812432202637	0.46310878382509585	0.401812432202637
34	1010	0.4094849635444128	0.4094849635444128	0.4204166293969445	0.4094849635444128
34	1726	0.39084138192395323	0.39084138192395323	0.3925117374973383	0.39084138192395323
34	1775	0.3571102525387709	0.3571102525387709	0.37359223871497005	0.3571102525387709
34	1741	0.32041237713385534	0.32041237713385534	0.42168866956317075	0.32041237713385534
34	1755	0.35513776270357367	0.35513776270357367	0.39985610842937563	0.35513776270357367
34	1448	0.40152856148696286	0.40152856148696286	0.4094199383379776	0.40152856148696286
34	1417	0.30826700489639447	0.30826700489639447	0.3396116216821775	0.30826700489639447
34	1378	0.34289592683984554	0.34289592683984554	0.39589860160566454	0.34289592683984554
34	1765	0.33513063532176235	0.33513063532176235	0.36329239336307007	0.33513063532176235
34	1714	0.35923923410674813	0.35923923410674813	0.44580278010907587	0.35923923410674813
34	1234	0.29812266472326837	0.29812266472326837	0.33693935766986033	0.29812266472326837
34	1650	0.3443235996764863	0.3443235996764863	0.38119505382783403	0.3443235996764863
34	1391	0.33740748505164153	0.33740748505164153	0.3876345543161021	0.33740748505164153
34	1570	0.44968492981624475	0.44968492981624475	0.64453088997599	0.44968492981624475
34	1761	0.42182854522386287	0.42182854522386287	0.5711196445091555	0.42182854522386287
34	1662	0.29812266472326837	0.29812266472326837	0.33693935766986033	0.29812266472326837
34	1754	0.3392196596171649	0.3392196596171649	0.36406597322795553	0.3392196596171649
34	1693	0.4217771072224134	0.4217771072224134	0.47929026324303337	0.4217771072224134
34	1770	0.28534766187097704	0.28534766187097704	0.3394557833697935	0.28534766187097704
34	1728	0.4211275919686243	0.4211275919686243	0.5017001159446125	0.4211275919686243
34	1720	0.3285217170317471	0.3285217170317471	0.3642366215518012	0.3285217170317471
34	1737	0.2700820496770038	0.2700820496770038	0.30415100328625005	0.2700820496770038
34	1607	0.3443373997234317	0.3443373997234317	0.35478556334287975	0.3443373997234317
34	1354	0.38269258327476907	0.38269258327476907	0.4051395697263943	0.38269258327476907
34	1722	0.3700579986517864	0.3700579986517864	0.4494343518079688	0.3700579986517864
34	1486	0.3435442654603186	0.3435442654603186	0.4118307479426508	0.3435442654603186
34	1763	0.35180053007231527	0.35180053007231527	0.36689067786115115	0.35180053007231527
34	1689	0.3241979343320771	0.3241979343320771	0.6060674249362268	0.3241979343320771
34	1738	0.3923722035963416	0.3923722035963416	0.4406345084679505	0.3923722035963416
34	1799	0.3584340952306942	0.3584340952306942	0.4323854784327696	0.3584340952306942
34	1692	0.3234963593757553	0.3234963593757553	0.3878918264330085	0.3234963593757553
34	1656	0.35513776270357367	0.35513776270357367	0.39985610842937563	0.35513776270357367
34	1791	0.4457996117831778	0.4457996117831778	0.5183736463400609	0.4457996117831778
34	1682	0.40152856148696286	0.40152856148696286	0.4094199383379776	0.40152856148696286
34	1638	0.30826700489639447	0.30826700489639447	0.3396116216821775	0.30826700489639447
34	1764	0.36370965114346704	0.36370965114346704	0.395854017780101	0.36370965114346704
34	1685	0.380895900417602	0.380895900417602	0.5117840036582684	0.380895900417602
34	1683	0.37941740604392804	0.37941740604392804	0.40432125282718656	0.37941740604392804
34	1481	0.35813807864213953	0.35813807864213953	0.4015251175862827	0.35813807864213953
34	1567	0.35817524387370747	0.35817524387370747	0.45537809391124967	0.35817524387370747
34	1758	0.422822946317452	0.422822946317452	0.4881185649159292	0.422822946317452
34	1797	0.2916874701493331	0.2916874701493331	0.35373604555222726	0.2916874701493331
34	1781	0.325955802821265	0.325955802821265	0.35076404051742516	0.325955802821265
34	1779	0.2866278499751199	0.2866278499751199	0.35452499952796357	0.2866278499751199
34	1311	0.3484059281804596	0.3484059281804596	0.3855695581830317	0.3484059281804596
34	1796	0.3352048672165563	0.3352048672165563	0.36546679219939565	0.3352048672165563
34	1776	0.29812266472326837	0.29812266472326837	0.33693935766986033	0.29812266472326837
34	1706	0.3911301554844569	0.3911301554844569	0.4140527833146477	0.3911301554844569
34	1785	0.22436834572124215	0.22436834572124215	0.2619137447730317	0.22436834572124215
34	1232	0.40728798996291926	0.40728798996291926	0.48923815416545724	0.40728798996291926
34	1503	0.4132502462088471	0.4132502462088471	0.430723970397902	0.4132502462088471
34	1369	0.3241979343320771	0.3241979343320771	0.6060674249362268	0.3241979343320771
34	1774	0.3627124308019559	0.3627124308019559	0.3805859411220053	0.3627124308019559
34	1585	0.4094849635444128	0.4094849635444128	0.4204166293969445	0.4094849635444128
34	1618	0.3404189913769092	0.3404189913769092	0.3735505981326905	0.3404189913769092
34	1735	0.4357288341085607	0.4357288341085607	0.4782592067197561	0.4357288341085607
34	1686	0.3585474099878505	0.3585474099878505	0.37167777274473074	0.3585474099878505
34	1506	0.3585474099878505	0.3585474099878505	0.37167777274473074	0.3585474099878505
34	1705	0.3599738347968448	0.3599738347968448	0.3995196676323827	0.3599738347968448
34	1590	0.3443373997234317	0.3443373997234317	0.35478556334287975	0.3443373997234317
34	1670	0.43096235021712614	0.43096235021712614	0.44336052680032295	0.43096235021712614
34	1704	0.440788885361534	0.440788885361534	0.4535741295496319	0.440788885361534
34	1795	0.43420502402034755	0.43420502402034755	0.44990254939755675	0.43420502402034755
34	1719	0.3964625312606017	0.3964625312606017	0.41003176193743174	0.3964625312606017
34	1786	0.4576391532714495	0.4576391532714495	0.46923756767658065	0.4576391532714495
34	1327	0.35513776270357367	0.35513776270357367	0.39985610842937563	0.35513776270357367
34	1641	0.30547892172536883	0.30547892172536883	0.38493665929148446	0.30547892172536883
34	1655	0.3443235996764863	0.3443235996764863	0.38119505382783403	0.3443235996764863
34	1798	0.30547892172536883	0.30547892172536883	0.38493665929148446	0.30547892172536883
34	1489	0.3931439821363359	0.3931439821363359	0.416400087085192	0.3931439821363359
34	1713	0.30826700489639447	0.30826700489639447	0.3396116216821775	0.30826700489639447
34	1730	0.28785784741190523	0.28785784741190523	0.36740822558451797	0.28785784741190523
34	1753	0.28052944306645466	0.28052944306645466	0.3785067012962152	0.28052944306645466
34	1586	0.5119627182266224	0.5119627182266224	0.5727444687049007	0.5119627182266224
34	1780	0.3241979343320771	0.3241979343320771	0.6060674249362268	0.3241979343320771
34	1508	0.4543737218372986	0.4543737218372986	0.483629913640503	0.4543737218372986
34	1620	0.357026761143932	0.357026761143932	0.3776960662843638	0.357026761143932
34	1541	0.35813807864213953	0.35813807864213953	0.4015251175862827	0.35813807864213953
34	1657	0.3585474099878505	0.3585474099878505	0.37167777274473074	0.3585474099878505
34	1712	0.3585474099878505	0.3585474099878505	0.37167777274473074	0.3585474099878505
34	1611	0.31997152514036326	0.31997152514036326	0.36695294539831047	0.31997152514036326
34	1800	0.5119627182266224	0.5119627182266224	0.5727444687049007	0.5119627182266224
34	1573	0.279913632278705	0.279913632278705	0.32427148790858634	0.279913632278705
34	1546	0.40152856148696286	0.40152856148696286	0.4094199383379776	0.40152856148696286
34	1762	0.3704944909138032	0.3704944909138032	0.3838930738259332	0.3704944909138032
0	67	0.8149710741169649	0.8149710741169649	0.8149710741169649	0.8149710741169649
0	78	0.6312468863994652	0.6312468863994652	0.6312468863994652	0.6312468863994652
0	27	0.2823063936441117	0.2823063936441117	0.2823063936441117	0.2823063936441117
0	40	0.672484309350747	0.672484309350747	0.672484309350747	0.672484309350747
0	44	0.4978055530521782	0.4978055530521782	0.4978055530521782	0.4978055530521782
0	66	0.8666911167233117	0.8666911167233117	0.8666911167233117	0.8666911167233117
0	95	0.0	0.0	0.0	0.0
0	21	0.0	0.0	0.0	0.0
0	37	0.5190130608078902	0.5190130608078902	0.5190130608078902	0.5190130608078902
0	58	0.37290981146334734	0.37290981146334734	0.37290981146334734	0.37290981146334734
0	52	0.4366581967285745	0.4366581967285745	0.4366581967285745	0.4366581967285745
0	15	0.31583265505031266	0.31583265505031266	0.31583265505031266	0.31583265505031266
0	92	0.4059256677859569	0.4059256677859569	0.4059256677859569	0.4059256677859569
0	84	0.44732056094708905	0.44732056094708905	0.44732056094708905	0.44732056094708905
0	53	0.3049038972067134	0.3049038972067134	0.3049038972067134	0.3049038972067134
0	12	0.3298434829187031	0.3298434829187031	0.3298434829187031	0.3298434829187031
0	41	0.564335597962098	0.564335597962098	0.564335597962098	0.564335597962098
0	91	0.28918764831799976	0.28918764831799976	0.28918764831799976	0.28918764831799976
0	77	0.3387115221368608	0.3387115221368608	0.3387115221368608	0.3387115221368608
0	38	0.4886822038175297	0.4886822038175297	0.4886822038175297	0.4886822038175297
0	64	0.31583265505031266	0.31583265505031266	0.31583265505031266	0.31583265505031266
0	19	0.31741449973712094	0.31741449973712094	0.31741449973712094	0.31741449973712094
0	85	0.3721271857609062	0.3721271857609062	0.3721271857609062	0.3721271857609062
0	49	0.4978055530521782	0.4978055530521782	0.4978055530521782	0.4978055530521782
0	45	0.4373590262231584	0.4373590262231584	0.4373590262231584	0.4373590262231584
0	86	0.44127115874703404	0.44127115874703404	0.44127115874703404	0.44127115874703404
0	35	0.3065956295796918	0.3065956295796918	0.3065956295796918	0.3065956295796918
0	88	0.6455527000132146	0.6455527000132146	0.6455527000132146	0.6455527000132146
0	70	0.7263444255238999	0.7263444255238999	0.7263444255238999	0.7263444255238999
0	80	0.0	0.0	0.0	0.0
0	17	0.4978055530521782	0.4978055530521782	0.4978055530521782	0.4978055530521782
0	23	0.3721271857609062	0.3721271857609062	0.3721271857609062	0.3721271857609062
0	57	0.4004589206577755	0.4004589206577755	0.4004589206577755	0.4004589206577755
0	39	0.5136660949513171	0.5136660949513171	0.5136660949513171	0.5136660949513171
0	62	0.31583265505031266	0.31583265505031266	0.31583265505031266	0.31583265505031266
0	22	0.65725587449746	0.65725587449746	0.65725587449746	0.65725587449746
0	29	0.8666911167233117	0.8666911167233117	0.8666911167233117	0.8666911167233117
0	4	0.2984448532651853	0.2984448532651853	0.2984448532651853	0.2984448532651853
0	76	0.3288417411346646	0.3288417411346646	0.3288417411346646	0.3288417411346646
0	25	0.5982025885534477	0.5982025885534477	0.5982025885534477	0.5982025885534477
0	61	0.3156610194748116	0.3156610194748116	0.3156610194748116	0.3156610194748116
0	60	0.0	0.0	0.0	0.0
0	81	0.320359308920178	0.320359308920178	0.320359308920178	0.320359308920178
0	73	0.4392759824526065	0.4392759824526065	0.4392759824526065	0.4392759824526065
0	72	0.0	0.0	0.0	0.0
0	89	0.38974457294160353	0.38974457294160353	0.38974457294160353	0.38974457294160353
0	51	0.3197830070294619	0.3197830070294619	0.3197830070294619	0.3197830070294619
0	3	0.48177020143606725	0.48177020143606725	0.48177020143606725	0.48177020143606725
0	11	0.3721271857609062	0.3721271857609062	0.3721271857609062	0.3721271857609062
0	24	0.3017393041317794	0.3017393041317794	0.3017393041317794	0.3017393041317794
0	10	0.3693073888732272	0.3693073888732272	0.3693073888732272	0.3693073888732272
0	33	0.3589906593330276	0.3589906593330276	0.3589906593330276	0.3589906593330276
0	56	0.766269756255014	0.766269756255014	0.766269756255014	0.766269756255014
0	75	0.0	0.0	0.0	0.0
0	59	0.0	0.0	0.0	0.0
0	43	0.8451792283926712	0.8451792283926712	0.8451792283926712	0.8451792283926712
0	47	0.47436832439847176	0.47436832439847176	0.47436832439847176	0.47436832439847176
0	32	0.0	0.0	0.0	0.0
0	74	0.3530530375961275	0.3530530375961275	0.3530530375961275	0.3530530375961275
0	90	0.6455527000132146	0.6455527000132146	0.6455527000132146	0.6455527000132146
0	99	0.3968855949063626	0.3968855949063626	0.3968855949063626	0.3968855949063626
0	7	0.4889203325362933	0.4889203325362933	0.4889203325362933	0.4889203325362933
0	1	0.5043617796438669	0.5043617796438669	0.5043617796438669	0.5043617796438669
0	5	0.46313305620600936	0.46313305620600936	0.46313305620600936	0.46313305620600936
0	26	0.0	0.0	0.0	0.0
0	13	0.47538905977632073	0.47538905977632073	0.47538905977632073	0.47538905977632073
0	71	0.3310253778443065	0.3310253778443065	0.3310253778443065	0.3310253778443065
0	31	0.0	0.0	0.0	0.0
0	63	0.4978055530521782	0.4978055530521782	0.4978055530521782	0.4978055530521782
0	54	0.0	0.0	0.0	0.0
0	100	0.3055032958453531	0.3055032958453531	0.3055032958453531	0.3055032958453531
0	6	0.31583265505031266	0.31583265505031266	0.31583265505031266	0.31583265505031266
0	96	0.0	0.0	0.0	0.0
0	82	0.4155966486120645	0.4155966486120645	0.4155966486120645	0.4155966486120645
0	48	0.33743395584186325	0.33743395584186325	0.33743395584186325	0.33743395584186325
0	83	0.31583265505031266	0.31583265505031266	0.31583265505031266	0.31583265505031266
0	79	0.0	0.0	0.0	0.0
0	69	0.5079385183880014	0.5079385183880014	0.5079385183880014	0.5079385183880014
0	87	0.3623335610708907	0.3623335610708907	0.3623335610708907	0.3623335610708907
0	46	0.46848771418436713	0.46848771418436713	0.46848771418436713	0.46848771418436713
0	18	0.38974457294160353	0.38974457294160353	0.38974457294160353	0.38974457294160353
0	20	0.3166344885021538	0.3166344885021538	0.3166344885021538	0.3166344885021538
0	94	0.3458168257587809	0.3458168257587809	0.3458168257587809	0.3458168257587809
0	16	0.3466245473931172	0.3466245473931172	0.3466245473931172	0.3466245473931172
0	36	0.3710855891946404	0.3710855891946404	0.3710855891946404	0.3710855891946404
0	14	0.29930669646682556	0.29930669646682556	0.29930669646682556	0.29930669646682556
0	34	0.4886822038175297	0.4886822038175297	0.4886822038175297	0.4886822038175297
0	9	0.33499694635153093	0.33499694635153093	0.33499694635153093	0.33499694635153093
0	28	0.34516041535489084	0.34516041535489084	0.34516041535489084	0.34516041535489084
0	68	0.4654552965762869	0.4654552965762869	0.4654552965762869	0.4654552965762869
0	98	0.5619420911318033	0.5619420911318033	0.5619420911318033	0.5619420911318033
0	93	0.3700067939665607	0.3700067939665607	0.3700067939665607	0.3700067939665607
0	30	0.3183385440230941	0.3183385440230941	0.3183385440230941	0.3183385440230941
0	97	0.3003123823734223	0.3003123823734223	0.3003123823734223	0.3003123823734223
0	55	0.3663187373673401	0.3663187373673401	0.3663187373673401	0.3663187373673401
0	65	0.3535061221408074	0.3535061221408074	0.3535061221408074	0.3535061221408074
0	50	0.5958123325461562	0.5958123325461562	0.5958123325461562	0.5958123325461562
0	8	0.0	0.0	0.0	0.0
0	42	0.3638787576711503	0.3638787576711503	0.3638787576711503	0.3638787576711503
0	2	0.2788084569640491	0.2788084569640491	0.2788084569640491	0.2788084569640491
87	4370	0.037290841243233536	None	0.0	0.037290841243233536
87	4411	0.031382227970872124	None	0.0	0.031382227970872124
87	4361	0.03644412378732289	None	0.0	0.03644412378732289
87	4320	0.022946843807365638	None	0.25316166153444036	0.022946843807365638
87	4123	0.03693059118965785	None	0.0	0.03693059118965785
87	4132	0.035344722455393926	None	0.0	0.035344722455393926
87	4342	0.03804351893711937	None	0.0	0.03804351893711937
87	4096	0.03198959331101077	None	0.0	0.03198959331101077
87	4240	0.037476503145568385	None	0.0	0.037476503145568385
87	4450	0.03212334389027179	None	0.0	0.03212334389027179
87	4384	0.026644646896870315	None	0.0	0.026644646896870315
87	3952	0.03560296612495875	None	0.0	0.03560296612495875
87	4158	0.03719785804954143	None	0.0	0.03719785804954143
87	4416	0.03479150054725974	None	0.0	0.03479150054725974
87	4367	0.037719797852749405	None	0.0	0.037719797852749405
87	4082	0.03797503715297821	None	0.0	0.03797503715297821
87	4214	0.03463506253102174	None	0.0	0.03463506253102174
87	3956	0.033095774407406464	None	0.4853500069520579	0.033095774407406464
87	4397	0.030512593052345244	None	0.0	0.030512593052345244
87	4012	0.029173041257083684	None	0.0	0.029173041257083684
87	4159	0.03243247098502909	None	0.0	0.03243247098502909
87	4226	0.03696447084974009	None	0.0	0.03696447084974009
87	4166	0.037476503145568385	None	0.0	0.037476503145568385
87	4308	0.03380266312196625	None	0.0	0.03380266312196625
87	4175	0.03770091367378174	None	0.0	0.03770091367378174
87	4383	0.03701829500708259	None	0.0	0.03701829500708259
87	3856	0.03167839281392262	None	0.25316166153444036	0.03167839281392262
87	4363	0.033000383351308275	None	0.0	0.033000383351308275
87	4415	0.03505529079255441	None	0.0	0.03505529079255441
87	4376	0.037660186765053505	None	0.0	0.037660186765053505
87	4328	0.03532852371141287	None	0.0	0.03532852371141287
87	4365	0.035531447497514176	None	0.0	0.035531447497514176
87	4429	0.03463109216192986	None	0.0	0.03463109216192986
87	4353	0.03723309535194273	None	0.0	0.03723309535194273
87	4442	0.029126648662063798	None	0.0	0.029126648662063798
87	4436	0.031791194118664184	None	0.0	0.031791194118664184
87	4430	0.02229474881710242	None	0.08915394833371047	0.02229474881710242
87	4199	0.03411058072575863	None	0.0	0.03411058072575863
87	4047	0.03243156962222364	None	0.0	0.03243156962222364
87	4444	-0.00011459493032023671	None	0.6266455118133087	-0.00011459493032023671
87	4304	0.03705860636971548	None	0.0	0.03705860636971548
87	4427	0.03255358522854798	None	0.0	0.03255358522854798
87	4378	0.03298162784912328	None	0.0	0.03298162784912328
87	4407	0.03495292447668458	None	0.0	0.03495292447668458
87	4446	0.034645045279268885	None	0.0	0.034645045279268885
87	4222	0.031738211893642274	None	0.43046552262117493	0.031738211893642274
87	4413	0.03443186927313181	None	0.0	0.03443186927313181
87	4246	0.037783124045354034	None	0.0	0.037783124045354034
87	4044	0.030855893995486116	None	0.0	0.030855893995486116
87	4129	0.037904790094753726	None	0.0	0.037904790094753726
87	4292	0.033000383351308275	None	0.0	0.033000383351308275
87	4393	0.03502584147459042	None	0.0	0.03502584147459042
87	4438	0.028455350723884672	None	0.0	0.028455350723884672
87	4265	0.037550274172830946	None	0.0	0.037550274172830946
87	4435	0.033526132276268036	None	0.0	0.033526132276268036
87	4439	0.018653843554306247	None	0.017131964830657508	0.018653843554306247
87	4315	0.03733389232563211	None	0.0	0.03733389232563211
87	4068	0.03239635781472867	None	0.09996001313395222	0.03239635781472867
87	3914	0.03732374133306031	None	0.0	0.03732374133306031
87	4046	0.03474338704093218	None	0.0	0.03474338704093218
87	4364	0.03725081697471292	None	0.0	0.03725081697471292
87	4356	0.032402995934333594	None	0.0	0.032402995934333594
87	4071	0.031931938773958585	None	0.0	0.031931938773958585
87	4424	0.03522023275349588	None	0.0	0.03522023275349588
87	4305	0.037449087306071514	None	0.0	0.037449087306071514
87	4445	0.01734172676986781	None	0.014500265410015983	0.01734172676986781
87	4358	0.03656510736942868	None	0.0	0.03656510736942868
87	4249	0.036119398311187226	None	0.0	0.036119398311187226
87	4008	0.03705852755651762	None	0.0	0.03705852755651762
87	4145	0.03346312588779907	None	0.09996001313395222	0.03346312588779907
87	4447	0.0336844183197827	None	0.0	0.0336844183197827
87	4443	0.01978615387937185	None	0.014500265410015983	0.01978615387937185
87	4401	0.026528195667254183	None	0.0	0.026528195667254183
87	4282	0.025488019550537772	None	0.0	0.025488019550537772
87	3887	0.03393711357417179	None	0.0	0.03393711357417179
87	4024	0.03321791562721389	None	0.193796772400661	0.03321791562721389
87	4270	0.0372938073131707	None	0.43046552262117493	0.0372938073131707
87	4299	0.037418608147233724	None	0.0	0.037418608147233724
87	4402	0.0358106634787514	None	0.09996001313395222	0.0358106634787514
87	4161	0.03741717987514937	None	0.0	0.03741717987514937
87	4354	0.03551309616494734	None	0.0	0.03551309616494734
87	4404	0.03714514456915476	None	0.0	0.03714514456915476
87	4388	0.035165481331728574	None	0.0	0.035165481331728574
87	4289	0.03255358522854798	None	0.0	0.03255358522854798
87	4205	0.037197716020458495	None	0.0	0.037197716020458495
87	3860	0.03232973250820114	None	0.0	0.03232973250820114
87	4028	0.03774799212072528	None	0.0	0.03774799212072528
87	4349	0.025506607380130053	None	0.25316166153444036	0.025506607380130053
87	4410	0.03399049662201957	None	0.1971584516698529	0.03399049662201957
87	4302	0.034402015655242084	None	0.0	0.034402015655242084
87	4398	0.035172212291837285	None	0.0	0.035172212291837285
87	4220	0.03791691063206375	None	0.0	0.03791691063206375
87	4223	0.037034932411160265	None	0.0	0.037034932411160265
87	4417	0.0375026942780794	None	0.0	0.0375026942780794
87	4121	0.03534234111004672	None	0.0	0.03534234111004672
87	4391	0.036384357741154776	None	0.0	0.036384357741154776
87	4278	0.037631696723612024	None	0.0	0.037631696723612024
87	4227	0.029979087973640343	None	0.193796772400661	0.029979087973640343
87	4419	0.03508110788358111	None	0.0	0.03508110788358111
87	4183	0.03052012494158241	None	0.0	0.03052012494158241
51	2617	-0.1	None	0.44425100305549464	-0.1
51	2601	3.2435404830292485e-09	None	0.3417718047734532	3.2435404830292485e-09
51	2640	-7.930122573590172e-05	None	0.410989611169687	-7.930122573590172e-05
51	2584	-1.758722983593285e-05	None	0.38926973063216047	-1.758722983593285e-05
51	2560	0.0005516107630294566	None	0.3868716919106213	0.0005516107630294566
51	2629	-0.00014122321411129532	None	0.40635265621428995	-0.00014122321411129532
51	2554	-1.7752938851144098e-08	None	0.537978955598333	-1.7752938851144098e-08
51	2501	None	None	0.4010494180599843	None
51	2164	None	None	0.7720578320400486	None
51	2332	None	None	0.42394030925397114	None
51	2615	0.0017162809365354969	None	0.3563369686122506	0.0017162809365354969
51	2558	-2.0242894792671686e-05	None	0.41863212521085896	-2.0242894792671686e-05
51	2556	4.9418910466958e-05	None	0.3397788384398264	4.9418910466958e-05
51	2559	-0.00021024558772428668	None	0.4650385801464048	-0.00021024558772428668
51	2568	-1.513433870438494e-05	None	0.40910074761004955	-1.513433870438494e-05
51	2592	-8.151774267791355e-08	None	0.47263610417556084	-8.151774267791355e-08
51	2566	0.0013087341607923581	None	0.40492345209450076	0.0013087341607923581
51	2208	None	None	0.4436299801107507	None
51	2621	-2.2636128329748346e-05	None	0.3942098867010745	-2.2636128329748346e-05
51	2625	4.868423295373932e-05	None	0.39179451993649933	4.868423295373932e-05
51	2624	1.0091456915415126e-07	None	0.2996697942851394	1.0091456915415126e-07
51	2622	0.0007886577946586039	None	0.5008757835678755	0.0007886577946586039
51	2577	4.076297911980716e-08	None	0.3127063297618259	4.076297911980716e-08
51	2631	0.0002991933840866157	None	0.3797362146681104	0.0002991933840866157
51	1832	None	None	0.5114032935369015	None
51	2628	0.00019763795333088759	None	0.36456891375840716	0.00019763795333088759
51	2571	-0.1	None	0.4214230881569563	-0.1
51	2600	2.3320729095294874e-05	None	0.43298997052752713	2.3320729095294874e-05
51	2533	None	None	0.5042232665714447	None
51	2585	-0.00034820573739667517	None	0.4314423145631198	-0.00034820573739667517
51	2581	-0.1	None	0.2996697942851394	-0.1
51	2285	None	None	0.39326566041837663	None
51	2641	None	None	0.40086831139430174	None
51	2646	-0.1	None	0.4436299801107507	-0.1
51	2635	0.0002446126916035164	None	0.34477062281839665	0.0002446126916035164
51	2608	-8.5259554837214e-05	None	0.45839985546998924	-8.5259554837214e-05
51	2596	-7.5345449788147e-06	None	0.3702057522163701	-7.5345449788147e-06
51	2613	-0.00015399434272578736	None	0.4250076701491287	-0.00015399434272578736
51	2553	-1.0668951536839336e-08	None	0.522333489277545	-1.0668951536839336e-08
51	2180	None	None	0.41959617719317793	None
51	2334	None	None	0.5620221866889482	None
51	2605	2.2780096279422882e-05	None	0.4175758003420446	2.2780096279422882e-05
51	2636	0.002216825297971919	None	0.4364389335414482	0.002216825297971919
51	2587	-2.800530608806078e-06	None	0.34120519257916415	-2.800530608806078e-06
51	2639	-3.67819310401134e-05	None	0.37940271395971525	-3.67819310401134e-05
51	2557	0.0034747612057686016	None	0.3895886703170637	0.0034747612057686016
51	2375	None	None	0.42156294551099605	None
51	2594	-0.0004911726481923862	None	0.5395860562575131	-0.0004911726481923862
51	2623	0.0017211473251302755	None	0.46285119510912376	0.0017211473251302755
51	2570	-0.1	None	0.3338242423265354	-0.1
51	2619	-0.1	None	0.3552174115892953	-0.1
51	2368	None	None	0.34985810252883576	None
51	2611	0.0008369091874937785	None	0.31775247298845544	0.0008369091874937785
51	2399	None	None	0.40635265621428995	None
51	2595	6.931253430395518e-05	None	0.4730647140071359	6.931253430395518e-05
51	2589	0.0005142235544993396	None	0.31775247298845544	0.0005142235544993396
51	2637	0.00020514150229804373	None	0.32338045241359126	0.00020514150229804373
51	2457	None	None	0.4763930012041258	None
51	2614	-4.4944549579501296e-07	None	0.27810216606670657	-4.4944549579501296e-07
51	2578	2.2331110938011056e-05	None	0.37674632231069133	2.2331110938011056e-05
51	2612	3.527575934575975e-05	None	0.32994795134988875	3.527575934575975e-05
51	2603	0.0013851850111840128	None	0.40492345209450076	0.0013851850111840128
51	2642	-2.1482500103160464e-05	None	0.40907965975593735	-2.1482500103160464e-05
51	2580	-8.175588437575644e-07	None	0.41405562450284183	-8.175588437575644e-07
51	2550	None	None	0.5292320222538418	None
51	2569	6.987798270043701e-05	None	0.40864146737806095	6.987798270043701e-05
51	2649	-9.673243125067234e-06	None	0.36618616909666496	-9.673243125067234e-06
51	2633	-0.0002546657361958928	None	0.3509336877246918	-0.0002546657361958928
51	2561	-5.441874005611412e-07	None	0.27810216606670657	-5.441874005611412e-07
51	2627	-3.926863395587644e-06	None	0.5042263530942857	-3.926863395587644e-06
51	2620	None	None	0.4338534734382118	None
51	2610	None	None	0.35138935220462225	None
51	2532	None	None	0.44425100305549464	None
51	2432	None	None	0.3957560623551777	None
51	2632	0.004617958052290834	None	0.42711155126637673	0.004617958052290834
51	2575	-1.1020930139763376e-05	None	0.40910074761004955	-1.1020930139763376e-05
51	2564	-0.1	None	0.44425100305549464	-0.1
51	2609	-0.1	None	0.44631852168316727	-0.1
51	2555	-0.1	None	0.47525216225265954	-0.1
51	1939	None	None	0.5066140913875858	None
51	2588	0.0013697078073914629	None	0.32338045241359126	0.0013697078073914629
51	2599	-0.1	None	0.5091729259016713	-0.1
51	2513	None	None	0.36939578907201626	None
51	2648	-9.576157912536285e-10	None	0.537978955598333	-9.576157912536285e-10
51	2644	-3.2672414588101752e-06	None	0.34120519257916415	-3.2672414588101752e-06
51	2551	-0.1	None	0.4214230881569563	-0.1
51	2547	None	None	0.42767597060309626	None
51	2565	-1.0162259891096174e-05	None	0.4122822803345209	-1.0162259891096174e-05
51	2519	None	None	0.4247890477614892	None
51	2423	None	None	0.44424623041321165	None
51	2586	-2.1578271270028165e-09	None	0.36057857820141764	-2.1578271270028165e-09
51	2634	-1.014147946040779e-05	None	0.39463641309281017	-1.014147946040779e-05
51	2630	-4.480245407034415e-08	None	0.3094674725206376	-4.480245407034415e-08
51	2638	0.0068394641388877945	None	0.43430224871671896	0.0068394641388877945
51	2456	None	None	0.44425100305549464	None
51	2573	-2.135442552956004e-09	None	0.38031094178668984	-2.135442552956004e-09
51	2181	None	None	0.409023800706775	None
51	2226	None	None	0.49577577551439483	None
51	2562	5.717340431481398e-07	None	0.5182787483684754	5.717340431481398e-07
[truncated: 13,001 more rows]
