# Supplementary material for: Constrained by Design: Influence of Genetic Encodings on Evolved Traits of Robots
Source: Front Robot AI. 2021 Jun 15;8:672379. doi: 10.3389/frobt.2021.672379 (PMC8239187; doi:10.3389/frobt.2021.672379)
Supplement: Supplementary file 3 [file DataSheet2.ZIP › plasticoding_plane_3_all_measures.tsv]

robot_id	velocity	displacement_velocity	displacement_velocity_hill	head_balance	contacts	branching	branching_modules_count	limbs	extremities	length_of_limbs	extensiveness	coverage	joints	hinge_count	active_hinges_count	brick_count	touch_sensor_count	brick_sensor_count	proportion	width	height	size	absolute_size	sensors	symmetry	avg_period	dev_period	avg_phase_offset	dev_phase_offset	avg_amplitude	dev_amplitude	avg_intra_dev_params	avg_inter_dev_params	sensors_reach	recurrence	synaptic_reception
4373	0.045886217252213035	0.01400681969004211	-0.013995061793838866	0.7943959403003523	None	0	0	0.2222222222222222	2	0.9090909090909091	10	0.5416666666666666	0.9090909090909091	12	10	0	0	0	0.16666666666666666	12	2	0.8666666666666667	13	0.0	0	0.3480475878603639	0.7175772013811432	0.4233216998515298	0.9126085911159956	0.6358694860956199	0.8702611034245721	0.880204496294713	0.8490562579553009	0	0	0.0
2773	0.017679693080274582	0.0003510221729814621	-0.00013142727485514582	0.9607643957277759	None	0	0	0.16666666666666666	1	1.0	6	0.6666666666666666	0.6666666666666666	5	4	2	3	0	0.75	4	3	0.5333333333333333	8	0.42857142857142855	0.3333333333333333	0.4053653140208057	0.6414006442674114	0.7421388621326288	0.9310960020705773	0.901520877922142	0.9223056186816798	0.8976259823449984	0.8683441504180796	0.4	0.8	0.0
4104	0.0923284824259079	0.04770022418012075	0.04742970631205383	0.6834246601074988	None	0	0	0.3	3	0.8333333333333334	10	0.3888888888888889	0.8333333333333334	13	10	0	1	0	0.25	12	3	0.9333333333333333	14	1.0	1.0	0.45131008811510365	0.812784658896494	0.4286152109029806	0.8957876151918082	0.689381388681487	0.8702909592887454	0.8572302019435536	0.8630674393142549	1.0	0.5384615384615384	0.0
4	None	None	None	None	None	0	0	0.16666666666666666	1	1.0	7	1.0	1.0	8	7	0	1	0	0.1111111111111111	1	9	0.6	9	0.3333333333333333	0	0.6818694634804047	0.9417228725485844	0.38847282679234024	0.9170765724500399	0.4310083620683779	0.854481194730955	0.8316213778966249	0.9104102677271354	1.0	0.25	0.0
7051	0.08369160439092706	0.050593083441933855	0.04946148145786481	0.6784199535708062	None	0	0	0.3	3	0.8333333333333334	10	0.3888888888888889	0.8333333333333334	13	10	0	1	0	0.25	12	3	0.9333333333333333	14	1.0	1.0	0.45131008811510365	0.8345269932110231	0.4286152109029806	0.8957876151918082	0.6555893875387688	0.8618965007494036	0.8572302019435536	0.8660899414049941	1.0	0.07692307692307693	0.0
1702	None	None	None	None	None	0	0	0.5	3	0.42857142857142855	3	0.6428571428571429	0	2	0	6	0	0	0.2857142857142857	2	7	0.6	9	0.0	0	0	0	0	0	0	0	0	0	0	0	0
131	None	None	None	None	None	0	0	0.5	3	0.5	3	0.5333333333333333	0.5	4	3	3	0	0	0.6	3	5	0.5333333333333333	8	0.0	0.4	0.7647343453452999	0.9117320525415007	0.4417570310889932	0.944106663310448	0.4740832979877544	0.8756951652134785	0.9158814149938311	0.914616195296075	0	0	0.0
4445	0.07168421547927062	0.03963320470049955	0.038953976912312206	0.7721113492340211	None	0	0	0.2222222222222222	2	0.9090909090909091	10	0.5416666666666666	0.9090909090909091	12	10	0	1	0	0.16666666666666666	12	2	0.8666666666666667	13	0.5	0	0.45131008811510365	0.8217173832450715	0.5297949151945145	0.8994250981633047	0.5586625576364982	0.8607570945033239	0.8554851468062835	0.8637537706927255	1.0	0.5833333333333334	0.0
1977	None	None	None	None	None	0	0	0.5	2	0.3333333333333333	1	0.5555555555555556	0.3333333333333333	2	1	2	1	0	1.0	3	3	0.3333333333333333	5	0.14285714285714285	1.0	0.4939255606047183	0.5344704829037855	0.8606314723524203	0.5994697374141676	0.6138956403488638	0.8892084939063111	0.8575877111225764	0.7057184910029846	1.0	1.0	0.0
784	None	None	None	None	None	0.6666666666666666	2	0.875	7	0.2	2	0.75	0	0	0	11	0	0	1.0	4	4	0.8	12	0.0	0.75	0	0	0	0	0	0	0	0	0	0	0
4512	0.0792084120101876	0.028872281369762	0.025334395869982564	0.6991451201746107	None	0	0	0.2222222222222222	2	0.9090909090909091	10	0.5416666666666666	0.9090909090909091	12	10	0	2	0	0.16666666666666666	12	2	0.8666666666666667	13	1.0	0	0.45131008811510365	0.8080912845291968	0.418028188800079	0.9000472925036054	0.5586625576364982	0.868242536189125	0.8554851468062835	0.86298472114697	0.5416666666666666	0.5833333333333334	0.0
6386	0.09115965954002675	0.04771615142049378	0.04735914406815035	0.6891849300272354	None	0	0	0.3	3	0.8333333333333334	10	0.3888888888888889	0.8333333333333334	13	10	0	1	0	0.25	12	3	0.9333333333333333	14	1.0	1.0	0.45131008811510365	0.812784658896494	0.4286152109029806	0.8957876151918082	0.6121744602223653	0.8635577154751333	0.8572302019435536	0.8607515351531244	1.0	0.5384615384615384	0.0
3813	0.08257834953258648	0.038526444440629595	0.03748436388442006	0.7133117213654636	None	0	0	0.1111111111111111	1	1.0	11	1.0	1.0	12	11	0	1	0	0.07692307692307693	13	1	0.8666666666666667	13	0.3333333333333333	0	0.45131008811510365	0.7929740940960593	0.418028188800079	0.9159630242454605	0.4688900340872128	0.8744932427867136	0.8554851468062835	0.8688676353029136	1.0	0.5833333333333334	0.0
3266	0.04975671827337132	0.01606751925766812	0.004458385017892587	0.8098567924853637	None	0	0	0.16666666666666666	1	1.0	6	1.0	1.0	7	6	0	1	0	0.125	8	1	0.5333333333333333	8	0.3333333333333333	0	0.48273019220397995	0.5660401308948186	0.8203058555706072	0.9413566341280709	0.44609485173986785	0.6818130827053496	0.8573286353188551	0.7803817407354402	1.0	0.5714285714285714	0.0
5661	0.08360658821193671	0.0465528733803073	0.04560504393316629	0.6837817528467589	None	0	0	0.3	3	0.8333333333333334	10	0.3888888888888889	0.8333333333333334	13	10	0	1	0	0.25	12	3	0.9333333333333333	14	1.0	1.0	0.45131008811510365	0.812784658896494	0.4286152109029806	0.8957876151918082	0.6121744602223653	0.8700263967029424	0.8572302019435536	0.8629751672045176	1.0	0.46153846153846156	0.0
7224	0.08646382036065921	0.053342443126161064	0.05287628853259141	0.6747487596705807	None	0	0	0.3	3	0.8333333333333334	10	0.3888888888888889	0.8333333333333334	13	10	0	1	0	0.25	12	3	0.9333333333333333	14	1.0	1.0	0.45131008811510365	0.8345269932110231	0.4286152109029806	0.8957876151918082	0.689381388681487	0.8702909592887454	0.8572302019435536	0.8688643114520562	1.0	0.07692307692307693	0.0
4161	0.09004426529049098	0.05071192016601119	0.05044773528776992	0.6803344092311983	None	0	0	0.3	3	0.8333333333333334	10	0.3888888888888889	0.8333333333333334	13	10	0	1	0	0.25	12	3	0.9333333333333333	14	1.0	1.0	0.45131008811510365	0.812784658896494	0.4286152109029806	0.8957876151918082	0.6555893875387688	0.8618965007494036	0.8572302019435536	0.8601901621937394	1.0	0.5384615384615384	0.0
5138	0.08751484819019058	0.051111941877942615	0.0508790837015943	0.6829856997589485	None	0	0	0.3	3	0.8333333333333334	10	0.3888888888888889	0.8333333333333334	13	10	0	1	0	0.25	12	3	0.9333333333333333	14	1.0	1.0	0.45131008811510365	0.812784658896494	0.4286152109029806	0.8957876151918082	0.6121744602223653	0.8635577154751333	0.8572302019435536	0.8607515351531244	1.0	0.5384615384615384	0.0
2140	None	None	None	None	None	0	0	0.3333333333333333	1	1.0	2	1.0	0.5	1	1	2	2	0	0.25	4	1	0.26666666666666666	4	0.25	0	0.1	0.5	0.22802903497217777	0.5	0.4279437265915093	0.5	0.7940484667841848	0.5	1.0	1.0	0.0
4456	0.08479634975189539	0.051635960149035764	0.05111584814880457	0.6784511079311593	None	0	0	0.3	3	0.8333333333333334	10	0.3888888888888889	0.8333333333333334	13	10	0	1	0	0.25	12	3	0.9333333333333333	14	1.0	1.0	0.45131008811510365	0.812784658896494	0.4286152109029806	0.8957876151918082	0.6121744602223653	0.8635577154751333	0.8572302019435536	0.8607515351531244	1.0	0.5384615384615384	0.0
7473	0.088643975718014	0.05161274259417264	0.04941880095233048	0.6894376645993194	None	0	0	0.3	3	0.8333333333333334	10	0.3888888888888889	0.8333333333333334	13	10	0	1	0	0.25	12	3	0.9333333333333333	14	1.0	1.0	0.45131008811510365	0.8345269932110231	0.4286152109029806	0.8957876151918082	0.689381388681487	0.8702909592887454	0.8572302019435536	0.8688643114520562	1.0	0.07692307692307693	0.0
6934	0.08738298354352504	0.05207729651977171	0.05033590326752736	0.6815417846554508	None	0	0	0.3	3	0.8333333333333334	10	0.3888888888888889	0.8333333333333334	13	10	0	1	0	0.25	12	3	0.9333333333333333	14	1.0	1.0	0.45131008811510365	0.8345269932110231	0.4286152109029806	0.8957876151918082	0.689381388681487	0.8702909592887454	0.8572302019435536	0.8688643114520562	1.0	0.07692307692307693	0.0
1051	None	None	None	None	None	0	0	0.5	1	1.0	1	1.0	1.0	2	1	0	1	0	0.3333333333333333	3	1	0.2	3	0.3333333333333333	0	0.929368516895917	0.6695863614449399	0.4419860272624067	0.9341968855816166	0.3407312172392431	0.7070422695241307	0.9500442597978659	0.804311994517056	1.0	0.5	0.0
5181	0.08709203132512368	0.04694102243440339	0.046384690594932124	0.6865090543777659	None	0	0	0.3	3	0.8333333333333334	10	0.3888888888888889	0.8333333333333334	13	10	0	1	0	0.25	12	3	0.9333333333333333	14	1.0	1.0	0.45131008811510365	0.812784658896494	0.4286152109029806	0.8957876151918082	0.6121744602223653	0.8635577154751333	0.8572302019435536	0.8607515351531244	1.0	0.5384615384615384	0.0
3494	0.07452156388817154	0.042142915983185585	0.041695108466253704	0.6805617683822393	None	0	0	0.2222222222222222	2	0.9090909090909091	10	0.5416666666666666	0.9090909090909091	12	10	0	2	0	0.16666666666666666	12	2	0.8666666666666667	13	1.0	0	0.45131008811510365	0.8217173832450715	0.5245014041430637	0.8962163519570784	0.5803700212947	0.8589011414751879	0.8554851468062835	0.8617654188946672	0.5416666666666666	0.5833333333333334	0.0
1106	None	None	None	None	None	0	0	0	0	0	0	1.0	0	0	0	0	2	0	1.0	1	1	0.06666666666666667	1	0.5	0	0	0	0	0	0	0	0	0	0	0	0
1741	None	None	None	None	None	0	0	0.5	2	0.75	3	0.6666666666666666	0.25	2	1	3	2	0	1.0	3	3	0.4	6	0.2222222222222222	0	0.5394073020897602	0.8146479735150218	0.7985393694153556	0.8722619511227765	0.6018364150297876	0.9800432873263127	0.9206097465245713	0.9192261947835857	0.75	1.0	0.3357514728186956
5350	0.08448085090120756	0.05087694649707526	0.05025602508630689	0.6783054735333987	None	0	0	0.3	3	0.8333333333333334	10	0.3888888888888889	0.8333333333333334	13	10	0	1	0	0.25	12	3	0.9333333333333333	14	1.0	1.0	0.45131008811510365	0.812784658896494	0.4286152109029806	0.8957876151918082	0.6121744602223653	0.8635577154751333	0.8572302019435536	0.8607515351531244	1.0	0.15384615384615385	0.0
3302	0.07533648474010225	0.0394221865243718	0.03918688537726491	0.6844697214310151	None	0	0	0.2222222222222222	2	0.9090909090909091	10	0.5416666666666666	0.9090909090909091	12	10	0	2	0	0.16666666666666666	12	2	0.8666666666666667	13	1.0	0	0.45131008811510365	0.8217173832450715	0.5245014041430637	0.8962163519570784	0.5586625576364982	0.8682462477947601	0.8554851468062835	0.8648861597499177	0.5416666666666666	0.5833333333333334	0.0
1780	None	None	None	None	None	0	0	0.75	3	0.25	1	0.75	0.25	3	1	2	1	0	0.5	4	2	0.4	6	0.16666666666666666	0	0.712617740175503	0.8266417933725264	0.3724102129427845	0.9412096259398288	0.7424217946525623	0.7224659767287099	0.8759411500428004	0.8537068435970097	1.0	0.6666666666666666	0.0
6925	0.11005557396563219	0.02006715936788166	0.013464081750811768	0.7415597747806253	None	0	0	0.08333333333333333	1	1.0	15	1.0	1.0	16	15	0	1	0	0.058823529411764705	17	1	1.1333333333333333	17	0.3333333333333333	0	0.45131008811510365	0.7828372481259193	0.418028188800079	0.8970153511568837	0.5586625576364982	0.8777738334034456	0.8537224017784029	0.8588893213097342	1.0	0.0625	0.0
4933	0.0669849132190901	0.007552248769759895	-0.0034924649955587242	0.7791842599843478	None	0	0	0.1111111111111111	1	1.0	11	1.0	1.0	12	11	0	0	0	0.07692307692307693	13	1	0.8666666666666667	13	0.0	0	0.3480475878603639	0.7175772013811432	0.4233216998515298	0.9126085911159956	0.6358694860956199	0.8702611034245721	0.880204496294713	0.8490562579553009	0	0	0.0
994	None	None	None	None	None	0	0	1.0	1	0	0	1.0	0	1	0	0	3	0	0.5	1	2	0.13333333333333333	2	1.0	0	0	0	0	0	0	0	0	0	0	0	0
3882	0.08833496369583461	0.0129064022958007	0.009193307707165043	0.660880488647162	None	0	0	0.1111111111111111	1	1.0	11	1.0	1.0	12	11	0	1	0	0.07692307692307693	13	1	0.8666666666666667	13	0.3333333333333333	0	0.3366110553064408	0.8193643584562416	0.623425347676181	0.8460829510113876	0.7327963159978906	0.828161748013689	0.8572302019435536	0.8315008725780774	1.0	0.16666666666666666	0.0
1542	None	None	None	None	None	0	0	0.5	2	0.6666666666666666	2	1.0	0.6666666666666666	3	2	1	2	0	0.2	5	1	0.3333333333333333	5	0.4	1.0	0.677955165847027	0.8954189728570893	0.2144201382512969	0.589246449559149	0.5657075049122143	0.8856719277608078	0.8780901882765314	0.8203152884404565	0.6666666666666666	0.3333333333333333	0.0
6211	0.08627156559383567	0.05191971963986237	0.05174329671024824	0.6820629311808616	None	0	0	0.3	3	0.8333333333333334	10	0.3888888888888889	0.8333333333333334	13	10	0	1	0	0.25	12	3	0.9333333333333333	14	1.0	1.0	0.45131008811510365	0.812784658896494	0.4286152109029806	0.8957876151918082	0.6121744602223653	0.8635577154751333	0.8572302019435536	0.8607515351531244	1.0	0.5384615384615384	0.0
6782	0.08849499699754601	0.05250881361257411	0.05014488730870196	0.6821523932386124	None	0	0	0.3	3	0.8333333333333334	10	0.3888888888888889	0.8333333333333334	13	10	0	1	0	0.25	12	3	0.9333333333333333	14	1.0	1.0	0.45131008811510365	0.8345269932110231	0.4286152109029806	0.8957876151918082	0.613915905728921	0.8717195411603514	0.8572302019435536	0.8693464687336423	1.0	0.46153846153846156	0.0
6354	0.0860200875326683	0.05656873708152656	0.05341798085044331	0.6774940370317752	None	0	0	0.3	3	0.8333333333333334	10	0.3888888888888889	0.8333333333333334	13	10	0	1	0	0.25	12	3	0.9333333333333333	14	1.0	1.0	0.45131008811510365	0.8345269932110231	0.4286152109029806	0.8957876151918082	0.689381388681487	0.8702909592887454	0.8572302019435536	0.8688643114520562	1.0	0.46153846153846156	0.0
773	None	None	None	None	None	1.0	1	0.8	4	0.4	2	0.7777777777777778	0	0	0	6	3	0	1.0	3	3	0.4666666666666667	7	0.1875	0.5	0	0	0	0	0	0	0	0	0	0	0
1161	None	None	None	None	None	0.2857142857142857	2	0.4375	7	0.5909090909090909	13	0.3333333333333333	0.5	17	11	6	0	0	0.8888888888888888	9	8	1.6	24	0.0	0.38095238095238093	0.4231264434782501	0.9467648983692778	0.26715109107792423	0.8980133549580169	0.5914510149454492	0.7642526966198794	0.8849582292980175	0.8886083908675281	0	0	0.0
3923	0.09069878145478648	0.04681813759633206	0.04378690852462812	0.6738359949161489	None	0	0	0.3	3	0.8333333333333334	10	0.3888888888888889	0.8333333333333334	13	10	0	1	0	0.25	12	3	0.9333333333333333	14	1.0	1.0	0.45131008811510365	0.812784658896494	0.6309746194860484	0.8929549326453807	0.689381388681487	0.8702909592887454	0.8572302019435536	0.8618818702929348	1.0	0.15384615384615385	0.0
4479	0.09038183233067772	0.05165650206803821	0.051643163935152864	0.6804224964538075	None	0	0	0.3	3	0.8333333333333334	10	0.3888888888888889	0.8333333333333334	13	10	0	1	0	0.25	12	3	0.9333333333333333	14	1.0	1.0	0.45131008811510365	0.812784658896494	0.4286152109029806	0.8957876151918082	0.6121744602223653	0.8635577154751333	0.8572302019435536	0.8607515351531244	1.0	0.5384615384615384	0.0
6722	0.08897310536788593	0.051923589222232495	0.05171670216443619	0.6800269814461568	None	0	0	0.3	3	0.8333333333333334	10	0.3888888888888889	0.8333333333333334	13	10	0	1	0	0.25	12	3	0.9333333333333333	14	1.0	1.0	0.45131008811510365	0.812784658896494	0.4286152109029806	0.8957876151918082	0.6121744602223653	0.8635577154751333	0.8572302019435536	0.8607515351531244	1.0	0.15384615384615385	0.0
6588	0.02776610205157049	0.002284373614237913	-0.002062304808481772	0.9518968495896547	None	0	0	0.25	2	0.8888888888888888	8	0.55	0.8888888888888888	10	8	0	0	0	0.2	10	2	0.7333333333333333	11	0.0	0	0.37621385548779085	0.7423496020147737	0.624460533236794	0.9215799470494587	0.49399253079054367	0.8588935868577481	0.8799572014884997	0.8552169898461043	0	0	0.0
4918	0.08680497537141312	0.057605536690137245	0.04878590569920897	0.6803529063904563	None	0	0	0.3	3	0.8333333333333334	10	0.3888888888888889	0.8333333333333334	13	10	0	1	0	0.25	12	3	0.9333333333333333	14	1.0	1.0	0.45131008811510365	0.812784658896494	0.4286152109029806	0.8957876151918082	0.6121744602223653	0.8635577154751333	0.8572302019435536	0.8607515351531244	1.0	0.15384615384615385	0.0
7145	0.0889545344484642	0.05355125552168156	0.05287361730931083	0.6833800191623005	None	0	0	0.3	3	0.8333333333333334	10	0.3888888888888889	0.8333333333333334	13	10	0	1	0	0.25	12	3	0.9333333333333333	14	1.0	1.0	0.45131008811510365	0.8345269932110231	0.4286152109029806	0.8957876151918082	0.689381388681487	0.8702909592887454	0.8572302019435536	0.8688643114520562	1.0	0.07692307692307693	0.0
100	None	None	None	None	None	0	0	0.13333333333333333	2	0.95	19	0.5238095238095238	0.95	21	19	0	1	0	0.09523809523809523	2	21	1.4666666666666666	22	0.5	0	0.3992823274079398	0.9068588029784135	0.18601764023013598	0.8826590821968712	0.6705243730652575	0.855686625211386	0.6595375534543141	0.883350420887771	1.0	0.047619047619047616	0.0
5758	0.054504490409446146	0.01778769843615783	0.01778222676515952	0.8738877090374186	None	0	0	0.3333333333333333	3	0.8181818181818182	9	0.3939393939393939	0.8181818181818182	12	9	0	1	0	0.2727272727272727	11	3	0.8666666666666667	13	1.0	1.0	0.45131008811510365	0.8204865824461652	0.5297949151945145	0.8994250981633047	0.5586625576364982	0.8607570945033239	0.8554851468062835	0.863424751736959	1.0	0.16666666666666666	0.0
3090	0.1225783990839188	0.017716732765106002	0.016251948787049164	0.7297814227329282	None	0	0	0.08333333333333333	1	1.0	16	1.0	1.0	17	16	0	1	0	0.05555555555555555	18	1	1.2	18	0.3333333333333333	0	0.45131008811510365	0.8095571162590726	0.6309746194860484	0.8725541688035101	0.7327963159978906	0.8536605398631802	0.8572302019435536	0.8470295714243956	1.0	0.11764705882352941	0.0
4098	0.08556438918278271	0.049024912780732295	0.048942986272633014	0.6818591502151051	None	0	0	0.3	3	0.8333333333333334	10	0.3888888888888889	0.8333333333333334	13	10	0	1	0	0.25	12	3	0.9333333333333333	14	1.0	1.0	0.45131008811510365	0.812784658896494	0.4286152109029806	0.8957876151918082	0.6121744602223653	0.8635577154751333	0.8572302019435536	0.8607515351531244	1.0	0.5384615384615384	0.0
6638	0.09118174665208272	0.05586566597798662	0.05215313137249434	0.6812074420729546	None	0	0	0.3	3	0.8333333333333334	10	0.3888888888888889	0.8333333333333334	13	10	0	1	0	0.25	12	3	0.9333333333333333	14	1.0	1.0	0.45131008811510365	0.8345269932110231	0.4286152109029806	0.8957876151918082	0.689381388681487	0.8702909592887454	0.8572302019435536	0.8688643114520562	1.0	0.46153846153846156	0.0
2916	0.02627582895570345	0.0016994873908199152	0.0014536845540158814	0.918596496878433	None	0	0	0.2222222222222222	2	0.9090909090909091	10	0.43333333333333335	0.6363636363636364	9	7	3	0	0	0.8333333333333334	5	6	0.8666666666666667	13	0.0	0.4	0.40438012311521776	0.8745309376086157	0.5082855414764902	0.8350366386156876	0.7276190617700091	0.8483625413362249	0.8454627187918874	0.8534264566883141	0	0	0.0
3456	0.07389217636901611	0.03942741504678746	0.039343312032704594	0.6896729170468265	None	0	0	0.2222222222222222	2	0.9090909090909091	10	0.5416666666666666	0.9090909090909091	12	10	0	2	0	0.16666666666666666	12	2	0.8666666666666667	13	1.0	0	0.45131008811510365	0.8217173832450715	0.5245014041430637	0.8962163519570784	0.5586625576364982	0.8682462477947601	0.8554851468062835	0.8648861597499177	0.5416666666666666	0.5833333333333334	0.0
5667	0.05639383525563919	0.01562772972353069	-0.014535882703677453	0.9121815041776371	None	0	0	0.3	3	0.8333333333333334	10	0.3888888888888889	0.8333333333333334	13	10	0	1	0	0.25	12	3	0.9333333333333333	14	1.0	1.0	0.22191202249777797	0.8373666559016126	0.6309746194860484	0.8689115433824186	0.6121744602223653	0.8309164683178467	0.8572302019435536	0.8465017448627237	1.0	0.15384615384615385	0.0
6812	0.08907942730504531	0.05667647255831347	0.0535477721828365	0.6764223189726097	None	0	0	0.3	3	0.8333333333333334	10	0.3888888888888889	0.8333333333333334	13	10	0	1	0	0.25	12	3	0.9333333333333333	14	1.0	1.0	0.45131008811510365	0.8345269932110231	0.4286152109029806	0.8957876151918082	0.689381388681487	0.8702909592887454	0.8572302019435536	0.8688643114520562	1.0	0.07692307692307693	0.0
572	None	None	None	None	None	0	0	0.625	5	0.4	4	0.6	0.3	5	3	6	1	0	0.8	5	4	0.8	12	0.07142857142857142	0.5	0.8547322565474657	0.9157810047828523	0.4153430017481915	0.7892103571640745	0.3525563121112193	0.594528006590851	0.8859686983020657	0.7962600928831123	1.0	0.2	0.0
3500	0.036353621497416465	0.008944420047144254	0.003656397506902406	0.5535324118568737	None	0	0	0.2857142857142857	2	0.875	7	0.5555555555555556	0.875	9	7	0	2	0	0.2222222222222222	9	2	0.6666666666666666	10	1.0	0	0.45131008811510365	0.8324394315891274	0.418028188800079	0.8734198663236219	0.7327963159978906	0.8552504684365666	0.8572302019435536	0.8544968764285534	0.5555555555555556	0.4444444444444444	0.0
2294	None	None	None	None	None	0	0	0.25	1	1.0	4	1.0	0.5	2	2	3	2	0	0.16666666666666666	1	6	0.4	6	0.2	0	0.929368516895917	0.6695863614449399	0.17668402271403413	0.5	0.44468733845504654	0.5395420272543235	0.9575185172629253	0.5715728680935411	0.75	0.5	0.0
1045	None	None	None	None	None	0	0	0.5	1	1.0	1	1.0	0	0	0	2	1	0	0.3333333333333333	1	3	0.2	3	0.125	0	0	0	0	0	0	0	0	0	0	0	0
7183	0.08885619213324161	0.05204096640606242	0.051458584711457374	0.6854647164888903	None	0	0	0.3	3	0.8333333333333334	10	0.3888888888888889	0.8333333333333334	13	10	0	1	0	0.25	12	3	0.9333333333333333	14	1.0	1.0	0.45131008811510365	0.8345269932110231	0.4286152109029806	0.8957876151918082	0.689381388681487	0.8702909592887454	0.8572302019435536	0.8688643114520562	1.0	0.07692307692307693	0.0
4950	0.0877632521602614	0.04737868446230617	0.04672313777943545	0.6887953108907552	None	0	0	0.3	3	0.8333333333333334	10	0.3888888888888889	0.8333333333333334	13	10	0	1	0	0.25	12	3	0.9333333333333333	14	1.0	1.0	0.45131008811510365	0.812784658896494	0.4286152109029806	0.8957876151918082	0.6121744602223653	0.8635577154751333	0.8572302019435536	0.8607515351531244	1.0	0.15384615384615385	0.0
2464	None	None	None	None	None	0	0	0.5	3	0.6666666666666666	4	0.8888888888888888	0.16666666666666666	1	1	6	0	0	1.0	3	3	0.5333333333333333	8	0.0	0.8	0.9620545830195141	0.5	0.1009712604333605	0.5	0.7684405576285396	0.5	0.9756011998906515	0.5	0	0	0.0
2842	0.0042229124634611944	0.0007504441263814208	-0.00011616423320995685	0.9851702468813238	None	0	0	0.3333333333333333	1	1.0	2	1.0	1.0	2	2	1	2	0	0.25	4	1	0.26666666666666666	4	0.3333333333333333	0	0.4463985519908761	0.6593627162301487	0.30615318007393694	0.7728756156379817	0.5586625576364982	0.7870422781278934	0.7982948698329784	0.7434710033857399	0.75	0.5	0.0
5188	0.08731579141648252	0.051349541154977314	0.05134795749305971	0.6782064734967768	None	0	0	0.3	3	0.8333333333333334	10	0.3888888888888889	0.8333333333333334	13	10	0	1	0	0.25	12	3	0.9333333333333333	14	1.0	1.0	0.45131008811510365	0.812784658896494	0.4286152109029806	0.8957876151918082	0.6121744602223653	0.8635577154751333	0.8572302019435536	0.8607515351531244	1.0	0.15384615384615385	0.0
1615	None	None	None	None	None	0	0	0.3333333333333333	4	0.6	9	0.40476190476190477	0.5333333333333333	9	8	7	0	0	0.21428571428571427	14	3	1.1333333333333333	17	0.0	0	0.4714270683843619	0.8817743196200405	0.27955956121459846	0.9142305911669452	0.5914510149454492	0.9135398671633571	0.8447386574070003	0.9041723108542401	0	0	0.0
7285	0.08647601598628901	0.05093387249619176	0.05068396155772037	0.6807157986121743	None	0	0	0.3	3	0.8333333333333334	10	0.3888888888888889	0.8333333333333334	13	10	0	1	0	0.25	12	3	0.9333333333333333	14	1.0	1.0	0.45131008811510365	0.8345269932110231	0.4286152109029806	0.8957876151918082	0.689381388681487	0.8702909592887454	0.8572302019435536	0.8688643114520562	1.0	0.07692307692307693	0.0
1459	None	None	None	None	None	0	0	0.6	3	0.4	2	0.4375	0	0	0	6	2	0	1.0	4	4	0.4666666666666667	7	0.125	0	0	0	0	0	0	0	0	0	0	0	0
1175	None	None	None	None	None	0	0	0.6666666666666666	2	0.0	0	0.6666666666666666	0	0	0	3	1	0	0.6666666666666666	3	2	0.26666666666666666	4	0.1	0	0	0	0	0	0	0	0	0	0	0	0
4485	0.08650301347550204	0.05353907474896198	0.05215540541449	0.6774283752028227	None	0	0	0.3333333333333333	3	0.8181818181818182	9	0.3939393939393939	0.8181818181818182	12	9	0	1	0	0.2727272727272727	11	3	0.8666666666666667	13	1.0	1.0	0.45131008811510365	0.8163738901843403	0.4233216998515298	0.8919754830665432	0.6724853881101279	0.8603654323262442	0.8572302019435536	0.8590142330457718	1.0	0.4166666666666667	0.0
1212	None	None	None	None	None	0	0	0.2	1	1.0	5	0.5833333333333334	0.8	5	4	1	0	0	0.3333333333333333	6	2	0.4666666666666667	7	0.0	0	0.10726281786351073	0.9742708688877935	0.9384135800620221	0.7201484746024183	0.8287478626139697	0.95383730401396	0.9701328245585931	0.926617923700919	0	0	0.0
2860	0.0012673440083572206	3.545661334871247e-05	-3.500650499352663e-05	0.9969934996820754	None	1.0	1	0.6	3	0.4	2	0.5833333333333334	0.2	2	1	4	2	0	0.75	4	3	0.4666666666666667	7	0.18181818181818182	0.5	0.6669365342419121	0.8183238586476933	0.3417850278674101	0.6031189592781145	0.529944609239784	0.550101963222077	0.8015731360380637	0.6700027920067877	0.75	0.5	0.0
4345	0.06653094917151212	0.027655783319509505	0.02343571033370477	0.6014841452673088	None	0	0	0.3	3	0.8333333333333334	10	0.3888888888888889	0.8333333333333334	13	10	0	1	0	0.25	12	3	0.9333333333333333	14	1.0	1.0	0.45131008811510365	0.7849086003478386	0.4286152109029806	0.8957876151918082	0.6121744602223653	0.8635577154751333	0.8572302019435536	0.8536656094046353	1.0	0.5384615384615384	0.0
7088	0.08761786197518867	0.03589013129342897	0.03404464391613942	0.7053736054902038	None	0	0	0.25	3	0.8666666666666667	13	0.37777777777777777	0.8666666666666667	15	13	1	1	0	0.2	15	3	1.1333333333333333	17	0.25	1.0	0.45131008811510365	0.8225940814084665	0.4286152109029806	0.8982166520207846	0.689381388681487	0.865177258910328	0.8537224017784029	0.8649297853342313	1.0	0.06666666666666667	0.0
4785	0.08391401781419622	0.04836907824196609	0.047999113036510194	0.6806216351380945	None	0	0	0.3	3	0.8333333333333334	10	0.3888888888888889	0.8333333333333334	13	10	0	1	0	0.25	12	3	0.9333333333333333	14	1.0	1.0	0.45131008811510365	0.812784658896494	0.4286152109029806	0.8957876151918082	0.6121744602223653	0.8635577154751333	0.8572302019435536	0.8607515351531244	1.0	0.5384615384615384	0.0
5925	0.09049826871256302	0.05094430428044643	0.05066973496656274	0.6818788292964995	None	0	0	0.3	3	0.8333333333333334	10	0.3888888888888889	0.8333333333333334	13	10	0	1	0	0.25	12	3	0.9333333333333333	14	1.0	1.0	0.45131008811510365	0.812784658896494	0.4286152109029806	0.8957876151918082	0.6121744602223653	0.8635577154751333	0.8572302019435536	0.8607515351531244	1.0	0.15384615384615385	0.0
2424	None	None	None	None	None	0	0	0.5	2	0.3333333333333333	1	0.625	0.3333333333333333	1	1	3	3	0	0.5	4	2	0.3333333333333333	5	0.3	0	0.1766519024840739	0.5	0.13787205696500854	0.5	0.44669241290397643	0.5	0.7979519313404282	0.5	1.0	1.0	0.0
2581	0.0283214095644158	0.0024952100913606017	-0.0023867437842167794	0.9183411523478757	None	0	0	0.07142857142857142	1	1.0	18	0.37037037037037035	0.3888888888888889	8	7	11	0	0	0.6666666666666666	6	9	1.3333333333333333	20	0.0	0.16666666666666666	0.4231264434782501	0.8461902541947912	0.6590357454168211	0.902454424136638	0.7276190617700091	0.6408984217666691	0.7932250035060412	0.8180260521629472	0	0	0.0
3820	0.07097644267910447	0.04455787251729552	0.044200907104596676	0.6744909375426631	None	0	0	0.2222222222222222	2	0.9090909090909091	10	0.5416666666666666	0.9090909090909091	12	10	0	2	0	0.16666666666666666	12	2	0.8666666666666667	13	1.0	0	0.45131008811510365	0.8217173832450715	0.623425347676181	0.8877938076421633	0.5586625576364982	0.8682462477947601	0.8554851468062835	0.8614424924282659	0.5416666666666666	0.16666666666666666	0.0
4208	0.08792307738693675	0.05702108817702335	0.051386102988616726	0.6770074369768968	None	0	0	0.3	3	0.8333333333333334	10	0.3888888888888889	0.8333333333333334	13	10	0	1	0	0.25	12	3	0.9333333333333333	14	1.0	1.0	0.45131008811510365	0.812784658896494	0.4286152109029806	0.8957876151918082	0.689381388681487	0.8702909592887454	0.8572302019435536	0.8630674393142549	1.0	0.5384615384615384	0.0
843	None	None	None	None	None	0	0	0.2	1	1.0	5	1.0	1.0	6	5	0	1	0	0.14285714285714285	7	1	0.4666666666666667	7	0.3333333333333333	0	0.7119287910029011	0.9126404040695707	0.24190693890594658	0.9278308301678752	0.7037826176727425	0.9398823870018751	0.942188190094813	0.9275644988612984	1.0	0	0.0
4096	0.09136303596780362	0.04816742253105652	0.048121225338465023	0.6818139920602908	None	0	0	0.3	3	0.8333333333333334	10	0.3888888888888889	0.8333333333333334	13	10	0	1	0	0.25	12	3	0.9333333333333333	14	1.0	1.0	0.45131008811510365	0.812784658896494	0.4286152109029806	0.8957876151918082	0.689381388681487	0.8702909592887454	0.8572302019435536	0.8630674393142549	1.0	0.5384615384615384	0.0
3377	0.0728394464068608	0.03612169441827841	0.035921347777597944	0.6903074251458567	None	0	0	0.2222222222222222	2	0.9090909090909091	10	0.5416666666666666	0.9090909090909091	12	10	0	2	0	0.16666666666666666	12	2	0.8666666666666667	13	1.0	0	0.45131008811510365	0.8217173832450715	0.5245014041430637	0.8962163519570784	0.5586625576364982	0.8682462477947601	0.8554851468062835	0.8648861597499177	0.5416666666666666	0.5833333333333334	0.0
802	None	None	None	None	None	0.25	1	0.45454545454545453	5	0.6428571428571429	9	0.5333333333333333	0.2857142857142857	8	4	7	0	0	0.8333333333333334	5	6	1.0666666666666667	16	0.0	0.5	0.6474058413925526	0.9490093991652387	0.569709369917025	0.8998684917740456	0.7843534766880754	0.754102296306969	0.8109507346404077	0.8889491019998396	0	0	0.0
3726	0.07279706240112982	0.04118681564907482	0.04094499617276594	0.6816810831287388	None	0	0	0.2222222222222222	2	0.9090909090909091	10	0.5416666666666666	0.9090909090909091	12	10	0	2	0	0.16666666666666666	12	2	0.8666666666666667	13	1.0	0	0.45131008811510365	0.8217173832450715	0.5245014041430637	0.8962163519570784	0.5586625576364982	0.8682462477947601	0.8554851468062835	0.8648861597499177	0.5416666666666666	0.5833333333333334	0.0
3775	0.07267972035470373	0.045015910054884395	0.04468774557187573	0.6796446644018261	None	0	0	0.2222222222222222	2	0.9090909090909091	10	0.5416666666666666	0.9090909090909091	12	10	0	2	0	0.16666666666666666	12	2	0.8666666666666667	13	1.0	0	0.45131008811510365	0.8217173832450715	0.623425347676181	0.8877938076421633	0.5803700212947	0.8589011414751879	0.8554851468062835	0.8582552482508048	0.5416666666666666	0.16666666666666666	0.0
6057	0.037989294796603124	0.005828803264568632	0.0058185070375439026	0.8556867746550089	None	0	0	0.375	3	0.7777777777777778	7	0.4074074074074074	0.7777777777777778	10	7	0	1	0	0.3333333333333333	9	3	0.7333333333333333	11	1.0	1.0	0.45131008811510365	0.8214929264310846	0.418028188800079	0.8698982489766779	0.7733062001552801	0.841047849377235	0.8572302019435536	0.8452122924619447	1.0	0.4	0.0
855	None	None	None	None	None	0	0	0.5	2	0.75	3	0.75	0.5	2	2	3	3	0	0.5	4	2	0.4	6	0.3	0	0.315109759231882	0.6397220512450156	0.28626094863962487	0.5476297840364169	0.3593271359027928	0.9155785320024782	0.7895612352581713	0.7407103062078366	0.5	0.5	0.0
6870	0.08513541002675631	0.05528683296223818	0.049314537014894626	0.6836298757210517	None	0	0	0.3	3	0.8333333333333334	10	0.3888888888888889	0.8333333333333334	13	10	0	1	0	0.25	12	3	0.9333333333333333	14	1.0	1.0	0.45131008811510365	0.8138398619948312	0.4286152109029806	0.8957876151918082	0.689381388681487	0.8702909592887454	0.8572302019435536	0.8633409843197822	1.0	0.07692307692307693	0.0
4543	0.08768451945390505	0.04827331956514884	0.047633216465396894	0.686064229647144	None	0	0	0.3	3	0.8333333333333334	10	0.3888888888888889	0.8333333333333334	13	10	0	1	0	0.25	12	3	0.9333333333333333	14	1.0	1.0	0.45131008811510365	0.812784658896494	0.4286152109029806	0.8957876151918082	0.6121744602223653	0.8635577154751333	0.8572302019435536	0.8607515351531244	1.0	0.5384615384615384	0.0
3344	0.08277028358640702	0.03714252363478221	0.03596680475654778	0.717598439446879	None	0	0	0.1111111111111111	1	1.0	11	1.0	1.0	12	11	0	1	0	0.07692307692307693	13	1	0.8666666666666667	13	0.3333333333333333	0	0.45131008811510365	0.8080912845291968	0.5169521323331963	0.8936207045793196	0.5586625576364982	0.868242536189125	0.8554851468062835	0.8602231535599437	1.0	0.16666666666666666	0.0
2610	3.960216170687694e-09	3.960280148119436e-09	3.800742415783486e-09	0.9999998976811292	None	0	0	0	0	0	0	1.0	0	0	0	0	1	0	1.0	1	1	0.06666666666666667	1	0.25	0	0	0	0	0	0	0	0	0	0	0	0
7203	0.08637629658174673	0.05267048666596949	0.047785929236428874	0.6914597697624785	None	0	0	0.3	3	0.8333333333333334	10	0.3888888888888889	0.8333333333333334	13	10	0	1	0	0.25	12	3	0.9333333333333333	14	1.0	1.0	0.45131008811510365	0.8345269932110231	0.4286152109029806	0.8957876151918082	0.689381388681487	0.8702909592887454	0.8572302019435536	0.8688643114520562	1.0	0.07692307692307693	0.0
4316	0.07171777336753044	0.035360704303025625	0.034732001448981045	0.6867208675928711	None	0	0	0.2222222222222222	2	0.9090909090909091	10	0.5416666666666666	0.9090909090909091	12	10	0	2	0	0.16666666666666666	12	2	0.8666666666666667	13	1.0	0	0.45131008811510365	0.8217173832450715	0.5245014041430637	0.8962163519570784	0.5586625576364982	0.8682462477947601	0.8554851468062835	0.8648861597499177	0.5416666666666666	0.5833333333333334	0.0
4073	0.08568907793878852	0.0479207433594376	0.047520963098205506	0.6777587560227114	None	0	0	0.3	3	0.8333333333333334	10	0.3888888888888889	0.8333333333333334	13	10	0	1	0	0.25	12	3	0.9333333333333333	14	1.0	1.0	0.45131008811510365	0.812784658896494	0.4286152109029806	0.8957876151918082	0.6555893875387688	0.8618965007494036	0.8572302019435536	0.8601901621937394	1.0	0.5384615384615384	0.0
5457	0.0890433765301585	0.05188080202953605	0.05180477822161168	0.6775798904516346	None	0	0	0.3	3	0.8333333333333334	10	0.3888888888888889	0.8333333333333334	13	10	0	1	0	0.25	12	3	0.9333333333333333	14	1.0	1.0	0.45131008811510365	0.812784658896494	0.4286152109029806	0.8957876151918082	0.6121744602223653	0.8635577154751333	0.8572302019435536	0.8607515351531244	1.0	0.5384615384615384	0.0
795	None	None	None	None	None	0	0	0.75	3	0.5	2	0.5	0.25	1	1	4	1	0	0.75	3	4	0.4	6	0.08333333333333333	0.6666666666666666	0.2203012141526542	0.5	0.1009712604333605	0.5	0.7684405576285396	0.5	0.9481588204329503	0.5	1.0	1.0	0.0
1534	None	None	None	None	None	0	0	0.5	1	1.0	1	0.75	0	0	0	2	0	0	1.0	2	2	0.2	3	0.0	0	0	0	0	0	0	0	0	0	0	0	0
3695	0.0715369720443734	0.04326705717137138	0.04320805773804991	0.6818588622484665	None	0	0	0.2222222222222222	2	0.9090909090909091	10	0.5416666666666666	0.9090909090909091	12	10	0	2	0	0.16666666666666666	12	2	0.8666666666666667	13	1.0	0	0.45131008811510365	0.8217173832450715	0.623425347676181	0.8877938076421633	0.5586625576364982	0.8682462477947601	0.8554851468062835	0.8614424924282659	0.5416666666666666	0.16666666666666666	0.0
5418	0.0850675534494273	0.04812786853428115	0.04722827557988345	0.6729956597487713	None	0	0	0.3	3	0.8333333333333334	10	0.3888888888888889	0.8333333333333334	13	10	0	1	0	0.25	12	3	0.9333333333333333	14	1.0	1.0	0.45131008811510365	0.812784658896494	0.4286152109029806	0.8957876151918082	0.6121744602223653	0.8635577154751333	0.8572302019435536	0.8607515351531244	1.0	0.5384615384615384	0.0
1443	None	None	None	None	None	0.5	1	0.5	3	0.5	3	0.4	0.5	4	3	3	2	0	0.8	4	5	0.5333333333333333	8	0.2222222222222222	0.5	0.434559047765905	0.8845641336349427	0.24078561466461057	0.629349432892841	0.5785792599288317	0.5356926092495676	0.8590264537938795	0.7115533324936364	0.625	0.25	0.0
7113	0.08861814214086079	0.05269556345648284	0.051729200302247015	0.6818122090493073	None	0	0	0.3	3	0.8333333333333334	10	0.3888888888888889	0.8333333333333334	13	10	0	1	0	0.25	12	3	0.9333333333333333	14	1.0	1.0	0.45131008811510365	0.8345269932110231	0.4286152109029806	0.8957876151918082	0.689381388681487	0.8702909592887454	0.8572302019435536	0.8688643114520562	1.0	0.07692307692307693	0.0
2069	None	None	None	None	None	0	0	0.6	3	0.4	2	0.4666666666666667	0.4	5	2	1	0	0	0.6	5	3	0.4666666666666667	7	0.0	0	0.8565243770430581	0.8319273654345862	0.6998692408944096	0.9233032391606395	0.7666339693823887	0.7850510470408107	0.663917606035664	0.8574493951848562	0	0	0.0
1010	None	None	None	None	None	0.5	2	0.6363636363636364	7	0.42857142857142855	6	0.38095238095238093	0.42857142857142855	12	6	3	2	0	0.8571428571428571	6	7	1.0666666666666667	16	0.5	0.4	0.4056112646147856	0.8371125700840988	0.49270323170707747	0.8791501236145518	0.7276190617700091	0.8765805891679244	0.8507928275761307	0.8653647719678256	0.5416666666666666	0.08333333333333333	0.0
4698	0.024200640781888282	0.0033031153069026354	-0.0032837740388218326	0.9691949211555075	None	0	0	0.375	3	0.7777777777777778	7	0.4074074074074074	0.7777777777777778	10	7	0	1	0	0.3333333333333333	9	3	0.7333333333333333	11	1.0	1.0	0.45131008811510365	0.832741380232872	0.5297949151945145	0.9019082545209866	0.5586625576364982	0.8548174074122961	0.8554851468062835	0.865943972756082	1.0	0.2	0.0
5162	0.04395191281700325	0.0041670413639192235	0.003527563865486361	0.9444661092974963	None	0	0	0.25	2	0.9	9	1.0	0.9	11	9	0	0	0	0.08333333333333333	12	1	0.8	12	0.0	0.18181818181818182	0.3480475878603639	0.7367077304734764	0.4286152109029806	0.9171996147317383	0.5823575835097528	0.8666615189068908	0.8912626991120524	0.8542742103603124	0	0	0.0
7456	0.005219812786921781	0.00020824432626840398	-9.423424676938479e-05	0.9848297657933119	None	0	0	0.6	3	0.6	3	0.4666666666666667	0.6	5	3	1	1	0	0.6	5	3	0.4666666666666667	7	0.25	1.0	0.45131008811510365	0.8210612249638195	0.8203058555706072	0.8776916517235386	0.4056274780713346	0.844670992061897	0.8572302019435536	0.8493145721905635	1.0	0.2	0.0
5958	0.08839131095242028	0.0507178359321688	0.050661932496121685	0.6790861355248498	None	0	0	0.3	3	0.8333333333333334	10	0.3888888888888889	0.8333333333333334	13	10	0	1	0	0.25	12	3	0.9333333333333333	14	1.0	1.0	0.45131008811510365	0.812784658896494	0.4286152109029806	0.8957876151918082	0.6121744602223653	0.8635577154751333	0.8572302019435536	0.8607515351531244	1.0	0.15384615384615385	0.0
4379	0.08996079106350417	0.04996260072661357	0.04957924755792505	0.6837353063382157	None	0	0	0.3	3	0.8333333333333334	10	0.3888888888888889	0.8333333333333334	13	10	0	1	0	0.25	12	3	0.9333333333333333	14	1.0	1.0	0.45131008811510365	0.812784658896494	0.4286152109029806	0.8957876151918082	0.6121744602223653	0.8635577154751333	0.8572302019435536	0.8607515351531244	1.0	0.5384615384615384	0.0
15	None	None	None	None	None	0	0	0.4	2	0.8	4	0.5833333333333334	0.8	6	4	0	0	0	0.3333333333333333	2	6	0.4666666666666667	7	0.0	0	0.19665834698928603	0.9513934459809766	0.428977615143938	0.8945045770456296	0.35096539772436686	0.8694962612918294	0.9104809854576935	0.9118225906159358	0	0	0.0
4029	0.08553322264888492	0.05152617982508253	0.05116141063844486	0.6749947668283762	None	0	0	0.3	3	0.8333333333333334	10	0.3888888888888889	0.8333333333333334	13	10	0	1	0	0.25	12	3	0.9333333333333333	14	1.0	1.0	0.45131008811510365	0.812784658896494	0.4286152109029806	0.8957876151918082	0.689381388681487	0.8702909592887454	0.8572302019435536	0.8630674393142549	1.0	0.15384615384615385	0.0
6521	0.08577653354956206	0.050726296604660784	0.05056627476906336	0.6731787615792809	None	0	0	0.3	3	0.8333333333333334	10	0.3888888888888889	0.8333333333333334	13	10	0	1	0	0.25	12	3	0.9333333333333333	14	1.0	1.0	0.45131008811510365	0.812784658896494	0.4286152109029806	0.8957876151918082	0.6121744602223653	0.8635577154751333	0.8572302019435536	0.8607515351531244	1.0	0.15384615384615385	0.0
6161	0.09017167785992075	0.051876460877691544	0.05172730778999813	0.6822182418888963	None	0	0	0.3	3	0.8333333333333334	10	0.3888888888888889	0.8333333333333334	13	10	0	1	0	0.25	12	3	0.9333333333333333	14	1.0	1.0	0.45131008811510365	0.812784658896494	0.4286152109029806	0.8957876151918082	0.6121744602223653	0.8635577154751333	0.8572302019435536	0.8607515351531244	1.0	0.15384615384615385	0.0
3549	0.07322259800232915	0.041360756920888433	0.04094796833041776	0.6833961149892227	None	0	0	0.2222222222222222	2	0.9090909090909091	10	0.5416666666666666	0.9090909090909091	12	10	0	2	0	0.16666666666666666	12	2	0.8666666666666667	13	1.0	0	0.45131008811510365	0.8217173832450715	0.5245014041430637	0.8962163519570784	0.5586625576364982	0.8682462477947601	0.8554851468062835	0.8648861597499177	0.5416666666666666	0.5833333333333334	0.0
4942	0.058567929170375274	0.00431879487682446	-0.000511727850474592	0.7645379535687085	None	0	0	0.3	3	0.8333333333333334	10	0.5384615384615384	0.8333333333333334	13	10	0	0	0	0.15384615384615385	13	2	0.9333333333333333	14	0.0	0.16666666666666666	0.30111762286047805	0.7777805977021509	0.4286152109029806	0.9055366309569114	0.689381388681487	0.8655200264300077	0.8841701975582579	0.857131905637324	0	0	0.0
3389	0.07221511343533238	0.03571516246950583	0.03545730715567387	0.6888472908181544	None	0	0	0.2222222222222222	2	0.9090909090909091	10	0.5416666666666666	0.9090909090909091	12	10	0	2	0	0.16666666666666666	12	2	0.8666666666666667	13	1.0	0	0.45131008811510365	0.8217173832450715	0.5245014041430637	0.8962163519570784	0.5803700212947	0.8589011414751879	0.8554851468062835	0.8617654188946672	0.5416666666666666	0.5833333333333334	0.0
238	None	None	None	None	None	1.0	1	1.0	4	0.25	1	0.5	0.25	3	1	2	1	0	0.75	4	3	0.4	6	0.16666666666666666	1.0	0.9613872592428707	0.6717805822889252	0.5657085025584226	0.7277337275672975	0.7306726447327248	0.9362780830857014	0.8806014842164662	0.811878504188431	1.0	0.3333333333333333	0.0
2855	0.0014415125694984252	0.0005529831221107251	0.0005252219650327911	0.9836489575137743	None	0	0	0.25	1	1.0	3	0.625	0.3333333333333333	2	1	2	2	0	0.5	2	4	0.3333333333333333	5	0.2857142857142857	0	0.7371509162492893	0.7180391899854832	0.6030936298175914	0.8006644441475381	0.8605748005169129	0.7652228008462554	0.8151977799768935	0.7629484455180824	0.75	0.5	0.40418888218820814
2929	0.033514283118476616	0.007653223816599477	0.006262436402156643	0.7729383848074861	None	0	0	0.25	2	0.8888888888888888	8	0.55	0.7777777777777778	8	7	2	0	0	0.2	2	10	0.7333333333333333	11	0.0	0	0.49805792892178796	0.8247961302652734	0.41990553195224917	0.886558473218407	0.5754197426181775	0.9200355989594564	0.8507755261479493	0.8824694064089712	0	0	0.0
7185	0.08639619288552165	0.050789088381576815	0.048370994594078696	0.6829566909587149	None	0	0	0.3	3	0.8333333333333334	10	0.3888888888888889	0.8333333333333334	13	10	0	1	0	0.25	12	3	0.9333333333333333	14	1.0	1.0	0.45131008811510365	0.8345269932110231	0.4286152109029806	0.8957876151918082	0.689381388681487	0.8702909592887454	0.8572302019435536	0.8688643114520562	1.0	0.07692307692307693	0.0
2775	0.0014866500387924226	0.00026948135775484817	0.000266009718704048	0.9700964102658591	None	0	0	0.4	2	0.6	3	0.4375	0.2	2	1	4	1	0	1.0	4	4	0.4666666666666667	7	0.09090909090909091	0.5	0.8451609399198627	0.8246811630289641	0.6467394252533925	0.8613932413878664	0.6024261533821582	0.8268282353827535	0.8685326023743491	0.8383774355384258	1.0	0.5	0.0
1338	None	None	None	None	None	0	0	0.5	2	0.6666666666666666	2	0.5555555555555556	0.3333333333333333	3	1	1	2	0	1.0	3	3	0.3333333333333333	5	0.5	0	0.5886567733060528	0.9185147356388524	0.20108273003757313	0.6204876838305781	0.20829512360562513	0.8470799315614662	0.8409768332894576	0.8237472524121685	0.6666666666666666	0.3333333333333333	0.0
1749	None	None	None	None	None	0	0	0.6666666666666666	2	0.5	1	0.6666666666666666	0.5	1	1	2	2	0	0.6666666666666666	3	2	0.26666666666666666	4	0.25	0	0.7307623796459174	0.5	0.5634652179035464	0.5	0.372642345464023	0.5	0.8120017879520248	0.5	1.0	1.0	0.01484869673431766
4350	0.08646909835504533	0.053861321120899405	0.05356309575423497	0.6700214215392055	None	0	0	0.3	3	0.8333333333333334	10	0.3888888888888889	0.8333333333333334	13	10	0	1	0	0.25	12	3	0.9333333333333333	14	1.0	1.0	0.45131008811510365	0.812784658896494	0.4286152109029806	0.8957876151918082	0.6555893875387688	0.8618965007494036	0.8572302019435536	0.8601901621937394	1.0	0.15384615384615385	0.0
1819	None	None	None	None	None	0	0	0.5	3	0.5	3	0.5333333333333333	0.16666666666666666	2	1	5	0	0	0.6	3	5	0.5333333333333333	8	0.0	0.8	0.6450934344970765	0.7647735261020014	0.7484979645651583	0.8666293114774016	0.697275369486273	0.9497716336036243	0.6953761561782906	0.8804519725802599	0	0	0.0
1214	None	None	None	None	None	0	0	0	0	0	0	1.0	0	0	0	0	2	0	1.0	1	1	0.06666666666666667	1	0.5	0	0	0	0	0	0	0	0	0	0	0	0
2872	0.041095467036617365	0.0031294392923524347	0.0028555608807313473	0.9193620850244218	None	0.16666666666666666	1	0.42857142857142855	6	0.6111111111111112	11	0.25	0.5	12	9	7	4	0	0.8	10	8	1.3333333333333333	20	0.26666666666666666	0.4	0.45982922649476005	0.8128287888833344	0.6309746194860484	0.9140047963140108	0.7276190617700091	0.6699426297667698	0.863610929764693	0.819553035841028	0.125	0.25	0.0
6551	0.08878164881278076	0.05186679408658087	0.05186062832081372	0.6776144641399131	None	0	0	0.3	3	0.8333333333333334	10	0.3888888888888889	0.8333333333333334	13	10	0	1	0	0.25	12	3	0.9333333333333333	14	1.0	1.0	0.45131008811510365	0.812784658896494	0.4286152109029806	0.8957876151918082	0.6121744602223653	0.8635577154751333	0.8572302019435536	0.8607515351531244	1.0	0.46153846153846156	0.0
5675	0.08731764322363288	0.04035496491900941	0.036378758821665746	0.7698010321667903	None	0	0	0.3	3	0.8461538461538461	11	0.38461538461538464	0.8461538461538461	14	11	0	1	0	0.23076923076923078	13	3	1.0	15	1.0	1.0	0.45131008811510365	0.808902878693099	0.5297949151945145	0.897474432783419	0.5586625576364982	0.8647465600261566	0.8554851468062835	0.8608720498959038	1.0	0.14285714285714285	0.0
14	None	None	None	None	None	0	0	1.0	3	0.0	0	0.6666666666666666	0	2	0	1	0	0	0.6666666666666666	3	2	0.26666666666666666	4	0.0	1.0	0	0	0	0	0	0	0	0	0	0	0
5110	0.08560416499942672	0.051780881108960806	0.05159985104199587	0.6824484762322243	None	0	0	0.3	3	0.8333333333333334	10	0.3888888888888889	0.8333333333333334	13	10	0	1	0	0.25	12	3	0.9333333333333333	14	1.0	1.0	0.45131008811510365	0.812784658896494	0.4286152109029806	0.8957876151918082	0.6121744602223653	0.8635577154751333	0.8572302019435536	0.8607515351531244	1.0	0.5384615384615384	0.0
3874	0.07386853018423513	0.03770323941674937	0.03493971938826583	0.6846022204083478	None	0	0	0.2222222222222222	2	0.9090909090909091	10	0.5416666666666666	0.9090909090909091	12	10	0	2	0	0.16666666666666666	12	2	0.8666666666666667	13	1.0	0	0.45131008811510365	0.8217173832450715	0.526150442853244	0.8751860450267855	0.5586625576364982	0.8682462477947601	0.8554851468062835	0.8565664216257423	0.5416666666666666	0.16666666666666666	0.0
4804	0.08671726729751539	0.04593126056209444	0.044802216497791814	0.6768289079767578	None	0	0	0.3	3	0.8333333333333334	10	0.3888888888888889	0.8333333333333334	13	10	0	1	0	0.25	12	3	0.9333333333333333	14	1.0	1.0	0.45131008811510365	0.812784658896494	0.418028188800079	0.9040244211007157	0.689381388681487	0.8702909592887454	0.8572302019435536	0.8666318636699492	1.0	0.5384615384615384	0.0
3548	0.07385519894027445	0.041823527836607026	0.04174690123011646	0.6796757376633762	None	0	0	0.2222222222222222	2	0.9090909090909091	10	0.5416666666666666	0.9090909090909091	12	10	0	2	0	0.16666666666666666	12	2	0.8666666666666667	13	1.0	0	0.45131008811510365	0.8217173832450715	0.623425347676181	0.8877938076421633	0.5586625576364982	0.8682462477947601	0.8554851468062835	0.8614424924282659	0.5416666666666666	0.16666666666666666	0.0
3023	0.04953825601022066	0.010470803677259135	0.010468917492400545	0.9662327688828543	None	0	0	0.125	1	1.0	9	0.4583333333333333	0.7777777777777778	8	7	2	3	0	0.6666666666666666	6	4	0.7333333333333333	11	0.42857142857142855	0.4444444444444444	0.4053653140208057	0.6731775143515845	0.7421388621326288	0.8815865953994206	0.9787278063812638	0.9393036350181151	0.9131425200896027	0.8609412056067935	0.125	0.625	0.0
70	None	None	None	None	None	0	0	1.0	2	0.0	0	1.0	0	2	0	0	0	0	0.3333333333333333	3	1	0.2	3	0.0	1.0	0	0	0	0	0	0	0	0	0	0	0
4476	0.08619099438179943	0.055840172570150046	0.04664646067955381	0.6850738309004938	None	0	0	0.3	3	0.8333333333333334	10	0.3888888888888889	0.8333333333333334	13	10	0	1	0	0.25	12	3	0.9333333333333333	14	1.0	1.0	0.45131008811510365	0.812784658896494	0.4286152109029806	0.8957876151918082	0.6121744602223653	0.8635577154751333	0.8572302019435536	0.8607515351531244	1.0	0.5384615384615384	0.0
1809	None	None	None	None	None	0	0	0.5	3	0.3333333333333333	2	0.5333333333333333	0.16666666666666666	4	1	3	1	0	0.6	5	3	0.5333333333333333	8	0.14285714285714285	0	0.4630222268712282	0.8424670355381151	0.8203058555706072	0.9548044631231365	0.4258611649056013	0.6047505096791439	0.8537224017784029	0.847806834167947	1.0	0.75	0.0
522	None	None	None	None	None	0	0	0.5	3	0.6666666666666666	4	0.4444444444444444	0.6666666666666666	6	4	1	0	0	0.5	3	6	0.5333333333333333	8	0.0	1.0	0.5519582193183858	0.9397774823992437	0.5504471553736103	0.7896683291882726	0.2737221019460708	0.934418383818908	0.8573112741418609	0.9039915964558711	0	0	0.0
476	None	None	None	None	None	0	0	0.3333333333333333	2	0.8571428571428571	6	0.6428571428571429	0.42857142857142855	5	3	3	0	0	0.2857142857142857	7	2	0.6	9	0.0	0	0.8345021298634879	0.9672032485991521	0.7454758034965009	0.9245949193734262	0.42143810826629197	0.9251503839115459	0.9437776319730239	0.9427664609962618	0	0	0.0
5369	0.08553891288573215	0.05046623759925119	0.05046514457930901	0.6755660320096899	None	0	0	0.3	3	0.8333333333333334	10	0.3888888888888889	0.8333333333333334	13	10	0	1	0	0.25	12	3	0.9333333333333333	14	1.0	1.0	0.45131008811510365	0.812784658896494	0.4286152109029806	0.8957876151918082	0.689381388681487	0.8702909592887454	0.8572302019435536	0.8630674393142549	1.0	0.5384615384615384	0.0
1625	None	None	None	None	None	0	0	0.3333333333333333	1	1.0	2	1.0	0.5	1	1	2	2	0	0.25	4	1	0.26666666666666666	4	0.25	0	0.1	0.5	0.22802903497217777	0.5	0.4279437265915093	0.5	0.7940484667841848	0.5	1.0	1.0	0.0
4803	0.07802148808016313	0.01166647485452859	0.011157859160356534	0.8377142701297856	None	0.2	1	0.25	3	0.8125	13	0.3	0.75	14	12	3	1	0	0.4166666666666667	12	5	1.2	18	0.125	0.375	0.45131008811510365	0.7947275637865236	0.5385319671084501	0.8938429078455609	0.6698967609961872	0.856812411898827	0.8537224017784029	0.8529311848632676	1.0	0.5	0.0
6160	0.056576440729619724	0.011302951749990802	-0.01095578307107939	0.7919048725617229	None	0	0	0.3	3	0.8333333333333334	10	0.5384615384615384	0.8333333333333334	13	10	0	0	0	0.15384615384615385	13	2	0.9333333333333333	14	0.0	0.16666666666666666	0.3480475878603639	0.7756622729940884	0.6309746194860484	0.902000314003038	0.6555893875387688	0.8620310883541101	0.8841701975582579	0.8537298278472757	0	0	0.0
6817	0.08728965250245659	0.05077362840776768	0.05060433237554679	0.6815525716900546	None	0	0	0.3	3	0.8333333333333334	10	0.3888888888888889	0.8333333333333334	13	10	0	1	0	0.25	12	3	0.9333333333333333	14	1.0	1.0	0.45131008811510365	0.8345269932110231	0.4286152109029806	0.8964567864341835	0.689381388681487	0.8702909592887454	0.8572302019435536	0.8691370938497772	1.0	0.46153846153846156	0.0
2704	0.008215313570400331	0.00036007451155396146	0.0003501154878105403	0.9683498488209555	None	0	0	0.5	2	0.5	2	0.6	0.5	3	2	2	1	0	0.4	5	2	0.4	6	0.14285714285714285	0	0.5072767667812592	0.6497744964240593	0.4286152109029806	0.9265035523546656	0.689381388681487	0.7911277877246136	0.7953359118739871	0.8167759749304413	1.0	0.6666666666666666	0.0
3683	0.09035249230858662	0.045146404847026575	0.04047032380788117	0.6739034218136349	None	0	0	0.3	3	0.8333333333333334	10	0.3888888888888889	0.8333333333333334	13	10	0	1	0	0.25	12	3	0.9333333333333333	14	1.0	1.0	0.45131008811510365	0.812784658896494	0.6309746194860484	0.8929549326453807	0.689381388681487	0.8702909592887454	0.8572302019435536	0.8618818702929348	1.0	0.15384615384615385	0.0
1762	None	None	None	None	None	0	0	0.75	3	0.25	1	0.5	0.25	2	1	3	1	0	0.75	4	3	0.4	6	0.1111111111111111	1.0	0.4939255606047183	0.5344704829037855	0.8606314723524203	0.5994697374141676	0.6170204214009416	0.8922496923431285	0.8582104373161112	0.7078770270299329	1.0	1.0	0.0
4072	0.08855276372102344	0.05254577604474256	0.05252901893275587	0.6717566626139748	None	0	0	0.3	3	0.8333333333333334	10	0.3888888888888889	0.8333333333333334	13	10	0	1	0	0.25	12	3	0.9333333333333333	14	1.0	1.0	0.45131008811510365	0.812784658896494	0.4286152109029806	0.8957876151918082	0.689381388681487	0.8702909592887454	0.8572302019435536	0.8630674393142549	1.0	0.15384615384615385	0.0
7034	0.027725998711232127	0.002913531910508248	-0.002728223906175814	0.951628103794095	None	0	0	0.25	2	0.8888888888888888	8	0.55	0.8888888888888888	10	8	0	0	0	0.2	10	2	0.7333333333333333	11	0.0	0	0.37621385548779085	0.7423496020147737	0.624460533236794	0.9215799470494587	0.49399253079054367	0.8588935868577481	0.8799572014884997	0.8552169898461043	0	0	0.0
375	None	None	None	None	None	0.5	1	0.6666666666666666	4	0.42857142857142855	3	0.45	0.42857142857142855	7	3	1	2	0	0.8	4	5	0.6	9	1.0	0.4	0.8287111212591723	0.8496497621809008	0.4994330762874505	0.9332757453956165	0.776734859788907	0.89618857111328	0.8362167165521426	0.8979991427832058	0.5714285714285714	0.2857142857142857	0.0
3041	0.08200427975564475	0.03694910567785463	0.008511132031783799	0.7300367482784573	None	0	0	0.3333333333333333	5	0.65	13	0.6111111111111112	0.65	16	13	5	1	0	0.1111111111111111	2	18	1.4666666666666666	22	0.09090909090909091	0.1	0.5112659415858722	0.7866677833886742	0.5245014041430637	0.9125925461668465	0.7276190617700091	0.7350050888372834	0.8394417889685611	0.8259143569551007	1.0	0.375	0.0
5010	0.08823719498121074	0.058476757801572576	0.050793976426455126	0.6797924350346729	None	0	0	0.3	3	0.8333333333333334	10	0.3888888888888889	0.8333333333333334	13	10	0	1	0	0.25	12	3	0.9333333333333333	14	1.0	1.0	0.45131008811510365	0.812784658896494	0.4286152109029806	0.8957876151918082	0.689381388681487	0.8702909592887454	0.8572302019435536	0.8630674393142549	1.0	0.15384615384615385	0.0
7290	0.09056792358575035	0.057585478722486066	0.05245411364180752	0.6799112532216693	None	0	0	0.3	3	0.8333333333333334	10	0.3888888888888889	0.8333333333333334	13	10	0	1	0	0.25	12	3	0.9333333333333333	14	1.0	1.0	0.45131008811510365	0.8138398619948312	0.4286152109029806	0.8957876151918082	0.689381388681487	0.8702909592887454	0.8572302019435536	0.8633409843197822	1.0	0.07692307692307693	0.0
2952	None	None	None	None	None	0	0	0.45454545454545453	5	0.5	7	0.5333333333333333	0.42857142857142855	7	6	8	1	0	0.8333333333333334	5	6	1.0666666666666667	16	0.05263157894736842	0.46153846153846156	0.5152783298743022	0.9463608332331183	0.38279611862309587	0.9097761350158663	0.689381388681487	0.9074607509972514	0.7985893013125092	0.9233025716083485	1.0	0.14285714285714285	0.0
330	None	None	None	None	None	0	0	0.6	3	0.4	2	0.4375	0	0	0	6	1	0	1.0	4	4	0.4666666666666667	7	0.0625	0	0	0	0	0	0	0	0	0	0	0	0
7255	0.08975236424682509	0.054366996135243296	0.053340271106910274	0.6832819549288829	None	0	0	0.3	3	0.8333333333333334	10	0.3888888888888889	0.8333333333333334	13	10	0	1	0	0.25	12	3	0.9333333333333333	14	1.0	1.0	0.45131008811510365	0.8345269932110231	0.4286152109029806	0.8957876151918082	0.689381388681487	0.8702909592887454	0.8572302019435536	0.8688643114520562	1.0	0.46153846153846156	0.0
5709	0.08693642951080613	0.05059371211031098	0.05050011688253821	0.6806435630362795	None	0	0	0.3	3	0.8333333333333334	10	0.3888888888888889	0.8333333333333334	13	10	0	1	0	0.25	12	3	0.9333333333333333	14	1.0	1.0	0.45131008811510365	0.812784658896494	0.4286152109029806	0.8957876151918082	0.6121744602223653	0.8635577154751333	0.8572302019435536	0.8607515351531244	1.0	0.15384615384615385	0.0
7323	0.09011876470168549	0.05168851200493413	0.051596994527094646	0.6837500073810854	None	0	0	0.3	3	0.8333333333333334	10	0.3888888888888889	0.8333333333333334	13	10	0	1	0	0.25	12	3	0.9333333333333333	14	1.0	1.0	0.45131008811510365	0.8345269932110231	0.4286152109029806	0.8957876151918082	0.689381388681487	0.8702909592887454	0.8572302019435536	0.8688643114520562	1.0	0.46153846153846156	0.0
5488	0.09001571405214066	0.053112162627916286	0.0531044694586977	0.6728416908071841	None	0	0	0.3	3	0.8333333333333334	10	0.3888888888888889	0.8333333333333334	13	10	0	1	0	0.25	12	3	0.9333333333333333	14	1.0	1.0	0.45131008811510365	0.812784658896494	0.4286152109029806	0.8957876151918082	0.6121744602223653	0.8635577154751333	0.8572302019435536	0.8607515351531244	1.0	0.15384615384615385	0.0
6084	0.0866458843437482	0.056879171375536094	0.04605980436988506	0.6860307141780405	None	0	0	0.3	3	0.8333333333333334	10	0.3888888888888889	0.8333333333333334	13	10	0	1	0	0.25	12	3	0.9333333333333333	14	1.0	1.0	0.45131008811510365	0.8345269932110231	0.4286152109029806	0.8957876151918082	0.689381388681487	0.8702909592887454	0.8572302019435536	0.8688643114520562	1.0	0.07692307692307693	0.0
3939	0.07097989141921783	0.04522560751328035	0.04473070759687183	0.6791196294464226	None	0	0	0.2222222222222222	2	0.9090909090909091	10	0.5416666666666666	0.9090909090909091	12	10	0	2	0	0.16666666666666666	12	2	0.8666666666666667	13	1.0	0	0.45131008811510365	0.8217173832450715	0.623425347676181	0.8877938076421633	0.5586625576364982	0.8682462477947601	0.8554851468062835	0.8614424924282659	0.5416666666666666	0.16666666666666666	0.0
7114	0.07478684583608916	0.018104869231106675	0.01802709997122229	0.7272721069474486	None	0	0	0.125	1	1.0	10	1.0	1.0	11	10	0	1	0	0.08333333333333333	12	1	0.8	12	0.3333333333333333	0	0.45131008811510365	0.8172045397701408	0.418028188800079	0.9043935855182054	0.4279437265915093	0.8722046911204572	0.8537224017784029	0.8685707326678804	1.0	0.09090909090909091	0.0
7064	0.08928730643563788	0.05465210694944881	0.053402716225271145	0.6811533471603323	None	0	0	0.3	3	0.8333333333333334	10	0.3888888888888889	0.8333333333333334	13	10	0	1	0	0.25	12	3	0.9333333333333333	14	1.0	1.0	0.45131008811510365	0.8345269932110231	0.4286152109029806	0.8957876151918082	0.689381388681487	0.8702909592887454	0.8572302019435536	0.8688643114520562	1.0	0.15384615384615385	0.0
5467	0.036220455339813995	0.007400040605743435	-0.006940620998281424	0.7306550682697646	None	0	0	0.16666666666666666	1	1.0	7	1.0	1.0	8	7	0	0	0	0.1111111111111111	9	1	0.6	9	0.0	0	0.37621385548779085	0.7376212811977692	0.4233216998515298	0.9209404800178904	0.6358694860956199	0.8616508561093957	0.8799572014884997	0.854785078954844	0	0	0.0
2064	None	None	None	None	None	0	0	0.25	1	1.0	4	1.0	0	1	0	4	1	0	0.16666666666666666	1	6	0.4	6	0.09090909090909091	0	0	0	0	0	0	0	0	0	0	0	0
2306	None	None	None	None	None	0.5	1	0.8333333333333334	5	0.16666666666666666	1	0.6666666666666666	0	1	0	6	0	0	0.75	4	3	0.5333333333333333	8	0.0	0.5	0	0	0	0	0	0	0	0	0	0	0
5492	0.07689861350697628	0.0412380956768884	0.04113162788612747	0.6813291308069053	None	0	0	0.2222222222222222	2	0.9090909090909091	10	0.5416666666666666	0.9090909090909091	12	10	0	2	0	0.16666666666666666	12	2	0.8666666666666667	13	1.0	0	0.45131008811510365	0.8217173832450715	0.5245014041430637	0.8962163519570784	0.5586625576364982	0.8607570945033239	0.8554851468062835	0.8623757708384058	0.5416666666666666	0.16666666666666666	0.0
7245	0.08523157081608802	0.05164347124406393	0.05103094310574959	0.6805968262786958	None	0	0	0.3	3	0.8333333333333334	10	0.3888888888888889	0.8333333333333334	13	10	0	1	0	0.25	12	3	0.9333333333333333	14	1.0	1.0	0.45131008811510365	0.8345269932110231	0.4286152109029806	0.8957876151918082	0.651648647205204	0.888179521232241	0.8572302019435536	0.8751413205448871	1.0	0.46153846153846156	0.0
342	None	None	None	None	None	0.5	1	0.8333333333333334	5	0.2857142857142857	2	0.75	0	2	0	6	3	0	0.75	3	4	0.6	9	0.21428571428571427	0.8	0	0	0	0	0	0	0	0	0	0	0
7308	0.08990384127024323	0.052844763159598226	0.051756981258345276	0.6845213735891267	None	0	0	0.3	3	0.8333333333333334	10	0.3888888888888889	0.8333333333333334	13	10	0	1	0	0.25	12	3	0.9333333333333333	14	1.0	1.0	0.45131008811510365	0.8345269932110231	0.4286152109029806	0.8957876151918082	0.689381388681487	0.8702909592887454	0.8572302019435536	0.8688643114520562	1.0	0.07692307692307693	0.0
2223	None	None	None	None	None	0	0	0.75	3	0.0	0	0.8333333333333334	0	2	0	2	1	0	0.6666666666666666	2	3	0.3333333333333333	5	0.16666666666666666	0.6666666666666666	0	0	0	0	0	0	0	0	0	0	0
2423	None	None	None	None	None	0	0	0.2857142857142857	2	0.75	6	0.625	0.25	2	2	7	0	0	1.0	4	4	0.6666666666666666	10	0.0	0.5	0.29344818729052846	0.6714187242057834	0.5437284733242657	0.9407980387804878	0.5063662337566145	0.693972235753156	0.8612584612313969	0.8073755102875786	0	0	0.0
7305	0.08941342004723032	0.049845854238899215	0.04925276559881106	0.6885982901992298	None	0	0	0.3	3	0.8333333333333334	10	0.3888888888888889	0.8333333333333334	13	10	0	1	0	0.25	12	3	0.9333333333333333	14	1.0	1.0	0.45131008811510365	0.8345269932110231	0.4286152109029806	0.8957876151918082	0.689381388681487	0.8702909592887454	0.8572302019435536	0.8688643114520562	1.0	0.23076923076923078	0.0
6056	0.08528340420307604	0.051323043048534175	0.05023605818891065	0.6765260548900535	None	0	0	0.3	3	0.8333333333333334	10	0.3888888888888889	0.8333333333333334	13	10	0	1	0	0.25	12	3	0.9333333333333333	14	1.0	1.0	0.45131008811510365	0.812784658896494	0.4286152109029806	0.8957876151918082	0.6121744602223653	0.8635577154751333	0.8572302019435536	0.8607515351531244	1.0	0.5384615384615384	0.0
5754	0.016155020978891745	0.0010444240431252032	0.0010386794278960994	0.9831884326864887	None	0	0	0.5	3	0.7142857142857143	5	0.42857142857142855	0.7142857142857143	8	5	0	1	0	0.42857142857142855	7	3	0.6	9	1.0	1.0	0.42784510561516065	0.8336583133300769	0.4233216998515298	0.8886943170667684	0.6724853881101279	0.8406808552539744	0.8572302019435536	0.8562128729239626	1.0	0.5	0.0
6022	0.08434585489128141	0.05052536263936751	0.05003603150709443	0.6786626424240889	None	0	0	0.3	3	0.8333333333333334	10	0.3888888888888889	0.8333333333333334	13	10	0	1	0	0.25	12	3	0.9333333333333333	14	1.0	1.0	0.45131008811510365	0.812784658896494	0.4286152109029806	0.8957876151918082	0.6121744602223653	0.8635577154751333	0.8572302019435536	0.8607515351531244	1.0	0.15384615384615385	0.0
7369	0.09157938836507457	0.05117155565312597	0.051053445737903574	0.6808897102267487	None	0	0	0.3	3	0.8333333333333334	10	0.3888888888888889	0.8333333333333334	13	10	0	1	0	0.25	12	3	0.9333333333333333	14	1.0	1.0	0.45131008811510365	0.8345269932110231	0.4286152109029806	0.8957876151918082	0.689381388681487	0.8702909592887454	0.8572302019435536	0.8688643114520562	1.0	0.07692307692307693	0.0
4911	0.08980567445278492	0.05031691984909998	0.05007878712862894	0.6818674159708813	None	0	0	0.3	3	0.8333333333333334	10	0.3888888888888889	0.8333333333333334	13	10	0	1	0	0.25	12	3	0.9333333333333333	14	1.0	1.0	0.45131008811510365	0.812784658896494	0.4286152109029806	0.8957876151918082	0.6121744602223653	0.8635577154751333	0.8572302019435536	0.8607515351531244	1.0	0.5384615384615384	0.0
5774	0.044899727490828906	0.006548936864006231	-0.00048335098905082384	0.974408969252792	None	0	0	0.3	3	0.8333333333333334	10	0.3888888888888889	0.8333333333333334	13	10	0	1	0	0.25	12	3	0.9333333333333333	14	1.0	1.0	0.45131008811510365	0.812784658896494	0.4286152109029806	0.9055366309569114	0.6121744602223653	0.8700263967029424	0.8572302019435536	0.8672168239832891	1.0	0.07692307692307693	0.0
6351	0.08780938980249506	0.05253033836551738	0.0519524043742165	0.6756473667696843	None	0	0	0.3	3	0.8333333333333334	10	0.3888888888888889	0.8333333333333334	13	10	0	1	0	0.25	12	3	0.9333333333333333	14	1.0	1.0	0.45131008811510365	0.812784658896494	0.4286152109029806	0.8957876151918082	0.6121744602223653	0.8635577154751333	0.8572302019435536	0.8607515351531244	1.0	0.5384615384615384	0.0
7526	0.09231258979225847	0.054578929109450176	0.054327525311917	0.6780871474642409	None	0	0	0.3	3	0.8333333333333334	10	0.3888888888888889	0.8333333333333334	13	10	0	1	0	0.25	12	3	0.9333333333333333	14	1.0	1.0	0.45131008811510365	0.8345269932110231	0.4286152109029806	0.8957876151918082	0.689381388681487	0.8702909592887454	0.8572302019435536	0.8688643114520562	1.0	0.07692307692307693	0.0
5164	0.08599564315123226	0.05568136371491766	0.04695465537389153	0.6842969555889409	None	0	0	0.3	3	0.8333333333333334	10	0.3888888888888889	0.8333333333333334	13	10	0	1	0	0.25	12	3	0.9333333333333333	14	1.0	1.0	0.45131008811510365	0.812784658896494	0.4286152109029806	0.8957876151918082	0.6121744602223653	0.8635577154751333	0.8572302019435536	0.8607515351531244	1.0	0.15384615384615385	0.0
1674	None	None	None	None	None	1.0	1	0.8	4	0.4	2	0.4666666666666667	0	1	0	5	1	0	0.6	5	3	0.4666666666666667	7	0.07692307692307693	1.0	0	0	0	0	0	0	0	0	0	0	0
6042	0.08424766238282488	0.057306523645509616	0.0486383213572579	0.6797562346828139	None	0	0	0.3	3	0.8333333333333334	10	0.3888888888888889	0.8333333333333334	13	10	0	1	0	0.25	12	3	0.9333333333333333	14	1.0	1.0	0.45131008811510365	0.812784658896494	0.4286152109029806	0.8957876151918082	0.6121744602223653	0.8635577154751333	0.8572302019435536	0.8607515351531244	1.0	0.5384615384615384	0.0
3130	0.03433246889989996	0.01122762057571499	0.0029565389688799883	0.9570837842030362	None	0.16666666666666666	1	0.5	7	0.47368421052631576	9	0.2727272727272727	0.47368421052631576	14	9	6	1	0	0.6363636363636364	11	7	1.4	21	0.09090909090909091	0.10526315789473684	0.5112659415858722	0.7933823506403029	0.6309746194860484	0.9054644605004282	0.7276190617700091	0.7320258934785819	0.782796431994829	0.8229715239425961	1.0	0.2857142857142857	0.0
2324	None	None	None	None	None	0	0	0.5	3	0.5	3	0.8	0.3333333333333333	3	2	4	0	0	0.4	2	5	0.5333333333333333	8	0.0	0.3333333333333333	0.4231264434782501	0.7194819883599959	0.3748229058347942	0.7924557625285468	0.8492289438719156	0.6399693447042641	0.8939424871988338	0.7215786181000811	0	0	0.0
1287	None	None	None	None	None	0	0	0.2727272727272727	3	0.8571428571428571	12	0.5333333333333333	0.8571428571428571	13	12	2	0	0	0.13333333333333333	15	2	1.0666666666666667	16	0.0	0.5714285714285714	0.7854460861158902	0.8224006454186132	0.47712092193766475	0.948371382195378	0.776734859788907	0.9292760970223675	0.9339690471914058	0.9121090948916972	0	0	0.0
3214	0.010771273781177908	0.0022771655668239713	0.00025807623788474986	0.9787314073673715	None	0	0	0.25	1	1.0	4	1.0	1.0	5	4	0	1	0	0.16666666666666666	6	1	0.4	6	0.3333333333333333	0	0.5077356607083057	0.8667522102759353	0.8203058555706072	0.9360726675160056	0.4056274780713346	0.5996184953750713	0.8537224017784029	0.8393574353276206	1.0	0.4	0.0
1877	None	None	None	None	None	0	0	0.6666666666666666	4	0.16666666666666666	1	0.5333333333333333	0.16666666666666666	3	1	4	0	0	0.6	5	3	0.5333333333333333	8	0.0	0.2857142857142857	0.33865483398245083	0.9481956399911968	0.47712092193766475	0.9284077009009665	0.5914510149454492	0.7689147588419637	0.7362467160928287	0.9023771656864166	0	0	0.0
4929	0.08882136672204684	0.0503448503076053	0.04991133848331025	0.676434968847601	None	0	0	0.3	3	0.8333333333333334	10	0.3888888888888889	0.8333333333333334	13	10	0	1	0	0.25	12	3	0.9333333333333333	14	1.0	1.0	0.45131008811510365	0.812784658896494	0.4286152109029806	0.8957876151918082	0.689381388681487	0.8702909592887454	0.8572302019435536	0.8630674393142549	1.0	0.5384615384615384	0.0
1999	None	None	None	None	None	0	0	0.5	4	0.4444444444444444	4	0.36666666666666664	0.4444444444444444	7	4	3	0	0	0.8333333333333334	6	5	0.7333333333333333	11	0.0	0	0.4848499162577037	0.8389569410142235	0.539873822646161	0.8944202625386858	0.9787278063812638	0.9505088926920462	0.903965508996032	0.9044318313600113	0	0	0.0
835	None	None	None	None	None	0	0	0.75	3	0.25	1	0.6666666666666666	0	1	0	4	0	0	1.0	3	3	0.4	6	0.0	0	0	0	0	0	0	0	0	0	0	0	0
736	None	None	None	None	None	0	0	0.5	2	0.75	3	1.0	0.75	5	3	0	1	0	0.16666666666666666	6	1	0.4	6	0.5	0.4	0.5228369470910001	0.8524444221762268	0.8252362258705801	0.6151609107323648	0.6127175528097928	0.888420744619673	0.7803880793759318	0.8072994643282161	1.0	0.4	0.0
5119	0.08890989920463514	0.05210743019048073	0.05190778170600385	0.6827827800431063	None	0	0	0.3	3	0.8333333333333334	10	0.3888888888888889	0.8333333333333334	13	10	0	1	0	0.25	12	3	0.9333333333333333	14	1.0	1.0	0.45131008811510365	0.812784658896494	0.4286152109029806	0.8957876151918082	0.6121744602223653	0.8635577154751333	0.8572302019435536	0.8607515351531244	1.0	0.15384615384615385	0.0
7270	0.08983309539228708	0.05633675354744632	0.05416133980811271	0.6813562525437895	None	0	0	0.3	3	0.8333333333333334	10	0.3888888888888889	0.8333333333333334	13	10	0	1	0	0.25	12	3	0.9333333333333333	14	1.0	1.0	0.45131008811510365	0.8345269932110231	0.4286152109029806	0.8957876151918082	0.689381388681487	0.8702909592887454	0.8572302019435536	0.8688643114520562	1.0	0.07692307692307693	0.0
3418	0.0715455061379572	0.04074580699253047	0.04071064358732482	0.6816089705978319	None	0	0	0.2222222222222222	2	0.9090909090909091	10	0.5416666666666666	0.9090909090909091	12	10	0	2	0	0.16666666666666666	12	2	0.8666666666666667	13	1.0	0	0.45131008811510365	0.8217173832450715	0.623425347676181	0.8877938076421633	0.5586625576364982	0.8682462477947601	0.8554851468062835	0.8614424924282659	0.5416666666666666	0.16666666666666666	0.0
521	None	None	None	None	None	0	0	0.8	4	0.2	1	0.4375	0.2	3	1	3	1	0	1.0	4	4	0.4666666666666667	7	0.125	0.5	0.9638370715659456	0.9466723041669683	0.3141789324101061	0.7815559510293493	0.9268540185226467	0.9611809217171368	0.9620571040448096	0.920817139974762	1.0	0.6666666666666666	0.0
1768	None	None	None	None	None	0	0	0.5	2	0.6666666666666666	2	1.0	0.3333333333333333	1	1	3	2	0	0.2	5	1	0.3333333333333333	5	0.2	0.5	0.23098158248295028	0.5	0.22802903497217777	0.5	0.4279437265915093	0.5	0.7181949091802681	0.5	1.0	1.0	0.0
2875	0.07572547346544889	0.005768551946472035	0.004677087545677399	0.7044070058468774	None	0	0	0.18181818181818182	2	0.8571428571428571	12	0.5333333333333333	0.7857142857142857	13	11	2	1	0	0.13333333333333333	15	2	1.0666666666666667	16	0.16666666666666666	0	0.45131008811510365	0.8219234027587449	0.6309746194860484	0.8850015703052846	0.7327963159978906	0.8576930236022974	0.8572302019435536	0.8567786214817252	1.0	0.5384615384615384	0.0
6146	0.08520904392027243	0.05229639832036193	0.05179062519491029	0.6788831290764143	None	0	0	0.3	3	0.8333333333333334	10	0.3888888888888889	0.8333333333333334	13	10	0	1	0	0.25	12	3	0.9333333333333333	14	1.0	1.0	0.45131008811510365	0.812784658896494	0.4286152109029806	0.8957876151918082	0.6121744602223653	0.8635577154751333	0.8572302019435536	0.8607515351531244	1.0	0.5384615384615384	0.0
1743	None	None	None	None	None	0	0	0.125	1	1.0	9	0.4074074074074074	0.7777777777777778	8	7	2	2	0	0.3333333333333333	9	3	0.7333333333333333	11	0.2857142857142857	0	0.4053653140208057	0.7406579309314874	0.7421388621326288	0.9014630565320204	0.8531734340756365	0.9321031614274428	0.8867897924880762	0.8766206768962278	0.5625	0.375	0.0
1252	None	None	None	None	None	1.0	2	0.8571428571428571	6	0.25	2	0.6666666666666666	0	0	0	9	0	0	0.6	5	3	0.6666666666666666	10	0.0	0.8	0	0	0	0	0	0	0	0	0	0	0
2284	None	None	None	None	None	0	0	0.75	3	0.25	1	0.5	0.25	4	1	1	0	0	0.75	3	4	0.4	6	0.0	0	0.7205240582592758	0.849018903647557	0.23969375161372747	0.9355312936008411	0.7822347125827933	0.7094155245264723	0.9221254280034596	0.8538101643645336	0	0	0.0
3830	0.07385967597938803	0.04199526371153295	0.041965958307679505	0.6814521704198715	None	0	0	0.2222222222222222	2	0.9090909090909091	10	0.5416666666666666	0.9090909090909091	12	10	0	2	0	0.16666666666666666	12	2	0.8666666666666667	13	1.0	0	0.45131008811510365	0.8217173832450715	0.623425347676181	0.8877938076421633	0.6744729503251807	0.8608907589995497	0.8572302019435536	0.8589236302470066	0.5416666666666666	0.16666666666666666	0.0
7033	0.07806750802242488	0.0071187381584520235	0.0015491965598993522	0.7520425028434798	None	0	0	0.2	2	0.9166666666666666	11	1.0	0.9166666666666666	13	11	0	0	0	0.07142857142857142	14	1	0.9333333333333333	14	0.0	0.3076923076923077	0.3480475878603639	0.7349737127893035	0.4286152109029806	0.9193380683840933	0.5823575835097528	0.8641295881779566	0.8846492777608875	0.8541844501624263	0	0	0.0
7435	0.08700086626527488	0.05497255142477963	0.053572623115305806	0.6800634762600811	None	0	0	0.3	3	0.8333333333333334	10	0.3888888888888889	0.8333333333333334	13	10	0	1	0	0.25	12	3	0.9333333333333333	14	1.0	1.0	0.45131008811510365	0.8345269932110231	0.4286152109029806	0.8957876151918082	0.689381388681487	0.8702909592887454	0.8572302019435536	0.8688643114520562	1.0	0.46153846153846156	0.0
4971	0.08890400767658338	0.05244613364590748	0.05244217593087215	0.6760959100035981	None	0	0	0.3	3	0.8333333333333334	10	0.3888888888888889	0.8333333333333334	13	10	0	1	0	0.25	12	3	0.9333333333333333	14	1.0	1.0	0.45131008811510365	0.812784658896494	0.4286152109029806	0.8957876151918082	0.6121744602223653	0.8635577154751333	0.8572302019435536	0.8607515351531244	1.0	0.15384615384615385	0.0
3844	0.07417414260888802	0.03489118549923548	0.03428475227871003	0.6883600052996564	None	0	0	0.2222222222222222	2	0.9090909090909091	10	0.5416666666666666	0.9090909090909091	12	10	0	2	0	0.16666666666666666	12	2	0.8666666666666667	13	1.0	0	0.45131008811510365	0.8346091125105528	0.5245014041430637	0.8962163519570784	0.5586625576364982	0.8607570945033239	0.8554851468062835	0.8659219338972155	0.5416666666666667	0.5833333333333334	0.0
6290	0.07114845474037267	0.030550624392794812	0.025948287113935355	0.7160047090548376	None	0	0	0.3	3	0.8333333333333334	10	0.3888888888888889	0.8333333333333334	13	10	0	1	0	0.25	12	3	0.9333333333333333	14	1.0	1.0	0.40438012311521776	0.7760275542891079	0.4286152109029806	0.8957876151918082	0.6121744602223653	0.8635577154751333	0.8537224017784029	0.851493794302004	1.0	0.5384615384615384	0.0
3282	0.01539735796338418	0.003366610844831604	-0.0033630211378329155	0.9742756799835693	None	0	0	0.3333333333333333	2	0.8571428571428571	6	0.5625	0.8571428571428571	8	6	0	2	0	0.25	8	2	0.6	9	1.0	0	0.45131008811510365	0.8273200580298423	0.5245014041430637	0.900655940979501	0.5586625576364982	0.8579018727049329	0.8554851468062835	0.8648790389452815	0.5625	0.625	0.0
5715	0.0905937977583571	0.050875400248176765	0.05074009242043085	0.6822208213618044	None	0	0	0.3	3	0.8333333333333334	10	0.3888888888888889	0.8333333333333334	13	10	0	1	0	0.25	12	3	0.9333333333333333	14	1.0	1.0	0.45131008811510365	0.812784658896494	0.4286152109029806	0.8957876151918082	0.6121744602223653	0.8635577154751333	0.8572302019435536	0.8607515351531244	1.0	0.15384615384615385	0.0
3618	0.08118876802393991	0.03136123183207218	0.03050448161081709	0.7237256798088821	None	0	0	0.1111111111111111	1	1.0	11	1.0	1.0	12	11	0	1	0	0.07692307692307693	13	1	0.8666666666666667	13	0.3333333333333333	0	0.45131008811510365	0.7929740940960593	0.418028188800079	0.9159630242454605	0.4688900340872128	0.8746635199646523	0.8537224017784029	0.8689265799981764	1.0	0.5833333333333334	0.0
6150	0.08977232505297633	0.0491627149319032	0.048648652522636844	0.683750820646172	None	0	0	0.3	3	0.8333333333333334	10	0.3888888888888889	0.8333333333333334	13	10	0	1	0	0.25	12	3	0.9333333333333333	14	1.0	1.0	0.45131008811510365	0.812784658896494	0.4286152109029806	0.8957876151918082	0.6121744602223653	0.8635577154751333	0.8572302019435536	0.8607515351531244	1.0	0.5384615384615384	0.0
344	None	None	None	None	None	0.5	2	0.7	7	0.3333333333333333	4	0.4	0.25	8	3	5	1	0	0.7142857142857143	7	5	0.9333333333333333	14	0.1111111111111111	0.5714285714285714	0.8262645464823054	0.8386450579622609	0.6833155771132642	0.8426331468421643	0.7501536022142734	0.8849764930286792	0.8725402030929257	0.8567865339505462	1.0	0.25	0.0
3134	0.038635315658979416	0.017306973928020393	0.01056292197949355	0.664217428558826	None	0	0	0.16666666666666666	1	1.0	6	1.0	1.0	7	6	0	1	0	0.125	8	1	0.5333333333333333	8	0.3333333333333333	0	0.45201188361226324	0.6082994022327276	0.8203058555706072	0.8953986080323992	0.44609485173986785	0.6898536464436434	0.8537224017784029	0.7556368711040858	1.0	0.5714285714285714	0.0
828	None	None	None	None	None	0	0	0.6666666666666666	2	0.5	1	1.0	0	1	0	2	0	0	1.0	2	2	0.26666666666666666	4	0.0	0	0	0	0	0	0	0	0	0	0	0	0
2254	None	None	None	None	None	0.3333333333333333	1	0.625	5	0.4	4	0.6	0.2	3	2	8	3	0	0.8	5	4	0.8	12	0.15789473684210525	0.6666666666666666	0.5152783298743022	0.7176412962651785	0.6723908051262334	0.8871466936749134	0.7276190617700091	0.9487665144782494	0.7279735773619039	0.8777357451485045	0.3333333333333333	0.3333333333333333	0.0
5548	0.09658203048555015	0.049559681442820136	0.03328474870895452	0.7023830498088809	None	0	0	0.3	3	0.8333333333333334	10	0.3888888888888889	0.8333333333333334	13	10	0	1	0	0.25	12	3	0.9333333333333333	14	1.0	1.0	0.45131008811510365	0.77105460913335	0.4286152109029806	0.8957876151918082	0.6555893875387688	0.8618965007494036	0.8572302019435536	0.849697007773257	1.0	0.15384615384615385	0.0
6433	0.08809584831719522	0.057424681552839495	0.05434093147008448	0.6755877025109731	None	0	0	0.3	3	0.8333333333333334	10	0.3888888888888889	0.8333333333333334	13	10	0	1	0	0.25	12	3	0.9333333333333333	14	1.0	1.0	0.45131008811510365	0.8345269932110231	0.4286152109029806	0.8957876151918082	0.689381388681487	0.8702909592887454	0.8572302019435536	0.8688643114520562	1.0	0.07692307692307693	0.0
1159	None	None	None	None	None	0	0	0	0	0	0	1.0	0	0	0	0	1	0	1.0	1	1	0.06666666666666667	1	0.25	0	0	0	0	0	0	0	0	0	0	0	0
4521	0.08915346089724081	0.05047373784243874	0.05030431043057217	0.6822126691809768	None	0	0	0.3	3	0.8333333333333334	10	0.3888888888888889	0.8333333333333334	13	10	0	1	0	0.25	12	3	0.9333333333333333	14	1.0	1.0	0.45131008811510365	0.812784658896494	0.4286152109029806	0.8957876151918082	0.689381388681487	0.8702909592887454	0.8572302019435536	0.8630674393142549	1.0	0.5384615384615384	0.0
1983	None	None	None	None	None	0	0	0.5	2	0.6666666666666666	2	0.8333333333333334	0	0	0	4	2	0	0.6666666666666666	3	2	0.3333333333333333	5	0.16666666666666666	0.6666666666666666	0	0	0	0	0	0	0	0	0	0	0
3805	0.07865368258378652	0.04295477558793981	0.042743084047002944	0.6872275538176529	None	0	0	0.2222222222222222	2	0.9090909090909091	10	0.5416666666666666	0.9090909090909091	12	10	0	2	0	0.16666666666666666	12	2	0.8666666666666667	13	1.0	0	0.45131008811510365	0.8217173832450715	0.623425347676181	0.8877938076421633	0.5586625576364982	0.8682462477947601	0.8554851468062835	0.8614424924282659	0.5416666666666666	0.16666666666666666	0.0
1917	None	None	None	None	None	0	0	0.75	3	0.0	0	0.8333333333333334	0	1	0	3	1	0	0.6666666666666666	2	3	0.3333333333333333	5	0.1111111111111111	0.6666666666666666	0	0	0	0	0	0	0	0	0	0	0
2686	0.0010202017773427328	0.00028402584801726224	1.4724157560807774e-06	0.9974249233918879	None	0	0	1.0	2	0.0	0	1.0	0	1	0	1	2	0	0.3333333333333333	3	1	0.2	3	0.4	1.0	0	0	0	0	0	0	0	0	0	0	0
4953	0.044546092497403766	0.012291418772447996	0.0024925664171161063	0.9657441229903878	None	0	0	0.45454545454545453	5	0.5714285714285714	8	0.45714285714285713	0.5714285714285714	10	8	5	1	0	0.7142857142857143	7	5	1.0666666666666667	16	0.08333333333333333	0.4	0.45131008811510365	0.8214929264310846	0.418028188800079	0.8698982489766779	0.7733062001552801	0.841047849377235	0.8572302019435536	0.8452122924619447	1.0	0.2	0.0
6303	None	None	None	None	None	0	0	0.5	4	0.3333333333333333	3	0.6111111111111112	0.1111111111111111	3	1	7	4	0	0.5	6	3	0.7333333333333333	11	0.25	0	0.40438012311521776	0.8112577153418081	0.418028188800079	0.7304559413757776	0.7366091558535477	0.555429694760478	0.8227345758003574	0.7094246537159515	0.5	0.3333333333333333	0.0
315	None	None	None	None	None	0	0	0.75	3	0.5	2	0.6666666666666666	0	3	0	2	4	0	1.0	3	3	0.4	6	0.8	0.6666666666666666	0	0	0	0	0	0	0	0	0	0	0
3696	0.08339181291737098	0.04302531123169646	0.04244812041780612	0.7122753806951039	None	0	0	0.1111111111111111	1	1.0	11	1.0	1.0	12	11	0	1	0	0.07692307692307693	13	1	0.8666666666666667	13	0.3333333333333333	0	0.45131008811510365	0.7929740940960593	0.418028188800079	0.9159630242454605	0.4688900340872128	0.8746635199646523	0.8537224017784029	0.8689265799981764	1.0	0.5833333333333334	0.0
1411	None	None	None	None	None	0.5	1	0.6666666666666666	4	0.5	3	0.4444444444444444	0.16666666666666666	1	1	6	0	0	0.5	6	3	0.5333333333333333	8	0.0	1.0	0.4317067899635987	0.5	0.22199290552788842	0.5	1.0	0.5	0.9639706765768756	0.5	0	0	0.0
2128	None	None	None	None	None	0	0	0.7142857142857143	5	0.125	1	0.6666666666666666	0	3	0	6	0	0	0.6	5	3	0.6666666666666666	10	0.0	0.5	0	0	0	0	0	0	0	0	0	0	0
3470	0.06493741048839081	0.020858083033808837	0.018200997159219762	0.7667528132085341	None	0	0	0.2222222222222222	2	0.9090909090909091	10	1.0	0.9090909090909091	12	10	0	2	0	0.07692307692307693	13	1	0.8666666666666667	13	1.0	0.16666666666666666	0.45131008811510365	0.8080912845291968	0.5169521323331963	0.8936207045793196	0.5586625576364982	0.868242536189125	0.8554851468062835	0.8602231535599437	0.5416666666666666	0.16666666666666666	0.0
6861	0.08669249950638365	0.053063793327177304	0.05185071271833676	0.6811533471603323	None	0	0	0.3	3	0.8333333333333334	10	0.3888888888888889	0.8333333333333334	13	10	0	1	0	0.25	12	3	0.9333333333333333	14	1.0	1.0	0.45131008811510365	0.8345269932110231	0.4286152109029806	0.8957876151918082	0.689381388681487	0.8702909592887454	0.8572302019435536	0.8688643114520562	1.0	0.07692307692307693	0.0
1800	None	None	None	None	None	1.0	1	1.0	4	0.0	0	0.6666666666666666	0	3	0	2	0	0	1.0	3	3	0.4	6	0.0	0.6666666666666666	0	0	0	0	0	0	0	0	0	0	0
6910	0.0890218865729727	0.0561208784023214	0.04869183631376128	0.6859935257701562	None	0	0	0.3	3	0.8333333333333334	10	0.3888888888888889	0.8333333333333334	13	10	0	1	0	0.25	12	3	0.9333333333333333	14	1.0	1.0	0.45131008811510365	0.8345269932110231	0.4286152109029806	0.8957876151918082	0.689381388681487	0.8702909592887454	0.8572302019435536	0.8688643114520562	1.0	0.07692307692307693	0.0
1616	None	None	None	None	None	0	0	0.16666666666666666	1	1.0	6	0.5	0.3333333333333333	2	2	5	1	0	1.0	4	4	0.5333333333333333	8	0.07142857142857142	0.4	0.3208417747866242	0.7355267285413448	0.6956662534241541	0.6881368800435893	0.7276190617700091	0.5	0.868554647829847	0.6467438075726045	1.0	0	0.0
7312	0.054964897455292164	0.0036161858411710057	-0.0016816364622269254	0.8324565155572058	None	0	0	0.2222222222222222	2	0.9090909090909091	10	0.5416666666666666	0.9090909090909091	12	10	0	0	0	0.16666666666666666	2	12	0.8666666666666667	13	0.0	0	0.3480475878603639	0.7467967656358867	0.4233216998515298	0.9126085911159956	0.6358694860956199	0.8607158620714104	0.8836659448446573	0.851900625387724	0	0	0.0
1767	None	None	None	None	None	0	0	0.5	2	0.5	2	0.75	0.25	1	1	4	1	0	0.5	4	2	0.4	6	0.08333333333333333	0	0.1	0.5	0.22802903497217777	0.5	0.4279437265915093	0.5	0.7940484667841848	0.5	1.0	1.0	0.0
7420	0.08417454852744384	0.05007770148910102	0.049601940354587294	0.6835706481696997	None	0	0	0.3	3	0.8333333333333334	10	0.3888888888888889	0.8333333333333334	13	10	0	1	0	0.25	12	3	0.9333333333333333	14	1.0	1.0	0.45131008811510365	0.812784658896494	0.4286152109029806	0.8957876151918082	0.6121744602223653	0.8635577154751333	0.8572302019435536	0.8607515351531244	1.0	0.15384615384615385	0.0
5244	0.0860682351412163	0.04924510433786452	0.04912328327885498	0.6811677883888111	None	0	0	0.3	3	0.8333333333333334	10	0.3888888888888889	0.8333333333333334	13	10	0	1	0	0.25	12	3	0.9333333333333333	14	1.0	1.0	0.45131008811510365	0.812784658896494	0.4286152109029806	0.8957876151918082	0.6121744602223653	0.8635577154751333	0.8572302019435536	0.8607515351531244	1.0	0.15384615384615385	0.0
4988	0.09824292001749765	0.02183515227205839	-0.010459955195475622	0.8146066386650492	None	0	0	0.08333333333333333	1	1.0	15	1.0	1.0	16	15	0	0	0	0.058823529411764705	17	1	1.1333333333333333	17	0.0	0	0.37621385548779085	0.7186481816107892	0.4233216998515298	0.9058206148586452	0.689381388681487	0.8728348436714501	0.880273274708201	0.8467353319672459	0	0	0.0
2835	0.02746099869600428	0.0016601640280684553	0.0016487994187225402	0.9206477455251996	None	0	0	0.2222222222222222	2	0.9090909090909091	10	0.43333333333333335	0.6363636363636364	9	7	3	0	0	0.8333333333333334	5	6	0.8666666666666667	13	0.0	0.4	0.40438012311521776	0.8745309376086157	0.5082855414764902	0.8350366386156876	0.7276190617700091	0.8483625413362249	0.8454627187918874	0.8534264566883141	0	0	0.0
5651	0.0883595233593895	0.059935593894295626	0.05270781529795638	0.6679464410337521	None	0	0	0.3	3	0.8333333333333334	10	0.3888888888888889	0.8333333333333334	13	10	0	1	0	0.25	12	3	0.9333333333333333	14	1.0	1.0	0.45131008811510365	0.812784658896494	0.4286152109029806	0.8957876151918082	0.6555893875387688	0.8618965007494036	0.8572302019435536	0.8601901621937394	1.0	0.5384615384615384	0.0
5037	0.08754667015729165	0.04928579756742943	0.048604326147970105	0.6793733044784729	None	0	0	0.3	3	0.8333333333333334	10	0.3888888888888889	0.8333333333333334	13	10	0	1	0	0.25	12	3	0.9333333333333333	14	1.0	1.0	0.45131008811510365	0.812784658896494	0.4286152109029806	0.8957876151918082	0.6121744602223653	0.8635577154751333	0.8572302019435536	0.8607515351531244	1.0	0.15384615384615385	0.0
2836	0.003785568272226488	0.0003373560642458644	-0.0002250400445815501	0.9854192996556018	None	0	0	0.3333333333333333	1	1.0	2	1.0	1.0	3	2	0	1	0	0.25	4	1	0.26666666666666666	4	0.3333333333333333	0	0.5077356607083057	0.9212846366861421	0.47523120235162414	0.9309921117307396	0.4056274780713346	0.8640336278089006	0.8537224017784029	0.9091847908340449	1.0	1.0	0.0
5433	0.08569557063777927	0.04771301530590525	0.04740626334000757	0.686010227499557	None	0	0	0.3	3	0.8333333333333334	10	0.3888888888888889	0.8333333333333334	13	10	0	1	0	0.25	12	3	0.9333333333333333	14	1.0	1.0	0.45131008811510365	0.812784658896494	0.4286152109029806	0.8957876151918082	0.6121744602223653	0.8635577154751333	0.8572302019435536	0.8607515351531244	1.0	0.15384615384615385	0.0
4294	0.08952644722702996	0.04838709796145752	0.048182525482038115	0.683291278614642	None	0	0	0.3	3	0.8333333333333334	10	0.3888888888888889	0.8333333333333334	13	10	0	1	0	0.25	12	3	0.9333333333333333	14	1.0	1.0	0.45131008811510365	0.812784658896494	0.4286152109029806	0.8957876151918082	0.689381388681487	0.8702909592887454	0.8572302019435536	0.8630674393142549	1.0	0.46153846153846156	0.0
2251	None	None	None	None	None	0.3333333333333333	1	0.6666666666666666	6	0.36363636363636365	4	0.65	0.09090909090909091	6	1	6	4	0	0.8	4	5	0.8666666666666667	13	0.36363636363636365	0.8888888888888888	0.518237740268891	0.8747802838457914	0.2584900154344626	0.9223445975058576	0.7319763821538846	0.8056424689820858	0.8739252468339415	0.8751002555579265	0.3333333333333333	0.5	0.03770705057360112
5324	0.08688113559273954	0.051456447983618876	0.05113319878009949	0.6824868528255712	None	0	0	0.3	3	0.8333333333333334	10	0.3888888888888889	0.8333333333333334	13	10	0	1	0	0.25	12	3	0.9333333333333333	14	1.0	1.0	0.45131008811510365	0.812784658896494	0.4286152109029806	0.8957876151918082	0.6121744602223653	0.8635577154751333	0.8572302019435536	0.8607515351531244	1.0	0.15384615384615385	0.0
4565	0.08551456097305926	0.053763348875092855	0.053397409291716484	0.6676608145048675	None	0	0	0.3	3	0.8333333333333334	10	0.3888888888888889	0.8333333333333334	13	10	0	1	0	0.25	12	3	0.9333333333333333	14	1.0	1.0	0.45131008811510365	0.812784658896494	0.4286152109029806	0.8957876151918082	0.6121744602223653	0.8700263967029424	0.8572302019435536	0.8629751672045176	1.0	0.46153846153846156	0.0
2559	1.1290738092768004e-08	1.1448915606041305e-08	1.0172690953447744e-08	0.9999990798355155	None	0	0	0.75	3	0.3333333333333333	1	0.8333333333333334	0	0	0	4	4	0	0.6666666666666666	3	2	0.3333333333333333	5	0.3333333333333333	0.6666666666666666	0	0	0	0	0	0	0	0	0	0	0
3997	0.08606337783638227	0.048754948520626784	0.04848848673263905	0.681177305432253	None	0	0	0.3	3	0.8333333333333334	10	0.3888888888888889	0.8333333333333334	13	10	0	1	0	0.25	12	3	0.9333333333333333	14	1.0	1.0	0.45131008811510365	0.812784658896494	0.4286152109029806	0.8957876151918082	0.689381388681487	0.8702909592887454	0.8572302019435536	0.8630674393142549	1.0	0.15384615384615385	0.0
4357	0.08977400039501184	0.049149918402853335	0.04908587488509175	0.6781340440063106	None	0	0	0.3	3	0.8333333333333334	10	0.3888888888888889	0.8333333333333334	13	10	0	1	0	0.25	12	3	0.9333333333333333	14	1.0	1.0	0.45131008811510365	0.812784658896494	0.4286152109029806	0.8957876151918082	0.689381388681487	0.8702909592887454	0.8572302019435536	0.8630674393142549	1.0	0.5384615384615384	0.0
6498	0.08561182877475904	0.05078052993662544	0.050523345574099855	0.6774202367751571	None	0	0	0.3	3	0.8333333333333334	10	0.3888888888888889	0.8333333333333334	13	10	0	1	0	0.25	12	3	0.9333333333333333	14	1.0	1.0	0.45131008811510365	0.812784658896494	0.4286152109029806	0.8957876151918082	0.6121744602223653	0.8635577154751333	0.8572302019435536	0.8607515351531244	1.0	0.5384615384615384	0.0
4454	0.08610427376748907	0.04803761494905343	0.046866328213963276	0.6809505806110624	None	0	0	0.3	3	0.8333333333333334	10	0.3888888888888889	0.8333333333333334	13	10	0	1	0	0.25	12	3	0.9333333333333333	14	1.0	1.0	0.45131008811510365	0.812784658896494	0.4286152109029806	0.8957876151918082	0.689381388681487	0.8702909592887454	0.8572302019435536	0.8630674393142549	1.0	0.5384615384615384	0.0
3059	0.14208223266270792	0.010633831411768418	0.010399178321419289	0.7565231653879131	None	0	0	0.08333333333333333	1	1.0	16	1.0	1.0	17	16	0	1	0	0.05555555555555555	18	1	1.2	18	0.3333333333333333	0	0.45131008811510365	0.8172360947480916	0.6309746194860484	0.8663828266044863	0.7327963159978906	0.8431857982408412	0.8572302019435536	0.8433104713720153	1.0	0.5294117647058824	0.0
3649	0.07376424900736893	0.03960425411630866	0.03528344193454464	0.6785611247283405	None	0	0	0.2222222222222222	2	0.9090909090909091	10	0.5416666666666666	0.9090909090909091	12	10	0	2	0	0.16666666666666666	12	2	0.8666666666666667	13	1.0	0	0.45131008811510365	0.8217173832450715	0.5245014041430637	0.8962163519570784	0.5803700212947	0.8589011414751879	0.8554851468062835	0.8617654188946672	0.5416666666666666	0.5833333333333334	0.0
6184	0.08650401243139143	0.0520019055885687	0.05105547585309496	0.6762046652382857	None	0	0	0.3	3	0.8333333333333334	10	0.3888888888888889	0.8333333333333334	13	10	0	1	0	0.25	12	3	0.9333333333333333	14	1.0	1.0	0.45131008811510365	0.812784658896494	0.4286152109029806	0.8957876151918082	0.6121744602223653	0.8635577154751333	0.8572302019435536	0.8607515351531244	1.0	0.15384615384615385	0.0
4151	0.08550772235505101	0.05077089889273014	0.0505904845849219	0.6751749802767901	None	0	0	0.3	3	0.8333333333333334	10	0.3888888888888889	0.8333333333333334	13	10	0	1	0	0.25	12	3	0.9333333333333333	14	1.0	1.0	0.45131008811510365	0.812784658896494	0.4286152109029806	0.8957876151918082	0.6121744602223653	0.8635577154751333	0.8572302019435536	0.8607515351531244	1.0	0.5384615384615384	0.0
426	None	None	None	None	None	0	0	0.2727272727272727	3	0.8571428571428571	12	0.5333333333333333	0.8571428571428571	15	12	0	0	0	0.13333333333333333	15	2	1.0666666666666667	16	0.0	0.2857142857142857	0.8490633334365132	0.9160043499254332	0.25332102785735855	0.9488070268676622	0.7461633372717086	0.8989095462350557	0.9558462116345584	0.9240021014840355	0	0	0.0
777	None	None	None	None	None	0.6666666666666666	2	0.875	7	0.2	2	0.75	0	0	0	11	0	0	1.0	4	4	0.8	12	0.0	0.75	0	0	0	0	0	0	0	0	0	0	0
2506	None	None	None	None	None	0	0	0.42857142857142855	3	0.75	6	0.5555555555555556	0.75	9	6	0	1	0	0.2222222222222222	9	2	0.6666666666666666	10	1.0	0.25	0.46816065104987503	0.5658681896136648	0.8203058555706072	0.831161442355054	0.44609485173986785	0.671012746183895	0.8537224017784029	0.7020797266039431	1.0	0.3333333333333333	0.0
5842	0.0870934800958244	0.050583866508308845	0.05052819642150236	0.6816894424412667	None	0	0	0.3	3	0.8333333333333334	10	0.3888888888888889	0.8333333333333334	13	10	0	1	0	0.25	12	3	0.9333333333333333	14	1.0	1.0	0.45131008811510365	0.812784658896494	0.4286152109029806	0.8957876151918082	0.6121744602223653	0.8635577154751333	0.8572302019435536	0.8607515351531244	1.0	0.5384615384615384	0.0
5179	0.0777832966397505	0.031702510166866774	-0.02428681141370684	0.8273858907588829	None	0	0	0.3	3	0.8333333333333334	10	0.3888888888888889	0.8333333333333334	13	10	0	1	0	0.25	12	3	0.9333333333333333	14	1.0	1.0	0.42396793329787374	0.7807316796065786	0.4286152109029806	0.9112959911220513	0.8138160843126695	0.7803873909943119	0.8927086233361606	0.8351361034732779	1.0	0.5384615384615384	0.0
3063	0.07541765547391345	0.03665631002331239	0.03629526886507602	0.6925251575345958	None	0	0	0.2222222222222222	2	0.9090909090909091	10	0.5416666666666666	0.9090909090909091	12	10	0	2	0	0.16666666666666666	12	2	0.8666666666666667	13	1.0	0	0.45131008811510365	0.8217173832450715	0.5245014041430637	0.8962163519570784	0.5586625576364982	0.8682462477947601	0.8554851468062835	0.8648861597499177	0.5416666666666666	0.5833333333333334	0.0
2197	None	None	None	None	None	0	0	0.6666666666666666	2	0.5	1	1.0	0	1	0	2	2	0	1.0	2	2	0.26666666666666666	4	0.2857142857142857	0	0	0	0	0	0	0	0	0	0	0	0
4314	0.09085324466857118	0.04911176795831501	0.04860121916599357	0.6820413522797095	None	0	0	0.3	3	0.8333333333333334	10	0.3888888888888889	0.8333333333333334	13	10	0	1	0	0.25	12	3	0.9333333333333333	14	1.0	1.0	0.45131008811510365	0.812784658896494	0.4286152109029806	0.8957876151918082	0.689381388681487	0.8702909592887454	0.8572302019435536	0.8630674393142549	1.0	0.46153846153846156	0.0
3729	0.07195186037884602	0.04319552026015571	0.043195089184785575	0.6784998475789807	None	0	0	0.2222222222222222	2	0.9090909090909091	10	0.5416666666666666	0.9090909090909091	12	10	0	2	0	0.16666666666666666	12	2	0.8666666666666667	13	1.0	0	0.45131008811510365	0.8217173832450715	0.623425347676181	0.8877938076421633	0.5586625576364982	0.8682462477947601	0.8554851468062835	0.8614424924282659	0.5416666666666666	0.16666666666666666	0.0
6438	0.09128539778329049	0.05205032831117455	0.052033413288186774	0.6775324273100871	None	0	0	0.3	3	0.8333333333333334	10	0.3888888888888889	0.8333333333333334	13	10	0	1	0	0.25	12	3	0.9333333333333333	14	1.0	1.0	0.45131008811510365	0.8345269932110231	0.4286152109029806	0.8957876151918082	0.689381388681487	0.8702909592887454	0.8572302019435536	0.8688643114520562	1.0	0.46153846153846156	0.0
3144	0.03930659295755532	0.016574959558320782	0.00781826518028137	0.6629268761840335	None	0	0	0.16666666666666666	1	1.0	6	1.0	1.0	7	6	0	1	0	0.125	8	1	0.5333333333333333	8	0.3333333333333333	0	0.45201188361226324	0.6082994022327276	0.8203058555706072	0.8953986080323992	0.44609485173986785	0.6944173420854389	0.8537224017784029	0.7569527191995813	1.0	0.5714285714285714	0.0
1078	None	None	None	None	None	1.0	1	0.8	4	0.4	2	0.4375	0	1	0	5	0	0	1.0	4	4	0.4666666666666667	7	0.0	0.6666666666666666	0	0	0	0	0	0	0	0	0	0	0
5961	0.08508330637668657	0.05492941640582826	0.04558101970914408	0.6841848339804941	None	0	0	0.3	3	0.8333333333333334	10	0.3888888888888889	0.8333333333333334	13	10	0	1	0	0.25	12	3	0.9333333333333333	14	1.0	1.0	0.45131008811510365	0.812784658896494	0.4286152109029806	0.8957876151918082	0.6121744602223653	0.8635577154751333	0.8572302019435536	0.8607515351531244	1.0	0.5384615384615384	0.0
3328	0.07603856228173102	0.03094348800170382	0.030924701236678606	0.699194420826093	None	0	0	0.2222222222222222	2	0.9090909090909091	10	0.5416666666666666	0.9090909090909091	12	10	0	2	0	0.16666666666666666	12	2	0.8666666666666667	13	1.0	0	0.45131008811510365	0.8217173832450715	0.5297949151945145	0.8994250981633047	0.5586625576364982	0.8597601521339006	0.8520036895300703	0.8634281234284585	0.5416666666666666	0.5833333333333334	0.0
2720	0.0013268826829643686	0.00037006037077235994	0.0003357731974293417	0.9864881736696658	None	0	0	0.25	1	1.0	3	0.5555555555555556	0.3333333333333333	2	1	2	1	0	1.0	3	3	0.3333333333333333	5	0.14285714285714285	0	0.9153132611251553	0.6999095931737419	0.3325655637700635	0.7883199898034617	0.4754961137616888	0.9353546691227173	0.9343753402704703	0.8335828083583505	1.0	0.5	0.0
2091	None	None	None	None	None	0	0	0	0	0	0	1.0	0	0	0	0	0	0	1.0	1	1	0.06666666666666667	1	0.0	0	0	0	0	0	0	0	0	0	0	0	0
6554	0.08705075010918942	0.05272476522828517	0.05014129787186957	0.6873683224831385	None	0	0	0.3	3	0.8333333333333334	10	0.3888888888888889	0.8333333333333334	13	10	0	1	0	0.25	12	3	0.9333333333333333	14	1.0	1.0	0.45131008811510365	0.8345269932110231	0.4286152109029806	0.8957876151918082	0.689381388681487	0.8702909592887454	0.8572302019435536	0.8688643114520562	1.0	0.07692307692307693	0.0
2960	0.10643272541666511	0.023596390096009563	0.02264970112172984	0.7317758649353019	None	0	0	0.16666666666666666	2	0.9333333333333333	14	0.53125	0.9333333333333333	16	14	0	2	0	0.125	16	2	1.1333333333333333	17	1.0	0	0.45131008811510365	0.821337183689571	0.6309746194860484	0.8656133909889677	0.7327963159978906	0.8424510199649834	0.8572302019435536	0.8439930067710383	0.53125	0.4375	0.0
3982	0.07283986008375924	0.04458055007782943	0.04411838320072662	0.675812326184754	None	0	0	0.2222222222222222	2	0.9090909090909091	10	0.5416666666666666	0.9090909090909091	12	10	0	2	0	0.16666666666666666	12	2	0.8666666666666667	13	1.0	0	0.45131008811510365	0.8217173832450715	0.623425347676181	0.8877938076421633	0.5803700212947	0.8589011414751879	0.8554851468062835	0.8582552482508048	0.5416666666666666	0.16666666666666666	0.0
840	None	None	None	None	None	0	0	0.16666666666666666	1	1.0	6	1.0	1.0	7	6	0	0	0	0.125	8	1	0.5333333333333333	8	0.0	0	0.5152783298743022	0.8753820889025874	0.6590357454168211	0.893066429691453	0.7949163187368922	0.9398900985189569	0.9081215566410273	0.9066851969681945	0	0	0.0
5107	0.08745046233496491	0.050901116617160735	0.050800575782263976	0.6825574225952131	None	0	0	0.3	3	0.8333333333333334	10	0.3888888888888889	0.8333333333333334	13	10	0	1	0	0.25	12	3	0.9333333333333333	14	1.0	1.0	0.45131008811510365	0.812784658896494	0.4286152109029806	0.8957876151918082	0.6121744602223653	0.8635577154751333	0.8572302019435536	0.8607515351531244	1.0	0.5384615384615384	0.0
7190	0.08992131432946479	0.05658429585058611	0.047724735278114376	0.6845080689156259	None	0	0	0.3	3	0.8333333333333334	10	0.3888888888888889	0.8333333333333334	13	10	0	1	0	0.25	12	3	0.9333333333333333	14	1.0	1.0	0.45131008811510365	0.8345269932110231	0.4286152109029806	0.8957876151918082	0.689381388681487	0.8618262573368534	0.8572302019435536	0.8660671306698235	1.0	0.07692307692307693	0.0
6148	0.08749351353715724	0.04958918243011335	0.04934541266767165	0.679285746300947	None	0	0	0.3	3	0.8333333333333334	10	0.3888888888888889	0.8333333333333334	13	10	0	1	0	0.25	12	3	0.9333333333333333	14	1.0	1.0	0.45131008811510365	0.812784658896494	0.4286152109029806	0.8957876151918082	0.6121744602223653	0.8635577154751333	0.8572302019435536	0.8607515351531244	1.0	0.5384615384615384	0.0
3910	0.07516578851610958	0.03851615820431998	0.038404672251924184	0.6915735628777883	None	0	0	0.2222222222222222	2	0.9090909090909091	10	0.5416666666666666	0.9090909090909091	12	10	0	2	0	0.16666666666666666	12	2	0.8666666666666667	13	1.0	0	0.45131008811510365	0.8217173832450715	0.5245014041430637	0.8962163519570784	0.5586625576364982	0.8682462477947601	0.8554851468062835	0.8648861597499177	0.5416666666666666	0.5833333333333334	0.0
780	None	None	None	None	None	0	0	0.3333333333333333	4	0.6875	11	0.4	0.625	14	10	3	0	0	0.2	3	15	1.2	18	0.0	0	0.7383720105936609	0.9052166214436007	0.6315761740343524	0.9130060129171426	0.484574038699082	0.9387771412432951	0.8704239592191289	0.9202572230290386	0	0	0.0
3980	0.0673722846320726	0.033068658644731325	0.02856589544115199	0.646828117814221	None	0	0	0.2222222222222222	2	0.9090909090909091	10	0.5416666666666666	0.9090909090909091	12	10	0	2	0	0.16666666666666666	12	2	0.8666666666666667	13	1.0	0	0.45131008811510365	0.8272595028618562	0.5768093562275374	0.8837801787251977	0.5586625576364982	0.8682462477947601	0.8554551903680553	0.86138778133885	0.5416666666666666	0.25	0.0
1753	None	None	None	None	None	0	0	0.6	3	0.4	2	0.5833333333333334	0.2	2	1	4	2	0	0.3333333333333333	6	2	0.4666666666666667	7	0.18181818181818182	0.6666666666666666	0.4692023866762762	0.6131943190445109	0.6897080149192106	0.5760851072593475	0.6890155975404483	0.5953277568156419	0.738530942638223	0.5949593351368367	0.75	1.0	0.0
1779	None	None	None	None	None	0	0	0.5	2	0.75	3	1.0	0.25	3	1	2	2	0	0.6666666666666666	3	2	0.4	6	0.3333333333333333	1.0	0.4053653140208057	0.94284498745948	0.5442122831213303	0.9276339797447868	0.9787278063812638	0.5250485340820942	0.9199952208591777	0.8603385167810946	0.6666666666666666	0.6666666666666666	0.0
2063	None	None	None	None	None	0	0	0.4	2	0.6	3	0.4375	0.6	4	3	2	0	0	1.0	4	4	0.4666666666666667	7	0.0	0	0.7360605038426481	0.8214178257122917	0.23969375161372747	0.9355312936008411	0.7822347125827933	0.6095736623223484	0.9177193699982978	0.8247421871466399	0	0	0.0
3098	0.0008790144229190472	9.381148744540115e-05	3.6834098910375475e-05	0.9824555468981279	None	0	0	0.5	3	0.5	3	0.5	0.16666666666666666	2	1	5	1	0	1.0	4	4	0.5333333333333333	8	0.07692307692307693	0	0.7121612239447204	0.5463692670799726	0.5007631706033078	0.6518135568969663	0.3846927606385589	0.663050223887758	0.8078019686017263	0.6216716588226993	1.0	0.5	0.0
916	None	None	None	None	None	0	0	0.75	3	0.25	1	1.0	0	1	0	4	4	0	0.6666666666666666	3	2	0.4	6	0.36363636363636365	1.0	0	0	0	0	0	0	0	0	0	0	0
3437	0.04681269475577535	0.009734425483360473	0.008334974859846384	0.6474645026396857	None	0	0	0.125	1	1.0	9	1.0	1.0	10	9	0	0	0	0.09090909090909091	11	1	0.7333333333333333	11	0.0	0	0.32458260536042094	0.7025216134003811	0.48795217597304424	0.9098631125931599	0.6208799054520894	0.8696593841847226	0.8934382963826357	0.8441912685802904	0	0	0.0
4634	0.05655221120106774	0.009630184278240623	-0.009133057126468785	0.7855110438502444	None	0	0	0.3	3	0.8333333333333334	10	0.5384615384615384	0.8333333333333334	13	10	0	0	0	0.15384615384615385	13	2	0.9333333333333333	14	0.0	0.16666666666666666	0.3480475878603639	0.7756622729940884	0.6309746194860484	0.902000314003038	0.6555893875387688	0.8620310883541101	0.8841701975582579	0.8537298278472757	0	0	0.0
3760	0.0823532770570583	0.018052112809630875	0.016332501649430318	0.6911723805750092	None	0	0	0.1111111111111111	1	1.0	11	1.0	1.0	12	11	0	1	0	0.07692307692307693	13	1	0.8666666666666667	13	0.3333333333333333	0	0.45131008811510365	0.8080912845291968	0.418028188800079	0.9159630242454605	0.4688900340872128	0.8744932427867136	0.8554851468062835	0.8724228665374804	1.0	0.5833333333333334	0.0
3411	0.08484028430086918	0.037285436553778854	0.036396504006255666	0.7148803488969916	None	0	0	0.1111111111111111	1	1.0	11	1.0	1.0	12	11	0	1	0	0.07692307692307693	13	1	0.8666666666666667	13	0.3333333333333333	0	0.45131008811510365	0.7929740940960593	0.418028188800079	0.9159630242454605	0.4688900340872128	0.8746635199646523	0.8537224017784029	0.8689265799981764	1.0	0.5833333333333334	0.0
3022	0.08227546823808429	0.012450429595806901	0.012352452739481948	0.7048916972243829	None	0	0	0.07692307692307693	1	1.0	17	0.19	0.8823529411764706	16	15	2	1	0	1.0	10	10	1.2666666666666666	19	0.14285714285714285	0	0.45131008811510365	0.822051113548263	0.6309746194860484	0.8782965646608814	0.7327963159978906	0.8454117834091377	0.8572302019435536	0.8500832405281163	1.0	0.5	0.0
2857	0.0011021715492360465	0.0002586701629403651	1.401294389297391e-06	0.997433154796171	None	0	0	1.0	2	0.0	0	1.0	0	1	0	1	2	0	0.3333333333333333	3	1	0.2	3	0.4	1.0	0	0	0	0	0	0	0	0	0	0	0
687	None	None	None	None	None	0	0	0.7142857142857143	5	0.125	1	0.6666666666666666	0.125	3	1	6	0	0	0.6	3	5	0.6666666666666666	10	0.0	0.5714285714285714	0.5078500408984844	0.8733527802483603	0.5634652179035464	0.9055233785507414	0.3459084281839434	0.8364908432428874	0.8774976426564994	0.8744781145459283	0	0	0.0
472	None	None	None	None	None	0	0	0.5	3	0.5	3	0.8	0.16666666666666666	2	1	5	3	0	0.4	5	2	0.5333333333333333	8	0.23076923076923078	0.3333333333333333	0.766504505686981	0.8396911238710923	0.40342326558954006	0.9509424642898475	0.7943407999477066	0.5688273339535748	0.8974659941595999	0.8365099907710135	1.0	1.0	0.05166649656019354
452	None	None	None	None	None	0	0	0.8	4	0.2	1	0.875	0	2	0	4	0	0	0.5	4	2	0.4666666666666667	7	0.0	0.8	0	0	0	0	0	0	0	0	0	0	0
2126	None	None	None	None	None	0	0	0.25	1	1.0	3	0.8333333333333334	0.3333333333333333	1	1	3	1	0	0.6666666666666666	3	2	0.3333333333333333	5	0.1	0	0.1766519024840739	0.5	0.13787205696500854	0.5	0.5233826810479946	0.5	0.8498156113742206	0.5	1.0	1.0	0.0
2623	0.07173780557041255	0.008391506720516983	-0.0016071034431884943	0.6461209673422006	None	0	0	0.1	1	1.0	12	0.28	0.8333333333333334	11	10	2	2	0	0.5	10	5	0.9333333333333333	14	0.2857142857142857	0	0.4053653140208057	0.6316518444278275	0.5971358597877056	0.9157484383414574	0.9787278063812638	0.8855743955945964	0.903965508996032	0.8398598051254357	0.5454545454545454	0.36363636363636365	0.0
5821	0.08759464892497586	0.051516878595481916	0.051386254984227386	0.6800805292918518	None	0	0	0.3	3	0.8333333333333334	10	0.3888888888888889	0.8333333333333334	13	10	0	1	0	0.25	12	3	0.9333333333333333	14	1.0	1.0	0.45131008811510365	0.812784658896494	0.4286152109029806	0.8957876151918082	0.6121744602223653	0.8635577154751333	0.8572302019435536	0.8607515351531244	1.0	0.5384615384615384	0.0
3920	0.07314294099043389	0.04554212478400737	0.04514819448960799	0.6796472509170969	None	0	0	0.2222222222222222	2	0.9090909090909091	10	0.5416666666666666	0.9090909090909091	12	10	0	2	0	0.16666666666666666	12	2	0.8666666666666667	13	1.0	0	0.45131008811510365	0.8217173832450715	0.623425347676181	0.8877938076421633	0.5586625576364982	0.8682462477947601	0.8554851468062835	0.8614424924282659	0.5416666666666666	0.16666666666666666	0.0
4892	0.021111415202239806	0.0025105132188889354	0.0023261011057839325	0.9879760457413961	None	0	0	0.5	3	0.7142857142857143	5	0.42857142857142855	0.7142857142857143	8	5	0	1	0	0.42857142857142855	7	3	0.6	9	1.0	1.0	0.42784510561516065	0.8187313294370652	0.418028188800079	0.7539944360757276	0.8138160843126695	0.7792217090315494	0.8572302019435536	0.7852140459566981	1.0	0.25	0.0
4501	0.08736871379487184	0.05076095560430428	0.05056126646038364	0.6766083394010922	None	0	0	0.3	3	0.8333333333333334	10	0.3888888888888889	0.8333333333333334	13	10	0	1	0	0.25	12	3	0.9333333333333333	14	1.0	1.0	0.45131008811510365	0.812784658896494	0.4286152109029806	0.8957876151918082	0.689381388681487	0.8702909592887454	0.8572302019435536	0.8630674393142549	1.0	0.5384615384615384	0.0
1439	None	None	None	None	None	1.0	1	1.0	4	0.25	1	0.5	0	3	0	2	1	0	0.75	3	4	0.4	6	0.2	1.0	0	0	0	0	0	0	0	0	0	0	0
4351	0.08538810866664359	0.050711015634332536	0.050421613058000615	0.6727345117810846	None	0	0	0.3	3	0.8333333333333334	10	0.3888888888888889	0.8333333333333334	13	10	0	1	0	0.25	12	3	0.9333333333333333	14	1.0	1.0	0.45131008811510365	0.812784658896494	0.4286152109029806	0.8957876151918082	0.6121744602223653	0.8635577154751333	0.8572302019435536	0.8607515351531244	1.0	0.5384615384615384	0.0
2593	9.001376752313453e-07	2.464174353051614e-08	6.8379160796371835e-09	0.9999948057132912	None	0	0	0.4	2	0.8	4	0.7777777777777778	0	1	0	5	0	0	1.0	3	3	0.4666666666666667	7	0.0	0.5	0	0	0	0	0	0	0	0	0	0	0
3571	0.07200406418666051	0.03939067231383702	0.03849640422577279	0.682564527172903	None	0	0	0.2222222222222222	2	0.9090909090909091	10	0.5416666666666666	0.9090909090909091	12	10	0	2	0	0.16666666666666666	12	2	0.8666666666666667	13	1.0	0	0.45131008811510365	0.8217173832450715	0.5245014041430637	0.8962163519570784	0.5586625576364982	0.8682462477947601	0.8554851468062835	0.8648861597499177	0.5416666666666666	0.5833333333333334	0.0
3372	0.04018257203833949	0.014951688473713892	0.007366590347101603	0.6622329209172633	None	0	0	0.16666666666666666	1	1.0	6	1.0	1.0	7	6	0	1	0	0.125	8	1	0.5333333333333333	8	0.3333333333333333	0	0.45201188361226324	0.6082994022327276	0.8203058555706072	0.8953986080323992	0.44609485173986785	0.7247582139882542	0.8537224017784029	0.7658737030594283	1.0	0.5714285714285714	0.0
1577	None	None	None	None	None	0	0	0.14285714285714285	1	1.0	8	0.5555555555555556	0.75	7	6	2	3	0	0.5	6	3	0.6666666666666666	10	0.42857142857142855	0.5	0.4053653140208057	0.684024930723102	0.7421388621326288	0.9163125165905963	0.9787278063812638	0.9426837071727576	0.9131425200896027	0.8795930037479014	0.14285714285714285	0.42857142857142855	0.0
2241	None	None	None	None	None	0	0	0.6666666666666666	4	0.16666666666666666	1	0.8888888888888888	0	2	0	5	0	0	1.0	3	3	0.5333333333333333	8	0.0	0.8	0	0	0	0	0	0	0	0	0	0	0
5624	0.0883556850451623	0.05211306169078382	0.052109298863946406	0.6724486911591729	None	0	0	0.3	3	0.8333333333333334	10	0.3888888888888889	0.8333333333333334	13	10	0	1	0	0.25	12	3	0.9333333333333333	14	1.0	1.0	0.45131008811510365	0.812784658896494	0.4286152109029806	0.8957876151918082	0.6121744602223653	0.8635577154751333	0.8572302019435536	0.8607515351531244	1.0	0.5384615384615384	0.0
6133	0.08988782349020727	0.05312563577305168	0.05311570379898332	0.6774254819435912	None	0	0	0.3	3	0.8333333333333334	10	0.3888888888888889	0.8333333333333334	13	10	0	1	0	0.25	12	3	0.9333333333333333	14	1.0	1.0	0.45131008811510365	0.812784658896494	0.4286152109029806	0.8957876151918082	0.6121744602223653	0.8635577154751333	0.8572302019435536	0.8607515351531244	1.0	0.15384615384615385	0.0
6609	0.08825614399386905	0.057205428726690835	0.05415925290963188	0.680885104824688	None	0	0	0.3	3	0.8333333333333334	10	0.3888888888888889	0.8333333333333334	13	10	0	1	0	0.25	12	3	0.9333333333333333	14	1.0	1.0	0.45131008811510365	0.8345269932110231	0.4286152109029806	0.8957876151918082	0.689381388681487	0.8702909592887454	0.8572302019435536	0.8688643114520562	1.0	0.07692307692307693	0.0
350	None	None	None	None	None	1.0	1	0.8	4	0.4	2	0.4666666666666667	0.4	4	2	2	2	0	0.6	5	3	0.4666666666666667	7	0.3333333333333333	1.0	0.6431689978755142	0.9638782336973847	0.5589430082196427	0.9328767978245726	0.7189268986728365	0.9577224700734057	0.8485545041211815	0.9531150253257905	0.625	0.5	0.0
7049	0.086413951027263	0.05660469250698545	0.052520839324769863	0.6817124922989579	None	0	0	0.3	3	0.8333333333333334	10	0.3888888888888889	0.8333333333333334	13	10	0	1	0	0.25	12	3	0.9333333333333333	14	1.0	1.0	0.45131008811510365	0.8345269932110231	0.4286152109029806	0.8957876151918082	0.689381388681487	0.8702909592887454	0.8572302019435536	0.8688643114520562	1.0	0.07692307692307693	0.0
5930	0.052603597368764334	0.012230315843417874	-0.009714169332823203	0.8130772845097745	None	0	0	0.3	3	0.8333333333333334	10	0.5384615384615384	0.8333333333333334	13	10	0	0	0	0.15384615384615385	13	2	0.9333333333333333	14	0.0	0.16666666666666666	0.3480475878603639	0.7511557874261459	0.4286152109029806	0.9055366309569114	0.689381388681487	0.8655200264300077	0.8841701975582579	0.8509839116402679	0	0	0.0
6875	0.08896117083585775	0.058730931801548855	0.052486003421931	0.6815569046910217	None	0	0	0.3	3	0.8333333333333334	10	0.3888888888888889	0.8333333333333334	13	10	0	1	0	0.25	12	3	0.9333333333333333	14	1.0	1.0	0.45131008811510365	0.8345269932110231	0.4286152109029806	0.8957876151918082	0.689381388681487	0.8702909592887454	0.8572302019435536	0.8688643114520562	1.0	0.07692307692307693	0.0
1773	None	None	None	None	None	0	0	0.5	2	0.6666666666666666	2	0.625	0	2	0	2	0	0	0.5	4	2	0.3333333333333333	5	0.0	0	0	0	0	0	0	0	0	0	0	0	0
1372	None	None	None	None	None	0	0	0.6363636363636364	7	0.14285714285714285	2	0.5333333333333333	0	0	0	15	0	0	0.8333333333333334	5	6	1.0666666666666667	16	0.0	0.6666666666666666	0	0	0	0	0	0	0	0	0	0	0
2431	None	None	None	None	None	0	0	0.8	4	0.2	1	0.5833333333333334	0	0	0	6	1	0	0.75	4	3	0.4666666666666667	7	0.0625	0.4	0	0	0	0	0	0	0	0	0	0	0
1536	None	None	None	None	None	1.0	1	0.8	4	0.4	2	0.7777777777777778	0	1	0	5	0	0	1.0	3	3	0.4666666666666667	7	0.0	1.0	0	0	0	0	0	0	0	0	0	0	0
5009	0.08180095538975468	0.057436736958694015	0.04911183239556377	0.6800765369580664	None	0	0	0.3	3	0.8333333333333334	10	0.3888888888888889	0.8333333333333334	13	10	0	1	0	0.25	12	3	0.9333333333333333	14	1.0	1.0	0.45131008811510365	0.812784658896494	0.4286152109029806	0.8957876151918082	0.689381388681487	0.8702909592887454	0.8572302019435536	0.8630674393142549	1.0	0.5384615384615384	0.0
5862	0.08321002786390547	0.04963213080712502	0.049375907222734314	0.6753386884966814	None	0	0	0.3	3	0.8333333333333334	10	0.3888888888888889	0.8333333333333334	13	10	0	1	0	0.25	12	3	0.9333333333333333	14	1.0	1.0	0.45131008811510365	0.812784658896494	0.4286152109029806	0.8957876151918082	0.6121744602223653	0.8635577154751333	0.8572302019435536	0.8607515351531244	1.0	0.23076923076923078	0.0
1964	None	None	None	None	None	0.5	1	0.6666666666666666	4	0.2857142857142857	2	0.45	0.14285714285714285	3	1	5	0	0	0.8	4	5	0.6	9	0.0	0.4	0.49600395809275144	0.6115950261846755	0.26715109107792423	0.6215650224563946	0.5914510149454492	0.6707729523813779	0.7958859197771556	0.6350554853740823	0	0	0.0
6315	0.08888422148515225	0.052097392146649935	0.052072459863208416	0.6787026370537419	None	0	0	0.3	3	0.8333333333333334	10	0.3888888888888889	0.8333333333333334	13	10	0	1	0	0.25	12	3	0.9333333333333333	14	1.0	1.0	0.45131008811510365	0.812784658896494	0.4286152109029806	0.8957876151918082	0.6121744602223653	0.8635577154751333	0.8572302019435536	0.8607515351531244	1.0	0.15384615384615385	0.0
2112	None	None	None	None	None	0	0	0.5714285714285714	4	0.375	3	0.4166666666666667	0.25	3	2	6	0	0	0.6666666666666666	6	4	0.6666666666666666	10	0.0	0.3333333333333333	0.8106399967424986	0.7580023385268703	0.17668402271403413	0.8609621134852571	0.3628688169726745	0.7276266195933814	0.9260716898634038	0.7884974655819729	0	0	0.0
5469	0.08864914842916569	0.05151965476519604	0.0509922359099843	0.6780203724566607	None	0	0	0.3	3	0.8333333333333334	10	0.3888888888888889	0.8333333333333334	13	10	0	1	0	0.25	12	3	0.9333333333333333	14	1.0	1.0	0.45131008811510365	0.812784658896494	0.4286152109029806	0.8957876151918082	0.6555893875387688	0.8618965007494036	0.8572302019435536	0.8601901621937394	1.0	0.15384615384615385	0.0
4868	0.09037514980639597	0.05093021134306738	0.050607047423178966	0.6782802167468941	None	0	0	0.3	3	0.8333333333333334	10	0.3888888888888889	0.8333333333333334	13	10	0	1	0	0.25	12	3	0.9333333333333333	14	1.0	1.0	0.45131008811510365	0.812784658896494	0.4286152109029806	0.8957876151918082	0.6121744602223653	0.8700263967029424	0.8572302019435536	0.8629751672045176	1.0	0.46153846153846156	0.0
1646	None	None	None	None	None	0	0	0.5	4	0.4444444444444444	4	0.44	0.1111111111111111	2	1	8	0	0	1.0	5	5	0.7333333333333333	11	0.0	0.2857142857142857	0.6544680458702146	0.8852068851408003	0.17668402271403413	0.5	0.44468733845504654	0.5395420272543235	0.8874654456264924	0.6756231861688315	0	0	0.0
2469	None	None	None	None	None	1.0	1	0.6	3	0.4	2	0.5833333333333334	0	1	0	5	4	0	0.75	4	3	0.4666666666666667	7	0.3076923076923077	0.5	0	0	0	0	0	0	0	0	0	0	0
6086	0.0832562425342401	0.050087189227543336	0.04953763512355892	0.6747003202698336	None	0	0	0.3	3	0.8333333333333334	10	0.3888888888888889	0.8333333333333334	13	10	0	1	0	0.25	12	3	0.9333333333333333	14	1.0	1.0	0.45131008811510365	0.812784658896494	0.4286152109029806	0.8957876151918082	0.6555893875387688	0.8618965007494036	0.8572302019435536	0.8601901621937394	1.0	0.15384615384615385	0.0
6167	0.060861305444045145	0.014866419375217719	0.013796191929308723	0.7837057019856922	None	0	0	0.25	2	0.8888888888888888	8	1.0	0.8888888888888888	10	8	0	2	0	0.09090909090909091	11	1	0.7333333333333333	11	1.0	0.2	0.4795228744117047	0.8271394974270968	0.6191670221853431	0.9083985340389936	0.4167856023314219	0.8654920889194544	0.8537224017784029	0.8706967340908798	0.55	0.1	0.0
4317	0.08929744771255067	0.049962822124510003	0.04972898261787131	0.6808128014371759	None	0	0	0.3	3	0.8333333333333334	10	0.3888888888888889	0.8333333333333334	13	10	0	1	0	0.25	12	3	0.9333333333333333	14	1.0	1.0	0.45131008811510365	0.812784658896494	0.4286152109029806	0.8957876151918082	0.6121744602223653	0.8635577154751333	0.8572302019435536	0.8607515351531244	1.0	0.5384615384615384	0.0
2779	0.01678610444602807	0.006939887696752662	0.0069395612851994625	0.6947079854975138	None	0	0	0.25	1	1.0	4	1.0	1.0	5	4	0	1	0	0.16666666666666666	6	1	0.4	6	0.3333333333333333	0	0.5077356607083057	0.8799944737920551	0.38279611862309587	0.9405043234684426	0.4056274780713346	0.822665178742796	0.8537224017784029	0.890494294556287	1.0	0.8	0.0
4328	0.08750787033844316	0.04755897679933236	0.04720779130872283	0.6843992033947187	None	0	0	0.3	3	0.8333333333333334	10	0.3888888888888889	0.8333333333333334	13	10	0	1	0	0.25	12	3	0.9333333333333333	14	1.0	1.0	0.45131008811510365	0.812784658896494	0.4286152109029806	0.8957876151918082	0.689381388681487	0.8702909592887454	0.8572302019435536	0.8630674393142549	1.0	0.5384615384615384	0.0
4462	0.08753977744745502	0.05042854538779103	0.05011108457706924	0.6825945524337645	None	0	0	0.3	3	0.8333333333333334	10	0.3888888888888889	0.8333333333333334	13	10	0	1	0	0.25	12	3	0.9333333333333333	14	1.0	1.0	0.45131008811510365	0.812784658896494	0.4286152109029806	0.8957876151918082	0.6121744602223653	0.8635577154751333	0.8572302019435536	0.8607515351531244	1.0	0.5384615384615384	0.0
1347	None	None	None	None	None	0.5	1	0.6666666666666666	4	0.2857142857142857	2	0.5625	0.14285714285714285	3	1	5	1	0	1.0	4	4	0.6	9	0.08333333333333333	0.4	0.6636959244811889	0.8724183330418449	0.4079875039853576	0.7278610157634416	0.5098363415829164	0.9402337628808505	0.874379062132123	0.8684510731175297	1.0	0.3333333333333333	0.0
744	None	None	None	None	None	0	0	0.3333333333333333	4	0.6875	11	0.4	0.625	14	10	3	0	0	0.2	3	15	1.2	18	0.0	0	0.7383720105936609	0.9052166214436007	0.6315761740343524	0.9130060129171426	0.484574038699082	0.9387771412432951	0.8704239592191289	0.9202572230290386	0	0	0.0
761	None	None	None	None	None	0	0	0.6	3	0.6	3	0.5833333333333334	0.6	3	3	3	0	0	0.3333333333333333	6	2	0.4666666666666667	7	0.0	0.4	0.39038255509056413	0.9472529489586606	0.40768987510792537	0.9584367406723672	0.9063557370253841	0.9157040083827723	0.9394211336196535	0.94288269324455	0	0	0.0
6819	0.08965582107661153	0.05191444446573004	0.051873285086816004	0.6677961807524506	None	0	0	0.3	3	0.8333333333333334	10	0.3888888888888889	0.8333333333333334	13	10	0	1	0	0.25	12	3	0.9333333333333333	14	1.0	1.0	0.45131008811510365	0.8138398619948312	0.4286152109029806	0.8957876151918082	0.689381388681487	0.8702909592887454	0.8572302019435536	0.8633409843197822	1.0	0.07692307692307693	0.0
1860	None	None	None	None	None	0	0	0.6	3	0.6	3	0.5833333333333334	0.4	5	2	1	2	0	0.3333333333333333	6	2	0.4666666666666667	7	0.6666666666666666	0.8	0.6978934351763088	0.8756829335776939	0.8840071653391106	0.7457682350346301	0.491558607608952	0.9430979712499014	0.8613021972841622	0.8749433356517372	0.6	0.2	0.0
1053	None	None	None	None	None	0	0	0.14285714285714285	2	0.8888888888888888	16	0.3333333333333333	0.3333333333333333	8	6	11	0	0	0.6	6	10	1.3333333333333333	20	0.0	0.16666666666666666	0.5729108454043927	0.862355806505975	0.6590357454168211	0.8362149177513981	0.7276190617700091	0.6915747641170349	0.7878863603249168	0.8060073759898709	0	0	0.0
2790	0.01878183548224198	0.002786421742849718	-0.0027773282551985176	0.9775817391972499	None	0	0	0.14285714285714285	1	1.0	8	0.5555555555555556	0.75	7	6	2	3	0	0.5	6	3	0.6666666666666666	10	0.42857142857142855	0.5	0.485242931117387	0.8979639704429576	0.6983343326851801	0.9530157612656933	0.901520877922142	0.9302042641227474	0.8986790299198638	0.93031154311257	0.2857142857142857	0.2857142857142857	0.0
7137	0.08604397645885045	0.05412773888653775	0.04950846184384425	0.6851811998532156	None	0	0	0.3	3	0.8333333333333334	10	0.3888888888888889	0.8333333333333334	13	10	0	1	0	0.25	12	3	0.9333333333333333	14	1.0	1.0	0.45131008811510365	0.8345269932110231	0.4286152109029806	0.8957876151918082	0.689381388681487	0.8702909592887454	0.8572302019435536	0.8688643114520562	1.0	0.07692307692307693	0.0
2466	None	None	None	None	None	0	0	0.2857142857142857	2	0.75	6	0.625	0.25	2	2	7	0	0	1.0	4	4	0.6666666666666666	10	0.0	0.5	0.29344818729052846	0.6714187242057834	0.5437284733242657	0.9407980387804878	0.5063662337566145	0.693972235753156	0.8612584612313969	0.8073755102875786	0	0	0.0
3507	0.07320591799589052	0.04077930725644839	0.0407289246096871	0.687379185851559	None	0	0	0.2222222222222222	2	0.9090909090909091	10	0.5416666666666666	0.9090909090909091	12	10	0	2	0	0.16666666666666666	12	2	0.8666666666666667	13	1.0	0	0.45131008811510365	0.8217173832450715	0.623425347676181	0.8877938076421633	0.5586625576364982	0.8682462477947601	0.8554851468062835	0.8614424924282659	0.5416666666666666	0.16666666666666666	0.0
3028	None	None	None	None	None	0	0	0.4166666666666667	5	0.4666666666666667	7	0.6071428571428571	0.4	9	6	7	2	0	0.5714285714285714	4	7	1.1333333333333333	17	0.13333333333333333	0	0.5077356607083057	0.8537857034561378	0.3983379897803933	0.957070628866917	0.7319763821538846	0.8081441791024123	0.8739252468339415	0.8911273077667812	0.5555555555555556	0.2222222222222222	0.0
4223	0.0868889088764081	0.028091379365154205	-0.012929673230314943	0.6842051276111536	None	0	0	0.1111111111111111	1	1.0	11	1.0	1.0	12	11	0	0	0	0.07692307692307693	13	1	0.8666666666666667	13	0.0	0	0.3480475878603639	0.720270570861294	0.44623124599147224	0.9071644666856796	0.6358694860956199	0.8702611034245721	0.883531852848388	0.8467743513202406	0	0	0.0
3735	0.07188425207319048	0.04030472711602804	0.04026961845584631	0.6842259496994625	None	0	0	0.2222222222222222	2	0.9090909090909091	10	0.5416666666666666	0.9090909090909091	12	10	0	2	0	0.16666666666666666	12	2	0.8666666666666667	13	1.0	0	0.45131008811510365	0.8217173832450715	0.623425347676181	0.8877938076421633	0.5803700212947	0.8589011414751879	0.8554851468062835	0.8582552482508048	0.5416666666666666	0.16666666666666666	0.0
4972	0.08677330009985511	0.05368908924706404	0.05129685794995035	0.6830945762668201	None	0	0	0.3333333333333333	3	0.8181818181818182	9	0.3939393939393939	0.8181818181818182	12	9	0	1	0	0.2727272727272727	11	3	0.8666666666666667	13	1.0	1.0	0.45131008811510365	0.8163738901843403	0.4233216998515298	0.8919754830665432	0.6724853881101279	0.8603654323262442	0.8572302019435536	0.8590142330457718	1.0	0.5	0.0
7509	0.0897760179772898	0.05811579167859095	0.05620952758386105	0.6735734962568948	None	0	0	0.3	3	0.8333333333333334	10	0.3888888888888889	0.8333333333333334	13	10	0	1	0	0.25	12	3	0.9333333333333333	14	1.0	1.0	0.45131008811510365	0.8345269932110231	0.4286152109029806	0.8957876151918082	0.689381388681487	0.8702909592887454	0.8572302019435536	0.8688643114520562	1.0	0.07692307692307693	0.0
2684	0.015537852439193785	0.0005375899160612538	-0.0004686668007414427	0.9966627785848468	None	0	0	0.2	1	1.0	5	0.5833333333333334	0.8	5	4	1	3	0	0.3333333333333333	6	2	0.4666666666666667	7	0.6	0	0.485242931117387	0.918837767138518	0.7203802844216002	0.9292925459624164	0.9787278063812638	0.898227437183297	0.9131425200896027	0.9163230148458077	0.2	0.4	0.0
3314	0.07196495147205068	0.04044848898482838	0.04009822996006909	0.6830573533638173	None	0	0	0.2222222222222222	2	0.9090909090909091	10	0.5416666666666666	0.9090909090909091	12	10	0	2	0	0.16666666666666666	12	2	0.8666666666666667	13	1.0	0	0.45131008811510365	0.8217173832450715	0.5245014041430637	0.8962163519570784	0.5586625576364982	0.8682462477947601	0.8554851468062835	0.8648861597499177	0.5416666666666666	0.5833333333333334	0.0
7186	0.056142964094320416	0.013034615367531548	0.0034553164571282705	0.5856018930575985	None	0	0	0.3333333333333333	3	0.8181818181818182	9	0.3939393939393939	0.8181818181818182	12	9	0	1	0	0.2727272727272727	11	3	0.8666666666666667	13	1.0	1.0	0.45131008811510365	0.8421952434912988	0.5297949151945145	0.8994250981633047	0.5586625576364982	0.8682462477947601	0.8554851468062835	0.8718052741727943	1.0	0.08333333333333333	0.0
3109	0.13078802942651047	0.02879076117234204	0.018241662773484543	0.7580166280319585	None	0	0	0.08333333333333333	1	1.0	16	1.0	1.0	17	16	0	1	0	0.05555555555555555	18	1	1.2	18	0.3333333333333333	0	0.45131008811510365	0.8095571162590726	0.6309746194860484	0.8725541688035101	0.7327963159978906	0.8460530310998281	0.8572302019435536	0.8444363062889402	1.0	0.11764705882352941	0.0
933	None	None	None	None	None	0	0	0.5	3	0.42857142857142855	3	0.5625	0.14285714285714285	1	1	7	0	0	1.0	4	4	0.6	9	0.0	0.6666666666666666	1.0	0.5	0.22199290552788842	0.5	1.0	0.5	0.9750972899434532	0.5	0	0	0.0
2031	None	None	None	None	None	0	0	0.3333333333333333	3	0.6363636363636364	7	0.43333333333333335	0.6363636363636364	8	7	4	0	0	0.3	3	10	0.8666666666666667	13	0.0	0.6666666666666666	0.1499199644010933	0.8566311232555402	0.36773456145854955	0.9069176471282767	0.22914521971603485	0.6733441277305842	0.7344136309016257	0.8314353636596359	0	0	0.0
2522	None	None	None	None	None	0	0	0.16666666666666666	1	1.0	7	1.0	0.14285714285714285	1	1	7	0	0	1.0	3	3	0.6	9	0.0	1.0	0.5129475558937634	0.5	0.9009570891342337	0.5	0.8221638026263932	0.5	0.8421832200719831	0.5	0	0	0.0
1423	None	None	None	None	None	0	0	1.0	1	0	0	1.0	0	0	0	1	1	0	0.5	2	1	0.13333333333333333	2	0.16666666666666666	0	0	0	0	0	0	0	0	0	0	0	0
1561	None	None	None	None	None	0	0	0	0	0	0	1.0	0	0	0	0	2	0	1.0	1	1	0.06666666666666667	1	0.5	0	0	0	0	0	0	0	0	0	0	0	0
5220	0.08775554705301856	0.050640832868413435	0.050014400099719414	0.6789995539541934	None	0	0	0.3	3	0.8333333333333334	10	0.3888888888888889	0.8333333333333334	13	10	0	1	0	0.25	12	3	0.9333333333333333	14	1.0	1.0	0.45131008811510365	0.812784658896494	0.4286152109029806	0.8957876151918082	0.6121744602223653	0.8700263967029424	0.8572302019435536	0.8629751672045176	1.0	0.46153846153846156	0.0
545	None	None	None	None	None	0	0	0.25	2	0.8	8	0.6666666666666666	0.6	8	6	3	1	0	0.5	6	3	0.8	12	0.125	0.2	0.4555930483500215	0.9217032743432879	0.5229253366755593	0.9140983537626326	0.7532735370521196	0.8999659210008413	0.8800774959759784	0.9123308722311545	1.0	0.375	0.0
6324	0.021075657846906064	0.0024236948376657034	0.0023499074086151457	0.9879760384075191	None	0	0	0.5	3	0.7142857142857143	5	0.42857142857142855	0.7142857142857143	8	5	0	1	0	0.42857142857142855	7	3	0.6	9	1.0	1.0	0.42784510561516065	0.8187313294370652	0.418028188800079	0.7539944360757276	0.8138160843126695	0.752361388577426	0.8572302019435536	0.7766675527078905	1.0	0.25	0.0
2352	None	None	None	None	None	0	0	0.35714285714285715	5	0.631578947368421	12	0.3	0.47368421052631576	12	9	8	3	0	0.7	7	10	1.4	21	0.17647058823529413	0.47058823529411764	0.42784510561516065	0.8077299119046786	0.6309746194860484	0.858902515654816	0.7302076888839499	0.5905843319405432	0.863610929764693	0.7689936500772918	0.16666666666666666	0.08333333333333333	0.0
6398	0.0874242512730815	0.05226030462019986	0.052255756194081716	0.678669054504249	None	0	0	0.3	3	0.8333333333333334	10	0.3888888888888889	0.8333333333333334	13	10	0	1	0	0.25	12	3	0.9333333333333333	14	1.0	1.0	0.45131008811510365	0.812784658896494	0.4286152109029806	0.8957876151918082	0.6121744602223653	0.8635577154751333	0.8572302019435536	0.8607515351531244	1.0	0.15384615384615385	0.0
2018	None	None	None	None	None	0.5	1	0.6666666666666666	4	0.16666666666666666	1	0.6666666666666666	0	1	0	6	0	0	0.75	4	3	0.5333333333333333	8	0.0	0.4	0	0	0	0	0	0	0	0	0	0	0
948	None	None	None	None	None	0	0	0.2	1	1.0	5	1.0	1.0	6	5	0	1	0	0.14285714285714285	7	1	0.4666666666666667	7	0.3333333333333333	0	0.9592395338545632	0.6442012525667417	0.18888337637580363	0.5304606162068614	0.31884158555011344	0.7505103719201637	0.9706979839891839	0.646949819192062	1.0	0	0.0
5371	0.08444311687057089	0.04890345579450173	0.04863014450145518	0.6828440244017309	None	0	0	0.3	3	0.8333333333333334	10	0.3888888888888889	0.8333333333333334	13	10	0	1	0	0.25	12	3	0.9333333333333333	14	1.0	1.0	0.45131008811510365	0.812784658896494	0.4286152109029806	0.8957876151918082	0.6121744602223653	0.8635577154751333	0.8572302019435536	0.8607515351531244	1.0	0.5384615384615384	0.0
6414	0.07047333718451915	0.01644944502040185	0.004045803785382711	0.581000026641911	None	0	0	0.25	2	0.8888888888888888	8	1.0	0.8888888888888888	10	8	0	2	0	0.09090909090909091	1	11	0.7333333333333333	11	1.0	0.2	0.45131008811510365	0.8051594854688936	0.7256402375283277	0.8985074314169341	0.45538906656098277	0.864722672005191	0.8554851468062835	0.860353618168939	0.55	0.3	0.0
6936	0.08820057009922497	0.05535723068694898	0.05388090820761636	0.6811004163569043	None	0	0	0.3	3	0.8333333333333334	10	0.3888888888888889	0.8333333333333334	13	10	0	1	0	0.25	12	3	0.9333333333333333	14	1.0	1.0	0.45131008811510365	0.8345269932110231	0.4286152109029806	0.8957876151918082	0.689381388681487	0.8702909592887454	0.8572302019435536	0.8688643114520562	1.0	0.07692307692307693	0.0
7281	0.09078519837638835	0.0517941980008173	0.0517902701895792	0.6803900691727331	None	0	0	0.3	3	0.8333333333333334	10	0.3888888888888889	0.8333333333333334	13	10	0	1	0	0.25	12	3	0.9333333333333333	14	1.0	1.0	0.45131008811510365	0.8345269932110231	0.4286152109029806	0.8957876151918082	0.6555893875387688	0.8618965007494036	0.8572302019435536	0.8660899414049941	1.0	0.07692307692307693	0.0
1220	None	None	None	None	None	0	0	0.8	4	0.2	1	0.875	0	3	0	3	1	0	0.5	4	2	0.4666666666666667	7	0.14285714285714285	0.8	0	0	0	0	0	0	0	0	0	0	0
2619	0.011403484862590482	0.0018079124111026585	-0.0018004731362264187	0.9713923192019036	None	0	0	0.5	4	0.6	6	0.4	0.4	6	4	5	2	0	0.8333333333333334	5	6	0.8	12	0.16666666666666666	0.6666666666666666	0.5152783298743022	0.7292038088989794	0.5974135330998738	0.8579656409286917	0.7350204282112858	0.7724032710891906	0.8188416988078892	0.7919968902751555	0.5833333333333334	0	0.0
2234	None	None	None	None	None	0	0	0.6666666666666666	2	0.5	1	0.6666666666666666	0	0	0	3	0	0	0.6666666666666666	3	2	0.26666666666666666	4	0.0	0	0	0	0	0	0	0	0	0	0	0	0
6043	0.06733725780456888	0.0048650160017651295	0.004748983429758977	0.7605094946245956	None	0	0	0.1111111111111111	1	1.0	11	1.0	1.0	12	11	0	0	0	0.07692307692307693	13	1	0.8666666666666667	13	0.0	0	0.3480475878603639	0.7175772013811432	0.4233216998515298	0.9126085911159956	0.6358694860956199	0.8702611034245721	0.8877653811482349	0.8490562579553007	0	0	0.0
519	None	None	None	None	None	0.6666666666666666	2	0.75	6	0.4	4	0.4	0.3	6	3	5	0	0	0.8333333333333334	6	5	0.8	12	0.0	0.5714285714285714	0.7331152387436763	0.9169372200298732	0.6636476346535203	0.8366825018037887	0.24006883676792823	0.8109002953623247	0.8989245961978248	0.8618038736369317	0	0	0.0
740	None	None	None	None	None	0	0	0.6	3	0.4	2	0.4375	0	0	0	6	1	0	1.0	4	4	0.4666666666666667	7	0.0625	0	0	0	0	0	0	0	0	0	0	0	0
4092	0.08515439280929091	0.05865370817678951	0.05255197587393348	0.6779600595980572	None	0	0	0.3	3	0.8333333333333334	10	0.3888888888888889	0.8333333333333334	13	10	0	1	0	0.25	12	3	0.9333333333333333	14	1.0	1.0	0.45131008811510365	0.812784658896494	0.4286152109029806	0.8957876151918082	0.689381388681487	0.8702909592887454	0.8572302019435536	0.8630674393142549	1.0	0.15384615384615385	0.0
898	None	None	None	None	None	0.5	1	0.8333333333333334	5	0.16666666666666666	1	0.5333333333333333	0.16666666666666666	2	1	5	0	0	0.6	5	3	0.5333333333333333	8	0.0	0.8	0.888467595768034	0.7531203445809929	0.23667304913576337	0.5554038361912722	0.8491171421751413	0.8188875373171844	0.9521321370619172	0.7208926799550497	0	0	0.0
5674	0.08751106691848295	0.044831555664080855	0.044713699538172204	0.6808053375043859	None	0	0	0.3	3	0.8333333333333334	10	0.3888888888888889	0.8333333333333334	13	10	0	1	0	0.25	12	3	0.9333333333333333	14	1.0	1.0	0.45131008811510365	0.7818693332313468	0.4286152109029806	0.8957876151918082	0.6121744602223653	0.8635577154751333	0.8537224017784029	0.852918221329715	1.0	0.15384615384615385	0.0
615	None	None	None	None	None	0	0	0.5	3	0.6666666666666666	4	0.4	0.5	4	3	3	1	0	0.8	5	4	0.5333333333333333	8	0.1111111111111111	0.6666666666666666	0.36477693194932825	0.9435139970210097	0.5806611640837336	0.6799439787148088	0.5438396938491946	0.9219410376368571	0.8043652415260691	0.8821257766603716	1.0	0.25	0.0
4461	0.0747579548963499	0.03980830223657479	0.03860957402638271	0.6805320299544528	None	0	0	0.2222222222222222	2	0.9090909090909091	10	0.5416666666666666	0.9090909090909091	12	10	0	2	0	0.16666666666666666	12	2	0.8666666666666667	13	1.0	0	0.45131008811510365	0.8217173832450715	0.5245014041430637	0.8962163519570784	0.5586625576364982	0.8682462477947601	0.8554851468062835	0.8648861597499177	0.5416666666666666	0.5833333333333334	0.0
1996	None	None	None	None	None	0	0	0.8	4	0.2	1	0.7777777777777778	0	0	0	6	0	0	1.0	3	3	0.4666666666666667	7	0.0	1.0	0	0	0	0	0	0	0	0	0	0	0
7198	0.06980344234901975	0.002367044164626116	0.0018382680856199138	0.8704777502039925	None	0	0	0.2	2	0.9166666666666666	11	0.5384615384615384	0.9166666666666666	13	11	0	1	0	0.15384615384615385	13	2	0.9333333333333333	14	0.5	0	0.45131008811510365	0.8436540997904016	0.4286152109029806	0.8530745699426233	0.7327963159978906	0.8123347909085733	0.8572302019435536	0.8370738810469988	1.0	0.3076923076923077	0.0
537	None	None	None	None	None	0	0	0.14285714285714285	1	1.0	8	0.3333333333333333	0.875	8	7	1	3	0	0.8333333333333334	6	5	0.6666666666666666	10	0.6	0	0.7533032936887835	0.9295321441536006	0.39587347675395357	0.6875487404363413	0.24190578244073696	0.792200864406791	0.9144047823655916	0.8276149453897402	0.5	0.125	0.0
5473	0.09143424355137993	0.05041742441970722	0.05041626659605883	0.679419353475456	None	0	0	0.3	3	0.8333333333333334	10	0.3888888888888889	0.8333333333333334	13	10	0	1	0	0.25	12	3	0.9333333333333333	14	1.0	1.0	0.45131008811510365	0.812784658896494	0.4286152109029806	0.8957876151918082	0.6121744602223653	0.8635577154751333	0.8572302019435536	0.8607515351531244	1.0	0.5384615384615384	0.0
2995	0.07823876228005784	0.011911291133157493	0.01093750233495444	0.868256295314318	None	0	0	0.08333333333333333	1	1.0	15	0.2125	0.8666666666666667	14	13	2	1	0	0.8	8	10	1.1333333333333333	17	0.14285714285714285	0	0.45131008811510365	0.822931314071332	0.6309746194860484	0.8810449904957175	0.7302076888839499	0.8421616798945347	0.8572302019435536	0.8503946515706177	1.0	0.14285714285714285	0.0
3228	0.006021363375794478	0.0007860809443764543	-0.00035321756221296956	0.9840695647225837	None	0	0	0.75	3	0.5	2	0.6	0.5	5	2	0	1	0	0.4	5	2	0.4	6	1.0	1.0	0.5018637416279876	0.6210007560133316	0.6469773884850427	0.8424770467275104	0.5897685551758267	0.7105138270917922	0.7026991520978928	0.7355211609874414	1.0	0.4	0.0
1469	None	None	None	None	None	0	0	0.7142857142857143	5	0.125	1	0.625	0	4	0	5	0	0	1.0	4	4	0.6666666666666666	10	0.0	0.5	0	0	0	0	0	0	0	0	0	0	0
7044	0.08746652803845577	0.05584809910105173	0.0518433647610127	0.6819966455219628	None	0	0	0.3	3	0.8333333333333334	10	0.3888888888888889	0.8333333333333334	13	10	0	1	0	0.25	12	3	0.9333333333333333	14	1.0	1.0	0.45131008811510365	0.8345269932110231	0.4286152109029806	0.8957876151918082	0.689381388681487	0.8702909592887454	0.8572302019435536	0.8688643114520562	1.0	0.07692307692307693	0.0
7089	0.08753148725996068	0.050881233674142996	0.048630722240588696	0.6929286106443808	None	0	0	0.3	3	0.8333333333333334	10	0.3888888888888889	0.8333333333333334	13	10	0	1	0	0.25	12	3	0.9333333333333333	14	1.0	1.0	0.45131008811510365	0.8345269932110231	0.4286152109029806	0.8957876151918082	0.689381388681487	0.8702909592887454	0.8572302019435536	0.8688643114520562	1.0	0.07692307692307693	0.0
1119	None	None	None	None	None	0	0	0.75	3	0.3333333333333333	1	0.625	0	0	0	4	1	0	0.5	4	2	0.3333333333333333	5	0.08333333333333333	0.6666666666666666	0	0	0	0	0	0	0	0	0	0	0
1883	None	None	None	None	None	0	0	0.08333333333333333	1	1.0	16	1.0	0.875	15	14	2	2	0	0.05555555555555555	18	1	1.2	18	0.2857142857142857	0	0.45131008811510365	0.9346726812274357	0.418028188800079	0.8730461694963495	0.7327963159978906	0.8399710296708331	0.9009496454495818	0.8891729808023768	0.5333333333333333	0.13333333333333333	0.0
4214	0.08546125067730809	0.056609620375870064	0.04792088632134624	0.6807153455379094	None	0	0	0.3	3	0.8333333333333334	10	0.3888888888888889	0.8333333333333334	13	10	0	1	0	0.25	12	3	0.9333333333333333	14	1.0	1.0	0.45131008811510365	0.812784658896494	0.4286152109029806	0.8957876151918082	0.6121744602223653	0.8635577154751333	0.8572302019435536	0.8607515351531244	1.0	0.15384615384615385	0.0
3056	0.01203188072921114	0.0016857030976571846	-0.00046376094760094955	0.9767948751330495	None	0	0	0.3333333333333333	2	0.8333333333333334	5	0.5714285714285714	0.6666666666666666	6	4	1	0	0	0.2857142857142857	2	7	0.5333333333333333	8	0.0	0	0.5171845041804705	0.8000317026708236	0.41990553195224917	0.8343534552015095	0.5426280421005469	0.9431970160470234	0.902092753034189	0.8740948333754238	0	0	0.0
1048	None	None	None	None	None	0.5	1	0.6666666666666666	4	0.5714285714285714	4	0.42857142857142855	0.2857142857142857	6	2	2	0	0	0.42857142857142855	7	3	0.6	9	0.0	1.0	0.7871667370061768	0.8695190964716821	0.5641317668278576	0.8943297474138082	0.7123243327775025	0.9499199041742414	0.8030705205395954	0.9109323837436468	0	0	0.0
5168	0.08483109778390015	0.051304304552078406	0.05055465228383306	0.6790704482333056	None	0	0	0.3	3	0.8333333333333334	10	0.3888888888888889	0.8333333333333334	13	10	0	1	0	0.25	12	3	0.9333333333333333	14	1.0	1.0	0.45131008811510365	0.812784658896494	0.4286152109029806	0.8957876151918082	0.6121744602223653	0.8635577154751333	0.8572302019435536	0.8607515351531244	1.0	0.23076923076923078	0.0
2015	None	None	None	None	None	0	0	0.4	2	0.8	4	0.4666666666666667	0.4	3	2	3	3	0	0.6	5	3	0.4666666666666667	7	0.3333333333333333	0	0.67084464579156	0.7701531775785879	0.7203802844216002	0.7820537304082982	0.7276190617700091	0.9621041247193314	0.7898145342808484	0.870686678087378	0.3333333333333333	0.3333333333333333	0.0
623	None	None	None	None	None	0	0	0.75	3	0.5	2	0.6666666666666666	0.25	1	1	4	2	0	1.0	3	3	0.4	6	0.16666666666666666	0.6666666666666666	0.5472207481070476	0.5	0.1009712604333605	0.5	0.7684405576285396	0.5	0.9413690484489389	0.5	1.0	1.0	0.009206982157350552
7336	0.0920514437982367	0.04723021494564491	0.046730740288292306	0.6906181240528024	None	0	0	0.3	3	0.8333333333333334	10	0.3888888888888889	0.8333333333333334	13	10	0	1	0	0.25	12	3	0.9333333333333333	14	1.0	1.0	0.45131008811510365	0.8095456355113055	0.4286152109029806	0.8957876151918082	0.689381388681487	0.8702909592887454	0.8566333434799408	0.8622322736098246	1.0	0.07692307692307693	0.0
4762	0.0897095016084181	0.04996756637850849	0.04983845415989865	0.6812854558833201	None	0	0	0.3	3	0.8333333333333334	10	0.3888888888888889	0.8333333333333334	13	10	0	1	0	0.25	12	3	0.9333333333333333	14	1.0	1.0	0.45131008811510365	0.812784658896494	0.4286152109029806	0.8957876151918082	0.6121744602223653	0.8635577154751333	0.8572302019435536	0.8607515351531244	1.0	0.5384615384615384	0.0
3032	0.01986136659219772	0.002336017112765005	-0.002071945468872714	0.9656293833124817	None	0	0	0.6	6	0.3076923076923077	4	0.35714285714285715	0.3076923076923077	6	4	8	2	0	0.8571428571428571	6	7	1.0	15	0.1111111111111111	0.3333333333333333	0.4363642439948171	0.7936224980505889	0.418028188800079	0.8946951956066849	0.7276190617700091	0.6156700478528802	0.8333531272201374	0.7890560491107138	0.5833333333333334	0.16666666666666666	0.0
601	None	None	None	None	None	0	0	0.2857142857142857	2	0.75	6	0.35714285714285715	0.75	8	6	1	1	0	0.5714285714285714	7	4	0.6666666666666666	10	0.25	0	0.507764596795939	0.9319591641754196	0.5960001125376604	0.9026348531884144	0.8569607803630662	0.9026952779975386	0.8386153721949905	0.9135039869911294	1.0	0	0.0
4729	0.08779275337915052	0.0515017802874846	0.05132430794308868	0.6738064526700449	None	0	0	0.3	3	0.8333333333333334	10	0.3888888888888889	0.8333333333333334	13	10	0	1	0	0.25	12	3	0.9333333333333333	14	1.0	1.0	0.45131008811510365	0.812784658896494	0.4286152109029806	0.8957876151918082	0.689381388681487	0.8702909592887454	0.8572302019435536	0.8630674393142549	1.0	0.5384615384615384	0.0
6401	0.08864186687840356	0.05223174644798216	0.050776280943913454	0.6797947959666781	None	0	0	0.3	3	0.8333333333333334	10	0.3888888888888889	0.8333333333333334	13	10	0	1	0	0.25	12	3	0.9333333333333333	14	1.0	1.0	0.45131008811510365	0.8345269932110231	0.4286152109029806	0.8957876151918082	0.689381388681487	0.8702909592887454	0.8572302019435536	0.8688643114520562	1.0	0.46153846153846156	0.0
3131	0.05450346935037531	0.031071916552825228	0.03104661253665743	0.7134006901505991	None	0	0	0.16666666666666666	1	1.0	6	1.0	1.0	7	6	0	1	0	0.125	8	1	0.5333333333333333	8	0.3333333333333333	0	0.45201188361226324	0.6082994022327276	0.8203058555706072	0.8702026151068355	0.44609485173986785	0.6944173420854389	0.8537224017784029	0.7416555656208761	1.0	0.2857142857142857	0.0
1310	None	None	None	None	None	0.5	1	0.6666666666666666	4	0.5	3	0.4444444444444444	0.16666666666666666	1	1	6	0	0	0.5	6	3	0.5333333333333333	8	0.0	1.0	0.4317067899635987	0.5	0.22199290552788842	0.5	1.0	0.5	0.9639706765768756	0.5	0	0	0.0
5986	0.03835110898537065	0.002937225125814353	-0.0028809757597540253	0.7160437678729519	None	0	0	0.16666666666666666	1	1.0	7	1.0	1.0	8	7	0	0	0	0.1111111111111111	9	1	0.6	9	0.0	0	0.37621385548779085	0.7376212811977692	0.4233216998515298	0.9209404800178904	0.6358694860956199	0.8616508561093957	0.8799572014884997	0.854785078954844	0	0	0.0
3160	0.1271120117007245	0.02786044770957677	0.027839564063860615	0.7423813127717194	None	0	0	0.09090909090909091	1	1.0	14	1.0	1.0	15	14	0	1	0	0.0625	16	1	1.0666666666666667	16	0.3333333333333333	0	0.45131008811510365	0.8206434181107493	0.6309746194860484	0.8709495936921283	0.7327963159978906	0.8512743139194796	0.8572302019435536	0.848759966359797	1.0	0.13333333333333333	0.0
7046	0.08371413032715003	0.057834669513107895	0.04705365061929331	0.6857064743138591	None	0	0	0.3	3	0.8333333333333334	10	0.3888888888888889	0.8333333333333334	13	10	0	1	0	0.25	12	3	0.9333333333333333	14	1.0	1.0	0.45131008811510365	0.8345269932110231	0.4286152109029806	0.8957876151918082	0.689381388681487	0.8702909592887454	0.8572302019435536	0.8688643114520562	1.0	0.07692307692307693	0.0
6579	0.09052338914789802	0.05530306624863756	0.05155019397647656	0.6812255784641579	None	0	0	0.3	3	0.8333333333333334	10	0.3888888888888889	0.8333333333333334	13	10	0	1	0	0.25	12	3	0.9333333333333333	14	1.0	1.0	0.45131008811510365	0.8345269932110231	0.4286152109029806	0.8957876151918082	0.689381388681487	0.8702909592887454	0.8572302019435536	0.8688643114520562	1.0	0.07692307692307693	0.0
1493	None	None	None	None	None	0	0	0.3333333333333333	1	1.0	2	1.0	0.5	1	1	2	1	0	0.25	4	1	0.26666666666666666	4	0.125	0	1.0	0.5	0.22199290552788842	0.5	1.0	0.5	0.9750972899434532	0.5	1.0	1.0	0.0
6194	0.04110684613538747	0.015040085315652789	0.014728666872596167	0.9345715429243089	None	0	0	0.375	3	0.7777777777777778	7	0.4074074074074074	0.7777777777777778	10	7	0	1	0	0.3333333333333333	9	3	0.7333333333333333	11	1.0	1.0	0.45131008811510365	0.8214929264310846	0.418028188800079	0.8698982489766779	0.7733062001552801	0.841047849377235	0.8572302019435536	0.8452122924619447	1.0	0.2	0.0
1097	None	None	None	None	None	0	0	1.0	4	0.0	0	0.5	0	3	0	2	1	0	0.75	3	4	0.4	6	0.2	0.5	0	0	0	0	0	0	0	0	0	0	0
5781	0.08892746950722359	0.05224859373286352	0.052193470523277226	0.6699011863696489	None	0	0	0.3	3	0.8333333333333334	10	0.3888888888888889	0.8333333333333334	13	10	0	1	0	0.25	12	3	0.9333333333333333	14	1.0	1.0	0.45131008811510365	0.812784658896494	0.4286152109029806	0.8957876151918082	0.6555893875387688	0.8618965007494036	0.8572302019435536	0.8601901621937394	1.0	0.15384615384615385	0.0
3821	0.07907820747192167	0.03727523364173588	0.036103276768002526	0.7161166088230448	None	0	0	0.1111111111111111	1	1.0	11	1.0	1.0	12	11	0	1	0	0.07692307692307693	13	1	0.8666666666666667	13	0.3333333333333333	0	0.45131008811510365	0.8080912845291968	0.5169521323331963	0.8936207045793196	0.5586625576364982	0.8751583577053548	0.8554851468062835	0.8626837463850257	1.0	0.16666666666666666	0.0
1575	None	None	None	None	None	0	0	0.75	3	0.25	1	0.75	0.25	2	1	3	3	0	0.5	4	2	0.4	6	0.3333333333333333	0	0.512371199110861	0.861646735451371	0.7484979645651583	0.8666293114774016	0.6021117242949778	0.9800970624267376	0.925323025445216	0.9263844310033956	0.5	1.0	0.0
4439	0.08616771860958128	0.050239479715066704	0.050239200389489445	0.6739398398100553	None	0	0	0.3	3	0.8333333333333334	10	0.3888888888888889	0.8333333333333334	13	10	0	1	0	0.25	12	3	0.9333333333333333	14	1.0	1.0	0.45131008811510365	0.812784658896494	0.4286152109029806	0.8957876151918082	0.689381388681487	0.8702909592887454	0.8572302019435536	0.8630674393142549	1.0	0.5384615384615384	0.0
6253	0.08552884770105619	0.04620945069215506	0.045782650190374655	0.6873384443534059	None	0	0	0.3	3	0.8333333333333334	10	0.3888888888888889	0.8333333333333334	13	10	0	1	0	0.25	12	3	0.9333333333333333	14	1.0	1.0	0.45131008811510365	0.812784658896494	0.4286152109029806	0.8957876151918082	0.6121744602223653	0.8635577154751333	0.8572302019435536	0.8607515351531244	1.0	0.15384615384615385	0.0
7388	0.0051976807455426065	0.0005827816244160542	0.0005471001183116249	0.9862477292988169	None	0	0	0.6	3	0.6	3	0.4666666666666667	0.6	5	3	1	1	0	0.6	5	3	0.4666666666666667	7	0.25	1.0	0.45131008811510365	0.8210612249638195	0.8203058555706072	0.8776916517235386	0.4056274780713346	0.844670992061897	0.8572302019435536	0.8493145721905635	1.0	0.8	0.0
448	None	None	None	None	None	1.0	1	0.8	4	0.4	2	0.4666666666666667	0.4	6	2	0	0	0	0.6	5	3	0.4666666666666667	7	0.0	1.0	0.17216878772596883	0.9718902215755733	0.3747485933189438	0.9477486169360686	0.6879492088886777	0.8379196115181596	0.9362786084876639	0.9367107672827544	0	0	0.0
6169	0.08749366841646092	0.04986686356120229	0.04966916494610559	0.6820354693914831	None	0	0	0.3	3	0.8333333333333334	10	0.3888888888888889	0.8333333333333334	13	10	0	1	0	0.25	12	3	0.9333333333333333	14	1.0	1.0	0.45131008811510365	0.812784658896494	0.4286152109029806	0.8957876151918082	0.6121744602223653	0.8635577154751333	0.8572302019435536	0.8607515351531244	1.0	0.15384615384615385	0.0
169	None	None	None	None	None	0	0	0.14285714285714285	1	1.0	8	1.0	0.625	5	5	4	1	0	0.1	10	1	0.6666666666666666	10	0.08333333333333333	0	0.5228369470910001	0.8872808722327953	0.6178002871161004	0.8299942187262952	0.1304927251342016	0.9171264151405264	0.8253778128344147	0.8826318456799586	1.0	0	0.0
2396	None	None	None	None	None	0	0	0.75	3	0.5	2	1.0	0	0	0	5	0	0	0.6666666666666666	3	2	0.4	6	0.0	1.0	0	0	0	0	0	0	0	0	0	0	0
2122	None	None	None	None	None	0.16666666666666666	1	0.5	7	0.42105263157894735	8	0.5833333333333334	0.21052631578947367	10	4	10	4	0	1.0	6	6	1.4	21	0.2222222222222222	0.2222222222222222	0.4231264434782501	0.8047931501286069	0.678326261488935	0.9048440321344166	0.722208547053778	0.7772937937795764	0.8033265224946848	0.8374775869961424	0.15000000000000002	0.4	0.0
866	None	None	None	None	None	0	0	0.45454545454545453	5	0.42857142857142855	6	0.5333333333333333	0.35714285714285715	6	5	9	1	0	0.3	10	3	1.0666666666666667	16	0.047619047619047616	0	0.3072288436260262	0.8856839226282648	0.37152594470984884	0.8518203952979259	0.5914510149454492	0.8596332875884943	0.8251354114821349	0.8664039258486179	1.0	0.16666666666666666	0.0
434	None	None	None	None	None	0	0	0.5	3	0.5	3	0.4444444444444444	0.5	4	3	3	0	0	0.5	3	6	0.5333333333333333	8	0.0	0.8	0.8372232622140295	0.6118116283120921	0.36632264508529067	0.8069231523668302	0.5361503428364188	0.8386819410156797	0.8987408048902794	0.764559656581069	0	0	0.0
2837	0.0014536618252235915	0.0006020459655972961	0.0005997727945028095	0.9648616603280761	None	0	0	0.4	2	0.6	3	0.4375	0.2	2	1	4	1	0	1.0	4	4	0.4666666666666667	7	0.09090909090909091	0.5	0.8451609399198627	0.8246811630289641	0.6467394252533925	0.8613932413878664	0.6024261533821582	0.8268282353827535	0.8685326023743491	0.8383774355384258	1.0	0.5	0.0
1437	None	None	None	None	None	0	0	0.75	3	0.0	0	0.8333333333333334	0	1	0	3	2	0	0.6666666666666666	3	2	0.3333333333333333	5	0.2222222222222222	0	0	0	0	0	0	0	0	0	0	0	0
174	None	None	None	None	None	0.25	1	0.7	7	0.16666666666666666	2	0.56	0.16666666666666666	7	2	6	0	0	1.0	5	5	0.9333333333333333	14	0.0	0.7272727272727273	0.7611424450731977	0.7466541117318442	0.3765394808937714	0.5439338222625956	0.9891789705675377	0.8905983980963678	0.928586449138452	0.7536116107984864	0	0	0.0
5619	0.08368012914487052	0.05675947921993989	0.05351795683636745	0.6737929287030899	None	0	0	0.3	3	0.8333333333333334	10	0.3888888888888889	0.8333333333333334	13	10	0	1	0	0.25	12	3	0.9333333333333333	14	1.0	1.0	0.45131008811510365	0.812784658896494	0.4286152109029806	0.8957876151918082	0.6121744602223653	0.8635577154751333	0.8572302019435536	0.8607515351531244	1.0	0.15384615384615385	0.0
6820	0.0873141940772627	0.049690874068888904	0.048613652746127035	0.687269317589678	None	0	0	0.3	3	0.8333333333333334	10	0.3888888888888889	0.8333333333333334	13	10	0	1	0	0.25	12	3	0.9333333333333333	14	1.0	1.0	0.45131008811510365	0.8345269932110231	0.4286152109029806	0.8957876151918082	0.689381388681487	0.8702909592887454	0.8572302019435536	0.8688643114520562	1.0	0.07692307692307693	0.0
7498	0.0849179228392064	0.056890269800654425	0.048624322094856245	0.6843332314578938	None	0	0	0.3	3	0.8333333333333334	10	0.3888888888888889	0.8333333333333334	13	10	0	1	0	0.25	12	3	0.9333333333333333	14	1.0	1.0	0.45131008811510365	0.8138398619948312	0.4286152109029806	0.8957876151918082	0.689381388681487	0.8702909592887454	0.8572302019435536	0.8633409843197822	1.0	0.07692307692307693	0.0
6481	0.08787553966875276	0.05045416535678338	0.05035339109887259	0.6791772906484549	None	0	0	0.3	3	0.8333333333333334	10	0.3888888888888889	0.8333333333333334	13	10	0	1	0	0.25	12	3	0.9333333333333333	14	1.0	1.0	0.45131008811510365	0.812784658896494	0.4286152109029806	0.8957876151918082	0.6121744602223653	0.8635577154751333	0.8572302019435536	0.8607515351531244	1.0	0.15384615384615385	0.0
5432	0.0846615503349265	0.04912070122873816	0.04875305173083768	0.678235847567328	None	0	0	0.3	3	0.8333333333333334	10	0.3888888888888889	0.8333333333333334	13	10	0	1	0	0.25	12	3	0.9333333333333333	14	1.0	1.0	0.45131008811510365	0.812784658896494	0.4286152109029806	0.8957876151918082	0.6121744602223653	0.8700263967029424	0.8572302019435536	0.8629751672045176	1.0	0.5384615384615384	0.0
1349	None	None	None	None	None	0	0	0.42857142857142855	3	0.625	5	0.4166666666666667	0.625	8	5	1	0	0	0.375	3	8	0.6666666666666666	10	0.0	0	0.7459816415414044	0.7717014908049451	0.6996871301651583	0.896345656385377	0.23147040236623365	0.9621691419943622	0.9058535263603734	0.9005864521710402	0	0	0.0
379	None	None	None	None	None	0	0	0.3333333333333333	2	0.8571428571428571	6	1.0	0.8571428571428571	8	6	0	0	0	0.1111111111111111	9	1	0.6	9	0.0	0.75	0.6595553933492201	0.8650022026563892	0.49442601687226373	0.9345098052621716	0.20312007165172527	0.8347060320612273	0.9520722421841288	0.8854397088897683	0	0	0.0
6436	0.08682075729270622	0.05574260929879785	0.05499665828153024	0.6714673364153116	None	0	0	0.3	3	0.8333333333333334	10	0.3888888888888889	0.8333333333333334	13	10	0	1	0	0.25	12	3	0.9333333333333333	14	1.0	1.0	0.45131008811510365	0.8345269932110231	0.4286152109029806	0.8957876151918082	0.613915905728921	0.8827904420982589	0.8572302019435536	0.8731923619250704	1.0	0.46153846153846156	0.0
5549	0.08430109155844288	0.04776359218014854	0.046178849981173685	0.683061354920561	None	0	0	0.3	3	0.8333333333333334	10	0.3888888888888889	0.8333333333333334	13	10	0	1	0	0.25	12	3	0.9333333333333333	14	1.0	1.0	0.45131008811510365	0.812784658896494	0.4286152109029806	0.8957876151918082	0.6555893875387688	0.8618965007494036	0.8572302019435536	0.8601901621937394	1.0	0.5384615384615384	0.0
715	None	None	None	None	None	1.0	1	1.0	4	0.25	1	0.5	0.25	3	1	2	1	0	0.75	4	3	0.4	6	0.16666666666666666	1.0	0.6523660828098473	0.8577955335065377	0.38279611862309587	0.8491396686721849	0.7426971039177526	0.9293026243938707	0.8330253069688344	0.884286625057986	1.0	0.3333333333333333	0.0
4717	0.08795362237621318	0.04913292397780371	0.0491227110096929	0.6718516645733591	None	0	0	0.3	3	0.8333333333333334	10	0.3888888888888889	0.8333333333333334	13	10	0	1	0	0.25	12	3	0.9333333333333333	14	1.0	1.0	0.45131008811510365	0.812784658896494	0.4286152109029806	0.9007448982102777	0.6121744602223653	0.8635577154751333	0.8572302019435536	0.8629051192920403	1.0	0.5384615384615384	0.0
5016	0.08566826294551712	0.05004357899641895	0.049978740623797785	0.6810398283846504	None	0	0	0.3	3	0.8333333333333334	10	0.3888888888888889	0.8333333333333334	13	10	0	1	0	0.25	12	3	0.9333333333333333	14	1.0	1.0	0.45131008811510365	0.812784658896494	0.4286152109029806	0.8957876151918082	0.6121744602223653	0.8635577154751333	0.8572302019435536	0.8607515351531244	1.0	0.15384615384615385	0.0
6608	0.020522029838848266	0.0025087337441925817	0.0023213378507553834	0.9879005536719535	None	0	0	0.5	3	0.7142857142857143	5	0.42857142857142855	0.7142857142857143	8	5	0	1	0	0.42857142857142855	7	3	0.6	9	1.0	1.0	0.45131008811510365	0.8456356206095582	0.418028188800079	0.7539944360757276	0.8138160843126695	0.7792217090315494	0.8572302019435536	0.7958647838065723	1.0	0.125	0.0
3241	0.0691681550137368	0.016827786202801478	0.012475172200417418	0.8161183983972315	None	0	0	0.125	1	1.0	10	1.0	1.0	11	10	0	1	0	0.08333333333333333	12	1	0.8	12	0.3333333333333333	0	0.45131008811510365	0.8292888430678439	0.6309746194860484	0.8921718061730713	0.5051506550506311	0.8437680880045119	0.8537224017784029	0.8573457101857318	1.0	0.7272727272727273	0.0
4986	0.08946650240725633	0.04919396916598555	0.04899765322847007	0.6838458671448477	None	0	0	0.3	3	0.8333333333333334	10	0.3888888888888889	0.8333333333333334	13	10	0	1	0	0.25	12	3	0.9333333333333333	14	1.0	1.0	0.45131008811510365	0.812784658896494	0.4286152109029806	0.8957876151918082	0.6121744602223653	0.8635577154751333	0.8572302019435536	0.8607515351531244	1.0	0.5384615384615384	0.0
2620	None	None	None	None	None	0.3333333333333333	1	0.6666666666666666	6	0.36363636363636365	4	0.5416666666666666	0.18181818181818182	5	2	7	1	0	0.6666666666666666	4	6	0.8666666666666667	13	0.06666666666666667	0.6666666666666666	0.5185397549589338	0.7460838353209357	0.5974375549933594	0.9359902309206751	0.7319763821538846	0.8233981213812953	0.8739252468339415	0.8540403652673172	1.0	0.4	0.0
6328	0.0841122745504344	0.053428942508626995	0.0497117750573597	0.6824619132911468	None	0	0	0.3	3	0.8333333333333334	10	0.3888888888888889	0.8333333333333334	13	10	0	1	0	0.25	12	3	0.9333333333333333	14	1.0	1.0	0.45131008811510365	0.8345269932110231	0.4286152109029806	0.8957876151918082	0.689381388681487	0.8702909592887454	0.8572302019435536	0.8688643114520562	1.0	0.07692307692307693	0.0
4025	0.08750708560961358	0.04485374825084732	0.04264531683020319	0.6736349435300408	None	0	0	0.3	3	0.8333333333333334	10	0.3888888888888889	0.8333333333333334	13	10	0	1	0	0.25	12	3	0.9333333333333333	14	1.0	1.0	0.45131008811510365	0.812784658896494	0.6309746194860484	0.8929549326453807	0.6121744602223653	0.8635577154751333	0.8572302019435536	0.859549177940553	1.0	0.15384615384615385	0.0
5947	0.08598439067283388	0.05301562893206633	0.05267706733587546	0.6711996302390705	None	0	0	0.3	3	0.8333333333333334	10	0.3888888888888889	0.8333333333333334	13	10	0	1	0	0.25	12	3	0.9333333333333333	14	1.0	1.0	0.45131008811510365	0.812784658896494	0.4286152109029806	0.8957876151918082	0.6121744602223653	0.8635577154751333	0.8572302019435536	0.8607515351531244	1.0	0.5384615384615384	0.0
1848	None	None	None	None	None	0	0	0.6	3	0.6	3	0.875	0.2	1	1	5	1	0	0.5	4	2	0.4666666666666667	7	0.07142857142857142	0.4	0.4283494141951711	0.5	0.9263956269475907	0.5	0.26673211934129815	0.5	0.9430735057366377	0.5	1.0	0	0.0
4937	0.08990746552545249	0.05319199111753002	0.05319066176216775	0.6745012489812054	None	0	0	0.3	3	0.8333333333333334	10	0.3888888888888889	0.8333333333333334	13	10	0	1	0	0.25	12	3	0.9333333333333333	14	1.0	1.0	0.45131008811510365	0.812784658896494	0.4286152109029806	0.8957876151918082	0.6121744602223653	0.8635577154751333	0.8572302019435536	0.8607515351531244	1.0	0.15384615384615385	0.0
7532	0.08842553549149046	0.054566995456756404	0.052474104596289164	0.6798776664973978	None	0	0	0.3	3	0.8333333333333334	10	0.3888888888888889	0.8333333333333334	13	10	0	1	0	0.25	12	3	0.9333333333333333	14	1.0	1.0	0.45131008811510365	0.8345269932110231	0.4286152109029806	0.8957876151918082	0.689381388681487	0.8702909592887454	0.8572302019435536	0.8688643114520562	1.0	0.07692307692307693	0.0
6552	0.08892318963028875	0.05259273229966492	0.05237066265163817	0.6726982169386413	None	0	0	0.3	3	0.8333333333333334	10	0.3888888888888889	0.8333333333333334	13	10	0	1	0	0.25	12	3	0.9333333333333333	14	1.0	1.0	0.45131008811510365	0.8345269932110231	0.4286152109029806	0.8957876151918082	0.689381388681487	0.8702909592887454	0.8572302019435536	0.8688643114520562	1.0	0.46153846153846156	0.0
6027	0.08969971622448979	0.050734710200815346	0.05040478843268384	0.6811907369299516	None	0	0	0.3	3	0.8333333333333334	10	0.3888888888888889	0.8333333333333334	13	10	0	1	0	0.25	12	3	0.9333333333333333	14	1.0	1.0	0.45131008811510365	0.812784658896494	0.4286152109029806	0.8957876151918082	0.6121744602223653	0.8635577154751333	0.8572302019435536	0.8607515351531244	1.0	0.5384615384615384	0.0
7444	0.0787805524919806	0.01626875217725349	0.0014794384674367029	0.815747533875755	None	0	0	0.2222222222222222	2	0.9090909090909091	10	0.5416666666666666	0.9090909090909091	12	10	0	1	0	0.16666666666666666	12	2	0.8666666666666667	13	0.5	0	0.3366110553064408	0.8379809299478647	0.6309746194860484	0.8774502698334102	0.5286380626382693	0.8713606165715251	0.8554851468062835	0.8631389126164938	1.0	0.5	0.0
2236	None	None	None	None	None	0	0	0.5	3	0.42857142857142855	3	0.6	0.14285714285714285	2	1	6	0	0	0.6	3	5	0.6	9	0.0	0	0.892457219479646	0.6768049835942389	0.23932254757319252	0.5349391644224953	0.6762248155298523	0.87769411158237	0.9497267490707235	0.7211074701138239	0	0	0.0
1647	None	None	None	None	None	0	0	0.4	2	0.6	3	0.4375	0.2	2	1	4	1	0	1.0	4	4	0.4666666666666667	7	0.09090909090909091	0.5	0.6670623197275599	0.5892969617798242	0.6911119598650951	0.8907525615019052	0.7822927986394778	0.5983776939127474	0.7579979598866197	0.721665957174229	1.0	0.5	0.0
7367	0.08692131356541723	0.04968398640660024	0.04956930997459625	0.6808897102267487	None	0	0	0.3	3	0.8333333333333334	10	0.3888888888888889	0.8333333333333334	13	10	0	1	0	0.25	12	3	0.9333333333333333	14	1.0	1.0	0.45131008811510365	0.8345269932110231	0.4286152109029806	0.8957876151918082	0.689381388681487	0.8702909592887454	0.8572302019435536	0.8688643114520562	1.0	0.07692307692307693	0.0
5904	0.09061448892985435	0.05098323711337388	0.05060688848670965	0.6829681890392153	None	0	0	0.3	3	0.8333333333333334	10	0.3888888888888889	0.8333333333333334	13	10	0	1	0	0.25	12	3	0.9333333333333333	14	1.0	1.0	0.45131008811510365	0.812784658896494	0.4286152109029806	0.8957876151918082	0.6121744602223653	0.8635577154751333	0.8572302019435536	0.8607515351531244	1.0	0.5384615384615384	0.0
2632	0.0012845010360042685	0.00043487405920823816	0.00043484586005016455	0.9894638006388847	None	0	0	0.5	2	0.6666666666666666	2	0.625	0.3333333333333333	3	1	1	1	0	0.5	2	4	0.3333333333333333	5	0.25	0	0.6523660828098473	0.6530748090373568	0.4640483975025539	0.8699034647534223	0.689381388681487	0.8216599795576728	0.7967967248261529	0.7946916045671075	1.0	1.0	0.0
3520	0.008270806281819407	0.0010386182791621902	-0.0010385692265211172	0.9878152213137059	None	0	0	0.5	3	0.42857142857142855	3	0.5	0.42857142857142855	5	3	3	4	0	0.5	3	6	0.6	9	0.5	0	0.45131008811510365	0.8255801498676897	0.46384728107996376	0.8702640631129607	0.7366091558535477	0.8692928072574152	0.8572302019435536	0.8562162226418581	0.30000000000000004	0.8	0.0
3204	0.07321165982757083	0.037464357025080885	0.03718255630500162	0.6872823746340231	None	0	0	0.2222222222222222	2	0.9090909090909091	10	0.5416666666666666	0.9090909090909091	12	10	0	2	0	0.16666666666666666	12	2	0.8666666666666667	13	1.0	0	0.45131008811510365	0.8217173832450715	0.5245014041430637	0.8962163519570784	0.5586625576364982	0.8682462477947601	0.8554851468062835	0.8648861597499177	0.5416666666666666	0.5833333333333334	0.0
1872	None	None	None	None	None	0	0	0.6666666666666666	4	0.3333333333333333	2	0.6666666666666666	0	1	0	6	1	0	0.75	4	3	0.5333333333333333	8	0.06666666666666667	0.3333333333333333	0	0	0	0	0	0	0	0	0	0	0
2576	0.013171803257427644	0.002719556048093927	0.00043842885158550387	0.9639735372001274	None	0	0	0.25	1	1.0	4	1.0	1.0	5	4	0	1	0	0.16666666666666666	6	1	0.4	6	0.3333333333333333	0	0.5077356607083057	0.8799944737920551	0.4286152109029806	0.9440560252320547	0.4056274780713346	0.822665178742796	0.8537224017784029	0.892599590786833	1.0	0.8	0.0
5712	0.08517132719906881	0.03634506503857142	0.03633307209073446	0.7716969233558976	None	0	0	0.3	3	0.8333333333333334	10	0.3888888888888889	0.8333333333333334	13	10	0	1	0	0.25	12	3	0.9333333333333333	14	1.0	1.0	0.45131008811510365	0.812784658896494	0.47443430318286534	0.9001048742433726	0.6121744602223653	0.8635577154751333	0.8572302019435536	0.8626233865702201	1.0	0.5384615384615384	0.0
1076	None	None	None	None	None	0	0	0.07692307692307693	1	1.0	17	0.19	0.8823529411764706	16	15	2	1	0	1.0	10	10	1.2666666666666666	19	0.14285714285714285	0	0.45131008811510365	0.9335655322828746	0.418028188800079	0.8827170426278029	0.7327963159978906	0.8339767772973729	0.8832525586618429	0.8900999808023614	1.0	0.125	0.0
3068	0.14206990076433637	0.0221620483252917	0.021968117244216524	0.7609177362306196	None	0	0	0.08333333333333333	1	1.0	16	1.0	1.0	17	16	0	1	0	0.05555555555555555	18	1	1.2	18	0.3333333333333333	0	0.45131008811510365	0.7980038055977926	0.6309746194860484	0.8847869975295152	0.7327963159978906	0.8536605398631802	0.8572302019435536	0.8488159599573092	1.0	0.5294117647058824	0.0
1322	None	None	None	None	None	0.3333333333333333	1	0.75	6	0.2222222222222222	2	0.6875	0	0	0	10	1	0	1.0	4	4	0.7333333333333333	11	0.041666666666666664	0.5714285714285714	0	0	0	0	0	0	0	0	0	0	0
3687	0.03908025994221758	0.0012933599498362604	0.00025855544084927613	0.9873996312368953	None	0	0	0.3	3	0.8333333333333334	10	0.3888888888888889	0.8333333333333334	13	10	0	1	0	0.25	12	3	0.9333333333333333	14	1.0	1.0	0.45131008811510365	0.9340627498945785	0.4286152109029806	0.7112824752851055	0.689381388681487	0.8280007481626378	0.8572302019435536	0.8465760401893305	1.0	0.5384615384615384	0.0
7283	0.08942828734352554	0.0562259368106652	0.04989344088075872	0.686043843690131	None	0	0	0.3	3	0.8333333333333334	10	0.3888888888888889	0.8333333333333334	13	10	0	1	0	0.25	12	3	0.9333333333333333	14	1.0	1.0	0.45131008811510365	0.8138398619948312	0.4286152109029806	0.8957876151918082	0.689381388681487	0.8702909592887454	0.8572302019435536	0.8633409843197822	1.0	0.07692307692307693	0.0
947	None	None	None	None	None	0	0	0.4444444444444444	4	0.5454545454545454	6	0.5416666666666666	0.36363636363636365	8	4	4	0	0	0.6666666666666666	4	6	0.8666666666666667	13	0.0	0	0.7163574835459746	0.8908402305140943	0.5665872939102857	0.930334268802322	0.43677161413083276	0.9316780652950013	0.8704239592191289	0.9194315252255466	0	0	0.0
892	None	None	None	None	None	0	0	0	0	0	0	1.0	0	0	0	0	2	0	1.0	1	1	0.06666666666666667	1	0.5	0	0	0	0	0	0	0	0	0	0	0	0
6219	0.08604395548523501	0.04373842464530752	0.043551871213207596	0.6907805653550536	None	0	0	0.3	3	0.8333333333333334	10	0.3888888888888889	0.8333333333333334	13	10	0	1	0	0.25	12	3	0.9333333333333333	14	1.0	1.0	0.45131008811510365	0.8345269932110232	0.4286152109029806	0.8957876151918082	0.689381388681487	0.8702909592887454	0.8572302019435536	0.8688643114520562	1.0	0.5384615384615384	0.0
4538	0.08994318320538523	0.05068609560601279	0.05068262224760531	0.6776395073421342	None	0	0	0.3	3	0.8333333333333334	10	0.3888888888888889	0.8333333333333334	13	10	0	1	0	0.25	12	3	0.9333333333333333	14	1.0	1.0	0.45131008811510365	0.812784658896494	0.4286152109029806	0.8957876151918082	0.689381388681487	0.8702909592887454	0.8572302019435536	0.8630674393142549	1.0	0.5384615384615384	0.0
2883	0.08151283429016815	0.039741442903153734	0.010178354492251067	0.7099492492925024	None	0	0	0.3333333333333333	5	0.65	13	0.6111111111111112	0.65	16	13	5	1	0	0.1111111111111111	2	18	1.4666666666666666	22	0.09090909090909091	0.1	0.5112659415858722	0.7866677833886742	0.5245014041430637	0.9125925461668465	0.7276190617700091	0.7350050888372834	0.8394417889685611	0.8259143569551007	1.0	0.375	0.0
1939	None	None	None	None	None	0	0	0.125	1	1.0	9	0.4583333333333333	0.7777777777777778	8	7	2	3	0	0.6666666666666666	6	4	0.7333333333333333	11	0.42857142857142855	0.4444444444444444	0.4053653140208057	0.6731758842486071	0.7421388621326288	0.9044740070611762	0.9787278063812638	0.9393036350181151	0.9131230210638237	0.8702605995651332	0.25	0.375	0.0
2801	0.09062407536817171	0.03826323073135483	0.009321105530510118	0.6927738826158806	None	0	0	0.3333333333333333	5	0.65	13	0.6111111111111112	0.65	17	13	4	1	0	0.1111111111111111	2	18	1.4666666666666666	22	0.125	0.1	0.5112659415858722	0.7833491215673325	0.6309746194860484	0.9130302785240001	0.7276190617700091	0.7333307657521496	0.8386038854540305	0.8248216652891369	1.0	0.35294117647058826	0.0
2634	0.0020335861369182493	6.682895134341026e-05	-4.963676390408416e-06	0.9782018820124517	None	0.5	1	0.6666666666666666	4	0.16666666666666666	1	0.5333333333333333	0.16666666666666666	3	1	4	0	0	0.6	5	3	0.5333333333333333	8	0.0	0.4	0.519073438528008	0.8613164488150535	0.7602454649712982	0.8818260105869323	0.5270469558798376	0.693147504524979	0.8537224017784029	0.8249608910266145	0	0	0.0
7053	0.08615208229177758	0.0532275398839811	0.05163828374043261	0.6823976456241441	None	0	0	0.3	3	0.8333333333333334	10	0.3888888888888889	0.8333333333333334	13	10	0	1	0	0.25	12	3	0.9333333333333333	14	1.0	1.0	0.45131008811510365	0.8345269932110231	0.4286152109029806	0.8957876151918082	0.689381388681487	0.8702909592887454	0.8572302019435536	0.8688643114520562	1.0	0.07692307692307693	0.0
1993	None	None	None	None	None	0	0	0.5	3	0.42857142857142855	3	0.45	0.14285714285714285	3	1	5	0	0	0.8	4	5	0.6	9	0.0	0.4	0.6388409691115879	0.6961286130806871	0.48126683059595654	0.934844861577574	0.7424217946525623	0.5993580832368391	0.8457607558704981	0.7855729089251412	0	0	0.0
5078	0.05318305799035701	0.00876823449869858	-0.00829434229994755	0.7801364220398757	None	0	0	0.3	3	0.8333333333333334	10	0.5384615384615384	0.8333333333333334	13	10	0	0	0	0.15384615384615385	13	2	0.9333333333333333	14	0.0	0.16666666666666666	0.3480475878603639	0.7756622729940884	0.6309746194860484	0.902000314003038	0.6555893875387688	0.8620310883541101	0.8841701975582579	0.8537298278472757	0	0	0.0
277	None	None	None	None	None	0	0	0.5	2	0.6666666666666666	2	0.8333333333333334	0	1	0	3	3	0	0.6666666666666666	3	2	0.3333333333333333	5	0.3333333333333333	0.6666666666666666	0	0	0	0	0	0	0	0	0	0	0
331	None	None	None	None	None	0	0	0.125	1	1.0	9	0.39285714285714285	0.7777777777777778	8	7	2	1	0	0.5714285714285714	7	4	0.7333333333333333	11	0.14285714285714285	0	0.5717523160314001	0.9137116956342316	0.400278251928839	0.9242721549551796	0.7770700923901389	0.9479116879361855	0.9330647184949464	0.9300636494450321	1.0	0.125	0.0
640	None	None	None	None	None	1.0	1	1.0	4	0.25	1	0.6666666666666666	0	1	0	4	0	0	1.0	3	3	0.4	6	0.0	0.6666666666666666	0	0	0	0	0	0	0	0	0	0	0
6231	0.09082525998023669	0.05100491231069318	0.0509096595883605	0.6827735011202549	None	0	0	0.3	3	0.8333333333333334	10	0.3888888888888889	0.8333333333333334	13	10	0	1	0	0.25	12	3	0.9333333333333333	14	1.0	1.0	0.45131008811510365	0.812784658896494	0.4286152109029806	0.8957876151918082	0.6121744602223653	0.8635577154751333	0.8572302019435536	0.8607515351531244	1.0	0.15384615384615385	0.0
2477	None	None	None	None	None	1.0	1	1.0	5	0.0	0	0.7777777777777778	0	1	0	5	1	0	1.0	3	3	0.4666666666666667	7	0.07692307692307693	1.0	0	0	0	0	0	0	0	0	0	0	0
3578	0.0636577589710737	0.02004639282386415	0.018589316788505315	0.7696553858654932	None	0	0	0.2222222222222222	2	0.9090909090909091	10	1.0	0.9090909090909091	12	10	0	2	0	0.07692307692307693	13	1	0.8666666666666667	13	1.0	0.16666666666666666	0.45131008811510365	0.8080912845291968	0.5169521323331963	0.8936207045793196	0.5586625576364982	0.8751583577053548	0.8554851468062835	0.8626837463850257	0.5416666666666666	0.16666666666666666	0.0
3501	0.07302713861508349	0.04247319452998439	0.041092605445081344	0.6763730226561567	None	0	0	0.2222222222222222	2	0.9090909090909091	10	0.5416666666666666	0.9090909090909091	12	10	0	2	0	0.16666666666666666	12	2	0.8666666666666667	13	1.0	0	0.45131008811510365	0.8217173832450715	0.5245014041430637	0.8962163519570784	0.5586625576364982	0.8682462477947601	0.8554851468062835	0.8648861597499177	0.5416666666666666	0.5833333333333334	0.0
6050	0.08328010166760215	0.05076509402207261	0.04942544054714039	0.6822956306793397	None	0	0	0.3333333333333333	3	0.8181818181818182	9	0.3939393939393939	0.8181818181818182	12	9	0	1	0	0.2727272727272727	11	3	0.8666666666666667	13	1.0	1.0	0.45131008811510365	0.8163738901843403	0.4233216998515298	0.8919754830665432	0.6724853881101279	0.8603654323262442	0.8572302019435536	0.8590142330457718	1.0	0.16666666666666666	0.0
1759	None	None	None	None	None	0	0	0.3333333333333333	2	0.8571428571428571	6	0.45	0.2857142857142857	2	2	6	2	0	0.8	5	4	0.6	9	0.125	0	0.26376683133763607	0.5	0.3348514349116165	0.5	0.187598837934661	0.5114266784041759	0.645968681654079	0.5038094823926172	0.75	1.0	0.0
2944	0.022355624997784925	0.001796797731955619	0.0016182971190980503	0.9722441508872557	None	0	0	0.14285714285714285	1	1.0	8	0.5555555555555556	0.75	7	6	2	3	0	0.5	6	3	0.6666666666666666	10	0.42857142857142855	0.5	0.485242931117387	0.8979639704429576	0.6515641686142917	0.9509018200819817	0.901520877922142	0.9302042641227474	0.896996602815794	0.9293058247772664	0.2857142857142857	0.2857142857142857	0.0
7187	0.08772557899914744	0.04476612478619404	0.04467165728900722	0.6814098076816681	None	0	0	0.3	3	0.8333333333333334	10	0.3888888888888889	0.8333333333333334	13	10	0	1	0	0.25	12	3	0.9333333333333333	14	1.0	1.0	0.45131008811510365	0.8345269932110231	0.418028188800079	0.8926788159173634	0.689381388681487	0.8702909592887454	0.8572302019435536	0.8676108046709734	1.0	0.15384615384615385	0.0
2732	0.003330165486751201	0.00015110719835871594	0.00014614267131045345	0.9866993452623071	None	0	0	0.5	2	0.75	3	0.6666666666666666	0.25	2	1	3	0	0	1.0	3	3	0.4	6	0.0	0	0.7871667370061768	0.5601330495592924	0.7484979645651583	0.8666293114774016	0.6018364150297876	0.9800432873263127	0.8473475898205096	0.8810492577755592	0	0	0.0
2295	None	None	None	None	None	0.3333333333333333	1	0.5	4	0.5555555555555556	5	0.3142857142857143	0.5555555555555556	8	5	2	0	0	0.7142857142857143	7	5	0.7333333333333333	11	0.0	0.5	0.5012174657888604	0.9107984213544774	0.3077184446197601	0.7780413807958775	0.5754197426181775	0.9668375197856759	0.8402761709552281	0.9102567849422928	0	0	0.0
153	None	None	None	None	None	0	0	0.5	3	0.7142857142857143	5	0.6428571428571429	0.5714285714285714	5	4	3	0	0	0.2857142857142857	7	2	0.6	9	0.0	0.2857142857142857	0.6268341328197005	0.9459548836172649	0.5504471553736103	0.7316801838023084	0.2498623633319494	0.6198005586496371	0.8033013799450804	0.8102159224838504	0	0	0.0
3559	0.07365534983610374	0.038355815209391665	0.038075461367260685	0.6885630757164487	None	0	0	0.2222222222222222	2	0.9090909090909091	10	0.5416666666666666	0.9090909090909091	12	10	0	2	0	0.16666666666666666	12	2	0.8666666666666667	13	1.0	0	0.45131008811510365	0.8217173832450715	0.5245014041430637	0.8962163519570784	0.5586625576364982	0.8682462477947601	0.8554851468062835	0.8648861597499177	0.5416666666666666	0.5833333333333334	0.0
4577	0.08584989834451513	0.04880067702949775	0.04869526301794499	0.6794010583473116	None	0	0	0.3	3	0.8333333333333334	10	0.3888888888888889	0.8333333333333334	13	10	0	1	0	0.25	12	3	0.9333333333333333	14	1.0	1.0	0.45131008811510365	0.812784658896494	0.4286152109029806	0.8957876151918082	0.689381388681487	0.8702909592887454	0.8572302019435536	0.8630674393142549	1.0	0.5384615384615384	0.0
6664	0.09079833701215126	0.056998084036213904	0.05220461368143078	0.6807420563305362	None	0	0	0.3	3	0.8333333333333334	10	0.3888888888888889	0.8333333333333334	13	10	0	1	0	0.25	12	3	0.9333333333333333	14	1.0	1.0	0.45131008811510365	0.8345269932110231	0.4286152109029806	0.8957876151918082	0.689381388681487	0.8702909592887454	0.8572302019435536	0.8688643114520562	1.0	0.07692307692307693	0.0
2789	0.02041619820110606	0.006418119675286376	-0.005498940366117749	0.9700871446927734	None	0	0	0.14285714285714285	1	1.0	8	0.5555555555555556	0.75	7	6	2	3	0	0.5	6	3	0.6666666666666666	10	0.42857142857142855	0.5	0.485242931117387	0.8872269424099939	0.6515641686142917	0.9447044538801601	0.8983117090251008	0.9255834379561658	0.8958048684056363	0.9222905158451812	0.2857142857142857	0.14285714285714285	0.0
2361	None	None	None	None	None	0	0	0.3333333333333333	1	1.0	2	1.0	0	0	0	3	1	0	1.0	2	2	0.26666666666666666	4	0.1	0	0	0	0	0	0	0	0	0	0	0	0
2959	None	None	None	None	None	0	0	0.125	1	1.0	10	0.5	0.7	8	7	3	3	0	0.6666666666666666	4	6	0.8	12	0.3333333333333333	0.4	0.4053653140208057	0.6900644735701172	0.7421388621326288	0.8587088653517557	0.9787278063812638	0.9393036350181151	0.9131425200896027	0.855873068736172	0.125	0.625	0.0
1884	None	None	None	None	None	0	0	0.3333333333333333	1	1.0	2	0.6666666666666666	0.5	1	1	2	0	0	0.6666666666666666	3	2	0.26666666666666666	4	0.0	0	1.0	0.5	0.22199290552788842	0.5	1.0	0.5	0.9750972899434532	0.5	0	0	0.0
3804	0.07465055891884441	0.03869728069636873	0.03862769107878511	0.6919176379384275	None	0	0	0.2222222222222222	2	0.9090909090909091	10	0.5416666666666666	0.9090909090909091	12	10	0	2	0	0.16666666666666666	12	2	0.8666666666666667	13	1.0	0	0.45131008811510365	0.8217173832450715	0.5245014041430637	0.8962163519570784	0.5803700212947	0.8589011414751879	0.8554851468062835	0.8617654188946672	0.5416666666666666	0.5833333333333334	0.0
3262	0.07481787806029958	0.039932618337763875	0.03864843728310813	0.6812305145131667	None	0	0	0.2222222222222222	2	0.9090909090909091	10	0.5416666666666666	0.9090909090909091	12	10	0	2	0	0.16666666666666666	12	2	0.8666666666666667	13	1.0	0	0.45131008811510365	0.8217173832450715	0.5245014041430637	0.8962163519570784	0.5586625576364982	0.8682462477947601	0.8554851468062835	0.8648861597499177	0.5416666666666666	0.5833333333333334	0.0
3472	0.07212771508239578	0.036122409629731664	0.03555544849636312	0.6878799675582077	None	0	0	0.2222222222222222	2	0.9090909090909091	10	0.5416666666666666	0.9090909090909091	12	10	0	2	0	0.16666666666666666	12	2	0.8666666666666667	13	1.0	0	0.45131008811510365	0.8217173832450715	0.5245014041430637	0.8962163519570784	0.5803700212947	0.8589011414751879	0.8554851468062835	0.8617654188946672	0.5416666666666666	0.5833333333333334	0.0
1270	None	None	None	None	None	0.5	1	0.6666666666666666	4	0.5	3	0.5333333333333333	0.16666666666666666	3	1	4	0	0	0.6	5	3	0.5333333333333333	8	0.0	0.6666666666666666	0.7769351915360682	0.7403786811362477	0.25892596002022983	0.5522590635322701	0.7811615377375853	0.7812425443084583	0.9232298548102975	0.6992132143460192	0	0	0.0
5251	0.08671146097661499	0.05599911067152296	0.04983344530979598	0.6757590711729289	None	0	0	0.3	3	0.8333333333333334	10	0.3888888888888889	0.8333333333333334	13	10	0	1	0	0.25	12	3	0.9333333333333333	14	1.0	1.0	0.45131008811510365	0.812784658896494	0.4286152109029806	0.8957876151918082	0.6121744602223653	0.8635577154751333	0.8572302019435536	0.8607515351531244	1.0	0.5384615384615384	0.0
5730	0.08624072830187632	0.05720546422924246	0.0511142701797523	0.6770209206807491	None	0	0	0.3	3	0.8333333333333334	10	0.3888888888888889	0.8333333333333334	13	10	0	1	0	0.25	12	3	0.9333333333333333	14	1.0	1.0	0.45131008811510365	0.812784658896494	0.4286152109029806	0.8957876151918082	0.6121744602223653	0.8635577154751333	0.8572302019435536	0.8607515351531244	1.0	0.5384615384615384	0.0
6980	0.09301391540307621	0.04980559922213763	0.049541523889301387	0.6840083058433413	None	0	0	0.3	3	0.8333333333333334	10	0.3888888888888889	0.8333333333333334	13	10	0	1	0	0.25	12	3	0.9333333333333333	14	1.0	1.0	0.45131008811510365	0.8345269932110231	0.4286152109029806	0.893803259220328	0.689381388681487	0.8702909592887454	0.8572302019435536	0.8680616180214153	1.0	0.07692307692307693	0.0
4315	0.0906097481824891	0.05068824984353752	0.05068317633459511	0.6752375769578243	None	0	0	0.3	3	0.8333333333333334	10	0.3888888888888889	0.8333333333333334	13	10	0	1	0	0.25	12	3	0.9333333333333333	14	1.0	1.0	0.45131008811510365	0.812784658896494	0.4286152109029806	0.8957876151918082	0.6755052515607957	0.8611910491362974	0.8572302019435536	0.8599529169599716	1.0	0.5384615384615384	0.0
5495	0.0880706863093197	0.04656903792547613	0.04634531185282419	0.6871629829119967	None	0	0	0.3	3	0.8333333333333334	10	0.3888888888888889	0.8333333333333334	13	10	0	1	0	0.25	12	3	0.9333333333333333	14	1.0	1.0	0.45131008811510365	0.812784658896494	0.4286152109029806	0.8957876151918082	0.6121744602223653	0.8635577154751333	0.8572302019435536	0.8607515351531244	1.0	0.15384615384615385	0.0
4002	0.0870629669529034	0.05612470246043675	0.045796756998245196	0.6847210476324044	None	0	0	0.3	3	0.8333333333333334	10	0.3888888888888889	0.8333333333333334	13	10	0	1	0	0.25	12	3	0.9333333333333333	14	1.0	1.0	0.45131008811510365	0.812784658896494	0.4286152109029806	0.8957876151918082	0.6121744602223653	0.8635577154751333	0.8572302019435536	0.8607515351531244	1.0	0.5384615384615384	0.0
1831	None	None	None	None	None	0	0	0.5	2	0.3333333333333333	1	0.5555555555555556	0.3333333333333333	1	1	3	1	0	1.0	3	3	0.3333333333333333	5	0.1	1.0	0.4802298406913098	0.5	0.9009570891342337	0.5	0.8698832798546359	0.5	0.8715007445107115	0.5	1.0	1.0	0.0
308	None	None	None	None	None	0	0	0.5	1	1.0	1	1.0	0	0	0	2	2	0	0.3333333333333333	1	3	0.2	3	0.25	0	0	0	0	0	0	0	0	0	0	0	0
3577	0.08208989719484697	0.036140958827369875	0.03406589008171813	0.719958592266466	None	0	0	0.1111111111111111	1	1.0	11	1.0	1.0	12	11	0	1	0	0.07692307692307693	13	1	0.8666666666666667	13	0.3333333333333333	0	0.45131008811510365	0.7929740940960593	0.418028188800079	0.9159630242454605	0.4888024541683224	0.8723811772468406	0.8554851468062835	0.8681402898275083	1.0	0.5833333333333334	0.0
2192	None	None	None	None	None	0	0	0.3333333333333333	1	1.0	2	0.6666666666666666	0.5	1	1	2	5	0	0.6666666666666666	3	2	0.26666666666666666	4	0.625	0	0.21090989532196777	0.5	0.13787205696500854	0.5	0.1	0.5	0.6130881343488753	0.5	1.0	1.0	0.3768870711897019
6526	0.08426106669212921	0.04939621460374756	0.04847203235660379	0.6743654292130389	None	0	0	0.3	3	0.8333333333333334	10	0.3888888888888889	0.8333333333333334	13	10	0	1	0	0.25	12	3	0.9333333333333333	14	1.0	1.0	0.45131008811510365	0.812784658896494	0.4286152109029806	0.8957876151918082	0.6121744602223653	0.8700263967029424	0.8572302019435536	0.8629751672045176	1.0	0.46153846153846156	0.0
4047	0.08824622180405099	0.05130575366974866	0.05084382328542721	0.6833703580683406	None	0	0	0.3	3	0.8333333333333334	10	0.3888888888888889	0.8333333333333334	13	10	0	1	0	0.25	12	3	0.9333333333333333	14	1.0	1.0	0.45131008811510365	0.812784658896494	0.4286152109029806	0.8957876151918082	0.6121744602223653	0.8635577154751333	0.8572302019435536	0.8607515351531244	1.0	0.5384615384615384	0.0
6355	0.08836853712805713	0.05327030935079955	0.05119011945372278	0.6810232843677031	None	0	0	0.3	3	0.8333333333333334	10	0.3888888888888889	0.8333333333333334	13	10	0	1	0	0.25	12	3	0.9333333333333333	14	1.0	1.0	0.45131008811510365	0.8345269932110231	0.4286152109029806	0.8957876151918082	0.689381388681487	0.8702909592887454	0.8572302019435536	0.8688643114520562	1.0	0.07692307692307693	0.0
2256	None	None	None	None	None	0	0	0.3333333333333333	2	0.8333333333333334	5	0.4444444444444444	0.5	5	3	2	0	0	0.5	6	3	0.5333333333333333	8	0.0	0	0.6388409691115879	0.8852399435988071	0.8203058555706072	0.9316050276501079	0.7424217946525623	0.8240547072272401	0.8881394673496289	0.8875772816837797	0	0	0.0
3603	0.07301571338095808	0.04198590629198779	0.04198419139516973	0.6793922736979918	None	0	0	0.2222222222222222	2	0.9090909090909091	10	0.5416666666666666	0.9090909090909091	12	10	0	2	0	0.16666666666666666	12	2	0.8666666666666667	13	1.0	0	0.45131008811510365	0.8217173832450715	0.623425347676181	0.8877938076421633	0.5586625576364982	0.8682462477947601	0.8554851468062835	0.8614424924282659	0.5416666666666666	0.16666666666666666	0.0
915	None	None	None	None	None	0.5	1	0.8333333333333334	5	0.16666666666666666	1	0.6666666666666666	0	4	0	3	0	0	0.75	3	4	0.5333333333333333	8	0.0	0.5	0	0	0	0	0	0	0	0	0	0	0
3608	0.07166981940104179	0.0407210056036086	0.04071604260245596	0.6826927512920071	None	0	0	0.2222222222222222	2	0.9090909090909091	10	0.5416666666666666	0.9090909090909091	12	10	0	2	0	0.16666666666666666	12	2	0.8666666666666667	13	1.0	0	0.45131008811510365	0.8217173832450715	0.623425347676181	0.8877938076421633	0.5803700212947	0.8589011414751879	0.8554851468062835	0.8582552482508048	0.5416666666666666	0.16666666666666666	0.0
2010	None	None	None	None	None	0	0	0.5	3	0.7142857142857143	5	0.5625	0.7142857142857143	8	5	0	1	0	0.25	8	2	0.6	9	1.0	0.2857142857142857	0.664636333701795	0.8914333655470341	0.25050998564795524	0.9209120145118894	0.5098363415829164	0.9242927433435385	0.8402761709552281	0.9132628645415616	1.0	0.5	0.0
4697	0.07936838011895547	0.027862725250801648	-0.01392682818198764	0.7660158044654912	None	0	0	0.2	2	0.9166666666666666	11	1.0	0.9166666666666666	13	11	0	0	0	0.07142857142857142	14	1	0.9333333333333333	14	0.0	0.15384615384615385	0.40438012311521776	0.772145066478806	0.4286152109029806	0.9156307148210563	0.5823575835097528	0.8598096932360554	0.8841701975582579	0.8589013051710912	0	0	0.0
7359	0.08456404010312255	0.054603120590361466	0.051933070883910845	0.6795061711371773	None	0	0	0.3	3	0.8333333333333334	10	0.3888888888888889	0.8333333333333334	13	10	0	1	0	0.25	12	3	0.9333333333333333	14	1.0	1.0	0.45131008811510365	0.8345269932110231	0.4286152109029806	0.8957876151918082	0.689381388681487	0.8702909592887454	0.8572302019435536	0.8688643114520562	1.0	0.07692307692307693	0.0
535	None	None	None	None	None	1.0	1	1.0	4	0.25	1	0.5	0.25	2	1	3	1	0	0.75	4	3	0.4	6	0.1111111111111111	1.0	0.6866478102184741	0.9385387492398607	0.3148489704702769	0.7572501951442149	0.4489759107761512	0.917344966780562	0.9177144230182134	0.8899400781327264	1.0	0.5	0.0
976	None	None	None	None	None	0	0	0.625	5	0.4	4	0.4	0.3	5	3	6	2	0	0.8333333333333334	6	5	0.8	12	0.14285714285714285	0.6666666666666666	0.5152783298743022	0.925271351378531	0.597691206412042	0.8634669604857533	0.7276190617700091	0.6719928669094462	0.7279735773619039	0.8445668681457058	0.6	0.4	0.0
6569	0.08688034284958285	0.05194790973677988	0.05171702985763539	0.6811797701977926	None	0	0	0.3	3	0.8333333333333334	10	0.3888888888888889	0.8333333333333334	13	10	0	1	0	0.25	12	3	0.9333333333333333	14	1.0	1.0	0.45131008811510365	0.812784658896494	0.4286152109029806	0.8957876151918082	0.6121744602223653	0.8635577154751333	0.8572302019435536	0.8607515351531244	1.0	0.5384615384615384	0.0
2359	None	None	None	None	None	0	0	0.16666666666666666	1	1.0	6	1.0	0.16666666666666666	1	1	6	1	0	0.5	2	4	0.5333333333333333	8	0.0625	0.6666666666666666	0.20532269525755945	0.5	0.8653843445741918	0.5	0.4212814525677798	0.5	0.9397901840322336	0.5	1.0	1.0	0.0
207	None	None	None	None	None	0	0	0.75	3	0.5	2	0.6	0.25	4	1	1	2	0	0.4	2	5	0.4	6	0.6666666666666666	0.5	0.4182018093878135	0.9515440089638307	0.44314045633608246	0.9416069766238633	0.8441004765146112	0.876558131541943	0.7045344996494569	0.9290827909429795	0.625	0.5	0.0
3766	0.07284168738095677	0.03899549963851411	0.03878548664488808	0.6845448941118109	None	0	0	0.2222222222222222	2	0.9090909090909091	10	0.5416666666666666	0.9090909090909091	12	10	0	2	0	0.16666666666666666	12	2	0.8666666666666667	13	1.0	0	0.45131008811510365	0.8217173832450715	0.5245014041430637	0.8962163519570784	0.5586625576364982	0.8682462477947601	0.8554851468062835	0.8648861597499177	0.5416666666666666	0.5833333333333334	0.0
4851	0.08510320306672796	0.0518132691075609	0.05131181141329171	0.672457477579602	None	0	0	0.3	3	0.8333333333333334	10	0.3888888888888889	0.8333333333333334	13	10	0	1	0	0.25	12	3	0.9333333333333333	14	1.0	1.0	0.45131008811510365	0.812784658896494	0.4286152109029806	0.8957876151918082	0.6121744602223653	0.8635577154751333	0.8572302019435536	0.8607515351531244	1.0	0.5384615384615384	0.0
143	None	None	None	None	None	0.5	1	0.7142857142857143	5	0.375	3	0.4	0.25	3	2	6	6	0	1.0	5	5	0.6666666666666666	10	0.4	0.2857142857142857	0.8547322565474657	0.8827912610370484	0.539873822646161	0.857241287670062	0.5754197426181775	0.9214122120590762	0.8859686983020657	0.8900379723889265	0.3333333333333333	0.6666666666666666	0.0
6257	0.0889885951848794	0.054158839988795435	0.04911502943578137	0.6823646511538348	None	0	0	0.3	3	0.8333333333333334	10	0.3888888888888889	0.8333333333333334	13	10	0	1	0	0.25	12	3	0.9333333333333333	14	1.0	1.0	0.45131008811510365	0.8345269932110231	0.4286152109029806	0.8957876151918082	0.689381388681487	0.8702909592887454	0.8572302019435536	0.8688643114520562	1.0	0.07692307692307693	0.0
6082	0.08744220837584063	0.05109528230488842	0.051093849722622285	0.6769612284281764	None	0	0	0.3	3	0.8333333333333334	10	0.3888888888888889	0.8333333333333334	13	10	0	1	0	0.25	12	3	0.9333333333333333	14	1.0	1.0	0.45131008811510365	0.812784658896494	0.4286152109029806	0.8957876151918082	0.6121744602223653	0.8635577154751333	0.8572302019435536	0.8607515351531244	1.0	0.15384615384615385	0.0
7513	0.08784674186758543	0.05259634427347518	0.05055165837410306	0.684236986955444	None	0	0	0.3	3	0.8333333333333334	10	0.3888888888888889	0.8333333333333334	13	10	0	1	0	0.25	12	3	0.9333333333333333	14	1.0	1.0	0.45131008811510365	0.8345269932110231	0.4286152109029806	0.8957876151918082	0.689381388681487	0.8702909592887454	0.8572302019435536	0.8688643114520562	1.0	0.07692307692307693	0.0
4707	0.08760975342160024	0.048193508820791195	0.04774725143222203	0.6816123942611738	None	0	0	0.3	3	0.8333333333333334	10	0.3888888888888889	0.8333333333333334	13	10	0	1	0	0.25	12	3	0.9333333333333333	14	1.0	1.0	0.45131008811510365	0.812784658896494	0.4286152109029806	0.8957876151918082	0.689381388681487	0.8702909592887454	0.8572302019435536	0.8630674393142549	1.0	0.15384615384615385	0.0
461	None	None	None	None	None	0	0	0.5	3	0.5	3	0.4	0	0	0	7	1	0	0.8	4	5	0.5333333333333333	8	0.05555555555555555	0	0	0	0	0	0	0	0	0	0	0	0
5858	0.08894228762868243	0.05122667747871106	0.051098466559832835	0.6816235040495275	None	0	0	0.3	3	0.8333333333333334	10	0.3888888888888889	0.8333333333333334	13	10	0	1	0	0.25	12	3	0.9333333333333333	14	1.0	1.0	0.45131008811510365	0.812784658896494	0.4286152109029806	0.8957876151918082	0.6121744602223653	0.8635577154751333	0.8572302019435536	0.8607515351531244	1.0	0.5384615384615384	0.0
659	None	None	None	None	None	0	0	0.75	3	0.3333333333333333	1	0.5555555555555556	0.3333333333333333	2	1	2	1	0	1.0	3	3	0.3333333333333333	5	0.14285714285714285	1.0	0.7648625709155601	0.8747656926737828	0.5710786881599089	0.9758720269076383	0.4446699729787945	0.831594696105365	0.9264375114957152	0.917856016558708	1.0	1.0	0.0
2259	None	None	None	None	None	0	0	0.4	2	0.8	4	1.0	0.8	6	4	0	1	0	0.14285714285714285	7	1	0.4666666666666667	7	0.5	0.6666666666666666	0.9592395338545632	0.8966832093864895	0.22404819731476758	0.907665187272811	0.30723661010367004	0.9438530109324187	0.9664861761896001	0.9185483399832515	1.0	0.6666666666666666	0.0
6997	0.08843850621263065	0.05616636891719243	0.046196395300442186	0.6897058390794608	None	0	0	0.3	3	0.8333333333333334	10	0.3888888888888889	0.8333333333333334	13	10	0	1	0	0.25	12	3	0.9333333333333333	14	1.0	1.0	0.45131008811510365	0.8345269932110231	0.4286152109029806	0.8957876151918082	0.689381388681487	0.8702909592887454	0.8572302019435536	0.8688643114520562	1.0	0.46153846153846156	0.0
1116	None	None	None	None	None	0	0	0.5	2	0.6666666666666666	2	1.0	0.3333333333333333	1	1	3	0	0	0.2	5	1	0.3333333333333333	5	0.0	0.5	1.0	0.5	0.22199290552788842	0.5	1.0	0.5	0.9750972899434532	0.5	0	0	0.0
6421	0.08714718204144431	0.05137059502523814	0.0513557095790087	0.6726235595525131	None	0	0	0.3	3	0.8333333333333334	10	0.3888888888888889	0.8333333333333334	13	10	0	1	0	0.25	12	3	0.9333333333333333	14	1.0	1.0	0.45131008811510365	0.8345269932110231	0.4286152109029806	0.8957876151918082	0.689381388681487	0.8702909592887454	0.8572302019435536	0.8688643114520562	1.0	0.07692307692307693	0.0
861	None	None	None	None	None	0	0	0.5	2	0.3333333333333333	1	0.625	0.3333333333333333	2	1	2	2	0	0.5	4	2	0.3333333333333333	5	0.2857142857142857	0	0.4455908843070001	0.8674926845813403	0.20251157402146638	0.6561976634377783	0.5253212760288685	0.6595517686843284	0.858412856696732	0.743114675092741	0.75	0.5	0.0
932	None	None	None	None	None	0	0	0.3333333333333333	2	0.6666666666666666	4	0.5714285714285714	0.6666666666666666	4	4	3	2	0	0.2857142857142857	7	2	0.5333333333333333	8	0.2	0	0.6069948630738539	0.888097251241841	0.3374204830929248	0.8544475437800905	0.9171284438530979	0.9438070416744923	0.9396452963527397	0.9021048113934786	0.625	0.25	0.0
6728	0.08926912452269373	0.05413755348068196	0.05170865369897538	0.6809657981489436	None	0	0	0.3	3	0.8333333333333334	10	0.3888888888888889	0.8333333333333334	13	10	0	1	0	0.25	12	3	0.9333333333333333	14	1.0	1.0	0.45131008811510365	0.8345269932110231	0.4286152109029806	0.8957876151918082	0.689381388681487	0.8702909592887454	0.8572302019435536	0.8688643114520562	1.0	0.07692307692307693	0.0
963	None	None	None	None	None	0	0	1.0	2	0.0	0	1.0	0	1	0	1	2	0	0.3333333333333333	3	1	0.2	3	0.4	1.0	0	0	0	0	0	0	0	0	0	0	0
178	None	None	None	None	None	0	0	0.3076923076923077	4	0.7058823529411765	12	0.5277777777777778	0.4117647058823529	11	7	7	0	0	1.0	6	6	1.2666666666666666	19	0.0	0	0.5967833508723366	0.9338032664850457	0.25156097130851374	0.8108468224093301	0.5488699463696521	0.9175688696360247	0.877938091335839	0.8975818511579713	0	0	0.0
4872	0.08532019237405201	0.056648358469465476	0.04746147721395463	0.6803288393746727	None	0	0	0.3	3	0.8333333333333334	10	0.3888888888888889	0.8333333333333334	13	10	0	1	0	0.25	12	3	0.9333333333333333	14	1.0	1.0	0.45131008811510365	0.812784658896494	0.4286152109029806	0.8957876151918082	0.689381388681487	0.8702909592887454	0.8572302019435536	0.8630674393142549	1.0	0.5384615384615384	0.0
351	None	None	None	None	None	0.25	1	0.7	7	0.16666666666666666	2	0.56	0.16666666666666666	7	2	6	0	0	1.0	5	5	0.9333333333333333	14	0.0	0.7272727272727273	0.7611424450731977	0.7466541117318442	0.3765394808937714	0.5439338222625956	0.9891789705675377	0.8854531925318287	0.928586449138452	0.7503944918867544	0	0	0.0
3099	0.08578349916372717	0.01748215732643221	0.01566631423766312	0.6908354881092628	None	0	0	0.2	2	0.9230769230769231	12	0.5357142857142857	0.9230769230769231	14	12	0	2	0	0.14285714285714285	14	2	1.0	15	1.0	0	0.3809151406152748	0.8198670107751412	0.6309746194860484	0.8716759068504201	0.7327963159978906	0.8424246826625574	0.8572302019435536	0.8458690548858275	0.5357142857142857	0.14285714285714285	0.0
5099	0.08573020795535073	0.05019016175507435	0.049954921241197464	0.6794583507252614	None	0	0	0.3	3	0.8333333333333334	10	0.3888888888888889	0.8333333333333334	13	10	0	1	0	0.25	12	3	0.9333333333333333	14	1.0	1.0	0.45131008811510365	0.812784658896494	0.4286152109029806	0.8957876151918082	0.6121744602223653	0.8635577154751333	0.8572302019435536	0.8607515351531244	1.0	0.15384615384615385	0.0
7349	0.08651668786335781	0.05327155789602061	0.05023857811205145	0.6828351950602651	None	0	0	0.3	3	0.8333333333333334	10	0.3888888888888889	0.8333333333333334	13	10	0	1	0	0.25	12	3	0.9333333333333333	14	1.0	1.0	0.45131008811510365	0.8345269932110231	0.4286152109029806	0.8957876151918082	0.689381388681487	0.8702909592887454	0.8572302019435536	0.8688643114520562	1.0	0.46153846153846156	0.0
2697	0.1223013997922403	0.026011518400021732	0.022762756275504836	0.7320634408069728	None	0	0	0.08333333333333333	1	1.0	16	1.0	1.0	17	16	0	1	0	0.05555555555555555	18	1	1.2	18	0.3333333333333333	0	0.45131008811510365	0.8095571162590726	0.6309746194860484	0.8725541688035101	0.7327963159978906	0.8536605398631802	0.8572302019435536	0.8470295714243956	1.0	0.11764705882352941	0.0
2166	None	None	None	None	None	0	0	0.07142857142857142	1	1.0	18	0.38461538461538464	0.2777777777777778	6	5	13	0	0	0.3076923076923077	4	13	1.3333333333333333	20	0.0	0.15384615384615385	0.4692023866762762	0.8566141008937916	0.6590357454168211	0.601449496266393	0.7276190617700091	0.5680942507978157	0.7553475867539987	0.6951579705631861	0	0	0.0
3019	0.0990445170816461	0.01189549361688427	0.005045697333083694	0.8308315931914092	None	0	0	0.07692307692307693	1	1.0	17	0.19791666666666666	0.8823529411764706	16	15	2	1	0	0.6666666666666666	8	12	1.2666666666666666	19	0.14285714285714285	0	0.45131008811510365	0.8204101723009075	0.6643493784889942	0.8815424754811926	0.691604224654389	0.8517047420138933	0.8572302019435536	0.8529707985197607	1.0	0.125	0.0
1446	None	None	None	None	None	0	0	0.6	3	0.2	1	0.7	0	0	0	6	0	0	0.4	2	5	0.4666666666666667	7	0.0	0	0	0	0	0	0	0	0	0	0	0	0
6956	0.08065889496998493	0.046772547617889	0.04664409653046049	0.8144664779552659	None	0	0	0.375	3	0.8	8	0.4	0.8	11	8	0	1	0	0.3	10	3	0.8	12	1.0	1.0	0.45131008811510365	0.8464842002991338	0.418028188800079	0.8910099992382968	0.7327963159978906	0.8761766443522999	0.8572302019435536	0.872327858904289	1.0	0.09090909090909091	0.0
5370	0.08826643318991775	0.04988669635768288	0.049402941756828994	0.6845543161103671	None	0	0	0.3	3	0.8333333333333334	10	0.3888888888888889	0.8333333333333334	13	10	0	1	0	0.25	12	3	0.9333333333333333	14	1.0	1.0	0.45131008811510365	0.812784658896494	0.4286152109029806	0.8957876151918082	0.6121744602223653	0.8635577154751333	0.8572302019435536	0.8607515351531244	1.0	0.15384615384615385	0.0
1388	None	None	None	None	None	0	0	0.5	1	1.0	1	0.75	0	1	0	1	0	0	1.0	2	2	0.2	3	0.0	0	0	0	0	0	0	0	0	0	0	0	0
4777	0.08510400881177203	0.05899341885802546	0.053926355621647964	0.6684799838680975	None	0	0	0.3	3	0.8333333333333334	10	0.3888888888888889	0.8333333333333334	13	10	0	1	0	0.25	12	3	0.9333333333333333	14	1.0	1.0	0.45131008811510365	0.812784658896494	0.4286152109029806	0.8957876151918082	0.689381388681487	0.8702909592887454	0.8572302019435536	0.8630674393142549	1.0	0.5384615384615384	0.0
6309	0.08652266200986244	0.0507340591146676	0.05057816199463062	0.6773951371716578	None	0	0	0.3	3	0.8333333333333334	10	0.3888888888888889	0.8333333333333334	13	10	0	1	0	0.25	12	3	0.9333333333333333	14	1.0	1.0	0.45131008811510365	0.812784658896494	0.4286152109029806	0.8957876151918082	0.6121744602223653	0.8635577154751333	0.8572302019435536	0.8607515351531244	1.0	0.15384615384615385	0.0
904	None	None	None	None	None	0	0	0.8	4	0.2	1	0.4375	0.2	3	1	3	1	0	1.0	4	4	0.4666666666666667	7	0.125	0.5	0.9638370715659456	0.9159261171300405	0.3141789324101061	0.7815559510293493	0.8785858865932827	0.9778860698065092	0.9520387467885779	0.9230168316834064	1.0	0.6666666666666666	0.0
7320	0.08703384582900447	0.05441011507587318	0.05316305458825272	0.6812060502805303	None	0	0	0.3	3	0.8333333333333334	10	0.3888888888888889	0.8333333333333334	13	10	0	1	0	0.25	12	3	0.9333333333333333	14	1.0	1.0	0.45131008811510365	0.8345269932110231	0.4286152109029806	0.8957876151918082	0.6555893875387688	0.8618965007494036	0.8572302019435536	0.8660899414049941	1.0	0.07692307692307693	0.0
5393	0.08637224398069955	0.03705188594943108	0.035816951721510296	0.7584415820655062	None	0	0	0.2	2	0.9230769230769231	12	0.5357142857142857	0.9230769230769231	14	12	0	2	0	0.14285714285714285	14	2	1.0	15	1.0	0	0.45131008811510365	0.7915966395295382	0.418028188800079	0.8939020356774838	0.7129952722675175	0.8696152966542335	0.8572302019435536	0.8566561697623276	0.5357142857142857	0.14285714285714285	0.0
5224	0.08521115946145953	0.047940572745276154	0.047261503376747935	0.6873418689956864	None	0	0	0.3	3	0.8333333333333334	10	0.3888888888888889	0.8333333333333334	13	10	0	1	0	0.25	12	3	0.9333333333333333	14	1.0	1.0	0.45131008811510365	0.812784658896494	0.4286152109029806	0.8957876151918082	0.6121744602223653	0.8635577154751333	0.8572302019435536	0.8607515351531244	1.0	0.5384615384615384	0.0
90	None	None	None	None	None	0	0	0.5	3	0.6666666666666666	4	0.4444444444444444	0.5	5	3	2	2	0	0.5	3	6	0.5333333333333333	8	0.3333333333333333	0.3333333333333333	0.7469436448042057	0.9607776327388537	0.5894712640935506	0.8566206524182964	0.7157245653116496	0.9515752985137654	0.9099288456088228	0.9343002022421736	0.6	0.4	0.0
4371	0.08592850270494083	0.04693794943036494	0.045450460125708705	0.6809249571097723	None	0	0	0.3	3	0.8333333333333334	10	0.3888888888888889	0.8333333333333334	13	10	0	1	0	0.25	12	3	0.9333333333333333	14	1.0	1.0	0.45131008811510365	0.812784658896494	0.4286152109029806	0.8957876151918082	0.6121744602223653	0.8700263967029424	0.8572302019435536	0.8629751672045176	1.0	0.5384615384615384	0.0
5924	0.0851677311005666	0.053474340989165314	0.053404367360776896	0.6743926381515342	None	0	0	0.3	3	0.8333333333333334	10	0.3888888888888889	0.8333333333333334	13	10	0	1	0	0.25	12	3	0.9333333333333333	14	1.0	1.0	0.45131008811510365	0.812784658896494	0.4286152109029806	0.8957876151918082	0.6121744602223653	0.8635577154751333	0.8572302019435536	0.8607515351531244	1.0	0.5384615384615384	0.0
4593	0.08687595228644855	0.047947882496383355	0.04721294840735643	0.6883783708216873	None	0	0	0.3	3	0.8333333333333334	10	0.3888888888888889	0.8333333333333334	13	10	0	1	0	0.25	12	3	0.9333333333333333	14	1.0	1.0	0.45131008811510365	0.812784658896494	0.4286152109029806	0.8957876151918082	0.6121744602223653	0.8635577154751333	0.8572302019435536	0.8607515351531244	1.0	0.15384615384615385	0.0
6537	0.08496102635582051	0.050324578065871595	0.047796458790606795	0.6895730184056135	None	0	0	0.3	3	0.8333333333333334	10	0.3888888888888889	0.8333333333333334	13	10	0	1	0	0.25	12	3	0.9333333333333333	14	1.0	1.0	0.45131008811510365	0.8345269932110231	0.4286152109029806	0.8957876151918082	0.689381388681487	0.8702909592887454	0.8572302019435536	0.8688643114520562	1.0	0.46153846153846156	0.0
5232	0.08673467775239661	0.051359486190079566	0.05115587002963276	0.6820354693914831	None	0	0	0.3	3	0.8333333333333334	10	0.3888888888888889	0.8333333333333334	13	10	0	1	0	0.25	12	3	0.9333333333333333	14	1.0	1.0	0.45131008811510365	0.812784658896494	0.4286152109029806	0.8957876151918082	0.6121744602223653	0.8635577154751333	0.8572302019435536	0.8607515351531244	1.0	0.46153846153846156	0.0
2826	0.10080179645246624	0.02299663132668262	0.01569063976204158	0.692523875146372	None	0	0	0.16666666666666666	2	0.9333333333333333	14	0.53125	0.9333333333333333	16	14	0	2	0	0.125	16	2	1.1333333333333333	17	1.0	0	0.45131008811510365	0.821337183689571	0.6309746194860484	0.8673516193588601	0.7110888523396888	0.842238981569624	0.8572302019435536	0.8445814630962553	0.53125	0.5625	0.0
7160	0.0878641088299471	0.0559624525024766	0.052612958866883795	0.6820391176848898	None	0	0	0.3	3	0.8333333333333334	10	0.3888888888888889	0.8333333333333334	13	10	0	1	0	0.25	12	3	0.9333333333333333	14	1.0	1.0	0.45131008811510365	0.8345269932110231	0.4286152109029806	0.8957876151918082	0.689381388681487	0.8702909592887454	0.8572302019435536	0.8688643114520562	1.0	0.15384615384615385	0.0
5870	0.03859451453681466	0.011402450084795224	-0.01049023995384898	0.7341093462440746	None	0	0	0.16666666666666666	1	1.0	7	1.0	1.0	8	7	0	0	0	0.1111111111111111	9	1	0.6	9	0.0	0	0.37621385548779085	0.7376212811977692	0.4233216998515298	0.9209404800178904	0.6358694860956199	0.8616508561093957	0.8799572014884997	0.854785078954844	0	0	0.0
5632	0.08962512141363432	0.04705294905822685	0.04665481523755968	0.6893358835333951	None	0	0	0.3	3	0.8333333333333334	10	0.3888888888888889	0.8333333333333334	13	10	0	1	0	0.25	12	3	0.9333333333333333	14	1.0	1.0	0.45131008811510365	0.812784658896494	0.4286152109029806	0.8957876151918082	0.6121744602223653	0.8635577154751333	0.8572302019435536	0.8607515351531244	1.0	0.5384615384615384	0.0
5404	0.08724278257637907	0.04925582592838395	0.0486726255792454	0.6848629610393868	None	0	0	0.3	3	0.8333333333333334	10	0.3888888888888889	0.8333333333333334	13	10	0	1	0	0.25	12	3	0.9333333333333333	14	1.0	1.0	0.45131008811510365	0.812784658896494	0.4286152109029806	0.8957876151918082	0.6121744602223653	0.8635577154751333	0.8572302019435536	0.8607515351531244	1.0	0.15384615384615385	0.0
27	None	None	None	None	None	0	0	1.0	2	0.0	0	0.75	0	1	0	1	0	0	1.0	2	2	0.2	3	0.0	0	0	0	0	0	0	0	0	0	0	0	0
7417	0.09027748490879695	0.051675041014430705	0.051624246922009884	0.6819273568745823	None	0	0	0.3	3	0.8333333333333334	10	0.3888888888888889	0.8333333333333334	13	10	0	1	0	0.25	12	3	0.9333333333333333	14	1.0	1.0	0.45131008811510365	0.8345269932110231	0.4286152109029806	0.8957876151918082	0.689381388681487	0.8702909592887454	0.8572302019435536	0.8688643114520562	1.0	0.07692307692307693	0.0
6996	0.09023673874428452	0.052862895855760046	0.05242222134682778	0.6816962896500933	None	0	0	0.3	3	0.8333333333333334	10	0.3888888888888889	0.8333333333333334	13	10	0	1	0	0.25	12	3	0.9333333333333333	14	1.0	1.0	0.45131008811510365	0.8345269932110231	0.4286152109029806	0.8957876151918082	0.689381388681487	0.8702909592887454	0.8572302019435536	0.8688643114520562	1.0	0.07692307692307693	0.0
4531	0.050766885547917716	0.009189959568311463	-0.005767610621457078	0.8136976471704468	None	0	0	0.3	3	0.8333333333333334	10	0.5384615384615384	0.8333333333333334	13	10	0	0	0	0.15384615384615385	13	2	0.9333333333333333	14	0.0	0.16666666666666666	0.3480475878603639	0.7511557874261459	0.4286152109029806	0.9055366309569114	0.6555893875387688	0.8684795154239813	0.8756125267780646	0.8520655682708036	0	0	0.0
5937	0.08729707648611008	0.0567334712076731	0.05111627903667426	0.6750003288002535	None	0	0	0.3	3	0.8333333333333334	10	0.3888888888888889	0.8333333333333334	13	10	0	1	0	0.25	12	3	0.9333333333333333	14	1.0	1.0	0.45131008811510365	0.812784658896494	0.4286152109029806	0.8957876151918082	0.6121744602223653	0.8635577154751333	0.8572302019435536	0.8607515351531244	1.0	0.5384615384615384	0.0
5639	0.08555471562712554	0.04946854230910941	0.04938239852563097	0.67852832815578	None	0	0	0.3	3	0.8333333333333334	10	0.3888888888888889	0.8333333333333334	13	10	0	1	0	0.25	12	3	0.9333333333333333	14	1.0	1.0	0.45131008811510365	0.812784658896494	0.4286152109029806	0.8957876151918082	0.6121744602223653	0.8635577154751333	0.8572302019435536	0.8607515351531244	1.0	0.15384615384615385	0.0
4390	0.08738692392223411	0.04988051745807463	0.049789160266923545	0.6794658932151921	None	0	0	0.3	3	0.8333333333333334	10	0.3888888888888889	0.8333333333333334	13	10	0	1	0	0.25	12	3	0.9333333333333333	14	1.0	1.0	0.45131008811510365	0.812784658896494	0.4286152109029806	0.8957876151918082	0.6755052515607957	0.8611910491362974	0.8572302019435536	0.8599529169599716	1.0	0.15384615384615385	0.0
954	None	None	None	None	None	0	0	1.0	2	0.0	0	0.75	0	2	0	0	2	0	1.0	2	2	0.2	3	1.0	0	0	0	0	0	0	0	0	0	0	0	0
1596	None	None	None	None	None	0	0	0.6666666666666666	4	0.0	0	0.5333333333333333	0	3	0	4	2	0	0.6	3	5	0.5333333333333333	8	0.2222222222222222	0	0	0	0	0	0	0	0	0	0	0	0
5636	0.08780061116988591	0.04604405225154607	0.045220413156583546	0.685755178489744	None	0	0	0.3	3	0.8333333333333334	10	0.3888888888888889	0.8333333333333334	13	10	0	1	0	0.25	12	3	0.9333333333333333	14	1.0	1.0	0.45131008811510365	0.812784658896494	0.4286152109029806	0.8957876151918082	0.6121744602223653	0.863085447035133	0.8572302019435536	0.8605915525612078	1.0	0.5384615384615384	0.0
4398	0.08725620891786898	0.04643911658745862	0.04580568556036658	0.6897460358342878	None	0	0	0.3	3	0.8333333333333334	10	0.3888888888888889	0.8333333333333334	13	10	0	1	0	0.25	12	3	0.9333333333333333	14	1.0	1.0	0.45131008811510365	0.812784658896494	0.4286152109029806	0.8957876151918082	0.6121744602223653	0.8635577154751333	0.8572302019435536	0.8607515351531244	1.0	0.15384615384615385	0.0
6356	0.07712539847255846	0.038545666605227756	0.02491770203355556	0.6538040812333219	None	0	0	0.3	3	0.8333333333333334	10	0.3888888888888889	0.8333333333333334	13	10	0	1	0	0.25	12	3	0.9333333333333333	14	1.0	1.0	0.45131008811510365	0.8225630286592744	0.4286152109029806	0.8957876151918082	0.6121744602223653	0.8635577154751333	0.8572302019435536	0.8633519380730632	1.0	0.15384615384615385	0.0
6957	0.0611000270076302	0.013608479905340835	0.009676261597706749	0.7655750416245782	None	0	0	0.25	2	0.8888888888888888	8	1.0	0.8888888888888888	10	8	0	2	0	0.09090909090909091	11	1	0.7333333333333333	11	1.0	0.2	0.4795228744117047	0.8271394974270968	0.6191670221853431	0.9083985340389936	0.4167856023314219	0.8654920889194544	0.8537224017784029	0.8706967340908798	0.55	0.1	0.0
940	None	None	None	None	None	0	0	0.25	2	0.7777777777777778	7	0.4583333333333333	0.4444444444444444	4	4	6	1	0	0.6666666666666666	6	4	0.7333333333333333	11	0.0625	0.4	0.8650831946505825	0.9245208720338736	0.3538135581831313	0.847644272910328	0.68787041235198	0.9601478162813231	0.9565995798047682	0.921857565973526	1.0	0.5	0.0
6798	0.08827534891545046	0.03908595854984018	0.03253611059426405	0.7845447505825958	None	0	0	0.3	3	0.8333333333333334	10	0.3888888888888889	0.8333333333333334	13	10	0	1	0	0.25	12	3	0.9333333333333333	14	1.0	1.0	0.45131008811510365	0.8300215155374905	0.4286152109029806	0.8957876151918082	0.689381388681487	0.8737285355980262	0.8572302019435536	0.8688082663213993	1.0	0.07692307692307693	0.0
2776	0.08050214772422211	0.040043778636809794	0.011409615253967526	0.708220886172453	None	0	0	0.3333333333333333	5	0.65	13	0.6111111111111112	0.65	16	13	5	1	0	0.1111111111111111	2	18	1.4666666666666666	22	0.09090909090909091	0.1	0.5112659415858722	0.7866677833886742	0.5245014041430637	0.9125925461668465	0.7276190617700091	0.7350050888372834	0.8394417889685611	0.8259143569551007	1.0	0.375	0.0
7504	0.08737038841300951	0.056941868948403564	0.05495187544421464	0.6751554071001544	None	0	0	0.3	3	0.8333333333333334	10	0.3888888888888889	0.8333333333333334	13	10	0	1	0	0.25	12	3	0.9333333333333333	14	1.0	1.0	0.45131008811510365	0.8345269932110231	0.4286152109029806	0.8957876151918082	0.689381388681487	0.8702909592887454	0.8572302019435536	0.8688643114520562	1.0	0.07692307692307693	0.0
1040	None	None	None	None	None	0.25	1	0.6363636363636364	7	0.2857142857142857	4	0.45714285714285713	0.21428571428571427	3	3	12	6	0	0.7142857142857143	7	5	1.0666666666666667	16	0.21428571428571427	0.6666666666666666	0.4231264434782501	0.8557749765771909	0.7203802844216002	0.6285259229634854	0.7276190617700091	0.7258611629633971	0.8051247848260197	0.7490248687429114	0.3333333333333333	0.3333333333333333	0.46785748538327
1030	None	None	None	None	None	0.5	1	0.8333333333333334	5	0.16666666666666666	1	0.6666666666666666	0	1	0	6	0	0	0.75	4	3	0.5333333333333333	8	0.0	1.0	0	0	0	0	0	0	0	0	0	0	0
2368	None	None	None	None	None	0.5	1	0.5	3	0.5	3	0.6666666666666666	0.16666666666666666	2	1	5	4	0	0.75	4	3	0.5333333333333333	8	0.3076923076923077	0.4	0.6196316684721923	0.7535834333951645	0.6481360272510237	0.8483474566352166	0.31929313145803684	0.7839019908917721	0.8722283312349896	0.798351383403489	0.5	0.5	0.40614928762498737
2385	None	None	None	None	None	0	0	0.75	3	0.5	2	1.0	0	0	0	5	1	0	0.6666666666666666	3	2	0.4	6	0.07142857142857142	1.0	0	0	0	0	0	0	0	0	0	0	0
1766	None	None	None	None	None	0	0	0.2222222222222222	2	0.8181818181818182	9	0.325	0.7272727272727273	10	8	2	0	0	0.625	8	5	0.8666666666666667	13	0.0	0	0.617969864824526	0.9226621519690914	0.3436247181612619	0.9481866424909584	0.8642597698258886	0.8870990495757561	0.9270199676948645	0.9229041741617116	0	0	0.0
5590	0.08912026586602444	0.046988393823218226	0.04645729125483498	0.6885251473846447	None	0	0	0.3	3	0.8333333333333334	10	0.3888888888888889	0.8333333333333334	13	10	0	1	0	0.25	12	3	0.9333333333333333	14	1.0	1.0	0.45131008811510365	0.812784658896494	0.4286152109029806	0.8957876151918082	0.6121744602223653	0.8635577154751333	0.8572302019435536	0.8607515351531244	1.0	0.5384615384615384	0.0
3542	0.08131410925490488	0.03515114714784048	0.03394608653197454	0.72327495316162	None	0	0	0.1111111111111111	1	1.0	11	1.0	1.0	12	11	0	1	0	0.07692307692307693	13	1	0.8666666666666667	13	0.3333333333333333	0	0.45131008811510365	0.7929740940960593	0.418028188800079	0.9159630242454605	0.4688900340872128	0.8746635199646523	0.8537224017784029	0.8689265799981764	1.0	0.5833333333333334	0.0
544	None	None	None	None	None	0	0	0.05	1	1.0	28	1.0	1.0	29	28	0	1	0	0.03333333333333333	30	1	2.0	30	0.3333333333333333	0	0.5331473589173413	0.8490967425801734	0.5448353258769476	0.8620368360825709	0.8997857839438964	0.9492547084282639	0.859045375913399	0.8968682115687121	1.0	0.2413793103448276	0.0
7497	0.08940884564460987	0.052669586757579906	0.05228489835118966	0.6780939389248514	None	0	0	0.3	3	0.8333333333333334	10	0.3888888888888889	0.8333333333333334	13	10	0	1	0	0.25	12	3	0.9333333333333333	14	1.0	1.0	0.45131008811510365	0.8345269932110231	0.4286152109029806	0.8957876151918082	0.689381388681487	0.8702909592887454	0.8572302019435536	0.8688643114520562	1.0	0.07692307692307693	0.0
5448	0.07308625712296289	0.042752268707988164	0.04171949221599991	0.6671320248160382	None	0	0	0.2222222222222222	2	0.9090909090909091	10	0.5416666666666666	0.9090909090909091	12	10	0	2	0	0.16666666666666666	12	2	0.8666666666666667	13	1.0	0	0.45131008811510365	0.8217173832450715	0.5245014041430637	0.8962163519570784	0.5586625576364982	0.8607570945033239	0.8554851468062835	0.8623757708384058	0.5416666666666666	0.5833333333333334	0.0
3441	0.07203092669034825	0.017942144292626427	0.015257232464061101	0.7148744548571446	None	0	0	0.125	1	1.0	10	1.0	1.0	11	10	0	2	0	0.08333333333333333	12	1	0.8	12	0.6666666666666666	0	0.45131008811510365	0.8172045397701408	0.418028188800079	0.9043935855182054	0.4279437265915093	0.8722046911204572	0.8537224017784029	0.8685707326678804	0.5454545454545454	0.6363636363636364	0.0
2627	0.01174767938550588	0.0006069555074535186	0.00023473136467737953	0.9463832728416119	None	0	0	0.5	4	0.3333333333333333	3	0.55	0.3333333333333333	6	3	4	0	0	0.8	5	4	0.7333333333333333	11	0.0	0	0.7927628949392825	0.7430764581561385	0.5663278389570413	0.9507018415874187	0.6729797763815641	0.7302440715401496	0.778676871285491	0.8418953377302173	0	0	0.0
1886	None	None	None	None	None	0	0	0.3333333333333333	2	0.8333333333333334	5	0.6666666666666666	0.3333333333333333	2	2	5	0	0	0.3333333333333333	6	2	0.5333333333333333	8	0.0	0.3333333333333333	0.29344818729052846	0.6714187242057834	0.5437284733242657	0.9407980387804878	0.5063662337566145	0.693972235753156	0.8612584612313969	0.8073755102875786	0	0	0.0
3938	0.0916466282600727	0.050029171881389126	0.04974121470378725	0.6830247393747251	None	0	0	0.3	3	0.8333333333333334	10	0.3888888888888889	0.8333333333333334	13	10	0	1	0	0.25	12	3	0.9333333333333333	14	1.0	1.0	0.45131008811510365	0.812784658896494	0.4286152109029806	0.8957876151918082	0.689381388681487	0.8702909592887454	0.8572302019435536	0.8630674393142549	1.0	0.5384615384615384	0.0
3333	0.07144375523326536	0.04274037726935459	0.04229735799476143	0.6781097890730021	None	0	0	0.2222222222222222	2	0.9090909090909091	10	0.5416666666666666	0.9090909090909091	12	10	0	2	0	0.16666666666666666	12	2	0.8666666666666667	13	1.0	0	0.45131008811510365	0.8217173832450715	0.623425347676181	0.8877938076421633	0.5586625576364982	0.8682462477947601	0.8554851468062835	0.8614424924282659	0.5416666666666666	0.16666666666666666	0.0
2770	0.0011694096585683086	0.00012860499939387624	0.00012857610840078955	0.9964309788542404	None	0	0	0.75	3	0.25	1	0.6666666666666666	0	1	0	4	0	0	1.0	3	3	0.4	6	0.0	0.5	0	0	0	0	0	0	0	0	0	0	0
1635	None	None	None	None	None	0.25	1	0.6	6	0.3333333333333333	4	0.5833333333333334	0.25	7	3	6	0	0	0.375	8	3	0.9333333333333333	14	0.0	0	0.62417325317987	0.8825623919470885	0.5532250290256324	0.8712131233506342	0.5914510149454492	0.8971332179639877	0.727669374658392	0.8840621607795413	0	0	0.0
4156	0.08909701814403397	0.04672483850337886	0.04579555337796774	0.6878553162038059	None	0	0	0.3	3	0.8333333333333334	10	0.3888888888888889	0.8333333333333334	13	10	0	1	0	0.25	12	3	0.9333333333333333	14	1.0	1.0	0.45131008811510365	0.812784658896494	0.4286152109029806	0.8957876151918082	0.6755052515607957	0.8611910491362974	0.8572302019435536	0.8599529169599716	1.0	0.5384615384615384	0.0
4034	0.05567600591128187	0.011503404482753362	-0.009696221286537137	0.8136085566856397	None	0	0	0.3	3	0.8333333333333334	10	0.5384615384615384	0.8333333333333334	13	10	0	0	0	0.15384615384615385	13	2	0.9333333333333333	14	0.0	0.16666666666666666	0.3480475878603639	0.7511557874261459	0.4286152109029806	0.9055366309569114	0.6555893875387688	0.8684795154239813	0.8756125267780646	0.8520655682708036	0	0	0.0
2366	None	None	None	None	None	0	0	0.75	3	0.5	2	1.0	0	0	0	5	1	0	0.6666666666666666	3	2	0.4	6	0.07142857142857142	1.0	0	0	0	0	0	0	0	0	0	0	0
173	None	None	None	None	None	0	0	0.5	2	0.6666666666666666	2	0.8333333333333334	0	1	0	3	1	0	0.6666666666666666	3	2	0.3333333333333333	5	0.1111111111111111	0	0	0	0	0	0	0	0	0	0	0	0
5028	0.08363761567944797	0.04924510433786452	0.04912328327885498	0.6811677883888111	None	0	0	0.3	3	0.8333333333333334	10	0.3888888888888889	0.8333333333333334	13	10	0	1	0	0.25	12	3	0.9333333333333333	14	1.0	1.0	0.45131008811510365	0.812784658896494	0.4286152109029806	0.8957876151918082	0.6121744602223653	0.8635577154751333	0.8572302019435536	0.8607515351531244	1.0	0.15384615384615385	0.0
3769	0.09050515058353728	0.04735309153117503	0.04695594477305371	0.6847946204340483	None	0	0	0.3	3	0.8333333333333334	10	0.3888888888888889	0.8333333333333334	13	10	0	1	0	0.25	12	3	0.9333333333333333	14	1.0	1.0	0.45131008811510365	0.812784658896494	0.4286152109029806	0.8957876151918082	0.6121744602223653	0.8635577154751333	0.8572302019435536	0.8607515351531244	1.0	0.5384615384615384	0.0
7536	0.08673561447981415	0.053809723169175136	0.053074838828349014	0.6752460632994608	None	0	0	0.3	3	0.8333333333333334	10	0.3888888888888889	0.8333333333333334	13	10	0	1	0	0.25	12	3	0.9333333333333333	14	1.0	1.0	0.45131008811510365	0.8345269932110231	0.4286152109029806	0.8957876151918082	0.689381388681487	0.8702909592887454	0.8572302019435536	0.8688643114520562	1.0	0.07692307692307693	0.0
7317	0.05112034531040936	0.0193039094876372	0.01686895952578085	0.6504517562650207	None	0	0	0.375	3	0.8	8	0.4	0.8	11	8	0	1	0	0.3	10	3	0.8	12	1.0	1.0	0.45131008811510365	0.842256666320517	0.418028188800079	0.8844859451745979	0.689381388681487	0.8516257016764961	0.8572302019435536	0.8604916736496449	1.0	0.09090909090909091	0.0
1353	None	None	None	None	None	0	0	0.5	1	1.0	1	1.0	0	0	0	2	1	0	0.3333333333333333	3	1	0.2	3	0.125	0	0	0	0	0	0	0	0	0	0	0	0
6884	0.08668751142735434	0.0530494855723159	0.04825030662113948	0.690920803335421	None	0	0	0.3	3	0.8333333333333334	10	0.3888888888888889	0.8333333333333334	13	10	0	1	0	0.25	12	3	0.9333333333333333	14	1.0	1.0	0.45131008811510365	0.8345269932110231	0.4286152109029806	0.8957876151918082	0.689381388681487	0.8702909592887454	0.8572302019435536	0.8688643114520562	1.0	0.07692307692307693	0.0
76	None	None	None	None	None	0	0	0.3333333333333333	1	1.0	2	1.0	1.0	3	2	0	0	0	0.25	4	1	0.26666666666666666	4	0.0	0	0.3284630403516881	0.9558291899909043	0.24730294605685255	0.9663337107400425	0.82591881309711	0.5603340132607306	0.9164254785771024	0.9024441413333673	0	0	0.0
3069	0.1012863817386585	0.02554717565218042	0.02526971912254851	0.720776049648582	None	0	0	0.16666666666666666	2	0.9333333333333333	14	0.53125	0.9333333333333333	16	14	0	2	0	0.125	16	2	1.1333333333333333	17	1.0	0	0.45131008811510365	0.821337183689571	0.6309746194860484	0.8179924309526609	0.7110888523396888	0.8333734281299386	0.8572302019435536	0.8243335590942149	0.53125	0.4375	0.0
219	None	None	None	None	None	0	0	0.5	4	0.5	5	0.4	0.4	7	4	4	3	0	0.8333333333333334	6	5	0.8	12	0.3333333333333333	0.2222222222222222	0.12452824870897683	0.9830404324095162	0.28723120696005544	0.8548203437482517	0.4428322630602649	0.8071863245887386	0.7857640380644751	0.9184538512429667	0.14285714285714285	0.2857142857142857	0.0
4691	0.0884858882084836	0.0512899501197945	0.05107658095696126	0.6802449422806496	None	0	0	0.3	3	0.8333333333333334	10	0.3888888888888889	0.8333333333333334	13	10	0	1	0	0.25	12	3	0.9333333333333333	14	1.0	1.0	0.45131008811510365	0.812784658896494	0.4286152109029806	0.8957876151918082	0.6121744602223653	0.8635577154751333	0.8572302019435536	0.8607515351531244	1.0	0.15384615384615385	0.0
563	None	None	None	None	None	1.0	1	1.0	4	0.25	1	0.5	0.25	1	1	4	5	0	0.75	4	3	0.4	6	0.4166666666666667	1.0	0.7307623796459174	0.5	0.5634652179035464	0.5	0.1294225812602099	0.5	0.9265042079332596	0.5	1.0	1.0	0.6356585887594783
5768	0.0865992496677374	0.0502655156316449	0.05016460189071606	0.6806733931668612	None	0	0	0.3	3	0.8333333333333334	10	0.3888888888888889	0.8333333333333334	13	10	0	1	0	0.25	12	3	0.9333333333333333	14	1.0	1.0	0.45131008811510365	0.812784658896494	0.4286152109029806	0.8957876151918082	0.6121744602223653	0.8635577154751333	0.8572302019435536	0.8607515351531244	1.0	0.5384615384615384	0.0
7508	0.08907347326990721	0.012554401707938433	0.010958900178259864	0.7550663104920448	None	0	0	0.25	3	0.875	14	0.4	0.8125	16	13	1	1	0	0.2	15	3	1.2	18	0.3333333333333333	0.6666666666666666	0.45131008811510365	0.7987232163500224	0.5297949151945145	0.8945090736730833	0.689381388681487	0.8611789295882553	0.8537224017784029	0.8557421376111999	1.0	0.0625	0.0
6336	0.08436533465830899	0.05272826006737322	0.052482719346344395	0.6740741094290215	None	0	0	0.3	3	0.8333333333333334	10	0.3888888888888889	0.8333333333333334	13	10	0	1	0	0.25	12	3	0.9333333333333333	14	1.0	1.0	0.45131008811510365	0.812784658896494	0.4286152109029806	0.8957876151918082	0.6121744602223653	0.8635577154751333	0.8572302019435536	0.8607515351531244	1.0	0.15384615384615385	0.0
5248	0.08669848941939644	0.04993297975987651	0.04975954712488544	0.6836285547446932	None	0	0	0.3	3	0.8333333333333334	10	0.3888888888888889	0.8333333333333334	13	10	0	1	0	0.25	12	3	0.9333333333333333	14	1.0	1.0	0.45131008811510365	0.812784658896494	0.4286152109029806	0.8957876151918082	0.6121744602223653	0.8635577154751333	0.8572302019435536	0.8607515351531244	1.0	0.5384615384615384	0.0
2558	0.008635190171870692	0.00040861123655513396	0.0002524262688062293	0.9879853437045258	None	0	0	0.4	4	0.5384615384615384	7	0.4166666666666667	0.15384615384615385	4	2	10	7	0	1.0	6	6	1.0	15	0.3181818181818182	0.16666666666666666	0.4140179383667254	0.9020477003365541	0.5056743979048732	0.9405802820755652	0.5782282453671153	0.8473757674617837	0.8733907113551403	0.9030930482179339	0.25	0.25	0.0
2736	0.012661441019002696	0.0006792940733000318	0.0002022158337071152	0.9966516430149799	None	0	0	0.3333333333333333	2	0.8571428571428571	6	0.42857142857142855	0.42857142857142855	5	3	3	1	0	0.42857142857142855	3	7	0.6	9	0.125	0	0.8106399967424986	0.9207761931275298	0.5634652179035464	0.9251351120449576	0.42883742896422133	0.9578166084374314	0.9260716898634038	0.9368262067397272	1.0	0	0.0
6921	0.08579119438865147	0.052980563138073165	0.0520268449992534	0.681233081557569	None	0	0	0.3	3	0.8333333333333334	10	0.3888888888888889	0.8333333333333334	13	10	0	1	0	0.25	12	3	0.9333333333333333	14	1.0	1.0	0.45131008811510365	0.8345269932110231	0.4286152109029806	0.8957876151918082	0.689381388681487	0.8618262573368534	0.8572302019435536	0.8660671306698235	1.0	0.07692307692307693	0.0
5361	0.08761054257831877	0.04909577394429725	0.04890387463144726	0.6831183490094115	None	0	0	0.3	3	0.8333333333333334	10	0.3888888888888889	0.8333333333333334	13	10	0	1	0	0.25	12	3	0.9333333333333333	14	1.0	1.0	0.45131008811510365	0.812784658896494	0.4286152109029806	0.8957876151918082	0.689381388681487	0.8702909592887454	0.8572302019435536	0.8630674393142549	1.0	0.5384615384615384	0.0
2674	0.005945275840450001	0.0004913810515278765	0.0004554879323442489	0.9957956982380334	None	0	0	0.5	3	0.3333333333333333	2	0.6666666666666666	0.3333333333333333	3	2	4	0	0	0.3333333333333333	2	6	0.5333333333333333	8	0.0	0	0.8587370337918341	0.9266682643350932	0.17668402271403413	0.9460118418895852	0.4605372479458717	0.9255882097156866	0.9571673138383415	0.9334107701890226	0	0	0.0
1600	None	None	None	None	None	0	0	0.5	3	0.6666666666666666	4	0.5333333333333333	0.3333333333333333	4	2	3	2	0	0.6	5	3	0.5333333333333333	8	0.25	0.6666666666666666	0.4555930483500215	0.8103755538473779	0.7491973220637965	0.9340880847866782	0.7770700923901389	0.8472904092807858	0.8894310118098507	0.8742499107899444	0.625	0.25	0.0
1896	None	None	None	None	None	0	0	0.6666666666666666	4	0.3333333333333333	2	0.6666666666666666	0.16666666666666666	5	1	2	2	0	0.75	3	4	0.5333333333333333	8	0.5	0.8	0.5018637416279876	0.7704710401253364	0.8294304530042311	0.811534122981242	0.5897685551758267	0.8791826425382145	0.7311894686904451	0.8251877423180045	0.6	0.2	0.0
874	None	None	None	None	None	0	0	0.75	3	0.5	2	0.5	0.5	2	2	3	2	0	0.75	4	3	0.4	6	0.2	1.0	0.28993079591656323	0.5799013261975337	0.28626094863962487	0.5476297840364169	0.36245191695487067	0.9080446968981823	0.7689085224126673	0.7179845036933523	0.75	0.5	0.0
7117	0.0888342977642033	0.05205591934824143	0.05032501858154108	0.6773388342351094	None	0	0	0.3	3	0.8333333333333334	10	0.3888888888888889	0.8333333333333334	13	10	0	1	0	0.25	12	3	0.9333333333333333	14	1.0	1.0	0.45131008811510365	0.8345269932110231	0.4286152109029806	0.8957876151918082	0.689381388681487	0.8702909592887454	0.8572302019435536	0.8688643114520562	1.0	0.07692307692307693	0.0
1196	None	None	None	None	None	0	0	0.6666666666666666	2	0.5	1	1.0	0	1	0	2	1	0	0.25	4	1	0.26666666666666666	4	0.14285714285714285	0.6666666666666666	0	0	0	0	0	0	0	0	0	0	0
292	None	None	None	None	None	0.3333333333333333	1	0.5555555555555556	5	0.5454545454545454	6	0.43333333333333335	0.5454545454545454	10	6	2	1	0	0.3	10	3	0.8666666666666667	13	0.25	0.6666666666666666	0.7968481328805591	0.8504253983384101	0.23932254757319252	0.9551194614205086	0.7943407999477066	0.7722394692674275	0.9449981826642818	0.8813828659012173	1.0	0	0.0
3420	0.07535978005524528	0.0430120905693946	0.041397169283016316	0.6774535005148075	None	0	0	0.2222222222222222	2	0.9090909090909091	10	0.5416666666666666	0.9090909090909091	12	10	0	2	0	0.16666666666666666	12	2	0.8666666666666667	13	1.0	0	0.45131008811510365	0.8217173832450715	0.5245014041430637	0.8962163519570784	0.5803700212947	0.8589011414751879	0.8554851468062835	0.8617654188946672	0.5416666666666666	0.5833333333333334	0.0
1122	None	None	None	None	None	0	0	0.2222222222222222	2	0.9090909090909091	10	0.5416666666666666	0.9090909090909091	12	10	0	0	0	0.16666666666666666	12	2	0.8666666666666667	13	0.0	0	0.7871667370061768	0.7480567687616638	0.630518599907643	0.9598197433270291	0.6901363089497364	0.9634058024922935	0.9339690471914058	0.9248915408370533	0	0	0.0
565	None	None	None	None	None	0	0	0.5	5	0.46153846153846156	6	0.5357142857142857	0.15384615384615385	5	2	9	2	0	0.5714285714285714	7	4	1.0	15	0.10526315789473684	0.5	0.6270788768600825	0.8666568717388606	0.6636476346535203	0.8504821345453409	0.3717721574601941	0.7771033269631363	0.8073093808427553	0.8347477719041019	0.6	0.4	0.0
5036	0.08752410713356724	0.04646459760909763	0.04590502131679886	0.688475523314626	None	0	0	0.3	3	0.8333333333333334	10	0.3888888888888889	0.8333333333333334	13	10	0	1	0	0.25	12	3	0.9333333333333333	14	1.0	1.0	0.45131008811510365	0.812784658896494	0.4286152109029806	0.8957876151918082	0.6121744602223653	0.8635577154751333	0.8572302019435536	0.8607515351531244	1.0	0.5384615384615384	0.0
5573	0.043174416609865145	0.014103519801055883	0.012727238394115766	0.9364093698637271	None	0	0	0.375	3	0.7777777777777778	7	0.4074074074074074	0.7777777777777778	10	7	0	1	0	0.3333333333333333	9	3	0.7333333333333333	11	1.0	1.0	0.45131008811510365	0.8214929264310846	0.418028188800079	0.8698982489766779	0.7733062001552801	0.841047849377235	0.8572302019435536	0.8452122924619447	1.0	0.2	0.0
6077	0.0899726391993175	0.052737174825418245	0.05179926921392199	0.685344261655382	None	0	0	0.3	3	0.8333333333333334	10	0.3888888888888889	0.8333333333333334	13	10	0	1	0	0.25	12	3	0.9333333333333333	14	1.0	1.0	0.45131008811510365	0.8345269932110231	0.4286152109029806	0.8957876151918082	0.689381388681487	0.8702909592887454	0.8572302019435536	0.8688643114520562	1.0	0.07692307692307693	0.0
525	None	None	None	None	None	0	0	0.5	2	0.6666666666666666	2	1.0	0.6666666666666666	3	2	1	1	0	0.2	5	1	0.3333333333333333	5	0.2	0.5	0.7371164024723125	0.9155167134774229	0.45199113045830047	0.7675858040256014	0.689381388681487	0.9227354764014636	0.7985893013125092	0.8828041855877424	1.0	0.6666666666666666	0.0
5167	0.08888350108708791	0.05101396173089815	0.05076349481757511	0.6824578965413987	None	0	0	0.3	3	0.8333333333333334	10	0.3888888888888889	0.8333333333333334	13	10	0	1	0	0.25	12	3	0.9333333333333333	14	1.0	1.0	0.45131008811510365	0.812784658896494	0.4286152109029806	0.8957876151918082	0.6121744602223653	0.8635577154751333	0.8572302019435536	0.8607515351531244	1.0	0.5384615384615384	0.0
5782	0.03257782923595889	0.00224834183645452	-0.0022416180948414536	0.9768366465121999	None	0	0	0.6	6	0.38461538461538464	5	0.46875	0.38461538461538464	11	5	3	2	0	0.5	8	4	1.0	15	0.5	0.2857142857142857	0.45131008811510365	0.819420611804713	0.418028188800079	0.8844859451745979	0.7327963159978906	0.8523134711488669	0.8572302019435536	0.8540801999355524	0.5454545454545454	0.18181818181818182	0.0
2792	0.011473513794155652	0.0014799339365064671	0.0014727243007915474	0.962573601865024	None	0	0	0.3333333333333333	2	0.6666666666666666	4	0.4	0.6666666666666666	5	4	2	0	0	0.8	5	4	0.5333333333333333	8	0.0	0	0.7927628949392825	0.902979235042627	0.3724102129427845	0.9559272721864334	0.7424217946525623	0.8297004830010859	0.8902767104413393	0.9086316297173006	0	0	0.0
441	None	None	None	None	None	0	0	0.25	1	1.0	3	0.625	0.3333333333333333	2	1	2	1	0	0.5	2	4	0.3333333333333333	5	0.14285714285714285	0	0.6132977387443217	0.6483209100643357	0.5822050598292409	0.9556658944895098	0.6778754019486339	0.6148410509749573	0.7723997604921562	0.7995273379719073	1.0	1.0	0.0
5319	0.08750084124678553	0.048436899734600886	0.04796720390768725	0.6845543161103671	None	0	0	0.3	3	0.8333333333333334	10	0.3888888888888889	0.8333333333333334	13	10	0	1	0	0.25	12	3	0.9333333333333333	14	1.0	1.0	0.45131008811510365	0.812784658896494	0.4286152109029806	0.8957876151918082	0.6121744602223653	0.8635577154751333	0.8572302019435536	0.8607515351531244	1.0	0.5384615384615384	0.0
1299	None	None	None	None	None	0.4	2	0.6153846153846154	8	0.35294117647058826	6	0.5428571428571428	0.29411764705882354	11	5	7	1	0	0.7142857142857143	7	5	1.2666666666666666	19	0.08333333333333333	0.16666666666666666	0.6138758817220652	0.844923182673832	0.4581913230732025	0.9531458193415888	0.4056274780713346	0.8980140046842062	0.8775445950088205	0.9084178145090966	1.0	0.36363636363636365	0.0
3876	0.07607575986339794	0.038805506974221304	0.0385903305556589	0.6869251180173332	None	0	0	0.2222222222222222	2	0.9090909090909091	10	0.5416666666666666	0.9090909090909091	12	10	0	2	0	0.16666666666666666	12	2	0.8666666666666667	13	1.0	0	0.45131008811510365	0.8217173832450715	0.5245014041430637	0.8962163519570784	0.5586625576364982	0.8682462477947601	0.8554851468062835	0.8648861597499177	0.5416666666666666	0.5833333333333334	0.0
2698	None	None	None	None	None	0	0	0.16666666666666666	2	0.9333333333333333	14	0.5666666666666667	0.6	10	9	6	0	0	0.8333333333333334	6	5	1.1333333333333333	17	0.0	0.7692307692307693	0.31314607280649787	0.7835468563365877	0.6143329129490451	0.7986928895951051	0.7276190617700091	0.6775267344961522	0.877850616848296	0.7568850098513603	0	0	0.0
1071	None	None	None	None	None	0	0	0.07692307692307693	1	1.0	17	0.19	0.8823529411764706	16	15	2	1	0	1.0	10	10	1.2666666666666666	19	0.14285714285714285	0	0.45131008811510365	0.9335655322828746	0.418028188800079	0.8827170426278029	0.7327963159978906	0.8339767772973729	0.8832525586618429	0.8900999808023614	1.0	0.125	0.0
6178	0.08755582811446144	0.04970889465644699	0.049607603050108806	0.6826089932561836	None	0	0	0.3	3	0.8333333333333334	10	0.3888888888888889	0.8333333333333334	13	10	0	1	0	0.25	12	3	0.9333333333333333	14	1.0	1.0	0.45131008811510365	0.812784658896494	0.4286152109029806	0.8957876151918082	0.6121744602223653	0.8635577154751333	0.8572302019435536	0.8607515351531244	1.0	0.5384615384615384	0.0
366	None	None	None	None	None	0	0	0.6666666666666666	2	0.5	1	0.6666666666666666	0	2	0	1	2	0	0.6666666666666666	3	2	0.26666666666666666	4	0.5	0	0	0	0	0	0	0	0	0	0	0	0
2443	None	None	None	None	None	0	0	0.5	2	0.3333333333333333	1	0.5555555555555556	0	0	0	4	3	0	1.0	3	3	0.3333333333333333	5	0.25	0.6666666666666666	0	0	0	0	0	0	0	0	0	0	0
1271	None	None	None	None	None	0	0	0.5	3	0.5714285714285714	4	0.6	0	2	0	6	1	0	0.6	3	5	0.6	9	0.07142857142857142	0	0	0	0	0	0	0	0	0	0	0	0
6583	0.09104248062156811	0.05076781273383927	0.050099187410344505	0.6817813655211912	None	0	0	0.3	3	0.8333333333333334	10	0.3888888888888889	0.8333333333333334	13	10	0	1	0	0.25	12	3	0.9333333333333333	14	1.0	1.0	0.45131008811510365	0.812784658896494	0.4286152109029806	0.8957876151918082	0.6121744602223653	0.8635577154751333	0.8572302019435536	0.8607515351531244	1.0	0.15384615384615385	0.0
7267	0.08863351098820445	0.05291514916258299	0.0506737310257363	0.6856185840266229	None	0	0	0.3	3	0.8333333333333334	10	0.3888888888888889	0.8333333333333334	13	10	0	1	0	0.25	12	3	0.9333333333333333	14	1.0	1.0	0.45131008811510365	0.8138398619948312	0.4286152109029806	0.8957876151918082	0.689381388681487	0.8702909592887454	0.8572302019435536	0.8633409843197822	1.0	0.07692307692307693	0.0
681	None	None	None	None	None	0	0	1.0	2	0.0	0	1.0	0	1	0	1	4	0	0.3333333333333333	3	1	0.2	3	0.8	1.0	0	0	0	0	0	0	0	0	0	0	0
3867	0.0889504673393217	0.045394618392049536	0.03988379447288261	0.6693297120625802	None	0	0	0.3	3	0.8333333333333334	10	0.3888888888888889	0.8333333333333334	13	10	0	1	0	0.25	12	3	0.9333333333333333	14	1.0	1.0	0.45131008811510365	0.812784658896494	0.6309746194860484	0.8929549326453807	0.689381388681487	0.8702909592887454	0.8572302019435536	0.8618818702929348	1.0	0.15384615384615385	0.0
6144	0.08520861174678633	0.04599954847524096	0.04536308396047619	0.6887953108907552	None	0	0	0.3	3	0.8333333333333334	10	0.3888888888888889	0.8333333333333334	13	10	0	1	0	0.25	12	3	0.9333333333333333	14	1.0	1.0	0.45131008811510365	0.812784658896494	0.4286152109029806	0.8957876151918082	0.6121744602223653	0.8635577154751333	0.8572302019435536	0.8607515351531244	1.0	0.15384615384615385	0.0
6783	0.05895435959532881	0.009297128535299785	0.008728105099134043	0.7381032408645987	None	0	0	0.3333333333333333	3	0.8181818181818182	9	0.3939393939393939	0.8181818181818182	12	9	0	1	0	0.2727272727272727	11	3	0.8666666666666667	13	1.0	1.0	0.45131008811510365	0.8421952434912988	0.5297949151945145	0.8994250981633047	0.5586625576364982	0.8682462477947601	0.8554851468062835	0.8718052741727943	1.0	0.08333333333333333	0.0
6928	0.07707518843172602	0.03714276929672378	0.0353935981663703	0.7762798460920273	None	0	0	0.2222222222222222	2	0.9090909090909091	10	0.5416666666666666	0.9090909090909091	12	10	0	1	0	0.16666666666666666	12	2	0.8666666666666667	13	0.5	0	0.45131008811510365	0.8080912845291968	0.4233216998515298	0.9030929845516109	0.5586625576364982	0.8751583577053548	0.8554851468062835	0.8667314053907942	1.0	0.16666666666666666	0.0
7012	0.08263728605998368	0.04685322262211707	0.04668914891829146	0.8147839058996911	None	0	0	0.375	3	0.8	8	0.4	0.8	11	8	0	1	0	0.3	10	3	0.8	12	1.0	1.0	0.45131008811510365	0.8464842002991338	0.418028188800079	0.8910099992382968	0.7327963159978906	0.8761766443522999	0.8572302019435536	0.872327858904289	1.0	0.09090909090909091	0.0
1219	None	None	None	None	None	0	0	0.6	3	0.4	2	0.7777777777777778	0.2	2	1	4	0	0	1.0	3	3	0.4666666666666667	7	0.0	0	0.7161300857516266	0.6150676043445876	0.7484979645651583	0.8666293114774016	0.6205851013422548	0.9760265849993873	0.7981575380165713	0.8824213899530639	0	0	0.0
6596	0.08305950630228257	0.0518079218407387	0.051569222171611355	0.6744717004769002	None	0	0	0.3	3	0.8333333333333334	10	0.3888888888888889	0.8333333333333334	13	10	0	1	0	0.25	12	3	0.9333333333333333	14	1.0	1.0	0.45131008811510365	0.812784658896494	0.4286152109029806	0.8957876151918082	0.689381388681487	0.8618262573368534	0.8572302019435536	0.860166508727803	1.0	0.5384615384615384	0.0
5733	0.08555115307028055	0.048925007891835716	0.048111354672251715	0.679040903013536	None	0	0	0.3	3	0.8333333333333334	10	0.3888888888888889	0.8333333333333334	13	10	0	1	0	0.25	12	3	0.9333333333333333	14	1.0	1.0	0.45131008811510365	0.812784658896494	0.4286152109029806	0.8957876151918082	0.6121744602223653	0.8635577154751333	0.8572302019435536	0.8607515351531244	1.0	0.15384615384615385	0.0
2288	None	None	None	None	None	1.0	1	1.0	4	0.0	0	0.6666666666666666	0	3	0	2	0	0	1.0	3	3	0.4	6	0.0	0.6666666666666666	0	0	0	0	0	0	0	0	0	0	0
4149	0.09210516022063124	0.0498683579114858	0.04963788822951246	0.6826516939107677	None	0	0	0.3	3	0.8333333333333334	10	0.3888888888888889	0.8333333333333334	13	10	0	1	0	0.25	12	3	0.9333333333333333	14	1.0	1.0	0.45131008811510365	0.812784658896494	0.4286152109029806	0.8957876151918082	0.689381388681487	0.8702909592887454	0.8572302019435536	0.8630674393142549	1.0	0.5384615384615384	0.0
756	None	None	None	None	None	0	0	0.6666666666666666	2	0.5	1	0.6666666666666666	0	2	0	1	2	0	0.6666666666666666	2	3	0.26666666666666666	4	0.5	0	0	0	0	0	0	0	0	0	0	0	0
1611	None	None	None	None	None	0.5	1	0.6666666666666666	4	0.5	3	0.6666666666666666	0	0	0	7	1	0	0.75	3	4	0.5333333333333333	8	0.05555555555555555	0.4	0	0	0	0	0	0	0	0	0	0	0
6937	0.0889188670579879	0.05588931089313261	0.04878796722406338	0.6894789517631439	None	0	0	0.3	3	0.8333333333333334	10	0.3888888888888889	0.8333333333333334	13	10	0	1	0	0.25	12	3	0.9333333333333333	14	1.0	1.0	0.45131008811510365	0.8345269932110231	0.4286152109029806	0.8957876151918082	0.689381388681487	0.8702909592887454	0.8572302019435536	0.8688643114520562	1.0	0.07692307692307693	0.0
7392	0.09147913080198945	0.04671539955932294	0.007082780165277004	0.6973929711137656	None	0	0	0.2222222222222222	2	0.9090909090909091	10	0.5416666666666666	0.9090909090909091	12	10	0	1	0	0.16666666666666666	2	12	0.8666666666666667	13	0.5	0	0.45131008811510365	0.8080912845291968	0.418028188800079	0.9000472925036054	0.5586625576364982	0.8751583577053548	0.8554851468062835	0.8654043065211355	1.0	0.08333333333333333	0.0
1818	None	None	None	None	None	0	0	0	0	0	0	1.0	0	0	0	0	2	0	1.0	1	1	0.06666666666666667	1	0.5	0	0	0	0	0	0	0	0	0	0	0	0
5227	0.0787496926943627	0.03857466024369008	0.03825975661059631	0.7696018581880048	None	0	0	0.2222222222222222	2	0.9090909090909091	10	0.5416666666666666	0.9090909090909091	12	10	0	1	0	0.16666666666666666	12	2	0.8666666666666667	13	0.5	0	0.45131008811510365	0.8217173832450715	0.5297949151945145	0.8994250981633047	0.5586625576364982	0.8607570945033239	0.8554851468062835	0.8637537706927255	1.0	0.5	0.0
5004	0.08530459168405136	0.04683234801988265	0.04659799277291403	0.6852007179222664	None	0	0	0.3	3	0.8333333333333334	10	0.3888888888888889	0.8333333333333334	13	10	0	1	0	0.25	12	3	0.9333333333333333	14	1.0	1.0	0.45131008811510365	0.812784658896494	0.4286152109029806	0.8957876151918082	0.6121744602223653	0.8635577154751333	0.8572302019435536	0.8607515351531244	1.0	0.5384615384615384	0.0
5536	0.08182187507388546	0.050934676422055104	0.050907323373265256	0.6759308593479729	None	0	0	0.3	3	0.8333333333333334	10	0.3888888888888889	0.8333333333333334	13	10	0	1	0	0.25	12	3	0.9333333333333333	14	1.0	1.0	0.45131008811510365	0.812784658896494	0.4286152109029806	0.8957876151918082	0.6121744602223653	0.8635577154751333	0.8572302019435536	0.8607515351531244	1.0	0.5384615384615384	0.0
370	None	None	None	None	None	0	0	0.14285714285714285	2	0.9473684210526315	18	0.525	0.9473684210526315	20	18	0	1	0	0.1	2	20	1.4	21	0.5	0	0.3992823274079398	0.906804051979628	0.18601764023013598	0.89123955848256	0.6705243730652575	0.8633437618225746	0.6595375534543141	0.8883513756403942	1.0	0.1	0.0
6587	0.09514547290536565	0.05218428049187493	0.03359337086675056	0.7378678751671628	None	0	0	0.3	3	0.8333333333333334	10	0.3888888888888889	0.8333333333333334	13	10	0	1	0	0.25	3	12	0.9333333333333333	14	1.0	0.18181818181818182	0.45131008811510365	0.8345269932110231	0.4286152109029806	0.8957876151918082	0.689381388681487	0.8702909592887454	0.8572302019435536	0.8688643114520562	1.0	0.46153846153846156	0.0
7258	0.08543053068696696	0.05230352874124433	0.052298327964860024	0.6759655427682087	None	0	0	0.3	3	0.8333333333333334	10	0.3888888888888889	0.8333333333333334	13	10	0	1	0	0.25	12	3	0.9333333333333333	14	1.0	1.0	0.45131008811510365	0.812784658896494	0.4286152109029806	0.8957876151918082	0.6121744602223653	0.8635577154751333	0.8572302019435536	0.8607515351531244	1.0	0.15384615384615385	0.0
4055	0.0274825550142515	0.003703819805388858	-0.003215353682829179	0.8771517073247517	None	0	0	0.25	2	0.8888888888888888	8	0.55	0.8888888888888888	10	8	0	1	0	0.2	10	2	0.7333333333333333	11	0.5	0	0.22191202249777797	0.825870755150963	0.6309746194860484	0.8658978598785685	0.7110888523396888	0.8243805839340672	0.9009496454495818	0.8397056471571517	1.0	0.7	0.0
4370	0.0903983299317233	0.04997151056338489	0.04973997355756884	0.6808969960979832	None	0	0	0.3	3	0.8333333333333334	10	0.3888888888888889	0.8333333333333334	13	10	0	1	0	0.25	12	3	0.9333333333333333	14	1.0	1.0	0.45131008811510365	0.812784658896494	0.4286152109029806	0.8957876151918082	0.6121744602223653	0.8635577154751333	0.8572302019435536	0.8607515351531244	1.0	0.5384615384615384	0.0
3095	0.07484065861054466	0.04095166884880988	0.040242343102032535	0.6804114846933704	None	0	0	0.2222222222222222	2	0.9090909090909091	10	0.5416666666666666	0.9090909090909091	12	10	0	2	0	0.16666666666666666	12	2	0.8666666666666667	13	1.0	0	0.45131008811510365	0.8217173832450715	0.5245014041430637	0.8962163519570784	0.5586625576364982	0.8682462477947601	0.8554851468062835	0.8648861597499177	0.5416666666666666	0.5833333333333334	0.0
2849	0.0015191138460961364	0.00031367901100692695	0.00031361951119335447	0.9932646773612392	None	0	0	0.6	3	0.2	1	0.5833333333333334	0.2	1	1	5	2	0	0.75	3	4	0.4666666666666667	7	0.14285714285714285	0	0.3838559432500973	0.5	0.8653843445741918	0.5	0.43732729705298495	0.5	0.8961349340123406	0.5	1.0	1.0	0.0
1771	None	None	None	None	None	0	0	0.75	3	0.25	1	0.5	0.25	2	1	3	1	0	0.75	4	3	0.4	6	0.1111111111111111	1.0	0.4939255606047183	0.5344704829037855	0.8606314723524203	0.5994697374141676	0.6170204214009416	0.8922496923431285	0.8582104373161112	0.7078770270299329	1.0	1.0	0.0
1413	None	None	None	None	None	0.25	1	0.6	6	0.3333333333333333	4	0.5833333333333334	0.25	7	3	6	0	0	0.375	8	3	0.9333333333333333	14	0.0	0	0.62417325317987	0.8825623919470885	0.5532250290256324	0.8712131233506342	0.5914510149454492	0.8971332179639877	0.727669374658392	0.8840621607795413	0	0	0.0
6952	0.08639862713809919	0.053391211703777613	0.04816789001415893	0.6894300404071392	None	0	0	0.3	3	0.8333333333333334	10	0.3888888888888889	0.8333333333333334	13	10	0	1	0	0.25	12	3	0.9333333333333333	14	1.0	1.0	0.45131008811510365	0.8345269932110231	0.4286152109029806	0.8957876151918082	0.689381388681487	0.8702909592887454	0.8572302019435536	0.8688643114520562	1.0	0.07692307692307693	0.0
7124	0.08775889535648328	0.04956268896024878	0.04755950886954732	0.6880247338928588	None	0	0	0.3	3	0.8333333333333334	10	0.3888888888888889	0.8333333333333334	13	10	0	1	0	0.25	12	3	0.9333333333333333	14	1.0	1.0	0.45131008811510365	0.8138398619948312	0.4286152109029806	0.8957876151918082	0.689381388681487	0.8702909592887454	0.8572302019435536	0.8633409843197822	1.0	0.46153846153846156	0.0
4205	0.08861788177827627	0.04837862594917783	0.048284423880166044	0.6801053784051047	None	0	0	0.3	3	0.8333333333333334	10	0.3888888888888889	0.8333333333333334	13	10	0	1	0	0.25	12	3	0.9333333333333333	14	1.0	1.0	0.45131008811510365	0.812784658896494	0.4286152109029806	0.8957876151918082	0.689381388681487	0.8702909592887454	0.8572302019435536	0.8630674393142549	1.0	0.5384615384615384	0.0
3434	0.07456336905803222	0.036008959991057604	0.03538410351503149	0.6908797780256062	None	0	0	0.2222222222222222	2	0.9090909090909091	10	0.5416666666666666	0.9090909090909091	12	10	0	2	0	0.16666666666666666	12	2	0.8666666666666667	13	1.0	0	0.45131008811510365	0.8217173832450715	0.5245014041430637	0.8962163519570784	0.5803700212947	0.8589011414751879	0.8554851468062835	0.8617654188946672	0.5416666666666666	0.16666666666666666	0.0
3318	0.08192214776922105	0.03601704129382889	0.03501356863279825	0.7192337809591889	None	0	0	0.1111111111111111	1	1.0	11	1.0	1.0	12	11	0	1	0	0.07692307692307693	13	1	0.8666666666666667	13	0.3333333333333333	0	0.45131008811510365	0.7929740940960593	0.418028188800079	0.9159630242454605	0.4688900340872128	0.8746635199646523	0.8537224017784029	0.8689265799981764	1.0	0.5833333333333334	0.0
6651	0.08741514640803556	0.049313859536303246	0.048825062303583106	0.6821552130683879	None	0	0	0.3	3	0.8333333333333334	10	0.3888888888888889	0.8333333333333334	13	10	0	1	0	0.25	12	3	0.9333333333333333	14	1.0	1.0	0.45131008811510365	0.812784658896494	0.4286152109029806	0.8957876151918082	0.6121744602223653	0.8635577154751333	0.8572302019435536	0.8607515351531244	1.0	0.5384615384615384	0.0
1226	None	None	None	None	None	0	0	0.5	3	0.6666666666666666	4	0.5333333333333333	0.5	5	3	2	0	0	0.6	5	3	0.5333333333333333	8	0.0	0.3333333333333333	0.8003478542738366	0.9213340949366997	0.4282605952002846	0.9105444628127923	0.20829512360562513	0.9399208330228596	0.9077459980187359	0.9248641328044405	0	0	0.0
5600	0.08937776988111659	0.04904836115487076	0.0490470184037472	0.6809387418000739	None	0	0	0.3	3	0.8333333333333334	10	0.3888888888888889	0.8333333333333334	13	10	0	1	0	0.25	12	3	0.9333333333333333	14	1.0	1.0	0.45131008811510365	0.812784658896494	0.4286152109029806	0.8957876151918082	0.6121744602223653	0.8635577154751333	0.8572302019435536	0.8607515351531244	1.0	0.5384615384615384	0.0
468	None	None	None	None	None	1.0	1	0.8	4	0.4	2	0.5833333333333334	0	4	0	2	1	0	0.75	3	4	0.4666666666666667	7	0.25	0.6666666666666666	0	0	0	0	0	0	0	0	0	0	0
1707	None	None	None	None	None	0	0	0.4	2	0.8	4	0.5833333333333334	0.8	6	4	0	0	0	0.3333333333333333	6	2	0.4666666666666667	7	0.0	0	0.7940604513987397	0.7812069965816282	0.7035955645996663	0.942994254841343	0.6850858637464773	0.86377169485232	0.8205801560749127	0.8781684949426557	0	0	0.0
3667	0.07252243446752603	0.04252558346214113	0.04249343794964069	0.6765011816373294	None	0	0	0.2222222222222222	2	0.9090909090909091	10	0.5416666666666666	0.9090909090909091	12	10	0	2	0	0.16666666666666666	12	2	0.8666666666666667	13	1.0	0	0.45131008811510365	0.8217173832450715	0.623425347676181	0.8877938076421633	0.5586625576364982	0.8682462477947601	0.8554851468062835	0.8614424924282659	0.5416666666666666	0.5833333333333334	0.0
5629	0.08845337116329127	0.05018441811078447	0.05000364873565371	0.6816959703129752	None	0	0	0.3	3	0.8333333333333334	10	0.3888888888888889	0.8333333333333334	13	10	0	1	0	0.25	12	3	0.9333333333333333	14	1.0	1.0	0.45131008811510365	0.812784658896494	0.4286152109029806	0.8957876151918082	0.6121744602223653	0.8635577154751333	0.8572302019435536	0.8607515351531244	1.0	0.15384615384615385	0.0
3385	0.07298131514833912	0.03736246597169819	0.037282049845839146	0.6904719959990233	None	0	0	0.2222222222222222	2	0.9090909090909091	10	0.5416666666666666	0.9090909090909091	12	10	0	2	0	0.16666666666666666	12	2	0.8666666666666667	13	1.0	0	0.45131008811510365	0.8217173832450715	0.5245014041430637	0.8962163519570784	0.5586625576364982	0.8682462477947601	0.8554851468062835	0.8648861597499177	0.5416666666666666	0.5833333333333334	0.0
2892	0.0392175147832898	0.002433930756726786	-0.00044479484648428277	0.7164078336237796	None	0	0	0.25	2	0.8888888888888888	8	0.55	0.8888888888888888	10	8	0	2	0	0.2	10	2	0.7333333333333333	11	1.0	0	0.4097107003015955	0.631403368848561	0.6696373609601671	0.9018984133941707	0.7954511333018145	0.9267733820920556	0.8902713759122972	0.8538302118393568	0.55	0.7	0.0
1284	None	None	None	None	None	0.5	1	0.6666666666666666	4	0.5	3	0.4444444444444444	0.5	7	3	0	0	0	0.5	6	3	0.5333333333333333	8	0.0	1.0	0.8113369418247416	0.8765836963112335	0.2999372412583373	0.9220963405570555	0.5098363415829164	0.9572223355404719	0.9210069614190166	0.9250635333207569	0	0	0.0
2246	None	None	None	None	None	1.0	1	0.8	4	0.4	2	0.4375	0.4	6	2	0	0	0	1.0	4	4	0.4666666666666667	7	0.0	0.6666666666666666	0.7871667370061768	0.9071951881879898	0.4286152109029806	0.9207787382945403	0.4509073428647465	0.9556812708567525	0.8671627296413258	0.9309441545466319	0	0	0.0
2606	None	None	None	None	None	0	0	0.16666666666666666	2	0.9333333333333333	14	0.5666666666666667	0.6	10	9	6	0	0	0.8333333333333334	6	5	1.1333333333333333	17	0.0	0.7692307692307693	0.31314607280649787	0.7835468563365877	0.6143329129490451	0.7986928895951051	0.7276190617700091	0.6775267344961522	0.877850616848296	0.7568850098513603	0	0	0.0
2940	0.012120712978211384	0.00070930882170809	0.00043442000413094854	0.9684904789338045	None	0	0	0.3333333333333333	2	0.7142857142857143	5	0.42857142857142855	0.5714285714285714	5	4	3	1	0	0.42857142857142855	7	3	0.6	9	0.1111111111111111	0.3333333333333333	0.5077356607083057	0.8570339252593139	0.418028188800079	0.8710319605030941	0.7327963159978906	0.8258947194424276	0.8409594429778595	0.8522800738543297	1.0	0.6	0.0
1875	None	None	None	None	None	0	0	0.5	3	0.6666666666666666	4	0.5714285714285714	0.3333333333333333	5	2	2	2	0	0.2857142857142857	2	7	0.5333333333333333	8	0.4	0.3333333333333333	0.9774374295862567	0.7607964967860106	0.399179377776577	0.7099833612293821	0.8785858865932827	0.9602056083465548	0.9277864936817204	0.8513537796406266	0.6	0.4	0.0
2780	9.00913233693728e-05	2.620388722766945e-05	-2.5016763495426633e-05	0.999984765816807	None	0	0	0.5	3	0.5714285714285714	4	0.5	0.2857142857142857	3	2	5	1	0	0.5	3	6	0.6	9	0.07692307692307693	0	0.4053653140208057	0.5	0.7421388621326288	0.9537822567606328	1.0	0.5250485340820942	0.9194354403024368	0.7393224397866069	1.0	0.3333333333333333	0.0
2239	None	None	None	None	None	0	0	0.125	1	1.0	10	0.6	0.4	4	4	7	1	0	0.8	4	5	0.8	12	0.05555555555555555	0.6666666666666666	0.42054277288013997	0.6021624232636126	0.6283634759144314	0.6244880846825527	0.7434689712608343	0.5662848871571519	0.81554579034912	0.597873291299632	1.0	0.25	0.0
7252	0.08865998214408762	0.05287150558737633	0.052012526996719946	0.6825320789409103	None	0	0	0.3	3	0.8333333333333334	10	0.3888888888888889	0.8333333333333334	13	10	0	1	0	0.25	12	3	0.9333333333333333	14	1.0	1.0	0.45131008811510365	0.8345269932110231	0.4286152109029806	0.8957876151918082	0.689381388681487	0.8702909592887454	0.8572302019435536	0.8688643114520562	1.0	0.07692307692307693	0.0
2185	None	None	None	None	None	1.0	1	1.0	4	0.25	1	0.6666666666666666	0	2	0	3	1	0	1.0	3	3	0.4	6	0.125	0.6666666666666666	0	0	0	0	0	0	0	0	0	0	0
4136	0.08918960346487699	0.04663978326452919	0.0459153986334405	0.6888024904774595	None	0	0	0.3	3	0.8333333333333334	10	0.3888888888888889	0.8333333333333334	13	10	0	1	0	0.25	12	3	0.9333333333333333	14	1.0	1.0	0.45131008811510365	0.812784658896494	0.4286152109029806	0.8957876151918082	0.689381388681487	0.8702909592887454	0.8572302019435536	0.8630674393142549	1.0	0.5384615384615384	0.0
1942	None	None	None	None	None	0	0	0.1111111111111111	1	1.0	11	0.52	0.36363636363636365	5	4	7	2	0	1.0	5	5	0.8666666666666667	13	0.11764705882352941	0.2	0.4231264434782501	0.8383808021043889	0.7203802844216002	0.72740825089306	0.7276190617700091	0.7051449912589507	0.8623006812310289	0.762521558508289	0.6	0.2	0.0
6955	0.08675966200001028	0.05409531380798716	0.04801701699173697	0.6886036408716283	None	0	0	0.3	3	0.8333333333333334	10	0.3888888888888889	0.8333333333333334	13	10	0	1	0	0.25	12	3	0.9333333333333333	14	1.0	1.0	0.45131008811510365	0.8345269932110231	0.4286152109029806	0.8957876151918082	0.689381388681487	0.8702909592887454	0.8572302019435536	0.8688643114520562	1.0	0.07692307692307693	0.0
4902	0.08417939870574774	0.05169628756080226	0.04953283594403712	0.6814133090949057	None	0	0	0.3333333333333333	3	0.8181818181818182	9	0.3939393939393939	0.8181818181818182	12	9	0	1	0	0.2727272727272727	11	3	0.8666666666666667	13	1.0	1.0	0.45131008811510365	0.8163738901843403	0.4233216998515298	0.8919754830665432	0.6724853881101279	0.8603654323262442	0.8572302019435536	0.8590142330457718	1.0	0.5	0.0
767	None	None	None	None	None	1.0	1	1.0	4	0.25	1	0.6666666666666666	0	3	0	2	0	0	1.0	3	3	0.4	6	0.0	0.6666666666666666	0	0	0	0	0	0	0	0	0	0	0
788	None	None	None	None	None	0	0	0.5	4	0.6	6	0.34285714285714286	0.5	9	5	2	1	0	0.7142857142857143	5	7	0.8	12	0.25	0.2857142857142857	0.25769396186528926	0.8981383753633368	0.6469773884850427	0.9322796930928146	0.5914510149454492	0.8934113262913534	0.8251354114821349	0.9095655533516885	1.0	0.1111111111111111	0.0
1298	None	None	None	None	None	0	0	0.2727272727272727	3	0.8571428571428571	12	0.5333333333333333	0.8571428571428571	13	12	2	0	0	0.13333333333333333	15	2	1.0666666666666667	16	0.0	0.5714285714285714	0.7854460861158902	0.8224006454186132	0.47712092193766475	0.948371382195378	0.776734859788907	0.9292760970223675	0.9339690471914058	0.9121090948916972	0	0	0.0
220	None	None	None	None	None	0	0	1.0	3	0.0	0	0.6666666666666666	0	1	0	2	0	0	0.6666666666666666	3	2	0.26666666666666666	4	0.0	1.0	0	0	0	0	0	0	0	0	0	0	0
1155	None	None	None	None	None	0.5	1	1.0	6	0.0	0	0.6	0	1	0	7	0	0	0.6	5	3	0.6	9	0.0	0.6666666666666666	0	0	0	0	0	0	0	0	0	0	0
978	None	None	None	None	None	0	0	1.0	2	0.0	0	1.0	0	1	0	1	2	0	0.3333333333333333	3	1	0.2	3	0.4	1.0	0	0	0	0	0	0	0	0	0	0	0
2206	None	None	None	None	None	0	0	0.4	2	0.6	3	0.5833333333333334	0	2	0	4	1	0	0.3333333333333333	2	6	0.4666666666666667	7	0.1	0	0	0	0	0	0	0	0	0	0	0	0
458	None	None	None	None	None	0	0	0.75	3	0.5	2	0.6666666666666666	0	1	0	4	3	0	1.0	3	3	0.4	6	0.2727272727272727	0.6666666666666666	0	0	0	0	0	0	0	0	0	0	0
4130	0.056664353735943744	0.005735758403435092	0.001968247765376751	0.8304333449552256	None	0	0	0.3	3	0.8333333333333334	10	0.5384615384615384	0.8333333333333334	13	10	0	1	0	0.15384615384615385	13	2	0.9333333333333333	14	1.0	0.16666666666666666	0.15936487170348343	0.870601542956356	0.6309746194860484	0.8689115433824186	0.689381388681487	0.840162260584436	0.8697498170453909	0.8604498062504256	1.0	0.5384615384615384	0.0
4552	0.08806507435634599	0.05206081000022183	0.05205332996839408	0.6765575402900877	None	0	0	0.3	3	0.8333333333333334	10	0.3888888888888889	0.8333333333333334	13	10	0	1	0	0.25	12	3	0.9333333333333333	14	1.0	1.0	0.45131008811510365	0.812784658896494	0.4286152109029806	0.8957876151918082	0.6121744602223653	0.8635577154751333	0.8572302019435536	0.8607515351531244	1.0	0.5384615384615384	0.0
2161	None	None	None	None	None	0.5	1	0.6666666666666666	4	0.5714285714285714	4	0.42857142857142855	0.2857142857142857	6	2	2	2	0	0.42857142857142855	3	7	0.6	9	0.5	1.0	0.7871667370061768	0.9124704037395343	0.4286152109029806	0.8887092347143736	0.7839836376373849	0.9221315799608455	0.8670005838532148	0.908696606367909	0.5833333333333334	0.16666666666666666	0.0
1833	None	None	None	None	None	0	0	0.75	3	0.25	1	0.6666666666666666	0	1	0	4	1	0	1.0	3	3	0.4	6	0.09090909090909091	0.5	0	0	0	0	0	0	0	0	0	0	0
6680	0.08759139802772305	0.052160893788475264	0.04866546806267415	0.6915063295734227	None	0	0	0.3	3	0.8333333333333334	10	0.3888888888888889	0.8333333333333334	13	10	0	1	0	0.25	12	3	0.9333333333333333	14	1.0	1.0	0.45131008811510365	0.8345269932110231	0.4286152109029806	0.8957876151918082	0.613915905728921	0.8827904420982589	0.8572302019435536	0.8731923619250704	1.0	0.07692307692307693	0.0
7413	0.08839951971846903	0.05249747918723888	0.051950110459451485	0.6771961693786017	None	0	0	0.3	3	0.8333333333333334	10	0.3888888888888889	0.8333333333333334	13	10	0	1	0	0.25	12	3	0.9333333333333333	14	1.0	1.0	0.45131008811510365	0.8345269932110231	0.4286152109029806	0.8957876151918082	0.689381388681487	0.8702909592887454	0.8572302019435536	0.8688643114520562	1.0	0.07692307692307693	0.0
1620	None	None	None	None	None	0	0	0.5	5	0.4166666666666667	5	0.5833333333333334	0.16666666666666666	3	2	10	2	0	0.375	3	8	0.9333333333333333	14	0.08695652173913043	0	0.9774374295862567	0.5265652053658605	0.4079875039853576	0.5129354148639074	0.8785858865932827	0.9751634579488739	0.9230418584767203	0.7817910503465605	0.6666666666666666	0.3333333333333333	0.0
6858	0.08357055557001433	0.05585022717113104	0.05341665546591157	0.6734252999207242	None	0	0	0.3	3	0.8333333333333334	10	0.3888888888888889	0.8333333333333334	13	10	0	1	0	0.25	12	3	0.9333333333333333	14	1.0	1.0	0.45131008811510365	0.8345269932110231	0.4286152109029806	0.8957876151918082	0.689381388681487	0.8702909592887454	0.8572302019435536	0.8688643114520562	1.0	0.07692307692307693	0.0
6559	0.09194449445705774	0.050789221791828564	0.05077772355017143	0.6792327887413077	None	0	0	0.3	3	0.8333333333333334	10	0.3888888888888889	0.8333333333333334	13	10	0	1	0	0.25	12	3	0.9333333333333333	14	1.0	1.0	0.45131008811510365	0.812784658896494	0.4286152109029806	0.8957876151918082	0.6121744602223653	0.8635577154751333	0.8572302019435536	0.8607515351531244	1.0	0.5384615384615384	0.0
356	None	None	None	None	None	0.2	1	0.46153846153846156	6	0.47058823529411764	8	0.3392857142857143	0.47058823529411764	13	8	5	2	0	0.875	8	7	1.2666666666666666	19	0.2222222222222222	0.3076923076923077	0.7273967274806648	0.868079716715413	0.40768987510792537	0.8539550631379561	0.2526250055142649	0.9340020325043195	0.9161428057866831	0.8909000881267628	0.5384615384615384	0.38461538461538464	0.0
4428	0.044513621217826045	0.005198447156506538	-0.000861231243972628	0.9741465078743492	None	0	0	0.3	3	0.8333333333333334	10	0.3888888888888889	0.8333333333333334	13	10	0	1	0	0.25	12	3	0.9333333333333333	14	1.0	1.0	0.45131008811510365	0.812784658896494	0.4286152109029806	0.9055366309569114	0.6121744602223653	0.8700263967029424	0.8572302019435536	0.8672168239832891	1.0	0.46153846153846156	0.0
7199	0.08776026488882877	0.04900867438016342	0.04798059394465094	0.6905011565833754	None	0	0	0.3	3	0.8333333333333334	10	0.3888888888888889	0.8333333333333334	13	10	0	1	0	0.25	12	3	0.9333333333333333	14	1.0	1.0	0.45131008811510365	0.8345269932110231	0.4286152109029806	0.8957876151918082	0.689381388681487	0.8702909592887454	0.8572302019435536	0.8688643114520562	1.0	0.46153846153846156	0.0
4833	0.09011705757807498	0.04948255090632899	0.049411613095104924	0.6806642572755475	None	0	0	0.3	3	0.8333333333333334	10	0.3888888888888889	0.8333333333333334	13	10	0	1	0	0.25	12	3	0.9333333333333333	14	1.0	1.0	0.45131008811510365	0.812784658896494	0.4286152109029806	0.8957876151918082	0.6121744602223653	0.8635577154751333	0.8572302019435536	0.8607515351531244	1.0	0.5384615384615384	0.0
3161	0.058788936665384706	0.013302455155316277	0.01183285242396421	0.9667580523467811	None	0	0	0.1	1	1.0	13	0.25	0.8461538461538461	12	11	2	1	0	0.6	10	6	1.0	15	0.14285714285714285	0	0.22191202249777797	0.8082326430305565	0.5245014041430637	0.8391908756855726	0.8138160843126695	0.6371613220374519	0.9009496454495818	0.7717026818521769	1.0	0.16666666666666666	0.0
7136	0.08886256203500813	0.05220965801290988	0.05070691372876112	0.6824642441323892	None	0	0	0.3	3	0.8333333333333334	10	0.3888888888888889	0.8333333333333334	13	10	0	1	0	0.25	12	3	0.9333333333333333	14	1.0	1.0	0.45131008811510365	0.8345269932110231	0.4286152109029806	0.8957876151918082	0.651648647205204	0.888179521232241	0.8572302019435536	0.8751413205448871	1.0	0.46153846153846156	0.0
2809	0.0011465285912013886	0.00022343802106380853	4.927362602989381e-05	0.9961861425930691	None	0	0	0.6	3	0.2	1	0.7	0.2	2	1	4	0	0	0.4	2	5	0.4666666666666667	7	0.0	0	0.8916073775315054	0.7472362655814819	0.17668402271403413	0.5	0.42342691424799017	0.513522988055827	0.9512835550120484	0.5937148234654097	0	0	0.0
5008	0.08441324592097484	0.04919396916598555	0.04899765322847007	0.6838458671448477	None	0	0	0.3	3	0.8333333333333334	10	0.3888888888888889	0.8333333333333334	13	10	0	1	0	0.25	12	3	0.9333333333333333	14	1.0	1.0	0.45131008811510365	0.812784658896494	0.4286152109029806	0.8957876151918082	0.6121744602223653	0.8635577154751333	0.8572302019435536	0.8607515351531244	1.0	0.07692307692307693	0.0
4665	0.05502435941853981	0.006893978343563616	-0.005828105957425571	0.7181916297130408	None	0	0	0.3	3	0.8333333333333334	10	0.3888888888888889	0.8333333333333334	13	10	0	1	0	0.25	12	3	0.9333333333333333	14	1.0	1.0	0.24469205026727597	0.7989413451733718	0.4286152109029806	0.8957876151918082	0.689381388681487	0.8702909592887454	0.8537224017784029	0.8595429452083719	1.0	0.38461538461538464	0.0
2060	None	None	None	None	None	0.16666666666666666	1	0.5	7	0.42105263157894735	8	0.5833333333333334	0.21052631578947367	10	4	10	4	0	1.0	6	6	1.4	21	0.2222222222222222	0.2222222222222222	0.4231264434782501	0.8047931501286069	0.678326261488935	0.9048440321344166	0.722208547053778	0.7772937937795764	0.8033265224946848	0.8374775869961424	0.15000000000000002	0.4	0.0
5288	0.08625181700608302	0.05550866128047282	0.051825411494791626	0.6763981678193813	None	0	0	0.3	3	0.8333333333333334	10	0.3888888888888889	0.8333333333333334	13	10	0	1	0	0.25	12	3	0.9333333333333333	14	1.0	1.0	0.45131008811510365	0.812784658896494	0.4286152109029806	0.8957876151918082	0.6121744602223653	0.8700263967029424	0.8572302019435536	0.8629751672045176	1.0	0.46153846153846156	0.0
154	None	None	None	None	None	0	0	0.3333333333333333	1	1.0	2	1.0	0.5	2	1	1	2	0	0.25	4	1	0.26666666666666666	4	0.4	0	0.5560132498562874	0.9824867246612639	0.3148272774673308	0.827147288317253	0.8573257809215817	0.6204844917368975	0.9420323123637299	0.8837151407218002	0.75	0.5	0.0
6535	0.08432055559032386	0.0491160282702065	0.048101181884361924	0.6844604364066682	None	0	0	0.3	3	0.8333333333333334	10	0.3888888888888889	0.8333333333333334	13	10	0	1	0	0.25	12	3	0.9333333333333333	14	1.0	1.0	0.45131008811510365	0.8345269932110231	0.4286152109029806	0.8957876151918082	0.689381388681487	0.8702909592887454	0.8572302019435536	0.8688643114520562	1.0	0.07692307692307693	0.0
549	None	None	None	None	None	0	0	0.5	3	0.5	3	0.5	0.16666666666666666	3	1	4	3	0	1.0	4	4	0.5333333333333333	8	0.3	0.4	0.943023271366586	0.8184046030970069	0.8011500652184299	0.7743021727375047	0.18265555798745317	0.581910076085534	0.964470508003261	0.7355539739792604	0.6666666666666666	0	0.0
3815	0.07267620949556307	0.045398983175395646	0.04506017072894735	0.6778256926592942	None	0	0	0.2222222222222222	2	0.9090909090909091	10	0.5416666666666666	0.9090909090909091	12	10	0	2	0	0.16666666666666666	12	2	0.8666666666666667	13	1.0	0	0.45131008811510365	0.8217173832450715	0.623425347676181	0.8877938076421633	0.6744729503251807	0.8608907589995497	0.8572302019435536	0.8589236302470066	0.5416666666666666	0.16666666666666666	0.0
2542	None	None	None	None	None	1.0	1	0.8	4	0.4	2	0.4666666666666667	0.4	5	2	1	1	0	0.6	5	3	0.4666666666666667	7	0.3333333333333333	1.0	0.4053653140208057	0.8542135258737904	0.38279611862309587	0.8445878138928342	0.689381388681487	0.9559046303893449	0.7899653944962431	0.8983511188418862	1.0	0.6	0.0
6122	0.026906724651574745	0.0024095680021886993	-0.0021744223211060064	0.9526705504579882	None	0	0	0.25	2	0.8888888888888888	8	0.55	0.8888888888888888	10	8	0	0	0	0.2	10	2	0.7333333333333333	11	0.0	0	0.37621385548779085	0.7423496020147737	0.624460533236794	0.9215799470494587	0.49399253079054367	0.8588935868577481	0.8799572014884997	0.8552169898461043	0	0	0.0
2548	None	None	None	None	None	0	0	0.6666666666666666	4	0.2857142857142857	2	0.6	0.14285714285714285	2	1	6	0	0	0.6	5	3	0.6	9	0.0	0.2857142857142857	0.5615533455238243	0.8444988623200798	0.6918855367370768	0.7831644026193854	0.29138476827989357	0.7231089410759061	0.8940470081404747	0.7878604097503268	0	0	0.0
670	None	None	None	None	None	0.3333333333333333	1	0.6666666666666666	6	0.36363636363636365	4	0.52	0.18181818181818182	6	2	6	0	0	1.0	5	5	0.8666666666666667	13	0.0	0.5	0.5878603434699043	0.9019381300832835	0.6983190942077604	0.8724337277095203	0.7843534766880754	0.7768883830451926	0.8109507346404077	0.857711060377235	0	0	0.0
1334	None	None	None	None	None	0.3333333333333333	1	0.625	5	0.4444444444444444	4	0.6875	0	1	0	9	1	0	1.0	4	4	0.7333333333333333	11	0.047619047619047616	0.2857142857142857	0	0	0	0	0	0	0	0	0	0	0
2682	0.08420971226699552	0.0386169692300637	0.009952685823653357	0.7056904708871756	None	0	0	0.3333333333333333	5	0.65	13	0.6111111111111112	0.65	16	13	5	1	0	0.1111111111111111	2	18	1.4666666666666666	22	0.09090909090909091	0.1	0.5112659415858722	0.7866677833886742	0.5245014041430637	0.9125925461668465	0.7276190617700091	0.7350050888372834	0.8394417889685611	0.8259143569551007	1.0	0.375	0.0
2108	None	None	None	None	None	0	0	0.75	3	0.25	1	0.75	0	2	0	3	0	0	0.5	2	4	0.4	6	0.0	0.5	0	0	0	0	0	0	0	0	0	0	0
6984	0.08825824691994505	0.05164385548491755	0.051526802413591685	0.6828819387432826	None	0	0	0.3	3	0.8333333333333334	10	0.3888888888888889	0.8333333333333334	13	10	0	1	0	0.25	12	3	0.9333333333333333	14	1.0	1.0	0.45131008811510365	0.812784658896494	0.4286152109029806	0.8957876151918082	0.6121744602223653	0.8635577154751333	0.8572302019435536	0.8607515351531244	1.0	0.15384615384615385	0.0
4828	0.07059451499067146	0.03652005553240683	0.034820089156129115	0.7801021741826797	None	0	0	0.2222222222222222	2	0.9090909090909091	10	0.5416666666666666	0.9090909090909091	12	10	0	1	0	0.16666666666666666	12	2	0.8666666666666667	13	0.5	0	0.45131008811510365	0.8075190632923978	0.4233216998515298	0.9030929845516109	0.5586625576364982	0.868242536189125	0.8554851468062835	0.864187809242123	1.0	0.5833333333333334	0.0
244	None	None	None	None	None	0	0	0.75	3	0.3333333333333333	1	0.5555555555555556	0	1	0	3	3	0	1.0	3	3	0.3333333333333333	5	0.3333333333333333	1.0	0	0	0	0	0	0	0	0	0	0	0
5088	0.08919070854471144	0.04276387804458851	0.008559654190089793	0.7125407604023521	None	0	0	0.2222222222222222	2	0.9090909090909091	10	0.5416666666666666	0.9090909090909091	12	10	0	1	0	0.16666666666666666	2	12	0.8666666666666667	13	0.5	0	0.45131008811510365	0.8080912845291968	0.418028188800079	0.9000472925036054	0.5586625576364982	0.868242536189125	0.8554851468062835	0.86298472114697	1.0	0.5833333333333334	0.0
7381	0.08556487767755691	0.05476581359169986	0.051727274603102044	0.6760161725749055	None	0	0	0.3	3	0.8333333333333334	10	0.3888888888888889	0.8333333333333334	13	10	0	1	0	0.25	12	3	0.9333333333333333	14	1.0	1.0	0.45131008811510365	0.8345269932110231	0.4286152109029806	0.8957876151918082	0.689381388681487	0.8702909592887454	0.8572302019435536	0.8688643114520562	1.0	0.07692307692307693	0.0
1257	None	None	None	None	None	0.3333333333333333	1	0.5	4	0.6	6	0.3333333333333333	0.4	8	4	3	0	0	1.0	6	6	0.8	12	0.0	0.3333333333333333	0.5173145767006787	0.8997528555824401	0.26715109107792423	0.8977262675734772	0.540175178010491	0.837738969766732	0.8762031553992051	0.881083555489505	0	0	0.0
1653	None	None	None	None	None	0	0	0.25	1	1.0	3	1.0	0	0	0	4	1	0	0.2	1	5	0.3333333333333333	5	0.08333333333333333	0	0	0	0	0	0	0	0	0	0	0	0
6860	0.08690657592490313	0.05341124233199406	0.0519669796084695	0.6808819217986108	None	0	0	0.3	3	0.8333333333333334	10	0.3888888888888889	0.8333333333333334	13	10	0	1	0	0.25	12	3	0.9333333333333333	14	1.0	1.0	0.45131008811510365	0.8345269932110231	0.4286152109029806	0.8957876151918082	0.689381388681487	0.8702909592887454	0.8572302019435536	0.8688643114520562	1.0	0.07692307692307693	0.0
3708	0.08956878465413115	0.03660927055623382	0.03501427127433546	0.7126411186845318	None	0	0	0.1111111111111111	1	1.0	11	1.0	1.0	12	11	0	1	0	0.07692307692307693	13	1	0.8666666666666667	13	0.3333333333333333	0	0.45131008811510365	0.7929740940960593	0.475522693650817	0.9061205414758883	0.4688900340872128	0.8744932427867136	0.8554851468062835	0.8641815855387807	1.0	0.16666666666666666	0.0
2907	0.0762589365588571	0.015668815036777466	0.014471127870765661	0.695140333565812	None	0	0	0.25	3	0.8125	13	0.2222222222222222	0.75	15	12	2	2	0	1.0	9	9	1.2	18	0.4	0	0.45131008811510365	0.8206434181107493	0.6309746194860484	0.8630614590408547	0.7327963159978906	0.8374305636990177	0.8572302019435536	0.8411709626708342	0.5333333333333333	0.4	0.0
324	None	None	None	None	None	0	0	1.0	2	0.0	0	1.0	0	1	0	1	0	0	0.3333333333333333	3	1	0.2	3	0.0	1.0	0	0	0	0	0	0	0	0	0	0	0
5946	0.08577857427941472	0.05351074193354818	0.04758385892106445	0.69165551015662	None	0	0	0.3	3	0.8333333333333334	10	0.3888888888888889	0.8333333333333334	13	10	0	1	0	0.25	12	3	0.9333333333333333	14	1.0	1.0	0.45131008811510365	0.8345269932110231	0.4286152109029806	0.8957876151918082	0.7327963159978906	0.8969400595136542	0.8572302019435536	0.8784324798642201	1.0	0.07692307692307693	0.0
3247	0.09183737140700642	0.025711036750003323	0.025418458504208662	0.7508849905969499	None	0	0	0.15384615384615385	2	0.8823529411764706	15	0.5277777777777778	0.8235294117647058	16	14	2	2	0	0.1111111111111111	18	2	1.2666666666666666	19	0.3333333333333333	0	0.42135435026559875	0.8093446201666237	0.6309746194860484	0.8705235695567201	0.7327963159978906	0.8454117834091377	0.8572302019435536	0.8433635662523856	0.53125	0.4375	0.0
5173	0.08690788004646163	0.05028327970778835	0.05008381218638363	0.6821408163593331	None	0	0	0.3	3	0.8333333333333334	10	0.3888888888888889	0.8333333333333334	13	10	0	1	0	0.25	12	3	0.9333333333333333	14	1.0	1.0	0.45131008811510365	0.812784658896494	0.4286152109029806	0.8957876151918082	0.6121744602223653	0.8635577154751333	0.8572302019435536	0.8607515351531244	1.0	0.5384615384615384	0.0
5314	0.08799735311526632	0.05107062584975246	0.05104171649241458	0.674339245229851	None	0	0	0.3	3	0.8333333333333334	10	0.3888888888888889	0.8333333333333334	13	10	0	1	0	0.25	12	3	0.9333333333333333	14	1.0	1.0	0.45131008811510365	0.812784658896494	0.4286152109029806	0.8957876151918082	0.6121744602223653	0.8635577154751333	0.8572302019435536	0.8607515351531244	1.0	0.5384615384615384	0.0
5816	0.06707975187964088	0.02261523053283106	0.022362357476616426	0.7744619723362981	None	0	0	0.2222222222222222	2	0.9090909090909091	10	0.5416666666666666	0.9090909090909091	12	10	0	1	0	0.16666666666666666	12	2	0.8666666666666667	13	0.5	0	0.45131008811510365	0.8075190632923978	0.4233216998515298	0.9030929845516109	0.5586625576364982	0.8670710628799416	0.8572302019435536	0.863788187898925	1.0	0.5833333333333334	0.0
4671	0.08538923364681936	0.0585970623271742	0.05183455141789953	0.6777861066512341	None	0	0	0.3	3	0.8333333333333334	10	0.3888888888888889	0.8333333333333334	13	10	0	1	0	0.25	12	3	0.9333333333333333	14	1.0	1.0	0.45131008811510365	0.812784658896494	0.4286152109029806	0.8957876151918082	0.689381388681487	0.8702909592887454	0.8572302019435536	0.8630674393142549	1.0	0.15384615384615385	0.0
2727	0.0010570819644225178	0.00013562349794828346	-0.00013561779169200138	0.9979514732360354	None	1.0	1	1.0	4	0.25	1	0.6666666666666666	0	1	0	4	1	0	1.0	3	3	0.4	6	0.09090909090909091	0.6666666666666666	0	0	0	0	0	0	0	0	0	0	0
4935	0.08844642876485816	0.05310230372393849	0.05304377341357213	0.6771470543288742	None	0	0	0.3	3	0.8333333333333334	10	0.3888888888888889	0.8333333333333334	13	10	0	1	0	0.25	12	3	0.9333333333333333	14	1.0	1.0	0.45131008811510365	0.812784658896494	0.4286152109029806	0.8957876151918082	0.6121744602223653	0.8635577154751333	0.8572302019435536	0.8607515351531244	1.0	0.15384615384615385	0.0
3264	0.038362223874578286	0.0008650785216709622	0.0008593088125235447	0.9217789814225396	None	0	0	0.3	3	0.6923076923076923	9	0.5	0.6153846153846154	11	8	3	1	0	0.8333333333333334	6	5	1.0	15	0.14285714285714285	0	0.45201188361226324	0.7410703412255492	0.7203802844216002	0.8981953962412342	0.4932863680790548	0.8036685878360023	0.826622158194384	0.8243475304737385	1.0	0.36363636363636365	0.0
4289	0.08946362137790263	0.05183869982653775	0.051837411626979954	0.6747870798617829	None	0	0	0.3	3	0.8333333333333334	10	0.3888888888888889	0.8333333333333334	13	10	0	1	0	0.25	12	3	0.9333333333333333	14	1.0	1.0	0.45131008811510365	0.812784658896494	0.4286152109029806	0.8957876151918082	0.689381388681487	0.8702909592887454	0.8572302019435536	0.8630674393142549	1.0	0.5384615384615384	0.0
2817	None	None	None	None	None	0	0	0.4	2	0.8	4	0.7777777777777778	0.4	3	2	3	1	0	1.0	3	3	0.4666666666666667	7	0.1111111111111111	0.5	0.7307623796459174	0.8498931921734854	0.383632814476483	0.7437800181860622	0.4523844459234545	0.8145565357407816	0.8406178905725211	0.8063484306771462	1.0	0.3333333333333333	0.0
1676	None	None	None	None	None	0	0	0.6666666666666666	2	0.5	1	1.0	0	2	0	1	1	0	0.25	4	1	0.26666666666666666	4	0.25	0.6666666666666666	0	0	0	0	0	0	0	0	0	0	0
854	None	None	None	None	None	0	0	0.75	3	0.5	2	0.5	0.5	3	2	2	2	0	0.75	4	3	0.4	6	0.2857142857142857	1.0	0.25769396186528926	0.9694954802989242	0.3053708062013255	0.6444336119485207	0.5977005770496049	0.9594722147226508	0.8293443094750629	0.9172825866868495	0.6666666666666666	0.3333333333333333	0.0
1556	None	None	None	None	None	0	0	0.125	1	1.0	9	0.4074074074074074	0.7777777777777778	8	7	2	2	0	0.3333333333333333	9	3	0.7333333333333333	11	0.2857142857142857	0	0.4053653140208057	0.7406579309314874	0.7421388621326288	0.9014630565320204	0.8531734340756365	0.9321031614274428	0.8867897924880762	0.8766206768962278	0.5625	0.375	0.0
7428	0.08716981529970332	0.05534186797767724	0.05149877712123239	0.6823750082421558	None	0	0	0.3	3	0.8333333333333334	10	0.3888888888888889	0.8333333333333334	13	10	0	1	0	0.25	12	3	0.9333333333333333	14	1.0	1.0	0.45131008811510365	0.8345269932110231	0.4286152109029806	0.8957876151918082	0.689381388681487	0.8702909592887454	0.8572302019435536	0.8688643114520562	1.0	0.07692307692307693	0.0
4048	0.08943418272333686	0.04942291271614407	0.04927691836446573	0.6797593870981784	None	0	0	0.3	3	0.8333333333333334	10	0.3888888888888889	0.8333333333333334	13	10	0	1	0	0.25	12	3	0.9333333333333333	14	1.0	1.0	0.45131008811510365	0.812784658896494	0.4286152109029806	0.8957876151918082	0.689381388681487	0.8702909592887454	0.8572302019435536	0.8630674393142549	1.0	0.5384615384615384	0.0
2838	None	None	None	None	None	0	0	0.2727272727272727	3	0.7142857142857143	10	0.5333333333333333	0.6428571428571429	12	9	3	3	0	0.8333333333333334	6	5	1.0666666666666667	16	0.42857142857142855	0.16666666666666666	0.6009113372397243	0.8848559661589032	0.21758701907424838	0.9580406755607404	0.7666339693823887	0.7897664208296793	0.8984342707787134	0.8969374048209756	0.25	0.3333333333333333	0.0
709	None	None	None	None	None	0	0	0.375	3	0.6666666666666666	6	0.6111111111111112	0.3333333333333333	6	3	4	5	0	0.5	3	6	0.7333333333333333	11	0.5555555555555556	0	0.4555930483500215	0.7012425083328124	0.6031639476677796	0.946710574190654	0.7770700923901389	0.9296301596766553	0.8856109290906717	0.8912751733736846	0.16666666666666666	0.16666666666666666	0.0
2337	None	None	None	None	None	0	0	0.6	3	0.4	2	0.5833333333333334	0.4	3	2	3	0	0	0.3333333333333333	6	2	0.4666666666666667	7	0.0	0.3333333333333333	0.5171195783708831	0.9558867820115013	0.2142275144115489	0.6307823742018329	0.5914510149454492	0.8721442103197995	0.8435874146595516	0.8634016935434088	0	0	0.0
4152	0.08877164237753933	0.05040956663397674	0.05037539932588633	0.6772767878945309	None	0	0	0.3	3	0.8333333333333334	10	0.3888888888888889	0.8333333333333334	13	10	0	1	0	0.25	12	3	0.9333333333333333	14	1.0	1.0	0.45131008811510365	0.812784658896494	0.4286152109029806	0.8957876151918082	0.689381388681487	0.8702909592887454	0.8572302019435536	0.8630674393142549	1.0	0.5384615384615384	0.0
5239	0.08555137516449283	0.04830286457570272	0.047238960266547954	0.6839720751168992	None	0	0	0.3	3	0.8333333333333334	10	0.3888888888888889	0.8333333333333334	13	10	0	1	0	0.25	12	3	0.9333333333333333	14	1.0	1.0	0.45131008811510365	0.812784658896494	0.4286152109029806	0.8957876151918082	0.6121744602223653	0.8635577154751333	0.8572302019435536	0.8607515351531244	1.0	0.15384615384615385	0.0
6659	0.08838316955758267	0.047681432741111585	0.04756015851321384	0.6794249554262004	None	0	0	0.3	3	0.8333333333333334	10	0.3888888888888889	0.8333333333333334	13	10	0	1	0	0.25	12	3	0.9333333333333333	14	1.0	1.0	0.45131008811510365	0.8345269932110231	0.418028188800079	0.9040244211007157	0.689381388681487	0.8702909592887454	0.8572302019435536	0.8723001668402058	1.0	0.46153846153846156	0.0
2600	0.000951644608571514	0.0003370085453572393	2.329024848350151e-06	0.996518143778471	None	0	0	0.25	1	1.0	3	0.8333333333333334	0.3333333333333333	1	1	3	1	0	0.6666666666666666	3	2	0.3333333333333333	5	0.1	0	0.1766519024840739	0.5	0.13787205696500854	0.5	0.5233826810479946	0.5	0.8498156113742206	0.5	1.0	1.0	0.0
2519	None	None	None	None	None	0.3333333333333333	1	0.625	5	0.2222222222222222	2	0.55	0.1111111111111111	3	1	7	2	0	0.8	4	5	0.7333333333333333	11	0.125	0.2857142857142857	0.4179591022820298	0.8548721470132616	0.6590357454168211	0.9421967025358172	0.7276190617700091	0.8041887905409862	0.7905015474154208	0.879996397233723	0.6666666666666666	0.6666666666666666	0.0
3759	0.07184142993776182	0.04086009557335226	0.040848584530282755	0.682927547954479	None	0	0	0.2222222222222222	2	0.9090909090909091	10	0.5416666666666666	0.9090909090909091	12	10	0	2	0	0.16666666666666666	12	2	0.8666666666666667	13	1.0	0	0.45131008811510365	0.8217173832450715	0.623425347676181	0.8877938076421633	0.5586625576364982	0.8682462477947601	0.8554851468062835	0.8614424924282659	0.5416666666666666	0.16666666666666666	0.0
486	None	None	None	None	None	0	0	0.3333333333333333	1	1.0	2	1.0	0	0	0	3	3	0	1.0	2	2	0.26666666666666666	4	0.3	0	0	0	0	0	0	0	0	0	0	0	0
1892	None	None	None	None	None	0	0	1.0	2	0.0	0	0.75	0	0	0	2	2	0	1.0	2	2	0.2	3	0.25	0	0	0	0	0	0	0	0	0	0	0	0
852	None	None	None	None	None	0.5	1	0.6666666666666666	4	0.5	3	0.8888888888888888	0	0	0	7	0	0	1.0	3	3	0.5333333333333333	8	0.0	0.8	0	0	0	0	0	0	0	0	0	0	0
5506	0.08485658400983227	0.05153774590559927	0.05113043724555147	0.6782769869536727	None	0	0	0.3	3	0.8333333333333334	10	0.3888888888888889	0.8333333333333334	13	10	0	1	0	0.25	12	3	0.9333333333333333	14	1.0	1.0	0.45131008811510365	0.812784658896494	0.4286152109029806	0.8957876151918082	0.6121744602223653	0.8635577154751333	0.8572302019435536	0.8607515351531244	1.0	0.15384615384615385	0.0
7335	0.04477190222269744	0.004926192791471775	-0.003841352118193818	0.6983087204913667	None	0	0	0.2222222222222222	2	0.9090909090909091	10	0.5416666666666666	0.9090909090909091	12	10	0	0	0	0.16666666666666666	12	2	0.8666666666666667	13	0.0	0	0.3480475878603639	0.7076424055055113	0.4233216998515298	0.9126085911159956	0.6358694860956199	0.8702611034245721	0.8877653811482349	0.8469720201287052	0	0	0.0
2983	0.10128065272845609	0.03036447381585834	0.022349626067927446	0.7087653398556821	None	0	0	0.07142857142857142	1	1.0	18	1.0	0.8888888888888888	17	16	2	2	0	0.05	20	1	1.3333333333333333	20	0.2857142857142857	0	0.45131008811510365	0.8105904557172069	0.6309746194860484	0.8633105426125681	0.7327963159978906	0.8442638293151881	0.8572302019435536	0.8405606215375243	0.5294117647058824	0.4117647058823529	0.0
6138	0.08951393697960679	0.05430381806802393	0.04977321158956694	0.6835575729209746	None	0	0	0.3	3	0.8333333333333334	10	0.3888888888888889	0.8333333333333334	13	10	0	1	0	0.25	12	3	0.9333333333333333	14	1.0	1.0	0.45131008811510365	0.8345269932110231	0.4286152109029806	0.8957876151918082	0.689381388681487	0.8702909592887454	0.8572302019435536	0.8688643114520562	1.0	0.07692307692307693	0.0
4609	0.08554693027088171	0.04986824356680985	0.049826451413632275	0.6797865055427339	None	0	0	0.3	3	0.8333333333333334	10	0.3888888888888889	0.8333333333333334	13	10	0	1	0	0.25	12	3	0.9333333333333333	14	1.0	1.0	0.45131008811510365	0.812784658896494	0.4286152109029806	0.8957876151918082	0.6121744602223653	0.8635577154751333	0.8572302019435536	0.8607515351531244	1.0	0.5384615384615384	0.0
5696	0.08624390558347256	0.050830463069648064	0.04994397278707775	0.6740097442916058	None	0	0	0.3333333333333333	3	0.8181818181818182	9	0.3939393939393939	0.8181818181818182	12	9	0	1	0	0.2727272727272727	11	3	0.8666666666666667	13	1.0	1.0	0.45131008811510365	0.8163738901843403	0.4233216998515298	0.8919754830665432	0.6724853881101279	0.8603654323262442	0.8572302019435536	0.8590142330457718	1.0	0.4166666666666667	0.0
6814	0.08939340554507753	0.04875156658971728	0.04852924900825568	0.6805726424857246	None	0	0	0.3	3	0.8333333333333334	10	0.3888888888888889	0.8333333333333334	13	10	0	1	0	0.25	12	3	0.9333333333333333	14	1.0	1.0	0.45131008811510365	0.8345269932110231	0.418028188800079	0.9040244211007157	0.689381388681487	0.8702909592887454	0.8572302019435536	0.8723001668402058	1.0	0.15384615384615385	0.0
7031	0.08802593868770171	0.036788817411278	0.03355951204171294	0.7774909570711491	None	0	0	0.3	3	0.8333333333333334	10	0.3888888888888889	0.8333333333333334	13	10	0	1	0	0.25	12	3	0.9333333333333333	14	1.0	1.0	0.45131008811510365	0.8300215155374905	0.4286152109029806	0.8957876151918082	0.689381388681487	0.8737285355980262	0.8572302019435536	0.8688082663213993	1.0	0.07692307692307693	0.0
1516	None	None	None	None	None	0	0	1.0	3	0.0	0	0.6666666666666666	0	1	0	2	1	0	0.6666666666666666	3	2	0.26666666666666666	4	0.14285714285714285	1.0	0	0	0	0	0	0	0	0	0	0	0
4120	0.04754129045394234	0.008286033488908388	-0.006603211447912356	0.9348123665526998	None	0	0	0.4166666666666667	5	0.6	9	0.2698412698412698	0.4666666666666667	11	7	5	3	0	0.7777777777777778	9	7	1.1333333333333333	17	0.3	0.2	0.45131008811510365	0.819420611804713	0.418028188800079	0.8844859451745979	0.7327963159978906	0.8625428395860618	0.8572302019435536	0.8575234758587673	0.09090909090909091	0.45454545454545453	0.0
4873	0.08131783194480369	0.017309984022445796	0.000960168367980042	0.7399768099786554	None	0	0	0.2222222222222222	2	0.9090909090909091	10	1.0	0.9090909090909091	12	10	0	0	0	0.07692307692307693	13	1	0.8666666666666667	13	0.0	0.16666666666666666	0.2777428182974607	0.8228968892092353	0.6309746194860484	0.879791193145554	0.6189734855242609	0.8060764784631831	0.9039681568209903	0.838948160973218	0	0	0.0
6081	0.09026973949310624	0.05550895374263736	0.051715528743326446	0.6842297192953933	None	0	0	0.3	3	0.8333333333333334	10	0.3888888888888889	0.8333333333333334	13	10	0	1	0	0.25	12	3	0.9333333333333333	14	1.0	1.0	0.45131008811510365	0.8345269932110231	0.4286152109029806	0.8957876151918082	0.689381388681487	0.8702909592887454	0.8572302019435536	0.8688643114520562	1.0	0.07692307692307693	0.0
2700	0.0006533102814540752	0.0002424768376668264	0.000227733070262071	0.996747396656728	None	0	0	0.42857142857142855	3	0.625	5	1.0	0.125	2	1	7	0	0	0.4	5	2	0.6666666666666666	10	0.0	0	0.9025125078134402	0.5882335862494081	0.6964478354538887	0.7908118807234877	0.29592654668598206	0.8178253630534519	0.9288405356209811	0.7432110866577561	0	0	0.0
1305	None	None	None	None	None	0	0	0.625	5	0.4	4	0.42857142857142855	0.3	7	3	4	1	0	0.5714285714285714	7	4	0.8	12	0.125	0.25	0.5077356607083057	0.9032715116389154	0.8203058555706072	0.9097649513541973	0.4079484611496542	0.8865502652034996	0.8537224017784029	0.9002752963365619	1.0	0.14285714285714285	0.0
5325	0.0870818941778254	0.05112717331078079	0.05083143400224299	0.6807941478643011	None	0	0	0.3	3	0.8333333333333334	10	0.3888888888888889	0.8333333333333334	13	10	0	1	0	0.25	12	3	0.9333333333333333	14	1.0	1.0	0.45131008811510365	0.812784658896494	0.4286152109029806	0.8957876151918082	0.6121744602223653	0.8635577154751333	0.8572302019435536	0.8607515351531244	1.0	0.5384615384615384	0.0
7488	0.09021708295325379	0.054756596156048165	0.05443312554252112	0.6808709476514384	None	0	0	0.3	3	0.8333333333333334	10	0.3888888888888889	0.8333333333333334	13	10	0	1	0	0.25	12	3	0.9333333333333333	14	1.0	1.0	0.45131008811510365	0.8345269932110231	0.4286152109029806	0.8957876151918082	0.689381388681487	0.8702909592887454	0.8572302019435536	0.8688643114520562	1.0	0.07692307692307693	0.0
7483	0.0876688253141605	0.05482275444196188	0.04747760362150577	0.688603034424033	None	0	0	0.3	3	0.8333333333333334	10	0.3888888888888889	0.8333333333333334	13	10	0	1	0	0.25	12	3	0.9333333333333333	14	1.0	1.0	0.45131008811510365	0.8345269932110231	0.4286152109029806	0.8957876151918082	0.6555893875387688	0.8618965007494036	0.8572302019435536	0.8660899414049941	1.0	0.07692307692307693	0.0
7326	0.0781123455942942	0.03830984426470852	0.03754489710380397	0.6530177558147494	None	0	0	0.3	3	0.8333333333333334	10	0.3888888888888889	0.8333333333333334	13	10	0	1	0	0.25	12	3	0.9333333333333333	14	1.0	1.0	0.45131008811510365	0.820784192749184	0.418028188800079	0.8713618672270153	0.689381388681487	0.8558894479723611	0.8572302019435536	0.8505296660643447	1.0	0.07692307692307693	0.0
7396	0.08672746947872848	0.052273983856992494	0.05203428443404571	0.6791090763110907	None	0	0	0.3	3	0.8333333333333334	10	0.3888888888888889	0.8333333333333334	13	10	0	1	0	0.25	12	3	0.9333333333333333	14	1.0	1.0	0.45131008811510365	0.8345269932110231	0.4286152109029806	0.8957876151918082	0.689381388681487	0.8702909592887454	0.8572302019435536	0.8688643114520562	1.0	0.07692307692307693	0.0
7197	0.0866223888398273	0.05489475041583827	0.0522680666173688	0.6813205171957741	None	0	0	0.3	3	0.8333333333333334	10	0.3888888888888889	0.8333333333333334	13	10	0	1	0	0.25	12	3	0.9333333333333333	14	1.0	1.0	0.45131008811510365	0.8345269932110231	0.4286152109029806	0.8957876151918082	0.689381388681487	0.8702909592887454	0.8572302019435536	0.8688643114520562	1.0	0.07692307692307693	0.0
103	None	None	None	None	None	0	0	0.5	3	0.5714285714285714	4	0.36	0.42857142857142855	5	3	3	0	0	1.0	5	5	0.6	9	0.0	0	0.7158005912704771	0.9405169382239256	0.4906982458888886	0.7556529212101614	0.496454178663292	0.8224469827976016	0.8939631367536147	0.85906935623947	0	0	0.0
91	None	None	None	None	None	0	0	1.0	1	0	0	1.0	0	1	0	0	0	0	0.5	2	1	0.13333333333333333	2	0.0	0	0	0	0	0	0	0	0	0	0	0	0
5276	0.08436044199429413	0.05717901530839106	0.05012766023689856	0.6793740158619875	None	0	0	0.3	3	0.8333333333333334	10	0.3888888888888889	0.8333333333333334	13	10	0	1	0	0.25	12	3	0.9333333333333333	14	1.0	1.0	0.45131008811510365	0.812784658896494	0.4286152109029806	0.8957876151918082	0.689381388681487	0.8702909592887454	0.8572302019435536	0.8630674393142549	1.0	0.5384615384615384	0.0
1801	None	None	None	None	None	0	0	0.25	1	1.0	4	0.6	0	1	0	4	1	0	0.4	2	5	0.4	6	0.09090909090909091	0	0	0	0	0	0	0	0	0	0	0	0
6887	0.09092745663923506	0.05785698940861653	0.04951979042377876	0.6865011702410649	None	0	0	0.3	3	0.8333333333333334	10	0.3888888888888889	0.8333333333333334	13	10	0	1	0	0.25	12	3	0.9333333333333333	14	1.0	1.0	0.45131008811510365	0.8138398619948312	0.4286152109029806	0.8957876151918082	0.689381388681487	0.8702909592887454	0.8572302019435536	0.8633409843197822	1.0	0.07692307692307693	0.0
628	None	None	None	None	None	1.0	1	1.0	4	0.25	1	0.6666666666666666	0	1	0	4	0	0	1.0	3	3	0.4	6	0.0	0.6666666666666666	0	0	0	0	0	0	0	0	0	0	0
2708	0.005460654232635579	0.002842472833786392	-0.001054298178553465	0.9791559253151717	None	0	0	0.4	2	0.6	3	0.4666666666666667	0.6	3	3	3	1	0	0.6	5	3	0.4666666666666667	7	0.1	0.5	0.9592395338545632	0.8993310405961148	0.2999372412583373	0.6686753893473955	0.5098363415829164	0.9358998262278824	0.9368007574071471	0.8650276738602299	1.0	0.3333333333333333	0.0
1383	None	None	None	None	None	0.3333333333333333	1	0.5	4	0.5555555555555556	5	0.5238095238095238	0.1111111111111111	2	1	8	2	0	0.42857142857142855	7	3	0.7333333333333333	11	0.10526315789473684	0.4	0.3194167157567155	0.8997244955022389	0.7521063240789817	0.8923275672247143	0.7256039696663288	0.7890978861185559	0.8817275464225717	0.8671664816293981	0.75	0.5	0.12807750909167873
3206	0.052409585670731784	0.014506014852374278	0.011606831087431123	0.8232505973565862	None	0	0	0.16666666666666666	1	1.0	6	1.0	1.0	7	6	0	1	0	0.125	8	1	0.5333333333333333	8	0.3333333333333333	0	0.48273019220397995	0.5660401308948186	0.8203058555706072	0.9413566341280709	0.44609485173986785	0.6818130827053496	0.8573286353188551	0.7803817407354402	1.0	0.5714285714285714	0.0
5669	0.08568821770837359	0.05089178381000267	0.050797736666910856	0.6787822769833525	None	0	0	0.3	3	0.8333333333333334	10	0.3888888888888889	0.8333333333333334	13	10	0	1	0	0.25	12	3	0.9333333333333333	14	1.0	1.0	0.45131008811510365	0.812784658896494	0.4286152109029806	0.8957876151918082	0.6121744602223653	0.8635577154751333	0.8572302019435536	0.8607515351531244	1.0	0.15384615384615385	0.0
1931	None	None	None	None	None	0	0	0.6666666666666666	4	0.16666666666666666	1	0.5333333333333333	0.16666666666666666	3	1	4	0	0	0.6	5	3	0.5333333333333333	8	0.0	0.2857142857142857	0.33865483398245083	0.9481956399911968	0.47712092193766475	0.9284077009009665	0.5914510149454492	0.7689147588419637	0.7362467160928287	0.9023771656864166	0	0	0.0
3366	0.09323504443703604	0.03910497938255048	0.03886721097730701	0.68633514322527	None	0	0	0.2222222222222222	2	0.9090909090909091	10	0.5416666666666666	0.9090909090909091	12	10	0	2	0	0.16666666666666666	12	2	0.8666666666666667	13	1.0	0	0.45131008811510365	0.7752352422720333	0.5245014041430637	0.8962163519570784	0.5803700212947	0.8589011414751879	0.8537224017784029	0.8498458938294535	0.5416666666666667	0.5	0.0
3933	0.06826633282270804	0.04237445416416228	0.0422505721303827	0.6757038152874757	None	0	0	0.2222222222222222	2	0.9090909090909091	10	0.5416666666666666	0.9090909090909091	12	10	0	2	0	0.16666666666666666	12	2	0.8666666666666667	13	1.0	0	0.45131008811510365	0.8217173832450715	0.623425347676181	0.8877938076421633	0.5586625576364982	0.8682462477947601	0.8554851468062835	0.8614424924282659	0.5416666666666666	0.16666666666666666	0.0
3720	0.08905863586885572	0.04868465657532549	0.046186764251300465	0.6747978739943299	None	0	0	0.3	3	0.8333333333333334	10	0.3888888888888889	0.8333333333333334	13	10	0	1	0	0.25	12	3	0.9333333333333333	14	1.0	1.0	0.45131008811510365	0.812784658896494	0.6309746194860484	0.8929549326453807	0.689381388681487	0.8702909592887454	0.8572302019435536	0.8618818702929348	1.0	0.15384615384615385	0.0
4374	0.08808227236531026	0.05277016520501398	0.052758233837275216	0.6686755074156789	None	0	0	0.3	3	0.8333333333333334	10	0.3888888888888889	0.8333333333333334	13	10	0	1	0	0.25	12	3	0.9333333333333333	14	1.0	1.0	0.45131008811510365	0.812784658896494	0.4286152109029806	0.8957876151918082	0.6121744602223653	0.8635577154751333	0.8572302019435536	0.8607515351531244	1.0	0.5384615384615384	0.0
2274	None	None	None	None	None	0	0	0.6666666666666666	2	0.5	1	0.6666666666666666	0.5	2	1	1	0	0	0.6666666666666666	3	2	0.26666666666666666	4	0.0	0	0.7926849006299328	0.8811833054644492	0.33617372710056087	0.5896127788120477	0.6869340091686926	0.6352665483949027	0.8979829619449822	0.7258448606199733	0	0	0.0
104	None	None	None	None	None	0.4	2	0.46153846153846156	6	0.6470588235294118	11	0.4222222222222222	0.6470588235294118	14	11	4	0	0	0.2	15	3	1.2666666666666666	19	0.0	1.0	0.4374542821888429	0.9165720559179651	0.26635746644172864	0.8373684905210814	0.3164851881328238	0.7915089053808169	0.6893209789287692	0.8569060009055957	0	0	0.0
6685	0.018543384705478203	0.0023733417912355937	-0.0016765972728908765	0.9732459456267574	None	0	0	0.42857142857142855	3	0.75	6	0.4166666666666667	0.75	9	6	0	1	0	0.375	8	3	0.6666666666666666	10	1.0	1.0	0.45131008811510365	0.8247219382467479	0.4286152109029806	0.8982516759891206	0.6555893875387688	0.8493720437267162	0.8572302019435536	0.8604182695884564	1.0	0.1111111111111111	0.0
3525	0.07569568429167167	0.039315934193833425	0.03857683323256649	0.6823491264570576	None	0	0	0.2222222222222222	2	0.9090909090909091	10	0.5416666666666666	0.9090909090909091	12	10	0	2	0	0.16666666666666666	12	2	0.8666666666666667	13	1.0	0	0.45131008811510365	0.8217173832450715	0.5245014041430637	0.8962163519570784	0.5803700212947	0.8589011414751879	0.8554851468062835	0.8617654188946672	0.5416666666666666	0.5833333333333334	0.0
6964	0.06677117395244737	0.026431259720107705	0.019683720212144915	0.6125577415032029	None	0	0	0.3	3	0.8333333333333334	10	0.3888888888888889	0.8333333333333334	13	10	0	1	0	0.25	12	3	0.9333333333333333	14	1.0	1.0	0.45131008811510365	0.768444019382208	0.4286152109029806	0.8957876151918082	0.689381388681487	0.8702909592887454	0.8572302019435536	0.8521356893936715	1.0	0.46153846153846156	0.0
1834	None	None	None	None	None	0	0	0.3333333333333333	1	1.0	2	1.0	1.0	3	2	0	2	0	0.25	4	1	0.26666666666666666	4	0.6666666666666666	0	0.4053653140208057	0.640096474181638	0.7421388621326288	0.829745436051413	0.9787278063812638	0.9371222192443894	0.9131425200896027	0.8348515717855488	0.6666666666666666	0.3333333333333333	0.0
1399	None	None	None	None	None	0	0	0.5	3	0.3333333333333333	2	0.6666666666666666	0	0	0	7	0	0	0.3333333333333333	2	6	0.5333333333333333	8	0.0	0	0	0	0	0	0	0	0	0	0	0	0
6871	0.08776502576130416	0.05330469506603366	0.0503168237578093	0.6815040215611081	None	0	0	0.3	3	0.8333333333333334	10	0.3888888888888889	0.8333333333333334	13	10	0	1	0	0.25	12	3	0.9333333333333333	14	1.0	1.0	0.45131008811510365	0.8345269932110231	0.4286152109029806	0.8957876151918082	0.689381388681487	0.8618262573368534	0.8572302019435536	0.8660671306698235	1.0	0.15384615384615385	0.0
4337	0.08913156641964118	0.0511311321994585	0.05112984013742892	0.6775622211517334	None	0	0	0.3	3	0.8333333333333334	10	0.3888888888888889	0.8333333333333334	13	10	0	1	0	0.25	12	3	0.9333333333333333	14	1.0	1.0	0.45131008811510365	0.812784658896494	0.4286152109029806	0.8957876151918082	0.6121744602223653	0.8635577154751333	0.8572302019435536	0.8607515351531244	1.0	0.5384615384615384	0.0
1900	None	None	None	None	None	0.5	1	0.7142857142857143	5	0.25	2	0.5555555555555556	0.25	5	2	4	0	0	0.5	3	6	0.6666666666666666	10	0.0	0.5	0.5179357255788484	0.8126973256656376	0.539873822646161	0.8333979402548038	0.5754197426181775	0.9536456092566148	0.903965508996032	0.8843042598442176	0	0	0.0
1313	None	None	None	None	None	0	0	0.5	1	1.0	1	0.75	0	0	0	2	0	0	1.0	2	2	0.2	3	0.0	0	0	0	0	0	0	0	0	0	0	0	0
599	None	None	None	None	None	0	0	0.3333333333333333	4	0.6	9	0.5666666666666667	0.5333333333333333	11	8	5	0	0	0.8333333333333334	6	5	1.1333333333333333	17	0.0	0	0.6636959244811889	0.9115949885886225	0.4581913230732025	0.8880168171195794	0.31030844920775813	0.9583678967197061	0.9394211336196535	0.9250774872245835	0	0	0.0
2475	None	None	None	None	None	0	0	0.6	3	0.6	3	0.5833333333333334	0.4	5	2	1	2	0	0.3333333333333333	6	2	0.4666666666666667	7	0.6666666666666666	0.8	0.6978934351763088	0.8756829335776939	0.8840071653391106	0.7457682350346301	0.491558607608952	0.9430979712499014	0.8613021972841622	0.8749433356517372	0.6	0.2	0.0
6880	0.08758468505092744	0.05502192791339176	0.05373604373445368	0.6823307525364178	None	0	0	0.3	3	0.8333333333333334	10	0.3888888888888889	0.8333333333333334	13	10	0	1	0	0.25	12	3	0.9333333333333333	14	1.0	1.0	0.45131008811510365	0.8345269932110231	0.4286152109029806	0.8957876151918082	0.689381388681487	0.8702909592887454	0.8572302019435536	0.8688643114520562	1.0	0.46153846153846156	0.0
1085	None	None	None	None	None	0	0	0.6	3	0.4	2	0.7777777777777778	0.2	4	1	2	2	0	1.0	3	3	0.4666666666666667	7	0.4	0	0.5903976664635444	0.9018572985233151	0.7333869291312574	0.785704377183305	0.9809317764242962	0.9658707487989265	0.9009195046820073	0.9077704556004786	0.625	0.25	0.0
1696	None	None	None	None	None	0.2	1	0.5833333333333334	7	0.375	6	0.375	0.3125	10	5	7	1	0	0.75	8	6	1.2	18	0.07692307692307693	0.16666666666666666	0.5698981307129195	0.857140612340739	0.35834066925383257	0.9531420705954885	0.4071384918068402	0.9066252019249983	0.8786862296665079	0.913659893613935	1.0	0.4	0.0
2601	4.019003066468471e-05	2.3384258798733958e-07	1.188643222818864e-07	0.999997670494104	None	0	0	0.3333333333333333	1	1.0	2	1.0	1.0	3	2	0	2	0	0.25	4	1	0.26666666666666666	4	0.6666666666666666	0	0.485242931117387	0.888737952257263	0.4521328574427823	0.9095962190637854	0.9787278063812638	0.9303584194519673	0.9364169177487438	0.911030195313842	0.6666666666666666	0	0.0
2084	None	None	None	None	None	0	0	0.25	1	1.0	3	0.625	0.6666666666666666	2	2	2	2	0	0.5	4	2	0.3333333333333333	5	0.25	0	0.5386643006143871	0.6420664846727857	0.8306012770527659	0.6689761807164968	0.7128507803684796	0.7489707045196431	0.7841916916907457	0.6886204468310945	0.75	0.5	0.0
1908	None	None	None	None	None	0	0	0.4	2	0.6	3	0.4666666666666667	0.6	5	3	1	0	0	0.6	3	5	0.4666666666666667	7	0.0	0	0.5949839837817926	0.8124379377994254	0.26715109107792423	0.6261910636958596	0.7239777943835176	0.6791577044261978	0.8724696534315504	0.7131191152427651	0	0	0.0
1178	None	None	None	None	None	0	0	0.8	4	0.2	1	0.875	0	3	0	3	1	0	0.5	4	2	0.4666666666666667	7	0.14285714285714285	0.8	0	0	0	0	0	0	0	0	0	0	0
2003	None	None	None	None	None	0.5	1	0.6666666666666666	4	0.5714285714285714	4	0.42857142857142855	0.5714285714285714	8	4	0	0	0	0.42857142857142855	7	3	0.6	9	0.0	1.0	0.40438012311521776	0.9082138829870359	0.48968912922510344	0.8796745736083706	0.8138160843126695	0.9182899167854189	0.8697498170453909	0.9032237670316853	0	0	0.0
4180	0.08467264769678014	0.04950114233141563	0.049135734248493955	0.6829681890392153	None	0	0	0.3	3	0.8333333333333334	10	0.3888888888888889	0.8333333333333334	13	10	0	1	0	0.25	12	3	0.9333333333333333	14	1.0	1.0	0.45131008811510365	0.812784658896494	0.4286152109029806	0.8957876151918082	0.6121744602223653	0.8635577154751333	0.8572302019435536	0.8607515351531244	1.0	0.5384615384615384	0.0
446	None	None	None	None	None	0	0	0.3333333333333333	1	1.0	2	0.6666666666666666	0.5	2	1	1	1	0	0.6666666666666666	3	2	0.26666666666666666	4	0.2	0	0.9819185357829727	0.545080904736357	0.23839319531194322	0.592208958433	0.5677122256967311	0.973179915072796	0.969364148638318	0.7992765754116383	1.0	0	0.0
2375	None	None	None	None	None	0	0	0.3333333333333333	2	0.8333333333333334	5	0.6666666666666666	0.3333333333333333	3	2	4	0	0	0.75	3	4	0.5333333333333333	8	0.0	0.4	0.7307623796459174	0.7017433867467084	0.4205619500338029	0.6623205241824002	0.5538614795123047	0.8658651588386367	0.8297349599005217	0.7560940759645152	0	0	0.0
5515	0.08415156281440299	0.05511544144748114	0.05002083950842913	0.6780874705036743	None	0	0	0.3	3	0.8333333333333334	10	0.3888888888888889	0.8333333333333334	13	10	0	1	0	0.25	12	3	0.9333333333333333	14	1.0	1.0	0.45131008811510365	0.812784658896494	0.4286152109029806	0.8957876151918082	0.6121744602223653	0.8635577154751333	0.8572302019435536	0.8607515351531244	1.0	0.5384615384615384	0.0
3786	0.08718033875702148	0.04871192569215907	0.04841456277854415	0.6813600918684006	None	0	0	0.3	3	0.8333333333333334	10	0.3888888888888889	0.8333333333333334	13	10	0	1	0	0.25	12	3	0.9333333333333333	14	1.0	1.0	0.45131008811510365	0.812784658896494	0.4286152109029806	0.8957876151918082	0.6121744602223653	0.8635577154751333	0.8572302019435536	0.8607515351531244	1.0	0.5384615384615384	0.0
5132	0.08773745105156262	0.050554337900221395	0.050507785299394196	0.6815420362806007	None	0	0	0.3	3	0.8333333333333334	10	0.3888888888888889	0.8333333333333334	13	10	0	1	0	0.25	12	3	0.9333333333333333	14	1.0	1.0	0.45131008811510365	0.812784658896494	0.4286152109029806	0.8957876151918082	0.6121744602223653	0.8635577154751333	0.8572302019435536	0.8607515351531244	1.0	0.15384615384615385	0.0
7373	0.06741979746262633	0.008438560205557803	0.008426515351150495	0.7230431415565454	None	0	0	0.2222222222222222	2	0.9090909090909091	10	0.5416666666666666	0.9090909090909091	12	10	0	0	0	0.16666666666666666	12	2	0.8666666666666667	13	0.0	0	0.3480475878603639	0.7467967656358867	0.44093773494002136	0.9036184494853682	0.6358694860956199	0.8702611034245721	0.8877653811482349	0.8508124470793825	0	0	0.0
6327	0.08877854103530605	0.05272570162878622	0.0524608005580284	0.6808005720228862	None	0	0	0.3	3	0.8333333333333334	10	0.3888888888888889	0.8333333333333334	13	10	0	1	0	0.25	12	3	0.9333333333333333	14	1.0	1.0	0.45131008811510365	0.8345269932110231	0.4286152109029806	0.8957876151918082	0.689381388681487	0.8702909592887454	0.8572302019435536	0.8688643114520562	1.0	0.07692307692307693	0.0
7115	0.08639612810563216	0.050268979398768114	0.0481553765408228	0.6914893856343307	None	0	0	0.3	3	0.8333333333333334	10	0.3888888888888889	0.8333333333333334	13	10	0	1	0	0.25	12	3	0.9333333333333333	14	1.0	1.0	0.45131008811510365	0.8345269932110231	0.4286152109029806	0.8957876151918082	0.689381388681487	0.8702909592887454	0.8572302019435536	0.8688643114520562	1.0	0.5384615384615384	0.0
897	None	None	None	None	None	0	0	0	0	0	0	1.0	0	0	0	0	2	0	1.0	1	1	0.06666666666666667	1	0.5	0	0	0	0	0	0	0	0	0	0	0	0
5874	0.08821383698570336	0.05328934015851434	0.053272788133013595	0.6746866129519409	None	0	0	0.3	3	0.8333333333333334	10	0.3888888888888889	0.8333333333333334	13	10	0	1	0	0.25	12	3	0.9333333333333333	14	1.0	1.0	0.45131008811510365	0.812784658896494	0.4286152109029806	0.8957876151918082	0.6121744602223653	0.8635577154751333	0.8572302019435536	0.8607515351531244	1.0	0.15384615384615385	0.0
7418	0.08493873773472889	0.05639597831686649	0.05287433917728209	0.6766300144705724	None	0	0	0.3	3	0.8333333333333334	10	0.3888888888888889	0.8333333333333334	13	10	0	1	0	0.25	12	3	0.9333333333333333	14	1.0	1.0	0.45131008811510365	0.8345269932110231	0.4286152109029806	0.8957876151918082	0.689381388681487	0.8702909592887454	0.8572302019435536	0.8688643114520562	1.0	0.07692307692307693	0.0
3837	0.05779653582168439	0.007686354084184489	0.0037533732817945486	0.6233200990338281	None	0	0	0.2222222222222222	2	0.9090909090909091	10	0.5416666666666666	0.6363636363636364	9	7	3	4	0	0.16666666666666666	12	2	0.8666666666666667	13	0.5	0	0.45131008811510365	0.8324394315891274	0.418028188800079	0.8504381606892426	0.6555893875387688	0.8329474873735545	0.8572302019435536	0.8387882950674842	0.1111111111111111	0.2222222222222222	0.0
1580	None	None	None	None	None	0	0	0.4	2	0.8	4	0.5833333333333334	0.8	5	4	1	2	0	0.3333333333333333	6	2	0.4666666666666667	7	0.4	0	0.6694656336655982	0.8854639993430085	0.26715109107792423	0.7115908433908656	0.5657075049122143	0.5720882279630986	0.8293443094750629	0.7464133415630724	0.6	0.6	0.0
158	None	None	None	None	None	0	0	0.5	3	0.6666666666666666	4	0.4	0.5	4	3	3	1	0	0.8	5	4	0.5333333333333333	8	0.1111111111111111	0.6666666666666666	0.36477693194932825	0.9435139970210097	0.5806611640837336	0.6799439787148088	0.5438396938491946	0.9219410376368571	0.8043652415260691	0.8821257766603716	1.0	0.25	0.0
396	None	None	None	None	None	0	0	0.75	3	0.25	1	0.6666666666666666	0	0	0	5	0	0	1.0	3	3	0.4	6	0.0	0.5	0	0	0	0	0	0	0	0	0	0	0
7075	0.08637531819503802	0.052269266499389136	0.04938230828218249	0.6870594226315596	None	0	0	0.3	3	0.8333333333333334	10	0.3888888888888889	0.8333333333333334	13	10	0	1	0	0.25	12	3	0.9333333333333333	14	1.0	1.0	0.45131008811510365	0.8345269932110231	0.4286152109029806	0.8957876151918082	0.689381388681487	0.8702909592887454	0.8572302019435536	0.8688643114520562	1.0	0.07692307692307693	0.0
1361	None	None	None	None	None	1.0	2	1.0	6	0.14285714285714285	1	0.75	0	4	0	4	2	0	0.75	4	3	0.6	9	0.25	0.8	0	0	0	0	0	0	0	0	0	0	0
400	None	None	None	None	None	0	0	1.0	1	0	0	1.0	0	0	0	1	1	0	0.5	1	2	0.13333333333333333	2	0.16666666666666666	0	0	0	0	0	0	0	0	0	0	0	0
1828	None	None	None	None	None	0	0	0.5	2	0.75	3	0.6	0.25	2	1	3	0	0	0.4	5	2	0.4	6	0.0	0	0.8558915462765263	0.7712634012069065	0.29233576334969585	0.760699333616091	0.6493359403174069	0.9082539397406406	0.9155671685804176	0.8256095532923204	0	0	0.0
7334	0.08530755913514043	0.05546393219296506	0.05167401644890226	0.6809751101778023	None	0	0	0.3	3	0.8333333333333334	10	0.3888888888888889	0.8333333333333334	13	10	0	1	0	0.25	12	3	0.9333333333333333	14	1.0	1.0	0.45131008811510365	0.8345269932110231	0.4286152109029806	0.8957876151918082	0.689381388681487	0.8702909592887454	0.8572302019435536	0.8688643114520562	1.0	0.07692307692307693	0.0
7300	0.08744061320987224	0.051019355302084644	0.048399427102171384	0.6916421821757011	None	0	0	0.3	3	0.8333333333333334	10	0.3888888888888889	0.8333333333333334	13	10	0	1	0	0.25	12	3	0.9333333333333333	14	1.0	1.0	0.45131008811510365	0.8345269932110231	0.4286152109029806	0.8957876151918082	0.689381388681487	0.8702909592887454	0.8572302019435536	0.8688643114520562	1.0	0.07692307692307693	0.0
2005	None	None	None	None	None	0	0	0.5	2	0.75	3	0.6	0	0	0	5	3	0	0.4	2	5	0.4	6	0.21428571428571427	0	0	0	0	0	0	0	0	0	0	0	0
2264	None	None	None	None	None	0	0	0.6666666666666666	4	0.0	0	0.5333333333333333	0	3	0	4	2	0	0.6	3	5	0.5333333333333333	8	0.2222222222222222	0	0	0	0	0	0	0	0	0	0	0	0
1953	None	None	None	None	None	0	0	0.5	1	1.0	1	0.75	0	0	0	2	0	0	1.0	2	2	0.2	3	0.0	0	0	0	0	0	0	0	0	0	0	0	0
3173	0.1399321247937034	0.024920674181593477	0.021593474441880204	0.6883452564510706	None	0	0	0.08333333333333333	1	1.0	16	1.0	1.0	17	16	0	1	0	0.05555555555555555	18	1	1.2	18	0.3333333333333333	0	0.45131008811510365	0.8095571162590726	0.6309746194860484	0.8847869975295152	0.7327963159978906	0.8444634644889725	0.8572302019435536	0.8488795428127629	1.0	0.5294117647058824	0.0
5581	0.07708521819316633	0.04526778091393082	0.028442038858227416	0.6463279599170897	None	0	0	0.3	3	0.8333333333333334	10	0.3888888888888889	0.8333333333333334	13	10	0	1	0	0.25	12	3	0.9333333333333333	14	1.0	1.0	0.45131008811510365	0.8225630286592744	0.4286152109029806	0.8957876151918082	0.6121744602223653	0.8635577154751333	0.8572302019435536	0.8633519380730632	1.0	0.5384615384615384	0.0
5773	0.05470875667115377	0.006805861568539857	0.001928357916426609	0.6307890446021867	None	0	0	0.2222222222222222	2	0.9090909090909091	10	0.5416666666666666	0.9090909090909091	12	10	0	0	0	0.16666666666666666	12	2	0.8666666666666667	13	0.0	0	0.3480475878603639	0.7074577476241426	0.44623124599147224	0.9071644666856796	0.6358694860956199	0.8702611034245721	0.8877653811482349	0.8440413807836011	0	0	0.0
352	None	None	None	None	None	0	0	0.6666666666666666	2	0.5	1	0.6666666666666666	0	0	0	3	3	0	0.6666666666666666	3	2	0.26666666666666666	4	0.3	0.6666666666666666	0	0	0	0	0	0	0	0	0	0	0
2529	None	None	None	None	None	0	0	0.5	2	0.75	3	1.0	0.25	3	1	2	2	0	0.6666666666666666	3	2	0.4	6	0.3333333333333333	1.0	0.4053653140208057	0.94284498745948	0.5442122831213303	0.9276339797447868	0.9787278063812638	0.5250485340820942	0.9199952208591777	0.8603385167810946	0.6666666666666666	0.6666666666666666	0.0
5866	0.08769880423930868	0.05016142877211182	0.04973550335090997	0.6793997030161207	None	0	0	0.3	3	0.8333333333333334	10	0.3888888888888889	0.8333333333333334	13	10	0	1	0	0.25	12	3	0.9333333333333333	14	1.0	1.0	0.45131008811510365	0.812784658896494	0.4286152109029806	0.8957876151918082	0.6121744602223653	0.8700263967029424	0.8572302019435536	0.8629751672045176	1.0	0.07692307692307693	0.0
3070	0.09694734290751804	0.03539321543907112	-0.03521572943906713	0.7390988503563087	None	0	0	0.125	1	1.0	9	1.0	1.0	10	9	0	1	0	0.09090909090909091	11	1	0.7333333333333333	11	0.3333333333333333	0	0.44404775311239286	0.6218173378050331	0.7421388621326288	0.8882460585182753	0.7442820739820901	0.9401289890273933	0.8867897924880762	0.8550388345747408	1.0	0.2	0.0
1701	None	None	None	None	None	0	0	1.0	1	0	0	1.0	0	1	0	0	1	0	0.5	2	1	0.13333333333333333	2	0.3333333333333333	0	0	0	0	0	0	0	0	0	0	0	0
7157	0.0889001127293366	0.05157102505076471	0.0490409365284558	0.6935026030322644	None	0	0	0.3	3	0.8333333333333334	10	0.3888888888888889	0.8333333333333334	13	10	0	1	0	0.25	12	3	0.9333333333333333	14	1.0	1.0	0.45131008811510365	0.8345269932110231	0.4286152109029806	0.8957876151918082	0.689381388681487	0.8702909592887454	0.8572302019435536	0.8688643114520562	1.0	0.07692307692307693	0.0
4987	0.0784244833064515	0.037526252341297084	0.0373526504260834	0.7766436516000811	None	0	0	0.2222222222222222	2	0.9090909090909091	10	0.5416666666666666	0.9090909090909091	12	10	0	1	0	0.16666666666666666	12	2	0.8666666666666667	13	0.5	0	0.45131008811510365	0.8306908162655333	0.6309746194860484	0.8941771069829135	0.5803700212947	0.8502728093545796	0.8554851468062835	0.8606225320273634	1.0	0.5833333333333334	0.0
5672	0.08647165406774689	0.05012308460808934	0.05000878175219211	0.6797089470806182	None	0	0	0.3	3	0.8333333333333334	10	0.3888888888888889	0.8333333333333334	13	10	0	1	0	0.25	12	3	0.9333333333333333	14	1.0	1.0	0.45131008811510365	0.812784658896494	0.4286152109029806	0.8957876151918082	0.6121744602223653	0.8635577154751333	0.8572302019435536	0.8607515351531244	1.0	0.5384615384615384	0.0
1857	None	None	None	None	None	0	0	0.4	2	0.6	3	0.4375	0.2	1	1	5	0	0	1.0	4	4	0.4666666666666667	7	0.0	0.5	1.0	0.5	0.3724102129427845	0.5	0.7424217946525623	0.5	0.9292873415006475	0.5	0	0	0.0
2521	None	None	None	None	None	0.5	1	0.7142857142857143	5	0.25	2	0.625	0	3	0	6	1	0	1.0	4	4	0.6666666666666666	10	0.07692307692307693	0.2857142857142857	0	0	0	0	0	0	0	0	0	0	0
384	None	None	None	None	None	0	0	0.5454545454545454	6	0.35714285714285715	5	0.38095238095238093	0.14285714285714285	5	2	10	3	0	0.8571428571428571	6	7	1.0666666666666667	16	0.14285714285714285	0.14285714285714285	0.4179591022820298	0.7897121164305906	0.5288063010766914	0.9073095097225854	0.7276190617700091	0.9467795724581731	0.8051247848260197	0.8966932322321162	0.2	0.2	0.0
3369	0.07344651646074599	0.042802379017674044	0.042631542652048486	0.6789137053801657	None	0	0	0.2222222222222222	2	0.9090909090909091	10	0.5416666666666666	0.9090909090909091	12	10	0	2	0	0.16666666666666666	12	2	0.8666666666666667	13	1.0	0	0.45131008811510365	0.8217173832450715	0.623425347676181	0.8877938076421633	0.5803700212947	0.8589011414751879	0.8554851468062835	0.8582552482508048	0.5416666666666666	0.16666666666666666	0.0
5585	0.038235367410695754	0.011807579232609475	-0.010784469521824876	0.7348664776439418	None	0	0	0.16666666666666666	1	1.0	7	1.0	1.0	8	7	0	0	0	0.1111111111111111	9	1	0.6	9	0.0	0	0.37621385548779085	0.7376212811977692	0.4233216998515298	0.9209404800178904	0.6358694860956199	0.8616508561093957	0.8799572014884997	0.854785078954844	0	0	0.0
5980	0.07371677921613315	0.01608476267778772	0.01448930567051213	0.753889996139118	None	0	0	0.125	1	1.0	10	1.0	1.0	11	10	0	1	0	0.08333333333333333	12	1	0.8	12	0.3333333333333333	0	0.45131008811510365	0.8172045397701408	0.418028188800079	0.9043935855182054	0.4279437265915093	0.8722046911204572	0.8537224017784029	0.8685707326678804	1.0	0.09090909090909091	0.0
5194	0.09006024975245906	0.051197289597410836	0.05119717449353962	0.6789195040604534	None	0	0	0.3	3	0.8333333333333334	10	0.3888888888888889	0.8333333333333334	13	10	0	1	0	0.25	12	3	0.9333333333333333	14	1.0	1.0	0.45131008811510365	0.812784658896494	0.4286152109029806	0.8957876151918082	0.6121744602223653	0.8635577154751333	0.8572302019435536	0.8607515351531244	1.0	0.15384615384615385	0.0
6719	0.07015055496261488	0.022965835399866647	0.02274209171271662	0.769041615369439	None	0	0	0.2222222222222222	2	0.9090909090909091	10	0.5416666666666666	0.9090909090909091	12	10	0	1	0	0.16666666666666666	12	2	0.8666666666666667	13	0.5	0	0.45131008811510365	0.8075190632923978	0.4233216998515298	0.9030929845516109	0.5586625576364982	0.8670710628799416	0.8572302019435536	0.863788187898925	1.0	0.5833333333333334	0.0
2402	None	None	None	None	None	0	0	0.6	3	0.2	1	0.5833333333333334	0.2	1	1	5	1	0	0.75	4	3	0.4666666666666667	7	0.07142857142857142	0	0.24661654492047536	0.5	0.13787205696500854	0.5	0.4279437265915093	0.5	0.7679027111173626	0.5	1.0	1.0	0.0
3004	0.12740287412823767	0.015341677069254154	0.014805694956734785	0.7290013277715661	None	0	0	0.08333333333333333	1	1.0	16	1.0	1.0	17	16	0	1	0	0.05555555555555555	18	1	1.2	18	0.3333333333333333	0	0.45131008811510365	0.8058864062156615	0.6309746194860484	0.8725541688035101	0.7327963159978906	0.8460530310998281	0.8572302019435536	0.8433985372051785	1.0	0.11764705882352941	0.0
5538	0.08603617239836955	0.04702246169848597	0.04664124380920657	0.6843053856012925	None	0	0	0.3	3	0.8333333333333334	10	0.3888888888888889	0.8333333333333334	13	10	0	1	0	0.25	12	3	0.9333333333333333	14	1.0	1.0	0.45131008811510365	0.812784658896494	0.4286152109029806	0.8957876151918082	0.6121744602223653	0.8635577154751333	0.8572302019435536	0.8607515351531244	1.0	0.15384615384615385	0.0
466	None	None	None	None	None	0.5	1	0.7142857142857143	5	0.375	3	0.4	0.25	3	2	6	6	0	1.0	5	5	0.6666666666666666	10	0.4	0.2857142857142857	0.8547322565474657	0.8827912610370484	0.539873822646161	0.857241287670062	0.5754197426181775	0.9214122120590762	0.8859686983020657	0.8900379723889265	0.3333333333333333	0.6666666666666666	0.0
38	None	None	None	None	None	0	0	0.16666666666666666	2	0.8666666666666667	13	0.4358974358974359	0.7333333333333333	12	11	4	4	0	0.23076923076923078	3	13	1.1333333333333333	17	0.36363636363636365	0.4	0.44567098209446493	0.9366054412196299	0.7079694171643183	0.9452758852127205	0.4573763568855945	0.9703972641472652	0.9059934017878493	0.9530521283235343	0.08333333333333333	0.08333333333333333	0.0
7235	0.08790944748936151	0.0551586260115892	0.053687302068510925	0.6752238479098795	None	0	0	0.3	3	0.8333333333333334	10	0.3888888888888889	0.8333333333333334	13	10	0	1	0	0.25	12	3	0.9333333333333333	14	1.0	1.0	0.45131008811510365	0.8345269932110231	0.4286152109029806	0.8957876151918082	0.689381388681487	0.8702909592887454	0.8572302019435536	0.8688643114520562	1.0	0.07692307692307693	0.0
3678	0.08240037917165065	0.04396476241662579	0.043634890203284454	0.7755684352482815	None	0	0	0.2	2	0.9166666666666666	11	0.5384615384615384	0.9166666666666666	13	11	0	2	0	0.15384615384615385	13	2	0.9333333333333333	14	1.0	0	0.45131008811510365	0.8138398619948312	0.6158760758663135	0.885767605897101	0.689381388681487	0.8702909592887454	0.8572302019435536	0.8592373375963843	0.5384615384615384	0.15384615384615385	0.0
1797	None	None	None	None	None	0	0	0.6666666666666666	4	0.16666666666666666	1	0.5333333333333333	0	1	0	6	2	0	0.6	5	3	0.5333333333333333	8	0.13333333333333333	0	0	0	0	0	0	0	0	0	0	0	0
3271	0.02027812914304877	0.0021317991849762233	-0.0021173435541876422	0.9876241735425257	None	0	0	0.3333333333333333	2	0.8333333333333334	5	0.5714285714285714	0.6666666666666666	5	4	2	3	0	0.2857142857142857	7	2	0.5333333333333333	8	0.42857142857142855	0	0.22191202249777797	0.830016672134169	0.418028188800079	0.7826931114211172	0.7327963159978906	0.8055504070241051	0.8572302019435536	0.8068248698820608	0.2	0.4	0.0
5725	0.08662277718373874	0.05778425879072898	0.04965245569030498	0.675511182019283	None	0	0	0.3	3	0.8333333333333334	10	0.3888888888888889	0.8333333333333334	13	10	0	1	0	0.25	12	3	0.9333333333333333	14	1.0	1.0	0.45131008811510365	0.812784658896494	0.4286152109029806	0.8957876151918082	0.6121744602223653	0.8635577154751333	0.8572302019435536	0.8607515351531244	1.0	0.5384615384615384	0.0
4931	0.028667405706312706	0.006176926910429186	-0.005406997543125322	0.9632983066019267	None	0	0	0.375	3	0.8	8	0.4	0.8	11	8	0	1	0	0.3	10	3	0.8	12	1.0	1.0	0.45131008811510365	0.8287296395647678	0.6309746194860484	0.9026680494178296	0.4279437265915093	0.8634511582368615	0.8537224017784029	0.8679222129523806	1.0	0.18181818181818182	0.0
4591	0.0879101384760134	0.051674869029182044	0.05146858818597595	0.6790562636600482	None	0	0	0.3	3	0.8333333333333334	10	0.3888888888888889	0.8333333333333334	13	10	0	1	0	0.25	12	3	0.9333333333333333	14	1.0	1.0	0.45131008811510365	0.812784658896494	0.4286152109029806	0.8957876151918082	0.6121744602223653	0.8635577154751333	0.8572302019435536	0.8607515351531244	1.0	0.15384615384615385	0.0
5962	0.09018995344057651	0.04994364884058001	0.049876541090292624	0.6810240546910693	None	0	0	0.3	3	0.8333333333333334	10	0.3888888888888889	0.8333333333333334	13	10	0	1	0	0.25	12	3	0.9333333333333333	14	1.0	1.0	0.45131008811510365	0.812784658896494	0.4286152109029806	0.8957876151918082	0.6121744602223653	0.8635577154751333	0.8572302019435536	0.8607515351531244	1.0	0.5384615384615384	0.0
983	None	None	None	None	None	0	0	0.4	4	0.5384615384615384	7	0.42857142857142855	0.46153846153846156	10	6	4	1	0	0.7142857142857143	5	7	1.0	15	0.125	0.3076923076923077	0.5179357255788484	0.8508152112875531	0.25050998564795524	0.8342080633791873	0.5754197426181775	0.9310208728519893	0.8619943341316061	0.8793630346108189	1.0	0.7	0.0
2002	None	None	None	None	None	0	0	0.16666666666666666	1	1.0	6	0.4444444444444444	0.8333333333333334	6	5	1	2	0	0.5	3	6	0.5333333333333333	8	0.4	0	0.4053653140208057	0.6438831765456073	0.6968515153734602	0.9170461287874743	0.8082026204349816	0.9335526947850601	0.9053775032387229	0.867523797073271	0.5833333333333334	0.5	0.0
1426	None	None	None	None	None	0	0	0.375	3	0.7	7	0.6666666666666666	0.4	4	4	7	2	0	0.2222222222222222	9	2	0.8	12	0.1111111111111111	0.2	0.22191202249777797	0.7477678578869406	0.5245014041430637	0.7435938269128539	0.7733062001552801	0.6123372695262271	0.9009496454495818	0.7046501380031894	0.625	0.25	0.0
3431	0.07822515054550534	0.04235646620261741	0.04169820122484225	0.6831218198619189	None	0	0	0.2222222222222222	2	0.9090909090909091	10	0.5416666666666666	0.9090909090909091	12	10	0	2	0	0.16666666666666666	12	2	0.8666666666666667	13	1.0	0	0.45131008811510365	0.8217173832450715	0.5245014041430637	0.8962163519570784	0.5586625576364982	0.8682462477947601	0.8554851468062835	0.8648861597499177	0.5416666666666666	0.5833333333333334	0.0
4836	0.0867185154544746	0.05133955540318066	0.050967043278829734	0.6733156597961067	None	0	0	0.3	3	0.8333333333333334	10	0.3888888888888889	0.8333333333333334	13	10	0	1	0	0.25	12	3	0.9333333333333333	14	1.0	1.0	0.45131008811510365	0.812784658896494	0.4286152109029806	0.8957876151918082	0.6121744602223653	0.8635577154751333	0.8572302019435536	0.8607515351531244	1.0	0.5384615384615384	0.0
1618	None	None	None	None	None	0	0	0.5	2	0.75	3	0.5	0.75	4	3	1	0	0	0.75	3	4	0.4	6	0.0	0	0.5885263093849986	0.9098808046838943	0.5408017325564389	0.8790217712769757	0.689381388681487	0.9420278142578137	0.817995018720598	0.9138164428254244	0	0	0.0
10	None	None	None	None	None	0	0	1.0	2	0.0	0	0.75	0	1	0	1	1	0	1.0	2	2	0.2	3	0.2	0	0	0	0	0	0	0	0	0	0	0	0
6742	0.08658500410583214	0.0558433572624356	0.051825775216647774	0.6815929748804538	None	0	0	0.3	3	0.8333333333333334	10	0.3888888888888889	0.8333333333333334	13	10	0	1	0	0.25	12	3	0.9333333333333333	14	1.0	1.0	0.45131008811510365	0.8345269932110231	0.4286152109029806	0.8957876151918082	0.689381388681487	0.8702909592887454	0.8572302019435536	0.8688643114520562	1.0	0.46153846153846156	0.0
4985	0.07059004463513034	0.032354295570876816	0.027063234333359512	0.7209441005796491	None	0	0	0.3	3	0.8333333333333334	10	0.3888888888888889	0.8333333333333334	13	10	0	1	0	0.25	12	3	0.9333333333333333	14	1.0	1.0	0.40438012311521776	0.7760275542891079	0.4286152109029806	0.8957876151918082	0.6121744602223653	0.8635577154751333	0.8537224017784029	0.851493794302004	1.0	0.15384615384615385	0.0
2081	None	None	None	None	None	0	0	0.6666666666666666	2	0.5	1	1.0	0	0	0	3	0	0	1.0	2	2	0.26666666666666666	4	0.0	0	0	0	0	0	0	0	0	0	0	0	0
973	None	None	None	None	None	0	0	0.75	3	0.5	2	0.5	0.25	1	1	4	0	0	0.75	4	3	0.4	6	0.0	0.5	0.4831088912968869	0.5	0.881317137944006	0.5	0.28277796382650333	0.5	0.9232707324841598	0.5	0	0	0.0
3251	0.046261753536583496	0.012284431053782682	0.01214213970848871	0.6568657019684224	None	0	0	0.16666666666666666	1	1.0	7	1.0	1.0	8	7	0	1	0	0.1111111111111111	9	1	0.6	9	0.3333333333333333	0	0.45131008811510365	0.8346752450364724	0.418028188800079	0.8802268886020461	0.7515987364970782	0.8656245564186305	0.8572302019435536	0.8612257729067029	1.0	0.5	0.0
5622	0.0663226606608867	0.01956597159865593	0.014312257201027564	0.7327261989298455	None	0	0	0.25	2	0.9	9	0.5454545454545454	0.9	11	9	0	2	0	0.18181818181818182	11	2	0.8	12	1.0	0	0.45131008811510365	0.8172045397701408	0.47443430318286534	0.9118202141496228	0.5051506550506311	0.864366891903871	0.8572302019435536	0.8693484497735081	0.5454545454545454	0.6363636363636364	0.0
980	None	None	None	None	None	0	0	0.2222222222222222	2	0.9090909090909091	10	0.5416666666666666	0.9090909090909091	12	10	0	0	0	0.16666666666666666	12	2	0.8666666666666667	13	0.0	0	0.7871667370061768	0.7480567687616638	0.630518599907643	0.9598197433270291	0.6901363089497364	0.9634058024922935	0.9339690471914058	0.9248915408370533	0	0	0.0
7159	0.04183396938018286	0.01706533842504558	0.005720982523941541	0.6205889722934139	None	0	0	0.375	3	0.8	8	0.4	0.8	11	8	0	1	0	0.3	10	3	0.8	12	1.0	1.0	0.45131008811510365	0.8301699935597184	0.6309746194860484	0.9026680494178296	0.5051506550506311	0.8547999453215261	0.8537224017784029	0.8655615122425939	1.0	0.18181818181818182	0.0
5502	0.08685400539484531	0.051179588348832426	0.05099982426883519	0.6743800476755173	None	0	0	0.3	3	0.8333333333333334	10	0.3888888888888889	0.8333333333333334	13	10	0	1	0	0.25	12	3	0.9333333333333333	14	1.0	1.0	0.45131008811510365	0.812784658896494	0.4286152109029806	0.8957876151918082	0.6121744602223653	0.8635577154751333	0.8572302019435536	0.8607515351531244	1.0	0.15384615384615385	0.0
5121	0.05610087189445968	0.018811688625311955	0.01857946504333614	0.8799447923240988	None	0	0	0.3333333333333333	3	0.8181818181818182	9	0.3939393939393939	0.8181818181818182	12	9	0	1	0	0.2727272727272727	11	3	0.8666666666666667	13	1.0	1.0	0.45131008811510365	0.8204865824461652	0.5297949151945145	0.8994250981633047	0.5586625576364982	0.8607570945033239	0.8554851468062835	0.863424751736959	1.0	0.5833333333333334	0.0
1814	None	None	None	None	None	0	0	1.0	2	0.0	0	0.75	0	0	0	2	2	0	1.0	2	2	0.2	3	0.25	0	0	0	0	0	0	0	0	0	0	0	0
6036	0.0866977458030193	0.048550649754790294	0.04745924651168795	0.6796652317420955	None	0	0	0.3	3	0.8333333333333334	10	0.3888888888888889	0.8333333333333334	13	10	0	1	0	0.25	12	3	0.9333333333333333	14	1.0	1.0	0.45131008811510365	0.812784658896494	0.4286152109029806	0.8957876151918082	0.6121744602223653	0.8635577154751333	0.8572302019435536	0.8607515351531244	1.0	0.15384615384615385	0.0
6687	0.08676998349546095	0.05398103348347255	0.048111587170601	0.6868301525255577	None	0	0	0.3	3	0.8333333333333334	10	0.3888888888888889	0.8333333333333334	13	10	0	1	0	0.25	12	3	0.9333333333333333	14	1.0	1.0	0.45131008811510365	0.8345269932110231	0.4286152109029806	0.8957876151918082	0.689381388681487	0.8702909592887454	0.8572302019435536	0.8688643114520562	1.0	0.07692307692307693	0.0
997	None	None	None	None	None	0	0	0.6666666666666666	2	0.5	1	1.0	0	0	0	3	0	0	1.0	2	2	0.26666666666666666	4	0.0	0	0	0	0	0	0	0	0	0	0	0	0
4393	0.08732052768966833	0.05012856878374293	0.04963337005023777	0.6854713127018018	None	0	0	0.3	3	0.8333333333333334	10	0.3888888888888889	0.8333333333333334	13	10	0	1	0	0.25	12	3	0.9333333333333333	14	1.0	1.0	0.45131008811510365	0.812784658896494	0.4286152109029806	0.8957876151918082	0.6121744602223653	0.8635577154751333	0.8572302019435536	0.8607515351531244	1.0	0.5384615384615384	0.0
3783	0.0747269417771349	0.03808378504465261	0.038012707684787594	0.6915439822156277	None	0	0	0.2222222222222222	2	0.9090909090909091	10	0.5416666666666666	0.9090909090909091	12	10	0	2	0	0.16666666666666666	12	2	0.8666666666666667	13	1.0	0	0.45131008811510365	0.8217173832450715	0.5245014041430637	0.8962163519570784	0.5586625576364982	0.8682462477947601	0.8554851468062835	0.8648861597499177	0.5416666666666666	0.5833333333333334	0.0
5785	0.053984238839864356	0.005611671216065577	0.0022902403078082388	0.7238066159920669	None	0	0	0.2222222222222222	2	0.9090909090909091	10	0.5416666666666666	0.9090909090909091	12	10	0	0	0	0.16666666666666666	2	12	0.8666666666666667	13	0.0	0	0.3480475878603639	0.7175772013811432	0.4233216998515298	0.9126085911159956	0.6358694860956199	0.8702611034245721	0.8877653811482349	0.8490562579553007	0	0	0.0
11	None	None	None	None	None	0	0	0.35714285714285715	5	0.6842105263157895	13	0.3181818181818182	0.5789473684210527	16	11	4	3	0	0.5454545454545454	11	6	1.4	21	0.42857142857142855	0.2222222222222222	0.3301081207972349	0.9338704626845908	0.36734325395080447	0.9070939406710596	0.578021343979573	0.8807764367381758	0.9178291977536469	0.9095972803263136	0.125	0.125	0.0
136	None	None	None	None	None	0	0	1.0	2	0.0	0	0.75	0	1	0	1	3	0	1.0	2	2	0.2	3	0.6	0	0	0	0	0	0	0	0	0	0	0	0
2626	0.00973866872891185	0.0019155183174370493	0.001869975541045438	0.9577988151080812	None	0	0	0.5	3	0.5714285714285714	4	0.6	0.42857142857142855	5	3	3	0	0	0.6	3	5	0.6	9	0.0	0	0.6388409691115879	0.8419645093974264	0.3724102129427845	0.9521419534960583	0.7424217946525623	0.6050323357111819	0.8857571864135934	0.8450932563687955	0	0	0.0
7460	0.08658590997811476	0.05200819399941829	0.051986385555704125	0.6732200156307266	None	0	0	0.3	3	0.8333333333333334	10	0.3888888888888889	0.8333333333333334	13	10	0	1	0	0.25	12	3	0.9333333333333333	14	1.0	1.0	0.45131008811510365	0.8345269932110231	0.4286152109029806	0.8957876151918082	0.689381388681487	0.8702909592887454	0.8572302019435536	0.8688643114520562	1.0	0.07692307692307693	0.0
4821	0.08881804402247319	0.0464481504595242	0.04612985352132204	0.6858156826154356	None	0	0	0.3	3	0.8333333333333334	10	0.3888888888888889	0.8333333333333334	13	10	0	1	0	0.25	12	3	0.9333333333333333	14	1.0	1.0	0.45131008811510365	0.812784658896494	0.4286152109029806	0.8957876151918082	0.6121744602223653	0.8635577154751333	0.8572302019435536	0.8607515351531244	1.0	0.15384615384615385	0.0
197	None	None	None	None	None	0	0	0.5	3	0.5714285714285714	4	0.5625	0.42857142857142855	6	3	2	0	0	1.0	4	4	0.6	9	0.0	0	0.34418901638018984	0.8512418561397597	0.604693760810395	0.924345146776555	0.4156777857882685	0.9374466115912433	0.8605346783807991	0.9103682258500617	0	0	0.0
5184	0.032943554543789846	0.0018506822398086618	-0.0018503706146925252	0.9745630884812813	None	0.25	1	0.6363636363636364	7	0.35714285714285715	5	0.5	0.35714285714285715	12	5	3	1	0	0.5	8	4	1.0666666666666667	16	0.3333333333333333	0.5	0.45131008811510365	0.8163738901843403	0.4233216998515298	0.8919754830665432	0.6724853881101279	0.8603654323262442	0.8572302019435536	0.8590142330457718	1.0	0.16666666666666666	0.0
6919	0.0870648265180894	0.054039489770836724	0.04766697762361628	0.6876094301205901	None	0	0	0.3	3	0.8333333333333334	10	0.3888888888888889	0.8333333333333334	13	10	0	1	0	0.25	12	3	0.9333333333333333	14	1.0	1.0	0.45131008811510365	0.8345269932110231	0.4286152109029806	0.8957876151918082	0.689381388681487	0.8702909592887454	0.8572302019435536	0.8688643114520562	1.0	0.07692307692307693	0.0
7238	0.09171002614747888	0.0512873663536786	0.05080505551917983	0.6857720008056432	None	0	0	0.3	3	0.8333333333333334	10	0.3888888888888889	0.8333333333333334	13	10	0	1	0	0.25	12	3	0.9333333333333333	14	1.0	1.0	0.45131008811510365	0.8345269932110231	0.4286152109029806	0.8957876151918082	0.689381388681487	0.8702909592887454	0.8572302019435536	0.8688643114520562	1.0	0.07692307692307693	0.0
2902	0.002022216820306819	0.0005079025549093265	-0.0004085193384242198	0.9912821863941348	None	0	0	0.25	1	1.0	3	0.5555555555555556	0.6666666666666666	3	2	1	2	0	1.0	3	3	0.3333333333333333	5	0.4	0	0.7876909311062501	0.9121838218600274	0.2999372412583373	0.6916753357877639	0.5098363415829164	0.7906961237069867	0.8805530385437147	0.8164624887242722	0.6666666666666666	0.6666666666666666	0.0
3426	0.07672080952494116	0.041295643296845326	0.041077784281137515	0.6841740897247917	None	0	0	0.2222222222222222	2	0.9090909090909091	10	0.5416666666666666	0.9090909090909091	12	10	0	2	0	0.16666666666666666	12	2	0.8666666666666667	13	1.0	0	0.45131008811510365	0.8217173832450715	0.5245014041430637	0.8962163519570784	0.5586625576364982	0.8682462477947601	0.8554851468062835	0.8648861597499177	0.5416666666666666	0.5833333333333334	0.0
2453	None	None	None	None	None	0	0	0.5	2	0.6666666666666666	2	0.8333333333333334	0	1	0	3	2	0	0.6666666666666666	3	2	0.3333333333333333	5	0.2222222222222222	0.6666666666666666	0	0	0	0	0	0	0	0	0	0	0
4457	0.08753431960354466	0.05076068086965769	0.05052767988977514	0.6829045452373552	None	0	0	0.3	3	0.8333333333333334	10	0.3888888888888889	0.8333333333333334	13	10	0	1	0	0.25	12	3	0.9333333333333333	14	1.0	1.0	0.45131008811510365	0.812784658896494	0.4286152109029806	0.8957876151918082	0.6121744602223653	0.8635577154751333	0.8572302019435536	0.8607515351531244	1.0	0.5384615384615384	0.0
6669	0.09051335214230452	0.054185976959399355	0.0519068937056307	0.6798723935551374	None	0	0	0.3	3	0.8333333333333334	10	0.3888888888888889	0.8333333333333334	13	10	0	1	0	0.25	12	3	0.9333333333333333	14	1.0	1.0	0.45131008811510365	0.8345269932110231	0.4286152109029806	0.8957876151918082	0.689381388681487	0.8702909592887454	0.8572302019435536	0.8688643114520562	1.0	0.07692307692307693	0.0
4455	0.08741768715297414	0.050367609842170515	0.05003841016060946	0.6843736704396939	None	0	0	0.3	3	0.8333333333333334	10	0.3888888888888889	0.8333333333333334	13	10	0	1	0	0.25	12	3	0.9333333333333333	14	1.0	1.0	0.45131008811510365	0.812784658896494	0.4286152109029806	0.8957876151918082	0.6121744602223653	0.8635577154751333	0.8572302019435536	0.8607515351531244	1.0	0.5384615384615384	0.0
2270	None	None	None	None	None	0	0	0.125	1	1.0	10	0.6	0.4	4	4	7	0	0	0.8	4	5	0.8	12	0.0	0.6666666666666666	0.42054277288013997	0.6021624232636126	0.6283634759144314	0.6244880846825527	0.8044115669443826	0.7058784168294874	0.8563777012837257	0.6455476427604137	0	0	0.0
3287	0.11064975102482819	0.025425587062106778	0.020468177385679385	0.7131037250728842	None	0	0	0.09090909090909091	1	1.0	14	1.0	1.0	15	14	0	1	0	0.0625	16	1	1.0666666666666667	16	0.3333333333333333	0	0.45131008811510365	0.8202329453445852	0.6309746194860484	0.8709495936921283	0.7327963159978906	0.8423906348866883	0.8572302019435536	0.8456840793118507	1.0	0.13333333333333333	0.0
2016	None	None	None	None	None	0	0	0.25	2	0.7777777777777778	7	0.7333333333333333	0.4444444444444444	5	4	5	1	0	0.6	5	3	0.7333333333333333	11	0.07692307692307693	0	0.39264634174110924	0.8178860787747596	0.8940408589560406	0.9566632725451037	0.8221638026263932	0.6518989256442879	0.9161458138946034	0.8508537328350728	1.0	0.2	0.0
2511	None	None	None	None	None	0	0	0.5	1	1.0	1	1.0	1.0	1	1	1	4	0	0.3333333333333333	3	1	0.2	3	0.6666666666666666	0	0.24661654492047536	0.5	0.13787205696500854	0.5	0.1	0.5	0.6505443105382247	0.5	1.0	1.0	0.7756359548153966
3376	0.0841506429377355	0.04011864726511876	0.03989250475199891	0.7137722408184153	None	0	0	0.1111111111111111	1	1.0	11	1.0	1.0	12	11	0	1	0	0.07692307692307693	13	1	0.8666666666666667	13	0.3333333333333333	0	0.45131008811510365	0.7929740940960593	0.418028188800079	0.9159630242454605	0.4688900340872128	0.8744932427867136	0.8554851468062835	0.8688676353029136	1.0	0.5833333333333334	0.0
5839	0.0825725091516168	0.049277874688478704	0.04801370722098067	0.6775579486386392	None	0	0	0.3	3	0.8333333333333334	10	0.3888888888888889	0.8333333333333334	13	10	0	1	0	0.25	12	3	0.9333333333333333	14	1.0	1.0	0.45131008811510365	0.812784658896494	0.4286152109029806	0.8957876151918082	0.6121744602223653	0.8700263967029424	0.8572302019435536	0.8629751672045176	1.0	0.5384615384615384	0.0
1199	None	None	None	None	None	0.5	1	0.7142857142857143	5	0.375	3	0.625	0.25	7	2	2	1	0	1.0	4	4	0.6666666666666666	10	0.3333333333333333	0.6666666666666666	0.6564612843900131	0.9640059440943188	0.408036933722234	0.9459561477486226	0.7158474503769936	0.909632986642675	0.9362786084876639	0.9437347834651589	1.0	0.2857142857142857	0.0
1422	None	None	None	None	None	0	0	0.75	3	0.0	0	0.5555555555555556	0	2	0	2	0	0	1.0	3	3	0.3333333333333333	5	0.0	0	0	0	0	0	0	0	0	0	0	0	0
524	None	None	None	None	None	0.5	1	0.6666666666666666	4	0.42857142857142855	3	0.5	0.2857142857142857	5	2	3	1	0	0.5	3	6	0.6	9	0.14285714285714285	0.3333333333333333	0.4170013785578739	0.694341992098333	0.3724102129427845	0.9633946305915022	0.5914510149454492	0.8709567936355515	0.8239535063069322	0.8808044638064406	1.0	0	0.0
4418	0.08637360533823503	0.047060470444388186	0.04644196825314115	0.688849654102546	None	0	0	0.3	3	0.8333333333333334	10	0.3888888888888889	0.8333333333333334	13	10	0	1	0	0.25	12	3	0.9333333333333333	14	1.0	1.0	0.45131008811510365	0.812784658896494	0.4286152109029806	0.8957876151918082	0.6121744602223653	0.8635577154751333	0.8572302019435536	0.8607515351531244	1.0	0.5384615384615384	0.0
3165	0.06422358952514766	0.01162383991749311	0.009981487821546375	0.956150773108161	None	0	0	0.25	3	0.8125	13	0.2222222222222222	0.75	15	12	2	2	0	1.0	9	9	1.2	18	0.4	0	0.45131008811510365	0.8206434181107493	0.6309746194860484	0.8673478545126055	0.7327963159978906	0.8353577437990166	0.8572302019435536	0.842130898575173	0.5333333333333333	0.5333333333333333	0.0
4401	0.08759458661342202	0.04939764705795631	0.04903743264558498	0.6808253002208172	None	0	0	0.3	3	0.8333333333333334	10	0.3888888888888889	0.8333333333333334	13	10	0	1	0	0.25	12	3	0.9333333333333333	14	1.0	1.0	0.45131008811510365	0.812784658896494	0.4286152109029806	0.8957876151918082	0.6121744602223653	0.8635577154751333	0.8572302019435536	0.8607515351531244	1.0	0.46153846153846156	0.0
2340	None	None	None	None	None	0	0	0.5	2	0.6666666666666666	2	1.0	0.6666666666666666	3	2	1	1	0	0.2	5	1	0.3333333333333333	5	0.2	0.5	0.4053653140208057	0.8860813590567846	0.34052040704525655	0.8849994109827684	0.689381388681487	0.9600507678329937	0.8619774504058083	0.9186230324862941	1.0	0.6666666666666666	0.0
6452	0.032259221964222616	0.0028988237256547035	0.0003408648678975718	0.9472591384142521	None	0	0	0.2222222222222222	2	0.9090909090909091	10	0.5416666666666666	0.9090909090909091	12	10	0	0	0	0.16666666666666666	12	2	0.8666666666666667	13	0.0	0	0.3480475878603639	0.7467967656358867	0.4233216998515298	0.9126085911159956	0.6358694860956199	0.8702611034245721	0.8877653811482349	0.8553169589858411	0	0	0.0
2517	None	None	None	None	None	0	0	0.6666666666666666	2	0.5	1	1.0	0	2	0	1	2	0	1.0	2	2	0.26666666666666666	4	0.5	0	0	0	0	0	0	0	0	0	0	0	0
1526	None	None	None	None	None	0	0	0.6666666666666666	4	0.0	0	0.5333333333333333	0	3	0	4	2	0	0.6	3	5	0.5333333333333333	8	0.2222222222222222	0	0	0	0	0	0	0	0	0	0	0	0
515	None	None	None	None	None	0	0	0.5	2	0.75	3	0.6666666666666666	0.25	2	1	3	0	0	1.0	3	3	0.4	6	0.0	0.5	0.37537119962669513	0.846568331841116	0.34183902796526294	0.5347259153936189	0.6224480994751266	0.7411030585523498	0.8296051804161552	0.7243729354056698	0	0	0.0
4580	0.0904385636084805	0.04725615642139319	0.04691256685689048	0.6886859509115721	None	0	0	0.3	3	0.8333333333333334	10	0.3888888888888889	0.8333333333333334	13	10	0	1	0	0.25	12	3	0.9333333333333333	14	1.0	1.0	0.45131008811510365	0.812784658896494	0.4286152109029806	0.8957876151918082	0.6121744602223653	0.8635577154751333	0.8572302019435536	0.8607515351531244	1.0	0.5384615384615384	0.0
701	None	None	None	None	None	0	0	0	0	0	0	1.0	0	0	0	0	2	0	1.0	1	1	0.06666666666666667	1	0.5	0	0	0	0	0	0	0	0	0	0	0	0
6822	0.08779707378062523	0.05275027790865028	0.049515336553515504	0.6873662227497211	None	0	0	0.3	3	0.8333333333333334	10	0.3888888888888889	0.8333333333333334	13	10	0	1	0	0.25	12	3	0.9333333333333333	14	1.0	1.0	0.45131008811510365	0.8345269932110231	0.4286152109029806	0.8957876151918082	0.689381388681487	0.8702909592887454	0.8572302019435536	0.8688643114520562	1.0	0.07692307692307693	0.0
2215	None	None	None	None	None	0	0	0.4666666666666667	7	0.45	9	0.3142857142857143	0.45	15	9	6	1	0	0.7	10	7	1.4666666666666666	22	0.1	0.11764705882352941	0.5112659415858722	0.8021199984386221	0.6061121687504458	0.8796622229653415	0.7276190617700091	0.7744298011695782	0.782796431994829	0.8235775252977883	1.0	0.13333333333333333	0.0
7364	0.07612528960463412	0.03880645704287827	0.03488019812906389	0.6511209029498554	None	0	0	0.3333333333333333	3	0.8181818181818182	9	0.3939393939393939	0.8181818181818182	12	9	0	1	0	0.2727272727272727	11	3	0.8666666666666667	13	1.0	1.0	0.45131008811510365	0.8163738901843403	0.4233216998515298	0.8919754830665432	0.6724853881101279	0.8603654323262442	0.8572302019435536	0.8590142330457718	1.0	0.5	0.0
6284	0.08897627944209141	0.05627731187630995	0.04864680046182358	0.6844059890468379	None	0	0	0.3	3	0.8333333333333334	10	0.3888888888888889	0.8333333333333334	13	10	0	1	0	0.25	12	3	0.9333333333333333	14	1.0	1.0	0.45131008811510365	0.8345269932110231	0.4286152109029806	0.8957876151918082	0.689381388681487	0.8702909592887454	0.8572302019435536	0.8688643114520562	1.0	0.07692307692307693	0.0
3681	0.07091556865267293	0.042275334651657476	0.04225975627043574	0.6774012282909995	None	0	0	0.2222222222222222	2	0.9090909090909091	10	0.5416666666666666	0.9090909090909091	12	10	0	2	0	0.16666666666666666	12	2	0.8666666666666667	13	1.0	0	0.45131008811510365	0.8217173832450715	0.623425347676181	0.8877938076421633	0.5586625576364982	0.8682462477947601	0.8554851468062835	0.8614424924282659	0.5416666666666666	0.16666666666666666	0.0
5869	0.08524429826349197	0.05110027307912911	0.051042521526015606	0.6790644320945937	None	0	0	0.3	3	0.8333333333333334	10	0.3888888888888889	0.8333333333333334	13	10	0	1	0	0.25	12	3	0.9333333333333333	14	1.0	1.0	0.45131008811510365	0.812784658896494	0.4286152109029806	0.8957876151918082	0.6121744602223653	0.8635577154751333	0.8572302019435536	0.8607515351531244	1.0	0.15384615384615385	0.0
4329	0.08773745105156262	0.050554337900221395	0.050507785299394196	0.6815420362806007	None	0	0	0.3	3	0.8333333333333334	10	0.3888888888888889	0.8333333333333334	13	10	0	1	0	0.25	12	3	0.9333333333333333	14	1.0	1.0	0.45131008811510365	0.812784658896494	0.4286152109029806	0.8957876151918082	0.6121744602223653	0.8635577154751333	0.8572302019435536	0.8607515351531244	1.0	0.15384615384615385	0.0
1098	None	None	None	None	None	0.5	1	0.6666666666666666	4	0.42857142857142855	3	0.45	0.42857142857142855	7	3	1	0	0	0.8	4	5	0.6	9	0.0	0.4	0.8287111212591723	0.8314246619391729	0.42364394023034074	0.9347363685295097	0.7424217946525623	0.8880731045505974	0.820464693847353	0.8918326125704157	0	0	0.0
6710	0.08885889505964895	0.055613078057296754	0.051994760159016544	0.6808893553970736	None	0	0	0.3	3	0.8333333333333334	10	0.3888888888888889	0.8333333333333334	13	10	0	1	0	0.25	12	3	0.9333333333333333	14	1.0	1.0	0.45131008811510365	0.8345269932110231	0.4286152109029806	0.8957876151918082	0.689381388681487	0.8702909592887454	0.8572302019435536	0.8688643114520562	1.0	0.07692307692307693	0.0
3269	0.06503342181481155	0.005350678930460291	-0.002737710100090043	0.9868752987805137	None	0	0	0.08333333333333333	1	1.0	16	0.36	0.75	12	12	5	1	0	0.5	10	5	1.2	18	0.07142857142857142	0	0.22191202249777797	0.7876448744298994	0.5483146473563772	0.7267116301424209	0.7327963159978906	0.7237065617220043	0.8764601043444178	0.7472320714840088	1.0	0.16666666666666666	0.0
3078	0.0682317710341742	0.009406288364077016	-0.008180874963860205	0.8185483056724635	None	0	0	0.4166666666666667	5	0.5625	9	0.32727272727272727	0.5625	12	9	5	1	0	0.45454545454545453	11	5	1.2	18	0.09090909090909091	0.26666666666666666	0.48128801485048794	0.802514945656585	0.6450051824514347	0.8858170249331079	0.7276190617700091	0.6748783717332852	0.7873341172785739	0.8011838050799036	1.0	0.16666666666666666	0.0
4236	0.08935709024627772	0.0461324808381329	0.045861910842767924	0.6870775554505204	None	0	0	0.3	3	0.8333333333333334	10	0.3888888888888889	0.8333333333333334	13	10	0	1	0	0.25	12	3	0.9333333333333333	14	1.0	1.0	0.45131008811510365	0.812784658896494	0.4286152109029806	0.8957876151918082	0.689381388681487	0.8702909592887454	0.8572302019435536	0.8630674393142549	1.0	0.15384615384615385	0.0
6841	0.09153269905972879	0.05788220457792389	0.05390503283718684	0.681593150113738	None	0	0	0.3	3	0.8333333333333334	10	0.3888888888888889	0.8333333333333334	13	10	0	1	0	0.25	12	3	0.9333333333333333	14	1.0	1.0	0.45131008811510365	0.8345269932110231	0.4286152109029806	0.8957876151918082	0.689381388681487	0.8702909592887454	0.8572302019435536	0.8688643114520562	1.0	0.07692307692307693	0.0
6400	0.042739936176281065	0.018707505166244042	-0.0169332707304955	0.9137028834661904	None	0	0	0.3	3	0.8333333333333334	10	0.3888888888888889	0.8333333333333334	13	10	0	1	0	0.25	12	3	0.9333333333333333	14	1.0	1.0	0.45131008811510365	0.812784658896494	0.4286152109029806	0.8957876151918082	0.6121744602223653	0.8635577154751333	0.8572302019435536	0.8607515351531244	1.0	0.5384615384615384	0.0
2828	0.007706057379291958	0.001051843596282812	8.259812271264179e-05	0.9773867442911954	None	0	0	0.3333333333333333	3	0.6363636363636364	7	0.37142857142857144	0.36363636363636365	4	4	8	1	0	0.7142857142857143	7	5	0.8666666666666667	13	0.05	0	0.5152783298743022	0.8579306459180861	0.7203802844216002	0.9362149004893374	0.7276190617700091	0.7854362275634195	0.7279735773619039	0.8729600886864388	1.0	0.25	0.0
603	None	None	None	None	None	1.0	1	0.6	3	0.4	2	0.5833333333333334	0.2	3	1	3	0	0	0.75	4	3	0.4666666666666667	7	0.0	0.5	0.677955165847027	0.8730522110610064	0.2144201382512969	0.561825998481136	0.7044838464544385	0.6692188466210618	0.8929535914477901	0.7232185465739238	0	0	0.0
4869	0.08812349411418147	0.051947971469814704	0.05194753925504124	0.6757298333788352	None	0	0	0.3	3	0.8333333333333334	10	0.3888888888888889	0.8333333333333334	13	10	0	1	0	0.25	12	3	0.9333333333333333	14	1.0	1.0	0.45131008811510365	0.812784658896494	0.4286152109029806	0.8957876151918082	0.6121744602223653	0.8635577154751333	0.8572302019435536	0.8607515351531244	1.0	0.5384615384615384	0.0
5886	0.09136849187252806	0.05090862846978944	0.05073531273913676	0.6729139500221435	None	0	0	0.3	3	0.8333333333333334	10	0.3888888888888889	0.8333333333333334	13	10	0	1	0	0.25	12	3	0.9333333333333333	14	1.0	1.0	0.45131008811510365	0.812784658896494	0.4286152109029806	0.8957876151918082	0.6121744602223653	0.8700263967029424	0.8572302019435536	0.8629751672045176	1.0	0.07692307692307693	0.0
2612	3.4305802137855287e-08	3.3998060602194835e-08	3.388548021061555e-08	0.9999963316139383	None	0	0	0.25	1	1.0	3	1.0	0	0	0	4	1	0	0.2	1	5	0.3333333333333333	5	0.08333333333333333	0	0	0	0	0	0	0	0	0	0	0	0
4919	0.08889574606660416	0.049024912780732295	0.048942986272633014	0.6818591502151051	None	0	0	0.3	3	0.8333333333333334	10	0.3888888888888889	0.8333333333333334	13	10	0	1	0	0.25	12	3	0.9333333333333333	14	1.0	1.0	0.45131008811510365	0.812784658896494	0.4286152109029806	0.8957876151918082	0.6121744602223653	0.8635577154751333	0.8572302019435536	0.8607515351531244	1.0	0.5384615384615384	0.0
6944	0.08536974424042605	0.05428989074082041	0.04928563646045116	0.6822026095092877	None	0	0	0.3	3	0.8333333333333334	10	0.3888888888888889	0.8333333333333334	13	10	0	1	0	0.25	12	3	0.9333333333333333	14	1.0	1.0	0.45131008811510365	0.8345269932110231	0.4286152109029806	0.8957876151918082	0.689381388681487	0.8702909592887454	0.8572302019435536	0.8688643114520562	1.0	0.46153846153846156	0.0
4333	0.06536758000753437	0.0035116347361880667	0.0033766496468658185	0.7570720700567163	None	0	0	0.1111111111111111	1	1.0	11	1.0	1.0	12	11	0	0	0	0.07692307692307693	13	1	0.8666666666666667	13	0.0	0	0.3480475878603639	0.7175772013811432	0.4233216998515298	0.9126085911159956	0.6358694860956199	0.8702611034245721	0.880204496294713	0.8490562579553009	0	0	0.0
4594	0.050443849487013664	0.006288366069697581	0.005265811747982091	0.8848956157866291	None	0	0	0.25	2	0.9	9	1.0	0.9	11	9	0	0	0	0.08333333333333333	12	1	0.8	12	0.0	0.18181818181818182	0.30111762286047805	0.7322958569582803	0.4286152109029806	0.9040657409941406	0.689381388681487	0.868763828695374	0.8912626991120524	0.8472514775011044	0	0	0.0
930	None	None	None	None	None	0	0	0.6666666666666666	4	0.42857142857142855	3	0.45	0.2857142857142857	4	2	4	1	0	0.8	5	4	0.6	9	0.1	0.5	0.6134962123091701	0.9736551925497624	0.2949412964982097	0.8017674144216137	0.7350184507693659	0.9612976570869862	0.8983700055774293	0.9393375030779546	1.0	0.25	0.0
2543	None	None	None	None	None	0.5	1	0.8571428571428571	6	0.125	1	0.5	0.125	2	1	7	0	0	0.8	5	4	0.6666666666666666	10	0.0	1.0	0.4209604484284385	0.9568109696512701	0.6918855367370768	0.7831644026193854	0.29138476827989357	0.7231089410759061	0.9293941052374212	0.8557856765947262	0	0	0.0
6850	0.08781483225650903	0.05509508992768228	0.05105827869597302	0.6822011189505042	None	0	0	0.3	3	0.8333333333333334	10	0.3888888888888889	0.8333333333333334	13	10	0	1	0	0.25	12	3	0.9333333333333333	14	1.0	1.0	0.45131008811510365	0.8345269932110231	0.4286152109029806	0.8957876151918082	0.689381388681487	0.8702909592887454	0.8572302019435536	0.8688643114520562	1.0	0.07692307692307693	0.0
4614	0.047068686435233056	0.013181741346204139	0.003125156497963631	0.9660287020980483	None	0	0	0.45454545454545453	5	0.5714285714285714	8	0.45714285714285713	0.5714285714285714	10	8	5	1	0	0.7142857142857143	7	5	1.0666666666666667	16	0.08333333333333333	0.4	0.45131008811510365	0.8214929264310846	0.418028188800079	0.8698982489766779	0.7733062001552801	0.841047849377235	0.8572302019435536	0.8452122924619447	1.0	0.2	0.0
3731	0.08764282198300417	0.05129294950592418	0.05129181755865606	0.6768191377389924	None	0	0	0.3	3	0.8333333333333334	10	0.3888888888888889	0.8333333333333334	13	10	0	1	0	0.25	12	3	0.9333333333333333	14	1.0	1.0	0.45131008811510365	0.812784658896494	0.4286152109029806	0.8957876151918082	0.689381388681487	0.8702909592887454	0.8572302019435536	0.8630674393142549	1.0	0.5384615384615384	0.0
5266	0.09166832808091023	0.04911176795831501	0.04860121916599357	0.6820413522797095	None	0	0	0.3	3	0.8333333333333334	10	0.3888888888888889	0.8333333333333334	13	10	0	1	0	0.25	12	3	0.9333333333333333	14	1.0	1.0	0.45131008811510365	0.812784658896494	0.4286152109029806	0.8957876151918082	0.689381388681487	0.8702909592887454	0.8572302019435536	0.8630674393142549	1.0	0.5384615384615384	0.0
6918	0.04977044664338315	0.006019053795421547	-0.004076786300028705	0.7021308285977106	None	0	0	0.3333333333333333	3	0.8181818181818182	9	0.3939393939393939	0.8181818181818182	12	9	0	1	0	0.2727272727272727	11	3	0.8666666666666667	13	1.0	1.0	0.45131008811510365	0.8217173832450715	0.5297949151945145	0.8994250981633047	0.5586625576364982	0.8682462477947601	0.8554851468062835	0.8662429223168963	1.0	0.08333333333333333	0.0
168	None	None	None	None	None	0	0	0.25	3	0.8125	13	0.42857142857142855	0.6875	12	11	5	0	0	0.21428571428571427	3	14	1.2	18	0.0	1.0	0.4374542821888429	0.92134078968119	0.2810971138633592	0.8493222016356576	0.37728089224539374	0.7696938448740643	0.6893209789287692	0.8580102454736194	0	0	0.0
2689	0.06139072483089504	0.013162427491664316	0.011739104851949142	0.9659553492852616	None	0	0	0.1	1	1.0	13	0.25	0.8461538461538461	12	11	2	1	0	0.6	10	6	1.0	15	0.14285714285714285	0	0.22191202249777797	0.8082326430305565	0.5245014041430637	0.8391908756855726	0.8138160843126695	0.6336040194745124	0.8907435993665039	0.7707996902089781	1.0	0.16666666666666666	0.0
7195	0.06271123227647016	0.02475128502232789	0.021573121580284155	0.745242811043753	None	0	0	0.3333333333333333	3	0.8181818181818182	9	0.3939393939393939	0.8181818181818182	12	9	0	1	0	0.2727272727272727	11	3	0.8666666666666667	13	1.0	1.0	0.45131008811510365	0.8421952434912988	0.5297949151945145	0.8994250981633047	0.5586625576364982	0.8682462477947601	0.8554851468062835	0.8718052741727943	1.0	0.5	0.0
1083	None	None	None	None	None	1.0	1	1.0	4	0.25	1	0.6666666666666666	0	0	0	5	0	0	1.0	3	3	0.4	6	0.0	0.6666666666666666	0	0	0	0	0	0	0	0	0	0	0
996	None	None	None	None	None	0	0	0.3333333333333333	3	0.7272727272727273	8	0.65	0.45454545454545453	6	5	6	1	0	0.8	5	4	0.8666666666666667	13	0.06666666666666667	0.2	0.7719352295356282	0.7511272953131195	0.5532250290256324	0.8894247912540563	0.44133497419399015	0.834445946459122	0.8275000598358567	0.8323434506576244	1.0	0.3333333333333333	0.0
5766	0.0871012090248651	0.05708744995745055	0.04949794134918536	0.6796157046723145	None	0	0	0.3	3	0.8333333333333334	10	0.3888888888888889	0.8333333333333334	13	10	0	1	0	0.25	12	3	0.9333333333333333	14	1.0	1.0	0.45131008811510365	0.812784658896494	0.4286152109029806	0.8957876151918082	0.689381388681487	0.8702909592887454	0.8572302019435536	0.8630674393142549	1.0	0.07692307692307693	0.0
3222	0.07627352642057401	0.03832357685767989	0.03813498601333286	0.6887905369964545	None	0	0	0.2222222222222222	2	0.9090909090909091	10	0.5416666666666666	0.9090909090909091	12	10	0	2	0	0.16666666666666666	12	2	0.8666666666666667	13	1.0	0	0.45131008811510365	0.8217173832450715	0.5245014041430637	0.8962163519570784	0.5586625576364982	0.8682462477947601	0.8554851468062835	0.8648861597499177	0.5416666666666666	0.5833333333333334	0.0
710	None	None	None	None	None	0	0	0.5	1	1.0	1	1.0	0	0	0	2	2	0	0.3333333333333333	1	3	0.2	3	0.25	0	0	0	0	0	0	0	0	0	0	0	0
4330	0.08376066121277857	0.04846283043221543	0.04832742000125022	0.6832592585143111	None	0	0	0.3	3	0.8333333333333334	10	0.3888888888888889	0.8333333333333334	13	10	0	1	0	0.25	12	3	0.9333333333333333	14	1.0	1.0	0.45131008811510365	0.812784658896494	0.4286152109029806	0.8957876151918082	0.6121744602223653	0.8635577154751333	0.8572302019435536	0.8607515351531244	1.0	0.5384615384615384	0.0
1553	None	None	None	None	None	0	0	0.125	1	1.0	9	0.6875	0.4444444444444444	5	4	5	2	0	1.0	4	4	0.7333333333333333	11	0.15384615384615385	0.5	0.5152783298743022	0.8229193127829401	0.6590357454168211	0.8960326881492942	0.5697539468199976	0.796751407153911	0.7279735773619039	0.8436211554191385	0.6	0	0.0
3283	0.10451374144695258	0.01951665024693975	0.017338576576656838	0.6667381338119694	None	0	0	0.16666666666666666	2	0.9333333333333333	14	0.53125	0.9333333333333333	16	14	0	2	0	0.125	16	2	1.1333333333333333	17	1.0	0	0.45131008811510365	0.7987151413987366	0.6309746194860484	0.8673516193588601	0.7327963159978906	0.8506017658258145	0.8572302019435536	0.8409238574059701	0.53125	0.5625	0.0
1235	None	None	None	None	None	0	0	1.0	4	0.0	0	0.75	0	4	0	1	1	0	0.5	2	4	0.4	6	0.5	0.5	0	0	0	0	0	0	0	0	0	0	0
6325	0.09081595038479479	0.05374570492654229	0.0513236593929242	0.6869439131420875	None	0	0	0.3	3	0.8333333333333334	10	0.3888888888888889	0.8333333333333334	13	10	0	1	0	0.25	12	3	0.9333333333333333	14	1.0	1.0	0.45131008811510365	0.8345269932110231	0.4286152109029806	0.8957876151918082	0.689381388681487	0.8702909592887454	0.8572302019435536	0.8688643114520562	1.0	0.07692307692307693	0.0
959	None	None	None	None	None	1.0	1	1.0	4	0.25	1	0.5	0	1	0	4	0	0	0.75	4	3	0.4	6	0.0	1.0	0	0	0	0	0	0	0	0	0	0	0
870	None	None	None	None	None	0	0	0.75	3	0.5	2	0.5	0	0	0	5	1	0	0.75	3	4	0.4	6	0.07142857142857142	0.6666666666666666	0	0	0	0	0	0	0	0	0	0	0
638	None	None	None	None	None	0	0	0.8	4	0.0	0	0.5833333333333334	0	3	0	3	1	0	0.75	3	4	0.4666666666666667	7	0.14285714285714285	0.5	0	0	0	0	0	0	0	0	0	0	0
4267	0.0898927112135661	0.04854719713721466	0.04817875470707301	0.6877219655155469	None	0	0	0.3	3	0.8333333333333334	10	0.3888888888888889	0.8333333333333334	13	10	0	1	0	0.25	12	3	0.9333333333333333	14	1.0	1.0	0.45131008811510365	0.812784658896494	0.4286152109029806	0.8957876151918082	0.6121744602223653	0.8635577154751333	0.8572302019435536	0.8607515351531244	1.0	0.5384615384615384	0.0
721	None	None	None	None	None	0	0	0.5	2	0.75	3	0.6	0.75	3	3	2	3	0	0.4	5	2	0.4	6	0.375	0	0.275242206810095	0.6515607632990749	0.3053708062013255	0.9609891458916883	0.26596538362530026	0.8749784001999726	0.8251354114821349	0.8727224628075759	0.3333333333333333	0.6666666666666666	0.0
6791	0.08906396998857953	0.0549618796205455	0.04913524236857023	0.6853789023261272	None	0	0	0.3	3	0.8333333333333334	10	0.3888888888888889	0.8333333333333334	13	10	0	1	0	0.25	12	3	0.9333333333333333	14	1.0	1.0	0.45131008811510365	0.8345269932110231	0.4286152109029806	0.8957876151918082	0.689381388681487	0.8702909592887454	0.8572302019435536	0.8688643114520562	1.0	0.07692307692307693	0.0
6970	0.08641826687019004	0.05392091115691936	0.053648522104647295	0.669221943890582	None	0	0	0.3	3	0.8333333333333334	10	0.3888888888888889	0.8333333333333334	13	10	0	1	0	0.25	12	3	0.9333333333333333	14	1.0	1.0	0.45131008811510365	0.8345269932110231	0.4286152109029806	0.8957876151918082	0.689381388681487	0.8702909592887454	0.8572302019435536	0.8688643114520562	1.0	0.46153846153846156	0.0
3680	0.11243848871562916	0.0004773198963075703	0.0003892609992732649	0.6924353051807479	None	0	0	0.21428571428571427	3	0.8421052631578947	16	0.2916666666666667	0.7368421052631579	16	14	4	3	0	0.5	6	12	1.4	21	0.3	0	0.45131008811510365	0.7992465471421921	0.5927530781737914	0.8946061247225899	0.7085002252257481	0.8537722276972347	0.8537224017784029	0.8534086797794371	0.0625	0.125	0.0
2643	0.0006655788727072233	0.00019999643571326077	0.00017035846505354267	0.9967266846634392	None	0	0	0.42857142857142855	3	0.625	5	1.0	0.125	2	1	7	0	0	0.4	5	2	0.6666666666666666	10	0.0	0	0.9025125078134402	0.5882335862494081	0.6964478354538887	0.7908118807234877	0.29592654668598206	0.8178253630534519	0.9288405356209811	0.7432110866577561	0	0	0.0
262	None	None	None	None	None	0.5	1	0.7142857142857143	5	0.375	3	0.4	0.25	3	2	6	6	0	1.0	5	5	0.6666666666666666	10	0.4	0.2857142857142857	0.8547322565474657	0.8827912610370484	0.539873822646161	0.857241287670062	0.5754197426181775	0.9214122120590762	0.8859686983020657	0.8900379723889265	0.3333333333333333	0.6666666666666666	0.0
507	None	None	None	None	None	0.25	1	0.7	7	0.16666666666666666	2	0.56	0.16666666666666666	5	2	8	0	0	1.0	5	5	0.9333333333333333	14	0.0	0.7272727272727273	0.979488628031844	0.7169434589490533	0.3765394808937714	0.5355430511035084	1.0	0.8369562548783588	0.9440612630227967	0.7114640761504032	0	0	0.0
4736	0.08205160648905087	0.049930469201811475	0.0489489503637608	0.676291866370491	None	0	0	0.3	3	0.8333333333333334	10	0.3888888888888889	0.8333333333333334	13	10	0	1	0	0.25	12	3	0.9333333333333333	14	1.0	1.0	0.45131008811510365	0.812784658896494	0.4286152109029806	0.8957876151918082	0.6555893875387688	0.8618965007494036	0.8572302019435536	0.8601901621937394	1.0	0.5384615384615384	0.0
4297	0.07609329085164829	0.016636359441342966	-0.00040386218598104096	0.6665269748821527	None	0	0	0.25	2	0.9	9	1.0	0.9	11	9	0	2	0	0.08333333333333333	1	12	0.8	12	1.0	0.18181818181818182	0.45131008811510365	0.8180137411883963	0.6309746194860484	0.8637783852006536	0.7327963159978906	0.8652794976204976	0.8572302019435536	0.8502560199142007	0.5454545454545454	0.7272727272727273	0.0
1303	None	None	None	None	None	0	0	0.5	2	0.75	3	1.0	0.25	2	1	3	0	0	0.6666666666666666	2	3	0.4	6	0.0	0	0.5760651565639341	0.7957017628055387	0.41385579718200294	0.8937407609001764	0.9346456366459794	0.6578085675024472	0.8981246470980792	0.7991366397460569	0	0	0.0
5051	0.08774393615991821	0.05060742964007982	0.05024529350989699	0.6787714212242475	None	0	0	0.3	3	0.8333333333333334	10	0.3888888888888889	0.8333333333333334	13	10	0	1	0	0.25	12	3	0.9333333333333333	14	1.0	1.0	0.45131008811510365	0.812784658896494	0.4286152109029806	0.8957876151918082	0.6121744602223653	0.8635577154751333	0.8572302019435536	0.8607515351531244	1.0	0.15384615384615385	0.0
2806	0.008291529179478311	0.0013064889731650832	-0.0008174418740421055	0.953618064425628	None	0	0	0.5	3	0.3333333333333333	2	0.6666666666666666	0.16666666666666666	4	1	3	2	0	0.75	4	3	0.5333333333333333	8	0.2857142857142857	0	0.5100898843428926	0.8584453184448064	0.5106942928040901	0.9630950822324147	0.4056274780713346	0.7173556089166627	0.8537224017784029	0.880643925403115	0.625	0.75	0.0
3665	0.016100859087303087	0.0030137133247020607	-0.0030085479835406477	0.9744790545995738	None	0	0	0.3333333333333333	2	0.8571428571428571	6	0.5625	0.8571428571428571	8	6	0	2	0	0.25	8	2	0.6	9	1.0	0	0.45131008811510365	0.8273200580298423	0.5245014041430637	0.900655940979501	0.5803700212947	0.8417516023145762	0.8554851468062835	0.859868916324225	0.5625	0.25	0.0
241	None	None	None	None	None	0	0	1.0	3	0.0	0	0.6666666666666666	0	2	0	1	0	0	0.6666666666666666	3	2	0.26666666666666666	4	0.0	1.0	0	0	0	0	0	0	0	0	0	0	0
503	None	None	None	None	None	0	0	0.5	3	0.5714285714285714	4	0.5625	0.42857142857142855	6	3	2	2	0	1.0	4	4	0.6	9	0.4	0.5714285714285714	0.5393987650668011	0.8442795001166946	0.4490603722198546	0.8596169846478424	0.8569607803630662	0.9320808836025628	0.8318008725693784	0.8849887633600498	0.5833333333333334	0.16666666666666666	0.0
6577	0.08442676478597946	0.055141869500577236	0.05226438897650563	0.6805303920313394	None	0	0	0.3	3	0.8333333333333334	10	0.3888888888888889	0.8333333333333334	13	10	0	1	0	0.25	12	3	0.9333333333333333	14	1.0	1.0	0.45131008811510365	0.8345269932110231	0.4286152109029806	0.8957876151918082	0.689381388681487	0.8702909592887454	0.8572302019435536	0.8688643114520562	1.0	0.46153846153846156	0.0
7056	0.0893718060448142	0.05622586138377091	0.05202142571810738	0.6816387492884743	None	0	0	0.3	3	0.8333333333333334	10	0.3888888888888889	0.8333333333333334	13	10	0	1	0	0.25	12	3	0.9333333333333333	14	1.0	1.0	0.45131008811510365	0.8345269932110231	0.4286152109029806	0.8957876151918082	0.689381388681487	0.8702909592887454	0.8572302019435536	0.8688643114520562	1.0	0.46153846153846156	0.0
4692	0.08335437363615754	0.05207335255588583	0.05168219493981007	0.67496946201775	None	0	0	0.3	3	0.8333333333333334	10	0.3888888888888889	0.8333333333333334	13	10	0	1	0	0.25	12	3	0.9333333333333333	14	1.0	1.0	0.45131008811510365	0.812784658896494	0.4286152109029806	0.8957876151918082	0.6121744602223653	0.8635577154751333	0.8572302019435536	0.8607515351531244	1.0	0.5384615384615384	0.0
3776	0.07215250799943834	0.04411049779753362	0.04393512664019206	0.6812672375505091	None	0	0	0.2222222222222222	2	0.9090909090909091	10	0.5416666666666666	0.9090909090909091	12	10	0	2	0	0.16666666666666666	12	2	0.8666666666666667	13	1.0	0	0.45131008811510365	0.8217173832450715	0.623425347676181	0.86217393194045	0.5586625576364982	0.8682462477947601	0.8554851468062835	0.8518279625139898	0.5416666666666666	0.16666666666666666	0.0
3048	0.0831291331062527	0.0032288446990036837	0.001928763706911178	0.6379072909015302	None	0	0	0.07692307692307693	1	1.0	17	0.19	0.8823529411764706	16	15	2	1	0	1.0	10	10	1.2666666666666666	19	0.14285714285714285	0	0.45131008811510365	0.822051113548263	0.6309746194860484	0.8782965646608814	0.7327963159978906	0.8454117834091377	0.8572302019435536	0.8500832405281163	1.0	0.5	0.0
2997	0.13011358147626106	0.006740485562276562	0.0014047754813229084	0.7601986427016993	None	0	0	0.07142857142857142	1	1.0	18	1.0	1.0	19	18	0	1	0	0.05	20	1	1.3333333333333333	20	0.3333333333333333	0	0.5077356607083057	0.8871620185456237	0.6735709563071168	0.8765278464457532	0.7765716380895126	0.8824454830750329	0.8537224017784029	0.8821144342790391	1.0	0.10526315789473684	0.0
4177	0.08941462300269871	0.0469726520238594	0.046199295611647005	0.6886626956884011	None	0	0	0.3	3	0.8333333333333334	10	0.3888888888888889	0.8333333333333334	13	10	0	1	0	0.25	12	3	0.9333333333333333	14	1.0	1.0	0.45131008811510365	0.812784658896494	0.4286152109029806	0.8957876151918082	0.689381388681487	0.8702909592887454	0.8572302019435536	0.8630674393142549	1.0	0.5384615384615384	0.0
3033	0.14390325122666517	0.02501797603559759	0.019690159771667624	0.689569358146755	None	0	0	0.08333333333333333	1	1.0	16	1.0	1.0	17	16	0	1	0	0.05555555555555555	18	1	1.2	18	0.3333333333333333	0	0.45131008811510365	0.8095571162590726	0.6309746194860484	0.8847869975295152	0.7327963159978906	0.8460530310998281	0.8572302019435536	0.8493984852279867	1.0	0.5294117647058824	0.0
1165	None	None	None	None	None	0.5	1	0.8333333333333334	5	0.16666666666666666	1	0.8888888888888888	0	3	0	4	2	0	1.0	3	3	0.5333333333333333	8	0.2222222222222222	0.8	0	0	0	0	0	0	0	0	0	0	0
737	None	None	None	None	None	0	0	0.5	1	1.0	1	1.0	0	0	0	2	2	0	0.3333333333333333	3	1	0.2	3	0.25	0	0	0	0	0	0	0	0	0	0	0	0
7517	0.0916745778686486	0.05373148193541365	0.05057021379173312	0.6853473581845602	None	0	0	0.3	3	0.8333333333333334	10	0.3888888888888889	0.8333333333333334	13	10	0	1	0	0.25	12	3	0.9333333333333333	14	1.0	1.0	0.45131008811510365	0.8345269932110231	0.4286152109029806	0.8957876151918082	0.689381388681487	0.8702909592887454	0.8572302019435536	0.8688643114520562	1.0	0.07692307692307693	0.0
7324	0.0863806852844884	0.0395540693647039	0.03915826703342818	0.7793323383261156	None	0	0	0.3	3	0.8333333333333334	10	0.3888888888888889	0.8333333333333334	13	10	0	1	0	0.25	12	3	0.9333333333333333	14	1.0	1.0	0.45131008811510365	0.8345269932110231	0.4286152109029806	0.9007448982102777	0.689381388681487	0.8702909592887454	0.8572302019435536	0.8709112423433489	1.0	0.07692307692307693	0.0
7434	0.08554116446105667	0.05090761984120488	0.05082716425528677	0.6798811784225944	None	0	0	0.3	3	0.8333333333333334	10	0.3888888888888889	0.8333333333333334	13	10	0	1	0	0.25	12	3	0.9333333333333333	14	1.0	1.0	0.45131008811510365	0.812784658896494	0.4286152109029806	0.8957876151918082	0.6121744602223653	0.8635577154751333	0.8572302019435536	0.8607515351531244	1.0	0.15384615384615385	0.0
1427	None	None	None	None	None	0	0	0.6666666666666666	4	0.14285714285714285	1	0.5625	0	0	0	8	0	0	1.0	4	4	0.6	9	0.0	0	0	0	0	0	0	0	0	0	0	0	0
3927	0.07583614842931381	0.04267361924235609	0.04223149511226002	0.6803604836572064	None	0	0	0.2222222222222222	2	0.9090909090909091	10	0.5416666666666666	0.9090909090909091	12	10	0	2	0	0.16666666666666666	12	2	0.8666666666666667	13	1.0	0	0.45131008811510365	0.8217173832450715	0.5245014041430637	0.8962163519570784	0.5586625576364982	0.8682462477947601	0.8554851468062835	0.8648861597499177	0.5416666666666666	0.5833333333333334	0.0
4000	0.08761007338470089	0.048047754459735095	0.04714348714058949	0.6828148287834254	None	0	0	0.3	3	0.8333333333333334	10	0.3888888888888889	0.8333333333333334	13	10	0	1	0	0.25	12	3	0.9333333333333333	14	1.0	1.0	0.45131008811510365	0.812784658896494	0.4286152109029806	0.8957876151918082	0.689381388681487	0.8702909592887454	0.8572302019435536	0.8630674393142549	1.0	0.5384615384615384	0.0
3207	0.046962142625728384	0.0018921705415040802	-0.0018228424121711588	0.9733485593872027	None	0	0	0.3333333333333333	3	0.6363636363636364	7	0.48148148148148145	0.5454545454545454	9	6	3	3	0	0.3333333333333333	9	3	0.8666666666666667	13	0.42857142857142855	0	0.45131008811510365	0.813770383867526	0.418028188800079	0.9048639963782816	0.5098363415829164	0.8728317487963676	0.8537224017784029	0.8681235941922981	0.1111111111111111	0.2222222222222222	0.0
4090	0.06817726684992906	0.02749603010461311	0.022842829073958418	0.6009016818258176	None	0	0	0.3	3	0.8333333333333334	10	0.3888888888888889	0.8333333333333334	13	10	0	1	0	0.25	12	3	0.9333333333333333	14	1.0	1.0	0.45131008811510365	0.7849086003478386	0.4286152109029806	0.8957876151918082	0.6121744602223653	0.8635577154751333	0.8572302019435536	0.8536656094046353	1.0	0.5384615384615384	0.0
4024	0.08567461198450341	0.05028827156289129	0.05028429620458259	0.6737109964988014	None	0	0	0.3	3	0.8333333333333334	10	0.3888888888888889	0.8333333333333334	13	10	0	1	0	0.25	12	3	0.9333333333333333	14	1.0	1.0	0.45131008811510365	0.812784658896494	0.4286152109029806	0.8957876151918082	0.689381388681487	0.8702909592887454	0.8572302019435536	0.8630674393142549	1.0	0.5384615384615384	0.0
2485	None	None	None	None	None	0	0	1.0	2	0.0	0	0.75	0	1	0	1	1	0	1.0	2	2	0.2	3	0.2	0	0	0	0	0	0	0	0	0	0	0	0
859	None	None	None	None	None	0	0	0.75	3	0.0	0	0.8333333333333334	0	2	0	2	0	0	0.6666666666666666	3	2	0.3333333333333333	5	0.0	0	0	0	0	0	0	0	0	0	0	0	0
6299	0.08950949362683895	0.04918359304015942	0.04867904318165577	0.6841109620367349	None	0	0	0.3	3	0.8333333333333334	10	0.3888888888888889	0.8333333333333334	13	10	0	1	0	0.25	12	3	0.9333333333333333	14	1.0	1.0	0.45131008811510365	0.812784658896494	0.4286152109029806	0.8957876151918082	0.6121744602223653	0.8700263967029424	0.8572302019435536	0.8629751672045176	1.0	0.46153846153846156	0.0
2317	None	None	None	None	None	0	0	0.4	2	0.8	4	0.7777777777777778	0	1	0	5	0	0	1.0	3	3	0.4666666666666667	7	0.0	0.5	0	0	0	0	0	0	0	0	0	0	0
1174	None	None	None	None	None	0	0	0.5	1	1.0	1	0.75	0	1	0	1	1	0	1.0	2	2	0.2	3	0.2	0	0	0	0	0	0	0	0	0	0	0	0
3806	0.07103170395265242	0.039706312146565725	0.03970611518553377	0.6852799218351113	None	0	0	0.2222222222222222	2	0.9090909090909091	10	0.5416666666666666	0.9090909090909091	12	10	0	2	0	0.16666666666666666	12	2	0.8666666666666667	13	1.0	0	0.45131008811510365	0.8217173832450715	0.623425347676181	0.8877938076421633	0.6744729503251807	0.8608907589995497	0.8572302019435536	0.8589236302470066	0.5416666666666666	0.16666666666666666	0.0
3273	0.054320981640193965	0.03299190787051619	0.03248673418231502	0.6979946891543286	None	0	0	0.16666666666666666	1	1.0	6	1.0	1.0	7	6	0	1	0	0.125	8	1	0.5333333333333333	8	0.3333333333333333	0	0.45201188361226324	0.6082994022327276	0.8203058555706072	0.8702026151068355	0.44609485173986785	0.6944173420854389	0.8537224017784029	0.7416555656208761	1.0	0.2857142857142857	0.0
7519	0.08760805508212492	0.055212014718526485	0.05377441136513855	0.6725047208825295	None	0	0	0.3	3	0.8333333333333334	10	0.3888888888888889	0.8333333333333334	13	10	0	1	0	0.25	12	3	0.9333333333333333	14	1.0	1.0	0.45131008811510365	0.8345269932110231	0.4286152109029806	0.8957876151918082	0.689381388681487	0.8702909592887454	0.8572302019435536	0.8688643114520562	1.0	0.07692307692307693	0.0
6163	0.0856811035306739	0.05024817311831989	0.04980300849626068	0.681898964844248	None	0	0	0.3	3	0.8333333333333334	10	0.3888888888888889	0.8333333333333334	13	10	0	1	0	0.25	12	3	0.9333333333333333	14	1.0	1.0	0.45131008811510365	0.812784658896494	0.4286152109029806	0.8957876151918082	0.6121744602223653	0.8635577154751333	0.8572302019435536	0.8607515351531244	1.0	0.5384615384615384	0.0
6513	0.08710016502293592	0.05241606915093773	0.05238266128986196	0.6736563800580262	None	0	0	0.3	3	0.8333333333333334	10	0.3888888888888889	0.8333333333333334	13	10	0	1	0	0.25	12	3	0.9333333333333333	14	1.0	1.0	0.45131008811510365	0.812784658896494	0.4286152109029806	0.8957876151918082	0.6121744602223653	0.8635577154751333	0.8572302019435536	0.8607515351531244	1.0	0.15384615384615385	0.0
3854	0.08792359212201327	0.05091055385165756	0.05067659433290334	0.676477545702274	None	0	0	0.3	3	0.8333333333333334	10	0.3888888888888889	0.8333333333333334	13	10	0	1	0	0.25	12	3	0.9333333333333333	14	1.0	1.0	0.45131008811510365	0.812784658896494	0.4286152109029806	0.8957876151918082	0.689381388681487	0.8702909592887454	0.8572302019435536	0.8630674393142549	1.0	0.5384615384615384	0.0
3535	0.07178128286936752	0.04493229584096414	0.044579227904372354	0.6766371770774713	None	0	0	0.2222222222222222	2	0.9090909090909091	10	0.5416666666666666	0.9090909090909091	12	10	0	2	0	0.16666666666666666	12	2	0.8666666666666667	13	1.0	0	0.45131008811510365	0.8217173832450715	0.623425347676181	0.8877938076421633	0.5586625576364982	0.8682462477947601	0.8554851468062835	0.8614424924282659	0.5416666666666666	0.16666666666666666	0.0
2613	None	None	None	None	None	0	0	0.5	3	0.42857142857142855	3	0.5625	0.2857142857142857	2	2	6	3	0	1.0	4	4	0.6	9	0.1875	0.5714285714285714	0.9776661899666139	0.5002859504442714	0.43089705012529994	0.5570246728662352	0.8742101691319377	0.5109375485408489	0.9146578097048693	0.5228171777910433	0.5	0.5	0.0
3042	0.12689899876814256	0.026819963158065778	0.022596517977989356	0.7323779356564875	None	0	0	0.08333333333333333	1	1.0	16	1.0	1.0	17	16	0	1	0	0.05555555555555555	18	1	1.2	18	0.3333333333333333	0	0.45131008811510365	0.8095571162590726	0.6309746194860484	0.8725541688035101	0.7327963159978906	0.8460530310998281	0.8572302019435536	0.8444363062889402	1.0	0.11764705882352941	0.0
5171	0.08477899375387105	0.05043835230915968	0.049591922213091506	0.6813934034976988	None	0	0	0.3	3	0.8333333333333334	10	0.3888888888888889	0.8333333333333334	13	10	0	1	0	0.25	12	3	0.9333333333333333	14	1.0	1.0	0.45131008811510365	0.812784658896494	0.4286152109029806	0.8957876151918082	0.6121744602223653	0.8635577154751333	0.8572302019435536	0.8607515351531244	1.0	0.6153846153846154	0.0
6254	0.08752410713356724	0.04646459760909763	0.04590502131679886	0.688475523314626	None	0	0	0.3	3	0.8333333333333334	10	0.3888888888888889	0.8333333333333334	13	10	0	1	0	0.25	12	3	0.9333333333333333	14	1.0	1.0	0.45131008811510365	0.812784658896494	0.4286152109029806	0.8957876151918082	0.6121744602223653	0.8635577154751333	0.8572302019435536	0.8607515351531244	1.0	0.15384615384615385	0.0
7206	0.03306857619865308	0.00836180682147986	0.008265914958410791	0.593752934732499	None	0	0	0.375	3	0.8	8	0.4	0.8	11	8	0	1	0	0.3	10	3	0.8	12	1.0	1.0	0.45131008811510365	0.8717995546826347	0.6309746194860484	0.8778709272047235	0.4279437265915093	0.876706786727694	0.8572302019435536	0.8754827244319743	1.0	0.09090909090909091	0.0
4877	0.09020292315647092	0.04771033244063135	0.047340133483764014	0.6842478178831517	None	0	0	0.3	3	0.8333333333333334	10	0.3888888888888889	0.8333333333333334	13	10	0	1	0	0.25	12	3	0.9333333333333333	14	1.0	1.0	0.45131008811510365	0.812784658896494	0.4286152109029806	0.8957876151918082	0.6121744602223653	0.8635577154751333	0.8572302019435536	0.8607515351531244	1.0	0.5384615384615384	0.0
6723	0.08673756956734952	0.056543111767942945	0.05089491344945058	0.6839777336064956	None	0	0	0.3	3	0.8333333333333334	10	0.3888888888888889	0.8333333333333334	13	10	0	1	0	0.25	12	3	0.9333333333333333	14	1.0	1.0	0.45131008811510365	0.8345269932110231	0.4286152109029806	0.8957876151918082	0.689381388681487	0.8702909592887454	0.8572302019435536	0.8688643114520562	1.0	0.07692307692307693	0.0
4287	0.08744020178424884	0.050658848484705366	0.050153062609555286	0.6839474922411319	None	0	0	0.3	3	0.8333333333333334	10	0.3888888888888889	0.8333333333333334	13	10	0	1	0	0.25	12	3	0.9333333333333333	14	1.0	1.0	0.45131008811510365	0.812784658896494	0.4286152109029806	0.8957876151918082	0.6121744602223653	0.8635577154751333	0.8572302019435536	0.8607515351531244	1.0	0.5384615384615384	0.0
3412	0.06118136546743729	0.006984397228941976	0.0009050948806978812	0.8566007769027218	None	0	0	0.3333333333333333	3	0.8181818181818182	9	0.3939393939393939	0.8181818181818182	12	9	0	1	0	0.2727272727272727	11	3	0.8666666666666667	13	1.0	1.0	0.45131008811510365	0.8204865824461652	0.5297949151945145	0.8994250981633047	0.5586625576364982	0.8607570945033239	0.8554851468062835	0.863424751736959	1.0	0.5833333333333334	0.0
1114	None	None	None	None	None	0	0	0	0	0	0	1.0	0	0	0	0	2	0	1.0	1	1	0.06666666666666667	1	0.5	0	0	0	0	0	0	0	0	0	0	0	0
35	None	None	None	None	None	0	0	0.1875	3	0.8636363636363636	19	0.17142857142857143	0.8181818181818182	21	18	2	2	0	0.7142857142857143	10	14	1.6	24	0.4	0.14285714285714285	0.45131008811510365	0.9421336930413932	0.5273517509507364	0.9065062263010231	0.7327963159978906	0.8310672113859985	0.8938376885124732	0.901881590548128	0.5714285714285714	0.047619047619047616	0.0
3941	0.07186229210860845	0.035942784698456035	0.035277969417148114	0.7694660593457352	None	0	0	0.1111111111111111	1	1.0	11	1.0	1.0	12	11	0	1	0	0.07692307692307693	13	1	0.8666666666666667	13	0.3333333333333333	0	0.45131008811510365	0.8080912845291968	0.5186011710433766	0.8716484646565988	0.5586625576364982	0.8751583577053548	0.8554851468062835	0.8540687127086934	1.0	0.16666666666666666	0.0
1570	None	None	None	None	None	0	0	0.45454545454545453	5	0.42857142857142855	6	0.4444444444444444	0.21428571428571427	4	3	11	3	0	1.0	6	6	1.0666666666666667	16	0.12	0.42857142857142855	0.3913986124160939	0.7082904638385158	0.7475944388348932	0.8837810980091394	0.7276190617700091	0.568204301938883	0.8464585438956869	0.7433498072314397	0.25	0.25	0.0
3174	0.11098119170377131	0.017174668306066267	0.013023903065236386	0.6705054189723679	None	0	0	0.16666666666666666	2	0.9333333333333333	14	0.53125	0.9333333333333333	16	14	0	2	0	0.125	16	2	1.1333333333333333	17	1.0	0	0.45131008811510365	0.821337183689571	0.6309746194860484	0.8575447379087102	0.7327963159978906	0.8506017658258145	0.8572302019435536	0.8437768266105288	0.53125	0.125	0.0
1899	None	None	None	None	None	0	0	0.5	2	0.3333333333333333	1	0.5555555555555556	0.3333333333333333	2	1	2	1	0	1.0	3	3	0.3333333333333333	5	0.14285714285714285	1.0	0.4939255606047183	0.5344704829037855	0.8606314723524203	0.5994697374141676	0.6138956403488638	0.8892084939063111	0.8575877111225764	0.7057184910029846	1.0	1.0	0.0
5258	0.08600986064600773	0.060401935159198936	0.05028446346427004	0.6802146954024982	None	0	0	0.3	3	0.8333333333333334	10	0.3888888888888889	0.8333333333333334	13	10	0	1	0	0.25	12	3	0.9333333333333333	14	1.0	1.0	0.45131008811510365	0.812784658896494	0.4286152109029806	0.8957876151918082	0.689381388681487	0.8702909592887454	0.8572302019435536	0.8630674393142549	1.0	0.07692307692307693	0.0
2961	0.13133438230578562	0.03748571179069288	0.022659057951207543	0.7462482037590779	None	0	0	0.08333333333333333	1	1.0	16	1.0	1.0	17	16	0	1	0	0.05555555555555555	18	1	1.2	18	0.3333333333333333	0	0.45131008811510365	0.8095571162590726	0.6309746194860484	0.8725541688035101	0.7327963159978906	0.8536605398631802	0.8572302019435536	0.8470295714243956	1.0	0.11764705882352941	0.0
3750	0.03296878848058929	0.008910344324136182	-0.001446477074668575	0.6034716313058182	None	0	0	0.25	2	0.8888888888888888	8	0.55	0.8888888888888888	10	8	0	2	0	0.2	10	2	0.7333333333333333	11	1.0	0	0.4795228744117047	0.839256762012864	0.7256402375283277	0.8883723550254369	0.45538906656098277	0.8404154598790678	0.8537224017784029	0.8576716223951215	0.55	0.2	0.0
2411	None	None	None	None	None	0.3333333333333333	1	0.625	5	0.3333333333333333	3	0.55	0.2222222222222222	4	2	6	0	0	0.8	5	4	0.7333333333333333	11	0.0	0.3333333333333333	0.5091411952245668	0.820823719007334	0.43616744483957326	0.8852644975219067	0.7276190617700091	0.7847833371170129	0.8136751998919747	0.8347472056159997	0	0	0.0
3512	0.07375943802188523	0.04004441952027656	0.03974301818723798	0.6856465743355032	None	0	0	0.2222222222222222	2	0.9090909090909091	10	0.5416666666666666	0.9090909090909091	12	10	0	2	0	0.16666666666666666	12	2	0.8666666666666667	13	1.0	0	0.45131008811510365	0.8217173832450715	0.5245014041430637	0.8962163519570784	0.5586625576364982	0.8682462477947601	0.8554851468062835	0.8648861597499177	0.5416666666666666	0.16666666666666666	0.0
5567	0.07126242462354138	0.04202552900715014	0.0419860539039871	0.8067560020105831	None	0	0	0.3333333333333333	3	0.8181818181818182	9	0.3939393939393939	0.8181818181818182	12	9	0	1	0	0.2727272727272727	11	3	0.8666666666666667	13	1.0	1.0	0.45131008811510365	0.8204865824461652	0.5297949151945145	0.8994250981633047	0.5586625576364982	0.8594863610414738	0.8572302019435536	0.8630090539687061	1.0	0.5833333333333334	0.0
3973	0.08632682197312531	0.05083548296670275	0.05083530611062718	0.6747571393495267	None	0	0	0.3	3	0.8333333333333334	10	0.3888888888888889	0.8333333333333334	13	10	0	1	0	0.25	12	3	0.9333333333333333	14	1.0	1.0	0.45131008811510365	0.812784658896494	0.4286152109029806	0.8957876151918082	0.689381388681487	0.8702909592887454	0.8572302019435536	0.8630674393142549	1.0	0.5384615384615384	0.0
1017	None	None	None	None	None	0	0	0.3333333333333333	2	0.8333333333333334	5	0.5714285714285714	0.5	4	3	3	0	0	0.2857142857142857	2	7	0.5333333333333333	8	0.0	0	0.9091026640133772	0.681040212371019	0.18888337637580363	0.8378908606591624	0.28558197028914983	0.730986506677165	0.9597059277136825	0.7565031346863533	0	0	0.0
2356	None	None	None	None	None	1.0	1	0.8	4	0.4	2	0.4375	0.2	2	1	4	1	0	1.0	4	4	0.4666666666666667	7	0.09090909090909091	0.6666666666666666	0.38679239590622616	0.5462992793363765	0.5357850814852855	0.8873084079855033	0.8340545975313753	0.809494989666814	0.8789905252198985	0.7741683754946982	1.0	0.5	0.0
6071	0.08746539570292511	0.04798843790786557	0.0471910078089684	0.6819074644797682	None	0	0	0.3	3	0.8333333333333334	10	0.3888888888888889	0.8333333333333334	13	10	0	1	0	0.25	12	3	0.9333333333333333	14	1.0	1.0	0.45131008811510365	0.812784658896494	0.4286152109029806	0.8957876151918082	0.6121744602223653	0.8635577154751333	0.8572302019435536	0.8607515351531244	1.0	0.5384615384615384	0.0
3935	0.07006301613662656	0.020693362327451215	0.018133609179560455	0.71022163213692	None	0	0	0.2222222222222222	2	0.9090909090909091	10	1.0	0.9090909090909091	12	10	0	2	0	0.07692307692307693	13	1	0.8666666666666667	13	1.0	0.16666666666666666	0.45131008811510365	0.8080912845291968	0.418028188800079	0.9000472925036054	0.5586625576364982	0.868242536189125	0.8554851468062835	0.86298472114697	0.5416666666666666	0.5833333333333334	0.0
2651	0.02122854715020922	0.0014401824776750093	0.0014331355123631566	0.9972870677292283	None	0	0	0.16666666666666666	1	1.0	6	1.0	0.8333333333333334	6	5	1	1	0	0.125	1	8	0.5333333333333333	8	0.2	0	0.22191202249777797	0.8035697570776671	0.5245014041430637	0.743593826912854	0.7733062001552801	0.7081801909445715	0.9009496454495818	0.7539918592321936	1.0	0.16666666666666666	0.0
5823	0.08695369541217603	0.051180381115980195	0.05108138531568133	0.6797722410101958	None	0	0	0.3	3	0.8333333333333334	10	0.3888888888888889	0.8333333333333334	13	10	0	1	0	0.25	12	3	0.9333333333333333	14	1.0	1.0	0.45131008811510365	0.812784658896494	0.4286152109029806	0.8957876151918082	0.6121744602223653	0.8635577154751333	0.8572302019435536	0.8607515351531244	1.0	0.15384615384615385	0.0
3326	0.07443747966931252	0.037539106057591774	0.036922696285642626	0.6841414065214835	None	0	0	0.2222222222222222	2	0.9090909090909091	10	0.5416666666666666	0.9090909090909091	12	10	0	2	0	0.16666666666666666	12	2	0.8666666666666667	13	1.0	0	0.45131008811510365	0.8217173832450715	0.5245014041430637	0.8962163519570784	0.5586625576364982	0.8682462477947601	0.8554851468062835	0.8648861597499177	0.5416666666666666	0.5833333333333334	0.0
2649	0.030084645570586297	0.0026443357284094637	-0.00177499897480683	0.9839441857892312	None	0.4	2	0.5833333333333334	7	0.4	6	0.425	0.4	8	6	8	0	0	0.4	4	10	1.1333333333333333	17	0.0	0.15384615384615385	0.18554781724006325	0.7690726649726262	0.4130672538544398	0.8521210495648055	0.7327963159978906	0.8859604709555613	0.8931919599773945	0.841333200407159	0	0	0.0
360	None	None	None	None	None	1.0	1	1.0	5	0.0	0	0.7777777777777778	0	4	0	2	0	0	1.0	3	3	0.4666666666666667	7	0.0	1.0	0	0	0	0	0	0	0	0	0	0	0
7128	0.08704210712320795	0.05419290895590579	0.048367091948459895	0.6886252483799149	None	0	0	0.3	3	0.8333333333333334	10	0.3888888888888889	0.8333333333333334	13	10	0	1	0	0.25	12	3	0.9333333333333333	14	1.0	1.0	0.45131008811510365	0.8345269932110231	0.4286152109029806	0.8957876151918082	0.689381388681487	0.8702909592887454	0.8572302019435536	0.8688643114520562	1.0	0.07692307692307693	0.0
3984	0.08520954122499075	0.04880671640541781	0.0474868039627541	0.6803439534305924	None	0	0	0.3	3	0.8333333333333334	10	0.3888888888888889	0.8333333333333334	13	10	0	1	0	0.25	12	3	0.9333333333333333	14	1.0	1.0	0.45131008811510365	0.812784658896494	0.4286152109029806	0.8957876151918082	0.6555893875387688	0.8618965007494036	0.8572302019435536	0.8601901621937394	1.0	0.5384615384615384	0.0
1958	None	None	None	None	None	0	0	0.5	2	0.75	3	1.0	0.25	3	1	2	2	0	0.6666666666666666	3	2	0.4	6	0.3333333333333333	1.0	0.4053653140208057	0.94284498745948	0.5442122831213303	0.9276339797447868	0.9787278063812638	0.5250485340820942	0.9199952208591777	0.8603385167810946	0.6666666666666666	0.6666666666666666	0.0
7329	0.0880313639007745	0.05234924006686854	0.05027011762813105	0.6890392740034669	None	0	0	0.3	3	0.8333333333333334	10	0.3888888888888889	0.8333333333333334	13	10	0	1	0	0.25	12	3	0.9333333333333333	14	1.0	1.0	0.45131008811510365	0.8345269932110231	0.4286152109029806	0.8957876151918082	0.689381388681487	0.8702909592887454	0.8572302019435536	0.8688643114520562	1.0	0.07692307692307693	0.0
5124	0.08455005348686326	0.048502581878525866	0.0480616687971144	0.6825664681718133	None	0	0	0.3	3	0.8333333333333334	10	0.3888888888888889	0.8333333333333334	13	10	0	1	0	0.25	12	3	0.9333333333333333	14	1.0	1.0	0.45131008811510365	0.812784658896494	0.4286152109029806	0.8957876151918082	0.6555893875387688	0.8618965007494036	0.8572302019435536	0.8601901621937394	1.0	0.15384615384615385	0.0
4579	0.0877667154846904	0.04521125618501791	0.044719162786746064	0.6876918990640755	None	0	0	0.3	3	0.8333333333333334	10	0.3888888888888889	0.8333333333333334	13	10	0	1	0	0.25	12	3	0.9333333333333333	14	1.0	1.0	0.45131008811510365	0.812784658896494	0.4286152109029806	0.8957876151918082	0.689381388681487	0.8702909592887454	0.8572302019435536	0.8630674393142549	1.0	0.46153846153846156	0.0
966	None	None	None	None	None	0	0	0.6	3	0.4	2	0.7777777777777778	0	2	0	4	3	0	1.0	3	3	0.4666666666666667	7	0.3	0.8	0	0	0	0	0	0	0	0	0	0	0
4206	0.09091131204383981	0.05156474758278868	0.051342584287182705	0.6810551118366859	None	0	0	0.3	3	0.8333333333333334	10	0.3888888888888889	0.8333333333333334	13	10	0	1	0	0.25	12	3	0.9333333333333333	14	1.0	1.0	0.45131008811510365	0.812784658896494	0.4286152109029806	0.8957876151918082	0.6121744602223653	0.8635577154751333	0.8572302019435536	0.8607515351531244	1.0	0.5384615384615384	0.0
4263	0.09124801791610788	0.05201022377516311	0.05200760773832787	0.6748914176186218	None	0	0	0.3	3	0.8333333333333334	10	0.3888888888888889	0.8333333333333334	13	10	0	1	0	0.25	12	3	0.9333333333333333	14	1.0	1.0	0.45131008811510365	0.812784658896494	0.4286152109029806	0.8957876151918082	0.689381388681487	0.8702909592887454	0.8572302019435536	0.8630674393142549	1.0	0.5384615384615384	0.0
6072	0.08501532957115666	0.05166538887575649	0.05032478354681704	0.6784958282995734	None	0	0	0.3	3	0.8333333333333334	10	0.3888888888888889	0.8333333333333334	13	10	0	1	0	0.25	12	3	0.9333333333333333	14	1.0	1.0	0.45131008811510365	0.812784658896494	0.4286152109029806	0.8957876151918082	0.6121744602223653	0.8635577154751333	0.8572302019435536	0.8607515351531244	1.0	0.15384615384615385	0.0
6679	0.08881166993627947	0.05635896969012156	0.052905599916196484	0.677515889845413	None	0	0	0.3	3	0.8333333333333334	10	0.3888888888888889	0.8333333333333334	13	10	0	1	0	0.25	12	3	0.9333333333333333	14	1.0	1.0	0.45131008811510365	0.8345269932110231	0.4286152109029806	0.8957876151918082	0.613915905728921	0.8827904420982589	0.8572302019435536	0.8731923619250704	1.0	0.07692307692307693	0.0
2832	0.0013043545867019268	0.0001578528664433204	5.5659741017681126e-05	0.9869776617828538	None	0	0	0.25	1	1.0	3	0.5555555555555556	0.3333333333333333	2	1	2	1	0	1.0	3	3	0.3333333333333333	5	0.14285714285714285	0	0.9153132611251553	0.6999095931737419	0.3325655637700635	0.7883199898034617	0.4754961137616888	0.9353546691227173	0.9343753402704703	0.8335828083583505	1.0	0.5	0.0
5703	0.08756827332547049	0.05147555326714388	0.0511210043602017	0.6772773858316689	None	0	0	0.3	3	0.8333333333333334	10	0.3888888888888889	0.8333333333333334	13	10	0	1	0	0.25	12	3	0.9333333333333333	14	1.0	1.0	0.45131008811510365	0.812784658896494	0.4286152109029806	0.8957876151918082	0.6121744602223653	0.8635577154751333	0.8572302019435536	0.8607515351531244	1.0	0.5384615384615384	0.0
77	None	None	None	None	None	0	0	0.23076923076923078	3	0.8823529411764706	15	0.5277777777777778	0.8823529411764706	18	15	0	1	0	0.1111111111111111	2	18	1.2666666666666666	19	1.0	0.11764705882352941	0.3383506952787229	0.9429265940824066	0.5005497704367456	0.9598009131236993	0.6506815970351579	0.9153480305642641	0.7347447119717039	0.9419198327825623	1.0	0.05555555555555555	0.0
7499	0.08710240121009762	0.05418952416280089	0.053054106059612374	0.676154868514262	None	0	0	0.3	3	0.8333333333333334	10	0.3888888888888889	0.8333333333333334	13	10	0	1	0	0.25	12	3	0.9333333333333333	14	1.0	1.0	0.45131008811510365	0.8345269932110231	0.4286152109029806	0.8957876151918082	0.689381388681487	0.8702909592887454	0.8572302019435536	0.8688643114520562	1.0	0.46153846153846156	0.0
6218	0.0874236901257083	0.05004230864632769	0.04983649413866818	0.6833860569523874	None	0	0	0.3	3	0.8333333333333334	10	0.3888888888888889	0.8333333333333334	13	10	0	1	0	0.25	12	3	0.9333333333333333	14	1.0	1.0	0.45131008811510365	0.812784658896494	0.4286152109029806	0.8957876151918082	0.6121744602223653	0.8635577154751333	0.8572302019435536	0.8607515351531244	1.0	0.5384615384615384	0.0
3751	0.07542366052772731	0.040129573730352884	0.039191872245785735	0.679601260657069	None	0	0	0.2222222222222222	2	0.9090909090909091	10	0.5416666666666666	0.9090909090909091	12	10	0	2	0	0.16666666666666666	12	2	0.8666666666666667	13	1.0	0	0.45131008811510365	0.8217173832450715	0.5245014041430637	0.8962163519570784	0.5586625576364982	0.8682462477947601	0.8554851468062835	0.8648861597499177	0.5416666666666666	0.5833333333333334	0.0
4331	0.09069295632635463	0.04831241694075628	0.04799544766190371	0.6847476003705141	None	0	0	0.3	3	0.8333333333333334	10	0.3888888888888889	0.8333333333333334	13	10	0	1	0	0.25	12	3	0.9333333333333333	14	1.0	1.0	0.45131008811510365	0.812784658896494	0.4286152109029806	0.8957876151918082	0.6121744602223653	0.8635577154751333	0.8572302019435536	0.8607515351531244	1.0	0.5384615384615384	0.0
1	None	None	None	None	None	0	0	0.6	3	0.6	3	0.7	0.4	5	2	1	2	0	0.4	2	5	0.4666666666666667	7	0.6666666666666666	0.4	0.12142623867060806	0.8378888401031406	0.2520484999971369	0.8779782100068725	0.6552576644574235	0.9045765619642234	0.8971780920044545	0.875996902433228	0.6	0.2	0.0
172	None	None	None	None	None	0.5	1	0.7142857142857143	5	0.375	3	0.4166666666666667	0.375	7	3	2	1	0	0.6666666666666666	4	6	0.6666666666666666	10	0.25	0.5	0.85440469092587	0.9391980681876327	0.538826350548774	0.8898623506666556	0.3999890957788799	0.9312137382960882	0.9031567398785458	0.922542817470876	1.0	0.2857142857142857	0.0
1136	None	None	None	None	None	0	0	0.5	4	0.4444444444444444	4	0.55	0.3333333333333333	4	3	6	0	0	0.8	5	4	0.7333333333333333	11	0.0	0.2857142857142857	0.7428388848023272	0.736361875210615	0.7196756196247269	0.795437962036271	0.4538340984023016	0.9435846069283834	0.7523916739165412	0.8499280178887008	0	0	0.0
5000	0.08724231321816679	0.05061672720088492	0.05034279617075278	0.6814854669750394	None	0	0	0.3	3	0.8333333333333334	10	0.3888888888888889	0.8333333333333334	13	10	0	1	0	0.25	12	3	0.9333333333333333	14	1.0	1.0	0.45131008811510365	0.812784658896494	0.4286152109029806	0.8957876151918082	0.689381388681487	0.8702909592887454	0.8572302019435536	0.8630674393142549	1.0	0.07692307692307693	0.0
4367	0.045025939977823684	0.006345466720597447	-0.0008435148512318843	0.9755660654256736	None	0	0	0.3	3	0.8333333333333334	10	0.3888888888888889	0.8333333333333334	13	10	0	1	0	0.25	12	3	0.9333333333333333	14	1.0	1.0	0.45131008811510365	0.812784658896494	0.4286152109029806	0.9055366309569114	0.689381388681487	0.8702909592887454	0.8572302019435536	0.8673066789691979	1.0	0.46153846153846156	0.0
7146	0.08753374427364384	0.050792258510274066	0.04937816405955897	0.6906458194414459	None	0	0	0.3	3	0.8333333333333334	10	0.3888888888888889	0.8333333333333334	13	10	0	1	0	0.25	12	3	0.9333333333333333	14	1.0	1.0	0.45131008811510365	0.8345269932110231	0.4286152109029806	0.8957876151918082	0.689381388681487	0.8702909592887454	0.8572302019435536	0.8688643114520562	1.0	0.07692307692307693	0.0
3291	0.14657654006519993	0.022088828141511183	0.022014174403605542	0.7615345239423664	None	0	0	0.08333333333333333	1	1.0	16	1.0	1.0	17	16	0	1	0	0.05555555555555555	18	1	1.2	18	0.3333333333333333	0	0.45131008811510365	0.7980038055977926	0.6309746194860484	0.8847869975295152	0.7327963159978906	0.8531263749373108	0.8572302019435536	0.8486332396065708	1.0	0.5294117647058824	0.0
2099	None	None	None	None	None	0	0	0.5	2	0.75	3	0.75	0.25	1	1	4	0	0	0.5	4	2	0.4	6	0.0	0.4	0.8214667520074626	0.5	0.22199290552788842	0.5	0.9871633244118356	0.5	0.9639752489292327	0.5	0	0	0.0
4894	0.025969158565940665	0.005810954245462564	-0.004111870187314425	0.9637274803846865	None	0	0	0.375	3	0.8	8	0.4	0.8	11	8	0	1	0	0.3	10	3	0.8	12	1.0	1.0	0.41405608658238513	0.815485806745442	0.418028188800079	0.8756551445881428	0.689381388681487	0.8336546129609548	0.8537224017784029	0.8433332639645021	1.0	0.45454545454545453	0.0
2323	None	None	None	None	None	0	0	0.75	3	0.0	0	0.625	0	2	0	2	2	0	0.5	4	2	0.3333333333333333	5	0.3333333333333333	0.5	0	0	0	0	0	0	0	0	0	0	0
1195	None	None	None	None	None	0.3333333333333333	1	0.625	5	0.4444444444444444	4	0.39285714285714285	0.4444444444444444	5	4	5	1	0	0.5714285714285714	4	7	0.7333333333333333	11	0.07692307692307693	0.2857142857142857	0.3731477718251835	0.7798815661991993	0.26635746644172864	0.6821773026114899	0.25196666092599396	0.7676885502691947	0.6893209789287692	0.7454882716951123	1.0	0.2	0.0
3568	0.0741915923886454	0.04363803906955415	0.04235737291672976	0.6787320298599404	None	0	0	0.2222222222222222	2	0.9090909090909091	10	0.5416666666666666	0.9090909090909091	12	10	0	2	0	0.16666666666666666	12	2	0.8666666666666667	13	1.0	0	0.45131008811510365	0.8217173832450715	0.5245014041430637	0.8962163519570784	0.5586625576364982	0.8682462477947601	0.8554851468062835	0.8648861597499177	0.5416666666666666	0.5833333333333334	0.0
2499	None	None	None	None	None	0	0	0.2857142857142857	2	0.875	7	0.8333333333333334	0.375	4	3	5	0	0	0.75	4	3	0.6666666666666666	10	0.0	0.8571428571428571	0.6742463281857873	0.7042969171105946	0.21349436097532024	0.8198628054648622	0.9335205071829155	0.96285104784649	0.9501767416181842	0.8675431744197396	0	0	0.0
2470	None	None	None	None	None	0	0	0.42857142857142855	3	0.75	6	0.5555555555555556	0.75	9	6	0	1	0	0.2222222222222222	9	2	0.6666666666666666	10	1.0	0.25	0.46816065104987503	0.8492852146432357	0.7844346653246969	0.9497092632595173	0.44609485173986785	0.6601627637793072	0.8573286353188551	0.8553409000127553	1.0	0.1111111111111111	0.0
4588	0.03909239953552831	0.005725892428877547	5.4634449337852224e-05	0.942156694730971	None	0	0	0.23076923076923078	3	0.8823529411764706	15	0.3877551020408163	0.6470588235294118	13	11	5	3	0	1.0	7	7	1.2666666666666666	19	0.25	0.16666666666666666	0.45131008811510365	0.812784658896494	0.4286152109029806	0.8957876151918082	0.6555893875387688	0.8618965007494036	0.8572302019435536	0.8601901621937394	0.07692307692307693	0.5384615384615384	0.0
3856	0.07223642118804446	0.04359392105451557	0.0435824262437915	0.6778176516529396	None	0	0	0.2222222222222222	2	0.9090909090909091	10	0.5416666666666666	0.9090909090909091	12	10	0	2	0	0.16666666666666666	12	2	0.8666666666666667	13	1.0	0	0.45131008811510365	0.8217173832450715	0.623425347676181	0.8877938076421633	0.5586625576364982	0.8682462477947601	0.8554851468062835	0.8614424924282659	0.5416666666666666	0.16666666666666666	0.0
3635	0.09576767599316453	0.021378476690922826	0.01982670207748783	0.7582459467026389	None	0	0	0.1	1	1.0	13	1.0	1.0	14	13	0	1	0	0.06666666666666667	15	1	1.0	15	0.3333333333333333	0	0.45131008811510365	0.8231739597666253	0.6309746194860484	0.8614525582856949	0.6941928517683298	0.835777594657205	0.8572302019435536	0.8407987314715298	1.0	0.14285714285714285	0.0
3905	0.08459147975237784	0.05175099631871869	0.051453409635901816	0.6792892129305705	None	0	0	0.3	3	0.8333333333333334	10	0.3888888888888889	0.8333333333333334	13	10	0	1	0	0.25	12	3	0.9333333333333333	14	1.0	1.0	0.45131008811510365	0.812784658896494	0.4286152109029806	0.8957876151918082	0.6121744602223653	0.8635577154751333	0.8572302019435536	0.8607515351531244	1.0	0.5384615384615384	0.0
59	None	None	None	None	None	0	0	0.2857142857142857	2	0.875	7	0.5555555555555556	0.625	6	5	3	0	0	0.2222222222222222	2	9	0.6666666666666666	10	0.0	0	0.5580623028403253	0.9432143705099446	0.6355692722433609	0.9611786361280863	0.599111668608084	0.9202106186205541	0.9236595864501503	0.9438250911683925	0	0	0.0
1841	None	None	None	None	None	0	0	0.125	1	1.0	9	0.6875	0.4444444444444444	5	4	5	0	0	1.0	4	4	0.7333333333333333	11	0.0	0.5	0.4155837743122535	0.6724519840110814	0.6590357454168211	0.6028951272640013	0.6230958246665725	0.7803568460757954	0.7807964149745307	0.690301383770719	0	0	0.0
2399	None	None	None	None	None	0	0	0.5	5	0.4166666666666667	5	0.4375	0.25	6	3	7	3	0	0.5	4	8	0.9333333333333333	14	0.2	0.25	0.6481012234108194	0.8116016978990692	0.5499059426554046	0.9313676398864339	0.5452439393713417	0.8601427303845008	0.8162227788583846	0.8767066257382318	0.16666666666666666	0.16666666666666666	0.0
5847	0.08730777762745799	0.04936329130646623	0.04933124400161638	0.6811946644419683	None	0	0	0.3	3	0.8333333333333334	10	0.3888888888888889	0.8333333333333334	13	10	0	1	0	0.25	12	3	0.9333333333333333	14	1.0	1.0	0.45131008811510365	0.812784658896494	0.4286152109029806	0.8957876151918082	0.6121744602223653	0.8635577154751333	0.8572302019435536	0.8607515351531244	1.0	0.15384615384615385	0.0
3306	0.0883552074793876	0.029562815934891476	0.024439044159626028	0.7073343293214047	None	0	0	0.1111111111111111	1	1.0	11	1.0	1.0	12	11	0	1	0	0.07692307692307693	13	1	0.8666666666666667	13	0.3333333333333333	0	0.45131008811510365	0.7929740940960593	0.475522693650817	0.9061205414758883	0.4688900340872128	0.8744932427867136	0.8554851468062835	0.8641815855387807	1.0	0.16666666666666666	0.0
5517	0.08391621789846886	0.05075855522322781	0.05047657774123	0.6778973268937327	None	0	0	0.3	3	0.8333333333333334	10	0.3888888888888889	0.8333333333333334	13	10	0	1	0	0.25	12	3	0.9333333333333333	14	1.0	1.0	0.45131008811510365	0.812784658896494	0.4286152109029806	0.8957876151918082	0.6121744602223653	0.8635577154751333	0.8572302019435536	0.8607515351531244	1.0	0.15384615384615385	0.0
3936	0.07313024368211801	0.04123274427082085	0.04078694983455306	0.6784553216205074	None	0	0	0.2222222222222222	2	0.9090909090909091	10	0.5416666666666666	0.9090909090909091	12	10	0	2	0	0.16666666666666666	12	2	0.8666666666666667	13	1.0	0	0.45131008811510365	0.8217173832450715	0.5245014041430637	0.8962163519570784	0.5586625576364982	0.8682462477947601	0.8554851468062835	0.8648861597499177	0.5416666666666666	0.5833333333333334	0.0
1641	None	None	None	None	None	0	0	0.5714285714285714	4	0.375	3	0.8333333333333334	0.25	3	2	6	3	0	0.3333333333333333	2	6	0.6666666666666666	10	0.2	0.25	0.5152783298743022	0.8943269171603234	0.597691206412042	0.9517794200265834	0.7276190617700091	0.5942054358462683	0.9280627042927739	0.8621443456397965	0.6666666666666666	0.6666666666666666	0.0
2954	0.0063003680136841066	0.0007759262746770554	0.000734147674525849	0.9802366879473784	None	0	0	0.5	2	0.75	3	0.6	0.75	3	3	2	0	0	0.4	2	5	0.4	6	0.0	0	0.40438012311521776	0.8634006420591737	0.418028188800079	0.75525852314538	0.7424217946525623	0.5893759472910592	0.8697498170453909	0.7522577516582792	0	0	0.0
5746	0.016353162692678443	0.0037633687093751138	-0.0028332073369917985	0.9635589417711223	None	0	0	0.375	3	0.7777777777777778	7	0.4074074074074074	0.7777777777777778	10	7	0	1	0	0.3333333333333333	9	3	0.7333333333333333	11	1.0	1.0	0.4795228744117047	0.8375626527762491	0.7256402375283277	0.9052279058621213	0.45538906656098277	0.8430868873777081	0.8537224017784029	0.8652306217081958	1.0	0.2	0.0
3627	0.0775462799134844	0.043979957946100975	0.0435881985223803	0.683137741036274	None	0	0	0.2222222222222222	2	0.9090909090909091	10	0.5416666666666666	0.9090909090909091	12	10	0	2	0	0.16666666666666666	12	2	0.8666666666666667	13	1.0	0	0.45131008811510365	0.8217173832450715	0.5245014041430637	0.8962163519570784	0.5586625576364982	0.8682462477947601	0.8554851468062835	0.8648861597499177	0.5416666666666666	0.5833333333333334	0.0
6834	0.08666114010027108	0.050887838445712465	0.05015511190124493	0.681591279420199	None	0	0	0.3	3	0.8333333333333334	10	0.3888888888888889	0.8333333333333334	13	10	0	1	0	0.25	12	3	0.9333333333333333	14	1.0	1.0	0.45131008811510365	0.8345269932110231	0.4286152109029806	0.8957876151918082	0.689381388681487	0.8702909592887454	0.8572302019435536	0.8688643114520562	1.0	0.07692307692307693	0.0
6838	0.07502240088300623	0.03834786207901019	0.038339923546043715	0.77896458799212	None	0	0	0.2222222222222222	2	0.9090909090909091	10	0.5416666666666666	0.9090909090909091	12	10	0	1	0	0.16666666666666666	12	2	0.8666666666666667	13	0.5	0	0.45131008811510365	0.848209152734943	0.6309746194860484	0.8941771069829135	0.5803700212947	0.8502728093545796	0.8554851468062835	0.8657432453778523	1.0	0.08333333333333333	0.0
4349	0.08641238725213157	0.04745486625119736	0.04578596914233526	0.6820100477552552	None	0	0	0.3	3	0.8333333333333334	10	0.3888888888888889	0.8333333333333334	13	10	0	1	0	0.25	12	3	0.9333333333333333	14	1.0	1.0	0.45131008811510365	0.812784658896494	0.4286152109029806	0.8957876151918082	0.6121744602223653	0.8700263967029424	0.8572302019435536	0.8629751672045176	1.0	0.46153846153846156	0.0
2913	0.05008712304948019	0.009032343803380619	0.008989426024105173	0.9666404959528236	None	0	0	0.125	1	1.0	9	0.4583333333333333	0.7777777777777778	8	7	2	3	0	0.6666666666666666	6	4	0.7333333333333333	11	0.42857142857142855	0.4444444444444444	0.4053653140208057	0.6731775143515845	0.7421388621326288	0.8815865953994206	0.9787278063812638	0.9393036350181151	0.9131425200896027	0.8609412056067935	0.125	0.625	0.0
1189	None	None	None	None	None	1.0	1	0.8	4	0.4	2	0.4375	0	1	0	5	0	0	1.0	4	4	0.4666666666666667	7	0.0	0.6666666666666666	0	0	0	0	0	0	0	0	0	0	0
3466	0.0752300686695675	0.02743897484771222	0.025689755756836567	0.7821043061562616	None	0	0	0.2222222222222222	2	0.9090909090909091	10	0.5416666666666666	0.9090909090909091	12	10	0	2	0	0.16666666666666666	12	2	0.8666666666666667	13	1.0	0	0.45131008811510365	0.8267379907624326	0.6463348938161233	0.8953600424640431	0.5586625576364982	0.8524620189886849	0.8543866500530759	0.8607031145549239	0.5416666666666666	0.5833333333333334	0.0
6661	0.09044939700846097	0.054915435749832965	0.05227909642240979	0.6797284311206878	None	0	0	0.3	3	0.8333333333333334	10	0.3888888888888889	0.8333333333333334	13	10	0	1	0	0.25	12	3	0.9333333333333333	14	1.0	1.0	0.45131008811510365	0.8345269932110231	0.4286152109029806	0.8957876151918082	0.689381388681487	0.8702909592887454	0.8572302019435536	0.8688643114520562	1.0	0.07692307692307693	0.0
2984	0.08676429949615125	0.01962653846496615	0.019604489970567754	0.7303262383823013	None	0	0	0.15384615384615385	2	0.8823529411764706	15	0.5277777777777778	0.8235294117647058	16	14	2	2	0	0.1111111111111111	18	2	1.2666666666666666	19	0.3333333333333333	0	0.42135435026559875	0.8093446201666237	0.6309746194860484	0.8705235695567201	0.7327963159978906	0.8454117834091377	0.8572302019435536	0.8433635662523856	0.53125	0.4375	0.0
2695	3.184856703741684e-06	9.398908007594829e-08	9.398843337865687e-08	0.9999739189950838	None	0	0	1.0	1	0	0	1.0	0	0	0	1	1	0	0.5	2	1	0.13333333333333333	2	0.16666666666666666	0	0	0	0	0	0	0	0	0	0	0	0
3021	0.0770808074316058	0.03858412946316229	0.01033721759283862	0.6885793868730241	None	0	0	0.3333333333333333	5	0.65	13	0.6111111111111112	0.65	16	13	5	1	0	0.1111111111111111	2	18	1.4666666666666666	22	0.09090909090909091	0.1	0.5112659415858722	0.7597083313154518	0.5245014041430637	0.9125925461668465	0.7276190617700091	0.7350050888372834	0.8394417889685611	0.8184159814943986	1.0	0.375	0.0
5682	0.012973706720609596	0.0020254358535416444	0.0019086013512476523	0.9880330042076105	None	0	0	0.5	3	0.6666666666666666	4	0.4444444444444444	0.5	6	3	1	2	0	0.5	6	3	0.5333333333333333	8	0.6666666666666666	1.0	0.31314607280649787	0.8231844780139784	0.418028188800079	0.7846999658036982	0.7733062001552801	0.7598623262372853	0.8670450383499981	0.7904691604941136	0.5833333333333334	0.3333333333333333	0.0
2693	2.206895711948445e-06	9.23234906415087e-08	7.379290028756421e-09	0.9999994477724061	None	0	0	1.0	3	0.0	0	0.6666666666666666	0	1	0	2	3	0	0.6666666666666666	2	3	0.26666666666666666	4	0.42857142857142855	1.0	0	0	0	0	0	0	0	0	0	0	0
1770	None	None	None	None	None	0	0	0.8	4	0.2	1	0.7777777777777778	0	0	0	6	0	0	1.0	3	3	0.4666666666666667	7	0.0	1.0	0	0	0	0	0	0	0	0	0	0	0
1806	None	None	None	None	None	0	0	0.6	3	0.2	1	0.5833333333333334	0.2	3	1	3	2	0	0.75	4	3	0.4666666666666667	7	0.25	0	0.5077356607083057	0.9387264809637085	0.25551103886415916	0.9465989909795478	0.4056274780713346	0.7292480181398128	0.8537224017784029	0.9001007324541652	0.6666666666666666	0.6666666666666666	0.0
4131	0.0904412486857684	0.04939065452235153	0.049193537639764404	0.6832493151345348	None	0	0	0.3	3	0.8333333333333334	10	0.3888888888888889	0.8333333333333334	13	10	0	1	0	0.25	12	3	0.9333333333333333	14	1.0	1.0	0.45131008811510365	0.812784658896494	0.4286152109029806	0.8957876151918082	0.689381388681487	0.8702909592887454	0.8572302019435536	0.8630674393142549	1.0	0.15384615384615385	0.0
1344	None	None	None	None	None	0	0	1.0	3	0.0	0	0.6666666666666666	0	3	0	0	1	0	0.6666666666666666	2	3	0.26666666666666666	4	1.0	1.0	0	0	0	0	0	0	0	0	0	0	0
7171	0.08816703985413034	0.05032922980777361	0.05023879384062137	0.6841185387485058	None	0	0	0.3	3	0.8333333333333334	10	0.3888888888888889	0.8333333333333334	13	10	0	1	0	0.25	12	3	0.9333333333333333	14	1.0	1.0	0.45131008811510365	0.812784658896494	0.4286152109029806	0.8957876151918082	0.6121744602223653	0.8635577154751333	0.8572302019435536	0.8607515351531244	1.0	0.15384615384615385	0.0
1718	None	None	None	None	None	0	0	0.25	2	0.8	8	0.4	0.8	9	8	2	0	0	0.3	10	3	0.8	12	0.0	1.0	0.7273967274806648	0.8866511224928267	0.40768987510792537	0.9307567274977828	0.31030844920775813	0.9379843136756328	0.9195162881598432	0.9210887778787458	0	0	0.0
5430	0.08574690947271933	0.056677514906033795	0.05055095462171253	0.6803221195386666	None	0	0	0.3	3	0.8333333333333334	10	0.3888888888888889	0.8333333333333334	13	10	0	1	0	0.25	12	3	0.9333333333333333	14	1.0	1.0	0.45131008811510365	0.812784658896494	0.4286152109029806	0.8957876151918082	0.6121744602223653	0.8635577154751333	0.8572302019435536	0.8607515351531244	1.0	0.5384615384615384	0.0
3319	0.07647410509347455	0.01141388877348609	0.0029832458017023987	0.8010247025259962	None	0	0	0.2222222222222222	2	0.9090909090909091	10	0.5416666666666666	0.9090909090909091	12	10	0	2	0	0.16666666666666666	12	2	0.8666666666666667	13	1.0	0	0.29162201526716186	0.8212427113617441	0.5245014041430637	0.8962163519570784	0.5586625576364982	0.8682462477947601	0.8793151181375517	0.8647600297389534	0.5416666666666666	0.5833333333333334	0.0
4602	0.08983014831146117	0.050468525619421174	0.0504157127821284	0.6799347975680505	None	0	0	0.3	3	0.8333333333333334	10	0.3888888888888889	0.8333333333333334	13	10	0	1	0	0.25	12	3	0.9333333333333333	14	1.0	1.0	0.45131008811510365	0.812784658896494	0.4286152109029806	0.8957876151918082	0.6121744602223653	0.8635577154751333	0.8572302019435536	0.8607515351531244	1.0	0.5384615384615384	0.0
3084	0.05854532330901786	0.019046328271156775	0.016715175636175177	0.8423186302392734	None	0	0	0.16666666666666666	2	0.8666666666666667	13	0.20987654320987653	0.7333333333333333	13	11	3	1	0	1.0	9	9	1.1333333333333333	17	0.125	0	0.45131008811510365	0.8219234027587449	0.6309746194860484	0.8789391585794977	0.6726278782877667	0.8569239407585971	0.8473201405174747	0.8541186152013102	1.0	0.46153846153846156	0.0
418	None	None	None	None	None	0	0	0.4	2	0.8	4	0.5833333333333334	0.2	2	1	4	2	0	0.75	3	4	0.4666666666666667	7	0.18181818181818182	0.5	0.5265546217761587	0.9363509884908845	0.4093521218314704	0.8056533757719999	0.3903921031108732	0.9355693819762213	0.9107266024679103	0.9056858342901167	0.75	0	0.0
410	None	None	None	None	None	0	0	0.5	2	0.75	3	1.0	0.25	3	1	2	3	0	0.6666666666666666	2	3	0.4	6	0.5	0	0.1	0.9467148570932352	0.569709369917025	0.9613123003054265	0.583373276117215	0.8150192789692147	0.8517747180274327	0.9258319580954798	0.3333333333333333	0.6666666666666666	0.7122359481027243
4582	0.08822627099030653	0.04931325572685373	0.049132329876616046	0.680601150636416	None	0	0	0.3	3	0.8333333333333334	10	0.3888888888888889	0.8333333333333334	13	10	0	1	0	0.25	12	3	0.9333333333333333	14	1.0	1.0	0.45131008811510365	0.812784658896494	0.4286152109029806	0.8957876151918082	0.6121744602223653	0.8635577154751333	0.8572302019435536	0.8607515351531244	1.0	0.5384615384615384	0.0
1514	None	None	None	None	None	0	0	0.5	1	1.0	1	0.75	0	1	0	1	1	0	1.0	2	2	0.2	3	0.2	0	0	0	0	0	0	0	0	0	0	0	0
[truncated: 6,382 more rows]
