# Supplementary material for: Constrained by Design: Influence of Genetic Encodings on Evolved Traits of Robots
Source: Front Robot AI. 2021 Jun 15;8:672379. doi: 10.3389/frobt.2021.672379 (PMC8239187; doi:10.3389/frobt.2021.672379)
Supplement: Supplementary file 3 [file DataSheet2.ZIP › plasticoding_plane_3_snapshots_ids.tsv]

generation	robot_id	fitness	novelty	novelty_pop	cons_fitness
145	7250	0.05293224884921139	None	0.0	0.05293224884921139
145	7266	0.05257590336893053	None	0.0	0.05257590336893053
145	7307	0.05458602123500409	None	0.0	0.05458602123500409
145	7233	0.05290306256361753	None	0.0	0.05290306256361753
145	7334	0.05167401644890226	None	0.0	0.05167401644890226
145	7329	0.05027011762813105	None	0.0	0.05027011762813105
145	7311	0.055032130722143816	None	0.0	0.055032130722143816
145	7220	0.052755198683181286	None	0.0	0.052755198683181286
145	7269	0.05305702818547478	None	0.0	0.05305702818547478
145	7169	0.05451067391740935	None	0.0	0.05451067391740935
145	7251	0.05331426881276872	None	0.0	0.05331426881276872
145	7304	0.05368293961041293	None	0.0	0.05368293961041293
145	7103	0.05336208902078152	None	0.0	0.05336208902078152
145	6841	0.05390503283718684	None	0.0	0.05390503283718684
145	7263	0.053656151443605735	None	0.0	0.053656151443605735
145	7027	0.052612958866883795	None	0.0	0.052612958866883795
145	7281	0.0517902701895792	None	0.0	0.0517902701895792
145	7104	0.051514214898968215	None	0.0	0.051514214898968215
145	7308	0.051756981258345276	None	0.0	0.051756981258345276
145	6663	0.05355934335909091	None	0.0	0.05355934335909091
145	5815	0.05392387361647427	None	0.0	0.05392387361647427
145	7302	0.05361645788046365	None	0.0	0.05361645788046365
145	6572	0.053586401455155516	None	0.0	0.053586401455155516
145	7254	0.054946150904277596	None	0.0	0.054946150904277596
145	6244	0.0540044737302934	None	0.0	0.0540044737302934
145	7265	0.05374524462596336	None	0.0	0.05374524462596336
145	7160	0.052612958866883795	None	0.0	0.052612958866883795
145	7153	0.05199987784306966	None	0.0	0.05199987784306966
145	7327	0.05083755522109399	None	0.0	0.05083755522109399
145	7339	0.05291382189498935	None	0.0	0.05291382189498935
145	7197	0.0522680666173688	None	0.0	0.0522680666173688
145	7348	0.0485224931844644	None	0.0	0.0485224931844644
145	7338	0.05425389104045054	None	0.0	0.05425389104045054
145	7323	0.051596994527094646	None	0.0	0.051596994527094646
145	7126	0.052798047321750204	None	0.0	0.052798047321750204
145	7293	0.053556162240233816	None	0.0	0.053556162240233816
145	7107	0.05390614371073771	None	0.0	0.05390614371073771
145	7241	0.05320432783561679	None	0.0	0.05320432783561679
145	6436	0.05499665828153024	None	0.0	0.05499665828153024
145	6584	0.0550769333405156	None	0.0	0.0550769333405156
145	6693	0.05528500903210816	None	0.0	0.05528500903210816
145	6857	0.054347243053132425	None	0.0	0.054347243053132425
145	7310	0.05248572827096936	None	0.0	0.05248572827096936
145	7249	0.05169857255969636	None	0.0	0.05169857255969636
145	6982	0.05400834182165918	None	0.0	0.05400834182165918
145	5997	0.053504005770131736	None	0.0	0.053504005770131736
145	6853	0.05369308385228898	None	0.0	0.05369308385228898
145	6983	0.05502398756069618	None	0.0	0.05502398756069618
145	7325	0.05125871565970818	None	0.0	0.05125871565970818
145	6337	0.053717592678353084	None	0.0	0.053717592678353084
145	7290	0.05245411364180752	None	0.0	0.05245411364180752
145	7349	0.05023857811205145	None	0.0	0.05023857811205145
145	7009	0.05416984063102153	None	0.0	0.05416984063102153
145	7246	0.05172475973329255	None	0.0	0.05172475973329255
145	7344	0.052506176784515336	None	0.0	0.052506176784515336
145	7125	0.05006497281359886	None	0.0	0.05006497281359886
145	7255	0.053340271106910274	None	0.0	0.053340271106910274
145	7328	0.05192418975187287	None	0.0	0.05192418975187287
145	6851	0.05256760519003564	None	0.0	0.05256760519003564
145	7138	0.053139585474255506	None	0.0	0.053139585474255506
145	7237	0.05269974672638162	None	0.0	0.05269974672638162
145	7333	0.054045161437124636	None	0.0	0.054045161437124636
145	6875	0.052486003421931	None	0.0	0.052486003421931
145	6210	0.05449245477581825	None	0.0	0.05449245477581825
145	7229	0.054845056693615155	None	0.0	0.054845056693615155
145	7258	0.052298327964860024	None	0.0	0.052298327964860024
145	6815	0.05461367847116508	None	0.0	0.05461367847116508
145	7083	0.053489642995218786	None	0.0	0.053489642995218786
145	7346	0.05345844368144389	None	0.0	0.05345844368144389
145	6701	0.05518734346246995	None	0.0	0.05518734346246995
145	6796	0.053411973600417786	None	0.0	0.053411973600417786
145	7248	0.055143962523064846	None	0.0	0.055143962523064846
145	7234	0.05042714839007534	None	0.0	0.05042714839007534
145	7224	0.05287628853259141	None	0.0	0.05287628853259141
145	7314	0.0006394141642178345	None	0.6161980965348496	0.0006394141642178345
145	7270	0.05416133980811271	None	0.0	0.05416133980811271
145	7294	0.051475105589365924	None	0.0	0.051475105589365924
145	6977	0.0539375755063088	None	0.0	0.0539375755063088
145	7271	0.05301891066553434	None	0.0	0.05301891066553434
145	7315	0.05279252266853112	None	0.0	0.05279252266853112
145	6801	0.053774261541901784	None	0.0	0.053774261541901784
145	6890	0.05408089502050314	None	0.0	0.05408089502050314
145	7268	0.05095046490543192	None	0.0	0.05095046490543192
145	7343	0.0509129636305883	None	0.0	0.0509129636305883
145	6965	0.05214545541093211	None	0.0	0.05214545541093211
145	6858	0.05341665546591157	None	0.0	0.05341665546591157
145	7173	0.05420726629204599	None	0.0	0.05420726629204599
145	7221	0.05289680413623827	None	0.0	0.05289680413623827
145	6485	0.054217960734030256	None	0.0	0.054217960734030256
145	7320	0.05316305458825272	None	0.0	0.05316305458825272
145	5801	0.05561153764976329	None	0.0	0.05561153764976329
145	6617	0.053685383278936516	None	0.0	0.053685383278936516
145	7078	0.05509907200178591	None	0.0	0.05509907200178591
145	7330	0.049993423304687236	None	0.0	0.049993423304687236
145	6499	0.05323491679462585	None	0.0	0.05323491679462585
145	6639	0.05579038567393899	None	0.0	0.05579038567393899
145	6897	0.05485067920626059	None	0.0	0.05485067920626059
145	7345	0.05227361858837578	None	0.0	0.05227361858837578
145	7332	0.04883133968050233	None	0.0	0.04883133968050233
145	7341	0.05085714037771432	None	0.0	0.05085714037771432
143	7250	0.05293224884921139	None	0.0	0.05293224884921139
143	7111	0.05007002530123994	None	0.0	0.05007002530123994
143	7240	0.05480489292652674	None	0.0	0.05480489292652674
143	7233	0.05290306256361753	None	0.0	0.05290306256361753
143	7193	0.05028164613512838	None	0.0	0.05028164613512838
143	7220	0.052755198683181286	None	0.0	0.052755198683181286
143	7108	0.051419225008468496	None	0.0	0.051419225008468496
143	7169	0.05451067391740935	None	0.0	0.05451067391740935
143	7132	0.05000352906006538	None	0.0	0.05000352906006538
143	7217	0.051264623161488436	None	0.0	0.051264623161488436
143	7026	0.0518433647610127	None	0.0	0.0518433647610127
143	7063	0.05233895617679098	None	0.0	0.05233895617679098
143	7103	0.05336208902078152	None	0.0	0.05336208902078152
143	6841	0.05390503283718684	None	0.0	0.05390503283718684
143	7027	0.052612958866883795	None	0.0	0.052612958866883795
143	7104	0.051514214898968215	None	0.0	0.051514214898968215
143	6663	0.05355934335909091	None	0.0	0.05355934335909091
143	5815	0.05392387361647427	None	0.0	0.05392387361647427
143	6572	0.053586401455155516	None	0.0	0.053586401455155516
143	6014	0.053818795636549184	None	0.0	0.053818795636549184
143	7210	0.04874337128020041	None	0.0	0.04874337128020041
143	6826	0.05296449851369524	None	0.0	0.05296449851369524
143	6244	0.0540044737302934	None	0.0	0.0540044737302934
143	6959	0.051591684012770415	None	0.0	0.051591684012770415
143	7160	0.052612958866883795	None	0.0	0.052612958866883795
143	7153	0.05199987784306966	None	0.0	0.05199987784306966
143	7219	0.048247464688570364	None	0.0	0.048247464688570364
143	5969	0.053479665726792865	None	0.0	0.053479665726792865
143	7238	0.05080505551917983	None	0.0	0.05080505551917983
143	7197	0.0522680666173688	None	0.0	0.0522680666173688
143	6609	0.05415925290963188	None	0.0	0.05415925290963188
143	7209	0.05271183602448044	None	0.0	0.05271183602448044
143	7161	0.05006384136903009	None	0.0	0.05006384136903009
143	7126	0.052798047321750204	None	0.0	0.052798047321750204
143	7107	0.05390614371073771	None	0.0	0.05390614371073771
143	7190	0.047724735278114376	None	0.0	0.047724735278114376
143	7241	0.05320432783561679	None	0.0	0.05320432783561679
143	6436	0.05499665828153024	None	0.0	0.05499665828153024
143	7145	0.05287361730931083	None	0.0	0.05287361730931083
143	6584	0.0550769333405156	None	0.0	0.0550769333405156
143	6693	0.05528500903210816	None	0.0	0.05528500903210816
143	6857	0.054347243053132425	None	0.0	0.054347243053132425
143	7202	0.05360652250804148	None	0.0	0.05360652250804148
143	7249	0.05169857255969636	None	0.0	0.05169857255969636
143	6982	0.05400834182165918	None	0.0	0.05400834182165918
143	5997	0.053504005770131736	None	0.0	0.053504005770131736
143	6853	0.05369308385228898	None	0.0	0.05369308385228898
143	7058	0.052121580612772014	None	0.0	0.052121580612772014
143	6983	0.05502398756069618	None	0.0	0.05502398756069618
143	7225	0.03416664578080215	None	0.44196567453435537	0.03416664578080215
143	6337	0.053717592678353084	None	0.0	0.053717592678353084
143	7212	0.05281255231083621	None	0.0	0.05281255231083621
143	7009	0.05416984063102153	None	0.0	0.05416984063102153
143	6969	0.051587934962895356	None	0.0	0.051587934962895356
143	7215	0.04978425507378494	None	0.0	0.04978425507378494
143	6433	0.05434093147008448	None	0.0	0.05434093147008448
143	7246	0.05172475973329255	None	0.0	0.05172475973329255
143	7125	0.05006497281359886	None	0.0	0.05006497281359886
143	7245	0.05103094310574959	None	0.0	0.05103094310574959
143	6851	0.05256760519003564	None	0.0	0.05256760519003564
143	6019	0.054609779290693716	None	0.0	0.054609779290693716
143	7138	0.053139585474255506	None	0.0	0.053139585474255506
143	7237	0.05269974672638162	None	0.0	0.05269974672638162
143	6875	0.052486003421931	None	0.0	0.052486003421931
143	6210	0.05449245477581825	None	0.0	0.05449245477581825
143	7229	0.054845056693615155	None	0.0	0.054845056693615155
143	7164	0.049774781520939504	None	0.0	0.049774781520939504
143	6815	0.05461367847116508	None	0.0	0.05461367847116508
143	7083	0.053489642995218786	None	0.0	0.053489642995218786
143	6701	0.05518734346246995	None	0.0	0.05518734346246995
143	6796	0.053411973600417786	None	0.0	0.053411973600417786
143	7248	0.055143962523064846	None	0.0	0.055143962523064846
143	7073	0.0531431328898199	None	0.0	0.0531431328898199
143	6423	0.05466781973917912	None	0.0	0.05466781973917912
143	7226	0.035992044152254696	None	0.309574335084449	0.035992044152254696
143	7234	0.05042714839007534	None	0.0	0.05042714839007534
143	7224	0.05287628853259141	None	0.0	0.05287628853259141
143	6977	0.0539375755063088	None	0.0	0.0539375755063088
143	7171	0.05023879384062137	None	0.0	0.05023879384062137
143	7047	0.05195860696872242	None	0.0	0.05195860696872242
143	7130	0.05195860696872242	None	0.0	0.05195860696872242
143	7203	0.047785929236428874	None	0.0	0.047785929236428874
143	6801	0.053774261541901784	None	0.0	0.053774261541901784
143	7005	0.04937596792806858	None	0.0	0.04937596792806858
143	6890	0.05408089502050314	None	0.0	0.05408089502050314
143	6752	0.05006290260742937	None	0.0	0.05006290260742937
143	6965	0.05214545541093211	None	0.0	0.05214545541093211
143	6858	0.05341665546591157	None	0.0	0.05341665546591157
143	7173	0.05420726629204599	None	0.0	0.05420726629204599
143	7221	0.05289680413623827	None	0.0	0.05289680413623827
143	6485	0.054217960734030256	None	0.0	0.054217960734030256
143	5801	0.05561153764976329	None	0.0	0.05561153764976329
143	6617	0.053685383278936516	None	0.0	0.053685383278936516
143	7078	0.05509907200178591	None	0.0	0.05509907200178591
143	7236	0.04969312284892843	None	0.0	0.04969312284892843
143	6499	0.05323491679462585	None	0.0	0.05323491679462585
143	6639	0.05579038567393899	None	0.0	0.05579038567393899
143	7223	0.03420882047633189	None	0.45473891976359304	0.03420882047633189
143	6897	0.05485067920626059	None	0.0	0.05485067920626059
143	7179	0.035591933942115475	None	0.45473891976359304	0.035591933942115475
106	4935	0.05304377341357213	None	0.0	0.05304377341357213
106	5264	0.05215131229885667	None	0.0	0.05215131229885667
106	5157	0.048191335082792414	None	0.03676767676767674	0.048191335082792414
106	5343	0.04946119874062987	None	0.0	0.04946119874062987
106	4678	0.05204295763829399	None	0.0	0.05204295763829399
106	5371	0.04863014450145518	None	0.0	0.04863014450145518
106	5326	0.0510648294285456	None	0.0	0.0510648294285456
106	5363	0.050285496994467285	None	0.0	0.050285496994467285
106	4276	0.051995081288362915	None	0.0	0.051995081288362915
106	5223	0.05232355001516303	None	0.0	0.05232355001516303
106	4800	0.05253038545782399	None	0.0	0.05253038545782399
106	5368	0.049607603050108806	None	0.0	0.049607603050108806
106	5295	0.05079474417587276	None	0.0	0.05079474417587276
106	5073	0.05167766909272011	None	0.0	0.05167766909272011
106	5257	0.05233812915205335	None	0.0	0.05233812915205335
106	5233	0.05139464550383012	None	0.0	0.05139464550383012
106	5396	0.05149077634340919	None	0.0	0.05149077634340919
106	4338	0.053614501886351945	None	0.0	0.053614501886351945
106	5398	0.01097283393331285	None	0.8186147179631321	0.01097283393331285
106	5376	0.04575108270388128	None	0.0	0.04575108270388128
106	5324	0.05113319878009949	None	0.0	0.05113319878009949
106	5366	0.05023772122249462	None	0.0	0.05023772122249462
106	5293	0.051315617032703736	None	0.0	0.051315617032703736
106	5226	0.05076349481757511	None	0.0	0.05076349481757511
106	5320	0.052234342534199465	None	0.0	0.052234342534199465
106	5237	0.048471171254567715	None	0.0	0.048471171254567715
106	5374	0.04775610940765459	None	0.0	0.04775610940765459
106	4970	0.05277075726477293	None	0.0	0.05277075726477293
106	5051	0.05024529350989699	None	0.0	0.05024529350989699
106	5318	0.050632094409941625	None	0.0	0.050632094409941625
106	5230	0.051713525857344705	None	0.0	0.051713525857344705
106	4855	0.05128264976874958	None	0.0	0.05128264976874958
106	4600	0.05299242775942594	None	0.0	0.05299242775942594
106	5354	0.05141427544868041	None	0.0	0.05141427544868041
106	5027	0.05247793697380186	None	0.0	0.05247793697380186
106	5381	0.0491284163553465	None	0.0	0.0491284163553465
106	5077	0.050707123435242515	None	0.0	0.050707123435242515
106	4865	0.05229835758942903	None	0.0	0.05229835758942903
106	5353	0.05002544652578614	None	0.0	0.05002544652578614
106	5304	0.05088255349029717	None	0.0	0.05088255349029717
106	5383	0.04628286199325834	None	0.0	0.04628286199325834
106	5333	0.04966916467182523	None	0.0	0.04966916467182523
106	4479	0.051643163935152864	None	0.0	0.051643163935152864
106	5379	0.04774429760489753	None	0.0	0.04774429760489753
106	5345	0.05120460040675989	None	0.0	0.05120460040675989
106	5331	0.0508790837015943	None	0.0	0.0508790837015943
106	5111	0.05060064093465598	None	0.0	0.05060064093465598
106	4777	0.053926355621647964	None	0.0	0.053926355621647964
106	4949	0.05232862563114141	None	0.0	0.05232862563114141
106	5388	0.051654962743404295	None	0.0	0.051654962743404295
106	5206	0.05213128850528141	None	0.0	0.05213128850528141
106	5361	0.04890387463144726	None	0.0	0.04890387463144726
106	4932	0.05210335266101431	None	0.0	0.05210335266101431
106	4995	0.051381742836806556	None	0.0	0.051381742836806556
106	5062	0.05269507070911947	None	0.0	0.05269507070911947
106	4565	0.053397409291716484	None	0.0	0.053397409291716484
106	5372	0.05162271783504052	None	0.0	0.05162271783504052
106	5240	0.05156419773966118	None	0.0	0.05156419773966118
106	4753	0.05216476350143831	None	0.0	0.05216476350143831
106	5188	0.05134795749305971	None	0.0	0.05134795749305971
106	4638	0.05315650985967401	None	0.0	0.05315650985967401
106	5287	0.051405179174232166	None	0.0	0.051405179174232166
106	5392	0.04885627320624593	None	0.0	0.04885627320624593
106	5156	0.05215131229885667	None	0.0	0.05215131229885667
106	5110	0.05159985104199587	None	0.0	0.05159985104199587
106	4869	0.05194753925504124	None	0.0	0.05194753925504124
106	5321	0.0494274252799312	None	0.0	0.0494274252799312
106	5395	0.0501174899823455	None	0.0	0.0501174899823455
106	4994	0.052790948555195914	None	0.0	0.052790948555195914
106	5365	0.050703765198478426	None	0.0	0.050703765198478426
106	4831	0.05203420696230636	None	0.0	0.05203420696230636
106	4280	0.053336693168405634	None	0.0	0.053336693168405634
106	5204	0.051918602690431026	None	0.0	0.051918602690431026
106	4786	0.0523940300465029	None	0.0	0.0523940300465029
106	4682	0.051804492272934634	None	0.0	0.051804492272934634
106	5263	0.05083143400224299	None	0.0	0.05083143400224299
106	5151	0.05038678058724952	None	0.0	0.05038678058724952
106	5043	0.05255223579553857	None	0.0	0.05255223579553857
106	5279	0.04799548685694228	None	0.0	0.04799548685694228
106	5397	0.049738681124787264	None	0.0	0.049738681124787264
106	5258	0.05028446346427004	None	0.0	0.05028446346427004
106	5160	0.05163177585398631	None	0.0	0.05163177585398631
106	5325	0.05083143400224299	None	0.0	0.05083143400224299
106	5306	0.04943529686659695	None	0.0	0.04943529686659695
106	5203	0.05132550044506887	None	0.0	0.05132550044506887
106	4790	0.05297960621089725	None	0.0	0.05297960621089725
106	5385	0.04988836122663562	None	0.0	0.04988836122663562
106	4887	0.05272454860010411	None	0.0	0.05272454860010411
106	4962	0.05131466751671996	None	0.0	0.05131466751671996
106	5400	0.04937328550144726	None	0.0	0.04937328550144726
106	5217	0.05052385936203145	None	0.0	0.05052385936203145
106	4856	0.053761571398619375	None	0.0	0.053761571398619375
106	5055	0.051456852718904114	None	0.0	0.051456852718904114
106	4952	0.0520392391924041	None	0.0	0.0520392391924041
106	5351	-0.0005504137867989613	None	0.9520370651931869	-0.0005504137867989613
106	5375	0.051237578443919435	None	0.0	0.051237578443919435
106	5334	0.04980862799332616	None	0.0	0.04980862799332616
106	5097	0.05277253835460047	None	0.0	0.05277253835460047
106	4775	0.05162232993627982	None	0.0	0.05162232993627982
106	5254	0.0513130151505708	None	0.0	0.0513130151505708
141	6995	0.051660048853198866	None	0.0	0.051660048853198866
141	7119	0.05400969621686474	None	0.0	0.05400969621686474
141	7113	0.051729200302247015	None	0.0	0.051729200302247015
141	7111	0.05007002530123994	None	0.0	0.05007002530123994
141	7144	0.05109200084334238	None	0.0	0.05109200084334238
141	7124	0.04755950886954732	None	0.0	0.04755950886954732
141	7038	0.051083911345905904	None	0.0	0.051083911345905904
141	7108	0.051419225008468496	None	0.0	0.051419225008468496
141	7132	0.05000352906006538	None	0.0	0.05000352906006538
141	7137	0.04950846184384425	None	0.0	0.04950846184384425
141	7026	0.0518433647610127	None	0.0	0.0518433647610127
141	7112	0.0483643331379302	None	0.0	0.0483643331379302
141	7063	0.05233895617679098	None	0.0	0.05233895617679098
141	7103	0.05336208902078152	None	0.0	0.05336208902078152
141	6841	0.05390503283718684	None	0.0	0.05390503283718684
141	7027	0.052612958866883795	None	0.0	0.052612958866883795
141	6660	0.0532310746671211	None	0.0	0.0532310746671211
141	7104	0.051514214898968215	None	0.0	0.051514214898968215
141	6663	0.05355934335909091	None	0.0	0.05355934335909091
141	5815	0.05392387361647427	None	0.0	0.05392387361647427
141	6572	0.053586401455155516	None	0.0	0.053586401455155516
141	7146	0.04937816405955897	None	0.0	0.04937816405955897
141	6014	0.053818795636549184	None	0.0	0.053818795636549184
141	6826	0.05296449851369524	None	0.0	0.05296449851369524
141	6960	0.0515687289985632	None	0.0	0.0515687289985632
141	6244	0.0540044737302934	None	0.0	0.0540044737302934
141	6959	0.051591684012770415	None	0.0	0.051591684012770415
141	5969	0.053479665726792865	None	0.0	0.053479665726792865
141	6609	0.05415925290963188	None	0.0	0.05415925290963188
141	7115	0.0481553765408228	None	0.0	0.0481553765408228
141	7066	0.05416684143707754	None	0.0	0.05416684143707754
141	7126	0.052798047321750204	None	0.0	0.052798047321750204
141	7107	0.05390614371073771	None	0.0	0.05390614371073771
141	6436	0.05499665828153024	None	0.0	0.05499665828153024
141	7145	0.05287361730931083	None	0.0	0.05287361730931083
141	6584	0.0550769333405156	None	0.0	0.0550769333405156
141	6693	0.05528500903210816	None	0.0	0.05528500903210816
141	6857	0.054347243053132425	None	0.0	0.054347243053132425
141	7148	0.04999669182047669	None	0.0	0.04999669182047669
141	7072	0.04709499582140784	None	0.0	0.04709499582140784
141	6982	0.05400834182165918	None	0.0	0.05400834182165918
141	5997	0.053504005770131736	None	0.0	0.053504005770131736
141	6853	0.05369308385228898	None	0.0	0.05369308385228898
141	7058	0.052121580612772014	None	0.0	0.052121580612772014
141	6983	0.05502398756069618	None	0.0	0.05502398756069618
141	7084	0.05388090820761636	None	0.0	0.05388090820761636
141	6337	0.053717592678353084	None	0.0	0.053717592678353084
141	7009	0.05416984063102153	None	0.0	0.05416984063102153
141	5956	0.051995081288362915	None	0.0	0.051995081288362915
141	6969	0.051587934962895356	None	0.0	0.051587934962895356
141	6433	0.05434093147008448	None	0.0	0.05434093147008448
141	6845	0.05195940912012091	None	0.0	0.05195940912012091
141	7125	0.05006497281359886	None	0.0	0.05006497281359886
141	7064	0.053402716225271145	None	0.0	0.053402716225271145
141	6851	0.05256760519003564	None	0.0	0.05256760519003564
141	6019	0.054609779290693716	None	0.0	0.054609779290693716
141	7138	0.053139585474255506	None	0.0	0.053139585474255506
141	7079	0.05388090820761636	None	0.0	0.05388090820761636
141	7070	0.05180602682608322	None	0.0	0.05180602682608322
141	7080	0.048350755687473795	None	0.0	0.048350755687473795
141	7044	0.0518433647610127	None	0.0	0.0518433647610127
141	6875	0.052486003421931	None	0.0	0.052486003421931
141	6210	0.05449245477581825	None	0.0	0.05449245477581825
141	7150	0.050390220667254966	None	0.0	0.050390220667254966
141	7143	0.038546571792762135	None	0.7410710317015885	0.038546571792762135
141	6815	0.05461367847116508	None	0.0	0.05461367847116508
141	7083	0.053489642995218786	None	0.0	0.053489642995218786
141	6701	0.05518734346246995	None	0.0	0.05518734346246995
141	6796	0.053411973600417786	None	0.0	0.053411973600417786
141	7073	0.0531431328898199	None	0.0	0.0531431328898199
141	7093	0.04895779147648306	None	0.0	0.04895779147648306
141	6423	0.05466781973917912	None	0.0	0.05466781973917912
141	6133	0.05311570379898332	None	0.0	0.05311570379898332
141	7049	0.052520839324769863	None	0.0	0.052520839324769863
141	6977	0.0539375755063088	None	0.0	0.0539375755063088
141	7047	0.05195860696872242	None	0.0	0.05195860696872242
141	7130	0.05195860696872242	None	0.0	0.05195860696872242
141	7147	0.048153657784686	None	0.0	0.048153657784686
141	6801	0.053774261541901784	None	0.0	0.053774261541901784
141	7005	0.04937596792806858	None	0.0	0.04937596792806858
141	6890	0.05408089502050314	None	0.0	0.05408089502050314
141	6752	0.05006290260742937	None	0.0	0.05006290260742937
141	6965	0.05214545541093211	None	0.0	0.05214545541093211
141	7054	0.052584131347281834	None	0.0	0.052584131347281834
141	6858	0.05341665546591157	None	0.0	0.05341665546591157
141	7139	0.05430656212334225	None	0.0	0.05430656212334225
141	6589	0.054287033194669404	None	0.0	0.054287033194669404
141	6936	0.05388090820761636	None	0.0	0.05388090820761636
141	6485	0.054217960734030256	None	0.0	0.054217960734030256
141	7129	0.049242709171913965	None	0.0	0.049242709171913965
141	5801	0.05561153764976329	None	0.0	0.05561153764976329
141	6617	0.053685383278936516	None	0.0	0.053685383278936516
141	7078	0.05509907200178591	None	0.0	0.05509907200178591
141	6941	0.053158913679108966	None	0.0	0.053158913679108966
141	6929	0.05277267466330717	None	0.0	0.05277267466330717
141	6499	0.05323491679462585	None	0.0	0.05323491679462585
141	6504	0.05503180579829126	None	0.0	0.05503180579829126
141	6639	0.05579038567393899	None	0.0	0.05579038567393899
141	6897	0.05485067920626059	None	0.0	0.05485067920626059
141	6812	0.0535477721828365	None	0.0	0.0535477721828365
72	3369	0.042631542652048486	None	0.0	0.042631542652048486
72	3446	0.040882633314982826	None	0.0	0.040882633314982826
72	3678	0.043634890203284454	None	0.027986599685909753	0.043634890203284454
72	3532	0.04159770623779067	None	0.0	0.04159770623779067
72	3607	0.03830748392337527	None	0.0	0.03830748392337527
72	3668	0.0046198396300683045	None	0.044538215199013645	0.0046198396300683045
72	3608	0.04071604260245596	None	0.0	0.04071604260245596
72	3667	0.04249343794964069	None	0.0	0.04249343794964069
72	3166	0.04486551603765937	None	0.0	0.04486551603765937
72	3685	0.041717291239348274	None	0.0	0.041717291239348274
72	3469	0.04445622346358494	None	0.0	0.04445622346358494
72	3478	0.04110017147738133	None	0.0	0.04110017147738133
72	3545	0.04258648221935246	None	0.0	0.04258648221935246
72	3572	0.048445569889233826	None	0.0	0.048445569889233826
72	3533	0.04038290991326531	None	0.0	0.04038290991326531
72	3691	0.04188917993956501	None	0.0	0.04188917993956501
72	3262	0.03864843728310813	None	0.0	0.03864843728310813
72	3531	0.04136429483963054	None	0.0	0.04136429483963054
72	3601	0.04027212877224858	None	0.0	0.04027212877224858
72	3563	0.04441540497291558	None	0.0	0.04441540497291558
72	3406	0.04422887895107892	None	0.0	0.04422887895107892
72	3666	0.036962144531818425	None	0.0	0.036962144531818425
72	3681	0.04225975627043574	None	0.0	0.04225975627043574
72	3136	0.04312484701463128	None	0.0	0.04312484701463128
72	3497	0.04209107149294455	None	0.0	0.04209107149294455
72	3621	0.03992319039321505	None	0.0	0.03992319039321505
72	3428	0.04346392980102637	None	0.0	0.04346392980102637
72	3556	0.041475018565820934	None	0.0	0.041475018565820934
72	3639	0.04709481610062949	None	0.0	0.04709481610062949
72	3421	0.04128007288201452	None	0.0	0.04128007288201452
72	3679	0.044509161085245705	None	0.0	0.044509161085245705
72	3651	0.024555476113972848	None	0.0	0.024555476113972848
72	3689	0.04040099273029746	None	0.0	0.04040099273029746
72	3524	0.04336721870912988	None	0.0	0.04336721870912988
72	3609	0.04009617185680376	None	0.0	0.04009617185680376
72	3254	0.039370560530070355	None	0.0	0.039370560530070355
72	3490	0.04255919864046848	None	0.0	0.04255919864046848
72	3633	0.04013931899769771	None	0.0	0.04013931899769771
72	3554	0.04138510671757926	None	0.0	0.04138510671757926
72	3684	0.04282905671921676	None	0.0	0.04282905671921676
72	3505	0.04558893383771572	None	0.0	0.04558893383771572
72	3482	0.04074173454640102	None	0.0	0.04074173454640102
72	3653	0.03855099445566266	None	0.0	0.03855099445566266
72	3514	0.042355992652164186	None	0.0	0.042355992652164186
72	3452	0.042450323683821456	None	0.0	0.042450323683821456
72	3652	0.035916282725851796	None	0.0	0.035916282725851796
72	3504	0.03849050562049932	None	0.0	0.03849050562049932
72	3594	0.04068657738518359	None	0.0	0.04068657738518359
72	3352	0.039565062157134935	None	0.0	0.039565062157134935
72	3281	0.04397763666674095	None	0.0	0.04397763666674095
72	3413	0.04068727603572809	None	0.0	0.04068727603572809
72	3339	0.04252459722187034	None	0.0	0.04252459722187034
72	3603	0.04198419139516973	None	0.0	0.04198419139516973
72	3620	0.04285309789747081	None	0.0	0.04285309789747081
72	3674	0.03750109173349254	None	0.0	0.03750109173349254
72	3655	0.03636740302339846	None	0.0	0.03636740302339846
72	3465	0.04624941392389099	None	0.0	0.04624941392389099
72	3640	0.043695031797598635	None	0.0	0.043695031797598635
72	3384	0.04076822831423429	None	0.0	0.04076822831423429
72	3547	0.041591657383065056	None	0.0	0.041591657383065056
72	3695	0.04320805773804991	None	0.0	0.04320805773804991
72	3677	0.04159428576336029	None	0.0	0.04159428576336029
72	3249	0.042962908492945054	None	0.0	0.042962908492945054
72	3544	0.04030919743759508	None	0.0	0.04030919743759508
72	3663	0.0408038341436958	None	0.0	0.0408038341436958
72	3682	0.04087848099969071	None	0.0	0.04087848099969071
72	3485	0.05058099707844052	None	0.0	0.05058099707844052
72	3656	0.03932939885047926	None	0.0	0.03932939885047926
72	3647	0.043153624989163204	None	0.0	0.043153624989163204
72	3669	0.03963921029572479	None	0.0	0.03963921029572479
72	3638	0.04030919743759508	None	0.0	0.04030919743759508
72	3697	0.04310157435461533	None	0.0	0.04310157435461533
72	3338	0.04245710547129154	None	0.0	0.04245710547129154
72	3599	0.04068279491071827	None	0.0	0.04068279491071827
72	3662	0.04442574980153069	None	0.0	0.04442574980153069
72	3659	0.042517067322831156	None	0.0	0.042517067322831156
72	3671	0.04519401253048954	None	0.0	0.04519401253048954
72	3630	0.03912383205414796	None	0.0	0.03912383205414796
72	3568	0.04235737291672976	None	0.0	0.04235737291672976
72	3696	0.04244812041780612	None	0.0	0.04244812041780612
72	3540	0.04034037017755338	None	0.0	0.04034037017755338
72	3643	0.03092046053207581	None	0.0	0.03092046053207581
72	3567	0.040756904365903776	None	0.03238177454664155	0.040756904365903776
72	3698	0.03936106376697608	None	0.0	0.03936106376697608
72	3555	0.036088421510206456	None	0.0	0.036088421510206456
72	3301	0.040345860244453316	None	0.0	0.040345860244453316
72	3560	0.048540433852243936	None	0.0	0.048540433852243936
72	3258	0.04220073459690176	None	0.0	0.04220073459690176
72	3660	0.042415616754844815	None	0.0	0.042415616754844815
72	3451	0.04208201440800245	None	0.0	0.04208201440800245
72	3686	0.04362338016750264	None	0.0	0.04362338016750264
72	3518	0.04316871207350252	None	0.0	0.04316871207350252
72	3528	0.04437785418373521	None	0.0	0.04437785418373521
72	3521	0.03922019502639542	None	0.0	0.03922019502639542
72	3672	0.04399330174931379	None	0.0	0.04399330174931379
72	3627	0.0435881985223803	None	0.0	0.0435881985223803
72	3548	0.04174690123011646	None	0.0	0.04174690123011646
72	3619	0.04211902305510471	None	0.0	0.04211902305510471
72	3664	0.03873545321853258	None	0.0	0.03873545321853258
72	3508	0.042858373776858735	None	0.0	0.042858373776858735
50	2598	0.0003301377363536985	None	0.3903866772531611	0.0003301377363536985
50	2507	None	None	0.5483992476506963	None
50	2485	None	None	0.534609352872583	None
50	2584	None	None	0.31956500780996455	None
50	2560	-3.9813499894043755e-06	None	0.3020824120290795	-3.9813499894043755e-06
50	2295	None	None	0.5370470916709813	None
50	2290	None	None	0.37307259824614347	None
50	2576	0.00043842885158550387	None	0.4423327744691477	0.00043842885158550387
50	2232	None	None	0.39058106818508576	None
50	2558	0.0002524262688062293	None	0.42941077387317417	0.0002524262688062293
50	2556	0.0005516221366537597	None	0.3486598804568233	0.0005516221366537597
50	2559	-0.1	None	0.37863291982034053	-0.1
50	2520	None	None	0.3990820325740182	None
50	2568	0.0004911943504757137	None	0.31903706967912776	0.0004911943504757137
50	2162	None	None	0.471185253956261	None
50	2592	0.00014873869130743725	None	0.534609352872583	0.00014873869130743725
50	2502	None	None	0.42711244443641727	None
50	2566	-0.1	None	0.5483992476506963	-0.1
50	2359	None	None	0.5685075335096859	None
50	2577	-1.7097847156269775e-05	None	0.4583128377345931	-1.7097847156269775e-05
50	2415	None	None	0.43531937586338054	None
50	2597	0.00028727644721301184	None	0.3053158014164689	0.00028727644721301184
50	2373	None	None	0.5255589419759784	None
50	2552	None	None	0.4697590455788919	None
50	2571	3.403330232410218e-05	None	0.3739799478716998	3.403330232410218e-05
50	2392	None	None	0.2810463734148686	None
50	2504	None	None	0.47844476720865714	None
50	2426	None	None	0.5209022768091497	None
50	2453	None	None	0.433830977419931	None
50	2529	None	None	0.3516932970068223	None
50	2600	2.329024848350151e-06	None	0.38226259555544184	2.329024848350151e-06
50	2533	None	None	0.43156266169269336	None
50	2239	None	None	0.4683045718608018	None
50	2596	0.00013185551612303283	None	0.3157007090666237	0.00013185551612303283
50	2553	-0.1	None	0.38044718204066824	-0.1
50	2518	None	None	0.4690668595755674	None
50	2443	None	None	0.38044718204066824	None
50	2526	None	None	0.31956500780996455	None
50	2483	None	None	0.471185253956261	None
50	1860	None	None	0.3508935688630623	None
50	2528	None	None	0.4237436385549437	None
50	1865	None	None	0.3516932970068223	None
50	2557	2.7152963898759173e-09	None	0.48988634786880264	2.7152963898759173e-09
50	2403	None	None	0.4188909306675802	None
50	2594	0.001955203230561851	None	0.3173923373660431	0.001955203230561851
50	2103	None	None	0.532761254522411	None
50	2570	1.2894348917048583e-05	None	0.3150023513958763	1.2894348917048583e-05
50	2524	None	None	0.4575382385906944	None
50	2503	None	None	0.3829380061929671	None
50	2548	None	None	0.3005152282296392	None
50	2491	None	None	0.35954900371209947	None
50	2595	0.010722585840678344	None	0.39058106818508576	0.010722585840678344
50	2589	0.0027273109941191023	None	0.2617517373234627	0.0027273109941191023
50	2283	None	None	0.32635583620802244	None
50	2457	None	None	0.4282153219303272	None
50	2578	0.0003551040762196814	None	0.3591237717819612	0.0003551040762196814
50	2407	None	None	0.425840789099848	None
50	2109	None	None	0.5591203482231488	None
50	2492	None	None	0.4259059540998688	None
50	2580	1.683111974348066e-07	None	0.31144290696023796	1.683111974348066e-07
50	2550	None	None	0.5694016181578975	None
50	2569	0.0003823417010312353	None	0.3468435447085396	0.0003823417010312353
50	2561	1.245651416946335e-05	None	0.3258161503022193	1.245651416946335e-05
50	2563	0.008736977712843617	None	0.4043459533692032	0.008736977712843617
50	2438	None	None	0.46080204377879647	None
50	2523	None	None	0.38681295095026824	None
50	2564	-0.00042237160460443775	None	0.3659617588724293	-0.00042237160460443775
50	2538	None	None	0.4237436385549437	None
50	2429	None	None	0.5728668393743733	None
50	2324	None	None	0.45265901739935693	None
50	2555	-1.9185487493463374e-06	None	0.38226259555544184	-1.9185487493463374e-06
50	2475	None	None	0.3508935688630623	None
50	1984	None	None	0.4237436385549437	None
50	2525	None	None	0.42737846174686495	None
50	2522	None	None	0.56679727971585	None
50	2599	0.0012385870403912097	None	0.32581969887574314	0.0012385870403912097
50	2381	None	None	0.5402979125773559	None
50	2513	None	None	0.4448429557770678	None
50	2551	-5.104367594103152e-07	None	0.40652417989004686	-5.104367594103152e-07
50	2574	2.433489257699006e-08	None	0.42178249400558104	2.433489257699006e-08
50	2565	-6.141235749436617e-06	None	0.38681295095026824	-6.141235749436617e-06
50	2058	None	None	0.3457499117279184	None
50	2493	None	None	0.35100309627182946	None
50	2530	None	None	0.2810463734148686	None
50	2361	None	None	0.46317010819910076	None
50	2567	-5.475498546674343e-09	None	0.35769902018305644	-5.475498546674343e-09
50	2527	None	None	0.3219562237562942	None
50	2535	None	None	0.40181239184854683	None
50	2586	-4.824157642291212e-05	None	0.38492304281022055	-4.824157642291212e-05
50	2549	None	None	0.5196579681875508	None
50	2539	None	None	0.3602172861517066	None
50	2397	None	None	0.48988634786880264	None
50	2591	-5.2245152454666055e-08	None	0.43996813283882685	-5.2245152454666055e-08
50	2573	None	None	0.37566911611534326	None
50	2477	None	None	0.5559192834574842	None
50	2010	None	None	0.429106325772212	None
50	2452	None	None	0.43777233054512077	None
50	2572	-6.581907825875263e-06	None	0.5559192834574842	-6.581907825875263e-06
50	2149	None	None	0.45382332127590175	None
50	2444	None	None	0.3020824120290795	None
74	3369	0.042631542652048486	None	0.0	0.042631542652048486
74	3446	0.040882633314982826	None	0.0	0.040882633314982826
74	3757	0.044217823715671685	None	0.0	0.044217823715671685
74	3709	0.04195756409349875	None	0.0	0.04195756409349875
74	3762	0.04256994763901769	None	0.0	0.04256994763901769
74	3704	0.041281612947761136	None	0.0	0.041281612947761136
74	3731	0.05129181755865606	None	0.0	0.05129181755865606
74	3769	0.04695594477305371	None	0.0	0.04695594477305371
74	3532	0.04159770623779067	None	0.0	0.04159770623779067
74	3729	0.043195089184785575	None	0.0	0.043195089184785575
74	3761	0.045692050421637855	None	0.0	0.045692050421637855
74	3781	0.043597124533666674	None	0.0	0.043597124533666674
74	3685	0.041717291239348274	None	0.0	0.041717291239348274
74	3726	0.04094499617276594	None	0.0	0.04094499617276594
74	3766	0.03878548664488808	None	0.0	0.03878548664488808
74	3469	0.04445622346358494	None	0.0	0.04445622346358494
74	3478	0.04110017147738133	None	0.0	0.04110017147738133
74	3572	0.048445569889233826	None	0.0	0.048445569889233826
74	3691	0.04188917993956501	None	0.0	0.04188917993956501
74	3262	0.03864843728310813	None	0.0	0.03864843728310813
74	3531	0.04136429483963054	None	0.0	0.04136429483963054
74	3799	0.042879975077769666	None	0.02993605737233785	0.042879975077769666
74	3563	0.04441540497291558	None	0.0	0.04441540497291558
74	3681	0.04225975627043574	None	0.0	0.04225975627043574
74	3136	0.04312484701463128	None	0.0	0.04312484701463128
74	3746	0.04362329393866039	None	0.0	0.04362329393866039
74	3428	0.04346392980102637	None	0.0	0.04346392980102637
74	3787	0.044863511908116833	None	0.0	0.044863511908116833
74	3714	0.044750490627004154	None	0.0	0.044750490627004154
74	3679	0.044509161085245705	None	0.0	0.044509161085245705
74	3524	0.04336721870912988	None	0.0	0.04336721870912988
74	3754	0.029129524634670993	None	0.0	0.029129524634670993
74	3490	0.04255919864046848	None	0.0	0.04255919864046848
74	3721	0.04173172047933535	None	0.0	0.04173172047933535
74	3790	0.0428456415112176	None	0.0	0.0428456415112176
74	3684	0.04282905671921676	None	0.0	0.04282905671921676
74	3752	0.04880337915273081	None	0.0	0.04880337915273081
74	3505	0.04558893383771572	None	0.0	0.04558893383771572
74	3756	0.04224274571427516	None	0.0	0.04224274571427516
74	3758	0.04203038825770762	None	0.0	0.04203038825770762
74	3514	0.042355992652164186	None	0.0	0.042355992652164186
74	3755	0.045463851102956546	None	0.0	0.045463851102956546
74	3504	0.03849050562049932	None	0.0	0.03849050562049932
74	3594	0.04068657738518359	None	0.0	0.04068657738518359
74	3792	0.04890228960640659	None	0.0	0.04890228960640659
74	3281	0.04397763666674095	None	0.0	0.04397763666674095
74	3788	0.03969143349898516	None	0.0	0.03969143349898516
74	3413	0.04068727603572809	None	0.0	0.04068727603572809
74	3733	0.04237468675785829	None	0.0	0.04237468675785829
74	3748	0.04107551793221024	None	0.0	0.04107551793221024
74	3339	0.04252459722187034	None	0.0	0.04252459722187034
74	3465	0.04624941392389099	None	0.0	0.04624941392389099
74	3640	0.043695031797598635	None	0.0	0.043695031797598635
74	3771	0.04447967029554705	None	0.0	0.04447967029554705
74	3770	0.044538142908046585	None	0.0	0.044538142908046585
74	3725	0.04197841488265761	None	0.0	0.04197841488265761
74	3793	0.04230050682222011	None	0.0	0.04230050682222011
74	3715	0.04768341982940691	None	0.0	0.04768341982940691
74	3547	0.041591657383065056	None	0.0	0.041591657383065056
74	3695	0.04320805773804991	None	0.0	0.04320805773804991
74	3677	0.04159428576336029	None	0.0	0.04159428576336029
74	3776	0.04393512664019206	None	0.0	0.04393512664019206
74	3663	0.0408038341436958	None	0.0	0.0408038341436958
74	3784	0.04125610117976423	None	0.0	0.04125610117976423
74	3485	0.05058099707844052	None	0.0	0.05058099707844052
74	3647	0.043153624989163204	None	0.0	0.043153624989163204
74	3738	0.044159436509516606	None	0.0	0.044159436509516606
74	3697	0.04310157435461533	None	0.0	0.04310157435461533
74	3338	0.04245710547129154	None	0.0	0.04245710547129154
74	3716	0.049940595883177764	None	0.0	0.049940595883177764
74	3723	0.041443150311515964	None	0.027986599685909753	0.041443150311515964
74	3786	0.04841456277854415	None	0.0	0.04841456277854415
74	3778	0.040810521529245664	None	0.0	0.040810521529245664
74	3720	0.046186764251300465	None	0.0	0.046186764251300465
74	3662	0.04442574980153069	None	0.0	0.04442574980153069
74	3659	0.042517067322831156	None	0.0	0.042517067322831156
74	3671	0.04519401253048954	None	0.0	0.04519401253048954
74	3696	0.04244812041780612	None	0.0	0.04244812041780612
74	3540	0.04034037017755338	None	0.0	0.04034037017755338
74	3567	0.040756904365903776	None	0.02993605737233785	0.040756904365903776
74	3777	0.04454814062429906	None	0.0	0.04454814062429906
74	3301	0.040345860244453316	None	0.0	0.040345860244453316
74	3727	0.04308368321268201	None	0.0	0.04308368321268201
74	3775	0.04468774557187573	None	0.0	0.04468774557187573
74	3560	0.048540433852243936	None	0.0	0.048540433852243936
74	3258	0.04220073459690176	None	0.0	0.04220073459690176
74	3660	0.042415616754844815	None	0.0	0.042415616754844815
74	3686	0.04362338016750264	None	0.0	0.04362338016750264
74	3518	0.04316871207350252	None	0.0	0.04316871207350252
74	3779	0.006926978889961166	None	0.20895750067185426	0.006926978889961166
74	3703	0.042273775006379716	None	0.0	0.042273775006379716
74	3528	0.04437785418373521	None	0.0	0.04437785418373521
74	3797	0.0424147833572691	None	0.0	0.0424147833572691
74	3737	0.04458388574566613	None	0.0	0.04458388574566613
74	3672	0.04399330174931379	None	0.0	0.04399330174931379
74	3627	0.0435881985223803	None	0.0	0.0435881985223803
74	3548	0.04174690123011646	None	0.0	0.04174690123011646
74	3774	0.053951587826257086	None	0.0	0.053951587826257086
74	3712	0.04398183902724118	None	0.0	0.04398183902724118
74	3782	0.03246907974061081	None	0.0	0.03246907974061081
60	2908	0.018022172582638336	None	0.22300515275095806	0.018022172582638336
60	3040	0.021791478768297214	None	0.0	0.021791478768297214
60	2939	0.014683626799966489	None	0.0	0.014683626799966489
60	3070	-0.003521572943906713	None	0.020256452316403144	-0.003521572943906713
60	3058	0.027388802585982624	None	0.03964734018241415	0.027388802585982624
60	3097	0.01337940034463997	None	0.006166219922765044	0.01337940034463997
60	2955	0.008508879613859138	None	0.0852749941925743	0.008508879613859138
60	2776	0.011409615253967526	None	0.21117543657644	0.011409615253967526
60	2960	0.02264970112172984	None	0.0	0.02264970112172984
60	3047	0.01122575822909458	None	0.0	0.01122575822909458
60	2968	0.032820818027555924	None	0.03964734018241415	0.032820818027555924
60	3026	0.02042833870189134	None	0.07246313525623131	0.02042833870189134
60	2991	0.023309122911059712	None	0.013630861359738353	0.023309122911059712
60	3069	0.02526971912254851	None	0.0	0.02526971912254851
60	3080	-0.00012084737883409902	None	0.3172171389691784	-0.00012084737883409902
60	3029	0.012563106306151515	None	0.11208412772069135	0.012563106306151515
60	2801	0.009321105530510118	None	0.21117543657644	0.009321105530510118
60	3053	0.01974284547410145	None	0.006166219922765044	0.01974284547410145
60	2905	0.014234403495947564	None	0.0	0.014234403495947564
60	3074	0.02005182987361681	None	0.0272843221811305	0.02005182987361681
60	2858	0.013213479380855162	None	0.0	0.013213479380855162
60	3086	0.022113310381128095	None	0.0	0.022113310381128095
60	2893	0.015396108565373535	None	0.0	0.015396108565373535
60	3064	0.0020132247588962567	None	0.0272843221811305	0.0020132247588962567
60	3054	0.002635846668320098	None	0.0852749941925743	0.002635846668320098
60	2920	0.01681033240689184	None	0.0	0.01681033240689184
60	2697	0.022762756275504836	None	0.0	0.022762756275504836
60	3015	0.00295683930463344	None	0.3172171389691784	0.00295683930463344
60	2984	0.019604489970567754	None	0.09720928780098939	0.019604489970567754
60	3057	0.007730873473694268	None	0.8393599902619616	0.007730873473694268
60	2988	0.005807704161569726	None	0.1390177339627285	0.005807704161569726
60	3092	0.025738577858688647	None	0.006166219922765044	0.025738577858688647
60	2766	0.01228976009585326	None	0.06617063006232851	0.01228976009585326
60	3081	0.008350665715529297	None	0.14300587917537558	0.008350665715529297
60	3072	0.04149252663736152	None	0.020789209600340374	0.04149252663736152
60	2979	0.02008168741465549	None	0.06425014165562475	0.02008168741465549
60	3050	0.001281766212721283	None	0.21124938660749976	0.001281766212721283
60	3011	0.00997544562336253	None	0.09720928780098939	0.00997544562336253
60	3009	0.022631607432054782	None	0.0	0.022631607432054782
60	3096	-1.0374217693405583e-05	None	0.45929789515065655	-1.0374217693405583e-05
60	3100	0.021191136648556576	None	0.0	0.021191136648556576
60	2998	0.0032018620163089518	None	0.21124938660749976	0.0032018620163089518
60	2903	0.014061804609181288	None	0.0	0.014061804609181288
60	3076	0.023139244004515128	None	0.07246313525623131	0.023139244004515128
60	3010	0.01535378438475497	None	0.014158045163258384	0.01535378438475497
60	3091	0.006387889879813489	None	0.0	0.006387889879813489
60	2595	0.010722585840678344	None	0.11208412772069135	0.010722585840678344
60	2973	0.004870633141984234	None	0.08744493015594718	0.004870633141984234
60	3063	0.03629526886507602	None	0.020789209600340374	0.03629526886507602
60	3021	0.01033721759283862	None	0.21117543657644	0.01033721759283862
60	2749	0.0007726619740540731	None	0.17624947123818185	0.0007726619740540731
60	3059	0.010399178321419289	None	0.0	0.010399178321419289
60	3071	0.015717545099174786	None	0.0	0.015717545099174786
60	2961	0.022659057951207543	None	0.0	0.022659057951207543
60	2808	0.0010470801889816972	None	0.4396058761357803	0.0010470801889816972
60	2811	0.002280300195694415	None	0.14449749968832706	0.002280300195694415
60	3024	0.0005738627057478752	None	0.4175449213998485	0.0005738627057478752
60	2971	0.007314416501346404	None	0.4501516930742001	0.007314416501346404
60	3068	0.021968117244216524	None	0.0	0.021968117244216524
60	3095	0.040242343102032535	None	0.020789209600340374	0.040242343102032535
60	2985	0.011514584791636853	None	0.11208412772069135	0.011514584791636853
60	2826	0.01569063976204158	None	0.0	0.01569063976204158
60	3042	0.022596517977989356	None	0.0	0.022596517977989356
60	2936	0.02173381239727042	None	0.0	0.02173381239727042
60	3055	0.04111384029050293	None	0.020789209600340374	0.04111384029050293
60	2915	0.00040673542294984255	None	0.45405337189868905	0.00040673542294984255
60	2967	0.022546128177945875	None	0.0	0.022546128177945875
60	3002	0.014973261747768727	None	0.0	0.014973261747768727
60	3004	0.014805694956734785	None	0.0	0.014805694956734785
60	2599	0.0012385870403912097	None	0.49479635240575776	0.0012385870403912097
60	3037	0.004243257798462282	None	0.14449749968832706	0.004243257798462282
60	2965	0.01946475841365947	None	0.0	0.01946475841365947
60	2929	0.006262436402156643	None	0.1165603054980929	0.006262436402156643
60	2784	0.02059851835960045	None	0.0	0.02059851835960045
60	3006	0.024627731717852205	None	0.0	0.024627731717852205
60	3023	0.010468917492400545	None	0.21124938660749976	0.010468917492400545
60	3062	0.042104053824724194	None	0.020789209600340374	0.042104053824724194
60	2913	0.008989426024105173	None	0.21124938660749976	0.008989426024105173
60	3085	0.030462401210383978	None	0.03964734018241415	0.030462401210383978
60	3051	0.03375940216834605	None	0.014158045163258384	0.03375940216834605
60	3052	0.01397080230936574	None	0.0	0.01397080230936574
60	2886	0.03116356300011878	None	0.006166219922765044	0.03116356300011878
60	2944	0.0016182971190980503	None	0.27552239001631873	0.0016182971190980503
60	2862	4.5564513319672e-05	None	0.8644812458683072	4.5564513319672e-05
60	2992	0.009523618745903227	None	0.08744493015594718	0.009523618745903227
60	2875	0.004677087545677399	None	0.10263034002008171	0.004677087545677399
60	3030	0.014309069941073073	None	0.0	0.014309069941073073
60	3084	0.016715175636175177	None	0.22300515275095806	0.016715175636175177
60	2925	0.01141559052525586	None	0.0	0.01141559052525586
60	3033	0.019690159771667624	None	0.0	0.019690159771667624
60	2956	0.028257144531847717	None	0.006166219922765044	0.028257144531847717
60	2981	0.015130491945725154	None	0.0	0.015130491945725154
60	2815	0.02179671937422168	None	0.0	0.02179671937422168
60	2933	0.042379967908831716	None	0.020789209600340374	0.042379967908831716
60	2872	0.0028555608807313473	None	0.4150852512196977	0.0028555608807313473
60	3073	0.014445912955689429	None	0.14449749968832706	0.014445912955689429
60	2935	0.009631415878230779	None	0.32872944496762224	0.009631415878230779
60	2812	0.021123856114850056	None	0.0	0.021123856114850056
60	3082	0.023826366384568753	None	0.0	0.023826366384568753
60	2823	0.008869797665829059	None	0.21124938660749976	0.008869797665829059
109	4935	0.05304377341357213	None	0.0	0.05304377341357213
109	5485	0.05001122608320105	None	0.0	0.05001122608320105
109	5521	0.05134313912766159	None	0.0	0.05134313912766159
109	5264	0.05215131229885667	None	0.0	0.05215131229885667
109	5435	0.05162192651535491	None	0.0	0.05162192651535491
109	5515	0.05002083950842913	None	0.0	0.05002083950842913
109	4678	0.05204295763829399	None	0.0	0.05204295763829399
109	5463	0.05143573745072428	None	0.0	0.05143573745072428
109	5506	0.05113043724555147	None	0.0	0.05113043724555147
109	5326	0.0510648294285456	None	0.0	0.0510648294285456
109	5461	0.05064608128769167	None	0.0	0.05064608128769167
109	5457	0.05180477822161168	None	0.0	0.05180477822161168
109	5513	0.05134600539749222	None	0.0	0.05134600539749222
109	5363	0.050285496994467285	None	0.0	0.050285496994467285
109	5223	0.05232355001516303	None	0.0	0.05232355001516303
109	4800	0.05253038545782399	None	0.0	0.05253038545782399
109	5545	0.049259321255669765	None	0.0	0.049259321255669765
109	5475	0.05265380954747265	None	0.0	0.05265380954747265
109	5487	0.05019255808608376	None	0.0	0.05019255808608376
109	5073	0.05167766909272011	None	0.0	0.05167766909272011
109	5257	0.05233812915205335	None	0.0	0.05233812915205335
109	5233	0.05139464550383012	None	0.0	0.05139464550383012
109	5396	0.05149077634340919	None	0.0	0.05149077634340919
109	4338	0.053614501886351945	None	0.0	0.053614501886351945
109	5324	0.05113319878009949	None	0.0	0.05113319878009949
109	5529	0.05159377838001953	None	0.0	0.05159377838001953
109	5527	0.050464784762801654	None	0.0	0.050464784762801654
109	5501	0.05295805591510229	None	0.0	0.05295805591510229
109	5523	0.049193629299114104	None	0.0	0.049193629299114104
109	5366	0.05023772122249462	None	0.0	0.05023772122249462
109	5547	0.047965174533242214	None	0.0	0.047965174533242214
109	5293	0.051315617032703736	None	0.0	0.051315617032703736
109	5226	0.05076349481757511	None	0.0	0.05076349481757511
109	5540	0.04997395163301989	None	0.0	0.04997395163301989
109	5471	0.05257899480645907	None	0.0	0.05257899480645907
109	5525	0.05011943642428183	None	0.0	0.05011943642428183
109	5449	0.05205716466467388	None	0.0	0.05205716466467388
109	5535	0.04951055117084055	None	0.0	0.04951055117084055
109	5493	0.050785850123215966	None	0.0	0.050785850123215966
109	5454	0.050059259613788466	None	0.0	0.050059259613788466
109	4970	0.05277075726477293	None	0.0	0.05277075726477293
109	5550	0.05174068023104444	None	0.0	0.05174068023104444
109	5502	0.05099982426883519	None	0.0	0.05099982426883519
109	5465	0.04900843737918949	None	0.0	0.04900843737918949
109	4855	0.05128264976874958	None	0.0	0.05128264976874958
109	4600	0.05299242775942594	None	0.0	0.05299242775942594
109	5354	0.05141427544868041	None	0.0	0.05141427544868041
109	5027	0.05247793697380186	None	0.0	0.05247793697380186
109	5077	0.050707123435242515	None	0.0	0.050707123435242515
109	4479	0.051643163935152864	None	0.0	0.051643163935152864
109	5519	0.050003086563516534	None	0.0	0.050003086563516534
109	5508	0.044452243275172325	None	0.05671055336771989	0.044452243275172325
109	5331	0.0508790837015943	None	0.0	0.0508790837015943
109	5512	0.051553230494765914	None	0.0	0.051553230494765914
109	4949	0.05232862563114141	None	0.0	0.05232862563114141
109	5491	0.04924555734977147	None	0.0	0.04924555734977147
109	5388	0.051654962743404295	None	0.0	0.051654962743404295
109	5206	0.05213128850528141	None	0.0	0.05213128850528141
109	5488	0.0531044694586977	None	0.0	0.0531044694586977
109	5483	0.04817386310611175	None	0.0	0.04817386310611175
109	4932	0.05210335266101431	None	0.0	0.05210335266101431
109	5450	0.05190677380334738	None	0.0	0.05190677380334738
109	4565	0.053397409291716484	None	0.0	0.053397409291716484
109	5518	0.05145880195763603	None	0.0	0.05145880195763603
109	5240	0.05156419773966118	None	0.0	0.05156419773966118
109	5544	0.05214392860949956	None	0.0	0.05214392860949956
109	4638	0.05315650985967401	None	0.0	0.05315650985967401
109	5156	0.05215131229885667	None	0.0	0.05215131229885667
109	5462	0.05205830084959454	None	0.0	0.05205830084959454
109	5110	0.05159985104199587	None	0.0	0.05159985104199587
109	5510	0.05250673507815854	None	0.0	0.05250673507815854
109	5477	0.05139738434675308	None	0.0	0.05139738434675308
109	5436	0.05095973677396815	None	0.0	0.05095973677396815
109	4994	0.052790948555195914	None	0.0	0.052790948555195914
109	5443	0.05180585828545189	None	0.0	0.05180585828545189
109	5460	0.051125118476957984	None	0.0	0.051125118476957984
109	4831	0.05203420696230636	None	0.0	0.05203420696230636
109	4280	0.053336693168405634	None	0.0	0.053336693168405634
109	5505	0.05284951985162506	None	0.0	0.05284951985162506
109	5496	0.05275928242184493	None	0.0	0.05275928242184493
109	4786	0.0523940300465029	None	0.0	0.0523940300465029
109	5263	0.05083143400224299	None	0.0	0.05083143400224299
109	5043	0.05255223579553857	None	0.0	0.05255223579553857
109	5486	0.051821237998137495	None	0.0	0.051821237998137495
109	5160	0.05163177585398631	None	0.0	0.05163177585398631
109	5537	0.049665883159133145	None	0.0	0.049665883159133145
109	4790	0.05297960621089725	None	0.0	0.05297960621089725
109	5385	0.04988836122663562	None	0.0	0.04988836122663562
109	4887	0.05272454860010411	None	0.0	0.05272454860010411
109	5536	0.050907323373265256	None	0.0	0.050907323373265256
109	4962	0.05131466751671996	None	0.0	0.05131466751671996
109	4856	0.053761571398619375	None	0.0	0.053761571398619375
109	5055	0.051456852718904114	None	0.0	0.051456852718904114
109	4952	0.0520392391924041	None	0.0	0.0520392391924041
109	5406	0.048268217403617975	None	0.04136363636363634	0.048268217403617975
109	5097	0.05277253835460047	None	0.0	0.05277253835460047
109	5430	0.05055095462171253	None	0.0	0.05055095462171253
109	4775	0.05162232993627982	None	0.0	0.05162232993627982
109	5532	0.05229365733588704	None	0.0	0.05229365733588704
109	5473	0.05041626659605883	None	0.0	0.05041626659605883
110	4935	0.05304377341357213	None	0.0	0.05304377341357213
110	5521	0.05134313912766159	None	0.0	0.05134313912766159
110	4678	0.05204295763829399	None	0.0	0.05204295763829399
110	5463	0.05143573745072428	None	0.0	0.05143573745072428
110	5506	0.05113043724555147	None	0.0	0.05113043724555147
110	5457	0.05180477822161168	None	0.0	0.05180477822161168
110	5513	0.05134600539749222	None	0.0	0.05134600539749222
110	5363	0.050285496994467285	None	0.0	0.050285496994467285
110	5223	0.05232355001516303	None	0.0	0.05232355001516303
110	5586	0.0526243109982758	None	0.0	0.0526243109982758
110	4800	0.05253038545782399	None	0.0	0.05253038545782399
110	5579	0.051450247183204234	None	0.0	0.051450247183204234
110	5475	0.05265380954747265	None	0.0	0.05265380954747265
110	5571	0.048523942520875524	None	0.0	0.048523942520875524
110	5487	0.05019255808608376	None	0.0	0.05019255808608376
110	5566	0.04904324694257291	None	0.0	0.04904324694257291
110	5073	0.05167766909272011	None	0.0	0.05167766909272011
110	5257	0.05233812915205335	None	0.0	0.05233812915205335
110	5233	0.05139464550383012	None	0.0	0.05139464550383012
110	5396	0.05149077634340919	None	0.0	0.05149077634340919
110	4338	0.053614501886351945	None	0.0	0.053614501886351945
110	5324	0.05113319878009949	None	0.0	0.05113319878009949
110	5529	0.05159377838001953	None	0.0	0.05159377838001953
110	5527	0.050464784762801654	None	0.0	0.050464784762801654
110	5501	0.05295805591510229	None	0.0	0.05295805591510229
110	5366	0.05023772122249462	None	0.0	0.05023772122249462
110	5559	0.04825564452211724	None	0.0	0.04825564452211724
110	5293	0.051315617032703736	None	0.0	0.051315617032703736
110	5226	0.05076349481757511	None	0.0	0.05076349481757511
110	5540	0.04997395163301989	None	0.0	0.04997395163301989
110	5557	0.04997261076461044	None	0.0	0.04997261076461044
110	5600	0.0490470184037472	None	0.0	0.0490470184037472
110	5525	0.05011943642428183	None	0.0	0.05011943642428183
110	5449	0.05205716466467388	None	0.0	0.05205716466467388
110	5493	0.050785850123215966	None	0.0	0.050785850123215966
110	4970	0.05277075726477293	None	0.0	0.05277075726477293
110	5591	0.050601667246425765	None	0.0	0.050601667246425765
110	5502	0.05099982426883519	None	0.0	0.05099982426883519
110	5561	0.050761064641316786	None	0.0	0.050761064641316786
110	5577	0.0516268531602663	None	0.0	0.0516268531602663
110	5560	0.050656646606068216	None	0.0	0.050656646606068216
110	4855	0.05128264976874958	None	0.0	0.05128264976874958
110	4600	0.05299242775942594	None	0.0	0.05299242775942594
110	5027	0.05247793697380186	None	0.0	0.05247793697380186
110	5077	0.050707123435242515	None	0.0	0.050707123435242515
110	5597	0.0513875327833429	None	0.0	0.0513875327833429
110	5562	0.04746367866797102	None	0.0	0.04746367866797102
110	5588	0.040670959693802626	None	0.6176593028123099	0.040670959693802626
110	4479	0.051643163935152864	None	0.0	0.051643163935152864
110	5519	0.050003086563516534	None	0.0	0.050003086563516534
110	5592	0.04993892459362614	None	0.0	0.04993892459362614
110	5564	0.049816051867989514	None	0.0	0.049816051867989514
110	5508	0.044452243275172325	None	0.05671055336771989	0.044452243275172325
110	5331	0.0508790837015943	None	0.0	0.0508790837015943
110	5512	0.051553230494765914	None	0.0	0.051553230494765914
110	5598	0.05086892249125219	None	0.0	0.05086892249125219
110	4949	0.05232862563114141	None	0.0	0.05232862563114141
110	5593	0.05507377679740097	None	0.0	0.05507377679740097
110	5388	0.051654962743404295	None	0.0	0.051654962743404295
110	5206	0.05213128850528141	None	0.0	0.05213128850528141
110	5488	0.0531044694586977	None	0.0	0.0531044694586977
110	5599	0.050560985211898585	None	0.0	0.050560985211898585
110	5563	0.0498342241560819	None	0.0	0.0498342241560819
110	4932	0.05210335266101431	None	0.0	0.05210335266101431
110	5450	0.05190677380334738	None	0.0	0.05190677380334738
110	4565	0.053397409291716484	None	0.0	0.053397409291716484
110	5518	0.05145880195763603	None	0.0	0.05145880195763603
110	5240	0.05156419773966118	None	0.0	0.05156419773966118
110	5544	0.05214392860949956	None	0.0	0.05214392860949956
110	4638	0.05315650985967401	None	0.0	0.05315650985967401
110	5156	0.05215131229885667	None	0.0	0.05215131229885667
110	5462	0.05205830084959454	None	0.0	0.05205830084959454
110	5110	0.05159985104199587	None	0.0	0.05159985104199587
110	5580	0.04937176321109624	None	0.0	0.04937176321109624
110	5510	0.05250673507815854	None	0.0	0.05250673507815854
110	5477	0.05139738434675308	None	0.0	0.05139738434675308
110	5570	0.04911870349344761	None	0.0	0.04911870349344761
110	5436	0.05095973677396815	None	0.0	0.05095973677396815
110	4994	0.052790948555195914	None	0.0	0.052790948555195914
110	5443	0.05180585828545189	None	0.0	0.05180585828545189
110	4831	0.05203420696230636	None	0.0	0.05203420696230636
110	4280	0.053336693168405634	None	0.0	0.053336693168405634
110	5553	0.05038527726478969	None	0.0	0.05038527726478969
110	5505	0.05284951985162506	None	0.0	0.05284951985162506
110	5496	0.05275928242184493	None	0.0	0.05275928242184493
110	4786	0.0523940300465029	None	0.0	0.0523940300465029
110	5263	0.05083143400224299	None	0.0	0.05083143400224299
110	5043	0.05255223579553857	None	0.0	0.05255223579553857
110	5486	0.051821237998137495	None	0.0	0.051821237998137495
110	4790	0.05297960621089725	None	0.0	0.05297960621089725
110	4887	0.05272454860010411	None	0.0	0.05272454860010411
110	5556	0.04631563637674629	None	0.5480916111964644	0.04631563637674629
110	4856	0.053761571398619375	None	0.0	0.053761571398619375
110	5055	0.051456852718904114	None	0.0	0.051456852718904114
110	5569	0.04937176321109624	None	0.0	0.04937176321109624
110	5097	0.05277253835460047	None	0.0	0.05277253835460047
110	5430	0.05055095462171253	None	0.0	0.05055095462171253
110	5587	0.0512995532290019	None	0.0	0.0512995532290019
110	5532	0.05229365733588704	None	0.0	0.05229365733588704
110	5473	0.05041626659605883	None	0.0	0.05041626659605883
76	3847	0.045954685992288705	None	0.0	0.045954685992288705
76	3877	0.0438469413428215	None	0.0	0.0438469413428215
76	3757	0.044217823715671685	None	0.0	0.044217823715671685
76	3731	0.05129181755865606	None	0.0	0.05129181755865606
76	3769	0.04695594477305371	None	0.0	0.04695594477305371
76	3805	0.042743084047002944	None	0.0	0.042743084047002944
76	3729	0.043195089184785575	None	0.0	0.043195089184785575
76	3878	0.035422295017765636	None	0.0	0.035422295017765636
76	3806	0.03970611518553377	None	0.0	0.03970611518553377
76	3823	0.05114969879292407	None	0.0	0.05114969879292407
76	3781	0.043597124533666674	None	0.0	0.043597124533666674
76	3854	0.05067659433290334	None	0.0	0.05067659433290334
76	3685	0.041717291239348274	None	0.0	0.041717291239348274
76	3469	0.04445622346358494	None	0.0	0.04445622346358494
76	3691	0.04188917993956501	None	0.0	0.04188917993956501
76	3802	0.05077044065212276	None	0.0	0.05077044065212276
76	3801	0.04556181540882832	None	0.0	0.04556181540882832
76	3886	0.040859816031924366	None	0.0	0.040859816031924366
76	3563	0.04441540497291558	None	0.0	0.04441540497291558
76	3865	0.04991396927910323	None	0.0	0.04991396927910323
76	3856	0.0435824262437915	None	0.0	0.0435824262437915
76	3136	0.04312484701463128	None	0.08163187725589896	0.04312484701463128
76	3831	0.043256148732006	None	0.0	0.043256148732006
76	3746	0.04362329393866039	None	0.0	0.04362329393866039
76	3428	0.04346392980102637	None	0.0	0.04346392980102637
76	3862	0.04330159450399519	None	0.0	0.04330159450399519
76	3787	0.044863511908116833	None	0.0	0.044863511908116833
76	3714	0.044750490627004154	None	0.0	0.044750490627004154
76	3868	0.046394852940495605	None	0.0	0.046394852940495605
76	3679	0.044509161085245705	None	0.0	0.044509161085245705
76	3815	0.04506017072894735	None	0.0	0.04506017072894735
76	3524	0.04336721870912988	None	0.0	0.04336721870912988
76	3490	0.04255919864046848	None	0.0	0.04255919864046848
76	3721	0.04173172047933535	None	0.0	0.04173172047933535
76	3790	0.0428456415112176	None	0.0	0.0428456415112176
76	3838	0.043894542319596906	None	0.0	0.043894542319596906
76	3898	0.0511244169926392	None	0.0	0.0511244169926392
76	3505	0.04558893383771572	None	0.0	0.04558893383771572
76	3890	0.05279158254023574	None	0.0	0.05279158254023574
76	3871	0.04495871013098435	None	0.0	0.04495871013098435
76	3594	0.04068657738518359	None	0.0	0.04068657738518359
76	3792	0.04890228960640659	None	0.0	0.04890228960640659
76	3281	0.04397763666674095	None	0.0	0.04397763666674095
76	3788	0.03969143349898516	None	0.0	0.03969143349898516
76	3413	0.04068727603572809	None	0.0	0.04068727603572809
76	3733	0.04237468675785829	None	0.0	0.04237468675785829
76	3866	0.041563479403151374	None	0.0	0.041563479403151374
76	3849	0.03997202849789131	None	0.0	0.03997202849789131
76	3748	0.04107551793221024	None	0.0	0.04107551793221024
76	3861	0.04492919935779497	None	0.0	0.04492919935779497
76	3465	0.04624941392389099	None	0.0	0.04624941392389099
76	3640	0.043695031797598635	None	0.0	0.043695031797598635
76	3771	0.04447967029554705	None	0.0	0.04447967029554705
76	3770	0.044538142908046585	None	0.0	0.044538142908046585
76	3881	0.04986574274404848	None	0.0	0.04986574274404848
76	3884	-0.0001821920041807904	None	0.21186337521960405	-0.0001821920041807904
76	3875	0.04367864865569688	None	0.0	0.04367864865569688
76	3820	0.044200907104596676	None	0.0	0.044200907104596676
76	3776	0.04393512664019206	None	0.0	0.04393512664019206
76	3846	0.04986170331904223	None	0.0	0.04986170331904223
76	3893	0.04151949258587454	None	0.0	0.04151949258587454
76	3833	0.05065860619898935	None	0.0	0.05065860619898935
76	3880	0.04584805001718244	None	0.0	0.04584805001718244
76	3738	0.044159436509516606	None	0.0	0.044159436509516606
76	3811	0.04288123926157358	None	0.0	0.04288123926157358
76	3879	0.04894418219687214	None	0.0	0.04894418219687214
76	3897	0.05175354805369428	None	0.0	0.05175354805369428
76	3697	0.04310157435461533	None	0.08163187725589896	0.04310157435461533
76	3716	0.049940595883177764	None	0.0	0.049940595883177764
76	3804	0.03862769107878511	None	0.0	0.03862769107878511
76	3786	0.04841456277854415	None	0.0	0.04841456277854415
76	3662	0.04442574980153069	None	0.0	0.04442574980153069
76	3659	0.042517067322831156	None	0.0	0.042517067322831156
76	3671	0.04519401253048954	None	0.0	0.04519401253048954
76	3812	0.04463891419888666	None	0.0	0.04463891419888666
76	3891	0.04891863096019012	None	0.0	0.04891863096019012
76	3696	0.04244812041780612	None	0.08163187725589896	0.04244812041780612
76	3834	0.04591085434806167	None	0.0	0.04591085434806167
76	3819	0.051225873282180104	None	0.0	0.051225873282180104
76	3887	0.04143682582432478	None	0.0	0.04143682582432478
76	3840	0.04255334040006815	None	0.0	0.04255334040006815
76	3727	0.04308368321268201	None	0.0	0.04308368321268201
76	3775	0.04468774557187573	None	0.0	0.04468774557187573
76	3560	0.048540433852243936	None	0.0	0.048540433852243936
76	3660	0.042415616754844815	None	0.0	0.042415616754844815
76	3803	0.03972110956964106	None	0.0	0.03972110956964106
76	3528	0.04437785418373521	None	0.0	0.04437785418373521
76	3830	0.041965958307679505	None	0.0	0.041965958307679505
76	3863	0.020268357973348586	None	0.0	0.020268357973348586
76	3797	0.0424147833572691	None	0.0	0.0424147833572691
76	3816	0.04340940995103368	None	0.0	0.04340940995103368
76	3737	0.04458388574566613	None	0.0	0.04458388574566613
76	3672	0.04399330174931379	None	0.0	0.04399330174931379
76	3627	0.0435881985223803	None	0.0	0.0435881985223803
76	3828	0.04443336370330403	None	0.0	0.04443336370330403
76	3853	0.021664095866830116	None	0.05671055336771989	0.021664095866830116
76	3548	0.04174690123011646	None	0.0	0.04174690123011646
76	3900	0.040251817307561624	None	0.0	0.040251817307561624
76	3774	0.053951587826257086	None	0.0	0.053951587826257086
76	3836	0.037664996030829435	None	0.08163187725589896	0.037664996030829435
30	1599	0.4816682045386945	0.4816682045386945	0.499383508596825	0.4816682045386945
30	1600	0.3643027601701684	0.3643027601701684	0.3744103284554877	0.3643027601701684
30	1597	0.331631995012055	0.331631995012055	0.37167713308820116	0.331631995012055
30	1499	0.387514001800885	0.387514001800885	0.4064219974923569	0.387514001800885
30	1550	0.37481547246775754	0.37481547246775754	0.3767355772589109	0.37481547246775754
30	1361	0.3647356381562911	0.3647356381562911	0.45981059018096904	0.3647356381562911
30	1296	0.4035576892053233	0.4035576892053233	0.4309657350047689	0.4035576892053233
30	1415	0.4339078400434212	0.4339078400434212	0.48945452635180475	0.4339078400434212
30	1549	0.3262603923407686	0.3262603923407686	0.3714707300975645	0.3262603923407686
30	1439	0.35977600060905895	0.35977600060905895	0.4478655639039566	0.35977600060905895
30	1551	0.4091814248193317	0.4091814248193317	0.4664951387390496	0.4091814248193317
30	1292	0.3968331188159273	0.3968331188159273	0.4341803123316936	0.3968331188159273
30	1378	0.41958033081616747	0.41958033081616747	0.5353059688964856	0.41958033081616747
30	1154	0.3469373104484284	0.3469373104484284	0.39561612429812726	0.3469373104484284
30	1525	0.3745509227138733	0.3745509227138733	0.39731462445865995	0.3745509227138733
30	1445	0.3219248267942979	0.3219248267942979	0.3830202545988595	0.3219248267942979
30	1553	0.38591623081934984	0.38591623081934984	0.39370525739777334	0.38591623081934984
30	1482	0.41958033081616747	0.41958033081616747	0.5353059688964856	0.41958033081616747
30	1570	0.3082989767215906	0.3082989767215906	0.31990632721520684	0.3082989767215906
30	1556	0.3208926538454649	0.3208926538454649	0.3478938986212745	0.3208926538454649
30	1540	0.36022434871551884	0.36022434871551884	0.4251339216203084	0.36022434871551884
30	1593	0.40706061963802165	0.40706061963802165	0.45768911615839586	0.40706061963802165
30	1177	0.40904511713708597	0.40904511713708597	0.43156731473056603	0.40904511713708597
30	1578	0.3365703901930909	0.3365703901930909	0.4291672598243494	0.3365703901930909
30	1376	0.4195739789129044	0.4195739789129044	0.5053581750917839	0.4195739789129044
30	1542	0.389560586007156	0.389560586007156	0.5697092216887263	0.389560586007156
30	1588	0.3082129642335533	0.3082129642335533	0.3082129642335533	0.3082129642335533
30	1306	0.28156929451099666	0.28156929451099666	0.3518349940099297	0.28156929451099666
30	1384	0.32006851703872613	0.32006851703872613	0.3884515228254255	0.32006851703872613
30	1418	0.4329825681444136	0.4329825681444136	0.5378050313896816	0.4329825681444136
30	1545	0.35763795629482314	0.35763795629482314	0.3681295805302591	0.35763795629482314
30	1455	0.37221190641670066	0.37221190641670066	0.5649130451185842	0.37221190641670066
30	1536	0.4339078400434212	0.4339078400434212	0.48945452635180475	0.4339078400434212
30	1459	0.3242479752993506	0.3242479752993506	0.41367343133734424	0.3242479752993506
30	1574	0.387514001800885	0.387514001800885	0.4064219974923569	0.387514001800885
30	1529	0.3864235254061119	0.3864235254061119	0.484625073827878	0.3864235254061119
30	1246	0.35713640986306305	0.35713640986306305	0.4347635079963353	0.35713640986306305
30	1579	0.32006851703872613	0.32006851703872613	0.3884515228254255	0.32006851703872613
30	1153	0.40028808109334635	0.40028808109334635	0.43603564124771194	0.40028808109334635
30	1485	0.585937083001062	0.585937083001062	0.6976412351413533	0.585937083001062
30	1538	0.31707935037960805	0.31707935037960805	0.3275757438530223	0.31707935037960805
30	1518	0.4467274385492261	0.4467274385492261	0.696618102199794	0.4467274385492261
30	1504	0.3090270758177744	0.3090270758177744	0.37065278488849235	0.3090270758177744
30	1469	0.3747701158883837	0.3747701158883837	0.45624751405566144	0.3747701158883837
30	1101	0.4033620650520068	0.4033620650520068	0.4623867805765176	0.4033620650520068
30	1357	0.4765223678637257	0.4765223678637257	0.528815214992451	0.4765223678637257
30	1481	0.4106571277693498	0.4106571277693498	0.48701131466641573	0.4106571277693498
30	1426	0.3876700651989624	0.3876700651989624	0.4500881676320435	0.3876700651989624
30	1282	0.37481547246775754	0.37481547246775754	0.3767355772589109	0.37481547246775754
30	1464	0.38591623081934984	0.38591623081934984	0.39370525739777334	0.38591623081934984
30	1567	0.36101106908048125	0.36101106908048125	0.39969552894536	0.36101106908048125
30	1410	0.3898319861628237	0.3898319861628237	0.4159441996119634	0.3898319861628237
30	1097	0.46865626385041353	0.46865626385041353	0.5355591933658886	0.46865626385041353
30	1572	0.4106571277693498	0.4106571277693498	0.48701131466641573	0.4106571277693498
30	1589	0.340562874966929	0.340562874966929	0.3548190135462243	0.340562874966929
30	1251	0.2954651681943429	0.2954651681943429	0.35989731225660593	0.2954651681943429
30	1507	0.41730728738819234	0.41730728738819234	0.45626917355532787	0.41730728738819234
30	1503	0.4106571277693498	0.4106571277693498	0.48701131466641573	0.4106571277693498
30	1585	0.4682646508684213	0.4682646508684213	0.5143678787893022	0.4682646508684213
30	1414	0.31047538514492684	0.31047538514492684	0.349841651521824	0.31047538514492684
30	1434	0.3592358759375002	0.3592358759375002	0.45456183143962187	0.3592358759375002
30	1114	0.585937083001062	0.585937083001062	0.6976412351413533	0.585937083001062
30	569	0.3546328111910437	0.3546328111910437	0.6111074385668562	0.3546328111910437
30	1569	0.3307578236554641	0.3307578236554641	0.3570502538295477	0.3307578236554641
30	1554	0.36507946883534853	0.36507946883534853	0.4061145152674939	0.36507946883534853
30	1590	0.2954651681943429	0.2954651681943429	0.35989731225660593	0.2954651681943429
30	1591	0.32843468052527397	0.32843468052527397	0.33879528627575967	0.32843468052527397
30	1327	0.4252207155827688	0.4252207155827688	0.46739540330490453	0.4252207155827688
30	1382	0.4100168672304054	0.4100168672304054	0.44553199064455196	0.4100168672304054
30	1437	0.3184982945959735	0.3184982945959735	0.3715072837218871	0.3184982945959735
30	1456	0.38934380035734867	0.38934380035734867	0.40950483310683816	0.38934380035734867
30	1490	0.3262603923407686	0.3262603923407686	0.3714707300975645	0.3262603923407686
30	1465	0.340562874966929	0.340562874966929	0.3548190135462243	0.340562874966929
30	1489	0.39681157034782377	0.39681157034782377	0.4172231075609091	0.39681157034782377
30	1230	0.354268848070701	0.354268848070701	0.3656514909520891	0.354268848070701
30	1280	0.387514001800885	0.387514001800885	0.4064219974923569	0.387514001800885
30	1587	0.47998503301373974	0.47998503301373974	0.5992986871900401	0.47998503301373974
30	1586	0.3550112920581749	0.3550112920581749	0.5111472178266292	0.3550112920581749
30	1596	0.3221531159581594	0.3221531159581594	0.3640230255231234	0.3221531159581594
30	1165	0.4521152653590029	0.4521152653590029	0.5242875965748849	0.4521152653590029
30	1594	0.3195834733408224	0.3195834733408224	0.31979551959182695	0.3195834733408224
30	1541	0.4252207155827688	0.4252207155827688	0.46739540330490453	0.4252207155827688
30	1561	0.585937083001062	0.585937083001062	0.6976412351413533	0.585937083001062
30	1516	0.32453264387040875	0.32453264387040875	0.41602344454002943	0.32453264387040875
30	1399	0.371432038629486	0.371432038629486	0.42546245650072934	0.371432038629486
30	1565	0.27201850937991595	0.27201850937991595	0.35737636118117816	0.27201850937991595
30	1340	0.3874264938763622	0.3874264938763622	0.5070971518207725	0.3874264938763622
30	1513	0.4534567492675695	0.4534567492675695	0.47400855664420655	0.4534567492675695
30	1238	0.4057492177870099	0.4057492177870099	0.448869594259529	0.4057492177870099
30	1598	0.35713640986306305	0.35713640986306305	0.4347635079963353	0.35713640986306305
30	1573	0.3864235254061119	0.3864235254061119	0.484625073827878	0.3864235254061119
30	1022	0.3632450363643753	0.3632450363643753	0.39133014894501994	0.3632450363643753
30	1592	0.31707935037960805	0.31707935037960805	0.3275757438530223	0.31707935037960805
30	1457	0.3188198590667268	0.3188198590667268	0.6305987242402655	0.3188198590667268
30	1318	0.3726697704867483	0.3726697704867483	0.42600489658816576	0.3726697704867483
30	1584	0.49181478986765087	0.49181478986765087	0.5114557474987935	0.49181478986765087
30	896	0.5319576177699263	0.5319576177699263	0.6109351155538582	0.5319576177699263
30	1416	0.35015931946528156	0.35015931946528156	0.3685137693644869	0.35015931946528156
30	1557	0.34103267972368567	0.34103267972368567	0.38856926670391445	0.34103267972368567
30	1494	0.3677932077064627	0.3677932077064627	0.4316683090678472	0.3677932077064627
139	6995	0.051660048853198866	None	0.0	0.051660048853198866
139	6902	0.052176393397389415	None	0.0	0.052176393397389415
139	6998	0.05112754828669211	None	0.0	0.05112754828669211
139	7038	0.051083911345905904	None	0.0	0.051083911345905904
139	6855	0.05032397954039449	None	0.0	0.05032397954039449
139	7011	0.048826300049738744	None	0.0	0.048826300049738744
139	6989	0.05323649397062336	None	0.0	0.05323649397062336
139	7026	0.0518433647610127	None	0.0	0.0518433647610127
139	6841	0.05390503283718684	None	0.0	0.05390503283718684
139	6889	0.04982771236303454	None	0.0	0.04982771236303454
139	7031	0.03355951204171294	None	0.0	0.03355951204171294
139	7027	0.052612958866883795	None	0.0	0.052612958866883795
139	7022	0.05097543480572441	None	0.0	0.05097543480572441
139	7004	0.05115956233454057	None	0.0	0.05115956233454057
139	6660	0.0532310746671211	None	0.0	0.0532310746671211
139	6663	0.05355934335909091	None	0.0	0.05355934335909091
139	5815	0.05392387361647427	None	0.0	0.05392387361647427
139	6572	0.053586401455155516	None	0.0	0.053586401455155516
139	7002	0.05020797967894961	None	0.0	0.05020797967894961
139	6014	0.053818795636549184	None	0.0	0.053818795636549184
139	6826	0.05296449851369524	None	0.0	0.05296449851369524
139	6960	0.0515687289985632	None	0.0	0.0515687289985632
139	7030	0.05169588208975955	None	0.0	0.05169588208975955
139	6942	0.050364427814389004	None	0.0	0.050364427814389004
139	6244	0.0540044737302934	None	0.0	0.0540044737302934
139	6961	0.0519669796084695	None	0.0	0.0519669796084695
139	6959	0.051591684012770415	None	0.0	0.051591684012770415
139	5969	0.053479665726792865	None	0.0	0.053479665726792865
139	6837	0.051321071918618774	None	0.0	0.051321071918618774
139	6609	0.05415925290963188	None	0.0	0.05415925290963188
139	6909	0.05115314449931871	None	0.0	0.05115314449931871
139	7007	0.04991948015068631	None	0.0	0.04991948015068631
139	6436	0.05499665828153024	None	0.0	0.05499665828153024
139	6584	0.0550769333405156	None	0.0	0.0550769333405156
139	6693	0.05528500903210816	None	0.0	0.05528500903210816
139	7015	0.051275272161031345	None	0.0	0.051275272161031345
139	7032	0.04975096671119542	None	0.0	0.04975096671119542
139	6518	0.05394496287041846	None	0.0	0.05394496287041846
139	6954	0.05210865726105711	None	0.0	0.05210865726105711
139	6690	0.05248858167689709	None	0.0	0.05248858167689709
139	6857	0.054347243053132425	None	0.0	0.054347243053132425
139	6880	0.05373604373445368	None	0.0	0.05373604373445368
139	6085	0.05354074535522394	None	0.0	0.05354074535522394
139	6982	0.05400834182165918	None	0.0	0.05400834182165918
139	5997	0.053504005770131736	None	0.0	0.053504005770131736
139	6853	0.05369308385228898	None	0.0	0.05369308385228898
139	6983	0.05502398756069618	None	0.0	0.05502398756069618
139	6337	0.053717592678353084	None	0.0	0.053717592678353084
139	7009	0.05416984063102153	None	0.0	0.05416984063102153
139	5956	0.051995081288362915	None	0.0	0.051995081288362915
139	6969	0.051587934962895356	None	0.0	0.051587934962895356
139	6433	0.05434093147008448	None	0.0	0.05434093147008448
139	6845	0.05195940912012091	None	0.0	0.05195940912012091
139	7000	0.04975096671119542	None	0.0	0.04975096671119542
139	6800	0.052501239359574084	None	0.0	0.052501239359574084
139	6851	0.05256760519003564	None	0.0	0.05256760519003564
139	6019	0.054609779290693716	None	0.0	0.054609779290693716
139	6847	0.05097543480572441	None	0.0	0.05097543480572441
139	7044	0.0518433647610127	None	0.0	0.0518433647610127
139	6875	0.052486003421931	None	0.0	0.052486003421931
139	6705	0.051480913165734145	None	0.0	0.051480913165734145
139	6606	0.05324603938372288	None	0.0	0.05324603938372288
139	6210	0.05449245477581825	None	0.0	0.05449245477581825
139	6832	0.05039342517832202	None	0.0	0.05039342517832202
139	6815	0.05461367847116508	None	0.0	0.05461367847116508
139	6896	0.05456135261401738	None	0.0	0.05456135261401738
139	6701	0.05518734346246995	None	0.0	0.05518734346246995
139	6796	0.053411973600417786	None	0.0	0.053411973600417786
139	6423	0.05466781973917912	None	0.0	0.05466781973917912
139	6133	0.05311570379898332	None	0.0	0.05311570379898332
139	7001	0.05102466958711542	None	0.0	0.05102466958711542
139	6628	0.05383765627387189	None	0.0	0.05383765627387189
139	6413	0.05333642063606767	None	0.0	0.05333642063606767
139	7049	0.052520839324769863	None	0.0	0.052520839324769863
139	6977	0.0539375755063088	None	0.0	0.0539375755063088
139	7047	0.05195860696872242	None	0.0	0.05195860696872242
139	6801	0.053774261541901784	None	0.0	0.053774261541901784
139	7005	0.04937596792806858	None	0.0	0.04937596792806858
139	6890	0.05408089502050314	None	0.0	0.05408089502050314
139	6752	0.05006290260742937	None	0.0	0.05006290260742937
139	6753	0.051637131064223366	None	0.0	0.051637131064223366
139	6767	0.053866280149489035	None	0.0	0.053866280149489035
139	6965	0.05214545541093211	None	0.0	0.05214545541093211
139	6858	0.05341665546591157	None	0.0	0.05341665546591157
139	6589	0.054287033194669404	None	0.0	0.054287033194669404
139	6936	0.05388090820761636	None	0.0	0.05388090820761636
139	6485	0.054217960734030256	None	0.0	0.054217960734030256
139	7036	0.05139464550383012	None	0.0	0.05139464550383012
139	5801	0.05561153764976329	None	0.0	0.05561153764976329
139	6617	0.053685383278936516	None	0.0	0.053685383278936516
139	7003	0.05155670571639246	None	0.0	0.05155670571639246
139	6941	0.053158913679108966	None	0.0	0.053158913679108966
139	6929	0.05277267466330717	None	0.0	0.05277267466330717
139	6499	0.05323491679462585	None	0.0	0.05323491679462585
139	6504	0.05503180579829126	None	0.0	0.05503180579829126
139	6639	0.05579038567393899	None	0.0	0.05579038567393899
139	6864	0.05362588415567007	None	0.0	0.05362588415567007
139	6897	0.05485067920626059	None	0.0	0.05485067920626059
139	7035	0.052215297100531	None	0.0	0.052215297100531
139	6812	0.0535477721828365	None	0.0	0.0535477721828365
71	3369	0.042631542652048486	None	0.0	0.042631542652048486
71	3446	0.040882633314982826	None	0.0	0.040882633314982826
71	3341	0.04282722396805351	None	0.0	0.04282722396805351
71	3582	0.03836265207920751	None	0.0	0.03836265207920751
71	3532	0.04159770623779067	None	0.0	0.04159770623779067
71	3624	0.03644899290901318	None	0.0	0.03644899290901318
71	3607	0.03830748392337527	None	0.0	0.03830748392337527
71	3374	0.04005986984805181	None	0.0	0.04005986984805181
71	3629	0.03255525713585172	None	0.0	0.03255525713585172
71	3305	0.04045370945517552	None	0.0	0.04045370945517552
71	3608	0.04071604260245596	None	0.0	0.04071604260245596
71	3166	0.04486551603765937	None	0.0	0.04486551603765937
71	3507	0.0407289246096871	None	0.0	0.0407289246096871
71	3469	0.04445622346358494	None	0.0	0.04445622346358494
71	3478	0.04110017147738133	None	0.0	0.04110017147738133
71	3545	0.04258648221935246	None	0.0	0.04258648221935246
71	3525	0.03857683323256649	None	0.0	0.03857683323256649
71	3572	0.048445569889233826	None	0.31073579491049585	0.048445569889233826
71	3533	0.04038290991326531	None	0.0	0.04038290991326531
71	3262	0.03864843728310813	None	0.0	0.03864843728310813
71	3531	0.04136429483963054	None	0.0	0.04136429483963054
71	3601	0.04027212877224858	None	0.0	0.04027212877224858
71	3536	0.04190581172638854	None	0.0	0.04190581172638854
71	3464	0.03882200895634435	None	0.0	0.03882200895634435
71	3563	0.04441540497291558	None	0.0	0.04441540497291558
71	3406	0.04422887895107892	None	0.0	0.04422887895107892
71	3136	0.04312484701463128	None	0.0	0.04312484701463128
71	3497	0.04209107149294455	None	0.0	0.04209107149294455
71	3621	0.03992319039321505	None	0.0	0.03992319039321505
71	3428	0.04346392980102637	None	0.0	0.04346392980102637
71	3556	0.041475018565820934	None	0.0	0.041475018565820934
71	3639	0.04709481610062949	None	0.31073579491049585	0.04709481610062949
71	3421	0.04128007288201452	None	0.0	0.04128007288201452
71	3635	0.01982670207748783	None	0.014609110244065953	0.01982670207748783
71	3524	0.04336721870912988	None	0.0	0.04336721870912988
71	3590	0.04017756992969079	None	0.0	0.04017756992969079
71	3609	0.04009617185680376	None	0.0	0.04009617185680376
71	3254	0.039370560530070355	None	0.0	0.039370560530070355
71	3490	0.04255919864046848	None	0.0	0.04255919864046848
71	3633	0.04013931899769771	None	0.0	0.04013931899769771
71	3072	0.04149252663736152	None	0.0	0.04149252663736152
71	3641	0.0409517406450356	None	0.0	0.0409517406450356
71	3554	0.04138510671757926	None	0.0	0.04138510671757926
71	3505	0.04558893383771572	None	0.31073579491049585	0.04558893383771572
71	3482	0.04074173454640102	None	0.0	0.04074173454640102
71	3514	0.042355992652164186	None	0.0	0.042355992652164186
71	3348	0.041097293623403724	None	0.0	0.041097293623403724
71	3452	0.042450323683821456	None	0.0	0.042450323683821456
71	3444	0.039629075626902495	None	0.0	0.039629075626902495
71	3504	0.03849050562049932	None	0.0	0.03849050562049932
71	3594	0.04068657738518359	None	0.0	0.04068657738518359
71	3352	0.039565062157134935	None	0.0	0.039565062157134935
71	3281	0.04397763666674095	None	0.0	0.04397763666674095
71	3622	0.03795930497520752	None	0.0	0.03795930497520752
71	3413	0.04068727603572809	None	0.0	0.04068727603572809
71	3339	0.04252459722187034	None	0.0	0.04252459722187034
71	3603	0.04198419139516973	None	0.0	0.04198419139516973
71	3620	0.04285309789747081	None	0.0	0.04285309789747081
71	3465	0.04624941392389099	None	0.31073579491049585	0.04624941392389099
71	3640	0.043695031797598635	None	0.0	0.043695031797598635
71	3602	0.03633378582230659	None	0.0	0.03633378582230659
71	3384	0.04076822831423429	None	0.0	0.04076822831423429
71	3223	0.04088312973887337	None	0.0	0.04088312973887337
71	3095	0.040242343102032535	None	0.0	0.040242343102032535
71	3547	0.041591657383065056	None	0.0	0.041591657383065056
71	3249	0.042962908492945054	None	0.0	0.042962908492945054
71	3462	0.04035553914732653	None	0.0	0.04035553914732653
71	3544	0.04030919743759508	None	0.0	0.04030919743759508
71	3485	0.05058099707844052	None	0.31073579491049585	0.05058099707844052
71	3647	0.043153624989163204	None	0.0	0.043153624989163204
71	3638	0.04030919743759508	None	0.0	0.04030919743759508
71	3625	0.03861344365948429	None	0.0	0.03861344365948429
71	3338	0.04245710547129154	None	0.0	0.04245710547129154
71	3530	0.03826729424632847	None	0.0	0.03826729424632847
71	3650	0.04043323828288431	None	0.0	0.04043323828288431
71	3599	0.04068279491071827	None	0.0	0.04068279491071827
71	3410	0.03977204000290297	None	0.0	0.03977204000290297
71	3557	0.04525942034163996	None	0.0	0.04525942034163996
71	3307	0.04124564836703133	None	0.0	0.04124564836703133
71	3630	0.03912383205414796	None	0.0	0.03912383205414796
71	3568	0.04235737291672976	None	0.0	0.04235737291672976
71	3426	0.041077784281137515	None	0.0	0.041077784281137515
71	3540	0.04034037017755338	None	0.0	0.04034037017755338
71	3643	0.03092046053207581	None	0.0	0.03092046053207581
71	3567	0.040756904365903776	None	0.03436292524754269	0.040756904365903776
71	3555	0.036088421510206456	None	0.0	0.036088421510206456
71	3301	0.040345860244453316	None	0.0	0.040345860244453316
71	3617	0.036668998259442365	None	0.0	0.036668998259442365
71	3560	0.048540433852243936	None	0.31073579491049585	0.048540433852243936
71	3258	0.04220073459690176	None	0.0	0.04220073459690176
71	3451	0.04208201440800245	None	0.0	0.04208201440800245
71	3518	0.04316871207350252	None	0.0	0.04316871207350252
71	3528	0.04437785418373521	None	0.0	0.04437785418373521
71	3521	0.03922019502639542	None	0.0	0.03922019502639542
71	3573	0.03839950563100766	None	0.0	0.03839950563100766
71	3627	0.0435881985223803	None	0.0	0.0435881985223803
71	3548	0.04174690123011646	None	0.0	0.04174690123011646
71	3585	0.036534955317998816	None	0.0	0.036534955317998816
71	3619	0.04211902305510471	None	0.0	0.04211902305510471
71	3508	0.042858373776858735	None	0.0	0.042858373776858735
54	2683	0.00032765507356364405	None	0.4880820381930067	0.00032765507356364405
54	2717	0.0015806272974024478	None	0.2227295412208008	0.0015806272974024478
54	2785	0.0005266626237873837	None	0.23081711953935313	0.0005266626237873837
54	2776	0.011409615253967526	None	0.28592893062979885	0.011409615253967526
54	2576	0.00043842885158550387	None	0.06930430833723203	0.00043842885158550387
54	2710	-0.1	None	0.37386649454237175	-0.1
54	2663	0.00042255014459618	None	0.23081711953935313	0.00042255014459618
54	2728	-3.0022211918408323e-05	None	0.3693624630311129	-3.0022211918408323e-05
54	2568	0.0004911943504757137	None	0.15149322314898933	0.0004911943504757137
54	2681	0.0003492135917626281	None	0.18767193859729142	0.0003492135917626281
54	2592	0.00014873869130743725	None	0.46573793989005824	0.00014873869130743725
54	2621	0.010458305608011738	None	0.3807748215703266	0.010458305608011738
54	2724	-8.857358827860259e-07	None	0.336847881635267	-8.857358827860259e-07
54	2662	0.000504698165359976	None	0.15149322314898933	0.000504698165359976
54	2758	0.0018936698694277648	None	0.28342926839883603	0.0018936698694277648
54	2682	0.009952685823653357	None	0.28592893062979885	0.009952685823653357
54	2748	0.0005520187078425597	None	0.21580193025244293	0.0005520187078425597
54	2597	0.00028727644721301184	None	0.5103743433131799	0.00028727644721301184
54	2719	-1.4699535061662455e-05	None	0.3661520613325121	-1.4699535061662455e-05
54	2768	0.00018105119193977725	None	0.11549758401200749	0.00018105119193977725
54	2690	0.0003229864145492674	None	0.244663536993591	0.0003229864145492674
54	2664	1.3832251546794878e-06	None	0.5021565659374801	1.3832251546794878e-06
54	2607	0.0004390857092241286	None	0.3553016168134561	0.0004390857092241286
54	2635	0.01907647146581783	None	0.10539739005679127	0.01907647146581783
54	2608	0.00040946819383379734	None	0.23081711953935313	0.00040946819383379734
54	2596	0.00013185551612303283	None	0.5382351968342546	0.00013185551612303283
54	2697	0.022762756275504836	None	0.10539739005679127	0.022762756275504836
54	2730	-6.505608183155406e-07	None	0.3177664705348768	-6.505608183155406e-07
54	2755	0.0004938887969682033	None	0.15149322314898933	0.0004938887969682033
54	2767	0.020461017147020397	None	0.10539739005679127	0.020461017147020397
54	2714	0.00043359761715270793	None	0.21580193025244293	0.00043359761715270793
54	2752	0.0007632864004931684	None	0.3070588848563013	0.0007632864004931684
54	2775	0.000266009718704048	None	0.35269376797982355	0.000266009718704048
54	2766	0.01228976009585326	None	0.20329036074824175	0.01228976009585326
54	2765	1.891888302328493e-05	None	0.3177664705348768	1.891888302328493e-05
54	2605	0.0004968660437080484	None	0.06930430833723203	0.0004968660437080484
54	2778	-0.1	None	0.5283199096929766	-0.1
54	2718	0.0003136942678100107	None	0.244663536993591	0.0003136942678100107
54	2732	0.00014614267131045345	None	0.2478619144159464	0.00014614267131045345
54	2791	-4.143035860478859e-06	None	0.37425857297437115	-4.143035860478859e-06
54	2656	-7.247363570282803e-07	None	0.23257738077366188	-7.247363570282803e-07
54	2712	7.876065043838153e-05	None	0.2712261551358476	7.876065043838153e-05
54	2706	0.004857938554745671	None	0.4946065097880192	0.004857938554745671
54	2720	0.0003357731974293417	None	0.34861231369226714	0.0003357731974293417
54	2570	1.2894348917048583e-05	None	0.308193785014672	1.2894348917048583e-05
54	2686	1.4724157560807774e-06	None	0.8260177619576943	1.4724157560807774e-06
54	2782	0.00032968246982563497	None	0.26293002677037197	0.00032968246982563497
54	2733	0.002965938223653794	None	0.21136172168652118	0.002965938223653794
54	2742	5.5039883033956414e-05	None	0.3065708254605844	5.5039883033956414e-05
54	2595	0.010722585840678344	None	0.3807748215703266	0.010722585840678344
54	2772	-0.1	None	0.5283199096929766	-0.1
54	2799	0.00030992821723373453	None	0.18767193859729142	0.00030992821723373453
54	2749	0.0007726619740540731	None	0.21010014923950648	0.0007726619740540731
54	2794	0.0006979276577006704	None	0.19638747791372685	0.0006979276577006704
54	2578	0.0003551040762196814	None	0.244663536993591	0.0003551040762196814
54	2680	0.0028942773626567373	None	0.6273810040863929	0.0028942773626567373
54	2716	0.00026591797778041	None	0.06930430833723203	0.00026591797778041
54	2754	0.012579471643643545	None	0.2544961540015335	0.012579471643643545
54	2711	0.00036295414279146856	None	0.4880820381930067	0.00036295414279146856
54	2569	0.0003823417010312353	None	0.19638747791372685	0.0003823417010312353
54	2797	6.421481140285951e-09	None	0.3139609018026285	6.421481140285951e-09
54	2563	0.008736977712843617	None	0.28592893062979885	0.008736977712843617
54	2627	0.00023473136467737953	None	0.2772132928482022	0.00023473136467737953
54	2737	0.000188344466152775	None	0.2876538627590072	0.000188344466152775
54	2770	0.00012857610840078955	None	0.38021127178829095	0.00012857610840078955
54	2709	0.01564680813924065	None	0.40960163256068255	0.01564680813924065
54	2740	0.00013887236692086273	None	0.36803144482104444	0.00013887236692086273
54	2745	-1.2079274287849084e-05	None	0.26220769706310143	-1.2079274287849084e-05
54	2632	0.00043484586005016455	None	0.18767193859729142	0.00043484586005016455
54	2564	-0.00042237160460443775	None	0.2825455585048483	-0.00042237160460443775
54	2700	0.000227733070262071	None	0.31211298842651886	0.000227733070262071
54	2685	0.00014280569117469205	None	0.2478619144159464	0.00014280569117469205
54	2795	6.677756326387338e-08	None	0.360170824947274	6.677756326387338e-08
54	2692	0.00035724318116658123	None	0.2565519429017508	0.00035724318116658123
54	2769	0.00036088852531944963	None	0.2953985619584627	0.00036088852531944963
54	2555	-1.9185487493463374e-06	None	0.31527335407337254	-1.9185487493463374e-06
54	2774	0.00031877671763739173	None	0.2743544780537304	0.00031877671763739173
54	2750	0.0003871100307880654	None	0.2953985619584627	0.0003871100307880654
54	2705	0.0002286181612953368	None	0.34861231369226714	0.0002286181612953368
54	2721	0.00014665619861429637	None	0.24039743596405097	0.00014665619861429637
54	2779	0.0069395612851994625	None	0.06930430833723203	0.0069395612851994625
54	2654	0.0015151711490862486	None	0.34455501380325115	0.0015151711490862486
54	2793	0.0010170589223083772	None	0.3502722180152933	0.0010170589223083772
54	2673	-0.00011137226441742367	None	0.23705639737130055	-0.00011137226441742367
54	2599	0.0012385870403912097	None	0.2227295412208008	0.0012385870403912097
54	2763	-9.535761497723136e-07	None	0.28208979927782896	-9.535761497723136e-07
54	2669	-6.77237044509809e-06	None	0.7012968876802546	-6.77237044509809e-06
54	2648	0.0004104653907255188	None	0.06930430833723203	0.0004104653907255188
54	2704	0.0003501154878105403	None	0.23705639737130055	0.0003501154878105403
54	2784	0.02059851835960045	None	0.10539739005679127	0.02059851835960045
54	2788	0.00037257695769686306	None	0.2565519429017508	0.00037257695769686306
54	2643	0.00017035846505354267	None	0.31211298842651886	0.00017035846505354267
54	2679	0.0002361527552938201	None	0.46573793989005824	0.0002361527552938201
54	2753	0.013761903413298797	None	0.2614902388693774	0.013761903413298797
54	2694	0.001490605067206584	None	0.2227295412208008	0.001490605067206584
54	2630	0.0004298158429389843	None	0.21580193025244293	0.0004298158429389843
54	2792	0.0014727243007915474	None	0.2985857056676412	0.0014727243007915474
54	2787	-2.1832796485052215e-06	None	0.2744211712977667	-2.1832796485052215e-06
54	2777	0.00838235009567828	None	0.33763291549057917	0.00838235009567828
54	2757	-4.610914458274437e-07	None	0.46452085199568816	-4.610914458274437e-07
108	4935	0.05304377341357213	None	0.0	0.05304377341357213
108	5485	0.05001122608320105	None	0.0	0.05001122608320105
108	5264	0.05215131229885667	None	0.0	0.05215131229885667
108	5157	0.048191335082792414	None	0.03217171717171715	0.048191335082792414
108	5435	0.05162192651535491	None	0.0	0.05162192651535491
108	5343	0.04946119874062987	None	0.0	0.04946119874062987
108	4678	0.05204295763829399	None	0.0	0.05204295763829399
108	5463	0.05143573745072428	None	0.0	0.05143573745072428
108	5476	0.051432315019465415	None	0.0	0.051432315019465415
108	5326	0.0510648294285456	None	0.0	0.0510648294285456
108	5461	0.05064608128769167	None	0.0	0.05064608128769167
108	5457	0.05180477822161168	None	0.0	0.05180477822161168
108	5363	0.050285496994467285	None	0.0	0.050285496994467285
108	5223	0.05232355001516303	None	0.0	0.05232355001516303
108	4800	0.05253038545782399	None	0.0	0.05253038545782399
108	5475	0.05265380954747265	None	0.0	0.05265380954747265
108	5487	0.05019255808608376	None	0.0	0.05019255808608376
108	5073	0.05167766909272011	None	0.0	0.05167766909272011
108	5408	0.05035307170278702	None	0.0	0.05035307170278702
108	5257	0.05233812915205335	None	0.0	0.05233812915205335
108	5233	0.05139464550383012	None	0.0	0.05139464550383012
108	5396	0.05149077634340919	None	0.0	0.05149077634340919
108	4338	0.053614501886351945	None	0.0	0.053614501886351945
108	5324	0.05113319878009949	None	0.0	0.05113319878009949
108	5366	0.05023772122249462	None	0.0	0.05023772122249462
108	5293	0.051315617032703736	None	0.0	0.051315617032703736
108	5226	0.05076349481757511	None	0.0	0.05076349481757511
108	5471	0.05257899480645907	None	0.0	0.05257899480645907
108	5449	0.05205716466467388	None	0.0	0.05205716466467388
108	5493	0.050785850123215966	None	0.0	0.050785850123215966
108	5454	0.050059259613788466	None	0.0	0.050059259613788466
108	4970	0.05277075726477293	None	0.0	0.05277075726477293
108	5230	0.051713525857344705	None	0.0	0.051713525857344705
108	5465	0.04900843737918949	None	0.0	0.04900843737918949
108	4855	0.05128264976874958	None	0.0	0.05128264976874958
108	4600	0.05299242775942594	None	0.0	0.05299242775942594
108	5354	0.05141427544868041	None	0.0	0.05141427544868041
108	5027	0.05247793697380186	None	0.0	0.05247793697380186
108	5077	0.050707123435242515	None	0.0	0.050707123435242515
108	5484	0.05113543095327945	None	0.0	0.05113543095327945
108	5333	0.04966916467182523	None	0.0	0.04966916467182523
108	4479	0.051643163935152864	None	0.0	0.051643163935152864
108	5345	0.05120460040675989	None	0.0	0.05120460040675989
108	5331	0.0508790837015943	None	0.0	0.0508790837015943
108	5111	0.05060064093465598	None	0.0	0.05060064093465598
108	4777	0.053926355621647964	None	0.0	0.053926355621647964
108	4949	0.05232862563114141	None	0.0	0.05232862563114141
108	5491	0.04924555734977147	None	0.0	0.04924555734977147
108	5388	0.051654962743404295	None	0.0	0.051654962743404295
108	5206	0.05213128850528141	None	0.0	0.05213128850528141
108	5488	0.0531044694586977	None	0.0	0.0531044694586977
108	5483	0.04817386310611175	None	0.0	0.04817386310611175
108	4932	0.05210335266101431	None	0.0	0.05210335266101431
108	5450	0.05190677380334738	None	0.0	0.05190677380334738
108	4995	0.051381742836806556	None	0.0	0.051381742836806556
108	4565	0.053397409291716484	None	0.0	0.053397409291716484
108	5478	0.05109985833997995	None	0.0	0.05109985833997995
108	5240	0.05156419773966118	None	0.0	0.05156419773966118
108	4753	0.05216476350143831	None	0.0	0.05216476350143831
108	5188	0.05134795749305971	None	0.0	0.05134795749305971
108	5464	0.04959626694672511	None	0.0	0.04959626694672511
108	4638	0.05315650985967401	None	0.0	0.05315650985967401
108	5156	0.05215131229885667	None	0.0	0.05215131229885667
108	5462	0.05205830084959454	None	0.0	0.05205830084959454
108	5110	0.05159985104199587	None	0.0	0.05159985104199587
108	5452	0.05132547864749305	None	0.0	0.05132547864749305
108	5477	0.05139738434675308	None	0.0	0.05139738434675308
108	5436	0.05095973677396815	None	0.0	0.05095973677396815
108	4994	0.052790948555195914	None	0.0	0.052790948555195914
108	5443	0.05180585828545189	None	0.0	0.05180585828545189
108	5460	0.051125118476957984	None	0.0	0.051125118476957984
108	4831	0.05203420696230636	None	0.0	0.05203420696230636
108	4280	0.053336693168405634	None	0.0	0.053336693168405634
108	5458	0.05088928328612363	None	0.0	0.05088928328612363
108	5496	0.05275928242184493	None	0.0	0.05275928242184493
108	5204	0.051918602690431026	None	0.0	0.051918602690431026
108	4786	0.0523940300465029	None	0.0	0.0523940300465029
108	5263	0.05083143400224299	None	0.0	0.05083143400224299
108	5043	0.05255223579553857	None	0.0	0.05255223579553857
108	5486	0.051821237998137495	None	0.0	0.051821237998137495
108	5439	0.05036437506791723	None	0.0	0.05036437506791723
108	5160	0.05163177585398631	None	0.0	0.05163177585398631
108	5325	0.05083143400224299	None	0.0	0.05083143400224299
108	5456	0.05015305509592163	None	0.0	0.05015305509592163
108	4790	0.05297960621089725	None	0.0	0.05297960621089725
108	5385	0.04988836122663562	None	0.0	0.04988836122663562
108	4887	0.05272454860010411	None	0.0	0.05272454860010411
108	5432	0.04875305173083768	None	0.0	0.04875305173083768
108	4962	0.05131466751671996	None	0.0	0.05131466751671996
108	5217	0.05052385936203145	None	0.0	0.05052385936203145
108	4856	0.053761571398619375	None	0.0	0.053761571398619375
108	5055	0.051456852718904114	None	0.0	0.051456852718904114
108	4952	0.0520392391924041	None	0.0	0.0520392391924041
108	5406	0.048268217403617975	None	0.03217171717171715	0.048268217403617975
108	5375	0.051237578443919435	None	0.0	0.051237578443919435
108	5097	0.05277253835460047	None	0.0	0.05277253835460047
108	5430	0.05055095462171253	None	0.0	0.05055095462171253
108	5481	0.05036125906941772	None	0.0	0.05036125906941772
108	4775	0.05162232993627982	None	0.0	0.05162232993627982
108	5473	0.05041626659605883	None	0.0	0.05041626659605883
34	1751	0.4021199733537991	0.4021199733537991	0.4334705201638457	0.4021199733537991
34	1599	0.49645407655724594	0.49645407655724594	0.5511681889743105	0.49645407655724594
34	1625	0.371868537039728	0.371868537039728	0.4091958660708904	0.371868537039728
34	1760	0.3286252458266351	0.3286252458266351	0.4751746303174979	0.3286252458266351
34	1783	0.43781078259410106	0.43781078259410106	0.45953818764313104	0.43781078259410106
34	1756	0.3512829621573824	0.3512829621573824	0.39085369631355277	0.3512829621573824
34	1790	0.3684521077890621	0.3684521077890621	0.43810819088492553	0.3684521077890621
34	1610	0.3920723672560936	0.3920723672560936	0.5766478148498144	0.3920723672560936
34	1793	0.371868537039728	0.371868537039728	0.4091958660708904	0.371868537039728
34	1296	0.3904601207606234	0.3904601207606234	0.4473823921862389	0.3904601207606234
34	1718	0.3920723672560936	0.3920723672560936	0.5766478148498144	0.3920723672560936
34	1649	0.32838382038583425	0.32838382038583425	0.339573427738472	0.32838382038583425
34	1605	0.389396867131763	0.389396867131763	0.4758967981907678	0.389396867131763
34	1551	0.3854463641577316	0.3854463641577316	0.47408272706497606	0.3854463641577316
34	1710	0.38236863567862567	0.38236863567862567	0.3868759717007128	0.38236863567862567
34	1755	0.3746327491156967	0.3746327491156967	0.394654291277848	0.3746327491156967
34	1378	0.3875605571738643	0.3875605571738643	0.49396453925866146	0.3875605571738643
34	1765	0.32477535085935405	0.32477535085935405	0.394998573493277	0.32477535085935405
34	1698	0.4319493842406539	0.4319493842406539	0.455537116900829	0.4319493842406539
34	1708	0.4039085633797949	0.4039085633797949	0.4645513512630278	0.4039085633797949
34	1540	0.36094688662251534	0.36094688662251534	0.4214245585957884	0.36094688662251534
34	1672	0.43927483350491253	0.43927483350491253	0.5105328653598399	0.43927483350491253
34	1754	0.37532990927863535	0.37532990927863535	0.4126291152190319	0.37532990927863535
34	1687	0.35832076188727313	0.35832076188727313	0.4513767424102813	0.35832076188727313
34	1693	0.32892485188942067	0.32892485188942067	0.3976419058620304	0.32892485188942067
34	1684	0.3669022651322228	0.3669022651322228	0.39817884274432425	0.3669022651322228
34	1770	0.35689770347253424	0.35689770347253424	0.43520449062759975	0.35689770347253424
34	1778	0.43636211178965095	0.43636211178965095	0.4446120286938607	0.43636211178965095
34	1418	0.4458977233538345	0.4458977233538345	0.5665430373810616	0.4458977233538345
34	1724	0.3494973272956934	0.3494973272956934	0.4500093473125955	0.3494973272956934
34	1716	0.37191691198046245	0.37191691198046245	0.41317709330545094	0.37191691198046245
34	1722	0.4130541292988047	0.4130541292988047	0.4346147551740809	0.4130541292988047
34	1715	0.3431966099847166	0.3431966099847166	0.38892534138535995	0.3431966099847166
34	1746	0.3363509302226134	0.3363509302226134	0.41059448021062916	0.3363509302226134
34	1702	0.3407591775453804	0.3407591775453804	0.38107344228006074	0.3407591775453804
34	1738	0.3873614399299695	0.3873614399299695	0.42832700307423516	0.3873614399299695
34	1799	0.3908177625926529	0.3908177625926529	0.5069500608864896	0.3908177625926529
34	1518	0.4304852526994772	0.4304852526994772	0.5899428359120549	0.4304852526994772
34	1504	0.5428248420165542	0.5428248420165542	0.6547019395988077	0.5428248420165542
34	1736	0.35418482577442495	0.35418482577442495	0.3687635875512571	0.35418482577442495
34	1682	0.42834996718625956	0.42834996718625956	0.449992715003499	0.42834996718625956
34	1101	0.3982817313964131	0.3982817313964131	0.4856839634492175	0.3982817313964131
34	1357	0.3976436990745587	0.3976436990745587	0.457375110509436	0.3976436990745587
34	1764	0.3254455919586049	0.3254455919586049	0.3691116850670243	0.3254455919586049
34	1664	0.43760290752512254	0.43760290752512254	0.49850296217726975	0.43760290752512254
34	1701	0.35832076188727313	0.35832076188727313	0.4513767424102813	0.35832076188727313
34	1675	0.3916943899767152	0.3916943899767152	0.47560593390613465	0.3916943899767152
34	1769	0.3360837794742702	0.3360837794742702	0.4628044053380518	0.3360837794742702
34	1464	0.42834996718625956	0.42834996718625956	0.449992715003499	0.42834996718625956
34	1758	0.3876749316569902	0.3876749316569902	0.4662815875827982	0.3876749316569902
34	1740	0.3854463641577316	0.3854463641577316	0.47408272706497606	0.3854463641577316
34	1097	0.45150418854073343	0.45150418854073343	0.5171380986358772	0.45150418854073343
34	1572	0.4012320178349514	0.4012320178349514	0.4687051159957658	0.4012320178349514
34	1665	0.3875605571738643	0.3875605571738643	0.49396453925866146	0.3875605571738643
34	1766	0.3290307783842453	0.3290307783842453	0.4161926550079908	0.3290307783842453
34	1779	0.35418482577442495	0.35418482577442495	0.3687635875512571	0.35418482577442495
34	1796	0.410749800775425	0.410749800775425	0.45010941599660265	0.410749800775425
34	1627	0.3512829621573824	0.3512829621573824	0.39085369631355277	0.3512829621573824
34	1663	0.35689770347253424	0.35689770347253424	0.43520449062759975	0.35689770347253424
34	1776	0.37024988048348595	0.37024988048348595	0.3999332505373475	0.37024988048348595
34	1507	0.37427647947632864	0.37427647947632864	0.43029641446979283	0.37427647947632864
34	1636	0.4141428204852481	0.4141428204852481	0.43047830578083196	0.4141428204852481
34	1618	0.38943184572211714	0.38943184572211714	0.44287147307737734	0.38943184572211714
34	1792	0.43927483350491253	0.43927483350491253	0.5105328653598399	0.43927483350491253
34	1735	0.35418482577442495	0.35418482577442495	0.3687635875512571	0.35418482577442495
34	1782	0.428854421541372	0.428854421541372	0.4348745590498474	0.428854421541372
34	1591	0.43469358156933036	0.43469358156933036	0.4906889240269591	0.43469358156933036
34	1704	0.3684521077890621	0.3684521077890621	0.43810819088492553	0.3684521077890621
34	1795	0.3916943899767152	0.3916943899767152	0.47560593390613465	0.3916943899767152
34	1786	0.322549489873516	0.322549489873516	0.38996325546989097	0.322549489873516
34	1641	0.38276217624402126	0.38276217624402126	0.39938029030603805	0.38276217624402126
34	1655	0.37024988048348595	0.37024988048348595	0.3999332505373475	0.37024988048348595
34	1382	0.3814766399296743	0.3814766399296743	0.40880636789645886	0.3814766399296743
34	1653	0.3880131998574054	0.3880131998574054	0.5110750401799449	0.3880131998574054
34	1489	0.3824222740270023	0.3824222740270023	0.44153580210139587	0.3824222740270023
34	1788	0.3923543916651252	0.3923543916651252	0.4816909423677491	0.3923543916651252
34	1771	0.3156664932206845	0.3156664932206845	0.3163813391744174	0.3156664932206845
34	1699	0.3923543916651252	0.3923543916651252	0.4816909423677491	0.3923543916651252
34	1730	0.358099636257032	0.358099636257032	0.4842972730812859	0.358099636257032
34	1732	0.3923543916651252	0.3923543916651252	0.4816909423677491	0.3923543916651252
34	1753	0.36747583008933427	0.36747583008933427	0.39091722162521997	0.36747583008933427
34	1780	0.3659203302045442	0.3659203302045442	0.38145566089459904	0.3659203302045442
34	1729	0.37792464144736854	0.37792464144736854	0.4127435514548603	0.37792464144736854
34	1596	0.39728505559942423	0.39728505559942423	0.4507707800597731	0.39728505559942423
34	1711	0.36782472441139974	0.36782472441139974	0.41906882659357436	0.36782472441139974
34	1165	0.43840639772582585	0.43840639772582585	0.5122509343391652	0.43840639772582585
34	1768	0.4039085633797949	0.4039085633797949	0.4645513512630278	0.4039085633797949
34	1561	0.3923543916651252	0.3923543916651252	0.4816909423677491	0.3923543916651252
34	1516	0.4124809346515795	0.4124809346515795	0.4803124037745543	0.4124809346515795
34	1721	0.3943864752542546	0.3943864752542546	0.4772044839559858	0.3943864752542546
34	1399	0.32153570124902814	0.32153570124902814	0.37086386070042543	0.32153570124902814
34	1745	0.3512829621573824	0.3512829621573824	0.39085369631355277	0.3512829621573824
34	1340	0.36816001590038205	0.36816001590038205	0.48406213331532877	0.36816001590038205
34	1022	0.36881568813814347	0.36881568813814347	0.4299483896523596	0.36881568813814347
34	1725	0.36637754865859595	0.36637754865859595	0.3875867826928976	0.36637754865859595
34	1679	0.34461078652776583	0.34461078652776583	0.37682400539056166	0.34461078652776583
34	1640	0.36131120154042323	0.36131120154042323	0.37794269715491363	0.36131120154042323
34	1709	0.3635841324552092	0.3635841324552092	0.4085313536052313	0.3635841324552092
34	1628	0.37975070922826043	0.37975070922826043	0.3937419814777664	0.37975070922826043
34	896	0.3635841324552092	0.3635841324552092	0.4085313536052313	0.3635841324552092
0	67	0.40957791651962755	0.40957791651962755	0.40957791651962755	0.40957791651962755
0	78	0.4408841794070679	0.4408841794070679	0.4408841794070679	0.4408841794070679
0	27	0.14812755673782846	0.14812755673782846	0.14812755673782846	0.14812755673782846
0	40	0.3455106933468183	0.3455106933468183	0.3455106933468183	0.3455106933468183
0	44	0.6271001609760295	0.6271001609760295	0.6271001609760295	0.6271001609760295
0	66	0.2795084971874737	0.2795084971874737	0.2795084971874737	0.2795084971874737
0	95	0.46551209556453876	0.46551209556453876	0.46551209556453876	0.46551209556453876
0	21	0.09428090415820634	0.09428090415820634	0.09428090415820634	0.09428090415820634
0	37	0.14812755673782846	0.14812755673782846	0.14812755673782846	0.14812755673782846
0	58	0.3130874843127217	0.3130874843127217	0.3130874843127217	0.3130874843127217
0	52	0.14812755673782846	0.14812755673782846	0.14812755673782846	0.14812755673782846
0	15	0.23692399371585476	0.23692399371585476	0.23692399371585476	0.23692399371585476
0	92	0.33551699629073467	0.33551699629073467	0.33551699629073467	0.33551699629073467
0	84	0.46032671065045516	0.46032671065045516	0.46032671065045516	0.46032671065045516
0	53	0.480032406156394	0.480032406156394	0.480032406156394	0.480032406156394
0	12	0.8793620165178806	0.8793620165178806	0.8793620165178806	0.8793620165178806
0	41	0.35644745735839695	0.35644745735839695	0.35644745735839695	0.35644745735839695
0	91	0.2795084971874737	0.2795084971874737	0.2795084971874737	0.2795084971874737
0	77	0.20060345598487409	0.20060345598487409	0.20060345598487409	0.20060345598487409
0	38	0.36763713762720923	0.36763713762720923	0.36763713762720923	0.36763713762720923
0	64	0.16915231583048485	0.16915231583048485	0.16915231583048485	0.16915231583048485
0	19	0.16641677534780705	0.16641677534780705	0.16641677534780705	0.16641677534780705
0	85	0.36574730863883087	0.36574730863883087	0.36574730863883087	0.36574730863883087
0	49	0.3827183406029393	0.3827183406029393	0.3827183406029393	0.3827183406029393
0	45	0.09428090415820634	0.09428090415820634	0.09428090415820634	0.09428090415820634
0	86	0.09428090415820634	0.09428090415820634	0.09428090415820634	0.09428090415820634
0	35	0.4399615046690634	0.4399615046690634	0.4399615046690634	0.4399615046690634
0	88	0.2795084971874737	0.2795084971874737	0.2795084971874737	0.2795084971874737
0	70	0.09428090415820634	0.09428090415820634	0.09428090415820634	0.09428090415820634
0	80	0.2795084971874737	0.2795084971874737	0.2795084971874737	0.2795084971874737
0	17	0.16641677534780705	0.16641677534780705	0.16641677534780705	0.16641677534780705
0	23	0.5241220973026955	0.5241220973026955	0.5241220973026955	0.5241220973026955
0	57	0.14812755673782846	0.14812755673782846	0.14812755673782846	0.14812755673782846
0	39	0.32984594323665817	0.32984594323665817	0.32984594323665817	0.32984594323665817
0	62	0.9896942668431583	0.9896942668431583	0.9896942668431583	0.9896942668431583
0	22	0.32460606756287547	0.32460606756287547	0.32460606756287547	0.32460606756287547
0	29	0.31939866699263814	0.31939866699263814	0.31939866699263814	0.31939866699263814
0	4	0.3414453649409933	0.3414453649409933	0.3414453649409933	0.3414453649409933
0	76	0.32460606756287547	0.32460606756287547	0.32460606756287547	0.32460606756287547
0	25	0.43418142146004096	0.43418142146004096	0.43418142146004096	0.43418142146004096
0	61	0.46728076446982214	0.46728076446982214	0.46728076446982214	0.46728076446982214
0	60	0.337984804182101	0.337984804182101	0.337984804182101	0.337984804182101
0	81	0.6117924723483837	0.6117924723483837	0.6117924723483837	0.6117924723483837
0	73	0.09428090415820634	0.09428090415820634	0.09428090415820634	0.09428090415820634
0	72	0.3208226307612313	0.3208226307612313	0.3208226307612313	0.3208226307612313
0	89	0.4408841794070679	0.4408841794070679	0.4408841794070679	0.4408841794070679
0	51	0.42635879961587275	0.42635879961587275	0.42635879961587275	0.42635879961587275
0	3	0.42693252181431723	0.42693252181431723	0.42693252181431723	0.42693252181431723
0	11	0.29411656919631424	0.29411656919631424	0.29411656919631424	0.29411656919631424
0	24	0.40957791651962755	0.40957791651962755	0.40957791651962755	0.40957791651962755
0	10	0.14812755673782846	0.14812755673782846	0.14812755673782846	0.14812755673782846
0	33	0.6488041494331597	0.6488041494331597	0.6488041494331597	0.6488041494331597
0	56	0.5241220973026955	0.5241220973026955	0.5241220973026955	0.5241220973026955
0	75	0.4062478952786529	0.4062478952786529	0.4062478952786529	0.4062478952786529
0	59	0.24011440386752322	0.24011440386752322	0.24011440386752322	0.24011440386752322
0	43	0.14812755673782846	0.14812755673782846	0.14812755673782846	0.14812755673782846
0	47	0.2795084971874737	0.2795084971874737	0.2795084971874737	0.2795084971874737
0	32	0.3658188349064959	0.3658188349064959	0.3658188349064959	0.3658188349064959
0	74	0.09428090415820634	0.09428090415820634	0.09428090415820634	0.09428090415820634
0	90	0.3222969654725538	0.3222969654725538	0.3222969654725538	0.3222969654725538
0	99	0.09428090415820634	0.09428090415820634	0.09428090415820634	0.09428090415820634
0	7	0.3952560950374851	0.3952560950374851	0.3952560950374851	0.3952560950374851
0	1	0.41052542456063046	0.41052542456063046	0.41052542456063046	0.41052542456063046
0	5	0.6825675254933243	0.6825675254933243	0.6825675254933243	0.6825675254933243
0	26	0.4714246590059579	0.4714246590059579	0.4714246590059579	0.4714246590059579
0	13	0.44478767721905116	0.44478767721905116	0.44478767721905116	0.44478767721905116
0	71	0.16641677534780705	0.16641677534780705	0.16641677534780705	0.16641677534780705
0	31	0.46200555854331327	0.46200555854331327	0.46200555854331327	0.46200555854331327
0	63	0.2795084971874737	0.2795084971874737	0.2795084971874737	0.2795084971874737
0	54	0.43418142146004096	0.43418142146004096	0.43418142146004096	0.43418142146004096
0	100	0.23791918956043667	0.23791918956043667	0.23791918956043667	0.23791918956043667
0	6	0.425936687677809	0.425936687677809	0.425936687677809	0.425936687677809
0	96	0.22056038843701414	0.22056038843701414	0.22056038843701414	0.22056038843701414
0	82	0.3333165143894949	0.3333165143894949	0.3333165143894949	0.3333165143894949
0	48	0.37638984512563617	0.37638984512563617	0.37638984512563617	0.37638984512563617
0	83	0.32934621475733183	0.32934621475733183	0.32934621475733183	0.32934621475733183
0	79	0.625388073649066	0.625388073649066	0.625388073649066	0.625388073649066
0	69	0.4193300447410532	0.4193300447410532	0.4193300447410532	0.4193300447410532
0	87	0.2978065760634229	0.2978065760634229	0.2978065760634229	0.2978065760634229
0	46	0.09428090415820634	0.09428090415820634	0.09428090415820634	0.09428090415820634
0	18	0.4755434876489587	0.4755434876489587	0.4755434876489587	0.4755434876489587
0	20	0.42166479079224944	0.42166479079224944	0.42166479079224944	0.42166479079224944
0	94	0.20175461021821758	0.20175461021821758	0.20175461021821758	0.20175461021821758
0	16	0.21716354426000786	0.21716354426000786	0.21716354426000786	0.21716354426000786
0	36	0.42426406871192857	0.42426406871192857	0.42426406871192857	0.42426406871192857
0	14	0.42426406871192857	0.42426406871192857	0.42426406871192857	0.42426406871192857
0	34	0.7236495579604251	0.7236495579604251	0.7236495579604251	0.7236495579604251
0	9	0.8354830381352573	0.8354830381352573	0.8354830381352573	0.8354830381352573
0	28	0.09428090415820634	0.09428090415820634	0.09428090415820634	0.09428090415820634
0	68	0.7008645038956758	0.7008645038956758	0.7008645038956758	0.7008645038956758
0	98	0.22505694705502294	0.22505694705502294	0.22505694705502294	0.22505694705502294
0	93	0.4522452532512299	0.4522452532512299	0.4522452532512299	0.4522452532512299
0	30	0.4642810717307439	0.4642810717307439	0.4642810717307439	0.4642810717307439
0	97	0.5241220973026955	0.5241220973026955	0.5241220973026955	0.5241220973026955
0	55	0.14812755673782846	0.14812755673782846	0.14812755673782846	0.14812755673782846
0	65	0.3457087975635399	0.3457087975635399	0.3457087975635399	0.3457087975635399
0	50	0.41307839164692906	0.41307839164692906	0.41307839164692906	0.41307839164692906
0	8	0.14812755673782846	0.14812755673782846	0.14812755673782846	0.14812755673782846
0	42	0.38069051622985245	0.38069051622985245	0.38069051622985245	0.38069051622985245
0	2	0.6747296759067354	0.6747296759067354	0.6747296759067354	0.6747296759067354
87	4425	0.05109157107260529	None	0.0	0.05109157107260529
87	4072	0.05252901893275587	None	0.0	0.05252901893275587
87	4059	0.05232054334644793	None	0.0	0.05232054334644793
87	4114	0.053025415167684394	None	0.0	0.053025415167684394
87	4320	0.05169868028539191	None	0.0	0.05169868028539191
87	4184	0.04912840656119924	None	0.0	0.04912840656119924
87	4342	0.053502906543691456	None	0.0	0.053502906543691456
87	4450	0.03637307700563876	None	0.44467356572565137	0.03637307700563876
87	4384	0.04958093660798836	None	0.0	0.04958093660798836
87	4441	0.04963829704128449	None	0.0	0.04963829704128449
87	4178	0.05230426852384356	None	0.0	0.05230426852384356
87	4295	0.050983758442850406	None	0.04136363636363634	0.050983758442850406
87	4416	0.048007237517537646	None	0.0	0.048007237517537646
87	4110	0.051804592841594256	None	0.0	0.051804592841594256
87	4099	0.05192226781177678	None	0.0	0.05192226781177678
87	4276	0.051995081288362915	None	0.0	0.051995081288362915
87	4326	0.05132883459330507	None	0.0	0.05132883459330507
87	4321	0.0503781384260525	None	0.0	0.0503781384260525
87	4448	0.04572084805153045	None	0.0	0.04572084805153045
87	4242	0.0507665904373188	None	0.0	0.0507665904373188
87	4267	0.04817875470707301	None	0.0	0.04817875470707301
87	4154	0.049075688133496616	None	0.0	0.049075688133496616
87	4352	0.05041827212507426	None	0.0	0.05041827212507426
87	4219	0.05007797402308212	None	0.0	0.05007797402308212
87	4263	0.05200760773832787	None	0.0	0.05200760773832787
87	4338	0.053614501886351945	None	0.0	0.053614501886351945
87	4226	0.05166656106174833	None	0.0	0.05166656106174833
87	3985	0.05068091486803933	None	0.0	0.05068091486803933
87	4383	0.05288196659641637	None	0.0	0.05288196659641637
87	4212	0.04964846909147932	None	0.0	0.04964846909147932
87	4415	0.05164115710573177	None	0.0	0.05164115710573177
87	4376	0.048984093227981945	None	0.0	0.048984093227981945
87	4163	0.05068453476851497	None	0.0	0.05068453476851497
87	4395	0.05084854632865205	None	0.0	0.05084854632865205
87	4374	0.052758233837275216	None	0.0	0.052758233837275216
87	4208	0.051386102988616726	None	0.0	0.051386102988616726
87	3913	0.04985582309617321	None	0.0	0.04985582309617321
87	4436	0.049015983608668705	None	0.0	0.049015983608668705
87	4257	0.052040317692598245	None	0.0	0.052040317692598245
87	4255	0.052394475018925	None	0.0	0.052394475018925
87	4431	0.05248112320110466	None	0.0	0.05248112320110466
87	4335	0.0496648491250381	None	0.0	0.0496648491250381
87	4106	0.05431538655073185	None	0.0	0.05431538655073185
87	4337	0.05112984013742892	None	0.0	0.05112984013742892
87	4329	0.050507785299394196	None	0.0	0.050507785299394196
87	4052	0.05214413678979304	None	0.0	0.05214413678979304
87	4084	0.05110970492732576	None	0.0	0.05110970492732576
87	4360	0.04558361032177723	None	0.0	0.04558361032177723
87	4427	0.0501822688433122	None	0.0	0.0501822688433122
87	4378	0.04840133431372896	None	0.0	0.04840133431372896
87	4407	0.0007521038057829818	None	0.0	0.0007521038057829818
87	4310	0.05173856986115774	None	0.0	0.05173856986115774
87	4446	0.04924463409554378	None	0.0	0.04924463409554378
87	4409	0.04667688558403023	None	0.0	0.04667688558403023
87	4143	0.05190157753841692	None	0.0	0.05190157753841692
87	4413	0.047370427764513036	None	0.0	0.047370427764513036
87	4007	0.05158648952002619	None	0.0	0.05158648952002619
87	4193	0.05157143772321768	None	0.0	0.05157143772321768
87	4393	0.04963337005023777	None	0.0	0.04963337005023777
87	4122	0.05149203606870244	None	0.0	0.05149203606870244
87	3963	0.050855778561644374	None	0.0	0.050855778561644374
87	4435	0.04935010507977733	None	0.0	0.04935010507977733
87	4405	0.05153371769694361	None	0.0	0.05153371769694361
87	4191	0.05353024102675155	None	0.0	0.05353024102675155
87	3833	0.05065860619898935	None	0.0	0.05065860619898935
87	4423	0.050317245067224264	None	0.0	0.050317245067224264
87	4350	0.05356309575423497	None	0.0	0.05356309575423497
87	4190	0.05216067280999539	None	0.0	0.05216067280999539
87	4303	0.05106418048711635	None	0.0	0.05106418048711635
87	4386	0.048676797648582	None	0.0	0.048676797648582
87	4056	0.05246212886132889	None	0.0	0.05246212886132889
87	4011	0.049902929414958955	None	0.0	0.049902929414958955
87	4069	0.04986520859508661	None	0.0	0.04986520859508661
87	4422	0.05247880536429832	None	0.0	0.05247880536429832
87	4280	0.053336693168405634	None	0.0	0.053336693168405634
87	4447	0.05062194310289258	None	0.0	0.05062194310289258
87	4443	0.05074009242043085	None	0.0	0.05074009242043085
87	4390	0.049789160266923545	None	0.0	0.049789160266923545
87	4024	0.05028429620458259	None	0.0	0.05028429620458259
87	4270	0.05025086050993244	None	0.0	0.05025086050993244
87	4299	0.051217495343639265	None	0.0	0.051217495343639265
87	4421	0.048222750860256354	None	0.0	0.048222750860256354
87	4388	0.05203865627615023	None	0.0	0.05203865627615023
87	4394	0.04936575742551945	None	0.0	0.04936575742551945
87	4196	0.052736425395168665	None	0.0	0.052736425395168665
87	4289	0.051837411626979954	None	0.0	0.051837411626979954
87	4092	0.05255197587393348	None	0.0	0.05255197587393348
87	4028	0.05107217937598612	None	0.0	0.05107217937598612
87	4153	0.05075226512201641	None	0.0	0.05075226512201641
87	4334	0.05062085347077033	None	0.0	0.05062085347077033
87	4229	0.05148259752803379	None	0.0	0.05148259752803379
87	4160	0.05199500300658895	None	0.0	0.05199500300658895
87	4192	0.05185338631606293	None	0.0	0.05185338631606293
87	4278	0.05231663813298273	None	0.0	0.05231663813298273
87	4093	0.05195021666674223	None	0.0	0.05195021666674223
87	4195	0.051748595749489354	None	0.0	0.051748595749489354
87	3971	0.052880008034658976	None	0.0	0.052880008034658976
87	4243	0.052309221810942046	None	0.0	0.052309221810942046
87	4100	0.0510197184024107	None	0.0	0.0510197184024107
87	4319	0.0516957103514574	None	0.0	0.0516957103514574
51	2617	-3.988763328077642e-06	None	0.36392065755883307	-3.988763328077642e-06
51	2598	0.0003301377363536985	None	0.30056075825542566	0.0003301377363536985
51	2601	1.188643222818864e-07	None	0.26933996534298077	1.188643222818864e-07
51	2485	None	None	0.4961159934259608	None
51	2560	-3.9813499894043755e-06	None	0.31940017811253607	-3.9813499894043755e-06
51	2629	-0.00019034566061667453	None	0.3832967637920263	-0.00019034566061667453
51	2576	0.00043842885158550387	None	0.24626999006249056	0.00043842885158550387
51	2232	None	None	0.30228128534622656	None
51	2602	None	None	0.31798967488591445	None
51	2558	0.0002524262688062293	None	0.3274136646847756	0.0002524262688062293
51	2556	0.0005516221366537597	None	0.2838510269330269	0.0005516221366537597
51	2559	-0.1	None	0.39359180273115346	-0.1
51	2520	None	None	0.37344011113827796	None
51	2568	0.0004911943504757137	None	0.2991124199974611	0.0004911943504757137
51	2162	None	None	0.45422284852917816	None
51	2592	0.00014873869130743725	None	0.4961159934259608	0.00014873869130743725
51	2502	None	None	0.4696067259400373	None
51	2566	-0.1	None	0.5654356395978826	-0.1
51	2621	0.010458305608011738	None	0.30228128534622656	0.010458305608011738
51	2577	-1.7097847156269775e-05	None	0.3956580008733881	-1.7097847156269775e-05
51	2631	-7.132076929063883e-07	None	0.3440592378794457	-7.132076929063883e-07
51	2645	-0.00010157787206110353	None	0.37962910303774483	-0.00010157787206110353
51	2597	0.00028727644721301184	None	0.31956915872074665	0.00028727644721301184
51	2628	3.013724197453569e-07	None	0.29901332304217765	3.013724197453569e-07
51	2392	None	None	0.37101717016216784	None
51	2504	None	None	0.4321624474242281	None
51	2426	None	None	0.5704948099512495	None
51	2600	2.329024848350151e-06	None	0.3329319270317856	2.329024848350151e-06
51	2533	None	None	0.4875815521318671	None
51	2239	None	None	0.41697415999944454	None
51	2641	5.089150116453949e-07	None	0.35746908061386035	5.089150116453949e-07
51	2607	0.0004390857092241286	None	0.33904883337831515	0.0004390857092241286
51	2646	0.0005004026480185575	None	0.3461603192669139	0.0005004026480185575
51	2635	0.01907647146581783	None	0.352232559594068	0.01907647146581783
51	2608	0.00040946819383379734	None	0.41007217426504194	0.00040946819383379734
51	2596	0.00013185551612303283	None	0.39507685175359397	0.00013185551612303283
51	2613	None	None	0.36324472213852566	None
51	2553	-0.1	None	0.3836168049187792	-0.1
51	2518	None	None	0.32890828220609375	None
51	2443	None	None	0.3836168049187792	None
51	2606	None	None	0.44690359135981783	None
51	2526	None	None	0.3479272346727665	None
51	1860	None	None	0.41285270569078436	None
51	2605	0.0004968660437080484	None	0.24626999006249056	0.0004968660437080484
51	2636	4.216599016461592e-05	None	0.2821827177545174	4.216599016461592e-05
51	2639	8.544265447323193e-08	None	0.40568555418888597	8.544265447323193e-08
51	2557	2.7152963898759173e-09	None	0.5079403415135341	2.7152963898759173e-09
51	2103	None	None	0.5002764186006662	None
51	2623	-0.00016071034431884942	None	0.3176372303414258	-0.00016071034431884942
51	2570	1.2894348917048583e-05	None	0.3866499327067926	1.2894348917048583e-05
51	2491	None	None	0.36961609204845974	None
51	2611	-1.6106793053578673e-07	None	0.30271261027603874	-1.6106793053578673e-07
51	2595	0.010722585840678344	None	0.30228128534622656	0.010722585840678344
51	2637	-0.1	None	0.4941629238222894	-0.1
51	2283	None	None	0.3759406172085971	None
51	2457	None	None	0.3832967637920263	None
51	2614	-2.141403291500768e-05	None	0.39006354204274896	-2.141403291500768e-05
51	2578	0.0003551040762196814	None	0.3444857536588991	0.0003551040762196814
51	2612	-0.1	None	0.45422284852917816	-0.1
51	2109	None	None	0.5891589433989278	None
51	2642	0.005402836612747417	None	0.35465645694283215	0.005402836612747417
51	2492	None	None	0.4671796052061211	None
51	2580	1.683111974348066e-07	None	0.29901332304217765	1.683111974348066e-07
51	2647	-2.9051754349938015e-06	None	0.4358794083356015	-2.9051754349938015e-06
51	2550	None	None	0.5305208238522351	None
51	2569	0.0003823417010312353	None	0.3594019794131033	0.0003823417010312353
51	2649	-0.000177499897480683	None	0.50935536083452	-0.000177499897480683
51	2563	0.008736977712843617	None	0.4319704930152211	0.008736977712843617
51	2627	0.00023473136467737953	None	0.286693375540569	0.00023473136467737953
51	2620	None	None	0.3412567697722514	None
51	2523	None	None	0.47255774617958357	None
51	2632	0.00043484586005016455	None	0.3184320831793707	0.00043484586005016455
51	2564	-0.00042237160460443775	None	0.33471123089058596	-0.00042237160460443775
51	2616	-5.801152727979587e-08	None	0.3331692169496877	-5.801152727979587e-08
51	2324	None	None	0.4438829502703931	None
51	2609	-0.1	None	0.5654356395978826	-0.1
51	2555	-1.9185487493463374e-06	None	0.3329319270317856	-1.9185487493463374e-06
51	1984	None	None	0.35746908061386035	None
51	2599	0.0012385870403912097	None	0.3035871597535659	0.0012385870403912097
51	2513	None	None	0.5084804869853119	None
51	2648	0.0004104653907255188	None	0.24626999006249056	0.0004104653907255188
51	2604	2.5509082895015473e-05	None	0.41095532874453633	2.5509082895015473e-05
51	2626	0.001869975541045438	None	0.29539854776677177	0.001869975541045438
51	2574	2.433489257699006e-08	None	0.4996360951176578	2.433489257699006e-08
51	2565	-6.141235749436617e-06	None	0.47255774617958357	-6.141235749436617e-06
51	2530	None	None	0.37101717016216784	None
51	2361	None	None	0.4891977741651375	None
51	2567	-5.475498546674343e-09	None	0.34488628625234463	-5.475498546674343e-09
51	2643	0.00017035846505354267	None	0.412650429651028	0.00017035846505354267
51	2535	None	None	0.3986768835112044	None
51	2586	-4.824157642291212e-05	None	0.286693375540569	-4.824157642291212e-05
51	2549	None	None	0.48255266276369835	None
51	2634	-4.963676390408417e-07	None	0.3268320143233757	-4.963676390408417e-07
51	2539	None	None	0.3412567697722514	None
51	2630	0.0004298158429389843	None	0.29976888606393554	0.0004298158429389843
51	2638	-1.0030379723819136e-05	None	0.3956580008733881	-1.0030379723819136e-05
51	2591	-5.2245152454666055e-08	None	0.26933996534298077	-5.2245152454666055e-08
51	2618	-2.3222898714820854e-07	None	0.39376329835112334	-2.3222898714820854e-07
51	2477	None	None	0.4358794083356015	None
[truncated: 13,001 more rows]
