# Supplementary material for: Constrained by Design: Influence of Genetic Encodings on Evolved Traits of Robots
Source: Front Robot AI. 2021 Jun 15;8:672379. doi: 10.3389/frobt.2021.672379 (PMC8239187; doi:10.3389/frobt.2021.672379)
Supplement: Supplementary file 3 [file DataSheet2.ZIP › plasticoding_plane_4_all_measures.tsv]

robot_id	velocity	displacement_velocity	displacement_velocity_hill	head_balance	contacts	branching	branching_modules_count	limbs	extremities	length_of_limbs	extensiveness	coverage	joints	hinge_count	active_hinges_count	brick_count	touch_sensor_count	brick_sensor_count	proportion	width	height	size	absolute_size	sensors	symmetry	avg_period	dev_period	avg_phase_offset	dev_phase_offset	avg_amplitude	dev_amplitude	avg_intra_dev_params	avg_inter_dev_params	sensors_reach	recurrence	synaptic_reception
4373	0.04700983623243486	0.010270469607357067	0.010172500552677705	0.6981631027286703	None	0	0	0.3	3	0.7692307692307693	10	0.5357142857142857	0.7692307692307693	12	10	2	0	0	0.14285714285714285	14	2	1.0	15	0.0	0.14285714285714285	0.5145292286191829	0.8684085549062971	0.5262612067309865	0.6756972418023298	0.28572502606985517	0.9493780783878305	0.8619215125550767	0.8642229710446602	0	0	0.0
2773	0.0006743580294341128	0.00037784619513823433	-4.075897806588349e-06	0.9802728089744739	None	0	0	0.5	2	0.6666666666666666	2	0.625	0.3333333333333333	1	1	3	0	0	0.5	4	2	0.3333333333333333	5	0.0	0	0.8451170050147689	0.5	1.0	0.5	0.1870844203898897	0.5	0.9713698010683477	0.5	0	0	0.0
4104	0.06402168332627275	0.0058163771127554866	-0.005424020430545317	0.6522945455003628	None	0	0	0.2222222222222222	2	0.9090909090909091	10	0.5416666666666666	0.7272727272727273	9	8	3	2	0	0.16666666666666666	2	12	0.8666666666666667	13	0.2222222222222222	0	0.4788112061003919	0.9051811229622003	0.5216206288615081	0.5724495705795404	0.28572502606985517	0.9096828808032529	0.8169289385797158	0.8346934164076046	0.5555555555555556	0.3333333333333333	0.0
4	None	None	None	None	None	0	0	0.13333333333333333	2	0.9	18	0.5238095238095238	0.9	19	18	2	4	0	0.09523809523809523	2	21	1.4666666666666666	22	0.5714285714285714	0.1	0.3986506396860472	0.9497717698915337	0.40028558435911454	0.872617811387231	0.736855200278956	0.8345481887731931	0.7903806656780249	0.8966663027794531	0.05263157894736842	0.10526315789473684	0.0
7051	0.12097837320507962	0.03042758526289081	0.02927777790389141	0.6901366395538673	None	0	0	0.06666666666666667	1	1.0	20	0.2894736842105263	0.85	17	17	4	2	0	0.21052631578947367	19	4	1.4666666666666666	22	0.16666666666666666	0	0.4788112061003919	0.9158050675872602	0.5216206288615081	0.5688185020205458	0.28572502606985517	0.9013235217076365	0.8172504903801178	0.8355164656035795	0.5294117647058824	0.4117647058823529	0.0
1702	None	None	None	None	None	0	0	0.16666666666666666	2	0.9333333333333333	14	1.0	0.9333333333333333	16	14	0	0	0	0.058823529411764705	17	1	1.1333333333333333	17	0.0	0.125	0.765873528620826	0.8929557763735168	0.49654483972981245	0.9106516159907926	0.7592643246777153	0.9250540078951993	0.8736439578592289	0.9104111582984854	0	0	0.0
131	None	None	None	None	None	0	0	0.3333333333333333	2	0.7142857142857143	5	0.5625	0.7142857142857143	6	5	2	5	0	0.25	8	2	0.6	9	0.7142857142857143	0	0.7595514603478666	0.9207939978464972	0.44931514262666994	0.842086625978025	0.19685052594611294	0.8097968828085609	0.8871118969185581	0.8651302390891044	0.16666666666666666	0.3333333333333333	0.0
4445	0.1025787564853161	0.0292129328247879	0.028531134909764916	0.7217568396970072	None	0	0	0.07142857142857142	1	1.0	18	0.29411764705882354	0.8333333333333334	15	15	4	2	0	0.23529411764705882	17	4	1.3333333333333333	20	0.16666666666666666	0	0.4788112061003919	0.9111698614127268	0.5216206288615081	0.572766899665731	0.28572502606985517	0.9012869433794416	0.8225599078570697	0.8335390244564311	0.5333333333333333	0.4	0.0
1977	None	None	None	None	None	0	0	0.6666666666666666	2	0.5	1	0.6666666666666666	0.5	3	1	0	0	0	0.6666666666666666	3	2	0.26666666666666666	4	0.0	0	0.3775556385343043	0.9323585904220015	0.8979862635622451	0.6004883815177167	0.26644272331868546	0.8654765131210965	0.9498811192300717	0.8362855453006042	0	0	0.0
784	None	None	None	None	None	0	0	0.6666666666666666	2	0.5	1	0.6666666666666666	0.5	2	1	1	1	0	0.6666666666666666	2	3	0.26666666666666666	4	0.2	0	0.2602628552308482	0.5415138884497489	0.3665203048745805	0.7187026411478143	0.5864358429561316	0.9435671569990155	0.8646586684229675	0.7870157606904189	1.0	0	0.0
4512	0.08303481957042715	0.02591882476254044	0.02198138583418816	0.6923009316129851	None	0	0	0.07142857142857142	1	1.0	18	0.29411764705882354	0.8333333333333334	15	15	4	2	0	0.23529411764705882	17	4	1.3333333333333333	20	0.16666666666666666	0	0.4788112061003919	0.9111698614127268	0.5216206288615081	0.572766899665731	0.28572502606985517	0.9012869433794416	0.8225599078570697	0.8335390244564311	0.5333333333333333	0.4	0.0
6386	0.10517664286473065	0.03406624184399729	0.030427749067401717	0.8493479158648456	None	0	0	0.2	3	0.9	18	0.19642857142857142	0.85	19	17	2	1	0	0.5714285714285714	8	14	1.4666666666666666	22	0.16666666666666666	0.25	0.522895265967347	0.8716340485980704	0.5216206288615081	0.6919740344373804	0.28572502606985517	0.9174560172543144	0.8225599078570697	0.8469712234773804	1.0	0.15789473684210525	0.0
3813	0.07047600227159632	0.026703566294516628	0.026332912720895895	0.7752552445122298	None	0	0	0.21428571428571427	3	0.8947368421052632	17	0.24705882352941178	0.7894736842105263	17	15	3	0	0	0.29411764705882354	5	17	1.4	21	0.0	0.10526315789473684	0.4788112061003919	0.886134252363724	0.5216206288615081	0.68279689926253	0.28572502606985517	0.9107876112756212	0.8225599078570697	0.8473454737725967	0	0	0.0
3266	0.01701712117045168	0.003079099628190538	-0.001102309859331004	0.9637448854612544	None	0.5	2	0.6	6	0.3333333333333333	4	0.5	0.25	4	3	9	1	0	0.5714285714285714	4	7	0.9333333333333333	14	0.047619047619047616	0.2	0.6229652551480791	0.922737984918421	0.507663966431027	0.7480614017842652	0.22725435532218047	0.8741913450140764	0.8826532404843525	0.8624346018408415	1.0	0.5	0.0
5661	0.11188660778262248	0.010511566797086905	0.010182825280311978	0.6802106435365076	None	0	0	0.07142857142857142	1	1.0	18	0.29411764705882354	0.8333333333333334	15	15	4	2	0	0.23529411764705882	17	4	1.3333333333333333	20	0.16666666666666666	0	0.4788112061003919	0.9064973074987003	0.5216206288615081	0.569721671036031	0.28572502606985517	0.9207710705948812	0.8265354105620316	0.8413616459559219	0.5333333333333333	0.4	0.0
7224	0.1162840986963856	0.02871202242177086	0.027831476605040165	0.6965561177122672	None	0	0	0.06666666666666667	1	1.0	20	0.2894736842105263	0.85	17	17	4	2	0	0.21052631578947367	19	4	1.4666666666666666	22	0.16666666666666666	0	0.4788112061003919	0.9158050675872602	0.5216206288615081	0.5688185020205458	0.28572502606985517	0.9013235217076365	0.8172504903801178	0.8355164656035795	0.5294117647058824	0.35294117647058826	0.0
4161	0.04588453292813499	0.0019162428686334218	-0.0006421268150232221	0.664572575785043	None	0	0	0.35714285714285715	5	0.6111111111111112	11	0.3333333333333333	0.5	11	9	8	0	0	0.26666666666666666	15	4	1.3333333333333333	20	0.0	0.10526315789473684	0.5944214367264795	0.8671798627319577	0.5216206288615081	0.6767605537370232	0.19324278060679273	0.7787183360679356	0.877429878442026	0.7843382636858507	0	0	0.0
5138	0.10135048164370358	0.0276171250247	0.02715123359651385	0.7180507301494721	None	0	0	0.07142857142857142	1	1.0	18	0.29411764705882354	0.8333333333333334	15	15	4	2	0	0.23529411764705882	17	4	1.3333333333333333	20	0.16666666666666666	0	0.4788112061003919	0.9111698614127268	0.5216206288615081	0.572766899665731	0.28572502606985517	0.9207710705948812	0.8225599078570697	0.8444004042159075	0.5333333333333333	0.4	0.0
2140	None	None	None	None	None	0.4	2	0.5384615384615384	7	0.4117647058823529	7	0.6333333333333333	0.35294117647058826	11	6	7	0	0	0.8333333333333334	5	6	1.2666666666666666	19	0.0	0.15384615384615385	0.6097662738986289	0.7971976287884441	0.5591227086447916	0.8321499614754974	0.7329119298371426	0.9152748630301094	0.7914110984294969	0.8560925554190749	0	0	0.0
4456	0.12992597717988716	0.004561141112869063	0.0011069599951124421	0.719703743627116	None	0	0	0.06666666666666667	1	1.0	20	0.2894736842105263	0.85	17	17	4	2	0	0.21052631578947367	19	4	1.4666666666666666	22	0.16666666666666666	0	0.4788112061003919	0.9225702814703843	0.5216206288615081	0.5688185020205458	0.28572502606985517	0.9013235217076365	0.8265354105620316	0.839648393790731	0.5294117647058824	0.35294117647058826	0.0
7473	0.1219988889094848	0.030395106086971563	0.03031161283975272	0.6830507250466022	None	0	0	0.06666666666666667	1	1.0	20	0.2894736842105263	0.85	17	17	4	2	0	0.21052631578947367	19	4	1.4666666666666666	22	0.16666666666666666	0	0.4788112061003919	0.9158050675872602	0.5216206288615081	0.5688185020205458	0.28572502606985517	0.9013235217076365	0.8172504903801178	0.8355164656035795	0.5882352941176471	0.4117647058823529	0.0
6934	0.09951394872444419	0.03366700009121595	0.02913358194226258	0.8464328994812638	None	0	0	0.2	3	0.9	18	0.19642857142857142	0.85	19	17	2	1	0	0.5714285714285714	8	14	1.4666666666666666	22	0.16666666666666666	0.25	0.522895265967347	0.8716340485980704	0.5216206288615081	0.6919740344373804	0.28572502606985517	0.9174560172543144	0.8225599078570697	0.8469712234773804	1.0	0.15789473684210525	0.0
1051	None	None	None	None	None	0	0	0.6666666666666666	2	0.5	1	1.0	0	1	0	2	3	0	1.0	2	2	0.26666666666666666	4	0.42857142857142855	0	0	0	0	0	0	0	0	0	0	0	0
5181	0.07799422331114211	0.01136442435253628	0.009555253148934524	0.7543838337554348	None	0	0	0.21428571428571427	3	0.7777777777777778	14	0.37037037037037035	0.7222222222222222	15	13	4	2	0	0.16666666666666666	3	18	1.3333333333333333	20	0.2	0	0.4788112061003919	0.8838114337425053	0.5216206288615081	0.5743654695697055	0.613903324089235	0.9108624555394353	0.8169289385797158	0.8250545269101712	0.5333333333333333	0.26666666666666666	0.0
3494	0.042077420233196355	0.008322113448281472	-0.006879266816595555	0.7229509973521941	None	0	0	0.25	2	0.8888888888888888	8	1.0	0.8888888888888888	10	8	0	0	0	0.09090909090909091	11	1	0.7333333333333333	11	0.0	0.2	0.6329787719250243	0.9540204493044031	0.4588017268020179	0.7655124411759591	0.3177372463913499	0.8930534541950678	0.8973351661638422	0.892126580561301	0	0	0.0
1106	None	None	None	None	None	0	0	0.75	3	0.3333333333333333	1	0.625	0.3333333333333333	3	1	1	3	0	0.5	4	2	0.3333333333333333	5	0.75	0.6666666666666666	0.7687399675665578	0.8813927354950768	0.4119731221639332	0.894241716588872	0.4357200759449407	0.8808836069075074	0.8359956905074534	0.8856552723284589	0.3333333333333333	0	0.0
1741	None	None	None	None	None	0	0	0.6	3	0.4	2	0.5833333333333334	0.2	3	1	3	4	0	0.3333333333333333	6	2	0.4666666666666667	7	0.5	0.6666666666666666	0.5895937648516882	0.9216031164229898	0.3683034362869969	0.8238054553300979	0.6008690965295974	0.8587484283299524	0.8305538020850556	0.8740445662257056	0.3333333333333333	0	0.0
5350	0.12057826172633465	0.03117747203426841	0.028355847753645576	0.6686488134712713	None	0	0	0.06666666666666667	1	1.0	20	0.2894736842105263	0.85	17	17	4	2	0	0.21052631578947367	19	4	1.4666666666666666	22	0.16666666666666666	0	0.4788112061003919	0.9158050675872602	0.5216206288615081	0.5688185020205458	0.28572502606985517	0.9013235217076365	0.8172504903801178	0.8355164656035795	0.5294117647058824	0.35294117647058826	0.0
3302	0.0422050576478151	0.007644327507188646	0.0026458577559140104	0.9514199373467918	None	0	0	0.2222222222222222	2	0.9090909090909091	10	0.40625	0.6363636363636364	8	7	4	2	0	0.5	4	8	0.8666666666666667	13	0.18181818181818182	0.16666666666666666	0.6959560122766681	0.9133540998176182	0.5406385933551279	0.7609233307779847	0.6008690965295974	0.9280561114135207	0.8358372381873871	0.8832337679005431	0.5625	0.125	0.0
1780	None	None	None	None	None	0	0	0.5	1	1.0	1	1.0	1.0	1	1	1	1	0	0.3333333333333333	1	3	0.2	3	0.16666666666666666	0	0.6814446248887879	0.5	0.49723016226243943	0.5	1.0	0.5	0.888630683163456	0.5	1.0	1.0	0.0
6925	0.11364877779018114	0.006382804944332809	0.0006194233269991524	0.6610248286442528	None	0	0	0.08333333333333333	1	1.0	15	0.30357142857142855	0.8	12	12	4	2	0	0.2857142857142857	14	4	1.1333333333333333	17	0.16666666666666666	0	0.6253962327367005	0.9408452773049597	0.5347964876927123	0.5794822018409631	0.613903324089235	0.8700381432976779	0.82118882229766	0.8406209464494783	0.5416666666666666	0.5	0.0
4933	0.07243689506921602	0.02611512646260315	0.026029625572548218	0.7710031112486959	None	0	0	0.21428571428571427	3	0.8947368421052632	17	0.24705882352941178	0.7894736842105263	17	15	3	0	0	0.29411764705882354	5	17	1.4	21	0.0	0.10526315789473684	0.4788112061003919	0.886134252363724	0.5216206288615081	0.68279689926253	0.28572502606985517	0.9283847632399823	0.8225599078570697	0.8573616376969765	0	0	0.0
994	None	None	None	None	None	0	0	0.16666666666666666	1	1.0	6	1.0	0.5	3	3	4	4	0	0.5	4	2	0.5333333333333333	8	0.3333333333333333	0.6666666666666666	0.7804299752948545	0.7905973491185699	0.516702714636168	0.9503544164497097	0.5171207825406289	0.9365902402206979	0.8846472031653827	0.9108746234604268	0.5	0	0.0
3882	0.09018353514005534	0.025498159823949648	0.018287600043818034	0.6933101818754346	None	0	0	0.06666666666666667	1	1.0	20	0.2894736842105263	0.85	17	17	4	2	0	0.21052631578947367	19	4	1.4666666666666666	22	0.16666666666666666	0	0.4788112061003919	0.9215050254482601	0.5216206288615081	0.5688185020205458	0.28572502606985517	0.9013235217076365	0.8265354105620316	0.8389821938768757	0.5294117647058824	0.35294117647058826	0.0
1542	None	None	None	None	None	1.0	1	1.0	4	0.0	0	0.5555555555555556	0	2	0	2	0	0	1.0	3	3	0.3333333333333333	5	0.0	1.0	0	0	0	0	0	0	0	0	0	0	0
6211	0.08025330365007177	0.005824458207321142	-0.005751908324138064	0.7318186327951782	None	0	0	0.08333333333333333	1	1.0	16	1.0	0.8125	13	13	4	2	0	0.05555555555555555	1	18	1.2	18	0.16666666666666666	0	0.4788112061003919	0.8544677720878102	0.5216206288615081	0.5779474047845835	0.613903324089235	0.9177439248167563	0.8140669895175784	0.8174011692235167	0.5384615384615385	0.15384615384615385	0.0
6782	0.10306356768217072	0.037044658860039194	0.029366793182648888	0.658356786252909	None	0	0	0.07692307692307693	1	1.0	17	0.296875	0.8823529411764706	16	15	2	2	0	0.25	16	4	1.2666666666666666	19	0.2857142857142857	0	0.4788112061003919	0.9256862541018034	0.5216206288615081	0.5853163802822561	0.28572502606985517	0.8795580720033306	0.8219403550927968	0.8345710363843998	0.5625	0.375	0.0
6354	0.11632634695328097	0.030440158995241256	0.028204852092136263	0.6752943030109975	None	0	0	0.06666666666666667	1	1.0	20	0.2894736842105263	0.85	17	17	4	2	0	0.21052631578947367	19	4	1.4666666666666666	22	0.16666666666666666	0	0.4788112061003919	0.9158050675872602	0.5216206288615081	0.5688185020205458	0.28572502606985517	0.9013235217076365	0.8172504903801178	0.8355164656035795	0.5294117647058824	0.35294117647058826	0.0
773	None	None	None	None	None	0.5	1	0.6666666666666666	4	0.5	3	0.4444444444444444	0.5	3	3	4	0	0	0.5	6	3	0.5333333333333333	8	0.0	1.0	0.7460748262896992	0.928776901856033	0.4671517657487584	0.7236399345093781	0.5190893816613972	0.7105188436463417	0.8240305632935362	0.8139952009901303	0	0	0.0
1161	None	None	None	None	None	0.5	1	0.7142857142857143	5	0.375	3	0.5	0.375	5	3	4	0	0	0.8	5	4	0.6666666666666666	10	0.0	0.8	0.4708073348421774	0.9319139902746189	0.852067406710378	0.782852249507252	0.26644272331868546	0.926977811946377	0.9512986212529998	0.8953569108937678	0	0	0.0
3923	0.051408910052102935	0.005448489103918037	0.0027139708310293894	0.8997024467180027	None	0	0	0.2	2	0.8333333333333334	10	0.3181818181818182	0.6666666666666666	8	8	5	3	0	0.36363636363636365	11	4	0.9333333333333333	14	0.21428571428571427	0	0.4899309751644636	0.869440655569048	0.5489069497148756	0.7149311142366357	0.5937175906994129	0.9096767710304854	0.8155022578915012	0.8466274392714506	0.125	0.25	0.0
4479	0.13033758996887254	0.01457413057485588	0.013802922196242486	0.6697120616481831	None	0	0	0.06666666666666667	1	1.0	20	0.2894736842105263	0.85	17	17	4	2	0	0.21052631578947367	19	4	1.4666666666666666	22	0.16666666666666666	0	0.4788112061003919	0.9172072267681862	0.5216206288615081	0.5688185020205458	0.28572502606985517	0.8969967198833098	0.8172504903801178	0.8341651199178014	0.5294117647058824	0.4117647058823529	0.0
6722	0.08535072439399574	0.0016714954799469672	-0.001416243035985602	0.7083808875185182	None	0	0	0.18181818181818182	2	0.9285714285714286	13	0.5333333333333333	0.9285714285714286	14	13	1	2	0	0.13333333333333333	15	2	1.0666666666666667	16	0.4	0	0.4788112061003919	0.9117830761014829	0.5216206288615081	0.6047480592468654	0.28572502606985517	0.8616974600225362	0.8172504903801178	0.8220235035339161	0.5357142857142857	0.42857142857142855	0.0
6588	0.08566511256457485	0.011943852779076631	-0.0036402305473417222	0.7145757258073533	None	0	0	0.1875	3	0.8571428571428571	18	0.575	0.7619047619047619	17	16	5	3	0	0.1	20	2	1.5333333333333334	23	0.23076923076923078	0	0.4788112061003919	0.9070989437398183	0.5216206288615081	0.5680185835329292	0.28572502606985517	0.9091586662726578	0.8172504903801178	0.8346062558532645	0.058823529411764705	0.35294117647058826	0.0
4918	0.08579831362048192	0.026508110012693726	-0.02636617830188528	0.6518283973012042	None	0.14285714285714285	1	0.25	4	0.8571428571428571	18	0.36507936507936506	0.8095238095238095	19	17	3	0	0	0.14285714285714285	21	3	1.5333333333333334	23	0.0	1.0	0.4788112061003919	0.9001850152932711	0.5216206288615081	0.6722278141370507	0.28572502606985517	0.9229818162736403	0.8225599078570697	0.8581947179554408	0	0	0.0
7145	0.12108185960640501	0.033306381556296345	0.029774066176446366	0.6834690060326913	None	0	0	0.06666666666666667	1	1.0	20	0.2894736842105263	0.85	17	17	4	2	0	0.21052631578947367	19	4	1.4666666666666666	22	0.16666666666666666	0	0.4788112061003919	0.9158050675872602	0.5216206288615081	0.5674719744934865	0.28572502606985517	0.9013235217076365	0.8172504903801178	0.8352649058569112	0.5294117647058824	0.4117647058823529	0.0
100	None	None	None	None	None	0	0	1.0	2	0.0	0	0.75	0	1	0	1	1	0	1.0	2	2	0.2	3	0.2	0	0	0	0	0	0	0	0	0	0	0	0
5758	0.13214408869832214	0.0342748332229299	-0.0017346176883991176	0.7303148542191777	None	0	0	0.0625	1	1.0	22	0.2857142857142857	0.8636363636363636	19	19	4	2	0	0.19047619047619047	21	4	1.6	24	0.16666666666666666	0	0.4788112061003919	0.9067276571775539	0.5216206288615081	0.566188020404909	0.28572502606985517	0.9117964753789533	0.8172504903801178	0.8355478258333597	0.5263157894736842	0.3684210526315789	0.0
3090	0.07084521441962281	0.015782966735963497	0.005308172796240987	0.7637618418587814	None	0	0	0.21428571428571427	3	0.8333333333333334	15	0.2222222222222222	0.7777777777777778	16	14	3	0	0	0.4	6	15	1.3333333333333333	20	0.0	0.10526315789473684	0.4788112061003919	0.9062569716587425	0.5216206288615081	0.685849764273491	0.28572502606985517	0.8986307922949769	0.8199204686369196	0.8511798928564575	0	0	0.0
4098	0.04525884518174293	0.004050089942296727	0.0002698685505391089	0.8978827882704874	None	0	0	0.2	2	0.8333333333333334	10	0.3181818181818182	0.6666666666666666	8	8	5	3	0	0.36363636363636365	11	4	0.9333333333333333	14	0.21428571428571427	0	0.4899309751644636	0.869440655569048	0.5489069497148756	0.7149311142366357	0.5248117000170879	0.923573036968259	0.7852338405289473	0.8543495226664274	0.125	0.25	0.0
6638	0.10699767711386672	0.038938710015169006	0.0314376134148991	0.6561930947746168	None	0	0	0.07692307692307693	1	1.0	17	0.296875	0.8823529411764706	16	15	2	2	0	0.25	16	4	1.2666666666666666	19	0.2857142857142857	0	0.4788112061003919	0.9256862541018034	0.5216206288615081	0.5853163802822561	0.28572502606985517	0.8795580720033306	0.8219403550927968	0.8345710363843998	0.5625	0.375	0.0
2916	0.005159997289356582	0.0011951974392815413	1.510966928880651e-06	0.9555857344916954	None	0	0	0.7	7	0.15384615384615385	2	0.46875	0.07692307692307693	2	1	12	2	0	0.5	8	4	1.0	15	0.07407407407407407	0.5714285714285714	0.5588757003730123	0.5650722766186977	0.5024410381541526	0.620506509899774	0.3522502496495529	0.9257043495091635	0.7642057566165488	0.7487565755804735	0.75	1.0	0.3624591208654113
3456	0.02913365642471211	0.008718338843904353	0.0061174422641921125	0.9629396951067615	None	0	0	0.25	2	0.7777777777777778	7	0.4074074074074074	0.6666666666666666	7	6	3	0	0	0.3333333333333333	3	9	0.7333333333333333	11	0.0	0.25	0.49185181274824463	0.8806817114734439	0.5386911907849596	0.7507270300926066	0.5077797001517839	0.8743610471479897	0.8172504903801178	0.8429696805549445	0	0	0.0
5667	0.11818265192104757	0.027519344030158068	0.024541850552785526	0.6944282756425595	None	0	0	0.06666666666666667	1	1.0	20	0.2894736842105263	0.85	17	17	4	2	0	0.21052631578947367	19	4	1.4666666666666666	22	0.16666666666666666	0	0.4788112061003919	0.9158050675872602	0.5216206288615081	0.5688185020205458	0.28572502606985517	0.9013235217076365	0.8172504903801178	0.8355164656035795	0.5294117647058824	0.4117647058823529	0.0
6812	0.1058480156372534	0.01021111066534146	0.00667863261084411	0.5935713835728386	None	0	0	0.11764705882352941	2	0.9130434782608695	21	0.5434782608695652	0.8260869565217391	19	19	5	1	0	0.08695652173913043	2	23	1.6666666666666667	25	0.07142857142857142	0	0.4788112061003919	0.9067276571775539	0.5216206288615081	0.566188020404909	0.28572502606985517	0.9117964753789533	0.8172504903801178	0.8355478258333597	1.0	0.3157894736842105	0.0
572	None	None	None	None	None	0	0	0.75	3	0.25	1	0.75	0.25	2	1	3	1	0	0.5	4	2	0.4	6	0.1111111111111111	0	0.24781065819755818	0.5	0.8549373896805446	0.5559974581074667	0.975571073469974	0.5565826117431947	0.960254702510527	0.5376152561882883	1.0	0.5	0.0
3500	0.039691195391395304	0.0007547474676270258	-0.0001404445379643808	0.9470569110977537	None	0	0	0.3333333333333333	3	0.7272727272727273	8	0.30952380952380953	0.6363636363636364	9	7	3	2	0	0.8571428571428571	6	7	0.8666666666666667	13	0.25	0.16666666666666666	0.730592195167267	0.9137184922797487	0.5822896508961806	0.7971728459956232	0.5554082772646132	0.9200593195490233	0.820938255630959	0.8866790774016896	0.5555555555555556	0.1111111111111111	0.0
2294	None	None	None	None	None	0	0	1.0	1	0	0	1.0	0	1	0	0	0	0	0.5	2	1	0.13333333333333333	2	0.0	0	0	0	0	0	0	0	0	0	0	0	0
1045	None	None	None	None	None	0	0	0.5	1	1.0	1	1.0	1.0	2	1	0	0	0	0.3333333333333333	3	1	0.2	3	0.0	0	0.6782606592269401	0.831750958988656	0.739614860596188	0.7412505153960102	0.48658646546316325	0.9269267551944722	0.8686373972935701	0.8494541294032322	0	0	0.0
7183	0.11913111088140446	0.031701510256840836	0.031139725369864705	0.6956696617496245	None	0	0	0.06666666666666667	1	1.0	20	0.2894736842105263	0.85	17	17	4	2	0	0.21052631578947367	19	4	1.4666666666666666	22	0.16666666666666666	0	0.4788112061003919	0.9158050675872602	0.5216206288615081	0.5688185020205458	0.28572502606985517	0.9013235217076365	0.8172504903801178	0.8355164656035795	0.5294117647058824	0.35294117647058826	0.0
4950	0.09443733051849437	0.025474860206159595	0.018466836862694225	0.6938775010668936	None	0	0	0.06666666666666667	1	1.0	20	0.2894736842105263	0.85	17	17	4	2	0	0.21052631578947367	19	4	1.4666666666666666	22	0.16666666666666666	0	0.4788112061003919	0.9215050254482601	0.5216206288615081	0.5688185020205458	0.28572502606985517	0.9013235217076365	0.8265354105620316	0.8389821938768757	0.5294117647058824	0.35294117647058826	0.0
2464	None	None	None	None	None	0.5	1	0.6666666666666666	4	0.5	3	0.8888888888888888	0	0	0	7	0	0	1.0	3	3	0.5333333333333333	8	0.0	0.8	0	0	0	0	0	0	0	0	0	0	0
2842	0.008574503698602784	0.0012467154492413867	0.0012400496468658341	0.9841592758938874	None	0	0	0.4	2	0.6	3	0.5833333333333334	0.4	3	2	3	1	0	0.75	3	4	0.4666666666666667	7	0.1111111111111111	0	0.7250303483836319	0.8468042249869	0.3869471055211585	0.6790251481239918	0.44529084575142114	0.7935665581591742	0.8858662536632155	0.7804920098416083	1.0	0	0.0
5188	0.04919264472222217	0.01176604988673569	-0.006269852137854881	0.7679044685843959	None	0	0	0.2	2	0.8461538461538461	11	0.3125	0.6153846153846154	9	8	5	3	0	0.3333333333333333	12	4	1.0	15	0.23076923076923078	0.18181818181818182	0.4788112061003919	0.8564046845633552	0.5591227086447916	0.7119139695609292	0.613903324089235	0.9097825559092901	0.7628885313118071	0.8411943471508935	0.1111111111111111	0.2222222222222222	0.0
1615	None	None	None	None	None	0.5	1	0.6666666666666666	4	0.5	3	0.4	0.5	6	3	1	0	0	0.8	4	5	0.5333333333333333	8	0.0	0.6666666666666666	0.6368173326130095	0.9118788213643325	0.6194285949828895	0.8006121930716176	0.6174017540887589	0.8874644366379105	0.8239415418548438	0.8733238677818852	0	0	0.0
7285	0.11437052118074931	0.02929235586071428	0.028907763345911837	0.6852612687745033	None	0	0	0.06666666666666667	1	1.0	20	0.2894736842105263	0.85	17	17	4	2	0	0.21052631578947367	19	4	1.4666666666666666	22	0.16666666666666666	0	0.4788112061003919	0.9158050675872602	0.5216206288615081	0.5688185020205458	0.28572502606985517	0.9013235217076365	0.8172504903801178	0.8355164656035795	0.5294117647058824	0.35294117647058826	0.0
1459	None	None	None	None	None	0	0	0.6666666666666666	2	0.5	1	1.0	0.5	3	1	0	1	0	0.25	4	1	0.26666666666666666	4	0.5	0.6666666666666666	0.37269811757965476	0.854734936522145	0.5334033748020073	0.7141309225042405	0.14991906115461917	0.8955482660294575	0.828124043933042	0.8337108137367943	1.0	0.3333333333333333	0.0
1175	None	None	None	None	None	0	0	0.18181818181818182	2	0.9285714285714286	13	0.8	0.7857142857142857	12	11	3	1	0	0.2	10	2	1.0666666666666667	16	0.1111111111111111	0.7142857142857143	0.7447963281083225	0.8899024889747275	0.3598904853516881	0.9309003303843356	0.7780434842032837	0.7951528407120858	0.8848279760683744	0.8824189760675981	1.0	0.08333333333333333	0.0
4485	0.07029243281601842	0.005279598418400507	-0.00527537385832767	0.7513861942551	None	0	0	0.2727272727272727	3	0.7857142857142857	11	0.5333333333333333	0.7142857142857143	11	10	4	2	0	0.13333333333333333	15	2	1.0666666666666667	16	0.18181818181818182	0.13333333333333333	0.567450053876479	0.8646774922685899	0.5216206288615081	0.5643403830377582	0.28572502606985517	0.9492699284354555	0.852628297045493	0.8430221867122095	0.5454545454545454	0.18181818181818182	0.0
1212	None	None	None	None	None	0	0	0.3333333333333333	2	0.8571428571428571	6	0.5625	0.7142857142857143	7	5	1	2	0	0.25	2	8	0.6	9	0.5	0	0.41106490724084255	0.9136377113538964	0.6852228498299431	0.8356751020463099	0.24413043615269717	0.9704192811394684	0.9329028373229832	0.9235763270480655	0.5714285714285714	0.14285714285714285	0.0
2860	0.015409401816167215	0.00023197144970948873	-0.00013066614202155005	0.9672637395505258	None	0	0	0.5	4	0.5	5	0.34285714285714286	0.2	3	2	8	3	0	0.7142857142857143	7	5	0.8	12	0.15789473684210525	0.18181818181818182	0.3511075753334145	0.7855662495804756	0.5516109034706254	0.8998643565216462	0.4103727644918721	0.9672652921495952	0.8152266903851884	0.9083278198171545	0.3333333333333333	0.6666666666666666	0.0
4345	0.08696833635095431	0.013412956631892419	0.013274918096560303	0.7260955542008722	None	0	0	0.2	3	0.9	18	0.24444444444444444	0.8	18	16	3	0	0	0.2777777777777778	5	18	1.4666666666666666	22	0.0	0.1	0.4788112061003919	0.9020194216389493	0.5301559098232339	0.6722609144146544	0.28572502606985517	0.9390737189823332	0.8244106248569325	0.8688894392241506	0	0	0.0
7088	0.0675212203857893	0.011906815815181878	0.011862550595683188	0.7244676625440827	None	0	0	0.1	1	1.0	12	1.0	0.8333333333333334	10	10	3	1	0	0.07142857142857142	14	1	0.9333333333333333	14	0.1	0	0.4788112061003919	0.9224748578593107	0.5216206288615081	0.5427924482336779	0.28572502606985517	0.8365289184119702	0.8265354105620316	0.8064164028070604	1.0	0.4	0.0
4785	0.07024318217310024	0.0244283236724303	0.024279725009935773	0.7693434228919459	None	0	0	0.21428571428571427	3	0.8947368421052632	17	0.24705882352941178	0.7894736842105263	17	15	3	0	0	0.29411764705882354	5	17	1.4	21	0.0	0.10526315789473684	0.4788112061003919	0.886134252363724	0.5216206288615081	0.68279689926253	0.28572502606985517	0.9283847632399823	0.8225599078570697	0.8573616376969765	0	0	0.0
5925	0.12059012201891538	0.01956706793107149	0.008000104077744503	0.63428647751433	None	0	0	0.125	2	0.9090909090909091	20	0.5454545454545454	0.8181818181818182	18	18	5	1	0	0.09090909090909091	2	22	1.6	24	0.07142857142857142	0	0.4874126074696445	0.9015865703631869	0.5262612067309865	0.5900136371699839	0.28572502606985517	0.9139741915460345	0.8201700229722413	0.8385373363391981	1.0	0.3333333333333333	0.0
2424	None	None	None	None	None	0	0	0.8	4	0.2	1	0.7777777777777778	0	3	0	3	1	0	1.0	3	3	0.4666666666666667	7	0.14285714285714285	1.0	0	0	0	0	0	0	0	0	0	0	0
2581	0.002094526517806205	0.00018726081632545018	-0.0001467837800585217	0.9965290095635315	None	0.5	1	1.0	6	0.0	0	0.5625	0	2	0	6	2	0	1.0	4	4	0.6	9	0.14285714285714285	0.6666666666666666	0	0	0	0	0	0	0	0	0	0	0
3820	0.09453273787866213	0.004218905880507082	-0.003005650732192894	0.6779375786861427	None	0	0	0.07142857142857142	1	1.0	19	0.3684210526315789	0.8421052631578947	16	16	4	3	0	0.15789473684210525	19	3	1.4	21	0.25	0	0.4788112061003919	0.9158014883379603	0.5216206288615081	0.5693487015394115	0.28572502606985517	0.9016907466869648	0.8196231058558254	0.83580264146018	0.1875	0.375	0.0
4208	0.037388123701186396	0.007443646704164976	-0.005411909291370856	0.8171372267132863	None	0	0	0.125	1	1.0	9	1.0	1.0	10	9	0	0	0	0.09090909090909091	11	1	0.7333333333333333	11	0.0	0	0.8242572828086978	0.9034978523698755	0.46507721514773837	0.6866066853418915	0.44376127896366413	0.8314544256417646	0.9064564956856439	0.8233184053844301	0	0	0.0
843	None	None	None	None	None	0	0	0.6	3	0.6	3	0.5833333333333334	0.6	5	3	1	0	0	0.3333333333333333	6	2	0.4666666666666667	7	0.0	0.4	0.8073373476846843	0.9524775647141813	0.7245328873236104	0.8962333980492595	0.42322380896837614	0.8668550634434421	0.9127057941679502	0.9123323685608622	0	0	0.0
4096	0.020600932015580404	0.004114598989060228	-0.0035373329317422474	0.9237209476503809	None	0	0	0.4166666666666667	5	0.5333333333333333	8	0.30357142857142855	0.3333333333333333	7	5	9	0	0	0.875	7	8	1.1333333333333333	17	0.0	0.5454545454545454	0.5378672941440898	0.8506596594880611	0.49370730400054574	0.7611171974137044	0.26812927227665506	0.9102192717493182	0.877429878442026	0.8504715867546485	0	0	0.0
3377	0.006617728538885686	0.0005145860070229451	0.00044125374467885017	0.9957785472565007	None	0	0	0.375	3	0.5555555555555556	5	0.4583333333333333	0.5555555555555556	7	5	3	1	0	0.6666666666666666	6	4	0.7333333333333333	11	0.125	0.4444444444444444	0.6613198293860691	0.8755275430749814	0.5591227086447916	0.7810038961272822	0.4916807484582737	0.8854115004120033	0.7687370829202173	0.8526649962844962	1.0	0.14285714285714285	0.0
802	None	None	None	None	None	0	0	0.5	1	1.0	1	1.0	1.0	1	1	1	1	0	0.3333333333333333	3	1	0.2	3	0.16666666666666666	0	0.8380694391419761	0.5	0.8439338785903304	0.5	0.25663052519415275	0.5	0.9401870120735094	0.5	1.0	1.0	0.0
3726	0.0811745146570282	0.007395247628717871	-0.004989399552463165	0.8402912924775706	None	0	0	0.23076923076923078	3	0.7647058823529411	13	0.2159090909090909	0.7058823529411765	14	12	4	3	0	0.7272727272727273	11	8	1.2666666666666666	19	0.3	0	0.6719136788048065	0.9404990310865246	0.5347964876927123	0.7713377970814977	0.44981417507954513	0.9125462164448466	0.8156640591803656	0.8915954360905008	0.14285714285714285	0.5	0.0
3775	0.04862350795702153	0.0016963486658747155	0.001344161046882637	0.9111662611166507	None	0.2	1	0.4166666666666667	5	0.6875	11	0.3	0.625	14	10	3	0	0	0.4166666666666667	5	12	1.2	18	0.0	0.15384615384615385	0.4788112061003919	0.871653764097733	0.5489069497148756	0.6945912448699547	0.5248117000170879	0.9374439608632276	0.8225599078570697	0.8599420968773922	0	0	0.0
6057	0.1237141810466724	0.03235732588295983	0.0319797544590656	0.6924599272910263	None	0	0	0.06666666666666667	1	1.0	20	0.2894736842105263	0.85	17	17	4	2	0	0.21052631578947367	19	4	1.4666666666666666	22	0.16666666666666666	0	0.4788112061003919	0.9158050675872602	0.5216206288615081	0.5688185020205458	0.28572502606985517	0.9013235217076365	0.8172504903801178	0.8355164656035795	0.5294117647058824	0.35294117647058826	0.0
855	None	None	None	None	None	0	0	0.5	1	1.0	1	0.75	0	1	0	1	1	0	1.0	2	2	0.2	3	0.2	0	0	0	0	0	0	0	0	0	0	0	0
6870	0.11348893671861238	0.02518652638620727	0.023407902215916536	0.6901851240870882	None	0	0	0.06666666666666667	1	1.0	20	0.2894736842105263	0.85	17	17	4	2	0	0.21052631578947367	19	4	1.4666666666666666	22	0.16666666666666666	0	0.4788112061003919	0.9158050675872602	0.5216206288615081	0.5688185020205458	0.28572502606985517	0.9013235217076365	0.8172504903801178	0.8355164656035795	0.5294117647058824	0.35294117647058826	0.0
4543	0.07179328137709835	0.02560984575604951	0.02534964193011382	0.7725031009919202	None	0	0	0.21428571428571427	3	0.8947368421052632	17	0.24705882352941178	0.7894736842105263	17	15	3	0	0	0.29411764705882354	5	17	1.4	21	0.0	0.10526315789473684	0.4788112061003919	0.886134252363724	0.5216206288615081	0.68279689926253	0.28572502606985517	0.9107876112756212	0.8225599078570697	0.8473454737725967	0	0	0.0
3344	0.1134370360943679	0.006730508392888721	-0.0013440263959365465	0.6244535013820673	None	0	0	0.23076923076923078	3	0.8235294117647058	14	0.31666666666666665	0.7647058823529411	15	13	3	0	0	0.26666666666666666	15	4	1.2666666666666666	19	0.0	0	0.4708073348421774	0.937446830036108	0.5386911907849596	0.6157036171649057	0.613903324089235	0.8928035440197641	0.8225599078570697	0.8539677623054418	0	0	0.0
2610	1.3375028943865294e-08	1.2605034286188615e-08	8.560400688204585e-09	0.9999981777148296	None	0	0	0.75	3	0.5	2	0.6666666666666666	0	0	0	5	0	0	1.0	3	3	0.4	6	0.0	0.6666666666666666	0	0	0	0	0	0	0	0	0	0	0
7203	0.10441082434495441	0.0364707318638602	0.02844749355140766	0.6476386703222898	None	0	0	0.07692307692307693	1	1.0	17	0.296875	0.8823529411764706	16	15	2	2	0	0.25	16	4	1.2666666666666666	19	0.2857142857142857	0	0.4788112061003919	0.9256862541018034	0.5216206288615081	0.5853163802822561	0.28572502606985517	0.8795580720033306	0.8219403550927968	0.8345710363843998	0.53125	0.4375	0.0
4316	0.12241942799788438	0.026147039541920342	0.014244712867351673	0.714114345691371	None	0	0	0.07142857142857142	1	1.0	18	0.29411764705882354	0.8333333333333334	15	15	4	2	0	0.23529411764705882	17	4	1.3333333333333333	20	0.16666666666666666	0	0.4788112061003919	0.9157901156884186	0.5216206288615081	0.569721671036031	0.28572502606985517	0.9012869433794416	0.8265354105620316	0.8356574313453147	0.5333333333333333	0.5333333333333333	0.0
4073	0.0360637412389048	0.0204246812211768	0.02034485933878366	0.8791849001353618	None	0	0	0.25	2	0.7777777777777778	7	0.55	0.7777777777777778	9	7	1	0	0	0.2	10	2	0.7333333333333333	11	0.0	0.2222222222222222	0.6613198293860691	0.9191414876875132	0.5591227086447916	0.7596247852520853	0.43266094236942665	0.8794506684867051	0.8243932046613007	0.8648534558522262	0	0	0.0
5457	0.1219292069932398	0.007356340515679407	0.002275193520954074	0.6540586175791112	None	0	0	0.16666666666666666	2	0.875	14	0.2571428571428571	0.75	13	12	4	2	0	0.35714285714285715	14	5	1.2	18	0.18181818181818182	0	0.4788112061003919	0.9356486782013771	0.5309017846004649	0.5790300493413708	0.613903324089235	0.8843323344862829	0.8172504903801178	0.8424532288661379	0.6153846153846154	0.46153846153846156	0.0
795	None	None	None	None	None	0	0	0.6666666666666666	4	0.16666666666666666	1	0.6666666666666666	0	0	0	7	4	0	0.75	3	4	0.5333333333333333	8	0.2222222222222222	0.6666666666666666	0	0	0	0	0	0	0	0	0	0	0
1534	None	None	None	None	None	1.0	1	1.0	4	0.25	1	0.6666666666666666	0	4	0	1	0	0	1.0	3	3	0.4	6	0.0	0.6666666666666666	0	0	0	0	0	0	0	0	0	0	0
3695	0.09377961840310416	0.02613129403715073	0.019208179677181574	0.6926192788356271	None	0	0	0.06666666666666667	1	1.0	20	0.2894736842105263	0.85	17	17	4	2	0	0.21052631578947367	19	4	1.4666666666666666	22	0.16666666666666666	0	0.4788112061003919	0.9215050254482601	0.5216206288615081	0.5688185020205458	0.28572502606985517	0.9013235217076365	0.8265354105620316	0.8389821938768757	0.5294117647058824	0.35294117647058826	0.0
5418	0.11304748158597736	0.020902607426245334	0.012368107779487417	0.6984103001533213	None	0	0	0.06666666666666667	1	1.0	20	0.2894736842105263	0.85	17	17	4	2	0	0.21052631578947367	19	4	1.4666666666666666	22	0.16666666666666666	0	0.4788112061003919	0.9169765564061192	0.5216206288615081	0.5688185020205458	0.28572502606985517	0.9013235217076365	0.8172504903801178	0.8362157006076276	0.5588235294117647	0.35294117647058826	0.0
1443	None	None	None	None	None	0	0	0.3333333333333333	2	0.6666666666666666	4	0.5714285714285714	0.6666666666666666	5	4	2	1	0	0.2857142857142857	7	2	0.5333333333333333	8	0.14285714285714285	0.3333333333333333	0.21965219380696105	0.9330930329577234	0.7508366770813868	0.6929898632356701	0.4688229414925611	0.8100616420960798	0.8975167884043675	0.8366142410274084	1.0	0.2	0.0
7113	0.12089294853179072	0.030220339363352805	0.029585662659276958	0.6971082455240836	None	0	0	0.06666666666666667	1	1.0	20	0.2894736842105263	0.85	17	17	4	2	0	0.21052631578947367	19	4	1.4666666666666666	22	0.16666666666666666	0	0.4788112061003919	0.9158050675872602	0.5216206288615081	0.5688185020205458	0.28572502606985517	0.9013235217076365	0.8172504903801178	0.8355164656035795	0.5882352941176471	0.4117647058823529	0.0
2069	None	None	None	None	None	0.5	1	0.7142857142857143	5	0.375	3	0.5	0.25	5	2	4	1	0	0.8	5	4	0.6666666666666666	10	0.1111111111111111	0.4	0.49099975410506536	0.8401986837707628	0.6754405850103492	0.9384299969058505	0.744124798213716	0.9222267026478543	0.7893753066586661	0.9076755376421771	1.0	0.6	0.0
1010	None	None	None	None	None	1.0	1	1.0	4	0.25	1	0.5	0	1	0	4	1	0	0.75	3	4	0.4	6	0.09090909090909091	1.0	0	0	0	0	0	0	0	0	0	0	0
4698	0.07163020705876838	0.02649100829419734	0.025877761771736178	0.7782779058940792	None	0	0	0.21428571428571427	3	0.8947368421052632	17	0.24705882352941178	0.7894736842105263	17	15	3	0	0	0.29411764705882354	5	17	1.4	21	0.0	0.10526315789473684	0.4788112061003919	0.886134252363724	0.5216206288615081	0.68279689926253	0.28572502606985517	0.9283847632399823	0.8225599078570697	0.8573616376969765	0	0	0.0
5162	0.12173365410993907	0.02969064903168649	0.027821667155995315	0.6806307474695916	None	0	0	0.06666666666666667	1	1.0	20	0.2894736842105263	0.85	17	17	4	2	0	0.21052631578947367	19	4	1.4666666666666666	22	0.16666666666666666	0	0.4788112061003919	0.9158050675872602	0.5216206288615081	0.5688185020205458	0.28572502606985517	0.9013235217076365	0.8172504903801178	0.8355164656035795	0.5294117647058824	0.4117647058823529	0.0
7456	0.12114275583573636	0.03226646649629138	0.031848848166931114	0.6936364882519103	None	0	0	0.06666666666666667	1	1.0	20	0.2894736842105263	0.85	17	17	4	2	0	0.21052631578947367	19	4	1.4666666666666666	22	0.16666666666666666	0	0.4788112061003919	0.9158050675872602	0.5216206288615081	0.5688185020205458	0.28572502606985517	0.9013235217076365	0.8172504903801178	0.8355164656035795	0.5294117647058824	0.35294117647058826	0.0
5958	0.11638192850595755	0.029810513616500656	0.028140910182234583	0.6776740647231407	None	0	0	0.06666666666666667	1	1.0	20	0.2894736842105263	0.85	17	17	4	2	0	0.21052631578947367	19	4	1.4666666666666666	22	0.16666666666666666	0	0.4788112061003919	0.9158050675872602	0.5216206288615081	0.5688185020205458	0.28572502606985517	0.9013235217076365	0.8172504903801178	0.8355164656035795	0.5294117647058824	0.35294117647058826	0.0
4379	0.07782381238508472	0.012394568519230235	-0.012369847008773593	0.7242443748743912	None	0	0	0.23076923076923078	3	0.8823529411764706	15	0.25333333333333335	0.7647058823529411	15	13	3	0	0	0.3333333333333333	5	15	1.2666666666666666	19	0.0	0.11764705882352941	0.7087154661029471	0.8323738915915512	0.5591227086447916	0.7349426896464011	0.28572502606985517	0.7859558114289327	0.8753554209662382	0.7871286044600996	0	0	0.0
15	None	None	None	None	None	0	0	0.6666666666666666	2	0.5	1	0.6666666666666666	0	2	0	1	4	0	0.6666666666666666	2	3	0.26666666666666666	4	1.0	0	0	0	0	0	0	0	0	0	0	0	0
4029	0.09415313538887636	0.026448653273169986	0.018452960975474123	0.6951337823317945	None	0	0	0.06666666666666667	1	1.0	20	0.2894736842105263	0.85	17	17	4	2	0	0.21052631578947367	19	4	1.4666666666666666	22	0.16666666666666666	0	0.4788112061003919	0.9215050254482601	0.5216206288615081	0.5688185020205458	0.28572502606985517	0.9013235217076365	0.8265354105620316	0.8389821938768757	0.5294117647058824	0.4117647058823529	0.0
6521	0.13186327629990588	0.024491845033071447	0.0005656998294322495	0.7394649259536222	None	0	0	0.07142857142857142	1	1.0	19	0.3684210526315789	0.9473684210526315	19	18	1	1	0	0.15789473684210525	19	3	1.4	21	0.2	0	0.4788112061003919	0.9067276571775539	0.5216206288615081	0.566188020404909	0.28572502606985517	0.9117964753789533	0.8172504903801178	0.8355478258333597	1.0	0.3157894736842105	0.0
6161	0.10587140232885046	0.037869868960101645	0.029283690525047385	0.6534961077296679	None	0	0	0.07692307692307693	1	1.0	17	0.296875	0.8823529411764706	16	15	2	2	0	0.25	16	4	1.2666666666666666	19	0.2857142857142857	0	0.4788112061003919	0.9256862541018034	0.5216206288615081	0.5853163802822561	0.28572502606985517	0.8795580720033306	0.8219403550927968	0.8345710363843998	0.53125	0.375	0.0
3549	0.028446053649290468	0.007671914175320705	0.005551158516077967	0.9618803675526	None	0	0	0.25	2	0.7777777777777778	7	0.4074074074074074	0.6666666666666666	7	6	3	0	0	0.3333333333333333	3	9	0.7333333333333333	11	0.0	0.25	0.49185181274824463	0.8806817114734439	0.5386911907849596	0.7507270300926066	0.5077797001517839	0.8743610471479897	0.8172504903801178	0.8429696805549445	0	0	0.0
4942	0.09659112648829637	0.0020014277299159663	0.0016323616955915552	0.6979064473072637	None	0.125	1	0.21052631578947367	4	0.8846153846153846	23	0.358974358974359	0.8461538461538461	24	22	3	1	0	0.11538461538461539	26	3	1.8666666666666667	28	0.125	1.0	0.4788112061003919	0.8966657256033783	0.5216206288615081	0.6865474997956159	0.28572502606985517	0.9210045154780812	0.8169289385797158	0.8581820359549622	1.0	0.2916666666666667	0.0
3389	None	None	None	None	None	0.3333333333333333	1	0.6666666666666666	6	0.36363636363636365	4	0.52	0.2727272727272727	7	3	5	2	0	1.0	5	5	0.8666666666666667	13	0.2	0.25	0.7210954230968311	0.7749434290616936	0.579412031822429	0.7578228366754629	0.3447984374149724	0.921078577863532	0.8236352825578345	0.8336107984749757	0.5714285714285714	0	0.0
238	None	None	None	None	None	0	0	1.0	3	0.0	0	0.6666666666666666	0	1	0	2	1	0	0.6666666666666666	3	2	0.26666666666666666	4	0.14285714285714285	1.0	0	0	0	0	0	0	0	0	0	0	0
2855	0.1154578969967244	0.008634648706158907	0.005351382154904778	0.7113999252126392	None	0	0	0.1111111111111111	2	0.9583333333333334	23	0.20634920634920634	0.8333333333333334	22	20	3	0	0	0.2857142857142857	6	21	1.7333333333333334	26	0.0	0.08	0.4788112061003919	0.8981478118172478	0.5216206288615081	0.6636860368551685	0.28572502606985517	0.9017272130792564	0.8225599078570697	0.8443618005427665	0	0	0.0
2929	0.01651519201203021	0.0038042292697445346	-0.003505366806007577	0.9443304292578679	None	0	0	0.16666666666666666	1	1.0	7	0.75	0.5714285714285714	5	4	3	3	0	0.75	4	3	0.6	9	0.3333333333333333	0	0.9097171902077614	0.8552917572643045	0.3869471055211585	0.6543702441223078	0.44834997932693516	0.7665723844695468	0.9078441113842015	0.7687669474036567	0.6	0.2	0.0
7185	0.10710218448366093	0.03645773386167981	0.02820242884718256	0.6539083716958847	None	0	0	0.07692307692307693	1	1.0	17	0.296875	0.8823529411764706	16	15	2	2	0	0.25	16	4	1.2666666666666666	19	0.2857142857142857	0	0.4788112061003919	0.9256862541018034	0.5216206288615081	0.5853163802822561	0.28572502606985517	0.8795580720033306	0.8219403550927968	0.8345710363843998	0.5625	0.375	0.0
2775	0.00027635337171449384	2.0421826139610907e-05	1.9788417307833716e-05	0.999993185239991	None	0	0	0.25	2	0.7777777777777778	7	0.6875	0.1111111111111111	2	1	8	7	0	1.0	4	4	0.7333333333333333	11	0.3684210526315789	0.5714285714285714	0.1	0.5	0.6148981616388272	0.9693718965633745	0.7338114685567734	0.8670054611665655	0.9480095064842454	0.8552628092420661	0.5	1.0	0.0
1338	None	None	None	None	None	0	0	1.0	1	0	0	1.0	0	1	0	0	3	0	0.5	1	2	0.13333333333333333	2	1.0	0	0	0	0	0	0	0	0	0	0	0	0
1749	None	None	None	None	None	0	0	1.0	1	0	0	1.0	0	0	0	1	1	0	0.5	2	1	0.13333333333333333	2	0.16666666666666666	0	0	0	0	0	0	0	0	0	0	0	0
4350	0.13140605728987695	0.02896251786453999	0.02432302269474598	0.6939231583492418	None	0	0	0.06666666666666667	1	1.0	20	0.2894736842105263	0.85	17	17	4	2	0	0.21052631578947367	19	4	1.4666666666666666	22	0.16666666666666666	0	0.4788112061003919	0.9194883324558529	0.5216206288615081	0.5688185020205458	0.28572502606985517	0.9013235217076365	0.8172504903801178	0.8377373624374738	0.5294117647058824	0.35294117647058826	0.0
1819	None	None	None	None	None	0.16666666666666666	1	0.2857142857142857	4	0.8421052631578947	16	0.3684210526315789	0.7894736842105263	17	15	3	1	0	0.15789473684210525	19	3	1.4	21	0.125	1.0	0.2698980709867542	0.9283360099502367	0.5216206288615081	0.8459696828449003	0.28572502606985517	0.9343459784714657	0.838925983835515	0.909432810882275	1.0	0.23529411764705882	0.0
1214	None	None	None	None	None	0	0	0.75	3	0.3333333333333333	1	0.625	0.3333333333333333	2	1	2	1	0	0.5	4	2	0.3333333333333333	5	0.14285714285714285	0.6666666666666666	0.8227033934133303	0.5383397057129303	0.8112769992118987	0.7882057622180632	0.25288508647302976	0.5506750312628991	0.9372611252882562	0.6357737740994915	1.0	0	0.0
2872	0.005330653283947118	0.0015945382637417304	0.0015930193801899934	0.9773795876046903	None	0.5	1	0.7142857142857143	5	0.375	3	0.4166666666666667	0.375	4	3	5	2	0	0.6666666666666666	6	4	0.6666666666666666	10	0.15384615384615385	0.5	0.7044148169626061	0.7504060233286667	0.830000835258366	0.7988611718154977	0.4523321382456572	0.9461068320468798	0.8622998817318712	0.8559158020886657	0.625	0.25	0.0
6551	0.11896068172023652	0.010493852034316261	0.010416577061440368	0.6650576850692237	None	0	0	0.07692307692307693	1	1.0	17	0.296875	0.8823529411764706	16	15	2	2	0	0.25	16	4	1.2666666666666666	19	0.2857142857142857	0	0.4788112061003919	0.9248457258012335	0.5216206288615081	0.5980516646098276	0.28572502606985517	0.8795580720033306	0.8246572045689855	0.8364292707323657	0.5625	0.375	0.0
5675	0.12307347065752217	0.02892911089923408	0.02802430525777252	0.6958349416323628	None	0	0	0.06666666666666667	1	1.0	20	0.2894736842105263	0.85	17	17	4	2	0	0.21052631578947367	19	4	1.4666666666666666	22	0.16666666666666666	0	0.4788112061003919	0.9158050675872602	0.5216206288615081	0.5688185020205458	0.28572502606985517	0.9013235217076365	0.8172504903801178	0.8355164656035795	0.5882352941176471	0.4117647058823529	0.0
14	None	None	None	None	None	0	0	0.42857142857142855	3	0.75	6	0.35714285714285715	0.75	7	6	2	1	0	0.5714285714285714	4	7	0.6666666666666666	10	0.14285714285714285	0.3333333333333333	0.2626960860907465	0.9258537414760984	0.4237076935987484	0.9386426506905426	0.34002564379092914	0.8462252849138738	0.8890257491532846	0.9104572822193749	1.0	0.2857142857142857	0.0
5110	0.07477701775546468	0.02067696401831118	0.0145793717680394	0.8984258924402353	None	0	0	0.2	3	0.9	18	0.3055555555555556	0.8	18	16	3	2	0	0.8888888888888888	9	8	1.4666666666666666	22	0.25	0.14285714285714285	0.5116426802709567	0.8503582841311743	0.5216206288615081	0.6929942375299607	0.28572502606985517	0.9191373998706994	0.8172504903801178	0.840338801889569	0.5277777777777778	0.3333333333333333	0.0
3874	0.0983945215857295	0.029689339345498354	0.02203459869589197	0.6684455723604134	None	0	0	0.06666666666666667	1	1.0	20	0.2894736842105263	0.85	17	17	4	3	0	0.21052631578947367	19	4	1.4666666666666666	22	0.25	0	0.4788112061003919	0.9215050254482601	0.5216206288615081	0.5674719744934865	0.28572502606985517	0.9013235217076365	0.8264470013004859	0.8387349115321043	0.23529411764705882	0.35294117647058826	0.0
4804	0.07424823069709893	0.026127857108687345	0.025304004998830287	0.7694146153459456	None	0	0	0.21428571428571427	3	0.8947368421052632	17	0.24705882352941178	0.7894736842105263	17	15	3	0	0	0.29411764705882354	5	17	1.4	21	0.0	0.10526315789473684	0.4788112061003919	0.886134252363724	0.5216206288615081	0.68279689926253	0.28572502606985517	0.9275158961959398	0.8247549989993845	0.856831055376649	0	0	0.0
3548	0.11728296828855961	0.0056137663105390295	0.003913925925811366	0.723266177190308	None	0	0	0.06666666666666667	1	1.0	20	0.2894736842105263	0.85	17	17	4	2	0	0.21052631578947367	19	4	1.4666666666666666	22	0.16666666666666666	0	0.4788112061003919	0.9215050254482601	0.5216206288615081	0.5688185020205458	0.28572502606985517	0.9013235217076365	0.8265354105620316	0.8389821938768757	0.5294117647058824	0.35294117647058826	0.0
3023	0.03812597469694448	0.010173290933349488	0.00917895890121407	0.7502145485752405	None	0	0	0.14285714285714285	1	1.0	8	0.4166666666666667	0.75	6	6	3	2	0	0.375	3	8	0.6666666666666666	10	0.2	0	0.48341067184053726	0.8968452216034453	0.5301559098232339	0.7375980046258764	0.4772935951395785	0.9059239300880086	0.8197615778558252	0.8606071460388285	0.5833333333333334	0.3333333333333333	0.0
70	None	None	None	None	None	0	0	0.25	3	0.75	12	0.3	0.4375	10	7	7	5	0	0.6	6	10	1.2	18	0.3333333333333333	0	0.9232216039028598	0.8879340994137312	0.12094852605997693	0.9043798465765698	0.211466034589428	0.9651601292838937	0.956203477499099	0.9273090016845151	0.2	0.4	0.0
4476	0.11938717128601842	0.018764687891785772	0.01854287289464495	0.6782017114451699	None	0	0	0.06666666666666667	1	1.0	20	0.2894736842105263	0.85	17	17	4	2	0	0.21052631578947367	19	4	1.4666666666666666	22	0.16666666666666666	0	0.4788112061003919	0.9216106544356959	0.5216206288615081	0.5688185020205458	0.28572502606985517	0.9013235217076365	0.8225599078570697	0.8390479815795276	0.5294117647058824	0.058823529411764705	0.0
1809	None	None	None	None	None	1.0	1	1.0	4	0.25	1	0.6666666666666666	0	2	0	3	3	0	1.0	3	3	0.4	6	0.375	0.6666666666666666	0	0	0	0	0	0	0	0	0	0	0
522	None	None	None	None	None	0	0	0.5	2	0.75	3	0.5	0.75	4	3	1	1	0	0.75	4	3	0.4	6	0.2	0	0.7395912504213572	0.8824086734078649	0.6057332447157187	0.9741660055994221	0.21580620013410576	0.9394899658690647	0.9518095197236183	0.9424567295489111	1.0	0	0.0
476	None	None	None	None	None	0	0	1.0	1	0	0	1.0	0	0	0	1	2	0	0.5	2	1	0.13333333333333333	2	0.3333333333333333	0	0	0	0	0	0	0	0	0	0	0	0
5369	0.11349715493398345	0.029826893250076682	0.028425844967913255	0.6762373011218012	None	0	0	0.06666666666666667	1	1.0	20	0.2894736842105263	0.85	17	17	4	2	0	0.21052631578947367	19	4	1.4666666666666666	22	0.16666666666666666	0	0.4788112061003919	0.9158050675872602	0.5216206288615081	0.5688185020205458	0.28572502606985517	0.9013235217076365	0.8172504903801178	0.8355164656035795	0.5294117647058824	0.35294117647058826	0.0
1625	None	None	None	None	None	0	0	0.42857142857142855	3	0.5	4	0.5	0.25	5	2	4	5	0	0.8	5	4	0.6666666666666666	10	0.5555555555555556	0.2857142857142857	0.5207403557177651	0.9454853463980037	0.6112005558648396	0.7201648702313393	0.9634606053796473	0.9096857149074951	0.835879830830183	0.8845359551054658	0.2	0.4	0.0
4803	0.03777811696195775	0.0070121473903686235	0.006742329275111028	0.9277022863129901	None	0	0	0.3	3	0.8461538461538461	11	0.2727272727272727	0.6923076923076923	11	9	3	0	0	0.45454545454545453	5	11	1.0	15	0.0	0.15384615384615385	0.4788112061003919	0.8488071333263606	0.5309017846004649	0.6828980997826329	0.28572502606985517	0.9507123135158992	0.8489852875241873	0.8602432520274952	0	0	0.0
6160	0.11246187242546489	0.01457673966607673	0.009835503562926748	0.6141799153441341	None	0	0	0.11764705882352941	2	0.9130434782608695	21	0.5434782608695652	0.8260869565217391	19	19	5	1	0	0.08695652173913043	2	23	1.6666666666666667	25	0.07142857142857142	0	0.4788112061003919	0.9067276571775539	0.5216206288615081	0.566188020404909	0.28572502606985517	0.9117964753789533	0.8172504903801178	0.8355478258333597	1.0	0.3157894736842105	0.0
6817	0.1135244187999329	0.03017743191229823	0.029516591931026265	0.6894279474201201	None	0	0	0.06666666666666667	1	1.0	20	0.2894736842105263	0.85	17	17	4	2	0	0.21052631578947367	19	4	1.4666666666666666	22	0.16666666666666666	0	0.4788112061003919	0.9158050675872602	0.5216206288615081	0.5688185020205458	0.28572502606985517	0.9013235217076365	0.8172504903801178	0.8355164656035795	0.5294117647058824	0.35294117647058826	0.0
2704	0.010970170492250986	0.0017133353417341352	0.0014169110934239462	0.9891105761271177	None	0	0	0.3333333333333333	2	0.6666666666666666	4	0.5333333333333333	0.3333333333333333	2	2	5	3	0	0.6	5	3	0.5333333333333333	8	0.21428571428571427	0	0.5825785403715734	0.7535640796224069	0.44442686171051565	0.8519549881179898	0.49329725218353604	0.7992191077008194	0.7829006769229208	0.8047708265998755	0.5	1.0	0.21313717598577187
3683	0.09001958716495011	0.009471107120476665	0.0071866386790183584	0.6605251538431007	None	0	0	0.1111111111111111	2	0.9583333333333334	23	0.20634920634920634	0.8333333333333334	22	20	3	0	0	0.2857142857142857	6	21	1.7333333333333334	26	0.0	0.08	0.4788112061003919	0.8981478118172478	0.5216206288615081	0.6626472454415575	0.28572502606985517	0.9017272130792564	0.8225599078570697	0.8441579808388849	0	0	0.0
1762	None	None	None	None	None	0	0	0.5	1	1.0	1	0.75	0	0	0	2	0	0	1.0	2	2	0.2	3	0.0	0	0	0	0	0	0	0	0	0	0	0	0
4072	0.07466631323989273	0.006010066888580401	0.002565930881150875	0.8560915712415458	None	0	0	0.4666666666666667	7	0.5	10	0.3333333333333333	0.45	11	9	10	0	0	0.5454545454545454	11	6	1.4666666666666666	22	0.0	0.42105263157894735	0.6240041964588686	0.8943018813452466	0.5216206288615081	0.6819996634281464	0.28572502606985517	0.8989063589788059	0.904196684203679	0.8448178632314252	0	0	0.0
7034	0.10714416948951354	0.03632281400359021	0.02353917836055128	0.6477441513013412	None	0	0	0.07692307692307693	1	1.0	17	0.296875	0.8823529411764706	16	15	2	2	0	0.25	16	4	1.2666666666666666	19	0.2857142857142857	0	0.4788112061003919	0.9256862541018034	0.5216206288615081	0.5853163802822561	0.28572502606985517	0.8795580720033306	0.8219403550927968	0.8345710363843998	0.5625	0.375	0.0
375	None	None	None	None	None	0	0	1.0	1	0	0	1.0	0	0	0	1	2	0	0.5	2	1	0.13333333333333333	2	0.3333333333333333	0	0	0	0	0	0	0	0	0	0	0	0
3041	1.0614996551673384e-08	9.868742273503916e-09	8.020536751947975e-09	0.9999987068583298	None	0	0	0.75	3	0.3333333333333333	1	0.5555555555555556	0	0	0	4	3	0	1.0	3	3	0.3333333333333333	5	0.25	0.6666666666666666	0	0	0	0	0	0	0	0	0	0	0
5010	0.06443542378618024	0.007346615853724298	-0.0022841313843130558	0.5820707609047915	None	0	0	0.23076923076923078	3	0.8823529411764706	15	0.25333333333333335	0.7647058823529411	15	13	3	0	0	0.3333333333333333	5	15	1.2666666666666666	19	0.0	0.11764705882352941	0.4788112061003919	0.8694898312020781	0.5216206288615081	0.6603755608653437	0.28572502606985517	0.9326207423788595	0.826197287208425	0.8493734112330583	0	0	0.0
7290	0.12094297239953343	0.030765776678004265	0.028781354433442135	0.6712559138843153	None	0	0	0.06666666666666667	1	1.0	20	0.2894736842105263	0.85	17	17	4	2	0	0.21052631578947367	19	4	1.4666666666666666	22	0.16666666666666666	0	0.4788112061003919	0.9158050675872602	0.5216206288615081	0.5688185020205458	0.28572502606985517	0.9013235217076365	0.8172504903801178	0.8355164656035795	0.5294117647058824	0.4117647058823529	0.0
2952	None	None	None	None	None	0.6666666666666666	2	0.75	6	0.2	2	0.6666666666666666	0.2	6	2	5	0	0	0.5	6	3	0.8	12	0.0	0.2222222222222222	0.7316176620498647	0.8108970595797048	0.7568493459554082	0.7988514589245945	0.5881738836081967	0.9284633540450337	0.784468401445535	0.8580800234576103	0	0	0.0
330	None	None	None	None	None	0	0	0.75	3	0.5	2	0.6	0.5	4	2	1	1	0	0.4	5	2	0.4	6	0.25	0.5	0.3598293364692938	0.9667511854041712	0.6704190307047397	0.8028394810777393	0.7741478089723519	0.8695872155155485	0.8475349822016944	0.9023656870487581	1.0	0.25	0.0
7255	0.11459425770248988	0.013714082336734625	0.002592966726220195	0.6004452206034978	None	0	0	0.11764705882352941	2	0.9130434782608695	21	0.5434782608695652	0.8260869565217391	19	19	5	1	0	0.08695652173913043	2	23	1.6666666666666667	25	0.07142857142857142	0	0.4788112061003919	0.9078651772345288	0.5216206288615081	0.566188020404909	0.28572502606985517	0.9117964753789533	0.8172504903801178	0.8361663416108808	1.0	0.3157894736842105	0.0
5709	0.09358257389330968	0.021327633393644088	0.01774097558258186	0.6934514060152723	None	0	0	0.07142857142857142	1	1.0	19	0.2916666666666667	0.8421052631578947	16	16	4	2	0	0.2222222222222222	18	4	1.4	21	0.16666666666666666	0	0.4788112061003919	0.91984320243384	0.5216206288615081	0.5825670379754069	0.28572502606985517	0.8915682827839145	0.8246572045689855	0.8357308096121505	0.53125	0.375	0.0
7323	0.051699526204147236	0.005043080887455662	0.0037841839822564368	0.8985883883279835	None	0	0	0.1	1	1.0	13	0.25	0.7692307692307693	10	10	4	3	0	0.6	10	6	1.0	15	0.25	0	0.44450782959893376	0.9367272433441424	0.5347964876927123	0.58963593032706	0.613903324089235	0.8563796528675914	0.8180526856472271	0.8340092961569451	0.1	0.6	0.0
5488	0.13172419353502215	0.029083612245354683	0.022268991544852026	0.6863981611374932	None	0	0	0.06666666666666667	1	1.0	20	0.2894736842105263	0.85	17	17	4	2	0	0.21052631578947367	19	4	1.4666666666666666	22	0.16666666666666666	0	0.4788112061003919	0.9194883324558529	0.5216206288615081	0.5688185020205458	0.28572502606985517	0.9013235217076365	0.8172504903801178	0.8377373624374738	0.5882352941176471	0.35294117647058826	0.0
6084	0.057827176170409444	0.012317587879970265	0.005695335339826271	0.9728122018199211	None	0	0	0.08333333333333333	1	1.0	15	0.2125	0.8	12	12	4	2	0	0.8	10	8	1.1333333333333333	17	0.16666666666666666	0	0.4473902830434632	0.8722433057125538	0.5262612067309865	0.5797451174403097	0.613903324089235	0.9146475431030083	0.8156640591803656	0.8231940518382593	0.5416666666666666	0.3333333333333333	0.0
3939	0.10850606288426115	0.013623076257948653	0.008290286732096138	0.7295488417246581	None	0	0	0.06666666666666667	1	1.0	20	0.2894736842105263	0.85	17	17	4	2	0	0.21052631578947367	19	4	1.4666666666666666	22	0.16666666666666666	0	0.4788112061003919	0.9319897110799774	0.5216206288615081	0.5688185020205458	0.28572502606985517	0.9013235217076365	0.8265354105620316	0.8458267493572008	0.5294117647058824	0.35294117647058826	0.0
7114	0.12185039642615716	0.029625907831333356	0.02951303184785019	0.7002034828299917	None	0	0	0.06666666666666667	1	1.0	20	0.2894736842105263	0.85	17	17	4	2	0	0.21052631578947367	19	4	1.4666666666666666	22	0.16666666666666666	0	0.4788112061003919	0.9158050675872602	0.5216206288615081	0.5688185020205458	0.28572502606985517	0.9013235217076365	0.8172504903801178	0.8355164656035795	0.5294117647058824	0.4117647058823529	0.0
7064	0.10430966894037372	0.023427676770166814	0.019633272104590534	0.7191381150230234	None	0	0	0.06666666666666667	1	1.0	20	0.2894736842105263	0.85	17	17	4	2	0	0.21052631578947367	19	4	1.4666666666666666	22	0.16666666666666666	0	0.4788112061003919	0.9158050675872602	0.5216206288615081	0.5755120321727673	0.28572502606985517	0.9013235217076365	0.8229044258195063	0.8367652629448464	0.5882352941176471	0.35294117647058826	0.0
5467	0.1190877867504175	0.030238424023556844	0.026533108568971803	0.6746235260603404	None	0	0	0.06666666666666667	1	1.0	20	0.2894736842105263	0.85	17	17	4	2	0	0.21052631578947367	19	4	1.4666666666666666	22	0.16666666666666666	0	0.4788112061003919	0.9158050675872602	0.5216206288615081	0.5688185020205458	0.28572502606985517	0.9013235217076365	0.8172504903801178	0.8355164656035795	0.5294117647058824	0.4117647058823529	0.0
2064	None	None	None	None	None	0	0	0.75	3	0.0	0	0.8333333333333334	0	1	0	3	0	0	0.6666666666666666	3	2	0.3333333333333333	5	0.0	0.6666666666666666	0	0	0	0	0	0	0	0	0	0	0
2306	None	None	None	None	None	0	0	0.5	2	0.5	2	0.75	0.25	1	1	4	5	0	0.5	4	2	0.4	6	0.4166666666666667	0	0.1	0.5	0.3623955064601616	0.5	0.6827202053809145	0.5	0.9155109549059567	0.5	1.0	1.0	0.03088147733270042
5492	0.11962454995219601	0.030823361547758558	0.02994128196576275	0.6807713887043139	None	0	0	0.06666666666666667	1	1.0	20	0.2894736842105263	0.85	17	17	4	2	0	0.21052631578947367	19	4	1.4666666666666666	22	0.16666666666666666	0	0.4788112061003919	0.9158050675872602	0.5216206288615081	0.5688185020205458	0.28572502606985517	0.9013235217076365	0.8172504903801178	0.8355164656035795	0.5294117647058824	0.35294117647058826	0.0
7245	0.1226475738668662	0.02410231869072342	0.022451339724286343	0.6849571701688112	None	0	0	0.13333333333333333	2	0.9	18	0.24444444444444444	0.8	17	16	4	2	0	0.2777777777777778	18	5	1.4666666666666666	22	0.18181818181818182	0	0.4788112061003919	0.9158050675872602	0.5216206288615081	0.5688185020205458	0.28572502606985517	0.9013235217076365	0.8172504903801178	0.8355164656035795	0.5294117647058824	0.4117647058823529	0.0
342	None	None	None	None	None	0	0	0.3333333333333333	2	0.8571428571428571	6	0.5625	0.8571428571428571	7	6	1	0	0	0.25	8	2	0.6	9	0.0	0	0.7432901092339861	0.8937050219957222	0.2894921120910429	0.916314882781061	0.6615779378577052	0.9309778870309328	0.9006320565166188	0.9148818841295694	0	0	0.0
7308	0.10706389867376646	0.03718812740990175	0.02935156276909728	0.6522856919791005	None	0	0	0.07692307692307693	1	1.0	17	0.296875	0.8823529411764706	16	15	2	2	0	0.25	16	4	1.2666666666666666	19	0.2857142857142857	0	0.4788112061003919	0.9256862541018034	0.5216206288615081	0.5853163802822561	0.28572502606985517	0.8795580720033306	0.8219403550927968	0.8345710363843998	0.53125	0.375	0.0
2223	None	None	None	None	None	0	0	0.16666666666666666	1	1.0	6	1.0	0.5	3	3	4	2	0	0.5	4	2	0.5333333333333333	8	0.16666666666666666	0.6666666666666666	0.5536083765705071	0.7922618031357337	0.13096936158666006	0.5364330563716521	0.72804108166268	0.6840901165041874	0.9246142148474645	0.679704100891798	0.6666666666666666	0.3333333333333333	0.0
2423	None	None	None	None	None	0.5	1	0.5714285714285714	4	0.625	5	0.3333333333333333	0.625	7	5	2	0	0	0.8333333333333334	5	6	0.6666666666666666	10	0.0	1.0	0.2467880776930345	0.956378621136032	0.6684458931849129	0.8497587746674393	0.5509072752237338	0.88720781722548	0.9096621241818652	0.908402453280063	0	0	0.0
7305	0.06591009106850357	0.013153777274588179	0.010725886045359333	0.9768592904977594	None	0	0	0.08333333333333333	1	1.0	15	0.2125	0.8	12	12	4	2	0	0.8	10	8	1.1333333333333333	17	0.16666666666666666	0	0.4473902830434632	0.8759688813922626	0.5262612067309865	0.5797451174403097	0.613903324089235	0.9146475431030083	0.8156640591803656	0.8248306586925999	0.5416666666666667	0.3333333333333333	0.0
6056	0.12302009565851596	0.029577925126497172	0.027407804901669042	0.6962487168610104	None	0	0	0.06666666666666667	1	1.0	20	0.2894736842105263	0.85	17	17	4	2	0	0.21052631578947367	19	4	1.4666666666666666	22	0.16666666666666666	0	0.4788112061003919	0.9158050675872602	0.5216206288615081	0.5688185020205458	0.28572502606985517	0.9013235217076365	0.8172504903801178	0.8355164656035795	0.5294117647058824	0.35294117647058826	0.0
5754	0.09900379109876728	0.02124118801826173	0.01817947384221865	0.695496074659625	None	0	0	0.07142857142857142	1	1.0	19	0.2916666666666667	0.8421052631578947	16	16	4	2	0	0.2222222222222222	18	4	1.4	21	0.16666666666666666	0	0.4788112061003919	0.91984320243384	0.5216206288615081	0.5825670379754069	0.28572502606985517	0.8915682827839145	0.8246572045689855	0.8357308096121505	0.53125	0.375	0.0
6022	0.12229310123230745	0.03339629718887145	0.028193951875378674	0.7069975806828909	None	0	0	0.06666666666666667	1	1.0	20	0.2894736842105263	0.85	17	17	4	2	0	0.21052631578947367	19	4	1.4666666666666666	22	0.16666666666666666	0	0.4788112061003919	0.9158050675872602	0.5216206288615081	0.5688185020205458	0.28572502606985517	0.9013235217076365	0.8172504903801178	0.8355164656035795	0.5294117647058824	0.35294117647058826	0.0
7369	0.07631338615160628	0.015462761568810386	0.012810164176680825	0.8140270956290575	None	0	0	0.09090909090909091	1	1.0	14	0.3076923076923077	0.7857142857142857	11	11	4	2	0	0.3076923076923077	13	4	1.0666666666666667	16	0.16666666666666666	0	0.4788112061003919	0.9083684100838347	0.5216206288615081	0.5540395496005135	0.28572502606985517	0.911130977356001	0.8169289385797158	0.8337998954394236	0.5909090909090908	0.36363636363636365	0.0
4911	0.06957672224592881	0.025103915217014147	0.024600270335221764	0.7647947048674262	None	0	0	0.21428571428571427	3	0.8947368421052632	17	0.24705882352941178	0.7894736842105263	17	15	3	0	0	0.29411764705882354	5	17	1.4	21	0.0	0.10526315789473684	0.4788112061003919	0.886134252363724	0.5216206288615081	0.68279689926253	0.28572502606985517	0.9283847632399823	0.8225599078570697	0.8573616376969765	0	0	0.0
5774	0.11788708916929094	0.012223752290946696	0.011824434026196944	0.7215119721850235	None	0	0	0.06666666666666667	1	1.0	20	0.2894736842105263	0.85	17	17	4	2	0	0.21052631578947367	19	4	1.4666666666666666	22	0.16666666666666666	0	0.4788112061003919	0.9138586484242914	0.5216206288615081	0.583941716311016	0.28572502606985517	0.9013235217076365	0.8172504903801178	0.8372026445073769	0.5294117647058824	0.35294117647058826	0.0
6351	0.10795568959434007	0.03747374943144887	0.029764665615964747	0.6560023456285505	None	0	0	0.07692307692307693	1	1.0	17	0.296875	0.8823529411764706	16	15	2	2	0	0.25	16	4	1.2666666666666666	19	0.2857142857142857	0	0.4788112061003919	0.9256862541018034	0.5216206288615081	0.5853163802822561	0.28572502606985517	0.8795580720033306	0.8219403550927968	0.8345710363843998	0.53125	0.375	0.0
7526	0.11946145653707892	0.03045150685658867	0.03014534226379244	0.685694990538376	None	0	0	0.06666666666666667	1	1.0	20	0.2894736842105263	0.85	17	17	4	2	0	0.21052631578947367	19	4	1.4666666666666666	22	0.16666666666666666	0	0.4788112061003919	0.9158050675872602	0.5216206288615081	0.5688185020205458	0.28572502606985517	0.9013235217076365	0.8172504903801178	0.8355164656035795	0.5882352941176471	0.4117647058823529	0.0
5164	0.04377055908161261	0.006957351950592507	0.0030803664841633975	0.9039132954278574	None	0	0	0.2222222222222222	2	0.8181818181818182	9	0.325	0.6363636363636364	7	7	5	3	0	0.4	10	4	0.8666666666666667	13	0.21428571428571427	0	0.48801013758068257	0.8259071278857194	0.5591227086447916	0.7272983070054615	0.613903324089235	0.9273476017514817	0.7532845316712048	0.844858458738471	0.14285714285714285	0.42857142857142855	0.0
1674	None	None	None	None	None	0	0	0.75	3	0.0	0	0.8333333333333334	0	2	0	2	0	0	0.6666666666666666	3	2	0.3333333333333333	5	0.0	0.6666666666666666	0	0	0	0	0	0	0	0	0	0	0
6042	0.11979765540426204	0.031667984011469134	0.03058594561888063	0.6852606771144649	None	0	0	0.06666666666666667	1	1.0	20	0.2894736842105263	0.85	17	17	4	2	0	0.21052631578947367	19	4	1.4666666666666666	22	0.16666666666666666	0	0.4788112061003919	0.9158050675872602	0.5216206288615081	0.5688185020205458	0.28572502606985517	0.9013235217076365	0.8172504903801178	0.8355164656035795	0.5882352941176471	0.4117647058823529	0.0
3130	0.03698212463235896	0.0056482896919301485	0.005648227875533902	0.9487443677084695	None	0	0	0.3333333333333333	3	0.7272727272727273	8	0.30952380952380953	0.6363636363636364	9	7	3	2	0	0.8571428571428571	6	7	0.8666666666666667	13	0.25	0.16666666666666666	0.730592195167267	0.9353348961825714	0.5128422366968813	0.8678943694601148	0.5554082772646132	0.9376021153413048	0.8696867905112524	0.9184383150743272	0.5555555555555556	0.1111111111111111	0.0
2324	None	None	None	None	None	1.0	1	0.75	3	0.0	0	0.5555555555555556	0	2	0	2	1	0	1.0	3	3	0.3333333333333333	5	0.16666666666666666	1.0	0	0	0	0	0	0	0	0	0	0	0
1287	None	None	None	None	None	1.0	1	0.8	4	0.4	2	0.4375	0.4	4	2	2	0	0	1.0	4	4	0.4666666666666667	7	0.0	0.6666666666666666	0.6078125388381401	0.9470267290496118	0.8727723653508109	0.7418123010636123	0.20931721157368427	0.8573354945939777	0.9516122036452217	0.8711046115508917	0	0	0.0
3214	0.011474328550409366	0.004301963720296286	-0.0032861440760338584	0.9726053146184773	None	0	0	0.3333333333333333	2	0.7142857142857143	5	0.375	0.7142857142857143	6	5	2	2	0	0.6666666666666666	4	6	0.6	9	0.2857142857142857	0	0.48341067184053726	0.9276154366071963	0.5301559098232339	0.8489293138049777	0.4458865349935638	0.8399990895848858	0.8620860581623052	0.8785059995259937	0.5833333333333334	0.3333333333333333	0.0
1877	None	None	None	None	None	0.6666666666666666	2	0.875	7	0.1111111111111111	1	0.55	0.1111111111111111	3	1	7	3	0	0.8	5	4	0.7333333333333333	11	0.1875	0.3333333333333333	0.23017360566898531	0.6437882531384352	0.9603711948395125	0.9067732023692777	0.8303635509976166	0.9681256234062805	0.9600882221595333	0.8902620262738086	0.3333333333333333	0.6666666666666666	0.0
4929	0.07594244682794592	0.021645280658940533	0.02135924329394109	0.803195285089412	None	0	0	0.21428571428571427	3	0.8947368421052632	17	0.24705882352941178	0.7894736842105263	17	15	3	0	0	0.29411764705882354	5	17	1.4	21	0.0	0.10526315789473684	0.4788112061003919	0.9090383533652815	0.5216206288615081	0.6956912183049068	0.28572502606985517	0.9111753625615525	0.8225599078570697	0.8604414342702196	0	0	0.0
1999	None	None	None	None	None	0	0	0.6	3	0.6	3	0.5833333333333334	0.2	2	1	4	3	0	0.75	4	3	0.4666666666666667	7	0.2727272727272727	0.4	0.5588757003730123	0.8477633032168129	0.6358416056292058	0.5877117266403697	0.5100276467543421	0.9596062766462092	0.8909361656655238	0.851511959595568	1.0	1.0	0.09683983890334313
835	None	None	None	None	None	0.5	1	0.8333333333333334	5	0.16666666666666666	1	0.5333333333333333	0.16666666666666666	4	1	3	0	0	0.6	3	5	0.5333333333333333	8	0.0	0.6666666666666666	0.7915232026698241	0.6742752903110992	0.5645864836106291	0.8771716949012915	0.3059846743322633	0.8706865751485043	0.8970744017335368	0.8225199756680102	0	0	0.0
736	None	None	None	None	None	0	0	0.125	1	1.0	9	0.4583333333333333	0.5555555555555556	5	5	5	3	0	0.6666666666666666	6	4	0.7333333333333333	11	0.21428571428571427	0.2222222222222222	0.5740973934978408	0.8346756855194013	0.6666385427613017	0.830585391423367	0.890574770606339	0.6501208290302066	0.8803558493699952	0.7817957703151004	0.2	0	0.0
5119	0.0712428540423801	0.02113436719058003	0.006089080202527293	0.7955921297410413	None	0	0	0.23076923076923078	3	0.8823529411764706	15	0.25333333333333335	0.7647058823529411	15	13	3	0	0	0.3333333333333333	5	15	1.2666666666666666	19	0.0	0.11764705882352941	0.48801013758068257	0.8601520933504458	0.5216206288615081	0.693420524062976	0.28572502606985517	0.931897402675381	0.8169289385797158	0.8519074215431077	0	0	0.0
7270	0.11808803922605325	0.02974572975300185	0.028859902212214277	0.6859910176065589	None	0	0	0.06666666666666667	1	1.0	20	0.2894736842105263	0.85	17	17	4	2	0	0.21052631578947367	19	4	1.4666666666666666	22	0.16666666666666666	0	0.4788112061003919	0.9158050675872602	0.5216206288615081	0.5688185020205458	0.28572502606985517	0.9013235217076365	0.8172504903801178	0.8355164656035795	0.5294117647058824	0.4117647058823529	0.0
3418	0.03836568183475332	0.008608720726486675	0.007756931919242096	0.7647139053604133	None	0	0	0.1111111111111111	1	1.0	11	0.43333333333333335	0.6363636363636364	8	7	4	0	0	0.3	3	10	0.8666666666666667	13	0.0	0	0.8092609249811608	0.8795375824347463	0.4403272047608521	0.7617693320026736	0.44834997932693516	0.8979897598125898	0.8994535168691029	0.8551010169820823	0	0	0.0
521	None	None	None	None	None	0	0	0.2	2	0.8461538461538461	11	0.5357142857142857	0.8461538461538461	12	11	2	3	0	0.14285714285714285	14	2	1.0	15	0.42857142857142855	0	0.333125287649586	0.9392773895137807	0.5530646401573145	0.9669927632963938	0.8185397994450481	0.9698835124961798	0.9560851931565741	0.9606880309646191	0.3333333333333333	0.08333333333333333	0.0
1768	None	None	None	None	None	0	0	0.5	2	0.6666666666666666	2	0.5555555555555556	0.3333333333333333	2	1	2	3	0	1.0	3	3	0.3333333333333333	5	0.42857142857142855	0.5	0.5867260282752725	0.9751743369761087	0.6219261658322414	0.9637345165871222	0.5148907425788815	0.6527627485523484	0.9477199631119224	0.9260334745528911	0.5	0.5	0.15172829329572451
2875	0.0015338717309463334	0.0001520583036003548	-0.00015191105884138073	0.9971412768692427	None	0.5	1	0.8333333333333334	5	0.16666666666666666	1	0.6666666666666666	0	2	0	5	1	0	0.75	4	3	0.5333333333333333	8	0.08333333333333333	0.8	0	0	0	0	0	0	0	0	0	0	0
6146	0.11781377060453645	0.029181389064930348	0.027756158082147847	0.6783916015812657	None	0	0	0.06666666666666667	1	1.0	20	0.2894736842105263	0.85	17	17	4	2	0	0.21052631578947367	19	4	1.4666666666666666	22	0.16666666666666666	0	0.4788112061003919	0.9158050675872602	0.5216206288615081	0.5688185020205458	0.28572502606985517	0.9013235217076365	0.8172504903801178	0.8355164656035795	0.5588235294117647	0.4117647058823529	0.0
1743	None	None	None	None	None	0	0	0.75	3	0.5	2	0.6666666666666666	0	1	0	4	1	0	1.0	3	3	0.4	6	0.09090909090909091	0.6666666666666666	0	0	0	0	0	0	0	0	0	0	0
1252	None	None	None	None	None	0	0	0.3333333333333333	2	0.8333333333333334	5	0.6666666666666666	0.5	4	3	3	3	0	0.75	4	3	0.5333333333333333	8	0.3333333333333333	0.3333333333333333	0.6094097018392105	0.9079253194065074	0.5528792757947751	0.8652247233486577	0.4403595382890816	0.8573909704309913	0.8495126867895737	0.8787426154802722	0.25	0.5	0.0
2284	None	None	None	None	None	0	0	0.2857142857142857	2	0.75	6	0.35714285714285715	0.625	7	5	2	2	0	0.5714285714285714	7	4	0.6666666666666666	10	0.3333333333333333	0	0.6097662738986289	0.9288443028126487	0.7311408657946845	0.9516484971346633	0.6610945504436565	0.8664265928038812	0.9228453098419159	0.9222151444751688	0.5714285714285714	0.2857142857142857	0.0
3830	0.09018343187811553	0.024440635185992383	0.01778983365658572	0.6976118376662701	None	0	0	0.06666666666666667	1	1.0	20	0.2894736842105263	0.85	17	17	4	2	0	0.21052631578947367	19	4	1.4666666666666666	22	0.16666666666666666	0	0.4788112061003919	0.9215050254482601	0.5216206288615081	0.5688185020205458	0.28572502606985517	0.9013235217076365	0.8265354105620316	0.8389821938768757	0.5294117647058824	0.35294117647058826	0.0
7033	0.12042092711887516	0.029272297399017808	0.02562686151252711	0.699905880009596	None	0	0	0.06666666666666667	1	1.0	20	0.2894736842105263	0.85	17	17	4	2	0	0.21052631578947367	19	4	1.4666666666666666	22	0.16666666666666666	0	0.4788112061003919	0.9158050675872602	0.5216206288615081	0.5688185020205458	0.28572502606985517	0.9013235217076365	0.8172504903801178	0.8355164656035795	0.5294117647058824	0.35294117647058826	0.0
7435	0.11803723598116762	0.03104618971864189	0.030065463646032523	0.686389968010222	None	0	0	0.06666666666666667	1	1.0	20	0.2894736842105263	0.85	17	17	4	2	0	0.21052631578947367	19	4	1.4666666666666666	22	0.16666666666666666	0	0.4788112061003919	0.9158050675872602	0.5216206288615081	0.5688185020205458	0.28572502606985517	0.9013235217076365	0.8172504903801178	0.8355164656035795	0.5294117647058824	0.4117647058823529	0.0
4971	0.12001789600944666	0.028982385890991794	0.02790716131337642	0.6931426960231237	None	0	0	0.06666666666666667	1	1.0	20	0.2894736842105263	0.85	17	17	4	2	0	0.21052631578947367	19	4	1.4666666666666666	22	0.16666666666666666	0	0.4788112061003919	0.9158050675872602	0.5216206288615081	0.5688185020205458	0.28572502606985517	0.9013235217076365	0.8172504903801178	0.8355164656035795	0.5294117647058824	0.4117647058823529	0.0
3844	0.10170709499841253	0.013539293246932269	0.0027892400244484516	0.7191602166502904	None	0	0	0.26666666666666666	4	0.8	16	0.38596491228070173	0.8	18	16	3	0	0	0.15789473684210525	19	3	1.4666666666666666	22	0.0	0.10526315789473684	0.6772981958130678	0.9090980058404906	0.5216206288615081	0.6582698657380719	0.28572502606985517	0.9022518336719806	0.8335372255761164	0.8490181942642332	0	0	0.0
6290	0.12043048956032831	0.029733057677747754	0.028106794469681815	0.6771890666034501	None	0	0	0.06666666666666667	1	1.0	20	0.2894736842105263	0.85	17	17	4	2	0	0.21052631578947367	19	4	1.4666666666666666	22	0.16666666666666666	0	0.4788112061003919	0.9158050675872602	0.5216206288615081	0.5688185020205458	0.28572502606985517	0.9013235217076365	0.8172504903801178	0.8355164656035795	0.5294117647058824	0.4117647058823529	0.0
3282	0.037189500086790006	0.006947292732131944	0.006106589649209287	0.9480003461336348	None	0	0	0.3333333333333333	3	0.7272727272727273	8	0.37142857142857144	0.6363636363636364	9	7	3	2	0	0.7142857142857143	5	7	0.8666666666666667	13	0.25	0.18181818181818182	0.730592195167267	0.9137184922797487	0.5591227086447916	0.7530594281060617	0.5554082772646132	0.9200593195490233	0.8290166061647947	0.8778992860674093	0.5555555555555556	0.1111111111111111	0.0
5715	0.11994699628940225	0.028970029426250286	0.023974120060535863	0.6812569871709563	None	0	0	0.06666666666666667	1	1.0	20	0.2894736842105263	0.85	17	17	4	2	0	0.21052631578947367	19	4	1.4666666666666666	22	0.16666666666666666	0	0.4788112061003919	0.9158050675872602	0.5216206288615081	0.5688185020205458	0.28572502606985517	0.9013235217076365	0.8172504903801178	0.8355164656035795	0.5294117647058824	0.4117647058823529	0.0
3618	0.018709678504033427	0.001337431161612749	-0.00126786970700703	0.9580920810100567	None	0.5	2	0.6	6	0.38461538461538464	5	0.35714285714285715	0.23076923076923078	3	3	11	1	0	0.8571428571428571	7	6	1.0	15	0.038461538461538464	0.18181818181818182	0.7681004747728256	0.8502346361618701	0.4928522737202338	0.72966769192474	0.16878368457450574	0.6827997908906046	0.9242686064945904	0.7623033756246413	1.0	0.6666666666666666	0.0
6150	0.12086252569627363	0.03272750156513236	0.030479154626771175	0.6734251094343386	None	0	0	0.06666666666666667	1	1.0	20	0.2894736842105263	0.85	17	17	4	2	0	0.21052631578947367	19	4	1.4666666666666666	22	0.16666666666666666	0	0.4788112061003919	0.9158050675872602	0.5216206288615081	0.5688185020205458	0.28572502606985517	0.9013235217076365	0.8172504903801178	0.8355164656035795	0.5882352941176471	0.4117647058823529	0.0
344	None	None	None	None	None	0	0	0.42857142857142855	3	0.625	5	0.625	0	0	0	9	0	0	0.25	2	8	0.6666666666666666	10	0.0	0	0	0	0	0	0	0	0	0	0	0	0
3134	0.005364165406825948	0.002040438197687437	0.0020327260235826574	0.9834357670820507	None	0	0	0.6	3	0.6	3	0.4666666666666667	0.6	4	3	2	0	0	0.6	3	5	0.4666666666666667	7	0.0	1.0	0.6084410805659383	0.8585730203239608	0.6194285949828895	0.8309492484356124	0.48119568438974314	0.9372188987307029	0.8437925362491018	0.8842226798611859	0	0	0.0
828	None	None	None	None	None	0	0	0.16666666666666666	2	0.875	14	0.3	0.625	12	10	5	2	0	0.26666666666666666	15	4	1.2	18	0.16666666666666666	0	0.5740973934978408	0.850952879913651	0.549853933076451	0.8821316206749373	0.7433739774542241	0.885506592353106	0.8011865322179542	0.8736366649837117	0.5416666666666667	0.08333333333333333	0.0
2254	None	None	None	None	None	0	0	0.3	3	0.7692307692307693	10	0.375	0.6153846153846154	10	8	4	0	0	0.625	5	8	1.0	15	0.0	0.36363636363636365	0.66129412811423	0.8423376892549714	0.4234535129053848	0.8045448778089486	0.35179886899996077	0.9486149217170388	0.8978068459274178	0.8810183172216144	0	0	0.0
5548	0.11738470463786035	0.029146661660232737	0.02784376055106511	0.683445439773656	None	0	0	0.06666666666666667	1	1.0	20	0.2894736842105263	0.85	17	17	4	2	0	0.21052631578947367	19	4	1.4666666666666666	22	0.16666666666666666	0	0.4788112061003919	0.9158050675872602	0.5216206288615081	0.5688185020205458	0.28572502606985517	0.9013235217076365	0.8172504903801178	0.8355164656035795	0.5294117647058824	0.4117647058823529	0.0
6433	0.08619347538014582	0.003003698279597445	-0.0019849530726688542	0.7598970353543995	None	0	0	0.07142857142857142	1	1.0	18	0.29411764705882354	0.8333333333333334	15	15	4	2	0	0.23529411764705882	17	4	1.3333333333333333	20	0.16666666666666666	0	0.48801013758068257	0.8798374435223401	0.5216206288615081	0.6740595718708976	0.4277212495024988	0.8903806188764178	0.8140669895175784	0.832582757226637	0.5333333333333333	0.3333333333333333	0.0
1159	None	None	None	None	None	0	0	0.36363636363636365	4	0.5714285714285714	8	0.48484848484848486	0.42857142857142855	9	6	6	3	0	0.2727272727272727	3	11	1.0666666666666667	16	0.23076923076923078	0.42857142857142855	0.32471449537922614	0.8928488510431836	0.8361145583223305	0.9147280722548874	0.8916522001592483	0.9647183260424707	0.9256530220470311	0.9308922697941817	0.1111111111111111	0.3333333333333333	0.0
4521	0.08176979898638301	0.0242702699300548	0.018237624305903456	0.7037885440854583	None	0	0	0.21428571428571427	3	0.8947368421052632	17	0.24705882352941178	0.7894736842105263	17	15	3	0	0	0.29411764705882354	5	17	1.4	21	0.0	0.10526315789473684	0.4788112061003919	0.8832437590030683	0.5216206288615081	0.68279689926253	0.28572502606985517	0.9107876112756212	0.8172504903801178	0.8461197188482735	0	0	0.0
1983	None	None	None	None	None	0	0	1.0	2	0.0	0	1.0	0	1	0	1	4	0	0.3333333333333333	1	3	0.2	3	0.8	1.0	0	0	0	0	0	0	0	0	0	0	0
3805	0.09280268646914588	0.026701777710544747	0.018942477416276256	0.691619965030647	None	0	0	0.06666666666666667	1	1.0	20	0.2894736842105263	0.85	17	17	4	2	0	0.21052631578947367	19	4	1.4666666666666666	22	0.16666666666666666	0	0.4788112061003919	0.9215050254482601	0.5216206288615081	0.5674719744934865	0.28572502606985517	0.9013235217076365	0.8264470013004859	0.8387349115321043	0.5294117647058824	0.35294117647058826	0.0
1917	None	None	None	None	None	0	0	0.3333333333333333	4	0.6666666666666666	10	0.4358974358974359	0.6	12	9	4	2	0	0.23076923076923078	3	13	1.1333333333333333	17	0.2222222222222222	0	0.2698980709867542	0.903967377891991	0.5120741143760847	0.7696590957325619	0.613903324089235	0.9350073223029798	0.826848900936965	0.8847557114726663	0.5416666666666666	0.08333333333333333	0.0
2686	1.644605306247624e-08	1.4511805576550861e-08	8.94457475120208e-09	0.9999971249652078	None	0	0	0.5	2	0.6666666666666666	2	0.8333333333333334	0	0	0	4	1	0	0.6666666666666666	2	3	0.3333333333333333	5	0.08333333333333333	0.6666666666666666	0	0	0	0	0	0	0	0	0	0	0
4953	0.10763225832488961	0.021621828280257164	0.013159392788784268	0.8191063676171957	None	0	0	0.16666666666666666	3	0.9166666666666666	22	0.1625	0.875	23	21	2	1	0	0.625	10	16	1.7333333333333334	26	0.16666666666666666	0.2	0.515428280439635	0.8780955877431047	0.5216206288615081	0.6782304643138386	0.28572502606985517	0.9086345222182272	0.8225599078570697	0.8418975403633646	1.0	0.17391304347826086	0.0
6303	0.07393891695458742	0.008869749312460196	0.008639401386777039	0.8153003475797431	None	0	0	0.07692307692307693	1	1.0	17	0.296875	0.8235294117647058	14	14	4	2	0	0.25	16	4	1.2666666666666666	19	0.16666666666666666	0	0.48341067184053726	0.8868827148242134	0.5216206288615081	0.6795491110815399	0.4277212495024988	0.8957736976642906	0.8155022578915012	0.8394359303108635	0.5357142857142857	0.2857142857142857	0.0
315	None	None	None	None	None	0	0	0.3333333333333333	4	0.6	9	0.3469387755102041	0.5333333333333333	10	8	6	0	0	1.0	7	7	1.1333333333333333	17	0.0	0.2	0.27828436597059597	0.9022536124078794	0.4835515006982689	0.8883908549622753	0.24233451500835587	0.9189397499328705	0.8959220439992559	0.9039280191777882	0	0	0.0
3696	0.0845357164927203	0.0276466975619661	-0.026282712585174173	0.685225754459412	None	0	0	0.21428571428571427	3	0.8947368421052632	17	0.525	0.8421052631578947	17	16	3	1	0	0.1	20	2	1.4	21	0.1111111111111111	0.21052631578947367	0.4788112061003919	0.8970749547211742	0.5216206288615081	0.6245136704854767	0.28572502606985517	0.908186737334942	0.8172504903801178	0.839591836241328	1.0	0.35294117647058826	0.0
1411	None	None	None	None	None	0	0	0.375	3	0.6	6	0.34285714285714286	0.4	5	4	6	1	0	0.7142857142857143	7	5	0.8	12	0.06666666666666667	0.5714285714285714	0.7551297270360473	0.9126373424427034	0.3812256642659399	0.9099230908218353	0.473628562396413	0.8547391668058459	0.8280910460141214	0.8950827367662052	1.0	0.2	0.0
2128	None	None	None	None	None	0.3333333333333333	1	0.625	5	0.2222222222222222	2	0.55	0.1111111111111111	4	1	6	3	0	0.8	4	5	0.7333333333333333	11	0.23076923076923078	0.2857142857142857	0.21363240813168732	0.9616079636656194	0.6651242198813273	0.7270720393546047	0.8822400936804204	0.9041841518370493	0.9307119817729735	0.8955185265472219	0.5	0.25	0.19730226471297355
3470	0.06311892571693929	0.00419128871952643	0.0019046040374259441	0.7639874113343132	None	0	0	0.3333333333333333	5	0.7	14	0.20952380952380953	0.7	17	14	4	0	0	0.4666666666666667	7	15	1.4666666666666666	22	0.0	0.1	0.4788112061003919	0.913926494055978	0.5216206288615081	0.6831748286205074	0.44529084575142114	0.9153661502183834	0.8225599078570697	0.862630611759955	0	0	0.0
6861	0.05801193410689269	0.009357210851506481	0.004530528602132723	0.9246184618444054	None	0	0	0.125	2	0.9047619047619048	19	0.16428571428571428	0.8095238095238095	18	17	4	2	0	0.7142857142857143	14	10	1.5333333333333334	23	0.18181818181818182	0	0.4788112061003919	0.9179225510379657	0.5216206288615081	0.5681851080376914	0.28572502606985517	0.9004196833468556	0.8172504903801178	0.8362060027983309	0.5277777777777778	0.3888888888888889	0.0
1800	None	None	None	None	None	0.2	1	0.5833333333333334	7	0.3333333333333333	5	0.37777777777777777	0.26666666666666666	7	4	9	5	0	0.5555555555555556	9	5	1.1333333333333333	17	0.2631578947368421	0.2857142857142857	0.24781065819755818	0.9102933092939168	0.8774307331897395	0.9556072182790019	0.9983014831024661	0.9453350603649818	0.9640899218937264	0.9396645329975912	0.14285714285714285	0.42857142857142855	0.0
6910	0.11519247122231858	0.029323987636603974	0.025365356723898867	0.676210756789603	None	0	0	0.06666666666666667	1	1.0	20	0.2894736842105263	0.85	17	17	4	2	0	0.21052631578947367	19	4	1.4666666666666666	22	0.16666666666666666	0	0.4788112061003919	0.9158050675872602	0.5216206288615081	0.5688185020205458	0.28572502606985517	0.9013235217076365	0.8172504903801178	0.8355164656035795	0.5294117647058824	0.35294117647058826	0.0
1616	None	None	None	None	None	0.16666666666666666	1	0.5	7	0.5	9	0.3076923076923077	0.4444444444444444	12	8	7	1	0	0.38461538461538464	5	13	1.3333333333333333	20	0.07142857142857142	0.13333333333333333	0.31281042977467266	0.909746391781703	0.5386911907849596	0.8606939195118901	0.46064103599424266	0.965344625245382	0.9015595369681935	0.923169655092977	1.0	0.5	0.0
7312	0.10478951837064437	0.026677851152669615	0.02624626443499072	0.7062145520852807	None	0	0	0.07692307692307693	1	1.0	17	0.296875	0.8823529411764706	16	15	2	2	0	0.25	16	4	1.2666666666666666	19	0.2857142857142857	0	0.4788112061003919	0.9256862541018034	0.5216206288615081	0.5853163802822561	0.28572502606985517	0.8795580720033306	0.8219403550927968	0.8345710363843998	0.53125	0.375	0.0
1767	None	None	None	None	None	0	0	0.5	1	1.0	1	0.75	0	0	0	2	1	0	1.0	2	2	0.2	3	0.125	0	0	0	0	0	0	0	0	0	0	0	0
7420	0.12445511714446392	0.03318063410403585	0.015527725490106758	0.6561272604731412	None	0	0	0.06666666666666667	1	1.0	20	0.2894736842105263	0.85	17	17	4	2	0	0.21052631578947367	19	4	1.4666666666666666	22	0.16666666666666666	0	0.4788112061003919	0.9158050675872602	0.5216206288615081	0.598981088695134	0.28572502606985517	0.9013235217076365	0.8172504903801178	0.8411267925946716	0.5294117647058824	0.35294117647058826	0.0
5244	0.03896540406054784	0.004940146742625259	0.0033885783637055767	0.9028726251765984	None	0	0	0.08333333333333333	1	1.0	15	0.30357142857142855	0.7333333333333333	12	11	4	2	0	0.875	7	8	1.1333333333333333	17	0.18181818181818182	0	0.48341067184053726	0.8998060010072294	0.5216206288615081	0.7118168172394601	0.28572502606985517	0.9120842240522444	0.8225599078570697	0.8597099191149449	0.5416666666666666	0.3333333333333333	0.0
4988	0.0743263316267568	0.0270708860465369	0.026950871802344786	0.7719878843056921	None	0	0	0.21428571428571427	3	0.8947368421052632	17	0.24705882352941178	0.7894736842105263	17	15	3	0	0	0.29411764705882354	5	17	1.4	21	0.0	0.10526315789473684	0.4788112061003919	0.886134252363724	0.5216206288615081	0.68279689926253	0.28572502606985517	0.9283847632399823	0.8225599078570697	0.8573616376969765	0	0	0.0
2835	0.025630004068541528	0.0029781936406279414	0.002841131532736408	0.9425454180961742	None	0	0	0.25	2	0.8	8	0.5454545454545454	0.7	8	7	3	0	0	0.18181818181818182	11	2	0.8	12	0.0	0.4	0.4899309751644636	0.8860018984076189	0.577656461858437	0.6763292038242916	0.4637004122016072	0.9156018209683449	0.7867230795191501	0.848623050976812	0	0	0.0
5651	0.0572449938055938	0.013494663529432231	0.006829446057896487	0.9744813401281497	None	0	0	0.08333333333333333	1	1.0	15	0.2125	0.8	12	12	4	2	0	0.8	10	8	1.1333333333333333	17	0.16666666666666666	0	0.4473902830434632	0.8722433057125538	0.5262612067309865	0.5797451174403097	0.613903324089235	0.9146475431030083	0.8156640591803656	0.8231940518382593	0.5416666666666667	0.3333333333333333	0.0
5037	0.06889316829140622	0.025889639783846823	0.025863010910541932	0.7728704512486807	None	0	0	0.21428571428571427	3	0.8947368421052632	17	0.24705882352941178	0.7894736842105263	17	15	3	0	0	0.29411764705882354	5	17	1.4	21	0.0	0.10526315789473684	0.4788112061003919	0.886134252363724	0.5216206288615081	0.68279689926253	0.28572502606985517	0.9283847632399823	0.8225599078570697	0.8573616376969765	0	0	0.0
2836	3.924566752625035e-05	1.462122503314809e-06	-9.773847074122559e-07	0.9999953706596969	None	0	0	0.6	3	0.6	3	0.4666666666666667	0.6	4	3	2	0	0	0.6	3	5	0.4666666666666667	7	0.0	1.0	0.6441680027888105	0.8551008235821221	0.5549055173765355	0.8221725009888926	0.5993682334207092	0.9287051422527397	0.855790471204102	0.8762904935042171	0	0	0.0
5433	0.12133786565603924	0.03180683262033426	0.030606418568863297	0.6953605417552953	None	0	0	0.06666666666666667	1	1.0	20	0.2894736842105263	0.85	17	17	4	2	0	0.21052631578947367	19	4	1.4666666666666666	22	0.16666666666666666	0	0.4788112061003919	0.9158050675872602	0.5216206288615081	0.5688185020205458	0.28572502606985517	0.9013235217076365	0.8172504903801178	0.8355164656035795	0.5294117647058824	0.4117647058823529	0.0
4294	0.002082127243918554	0.00031474783545474937	-0.00018249698490269638	0.9951805805026955	None	0.5	1	0.6666666666666666	4	0.42857142857142855	3	0.6	0.2857142857142857	6	2	2	2	0	0.6	3	5	0.6	9	0.5	0.3333333333333333	0.6058599499138666	0.8805125160381158	0.5309017846004649	0.6780073092299096	0.34020008687388764	0.9060422057421385	0.820247167956697	0.8414941170876143	0.5833333333333333	0.3333333333333333	0.0
2251	None	None	None	None	None	0	0	0.75	3	0.3333333333333333	1	0.5555555555555556	0.3333333333333333	3	1	1	1	0	1.0	3	3	0.3333333333333333	5	0.25	1.0	0.7210954230968311	0.799839083818791	0.9832833364997638	0.8849389444907467	0.7331317941915637	0.8643611112614015	0.7628885313118071	0.8530985431149707	1.0	0.6666666666666666	0.0
5324	0.12209449785097912	0.016706353133848575	0.008338757903286509	0.6135692003653257	None	0	0	0.11764705882352941	2	0.9130434782608695	21	0.5434782608695652	0.8260869565217391	19	19	5	1	0	0.08695652173913043	2	23	1.6666666666666667	25	0.07142857142857142	0	0.4788112061003919	0.9067276571775539	0.5216206288615081	0.5664853637708206	0.28572502606985517	0.9117964753789533	0.8172504903801178	0.8356032707526972	1.0	0.3157894736842105	0.0
4565	0.07069464560796279	0.02416886196636554	0.023886505555193997	0.7646080070795326	None	0	0	0.21428571428571427	3	0.8947368421052632	17	0.24705882352941178	0.7894736842105263	17	15	3	0	0	0.29411764705882354	5	17	1.4	21	0.0	0.10526315789473684	0.4788112061003919	0.886134252363724	0.5216206288615081	0.68279689926253	0.28572502606985517	0.9283847632399823	0.8225599078570697	0.8573616376969765	0	0	0.0
2559	0.00215512500319344	0.00017331159615481117	-0.00016119973481304415	0.9963579511115456	None	0.5	1	1.0	6	0.0	0	0.5625	0	2	0	6	2	0	1.0	4	4	0.6	9	0.14285714285714285	0.6666666666666666	0	0	0	0	0	0	0	0	0	0	0
3997	0.0488811592390398	0.0030103026906360955	-0.0007876597973305523	0.8242521186507259	None	0	0	0.3333333333333333	3	0.8181818181818182	9	0.5416666666666666	0.6363636363636364	9	7	3	1	0	0.16666666666666666	12	2	0.8666666666666667	13	0.125	0.18181818181818182	0.7477949979057722	0.9269588386267064	0.5309017846004649	0.6544589519048934	0.28572502606985517	0.886483424946105	0.9242686064945904	0.8513167002642942	1.0	0.5555555555555556	0.0
4357	0.09434912363440155	0.003269017679239397	-0.00041514999420616126	0.5909946505305105	None	0	0	0.08333333333333333	1	1.0	15	0.53125	0.8666666666666667	13	13	3	0	0	0.125	2	16	1.1333333333333333	17	0.0	0	0.4788112061003919	0.9190890133426703	0.5309017846004649	0.5413227926692536	0.28572502606985517	0.90192189077612	0.8225599078570697	0.8326912537392336	0	0	0.0
6498	0.11662364367845152	0.028767934022911192	0.028236635115475115	0.6905497091215047	None	0	0	0.06666666666666667	1	1.0	20	0.2894736842105263	0.85	17	17	4	2	0	0.21052631578947367	19	4	1.4666666666666666	22	0.16666666666666666	0	0.4788112061003919	0.9158050675872602	0.5216206288615081	0.5688185020205458	0.28572502606985517	0.9013235217076365	0.8172504903801178	0.8355164656035795	0.5294117647058824	0.35294117647058826	0.0
4454	0.0742109479441085	0.009884191802443909	0.007117797620192708	0.6215971286741289	None	0	0	0.08333333333333333	1	1.0	16	1.0	0.8125	13	13	4	2	0	0.05555555555555555	1	18	1.2	18	0.16666666666666666	0	0.4788112061003919	0.8816234227276307	0.5216206288615081	0.5696268089879567	0.28572502606985517	0.8964052108169703	0.8265354105620316	0.8148809333830914	0.5384615384615384	0.46153846153846156	0.0
3059	0.006255288048639334	0.002991346730961488	0.0029906999167009793	0.9850883251485723	None	0.5	1	0.5714285714285714	4	0.625	5	0.4166666666666667	0.5	7	4	2	0	0	0.6666666666666666	4	6	0.6666666666666666	10	0.0	0.3333333333333333	0.730592195167267	0.9346447616202298	0.5822896508961806	0.7598747995762524	0.19324278060679273	0.920458678488985	0.8696867905112524	0.8896305153144713	0	0	0.0
3649	0.03449887850817063	0.0029766871415213766	-0.002972203728844838	0.6391490993978302	None	0	0	0.35714285714285715	5	0.6111111111111112	11	0.3333333333333333	0.3888888888888889	9	7	10	0	0	0.26666666666666666	15	4	1.3333333333333333	20	0.0	0.10526315789473684	0.5944214367264795	0.8596019727031906	0.5216206288615081	0.6929985866440236	0.19324278060679273	0.7560131118704633	0.904196684203679	0.7777097265779581	0	0	0.0
6184	0.11749560671451106	0.029520430426504925	0.02852890985086854	0.6961462533477327	None	0	0	0.06666666666666667	1	1.0	20	0.2894736842105263	0.85	17	17	4	2	0	0.21052631578947367	19	4	1.4666666666666666	22	0.16666666666666666	0	0.4788112061003919	0.9158050675872602	0.5216206288615081	0.5688185020205458	0.28572502606985517	0.9013235217076365	0.8172504903801178	0.8355164656035795	0.5882352941176471	0.4117647058823529	0.0
4151	0.11812203951600092	0.00683803209637005	-0.006636009581064307	0.6436016612884979	None	0	0	0.125	2	0.9090909090909091	20	0.5217391304347826	0.8636363636363636	21	19	2	0	0	0.08695652173913043	2	23	1.6	24	0.0	0	0.4788112061003919	0.9233015601226519	0.5216206288615081	0.6954468267745473	0.3946751476779201	0.8802980352241438	0.8285827485356638	0.854417825378931	0	0	0.0
426	None	None	None	None	None	0	0	0.5	1	1.0	1	0.75	0	1	0	1	0	0	1.0	2	2	0.2	3	0.0	0	0	0	0	0	0	0	0	0	0	0	0
777	None	None	None	None	None	0	0	0.75	3	0.0	0	0.8333333333333334	0	1	0	3	0	0	0.6666666666666666	3	2	0.3333333333333333	5	0.0	0.6666666666666666	0	0	0	0	0	0	0	0	0	0	0
2506	None	None	None	None	None	0.3333333333333333	1	0.5	4	0.5	5	0.375	0.5	6	5	5	0	0	0.5	8	4	0.8	12	0.0	0.5	0.8173737692956966	0.9697978411758543	0.5777694856376828	0.8956031448104694	0.5640055255661678	0.9126272481552742	0.9089676035927692	0.9343106420958047	0	0	0.0
5842	0.08355927839524968	0.006097108060570653	0.005235036087335134	0.7884886079835957	None	0	0	0.125	2	0.9047619047619048	19	0.23469387755102042	0.6666666666666666	15	14	7	2	0	0.5	14	7	1.5333333333333334	23	0.11764705882352941	0.19047619047619047	0.4788112061003919	0.9160808044263008	0.5216206288615081	0.5723409215634433	0.28572502606985517	0.8965898026348476	0.8227630229272352	0.8339453874199451	0.5333333333333333	0.4666666666666667	0.0
5179	0.03780805513520896	0.006931987909712395	0.005359277834634003	0.9389952266119564	None	0	0	0.09090909090909091	1	1.0	14	0.3333333333333333	0.7142857142857143	11	10	4	2	0	0.75	6	8	1.0666666666666667	16	0.18181818181818182	0	0.4788112061003919	0.924439395308404	0.5216206288615081	0.6617966298299722	0.28572502606985517	0.8925922545297238	0.8225599078570697	0.853754085145848	0.5454545454545454	0.36363636363636365	0.0
3063	0.01671468756668532	0.004625639048158081	0.004109068787657576	0.9623197918325178	None	0	0	0.2857142857142857	2	0.875	7	0.35714285714285715	0.75	7	6	2	1	0	0.5714285714285714	4	7	0.6666666666666666	10	0.14285714285714285	0.2222222222222222	0.730592195167267	0.9167007016181611	0.5128422366968813	0.7531538831387836	0.6008690965295974	0.9298714625325878	0.8665143820568639	0.8842036090385483	1.0	0.14285714285714285	0.0
2197	None	None	None	None	None	0	0	0.2857142857142857	2	0.875	7	0.4166666666666667	0.75	6	6	3	0	0	0.375	8	3	0.6666666666666666	10	0.0	0	0.48533150942431824	0.8878299285391603	0.5790598928839246	0.757107544310719	0.6226713336446819	0.9116843688299752	0.8137391268681118	0.8637363252957412	0	0	0.0
4314	0.0810405911140203	0.017710740945390456	-0.0049744111566517564	0.7206102549559559	None	0	0	0.21428571428571427	3	0.8947368421052632	17	0.24705882352941178	0.7894736842105263	17	15	3	0	0	0.29411764705882354	5	17	1.4	21	0.0	0.10526315789473684	0.4788112061003919	0.8783369640335683	0.5216206288615081	0.68279689926253	0.28572502606985517	0.9283847632399823	0.8172504903801178	0.854273882018284	0	0	0.0
3729	0.0727080070981812	0.02458125258761992	0.02337653857680341	0.7905561031601704	None	0	0	0.21428571428571427	3	0.8947368421052632	17	0.24705882352941178	0.7894736842105263	17	15	3	0	0	0.29411764705882354	5	17	1.4	21	0.0	0.10526315789473684	0.4788112061003919	0.886134252363724	0.5216206288615081	0.68279689926253	0.28572502606985517	0.9283847632399823	0.8225599078570697	0.8573616376969765	0	0	0.0
6438	0.1027508557577391	0.03629463606474503	0.0349972286832951	0.8508769163671592	None	0	0	0.2	3	0.9	18	0.19642857142857142	0.85	19	17	2	1	0	0.5714285714285714	8	14	1.4666666666666666	22	0.16666666666666666	0.25	0.522895265967347	0.8716340485980704	0.5216206288615081	0.6919740344373804	0.28572502606985517	0.9281751153605695	0.8225599078570697	0.8533698258670773	1.0	0.15789473684210525	0.0
3144	0.002134300615683892	0.00012289859570512046	3.794604888203753e-06	0.9939118546538515	None	0.5	1	0.6666666666666666	4	0.5	3	0.4	0.3333333333333333	4	2	3	1	0	0.8	4	5	0.5333333333333333	8	0.125	0.6666666666666666	0.6755392006393587	0.8906456081023761	0.5227916105397277	0.7789761909593549	0.1	0.9514721571833659	0.9064500612651111	0.8919656591573483	1.0	0.25	0.0
1078	None	None	None	None	None	0	0	0.5	3	0.5	3	0.4	0.5	6	3	1	0	0	0.8	4	5	0.5333333333333333	8	0.0	0.2857142857142857	0.23163558881698973	0.7895264865582399	0.8650646879791871	0.9173301161535146	0.46030782487546434	0.899815459833563	0.936895611513267	0.8781065316470851	0	0	0.0
5961	0.11883283433770638	0.02965869450225394	0.028699731380733593	0.6916599315466162	None	0	0	0.06666666666666667	1	1.0	20	0.2894736842105263	0.85	17	17	4	2	0	0.21052631578947367	19	4	1.4666666666666666	22	0.16666666666666666	0	0.4788112061003919	0.9158050675872602	0.5216206288615081	0.5688185020205458	0.28572502606985517	0.9013235217076365	0.8172504903801178	0.8355164656035795	0.5294117647058824	0.35294117647058826	0.0
3328	0.0825133250749718	0.006711934091156752	0.006703778593354549	0.9318462017292505	None	0	0	0.25	3	0.8	12	0.425	0.6	11	9	5	4	0	0.625	5	8	1.1333333333333333	17	0.3333333333333333	0.2857142857142857	0.6613198293860691	0.9124725284803924	0.5684349500133745	0.7486214579064301	0.5554082772646132	0.9279997203186153	0.7834427765998232	0.8805112073218611	0.09090909090909091	0.09090909090909091	0.0
2720	0.00016526964336837318	6.097457489926517e-05	5.642214394482792e-05	0.9999880985570403	None	0	0	0.3333333333333333	2	0.6666666666666666	4	0.6666666666666666	0.16666666666666666	1	1	6	4	0	0.75	3	4	0.5333333333333333	8	0.25	0.4	0.1	0.5	0.2972262567899454	0.5	0.6827202053809145	0.5	0.9183381294245938	0.5	1.0	1.0	0.38642801119778225
2091	None	None	None	None	None	0	0	0.4	2	0.6	3	0.7	0.4	3	2	3	2	0	0.4	5	2	0.4666666666666667	7	0.2222222222222222	0	0.23017360566898531	0.5308928588504955	0.9603711948395125	0.5	0.8758243702626007	0.5150731701925505	0.9630742959969013	0.5153318582586778	1.0	0.6666666666666666	0.0
6554	0.07968389182994969	0.008014349505176837	-0.00588217954558893	0.9050249514254409	None	0	0	0.16666666666666666	2	0.875	14	0.20454545454545456	0.75	13	12	4	2	0	0.7272727272727273	11	8	1.2	18	0.18181818181818182	0	0.4788112061003919	0.9356486782013771	0.5309017846004649	0.5790300493413708	0.613903324089235	0.8843323344862829	0.8172504903801178	0.8424532288661379	0.5384615384615384	0.46153846153846156	0.0
2960	0.03135290148913131	0.00881235792679673	0.0013880414893828665	0.9513032378487667	None	0	0	0.25	2	0.9	9	0.42857142857142855	0.7	8	7	3	2	0	0.5714285714285714	4	7	0.8	12	0.2222222222222222	0.2	0.6959560122766681	0.953427759875197	0.5406385933551279	0.8206591278803221	0.5781386868971052	0.9504195838688017	0.8681086752431207	0.9239824413164994	0.5625	0.25	0.0
3982	0.05287751711828241	0.008638380098880627	0.007348666675725405	0.9623933927132245	None	0	0	0.2222222222222222	2	0.8181818181818182	9	0.325	0.7272727272727273	8	8	4	2	0	0.4	10	4	0.8666666666666667	13	0.16666666666666666	0	0.7296968244660836	0.8633359633497477	0.5489069497148756	0.6785340290392323	0.32653172787361695	0.7744149069699355	0.8392363610446357	0.7815252803418675	0.5625	0.25	0.0
840	None	None	None	None	None	0	0	0.3333333333333333	3	0.8181818181818182	9	0.5416666666666666	0.8181818181818182	11	9	1	1	0	0.16666666666666666	12	2	0.8666666666666667	13	0.25	0.36363636363636365	0.8839481235671961	0.9635507885925305	0.6505005344993409	0.7389329611660065	0.11557710931847712	0.9696721107432132	0.9614445067560736	0.9304318424426113	1.0	0.18181818181818182	0.0
5107	0.07341586617707938	0.026092219151101905	0.02572162074605013	0.7700781902230333	None	0	0	0.21428571428571427	3	0.8947368421052632	17	0.24705882352941178	0.7894736842105263	17	15	3	0	0	0.29411764705882354	5	17	1.4	21	0.0	0.10526315789473684	0.4788112061003919	0.886134252363724	0.5216206288615081	0.68279689926253	0.28572502606985517	0.9283847632399823	0.8225599078570697	0.8573616376969765	0	0	0.0
7190	0.0835614922585078	0.017482513433671028	-0.005446750228244199	0.7193573729121256	None	0	0	0.21428571428571427	3	0.8947368421052632	17	0.24705882352941178	0.7894736842105263	17	15	3	0	0	0.29411764705882354	5	17	1.4	21	0.0	0.10526315789473684	0.4788112061003919	0.8783369640335683	0.5216206288615081	0.68279689926253	0.28572502606985517	0.9283847632399823	0.8172504903801178	0.854273882018284	0	0	0.0
6148	0.11728115354822627	0.029606223358262764	0.028575352900451805	0.6817104347513183	None	0	0	0.06666666666666667	1	1.0	20	0.2894736842105263	0.85	17	17	4	2	0	0.21052631578947367	19	4	1.4666666666666666	22	0.16666666666666666	0	0.4788112061003919	0.9158050675872602	0.5216206288615081	0.5688185020205458	0.28572502606985517	0.9013235217076365	0.8172504903801178	0.8355164656035795	0.5294117647058824	0.4117647058823529	0.0
3910	0.109875667248117	0.004294936614355045	0.0008129009933149393	0.6927716054158193	None	0	0	0.125	2	0.9090909090909091	20	0.5217391304347826	0.8636363636363636	21	19	2	0	0	0.08695652173913043	2	23	1.6	24	0.0	0	0.4788112061003919	0.9254598918324943	0.5216206288615081	0.6954468267745473	0.3946751476779201	0.871410221421433	0.8285827485356638	0.8522950342359139	0	0	0.0
780	None	None	None	None	None	0	0	0.23076923076923078	3	0.8235294117647058	14	0.2159090909090909	0.8235294117647058	15	14	3	2	0	0.7272727272727273	11	8	1.2666666666666666	19	0.2222222222222222	0	0.2467880776930345	0.9391465203880677	0.7365639130919366	0.8795929699192594	0.6407590237606633	0.8806408373283519	0.8941891700111713	0.9038886588913922	0.5333333333333333	0.06666666666666667	0.0
3980	0.07248507572491139	0.02565194101026714	0.02472630034254103	0.7849189586364179	None	0	0	0.21428571428571427	3	0.8947368421052632	17	0.24705882352941178	0.7894736842105263	17	15	3	0	0	0.29411764705882354	5	17	1.4	21	0.0	0.10526315789473684	0.4788112061003919	0.886134252363724	0.5216206288615081	0.68279689926253	0.28572502606985517	0.9283847632399823	0.8225599078570697	0.8573616376969765	0	0	0.0
1753	None	None	None	None	None	0	0	0.5	3	0.42857142857142855	3	0.6428571428571429	0.42857142857142855	4	3	4	2	0	0.2857142857142857	2	7	0.6	9	0.18181818181818182	0	0.2564120595668108	0.6835510741159666	0.8774307331897395	0.8722928465354877	0.9983014831024661	0.5	0.9626763225071024	0.7103686145194612	0.625	0	0.0
1779	None	None	None	None	None	0.3333333333333333	1	0.5	4	0.5555555555555556	5	0.44	0.2222222222222222	3	2	7	1	0	1.0	5	5	0.7333333333333333	11	0.058823529411764705	0.6666666666666666	0.18253977456524	0.9415773795382991	0.8023064731605979	0.9249447521308025	0.8179007468581527	0.761102819609168	0.9708042202306171	0.8956718330477458	1.0	0	0.0
2063	None	None	None	None	None	0.5	1	0.6666666666666666	4	0.5	3	0.6666666666666666	0	3	0	4	4	0	0.75	4	3	0.5333333333333333	8	0.4444444444444444	0.5	0	0	0	0	0	0	0	0	0	0	0
3098	0.05591809013757411	0.008204650409257523	-0.00784031169033844	0.7762278132161345	None	0	0	0.1111111111111111	1	1.0	11	1.0	0.9090909090909091	10	10	2	1	0	0.07692307692307693	13	1	0.8666666666666667	13	0.125	0	0.4788112061003919	0.9142034423445242	0.5216206288615081	0.653204035080901	0.44981417507954513	0.905388511627469	0.8219403550927968	0.8522809587961874	1.0	0.4	0.0
916	None	None	None	None	None	0	0	1.0	1	0	0	1.0	0	0	0	1	3	0	0.5	1	2	0.13333333333333333	2	0.5	0	0	0	0	0	0	0	0	0	0	0	0
3437	0.06028147942418618	0.01581488677734023	0.014280389165614641	0.7904942101611077	None	0	0	0.25	3	0.8125	13	0.23076923076923078	0.75	14	12	3	0	0	0.46153846153846156	6	13	1.2	18	0.0	0.11764705882352941	0.47480927047128463	0.9288565099836813	0.5386911907849596	0.691797099856898	0.613903324089235	0.9140496013901482	0.8225599078570697	0.8714642868085056	0	0	0.0
4634	0.07084241241655277	0.02388944694556919	0.02310166854945171	0.7880456145423508	None	0	0	0.21428571428571427	3	0.8947368421052632	17	0.24705882352941178	0.7894736842105263	17	15	3	0	0	0.29411764705882354	5	17	1.4	21	0.0	0.10526315789473684	0.4788112061003919	0.886134252363724	0.5216206288615081	0.68279689926253	0.28572502606985517	0.9275158961959398	0.8247549989993845	0.856831055376649	0	0	0.0
3760	0.022716488204280634	0.00528105579660006	0.004696640829084037	0.9389664480205443	None	0	0	0.16666666666666666	1	1.0	7	0.42857142857142855	0.7142857142857143	5	5	3	2	0	0.42857142857142855	7	3	0.6	9	0.2	0	0.47947185575436074	0.8476039856128409	0.5216206288615081	0.7826712843727366	0.28572502606985517	0.9105519220972731	0.8172504903801178	0.8547734842434582	0.7	0.6	0.0
3411	0.023213542754329984	0.003036606021151494	-0.0007912363750178389	0.9528616303913181	None	0	0	0.16666666666666666	1	1.0	7	0.42857142857142855	0.7142857142857143	5	5	3	2	0	0.42857142857142855	3	7	0.6	9	0.2	0	0.48801013758068257	0.9114211578800686	0.5386911907849596	0.7550647868376276	0.613903324089235	0.8755189097562388	0.8225599078570697	0.858456421325214	0.6	0.4	0.0
3022	0.017329229529507748	0.004796910711754435	0.004214619055863344	0.9623568635922827	None	0	0	0.2857142857142857	2	0.875	7	0.35714285714285715	0.75	7	6	2	1	0	0.5714285714285714	4	7	0.6666666666666666	10	0.14285714285714285	0.2222222222222222	0.730592195167267	0.9167007016181611	0.5128422366968813	0.7531538831387836	0.6008690965295974	0.9298714625325878	0.8665143820568639	0.8842036090385483	1.0	0.14285714285714285	0.0
2857	0.013036045107067297	0.0019392643422424761	0.0015644673696613618	0.9699344973764161	None	0	0	0.3333333333333333	2	0.7142857142857143	5	0.6	0.5714285714285714	4	4	4	1	0	0.6	5	3	0.6	9	0.08333333333333333	0	0.5909906272596902	0.929882672557676	0.4589244450608117	0.9162452108485958	0.5982408868470976	0.8843311487173563	0.874509963694795	0.9119055153033159	1.0	0.25	0.0
687	None	None	None	None	None	0	0	0.3333333333333333	2	0.8333333333333334	5	0.4444444444444444	0.5	5	3	2	5	0	0.5	3	6	0.5333333333333333	8	0.8333333333333334	0	0.2467880776930345	0.6724113952856577	0.7413789749375161	0.9167954186095552	0.6407590237606633	0.5739437290470931	0.8941891700111713	0.7574747820917056	0.2	0.2	0.0
472	None	None	None	None	None	0	0	0.75	3	0.5	2	0.75	0.25	3	1	2	1	0	0.5	4	2	0.4	6	0.16666666666666666	0.5	0.19408722174863352	0.9780996571176706	0.3780013364521141	0.5179371086077607	0.9127374060959992	0.8729439145417298	0.9547038108054562	0.8735491171512367	1.0	0.3333333333333333	0.0
452	None	None	None	None	None	0	0	0.375	3	0.6	6	0.375	0.4	5	4	6	2	0	0.5	4	8	0.8	12	0.13333333333333333	0.2222222222222222	0.7551297270360473	0.9287776437846164	0.3812256642659399	0.8202065731593754	0.5190893816613972	0.8613641331997295	0.8240305632935362	0.8776997618325563	0.6	0.2	0.0
2126	None	None	None	None	None	0	0	0.5	2	0.6666666666666666	2	0.5555555555555556	0.3333333333333333	2	1	2	2	0	1.0	3	3	0.3333333333333333	5	0.2857142857142857	0	0.7767060869871918	0.5759849561001975	0.5209827406569467	0.9068308089345187	0.4051926400753027	0.9054655393779308	0.91503830793649	0.8339353526450791	0.75	0.5	0.0
2623	None	None	None	None	None	0.3333333333333333	1	0.5555555555555556	5	0.36363636363636365	4	0.52	0.36363636363636365	5	4	7	0	0	1.0	5	5	0.8666666666666667	13	0.0	0.7272727272727273	0.692260815248867	0.7072105638118585	0.7189693780134169	0.843710565846043	0.41819833375163373	0.9477984014947324	0.8538992991491721	0.8608460056434138	0	0	0.0
5821	0.11389372270947877	0.028956671460213464	0.027415846569696072	0.6727577953657966	None	0	0	0.06666666666666667	1	1.0	20	0.2894736842105263	0.85	17	17	4	2	0	0.21052631578947367	19	4	1.4666666666666666	22	0.16666666666666666	0	0.4788112061003919	0.9158050675872602	0.5216206288615081	0.5688185020205458	0.28572502606985517	0.9013235217076365	0.8172504903801178	0.8355164656035795	0.5294117647058824	0.35294117647058826	0.0
3920	0.08180415078088957	0.008118781648062913	0.00480550185587671	0.7073206574670852	None	0	0	0.125	2	0.9047619047619048	19	0.5476190476190477	0.8095238095238095	17	17	5	2	0	0.09523809523809523	21	2	1.5333333333333334	23	0.14285714285714285	0	0.4788112061003919	0.916491253451872	0.5216206288615081	0.5692174901470696	0.28572502606985517	0.9056292316590988	0.8172504903801178	0.8382439282564103	0.5294117647058824	0.35294117647058826	0.0
4892	0.06153187408568631	0.013288870560669588	0.012632796203609051	0.8023287395528425	None	0	0	0.3	3	0.8333333333333334	10	0.28	0.6666666666666666	10	8	3	1	0	0.5	5	10	0.9333333333333333	14	0.125	0.16666666666666666	0.5809357453014792	0.8645509385342891	0.507663966431027	0.6819326653515311	0.22725435532218047	0.926383190488094	0.8172504903801178	0.8476428992449164	1.0	0.4	0.0
4501	0.07268650717560993	0.024715450065834175	0.024445346211474792	0.768679244593958	None	0	0	0.21428571428571427	3	0.8947368421052632	17	0.24705882352941178	0.7894736842105263	17	15	3	0	0	0.29411764705882354	5	17	1.4	21	0.0	0.10526315789473684	0.4788112061003919	0.886134252363724	0.5216206288615081	0.68279689926253	0.28572502606985517	0.9283847632399823	0.8225599078570697	0.8573616376969765	0	0	0.0
1439	None	None	None	None	None	0	0	0.4	2	0.6	3	0.875	0.2	1	1	5	3	0	0.5	4	2	0.4666666666666667	7	0.21428571428571427	0	0.12317672862640643	0.5	0.7311408657946845	0.5	0.9348942484560073	0.5	0.969173260262403	0.5	1.0	1.0	0.0
4351	0.05820839534170236	0.006929268063765403	-0.006919031577457804	0.7613203603960508	None	0	0	0.35714285714285715	5	0.6666666666666666	12	0.26666666666666666	0.5	11	9	8	0	0	0.3333333333333333	15	5	1.3333333333333333	20	0.0	0.1111111111111111	0.6116242394649847	0.8646977281971716	0.5216206288615081	0.6812790979796919	0.19324278060679273	0.7824297029045455	0.877429878442026	0.7855210518452491	0	0	0.0
2593	0.0031381342439208986	0.0002871121492302955	-5.732621724729607e-07	0.9889417818800849	None	0.5	1	0.6666666666666666	4	0.5	3	0.6666666666666666	0.16666666666666666	3	1	4	5	0	0.75	4	3	0.5333333333333333	8	0.5	0.5	0.730592195167267	0.6944902045143962	0.7543757060574141	0.9458945786886941	0.2732249332911857	0.9435952459337893	0.9096621241818652	0.8972017358968821	0.3333333333333333	0.3333333333333333	0.0
3571	0.05192407250342318	0.007380732821096183	-0.007307625686857446	0.6236707070184084	None	0	0	0.18181818181818182	2	0.9285714285714286	13	0.24242424242424243	0.7142857142857143	12	10	3	0	0	0.5454545454545454	6	11	1.0666666666666667	16	0.0	0.13333333333333333	0.5145292286191829	0.9122862423438911	0.5301559098232339	0.6798658708363314	0.28572502606985517	0.9036805935633225	0.8426904671199188	0.8554429981751995	0	0	0.0
3372	None	None	None	None	None	0.25	1	0.5454545454545454	6	0.42857142857142855	6	0.4444444444444444	0.35714285714285715	9	5	6	3	0	1.0	6	6	1.0666666666666667	16	0.25	0.2	0.5422433798797592	0.8245521383729076	0.6194285949828895	0.8308888578358752	0.6169680482231076	0.9189164378297419	0.750902539286809	0.864797037452886	0.1111111111111111	0	0.0
1577	None	None	None	None	None	0	0	0.1111111111111111	1	1.0	11	0.5416666666666666	0.6363636363636364	8	7	4	2	0	0.16666666666666666	2	12	0.8666666666666667	13	0.18181818181818182	0	0.4788112061003919	0.9073385081866345	0.507663966431027	0.8282807289649566	0.2232372699310842	0.8021083861987801	0.8172504903801178	0.8521451730419903	0.5625	0.5	0.0
2241	None	None	None	None	None	0	0	0.5	6	0.4666666666666667	7	0.37777777777777777	0.3333333333333333	10	5	6	2	0	0.5555555555555556	5	9	1.1333333333333333	17	0.18181818181818182	0.3076923076923077	0.4788112061003919	0.953189627415696	0.5301559098232339	0.861592552848596	0.28572502606985517	0.9659267708186706	0.9242686064945904	0.9387137589917717	0.55	0.6	0.0
5624	0.1167328324813156	0.03169165969106336	0.030356795952395463	0.6903166593445607	None	0	0	0.06666666666666667	1	1.0	20	0.2894736842105263	0.85	17	17	4	2	0	0.21052631578947367	19	4	1.4666666666666666	22	0.16666666666666666	0	0.4788112061003919	0.9158050675872602	0.5216206288615081	0.5688185020205458	0.28572502606985517	0.9013235217076365	0.8172504903801178	0.8355164656035795	0.5294117647058824	0.35294117647058826	0.0
6133	0.09927123601220436	0.010006836131112874	-0.009908333655755467	0.7241659891159717	None	0	0	0.1875	3	0.8571428571428571	18	0.575	0.7619047619047619	17	16	5	1	0	0.1	20	2	1.5333333333333334	23	0.07692307692307693	0	0.4788112061003919	0.9080718889733771	0.5216206288615081	0.5680185835329292	0.28572502606985517	0.9091586662726578	0.8172504903801178	0.8351393223638339	1.0	0.35294117647058826	0.0
6609	0.06286748329556786	0.013530976964746394	-0.0008364177280923189	0.8023805854802486	None	0	0	0.25	3	0.875	14	0.2571428571428571	0.75	14	12	3	0	0	0.35714285714285715	5	14	1.2	18	0.0	0.125	0.5231306299884354	0.8612596792269307	0.5216206288615081	0.6641158906398174	0.28572502606985517	0.9267102067017083	0.8546528006314515	0.843111964779229	0	0	0.0
350	None	None	None	None	None	0	0	0.5	1	1.0	1	1.0	0	1	0	1	0	0	0.3333333333333333	3	1	0.2	3	0.0	0	0	0	0	0	0	0	0	0	0	0	0
7049	0.11581357170337028	0.031201414929328142	0.029267092851273515	0.6847167703648569	None	0	0	0.06666666666666667	1	1.0	20	0.2894736842105263	0.85	17	17	4	2	0	0.21052631578947367	19	4	1.4666666666666666	22	0.16666666666666666	0	0.4788112061003919	0.9158050675872602	0.5216206288615081	0.5688185020205458	0.28572502606985517	0.9013235217076365	0.8172504903801178	0.8355164656035795	0.5294117647058824	0.35294117647058826	0.0
5930	0.12019346149326755	0.030287273393060365	0.029235534613486776	0.6971402751970689	None	0	0	0.06666666666666667	1	1.0	20	0.2894736842105263	0.85	17	17	4	2	0	0.21052631578947367	19	4	1.4666666666666666	22	0.16666666666666666	0	0.4788112061003919	0.9158050675872602	0.5216206288615081	0.5688185020205458	0.28572502606985517	0.9013235217076365	0.8172504903801178	0.8355164656035795	0.5294117647058824	0.4117647058823529	0.0
6875	0.0781341218542857	0.009998238316667516	0.00999650578040313	0.8131894959795739	None	0	0	0.07692307692307693	1	1.0	17	0.296875	0.8235294117647058	14	14	4	2	0	0.25	16	4	1.2666666666666666	19	0.16666666666666666	0	0.48341067184053726	0.8868827148242134	0.5216206288615081	0.6795491110815399	0.4277212495024988	0.8957736976642906	0.8155022578915012	0.8394359303108635	0.5357142857142857	0.35714285714285715	0.0
1773	None	None	None	None	None	0	0	0.25	1	1.0	3	1.0	0.6666666666666666	2	2	2	2	0	0.2	5	1	0.3333333333333333	5	0.25	0	0.4967457507893448	0.9814298941387806	0.507663966431027	0.5348351287592001	0.22725435532218047	0.6421496990630629	0.8918114374412652	0.8269137368472552	0.75	1.0	0.0
1372	None	None	None	None	None	0	0	0.375	3	0.7	7	0.6666666666666666	0.4	6	4	5	4	0	0.5	6	3	0.8	12	0.3333333333333333	1.0	0.5213539109750223	0.8066467912414252	0.6238721626224846	0.8652386073645589	0.744124798213716	0.92644701009948	0.8125215549826607	0.8743967251786184	0.25	0.6666666666666666	0.0
2431	None	None	None	None	None	0	0	0.5	3	0.5	3	0.6666666666666666	0.5	5	3	2	1	0	0.3333333333333333	6	2	0.5333333333333333	8	0.16666666666666666	0.3333333333333333	0.5609112834494705	0.7824496502451557	0.4903175037935837	0.9170576233273657	0.4321861750627433	0.8861431641705397	0.7974772685125807	0.8712047828500075	1.0	0.2	0.0
1536	None	None	None	None	None	0	0	0.4	2	0.8	4	1.0	0.8	6	4	0	0	0	0.14285714285714285	7	1	0.4666666666666667	7	0.0	1.0	0.5489613614439371	0.7678639098992025	0.4773989671019775	0.9115107375136878	0.3867112634345351	0.9130143851632686	0.7992915203299239	0.8765156269636948	0	0	0.0
5009	0.11536690828471648	0.02412471440357157	0.023064249346607522	0.6976865801686378	None	0	0	0.06666666666666667	1	1.0	20	0.2894736842105263	0.85	17	17	4	2	0	0.21052631578947367	19	4	1.4666666666666666	22	0.16666666666666666	0	0.4788112061003919	0.9215050254482601	0.5216206288615081	0.5688185020205458	0.28572502606985517	0.9013235217076365	0.8265354105620316	0.8389821938768757	0.5294117647058824	0.35294117647058826	0.0
5862	0.12242382309043598	0.029859897661952614	0.02887317956300004	0.6853382900511666	None	0	0	0.06666666666666667	1	1.0	20	0.2894736842105263	0.85	17	17	4	2	0	0.21052631578947367	19	4	1.4666666666666666	22	0.16666666666666666	0	0.4788112061003919	0.9158050675872602	0.5216206288615081	0.5688185020205458	0.28572502606985517	0.9013235217076365	0.8172504903801178	0.8355164656035795	0.5294117647058824	0.35294117647058826	0.0
1964	None	None	None	None	None	1.0	1	1.0	4	0.25	1	0.5	0.25	4	1	1	0	0	0.75	4	3	0.4	6	0.0	1.0	0.8046827939447665	0.8036928700562378	0.5742145184635503	0.9367364519468968	0.2732249332911857	0.9264692593897305	0.9197866830694351	0.9013903179334959	0	0	0.0
6315	0.12045265287865724	0.03007504436553488	0.029234452472475393	0.6973147677262053	None	0	0	0.06666666666666667	1	1.0	20	0.2894736842105263	0.85	17	17	4	2	0	0.21052631578947367	19	4	1.4666666666666666	22	0.16666666666666666	0	0.4788112061003919	0.9158050675872602	0.5216206288615081	0.5688185020205458	0.28572502606985517	0.9013235217076365	0.8172504903801178	0.8355164656035795	0.5294117647058824	0.35294117647058826	0.0
2112	None	None	None	None	None	0.5	1	0.8333333333333334	5	0.14285714285714285	1	0.75	0.14285714285714285	3	1	5	0	0	0.75	4	3	0.6	9	0.0	0.3333333333333333	0.692260815248867	0.8657749442549789	0.44899452210082186	0.8832065671761063	0.5190893816613972	0.804509965850194	0.8887168129839144	0.8541250380563133	0	0	0.0
5469	0.08745813462233562	0.009448033797684306	-0.000652559049295785	0.8689780870376695	None	0	0	0.125	2	0.9090909090909091	20	0.17142857142857143	0.7272727272727273	17	16	6	4	0	0.7142857142857143	14	10	1.6	24	0.26666666666666666	0	0.4788112061003919	0.9226371247442509	0.5216206288615081	0.5690153187984656	0.28572502606985517	0.8733666972206029	0.8172504903801178	0.8267177049221164	0.11764705882352941	0.4117647058823529	0.0
4868	0.13682700412329354	0.0262629723710919	0.019532060383123183	0.7093817318294982	None	0	0	0.06666666666666667	1	1.0	20	0.2894736842105263	0.85	17	17	4	2	0	0.21052631578947367	19	4	1.4666666666666666	22	0.16666666666666666	0	0.4788112061003919	0.9194883324558529	0.5216206288615081	0.5688185020205458	0.28572502606985517	0.9013235217076365	0.8172504903801178	0.8377373624374738	0.5294117647058824	0.35294117647058826	0.0
1646	None	None	None	None	None	1.0	1	1.0	4	0.25	1	0.5	0.25	5	1	0	0	0	0.75	4	3	0.4	6	0.0	1.0	0.4911213291675109	0.7852457100486183	0.4778011180984003	0.9027269370841968	0.26314906035371555	0.8022990171376898	0.7628885313118071	0.8377672938148376	0	0	0.0
2469	None	None	None	None	None	0	0	0.75	3	0.0	0	0.5555555555555556	0	1	0	3	0	0	1.0	3	3	0.3333333333333333	5	0.0	1.0	0	0	0	0	0	0	0	0	0	0	0
6086	0.11717456515581322	0.022649054634731818	0.01881817745005708	0.6570066062343136	None	0	0	0.06666666666666667	1	1.0	20	0.2894736842105263	0.85	17	17	4	2	0	0.21052631578947367	19	4	1.4666666666666666	22	0.16666666666666666	0	0.4788112061003919	0.9158050675872602	0.5216206288615081	0.6188576991817842	0.28572502606985517	0.9013235217076365	0.8172504903801178	0.8448101873503604	0.5294117647058824	0.4117647058823529	0.0
6167	0.12288117043798881	0.029028328779296182	0.027989324557836693	0.6842430124723875	None	0	0	0.06666666666666667	1	1.0	20	0.2894736842105263	0.85	17	17	4	2	0	0.21052631578947367	19	4	1.4666666666666666	22	0.16666666666666666	0	0.4788112061003919	0.9158050675872602	0.5216206288615081	0.5688185020205458	0.28572502606985517	0.9013235217076365	0.8172504903801178	0.8355164656035795	0.5294117647058824	0.4117647058823529	0.0
4317	0.09108501773072177	0.02456024754679766	0.01837020655453492	0.6981727985350312	None	0	0	0.06666666666666667	1	1.0	20	0.2894736842105263	0.85	17	17	4	2	0	0.21052631578947367	19	4	1.4666666666666666	22	0.16666666666666666	0	0.4788112061003919	0.9215050254482601	0.5216206288615081	0.5688185020205458	0.28572502606985517	0.9013235217076365	0.8265354105620316	0.8389821938768757	0.5294117647058824	0.35294117647058826	0.0
2779	0.012902097280619949	0.0053058420896684635	-0.004930645947466188	0.9513422703852401	None	0.5	2	0.6363636363636364	7	0.42857142857142855	6	0.45714285714285713	0.2857142857142857	6	4	9	1	0	0.7142857142857143	7	5	1.0666666666666667	16	0.05	0.2	0.6938113272807366	0.8277332785413524	0.6650665410935179	0.8303933264225442	0.13641335231048432	0.9181699319524779	0.9278797017067096	0.8651337658676979	1.0	0.16666666666666666	0.0
4328	0.09599974511410249	0.028294905553580166	0.022365393993168947	0.6763575740562655	None	0	0	0.06666666666666667	1	1.0	20	0.2894736842105263	0.85	17	17	4	3	0	0.21052631578947367	19	4	1.4666666666666666	22	0.25	0	0.4788112061003919	0.9215050254482601	0.5216206288615081	0.5674719744934865	0.28572502606985517	0.9013235217076365	0.8264470013004859	0.8387349115321043	0.23529411764705882	0.35294117647058826	0.0
4462	0.13006384649630384	0.028644919389050078	0.024062326904175882	0.6911686415772127	None	0	0	0.06666666666666667	1	1.0	20	0.2894736842105263	0.85	17	17	4	2	0	0.21052631578947367	19	4	1.4666666666666666	22	0.16666666666666666	0	0.4788112061003919	0.9194883324558529	0.5216206288615081	0.5686526713078992	0.28572502606985517	0.9013235217076365	0.8172504903801178	0.8377067252310971	0.5294117647058824	0.35294117647058826	0.0
1347	None	None	None	None	None	0	0	1.0	1	0	0	1.0	0	0	0	1	2	0	0.5	2	1	0.13333333333333333	2	0.3333333333333333	0	0	0	0	0	0	0	0	0	0	0	0
744	None	None	None	None	None	0	0	0.6666666666666666	2	0.5	1	0.6666666666666666	0.5	2	1	1	1	0	0.6666666666666666	2	3	0.26666666666666666	4	0.2	0	0.2602628552308482	0.5415138884497489	0.3665203048745805	0.7187026411478143	0.5864358429561316	0.9435671569990155	0.8646586684229675	0.7870157606904189	1.0	0	0.0
761	None	None	None	None	None	0	0	0.75	3	0.5	2	0.6	0.5	3	2	2	4	0	0.4	5	2	0.4	6	0.5714285714285714	1.0	0.5525681514212868	0.9725229582096342	0.8282408005450673	0.895442267065139	0.5911512654617297	0.925885394033096	0.7851913711948466	0.9397108286188698	0.3333333333333333	0.3333333333333333	0.0
6819	0.10839843552365078	0.03775380456077102	0.02713735228647454	0.6514468527255646	None	0	0	0.07692307692307693	1	1.0	17	0.296875	0.8823529411764706	16	15	2	2	0	0.25	16	4	1.2666666666666666	19	0.2857142857142857	0	0.4788112061003919	0.9256862541018034	0.5216206288615081	0.5853163802822561	0.28572502606985517	0.8795580720033306	0.8219403550927968	0.8345710363843998	0.53125	0.375	0.0
1860	None	None	None	None	None	0.5	1	0.8333333333333334	5	0.16666666666666666	1	0.8888888888888888	0	3	0	4	0	0	1.0	3	3	0.5333333333333333	8	0.0	0.8	0	0	0	0	0	0	0	0	0	0	0
1053	None	None	None	None	None	0	0	0.6666666666666666	2	0.5	1	1.0	0	2	0	1	0	0	0.25	4	1	0.26666666666666666	4	0.0	0.6666666666666666	0	0	0	0	0	0	0	0	0	0	0
2790	2.225859150278914e-05	1.2817242582735316e-06	4.003270938803633e-07	0.9999949059315244	None	0	0	0.4	2	0.6	3	0.875	0.2	1	1	5	0	0	0.5	4	2	0.4666666666666667	7	0.0	0	0.8164522653053166	0.5	1.0	0.5	0.5463377475859618	0.5	0.86567809035453	0.5	0	0	0.0
7137	0.11769245958563976	0.028186830256144022	0.02615075591252266	0.6880452943698143	None	0	0	0.06666666666666667	1	1.0	20	0.2894736842105263	0.85	17	17	4	2	0	0.21052631578947367	19	4	1.4666666666666666	22	0.16666666666666666	0	0.4788112061003919	0.9158050675872602	0.5216206288615081	0.5688185020205458	0.28572502606985517	0.9013235217076365	0.8172504903801178	0.8355164656035795	0.5294117647058824	0.35294117647058826	0.0
2466	None	None	None	None	None	0	0	0.5	2	0.5	2	0.6666666666666666	0	0	0	5	2	0	1.0	3	3	0.4	6	0.14285714285714285	0	0	0	0	0	0	0	0	0	0	0	0
3507	0.09781503730909505	0.00804488234159289	0.004506622625432697	0.6231481157356289	None	0	0	0.2	4	0.8571428571428571	24	0.20833333333333334	0.8214285714285714	25	23	4	0	0	0.25	6	24	2.0	30	0.0	0.07142857142857142	0.4788112061003919	0.9123891867331634	0.5216206288615081	0.6643234811350189	0.28572502606985517	0.9058169448105846	0.8225599078570697	0.8536008378732293	0	0	0.0
3028	0.07740449129912008	0.005797238544277974	-0.0017701092870119344	0.6194162989648362	None	0	0	0.2	2	0.8461538461538461	11	0.5357142857142857	0.7692307692307693	11	10	3	1	0	0.14285714285714285	2	14	1.0	15	0.1111111111111111	0	0.7336948692958153	0.944558010268037	0.5386911907849596	0.636646472356422	0.613903324089235	0.862593866549269	0.8508717710039428	0.8512459743373426	1.0	0.5454545454545454	0.0
4223	0.09364619685847517	0.024719615845824328	0.018041574984869083	0.694016886781546	None	0	0	0.06666666666666667	1	1.0	20	0.2894736842105263	0.85	17	17	4	2	0	0.21052631578947367	19	4	1.4666666666666666	22	0.16666666666666666	0	0.4788112061003919	0.9215050254482601	0.5216206288615081	0.5688185020205458	0.28572502606985517	0.9013235217076365	0.8265354105620316	0.8389821938768757	0.5294117647058824	0.35294117647058826	0.0
3735	0.06702319763167724	0.025019318825506613	0.020682529720448043	0.7158085500047481	None	0	0	0.2777777777777778	5	0.7083333333333334	17	0.30952380952380953	0.5416666666666666	15	13	10	0	0	0.19047619047619047	21	4	1.7333333333333334	26	0.0	0.08	0.5944214367264795	0.8754274825298033	0.5216206288615081	0.6540622271834774	0.19324278060679273	0.7214467138106888	0.904196684203679	0.7648529166322423	0	0	0.0
4972	0.07177515070020128	0.02568530205022297	0.025348265412106444	0.7694643155975905	None	0	0	0.21428571428571427	3	0.8947368421052632	17	0.24705882352941178	0.7894736842105263	17	15	3	0	0	0.29411764705882354	5	17	1.4	21	0.0	0.10526315789473684	0.4788112061003919	0.886134252363724	0.5216206288615081	0.68279689926253	0.28572502606985517	0.9283847632399823	0.8225599078570697	0.8573616376969765	0	0	0.0
7509	0.12536988726506396	0.030070136868618307	0.029842481008757266	0.6896288012430004	None	0	0	0.06666666666666667	1	1.0	20	0.2894736842105263	0.85	17	17	4	2	0	0.21052631578947367	19	4	1.4666666666666666	22	0.16666666666666666	0	0.4788112061003919	0.9158050675872602	0.5216206288615081	0.5688185020205458	0.28572502606985517	0.9013235217076365	0.8172504903801178	0.8355164656035795	0.5882352941176471	0.35294117647058826	0.0
2684	2.403546753693976e-08	2.2674852250597747e-08	1.9025969805802008e-08	0.9999960410131593	None	0	0	0.5	2	0.5	2	0.75	0	0	0	5	4	0	0.5	4	2	0.4	6	0.2857142857142857	0.5	0	0	0	0	0	0	0	0	0	0	0
3314	0.02668868169946123	0.0069093524499745035	0.004761257058768734	0.9530873217067701	None	0	0	0.25	2	0.8888888888888888	8	0.39285714285714285	0.6666666666666666	7	6	3	2	0	0.5714285714285714	4	7	0.7333333333333333	11	0.2222222222222222	0.2	0.730592195167267	0.9360412370361257	0.5128422366968813	0.732995320223384	0.5554082772646132	0.9275596938916809	0.8665143820568639	0.8890456245214753	0.5714285714285714	0.2857142857142857	0.0
7186	0.11747897095255531	0.008094390251024338	0.00803112076359732	0.6919910814379369	None	0	0	0.07692307692307693	1	1.0	17	0.296875	0.8823529411764706	16	15	2	2	0	0.25	16	4	1.2666666666666666	19	0.2857142857142857	0	0.4788112061003919	0.9256862541018034	0.5216206288615081	0.5639712267352185	0.28572502606985517	0.8795580720033306	0.8172504903801178	0.8305122602216363	0.53125	0.5	0.0
3109	None	None	None	None	None	0.6	3	0.7692307692307693	10	0.23529411764705882	4	0.5277777777777778	0.23529411764705882	9	4	9	0	0	1.0	6	6	1.2666666666666666	19	0.0	0.46153846153846156	0.7210954230968311	0.8061237771030312	0.7245328873236104	0.8847916157275736	0.4357200759449407	0.9215416778579705	0.8620051040838593	0.878222298269225	0	0	0.0
933	None	None	None	None	None	0	0	0.75	3	0.5	2	0.6	0.5	5	2	0	1	0	0.4	5	2	0.4	6	1.0	0.5	0.3775556385343043	0.9421136258640717	0.8243885102881835	0.7960254217834994	0.2852195910324575	0.9539718379846734	0.9410754057618298	0.9163854951681053	1.0	0.2	0.0
2031	None	None	None	None	None	0	0	0.4	2	0.6	3	0.7	0.4	4	2	2	0	0	0.4	2	5	0.4666666666666667	7	0.0	0	0.4787762891370095	0.8573297610748164	0.45028083999602864	0.7339513267939692	0.3150754741474862	0.9125595240705195	0.7565121903211743	0.8478428868549565	0	0	0.0
2522	None	None	None	None	None	0	0	0.5	2	0.3333333333333333	1	0.5555555555555556	0.3333333333333333	3	1	1	1	0	1.0	3	3	0.3333333333333333	5	0.25	0	0.3775556385343043	0.8987344290070586	0.8430495275683754	0.7074092234834627	0.5195651629215013	0.8781101140323098	0.9410754057618298	0.8429367228010434	1.0	0.3333333333333333	0.0
1423	None	None	None	None	None	0	0	0.6666666666666666	2	0.0	0	0.6666666666666666	0	1	0	2	1	0	0.6666666666666666	2	3	0.26666666666666666	4	0.14285714285714285	1.0	0	0	0	0	0	0	0	0	0	0	0
1561	None	None	None	None	None	0.3333333333333333	1	0.625	5	0.4444444444444444	4	0.36666666666666664	0.4444444444444444	6	4	4	1	0	0.8333333333333334	6	5	0.7333333333333333	11	0.1	0.4	0.8046827939447667	0.8512725339918625	0.6947997142085642	0.8509509517580821	0.30815090511106613	0.9276043033391723	0.9290765094539583	0.8820912763844675	1.0	0.16666666666666666	0.0
5220	0.08054163104204687	0.012318922530850273	-0.0029829961969370265	0.64546853937157	None	0	0	0.07142857142857142	1	1.0	19	0.1794871794871795	0.8421052631578947	16	16	4	2	0	0.6923076923076923	13	9	1.4	21	0.16666666666666666	0	0.4788112061003919	0.9109570426571129	0.5216206288615081	0.6825701124909603	0.28572502606985517	0.8702810857186617	0.8199204686369196	0.8408826963551217	0.5625	0.375	0.0
545	None	None	None	None	None	1.0	1	1.0	5	0.0	0	0.7777777777777778	0	1	0	5	0	0	1.0	3	3	0.4666666666666667	7	0.0	1.0	0	0	0	0	0	0	0	0	0	0	0
6324	0.05664862108818778	0.007023751741353226	0.0018092891397056897	0.8298316868733377	None	0	0	0.25	3	0.75	12	0.2727272727272727	0.5625	11	9	6	2	0	0.5454545454545454	11	6	1.2	18	0.14285714285714285	0	0.4788112061003919	0.8893522352847272	0.5216206288615081	0.6998945350255606	0.4354009192842244	0.9161409242703928	0.8169289385797158	0.8549531520203283	0.5454545454545454	0.45454545454545453	0.0
2352	None	None	None	None	None	0	0	0.25	3	0.8666666666666667	13	0.40476190476190477	0.7333333333333333	13	11	3	2	0	0.21428571428571427	3	14	1.1333333333333333	17	0.25	0.6666666666666666	0.5609112834494705	0.9438446796636898	0.3909079878618117	0.8635969167755216	0.6407590237606633	0.8431620282378272	0.8830053277019219	0.8924894735128014	0.5384615384615384	0.15384615384615385	0.0
6398	0.07156294944118861	0.003780886691368154	-0.0025299377642240667	0.7491027280973047	None	0	0	0.3076923076923077	4	0.7058823529411765	12	0.3392857142857143	0.6470588235294118	14	11	4	0	0	0.2857142857142857	14	4	1.2666666666666666	19	0.0	0	0.5403334327269406	0.9207335440191097	0.5266161149070131	0.5906002390128211	0.28572502606985517	0.9086003663924989	0.8843487204748695	0.846206887736083	0	0	0.0
2018	None	None	None	None	None	0.6666666666666666	2	0.7777777777777778	7	0.2727272727272727	3	0.4642857142857143	0.18181818181818182	4	2	8	1	0	0.5714285714285714	4	7	0.8666666666666667	13	0.05555555555555555	0.6666666666666666	0.5536083765705071	0.7560908014794033	0.13096936158666006	0.6985275304145193	0.72804108166268	0.5970278411822315	0.9246142148474645	0.6874559940544034	1.0	0.25	0.0
948	None	None	None	None	None	0	0	0.35714285714285715	5	0.5789473684210527	11	0.42857142857142855	0.3684210526315789	8	7	12	5	0	1.0	7	7	1.4	21	0.18518518518518517	0	0.5740973934978408	0.8806817390259241	0.5933920198386577	0.8464963321362787	0.7951009288427604	0.950248942501261	0.7999247221992636	0.9019125853551874	0.125	0.125	0.0
5371	0.12192955561185106	0.028603638344848623	0.02727631340118921	0.6740826432098793	None	0	0	0.06666666666666667	1	1.0	20	0.2894736842105263	0.85	17	17	4	2	0	0.21052631578947367	19	4	1.4666666666666666	22	0.16666666666666666	0	0.4788112061003919	0.9158050675872602	0.5216206288615081	0.5688185020205458	0.28572502606985517	0.9013235217076365	0.8172504903801178	0.8355164656035795	0.5294117647058824	0.4117647058823529	0.0
6414	0.11441608372139286	0.027003903702532986	0.02597135951081878	0.6924246961113258	None	0	0	0.06666666666666667	1	1.0	20	0.2894736842105263	0.85	17	17	4	2	0	0.21052631578947367	19	4	1.4666666666666666	22	0.16666666666666666	0	0.4788112061003919	0.9158050675872602	0.5216206288615081	0.5688185020205458	0.28572502606985517	0.9013235217076365	0.8172504903801178	0.8355164656035795	0.5294117647058824	0.4117647058823529	0.0
6936	0.12616525701759565	0.004522448303129238	0.004480863237854632	0.6497156572399141	None	0	0	0.05555555555555555	1	1.0	25	0.28125	0.88	22	22	4	2	0	0.16666666666666666	24	4	1.8	27	0.16666666666666666	0	0.4788112061003919	0.916994562321833	0.5216206288615081	0.5640612857684798	0.28572502606985517	0.8944480768213735	0.8172504903801178	0.8318720724569354	0.5227272727272727	0.36363636363636365	0.0
7281	0.10828919574342284	0.036778469279918895	0.02855001725607982	0.6556637945431127	None	0	0	0.07692307692307693	1	1.0	17	0.296875	0.8823529411764706	16	15	2	2	0	0.25	16	4	1.2666666666666666	19	0.2857142857142857	0	0.4788112061003919	0.9256862541018034	0.5216206288615081	0.5853163802822561	0.28572502606985517	0.8795580720033306	0.8219403550927968	0.8345710363843998	0.53125	0.375	0.0
1220	None	None	None	None	None	0.5	1	0.6666666666666666	4	0.5	3	0.6666666666666666	0.16666666666666666	2	1	5	2	0	0.75	4	3	0.5333333333333333	8	0.15384615384615385	0.8	0.4803712772170319	0.93132293811528	0.6313659683392874	0.9350026553816704	0.5148907425788815	0.6527627485523484	0.899324041544954	0.8774176173358139	0.75	0.5	0.0
2619	0.008660207123167212	0.0010392633942714559	-0.0009943543685451172	0.9812701351744296	None	0.5	1	0.7142857142857143	5	0.375	3	0.5	0.375	6	3	3	0	0	0.8	5	4	0.6666666666666666	10	0.0	0.6666666666666666	0.6319159265572848	0.9465768945292923	0.6873984449059476	0.9196415256765674	0.5500187230965385	0.967484973724954	0.9418013432097745	0.9479302920266771	0	0	0.0
2234	None	None	None	None	None	0	0	0.4	2	0.6	3	0.7777777777777778	0	0	0	6	3	0	1.0	3	3	0.4666666666666667	7	0.1875	0	0	0	0	0	0	0	0	0	0	0	0
6043	0.08709238075015752	0.008422942911007187	0.007070085140233329	0.8796736045509238	None	0	0	0.07142857142857142	1	1.0	18	0.18518518518518517	0.8333333333333334	15	15	4	2	0	0.75	12	9	1.3333333333333333	20	0.16666666666666666	0	0.4788112061003919	0.9082789946531401	0.5216206288615081	0.5714154782609245	0.28572502606985517	0.9064419180987973	0.8225599078570697	0.8343981721064062	0.5333333333333333	0.4	0.0
519	None	None	None	None	None	0	0	0.4	4	0.6153846153846154	8	0.42857142857142855	0.3076923076923077	6	4	8	2	0	0.7142857142857143	5	7	1.0	15	0.1111111111111111	0.5	0.703788960688344	0.7784827348347547	0.3909079878618117	0.7453185186125088	0.5239375325801434	0.8858726061479525	0.8262085333741859	0.8115276844696494	0.5833333333333333	0.16666666666666666	0.0
740	None	None	None	None	None	0	0	0.6666666666666666	2	0.5	1	1.0	0.5	3	1	0	0	0	0.25	4	1	0.26666666666666666	4	0.0	0.6666666666666666	0.5121658070735782	0.7317369516527413	0.24517843139443346	0.5285439372533647	0.3867112634345351	0.8014528491356215	0.7485003381791836	0.6979842866844457	0	0	0.0
4092	0.14898946699834067	0.022357973225026338	0.020327889221502197	0.6763624720808773	None	0	0	0.06666666666666667	1	1.0	20	0.2894736842105263	0.85	17	17	4	2	0	0.21052631578947367	19	4	1.4666666666666666	22	0.16666666666666666	0	0.4788112061003919	0.9217690098092695	0.5216206288615081	0.5688185020205458	0.28572502606985517	0.9013235217076365	0.8219716280973669	0.839146719566557	0.5294117647058824	0.4117647058823529	0.0
898	None	None	None	None	None	0	0	0.6666666666666666	2	0.5	1	1.0	0.5	3	1	0	0	0	0.25	4	1	0.26666666666666666	4	0.0	0.6666666666666666	0.5121658070735782	0.7317369516527413	0.24517843139443346	0.5285439372533647	0.3867112634345351	0.8014528491356215	0.7485003381791836	0.6979842866844457	0	0	0.0
5674	0.12095399420061095	0.028924094058477796	0.0277622827269979	0.6875014812165317	None	0	0	0.06666666666666667	1	1.0	20	0.2894736842105263	0.85	17	17	4	2	0	0.21052631578947367	19	4	1.4666666666666666	22	0.16666666666666666	0	0.4788112061003919	0.9158050675872602	0.5216206288615081	0.5688185020205458	0.28572502606985517	0.9013235217076365	0.8172504903801178	0.8355164656035795	0.5294117647058824	0.4117647058823529	0.0
615	None	None	None	None	None	0	0	1.0	2	0.0	0	0.75	0	1	0	1	1	0	1.0	2	2	0.2	3	0.2	0	0	0	0	0	0	0	0	0	0	0	0
4461	1.42887088572313e-05	9.979565939134835e-07	3.583826841522244e-08	0.9999980117673708	None	0	0	0.5	1	1.0	1	1.0	1.0	1	1	1	2	0	0.3333333333333333	1	3	0.2	3	0.3333333333333333	0	0.6841750413202796	0.5	0.3894437923184949	0.5	0.6005412252252229	0.5	0.7755946204716232	0.5	1.0	1.0	0.4385795921331046
1996	None	None	None	None	None	0	0	0.5	1	1.0	1	1.0	1.0	2	1	0	1	0	0.3333333333333333	1	3	0.2	3	0.3333333333333333	0	0.3681646600466311	0.7276368669248565	0.49962286945917855	0.5147846024720364	0.3913435043318704	0.902524801336717	0.8105911563280435	0.7482197272560108	1.0	0.5	0.0
7198	0.12213955414472509	0.02890010805047899	0.02863412488501246	0.6855202922739874	None	0	0	0.06666666666666667	1	1.0	20	0.2894736842105263	0.85	17	17	4	2	0	0.21052631578947367	19	4	1.4666666666666666	22	0.16666666666666666	0	0.4788112061003919	0.9158050675872602	0.5216206288615081	0.5688185020205458	0.28572502606985517	0.9013235217076365	0.8172504903801178	0.8355164656035795	0.5294117647058824	0.35294117647058826	0.0
537	None	None	None	None	None	0	0	0.5	1	1.0	1	1.0	0	1	0	1	0	0	0.3333333333333333	3	1	0.2	3	0.0	0	0	0	0	0	0	0	0	0	0	0	0
5473	0.12029237421835641	0.031618463676527146	0.02907746932069516	0.6758496045187168	None	0	0	0.06666666666666667	1	1.0	20	0.2894736842105263	0.85	17	17	4	2	0	0.21052631578947367	19	4	1.4666666666666666	22	0.16666666666666666	0	0.4788112061003919	0.9158050675872602	0.5216206288615081	0.5688185020205458	0.28572502606985517	0.9013235217076365	0.8172504903801178	0.8355164656035795	0.5588235294117647	0.35294117647058826	0.0
2995	0.006504248568030281	0.00046342142296906065	0.0004479269394038776	0.9883772558028238	None	0	0	0.4	2	0.6	3	0.4666666666666667	0.6	4	3	2	2	0	0.6	3	5	0.4666666666666667	7	0.2857142857142857	1.0	0.5984389852103031	0.7963956646639668	0.5379127116404798	0.7910496257302947	0.4848013572479756	0.7828706337757274	0.7285736170458164	0.7901591842968924	0.625	0.25	0.0
3228	0.0473770478098131	0.010884688885113304	-0.004785584817012315	0.9452709228316142	None	0	0	0.2	2	0.9166666666666666	11	0.3181818181818182	0.8333333333333334	11	10	2	1	0	0.36363636363636365	4	11	0.9333333333333333	14	0.14285714285714285	0.15384615384615385	0.7227718179880551	0.91337845396998	0.5216206288615081	0.7314127454094431	0.6008690965295974	0.9238521255211624	0.8225599078570697	0.8755657619007271	1.0	0.09090909090909091	0.0
1469	None	None	None	None	None	0	0	0.6666666666666666	2	0.5	1	0.6666666666666666	0	1	0	2	1	0	0.6666666666666666	3	2	0.26666666666666666	4	0.14285714285714285	0	0	0	0	0	0	0	0	0	0	0	0
7044	0.12277107627370613	0.029463558051975317	0.028298508874289946	0.6909477207578747	None	0	0	0.06666666666666667	1	1.0	20	0.2894736842105263	0.85	17	17	4	2	0	0.21052631578947367	19	4	1.4666666666666666	22	0.16666666666666666	0	0.4788112061003919	0.9158050675872602	0.5216206288615081	0.5688185020205458	0.28572502606985517	0.9013235217076365	0.8172504903801178	0.8355164656035795	0.5294117647058824	0.4117647058823529	0.0
7089	0.12547557071499124	0.012032897904810025	0.009544136435070434	0.6894350425394564	None	0	0	0.21428571428571427	3	0.8947368421052632	17	0.24705882352941178	0.7894736842105263	17	15	3	1	0	0.29411764705882354	5	17	1.4	21	0.125	0.10526315789473684	0.4788112061003919	0.886008842437552	0.5216206288615081	0.6088043756840877	0.28572502606985517	0.9257240751699827	0.8172504903801178	0.8418282941044101	1.0	0.5294117647058824	0.0
1119	None	None	None	None	None	0	0	0.2857142857142857	2	0.75	6	0.5555555555555556	0.75	8	6	1	1	0	0.2222222222222222	9	2	0.6666666666666666	10	0.25	0.25	0.643074276892538	0.9386776582834687	0.5301559098232339	0.8362769445726354	0.27947497968052043	0.8701779225390631	0.9121468623381374	0.8896542950832699	1.0	0.625	0.0
1883	None	None	None	None	None	0	0	0.5	3	0.6666666666666666	4	0.4	0.5	4	3	3	1	0	0.8	5	4	0.5333333333333333	8	0.1111111111111111	0.4	0.4921785161273339	0.8893012022741523	0.9427872957702524	0.9139195923629909	0.48731948607677367	0.9190493166690028	0.9334563996793671	0.9082007356601268	1.0	0.5	0.0
4214	0.0633401616637999	0.006809256241138524	-0.006684587241150428	0.8362725940111408	None	0	0	0.16666666666666666	2	0.875	14	0.20454545454545456	0.75	13	12	4	2	0	0.7272727272727273	11	8	1.2	18	0.18181818181818182	0	0.4788112061003919	0.9409467543683521	0.5309017846004649	0.5790300493413708	0.613903324089235	0.8843323344862829	0.828095470167932	0.8464620055604971	0.5384615384615385	0.46153846153846156	0.0
3056	0.00991857639292008	0.0022268539422624157	0.0021553489346520117	0.948456681636122	None	0.5	2	0.7	7	0.3333333333333333	4	0.5	0.25	7	3	6	1	0	0.5714285714285714	7	4	0.9333333333333333	14	0.08333333333333333	0.2857142857142857	0.5422433798797592	0.8265824504430271	0.7245328873236104	0.9071820142471269	0.7406276912714527	0.9472877934397652	0.8966514872776202	0.9040755468169804	1.0	0	0.0
1048	None	None	None	None	None	0	0	0.16666666666666666	2	0.9375	15	0.8181818181818182	0.75	13	12	4	0	0	0.18181818181818182	11	2	1.2	18	0.0	0.625	0.7447963281083225	0.9167749978734471	0.47402646900107104	0.9405738779466947	0.7780434842032837	0.875802391646412	0.9203443843370561	0.9146238198084395	0	0	0.0
5168	0.12064383659224945	0.030054778610591807	0.029062050887474575	0.6965805181597996	None	0	0	0.06666666666666667	1	1.0	20	0.2894736842105263	0.85	17	17	4	2	0	0.21052631578947367	19	4	1.4666666666666666	22	0.16666666666666666	0	0.4788112061003919	0.9158050675872602	0.5216206288615081	0.5688185020205458	0.28572502606985517	0.9013235217076365	0.8172504903801178	0.8355164656035795	0.5294117647058824	0.35294117647058826	0.0
2015	None	None	None	None	None	0	0	0.5	4	0.5555555555555556	5	0.7333333333333333	0.2222222222222222	3	2	7	7	0	0.6	3	5	0.7333333333333333	11	0.4117647058823529	0.3333333333333333	0.6089133122158437	0.9631743824888046	0.6650665410935179	0.8658869789216127	0.11829421616487146	0.9615791491084144	0.9520306370637049	0.9417518571674994	0.3333333333333333	0.6666666666666666	0.0
623	None	None	None	None	None	0	0	0.2	2	0.9230769230769231	12	0.5357142857142857	0.9230769230769231	13	12	1	1	0	0.14285714285714285	2	14	1.0	15	0.2	0	0.41719632007020035	0.9351639973045887	0.3909079878618117	0.8889070509156176	0.6407590237606633	0.8876169260431541	0.8830053277019219	0.9065063411362635	1.0	0.07692307692307693	0.0
7336	0.07059791150343364	0.012538997896855439	0.009155936617693703	0.8819525888747901	None	0	0	0.23529411764705882	4	0.8260869565217391	19	0.2777777777777778	0.7391304347826086	19	17	5	2	0	0.9	10	9	1.6666666666666667	25	0.16666666666666666	0.1	0.48801013758068257	0.8762897925967724	0.5216206288615081	0.6865779036116234	0.28572502606985517	0.9248644662613534	0.8172504903801178	0.8520485305940191	0.5263157894736842	0.3157894736842105	0.0
4762	0.07535504763367037	0.02660430449065951	0.026265441150901396	0.7674985589673264	None	0	0	0.21428571428571427	3	0.8947368421052632	17	0.24705882352941178	0.7894736842105263	17	15	3	0	0	0.29411764705882354	5	17	1.4	21	0.0	0.10526315789473684	0.4788112061003919	0.886134252363724	0.5216206288615081	0.68279689926253	0.28572502606985517	0.9283847632399823	0.8225599078570697	0.8573616376969765	0	0	0.0
3032	None	None	None	None	None	0	0	0.6	6	0.3333333333333333	4	0.6666666666666666	0.25	5	3	8	4	0	0.42857142857142855	3	7	0.9333333333333333	14	0.2222222222222222	0.2857142857142857	0.6089133122158437	0.9351580083591228	0.5663090256238682	0.8100604424051447	0.12408528553927889	0.9221720976542498	0.899528212731476	0.8999916950616631	0.2	0.6	0.0
601	None	None	None	None	None	0	0	0.75	3	0.25	1	0.6666666666666666	0	2	0	3	3	0	1.0	3	3	0.4	6	0.375	0.5	0	0	0	0	0	0	0	0	0	0	0
4729	0.08700119675468927	0.017193640578425318	0.01710853407621331	0.6834225426497453	None	0	0	0.26666666666666666	4	0.8	16	0.25882352941176473	0.75	17	15	4	0	0	0.29411764705882354	5	17	1.4666666666666666	22	0.0	0.1	0.4788112061003919	0.886134252363724	0.5216206288615081	0.68279689926253	0.28572502606985517	0.9283847632399823	0.8225599078570697	0.8573616376969765	0	0	0.0
6401	0.11337235204927099	0.009130790925721806	0.009074533866169436	0.679387291667682	None	0	0	0.07142857142857142	1	1.0	18	0.29411764705882354	0.8333333333333334	15	15	4	2	0	0.23529411764705882	17	4	1.3333333333333333	20	0.16666666666666666	0	0.4788112061003919	0.9064973074987003	0.5216206288615081	0.569721671036031	0.28572502606985517	0.9012869433794416	0.8265354105620316	0.8303307719223164	0.5333333333333333	0.4666666666666667	0.0
3131	0.03407255191384046	0.00219559799554662	0.0016780466698700673	0.9843059472617172	None	0	0	0.36363636363636365	4	0.7142857142857143	10	0.4	0.5714285714285714	9	8	6	0	0	0.4	4	10	1.0666666666666667	16	0.0	0.3333333333333333	0.730592195167267	0.933452918350029	0.5128422366968813	0.8259141704235543	0.19324278060679273	0.9212946083266084	0.8696867905112524	0.901972013765994	0	0	0.0
1310	None	None	None	None	None	0.5	1	0.6666666666666666	4	0.5	3	0.6666666666666666	0.16666666666666666	2	1	5	2	0	0.75	4	3	0.5333333333333333	8	0.15384615384615385	0.8	0.4803712772170319	0.93132293811528	0.6313659683392874	0.9350026553816704	0.5148907425788815	0.6527627485523484	0.899324041544954	0.8774176173358139	0.75	0.5	0.0
5986	0.11041807114970442	0.006735766910727205	0.0015828210245086185	0.6552587089308195	None	0	0	0.08333333333333333	1	1.0	15	0.30357142857142855	0.8	12	12	4	2	0	0.2857142857142857	14	4	1.1333333333333333	17	0.16666666666666666	0	0.6253962327367005	0.9408452773049597	0.5347964876927123	0.5794822018409631	0.613903324089235	0.8700381432976779	0.82118882229766	0.8406209464494783	0.5416666666666666	0.5	0.0
3160	None	None	None	None	None	0.25	1	0.5454545454545454	6	0.42857142857142855	6	0.4444444444444444	0.35714285714285715	9	5	6	3	0	1.0	6	6	1.0666666666666667	16	0.25	0.2	0.5422433798797592	0.8245521383729076	0.6194285949828895	0.8308888578358752	0.6169680482231076	0.9189164378297419	0.750902539286809	0.864797037452886	0.1111111111111111	0	0.0
7046	0.09448696807321325	0.026287342632230024	-0.02265856674897142	0.8206876353531003	None	0	0	0.21428571428571427	3	0.8421052631578947	16	0.23333333333333334	0.7894736842105263	18	15	2	1	0	0.4	15	6	1.4	21	0.2	0.1	0.5054527017740147	0.8764397770911583	0.5216206288615081	0.6963355553882393	0.28572502606985517	0.913052061932066	0.8199204686369196	0.8472910394603641	1.0	0.16666666666666666	0.0
6579	0.12169093135917665	0.029973707182969846	0.029101397915127926	0.6957617791742268	None	0	0	0.06666666666666667	1	1.0	20	0.2894736842105263	0.85	17	17	4	2	0	0.21052631578947367	19	4	1.4666666666666666	22	0.16666666666666666	0	0.4788112061003919	0.9158050675872602	0.5216206288615081	0.5688185020205458	0.28572502606985517	0.9013235217076365	0.8172504903801178	0.8355164656035795	0.5294117647058824	0.4117647058823529	0.0
1493	None	None	None	None	None	0	0	1.0	2	0.0	0	0.75	0	1	0	1	0	0	1.0	2	2	0.2	3	0.0	0	0	0	0	0	0	0	0	0	0	0	0
6194	0.059281677091734486	0.009549983288479717	0.008831104702794254	0.8637621390885616	None	0	0	0.25	3	0.8666666666666667	13	0.26153846153846155	0.7333333333333333	13	11	3	0	0	0.38461538461538464	5	13	1.1333333333333333	17	0.0	0.13333333333333333	0.4788112061003919	0.864061714809973	0.5386911907849596	0.7010039114585845	0.613903324089235	0.942918620000069	0.8169289385797158	0.8623969684602651	0	0	0.0
1097	None	None	None	None	None	0	0	1.0	3	0.0	0	0.6666666666666666	0	2	0	1	2	0	0.6666666666666666	3	2	0.26666666666666666	4	0.5	1.0	0	0	0	0	0	0	0	0	0	0	0
5781	0.09061801565794694	0.014139321950025105	-0.0009299696338000697	0.7196592351109661	None	0	0	0.17647058823529413	3	0.8695652173913043	20	0.5208333333333334	0.8260869565217391	19	19	5	0	0	0.08333333333333333	24	2	1.6666666666666667	25	0.0	0.16666666666666666	0.4788112061003919	0.9048707633463153	0.5309017846004649	0.627117884505776	0.28572502606985517	0.9117964753789533	0.8172504903801178	0.8458912942074508	0	0	0.0
3821	0.1222324197365128	0.021794681862511066	0.01680634024867191	0.6642022872870927	None	0	0	0.06666666666666667	1	1.0	20	0.2894736842105263	0.85	17	17	4	2	0	0.21052631578947367	19	4	1.4666666666666666	22	0.16666666666666666	0	0.4788112061003919	0.9217690098092695	0.5216206288615081	0.6188576991817842	0.28572502606985517	0.9013235217076365	0.8172504903801178	0.8482725719801621	0.5294117647058824	0.058823529411764705	0.0
1575	None	None	None	None	None	0	0	0.3076923076923077	4	0.7058823529411765	12	0.59375	0.5882352941176471	11	10	7	3	0	0.125	2	16	1.2666666666666666	19	0.17647058823529413	0	0.24857039771461437	0.9529644611128585	0.5284759104924971	0.8739674123745468	0.25051939165080217	0.957546434775976	0.9181627510927268	0.9362579576707084	0.09090909090909091	0.09090909090909091	0.0
4439	0.05947499574397572	0.01097718164622239	0.008006309141273054	0.7769173537662657	None	0	0	0.25	3	0.8666666666666667	13	0.26153846153846155	0.7333333333333333	13	11	3	0	0	0.38461538461538464	5	13	1.1333333333333333	17	0.0	0.13333333333333333	0.4788112061003919	0.8713092532727218	0.5386911907849596	0.7010039114585845	0.613903324089235	0.942918620000069	0.8225599078570697	0.8648756079353915	0	0	0.0
6253	0.12190704147722423	0.028628129144650634	0.027916801682806275	0.6960477443721695	None	0	0	0.06666666666666667	1	1.0	20	0.2894736842105263	0.85	17	17	4	2	0	0.21052631578947367	19	4	1.4666666666666666	22	0.16666666666666666	0	0.4788112061003919	0.9158050675872602	0.5216206288615081	0.5688185020205458	0.28572502606985517	0.9013235217076365	0.8172504903801178	0.8355164656035795	0.5294117647058824	0.4117647058823529	0.0
7388	None	None	None	None	None	0	0	0.15384615384615385	2	0.8823529411764706	15	0.5588235294117647	0.8235294117647058	15	14	3	2	0	0.11764705882352941	17	2	1.2666666666666666	19	0.2222222222222222	0.11764705882352941	0.4788112061003919	0.9248914574693716	0.5216206288615081	0.5564210160492583	0.28572502606985517	0.8680890544900345	0.8172504903801178	0.8235402425191668	0.5333333333333333	0.4	0.0
448	None	None	None	None	None	0	0	0.5	7	0.47368421052631576	9	0.40384615384615385	0.42105263157894735	13	8	7	2	0	0.3076923076923077	13	4	1.4	21	0.15384615384615385	0.10526315789473684	0.5536083765705071	0.9273703295060673	0.5216206288615081	0.9542427789873533	0.5780112895638848	0.9168982552591671	0.9264708068138675	0.9347361650649726	0.5384615384615384	0.15384615384615385	0.0
6169	0.06824051682927128	0.012198075875219325	0.012177910515911303	0.7234270773971633	None	0	0	0.1	1	1.0	12	1.0	0.8333333333333334	10	10	3	1	0	0.07142857142857142	14	1	0.9333333333333333	14	0.1	0	0.4788112061003919	0.9224748578593107	0.5216206288615081	0.5427924482336779	0.28572502606985517	0.8365289184119702	0.8265354105620316	0.8064164028070604	1.0	0.4	0.0
169	None	None	None	None	None	0	0	0.5	3	0.5	3	0.5333333333333333	0.3333333333333333	5	2	2	3	0	0.6	3	5	0.5333333333333333	8	0.6	0	0.24209353266389835	0.7167961078859248	0.7192231513260736	0.9537937901015737	0.40327871709412333	0.8893036109122657	0.933914705347162	0.8821762184513497	0.2	0.2	0.0
2396	None	None	None	None	None	0.5	1	0.6666666666666666	4	0.5	3	0.8888888888888888	0	0	0	7	0	0	1.0	3	3	0.5333333333333333	8	0.0	0.8	0	0	0	0	0	0	0	0	0	0	0
2122	None	None	None	None	None	0	0	0.5	2	0.3333333333333333	1	0.625	0.3333333333333333	2	1	2	0	0	0.5	2	4	0.3333333333333333	5	0.0	0.6666666666666666	0.5959513789695042	0.7775491088533406	0.5364194410141874	0.6963742850613867	0.5335797095725348	0.88800069074911	0.7980309679224248	0.79963327962107	0	0	0.0
866	None	None	None	None	None	1.0	1	0.8	4	0.4	2	0.4375	0.4	3	2	3	0	0	1.0	4	4	0.4666666666666667	7	0.0	0.6666666666666666	0.3947584412728095	0.931030001355243	0.8979862635622451	0.5822920056871608	0.26644272331868546	0.8382878173882592	0.9411883304254981	0.821535323236214	0	0	0.0
434	None	None	None	None	None	0	0	0.5	3	0.7142857142857143	5	0.5625	0.2857142857142857	2	2	6	4	0	1.0	4	4	0.6	9	0.25	0.4	0.7625260436045036	0.914880675981236	0.9366808996879005	0.6532126599446869	0.6806781584338212	0.74375804134723	0.7809444214614147	0.7954086439500462	0.5	1.0	0.3693427199707735
2837	0.006278627211721214	0.0006404074283158177	0.000627346346233349	0.988142109572857	None	0	0	0.5	2	0.75	3	0.6	0.75	3	3	2	0	0	0.4	5	2	0.4	6	0.0	0	0.4708073348421774	0.8155947534880835	0.6194285949828895	0.9038633631790541	0.8246778033257138	0.6911614981969669	0.8458759616846201	0.8192214340551955	0	0	0.0
1437	None	None	None	None	None	0	0	0.25	1	1.0	3	0.8333333333333334	0.3333333333333333	1	1	3	2	0	0.6666666666666666	2	3	0.3333333333333333	5	0.2	0	0.7804299752948545	0.5	0.6331367043736337	0.5	0.28445726106235236	0.5	0.8889138609767091	0.5	1.0	0	0.0
174	None	None	None	None	None	0	0	0.5	2	0.6666666666666666	2	0.625	0.3333333333333333	2	1	2	3	0	0.5	4	2	0.3333333333333333	5	0.42857142857142855	0	0.6623572476896131	0.9669596594992651	0.34572032704460254	0.5895315883135278	0.6194136621679066	0.9222824057581437	0.8116982257801834	0.8880267853456062	1.0	0.5	0.5799117655758601
5619	0.12171342668317307	0.029133795130805357	0.02471365879514893	0.6982543239914853	None	0	0	0.06666666666666667	1	1.0	20	0.2894736842105263	0.85	17	17	4	2	0	0.21052631578947367	19	4	1.4666666666666666	22	0.16666666666666666	0	0.4788112061003919	0.9158050675872602	0.5216206288615081	0.5688185020205458	0.28572502606985517	0.9013235217076365	0.8172504903801178	0.8355164656035795	0.5294117647058824	0.35294117647058826	0.0
6820	0.12130723217735986	0.0307478481951378	0.028761907361567127	0.6847416748188466	None	0	0	0.06666666666666667	1	1.0	20	0.2894736842105263	0.85	17	17	4	2	0	0.21052631578947367	19	4	1.4666666666666666	22	0.16666666666666666	0	0.4788112061003919	0.9158050675872602	0.5216206288615081	0.5688185020205458	0.28572502606985517	0.9013235217076365	0.8172504903801178	0.8355164656035795	0.5294117647058824	0.35294117647058826	0.0
7498	0.12463330736116728	0.030928802146686623	0.030551900281052372	0.688421611204571	None	0	0	0.06666666666666667	1	1.0	20	0.2894736842105263	0.85	17	17	4	2	0	0.21052631578947367	19	4	1.4666666666666666	22	0.16666666666666666	0	0.4788112061003919	0.9158050675872602	0.5216206288615081	0.5688185020205458	0.28572502606985517	0.9013235217076365	0.8172504903801178	0.8355164656035795	0.5882352941176471	0.4117647058823529	0.0
6481	0.07383538543879456	0.02574143886055504	0.02546881823031863	0.7694297000636239	None	0	0	0.21428571428571427	3	0.8947368421052632	17	0.24705882352941178	0.7894736842105263	17	15	3	0	0	0.29411764705882354	5	17	1.4	21	0.0	0.10526315789473684	0.4788112061003919	0.886134252363724	0.5216206288615081	0.68279689926253	0.28572502606985517	0.9283847632399823	0.8225599078570697	0.8573616376969765	0	0	0.0
5432	0.12245145723333804	0.0336288468417436	0.03311819232266492	0.6980463101356669	None	0	0	0.06666666666666667	1	1.0	20	0.2894736842105263	0.85	17	17	4	2	0	0.21052631578947367	19	4	1.4666666666666666	22	0.16666666666666666	0	0.4788112061003919	0.9158050675872602	0.5216206288615081	0.5688185020205458	0.28572502606985517	0.9013235217076365	0.8172504903801178	0.8355164656035795	0.5294117647058824	0.4117647058823529	0.0
1349	None	None	None	None	None	0	0	0.42857142857142855	3	0.5	4	0.4	0.375	4	3	5	4	0	1.0	5	5	0.6666666666666666	10	0.3076923076923077	0.8	0.5302810827225027	0.9335667411767831	0.4201685533014836	0.922341059204896	0.35901669280412685	0.8656436780857849	0.8388132025608896	0.9110719020954354	0.375	0.25	0.0
379	None	None	None	None	None	0	0	0.3333333333333333	2	0.7142857142857143	5	0.6428571428571429	0.5714285714285714	6	4	2	2	0	0.2857142857142857	7	2	0.6	9	0.3333333333333333	0	0.6147933431670817	0.8657141697317888	0.4752965435915887	0.9583622564646342	0.5335315956161721	0.9301032557034886	0.886296948350028	0.9261745945901776	0.5833333333333334	0.16666666666666666	0.0
6436	0.04039321000377902	0.01501628340791365	0.007794305702655235	0.791340054462575	None	0	0	0.36363636363636365	4	0.7142857142857143	10	0.24242424242424243	0.6428571428571429	12	9	3	0	0	0.5454545454545454	6	11	1.0666666666666667	16	0.0	0.14285714285714285	0.48341067184053726	0.8509419479508488	0.5594791264438502	0.7081709139668458	0.44981417507954513	0.947738466369185	0.8303748360309942	0.8631985822147724	0	0	0.0
5549	0.1203517832598722	0.028873842046523143	0.027537458915283197	0.6957137050896909	None	0	0	0.06666666666666667	1	1.0	20	0.2894736842105263	0.85	17	17	4	2	0	0.21052631578947367	19	4	1.4666666666666666	22	0.16666666666666666	0	0.4788112061003919	0.9158050675872602	0.5216206288615081	0.5688185020205458	0.28572502606985517	0.9013235217076365	0.8172504903801178	0.8355164656035795	0.5294117647058824	0.35294117647058826	0.0
715	None	None	None	None	None	0	0	0.6666666666666666	2	0.5	1	1.0	0.5	2	1	1	1	0	0.25	4	1	0.26666666666666666	4	0.2	0.6666666666666666	0.7044148169626061	0.5650722766186977	0.5024410381541526	0.8740317330564392	0.4418364178568657	0.9231500076366743	0.7671180064274558	0.8265826703576852	1.0	0	0.0
4717	0.08176055523149171	0.015003690156088021	0.006330147857532246	0.68719469078876	None	0	0	0.23076923076923078	3	0.8823529411764706	15	0.25333333333333335	0.7647058823529411	15	13	3	0	0	0.3333333333333333	5	15	1.2666666666666666	19	0.0	0.11764705882352941	0.49601400883889707	0.8697837767733214	0.5216206288615081	0.6603040315463786	0.28572502606985517	0.9326207423788595	0.8314836101099093	0.8494703592269518	0	0	0.0
5016	0.07355092797397765	0.025653182572116615	0.02481427329491203	0.7850065310630358	None	0	0	0.21428571428571427	3	0.8947368421052632	17	0.24705882352941178	0.7894736842105263	17	15	3	0	0	0.29411764705882354	5	17	1.4	21	0.0	0.10526315789473684	0.4788112061003919	0.886134252363724	0.5216206288615081	0.68279689926253	0.28572502606985517	0.9283847632399823	0.8225599078570697	0.8573616376969765	0	0	0.0
6608	0.11729649842481094	0.029482983440915433	0.028330369284421158	0.6888171960427103	None	0	0	0.06666666666666667	1	1.0	20	0.2894736842105263	0.85	17	17	4	2	0	0.21052631578947367	19	4	1.4666666666666666	22	0.16666666666666666	0	0.4788112061003919	0.9158050675872602	0.5216206288615081	0.5688185020205458	0.28572502606985517	0.9013235217076365	0.8172504903801178	0.8355164656035795	0.5294117647058824	0.35294117647058826	0.0
3241	0.02607511321338872	0.007394472469537221	0.005885420050265802	0.9729719913377365	None	0	0	0.2857142857142857	2	0.75	6	0.4166666666666667	0.75	7	6	2	1	0	0.375	3	8	0.6666666666666666	10	0.14285714285714285	0.2857142857142857	0.49185181274824463	0.8806817114734439	0.5386911907849596	0.7507270300926066	0.5077797001517839	0.8743610471479897	0.8172504903801178	0.8429696805549445	1.0	0	0.0
4986	0.0929782571288576	0.009625046918697172	0.009272455611177172	0.7533269282910802	None	0	0	0.07142857142857142	1	1.0	18	0.18518518518518517	0.8333333333333334	15	15	4	2	0	0.75	12	9	1.3333333333333333	20	0.16666666666666666	0	0.4788112061003919	0.9114261999836986	0.5216206288615081	0.5702890124140516	0.28572502606985517	0.9064419180987973	0.8172504903801178	0.8359480260587335	0.5333333333333333	0.4	0.0
2620	0.003372908636823941	0.000150703848721288	-1.9770151784075247e-05	0.9935058930410403	None	0	0	0.3333333333333333	2	0.8333333333333334	5	0.6666666666666666	0.16666666666666666	2	1	5	5	0	0.75	4	3	0.5333333333333333	8	0.38461538461538464	0.2857142857142857	0.258261923792056	0.7289830992601619	0.33329032741131515	0.6919848841181314	0.5100276467543421	0.9596062766462092	0.8473731128087968	0.8396434763363337	0.5	1.0	0.0
6328	0.11618651259149787	0.02871766594165047	0.024398287196572385	0.7067344472766112	None	0	0	0.06666666666666667	1	1.0	20	0.2894736842105263	0.85	17	17	4	2	0	0.21052631578947367	19	4	1.4666666666666666	22	0.16666666666666666	0	0.4788112061003919	0.9154941475445825	0.5216206288615081	0.5688185020205458	0.28572502606985517	0.9013235217076365	0.8172504903801178	0.8353319706706005	0.5882352941176471	0.4117647058823529	0.0
4025	0.06577825659510672	0.024828660032187144	0.02041258633233883	0.7261998865978655	None	0	0	0.2777777777777778	5	0.7083333333333334	17	0.30952380952380953	0.5416666666666666	15	13	10	0	0	0.19047619047619047	21	4	1.7333333333333334	26	0.0	0.08	0.5944214367264795	0.8754274825298033	0.5216206288615081	0.6540622271834774	0.19324278060679273	0.7214467138106888	0.904196684203679	0.7648529166322423	0	0	0.0
5947	0.09976609836831304	0.01885013992118708	0.01639824672798003	0.8150922586606417	None	0	0	0.21428571428571427	3	0.8947368421052632	17	0.24705882352941178	0.7894736842105263	17	15	3	0	0	0.29411764705882354	5	17	1.4	21	0.0	0.10526315789473684	0.4788112061003919	0.8844706314197281	0.5216206288615081	0.68279689926253	0.28572502606985517	0.9283847632399823	0.8225599078570697	0.856692459512204	0	0	0.0
1848	None	None	None	None	None	0	0	0.3333333333333333	2	0.6666666666666666	4	0.5333333333333333	0.3333333333333333	2	2	5	6	0	0.6	3	5	0.5333333333333333	8	0.42857142857142855	0.6666666666666666	0.5972119561551814	0.8752303495037614	0.7088331542058903	0.9484202453932256	0.15236337087542298	0.6143906920436905	0.9179467963451204	0.8550987171843287	0.5	1.0	0.04116089160733897
4937	0.04298873023664821	0.006636102477008877	0.005089772253124132	0.8849837076190392	None	0	0	0.3333333333333333	4	0.7333333333333333	11	0.2833333333333333	0.6666666666666666	13	10	3	1	0	0.4166666666666667	5	12	1.1333333333333333	17	0.14285714285714285	0.13333333333333333	0.4788112061003919	0.881812573652596	0.5386911907849596	0.7184138212349575	0.4357200759449407	0.9416881128545366	0.8172504903801178	0.8709510959238503	1.0	0.23076923076923078	0.0
7532	0.12169190877179965	0.031171812160650257	0.030783658730643253	0.681022521372956	None	0	0	0.06666666666666667	1	1.0	20	0.2894736842105263	0.85	17	17	4	2	0	0.21052631578947367	19	4	1.4666666666666666	22	0.16666666666666666	0	0.4788112061003919	0.9158050675872602	0.5216206288615081	0.5688185020205458	0.28572502606985517	0.9013235217076365	0.8172504903801178	0.8355164656035795	0.5294117647058824	0.4117647058823529	0.0
6552	0.10923456313465775	0.03686095918562554	0.024854575630529237	0.647523350340306	None	0	0	0.07692307692307693	1	1.0	17	0.296875	0.8823529411764706	16	15	2	2	0	0.25	16	4	1.2666666666666666	19	0.2857142857142857	0	0.4788112061003919	0.9256862541018034	0.5216206288615081	0.5853163802822561	0.28572502606985517	0.8795580720033306	0.8219403550927968	0.8345710363843998	0.53125	0.375	0.0
6027	0.11635511406438641	0.030725522496961515	0.029670283228006303	0.6852904226609029	None	0	0	0.06666666666666667	1	1.0	20	0.2894736842105263	0.85	17	17	4	2	0	0.21052631578947367	19	4	1.4666666666666666	22	0.16666666666666666	0	0.4788112061003919	0.9158050675872602	0.5216206288615081	0.5688185020205458	0.28572502606985517	0.9013235217076365	0.8172504903801178	0.8355164656035795	0.5294117647058824	0.35294117647058826	0.0
7444	0.11986682178745252	0.029632034174591117	0.029015845333636787	0.6894152135422599	None	0	0	0.06666666666666667	1	1.0	20	0.2894736842105263	0.85	17	17	4	2	0	0.21052631578947367	19	4	1.4666666666666666	22	0.16666666666666666	0	0.4788112061003919	0.9158050675872602	0.5216206288615081	0.5688185020205458	0.28572502606985517	0.9013235217076365	0.8172504903801178	0.8355164656035795	0.5882352941176471	0.4117647058823529	0.0
2236	None	None	None	None	None	0.3333333333333333	1	0.625	5	0.4444444444444444	4	0.6111111111111112	0.2222222222222222	4	2	6	0	0	0.5	6	3	0.7333333333333333	11	0.0	0.5	0.6443432537666925	0.9252359394421255	0.5301559098232339	0.7284725571707713	0.35179886899996077	0.8108232497660137	0.859627208700388	0.8392496279781775	0	0	0.0
1647	None	None	None	None	None	0	0	0.2	1	1.0	5	0.5833333333333334	0.8	5	4	1	0	0	0.3333333333333333	2	6	0.4666666666666667	7	0.0	0	0.7804299752948545	0.9447732026158397	0.5284759104924971	0.8940166877515523	0.7340172008081479	0.9644316844726682	0.9122603603605944	0.9403266086728597	0	0	0.0
7367	0.13558817688481412	0.01612218511949769	0.00237473431655975	0.6885961317338083	None	0	0	0.0625	1	1.0	21	0.36507936507936506	0.9047619047619048	19	19	3	0	0	0.14285714285714285	21	3	1.5333333333333334	23	0.0	0	0.4788112061003919	0.9048707633463153	0.5309017846004649	0.627117884505776	0.28572502606985517	0.9117964753789533	0.8172504903801178	0.8458912942074508	0	0	0.0
5904	0.11891428118432548	0.02942193358322574	0.028141127104099103	0.6978672525173779	None	0	0	0.06666666666666667	1	1.0	20	0.2894736842105263	0.85	17	17	4	2	0	0.21052631578947367	19	4	1.4666666666666666	22	0.16666666666666666	0	0.4788112061003919	0.9158050675872602	0.5216206288615081	0.5688185020205458	0.28572502606985517	0.9013235217076365	0.8172504903801178	0.8355164656035795	0.5294117647058824	0.35294117647058826	0.0
2632	0.003021640367908765	0.00027915511275569666	-4.7414171090696216e-07	0.9877991253056194	None	0	0	0.5	2	0.6666666666666666	2	1.0	0.6666666666666666	3	2	1	1	0	0.2	5	1	0.3333333333333333	5	0.2	0.5	0.8020282402048489	0.8619498511328789	0.3853193413095523	0.6344738445416805	0.39983002648643695	0.9511609238979667	0.9469846524949698	0.8561979146297983	1.0	0	0.0
3520	0.035449389690704436	0.021423984222482477	0.020790973046307098	0.8807721483935089	None	0	0	0.25	2	0.7777777777777778	7	0.55	0.7777777777777778	9	7	1	0	0	0.2	10	2	0.7333333333333333	11	0.0	0.2222222222222222	0.6613198293860691	0.9185722953962501	0.5591227086447916	0.7596247852520853	0.43266094236942665	0.8794506684867051	0.8243932046613007	0.8645557478435212	0	0	0.0
3204	0.017690674300692995	0.006155149251574475	0.004642465110036826	0.9589620822526087	None	0	0	0.2857142857142857	2	0.875	7	0.35714285714285715	0.75	7	6	2	1	0	0.5714285714285714	4	7	0.6666666666666666	10	0.14285714285714285	0.2222222222222222	0.730592195167267	0.9165689475924179	0.5128422366968813	0.7531538831387836	0.6008690965295974	0.9298714625325878	0.8665143820568639	0.88414475111936	1.0	0.14285714285714285	0.0
1872	None	None	None	None	None	0	0	0.3333333333333333	3	0.8181818181818182	9	0.5416666666666666	0.8181818181818182	12	9	0	1	0	0.16666666666666666	12	2	0.8666666666666667	13	1.0	0.18181818181818182	0.42818342231734813	0.9378130960075474	0.5301559098232339	0.9442197442121955	0.5301293762773158	0.8746295852067765	0.9158724987873837	0.9237875764232174	1.0	0.8333333333333334	0.0
2576	3.225019067302317e-08	3.006058738257112e-08	2.648755203667552e-08	0.999994958125115	None	0	0	0.5	2	0.5	2	0.6666666666666666	0	0	0	5	2	0	1.0	3	3	0.4	6	0.14285714285714285	0	0	0	0	0	0	0	0	0	0	0	0
5712	0.09667463511658328	0.007587416648121847	0.0018356062931323216	0.7498501272443006	None	0	0	0.25	3	0.875	14	0.2571428571428571	0.75	14	12	3	1	0	0.35714285714285715	5	14	1.2	18	0.125	0.125	0.4874126074696445	0.8655927035639887	0.5216206288615081	0.6358014412351405	0.28572502606985517	0.934420411218462	0.8201700229722413	0.8445040187638367	1.0	0.42857142857142855	0.0
1076	None	None	None	None	None	0	0	0.21052631578947367	4	0.8076923076923077	21	0.3333333333333333	0.6538461538461539	21	17	6	1	0	0.5833333333333334	12	7	1.8666666666666667	28	0.08333333333333333	0.38461538461538464	0.6097662738986289	0.9276412747628452	0.5284759104924971	0.8988116105538286	0.804106971261508	0.967799083786163	0.8719062011199875	0.937772442060469	1.0	0	0.0
3068	0.011398294844238793	0.0006290412822154059	0.0006055359590101108	0.9620418914924564	None	0	0	0.3333333333333333	2	0.7142857142857143	5	0.6	0.5714285714285714	4	4	4	0	0	0.6	5	3	0.6	9	0.0	0	0.5909906272596902	0.929882672557676	0.48292817783688236	0.9378153307914908	0.664902548956817	0.76864410010319	0.8936117142745391	0.8971853502299245	0	0	0.0
1322	None	None	None	None	None	0.2	1	0.3333333333333333	4	0.8125	13	0.375	0.75	14	12	3	1	0	0.1875	16	3	1.2	18	0.125	1.0	0.2698980709867542	0.9123548325786304	0.49370730400054574	0.8856536239103137	0.24420309715408628	0.9091835433024347	0.8172504903801178	0.9030145382217282	1.0	0.35714285714285715	0.0
3687	0.09119037858678036	0.0257461509186069	0.01866875351370579	0.7021244385863503	None	0	0	0.06666666666666667	1	1.0	20	0.2894736842105263	0.85	17	17	4	2	0	0.21052631578947367	19	4	1.4666666666666666	22	0.16666666666666666	0	0.4788112061003919	0.9215050254482601	0.5216206288615081	0.5688185020205458	0.28572502606985517	0.9013235217076365	0.8265354105620316	0.8389821938768757	0.5294117647058824	0.058823529411764705	0.0
7283	0.12219067337111542	0.033377729644972993	0.0331310598755875	0.688589593401256	None	0	0	0.06666666666666667	1	1.0	20	0.2894736842105263	0.85	17	17	4	2	0	0.21052631578947367	19	4	1.4666666666666666	22	0.16666666666666666	0	0.4788112061003919	0.9158050675872602	0.5216206288615081	0.5688185020205458	0.28572502606985517	0.9013235217076365	0.8172504903801178	0.8355164656035795	0.5588235294117647	0.4117647058823529	0.0
947	None	None	None	None	None	0	0	0.3333333333333333	1	1.0	2	0.6666666666666666	0.5	1	1	2	5	0	0.6666666666666666	3	2	0.26666666666666666	4	0.625	0	0.9944671689406064	0.5	0.1	0.5	0.891941220511162	0.5	0.9819585873006823	0.5	1.0	0	0.11315884574900431
892	None	None	None	None	None	0	0	0.375	3	0.6666666666666666	6	0.9166666666666666	0.2222222222222222	4	2	6	3	0	0.3333333333333333	6	2	0.7333333333333333	11	0.21428571428571427	0	0.10979559134813806	0.6469124312980432	0.5382636756448037	0.7811011730952672	0.6009966196050168	0.8691087648121708	0.8784061690497497	0.7784915069102866	0.75	1.0	0.0
6219	0.08759843949274035	0.008836117666466114	0.006071492315805071	0.5978315955700206	None	0	0	0.07142857142857142	1	1.0	18	1.0	0.8888888888888888	16	16	3	2	0	0.05	1	20	1.3333333333333333	20	0.2	0	0.4874126074696445	0.9100695534246727	0.5216206288615081	0.5852168884437038	0.28572502606985517	0.9016907466869648	0.8236672120808485	0.8354773376394627	0.53125	0.4375	0.0
4538	0.07390731869021071	0.008853693040621257	0.007078057311661161	0.8694079296936763	None	0	0	0.16666666666666666	2	0.875	14	0.23376623376623376	0.625	11	10	6	4	0	0.6363636363636364	11	7	1.2	18	0.26666666666666666	0	0.4788112061003919	0.9072611576215182	0.5216206288615081	0.6848999872999058	0.46434350923826695	0.9153190210378489	0.8386625743816364	0.8596600241154069	0.2727272727272727	0.36363636363636365	0.0
2883	0.004291123721649408	0.00201820189921382	0.0005268009697214114	0.9954249405928572	None	0	0	0.5	2	0.75	3	0.6666666666666666	0.25	3	1	2	1	0	1.0	3	3	0.4	6	0.16666666666666666	0	0.7546645797488967	0.6231446184187003	0.7050273680840041	0.9186703714060335	0.41787271193006637	0.8189377023894411	0.8525839627735615	0.8143963463926476	1.0	0.3333333333333333	0.0
1939	None	None	None	None	None	0	0	0	0	0	0	1.0	0	0	0	0	2	0	1.0	1	1	0.06666666666666667	1	0.5	0	0	0	0	0	0	0	0	0	0	0	0
2801	0.015916417343119382	0.0024466436599441263	-0.0021073116851586045	0.9627479961638105	None	0.3333333333333333	1	0.5	4	0.6	6	0.34285714285714286	0.5	9	5	2	0	0	0.7142857142857143	5	7	0.8	12	0.0	0.25	0.4788112061003919	0.8948695743606162	0.5386911907849596	0.8192747253639048	0.28572502606985517	0.8927348859390469	0.8172504903801178	0.8725802585154254	0	0	0.0
2634	1.9215264533205713e-08	1.8674503586478943e-08	1.7408132547500192e-08	0.999997399624908	None	0	0	0.5	2	0.3333333333333333	1	0.8333333333333334	0	0	0	4	1	0	0.6666666666666666	2	3	0.3333333333333333	5	0.08333333333333333	0	0	0	0	0	0	0	0	0	0	0	0
7053	0.12529237712865174	0.031024450348287897	0.03062235178535344	0.6961647078340594	None	0	0	0.06666666666666667	1	1.0	20	0.2894736842105263	0.85	17	17	4	2	0	0.21052631578947367	19	4	1.4666666666666666	22	0.16666666666666666	0	0.4788112061003919	0.9158050675872602	0.5216206288615081	0.5688185020205458	0.28572502606985517	0.9013235217076365	0.8172504903801178	0.8355164656035795	0.5294117647058824	0.4117647058823529	0.0
1993	None	None	None	None	None	0.5	1	0.6666666666666666	4	0.5	3	0.5	0.3333333333333333	4	2	3	0	0	1.0	4	4	0.5333333333333333	8	0.0	0.5	0.5152444237527205	0.66588948154418	0.1587704899384637	0.8154925165439612	0.6493112382903644	0.8479959025957302	0.8896078465700233	0.7855387653879569	0	0	0.0
5078	0.12264959226815755	0.02800372894208634	0.026801259002013477	0.7024280528182831	None	0	0	0.07142857142857142	1	1.0	18	0.29411764705882354	0.8333333333333334	15	15	4	2	0	0.23529411764705882	17	4	1.3333333333333333	20	0.16666666666666666	0	0.4788112061003919	0.9111698614127268	0.5216206288615081	0.572766899665731	0.28572502606985517	0.9012869433794416	0.8225599078570697	0.8335390244564311	0.5333333333333333	0.4	0.0
277	None	None	None	None	None	0	0	0	0	0	0	1.0	0	0	0	0	1	0	1.0	1	1	0.06666666666666667	1	0.25	0	0	0	0	0	0	0	0	0	0	0	0
331	None	None	None	None	None	0	0	0.6666666666666666	4	0.3333333333333333	2	0.6666666666666666	0.3333333333333333	3	2	4	2	0	0.3333333333333333	6	2	0.5333333333333333	8	0.18181818181818182	0.3333333333333333	0.24781065819755818	0.5236740779525312	0.8774307331897395	0.8479431457770819	0.9983014831024661	0.9515573026585625	0.9640899218937264	0.8316007568414755	0.6666666666666666	0	0.0
640	None	None	None	None	None	0	0	0.8	4	0.2	1	0.7777777777777778	0	3	0	3	1	0	1.0	3	3	0.4666666666666667	7	0.14285714285714285	0.8	0	0	0	0	0	0	0	0	0	0	0
6231	0.1177676479671265	0.028084169409538454	0.024718483893879768	0.692846015862022	None	0	0	0.06666666666666667	1	1.0	20	0.2894736842105263	0.85	17	17	4	2	0	0.21052631578947367	19	4	1.4666666666666666	22	0.16666666666666666	0	0.4788112061003919	0.9158050675872602	0.5216206288615081	0.5688185020205458	0.28572502606985517	0.9013235217076365	0.8172504903801178	0.8355164656035795	0.5294117647058824	0.4117647058823529	0.0
2477	None	None	None	None	None	0	0	0.21428571428571427	3	0.8947368421052632	17	0.3088235294117647	0.8421052631578947	18	16	2	1	0	0.23529411764705882	4	17	1.4	21	0.16666666666666666	0.10526315789473684	0.41692775987084146	0.8866683178170082	0.6487379143324803	0.8693571613960099	0.6945068234277699	0.9317322663712587	0.803520719791951	0.8992285775161273	1.0	0.1111111111111111	0.0
3578	0.07257626599955855	0.011609738684939402	0.009985788175034647	0.7220342177508094	None	0	0	0.21428571428571427	3	0.8333333333333334	15	0.2222222222222222	0.7777777777777778	16	14	3	0	0	0.4	6	15	1.3333333333333333	20	0.0	0.10526315789473684	0.4788112061003919	0.891091109313036	0.5216206288615081	0.6799223423089908	0.28572502606985517	0.9227084276976969	0.8225599078570697	0.8554941716259027	0	0	0.0
3501	0.12235635117855115	0.019132977613581226	-0.018414512334461015	0.6272883816022623	None	0	0	0.15384615384615385	2	0.9411764705882353	16	0.296875	0.8823529411764706	17	15	1	2	0	0.25	4	16	1.2666666666666666	19	0.5	0.1111111111111111	0.5007274231624381	0.9356673089763308	0.5386911907849596	0.6399048202859884	0.613903324089235	0.9005640174236412	0.8246993570484478	0.8603920606752816	0.5294117647058824	0.47058823529411764	0.0
6050	0.10011869881500625	0.03365270533181533	0.025903008470266026	0.8462578368813889	None	0	0	0.2	3	0.9	18	0.19642857142857142	0.85	19	17	2	1	0	0.5714285714285714	8	14	1.4666666666666666	22	0.16666666666666666	0.25	0.522895265967347	0.8716340485980704	0.5216206288615081	0.6919740344373804	0.28572502606985517	0.9174560172543144	0.8225599078570697	0.8469712234773804	1.0	0.15789473684210525	0.0
1759	None	None	None	None	None	1.0	1	0.75	3	0.25	1	0.5	0.25	3	1	2	0	0	0.75	3	4	0.4	6	0.0	0.6666666666666666	0.3775556385343043	0.8890107271378933	0.8430495275683754	0.725745345067331	0.3038878083469217	0.8621288511485801	0.9410754057618298	0.8360281729626272	0	0	0.0
2944	0.0264101027341742	0.00812833456754104	0.0060682236454177	0.9679228669573856	None	0	0	0.2857142857142857	2	0.75	6	0.4166666666666667	0.75	7	6	2	1	0	0.375	3	8	0.6666666666666666	10	0.14285714285714285	0.2857142857142857	0.49185181274824463	0.8806817114734439	0.5386911907849596	0.7507270300926066	0.5077797001517839	0.8743610471479897	0.8172504903801178	0.8429696805549445	1.0	0	0.0
7187	0.15032894486961346	0.006973332467897648	0.0028133364530130056	0.7483922770188298	None	0	0	0.06666666666666667	1	1.0	20	0.2894736842105263	0.85	17	17	4	2	0	0.21052631578947367	19	4	1.4666666666666666	22	0.16666666666666666	0	0.4788112061003919	0.9158050675872602	0.5216206288615081	0.5849360584980285	0.28572502606985517	0.9013235217076365	0.8172504903801178	0.8385193231238087	0.5294117647058824	0.35294117647058826	0.0
2732	0.007346468115259754	0.003164338500790799	0.002533634197028587	0.9767616041672239	None	0.5	1	0.5714285714285714	4	0.625	5	0.5555555555555556	0.375	6	3	3	0	0	0.5	6	3	0.6666666666666666	10	0.0	0.5	0.7715593004159758	0.7638341221729894	0.6730778371188586	0.924654856441609	0.345548822610626	0.8881950439324318	0.9143423582866647	0.8719000808297972	0	0	0.0
2295	None	None	None	None	None	0	0	0.16666666666666666	1	1.0	7	1.0	0.14285714285714285	1	1	7	4	0	1.0	3	3	0.6	9	0.2222222222222222	0	0.1	0.5	0.2694251284381418	0.5	0.591798566850946	0.5	0.884919772696383	0.5	1.0	1.0	0.0
153	None	None	None	None	None	0	0	0.42857142857142855	3	0.5	4	0.6666666666666666	0.375	5	3	4	2	0	0.6	3	5	0.6666666666666666	10	0.2	0	0.3114824095682807	0.919675277083903	0.6257529637948871	0.8918883657571511	0.562350095876864	0.8346148386867892	0.8312270169709336	0.8865126852733607	0.7	0.4	0.0
3559	0.11773936390356304	0.015431065759751198	0.014152665215745422	0.7214251019094693	None	0	0	0.1875	3	0.8636363636363636	19	0.21052631578947367	0.8181818181818182	20	18	3	0	0	0.3157894736842105	6	19	1.6	24	0.0	0.08695652173913043	0.4708073348421774	0.9362652044865103	0.5386911907849596	0.6708489089010261	0.613903324089235	0.8896822545618824	0.8225599078570697	0.8616304249465769	0	0	0.0
4577	0.07212226218874315	0.024440293995688797	0.023723745478798634	0.7891607412083008	None	0	0	0.21428571428571427	3	0.8947368421052632	17	0.24705882352941178	0.7894736842105263	17	15	3	0	0	0.29411764705882354	5	17	1.4	21	0.0	0.10526315789473684	0.4788112061003919	0.886134252363724	0.5216206288615081	0.68279689926253	0.28572502606985517	0.9107876112756212	0.8225599078570697	0.8473454737725967	0	0	0.0
6664	0.11751426956972921	0.03111552480828773	0.029007636981534725	0.6858128259628817	None	0	0	0.06666666666666667	1	1.0	20	0.2894736842105263	0.85	17	17	4	2	0	0.21052631578947367	19	4	1.4666666666666666	22	0.16666666666666666	0	0.4788112061003919	0.9158050675872602	0.5216206288615081	0.5688185020205458	0.28572502606985517	0.9013235217076365	0.8172504903801178	0.8355164656035795	0.5294117647058824	0.35294117647058826	0.0
2789	0.00011894597293691489	1.0597842650208467e-05	9.770724516030361e-06	0.9999950933320192	None	0	0	0.25	2	0.7777777777777778	7	0.6875	0.1111111111111111	2	1	8	6	0	1.0	4	4	0.7333333333333333	11	0.3157894736842105	0.5714285714285714	0.17653260280306515	0.6825089535674744	0.6148981616388272	0.9693718965633745	0.7338114685567734	0.8053586414160909	0.9379537004409251	0.8676182238950579	0.5	1.0	0.0
2361	None	None	None	None	None	0	0	0.3333333333333333	1	1.0	2	0.6666666666666666	0	0	0	3	2	0	0.6666666666666666	3	2	0.26666666666666666	4	0.2	0	0	0	0	0	0	0	0	0	0	0	0
2959	0.03794875437873883	0.024631353094015183	0.023793927089236697	0.8628187594409257	None	0	0	0.25	2	0.7777777777777778	7	0.55	0.7777777777777778	9	7	1	0	0	0.2	10	2	0.7333333333333333	11	0.0	0.2222222222222222	0.6613198293860691	0.9185722953962501	0.5591227086447916	0.7596247852520853	0.43266094236942665	0.8794506684867051	0.8243932046613007	0.8645557478435212	0	0	0.0
1884	None	None	None	None	None	0	0	0.6	3	0.4	2	0.7	0.2	1	1	5	6	0	0.4	5	2	0.4666666666666667	7	0.42857142857142855	0.4	0.1	0.5	0.2972262567899454	0.5	0.591798566850946	0.5	0.8829665279508783	0.5	1.0	1.0	0.16598776014000544
3804	0.09263673692098652	0.02520527950113713	0.018536394010777193	0.6957579898725395	None	0	0	0.06666666666666667	1	1.0	20	0.2894736842105263	0.85	17	17	4	2	0	0.21052631578947367	19	4	1.4666666666666666	22	0.16666666666666666	0	0.4788112061003919	0.9215050254482601	0.5216206288615081	0.5688185020205458	0.28572502606985517	0.9013235217076365	0.8265354105620316	0.8389821938768757	0.5294117647058824	0.35294117647058826	0.0
3262	0.0906884570200947	0.02457040557706871	0.017307246989913493	0.6913153412323549	None	0	0	0.06666666666666667	1	1.0	20	0.2894736842105263	0.85	17	17	4	2	0	0.21052631578947367	19	4	1.4666666666666666	22	0.16666666666666666	0	0.4788112061003919	0.9215050254482601	0.5216206288615081	0.5688185020205458	0.28572502606985517	0.9013235217076365	0.8265354105620316	0.8389821938768757	0.5294117647058824	0.35294117647058826	0.0
3472	0.0368699919107691	0.005540181888213092	0.005520350880710987	0.955041651647914	None	0	0	0.25	2	0.9	9	0.3333333333333333	0.8	9	8	2	1	0	0.4444444444444444	4	9	0.8	12	0.14285714285714285	0.18181818181818182	0.6613198293860691	0.9260019068312668	0.5216206288615081	0.7123335422629277	0.28572502606985517	0.9280072621459746	0.8696867905112524	0.880448614830299	1.0	0.1111111111111111	0.0
1270	None	None	None	None	None	0	0	0.6666666666666666	4	0.3333333333333333	2	0.4	0.3333333333333333	5	2	2	1	0	0.8	4	5	0.5333333333333333	8	0.2	0.3333333333333333	0.3775556385343043	0.824209719359614	0.8979862635622451	0.895460707272421	0.37078650327242046	0.8750451265056772	0.9416169424763687	0.8675816978271014	1.0	0.4	0.0
5251	0.12076494904082162	0.029224541119681143	0.025833826542728873	0.696103161482135	None	0	0	0.06666666666666667	1	1.0	20	0.2894736842105263	0.85	17	17	4	2	0	0.21052631578947367	19	4	1.4666666666666666	22	0.16666666666666666	0	0.4788112061003919	0.9158050675872602	0.5216206288615081	0.5688185020205458	0.28572502606985517	0.9013235217076365	0.8172504903801178	0.8355164656035795	0.5294117647058824	0.4117647058823529	0.0
5730	0.11861099463831504	0.031403382158422234	0.03011398784728788	0.6796389658143698	None	0	0	0.06666666666666667	1	1.0	20	0.2894736842105263	0.85	17	17	4	2	0	0.21052631578947367	19	4	1.4666666666666666	22	0.16666666666666666	0	0.4788112061003919	0.9158050675872602	0.5216206288615081	0.5688185020205458	0.28572502606985517	0.9013235217076365	0.8172504903801178	0.8355164656035795	0.5294117647058824	0.4117647058823529	0.0
6980	0.12115987836006759	0.032580695267482106	0.0319559678299182	0.6931650481086747	None	0	0	0.06666666666666667	1	1.0	20	0.2894736842105263	0.85	17	17	4	2	0	0.21052631578947367	19	4	1.4666666666666666	22	0.16666666666666666	0	0.4788112061003919	0.9158050675872602	0.5216206288615081	0.5688185020205458	0.28572502606985517	0.9013235217076365	0.8172504903801178	0.8355164656035795	0.5294117647058824	0.35294117647058826	0.0
4315	0.038010278343638536	0.002247894266021766	-0.0019781953493628675	0.881293072774262	None	0	0	0.3333333333333333	4	0.6666666666666666	10	0.25757575757575757	0.6	13	9	3	3	0	0.5454545454545454	6	11	1.1333333333333333	17	0.5	0.18181818181818182	0.6782374387579453	0.9203138013124883	0.5386911907849596	0.7160946810537621	0.613903324089235	0.8994312131665255	0.8225599078570697	0.8646237899031773	0.15384615384615385	0.46153846153846156	0.0
5495	0.12343981325067241	0.031737085215719586	0.03130338633631014	0.6944379459347074	None	0	0	0.06666666666666667	1	1.0	20	0.2894736842105263	0.85	17	17	4	2	0	0.21052631578947367	19	4	1.4666666666666666	22	0.16666666666666666	0	0.4788112061003919	0.9158050675872602	0.5216206288615081	0.5688185020205458	0.28572502606985517	0.9013235217076365	0.8172504903801178	0.8355164656035795	0.5294117647058824	0.4117647058823529	0.0
4002	0.019037472745589114	0.0011073339159785496	-0.001087220459269216	0.9429173764819064	None	0.5	2	0.6363636363636364	7	0.2857142857142857	4	0.4	0.21428571428571427	3	3	12	1	0	0.625	8	5	1.0666666666666667	16	0.03571428571428571	0.16666666666666666	0.7681004747728256	0.8502346361618701	0.49370730400054574	0.7291922869479781	0.16878368457450574	0.6827997908906046	0.9242686064945904	0.7621578559910734	1.0	0.6666666666666666	0.0
1831	None	None	None	None	None	0	0	0.16666666666666666	1	1.0	7	1.0	0.14285714285714285	1	1	7	5	0	1.0	3	3	0.6	9	0.2777777777777778	0	0.1	0.5	0.2694251284381418	0.5	0.591798566850946	0.5	0.884919772696383	0.5	1.0	1.0	0.0
308	None	None	None	None	None	0.3333333333333333	1	0.75	6	0.3	3	0.42857142857142855	0.2	3	2	8	2	0	0.5714285714285714	7	4	0.8	12	0.10526315789473684	0.2	0.6165628188817501	0.705240962562864	0.5345902064331918	0.8282461803403325	0.7032520301937027	0.7991637428571317	0.6726373057578213	0.7816944939964755	0.6666666666666666	0.3333333333333333	0.0
3577	0.057706719535716655	0.015616883550738437	0.014417781563119597	0.8051862910678877	None	0	0	0.25	3	0.8125	13	0.23076923076923078	0.75	14	12	3	0	0	0.46153846153846156	6	13	1.2	18	0.0	0.11764705882352941	0.47480927047128463	0.9288565099836813	0.5386911907849596	0.691797099856898	0.613903324089235	0.9140496013901482	0.8225599078570697	0.8714642868085056	0	0	0.0
2192	None	None	None	None	None	0	0	0.25	1	1.0	3	1.0	0.6666666666666666	2	2	2	0	0	0.2	5	1	0.3333333333333333	5	0.0	0	0.8397931262147825	0.5043091109926506	0.786881621632301	0.7354301058785345	0.2108995874704369	0.5539038297040091	0.9469303257810815	0.6031676162015351	0	0	0.0
6526	0.09934066280190221	0.03396808791041573	0.028670948371767202	0.8461897291842899	None	0	0	0.2	3	0.9	18	0.19642857142857142	0.85	19	17	2	1	0	0.5714285714285714	8	14	1.4666666666666666	22	0.16666666666666666	0.25	0.522895265967347	0.8716340485980704	0.5216206288615081	0.6919740344373804	0.28572502606985517	0.9174560172543144	0.8225599078570697	0.8469712234773804	1.0	0.15789473684210525	0.0
4047	0.08130919944191926	0.016023608405474805	0.007171795333302523	0.7290764301028151	None	0	0	0.08333333333333333	1	1.0	15	0.30357142857142855	0.8	12	12	4	3	0	0.2857142857142857	14	4	1.1333333333333333	17	0.25	0	0.6192062542397585	0.9459141698397193	0.5262612067309865	0.5841400619358288	0.613903324089235	0.8700381432976779	0.8225599078570697	0.8456508481953139	0.3333333333333333	0.5	0.0
6355	0.13890614912319288	0.020460424978316488	0.018493502423146735	0.7264668571748591	None	0	0	0.06666666666666667	1	1.0	20	0.2894736842105263	0.85	17	17	4	2	0	0.21052631578947367	19	4	1.4666666666666666	22	0.16666666666666666	0	0.4788112061003919	0.9159451743171773	0.5216206288615081	0.5688185020205458	0.28572502606985517	0.9013235217076365	0.8227630229272352	0.8355997504969808	0.5294117647058824	0.4117647058823529	0.0
2256	None	None	None	None	None	0	0	0.3333333333333333	1	1.0	2	0.6666666666666666	0.5	1	1	2	0	0	0.6666666666666666	3	2	0.26666666666666666	4	0.0	0	0.8380694391419761	0.5	0.864310065780488	0.5	0.23254523965487386	0.5	0.9487429689025016	0.5	0	0	0.0
3603	0.08966758925155198	0.013266231384352784	0.012925309726497681	0.658485835423036	None	0	0	0.1111111111111111	2	0.9583333333333334	23	0.20634920634920634	0.8333333333333334	22	20	3	0	0	0.2857142857142857	6	21	1.7333333333333334	26	0.0	0.08	0.4788112061003919	0.8981478118172478	0.5216206288615081	0.6626472454415575	0.28572502606985517	0.9017272130792564	0.8225599078570697	0.8441579808388849	0	0	0.0
915	None	None	None	None	None	0	0	0.6666666666666666	2	0.5	1	1.0	0	1	0	2	3	0	1.0	2	2	0.26666666666666666	4	0.42857142857142855	0	0	0	0	0	0	0	0	0	0	0	0
3608	0.13310452057663152	0.009323652826301078	0.006093442595911293	0.6339087613835903	None	0	0	0.21052631578947367	4	0.8461538461538461	22	0.2916666666666667	0.8076923076923077	24	21	3	0	0	0.16666666666666666	24	4	1.8666666666666667	28	0.0	0.08333333333333333	0.4788112061003919	0.9068767674777832	0.5216206288615081	0.6587587464783268	0.28572502606985517	0.9017938696856823	0.8225599078570697	0.8477492359914455	0	0	0.0
2010	None	None	None	None	None	0	0	0.75	3	0.5	2	0.6	0.5	5	2	0	1	0	0.4	5	2	0.4	6	1.0	1.0	0.8020282402048489	0.8289919468647009	0.6872193944338609	0.8933107454775019	0.2732249332911857	0.9060451809522837	0.9288652713254669	0.8797356964049864	1.0	0.2	0.0
4697	0.07185845063885764	0.025212517734474436	0.02483903336590894	0.7675118745747664	None	0	0	0.21428571428571427	3	0.8947368421052632	17	0.24705882352941178	0.7894736842105263	17	15	3	0	0	0.29411764705882354	5	17	1.4	21	0.0	0.10526315789473684	0.4788112061003919	0.886134252363724	0.5216206288615081	0.68279689926253	0.28572502606985517	0.9107876112756212	0.8225599078570697	0.8473454737725967	0	0	0.0
7359	0.11926408289306646	0.031408957965282785	0.029769992175625693	0.6739876787018875	None	0	0	0.06666666666666667	1	1.0	20	0.2894736842105263	0.85	17	17	4	2	0	0.21052631578947367	19	4	1.4666666666666666	22	0.16666666666666666	0	0.4788112061003919	0.9158050675872602	0.5216206288615081	0.5688185020205458	0.28572502606985517	0.9013235217076365	0.8172504903801178	0.8355164656035795	0.5294117647058824	0.4117647058823529	0.0
535	None	None	None	None	None	0	0	0.75	3	0.3333333333333333	1	0.8333333333333334	0	2	0	2	2	0	0.6666666666666666	2	3	0.3333333333333333	5	0.3333333333333333	0.6666666666666666	0	0	0	0	0	0	0	0	0	0	0
976	None	None	None	None	None	0	0	0.16666666666666666	1	1.0	6	1.0	0.5	3	3	4	5	0	0.5	4	2	0.5333333333333333	8	0.4166666666666667	0.6666666666666666	0.7804299752948545	0.5593420155385652	0.5353159692444691	0.9507879713720543	0.3694822286056993	0.9214993601557544	0.8846472031653827	0.8684717577672075	0.6666666666666666	0.6666666666666666	0.1632942474230183
6569	0.0780369065642591	0.008650612649385199	0.007872900135370816	0.91804150588857	None	0	0	0.14285714285714285	2	0.8947368421052632	17	0.3333333333333333	0.7894736842105263	16	15	4	1	0	0.7777777777777778	9	7	1.4	21	0.09090909090909091	0.21052631578947367	0.4788112061003919	0.8911242800195673	0.5216206288615081	0.5705309778311107	0.44981417507954513	0.9202585315486368	0.8170897693222987	0.833511306135587	1.0	0.5	0.0
2359	None	None	None	None	None	0.3333333333333333	1	0.75	6	0.1111111111111111	1	0.7333333333333333	0.1111111111111111	1	1	9	0	0	0.6	5	3	0.7333333333333333	11	0.0	0.25	0.14764454446972677	0.5	0.7614841675014405	0.5	0.21898111165503228	0.5	0.9394053846424715	0.5	0	0	0.0
207	None	None	None	None	None	0	0	0.5555555555555556	5	0.36363636363636365	4	0.37142857142857144	0.2727272727272727	7	3	5	3	0	0.7142857142857143	7	5	0.8666666666666667	13	0.3	0.3333333333333333	0.16510303939609053	0.9136076383554887	0.7535623411264687	0.9649902351205932	0.6610945504436565	0.8693149309169897	0.967056146572282	0.9257593628269418	0.42857142857142855	0.2857142857142857	0.0
3766	0.06984154983234653	0.008068925325491298	-0.00760011554031233	0.7752367144225031	None	0	0	0.21428571428571427	3	0.8421052631578947	16	0.21875	0.7894736842105263	17	15	3	0	0	0.375	6	16	1.4	21	0.0	0.1	0.5944214367264795	0.8451225273051524	0.5216206288615081	0.6763325496731609	0.28572502606985517	0.8923289168828543	0.8172504903801178	0.8199767217979899	0	0	0.0
4851	0.11982669006259249	0.029711719431597523	0.02838977712984329	0.6803516288015736	None	0	0	0.06666666666666667	1	1.0	20	0.2894736842105263	0.85	17	17	4	2	0	0.21052631578947367	19	4	1.4666666666666666	22	0.16666666666666666	0	0.4788112061003919	0.9158050675872602	0.5216206288615081	0.5688185020205458	0.28572502606985517	0.9013235217076365	0.8172504903801178	0.8355164656035795	0.5294117647058824	0.35294117647058826	0.0
143	None	None	None	None	None	0	0	0.375	3	0.7	7	0.5	0.5	6	5	5	1	0	0.375	3	8	0.8	12	0.07692307692307693	0	0.7281502266305209	0.9577321136943175	0.5987301453975767	0.9118540015620112	0.6764288654498944	0.8741888837568196	0.8830275652590219	0.921664487243646	1.0	0	0.0
6257	0.11082501193844699	0.009960948677762815	0.007158350878660381	0.5948964180187504	None	0	0	0.11764705882352941	2	0.9130434782608695	21	0.5434782608695652	0.8260869565217391	19	19	5	1	0	0.08695652173913043	2	23	1.6666666666666667	25	0.07142857142857142	0	0.4788112061003919	0.9067276571775539	0.5216206288615081	0.566188020404909	0.28572502606985517	0.9117964753789533	0.8172504903801178	0.8355478258333597	1.0	0.3157894736842105	0.0
6082	0.11926228133130791	0.030561580116296307	0.029816637798394146	0.683313588624173	None	0	0	0.06666666666666667	1	1.0	20	0.2894736842105263	0.85	17	17	4	2	0	0.21052631578947367	19	4	1.4666666666666666	22	0.16666666666666666	0	0.4788112061003919	0.9158050675872602	0.5216206288615081	0.5688185020205458	0.28572502606985517	0.9013235217076365	0.8172504903801178	0.8355164656035795	0.5882352941176471	0.4117647058823529	0.0
7513	0.11090323174625702	0.03731267549875781	0.02845119891067286	0.6565036814542564	None	0	0	0.07692307692307693	1	1.0	17	0.296875	0.8823529411764706	16	15	2	2	0	0.25	16	4	1.2666666666666666	19	0.2857142857142857	0	0.4788112061003919	0.9256862541018034	0.5216206288615081	0.5853163802822561	0.28572502606985517	0.8795580720033306	0.8219403550927968	0.8345710363843998	0.53125	0.375	0.0
4707	0.09279780871356538	0.024860968816237918	0.01733650076988262	0.6941299706180339	None	0	0	0.06666666666666667	1	1.0	20	0.2894736842105263	0.85	17	17	4	2	0	0.21052631578947367	19	4	1.4666666666666666	22	0.16666666666666666	0	0.4788112061003919	0.9215050254482601	0.5216206288615081	0.5688185020205458	0.28572502606985517	0.9013235217076365	0.8265354105620316	0.8389821938768757	0.5294117647058824	0.35294117647058826	0.0
461	None	None	None	None	None	0	0	0.5	5	0.46153846153846156	6	0.75	0.23076923076923078	4	3	10	2	0	0.8	5	4	1.0	15	0.08695652173913043	0.7272727272727273	0.6551062489938776	0.8191042666533074	0.48944088870202285	0.8070626507402728	0.15784785154549918	0.9508239782287373	0.900647034268196	0.8773692058250792	0.625	0.5	0.0
5858	0.11845864059509718	0.029215263595559662	0.027822184423444713	0.6981411856612276	None	0	0	0.06666666666666667	1	1.0	20	0.2894736842105263	0.85	17	17	4	2	0	0.21052631578947367	19	4	1.4666666666666666	22	0.16666666666666666	0	0.4788112061003919	0.9158050675872602	0.5216206288615081	0.5688185020205458	0.28572502606985517	0.9013235217076365	0.8172504903801178	0.8355164656035795	0.5294117647058824	0.35294117647058826	0.0
659	None	None	None	None	None	0	0	0.42857142857142855	3	0.75	6	0.5555555555555556	0.75	9	6	0	0	0	0.2222222222222222	9	2	0.6666666666666666	10	0.0	0.5	0.8073373476846843	0.9533603258756863	0.7245328873236104	0.8909145262048305	0.2732249332911857	0.8959842488770604	0.9221437560600017	0.9186152556950232	0	0	0.0
2259	None	None	None	None	None	0	0	0.36363636363636365	4	0.6428571428571429	9	0.4	0.42857142857142855	8	6	7	0	0	0.625	5	8	1.0666666666666667	16	0.0	0.46153846153846156	0.7375223134364901	0.8191658456068881	0.3549299178599003	0.7284647703745133	0.41787271193006637	0.8550199135478512	0.866954062930466	0.8059689968667518	0	0	0.0
6997	0.11725410116645539	0.020798778297196452	-0.00886691585981798	0.6503437792429078	None	0	0	0.125	2	0.9090909090909091	20	0.17777777777777778	0.6818181818181818	16	15	7	3	0	0.6	9	15	1.6	24	0.17647058823529413	0	0.4788112061003919	0.9176631427523628	0.5216206288615081	0.5780171651919311	0.28572502606985517	0.8965643074635433	0.8245565235854612	0.83595355448627	0.125	0.4375	0.0
1116	None	None	None	None	None	0	0	0.6	3	0.6	3	0.4666666666666667	0.6	5	3	1	0	0	0.6	3	5	0.4666666666666667	7	0.0	1.0	0.7250303483836319	0.9558251095818439	0.7245328873236104	0.9337611700308126	0.27875989450459693	0.8700868384757443	0.9671524587160907	0.9269462212164445	0	0	0.0
6421	0.05709785570760074	0.004522976391592644	-0.0022106999076733787	0.5882640513440025	None	0	0	0.3076923076923077	4	0.7647058823529411	13	0.31666666666666665	0.7058823529411765	15	12	3	0	0	0.26666666666666666	15	4	1.2666666666666666	19	0.0	0.13333333333333333	0.4788112061003919	0.886717190337279	0.5386911907849596	0.6891057570196432	0.613903324089235	0.9360473486938976	0.8169289385797158	0.8636215876133578	0	0	0.0
861	None	None	None	None	None	0	0	1.0	3	0.0	0	0.6666666666666666	0	0	0	3	1	0	0.6666666666666666	2	3	0.26666666666666666	4	0.1	1.0	0	0	0	0	0	0	0	0	0	0	0
932	None	None	None	None	None	0	0	0.6666666666666666	4	0.3333333333333333	2	0.5333333333333333	0.3333333333333333	6	2	1	1	0	0.6	3	5	0.5333333333333333	8	0.5	0.6666666666666666	0.4918864663710004	0.8453455868176096	0.363895365026138	0.9620404015478414	0.631315080359556	0.9262782108063694	0.878225293309927	0.9232481757602672	1.0	0	0.0
6728	0.11365491647051172	0.027656416225871	0.022569435900351858	0.6857477987922358	None	0	0	0.06666666666666667	1	1.0	20	0.2894736842105263	0.85	17	17	4	2	0	0.21052631578947367	19	4	1.4666666666666666	22	0.16666666666666666	0	0.4788112061003919	0.9158050675872602	0.5216206288615081	0.5688185020205458	0.28572502606985517	0.9013235217076365	0.8172504903801178	0.8355164656035795	0.5588235294117647	0.35294117647058826	0.0
963	None	None	None	None	None	0	0	0.75	3	0.5	2	0.6	0.5	5	2	0	1	0	0.4	5	2	0.4	6	1.0	0.5	0.3775556385343043	0.9421136258640717	0.8243885102881835	0.7960254217834994	0.2852195910324575	0.9539718379846734	0.9410754057618298	0.9163854951681053	1.0	0.2	0.0
178	None	None	None	None	None	1.0	1	0.6	3	0.4	2	0.5833333333333334	0.2	2	1	4	0	0	0.75	3	4	0.4666666666666667	7	0.0	0.6666666666666666	0.6850894131740957	0.9588734760588787	0.6094358151656671	0.744090975836312	0.9181255506120187	0.5671573522350465	0.8598142927327039	0.8169128121209839	0	0	0.0
4872	0.11858934286014948	0.028724164083351426	0.02725317758096641	0.6752701431738513	None	0	0	0.06666666666666667	1	1.0	20	0.2894736842105263	0.85	17	17	4	2	0	0.21052631578947367	19	4	1.4666666666666666	22	0.16666666666666666	0	0.4788112061003919	0.9158050675872602	0.5216206288615081	0.5688185020205458	0.28572502606985517	0.9013235217076365	0.8172504903801178	0.8355164656035795	0.5294117647058824	0.4117647058823529	0.0
351	None	None	None	None	None	0	0	0.16666666666666666	1	1.0	6	1.0	1.0	7	6	0	3	0	0.125	8	1	0.5333333333333333	8	1.0	0	0.3356275801218237	0.8756301860740924	0.7272968271818901	0.684860504219006	0.5370535678691054	0.8370237153927849	0.8657272313811246	0.8107223434290615	0.42857142857142855	0.14285714285714285	0.0
3099	0.0035519160603120215	0.00153682827513866	-0.0015288649105866991	0.9804619981356063	None	0	0	0.25	1	1.0	3	1.0	1.0	3	3	1	2	0	0.2	5	1	0.3333333333333333	5	0.3333333333333333	0	0.4788112061003919	0.8750412090749803	0.5216206288615081	0.5957301670209976	0.28572502606985517	0.7068622638826599	0.8172504903801178	0.7448621460474264	0.6666666666666666	0.6666666666666666	0.0
5099	0.12046198772346221	0.030139523149900368	0.02869516918638428	0.6874932284446478	None	0	0	0.06666666666666667	1	1.0	20	0.2894736842105263	0.85	17	17	4	2	0	0.21052631578947367	19	4	1.4666666666666666	22	0.16666666666666666	0	0.4788112061003919	0.9158050675872602	0.5216206288615081	0.5688185020205458	0.28572502606985517	0.9013235217076365	0.8172504903801178	0.8355164656035795	0.5294117647058824	0.35294117647058826	0.0
7349	0.06833205517387798	0.0033554568396035153	0.002401439306459877	0.8044772714764435	None	0	0	0.21428571428571427	3	0.8947368421052632	17	0.23076923076923078	0.8421052631578947	18	16	2	0	0	0.5384615384615384	7	13	1.4	21	0.0	0.25	0.5439216871912589	0.8557816334263669	0.5216206288615081	0.6693077720833309	0.28572502606985517	0.9190509028273859	0.8403126395100041	0.8373199919150154	0	0	0.0
2697	0.0006712907816966333	0.00012221721969633042	-0.00011830053061005356	0.9976796136756049	None	0.5	1	0.8333333333333334	5	0.16666666666666666	1	0.5	0.16666666666666666	4	1	3	1	0	1.0	4	4	0.5333333333333333	8	0.14285714285714285	0.5	0.6169958568755715	0.9271931705165861	0.6422475680382037	0.7807655870369962	0.4494381764114753	0.8253577014148046	0.8843071673375259	0.8568276361787394	1.0	0.25	0.0
2166	None	None	None	None	None	0.5	1	0.5	3	0.5	3	0.4444444444444444	0.3333333333333333	4	2	3	2	0	0.5	6	3	0.5333333333333333	8	0.25	0.4	0.42418148668824085	0.8021234455163349	0.9044023244827513	0.8064502561119876	0.4323936842732702	0.9371268364205984	0.9369350591977068	0.8632805459323685	0.625	0.5	0.0
3019	0.0018094312639164564	0.00014077034374546883	6.44138828907173e-05	0.9936925632655068	None	0.5	1	0.6666666666666666	4	0.2857142857142857	2	0.5625	0.2857142857142857	4	2	4	0	0	1.0	4	4	0.6	9	0.0	0.8	0.7316176620498647	0.827307107464393	0.5892756518138406	0.6096511777818744	0.34144788170751605	0.9114403595342152	0.8318519422532634	0.8096831103603372	0	0	0.0
1446	None	None	None	None	None	1.0	1	1.0	4	0.0	0	0.5555555555555556	0	2	0	2	0	0	1.0	3	3	0.3333333333333333	5	0.0	1.0	0	0	0	0	0	0	0	0	0	0	0
6956	0.12298794621393408	0.03437420757884538	0.015190805509478395	0.6702945623655356	None	0	0	0.06666666666666667	1	1.0	20	0.2894736842105263	0.85	17	17	4	2	0	0.21052631578947367	19	4	1.4666666666666666	22	0.16666666666666666	0	0.4788112061003919	0.9158050675872602	0.5216206288615081	0.598981088695134	0.28572502606985517	0.9013235217076365	0.8172504903801178	0.8411267925946716	0.5882352941176471	0.4117647058823529	0.0
5370	0.09519179920343405	0.021832621839292014	0.011256945828378351	0.7059110955029504	None	0	0	0.21428571428571427	3	0.8947368421052632	17	0.2916666666666667	0.8421052631578947	18	16	2	1	0	0.2222222222222222	4	18	1.4	21	0.16666666666666666	0.6666666666666666	0.5054527017740147	0.8629587638291112	0.5216206288615081	0.696528794642157	0.28572502606985517	0.921209308797152	0.8199204686369196	0.8468276306490377	1.0	0.16666666666666666	0.0
1388	None	None	None	None	None	0.3333333333333333	1	0.625	5	0.4444444444444444	4	0.4583333333333333	0.2222222222222222	6	2	4	2	0	0.6666666666666666	6	4	0.7333333333333333	11	0.25	0.5714285714285714	0.3343219386894236	0.823308000475173	0.8979862635622451	0.757533169862815	0.5949600313957907	0.8942329367810274	0.9324460163724083	0.8326162732964714	0.5833333333333334	0.6666666666666666	0.0
4777	0.1318139756396269	0.02919054525792906	0.02169253984847214	0.7052912233987668	None	0	0	0.06666666666666667	1	1.0	20	0.2894736842105263	0.85	17	17	4	2	0	0.21052631578947367	19	4	1.4666666666666666	22	0.16666666666666666	0	0.4788112061003919	0.9194883324558529	0.5216206288615081	0.5688185020205458	0.28572502606985517	0.9208165442742129	0.8169289385797158	0.8483837390251184	0.5294117647058824	0.35294117647058826	0.0
6309	0.13241622154126953	0.016860722908745497	0.015162426802304467	0.6081103975168916	None	0	0	0.058823529411764705	1	1.0	23	0.2840909090909091	0.9130434782608695	22	21	2	2	0	0.18181818181818182	22	4	1.6666666666666667	25	0.2857142857142857	0	0.4788112061003919	0.9260141557364727	0.5216206288615081	0.5769301170876459	0.28572502606985517	0.8768053935472508	0.8172504903801178	0.8320053078807228	0.5227272727272727	0.36363636363636365	0.0
904	None	None	None	None	None	0	0	0.75	3	0.3333333333333333	1	0.625	0	2	0	2	2	0	0.5	4	2	0.3333333333333333	5	0.3333333333333333	0.6666666666666666	0	0	0	0	0	0	0	0	0	0	0
7320	0.10525546334081891	0.029672812468966445	0.029665910154983217	0.7094909265969696	None	0	0	0.14285714285714285	2	0.8947368421052632	17	0.3088235294117647	0.7894736842105263	16	15	4	2	0	0.23529411764705882	17	4	1.4	21	0.18181818181818182	0.11764705882352941	0.4788112061003919	0.9256862541018034	0.5216206288615081	0.5853163802822561	0.28572502606985517	0.8795580720033306	0.8219403550927968	0.8345710363843998	0.5625	0.375	0.0
5393	0.11391388003938752	0.02921203916913284	0.02650318407162989	0.6798386473961864	None	0	0	0.06666666666666667	1	1.0	20	0.2894736842105263	0.85	17	17	4	2	0	0.21052631578947367	19	4	1.4666666666666666	22	0.16666666666666666	0	0.4788112061003919	0.9158050675872602	0.5216206288615081	0.5688185020205458	0.28572502606985517	0.9013235217076365	0.8172504903801178	0.8355164656035795	0.5294117647058824	0.4117647058823529	0.0
5224	0.12186473527207582	0.030278769975863422	0.02843170964590925	0.6997426145338113	None	0	0	0.06666666666666667	1	1.0	20	0.2894736842105263	0.85	17	17	4	2	0	0.21052631578947367	19	4	1.4666666666666666	22	0.16666666666666666	0	0.4788112061003919	0.9158050675872602	0.5216206288615081	0.5688185020205458	0.28572502606985517	0.9013235217076365	0.8172504903801178	0.8355164656035795	0.5294117647058824	0.35294117647058826	0.0
90	None	None	None	None	None	0	0	0.125	2	0.9090909090909091	20	0.36363636363636365	0.8636363636363636	21	19	2	1	0	0.13636363636363635	22	3	1.6	24	0.16666666666666666	0	0.2902486817009666	0.9460209478311074	0.2894921120910429	0.9538018739384873	0.6565782247109493	0.907836773010631	0.9481845189488052	0.938556764780076	1.0	0.09523809523809523	0.0
4371	0.1163119614658428	0.023227287779568864	0.022468104459724192	0.6940037668888392	None	0	0	0.06666666666666667	1	1.0	20	0.2894736842105263	0.85	17	17	4	2	0	0.21052631578947367	19	4	1.4666666666666666	22	0.16666666666666666	0	0.4788112061003919	0.9215050254482601	0.5216206288615081	0.5688185020205458	0.28572502606985517	0.9013235217076365	0.8265354105620316	0.8389821938768757	0.5588235294117647	0.47058823529411764	0.0
5924	0.10311891162840864	0.03774501408248462	0.029456482429068426	0.6561579094112718	None	0	0	0.07692307692307693	1	1.0	17	0.296875	0.8823529411764706	16	15	2	2	0	0.25	16	4	1.2666666666666666	19	0.2857142857142857	0	0.4788112061003919	0.9256862541018034	0.5216206288615081	0.5853163802822561	0.28572502606985517	0.8795580720033306	0.8219403550927968	0.8345710363843998	0.5625	0.375	0.0
4593	0.07154465152251321	0.026047062956759015	0.025526985578028183	0.7782415379493446	None	0	0	0.21428571428571427	3	0.8947368421052632	17	0.24705882352941178	0.7894736842105263	17	15	3	0	0	0.29411764705882354	5	17	1.4	21	0.0	0.10526315789473684	0.4788112061003919	0.886134252363724	0.5216206288615081	0.68279689926253	0.28572502606985517	0.9283847632399823	0.8225599078570697	0.8573616376969765	0	0	0.0
6537	0.11770829442244925	0.02983557339800894	0.027133066883826353	0.6769785821265759	None	0	0	0.06666666666666667	1	1.0	20	0.2894736842105263	0.85	17	17	4	2	0	0.21052631578947367	19	4	1.4666666666666666	22	0.16666666666666666	0	0.4788112061003919	0.9158050675872602	0.5216206288615081	0.5688185020205458	0.28572502606985517	0.9013235217076365	0.8172504903801178	0.8355164656035795	0.5294117647058824	0.35294117647058826	0.0
5232	0.09429597111368652	0.012542730192045269	-0.009999019657849061	0.7057103924916095	None	0	0	0.14285714285714285	2	0.8947368421052632	17	0.5526315789473685	0.7894736842105263	15	15	5	2	0	0.10526315789473684	19	2	1.4	21	0.14285714285714285	0	0.4788112061003919	0.9100345876929021	0.5216206288615081	0.5757073487821952	0.28572502606985517	0.9065703705437793	0.8225599078570697	0.8362469536636573	0.5333333333333333	0.4666666666666667	0.0
2826	0.009291351854084489	0.0009027518090200772	0.0008322589414111269	0.9577785934071189	None	0	0	0.3333333333333333	2	0.8333333333333334	5	0.4444444444444444	0.5	5	3	2	2	0	0.5	6	3	0.5333333333333333	8	0.3333333333333333	0.2857142857142857	0.5422433798797592	0.8415137037115088	0.8053693510269289	0.9319085773813252	0.6314393432001288	0.9427474668600798	0.8453674686101188	0.9139159709793185	0.6	0.6	0.0
7160	0.1238016408350581	0.025256980844231468	0.02243571984646744	0.6894547737068784	None	0	0	0.06666666666666667	1	1.0	20	0.2894736842105263	0.85	17	17	4	2	0	0.21052631578947367	19	4	1.4666666666666666	22	0.16666666666666666	0	0.4788112061003919	0.9158050675872602	0.5216206288615081	0.5688185020205458	0.28572502606985517	0.9013235217076365	0.8172504903801178	0.8355164656035795	0.5294117647058824	0.35294117647058826	0.0
5870	0.10740126078060779	0.035691440120156286	0.03348398199763452	0.8484862330557927	None	0	0	0.2	3	0.9	18	0.19642857142857142	0.85	19	17	2	1	0	0.5714285714285714	8	14	1.4666666666666666	22	0.16666666666666666	0.25	0.522895265967347	0.8716340485980704	0.5216206288615081	0.6919740344373804	0.28572502606985517	0.9174560172543144	0.8225599078570697	0.8469712234773804	1.0	0.15789473684210525	0.0
5632	0.13961840362213798	0.0077472258031556765	0.0010396530257591606	0.6583694063530905	None	0	0	0.06666666666666667	1	1.0	20	0.2894736842105263	0.85	17	17	4	2	0	0.21052631578947367	19	4	1.4666666666666666	22	0.16666666666666666	0	0.4788112061003919	0.9220591010855612	0.5216206288615081	0.5688185020205458	0.28572502606985517	0.9013235217076365	0.8265354105620316	0.8393279455770256	0.5588235294117647	0.35294117647058826	0.0
5404	0.11842774502811582	0.030582400033241586	0.029841572280021107	0.6962629424699501	None	0	0	0.06666666666666667	1	1.0	20	0.2894736842105263	0.85	17	17	4	2	0	0.21052631578947367	19	4	1.4666666666666666	22	0.16666666666666666	0	0.4788112061003919	0.9158050675872602	0.5216206288615081	0.5688185020205458	0.28572502606985517	0.9013235217076365	0.8172504903801178	0.8355164656035795	0.5294117647058824	0.4117647058823529	0.0
27	None	None	None	None	None	0.5	1	0.7142857142857143	5	0.375	3	0.4166666666666667	0.375	6	3	3	0	0	0.6666666666666666	4	6	0.6666666666666666	10	0.0	0.5	0.38610791444358555	0.8206104084930912	0.754181505712894	0.9168452017717812	0.6244149133591315	0.8643611602434503	0.8227744046673278	0.8726104365088939	0	0	0.0
7417	0.12045939965551573	0.029841436235212737	0.028824080400118388	0.6931500914613706	None	0	0	0.06666666666666667	1	1.0	20	0.2894736842105263	0.85	17	17	4	2	0	0.21052631578947367	19	4	1.4666666666666666	22	0.16666666666666666	0	0.4788112061003919	0.9158050675872602	0.5216206288615081	0.5688185020205458	0.28572502606985517	0.9013235217076365	0.8172504903801178	0.8355164656035795	0.5294117647058824	0.4117647058823529	0.0
6996	0.07498629221808664	0.01562426437648396	0.011342861499367715	0.8767094397026495	None	0.14285714285714285	1	0.25	4	0.8571428571428571	18	0.19166666666666668	0.8095238095238095	20	17	2	1	0	0.5333333333333333	15	8	1.5333333333333334	23	0.2	0.25	0.5116426802709567	0.87428372542338	0.5216206288615081	0.6875938128322616	0.28572502606985517	0.9163208622877396	0.8172504903801178	0.8464748516947282	1.0	0.15	0.0
4531	0.0417906443038266	0.005749463979496952	0.002980892030453832	0.9268960308660186	None	0	0	0.3	3	0.8461538461538461	11	0.2727272727272727	0.6923076923076923	11	9	3	0	0	0.45454545454545453	5	11	1.0	15	0.0	0.15384615384615385	0.4788112061003919	0.8408419640707803	0.5309017846004649	0.6828980997826329	0.28572502606985517	0.9530929425836221	0.8489852875241873	0.8598917231705672	0	0	0.0
5937	0.10172114901615317	0.021816663660834554	0.021811193233113438	0.6136683922711949	None	0	0	0.07142857142857142	1	1.0	18	1.0	0.8888888888888888	16	16	3	2	0	0.05	1	20	1.3333333333333333	20	0.2	0	0.4788112061003919	0.9122605992368582	0.5216206288615081	0.5691739127099108	0.28572502606985517	0.9016907466869648	0.8219403550927968	0.8336976382904231	0.53125	0.375	0.0
5639	0.11707704782017556	0.027054595766656354	0.021305883292186724	0.6845260621075371	None	0	0	0.06666666666666667	1	1.0	20	0.2894736842105263	0.85	17	17	4	2	0	0.21052631578947367	19	4	1.4666666666666666	22	0.16666666666666666	0	0.4788112061003919	0.9158050675872602	0.5216206288615081	0.5688185020205458	0.28572502606985517	0.9013235217076365	0.8172504903801178	0.8355164656035795	0.5294117647058824	0.35294117647058826	0.0
4390	0.018701253132077916	0.0008050972430886419	0.000706265142592165	0.9612134350581828	None	0.5	2	0.6	6	0.38461538461538464	5	0.35714285714285715	0.23076923076923078	3	3	11	1	0	0.8571428571428571	7	6	1.0	15	0.038461538461538464	0.18181818181818182	0.7681004747728256	0.8502346361618701	0.49370730400054574	0.7291922869479781	0.16878368457450574	0.6827997908906046	0.9242686064945904	0.7621578559910734	1.0	0.3333333333333333	0.0
954	None	None	None	None	None	0	0	0.5	6	0.4375	7	0.5	0.375	11	6	6	1	0	0.25	3	12	1.2	18	0.09090909090909091	0.15384615384615385	0.4788112061003919	0.9257094610197184	0.5216206288615081	0.5926216059856046	0.28572502606985517	0.8461958062818644	0.8172504903801178	0.8226132279181123	1.0	0.45454545454545453	0.0
1596	None	None	None	None	None	0	0	1.0	1	0	0	1.0	0	0	0	1	0	0	0.5	2	1	0.13333333333333333	2	0.0	0	0	0	0	0	0	0	0	0	0	0	0
5636	0.10453251023764432	0.009596815624290376	0.008978710838113288	0.7508147688336705	None	0	0	0.3125	5	0.7142857142857143	15	0.3194444444444444	0.7142857142857143	19	15	3	2	0	0.2222222222222222	4	18	1.5333333333333334	23	0.3333333333333333	0.4	0.48801013758068257	0.8729985766652048	0.5216206288615081	0.6883609130339362	0.28572502606985517	0.9183312769831704	0.8172504903801178	0.8472720265950172	0.5263157894736842	0.3157894736842105	0.0
4398	0.08180374136272023	0.011577829492561618	0.0019821779763114634	0.6733715462518619	None	0	0	0.23076923076923078	3	0.8823529411764706	15	0.25333333333333335	0.7647058823529411	15	13	3	0	0	0.3333333333333333	5	15	1.2666666666666666	19	0.0	0.11764705882352941	0.4788112061003919	0.870598567011327	0.5216206288615081	0.6603755608653437	0.28572502606985517	0.91210066139018	0.826197287208425	0.8371166732768579	0	0	0.0
6356	0.1170281033890139	0.029939039410560468	0.02895745771211259	0.687228211376752	None	0	0	0.06666666666666667	1	1.0	20	0.2894736842105263	0.85	17	17	4	2	0	0.21052631578947367	19	4	1.4666666666666666	22	0.16666666666666666	0	0.4788112061003919	0.9158050675872602	0.5216206288615081	0.5688185020205458	0.28572502606985517	0.9013235217076365	0.8172504903801178	0.8355164656035795	0.5294117647058824	0.4117647058823529	0.0
6957	0.12192436545456797	0.03126391687083589	0.030434223401719657	0.6820917883005163	None	0	0	0.06666666666666667	1	1.0	20	0.2894736842105263	0.85	17	17	4	2	0	0.21052631578947367	19	4	1.4666666666666666	22	0.16666666666666666	0	0.4788112061003919	0.9158050675872602	0.5216206288615081	0.5688185020205458	0.28572502606985517	0.9013235217076365	0.8172504903801178	0.8355164656035795	0.5294117647058824	0.35294117647058826	0.0
940	None	None	None	None	None	0	0	0.5	3	0.7142857142857143	5	0.6428571428571429	0.5714285714285714	7	4	1	0	0	0.2857142857142857	7	2	0.6	9	0.0	0.2857142857142857	0.7443960941094238	0.8177559583164353	0.5638663391436303	0.9198442401685991	0.34260436018704377	0.9754737772541779	0.9191035962111925	0.9270033368109006	0	0	0.0
6798	0.11919258907873417	0.030050529075288247	0.02809138355080396	0.68153660901956	None	0	0	0.06666666666666667	1	1.0	20	0.2894736842105263	0.85	17	17	4	2	0	0.21052631578947367	19	4	1.4666666666666666	22	0.16666666666666666	0	0.4788112061003919	0.9158050675872602	0.5216206288615081	0.5688185020205458	0.28572502606985517	0.9013235217076365	0.8172504903801178	0.8355164656035795	0.5294117647058824	0.35294117647058826	0.0
2776	0.0023644508874494483	0.00017325767072649378	-0.00013045646761082025	0.9882317158705246	None	0.5	1	0.6666666666666666	4	0.42857142857142855	3	0.45	0.2857142857142857	4	2	4	0	0	0.8	4	5	0.6	9	0.0	0.5	0.3189652448533235	0.8886706886466188	0.8979862635622451	0.9505007655726819	0.5148907425788815	0.8427904914168767	0.9410754057618298	0.9035350337149113	0	0	0.0
7504	0.11766089208332499	0.030752933038801455	0.026142906482884528	0.6911466086784541	None	0	0	0.06666666666666667	1	1.0	20	0.2894736842105263	0.85	17	17	4	2	0	0.21052631578947367	19	4	1.4666666666666666	22	0.16666666666666666	0	0.4788112061003919	0.9158050675872602	0.5216206288615081	0.5688185020205458	0.28572502606985517	0.908795345760994	0.8169289385797158	0.8394630549987959	0.5882352941176471	0.4117647058823529	0.0
1040	None	None	None	None	None	1.0	1	0.8	4	0.4	2	0.5833333333333334	0.2	3	1	3	2	0	0.75	4	3	0.4666666666666667	7	0.25	0.5	0.5207403557177651	0.7688388945687854	0.516702714636168	0.55279332581266	0.5171207825406289	0.718887036385516	0.5045320629469486	0.6865901656392248	0.6666666666666666	0.3333333333333333	0.0
1030	None	None	None	None	None	0	0	0.2	1	1.0	5	0.4375	0.8	5	4	1	1	0	1.0	4	4	0.4666666666666667	7	0.2	0	0.8212193761579456	0.7837909272103106	0.3869471055211585	0.760517402435967	0.41787271193006637	0.8160363305293347	0.9115846984309465	0.7876879846990197	1.0	0.4	0.0
2368	None	None	None	None	None	0	0	0.5	2	0.6666666666666666	2	0.8333333333333334	0	0	0	4	2	0	0.6666666666666666	3	2	0.3333333333333333	5	0.16666666666666666	0.6666666666666666	0	0	0	0	0	0	0	0	0	0	0
2385	None	None	None	None	None	0	0	0.5	2	0.75	3	0.5	0.75	4	3	1	0	0	0.75	3	4	0.4	6	0.0	0	0.42199344382040616	0.9077407940683814	0.8705178955653103	0.8546220445943675	0.21665518876239998	0.8446805046158189	0.9429137310360199	0.8718092347763361	0	0	0.0
1766	None	None	None	None	None	0	0	0.6666666666666666	2	0.5	1	1.0	0	0	0	3	1	0	0.25	4	1	0.26666666666666666	4	0.1	0.6666666666666666	0	0	0	0	0	0	0	0	0	0	0
5590	0.11986346641363153	0.02925548035923025	0.02775089647647237	0.6893790324498021	None	0	0	0.06666666666666667	1	1.0	20	0.2894736842105263	0.85	17	17	4	2	0	0.21052631578947367	19	4	1.4666666666666666	22	0.16666666666666666	0	0.4788112061003919	0.9158050675872602	0.5216206288615081	0.5688185020205458	0.28572502606985517	0.9013235217076365	0.8172504903801178	0.8355164656035795	0.5588235294117647	0.35294117647058826	0.0
3542	0.09793590847764642	0.010951437315145729	-0.001221029333275428	0.6374195591454267	None	0	0	0.2	3	0.85	17	0.55	0.8	17	16	4	1	0	0.1	2	20	1.4666666666666666	22	0.09090909090909091	0	0.4788112061003919	0.916827530466546	0.5216206288615081	0.5986397826095736	0.28572502606985517	0.9039390052580156	0.8172504903801178	0.8429743567742849	1.0	0.35294117647058826	0.0
544	None	None	None	None	None	0	0	0.25	2	0.7777777777777778	7	0.4074074074074074	0.7777777777777778	8	7	2	1	0	0.3333333333333333	3	9	0.7333333333333333	11	0.14285714285714285	0.25	0.4128911025734502	0.9043550526086972	0.6977690577663977	0.874744665646604	0.5384095420235548	0.9272850743694361	0.8974975724953483	0.9042435211690846	1.0	0.25	0.0
7497	0.13163679748664445	0.02816336726269619	0.02220614749318906	0.6949714711393233	None	0	0	0.06666666666666667	1	1.0	20	0.2894736842105263	0.85	17	17	4	2	0	0.21052631578947367	19	4	1.4666666666666666	22	0.16666666666666666	0	0.4788112061003919	0.9194883324558529	0.5216206288615081	0.5688185020205458	0.28572502606985517	0.9013235217076365	0.8172504903801178	0.8377373624374738	0.5294117647058824	0.35294117647058826	0.0
5448	0.1237141810466724	0.03235732588295983	0.0319797544590656	0.6924599272910263	None	0	0	0.06666666666666667	1	1.0	20	0.2894736842105263	0.85	17	17	4	2	0	0.21052631578947367	19	4	1.4666666666666666	22	0.16666666666666666	0	0.4788112061003919	0.9158050675872602	0.5216206288615081	0.5688185020205458	0.28572502606985517	0.9013235217076365	0.8172504903801178	0.8355164656035795	0.5294117647058824	0.4117647058823529	0.0
3441	0.055672040559821744	0.00341177949289893	-0.0004964712095844409	0.7858339034148307	None	0	0	0.3684210526315789	7	0.5769230769230769	15	0.35	0.46153846153846156	14	12	13	1	0	0.2	20	4	1.8666666666666667	28	0.03571428571428571	0.07407407407407407	0.5145292286191829	0.8780788976491907	0.507663966431027	0.6769169820549101	0.16878368457450574	0.8463734386813127	0.89688069353622	0.8135856310095543	1.0	0.5	0.0
2627	4.714901494533822e-06	7.08032366255685e-08	6.867723687134086e-08	0.9999984042736939	None	0	0	0.8	4	0.2	1	0.7777777777777778	0	2	0	4	2	0	1.0	3	3	0.4666666666666667	7	0.2	1.0	0	0	0	0	0	0	0	0	0	0	0
1886	None	None	None	None	None	0	0	0.6666666666666666	4	0.42857142857142855	3	0.45	0.42857142857142855	5	3	3	3	0	0.8	4	5	0.6	9	0.375	0.2857142857142857	0.39372880236605423	0.9646767865132109	0.8426066683571485	0.9300763019979243	0.2774929647035201	0.9435608941700502	0.9610826586857958	0.9480374691636893	0.6	0.4	0.0
3938	0.10975709128818964	0.014884235753317676	0.012509393400935046	0.6356703014899946	None	0	0	0.1875	3	0.8095238095238095	17	0.3026315789473684	0.7619047619047619	17	16	5	1	0	0.21052631578947367	19	4	1.5333333333333334	23	0.07692307692307693	0	0.4788112061003919	0.9143530820950428	0.5216206288615081	0.583941716311016	0.28572502606985517	0.9013235217076365	0.8172504903801178	0.8374885341115149	1.0	0.35294117647058826	0.0
3333	0.008526262665600998	0.0006119627190857	0.0006023760819261667	0.9649117675554079	None	0.3333333333333333	1	0.625	5	0.5	5	0.48	0.2	3	2	8	2	0	1.0	5	5	0.8	12	0.10526315789473684	0.5714285714285714	0.730592195167267	0.9448038936648948	0.6903771326608443	0.8014030368612218	0.13760784890196726	0.9817417050232263	0.9689715244115205	0.9393438223605184	0.6666666666666666	0.3333333333333333	0.0
2770	0.007342662453204026	0.0025386985437299836	0.002178956485452518	0.9574741029406352	None	0	0	0.5714285714285714	4	0.375	3	0.7142857142857143	0.25	4	2	5	2	0	0.2857142857142857	7	2	0.6666666666666666	10	0.16666666666666666	0.2222222222222222	0.7601460074429748	0.805571580243551	0.7255758424585782	0.9286864469534487	0.3457116335214097	0.9361690599098209	0.9267546642442295	0.9024349202976175	0.625	0.75	0.0
1635	None	None	None	None	None	0	0	1.0	2	0.0	0	0.75	0	0	0	2	1	0	1.0	2	2	0.2	3	0.125	0	0	0	0	0	0	0	0	0	0	0	0
4156	0.09361791150561405	0.024287071889168378	0.01802259838304482	0.6991930730724518	None	0	0	0.06666666666666667	1	1.0	20	0.2894736842105263	0.85	17	17	4	2	0	0.21052631578947367	19	4	1.4666666666666666	22	0.16666666666666666	0	0.4788112061003919	0.9215050254482601	0.5216206288615081	0.5688185020205458	0.28572502606985517	0.9013235217076365	0.8265354105620316	0.8389821938768757	0.5294117647058824	0.4117647058823529	0.0
4034	0.0936109597776257	0.012176303352195522	0.011663044919219033	0.7333817545232688	None	0	0	0.1111111111111111	2	0.96	24	0.20454545454545456	0.84	23	21	3	0	0	0.2727272727272727	6	22	1.8	27	0.0	0.07692307692307693	0.4788112061003919	0.8947559182870262	0.5216206288615081	0.6656975267005435	0.28572502606985517	0.9086631444568588	0.8225599078570697	0.8466839490891153	0	0	0.0
2366	None	None	None	None	None	0	0	0.5	2	0.5	2	0.5	0.25	2	1	3	0	0	0.75	4	3	0.4	6	0.0	0	0.8347380928665039	0.5006307670109643	0.7252361589111075	0.8766809241046505	0.4552421597035579	0.8605867960829439	0.8879083832532411	0.7792591791750624	0	0	0.0
173	None	None	None	None	None	0	0	0.5	2	0.6666666666666666	2	0.625	0.6666666666666666	2	2	2	0	0	0.5	2	4	0.3333333333333333	5	0.0	0	0.41065926419356913	0.5	0.9590266427832891	0.5839747497939369	0.7577658457049605	0.5	0.9061199318340074	0.5282292640629593	0	0	0.0
5028	0.08150957686510461	0.024905244917009847	0.019918633569974527	0.7113357156863102	None	0	0	0.21428571428571427	3	0.8947368421052632	17	0.24705882352941178	0.7894736842105263	17	15	3	0	0	0.29411764705882354	5	17	1.4	21	0.0	0.10526315789473684	0.4788112061003919	0.8832437590030683	0.5216206288615081	0.68279689926253	0.28572502606985517	0.9283847632399823	0.8172504903801178	0.8562026600466179	0	0	0.0
3769	0.09066291506121349	0.02408185599412268	0.01738303097534215	0.6981643825973423	None	0	0	0.06666666666666667	1	1.0	20	0.2894736842105263	0.85	17	17	4	2	0	0.21052631578947367	19	4	1.4666666666666666	22	0.16666666666666666	0	0.4788112061003919	0.9215050254482601	0.5216206288615081	0.5688185020205458	0.28572502606985517	0.9013235217076365	0.8265354105620316	0.8389821938768757	0.5294117647058824	0.35294117647058826	0.0
7536	0.09307501521533579	0.01782472734308106	0.016832624816989522	0.7745824012039627	None	0	0	0.1111111111111111	2	0.9166666666666666	22	0.16993464052287582	0.7916666666666666	20	19	5	2	0	0.5294117647058824	17	9	1.7333333333333334	26	0.15384615384615385	0	0.4788112061003919	0.9062155711938714	0.5216206288615081	0.6907234720371883	0.4315610843933616	0.931341181013574	0.8199204686369196	0.8691070030410121	0.525	0.3	0.0
7317	0.10938833130441192	0.037855825613338924	0.03014564475657519	0.657681277404432	None	0	0	0.07692307692307693	1	1.0	17	0.296875	0.8823529411764706	16	15	2	2	0	0.25	16	4	1.2666666666666666	19	0.2857142857142857	0	0.4788112061003919	0.9256862541018034	0.5216206288615081	0.5853163802822561	0.28572502606985517	0.8795580720033306	0.8219403550927968	0.8345710363843998	0.5625	0.375	0.0
1353	None	None	None	None	None	0	0	0.6666666666666666	2	0.0	0	0.6666666666666666	0	1	0	2	0	0	0.6666666666666666	3	2	0.26666666666666666	4	0.0	0	0	0	0	0	0	0	0	0	0	0	0
6884	0.1076922775584346	0.037957110470961605	0.030106086081881412	0.6528736964871482	None	0	0	0.07692307692307693	1	1.0	17	0.296875	0.8823529411764706	16	15	2	2	0	0.25	16	4	1.2666666666666666	19	0.2857142857142857	0	0.4788112061003919	0.9256862541018034	0.5216206288615081	0.5853163802822561	0.28572502606985517	0.8795580720033306	0.8219403550927968	0.8345710363843998	0.5625	0.375	0.0
76	None	None	None	None	None	0.5	1	0.6666666666666666	4	0.42857142857142855	3	0.45	0.2857142857142857	5	2	3	2	0	0.8	5	4	0.6	9	0.2857142857142857	0.5	0.8175383466005328	0.954106424951778	0.1496856190810553	0.9566266626828457	0.2869688000789764	0.9185240961392257	0.9279017229315152	0.9453269391922585	0.6	0.4	0.0
3069	0.017550151921616148	0.0017540550779396706	0.0017254103170248234	0.9720346144912849	None	0	0	0.3333333333333333	2	0.7142857142857143	5	0.42857142857142855	0.7142857142857143	6	5	2	1	0	0.42857142857142855	3	7	0.6	9	0.14285714285714285	0.3333333333333333	0.6002836394255959	0.8340138314823087	0.5403716687531499	0.7662226532990957	0.47174988804836226	0.8832877537702598	0.7870137758364062	0.8331978721784189	1.0	0	0.0
219	None	None	None	None	None	0	0	0.5	1	1.0	1	0.75	0	1	0	1	1	0	1.0	2	2	0.2	3	0.2	0	0	0	0	0	0	0	0	0	0	0	0
4691	0.03515831846660689	0.008874546275662918	0.008744787669378369	0.9689719817780204	None	0	0	0.2727272727272727	3	0.7142857142857143	10	0.35555555555555557	0.5714285714285714	9	8	6	4	0	0.5555555555555556	9	5	1.0666666666666667	16	0.26666666666666666	0.3333333333333333	0.4788112061003919	0.8668751800095412	0.5386911907849596	0.6806926940370659	0.4357200759449407	0.920734516490076	0.8172504903801178	0.8447902901979235	0.2777777777777778	0.3333333333333333	0.0
563	None	None	None	None	None	0	0	0	0	0	0	1.0	0	0	0	0	2	0	1.0	1	1	0.06666666666666667	1	0.5	0	0	0	0	0	0	0	0	0	0	0	0
5768	0.11720870677664615	0.030590493332172435	0.024112516645871225	0.6952080285694973	None	0	0	0.06666666666666667	1	1.0	20	0.2894736842105263	0.85	17	17	4	2	0	0.21052631578947367	19	4	1.4666666666666666	22	0.16666666666666666	0	0.4788112061003919	0.9158050675872602	0.5216206288615081	0.5688185020205458	0.28572502606985517	0.9013235217076365	0.8172504903801178	0.8355164656035795	0.5294117647058824	0.35294117647058826	0.0
7508	0.07173132172394217	0.0063653163486160885	0.006085109414105327	0.6867157101255964	None	0	0	0.14285714285714285	2	0.9444444444444444	17	1.0	0.8888888888888888	18	16	1	1	0	0.05	20	1	1.3333333333333333	20	0.25	0.10526315789473684	0.4788112061003919	0.888350142618018	0.5216206288615081	0.7056725154983178	0.28572502606985517	0.9211731229789184	0.8172504903801178	0.8584266757034085	1.0	0.5555555555555556	0.0
6336	0.12049467608853902	0.02991738469348105	0.029018699538626763	0.6892082425109056	None	0	0	0.06666666666666667	1	1.0	20	0.2894736842105263	0.85	17	17	4	2	0	0.21052631578947367	19	4	1.4666666666666666	22	0.16666666666666666	0	0.4788112061003919	0.9158050675872602	0.5216206288615081	0.5688185020205458	0.28572502606985517	0.9013235217076365	0.8172504903801178	0.8355164656035795	0.5294117647058824	0.4117647058823529	0.0
5248	0.03385004626482668	0.0019761335192415345	0.0013656078933816087	0.9192627720516245	None	0	0	0.3333333333333333	4	0.75	12	0.27692307692307694	0.6875	14	11	3	0	0	0.38461538461538464	5	13	1.2	18	0.0	0.3076923076923077	0.5191286943593282	0.8626182372119772	0.5216206288615081	0.6929578521451634	0.28572502606985517	0.9215781691595488	0.8484403751663242	0.8461943581544621	0	0	0.0
2558	0.013209096767391102	0.0020814569315728668	-6.544246411349174e-05	0.9492196001334915	None	0.3333333333333333	1	0.5	4	0.4444444444444444	4	0.4583333333333333	0.3333333333333333	4	3	6	1	0	0.375	8	3	0.7333333333333333	11	0.06666666666666667	0.25	0.5077530535770516	0.7438953554675101	0.5892756518138406	0.825367351630622	0.5636694773529939	0.9361390932055551	0.7312798479112247	0.8542301473515892	1.0	0	0.0
2736	0.01659877087902985	0.002393411377636756	0.002383480534079086	0.9520990999602476	None	0	0	0.4	2	0.8	4	1.0	0.8	6	4	0	0	0	0.14285714285714285	7	1	0.4666666666666667	7	0.0	0.3333333333333333	0.7428076296029864	0.9125584351536482	0.4599571698788112	0.7151992708008429	0.6008690965295974	0.920661103849123	0.8681086752431207	0.8705471780936066	0	0	0.0
6921	0.10385162534881197	0.03706038425984108	0.02910940887572624	0.6485522737231189	None	0	0	0.07692307692307693	1	1.0	17	0.296875	0.8823529411764706	16	15	2	2	0	0.25	16	4	1.2666666666666666	19	0.2857142857142857	0	0.4788112061003919	0.9256862541018034	0.5216206288615081	0.5853163802822561	0.28572502606985517	0.8795580720033306	0.8219403550927968	0.8345710363843998	0.53125	0.375	0.0
5361	0.13691743443187246	0.020911336071172917	0.018909581669989586	0.7232762313726011	None	0	0	0.06666666666666667	1	1.0	20	0.2894736842105263	0.85	17	17	4	2	0	0.21052631578947367	19	4	1.4666666666666666	22	0.16666666666666666	0	0.4788112061003919	0.9159451743171773	0.5216206288615081	0.5688185020205458	0.28572502606985517	0.9013235217076365	0.8227630229272352	0.8355997504969808	0.5294117647058824	0.4117647058823529	0.0
2674	0.0007553127034148775	0.00015663480264447986	1.4054503964485762e-05	0.9955936935356432	None	0	0	1.0	4	0.0	0	0.6666666666666666	0	2	0	3	1	0	1.0	3	3	0.4	6	0.125	0.6666666666666666	0	0	0	0	0	0	0	0	0	0	0
1600	None	None	None	None	None	1.0	1	1.0	4	0.25	1	0.5	0.25	5	1	0	0	0	0.75	4	3	0.4	6	0.0	1.0	0.4911213291675109	0.7852457100486183	0.4778011180984003	0.9027269370841968	0.26314906035371555	0.8022990171376898	0.7628885313118071	0.8377672938148376	0	0	0.0
1896	None	None	None	None	None	0	0	0.16666666666666666	1	1.0	6	0.6666666666666666	0.5	3	3	4	4	0	0.75	4	3	0.5333333333333333	8	0.3333333333333333	0.3333333333333333	0.7804299752948545	0.5156816315224848	0.5448248947435145	0.9442102716514008	0.3694822286056993	0.8495637817606796	0.8859624902450324	0.8235950384891909	0.3333333333333333	0.3333333333333333	0.19899216642377726
874	None	None	None	None	None	0	0	0.5	2	0.75	3	1.0	0.75	5	3	0	2	0	0.16666666666666666	6	1	0.4	6	1.0	0.8	0.2261618930611292	0.9281339932601699	0.4277104827872863	0.6495570995396297	0.8420284431101404	0.7360697773350161	0.9265635278022026	0.802242376744004	0.6	0.4	0.0
7117	0.12028865314523131	0.02840561825090963	0.024249173455140195	0.6959504748221028	None	0	0	0.06666666666666667	1	1.0	20	0.2894736842105263	0.85	17	17	4	2	0	0.21052631578947367	19	4	1.4666666666666666	22	0.16666666666666666	0	0.4788112061003919	0.9158050675872602	0.5216206288615081	0.5688185020205458	0.28572502606985517	0.9013235217076365	0.8172504903801178	0.8355164656035795	0.5294117647058824	0.4117647058823529	0.0
1196	None	None	None	None	None	0	0	0.08333333333333333	1	1.0	16	1.0	1.0	17	16	0	2	0	0.05555555555555555	18	1	1.2	18	0.6666666666666666	0	0.7443960941094238	0.956010171462935	0.5284759104924971	0.9069149151746525	0.7340172008081479	0.9674191637160555	0.9122603603605944	0.948603335946283	0.5588235294117647	0.058823529411764705	0.0
292	None	None	None	None	None	0	0	0.6666666666666666	4	0.42857142857142855	3	0.45	0.14285714285714285	2	1	6	3	0	0.8	5	4	0.6	9	0.2	0.2857142857142857	0.5187401337708851	0.9430246085756746	0.8517662204135856	0.5757777729047939	0.5940249909848355	0.9830392982367675	0.8839167103601491	0.9161048065827746	0.5	0.5	0.0
3420	0.026096964393425386	0.007120758295888791	0.005324509028116941	0.9679882602558412	None	0	0	0.2857142857142857	2	0.75	6	0.4166666666666667	0.75	7	6	2	1	0	0.375	3	8	0.6666666666666666	10	0.14285714285714285	0.2857142857142857	0.49185181274824463	0.8806817114734439	0.5386911907849596	0.7507270300926066	0.5077797001517839	0.8743610471479897	0.8172504903801178	0.8429696805549445	1.0	0	0.0
1122	None	None	None	None	None	0	0	0.4444444444444444	4	0.5454545454545454	6	0.43333333333333335	0.5454545454545454	8	6	4	1	0	0.3	10	3	0.8666666666666667	13	0.1	0.3333333333333333	0.9044408058471924	0.925472108554739	0.5746740692226127	0.8698505950014543	0.827939907497133	0.9763895663332994	0.9556832944956225	0.9378271530264194	1.0	0.125	0.0
565	None	None	None	None	None	1.0	1	1.0	5	0.0	0	0.7777777777777778	0	0	0	6	0	0	1.0	3	3	0.4666666666666667	7	0.0	1.0	0	0	0	0	0	0	0	0	0	0	0
5036	0.050065137227209545	0.001062858464058468	-0.0003201906913514258	0.8527240138872565	None	0	0	0.25	3	0.75	12	0.2727272727272727	0.5625	11	9	6	2	0	0.5454545454545454	11	6	1.2	18	0.14285714285714285	0	0.4788112061003919	0.8800907075678202	0.5216206288615081	0.6998945350255606	0.613903324089235	0.924176877449881	0.8169289385797158	0.8557209551847169	0.5454545454545454	0.36363636363636365	0.0
5573	0.11721252017443264	0.029296387243662073	0.028142178388921777	0.6821741820675791	None	0	0	0.06666666666666667	1	1.0	20	0.2894736842105263	0.85	17	17	4	2	0	0.21052631578947367	19	4	1.4666666666666666	22	0.16666666666666666	0	0.4788112061003919	0.9158050675872602	0.5216206288615081	0.5688185020205458	0.28572502606985517	0.9013235217076365	0.8172504903801178	0.8355164656035795	0.5294117647058824	0.4117647058823529	0.0
6077	0.06199703275097662	0.008977011969768588	0.005407032838873923	0.962112723252793	None	0	0	0.1111111111111111	2	0.92	23	0.1875	0.72	19	18	7	2	0	1.0	12	12	1.8	27	0.11764705882352941	0.24	0.4788112061003919	0.8953433216915884	0.5216206288615081	0.5556167075712369	0.28572502606985517	0.9120376214036422	0.8140669895175784	0.827721122618274	0.5263157894736842	0.3157894736842105	0.0
525	None	None	None	None	None	0	0	0.5	1	1.0	1	1.0	0	1	0	1	0	0	0.3333333333333333	3	1	0.2	3	0.0	0	0	0	0	0	0	0	0	0	0	0	0
5167	0.038747569370347276	0.004200306091118701	0.003911171475536148	0.9321147562313662	None	0	0	0.3	3	0.8461538461538461	11	0.2727272727272727	0.6923076923076923	11	9	3	0	0	0.45454545454545453	5	11	1.0	15	0.0	0.15384615384615385	0.4788112061003919	0.8488071333263606	0.5309017846004649	0.6827937904030297	0.28572502606985517	0.9530929425836221	0.8489852875241873	0.8622953819450248	0	0	0.0
5782	0.11964787515175841	0.030236743203781096	0.029336198994991916	0.6848999691517942	None	0	0	0.06666666666666667	1	1.0	20	0.2894736842105263	0.85	17	17	4	2	0	0.21052631578947367	19	4	1.4666666666666666	22	0.16666666666666666	0	0.4788112061003919	0.9158050675872602	0.5216206288615081	0.5688185020205458	0.28572502606985517	0.9013235217076365	0.8172504903801178	0.8355164656035795	0.5294117647058824	0.4117647058823529	0.0
2792	0.0046849644623931	0.00021684673271184007	-0.00019405908538243103	0.9627015167130686	None	0	0	0.5	3	0.5714285714285714	4	0.5	0.14285714285714285	2	1	6	4	0	0.5	6	3	0.6	9	0.26666666666666666	0.25	0.7918597826602289	0.8890823839319498	0.4932715152731234	0.5986884828501237	0.3568520099122246	0.9188911251774944	0.8829317196016906	0.8370254312929042	0.5	1.0	0.2565675532950078
441	None	None	None	None	None	0	0	0.6666666666666666	2	0.5	1	1.0	0	0	0	3	0	0	1.0	2	2	0.26666666666666666	4	0.0	0	0	0	0	0	0	0	0	0	0	0	0
5319	0.04933920843005745	0.012123379074600276	-0.010043031466948623	0.8216318561065235	None	0	0	0.3	3	0.8461538461538461	11	0.3	0.6923076923076923	11	9	3	1	0	0.5	5	10	1.0	15	0.125	0.15384615384615385	0.6335404565270308	0.927878543108201	0.5386911907849596	0.7060718017761399	0.39859135208046015	0.8799747675905604	0.8140669895175784	0.8590845527242591	1.0	0.45454545454545453	0.0
1299	None	None	None	None	None	1.0	1	0.8	4	0.4	2	0.5833333333333334	0.2	3	1	3	2	0	0.75	4	3	0.4666666666666667	7	0.25	0.5	0.5207403557177651	0.7688388945687854	0.516702714636168	0.55279332581266	0.5171207825406289	0.718887036385516	0.5045320629469486	0.6865901656392248	0.6666666666666666	0.3333333333333333	0.0
3876	0.08820252924529805	0.018568457079786507	-0.017192334970658425	0.6102401262757818	None	0	0	0.2	3	0.85	17	0.3055555555555556	0.8	18	16	3	0	0	0.2222222222222222	18	4	1.4666666666666666	22	0.0	0	0.4788112061003919	0.9027484534732783	0.5301559098232339	0.6226759762921957	0.28572502606985517	0.9236035052849	0.8225599078570697	0.8507468010885872	0	0	0.0
2698	0.010429484222323494	0.0060706069546732615	-0.005710733300998092	0.9873394486021443	None	0	0	0.5	3	0.3333333333333333	2	0.4	0.3333333333333333	5	2	2	0	0	0.8	4	5	0.5333333333333333	8	0.0	0.4	0.580528097186096	0.9137550527058254	0.3812256642659399	0.8708612851290107	0.5190893816613972	0.8303849371347014	0.8864809328621565	0.87571261776348	0	0	0.0
1071	None	None	None	None	None	0	0	0.25	2	0.9	9	1.0	0.8	8	8	3	2	0	0.08333333333333333	12	1	0.8	12	0.2	0.36363636363636365	0.8305882011085519	0.881525077007218	0.586716579337961	0.8944868029989965	0.827939907497133	0.9475190574394317	0.9216458006384116	0.9126094654321786	0.5625	0.25	0.0
6178	0.09672980169940373	0.031138864245494786	0.01766694895519711	0.8449277789281618	None	0	0	0.2	3	0.9	18	0.19642857142857142	0.85	19	17	2	1	0	0.5714285714285714	8	14	1.4666666666666666	22	0.16666666666666666	0.25	0.522895265967347	0.8716340485980704	0.5216206288615081	0.6919740344373804	0.28572502606985517	0.9174560172543144	0.8225599078570697	0.8469712234773804	1.0	0.15789473684210525	0.0
366	None	None	None	None	None	0.25	1	0.4	4	0.7692307692307693	10	0.38461538461538464	0.7692307692307693	14	10	0	0	0	0.23076923076923078	13	3	1.0	15	0.0	1.0	0.4788112061003919	0.9303928182932303	0.507663966431027	0.8923248842327121	0.38398624453030095	0.8929334485205167	0.908162021578984	0.9068841911168856	0	0	0.0
2443	None	None	None	None	None	0	0	0.6666666666666666	4	0.16666666666666666	1	0.6666666666666666	0.16666666666666666	5	1	2	3	0	0.75	3	4	0.5333333333333333	8	0.75	0.8571428571428571	0.16961906793743325	0.9456805895567194	0.5994093433212274	0.8873343852576859	0.6554633468600806	0.8645852961841196	0.8892230869375822	0.9053591881576413	0.6	0.2	0.0
1271	None	None	None	None	None	0	0	0.5	2	0.3333333333333333	1	0.625	0.3333333333333333	2	1	2	0	0	0.5	4	2	0.3333333333333333	5	0.0	0	0.2564120595668108	0.5214902555787926	0.73835992743734	0.8219644211403951	0.9983014831024661	0.5	0.9589726536458649	0.6314810746453096	0	0	0.0
6583	0.11874122791561241	0.03162477710494622	0.031217451263359466	0.692461744349506	None	0	0	0.06666666666666667	1	1.0	20	0.2894736842105263	0.85	17	17	4	2	0	0.21052631578947367	19	4	1.4666666666666666	22	0.16666666666666666	0	0.4788112061003919	0.9158050675872602	0.5216206288615081	0.5688185020205458	0.28572502606985517	0.9013235217076365	0.8172504903801178	0.8355164656035795	0.5294117647058824	0.35294117647058826	0.0
7267	0.10421569926454577	0.03613119744366885	0.027523318156167015	0.6498483295485911	None	0	0	0.07692307692307693	1	1.0	17	0.296875	0.8823529411764706	16	15	2	2	0	0.25	16	4	1.2666666666666666	19	0.2857142857142857	0	0.4788112061003919	0.9256862541018034	0.5216206288615081	0.5853163802822561	0.28572502606985517	0.8795580720033306	0.8219403550927968	0.8345710363843998	0.53125	0.375	0.0
681	None	None	None	None	None	0	0	0.2857142857142857	2	0.75	6	0.4	0.375	4	3	5	4	0	1.0	5	5	0.6666666666666666	10	0.3076923076923077	0	0.3501713354737091	0.8562465447789426	0.3739287005658464	0.7319427311921983	0.635882148251756	0.9406883842821703	0.9169771603098448	0.8642353602834246	0.5	0.75	0.49526872788707
3867	0.028586612343209954	0.001408342579793007	0.0005057361072911024	0.9632849572449067	None	0	0	0.2857142857142857	2	0.75	6	0.4166666666666667	0.75	7	6	2	2	0	0.375	8	3	0.6666666666666666	10	0.2857142857142857	0.2857142857142857	0.4788112061003919	0.8148033682646102	0.5591227086447916	0.7612525086968441	0.613903324089235	0.9105919097376691	0.7628885313118071	0.839429625954071	0.6428571428571428	0.2857142857142857	0.0
6144	0.08761053751280509	0.006408111414293334	0.0031374581293632385	0.7094466776852237	None	0	0	0.1875	3	0.8571428571428571	18	0.575	0.7619047619047619	17	16	5	1	0	0.1	20	2	1.5333333333333334	23	0.07692307692307693	0	0.4788112061003919	0.9050317247370345	0.5216206288615081	0.5922774751217689	0.28572502606985517	0.9091586662726578	0.8172504903801178	0.8380432298840091	1.0	0.5294117647058824	0.0
6783	0.11501186115296606	0.020598912277858487	0.019326691537148975	0.6463769766840848	None	0	0	0.06666666666666667	1	1.0	20	0.2894736842105263	0.85	17	17	4	2	0	0.21052631578947367	19	4	1.4666666666666666	22	0.16666666666666666	0	0.4788112061003919	0.9158050675872602	0.5216206288615081	0.6188576991817842	0.28572502606985517	0.9013235217076365	0.8172504903801178	0.8448101873503604	0.5294117647058824	0.35294117647058826	0.0
6928	0.08776228270563548	0.009677579371512528	0.008290269264364901	0.7649486670861262	None	0	0	0.21428571428571427	3	0.8947368421052632	17	0.24705882352941178	0.7894736842105263	17	15	3	0	0	0.29411764705882354	5	17	1.4	21	0.0	0.10526315789473684	0.4788112061003919	0.8994925907927045	0.5216206288615081	0.6947392803516932	0.28572502606985517	0.927538090976181	0.8172504903801178	0.8646523505002817	0	0	0.0
7012	0.10893327006848791	0.013433258211509197	-0.005344810467380863	0.510194234271722	None	0	0	0.0625	1	1.0	21	0.22115384615384615	0.8571428571428571	18	18	4	2	0	0.6153846153846154	13	8	1.5333333333333334	23	0.16666666666666666	0.2857142857142857	0.4788112061003919	0.9179225510379657	0.5216206288615081	0.5681851080376915	0.28572502606985517	0.9004196833468556	0.8172504903801178	0.8362060027983309	0.5833333333333333	0.3888888888888889	0.0
1219	None	None	None	None	None	0	0	0.5	2	0.6666666666666666	2	0.8333333333333334	0.3333333333333333	3	1	1	0	0	0.6666666666666666	2	3	0.3333333333333333	5	0.0	0	0.4708073348421774	0.9422615909837115	0.7123989730049092	0.6135763246756867	0.1	0.9456610447495595	0.9256646784413382	0.8846401395824031	0	0	0.0
6596	0.11654075244259283	0.029691466574112032	0.028705448820867924	0.6909580187208028	None	0	0	0.06666666666666667	1	1.0	20	0.2894736842105263	0.85	17	17	4	2	0	0.21052631578947367	19	4	1.4666666666666666	22	0.16666666666666666	0	0.4788112061003919	0.9158050675872602	0.5216206288615081	0.5688185020205458	0.28572502606985517	0.9013235217076365	0.8172504903801178	0.8355164656035795	0.5294117647058824	0.4117647058823529	0.0
5733	0.11686177252487352	0.03022275837174877	0.0279877572513837	0.6831603579799739	None	0	0	0.06666666666666667	1	1.0	20	0.2894736842105263	0.85	17	17	4	2	0	0.21052631578947367	19	4	1.4666666666666666	22	0.16666666666666666	0	0.4788112061003919	0.9158050675872602	0.5216206288615081	0.5688185020205458	0.28572502606985517	0.9013235217076365	0.8172504903801178	0.8355164656035795	0.5294117647058824	0.35294117647058826	0.0
2288	None	None	None	None	None	0.3333333333333333	1	0.625	5	0.4444444444444444	4	0.39285714285714285	0.4444444444444444	8	4	2	1	0	0.5714285714285714	4	7	0.7333333333333333	11	0.25	0.2857142857142857	0.4131642593062642	0.9508021387118832	0.7245328873236104	0.7823622469443091	0.4569919785259245	0.9112062462215842	0.8941891700111713	0.8993296395610859	1.0	0.375	0.0
4149	0.07171649447776189	0.025254800011744728	0.024808203904312053	0.7774222429673069	None	0	0	0.21428571428571427	3	0.8947368421052632	17	0.24705882352941178	0.7894736842105263	17	15	3	0	0	0.29411764705882354	5	17	1.4	21	0.0	0.10526315789473684	0.4788112061003919	0.886134252363724	0.5216206288615081	0.68279689926253	0.28572502606985517	0.9283847632399823	0.8225599078570697	0.8573616376969765	0	0	0.0
756	None	None	None	None	None	0	0	0.6	3	0.6	3	0.5833333333333334	0.6	5	3	1	0	0	0.3333333333333333	6	2	0.4666666666666667	7	0.0	0.4	0.8073373476846843	0.9524775647141813	0.7245328873236104	0.8962333980492595	0.42322380896837614	0.8668550634434421	0.9127057941679502	0.9123323685608622	0	0	0.0
1611	None	None	None	None	None	0	0	0.4	4	0.5833333333333334	7	0.3888888888888889	0.5	10	6	3	2	0	0.4444444444444444	9	4	0.9333333333333333	14	0.3333333333333333	0	0.23163558881698973	0.8868295801481103	0.3457158359548079	0.9153271772698292	0.43702835411701635	0.9401849751319585	0.9318201206325641	0.916676312435208	0.55	0.1	0.0
6937	0.12742682377444553	0.027043165848958377	0.02389274765274612	0.681958365691931	None	0	0	0.06666666666666667	1	1.0	20	0.2894736842105263	0.85	17	17	4	2	0	0.21052631578947367	19	4	1.4666666666666666	22	0.16666666666666666	0	0.4788112061003919	0.9158050675872602	0.5216206288615081	0.5688185020205458	0.28572502606985517	0.9013235217076365	0.8172504903801178	0.8355164656035795	0.5294117647058824	0.35294117647058826	0.0
7392	0.09526399837855544	0.028193600840212815	0.017654572972388226	0.6959685001097382	None	0	0	0.07142857142857142	1	1.0	18	0.29411764705882354	0.8333333333333334	16	15	3	3	0	0.23529411764705882	17	4	1.3333333333333333	20	0.3333333333333333	0	0.4788112061003919	0.9328955235588455	0.5216206288615081	0.7230981684341076	0.28572502606985517	0.9315474595587361	0.8265354105620316	0.8877083377878284	0.1875	0.5	0.0
1818	None	None	None	None	None	0	0	0.16666666666666666	1	1.0	6	0.6666666666666666	0.5	3	3	4	4	0	0.75	4	3	0.5333333333333333	8	0.3333333333333333	0.3333333333333333	0.7804299752948545	0.5156816315224848	0.5448248947435145	0.9442102716514008	0.3694822286056993	0.8495637817606796	0.8859624902450324	0.8235950384891909	0.3333333333333333	0.3333333333333333	0.19899216642377726
5227	0.1145339763100392	0.027018702391507846	0.022229373330234146	0.6936309310623274	None	0	0	0.06666666666666667	1	1.0	20	0.2894736842105263	0.85	17	17	4	2	0	0.21052631578947367	19	4	1.4666666666666666	22	0.16666666666666666	0	0.4788112061003919	0.9140596215341964	0.5216206288615081	0.5688185020205458	0.28572502606985517	0.9013235217076365	0.8172504903801178	0.8344865260007651	0.5294117647058824	0.4117647058823529	0.0
5004	0.07298013625360163	0.026195906521370504	0.0261087426883671	0.8120586578124377	None	0	0	0.21428571428571427	3	0.8947368421052632	17	0.24705882352941178	0.7894736842105263	17	15	3	0	0	0.29411764705882354	5	17	1.4	21	0.0	0.10526315789473684	0.4788112061003919	0.886134252363724	0.5216206288615081	0.68279689926253	0.28572502606985517	0.9283847632399823	0.8225599078570697	0.8573616376969765	0	0	0.0
5536	0.11771415325285743	0.030285433028926095	0.026444010014167137	0.6775251070306847	None	0	0	0.06666666666666667	1	1.0	20	0.2894736842105263	0.85	17	17	4	2	0	0.21052631578947367	19	4	1.4666666666666666	22	0.16666666666666666	0	0.4788112061003919	0.9158050675872602	0.5216206288615081	0.5688185020205458	0.28572502606985517	0.9013235217076365	0.8172504903801178	0.8355164656035795	0.5294117647058824	0.4117647058823529	0.0
370	None	None	None	None	None	0.5	1	0.5	3	0.5	3	0.5	0.3333333333333333	5	2	2	1	0	1.0	4	4	0.5333333333333333	8	0.2	0.5	0.7210954230968311	0.8440865427611908	0.6194285949828895	0.8234421744608923	0.4546322823806775	0.9128836015385602	0.8262461162149428	0.8652255232050902	1.0	0.4	0.0
6587	0.11964787515175841	0.02935799517732143	0.028483622816501453	0.6848999691517942	None	0	0	0.06666666666666667	1	1.0	20	0.2894736842105263	0.85	17	17	4	2	0	0.21052631578947367	19	4	1.4666666666666666	22	0.16666666666666666	0	0.4788112061003919	0.9158050675872602	0.5216206288615081	0.5688185020205458	0.28572502606985517	0.9013235217076365	0.8172504903801178	0.8355164656035795	0.5294117647058824	0.35294117647058826	0.0
7258	0.09179030962464496	0.029949380205774586	0.008419337806102574	0.7826220708608875	None	0	0	0.2	3	0.9	18	0.19642857142857142	0.85	19	17	2	1	0	0.5714285714285714	8	14	1.4666666666666666	22	0.16666666666666666	0.25	0.522895265967347	0.8829360724460598	0.5216206288615081	0.6919740344373804	0.28572502606985517	0.9174560172543144	0.8225599078570697	0.8514547561226541	1.0	0.15789473684210525	0.0
4055	0.04149701802634199	0.00593647457949063	0.00560037064280749	0.9068722716432778	None	0	0	0.42857142857142855	6	0.5789473684210527	11	0.3333333333333333	0.42105263157894735	11	8	9	0	0	0.7777777777777778	7	9	1.4	21	0.0	0.10526315789473684	0.49601400883889707	0.9107988898119808	0.5216206288615081	0.6989895776812312	0.28572502606985517	0.8746574260403073	0.8527915485815954	0.8459131681213168	0	0	0.0
4370	0.11185538033460846	0.010073845622728388	0.001584795362804304	0.6969670158169321	None	0	0	0.06666666666666667	1	1.0	20	0.2894736842105263	0.85	17	17	4	2	0	0.21052631578947367	19	4	1.4666666666666666	22	0.16666666666666666	0	0.4788112061003919	0.9316336544666073	0.5216206288615081	0.5688185020205458	0.28572502606985517	0.9013235217076365	0.8265354105620316	0.845583006693675	0.5294117647058824	0.35294117647058826	0.0
3095	0.0029421753556711956	0.0001666364160305973	-2.2693864605376714e-06	0.9853403758535103	None	0	0	0.5	2	0.6666666666666666	2	1.0	0.3333333333333333	3	1	1	1	0	0.2	5	1	0.3333333333333333	5	0.25	0.5	0.730592195167267	0.6807442457029995	0.7321823069037394	0.8032502606915671	0.2732249332911857	0.9435952459337893	0.926684809238686	0.8402859552248175	1.0	1.0	0.0
2849	0.0025133027040037453	0.00016907585409345048	-0.0001282876565435033	0.9884229064149153	None	0.5	1	0.6666666666666666	4	0.42857142857142855	3	0.45	0.2857142857142857	4	2	4	0	0	0.8	4	5	0.6	9	0.0	0.5	0.3189652448533235	0.8886706886466188	0.8979862635622451	0.9505007655726819	0.5148907425788815	0.8427904914168767	0.9410754057618298	0.9035350337149113	0	0	0.0
1771	None	None	None	None	None	0	0	0	0	0	0	1.0	0	0	0	0	1	0	1.0	1	1	0.06666666666666667	1	0.25	0	0	0	0	0	0	0	0	0	0	0	0
1413	None	None	None	None	None	1.0	1	1.0	4	0.25	1	0.6666666666666666	0	1	0	4	1	0	1.0	3	3	0.4	6	0.09090909090909091	0.6666666666666666	0	0	0	0	0	0	0	0	0	0	0
6952	0.10797553738190364	0.038382256569080654	0.03115942482815691	0.6558953084884358	None	0	0	0.07692307692307693	1	1.0	17	0.296875	0.8823529411764706	16	15	2	2	0	0.25	16	4	1.2666666666666666	19	0.2857142857142857	0	0.4788112061003919	0.9256862541018034	0.5216206288615081	0.5853163802822561	0.28572502606985517	0.8795580720033306	0.8219403550927968	0.8345710363843998	0.5625	0.375	0.0
7124	0.12359962931131185	0.028005211272837567	0.024626621018113817	0.6840683798217102	None	0	0	0.06666666666666667	1	1.0	20	0.2894736842105263	0.85	17	17	4	2	0	0.21052631578947367	19	4	1.4666666666666666	22	0.16666666666666666	0	0.4788112061003919	0.9158050675872602	0.5216206288615081	0.5688487974771678	0.28572502606985517	0.9013235217076365	0.8172504903801178	0.8355221240544809	0.5588235294117647	0.058823529411764705	0.0
4205	0.04522456550261087	0.009229365246159757	-0.0018209067732856698	0.919623166971978	None	0	0	0.2	2	0.8333333333333334	10	0.35	0.6666666666666666	8	8	5	2	0	0.4	10	4	0.9333333333333333	14	0.14285714285714285	0	0.48341067184053726	0.8741310596995425	0.5489069497148756	0.7149311142366357	0.5248117000170879	0.8947903877480076	0.7852338405289473	0.8410453207984772	0.5625	0.25	0.0
3434	0.03932248638332712	0.024661599237192612	0.023982489300344068	0.8672943867601481	None	0	0	0.25	2	0.7777777777777778	7	0.55	0.7777777777777778	9	7	1	0	0	0.2	10	2	0.7333333333333333	11	0.0	0.2222222222222222	0.6613198293860691	0.9185722953962501	0.5591227086447916	0.7596247852520853	0.43266094236942665	0.8794506684867051	0.8243932046613007	0.8645557478435212	0	0	0.0
3318	0.0141562834179297	0.0019280882356799446	-0.0017064726329116173	0.9954043202924948	None	0.3333333333333333	1	0.5	4	0.4444444444444444	4	0.39285714285714285	0.3333333333333333	3	3	7	0	0	0.5714285714285714	4	7	0.7333333333333333	11	0.0	0.25	0.4998556840064592	0.8802231903248722	0.49370730400054574	0.7645359593356035	0.6086162008466526	0.9176016752777927	0.866529342636806	0.8653922853738373	0	0	0.0
6651	0.09787981804617647	0.041299607127269544	0.03279073460194617	0.6517504703188477	None	0	0	0.07692307692307693	1	1.0	17	0.296875	0.8823529411764706	16	15	2	2	0	0.25	16	4	1.2666666666666666	19	0.2857142857142857	0	0.4788112061003919	0.9256862541018034	0.5216206288615081	0.5853163802822561	0.28572502606985517	0.8795580720033306	0.8219403550927968	0.8345710363843998	0.5625	0.375	0.0
1226	None	None	None	None	None	1.0	1	1.0	4	0.25	1	0.5	0.25	3	1	2	0	0	0.75	3	4	0.4	6	0.0	1.0	0.9317726737946128	0.5945747935672432	0.6650665410935179	0.787301584111406	0.11829421616487146	0.5992143122995147	0.9709347439115885	0.6677322680475714	0	0	0.0
5600	0.057107260140619676	0.0059068819409789156	-0.0052300146093303196	0.6581390560701972	None	0	0	0.2	2	0.9230769230769231	12	0.5357142857142857	0.7692307692307693	10	10	4	1	0	0.14285714285714285	2	14	1.0	15	0.08333333333333333	0	0.4788112061003919	0.9224748578593107	0.5216206288615081	0.5427924482336779	0.28572502606985517	0.8365289184119702	0.8265354105620316	0.8064164028070604	1.0	0.4	0.0
468	None	None	None	None	None	0	0	0.2857142857142857	2	0.75	6	1.0	0.375	4	3	5	1	0	0.4	2	5	0.6666666666666666	10	0.07692307692307693	1.0	0.5583405504630898	0.781573271454048	0.13843857974784296	0.8119491795716749	0.72804108166268	0.7191232900847264	0.9297352393372399	0.7731002188211338	1.0	0.25	0.0
1707	None	None	None	None	None	0	0	1.0	1	0	0	1.0	0	0	0	1	1	0	0.5	1	2	0.13333333333333333	2	0.16666666666666666	0	0	0	0	0	0	0	0	0	0	0	0
3667	0.07786780968995308	0.015794133644554526	0.014480828812751978	0.8613754146324014	None	0	0	0.21428571428571427	3	0.8947368421052632	17	0.24705882352941178	0.7894736842105263	17	15	3	0	0	0.29411764705882354	5	17	1.4	21	0.0	0.10526315789473684	0.4788112061003919	0.8861740713122654	0.5216206288615081	0.68279689926253	0.28572502606985517	0.9283847632399823	0.8225599078570697	0.8573777264382868	0	0	0.0
5629	0.0921043439439208	0.010905388727143613	0.006825862279975206	0.6811045675139117	None	0	0	0.08333333333333333	1	1.0	15	1.0	0.9333333333333333	15	14	1	2	0	0.058823529411764705	1	17	1.1333333333333333	17	0.4	0	0.4788112061003919	0.9233675844850211	0.5216206288615081	0.5868634357658812	0.28572502606985517	0.875825173247341	0.8265354105620316	0.8317152156608864	0.5333333333333333	0.4	0.0
3385	0.08367461107356068	0.0065011779333006775	-0.0020273741780200477	0.7938878593783101	None	0	0	0.16666666666666666	3	0.88	22	0.21428571428571427	0.8	23	20	3	0	0	0.2857142857142857	6	21	1.8	27	0.0	0.07692307692307693	0.4788112061003919	0.8999703122944309	0.5216206288615081	0.6919265649705797	0.28572502606985517	0.9201259841493223	0.8225599078570697	0.8601695381617507	0	0	0.0
2892	0.005157592006899279	0.00017664234931497166	2.8567991184648287e-05	0.9625727663949276	None	0	0	0.7	7	0.08333333333333333	1	0.5	0.08333333333333333	2	1	11	2	0	0.5714285714285714	7	4	0.9333333333333333	14	0.08	0.5714285714285714	0.43907947984191137	0.6207028375959431	0.4064868752116294	0.8566476633303761	0.3893022519166839	0.9475004353460359	0.8037069014382311	0.8486979784806366	0.75	1.0	0.0
1284	None	None	None	None	None	0	0	0.2727272727272727	3	0.7142857142857143	10	0.5	0.5	10	7	5	1	0	0.5	8	4	1.0666666666666667	16	0.09090909090909091	0	0.5078892293859849	0.9462987014080372	0.7594615480094346	0.9320490291435779	0.47094270122486315	0.9359908345239771	0.9213754982985255	0.9383953021622875	1.0	0	0.0
2246	None	None	None	None	None	0.4	2	0.6153846153846154	8	0.35294117647058826	6	0.5277777777777778	0.35294117647058826	11	6	7	0	0	0.25	3	12	1.2666666666666666	19	0.0	0.5714285714285714	0.7182637746811007	0.6681439522375047	0.7189693780134169	0.7482978588805762	0.3440943292173719	0.8398723487738972	0.8538992991491721	0.7593060204130797	0	0	0.0
2606	0.0012660227948740584	3.8284693125068925e-05	-3.275847767759238e-05	0.9874953497054377	None	1.0	2	0.8571428571428571	6	0.25	2	0.625	0.25	5	2	4	0	0	1.0	4	4	0.6666666666666666	10	0.0	0.6666666666666666	0.7210954230968311	0.8030891891574896	0.7580369191155377	0.762996709918999	0.21898111165503228	0.9197179536911465	0.921567805297122	0.8417275591559455	0	0	0.0
2940	0.009362241644972596	0.0025728058621308832	-0.00256749158137853	0.9957089344888702	None	0	0	0.5714285714285714	4	0.25	2	0.8333333333333334	0.125	3	1	6	1	0	0.3333333333333333	6	2	0.6666666666666666	10	0.07142857142857142	0	0.713941922383515	0.6819171839743318	0.46410642612774033	0.7333090739295128	0.41787271193006637	0.5328714175633682	0.8692991229913253	0.653678845728747	1.0	0.3333333333333333	0.0
1875	None	None	None	None	None	0.2	1	0.4166666666666667	5	0.6875	11	0.3673469387755102	0.375	8	6	9	4	0	1.0	7	7	1.2	18	0.2	0.18181818181818182	0.41106490724084255	0.8804768415168106	0.7640709044001577	0.8494306996746799	0.5248794307923674	0.9630971645117923	0.9329028373229832	0.9113033819776121	0.125	0.375	0.0
2780	0.007089188757033016	4.987346570552762e-05	-4.802538192272279e-05	0.9540444360697596	None	0	0	0.5	3	0.5714285714285714	4	0.75	0.14285714285714285	2	1	6	2	0	0.75	4	3	0.6	9	0.13333333333333333	0.5714285714285714	0.41529609758363345	0.9590252340898905	0.33329032741131515	0.5610881800884503	0.5100276467543421	0.9596062766462092	0.9345681687730003	0.8992389022915921	0.75	0.5	0.0
2239	None	None	None	None	None	0	0	0.3333333333333333	6	0.68	17	0.375	0.56	20	14	6	4	0	0.5	6	12	1.8	27	0.4	0.18181818181818182	0.2698980709867542	0.9275779721678415	0.5216206288615081	0.8962832069720961	0.2816089953866876	0.9013069946075687	0.8782021896032787	0.909386215459236	0.05	0.25	0.0
7252	0.12388935641850195	0.03662021515327541	0.035155705599984356	0.6890201146742183	None	0	0	0.06666666666666667	1	1.0	20	0.2894736842105263	0.85	17	17	4	2	0	0.21052631578947367	19	4	1.4666666666666666	22	0.16666666666666666	0	0.4788112061003919	0.9158050675872602	0.5216206288615081	0.5688185020205458	0.28572502606985517	0.9013235217076365	0.8172504903801178	0.8355164656035795	0.5882352941176471	0.4117647058823529	0.0
2185	None	None	None	None	None	0	0	0.3333333333333333	2	0.7142857142857143	5	0.45	0.2857142857142857	2	2	6	2	0	0.8	5	4	0.6	9	0.125	0.4	0.4643564102836252	0.9312940573155892	1.0	0.5	0.7548991764828047	0.6730010018221364	0.9178337083572976	0.7520376925685254	0.75	1.0	0.23699121323034888
4136	0.06837490943470258	0.009231059963195952	0.008281228620372246	0.7894490676089032	None	0	0	0.2631578947368421	5	0.7692307692307693	20	0.19047619047619047	0.7692307692307693	23	20	4	0	0	0.3333333333333333	7	21	1.8666666666666667	28	0.0	0.07692307692307693	0.4788112061003919	0.9148689161481189	0.5216206288615081	0.6613666263512312	0.28572502606985517	0.9207393887823201	0.8435431097266654	0.8620162505304105	0	0	0.0
1942	None	None	None	None	None	0	0	0	0	0	0	1.0	0	0	0	0	2	0	1.0	1	1	0.06666666666666667	1	0.5	0	0	0	0	0	0	0	0	0	0	0	0
6955	0.11931710578030037	0.03029507256666389	0.028455321562660115	0.6954781843273201	None	0	0	0.06666666666666667	1	1.0	20	0.2894736842105263	0.85	17	17	4	2	0	0.21052631578947367	19	4	1.4666666666666666	22	0.16666666666666666	0	0.4788112061003919	0.9158050675872602	0.5216206288615081	0.5688185020205458	0.28572502606985517	0.9013235217076365	0.8172504903801178	0.8355164656035795	0.5294117647058824	0.35294117647058826	0.0
4902	0.1109684485288162	0.008076067832919415	0.007767948708085297	0.6761997894258387	None	0	0	0.07142857142857142	1	1.0	18	0.29411764705882354	0.8333333333333334	15	15	4	2	0	0.23529411764705882	17	4	1.3333333333333333	20	0.16666666666666666	0	0.4788112061003919	0.9064973074987003	0.5216206288615081	0.569721671036031	0.28572502606985517	0.9012869433794416	0.8265354105620316	0.8303307719223164	0.5333333333333333	0.6	0.0
767	None	None	None	None	None	0	0	0.5	2	0.75	3	0.6	0.25	2	1	3	1	0	0.4	5	2	0.4	6	0.1111111111111111	0.4	0.35688251642950153	0.797752019547968	0.8898651129984974	0.6404274792114951	0.36307247904253087	0.889812419771574	0.9463440288507873	0.793494010252103	1.0	1.0	0.0
788	None	None	None	None	None	1.0	1	0.8	4	0.4	2	0.7777777777777778	0	1	0	5	1	0	1.0	3	3	0.4666666666666667	7	0.07692307692307693	1.0	0	0	0	0	0	0	0	0	0	0	0
1298	None	None	None	None	None	0	0	0.6	3	0.6	3	0.5833333333333334	0.4	2	2	4	0	0	0.75	4	3	0.4666666666666667	7	0.0	0.5	0.8344562930927936	0.6318736375175263	0.6513560925190764	0.545422890228022	0.22410614824610398	0.7423309810590725	0.9281082845612822	0.6441736404685968	0	0	0.0
220	None	None	None	None	None	0	0	0.5	2	0.6666666666666666	2	0.625	0.3333333333333333	3	1	1	1	0	0.5	4	2	0.3333333333333333	5	0.25	0	0.21511415586893987	0.9441839960814336	0.5028806620349905	0.9009542922880445	0.4248361981021251	0.7778372413353124	0.8727883810194167	0.8905541026170344	1.0	0	0.0
1155	None	None	None	None	None	0	0	0.75	3	0.3333333333333333	1	0.5555555555555556	0.3333333333333333	3	1	1	1	0	1.0	3	3	0.3333333333333333	5	0.25	1.0	0.4708073348421774	0.8856577485641512	0.5591227086447916	0.8901818629876909	0.4357200759449407	0.8585658461358321	0.7828799884928215	0.8787935320569018	1.0	0.3333333333333333	0.0
978	None	None	None	None	None	0	0	0.2	1	1.0	5	1.0	0.8	5	4	1	0	0	0.14285714285714285	1	7	0.4666666666666667	7	0.0	0	0.4757825473237752	0.8361801990449241	0.516702714636168	0.8747322750774029	0.45349265289546425	0.870169843401997	0.7919567648029628	0.8612049751879896	0	0	0.0
2206	None	None	None	None	None	0	0	0.3333333333333333	2	0.8333333333333334	5	0.6666666666666666	0.16666666666666666	1	1	6	3	0	0.75	3	4	0.5333333333333333	8	0.1875	0	0.1	0.5	0.664878403059375	0.5	0.5008769283209775	0.5	0.9147240739624064	0.5	1.0	1.0	0.4496535099684157
458	None	None	None	None	None	0	0	0.5	2	0.6666666666666666	2	1.0	0.6666666666666666	4	2	0	0	0	0.2	5	1	0.3333333333333333	5	0.0	1.0	0.6329787719250243	0.854781870359413	0.711948074801745	0.9606261485912914	0.85394695848561	0.9550093214193922	0.8812287792783315	0.9354821120461884	0	0	0.0
4130	0.08016974895804961	0.006455423741039608	0.00353245583497921	0.709261036710779	None	0	0	0.125	2	0.9047619047619048	19	0.5476190476190477	0.8095238095238095	17	17	5	2	0	0.09523809523809523	21	2	1.5333333333333334	23	0.14285714285714285	0	0.4788112061003919	0.9163550314779544	0.5216206288615081	0.5692174901470696	0.28572502606985517	0.9056292316590988	0.8172504903801178	0.8381635271530441	0.5294117647058824	0.35294117647058826	0.0
4552	0.07701157751082537	0.012659367177271907	0.006230788008350378	0.619528579406343	None	0	0	0.08333333333333333	1	1.0	16	1.0	0.8125	13	13	4	2	0	0.05555555555555555	1	18	1.2	18	0.16666666666666666	0	0.4788112061003919	0.8816234227276307	0.5216206288615081	0.5696268089879567	0.28572502606985517	0.8964052108169703	0.8265354105620316	0.8148809333830914	0.5384615384615384	0.07692307692307693	0.0
2161	None	None	None	None	None	0.5	1	0.42857142857142855	3	0.625	5	0.625	0.25	3	2	6	1	0	1.0	4	4	0.6666666666666666	10	0.06666666666666667	0.3333333333333333	0.7250303483836319	0.9690115166172694	0.8394232155842776	0.9489523405405339	0.6796610718054004	0.9098205368631819	0.9326679885454864	0.9474612542315793	1.0	0.3333333333333333	0.0
1833	None	None	None	None	None	0	0	0.4444444444444444	4	0.45454545454545453	5	0.4642857142857143	0.36363636363636365	5	4	7	5	0	0.5714285714285714	7	4	0.8666666666666667	13	0.29411764705882354	0.3333333333333333	0.2467880776930345	0.8271160819641837	0.7413789749375161	0.9367551668410483	0.6407590237606633	0.878762484151795	0.8941891700111713	0.8889932626115754	0.2	0	0.0
6680	0.09553773777531695	0.030820093266160732	-0.01304417370237955	0.7296532498322373	None	0	0	0.125	2	0.9090909090909091	20	0.15584415584415584	0.7272727272727273	16	16	7	5	0	0.7857142857142857	14	11	1.6	24	0.2777777777777778	0	0.4788112061003919	0.91984320243384	0.5216206288615081	0.5702227954390535	0.28572502606985517	0.8915682827839145	0.8246572045689855	0.8334039877972316	0.0625	0.4375	0.0
7413	0.12147038529400704	0.030883338522970795	0.030480861403954722	0.6838701142793371	None	0	0	0.06666666666666667	1	1.0	20	0.2894736842105263	0.85	17	17	4	2	0	0.21052631578947367	19	4	1.4666666666666666	22	0.16666666666666666	0	0.4788112061003919	0.9158050675872602	0.5216206288615081	0.5688185020205458	0.28572502606985517	0.9013235217076365	0.8172504903801178	0.8355164656035795	0.5882352941176471	0.4117647058823529	0.0
1620	None	None	None	None	None	0	0	1.0	2	0.0	0	1.0	0	1	0	1	2	0	0.3333333333333333	1	3	0.2	3	0.4	1.0	0	0	0	0	0	0	0	0	0	0	0
6858	0.07946470216805546	0.009168974372915011	0.0037802410093932697	0.6687291464514359	None	0	0	0.25	3	0.875	14	0.3	0.8125	15	13	2	1	0	0.26666666666666666	4	15	1.2	18	0.16666666666666666	0.6666666666666666	0.567450053876479	0.8725012786054128	0.5216206288615081	0.6747921679536288	0.28572502606985517	0.9010239867166353	0.8753554209662382	0.834880269099375	1.0	0.2	0.0
6559	0.07791136314064263	0.01442026600088022	0.009568918543576926	0.9724403135808594	None	0	0	0.08333333333333333	1	1.0	15	0.2125	0.8	12	12	4	2	0	0.8	10	8	1.1333333333333333	17	0.16666666666666666	0	0.4659602185342891	0.8761287441427128	0.5262612067309865	0.5797451174403097	0.613903324089235	0.9146475431030083	0.8170897693222987	0.8249015512661493	0.5416666666666666	0.3333333333333333	0.0
356	None	None	None	None	None	0	0	0.75	3	0.0	0	0.5555555555555556	0	2	0	2	0	0	1.0	3	3	0.3333333333333333	5	0.0	1.0	0	0	0	0	0	0	0	0	0	0	0
4428	0.05055372028186496	0.006711577675657633	-0.0006457705645255907	0.9077037273121227	None	0	0	0.2	2	0.8333333333333334	10	0.3181818181818182	0.6666666666666666	8	8	5	3	0	0.36363636363636365	11	4	0.9333333333333333	14	0.21428571428571427	0	0.4899309751644636	0.869440655569048	0.5489069497148756	0.714632943009101	0.6483117647350747	0.9250901369531093	0.8171143951898943	0.8551865825107006	0.125	0.25	0.0
7199	0.1137323858888475	0.029818732204473737	0.02899069771015367	0.6914327127008522	None	0	0	0.06666666666666667	1	1.0	20	0.2894736842105263	0.85	17	17	4	2	0	0.21052631578947367	19	4	1.4666666666666666	22	0.16666666666666666	0	0.4788112061003919	0.9158050675872602	0.5216206288615081	0.5688185020205458	0.28572502606985517	0.9013235217076365	0.8172504903801178	0.8355164656035795	0.5294117647058824	0.4117647058823529	0.0
4833	0.10083999905296129	0.027638854980807277	0.027235566180005367	0.7192331104611387	None	0	0	0.07142857142857142	1	1.0	18	0.29411764705882354	0.8333333333333334	15	15	4	2	0	0.23529411764705882	17	4	1.3333333333333333	20	0.16666666666666666	0	0.4788112061003919	0.9111698614127268	0.5216206288615081	0.572766899665731	0.28572502606985517	0.9012869433794416	0.8225599078570697	0.8335390244564311	0.5333333333333333	0.4666666666666667	0.0
3161	0.005305945168702283	0.0017205725892543299	0.0015591074012638428	0.9860478084343982	None	0	0	0.6	3	0.6	3	0.4666666666666667	0.6	4	3	2	0	0	0.6	3	5	0.4666666666666667	7	0.0	1.0	0.6084410805659383	0.8585730203239608	0.6194285949828895	0.8309492484356124	0.5009777585289246	0.9341354265134953	0.8437925362491018	0.8824625710543919	0	0	0.0
7136	0.09788837295273504	0.03398816453130324	0.029525096217357705	0.8461253795075879	None	0	0	0.2	3	0.9	18	0.19642857142857142	0.85	19	17	2	1	0	0.5714285714285714	8	14	1.4666666666666666	22	0.16666666666666666	0.25	0.522895265967347	0.8716340485980704	0.5216206288615081	0.6919740344373804	0.28572502606985517	0.9174560172543144	0.8225599078570697	0.8469712234773804	1.0	0.15789473684210525	0.0
2809	0.005401012537813492	0.0020567597254118855	0.002056519563681287	0.98347472796427	None	0	0	0.6	3	0.6	3	0.4666666666666667	0.6	4	3	2	0	0	0.6	3	5	0.4666666666666667	7	0.0	1.0	0.6084410805659383	0.8585730203239608	0.6194285949828895	0.8309492484356124	0.48119568438974314	0.9372188987307029	0.8437925362491018	0.8842226798611859	0	0	0.0
5008	0.1098442783405415	0.013374201975904476	-0.0023659712891826857	0.7252945343272877	None	0	0	0.23076923076923078	3	0.8823529411764706	15	0.25333333333333335	0.7647058823529411	15	13	3	0	0	0.3333333333333333	5	15	1.2666666666666666	19	0.0	0.11764705882352941	0.4788112061003919	0.860440135909544	0.5216206288615081	0.6603755608653437	0.28572502606985517	0.91210066139018	0.826197287208425	0.8331092792146824	0	0	0.0
4665	0.0733057449474759	0.008615543421702529	0.004294091758380899	0.617224397134405	None	0	0	0.08333333333333333	1	1.0	16	1.0	0.8125	13	13	4	2	0	0.05555555555555555	1	18	1.2	18	0.16666666666666666	0	0.4788112061003919	0.8816234227276307	0.5216206288615081	0.5680505588925601	0.28572502606985517	0.8964052108169703	0.8265354105620316	0.8145575530876239	0.5384615384615384	0.46153846153846156	0.0
2060	None	None	None	None	None	0.6666666666666666	2	0.6666666666666666	6	0.45454545454545453	5	0.52	0.36363636363636365	9	4	3	0	0	1.0	5	5	0.8666666666666667	13	0.0	0.5	0.5353653486827816	0.8636906530730798	0.6194285949828895	0.8085885908692939	0.5916474510749662	0.930482639773683	0.8205165560998859	0.8765791137640757	0	0	0.0
5288	0.14199814125860952	0.022101117615803596	0.018513319848912232	0.683886555032242	None	0	0	0.06666666666666667	1	1.0	20	0.2894736842105263	0.85	17	17	4	2	0	0.21052631578947367	19	4	1.4666666666666666	22	0.16666666666666666	0	0.4788112061003919	0.9229851100563415	0.5216206288615081	0.5688185020205458	0.28572502606985517	0.9013235217076365	0.8265354105620316	0.839909485475042	0.5294117647058824	0.35294117647058826	0.0
154	None	None	None	None	None	0	0	0.75	3	0.25	1	0.6666666666666666	0	2	0	3	0	0	1.0	3	3	0.4	6	0.0	0.5	0	0	0	0	0	0	0	0	0	0	0
6535	0.0761579703785893	0.011182464314402679	0.010736401568842086	0.8125676238988024	None	0	0	0.07692307692307693	1	1.0	17	0.296875	0.8235294117647058	14	14	4	2	0	0.25	16	4	1.2666666666666666	19	0.16666666666666666	0	0.48341067184053726	0.8868827148242134	0.5216206288615081	0.6795491110815399	0.4277212495024988	0.8957736976642906	0.8155022578915012	0.8394359303108635	0.5357142857142857	0.2857142857142857	0.0
549	None	None	None	None	None	0	0	1.0	1	0	0	1.0	0	0	0	1	0	0	0.5	2	1	0.13333333333333333	2	0.0	0	0	0	0	0	0	0	0	0	0	0	0
3815	0.04801139061929842	0.010065829052869908	0.009361470457275369	0.923988470105599	None	0	0	0.25	2	0.8	8	0.3333333333333333	0.8	8	8	3	1	0	0.4444444444444444	9	4	0.8	12	0.1	0	0.7296968244660836	0.8633359633497477	0.5489069497148756	0.6785340290392323	0.3408434445202801	0.7982339143910424	0.8360471843518107	0.7894928719020415	1.0	0.25	0.0
2542	None	None	None	None	None	0	0	0.42857142857142855	3	0.75	6	0.5555555555555556	0.5	6	4	3	4	0	0.2222222222222222	9	2	0.6666666666666666	10	0.5	1.0	0.30696294238967314	0.8697426870514029	0.8979862635622451	0.9126046760445637	0.5780112895638848	0.9243449607511871	0.9393068195559536	0.9045771296151709	0.16666666666666666	0.5	0.0
6122	0.041345339789026894	0.005948943962889223	0.0021232179750385904	0.9282665481094728	None	0	0	0.3	3	0.8461538461538461	11	0.2727272727272727	0.6923076923076923	11	9	3	0	0	0.45454545454545453	5	11	1.0	15	0.0	0.15384615384615385	0.4788112061003919	0.8408419640707803	0.5309017846004649	0.6827937904030297	0.28572502606985517	0.9530929425836221	0.8489852875241873	0.8598723793719846	0	0	0.0
2548	None	None	None	None	None	0	0	0.5	2	0.75	3	1.0	0.75	5	3	0	0	0	0.16666666666666666	6	1	0.4	6	0.0	0.8	0.5625573742050928	0.6843542606058323	0.3897172318043178	0.9333901591775748	0.4545062307621584	0.8996145432396433	0.8453674686101188	0.8663338500247264	0	0	0.0
670	None	None	None	None	None	0	0	0.25	1	1.0	3	0.625	0.6666666666666666	2	2	2	2	0	0.5	4	2	0.3333333333333333	5	0.25	0	0.6887567590689293	0.6878109000333148	0.6323454704213518	0.8806908982378772	0.7483228739180217	0.6981217258556986	0.7618970141364675	0.77013751500237	0.75	0	0.0
1334	None	None	None	None	None	0	0	0.6666666666666666	2	0.5	1	0.6666666666666666	0.5	1	1	2	2	0	0.6666666666666666	2	3	0.26666666666666666	4	0.25	0	0.9267114422735305	0.5	0.7610814721978005	0.5	0.1	0.5	0.972651335680073	0.5	1.0	1.0	0.0
2682	0.0018936497533771697	0.0006329505297476314	-0.0005098613843874327	0.9966629359379062	None	0	0	0.5	4	0.3333333333333333	3	0.55	0.1111111111111111	1	1	9	1	0	0.8	4	5	0.7333333333333333	11	0.045454545454545456	0.5	0.7671193041957665	0.5	0.15665798794291674	0.5	0.6372593861159302	0.5	0.9324996853431693	0.5	1.0	0	0.0
2108	None	None	None	None	None	0	0	0.3076923076923077	4	0.6470588235294118	11	0.4523809523809524	0.35294117647058826	7	6	11	4	0	0.8571428571428571	7	6	1.2666666666666666	19	0.16	0.4	0.4788112061003919	0.9449090380103753	0.5216206288615081	0.5420932699936849	0.28572502606985517	0.8111140646184269	0.8172504903801178	0.815985241906383	0.14285714285714285	0.2857142857142857	0.0
6984	0.12060602201199008	0.03036739182397687	0.028589287116936635	0.6824188486741088	None	0	0	0.06666666666666667	1	1.0	20	0.2894736842105263	0.85	17	17	4	2	0	0.21052631578947367	19	4	1.4666666666666666	22	0.16666666666666666	0	0.4788112061003919	0.9158050675872602	0.5216206288615081	0.5688185020205458	0.28572502606985517	0.9013235217076365	0.8172504903801178	0.8355164656035795	0.5294117647058824	0.35294117647058826	0.0
4828	0.08067521826360119	0.005651889098591369	-0.004223836819234147	0.5516120984709176	None	0	0	0.2	4	0.8571428571428571	24	0.20833333333333334	0.8214285714285714	25	23	4	0	0	0.25	6	24	2.0	30	0.0	0.07142857142857142	0.4788112061003919	0.9159620114451342	0.5216206288615081	0.7547349902363469	0.28572502606985517	0.9051301720140028	0.8247549989993845	0.8724468721907037	0	0	0.0
244	None	None	None	None	None	0.3333333333333333	1	0.625	5	0.4444444444444444	4	0.5238095238095238	0.3333333333333333	6	3	4	1	0	0.42857142857142855	7	3	0.7333333333333333	11	0.1111111111111111	0.5	0.5875576837756619	0.8969313312670381	0.7277332881857212	0.8846133266847512	0.5133471069118298	0.8766175502866831	0.7806928193103684	0.8863252332720362	1.0	0.3333333333333333	0.0
5088	0.13678422960085723	0.019167869605625474	0.016409605210105045	0.722853681086097	None	0	0	0.06666666666666667	1	1.0	20	0.2894736842105263	0.85	17	17	4	2	0	0.21052631578947367	19	4	1.4666666666666666	22	0.16666666666666666	0	0.4788112061003919	0.9159451743171773	0.5216206288615081	0.5686526713078992	0.28572502606985517	0.9013235217076365	0.8230530128230548	0.8355687889030413	0.5294117647058824	0.4117647058823529	0.0
7381	0.10180017019263597	0.012799270593477578	-0.008127524957227128	0.6915494204505881	None	0	0	0.21428571428571427	3	0.8421052631578947	16	0.525	0.8421052631578947	18	16	2	0	0	0.1	20	2	1.4	21	0.0	0.1	0.48341067184053726	0.8931591920281337	0.5216206288615081	0.6783015683509763	0.28572502606985517	0.9246737425884145	0.8225599078570697	0.8572137029410997	0	0	0.0
1257	None	None	None	None	None	0	0	0.4	2	0.8	4	0.5833333333333334	0.4	3	2	3	0	0	0.3333333333333333	2	6	0.4666666666666667	7	0.0	0	0.591300196236346	0.8096190176029278	0.3475672817796997	0.8803423315881109	0.9348942484560073	0.8368331356372611	0.9178118004759549	0.8445773223395859	0	0	0.0
1653	None	None	None	None	None	0	0	0.4	2	0.6	3	0.4375	0.4	3	2	3	4	0	1.0	4	4	0.4666666666666667	7	0.4444444444444444	0	0.16955949524373087	0.9632800987826496	0.27271676757551966	0.6411534594378336	0.7686203446556388	0.6202440453701759	0.9318201206325641	0.8093812209562952	0.3333333333333333	0	0.0
6860	0.06968350528449298	0.017510288428982473	-0.014602569801106493	0.6931630834376424	None	0	0	0.25	3	0.875	14	0.5294117647058824	0.8125	14	13	3	0	0	0.11764705882352941	17	2	1.2	18	0.0	0.25	0.48341067184053726	0.8793557174048011	0.5386911907849596	0.6950218452888314	0.44981417507954513	0.9402924070342253	0.8303748360309942	0.8647824069822067	0	0	0.0
3708	1.4530825662285725e-05	6.303505912577011e-07	5.1068381558479425e-08	0.9999979408889678	None	0	0	0.5	1	1.0	1	1.0	1.0	1	1	1	2	0	0.3333333333333333	1	3	0.2	3	0.3333333333333333	0	0.6841750413202796	0.5	0.3894437923184949	0.5	0.6827202053809145	0.5	0.7999465091712764	0.5	1.0	1.0	0.4385795921331046
2907	0.013230945314454309	0.0022697006010993608	0.0018930314527438987	0.9703262357083393	None	0	0	0.3333333333333333	2	0.7142857142857143	5	0.6	0.5714285714285714	4	4	4	1	0	0.6	5	3	0.6	9	0.08333333333333333	0	0.5909906272596902	0.929882672557676	0.4589244450608117	0.9162452108485958	0.5982408868470976	0.8843311487173563	0.874509963694795	0.9119055153033159	1.0	0.25	0.0
324	None	None	None	None	None	0	0	0.5	2	0.6666666666666666	2	1.0	0.6666666666666666	3	2	1	0	0	0.2	5	1	0.3333333333333333	5	0.0	0.5	0.7210954230968311	0.7857534739826906	0.5941671978956451	0.6150917385575269	0.6257467665433676	0.8293438857958756	0.750902539286809	0.7533244647136219	0	0	0.0
5946	0.12391725242826124	0.014661610060331932	0.014243198263564382	0.673101927854175	None	0	0	0.06666666666666667	1	1.0	20	0.2894736842105263	0.85	17	17	4	2	0	0.21052631578947367	19	4	1.4666666666666666	22	0.16666666666666666	0	0.4788112061003919	0.9227939299381913	0.5216206288615081	0.5688185020205458	0.28572502606985517	0.9013235217076365	0.8172504903801178	0.8397890404613628	0.5294117647058824	0.4117647058823529	0.0
3247	0.05849015503587693	0.0005889584829995641	-0.0005084221515931592	0.9072815838222973	None	0.2	1	0.3333333333333333	4	0.7333333333333333	11	0.2361111111111111	0.6666666666666666	13	10	3	0	0	0.5	6	12	1.1333333333333333	17	0.0	0.18181818181818182	0.30160965070656715	0.837029095900136	0.9603711948395125	0.8989295002050752	0.7976255464792399	0.8869647421896341	0.9427705755514445	0.876597111263725	0	0	0.0
5173	0.08358072044446059	0.02707935017584835	0.023393105522459694	0.6984029772725198	None	0	0	0.07142857142857142	1	1.0	18	0.29411764705882354	0.8333333333333334	15	15	4	2	0	0.23529411764705882	17	4	1.3333333333333333	20	0.16666666666666666	0	0.4788112061003919	0.9111698614127268	0.5216206288615081	0.572766899665731	0.28572502606985517	0.9012869433794416	0.8225599078570697	0.8335390244564311	0.5333333333333333	0.4	0.0
5314	0.11749562499515992	0.028838935955834446	0.027040360505876642	0.6887513284591884	None	0	0	0.06666666666666667	1	1.0	20	0.2894736842105263	0.85	17	17	4	2	0	0.21052631578947367	19	4	1.4666666666666666	22	0.16666666666666666	0	0.4788112061003919	0.9158050675872602	0.5216206288615081	0.5688185020205458	0.28572502606985517	0.917766508726098	0.8172504903801178	0.84449056383607	0.5294117647058824	0.35294117647058826	0.0
5816	0.12112000509507864	0.029567900587647956	0.02785151751042354	0.676167411230137	None	0	0	0.06666666666666667	1	1.0	20	0.2894736842105263	0.85	17	17	4	2	0	0.21052631578947367	19	4	1.4666666666666666	22	0.16666666666666666	0	0.4788112061003919	0.9158050675872602	0.5216206288615081	0.5688185020205458	0.28572502606985517	0.9013235217076365	0.8172504903801178	0.8355164656035795	0.5294117647058824	0.35294117647058826	0.0
4671	0.06557033440020268	0.023966545976087324	0.02394476951224319	0.8188160668208442	None	0	0	0.26666666666666666	4	0.8	16	0.21568627450980393	0.75	17	15	4	0	0	0.35294117647058826	6	17	1.4666666666666666	22	0.0	0.1	0.4788112061003919	0.886134252363724	0.5216206288615081	0.68279689926253	0.28572502606985517	0.9283847632399823	0.8225599078570697	0.8573616376969765	0	0	0.0
2727	9.348864323965017e-05	1.1297625955981388e-06	1.0330276725495013e-06	0.9999964363217875	None	0	0	0.5	2	0.6666666666666666	2	0.625	0.3333333333333333	1	1	3	3	0	0.5	4	2	0.3333333333333333	5	0.3	0.5	0.1	0.5	1.0	0.5	0.5880899151207986	0.5	0.9753644201477747	0.5	1.0	1.0	0.43076407456057536
4935	0.10830705516893106	0.007148412960426794	-0.002850091250406419	0.7261066958339735	None	0	0	0.23076923076923078	3	0.8823529411764706	15	0.25333333333333335	0.7647058823529411	15	13	3	0	0	0.3333333333333333	5	15	1.2666666666666666	19	0.0	0.11764705882352941	0.4788112061003919	0.860440135909544	0.5216206288615081	0.6603755608653437	0.28572502606985517	0.9326207423788595	0.826197287208425	0.8460382051261465	0	0	0.0
3264	1.566153034859795e-05	8.704365427058646e-07	8.252497224494389e-07	0.9999960233040057	None	0	0	0.25	1	1.0	4	1.0	0.25	1	1	4	0	0	0.6666666666666666	2	3	0.4	6	0.0	0	0.795407787399249	0.5	1.0	0.5	0.591798566850946	0.5	0.8411055461210797	0.5	0	0	0.0
4289	0.04592940333464632	0.00537472141449668	0.0008346868577937457	0.9188112790053602	None	0	0	0.2	2	0.8333333333333334	10	0.3181818181818182	0.6666666666666666	8	8	5	3	0	0.36363636363636365	11	4	0.9333333333333333	14	0.21428571428571427	0	0.48341067184053726	0.8677210528706136	0.5489069497148756	0.7149311142366357	0.5248117000170879	0.923573036968259	0.7852338405289473	0.8537235383881036	0.125	0.25	0.0
2817	0.0019102730064364734	0.0006974195917224235	-3.2982531392544093e-05	0.9934807472437824	None	0	0	0.75	3	0.5	2	0.5	0.25	2	1	3	2	0	0.75	4	3	0.4	6	0.2222222222222222	0.5	0.7282370891974695	0.505887492801002	0.6543661862138979	0.9694195963483665	0.4634062564509457	0.9742707950984135	0.8673181669291629	0.914613788252935	0.75	1.0	0.2894764304427091
1676	None	None	None	None	None	0	0	1.0	1	0	0	1.0	0	0	0	1	0	0	0.5	2	1	0.13333333333333333	2	0.0	0	0	0	0	0	0	0	0	0	0	0	0
854	None	None	None	None	None	0	0	0.75	3	0.5	2	0.6666666666666666	0.25	4	1	1	2	0	1.0	3	3	0.4	6	0.6666666666666666	0.6666666666666666	0.24361898382701846	0.9382452845064613	0.32147104637237667	0.5783104249356138	0.43276999973655206	0.9388422283592568	0.8148687245756382	0.8724307925130004	0.625	0.25	0.0
1556	None	None	None	None	None	0	0	0.25	2	0.8	8	0.8571428571428571	0.5	5	5	6	5	0	0.2857142857142857	7	2	0.8	12	0.3125	0.6	0.4359064282296812	0.9017147619971492	0.5309017846004649	0.8424152248910446	0.744124798213716	0.704792938664377	0.7839412660384188	0.8302857299206076	0.2	0.2	0.0
7428	0.1198494034130846	0.03222836400618636	0.029794346185628456	0.6930457457986149	None	0	0	0.06666666666666667	1	1.0	20	0.2894736842105263	0.85	17	17	4	2	0	0.21052631578947367	19	4	1.4666666666666666	22	0.16666666666666666	0	0.4788112061003919	0.9158050675872602	0.5216206288615081	0.5688185020205458	0.28572502606985517	0.9013235217076365	0.8172504903801178	0.8355164656035795	0.5294117647058824	0.35294117647058826	0.0
4048	0.008992046812788463	0.0010637477083707554	0.0006311516406988755	0.9435620369250506	None	0	0	0.42857142857142855	3	0.5	4	0.5	0.375	6	3	3	0	0	0.8	5	4	0.6666666666666666	10	0.0	0	0.7313343188681779	0.8471744896921237	0.5403716687531499	0.7320410419324879	0.3575443042002545	0.8560009277789978	0.8370641364574363	0.8175783153983112	0	0	0.0
2838	0.011286846205289573	0.0004993577694615779	0.00028090778689202414	0.9613089326740941	None	0	0	0.3333333333333333	2	0.7142857142857143	5	0.6	0.5714285714285714	4	4	4	1	0	0.6	5	3	0.6	9	0.08333333333333333	0	0.5909906272596902	0.929882672557676	0.4481709220714446	0.9244715706022306	0.5982408868470976	0.8843311487173563	0.8831650841761328	0.9148672590128106	1.0	0.25	0.0
709	None	None	None	None	None	0	0	0.75	3	0.5	2	0.6	0.5	3	2	2	4	0	0.4	5	2	0.4	6	0.5714285714285714	1.0	0.5525681514212868	0.9667591597997544	0.8282408005450673	0.895442267065139	0.5911512654617297	0.925885394033096	0.7851913711948466	0.935893871654311	0.3333333333333333	0.3333333333333333	0.0
2337	None	None	None	None	None	0	0	0.6	3	0.4	2	0.7	0.4	4	2	2	1	0	0.4	5	2	0.4666666666666667	7	0.16666666666666666	0.4	0.5553516832357195	0.8919511055488258	0.7520923514256996	0.8667103503191932	0.3548395698831317	0.8851170001541313	0.8977739360196977	0.8816627606166361	1.0	0.25	0.0
4152	0.04384535826291522	0.004204848005096065	0.0016860930036326762	0.9069399909710999	None	0	0	0.2	2	0.8333333333333334	10	0.3181818181818182	0.6666666666666666	8	8	5	3	0	0.36363636363636365	11	4	0.9333333333333333	14	0.21428571428571427	0	0.4899309751644636	0.869440655569048	0.5489069497148756	0.7149311142366357	0.5248117000170879	0.923573036968259	0.7852338405289473	0.8543495226664274	0.125	0.25	0.0
5239	0.11734171698151194	0.029440759232561287	0.028241665660408206	0.6828600382809833	None	0	0	0.06666666666666667	1	1.0	20	0.2894736842105263	0.85	17	17	4	2	0	0.21052631578947367	19	4	1.4666666666666666	22	0.16666666666666666	0	0.4788112061003919	0.9158050675872602	0.5216206288615081	0.5688185020205458	0.28572502606985517	0.9013235217076365	0.8172504903801178	0.8355164656035795	0.5294117647058824	0.35294117647058826	0.0
6659	0.11704710777784438	0.028538654878157554	0.027154083467909877	0.6938742468229433	None	0	0	0.06666666666666667	1	1.0	20	0.2894736842105263	0.85	17	17	4	2	0	0.21052631578947367	19	4	1.4666666666666666	22	0.16666666666666666	0	0.4788112061003919	0.9158050675872602	0.5216206288615081	0.5688185020205458	0.28572502606985517	0.9013235217076365	0.8172504903801178	0.8355164656035795	0.5588235294117647	0.4117647058823529	0.0
2600	0.0013307557172684166	5.418493415032949e-05	-3.5876655461910395e-05	0.9862515378175772	None	1.0	2	0.8571428571428571	6	0.25	2	0.625	0.25	5	2	4	0	0	1.0	4	4	0.6666666666666666	10	0.0	0.6666666666666666	0.7210954230968311	0.8030891891574896	0.7580369191155377	0.762996709918999	0.21898111165503228	0.9197179536911465	0.921567805297122	0.8417275591559455	0	0	0.0
2519	None	None	None	None	None	0	0	0.6	3	0.4	2	0.5833333333333334	0.2	2	1	4	3	0	0.75	4	3	0.4666666666666667	7	0.2727272727272727	0.5	0.7250100253762302	0.7621570354377245	0.38602531315786104	0.6383420078398918	0.5239375325801434	0.7883917032356336	0.8486931657799569	0.734191110999511	0.5	1.0	0.5409336549640522
3759	0.0820965789527688	0.00998939049995805	0.006344368735384134	0.7124291489752015	None	0	0	0.125	2	0.9047619047619048	19	0.5476190476190477	0.8095238095238095	17	17	5	2	0	0.09523809523809523	21	2	1.5333333333333334	23	0.14285714285714285	0	0.4788112061003919	0.916491253451872	0.5216206288615081	0.5692174901470696	0.28572502606985517	0.9056292316590988	0.8172504903801178	0.8382439282564103	0.5294117647058824	0.35294117647058826	0.0
486	None	None	None	None	None	0	0	0.5714285714285714	4	0.375	3	0.6666666666666666	0.25	4	2	5	1	0	0.6	5	3	0.6666666666666666	10	0.08333333333333333	0.5714285714285714	0.7182637746811007	0.8277620124450442	0.7128999452350037	0.7659340215244759	0.30241648811218724	0.8034696334364766	0.8073979816581872	0.8002442010713584	1.0	0.5	0.0
1892	None	None	None	None	None	0	0	0.5	5	0.38461538461538464	5	0.5	0.38461538461538464	8	5	6	0	0	0.8333333333333334	5	6	1.0	15	0.0	0.36363636363636365	0.5686535143192947	0.9056559853640316	0.5604904208405701	0.8829164728787197	0.30840835793846144	0.8927028062119835	0.8277071236145623	0.8941233160221858	0	0	0.0
852	None	None	None	None	None	0	0	0.6666666666666666	2	0.0	0	0.6666666666666666	0	2	0	1	2	0	0.6666666666666666	2	3	0.26666666666666666	4	0.5	0	0	0	0	0	0	0	0	0	0	0	0
5506	0.11325094730819522	0.006933054421589398	0.004688116232494201	0.6598765981649636	None	0	0	0.11764705882352941	2	0.9130434782608695	21	0.5434782608695652	0.8260869565217391	19	19	5	1	0	0.08695652173913043	2	23	1.6666666666666667	25	0.07142857142857142	0	0.4788112061003919	0.9067276571775539	0.5216206288615081	0.5720536884099923	0.28572502606985517	0.9117964753789533	0.8172504903801178	0.836640498253156	1.0	0.3684210526315789	0.0
7335	0.12775513740570557	0.01573930522600861	0.013659253835383014	0.627351433709938	None	0	0	0.06666666666666667	1	1.0	20	0.2894736842105263	0.85	17	17	4	2	0	0.21052631578947367	19	4	1.4666666666666666	22	0.16666666666666666	0	0.2698980709867542	0.9560683475700424	0.5216206288615081	0.6069799639036856	0.388720909273575	0.8432231595220403	0.8140669895175784	0.8497207568079533	0.5882352941176471	0.4117647058823529	0.0
2983	0.01515887655858246	0.004517125671824108	0.003302344819761065	0.9789934010718032	None	0	0	0.625	5	0.4	4	0.48	0.4	8	4	3	0	0	1.0	5	5	0.8	12	0.0	0.5	0.6912076262414502	0.8340209868109868	0.5892756518138406	0.7879080214956	0.5825623004611117	0.9136796364176982	0.8188720782375313	0.8534671811482205	0	0	0.0
6138	0.09477218963495984	0.02107940281002708	0.009727506849830363	0.6562785525683862	None	0	0	0.125	2	0.9047619047619048	19	0.17692307692307693	0.8095238095238095	17	17	5	3	0	0.7692307692307693	13	10	1.5333333333333334	23	0.21428571428571427	0	0.4788112061003919	0.9158050675872602	0.5216206288615081	0.5688185020205458	0.28572502606985517	0.9013235217076365	0.8172504903801178	0.8355164656035795	0.11764705882352941	0.35294117647058826	0.0
4609	0.0704205511960682	0.01483023698859279	-0.014575343874475422	0.8547634528920951	None	0	0	0.3333333333333333	4	0.75	12	0.27692307692307694	0.6875	14	11	3	0	0	0.38461538461538464	5	13	1.2	18	0.0	0.125	0.47480927047128463	0.8280267793907059	0.5386911907849596	0.69862652471649	0.44981417507954513	0.9396149018194159	0.8151240900522807	0.8480085997521193	0	0	0.0
5696	0.10145157723617561	0.032837066696527556	0.024010834816116256	0.8419290019478185	None	0	0	0.2	3	0.9	18	0.19642857142857142	0.85	19	17	2	1	0	0.5714285714285714	8	14	1.4666666666666666	22	0.16666666666666666	0.25	0.522895265967347	0.8716340485980704	0.5216206288615081	0.6919740344373804	0.28572502606985517	0.9174560172543144	0.8225599078570697	0.8469712234773804	1.0	0.15789473684210525	0.0
6814	0.12031022949196997	0.03393142884016278	0.03275017411534096	0.6918633818356139	None	0	0	0.06666666666666667	1	1.0	20	0.2894736842105263	0.85	17	17	4	2	0	0.21052631578947367	19	4	1.4666666666666666	22	0.16666666666666666	0	0.4788112061003919	0.9158050675872602	0.5216206288615081	0.5688185020205458	0.28572502606985517	0.9013235217076365	0.8172504903801178	0.8355164656035795	0.5882352941176471	0.4117647058823529	0.0
7031	0.11929102407638371	0.029116685068930767	0.027974504131656988	0.694701704034794	None	0	0	0.06666666666666667	1	1.0	20	0.2894736842105263	0.85	17	17	4	2	0	0.21052631578947367	19	4	1.4666666666666666	22	0.16666666666666666	0	0.4788112061003919	0.9158050675872602	0.5216206288615081	0.5688185020205458	0.28572502606985517	0.9013235217076365	0.8172504903801178	0.8355164656035795	0.5294117647058824	0.35294117647058826	0.0
1516	None	None	None	None	None	0	0	0.6	3	0.4	2	0.5833333333333334	0	2	0	4	2	0	0.75	4	3	0.4666666666666667	7	0.2	0.4	0	0	0	0	0	0	0	0	0	0	0
4120	0.07135217434283582	0.026027051452040453	0.025630253951346313	0.767079869247363	None	0	0	0.21428571428571427	3	0.8947368421052632	17	0.24705882352941178	0.7894736842105263	17	15	3	0	0	0.29411764705882354	5	17	1.4	21	0.0	0.10526315789473684	0.4788112061003919	0.886134252363724	0.5216206288615081	0.68279689926253	0.28572502606985517	0.9283847632399823	0.8225599078570697	0.8573616376969765	0	0	0.0
4873	0.09065845171897792	0.024660654778731222	0.01792316744355637	0.6977579146884859	None	0	0	0.06666666666666667	1	1.0	20	0.2894736842105263	0.85	17	17	4	2	0	0.21052631578947367	19	4	1.4666666666666666	22	0.16666666666666666	0	0.4788112061003919	0.9215050254482601	0.5216206288615081	0.5688185020205458	0.28572502606985517	0.9013235217076365	0.8265354105620316	0.8389821938768757	0.5294117647058824	0.35294117647058826	0.0
6081	0.11201830729194678	0.013980120264679393	0.004512536678293417	0.7407068746982239	None	0	0	0.16666666666666666	2	0.875	14	0.23076923076923078	0.75	13	12	4	2	0	0.46153846153846156	6	13	1.2	18	0.18181818181818182	0	0.4788112061003919	0.8560626872912588	0.5216206288615081	0.5779474047845835	0.613903324089235	0.9268499068795107	0.828095470167932	0.8242675201330659	0.5384615384615385	0.23076923076923078	0.0
2700	4.447372535546249e-08	3.71382626246372e-08	3.079511447419903e-08	0.9999908887763274	None	0	0	0.4	2	0.6	3	0.7777777777777778	0	0	0	6	2	0	1.0	3	3	0.4666666666666667	7	0.125	0	0	0	0	0	0	0	0	0	0	0	0
1305	None	None	None	None	None	0	0	0.75	3	0.3333333333333333	1	0.5555555555555556	0.3333333333333333	1	1	3	2	0	1.0	3	3	0.3333333333333333	5	0.2	1.0	0.1	0.5	1.0	0.5	0.40195033402391384	0.5	0.9767954931523154	0.5	1.0	1.0	0.0
5325	0.12153312881393728	0.029640056602612864	0.02789832128068008	0.6903045373874631	None	0	0	0.06666666666666667	1	1.0	20	0.2894736842105263	0.85	17	17	4	2	0	0.21052631578947367	19	4	1.4666666666666666	22	0.16666666666666666	0	0.4788112061003919	0.9158050675872602	0.5216206288615081	0.5688185020205458	0.28572502606985517	0.9013235217076365	0.8172504903801178	0.8355164656035795	0.5294117647058824	0.4117647058823529	0.0
7488	0.12414321940027721	0.035242670630275606	0.03275669139546449	0.6850786674716991	None	0	0	0.06666666666666667	1	1.0	20	0.2894736842105263	0.85	17	17	4	2	0	0.21052631578947367	19	4	1.4666666666666666	22	0.16666666666666666	0	0.4788112061003919	0.9158050675872602	0.5216206288615081	0.5688185020205458	0.28572502606985517	0.9013235217076365	0.8172504903801178	0.8355164656035795	0.5294117647058824	0.4117647058823529	0.0
7483	0.1174962392200431	0.02823249452140142	0.027165438582000365	0.6925728014124334	None	0	0	0.06666666666666667	1	1.0	20	0.2894736842105263	0.85	17	17	4	2	0	0.21052631578947367	19	4	1.4666666666666666	22	0.16666666666666666	0	0.4788112061003919	0.9158050675872602	0.5216206288615081	0.5688185020205458	0.28572502606985517	0.9013235217076365	0.8172504903801178	0.8355164656035795	0.5882352941176471	0.4117647058823529	0.0
7326	0.11263323005413121	0.015534902613105375	0.014563481045927851	0.6785436575994795	None	0	0	0.125	2	0.9047619047619048	19	0.3026315789473684	0.8095238095238095	17	17	5	2	0	0.21052631578947367	19	4	1.5333333333333334	23	0.14285714285714285	0	0.4788112061003919	0.9158050675872602	0.5216206288615081	0.5688185020205458	0.28572502606985517	0.9013235217076365	0.8172504903801178	0.8355164656035795	0.5294117647058824	0.4117647058823529	0.0
7396	0.16684432581894656	0.007622653835969613	0.0076082160909566	0.7063946807942673	None	0	0	0.06666666666666667	1	1.0	20	0.2894736842105263	0.85	17	17	4	2	0	0.21052631578947367	19	4	1.4666666666666666	22	0.16666666666666666	0	0.4788112061003919	0.9217690098092695	0.5216206288615081	0.5688185020205458	0.28572502606985517	0.9013235217076365	0.8219716280973669	0.839146719566557	0.5294117647058824	0.4117647058823529	0.0
7197	0.0663460148882942	0.00836141062760568	0.004583148837306765	0.5193066644288273	None	0	0	0.1111111111111111	1	1.0	11	0.325	0.8181818181818182	10	9	2	2	0	0.4	10	4	0.8666666666666667	13	0.2857142857142857	0	0.4788112061003919	0.9247986865857052	0.5216206288615081	0.6173237132872781	0.28572502606985517	0.8847680042467947	0.8219403550927968	0.8422851339456596	0.6000000000000001	0.4	0.0
103	None	None	None	None	None	0	0	0.3333333333333333	1	1.0	2	1.0	1.0	3	2	0	0	0	0.25	4	1	0.26666666666666666	4	0.0	0	0.2626960860907465	0.9739098176065116	0.5712615514901701	0.8943274507932432	0.45033392484933543	0.6433111480755598	0.9067768474828554	0.892360614113567	0	0	0.0
91	None	None	None	None	None	0.2	1	0.5	6	0.5625	9	0.3333333333333333	0.5625	13	9	4	2	0	0.6666666666666666	9	6	1.2	18	0.25	0.6666666666666666	0.359659987570794	0.9093719042395816	0.4207494802329229	0.9080595539328657	0.6903063958883069	0.9066814041799043	0.8895134768789118	0.9080435162372504	0.5384615384615384	0.3076923076923077	0.0
5276	0.07345083419996934	0.026185422837386216	0.025593589244621795	0.765076395929186	None	0	0	0.21428571428571427	3	0.8947368421052632	17	0.24705882352941178	0.7894736842105263	17	15	3	0	0	0.29411764705882354	5	17	1.4	21	0.0	0.10526315789473684	0.4788112061003919	0.886134252363724	0.5216206288615081	0.68279689926253	0.28572502606985517	0.9283847632399823	0.8225599078570697	0.8573616376969765	0	0	0.0
1801	None	None	None	None	None	0	0	0.07692307692307693	1	1.0	17	1.0	0.9411764705882353	17	16	1	2	0	0.05263157894736842	1	19	1.2666666666666666	19	0.4	0	0.7443960941094238	0.9105474728865556	0.5284759104924971	0.8951392580469052	0.37811260178995937	0.9673721879157339	0.8292816130571512	0.9320132444083873	0.5882352941176471	0.23529411764705882	0.0
6887	0.12066156838499446	0.031170200196384275	0.029063098740928855	0.6732457322352784	None	0	0	0.06666666666666667	1	1.0	20	0.2894736842105263	0.85	17	17	4	2	0	0.21052631578947367	19	4	1.4666666666666666	22	0.16666666666666666	0	0.4788112061003919	0.9158050675872602	0.5216206288615081	0.5688185020205458	0.28572502606985517	0.9013235217076365	0.8172504903801178	0.8355164656035795	0.5294117647058824	0.35294117647058826	0.0
628	None	None	None	None	None	0.5	2	0.6	6	0.46153846153846156	6	0.6	0.3076923076923077	8	4	6	3	0	1.0	5	5	1.0	15	0.25	0.18181818181818182	0.2727909369267274	0.6850144534353736	0.7922323276731993	0.7116863231178269	0.5535855734882775	0.8422339955863632	0.865846014205515	0.7537070547390441	0.125	0.125	0.0
2708	0.0009071835576844132	0.00010404103894722734	-4.680330893413685e-05	0.9871099638604613	None	0	0	0.8333333333333334	5	0.14285714285714285	1	0.75	0.14285714285714285	2	1	6	2	0	0.75	3	4	0.6	9	0.13333333333333333	0.6666666666666666	0.5065273155429499	0.7212061895228228	0.4277108532769498	0.614164546294639	0.5190893816613972	0.5	0.6626545185957148	0.6158021711191624	0.75	0.5	0.0
1383	None	None	None	None	None	0	0	0.3333333333333333	2	0.6666666666666666	4	0.5714285714285714	0.6666666666666666	6	4	1	1	0	0.2857142857142857	7	2	0.5333333333333333	8	0.25	0.3333333333333333	0.36197468154968915	0.921137992981766	0.5301559098232339	0.86817740245058	0.43186815781687005	0.8778388868368094	0.8891399504195029	0.8913872865890964	1.0	0.6666666666666666	0.0
3206	0.05897173995956576	0.005133477397289535	0.0008135281682504951	0.7441405760453013	None	0	0	0.3	3	0.8333333333333334	10	0.5384615384615384	0.8333333333333334	12	10	1	0	0	0.15384615384615385	13	2	0.9333333333333333	14	0.0	0.16666666666666666	0.7428076296029864	0.9232350868005175	0.5301559098232339	0.8320284187707502	0.28572502606985517	0.906770782199337	0.8681086752431207	0.8928968664905816	0	0	0.0
5669	0.08818276420880072	0.011330324343051125	-0.0097610413162947	0.7554117657269824	None	0	0	0.16666666666666666	3	0.8333333333333334	20	0.18055555555555555	0.7083333333333334	19	17	6	2	0	0.5625	16	9	1.7333333333333334	26	0.14285714285714285	0	0.4788112061003919	0.9016795742363997	0.5216206288615081	0.5684668301804762	0.4354009192842244	0.9239073525501761	0.8172504903801178	0.8406084277051453	0.5263157894736842	0.2631578947368421	0.0
1931	None	None	None	None	None	0.5	1	0.6666666666666666	4	0.5	3	0.6666666666666666	0.16666666666666666	2	1	5	1	0	0.75	4	3	0.5333333333333333	8	0.07692307692307693	0.8	0.5041935494518952	0.9450811188977086	0.6291114985537866	0.9363593943034564	0.5148907425788815	0.6527627485523484	0.9094250525326284	0.8864641687981979	1.0	0.5	0.0
3366	0.021994062575855327	0.00501274437845082	-0.00027437997596888237	0.9642965338724397	None	0	0	0.16666666666666666	1	1.0	7	0.42857142857142855	0.8571428571428571	6	6	2	1	0	0.42857142857142855	3	7	0.6	9	0.125	0	0.7402190634191173	0.8951537462194012	0.5301559098232339	0.7025297848919392	0.32653172787361695	0.8525150839363387	0.8532386662118985	0.8300685335405019	1.0	0.3333333333333333	0.0
3933	0.09319611523121882	0.02472418258327914	0.018498972713114348	0.6962535284435953	None	0	0	0.06666666666666667	1	1.0	20	0.2894736842105263	0.85	17	17	4	2	0	0.21052631578947367	19	4	1.4666666666666666	22	0.16666666666666666	0	0.4788112061003919	0.9215050254482601	0.5216206288615081	0.5688185020205458	0.28572502606985517	0.9013235217076365	0.8265354105620316	0.8389821938768757	0.5294117647058824	0.35294117647058826	0.0
3720	0.11862248262132237	0.023456614710380255	0.022844665689028192	0.6984117902185512	None	0	0	0.06666666666666667	1	1.0	20	0.2894736842105263	0.85	17	17	4	2	0	0.21052631578947367	19	4	1.4666666666666666	22	0.16666666666666666	0	0.4788112061003919	0.9215050254482601	0.5216206288615081	0.5688185020205458	0.28572502606985517	0.9013235217076365	0.8265354105620316	0.8389821938768757	0.5294117647058824	0.35294117647058826	0.0
4374	0.06025220680419568	0.007477837633223691	-0.007435138517667354	0.7611337939512662	None	0	0	0.35714285714285715	5	0.6666666666666666	12	0.26666666666666666	0.5	11	9	8	0	0	0.3333333333333333	15	5	1.3333333333333333	20	0.0	0.1111111111111111	0.6116242394649847	0.8646977281971716	0.5216206288615081	0.6812790979796919	0.19324278060679273	0.8882240969912235	0.877429878442026	0.8266999986194913	0	0	0.0
2274	None	None	None	None	None	0	0	0.25	2	0.8	8	0.4444444444444444	0.7	8	7	3	3	0	0.3333333333333333	3	9	0.8	12	0.3333333333333333	0	0.5914006442458337	0.9109414878434042	0.6612191170538725	0.8859958094566067	0.7268855740527427	0.9475791901321157	0.8746490484112073	0.9185960731409255	0.375	0.25	0.0
104	None	None	None	None	None	0	0	0.2	1	1.0	5	1.0	1.0	6	5	0	1	0	0.14285714285714285	7	1	0.4666666666666667	7	0.3333333333333333	0	0.3739680680913877	0.888632080368631	0.6704130756358933	0.8974643577412311	0.7383855201287662	0.7868434495463964	0.7337968228527879	0.8642135476083828	1.0	0.16666666666666666	0.0
6685	0.12143223772236503	0.030287236819403512	0.027866480069164055	0.6947743586829267	None	0	0	0.06666666666666667	1	1.0	20	0.2894736842105263	0.85	17	17	4	2	0	0.21052631578947367	19	4	1.4666666666666666	22	0.16666666666666666	0	0.4788112061003919	0.9158050675872602	0.5216206288615081	0.5688185020205458	0.28572502606985517	0.9013235217076365	0.8172504903801178	0.8355164656035795	0.5294117647058824	0.35294117647058826	0.0
3525	0.0011715701385213355	0.00011451892402764841	1.5808090661490503e-06	0.9971754559988774	None	0	0	1.0	3	0.0	0	0.6666666666666666	0	2	0	1	1	0	0.6666666666666666	3	2	0.26666666666666666	4	0.25	1.0	0	0	0	0	0	0	0	0	0	0	0
6964	0.10755691766458181	0.026812150262237093	0.026001438512473704	0.6976616047595432	None	0	0	0.07692307692307693	1	1.0	17	0.296875	0.8823529411764706	16	15	2	2	0	0.25	16	4	1.2666666666666666	19	0.2857142857142857	0	0.4788112061003919	0.9256862541018034	0.5216206288615081	0.5853163802822561	0.28572502606985517	0.8795580720033306	0.8219403550927968	0.8345710363843998	0.53125	0.375	0.0
1834	None	None	None	None	None	0	0	0.6666666666666666	2	0.5	1	0.6666666666666666	0	1	0	2	0	0	0.6666666666666666	2	3	0.26666666666666666	4	0.0	0	0	0	0	0	0	0	0	0	0	0	0
1399	None	None	None	None	None	0	0	0.14285714285714285	1	1.0	8	0.5555555555555556	0.875	8	7	1	2	0	0.2222222222222222	2	9	0.6666666666666666	10	0.4	0	0.8934915015786895	0.9220863176827101	0.49370730400054574	0.6503621836854071	0.3639783691228812	0.8121079969406776	0.9097018258464116	0.8203142909661241	0.5625	0.25	0.0
6871	0.11544949561193611	0.007657621259412355	0.007650711166505225	0.731896540725824	None	0	0	0.06666666666666667	1	1.0	20	0.2894736842105263	0.85	17	17	4	2	0	0.21052631578947367	19	4	1.4666666666666666	22	0.16666666666666666	0	0.4788112061003919	0.9138586484242914	0.5216206288615081	0.583941716311016	0.28572502606985517	0.9013235217076365	0.8172504903801178	0.8372026445073769	0.5294117647058824	0.35294117647058826	0.0
4337	0.10931201990582486	0.017238333047206577	-0.015244717740758628	0.6888843054071927	None	0	0	0.125	2	0.9523809523809523	20	0.21296296296296297	0.8095238095238095	19	17	3	0	0	0.3333333333333333	6	18	1.5333333333333334	23	0.0	0.09090909090909091	0.4788112061003919	0.8789511580403	0.5216206288615081	0.6472292230110367	0.28572502606985517	0.8927103637165503	0.8265354105620316	0.827695554838726	0	0	0.0
1900	None	None	None	None	None	0	0	0.18181818181818182	2	0.9285714285714286	13	0.2962962962962963	0.7857142857142857	11	11	4	0	0	0.6666666666666666	6	9	1.0666666666666667	16	0.0	0.3076923076923077	0.7686670607770163	0.9064842156894483	0.3683034362869969	0.7221752155138603	0.44529084575142114	0.8618144141796092	0.8696867905112524	0.8436605948342365	0	0	0.0
1313	None	None	None	None	None	0.3333333333333333	1	0.5	4	0.7	7	0.375	0.5	7	5	4	1	0	0.5	4	8	0.8	12	0.1	0.2222222222222222	0.5207403557177651	0.8727177641661735	0.516702714636168	0.9345257296014874	0.5171207825406289	0.761087789054326	0.8846472031653827	0.8714768105876668	1.0	0.2857142857142857	0.0
599	None	None	None	None	None	1.0	1	1.0	5	0.0	0	0.7777777777777778	0	0	0	6	0	0	1.0	3	3	0.4666666666666667	7	0.0	1.0	0	0	0	0	0	0	0	0	0	0	0
2475	None	None	None	None	None	1.0	2	0.8571428571428571	6	0.125	1	0.6666666666666666	0.125	4	1	5	0	0	0.6	5	3	0.6666666666666666	10	0.0	0.2857142857142857	0.5280491633864385	0.8999290756632193	0.6144635281858519	0.9149064366576984	0.49635897202890505	0.9252150761744109	0.8836048965991427	0.9139073927390826	0	0	0.0
6880	0.11977264180207267	0.026925389382584118	0.026600102774065684	0.6977640200054701	None	0	0	0.06666666666666667	1	1.0	20	0.2894736842105263	0.85	17	17	4	2	0	0.21052631578947367	19	4	1.4666666666666666	22	0.16666666666666666	0	0.4788112061003919	0.9158050675872602	0.5216206288615081	0.5688185020205458	0.28572502606985517	0.9013235217076365	0.8172504903801178	0.8355164656035795	0.5882352941176471	0.4117647058823529	0.0
1085	None	None	None	None	None	0.25	1	0.3	3	0.7692307692307693	10	0.25	0.7692307692307693	12	10	2	2	0	0.6	6	10	1.0	15	0.3333333333333333	0.2222222222222222	0.2727909369267274	0.8158554251920969	0.7597645774275448	0.9597591610887964	0.5535855734882775	0.8837161774916389	0.865846014205515	0.902865121421766	0.5833333333333334	0.08333333333333333	0.0
1696	None	None	None	None	None	0	0	0.6666666666666666	2	0.0	0	0.6666666666666666	0	1	0	2	0	0	0.6666666666666666	2	3	0.26666666666666666	4	0.0	1.0	0	0	0	0	0	0	0	0	0	0	0
2601	0.0076549049714878335	0.002688925545682573	-0.0026014239190861833	0.992212472758203	None	0	0	0.6	3	0.4	2	0.4666666666666667	0.4	4	2	2	0	0	0.6	5	3	0.4666666666666667	7	0.0	0.3333333333333333	0.3026405069233528	0.8953474953239778	0.5528792757947751	0.884402621528058	0.39615715747629143	0.8503741506849094	0.8991579411654012	0.8779295573402861	0	0	0.0
2084	None	None	None	None	None	0	0	0.6666666666666666	2	0.5	1	0.6666666666666666	0	0	0	3	0	0	0.6666666666666666	2	3	0.26666666666666666	4	0.0	0	0	0	0	0	0	0	0	0	0	0	0
1908	None	None	None	None	None	0	0	0.2	2	0.9166666666666666	11	0.25	0.5833333333333334	8	7	5	2	0	0.875	7	8	0.9333333333333333	14	0.15384615384615385	0	0.3743546385435731	0.8741312783396586	0.5161992473927527	0.8081714966446572	0.613903324089235	0.9536024207436593	0.8172504903801178	0.8940746232074979	0.5625	0.625	0.0
1178	None	None	None	None	None	0	0	0.25	2	0.7777777777777778	7	0.4074074074074074	0.5555555555555556	6	5	4	2	0	0.3333333333333333	3	9	0.7333333333333333	11	0.18181818181818182	0	0.789031376664107	0.8689470110788866	0.6809812605092838	0.8857249699778728	0.32135358094844246	0.7326579932442171	0.8922921050806374	0.8387842083730561	0.5833333333333334	0	0.0
2003	None	None	None	None	None	0	0	0.42857142857142855	3	0.5	4	0.5555555555555556	0.25	3	2	6	5	0	0.5	3	6	0.6666666666666666	10	0.3333333333333333	0	0.5207403557177651	0.7099591497390151	0.516702714636168	0.9187476492756333	0.4509752768161513	0.8585733323828176	0.8149041873098869	0.846582243616432	0.3333333333333333	0.6666666666666666	0.0
4180	0.0932409906852676	0.025410520712339544	0.018584365248743323	0.6907233156336117	None	0	0	0.06666666666666667	1	1.0	20	0.2894736842105263	0.85	17	17	4	2	0	0.21052631578947367	19	4	1.4666666666666666	22	0.16666666666666666	0	0.4788112061003919	0.9215050254482601	0.5216206288615081	0.5688185020205458	0.28572502606985517	0.9013235217076365	0.8265354105620316	0.8389821938768757	0.5294117647058824	0.35294117647058826	0.0
446	None	None	None	None	None	0	0	0.25	1	1.0	3	1.0	1.0	4	3	0	0	0	0.2	5	1	0.3333333333333333	5	0.0	0	0.8458937158499229	0.8955058316841854	0.6856551528036368	0.8226082917679683	0.16935262948166213	0.6294927196489627	0.9567136417253702	0.8028399415397616	0	0	0.0
2375	None	None	None	None	None	0	0	1.0	1	0	0	1.0	0	1	0	0	0	0	0.5	2	1	0.13333333333333333	2	0.0	0	0	0	0	0	0	0	0	0	0	0	0
5515	0.121086230406728	0.027978107452647737	0.0272813326476918	0.6917705198467727	None	0	0	0.06666666666666667	1	1.0	20	0.2894736842105263	0.85	17	17	4	2	0	0.21052631578947367	19	4	1.4666666666666666	22	0.16666666666666666	0	0.4788112061003919	0.9158050675872602	0.5216206288615081	0.5688185020205458	0.28572502606985517	0.9013235217076365	0.8172504903801178	0.8355164656035795	0.5588235294117647	0.35294117647058826	0.0
3786	0.06980443324815402	0.012673523219373546	-0.0060926165500995505	0.8057501099373205	None	0	0	0.14285714285714285	2	0.9444444444444444	17	0.2222222222222222	0.7777777777777778	16	14	3	1	0	0.4	6	15	1.3333333333333333	20	0.125	0.10526315789473684	0.4788112061003919	0.8896219071577819	0.5301559098232339	0.7128609933554904	0.44981417507954513	0.9216305347606308	0.8156640591803656	0.8606027170947873	1.0	0.3125	0.0
5132	0.058176404114265313	0.004465129949471337	0.004463901551223338	0.9364142354954371	None	0	0	0.3	3	0.8461538461538461	11	0.2727272727272727	0.6923076923076923	11	9	3	0	0	0.45454545454545453	5	11	1.0	15	0.0	0.15384615384615385	0.4788112061003919	0.8488071333263606	0.5309017846004649	0.6819761467060845	0.28572502606985517	0.9530929425836221	0.8430229447801109	0.8621459942133018	0	0	0.0
7373	0.10880228018783701	0.035739335903205834	0.027319268492104015	0.6512774903687143	None	0	0	0.07692307692307693	1	1.0	17	0.296875	0.8823529411764706	16	15	2	2	0	0.25	16	4	1.2666666666666666	19	0.2857142857142857	0	0.4788112061003919	0.9256862541018034	0.5216206288615081	0.5853163802822561	0.28572502606985517	0.8795580720033306	0.8219403550927968	0.8345710363843998	0.53125	0.375	0.0
6327	0.1200603273900976	0.030643804879734386	0.024122705042876388	0.6948492743162542	None	0	0	0.06666666666666667	1	1.0	20	0.2894736842105263	0.85	17	17	4	2	0	0.21052631578947367	19	4	1.4666666666666666	22	0.16666666666666666	0	0.4788112061003919	0.9158050675872602	0.5216206288615081	0.5688185020205458	0.28572502606985517	0.9013235217076365	0.8172504903801178	0.8355164656035795	0.5294117647058824	0.35294117647058826	0.0
7115	0.11674335734430846	0.029299959310696944	0.025047919177314845	0.6898251593184561	None	0	0	0.06666666666666667	1	1.0	20	0.2894736842105263	0.85	17	17	4	2	0	0.21052631578947367	19	4	1.4666666666666666	22	0.16666666666666666	0	0.4788112061003919	0.9158050675872602	0.5216206288615081	0.5688185020205458	0.28572502606985517	0.9013235217076365	0.8172504903801178	0.8355164656035795	0.5294117647058824	0.35294117647058826	0.0
897	None	None	None	None	None	0	0	0	0	0	0	1.0	0	0	0	0	4	0	1.0	1	1	0.06666666666666667	1	1.0	0	0	0	0	0	0	0	0	0	0	0	0
5874	0.0912491721981648	0.02578073398718484	0.018718913908519163	0.7000569104415827	None	0	0	0.06666666666666667	1	1.0	20	0.2894736842105263	0.85	17	17	4	2	0	0.21052631578947367	19	4	1.4666666666666666	22	0.16666666666666666	0	0.4788112061003919	0.9215050254482601	0.5216206288615081	0.5688185020205458	0.28572502606985517	0.9013235217076365	0.8265354105620316	0.8389821938768757	0.5294117647058824	0.35294117647058826	0.0
7418	0.060058620712445644	0.00948829682002826	0.0014777301114645446	0.6518887115284994	None	0	0	0.08333333333333333	1	1.0	16	1.0	0.8125	13	13	4	2	0	0.05555555555555555	1	18	1.2	18	0.16666666666666666	0	0.49601400883889707	0.8766024393951917	0.5216206288615081	0.588663931979535	0.28572502606985517	0.8964052108169703	0.8365750597005346	0.8164278669073244	0.5384615384615384	0.07692307692307693	0.0
3837	0.10339032504217989	0.005516675923555982	0.00550984752272613	0.7341318641778647	None	0	0	0.2	4	0.8518518518518519	23	0.24166666666666667	0.8518518518518519	25	23	3	0	0	0.20833333333333334	5	24	1.9333333333333333	29	0.0	0.07407407407407407	0.4788112061003919	0.9037962398450795	0.5216206288615081	0.6607790575031378	0.28572502606985517	0.9054284861318425	0.8225599078570697	0.8483843559734576	0	0	0.0
1580	None	None	None	None	None	1.0	1	0.8	4	0.4	2	0.7777777777777778	0	1	0	5	1	0	1.0	3	3	0.4666666666666667	7	0.07692307692307693	1.0	0	0	0	0	0	0	0	0	0	0	0
158	None	None	None	None	None	0	0	0.6666666666666666	2	0.5	1	0.6666666666666666	0	2	0	1	4	0	0.6666666666666666	2	3	0.26666666666666666	4	1.0	0	0	0	0	0	0	0	0	0	0	0	0
396	None	None	None	None	None	0	0	0.3333333333333333	2	0.6666666666666666	4	0.4	0.6666666666666666	6	4	1	3	0	0.8	4	5	0.5333333333333333	8	0.75	0.5	0.3356275801218237	0.8349282404041551	0.7272968271818901	0.6754992225409822	0.5370535678691054	0.8369831261468814	0.865786633897039	0.7908450327376688	0.3333333333333333	0.16666666666666666	0.0
7075	0.11449071702145035	0.025612434439944105	0.022010128642100873	0.6689908915568146	None	0	0	0.06666666666666667	1	1.0	20	0.2894736842105263	0.85	17	17	4	2	0	0.21052631578947367	19	4	1.4666666666666666	22	0.16666666666666666	0	0.4788112061003919	0.9186488508702809	0.5216206288615081	0.5700712750513679	0.28572502606985517	0.9039390052580156	0.8225599078570697	0.8388031584244314	0.5294117647058824	0.4117647058823529	0.0
1361	None	None	None	None	None	0.5	1	0.5	3	0.5	3	0.4	0.5	4	3	3	1	0	0.8	4	5	0.5333333333333333	8	0.1111111111111111	1.0	0.4708073348421774	0.8702855636089784	0.6194285949828895	0.8932660361952198	0.7178972816389605	0.7770754008270695	0.798687872320452	0.8530732943726201	1.0	0.5	0.0
400	None	None	None	None	None	0	0	0.3333333333333333	3	0.7272727272727273	8	0.5416666666666666	0.36363636363636365	5	4	7	1	0	0.6666666666666666	6	4	0.8666666666666667	13	0.058823529411764705	0.6666666666666666	0.2396529929166749	0.9574495405414278	0.7124052675336087	0.8136645599556162	0.6349783618106258	0.6128388569412319	0.8879878765504468	0.8432063412377035	1.0	0.2	0.0
1828	None	None	None	None	None	1.0	1	1.0	4	0.25	1	0.5	0.25	4	1	1	0	0	0.75	4	3	0.4	6	0.0	1.0	0.8046827939447665	0.8036928700562378	0.5742145184635503	0.9367364519468968	0.2732249332911857	0.9264692593897305	0.9197866830694351	0.9013903179334959	0	0	0.0
7334	0.06960295150818904	0.0017902402159303574	-4.3301770373859313e-05	0.7342918212584411	None	0	0	0.14285714285714285	2	0.9444444444444444	17	1.0	0.8888888888888888	18	16	1	1	0	0.05	20	1	1.3333333333333333	20	0.25	0.10526315789473684	0.4788112061003919	0.8930637878747241	0.5216206288615081	0.5731093515207459	0.28572502606985517	0.9219409349175718	0.8172504903801178	0.8359864249272595	1.0	0.5	0.0
7300	0.11765030517544037	0.03080887345356445	0.03036323618805732	0.6816931043489034	None	0	0	0.06666666666666667	1	1.0	20	0.2894736842105263	0.85	17	17	4	2	0	0.21052631578947367	19	4	1.4666666666666666	22	0.16666666666666666	0	0.4788112061003919	0.9158050675872602	0.5216206288615081	0.5682866225388837	0.28572502606985517	0.9013235217076365	0.8172504903801178	0.8354171136837806	0.5882352941176471	0.4117647058823529	0.0
2005	None	None	None	None	None	0	0	0.75	3	0.25	1	0.75	0	0	0	5	1	0	0.5	2	4	0.4	6	0.07142857142857142	0.5	0	0	0	0	0	0	0	0	0	0	0
2264	None	None	None	None	None	0	0	0.5	2	0.75	3	0.75	0.25	2	1	3	1	0	0.5	4	2	0.4	6	0.1111111111111111	0	0.7044803831970483	0.7864788428025156	0.5939202695038646	0.7977363262666353	0.6266449195861697	0.8897040897201912	0.8141906346924237	0.8303231634565761	1.0	0.5	0.0
1953	None	None	None	None	None	0	0	0.6666666666666666	2	0.5	1	1.0	0	0	0	3	1	0	0.25	4	1	0.26666666666666666	4	0.1	0.6666666666666666	0	0	0	0	0	0	0	0	0	0	0
3173	0.017874847377970807	0.004743634726996946	0.0023019969253557458	0.9584776514542173	None	0	0	0.2857142857142857	2	0.875	7	0.35714285714285715	0.75	7	6	2	1	0	0.5714285714285714	4	7	0.6666666666666666	10	0.14285714285714285	0.2222222222222222	0.730592195167267	0.9354388446379442	0.5128422366968813	0.7531538831387836	0.4916807484582737	0.9253251398353218	0.8696867905112524	0.8910944717181856	1.0	0.14285714285714285	0.0
5581	0.13613805626517037	0.005280881429732435	9.169214869289615e-05	0.6784418086441671	None	0	0	0.06666666666666667	1	1.0	20	0.2894736842105263	0.85	17	17	4	2	0	0.21052631578947367	19	4	1.4666666666666666	22	0.16666666666666666	0	0.4788112061003919	0.9158050675872602	0.5216206288615081	0.5516368438876057	0.28572502606985517	0.9013235217076365	0.8172504903801178	0.832296465209733	0.5294117647058824	0.35294117647058826	0.0
5773	0.06438991253859792	0.0034556821941066442	0.0025155948060439806	0.804986171981007	None	0	0	0.21428571428571427	3	0.8947368421052632	17	0.23076923076923078	0.8421052631578947	18	16	2	0	0	0.5384615384615384	7	13	1.4	21	0.0	0.25	0.5439216871912589	0.8557816334263669	0.5216206288615081	0.6693077720833309	0.28572502606985517	0.9190509028273859	0.8403126395100041	0.8373199919150154	0	0	0.0
352	None	None	None	None	None	0.5	1	0.6666666666666666	4	0.16666666666666666	1	0.5	0.16666666666666666	4	1	3	3	0	1.0	4	4	0.5333333333333333	8	0.42857142857142855	0.5	0.8509495598886335	0.968263029499158	0.47659462504607897	0.9613327325110973	0.4782001992255499	0.9270836976372304	0.932791270859554	0.9551278021859987	0.25	0.5	0.0
2529	None	None	None	None	None	1.0	1	0.8	4	0.4	2	0.5833333333333334	0.2	4	1	2	0	0	0.75	4	3	0.4666666666666667	7	0.0	0.6666666666666666	0.8227033934133303	0.8573407116612503	0.7532867696076094	0.8134120669213972	0.23310301233384836	0.9186576016442689	0.9443328025137736	0.8695121859070909	0	0	0.0
5866	0.11932567847963244	0.0296249964533088	0.02784897818793491	0.6872005261633294	None	0	0	0.06666666666666667	1	1.0	20	0.2894736842105263	0.85	17	17	4	2	0	0.21052631578947367	19	4	1.4666666666666666	22	0.16666666666666666	0	0.4788112061003919	0.9158050675872602	0.5216206288615081	0.5688185020205458	0.28572502606985517	0.9013235217076365	0.8172504903801178	0.8355164656035795	0.5294117647058824	0.35294117647058826	0.0
3070	0.004054484881139385	0.0022868074096297143	0.0006235719086122342	0.9836990160314903	None	0	0	0.25	1	1.0	3	0.625	0.6666666666666666	3	2	1	1	0	0.5	4	2	0.3333333333333333	5	0.2	0	0.8073373476846843	0.8614862775920544	0.7245328873236104	0.8622536100509567	0.2732249332911857	0.9106562042802275	0.9127057941679502	0.8802183524222432	1.0	0	0.0
1701	None	None	None	None	None	0	0	0.5	2	0.75	3	1.0	0.75	5	3	0	0	0	0.16666666666666666	6	1	0.4	6	0.0	0.4	0.5625573742050928	0.7207978741027113	0.47912665299061424	0.8470568561111086	0.3867112634345351	0.9161529387334891	0.8290812607645365	0.8434032379557206	0	0	0.0
7157	0.11746561041262926	0.030385322394659346	0.02950064319847664	0.6906062763701071	None	0	0	0.06666666666666667	1	1.0	20	0.2894736842105263	0.85	17	17	4	2	0	0.21052631578947367	19	4	1.4666666666666666	22	0.16666666666666666	0	0.4788112061003919	0.9158050675872602	0.5216206288615081	0.5688185020205458	0.28572502606985517	0.9013235217076365	0.8172504903801178	0.8355164656035795	0.5882352941176471	0.4117647058823529	0.0
4987	0.09083641982373183	0.011904133816682741	0.01160035154482589	0.6607609845600602	None	0	0	0.21428571428571427	3	0.8947368421052632	17	0.525	0.8421052631578947	18	16	2	0	0	0.1	20	2	1.4	21	0.0	0.10526315789473684	0.48341067184053726	0.8931591920281337	0.5216206288615081	0.6783015683509763	0.28572502606985517	0.9246737425884145	0.8225599078570697	0.8572137029410997	0	0	0.0
5672	0.08899134177196075	0.007940303633578213	0.003573229968584662	0.7645577886645971	None	0	0	0.16666666666666666	2	0.875	14	0.23076923076923078	0.75	13	12	4	2	0	0.46153846153846156	6	13	1.2	18	0.18181818181818182	0	0.4788112061003919	0.8560626872912588	0.5216206288615081	0.5779474047845835	0.613903324089235	0.9177439248167563	0.8172504903801178	0.818041327532763	0.5384615384615385	0.3076923076923077	0.0
1857	None	None	None	None	None	0	0	0.4	2	0.6	3	0.4375	0.6	3	3	3	1	0	1.0	4	4	0.4666666666666667	7	0.1	0	0.5536083765705071	0.7323346676026944	0.13096936158666006	0.6576156586821756	0.6827202053809145	0.5532906449076994	0.9134035863090869	0.6512157339215043	1.0	0.6666666666666666	0.0
2521	None	None	None	None	None	0.5	1	0.6666666666666666	4	0.5714285714285714	4	0.375	0.2857142857142857	4	2	4	1	0	0.6666666666666666	6	4	0.6	9	0.1	0.8	0.22491289973797318	0.8973736191440479	0.9291787292008789	0.8690506248211998	0.7884600607961744	0.832692420717366	0.955338556354828	0.8685957553750286	1.0	0.5	0.0
384	None	None	None	None	None	0	0	1.0	1	0	0	1.0	0	0	0	1	0	0	0.5	2	1	0.13333333333333333	2	0.0	0	0	0	0	0	0	0	0	0	0	0	0
3369	0.053835117312485435	0.0046925323409634356	0.0036441668207357544	0.8966794169797572	None	0	0	0.2777777777777778	5	0.72	18	0.25	0.52	15	13	11	0	0	0.3333333333333333	6	18	1.8	27	0.0	0.07692307692307693	0.5944214367264795	0.8754274825298033	0.5216206288615081	0.6540622271834774	0.19324278060679273	0.720336220058892	0.904196684203679	0.7645218759506088	0	0	0.0
5585	0.128838496897028	0.009405363389422718	-0.008822311971543022	0.7303553444002568	None	0	0	0.06666666666666667	1	1.0	20	0.2894736842105263	0.85	17	17	4	2	0	0.21052631578947367	19	4	1.4666666666666666	22	0.16666666666666666	0	0.4788112061003919	0.9143306814273047	0.5216206288615081	0.6414179895681529	0.28572502606985517	0.9266333295899328	0.8265354105620316	0.8615753713422122	0.5294117647058824	0.4117647058823529	0.0
5980	0.08066683675078695	0.013139069399078513	0.012123342347787995	0.813898248646255	None	0	0	0.09090909090909091	1	1.0	14	0.3076923076923077	0.7857142857142857	11	11	4	2	0	0.3076923076923077	13	4	1.0666666666666667	16	0.16666666666666666	0	0.4788112061003919	0.9083684100838347	0.5216206288615081	0.5540395496005135	0.28572502606985517	0.911130977356001	0.8169289385797158	0.8337998954394236	0.5454545454545454	0.36363636363636365	0.0
5194	0.11996635049996963	0.028874097126531998	0.02809066871461204	0.6910571923132429	None	0	0	0.06666666666666667	1	1.0	20	0.2894736842105263	0.85	17	17	4	2	0	0.21052631578947367	19	4	1.4666666666666666	22	0.16666666666666666	0	0.4788112061003919	0.9158050675872602	0.5216206288615081	0.5688185020205458	0.28572502606985517	0.9013235217076365	0.8172504903801178	0.8355164656035795	0.5588235294117647	0.35294117647058826	0.0
6719	0.12066416387895326	0.029256046135475045	0.02716719751008462	0.6917080135388677	None	0	0	0.06666666666666667	1	1.0	20	0.2894736842105263	0.85	17	17	4	2	0	0.21052631578947367	19	4	1.4666666666666666	22	0.16666666666666666	0	0.4788112061003919	0.9158050675872602	0.5216206288615081	0.5688185020205458	0.28572502606985517	0.9013235217076365	0.8172504903801178	0.8355164656035795	0.5294117647058824	0.4117647058823529	0.0
2402	None	None	None	None	None	0	0	0.2222222222222222	2	0.9090909090909091	10	0.5416666666666666	0.5454545454545454	8	6	4	1	0	0.375	8	3	0.8666666666666667	13	0.1	0.16666666666666666	0.46863779859948507	0.7751990039407989	0.5893888399995101	0.8526891964840729	0.744124798213716	0.9360862832247773	0.821001382600924	0.8690565649101384	1.0	0.125	0.0
3004	0.028209983315547634	0.004674306938264299	0.004623688132609112	0.9697875396401359	None	0	0	0.16666666666666666	1	1.0	7	0.42857142857142855	0.8571428571428571	6	6	2	0	0	0.42857142857142855	3	7	0.6	9	0.0	0	0.7316176620498647	0.8909775554463294	0.5301559098232339	0.7336438085590294	0.38112590190927886	0.8526440583966649	0.8533718217187221	0.8352289011092086	0	0	0.0
5538	0.0830299263265183	0.01189265384226179	-0.0007895650249442303	0.6579619857424461	None	0	0	0.125	2	0.9047619047619048	19	0.17037037037037037	0.7619047619047619	16	16	6	4	0	0.6	9	15	1.5333333333333334	23	0.25	0	0.4788112061003919	0.91984320243384	0.5216206288615081	0.5702227954390535	0.28572502606985517	0.8915682827839145	0.8246572045689855	0.8334039877972316	0.09375	0.4375	0.0
466	None	None	None	None	None	0	0	0.3333333333333333	2	0.8333333333333334	5	1.0	0.5	5	3	2	3	0	0.125	8	1	0.5333333333333333	8	0.5	0.5714285714285714	0.9249334881271889	0.6232787880993536	0.31179156696771615	0.9154633701021645	0.23471475455098414	0.9299579197819942	0.9544088112187938	0.8610365111243746	0.2	0.2	0.0
38	None	None	None	None	None	0	0	0.3333333333333333	1	1.0	2	1.0	1.0	3	2	0	0	0	0.25	1	4	0.26666666666666666	4	0.0	0	0.708075293850043	0.7506477756167725	0.8524567939615793	0.5137605664687599	0.7966979982351177	0.6816648158311979	0.6443976769797376	0.6546449063955017	0	0	0.0
7235	0.10643033940733813	0.03720078510335187	0.028256840009238445	0.6495802395160472	None	0	0	0.07692307692307693	1	1.0	17	0.296875	0.8823529411764706	16	15	2	2	0	0.25	16	4	1.2666666666666666	19	0.2857142857142857	0	0.4788112061003919	0.9256862541018034	0.5216206288615081	0.5853163802822561	0.28572502606985517	0.8795580720033306	0.8219403550927968	0.8345710363843998	0.5625	0.375	0.0
3678	1.4326943871058469e-05	1.055080049452834e-06	-1.2643170140947617e-07	0.9999977170680602	None	0	0	0.5	1	1.0	1	1.0	1.0	1	1	1	2	0	0.3333333333333333	1	3	0.2	3	0.3333333333333333	0	0.6841750413202796	0.5	0.3894437923184949	0.5	0.6827202053809145	0.5	0.7999465091712764	0.5	1.0	1.0	0.4385795921331046
1797	None	None	None	None	None	0.5	1	0.42857142857142855	3	0.625	5	0.4166666666666667	0.5	7	4	2	1	0	0.375	8	3	0.6666666666666666	10	0.2	0.5714285714285714	0.45842737784829346	0.9068387912638942	0.8979862635622451	0.8753195829360894	0.28572502606985517	0.9149173022224367	0.9410754057618298	0.9002398873459444	1.0	0.5714285714285714	0.0
3271	0.062364099030445194	0.019390134090174913	-0.01047644569613406	0.6718883451520469	None	0	0	0.18181818181818182	2	0.9285714285714286	13	1.0	0.9285714285714286	15	13	0	0	0	0.0625	16	1	1.0666666666666667	16	0.0	0.13333333333333333	0.755023064038706	0.9176701206905182	0.3869471055211585	0.7442317122941486	0.44529084575142114	0.869020866559904	0.8696867905112524	0.8569891192700404	0	0	0.0
5725	0.0905767870970604	0.008670195760390863	0.005752038361083061	0.8781998483399772	None	0	0	0.07142857142857142	1	1.0	18	0.18518518518518517	0.8333333333333334	15	15	4	2	0	0.75	12	9	1.3333333333333333	20	0.16666666666666666	0	0.4788112061003919	0.9082789946531401	0.5216206288615081	0.5714154782609245	0.28572502606985517	0.9064419180987973	0.8225599078570697	0.8343981721064062	0.6	0.4666666666666667	0.0
4931	0.041983252010787446	0.006825791698609482	0.0037582591604343215	0.9061782234614164	None	0	0	0.3	3	0.8461538461538461	11	0.2727272727272727	0.6923076923076923	11	9	3	1	0	0.45454545454545453	5	11	1.0	15	0.125	0.15384615384615385	0.49601400883889707	0.8869404869090849	0.5216206288615081	0.6719100954649382	0.28572502606985517	0.9311495406523898	0.8753554209662382	0.8573837081288461	1.0	0.45454545454545453	0.0
4591	0.038219144100915474	0.003467824268070597	0.0029835003589133817	0.7041003409701574	None	0	0	0.125	1	1.0	10	1.0	0.8	8	8	3	1	0	0.08333333333333333	12	1	0.8	12	0.1	0	0.6847842210872199	0.8879530186903558	0.5216206288615081	0.5510073662773989	0.22725435532218047	0.6421496990630629	0.886296119224209	0.7217481586844691	1.0	0.5	0.0
5962	0.07216910847807592	0.02359368924637575	0.02331271618409553	0.8068380014918388	None	0	0	0.07692307692307693	1	1.0	17	0.296875	0.8235294117647058	14	14	4	2	0	0.25	16	4	1.2666666666666666	19	0.16666666666666666	0	0.4899309751644636	0.881346447404527	0.5216206288615081	0.6795491110815399	0.4277212495024988	0.8957736976642906	0.8155022578915012	0.8369929521013639	0.5357142857142857	0.2857142857142857	0.0
983	None	None	None	None	None	0	0	1.0	2	0.0	0	0.75	0	1	0	1	1	0	1.0	2	2	0.2	3	0.2	0	0	0	0	0	0	0	0	0	0	0	0
2002	None	None	None	None	None	0	0	0.75	3	0.0	0	0.625	0	2	0	2	0	0	0.5	4	2	0.3333333333333333	5	0.0	0.5	0	0	0	0	0	0	0	0	0	0	0
1426	None	None	None	None	None	1.0	1	1.0	4	0.25	1	0.6666666666666666	0	2	0	3	0	0	1.0	3	3	0.4	6	0.0	0.6666666666666666	0	0	0	0	0	0	0	0	0	0	0
3431	0.005367904101236345	0.0029322991996798757	0.002882156435799744	0.9805260197257782	None	0.5	1	0.6666666666666666	4	0.5	3	0.4444444444444444	0.5	6	3	1	0	0	0.5	3	6	0.5333333333333333	8	0.0	1.0	0.5979188416129047	0.9260805927915283	0.6422475680382037	0.8635152385686443	0.5104531221445823	0.9266835736856853	0.9175478206038078	0.9091420430725876	0	0	0.0
4836	0.11356524410646494	0.002781508862617353	0.002458181869006454	0.6572027583724955	None	0	0	0.06666666666666667	1	1.0	20	0.2894736842105263	0.85	17	17	4	2	0	0.21052631578947367	19	4	1.4666666666666666	22	0.16666666666666666	0	0.4788112061003919	0.9205904265778475	0.5216206288615081	0.5688185020205458	0.28572502606985517	0.9013235217076365	0.8172504903801178	0.8384150271323012	0.5294117647058824	0.35294117647058826	0.0
1618	None	None	None	None	None	0.25	1	0.4	4	0.6153846153846154	8	0.35714285714285715	0.46153846153846156	8	6	6	0	0	0.8571428571428571	7	6	1.0	15	0.0	0.4	0.5919318336982349	0.8814601861986986	0.5635785356709787	0.8764394834849293	0.6772532544518352	0.9447658411167003	0.8513363110667562	0.9062152299880909	0	0	0.0
10	None	None	None	None	None	0	0	0.3333333333333333	1	1.0	2	0.6666666666666666	0.5	2	1	1	4	0	0.6666666666666666	2	3	0.26666666666666666	4	0.8	0	0.44875490929273854	0.893371264112539	0.4752965435915887	0.7445838076057343	0.37060902794115436	0.9090921977513158	0.8292996622306104	0.8620862681576166	0.5	0	0.16834809559020572
6742	0.0595638897442036	0.01026452597006542	0.009592550099124535	0.8482880881989556	None	0	0	0.21428571428571427	3	0.8421052631578947	16	0.1794871794871795	0.7894736842105263	18	15	2	0	0	0.6923076923076923	9	13	1.4	21	0.0	0.11764705882352941	0.5070432145308115	0.8838484357092664	0.5216206288615081	0.6694961436837904	0.28572502606985517	0.9138684980117084	0.8243860086277256	0.8454087982038855	0	0	0.0
4985	0.07270682326580027	0.02276171273656959	0.02257019863280968	0.7798413895257069	None	0	0	0.21428571428571427	3	0.8947368421052632	17	0.24705882352941178	0.7894736842105263	17	15	3	0	0	0.29411764705882354	5	17	1.4	21	0.0	0.10526315789473684	0.4788112061003919	0.886134252363724	0.5216206288615081	0.68279689926253	0.28572502606985517	0.9283847632399823	0.8225599078570697	0.8573616376969765	0	0	0.0
2081	None	None	None	None	None	0	0	0.6666666666666666	2	0.5	1	1.0	0.5	1	1	2	0	0	0.25	4	1	0.26666666666666666	4	0.0	0.6666666666666666	0.8552722418804812	0.5	1.0	0.5	0.23254523965487386	0.5	0.965428228141566	0.5	0	0	0.0
973	None	None	None	None	None	0	0	0.5	2	0.3333333333333333	1	0.5555555555555556	0	1	0	3	1	0	1.0	3	3	0.3333333333333333	5	0.1111111111111111	0.6666666666666666	0	0	0	0	0	0	0	0	0	0	0
3251	0.0018737584129500005	0.00017389093178708136	-0.00013320844377548685	0.9850976333064726	None	0	0	0.4	2	0.6	3	0.5833333333333334	0.2	3	1	3	1	0	0.75	4	3	0.4666666666666667	7	0.125	0	0.4998556840064592	0.7426202096656247	0.6194285949828895	0.7071422217667122	0.3749426563768967	0.7352712876527338	0.8188796466092598	0.7286077275459293	1.0	0.6666666666666666	0.0
5622	0.12363054185571623	0.03042241381611572	0.024054611523423936	0.6957626916410192	None	0	0	0.06666666666666667	1	1.0	20	0.2894736842105263	0.85	17	17	4	2	0	0.21052631578947367	19	4	1.4666666666666666	22	0.16666666666666666	0	0.4788112061003919	0.9158050675872602	0.5216206288615081	0.5688185020205458	0.28572502606985517	0.9013235217076365	0.8172504903801178	0.8355164656035795	0.5294117647058824	0.35294117647058826	0.0
980	None	None	None	None	None	0	0	0	0	0	0	1.0	0	0	0	0	4	0	1.0	1	1	0.06666666666666667	1	1.0	0	0	0	0	0	0	0	0	0	0	0	0
7159	0.12009927753124464	0.02769057738531385	0.024712628044227386	0.6788524660160284	None	0	0	0.06666666666666667	1	1.0	20	0.2894736842105263	0.85	17	17	4	2	0	0.21052631578947367	19	4	1.4666666666666666	22	0.16666666666666666	0	0.4788112061003919	0.9158050675872602	0.5216206288615081	0.5688487974771678	0.28572502606985517	0.9013235217076365	0.8172504903801178	0.8355221240544809	0.5294117647058824	0.35294117647058826	0.0
5502	0.10414362908826154	0.019146912656327862	0.01533986895924512	0.5780088893920099	None	0	0	0.125	2	0.9047619047619048	19	0.5476190476190477	0.8095238095238095	17	17	5	2	0	0.09523809523809523	2	21	1.5333333333333334	23	0.14285714285714285	0	0.4788112061003919	0.9158050675872602	0.5216206288615081	0.5688185020205458	0.28572502606985517	0.9013235217076365	0.8172504903801178	0.8355164656035795	0.5294117647058824	0.4117647058823529	0.0
5121	0.046446048206447425	0.009049907023231513	0.008830989442894507	0.712192954975938	None	0	0	0.3333333333333333	4	0.75	12	0.27692307692307694	0.6875	14	11	3	1	0	0.38461538461538464	5	13	1.2	18	0.14285714285714285	0.3076923076923077	0.48341067184053726	0.8572891416755851	0.5216206288615081	0.6929578521451634	0.28572502606985517	0.9224637767460117	0.8172504903801178	0.8448037478619452	1.0	0.35714285714285715	0.0
1814	None	None	None	None	None	0	0	0.25	1	1.0	3	0.5555555555555556	0.6666666666666666	2	2	2	5	0	1.0	3	3	0.3333333333333333	5	0.625	0	0.15270795013605648	0.6288016948292797	0.36148977474641686	0.7618979815597782	0.34224819492575237	0.765659256582392	0.7961233806214523	0.7227314764185016	0.5	1.0	0.03244924197336565
6036	0.11913041189730393	0.03369463502400505	0.027192486999381173	0.695873858034522	None	0	0	0.06666666666666667	1	1.0	20	0.2894736842105263	0.85	17	17	4	2	0	0.21052631578947367	19	4	1.4666666666666666	22	0.16666666666666666	0	0.4788112061003919	0.9158050675872602	0.5216206288615081	0.5688185020205458	0.28572502606985517	0.9013235217076365	0.8172504903801178	0.8355164656035795	0.5294117647058824	0.4117647058823529	0.0
6687	0.11910566102133333	0.010961139750403793	0.010511397845870537	0.726333910185843	None	0	0	0.06666666666666667	1	1.0	20	0.2894736842105263	0.85	17	17	4	2	0	0.21052631578947367	19	4	1.4666666666666666	22	0.16666666666666666	0	0.4788112061003919	0.9138586484242914	0.5216206288615081	0.583941716311016	0.28572502606985517	0.9013235217076365	0.8172504903801178	0.8372026445073769	0.5294117647058824	0.35294117647058826	0.0
997	None	None	None	None	None	0	0	1.0	1	0	0	1.0	0	0	0	1	3	0	0.5	1	2	0.13333333333333333	2	0.5	0	0	0	0	0	0	0	0	0	0	0	0
4393	0.14625700914392506	0.02145821338322713	0.018630740443713444	0.6709080290861092	None	0	0	0.06666666666666667	1	1.0	20	0.2894736842105263	0.85	17	17	4	2	0	0.21052631578947367	19	4	1.4666666666666666	22	0.16666666666666666	0	0.4788112061003919	0.9217690098092695	0.5216206288615081	0.5688185020205458	0.28572502606985517	0.9013235217076365	0.8219716280973669	0.839146719566557	0.5294117647058824	0.35294117647058826	0.0
3783	0.12415498168096677	0.01303614014879831	0.012635034214079782	0.703999700336004	None	0	0	0.06666666666666667	1	1.0	20	0.2894736842105263	0.85	17	17	4	2	0	0.21052631578947367	19	4	1.4666666666666666	22	0.16666666666666666	0	0.4788112061003919	0.9207308743596025	0.5216206288615081	0.583941716311016	0.28572502606985517	0.9013235217076365	0.8307580786055957	0.8412783911629876	0.5294117647058824	0.35294117647058826	0.0
5785	0.11664619266641992	0.02158005973312776	-0.021435045006356904	0.6465830048085088	None	0	0	0.07142857142857142	1	1.0	19	0.3684210526315789	0.8947368421052632	17	17	3	1	0	0.15789473684210525	3	19	1.4	21	0.1	0	0.4788112061003919	0.9070989437398183	0.5216206288615081	0.5680185835329292	0.28572502606985517	0.9091586662726578	0.8172504903801178	0.8346062558532645	1.0	0.35294117647058826	0.0
11	None	None	None	None	None	0	0	0.6666666666666666	2	0.0	0	0.6666666666666666	0	2	0	1	2	0	0.6666666666666666	2	3	0.26666666666666666	4	0.5	0	0	0	0	0	0	0	0	0	0	0	0
136	None	None	None	None	None	0.3333333333333333	1	0.75	6	0.3	3	0.5714285714285714	0.3	7	3	4	1	0	0.42857142857142855	7	3	0.8	12	0.125	0.8	0.5207403557177651	0.8852050331474557	0.7277332881857212	0.8795505083517652	0.5171207825406289	0.8703735602977465	0.7986500492188593	0.8785075756049127	1.0	0.2857142857142857	0.0
2626	0.015623293070962236	0.0004540753935347899	-1.0657147377606574e-06	0.9615961397156542	None	0	0	0.5833333333333334	7	0.3333333333333333	5	0.5666666666666667	0.2	4	3	12	5	0	0.3	10	3	1.1333333333333333	17	0.18518518518518517	0.13333333333333333	0.5598131248910955	0.8181983741274286	0.8622664436618053	0.8421900805504162	0.2732249332911857	0.9264692593897305	0.927755553190668	0.870361649187922	0.25	0.5	0.014542542647823694
7460	0.11057900541344991	0.037942298058376796	0.029342064064201926	0.6528332401101726	None	0	0	0.07692307692307693	1	1.0	17	0.296875	0.8823529411764706	16	15	2	2	0	0.25	16	4	1.2666666666666666	19	0.2857142857142857	0	0.4788112061003919	0.9256862541018034	0.5216206288615081	0.5853163802822561	0.28572502606985517	0.8795580720033306	0.8219403550927968	0.8345710363843998	0.53125	0.375	0.0
4821	0.07400616571519435	0.027434858318766006	0.027069682351873545	0.7729435318333234	None	0	0	0.21428571428571427	3	0.8947368421052632	17	0.24705882352941178	0.7894736842105263	17	15	3	0	0	0.29411764705882354	5	17	1.4	21	0.0	0.10526315789473684	0.4788112061003919	0.886134252363724	0.5216206288615081	0.68279689926253	0.28572502606985517	0.9283847632399823	0.8225599078570697	0.8573616376969765	0	0	0.0
197	None	None	None	None	None	0.3333333333333333	1	0.5	4	0.6666666666666666	6	0.4074074074074074	0.6666666666666666	10	6	0	0	0	0.3333333333333333	9	3	0.7333333333333333	11	0.0	1.0	0.5008982988946448	0.9099433078600201	0.5799333666359691	0.9011088168417343	0.28572502606985517	0.8945395032770335	0.9242686064945904	0.9020465556210414	0	0	0.0
5184	0.13516274780063042	0.024363060291654758	-0.02147981107793834	0.6604128893559411	None	0	0	0.13333333333333333	2	0.9	18	0.55	0.8	16	16	5	1	0	0.1	2	20	1.4666666666666666	22	0.07142857142857142	0	0.4788112061003919	0.9021654077861642	0.5262612067309865	0.6913701258628703	0.44981417507954513	0.9150728414149897	0.8156640591803656	0.8583623134842582	1.0	0.3125	0.0
6919	0.10335888552360827	0.03595494478091222	0.029428680335702995	0.6598218274593453	None	0	0	0.07692307692307693	1	1.0	17	0.296875	0.8823529411764706	16	15	2	2	0	0.25	16	4	1.2666666666666666	19	0.2857142857142857	0	0.4788112061003919	0.9256862541018034	0.5216206288615081	0.5853163802822561	0.28572502606985517	0.8795580720033306	0.8219403550927968	0.8345710363843998	0.5625	0.375	0.0
7238	0.11975367612358936	0.02969346049456003	0.02719411329344755	0.6776921841974537	None	0	0	0.06666666666666667	1	1.0	20	0.2894736842105263	0.85	17	17	4	2	0	0.21052631578947367	19	4	1.4666666666666666	22	0.16666666666666666	0	0.4788112061003919	0.9158050675872602	0.5216206288615081	0.5688185020205458	0.28572502606985517	0.9013235217076365	0.8172504903801178	0.8355164656035795	0.5294117647058824	0.35294117647058826	0.0
2902	0.038714075521497596	0.011572413171301216	0.009485432147577697	0.9479177647321788	None	0	0	0.3333333333333333	3	0.7272727272727273	8	0.30952380952380953	0.6363636363636364	9	7	3	2	0	0.8571428571428571	6	7	0.8666666666666667	13	0.25	0.16666666666666666	0.730592195167267	0.9137184922797487	0.5591227086447916	0.7530594281060617	0.5554082772646132	0.9200593195490233	0.8290166061647947	0.8778992860674093	0.5555555555555556	0.1111111111111111	0.0
3426	0.10734547064662509	0.04971929681998843	-0.02826624326704274	0.7266561144489015	None	0	0	0.125	2	0.9545454545454546	21	0.21052631578947367	0.8181818181818182	20	18	3	0	0	0.3157894736842105	6	19	1.6	24	0.0	0.08695652173913043	0.7087154661029471	0.8428546047984811	0.5216206288615081	0.645104361663631	0.28572502606985517	0.7565601740462473	0.8712675660677309	0.7571359872471789	0	0	0.0
2453	None	None	None	None	None	0.5	1	0.6666666666666666	4	0.42857142857142855	3	0.75	0.14285714285714285	2	1	6	0	0	0.75	4	3	0.6	9	0.0	0.6666666666666666	0.36197468154968915	0.7397299950982034	0.7527692174589056	0.8948040794104934	0.3569516620446175	0.9288737669573519	0.9271268531858731	0.8719473482966529	0	0	0.0
4457	0.07187861874932386	0.02366675363194081	0.022907750912117244	0.789916438762352	None	0	0	0.21428571428571427	3	0.8947368421052632	17	0.24705882352941178	0.7894736842105263	17	15	3	0	0	0.29411764705882354	5	17	1.4	21	0.0	0.10526315789473684	0.4788112061003919	0.886134252363724	0.5216206288615081	0.68279689926253	0.28572502606985517	0.9107876112756212	0.8225599078570697	0.8473454737725967	0	0	0.0
6669	0.0828150756127748	0.011254362644816478	-0.0048794114037551016	0.7198320067283865	None	0	0	0.1875	3	0.8571428571428571	18	0.575	0.7619047619047619	17	16	5	3	0	0.1	20	2	1.5333333333333334	23	0.23076923076923078	0	0.4788112061003919	0.9070989437398183	0.5216206288615081	0.5680185835329292	0.28572502606985517	0.9091586662726578	0.8172504903801178	0.8346062558532645	0.11764705882352941	0.35294117647058826	0.0
4455	0.12591488252973942	0.029723732035264315	0.024624713822394888	0.6904361322341551	None	0	0	0.06666666666666667	1	1.0	20	0.2894736842105263	0.85	17	17	4	2	0	0.21052631578947367	19	4	1.4666666666666666	22	0.16666666666666666	0	0.4788112061003919	0.9194883324558529	0.5216206288615081	0.5688185020205458	0.28572502606985517	0.9013235217076365	0.8172504903801178	0.8377373624374738	0.5294117647058824	0.35294117647058826	0.0
2270	None	None	None	None	None	0.75	3	0.8	8	0.3076923076923077	4	0.625	0.23076923076923078	9	3	5	0	0	0.6666666666666666	4	6	1.0	15	0.0	0.6666666666666666	0.7101719186420574	0.8002386148820184	0.516702714636168	0.8073376468770566	0.5171207825406289	0.8840375528374453	0.8227816747673778	0.8344188514531581	0	0	0.0
3287	0.005725621933167609	0.00036302621111116166	-0.00012841825196183843	0.9951393358990599	None	0	0	0.5	3	0.42857142857142855	3	0.5625	0.42857142857142855	5	3	3	2	0	1.0	4	4	0.6	9	0.25	0.3333333333333333	0.7210954230968311	0.7878676277819793	0.5591227086447916	0.7893604769526951	0.4498722142612457	0.8259758676431985	0.7628885313118071	0.8016844049868908	0.6	0.4	0.0
2016	None	None	None	None	None	0	0	0.3333333333333333	1	1.0	2	0.6666666666666666	0.5	1	1	2	5	0	0.6666666666666666	3	2	0.26666666666666666	4	0.625	0	0.9580811557950589	0.5	0.1	0.5	1.0	0.5	0.9844399973390436	0.5	1.0	1.0	0.8555044637881076
2511	None	None	None	None	None	0	0	0.375	3	0.8	8	0.4	0.7	9	7	2	1	0	0.3	3	10	0.8	12	0.16666666666666666	0.6666666666666666	0.692423222118666	0.9262564964681277	0.3909079878618117	0.860616787929454	0.4321861750627433	0.8176921983868297	0.8611701480284265	0.8755109631248764	1.0	0.1111111111111111	0.0
3376	0.015498857304010173	0.0027832756196357216	0.0012572820719434366	0.9578635219968205	None	0	0	0.2857142857142857	2	0.875	7	0.35714285714285715	0.75	7	6	2	1	0	0.5714285714285714	4	7	0.6666666666666666	10	0.14285714285714285	0.2222222222222222	0.730592195167267	0.9367683514346435	0.5128422366968813	0.732995320223384	0.6008690965295974	0.9335389460721154	0.8665143820568639	0.8924444608733655	1.0	0.2857142857142857	0.0
5839	0.0914786118469773	0.005817830018062436	-0.004259334221745344	0.6209125037334443	None	0	0	0.14285714285714285	2	0.9473684210526315	18	0.5833333333333334	0.8421052631578947	16	16	4	1	0	0.1111111111111111	2	18	1.4	21	0.08333333333333333	0	0.4788112061003919	0.9122605992368582	0.5216206288615081	0.5693487015394115	0.28572502606985517	0.9016907466869648	0.8219403550927968	0.8337305794910981	1.0	0.4375	0.0
1199	None	None	None	None	None	0	0	0.42857142857142855	3	0.75	6	0.5555555555555556	0.625	7	5	2	1	0	0.5	6	3	0.6666666666666666	10	0.16666666666666666	0.2857142857142857	0.41106490724084255	0.8762252294154602	0.8669226917464428	0.907182335586642	0.5780112895638848	0.9533190394277894	0.9329028373229832	0.9181765976580991	1.0	0.14285714285714285	0.0
1422	None	None	None	None	None	0.5	1	0.8333333333333334	5	0.16666666666666666	1	0.5	0.16666666666666666	5	1	2	0	0	1.0	4	4	0.5333333333333333	8	0.0	0.5	0.4708073348421774	0.9168062604389375	0.6650665410935179	0.8080481387757121	0.46961755960875234	0.9267201804063895	0.9410754057618298	0.8932924877011699	0	0	0.0
524	None	None	None	None	None	0	0	0.3333333333333333	2	0.8333333333333334	5	0.6666666666666666	0.6666666666666666	6	4	1	0	0	0.3333333333333333	6	2	0.5333333333333333	8	0.0	0	0.8444183045216918	0.8888842103925825	0.525975393085259	0.9653719396531525	0.7581785316756958	0.939054035302264	0.9511161852551051	0.9378502146719576	0	0	0.0
4418	0.13098698462583167	0.027053134504804538	0.020822443032864492	0.708888760389523	None	0	0	0.06666666666666667	1	1.0	20	0.2894736842105263	0.85	17	17	4	2	0	0.21052631578947367	19	4	1.4666666666666666	22	0.16666666666666666	0	0.4788112061003919	0.9194883324558529	0.5216206288615081	0.5688185020205458	0.28572502606985517	0.9013235217076365	0.8172504903801178	0.8377373624374738	0.5294117647058824	0.35294117647058826	0.0
3165	0.1288208479475952	0.00760786675093667	0.0016088185572492345	0.8925783679661824	None	0.125	1	0.2222222222222222	4	0.8333333333333334	20	0.20634920634920634	0.7916666666666666	22	19	3	1	0	0.2857142857142857	6	21	1.7333333333333334	26	0.14285714285714285	0.1	0.4708073348421774	0.804577295428429	0.5386911907849596	0.6372123914726208	0.613903324089235	0.9217606756059431	0.8140669895175784	0.8148217144878792	1.0	0.045454545454545456	0.0
4401	0.06900596036425598	0.0029467240262208943	0.002618321728020306	0.826782734873986	None	0	0	0.2631578947368421	5	0.7692307692307693	20	0.3181818181818182	0.5769230769230769	17	15	10	0	0	0.7272727272727273	8	11	1.8666666666666667	28	0.0	0.4166666666666667	0.6240041964588686	0.8947414104353792	0.5216206288615081	0.650143563676989	0.28572502606985517	0.7833448696530403	0.904196684203679	0.7938598081488283	0	0	0.0
2340	None	None	None	None	None	0	0	0.25	1	1.0	3	0.8333333333333334	0.3333333333333333	1	1	3	5	0	0.6666666666666666	3	2	0.3333333333333333	5	0.5	0	0.1	0.5	0.2694251284381418	0.5	0.591798566850946	0.5	0.884919772696383	0.5	1.0	1.0	0.2199979774572276
6452	0.10696408783807103	0.035727161129141274	0.02552684955216527	0.6551980993340267	None	0	0	0.07692307692307693	1	1.0	17	0.296875	0.8823529411764706	16	15	2	2	0	0.25	16	4	1.2666666666666666	19	0.2857142857142857	0	0.4788112061003919	0.9256862541018034	0.5216206288615081	0.5853163802822561	0.28572502606985517	0.8795580720033306	0.8219403550927968	0.8345710363843998	0.53125	0.375	0.0
2517	None	None	None	None	None	0	0	0.5	2	0.3333333333333333	1	0.5555555555555556	0.3333333333333333	3	1	1	1	0	1.0	3	3	0.3333333333333333	5	0.25	0	0.3775556385343043	0.8987344290070586	0.8430495275683754	0.7074092234834627	0.5195651629215013	0.8781101140323098	0.9410754057618298	0.8429367228010434	1.0	0.3333333333333333	0.0
1526	None	None	None	None	None	0	0	0	0	0	0	1.0	0	0	0	0	4	0	1.0	1	1	0.06666666666666667	1	1.0	0	0	0	0	0	0	0	0	0	0	0	0
515	None	None	None	None	None	0	0	1.0	1	0	0	1.0	0	1	0	0	1	0	0.5	2	1	0.13333333333333333	2	0.3333333333333333	0	0	0	0	0	0	0	0	0	0	0	0
4580	0.11459408597916004	0.018475378458217	0.015374279812740059	0.7163284903606294	None	0	0	0.06666666666666667	1	1.0	20	0.2894736842105263	0.85	17	17	4	3	0	0.21052631578947367	19	4	1.4666666666666666	22	0.25	0	0.4788112061003919	0.9169384012320797	0.5216206288615081	0.5677854588044267	0.28572502606985517	0.9013235217076365	0.8172504903801178	0.8360004780082427	0.23529411764705882	0.35294117647058826	0.0
701	None	None	None	None	None	0	0	1.0	4	0.0	0	0.75	0	3	0	2	2	0	0.5	2	4	0.4	6	0.4	0.5	0	0	0	0	0	0	0	0	0	0	0
6822	0.11442117274310819	0.02996431942521279	0.029151016852568677	0.6884778388544899	None	0	0	0.06666666666666667	1	1.0	20	0.2894736842105263	0.85	17	17	4	2	0	0.21052631578947367	19	4	1.4666666666666666	22	0.16666666666666666	0	0.4788112061003919	0.9158050675872602	0.5216206288615081	0.5688185020205458	0.28572502606985517	0.9013235217076365	0.8172504903801178	0.8355164656035795	0.5588235294117647	0.35294117647058826	0.0
2215	None	None	None	None	None	0.5	1	0.42857142857142855	3	0.625	5	0.4166666666666667	0.5	7	4	2	2	0	0.375	8	3	0.6666666666666666	10	0.4	0.5714285714285714	0.45842737784829346	0.9068387912638942	0.8979862635622451	0.8753195829360894	0.28572502606985517	0.9149173022224367	0.9410754057618298	0.9002398873459444	0.5714285714285714	0.5714285714285714	0.0
7364	0.13457226014680193	0.005611510125918347	0.00016430842170166634	0.6794102809734044	None	0	0	0.06666666666666667	1	1.0	20	0.2894736842105263	0.85	17	17	4	2	0	0.21052631578947367	19	4	1.4666666666666666	22	0.16666666666666666	0	0.4788112061003919	0.9158050675872602	0.5216206288615081	0.5516368438876057	0.28572502606985517	0.9013235217076365	0.8172504903801178	0.832296465209733	0.5588235294117647	0.35294117647058826	0.0
6284	0.10319738350641428	0.004757718489774291	0.0030426744114799373	0.7386972629263496	None	0	0	0.07692307692307693	1	1.0	17	0.296875	0.8235294117647058	14	14	4	2	0	0.25	16	4	1.2666666666666666	19	0.16666666666666666	0	0.49601400883889707	0.8799766600065508	0.5216206288615081	0.680981773751907	0.3769669103576997	0.9054307317567416	0.8155022578915012	0.8415569181562438	0.5357142857142857	0.2857142857142857	0.0
3681	None	None	None	None	None	0	0	0.2777777777777778	5	0.6666666666666666	16	0.325	0.5416666666666666	15	13	10	0	0	0.2	20	4	1.7333333333333334	26	0.0	0	0.5378672941440898	0.9025553700082629	0.5216206288615081	0.5911044244118255	0.19324278060679273	0.7766214844364868	0.911889880561689	0.7824817751605041	0	0	0.0
5869	0.11931531382263039	0.03048965765598262	0.029066033130213973	0.6958673505921804	None	0	0	0.06666666666666667	1	1.0	20	0.2894736842105263	0.85	17	17	4	2	0	0.21052631578947367	19	4	1.4666666666666666	22	0.16666666666666666	0	0.4788112061003919	0.9158050675872602	0.5216206288615081	0.5688185020205458	0.28572502606985517	0.9013235217076365	0.8172504903801178	0.8355164656035795	0.5294117647058824	0.35294117647058826	0.0
4329	0.1188783446373452	0.021404927981492967	0.020626407790727264	0.6958005726707877	None	0	0	0.06666666666666667	1	1.0	20	0.2894736842105263	0.85	17	17	4	2	0	0.21052631578947367	19	4	1.4666666666666666	22	0.16666666666666666	0	0.4788112061003919	0.9215050254482601	0.5216206288615081	0.5688185020205458	0.28572502606985517	0.9013235217076365	0.8265354105620316	0.8389821938768757	0.5294117647058824	0.35294117647058826	0.0
1098	None	None	None	None	None	0	0	0.25	2	0.8888888888888888	8	0.3055555555555556	0.6666666666666666	7	6	3	2	0	1.0	6	6	0.7333333333333333	11	0.2222222222222222	0.2	0.6354979467707839	0.7758261594586654	0.8369515684729087	0.9262208672160829	0.8421002779084663	0.9727916277496921	0.8476002902806911	0.92051728512772	0.5714285714285714	0	0.0
6710	0.13148218994901012	0.020289717053009915	0.01200193087381928	0.735647414225197	None	0	0	0.16666666666666666	3	0.84	21	0.25	0.72	19	18	7	5	0	0.3333333333333333	18	6	1.8	27	0.29411764705882354	0.16	0.4788112061003919	0.902126383072441	0.5216206288615081	0.5564057712490417	0.28572502606985517	0.9057844094686786	0.8172504903801178	0.8278254609045292	0.05263157894736842	0.3684210526315789	0.0
3269	None	None	None	None	None	0	0	0.3333333333333333	3	0.7272727272727273	8	0.5416666666666666	0.45454545454545453	6	5	6	3	0	0.6666666666666666	6	4	0.8666666666666667	13	0.2	0.2222222222222222	0.725843809132049	0.7100982836578079	0.5553668060577085	0.7627526991707652	0.3447984374149724	0.7778028225665156	0.8558613758221831	0.7512954560828223	0.16666666666666666	0	0.0
3078	0.025747767106547213	0.00770368940043662	0.006340892457026032	0.9704580615828632	None	0	0	0.2857142857142857	2	0.75	6	0.4166666666666667	0.75	7	6	2	1	0	0.375	3	8	0.6666666666666666	10	0.14285714285714285	0.2857142857142857	0.49185181274824463	0.8806817114734439	0.5386911907849596	0.7507270300926066	0.5077797001517839	0.8743610471479897	0.8172504903801178	0.8429696805549445	1.0	0	0.0
4236	0.05618101117276345	0.009657133437621916	0.003191018828844656	0.5875084908573656	None	0	0	0.1111111111111111	1	1.0	11	1.0	0.8181818181818182	9	9	3	2	0	0.07692307692307693	1	13	0.8666666666666667	13	0.2	0	0.7529862522743003	0.8771887504027794	0.5216206288615081	0.5811619309881456	0.28572502606985517	0.8225727054346376	0.835836062247244	0.7817393748023851	0.5555555555555556	0.5555555555555556	0.0
6841	0.07714091325629109	0.008225011167616425	-0.005085864978169784	0.7532472552158572	None	0	0	0.3333333333333333	5	0.7	14	0.3235294117647059	0.7	18	14	3	0	0	0.23529411764705882	4	17	1.4666666666666666	22	0.0	0.4	0.5377317086943169	0.8916636964615795	0.5216206288615081	0.6727907140389154	0.28572502606985517	0.9042254419019113	0.8386197301492341	0.844389119564985	0	0	0.0
6400	0.11348850885931658	0.03161511548640272	0.030334202984198682	0.683901377185254	None	0	0	0.06666666666666667	1	1.0	20	0.2894736842105263	0.85	17	17	4	2	0	0.21052631578947367	19	4	1.4666666666666666	22	0.16666666666666666	0	0.4788112061003919	0.9158050675872602	0.5216206288615081	0.5688185020205458	0.28572502606985517	0.9013235217076365	0.8172504903801178	0.8355164656035795	0.5294117647058824	0.35294117647058826	0.0
2828	None	None	None	None	None	0.25	1	0.5454545454545454	6	0.42857142857142855	6	0.4444444444444444	0.35714285714285715	9	5	6	3	0	1.0	6	6	1.0666666666666667	16	0.25	0.2	0.5422433798797592	0.8245521383729076	0.6194285949828895	0.8308888578358752	0.6169680482231076	0.9189164378297419	0.750902539286809	0.864797037452886	0.1111111111111111	0	0.0
603	None	None	None	None	None	0	0	0.6666666666666666	2	0.5	1	1.0	0	2	0	1	0	0	0.25	4	1	0.26666666666666666	4	0.0	0.6666666666666666	0	0	0	0	0	0	0	0	0	0	0
4869	0.07443606389072382	0.023900897210527263	0.023322580082296845	0.7723022622382253	None	0	0	0.21428571428571427	3	0.8947368421052632	17	0.24705882352941178	0.7894736842105263	17	15	3	0	0	0.29411764705882354	5	17	1.4	21	0.0	0.10526315789473684	0.4788112061003919	0.886134252363724	0.5216206288615081	0.68279689926253	0.28572502606985517	0.9283847632399823	0.8225599078570697	0.8573616376969765	0	0	0.0
5886	0.11876489682911588	0.02985710034330766	0.027849902774600824	0.6950754953634652	None	0	0	0.06666666666666667	1	1.0	20	0.2894736842105263	0.85	17	17	4	2	0	0.21052631578947367	19	4	1.4666666666666666	22	0.16666666666666666	0	0.4788112061003919	0.9158050675872602	0.5216206288615081	0.5688185020205458	0.28572502606985517	0.9013235217076365	0.8172504903801178	0.8355164656035795	0.5294117647058824	0.4117647058823529	0.0
2612	0.00032577227554964094	7.006714563820526e-05	6.498882132983106e-05	0.9999880024737423	None	0	0	0.16666666666666666	1	1.0	7	1.0	0.14285714285714285	1	1	7	4	0	1.0	3	3	0.6	9	0.2222222222222222	0	0.1	0.5	0.2694251284381418	0.5	0.591798566850946	0.5	0.884919772696383	0.5	1.0	1.0	0.0
4919	0.07221979211603849	0.025656538250438912	0.025419812302205826	0.7705411083403078	None	0	0	0.21428571428571427	3	0.8947368421052632	17	0.24705882352941178	0.7894736842105263	17	15	3	0	0	0.29411764705882354	5	17	1.4	21	0.0	0.10526315789473684	0.4788112061003919	0.886134252363724	0.5216206288615081	0.68279689926253	0.28572502606985517	0.9283847632399823	0.8225599078570697	0.8573616376969765	0	0	0.0
6944	0.10401805711287243	0.026467418298006116	0.0258168245794804	0.6984923715407845	None	0	0	0.07692307692307693	1	1.0	17	0.296875	0.8823529411764706	16	15	2	2	0	0.25	16	4	1.2666666666666666	19	0.2857142857142857	0	0.4788112061003919	0.9256862541018034	0.5216206288615081	0.5853163802822561	0.28572502606985517	0.8795580720033306	0.8219403550927968	0.8345710363843998	0.5625	0.375	0.0
4333	0.05356527650491286	0.008378807103252986	0.0021257709000287906	0.7785995115144552	None	0	0	0.2	2	0.8461538461538461	11	0.3125	0.6153846153846154	9	8	5	3	0	0.3333333333333333	12	4	1.0	15	0.23076923076923078	0.18181818181818182	0.48801013758068257	0.8614490482788464	0.5591227086447916	0.7119139695609292	0.613903324089235	0.9097825559092901	0.7628885313118071	0.843039483094972	0.1111111111111111	0.2222222222222222	0.0
4594	0.04101727587510622	0.006650560017430104	0.00655248773816023	0.9207124410594649	None	0	0	0.2222222222222222	2	0.9090909090909091	10	0.325	0.8181818181818182	11	9	1	2	0	0.4	4	10	0.8666666666666667	13	0.5	0.16666666666666666	0.48801013758068257	0.882397497470472	0.5216206288615081	0.6550499562534988	0.3456350037781152	0.9370813010494455	0.8353607291104291	0.8564185753145538	0.5454545454545454	0.5454545454545454	0.0
930	None	None	None	None	None	0.3333333333333333	1	0.5	4	0.6666666666666666	6	0.4074074074074074	0.4444444444444444	5	4	5	1	0	0.3333333333333333	9	3	0.7333333333333333	11	0.07692307692307693	1.0	0.6097662738986289	0.8446567210707704	0.6411751477874208	0.7652038686627172	0.8268125129018914	0.9506485285832869	0.7724864760690404	0.8748235806530575	1.0	0.2	0.0
2543	None	None	None	None	None	0	0	0.16666666666666666	2	0.9375	15	0.6428571428571429	0.75	14	12	3	0	0	0.14285714285714285	14	2	1.2	18	0.0	0.375	0.4788112061003919	0.878207779532315	0.5216206288615081	0.6687882892581873	0.28572502606985517	0.9327615817567049	0.826778116833205	0.8543822659216681	0	0	0.0
6850	0.11449858122794788	0.029295089237485663	0.025303227141781053	0.6823342622322499	None	0	0	0.06666666666666667	1	1.0	20	0.2894736842105263	0.85	17	17	4	2	0	0.21052631578947367	19	4	1.4666666666666666	22	0.16666666666666666	0	0.4788112061003919	0.9158050675872602	0.5216206288615081	0.5688185020205458	0.28572502606985517	0.9013235217076365	0.8172504903801178	0.8355164656035795	0.5294117647058824	0.4117647058823529	0.0
4614	0.07046106630642675	0.026524249181495114	0.02584699722950425	0.76976313215906	None	0	0	0.21428571428571427	3	0.8947368421052632	17	0.24705882352941178	0.7894736842105263	17	15	3	0	0	0.29411764705882354	5	17	1.4	21	0.0	0.10526315789473684	0.4788112061003919	0.886134252363724	0.5216206288615081	0.68279689926253	0.28572502606985517	0.9283847632399823	0.8225599078570697	0.8573616376969765	0	0	0.0
3731	0.07223557104746842	0.02294960509966511	0.022666636956843934	0.7887903322585321	None	0	0	0.21428571428571427	3	0.8947368421052632	17	0.24705882352941178	0.7894736842105263	17	15	3	0	0	0.29411764705882354	5	17	1.4	21	0.0	0.10526315789473684	0.4788112061003919	0.886134252363724	0.5216206288615081	0.68279689926253	0.28572502606985517	0.9283847632399823	0.8225599078570697	0.8573616376969765	0	0	0.0
5266	0.12351517938505992	0.030224503830509793	0.029605274848965635	0.6812508850909911	None	0	0	0.06666666666666667	1	1.0	20	0.2894736842105263	0.85	17	17	4	2	0	0.21052631578947367	19	4	1.4666666666666666	22	0.16666666666666666	0	0.4788112061003919	0.9158050675872602	0.5216206288615081	0.5688185020205458	0.28572502606985517	0.9013235217076365	0.8172504903801178	0.8355164656035795	0.5294117647058824	0.35294117647058826	0.0
6918	0.09177503809218764	0.009687282721321385	-0.00947739609194801	0.6667401449946314	None	0	0	0.07142857142857142	1	1.0	18	0.29411764705882354	0.8333333333333334	15	15	4	2	0	0.23529411764705882	17	4	1.3333333333333333	20	0.16666666666666666	0	0.49601400883889707	0.8901351960344449	0.5216206288615081	0.690143469236114	0.4277212495024988	0.8942253424316458	0.8140669895175784	0.8423546525304645	0.5333333333333333	0.26666666666666666	0.0
168	None	None	None	None	None	0	0	0.42857142857142855	3	0.5	4	0.8333333333333334	0.25	2	2	7	3	0	0.75	3	4	0.6666666666666666	10	0.16666666666666666	0.2857142857142857	0.8013093322826954	0.5520095841884902	0.4600531083535703	0.973416752503678	0.5261012169933068	0.8272397675480115	0.9297317306167457	0.8571524948150336	0.5	0.5	0.10416067585580835
2689	0.0062741980401523	0.00042060154465354047	0.00035648498882431335	0.9802905397381221	None	0	0	0.5	3	0.5	3	0.6666666666666666	0.3333333333333333	3	2	4	2	0	0.3333333333333333	6	2	0.5333333333333333	8	0.18181818181818182	0.2857142857142857	0.730592195167267	0.9714194384359529	0.8473460840794338	0.9484599356906608	0.2732249332911857	0.9435952459337893	0.9616282285876081	0.9562788878212948	0.6666666666666666	0.3333333333333333	0.0
7195	0.10959725816472439	0.03901202526316049	0.02959621266853418	0.6525064918042761	None	0	0	0.07692307692307693	1	1.0	17	0.296875	0.8823529411764706	16	15	2	2	0	0.25	16	4	1.2666666666666666	19	0.2857142857142857	0	0.4788112061003919	0.9256862541018034	0.5216206288615081	0.5853163802822561	0.28572502606985517	0.8795580720033306	0.8219403550927968	0.8345710363843998	0.5625	0.375	0.0
1083	None	None	None	None	None	0	0	0.2857142857142857	4	0.6666666666666666	12	0.36363636363636365	0.3888888888888889	7	7	12	5	0	0.45454545454545453	5	11	1.3333333333333333	20	0.17857142857142858	0	0.5740973934978408	0.8591212720353746	0.6079950120898969	0.7893844011073807	0.9348942484560073	0.9564358585624245	0.8357324345323435	0.8882249090209241	0.2857142857142857	0.14285714285714285	0.0
996	None	None	None	None	None	0.5	1	0.5	3	0.5714285714285714	4	0.5	0.42857142857142855	6	3	2	2	0	0.5	3	6	0.6	9	0.4	0.4	0.5671391849309864	0.8225405075464965	0.6684044656716542	0.9236458370895209	0.3694822286056993	0.7625737298482833	0.7787301103267277	0.8495591850368595	0.6666666666666667	0.5	0.0
5766	0.0512386971554587	0.0059477312388871995	0.005887893935161713	0.4638838868016487	None	0	0	0.25	3	0.75	12	0.2727272727272727	0.5625	11	9	6	3	0	0.5454545454545454	11	6	1.2	18	0.21428571428571427	0	0.4788112061003919	0.882534986033631	0.5216206288615081	0.7100588878218982	0.4354009192842244	0.9161409242703928	0.8169289385797158	0.8541822238542148	0.18181818181818182	0.36363636363636365	0.0
3222	0.026119987269380248	0.006583635598622825	0.004492567586231457	0.9534562843742	None	0	0	0.25	2	0.8888888888888888	8	0.39285714285714285	0.6666666666666666	7	6	3	2	0	0.5714285714285714	4	7	0.7333333333333333	11	0.2222222222222222	0.2	0.730592195167267	0.9360412370361257	0.5128422366968813	0.732995320223384	0.5554082772646132	0.9275596938916809	0.8665143820568639	0.8890456245214753	0.5714285714285714	0.2857142857142857	0.0
710	None	None	None	None	None	0	0	0.3333333333333333	2	0.8333333333333334	5	0.4444444444444444	0.6666666666666666	6	4	1	1	0	0.5	6	3	0.5333333333333333	8	0.25	0.2857142857142857	0.471056880382244	0.7553315353897702	0.993826930495057	0.9354317298830047	0.26151675730743684	0.8984951615552613	0.9560377223061155	0.880135879250823	1.0	0	0.0
4330	0.07649508690635044	0.007003942123354026	0.004942977754342887	0.6193982882696965	None	0	0	0.07142857142857142	1	1.0	19	1.0	0.8421052631578947	16	16	4	3	0	0.047619047619047616	1	21	1.4	21	0.25	0	0.4788112061003919	0.9160713551742845	0.5216206288615081	0.5693487015394115	0.28572502606985517	0.9016907466869648	0.8172504903801178	0.835962912447209	0.125	0.375	0.0
1553	None	None	None	None	None	0.14285714285714285	1	0.3125	5	0.7619047619047619	16	0.27058823529411763	0.6666666666666666	17	14	5	1	0	0.29411764705882354	17	5	1.5333333333333334	23	0.09090909090909091	0.3333333333333333	0.2698980709867542	0.9253491611467985	0.49370730400054574	0.8290553088798265	0.28572502606985517	0.9204238237187148	0.8172504903801178	0.8985732979946016	1.0	0.23529411764705882	0.0
3283	0.03687099581390088	0.0073982381761429185	0.006502567055378859	0.9481388534025172	None	0	0	0.3333333333333333	3	0.7272727272727273	8	0.37142857142857144	0.6363636363636364	9	7	3	2	0	0.7142857142857143	5	7	0.8666666666666667	13	0.25	0.18181818181818182	0.730592195167267	0.9137184922797487	0.5591227086447916	0.7530594281060617	0.5554082772646132	0.9200593195490233	0.8290166061647947	0.8778992860674093	0.5555555555555556	0.1111111111111111	0.0
1235	None	None	None	None	None	0	0	0.4	2	0.6	3	0.5833333333333334	0.4	3	2	3	3	0	0.75	3	4	0.4666666666666667	7	0.3333333333333333	0	0.8073373476846843	0.9437784021955372	0.6315625093015906	0.9285559057780342	0.2732249332911857	0.9126048765919189	0.9503657873789892	0.9293702936410924	0.3333333333333333	0.6666666666666666	0.0
6325	0.07036363543320337	0.02541347093892341	0.025316044373874518	0.7714167011835107	None	0	0	0.21428571428571427	3	0.8947368421052632	17	0.24705882352941178	0.7894736842105263	17	15	3	0	0	0.29411764705882354	5	17	1.4	21	0.0	0.10526315789473684	0.4788112061003919	0.886134252363724	0.5216206288615081	0.68279689926253	0.28572502606985517	0.9283847632399823	0.8225599078570697	0.8573616376969765	0	0	0.0
959	None	None	None	None	None	0	0	0.5	2	0.75	3	0.6	0.5	4	2	1	3	0	0.4	2	5	0.4	6	0.75	0	0.30420925852427555	0.7859545897925814	0.7597645774275448	0.781510119726628	0.5453195706786914	0.7934133279326875	0.865786633897039	0.7870008516590911	0.5	0.25	0.0
870	None	None	None	None	None	0.3333333333333333	1	0.5555555555555556	5	0.36363636363636365	4	0.5416666666666666	0.2727272727272727	6	3	6	2	0	0.6666666666666666	6	4	0.8666666666666667	13	0.15384615384615385	0	0.808145792355506	0.9063685729928167	0.7560316883570426	0.9437186385654589	0.3694822286056993	0.7950758752624101	0.8699346652902243	0.8955236081594177	0.5833333333333334	0.16666666666666666	0.0
638	None	None	None	None	None	0	0	0.4	2	0.6	3	0.7777777777777778	0.2	3	1	3	3	0	1.0	3	3	0.4666666666666667	7	0.375	0	0.7182637746811007	0.5254827544348402	0.7189693780134169	0.6173773718772347	0.41819833375163373	0.8175746746160513	0.8047401361510312	0.6667415114560161	0.6666666666666666	0.3333333333333333	0.0
4267	0.07309241114489967	0.02565118311189614	0.025416360230197697	0.7728128541819812	None	0	0	0.21428571428571427	3	0.8947368421052632	17	0.24705882352941178	0.7894736842105263	17	15	3	0	0	0.29411764705882354	5	17	1.4	21	0.0	0.10526315789473684	0.4788112061003919	0.886134252363724	0.5216206288615081	0.68279689926253	0.28572502606985517	0.9107876112756212	0.8225599078570697	0.8473454737725967	0	0	0.0
721	None	None	None	None	None	0.5	3	0.5333333333333333	8	0.45	9	0.4074074074074074	0.35	11	7	10	1	0	0.6666666666666666	6	9	1.4666666666666666	22	0.05	0.15384615384615385	0.24781065819755818	0.8261188910033103	0.8004412280926934	0.8939550845766738	0.7444981192773483	0.9437034532145271	0.9393646407967516	0.8975026840007764	1.0	0.2727272727272727	0.0
6791	0.12119668949754399	0.02932434142218776	0.028874774522029797	0.6833131810521036	None	0	0	0.06666666666666667	1	1.0	20	0.2894736842105263	0.85	17	17	4	2	0	0.21052631578947367	19	4	1.4666666666666666	22	0.16666666666666666	0	0.4788112061003919	0.9158050675872602	0.5216206288615081	0.5688185020205458	0.28572502606985517	0.9013235217076365	0.8172504903801178	0.8355164656035795	0.5294117647058824	0.35294117647058826	0.0
6970	0.13524122762544738	0.004618157654414478	0.004294285221462494	0.6605501279903276	None	0	0	0.06666666666666667	1	1.0	20	0.2894736842105263	0.85	17	17	4	2	0	0.21052631578947367	19	4	1.4666666666666666	22	0.16666666666666666	0	0.4788112061003919	0.9158050675872602	0.5216206288615081	0.5516368438876057	0.28572502606985517	0.9013235217076365	0.8172504903801178	0.832296465209733	0.5294117647058824	0.47058823529411764	0.0
3680	1.445426925725172e-05	9.006876145952108e-08	1.5112510006369645e-08	0.999998088261288	None	0	0	0.5	1	1.0	1	1.0	1.0	1	1	1	2	0	0.3333333333333333	1	3	0.2	3	0.3333333333333333	0	0.6841750413202796	0.5	0.3894437923184949	0.5	0.6827202053809145	0.5	0.7999465091712764	0.5	1.0	1.0	0.4385795921331046
2643	1.775965330675125e-08	1.6750504341373468e-08	1.3418179606613166e-08	0.9999977221769436	None	0	0	0.3333333333333333	1	1.0	2	1.0	0	0	0	3	3	0	1.0	2	2	0.26666666666666666	4	0.3	0	0	0	0	0	0	0	0	0	0	0	0
262	None	None	None	None	None	0	0	0.3333333333333333	2	0.7142857142857143	5	0.75	0.2857142857142857	3	2	5	1	0	0.75	3	4	0.6	9	0.07692307692307693	0	0.5585293711492852	0.7918980465718324	0.13096936158666006	0.861729776237013	0.7185734794435621	0.7226214875009478	0.9322315728786419	0.7981136819979735	1.0	0.3333333333333333	0.0
507	None	None	None	None	None	0.25	1	0.6	6	0.4166666666666667	5	0.4666666666666667	0.25	7	3	6	1	0	0.8333333333333334	5	6	0.9333333333333333	14	0.08333333333333333	0.5	0.5207403557177651	0.9458005991978897	0.7277332881857212	0.9027399300909513	0.6731838701329285	0.8413927433590315	0.9309166729665147	0.9048239269436853	1.0	0.2857142857142857	0.0
4736	0.11412755021543702	0.006871889493825811	0.006335680221069591	0.7639592089818587	None	0	0	0.06666666666666667	1	1.0	20	0.2894736842105263	0.85	17	17	4	2	0	0.21052631578947367	19	4	1.4666666666666666	22	0.16666666666666666	0	0.4788112061003919	0.9140899368922546	0.5216206288615081	0.5688185020205458	0.28572502606985517	0.9013235217076365	0.8172504903801178	0.8345042954129572	0.5294117647058824	0.35294117647058826	0.0
4297	0.07547612282864202	0.020024460329259808	-0.020024423270660827	0.7193618695966277	None	0.16666666666666666	1	0.2857142857142857	4	0.8421052631578947	16	0.3684210526315789	0.7894736842105263	17	15	3	0	0	0.15789473684210525	19	3	1.4	21	0.0	1.0	0.4788112061003919	0.8900880149189254	0.5216206288615081	0.6516023360039792	0.28572502606985517	0.9268285938399532	0.826197287208425	0.8522340294713533	0	0	0.0
1303	None	None	None	None	None	0	0	0.11764705882352941	2	0.9565217391304348	22	1.0	0.9565217391304348	24	22	0	0	0	0.04	25	1	1.6666666666666667	25	0.0	0.08333333333333333	0.7443960941094238	0.8952901783778473	0.5237035385990162	0.869888337083806	0.38570316774800334	0.9763201432802363	0.8330099220722115	0.9301089542693286	0	0	0.0
5051	0.09537455273091776	0.003881694352328198	0.002881988381034315	0.6382427216995605	None	0	0	0.26666666666666666	4	0.8	16	0.3055555555555556	0.75	18	15	3	0	0	0.2222222222222222	18	4	1.4666666666666666	22	0.0	0.1111111111111111	0.4874126074696445	0.9042704799124553	0.5216206288615081	0.6723407273763986	0.28572502606985517	0.9220970941625017	0.8450907252555921	0.8595865241390784	0	0	0.0
2806	0.0016796561731751574	2.2887353076111564e-05	7.0312202549423425e-06	0.9839614693268635	None	0.5	1	0.6666666666666666	4	0.5	3	0.5333333333333333	0.3333333333333333	3	2	4	0	0	0.6	5	3	0.5333333333333333	8	0.0	0.6666666666666666	0.8073373476846843	0.9546142225825721	0.7245328873236104	0.9040662603054553	0.2732249332911857	0.9708319881301563	0.9581270573707878	0.94938075413513	0	0	0.0
3665	0.08011031574183923	0.015843979275607458	0.015033387251024271	0.7435815171523537	None	0	0	0.3076923076923077	4	0.7647058823529411	13	0.25333333333333335	0.7647058823529411	15	13	3	0	0	0.3333333333333333	5	15	1.2666666666666666	19	0.0	0.11764705882352941	0.4788112061003919	0.9235312843274306	0.5386911907849596	0.6918265137569427	0.613903324089235	0.9145022883078918	0.8225599078570697	0.8687511845229109	0	0	0.0
241	None	None	None	None	None	0.3333333333333333	1	0.625	5	0.5	5	0.4444444444444444	0.4	6	4	5	0	0	0.3333333333333333	9	3	0.8	12	0.0	0.6666666666666666	0.26029884291362226	0.9220705514403218	0.9498139716478586	0.7655094451750452	0.5199079555044197	0.8283071127110951	0.9529801798803588	0.851009436064409	0	0	0.0
503	None	None	None	None	None	0	0	0.6666666666666666	2	0.0	0	0.6666666666666666	0	0	0	3	1	0	0.6666666666666666	2	3	0.26666666666666666	4	0.1	1.0	0	0	0	0	0	0	0	0	0	0	0
6577	0.10853945941670338	0.015318611606834048	-0.006184677461863484	0.5159337769754458	None	0	0	0.0625	1	1.0	21	0.22115384615384615	0.8571428571428571	18	18	4	2	0	0.6153846153846154	13	8	1.5333333333333334	23	0.16666666666666666	0.2857142857142857	0.4788112061003919	0.9179225510379657	0.5216206288615081	0.5681851080376915	0.28572502606985517	0.9004196833468556	0.8172504903801178	0.8362060027983309	0.5277777777777778	0.3333333333333333	0.0
7056	0.06863446723521321	0.01016253857130666	-0.0070633168716618755	0.7775584862242944	None	0	0	0.3333333333333333	4	0.75	12	0.32142857142857145	0.75	15	12	2	0	0	0.2857142857142857	4	14	1.2	18	0.0	0.5	0.522895265967347	0.8885397565572748	0.5216206288615081	0.6845909546517861	0.28572502606985517	0.9071798885589555	0.8534849107497425	0.8468596302934754	0	0	0.0
4692	0.11477381021193295	0.023578795208117297	0.022614331747212967	0.6952851066346175	None	0	0	0.06666666666666667	1	1.0	20	0.2894736842105263	0.85	17	17	4	2	0	0.21052631578947367	19	4	1.4666666666666666	22	0.16666666666666666	0	0.4788112061003919	0.9215050254482601	0.5216206288615081	0.5688185020205458	0.28572502606985517	0.9013235217076365	0.8265354105620316	0.8389821938768757	0.5294117647058824	0.35294117647058826	0.0
3776	0.14579010348363128	0.020123048639352627	0.01868865865947957	0.6717067107370955	None	0	0	0.06666666666666667	1	1.0	20	0.2894736842105263	0.85	17	17	4	2	0	0.21052631578947367	19	4	1.4666666666666666	22	0.16666666666666666	0	0.4788112061003919	0.9217690098092695	0.5216206288615081	0.5688185020205458	0.28572502606985517	0.9013235217076365	0.8219716280973669	0.839146719566557	0.5294117647058824	0.35294117647058826	0.0
3048	None	None	None	None	None	0.25	1	0.5454545454545454	6	0.42857142857142855	6	0.4444444444444444	0.35714285714285715	9	5	6	3	0	1.0	6	6	1.0666666666666667	16	0.25	0.2	0.5422433798797592	0.8245521383729076	0.6194285949828895	0.8674684098432404	0.6169680482231076	0.9189164378297419	0.750902539286809	0.8755909192242821	0.1111111111111111	0	0.0
2997	0.024625453582168774	0.0023797339525014286	-0.00024433053349498366	0.9847023106299485	None	0	0	0.2	2	0.8333333333333334	10	0.2916666666666667	0.5	7	6	6	4	0	0.75	6	8	0.9333333333333333	14	0.26666666666666666	0	0.2698980709867542	0.9309106941581801	0.49370730400054574	0.7056454215285326	0.28572502606985517	0.9016144221129465	0.8232820234078385	0.8695283114552432	0.2857142857142857	0.42857142857142855	0.0
4177	0.03672427510460816	0.0008601308737405751	0.0008024683898523652	0.938803193103277	None	0	0	0.2727272727272727	3	0.7857142857142857	11	0.32	0.6428571428571429	11	9	4	3	0	0.5	5	10	1.0666666666666667	16	0.3	0.13333333333333333	0.5422433798797592	0.8713053309720856	0.5216206288615081	0.7381222619949828	0.6008690965295974	0.9184742158634509	0.8172504903801178	0.8569508146419017	0.09090909090909091	0.09090909090909091	0.0
3033	0.024915228538506116	0.0029126520454503834	-0.000817687632378008	0.9515036938854562	None	0	0	0.25	2	0.7777777777777778	7	0.34375	0.5555555555555556	5	5	5	3	0	0.5	8	4	0.7333333333333333	11	0.21428571428571427	0	0.5207403557177651	0.7671306867554808	0.5591227086447916	0.747701901468987	0.5171207825406289	0.914230130349867	0.750902539286809	0.8246722740761074	0.2	0	0.0
1165	None	None	None	None	None	0	0	0.75	3	0.3333333333333333	1	0.5555555555555556	0.3333333333333333	3	1	1	1	0	1.0	3	3	0.3333333333333333	5	0.25	1.0	0.4708073348421774	0.923342617258591	0.5591227086447916	0.6394845036822697	0.6614993947147271	0.7806365659273066	0.8072182021713972	0.8090301424551339	1.0	0.3333333333333333	0.0
737	None	None	None	None	None	0	0	0.75	3	0.0	0	0.5555555555555556	0	2	0	2	0	0	1.0	3	3	0.3333333333333333	5	0.0	1.0	0	0	0	0	0	0	0	0	0	0	0
7517	0.0902543244785066	0.025058462691880994	0.004229185881770405	0.7086324257374894	None	0	0	0.1875	3	0.9047619047619048	19	0.24210526315789474	0.8095238095238095	19	17	3	1	0	0.2631578947368421	5	19	1.5333333333333334	23	0.125	0.09523809523809523	0.4788112061003919	0.8949895194785796	0.5386911907849596	0.6746481351235747	0.28572502606985517	0.9209525366611947	0.8169289385797158	0.855177306197065	1.0	0.47368421052631576	0.0
7324	0.11863087554944206	0.031116037041947896	0.026699404287243936	0.6754571461284717	None	0	0	0.06666666666666667	1	1.0	20	0.2894736842105263	0.85	17	17	4	2	0	0.21052631578947367	19	4	1.4666666666666666	22	0.16666666666666666	0	0.4788112061003919	0.9158050675872602	0.5216206288615081	0.5688185020205458	0.28572502606985517	0.9013235217076365	0.8172504903801178	0.8355164656035795	0.5588235294117647	0.35294117647058826	0.0
7434	0.11803043579860831	0.02982177892003567	0.02967469135672866	0.6937416716619074	None	0	0	0.06666666666666667	1	1.0	20	0.2894736842105263	0.85	17	17	4	2	0	0.21052631578947367	19	4	1.4666666666666666	22	0.16666666666666666	0	0.4788112061003919	0.9158050675872602	0.5216206288615081	0.5688185020205458	0.28572502606985517	0.9013235217076365	0.8172504903801178	0.8355164656035795	0.5294117647058824	0.4117647058823529	0.0
1427	None	None	None	None	None	0	0	0.3333333333333333	1	1.0	2	0.6666666666666666	0.5	2	1	1	1	0	0.6666666666666666	2	3	0.26666666666666666	4	0.2	0	0.8450735827513078	0.656206891414876	0.5100419049473961	0.7739844523666244	0.40738653717856027	0.601000216739526	0.8832214579229413	0.6818614482159197	1.0	0.5	0.0
3927	0.06735728637586579	0.012051750918227754	0.00851004324016836	0.9360411318276969	None	0	0	0.16666666666666666	3	0.84	21	0.25961538461538464	0.76	19	19	7	1	0	0.6153846153846154	13	8	1.8	27	0.05555555555555555	0.16	0.4788112061003919	0.875274159444857	0.5309017846004649	0.763108327830783	0.5974675280580967	0.9578764678706534	0.8172504903801178	0.8890206329627006	1.0	0.2631578947368421	0.0
4000	0.13723062398292954	0.006510654763163114	0.0037517240992867634	0.721999650591903	None	0	0	0.125	2	0.9047619047619048	19	0.2875	0.9047619047619048	20	19	2	1	0	0.2	20	4	1.5333333333333334	23	0.14285714285714285	0	0.46788105611807024	0.9235676708778622	0.5262612067309865	0.7882520768647208	0.613903324089235	0.9538842684437072	0.8219403550927968	0.9070848521369811	1.0	0.3	0.0
3207	0.06592409760385096	0.008063979530681744	0.00711948747928612	0.7900244443004282	None	0	0	0.2631578947368421	5	0.7692307692307693	20	0.19047619047619047	0.7692307692307693	23	20	4	0	0	0.3333333333333333	7	21	1.8666666666666667	28	0.0	0.07692307692307693	0.4788112061003919	0.9148689161481189	0.5216206288615081	0.6613666263512312	0.28572502606985517	0.9207393887823201	0.8435431097266654	0.8620162505304105	0	0	0.0
4090	0.019769182470611785	0.00041269974578563614	0.0002713399666397735	0.9605644607229382	None	0.5	2	0.6	6	0.38461538461538464	5	0.35714285714285715	0.23076923076923078	3	3	11	1	0	0.8571428571428571	7	6	1.0	15	0.038461538461538464	0.18181818181818182	0.7681004747728256	0.8502346361618701	0.4928522737202338	0.72966769192474	0.28572502606985517	0.7066142141944668	0.9039405738489013	0.7690211041851407	1.0	0.6666666666666666	0.0
4024	0.002739411865978572	0.0008863858821644492	-4.446227016539379e-06	0.9793308966320233	None	0	0	0.6	3	0.6	3	0.5833333333333334	0.2	3	1	3	2	0	0.3333333333333333	6	2	0.4666666666666667	7	0.25	0.4	0.7477949979057722	0.7249717267981749	0.579412031822429	0.820866686114029	0.28572502606985517	0.973530427577728	0.915981620003029	0.884130569398021	0.6666666666666666	1.0	0.0
2485	None	None	None	None	None	0.6666666666666666	2	0.875	7	0.2	2	0.5714285714285714	0.2	7	2	4	0	0	0.42857142857142855	3	7	0.8	12	0.0	0.8	0.8073373476846843	0.6866454694849772	0.7189693780134169	0.8230108327983964	0.19086202812638445	0.8670289022497072	0.9232863996209637	0.8019883276506669	0	0	0.0
859	None	None	None	None	None	0	0	0.5	2	0.75	3	0.5	0.5	3	2	2	1	0	0.75	3	4	0.4	6	0.14285714285714285	0.4	0.3488842645113677	0.7515185422955122	0.4164966932570742	0.9053917176289893	0.2940844073465457	0.9366582989130875	0.9011823342425849	0.8828508455290234	1.0	0.6666666666666666	0.0
6299	0.11450984514154552	0.02940526996621512	0.02567548737748571	0.6775251070306847	None	0	0	0.06666666666666667	1	1.0	20	0.2894736842105263	0.85	17	17	4	2	0	0.21052631578947367	19	4	1.4666666666666666	22	0.16666666666666666	0	0.4788112061003919	0.9158050675872602	0.5216206288615081	0.5688185020205458	0.28572502606985517	0.9013235217076365	0.8172504903801178	0.8355164656035795	0.5294117647058824	0.35294117647058826	0.0
2317	None	None	None	None	None	0	0	0.5	4	0.5	5	0.6	0.4	6	4	5	0	0	0.8	4	5	0.8	12	0.0	0.2857142857142857	0.7651153920074192	0.7064191132206903	0.6258800299214007	0.7558801524292575	0.2628523398338244	0.8415971369107187	0.8960804271485023	0.7731433778343171	0	0	0.0
1174	None	None	None	None	None	0	0	0.6666666666666666	4	0.42857142857142855	3	0.42857142857142855	0.42857142857142855	6	3	2	0	0	0.42857142857142855	7	3	0.6	9	0.0	0.2857142857142857	0.19891831722082248	0.9318082004464471	0.6536415560416305	0.7546656928291501	0.883399593236534	0.9606193921019035	0.9527704476274648	0.9097774136360622	0	0	0.0
3806	0.0912615012527642	0.024876256973542895	0.017792592729669387	0.6982008185094464	None	0	0	0.06666666666666667	1	1.0	20	0.2894736842105263	0.85	17	17	4	2	0	0.21052631578947367	19	4	1.4666666666666666	22	0.16666666666666666	0	0.4788112061003919	0.9215050254482601	0.5216206288615081	0.5688185020205458	0.28572502606985517	0.9013235217076365	0.8265354105620316	0.8389821938768757	0.5294117647058824	0.35294117647058826	0.0
3273	0.011988480956882062	0.0006015648684913054	-0.0005278757932064391	0.9847848035702876	None	0.5	1	0.5	3	0.5714285714285714	4	0.375	0.5714285714285714	5	4	3	1	0	0.6666666666666666	4	6	0.6	9	0.1111111111111111	0.4	0.6613198293860691	0.8356641164317579	0.5591227086447916	0.7863992925264401	0.5280710380446065	0.783412028895985	0.7687370829202173	0.8029936525648593	1.0	0	0.0
7519	0.03379859968463126	0.004205017717057417	0.001605968523472814	0.9112460491814133	None	0	0	0.1	1	1.0	13	0.26785714285714285	0.6923076923076923	10	9	4	1	0	0.875	8	7	1.0	15	0.09090909090909091	0	0.4899309751644636	0.7864355051457625	0.524956646861015	0.7219725471834639	0.4277212495024988	0.9098761515216842	0.785760027022637	0.821026983247705	1.0	0.3	0.0
6163	0.1086106947624582	0.037350962450458366	0.026894633149621233	0.6503125503268936	None	0	0	0.07692307692307693	1	1.0	17	0.296875	0.8823529411764706	16	15	2	2	0	0.25	16	4	1.2666666666666666	19	0.2857142857142857	0	0.4788112061003919	0.9256862541018034	0.5216206288615081	0.5853163802822561	0.28572502606985517	0.8795580720033306	0.8219403550927968	0.8345710363843998	0.5625	0.375	0.0
6513	0.12112512477296554	0.03285516577315011	0.03187279372558534	0.6911311364109013	None	0	0	0.06666666666666667	1	1.0	20	0.2894736842105263	0.85	17	17	4	2	0	0.21052631578947367	19	4	1.4666666666666666	22	0.16666666666666666	0	0.4788112061003919	0.9158050675872602	0.5216206288615081	0.5688185020205458	0.28572502606985517	0.9013235217076365	0.8172504903801178	0.8355164656035795	0.5882352941176471	0.4117647058823529	0.0
3854	0.07749400110051098	0.006043188963809657	-0.00558036936866889	0.697039180926049	None	0	0	0.1875	3	0.8571428571428571	18	0.575	0.7619047619047619	17	16	5	1	0	0.1	20	2	1.5333333333333334	23	0.07692307692307693	0	0.4788112061003919	0.9130353320522555	0.5216206288615081	0.5680185835329292	0.28572502606985517	0.9052533738242907	0.8172504903801178	0.8358064228733164	1.0	0.35294117647058826	0.0
3535	0.11946920805677337	0.00438365649936691	-0.00425413813545879	0.6415942112197259	None	0	0	0.06666666666666667	1	1.0	20	0.2894736842105263	0.85	17	17	4	2	0	0.21052631578947367	19	4	1.4666666666666666	22	0.16666666666666666	0	0.4788112061003919	0.9281236904678565	0.5216206288615081	0.5789461312328237	0.28572502606985517	0.8983594586537854	0.8198669121893379	0.8436004344555832	0.5294117647058824	0.35294117647058826	0.0
2613	0.0027406424408837602	0.00029395265129296573	0.00029342623864323647	0.9884920237262174	None	0.5	1	0.6666666666666666	4	0.42857142857142855	3	0.45	0.2857142857142857	4	2	4	0	0	0.8	4	5	0.6	9	0.0	0.5	0.3320886913533343	0.889659692464705	0.8979862635622451	0.9505007655726819	0.5148907425788815	0.8427904914168767	0.9410754057618298	0.9038262053057243	0	0	0.0
3042	0.07147297988268117	0.015299180094726517	0.004966988948737928	0.7658080266501356	None	0	0	0.21428571428571427	3	0.8333333333333334	15	0.2222222222222222	0.7777777777777778	16	14	3	0	0	0.4	6	15	1.3333333333333333	20	0.0	0.10526315789473684	0.4788112061003919	0.9062569716587425	0.5216206288615081	0.685849764273491	0.28572502606985517	0.8986307922949769	0.8199204686369196	0.8511798928564575	0	0	0.0
5171	0.11920984305742345	0.023956319064347878	0.02303615179671139	0.6993462857863701	None	0	0	0.06666666666666667	1	1.0	20	0.2894736842105263	0.85	17	17	4	2	0	0.21052631578947367	19	4	1.4666666666666666	22	0.16666666666666666	0	0.4788112061003919	0.9215050254482601	0.5216206288615081	0.5688185020205458	0.28572502606985517	0.9013235217076365	0.8265354105620316	0.8389821938768757	0.5294117647058824	0.35294117647058826	0.0
6254	0.1239443652799584	0.02661605195254825	0.024771135159512788	0.7009440290441962	None	0	0	0.06666666666666667	1	1.0	20	0.2894736842105263	0.85	17	17	4	2	0	0.21052631578947367	19	4	1.4666666666666666	22	0.16666666666666666	0	0.4788112061003919	0.9158050675872602	0.5216206288615081	0.5688185020205458	0.28572502606985517	0.9013235217076365	0.8172504903801178	0.8355164656035795	0.5294117647058824	0.4117647058823529	0.0
7206	0.0695715611900806	0.005374135686513578	-0.00222847101472331	0.9971730377717148	None	0	0	0.08333333333333333	1	1.0	15	0.2125	0.8	12	12	4	2	0	0.8	10	8	1.1333333333333333	17	0.16666666666666666	0	0.4659602185342891	0.8130304339631507	0.5243064106885406	0.5808546060891346	0.613903324089235	0.9217108336834461	0.8170897693222987	0.8054391264662886	0.5416666666666666	0.25	0.0
4877	0.050674242483498506	0.006932271080091161	0.00023964228339297543	0.9083534531683508	None	0	0	0.2	2	0.8333333333333334	10	0.3181818181818182	0.6666666666666666	8	8	5	3	0	0.36363636363636365	11	4	0.9333333333333333	14	0.21428571428571427	0	0.4899309751644636	0.8678290965071547	0.5489069497148756	0.7149311142366357	0.5248117000170879	0.8947903877480076	0.7896170911387195	0.8385298274244297	0.125	0.25	0.0
6723	0.11570013968203231	0.029469422287286964	0.02732250430024811	0.6781370891622533	None	0	0	0.06666666666666667	1	1.0	20	0.2894736842105263	0.85	17	17	4	2	0	0.21052631578947367	19	4	1.4666666666666666	22	0.16666666666666666	0	0.4788112061003919	0.9158050675872602	0.5216206288615081	0.5688185020205458	0.28572502606985517	0.9013235217076365	0.8172504903801178	0.8355164656035795	0.5294117647058824	0.35294117647058826	0.0
4287	0.06506165557103238	0.010080440990110762	0.007748561771793345	0.8556400564417223	None	0	0	0.4666666666666667	7	0.5	10	0.3333333333333333	0.45	11	9	10	0	0	0.5454545454545454	11	6	1.4666666666666666	22	0.0	0.42105263157894735	0.6240041964588686	0.8943018813452466	0.5216206288615081	0.6819996634281464	0.28572502606985517	0.8989063589788059	0.904196684203679	0.8448178632314252	0	0	0.0
3412	0.05907236780930862	0.016875067517637746	-0.01686909551211508	0.626036447214025	None	0	0	0.1	1	1.0	13	1.0	1.0	14	13	0	0	0	0.06666666666666667	15	1	1.0	15	0.0	0	0.8242572828086978	0.922053586607415	0.4116971159080448	0.6945223253718663	0.44529084575142114	0.8354148439415374	0.9064564956856439	0.8373729346749426	0	0	0.0
1114	None	None	None	None	None	1.0	1	0.75	3	0.0	0	0.5555555555555556	0	1	0	3	1	0	1.0	3	3	0.3333333333333333	5	0.1111111111111111	1.0	0	0	0	0	0	0	0	0	0	0	0
35	None	None	None	None	None	0	0	0.4	2	0.6	3	0.875	0.2	1	1	5	6	0	0.5	4	2	0.4666666666666667	7	0.42857142857142855	0	0.5515410622554331	0.5	0.4628081625159002	0.5	0.8357116216243645	0.5	0.830691989972135	0.5	1.0	1.0	0.6083397926185633
3941	0.11673854929594378	0.005349622664245523	0.0032716248004674366	0.7231517321852711	None	0	0	0.06666666666666667	1	1.0	20	0.2894736842105263	0.85	17	17	4	2	0	0.21052631578947367	19	4	1.4666666666666666	22	0.16666666666666666	0	0.4788112061003919	0.9215050254482601	0.5216206288615081	0.5688185020205458	0.28572502606985517	0.9013235217076365	0.8265354105620316	0.8389821938768757	0.5294117647058824	0.4117647058823529	0.0
1570	None	None	None	None	None	0	0	0.42857142857142855	3	0.75	6	0.8333333333333334	0.5	6	4	3	1	0	0.3333333333333333	6	2	0.6666666666666666	10	0.125	0.5	0.48563588845623135	0.6544191132631567	0.5309017846004649	0.7541568342004509	0.744124798213716	0.9271652861811064	0.8124363005897793	0.8075946104060252	1.0	0.3333333333333333	0.0
3174	0.01651652739156174	0.003395282375105972	0.002383019024790123	0.9593454988555347	None	0	0	0.2857142857142857	2	0.875	7	0.35714285714285715	0.75	7	6	2	1	0	0.5714285714285714	4	7	0.6666666666666666	10	0.14285714285714285	0.2222222222222222	0.730592195167267	0.9367683514346435	0.5128422366968813	0.732995320223384	0.6008690965295974	0.9335389460721154	0.8665143820568639	0.8924444608733655	1.0	0.2857142857142857	0.0
1899	None	None	None	None	None	0.5	1	0.42857142857142855	3	0.625	5	0.625	0.25	3	2	6	1	0	1.0	4	4	0.6666666666666666	10	0.06666666666666667	0.3333333333333333	0.7250303483836319	0.9690115166172694	0.8394232155842776	0.9489523405405339	0.6796610718054004	0.9098205368631819	0.9326679885454864	0.9474612542315793	1.0	0.3333333333333333	0.0
5258	0.11900785865828727	0.0321633853590908	0.026566412930617716	0.699784538473132	None	0	0	0.06666666666666667	1	1.0	20	0.2894736842105263	0.85	17	17	4	2	0	0.21052631578947367	19	4	1.4666666666666666	22	0.16666666666666666	0	0.4788112061003919	0.9158050675872602	0.5216206288615081	0.5688185020205458	0.28572502606985517	0.9013235217076365	0.8172504903801178	0.8355164656035795	0.5294117647058824	0.35294117647058826	0.0
2961	0.0033987856041325253	0.0009044358112706702	0.0009004366497483095	0.9769017190725128	None	0	0	0.6	3	0.4	2	0.5833333333333334	0.4	3	2	3	1	0	0.3333333333333333	6	2	0.4666666666666667	7	0.1111111111111111	0.3333333333333333	0.730592195167267	0.5410421488404616	0.5684349500133745	0.8963810279147973	0.19324278060679273	0.9619099693704046	0.9096621241818652	0.8641721911761001	1.0	0.3333333333333333	0.0
3750	0.08369658335466197	0.026477404164837893	0.0012532345054949974	0.5365534055811598	None	0	0	0.06666666666666667	1	1.0	20	0.16923076923076924	0.85	17	17	4	4	0	0.7692307692307693	13	10	1.4666666666666666	22	0.3333333333333333	0	0.4788112061003919	0.9147445030506124	0.5216206288615081	0.5986397826095736	0.28572502606985517	0.9004263724997842	0.8172504903801178	0.8400035729556082	0.08823529411764705	0.4117647058823529	0.0
2411	None	None	None	None	None	0	0	0.2727272727272727	3	0.8571428571428571	12	0.25396825396825395	0.7857142857142857	13	11	2	1	0	0.7777777777777778	7	9	1.0666666666666667	16	0.16666666666666666	0.2857142857142857	0.41692775987084146	0.8769668032562629	0.44732441583735677	0.7303989236446351	0.6945068234277699	0.9106955110751908	0.8109250756403271	0.8533273187261735	1.0	0	0.0
3512	0.06797094522228062	0.02515987190965606	0.010358253198400598	0.703104862498803	None	0	0	0.16666666666666666	2	0.875	14	0.23076923076923078	0.75	13	12	4	2	0	0.46153846153846156	6	13	1.2	18	0.18181818181818182	0	0.45310923096818634	0.8674754593317151	0.5216206288615081	0.5779474047845835	0.613903324089235	0.9177439248167563	0.8172504903801178	0.8227490179432979	0.5384615384615384	0.3076923076923077	0.0
5567	0.08658757457345134	0.02284272187519854	0.01941941426243007	0.7037371924674891	None	0	0	0.18181818181818182	2	0.9285714285714286	13	1.0	0.8571428571428571	14	12	1	0	0	0.0625	16	1	1.0666666666666667	16	0.0	0.13333333333333333	0.48341067184053726	0.8862254433543992	0.5386911907849596	0.6950218452888314	0.44981417507954513	0.9402924070342253	0.8330419474887985	0.8673500675945257	0	0	0.0
3973	0.11812382113483547	0.02334275096788425	0.022586504854930484	0.6941027102446246	None	0	0	0.06666666666666667	1	1.0	20	0.2894736842105263	0.85	17	17	4	2	0	0.21052631578947367	19	4	1.4666666666666666	22	0.16666666666666666	0	0.4788112061003919	0.9215050254482601	0.5216206288615081	0.5688185020205458	0.28572502606985517	0.9013235217076365	0.8265354105620316	0.8389821938768757	0.5294117647058824	0.35294117647058826	0.0
1017	None	None	None	None	None	0	0	0.5	2	0.6666666666666666	2	0.8333333333333334	0.3333333333333333	2	1	2	0	0	0.6666666666666666	2	3	0.3333333333333333	5	0.0	0	0.6221026997266618	0.9348564146730772	0.28890055904920015	0.868642107044732	0.18390729981044376	0.6982699427770892	0.907961251564983	0.8578190413509093	0	0	0.0
2356	None	None	None	None	None	0	0	0.5	3	0.5	3	0.5333333333333333	0.3333333333333333	3	2	4	0	0	0.6	5	3	0.5333333333333333	8	0.0	0.3333333333333333	0.5798552695705287	0.5308928588504955	0.13096936158666006	0.9424743040496928	0.72804108166268	0.5000000000000002	0.9246142148474645	0.725783798506229	0	0	0.0
6071	0.10838496939963227	0.008709428967248502	-0.00263285778501019	0.7300552147482758	None	0.1111111111111111	1	0.2	4	0.8148148148148148	22	0.18125	0.7037037037037037	20	19	8	2	0	0.625	16	10	1.9333333333333333	29	0.10526315789473684	0.2962962962962963	0.4788112061003919	0.9330005156274517	0.5216206288615081	0.592623472210552	0.3150538282542167	0.8909375268292653	0.8172504903801178	0.8459216116531914	0.525	0.35	0.0
3935	0.08973448996080348	0.02564053467696602	0.01876177054232824	0.6964700847409475	None	0	0	0.06666666666666667	1	1.0	20	0.2894736842105263	0.85	17	17	4	2	0	0.21052631578947367	19	4	1.4666666666666666	22	0.16666666666666666	0	0.4788112061003919	0.9215050254482601	0.5216206288615081	0.5688185020205458	0.28572502606985517	0.9013235217076365	0.8265354105620316	0.8389821938768757	0.5294117647058824	0.4117647058823529	0.0
2651	0.010755853893758273	0.0006737881422386899	0.0005090669185561896	0.9779731102952675	None	0.3333333333333333	1	0.5	4	0.6666666666666666	6	0.36666666666666664	0.5555555555555556	6	5	4	1	0	0.8333333333333334	6	5	0.7333333333333333	11	0.09090909090909091	0.6666666666666666	0.4921785161273339	0.92377971949918	0.7540580343309466	0.8990264701240388	0.3440423976379564	0.923618115360538	0.944228859659487	0.916160278461928	1.0	0.3333333333333333	0.0
5823	0.11138892801198955	0.015608605319656488	0.0004947356617126292	0.5874567199693752	None	0	0	0.11764705882352941	2	0.9130434782608695	21	0.5434782608695652	0.8260869565217391	19	19	5	1	0	0.08695652173913043	2	23	1.6666666666666667	25	0.07142857142857142	0	0.4788112061003919	0.9078651772345288	0.5216206288615081	0.566188020404909	0.28572502606985517	0.9117964753789533	0.8172504903801178	0.8361663416108808	1.0	0.3684210526315789	0.0
3326	3.294046889478482e-05	1.5075208956884507e-06	2.3908655665713304e-07	0.9999941952644059	None	0	0	0.5	2	0.5	2	0.6666666666666666	0.25	1	1	4	1	0	1.0	3	3	0.4	6	0.08333333333333333	0	0.7953095676869377	0.5	0.7580371952342317	0.5	0.591798566850946	0.5	0.7077936323529348	0.5	1.0	0	0.0
2649	0.0020834707012574697	0.00017006432048264304	-0.00012854739983750717	0.9963611312325112	None	0.5	1	1.0	6	0.0	0	0.5625	0	2	0	6	2	0	1.0	4	4	0.6	9	0.14285714285714285	0.6666666666666666	0	0	0	0	0	0	0	0	0	0	0
360	None	None	None	None	None	0.3333333333333333	1	0.5	4	0.7	7	0.4	0.6	9	6	2	2	0	0.3	10	3	0.8	12	0.4	1.0	0.5353653486827816	0.8412975146739275	0.8979862635622451	0.9626760873959379	0.6119087732276964	0.945175800536395	0.9477780858235589	0.9301120642458351	0.5555555555555556	0.5555555555555556	0.0
7128	0.11001272618820561	0.02721543150838025	0.02301081788467419	0.7175072031592034	None	0	0	0.07692307692307693	1	1.0	17	0.296875	0.8823529411764706	16	15	2	2	0	0.25	16	4	1.2666666666666666	19	0.2857142857142857	0	0.4788112061003919	0.9256862541018034	0.5216206288615081	0.7410496743702504	0.28572502606985517	0.8795580720033306	0.8172504903801178	0.8645930488945585	0.5625	0.375	0.0
3984	0.10710908118636733	0.011929814301376577	0.004688000669368469	0.6965844787947756	None	0	0	0.06666666666666667	1	1.0	20	0.2894736842105263	0.85	17	17	4	2	0	0.21052631578947367	19	4	1.4666666666666666	22	0.16666666666666666	0	0.4788112061003919	0.9215050254482601	0.5216206288615081	0.598981088695134	0.28572502606985517	0.9013235217076365	0.8265354105620316	0.8444963104030185	0.5294117647058824	0.35294117647058826	0.0
1958	None	None	None	None	None	0	0	0.23076923076923078	3	0.8235294117647058	14	0.2159090909090909	0.8235294117647058	15	14	3	2	0	0.7272727272727273	11	8	1.2666666666666666	19	0.2222222222222222	0	0.2467880776930345	0.9391465203880677	0.7365639130919366	0.8795929699192594	0.6407590237606633	0.8806408373283519	0.8941891700111713	0.9038886588913922	0.5333333333333333	0.06666666666666667	0.0
7329	0.059363356176150565	0.02412177455701605	0.002783339582612652	0.9319780516238384	None	0	0	0.1875	3	0.9047619047619048	19	0.2839506172839506	0.8095238095238095	19	17	3	2	0	1.0	9	9	1.5333333333333334	23	0.25	0.14285714285714285	0.48801013758068257	0.8729985766652048	0.5216206288615081	0.6883609130339362	0.28572502606985517	0.9183312769831704	0.8172504903801178	0.8472720265950172	0.5263157894736842	0.3157894736842105	0.0
5124	0.10944697650978104	0.01048983971008181	0.010361072561598171	0.6772970650756317	None	0	0	0.07142857142857142	1	1.0	18	0.29411764705882354	0.8333333333333334	15	15	4	2	0	0.23529411764705882	17	4	1.3333333333333333	20	0.16666666666666666	0	0.4788112061003919	0.9064973074987003	0.5216206288615081	0.569721671036031	0.28572502606985517	0.9012869433794416	0.8265354105620316	0.8303307719223164	0.5333333333333333	0.4666666666666667	0.0
4579	0.06136896151893129	0.006840572248184747	-0.006795532110531288	0.9969913232227797	None	0	0	0.08333333333333333	1	1.0	15	0.2125	0.8	12	12	4	2	0	0.8	10	8	1.1333333333333333	17	0.16666666666666666	0	0.4473902830434632	0.8117029126097828	0.5243064106885406	0.5808546060891346	0.613903324089235	0.9217108336834461	0.8156640591803656	0.8049837895468002	0.5416666666666666	0.3333333333333333	0.0
966	None	None	None	None	None	1.0	1	0.8	4	0.4	2	0.7777777777777778	0	1	0	5	1	0	1.0	3	3	0.4666666666666667	7	0.07692307692307693	1.0	0	0	0	0	0	0	0	0	0	0	0
4206	0.08627708283379505	0.02111617748648697	-0.0009738353512069814	0.7940640279363258	None	0.14285714285714285	1	0.3125	5	0.7727272727272727	17	0.25263157894736843	0.7727272727272727	20	17	3	0	0	0.2631578947368421	5	19	1.6	24	0.0	0.10526315789473684	0.4874126074696445	0.8972697907014219	0.5301559098232339	0.668575372219884	0.28572502606985517	0.9184113676359149	0.8225599078570697	0.8536247521073772	0	0	0.0
4263	None	None	None	None	None	0	0	0.3333333333333333	6	0.64	16	0.48214285714285715	0.52	15	13	11	1	0	0.2857142857142857	14	4	1.8	27	0.041666666666666664	0.15384615384615385	0.520141694763176	0.91087519573504	0.5216206288615081	0.6226046663613366	0.28572502606985517	0.8357816614986301	0.8753554209662382	0.8151838930049784	1.0	0.5333333333333333	0.0
6072	0.12429284792570096	0.03150735328955486	0.030964614675726698	0.69520652877614	None	0	0	0.06666666666666667	1	1.0	20	0.2894736842105263	0.85	17	17	4	2	0	0.21052631578947367	19	4	1.4666666666666666	22	0.16666666666666666	0	0.4788112061003919	0.9158050675872602	0.5216206288615081	0.5688185020205458	0.28572502606985517	0.9013235217076365	0.8172504903801178	0.8355164656035795	0.5294117647058824	0.4117647058823529	0.0
6679	0.0671909962802557	0.016810565519080587	-0.014905451765091575	0.6091001243094513	None	0.2	1	0.3333333333333333	4	0.8	12	0.2833333333333333	0.7333333333333333	13	11	3	0	0	0.4166666666666667	5	12	1.1333333333333333	17	0.0	0.2857142857142857	0.4788112061003919	0.8758607503679348	0.5309017846004649	0.6800727680089842	0.5103203305443238	0.9131509304686936	0.8225599078570697	0.8438133575807624	0	0	0.0
2832	0.008714495864590001	0.001801954664686223	-0.0014474063020108517	0.9487603382721888	None	0	0	0.375	3	0.6666666666666666	6	0.4583333333333333	0.3333333333333333	5	3	5	2	0	0.6666666666666666	6	4	0.7333333333333333	11	0.16666666666666666	0.2	0.6544459381900902	0.7792226841039104	0.5591227086447916	0.6476377575002651	0.7406276912714527	0.9367204942597946	0.7568333719872525	0.8207659994616785	0.6000000000000001	0	0.0
5703	0.13218732719739437	0.02860578112563996	0.022647809936008775	0.711257424026777	None	0	0	0.06666666666666667	1	1.0	20	0.2894736842105263	0.85	17	17	4	2	0	0.21052631578947367	19	4	1.4666666666666666	22	0.16666666666666666	0	0.4788112061003919	0.9194883324558529	0.5216206288615081	0.5688185020205458	0.28572502606985517	0.9013235217076365	0.8172504903801178	0.8377373624374738	0.5294117647058824	0.4117647058823529	0.0
77	None	None	None	None	None	1.0	1	0.6	3	0.4	2	0.5833333333333334	0.2	2	1	4	0	0	0.75	3	4	0.4666666666666667	7	0.0	0.6666666666666666	0.6850894131740957	0.9588734760588787	0.6094358151656671	0.744090975836312	0.9181255506120187	0.5671573522350465	0.8598142927327039	0.8169128121209839	0	0	0.0
7499	0.11671638292745215	0.03012687504272738	0.029464681230066514	0.678881558882222	None	0	0	0.06666666666666667	1	1.0	20	0.2894736842105263	0.85	17	17	4	2	0	0.21052631578947367	19	4	1.4666666666666666	22	0.16666666666666666	0	0.4788112061003919	0.9158050675872602	0.5216206288615081	0.5688185020205458	0.28572502606985517	0.9013235217076365	0.8172504903801178	0.8355164656035795	0.5294117647058824	0.4117647058823529	0.0
6218	0.104480493435086	0.03669377785921472	0.028784763640693784	0.6543479789828159	None	0	0	0.07692307692307693	1	1.0	17	0.296875	0.8823529411764706	16	15	2	2	0	0.25	16	4	1.2666666666666666	19	0.2857142857142857	0	0.4788112061003919	0.9256862541018034	0.5216206288615081	0.5853163802822561	0.28572502606985517	0.8795580720033306	0.8219403550927968	0.8345710363843998	0.53125	0.375	0.0
3751	0.07131064056825213	0.02000130299060701	0.01993929648258619	0.8109001398932492	None	0	0	0.21428571428571427	3	0.8947368421052632	17	0.24705882352941178	0.7894736842105263	17	15	3	0	0	0.29411764705882354	5	17	1.4	21	0.0	0.10526315789473684	0.4788112061003919	0.886134252363724	0.5216206288615081	0.68279689926253	0.28572502606985517	0.9283847632399823	0.8225599078570697	0.8573616376969765	0	0	0.0
4331	0.07106030182020608	0.023959635776331	0.02323377132851916	0.7809083486880264	None	0	0	0.21428571428571427	3	0.8947368421052632	17	0.24705882352941178	0.7894736842105263	17	15	3	0	0	0.29411764705882354	5	17	1.4	21	0.0	0.10526315789473684	0.4788112061003919	0.886134252363724	0.5216206288615081	0.68279689926253	0.28572502606985517	0.9107876112756212	0.8225599078570697	0.8473454737725967	0	0	0.0
1	None	None	None	None	None	0	0	0.6666666666666666	2	0.5	1	0.6666666666666666	0	2	0	1	1	0	0.6666666666666666	3	2	0.26666666666666666	4	0.25	0.6666666666666666	0	0	0	0	0	0	0	0	0	0	0
172	None	None	None	None	None	0	0	0.8333333333333334	5	0.0	0	0.6666666666666666	0	1	0	6	2	0	0.75	4	3	0.5333333333333333	8	0.13333333333333333	0.8	0	0	0	0	0	0	0	0	0	0	0
1136	None	None	None	None	None	1.0	1	1.0	4	0.25	1	0.5	0.25	1	1	4	3	0	0.75	4	3	0.4	6	0.25	1.0	0.1	0.5	1.0	0.5	0.5880899151207986	0.5	0.9753644201477747	0.5	1.0	1.0	0.0
5000	0.0739258995765114	0.027317928561341655	0.026795821642848446	0.80991902432135	None	0	0	0.21428571428571427	3	0.8947368421052632	17	0.24705882352941178	0.7894736842105263	17	15	3	0	0	0.29411764705882354	5	17	1.4	21	0.0	0.10526315789473684	0.4788112061003919	0.886134252363724	0.5216206288615081	0.68279689926253	0.28572502606985517	0.9363386972359614	0.8225599078570697	0.8624316058801828	0	0	0.0
4367	0.0595349614693722	0.011299298419003755	0.008595272476310438	0.7802705016327837	None	0	0	0.25	3	0.8666666666666667	13	0.26153846153846155	0.7333333333333333	13	11	3	0	0	0.38461538461538464	5	13	1.1333333333333333	17	0.0	0.13333333333333333	0.4788112061003919	0.8713092532727218	0.5386911907849596	0.7010039114585845	0.613903324089235	0.9578501902347873	0.8262461162149428	0.8768258995589084	0	0	0.0
[truncated: 6,432 more rows]
