# Supplementary material for: Constrained by Design: Influence of Genetic Encodings on Evolved Traits of Robots
Source: Front Robot AI. 2021 Jun 15;8:672379. doi: 10.3389/frobt.2021.672379 (PMC8239187; doi:10.3389/frobt.2021.672379)
Supplement: Supplementary file 3 [file DataSheet2.ZIP › plasticoding_plane_4_snapshots_ids.tsv]

generation	robot_id	fitness	novelty	novelty_pop	cons_fitness
145	7317	0.03014564475657519	None	0.0	0.03014564475657519
145	6634	0.030223307884423067	None	0.0	0.030223307884423067
145	6852	0.030634594856698796	None	0.005059857191744387	0.030634594856698796
145	7113	0.029585662659276958	None	0.0	0.029585662659276958
145	7111	0.03096516662242174	None	0.0	0.03096516662242174
145	6992	0.03207046409114297	None	0.0	0.03207046409114297
145	7307	0.02912297253386707	None	0.0	0.02912297253386707
145	7053	0.03062235178535344	None	0.0	0.03062235178535344
145	7233	0.029859294513167114	None	0.0	0.029859294513167114
145	7144	0.031337644291784726	None	0.0	0.031337644291784726
145	7014	0.031063776874479684	None	0.0	0.031063776874479684
145	7156	0.029231018929638065	None	0.0	0.029231018929638065
145	6987	0.0328717325720085	None	0.0	0.0328717325720085
145	7347	0.03131351417339	None	0.0	0.03131351417339
145	7282	0.03357829719425081	None	0.0	0.03357829719425081
145	7311	0.016486904284611432	None	0.013530715898908658	0.016486904284611432
145	7043	0.03266258959775251	None	0.0	0.03266258959775251
145	7319	0.032437586371261644	None	0.0	0.032437586371261644
145	5390	0.03138565549431314	None	0.005059857191744387	0.03138565549431314
145	7304	0.028884511870145825	None	0.0	0.028884511870145825
145	7275	0.030099227240276923	None	0.0	0.030099227240276923
145	7063	0.028499192497850406	None	0.0	0.028499192497850406
145	7045	0.029239395812260243	None	0.0	0.029239395812260243
145	7256	0.03180020214624191	None	0.0	0.03180020214624191
145	6760	0.0336805947720594	None	0.0	0.0336805947720594
145	7308	0.02935156276909728	None	0.0	0.02935156276909728
145	6663	0.029663017422121435	None	0.0	0.029663017422121435
145	7279	0.02672314972926266	None	0.0	0.02672314972926266
145	7302	0.028335741062949976	None	0.0	0.028335741062949976
145	7336	0.009155936617693703	None	0.33321680932074554	0.009155936617693703
145	7030	0.031403734150451154	None	0.0	0.031403734150451154
145	7265	0.03407012995159944	None	0.0	0.03407012995159944
145	7219	0.029820534089309614	None	0.0	0.029820534089309614
145	7162	0.03517562498429337	None	0.22384100781731653	0.03517562498429337
145	7087	0.029778154215325058	None	0.0	0.029778154215325058
145	7342	0.02808547394253584	None	0.0	0.02808547394253584
145	7283	0.0331310598755875	None	0.0	0.0331310598755875
145	6917	0.0282099518417616	None	0.0	0.0282099518417616
145	6611	0.031217451263359466	None	0.0	0.031217451263359466
145	7310	0.021378253644668905	None	0.0	0.021378253644668905
145	6699	0.03197522058084159	None	0.0	0.03197522058084159
145	7278	0.03389167797925152	None	0.005059857191744387	0.03389167797925152
145	7249	0.02751277542535094	None	0.0	0.02751277542535094
145	7299	0.030293501863612994	None	0.0	0.030293501863612994
145	7288	0.029979809059543318	None	0.0	0.029979809059543318
145	6626	0.030840256959914925	None	0.005059857191744387	0.030840256959914925
145	7290	0.028781354433442135	None	0.0	0.028781354433442135
145	7198	0.02863412488501246	None	0.0	0.02863412488501246
145	7350	0.029273454000724206	None	0.0	0.029273454000724206
145	7024	0.033615806575629056	None	0.0	0.033615806575629056
145	6576	0.030117917917187677	None	0.0	0.030117917917187677
145	6943	0.03022717030034202	None	0.0	0.03022717030034202
145	6975	0.03395140937439117	None	0.0	0.03395140937439117
145	6891	0.03133193846554881	None	0.0	0.03133193846554881
145	7188	0.028761907361567127	None	0.0	0.028761907361567127
145	5987	0.033457028140821764	None	0.0	0.033457028140821764
145	7125	0.03235460219460276	None	0.0	0.03235460219460276
145	7252	0.035155705599984356	None	0.0	0.035155705599984356
145	7077	0.02947598395672545	None	0.0	0.02947598395672545
145	7280	0.030388401358676608	None	0.0	0.030388401358676608
145	7135	0.030278355163430345	None	0.005059857191744387	0.030278355163430345
145	6027	0.029670283228006303	None	0.0	0.029670283228006303
145	7333	0.030246741305289534	None	0.0	0.030246741305289534
145	6978	0.03209459179621715	None	0.0	0.03209459179621715
145	6513	0.03187279372558534	None	0.0	0.03187279372558534
145	7076	0.02967551750563715	None	0.0	0.02967551750563715
145	7149	0.028233398932132885	None	0.0	0.028233398932132885
145	6934	0.02913358194226258	None	0.005059857191744387	0.02913358194226258
145	7083	0.03000060367407854	None	0.0	0.03000060367407854
145	7201	0.029773979783205083	None	0.005059857191744387	0.029773979783205083
145	7346	0.007364316391732399	None	0.5788495442513308	0.007364316391732399
145	7318	0.030440931802879753	None	0.0	0.030440931802879753
145	7248	0.028041313980887123	None	0.0	0.028041313980887123
145	7291	0.011375470650428059	None	0.4173113815870342	0.011375470650428059
145	7183	0.031139725369864705	None	0.0	0.031139725369864705
145	7226	0.02848830087984782	None	0.0	0.02848830087984782
145	7059	0.027570799985092244	None	0.0	0.027570799985092244
145	6953	0.03043466100134553	None	0.0	0.03043466100134553
145	6652	0.029485878370520864	None	0.0	0.029485878370520864
145	7034	0.02353917836055128	None	0.0	0.02353917836055128
145	5805	0.031454349896085816	None	0.0	0.031454349896085816
145	7315	0.026210363946611342	None	0.0	0.026210363946611342
145	6972	0.030670011584800375	None	0.0	0.030670011584800375
145	7268	0.027976168331626885	None	0.0	0.027976168331626885
145	7262	0.026023786077715282	None	0.0	0.026023786077715282
145	7343	0.019740388086706716	None	0.005059857191744387	0.019740388086706716
145	6720	0.031428913967154415	None	0.0	0.031428913967154415
145	7320	0.029665910154983217	None	0.16778258600331908	0.029665910154983217
145	6799	0.03481429941212533	None	0.005059857191744387	0.03481429941212533
145	7305	0.010725886045359333	None	0.2890648564495375	0.010725886045359333
145	6695	0.031926834507437135	None	0.0	0.031926834507437135
145	7330	0.029568789151703027	None	0.0	0.029568789151703027
145	7017	0.030552206445134004	None	0.0	0.030552206445134004
145	6638	0.0314376134148991	None	0.0	0.0314376134148991
145	7051	0.02927777790389141	None	0.0	0.02927777790389141
145	7207	0.029916096860845422	None	0.0	0.029916096860845422
145	7260	0.031273753033320514	None	0.0	0.031273753033320514
145	7287	0.025160917325674912	None	0.0	0.025160917325674912
145	7332	0.030077051116748982	None	0.0	0.030077051116748982
145	7247	0.026303595337814265	None	0.0	0.026303595337814265
143	6995	0.025145015012004734	None	0.0	0.025145015012004734
143	7119	0.028390039301184493	None	0.0	0.028390039301184493
143	6634	0.030223307884423067	None	0.0	0.030223307884423067
143	6852	0.030634594856698796	None	0.0	0.030634594856698796
143	7113	0.029585662659276958	None	0.0	0.029585662659276958
143	7111	0.03096516662242174	None	0.0	0.03096516662242174
143	6992	0.03207046409114297	None	0.0	0.03207046409114297
143	7053	0.03062235178535344	None	0.0	0.03062235178535344
143	7233	0.029859294513167114	None	0.0	0.029859294513167114
143	7144	0.031337644291784726	None	0.0	0.031337644291784726
143	7014	0.031063776874479684	None	0.0	0.031063776874479684
143	7156	0.029231018929638065	None	0.0	0.029231018929638065
143	7127	0.028118240738591812	None	0.0	0.028118240738591812
143	7193	0.02832534149895001	None	0.0	0.02832534149895001
143	6987	0.0328717325720085	None	0.0	0.0328717325720085
143	7043	0.03266258959775251	None	0.0	0.03266258959775251
143	7213	0.025405733436992293	None	0.0	0.025405733436992293
143	5390	0.03138565549431314	None	0.0	0.03138565549431314
143	7217	0.029983737597233315	None	0.0	0.029983737597233315
143	7235	0.028256840009238445	None	0.0	0.028256840009238445
143	7063	0.028499192497850406	None	0.0	0.028499192497850406
143	7071	0.028804342821276873	None	0.0	0.028804342821276873
143	6927	0.029460851931677624	None	0.0	0.029460851931677624
143	7045	0.029239395812260243	None	0.0	0.029239395812260243
143	7097	0.03424544979836761	None	0.0	0.03424544979836761
143	6760	0.0336805947720594	None	0.0	0.0336805947720594
143	6663	0.029663017422121435	None	0.0	0.029663017422121435
143	7210	0.02981379827864128	None	0.0	0.02981379827864128
143	7030	0.031403734150451154	None	0.0	0.031403734150451154
143	7168	0.030787438367141463	None	0.0	0.030787438367141463
143	7219	0.029820534089309614	None	0.0	0.029820534089309614
143	7238	0.02719411329344755	None	0.0	0.02719411329344755
143	7162	0.03517562498429337	None	0.22384100781731653	0.03517562498429337
143	7087	0.029778154215325058	None	0.0	0.029778154215325058
143	6952	0.03115942482815691	None	0.0	0.03115942482815691
143	7142	0.030070337214611116	None	0.0	0.030070337214611116
143	6917	0.0282099518417616	None	0.0	0.0282099518417616
143	6611	0.031217451263359466	None	0.0	0.031217451263359466
143	7048	0.027686852894543718	None	0.0	0.027686852894543718
143	6357	0.02980703644897314	None	0.0	0.02980703644897314
143	7227	0.02743433641816643	None	0.0	0.02743433641816643
143	6699	0.03197522058084159	None	0.0	0.03197522058084159
143	7249	0.02751277542535094	None	0.0	0.02751277542535094
143	7122	0.030320540873279938	None	0.0	0.030320540873279938
143	6626	0.030840256959914925	None	0.0	0.030840256959914925
143	7198	0.02863412488501246	None	0.0	0.02863412488501246
143	7024	0.033615806575629056	None	0.0	0.033615806575629056
143	6576	0.030117917917187677	None	0.0	0.030117917917187677
143	6943	0.03022717030034202	None	0.0	0.03022717030034202
143	6975	0.03395140937439117	None	0.0	0.03395140937439117
143	7246	0.029486637873450287	None	0.0	0.029486637873450287
143	6891	0.03133193846554881	None	0.0	0.03133193846554881
143	7188	0.028761907361567127	None	0.0	0.028761907361567127
143	7228	0.025365356723898867	None	0.0	0.025365356723898867
143	5987	0.033457028140821764	None	0.0	0.033457028140821764
143	7125	0.03235460219460276	None	0.0	0.03235460219460276
143	7077	0.02947598395672545	None	0.0	0.02947598395672545
143	7245	0.022451339724286343	None	0.12178491819166364	0.022451339724286343
143	6878	0.029150950052663382	None	0.0	0.029150950052663382
143	7135	0.030278355163430345	None	0.0	0.030278355163430345
143	6027	0.029670283228006303	None	0.0	0.029670283228006303
143	7101	0.030738249998972574	None	0.0	0.030738249998972574
143	6978	0.03209459179621715	None	0.0	0.03209459179621715
143	7229	0.024537365547067383	None	0.0	0.024537365547067383
143	7114	0.02951303184785019	None	0.0	0.02951303184785019
143	6513	0.03187279372558534	None	0.0	0.03187279372558534
143	7143	0.026909666847543347	None	0.0	0.026909666847543347
143	7076	0.02967551750563715	None	0.0	0.02967551750563715
143	7149	0.028233398932132885	None	0.0	0.028233398932132885
143	6934	0.02913358194226258	None	0.0	0.02913358194226258
143	7163	0.030273417635761628	None	0.0	0.030273417635761628
143	7083	0.03000060367407854	None	0.0	0.03000060367407854
143	7201	0.029773979783205083	None	0.0	0.029773979783205083
143	6701	0.030239303766425387	None	0.0	0.030239303766425387
143	7248	0.028041313980887123	None	0.0	0.028041313980887123
143	7073	0.029794185237678208	None	0.0	0.029794185237678208
143	7183	0.031139725369864705	None	0.0	0.031139725369864705
143	7226	0.02848830087984782	None	0.0	0.02848830087984782
143	7102	0.028471861515480628	None	0.0	0.028471861515480628
143	7059	0.027570799985092244	None	0.0	0.027570799985092244
143	6953	0.03043466100134553	None	0.0	0.03043466100134553
143	7216	0.019986748594669014	None	0.0	0.019986748594669014
143	6652	0.029485878370520864	None	0.0	0.029485878370520864
143	7224	0.027831476605040165	None	0.0	0.027831476605040165
143	7034	0.02353917836055128	None	0.0	0.02353917836055128
143	5805	0.031454349896085816	None	0.0	0.031454349896085816
143	7094	0.030698135573539845	None	0.0	0.030698135573539845
143	6940	0.0298680300685246	None	0.0	0.0298680300685246
143	6972	0.030670011584800375	None	0.0	0.030670011584800375
143	6720	0.031428913967154415	None	0.0	0.031428913967154415
143	6799	0.03481429941212533	None	0.0	0.03481429941212533
143	7078	0.028460689834149327	None	0.0	0.028460689834149327
143	6695	0.031926834507437135	None	0.0	0.031926834507437135
143	7017	0.030552206445134004	None	0.0	0.030552206445134004
143	6638	0.0314376134148991	None	0.0	0.0314376134148991
143	7236	0.03056416252562032	None	0.0	0.03056416252562032
143	7051	0.02927777790389141	None	0.0	0.02927777790389141
143	7207	0.029916096860845422	None	0.0	0.029916096860845422
143	7230	0.017122206861891108	None	0.0	0.017122206861891108
143	7247	0.026303595337814265	None	0.0	0.026303595337814265
106	5298	0.02769724179880398	None	0.0	0.02769724179880398
106	4532	0.026898420845541678	None	0.0	0.026898420845541678
106	5310	0.024918555446407517	None	0.0	0.024918555446407517
106	4924	0.027663405574174522	None	0.03683564588251027	0.027663405574174522
106	4817	0.027229851541690876	None	0.0	0.027229851541690876
106	5312	0.024882901489905383	None	0.012234141830351257	0.024882901489905383
106	4610	0.025492728411685272	None	0.0	0.025492728411685272
106	5099	0.02869516918638428	None	0.0	0.02869516918638428
106	5268	0.030741334166739437	None	0.0	0.030741334166739437
106	5343	0.02963652190039732	None	0.0	0.02963652190039732
106	5371	0.02727631340118921	None	0.0	0.02727631340118921
106	5314	0.027040360505876642	None	0.0	0.027040360505876642
106	5260	0.028464941370694396	None	0.0	0.028464941370694396
106	5057	0.027557578506521106	None	0.0	0.027557578506521106
106	5390	0.03138565549431314	None	0.1782659175541881	0.03138565549431314
106	5382	0.028308135794806982	None	0.0	0.028308135794806982
106	5101	0.02949040199959579	None	0.0	0.02949040199959579
106	5363	0.017735586384672652	None	0.1782659175541881	0.017735586384672652
106	5297	0.02931668398309269	None	0.0	0.02931668398309269
106	5133	0.0262564273364941	None	0.012234141830351257	0.0262564273364941
106	5368	0.02850464523126756	None	0.0	0.02850464523126756
106	5316	0.009996819614960599	None	0.0506427913435181	0.009996819614960599
106	5065	0.031222498060465023	None	0.0	0.031222498060465023
106	5266	0.029605274848965635	None	0.0	0.029605274848965635
106	5394	0.003102074890366327	None	0.22452313435828897	0.003102074890366327
106	5233	0.02821808265608049	None	0.0	0.02821808265608049
106	5211	0.02581652839668684	None	0.0	0.02581652839668684
106	5398	0.02746590999918194	None	0.0	0.02746590999918194
106	5376	0.01913665276630385	None	0.0	0.01913665276630385
106	5324	0.008338757903286509	None	0.22181875866479564	0.008338757903286509
106	5352	0.010656305108461914	None	0.04914649593310539	0.010656305108461914
106	5269	0.027400766155591758	None	0.0	0.027400766155591758
106	5262	0.022878322727178824	None	0.0	0.022878322727178824
106	5320	0.018457809511403883	None	0.0	0.018457809511403883
106	5242	0.027407804901669042	None	0.0	0.027407804901669042
106	5213	0.0108695112912833	None	0.06834779295310152	0.0108695112912833
106	5387	0.0275698064974284	None	0.0	0.0275698064974284
106	5313	0.028982037614010442	None	0.0	0.028982037614010442
106	5374	0.027976043216538415	None	0.0	0.027976043216538415
106	5303	0.028406826454019457	None	0.0	0.028406826454019457
106	5384	0.029673037355721268	None	0.0	0.029673037355721268
106	5288	0.018513319848912232	None	0.0	0.018513319848912232
106	5399	0.030694955520506433	None	0.0	0.030694955520506433
106	5104	0.028879516678711383	None	0.03683564588251027	0.028879516678711383
106	5234	0.03196049616951628	None	0.1782659175541881	0.03196049616951628
106	5350	0.028355847753645576	None	0.0	0.028355847753645576
106	5116	0.024712121394431828	None	0.0	0.024712121394431828
106	5285	0.0287046420458416	None	0.0	0.0287046420458416
106	5194	0.02809066871461204	None	0.0	0.02809066871461204
106	5338	0.027773156458464388	None	0.0	0.027773156458464388
106	5308	0.028862113476428548	None	0.0	0.028862113476428548
106	5304	0.0303863200772618	None	0.0	0.0303863200772618
106	5383	0.028102467074816707	None	0.0	0.028102467074816707
106	5330	0.029389018065683926	None	0.0	0.029389018065683926
106	5152	0.027350423304532277	None	0.0	0.027350423304532277
106	4960	0.028433718103115294	None	0.0	0.028433718103115294
106	4375	0.02822852375962283	None	0.012234141830351257	0.02822852375962283
106	4827	0.03007331431356052	None	0.1782659175541881	0.03007331431356052
106	5331	0.027338124173354954	None	0.0	0.027338124173354954
106	5175	0.02867675716992609	None	0.0	0.02867675716992609
106	5278	0.02063686219600072	None	0.012234141830351257	0.02063686219600072
106	4750	0.0310312999995165	None	0.0	0.0310312999995165
106	5094	0.029372017546687557	None	0.0	0.029372017546687557
106	5137	0.029187675137819804	None	0.0	0.029187675137819804
106	5369	0.028425844967913255	None	0.0	0.028425844967913255
106	4639	0.026723165786769844	None	0.0	0.026723165786769844
106	5165	0.03150339031340267	None	0.0	0.03150339031340267
106	5361	0.018909581669989586	None	0.0	0.018909581669989586
106	4908	0.028299808717335305	None	0.0	0.028299808717335305
106	5138	0.02715123359651385	None	0.012234141830351257	0.02715123359651385
106	5198	0.027406753966284794	None	0.0	0.027406753966284794
106	5153	0.0284495203914438	None	0.0	0.0284495203914438
106	5300	0.028454180182630667	None	0.0	0.028454180182630667
106	5358	0.029328011460973153	None	0.0	0.029328011460973153
106	5392	0.018693632802471292	None	0.0	0.018693632802471292
106	5332	0.029075517471556567	None	0.0	0.029075517471556567
106	5364	0.02298845821245519	None	0.0	0.02298845821245519
106	4830	0.03161045872871295	None	0.0	0.03161045872871295
106	5168	0.029062050887474575	None	0.0	0.029062050887474575
106	5365	0.0278921481585185	None	0.0	0.0278921481585185
106	5280	0.02356332523739077	None	0.0	0.02356332523739077
106	5265	0.02518674074389372	None	0.0	0.02518674074389372
106	5087	0.02790772165949045	None	0.0	0.02790772165949045
106	5204	0.025820958021707544	None	0.0	0.025820958021707544
106	5103	0.02805151304032565	None	0.012234141830351257	0.02805151304032565
106	5263	0.02869878771439109	None	0.1782659175541881	0.02869878771439109
106	5258	0.026566412930617716	None	0.0	0.026566412930617716
106	5325	0.02789832128068008	None	0.0	0.02789832128068008
106	5322	0.02743772183971254	None	0.0	0.02743772183971254
106	5162	0.027821667155995315	None	0.0	0.027821667155995315
106	5229	0.028133583010178098	None	0.0	0.028133583010178098
106	4862	0.027416736172692927	None	0.0	0.027416736172692927
106	5270	0.020310215575600647	None	0.0	0.020310215575600647
106	5400	0.027785637271436396	None	0.0	0.027785637271436396
106	5049	0.028682590401166805	None	0.0	0.028682590401166805
106	4762	0.026265441150901396	None	0.0	0.026265441150901396
106	5196	0.02795265408286173	None	0.0	0.02795265408286173
106	5235	0.02167669436649132	None	0.0	0.02167669436649132
106	5107	0.02572162074605013	None	0.0	0.02572162074605013
106	5254	0.029153517701041912	None	0.0	0.029153517701041912
141	6995	0.025145015012004734	None	0.0	0.025145015012004734
141	7119	0.028390039301184493	None	0.0	0.028390039301184493
141	6634	0.030223307884423067	None	0.0	0.030223307884423067
141	6852	0.030634594856698796	None	0.02221894354312792	0.030634594856698796
141	7113	0.029585662659276958	None	0.0	0.029585662659276958
141	7111	0.03096516662242174	None	0.0	0.03096516662242174
141	6992	0.03207046409114297	None	0.0	0.03207046409114297
141	5859	0.03150339031340267	None	0.0	0.03150339031340267
141	7053	0.03062235178535344	None	0.0	0.03062235178535344
141	6902	0.03128138364592342	None	0.0	0.03128138364592342
141	7144	0.031337644291784726	None	0.0	0.031337644291784726
141	7014	0.031063776874479684	None	0.0	0.031063776874479684
141	7127	0.028118240738591812	None	0.0	0.028118240738591812
141	6987	0.0328717325720085	None	0.0	0.0328717325720085
141	7038	0.024180128608938294	None	0.18867823876754064	0.024180128608938294
141	7043	0.03266258959775251	None	0.0	0.03266258959775251
141	7137	0.02615075591252266	None	0.0	0.02615075591252266
141	5390	0.03138565549431314	None	0.02221894354312792	0.03138565549431314
141	7063	0.028499192497850406	None	0.0	0.028499192497850406
141	7103	0.024208685424341094	None	0.0	0.024208685424341094
141	7071	0.028804342821276873	None	0.0	0.028804342821276873
141	6927	0.029460851931677624	None	0.0	0.029460851931677624
141	7045	0.029239395812260243	None	0.0	0.029239395812260243
141	7097	0.03424544979836761	None	0.0	0.03424544979836761
141	6583	0.031217451263359466	None	0.0	0.031217451263359466
141	6760	0.0336805947720594	None	0.0	0.0336805947720594
141	7041	0.02978748500758408	None	0.0	0.02978748500758408
141	6663	0.029663017422121435	None	0.0	0.029663017422121435
141	7030	0.031403734150451154	None	0.0	0.031403734150451154
141	7087	0.029778154215325058	None	0.0	0.029778154215325058
141	6952	0.03115942482815691	None	0.0	0.03115942482815691
141	7115	0.025047919177314845	None	0.0	0.025047919177314845
141	6979	0.03340977418085022	None	0.0	0.03340977418085022
141	7142	0.030070337214611116	None	0.0	0.030070337214611116
141	7145	0.029774066176446366	None	0.0	0.029774066176446366
141	6917	0.0282099518417616	None	0.0	0.0282099518417616
141	6611	0.031217451263359466	None	0.0	0.031217451263359466
141	7048	0.027686852894543718	None	0.0	0.027686852894543718
141	6357	0.02980703644897314	None	0.0	0.02980703644897314
141	7057	0.01944819967182339	None	0.38577827348239885	0.01944819967182339
141	7082	0.02739641185682311	None	0.0	0.02739641185682311
141	7060	0.02734402718813723	None	0.0	0.02734402718813723
141	6699	0.03197522058084159	None	0.0	0.03197522058084159
141	7133	0.030595787674013008	None	0.0	0.030595787674013008
141	7122	0.030320540873279938	None	0.0	0.030320540873279938
141	6626	0.030840256959914925	None	0.02221894354312792	0.030840256959914925
141	6619	0.03191044751037256	None	0.0	0.03191044751037256
141	6424	0.030729211221668145	None	0.02221894354312792	0.030729211221668145
141	7025	0.029527325961510406	None	0.0	0.029527325961510406
141	7024	0.033615806575629056	None	0.0	0.033615806575629056
141	6969	0.030982473905064548	None	0.0	0.030982473905064548
141	6576	0.030117917917187677	None	0.0	0.030117917917187677
141	6943	0.03022717030034202	None	0.0	0.03022717030034202
141	6975	0.03395140937439117	None	0.0	0.03395140937439117
141	6891	0.03133193846554881	None	0.0	0.03133193846554881
141	5987	0.033457028140821764	None	0.0	0.033457028140821764
141	7125	0.03235460219460276	None	0.0	0.03235460219460276
141	7077	0.02947598395672545	None	0.0	0.02947598395672545
141	6878	0.029150950052663382	None	0.0	0.029150950052663382
141	7070	0.028910003391449342	None	0.0	0.028910003391449342
141	6911	0.029187688638021802	None	0.0	0.029187688638021802
141	7135	0.030278355163430345	None	0.02221894354312792	0.030278355163430345
141	6027	0.029670283228006303	None	0.0	0.029670283228006303
141	7101	0.030738249998972574	None	0.0	0.030738249998972574
141	4830	0.03161045872871295	None	0.0	0.03161045872871295
141	6978	0.03209459179621715	None	0.0	0.03209459179621715
141	7114	0.02951303184785019	None	0.0	0.02951303184785019
141	6956	0.015190805509478395	None	0.0	0.015190805509478395
141	6513	0.03187279372558534	None	0.0	0.03187279372558534
141	7143	0.026909666847543347	None	0.0	0.026909666847543347
141	7076	0.02967551750563715	None	0.0	0.02967551750563715
141	7149	0.028233398932132885	None	0.0	0.028233398932132885
141	6934	0.02913358194226258	None	0.02221894354312792	0.02913358194226258
141	7083	0.03000060367407854	None	0.0	0.03000060367407854
141	6701	0.030239303766425387	None	0.0	0.030239303766425387
141	7073	0.029794185237678208	None	0.0	0.029794185237678208
141	6957	0.030434223401719657	None	0.0	0.030434223401719657
141	7102	0.028471861515480628	None	0.0	0.028471861515480628
141	7059	0.027570799985092244	None	0.0	0.027570799985092244
141	6953	0.03043466100134553	None	0.0	0.03043466100134553
141	6652	0.029485878370520864	None	0.0	0.029485878370520864
141	7098	0.0285737055449183	None	0.0	0.0285737055449183
141	7034	0.02353917836055128	None	0.0	0.02353917836055128
141	5805	0.031454349896085816	None	0.0	0.031454349896085816
141	7049	0.029267092851273515	None	0.0	0.029267092851273515
141	7094	0.030698135573539845	None	0.0	0.030698135573539845
141	6932	0.028691713424010053	None	0.0	0.028691713424010053
141	6940	0.0298680300685246	None	0.0	0.0298680300685246
141	6972	0.030670011584800375	None	0.0	0.030670011584800375
141	6980	0.0319559678299182	None	0.0	0.0319559678299182
141	6767	0.029153457811070628	None	0.02221894354312792	0.029153457811070628
141	6720	0.031428913967154415	None	0.0	0.031428913967154415
141	6799	0.03481429941212533	None	0.02221894354312792	0.03481429941212533
141	6924	0.02842223272385131	None	0.0	0.02842223272385131
141	7078	0.028460689834149327	None	0.0	0.028460689834149327
141	6695	0.031926834507437135	None	0.0	0.031926834507437135
141	7017	0.030552206445134004	None	0.0	0.030552206445134004
141	6638	0.0314376134148991	None	0.0	0.0314376134148991
141	6230	0.03161045872871295	None	0.0	0.03161045872871295
141	7051	0.02927777790389141	None	0.0	0.02927777790389141
72	3446	0.020749970940759675	None	0.0	0.020749970940759675
72	3488	0.017693014218684563	None	0.0	0.017693014218684563
72	3483	0.014093109438218796	None	0.0	0.014093109438218796
72	3559	0.014152665215745422	None	0.07017652127443147	0.014152665215745422
72	3532	0.01867928405070867	None	0.0	0.01867928405070867
72	3558	0.012509186545729125	None	0.0	0.012509186545729125
72	3509	0.01710069532450506	None	0.0	0.01710069532450506
72	3360	0.01588776228513527	None	0.061945946481322546	0.01588776228513527
72	3665	0.015033387251024271	None	0.08353530375975762	0.015033387251024271
72	3629	0.021219603915718803	None	0.0	0.021219603915718803
72	2844	0.009610837965513215	None	0.275330085563275	0.009610837965513215
72	3566	0.018616148566631432	None	0.0	0.018616148566631432
72	3626	0.005598713512380535	None	0.08353530375975762	0.005598713512380535
72	3545	0.018861324354057154	None	0.12863412936306823	0.018861324354057154
72	3380	0.022770834695819465	None	0.0	0.022770834695819465
72	3262	0.017307246989913493	None	0.0	0.017307246989913493
72	3657	0.01764817968429669	None	0.0	0.01764817968429669
72	3473	0.0038867476205650562	None	0.1642649025925612	0.0038867476205650562
72	3498	0.02477943772115642	None	0.052954452347159384	0.02477943772115642
72	3692	0.004537975541767584	None	0.21127171166399233	0.004537975541767584
72	3275	0.0142281115100614	None	0.0	0.0142281115100614
72	3491	0.011259822834164785	None	0.037821726880961186	0.011259822834164785
72	3464	0.012530911293821723	None	0.38649618856601764	0.012530911293821723
72	3406	0.014070370211669587	None	0.0	0.014070370211669587
72	3666	0.008052391952445647	None	0.11318957447588499	0.008052391952445647
72	3437	0.014280389165614641	None	0.0	0.014280389165614641
72	3510	0.014264665306251069	None	0.0	0.014264665306251069
72	3621	0.019509468571843484	None	0.0	0.019509468571843484
72	3471	0.012835842983889687	None	0.037821726880961186	0.012835842983889687
72	3693	0.009974183542733826	None	0.054542115627087495	0.009974183542733826
72	3639	0.00634849174023906	None	0.044675710941604316	0.00634849174023906
72	3324	0.015214338046776795	None	0.0	0.015214338046776795
72	3689	0.01622290367048583	None	0.0	0.01622290367048583
72	3427	0.01956914391486956	None	0.0	0.01956914391486956
72	3524	0.02215527283041022	None	0.0	0.02215527283041022
72	3590	0.013559291457074614	None	0.0	0.013559291457074614
72	3570	0.01674030505298302	None	0.0	0.01674030505298302
72	3612	0.017869627153112477	None	0.0	0.017869627153112477
72	3327	0.008318511475053065	None	0.1990636962216344	0.008318511475053065
72	3513	0.005120552571774948	None	0.31475647197732604	0.005120552571774948
72	3653	0.010254315908520112	None	0.06096931533038822	0.010254315908520112
72	3652	0.017265624505032523	None	0.0	0.017265624505032523
72	3700	0.022332384545883335	None	0.0	0.022332384545883335
72	3606	0.0038858004675890435	None	0.054542115627087495	0.0038858004675890435
72	3454	0.013915360201306196	None	0.0	0.013915360201306196
72	3687	0.01866875351370579	None	0.0	0.01866875351370579
72	2973	0.014810591760286998	None	0.037821726880961186	0.014810591760286998
72	3622	0.008637068817545156	None	0.20344631182020856	0.008637068817545156
72	3398	0.01591865960386943	None	0.0	0.01591865960386943
72	3603	0.012925309726497681	None	0.009071827473317914	0.012925309726497681
72	3620	0.009492201977686804	None	0.09632353686970538	0.009492201977686804
72	3614	0.01117322627654212	None	0.06096931533038822	0.01117322627654212
72	3655	0.014225214242650852	None	0.0	0.014225214242650852
72	3602	0.009295726998405335	None	0.12863412936306823	0.009295726998405335
72	3578	0.009985788175034647	None	0.037821726880961186	0.009985788175034647
72	3219	0.024193150661526948	None	0.0	0.024193150661526948
72	3279	0.020533392152114728	None	0.162125920273155	0.020533392152114728
72	3675	0.010970228813183576	None	0.09632353686970538	0.010970228813183576
72	3455	0.0175699154762221	None	0.0	0.0175699154762221
72	3695	0.019208179677181574	None	0.0	0.019208179677181574
72	3503	0.02704159246554162	None	0.052954452347159384	0.02704159246554162
72	3677	0.008148732063252522	None	0.08056782439970452	0.008148732063252522
72	3249	0.02073876673285804	None	0.162125920273155	0.02073876673285804
72	3415	0.010258391656351123	None	0.061945946481322546	0.010258391656351123
72	3663	0.005061717953852278	None	0.08766567242924944	0.005061717953852278
72	3682	0.016219967043521195	None	0.0	0.016219967043521195
72	3688	0.01805168204558528	None	0.0	0.01805168204558528
72	3580	0.01175192188883235	None	0.11318957447588499	0.01175192188883235
72	3329	0.022336743067316443	None	0.162125920273155	0.022336743067316443
72	3461	0.007228279667024194	None	0.08056782439970452	0.007228279667024194
72	3616	0.00850239217299314	None	0.3970612495814803	0.00850239217299314
72	3669	0.0003069284430550382	None	0.34281014622767647	0.0003069284430550382
72	3576	0.00913075542803159	None	0.0	0.00913075542803159
72	3308	0.011113340918660074	None	0.0	0.011113340918660074
72	3520	0.020790973046307098	None	0.12863412936306823	0.020790973046307098
72	3673	0.016915046383758476	None	0.0	0.016915046383758476
72	3699	0.01732322452063526	None	0.0	0.01732322452063526
72	3467	0.011649191951809966	None	0.07023223784733443	0.011649191951809966
72	3346	0.013448017359013544	None	0.0	0.013448017359013544
72	3557	0.009370836687585893	None	0.054542115627087495	0.009370836687585893
72	3659	0.018592007768647233	None	0.0	0.018592007768647233
72	3671	0.018091315210857873	None	0.0	0.018091315210857873
72	3683	0.0071866386790183584	None	0.009071827473317914	0.0071866386790183584
72	3568	0.020203942140952082	None	0.12863412936306823	0.020203942140952082
72	3605	0.017617435030774353	None	0.0	0.017617435030774353
72	3632	0.018080264361647745	None	0.0	0.018080264361647745
72	3660	0.013560299660067013	None	0.009071827473317914	0.013560299660067013
72	3598	0.01210040706121122	None	0.037821726880961186	0.01210040706121122
72	3451	0.02132488400653042	None	0.0	0.02132488400653042
72	3286	0.013086658253426985	None	0.0	0.013086658253426985
72	3363	0.015321980205108159	None	0.0	0.015321980205108159
72	3208	0.01533835917385472	None	0.0	0.01533835917385472
72	3154	0.010337215261756771	None	0.054542115627087495	0.010337215261756771
72	2981	0.021398888997948385	None	0.0	0.021398888997948385
72	3672	0.0015785005591927273	None	0.14660693405428354	0.0015785005591927273
72	3627	0.017138911933919716	None	0.0	0.017138911933919716
72	3585	0.008546836310259166	None	0.4790150309374459	0.008546836310259166
72	3619	0.016590696828872424	None	0.0	0.016590696828872424
72	3664	0.019282702698672105	None	0.0	0.019282702698672105
72	3512	0.010358253198400598	None	0.11318957447588499	0.010358253198400598
50	2265	None	None	0.4177917280487546	None
50	2598	0.0011683247304594881	None	0.42987136273208926	0.0011683247304594881
50	2189	None	None	0.45979677591311924	None
50	2485	None	None	0.41738106798549934	None
50	2579	1.2138866962512281e-05	None	0.3601653213400932	1.2138866962512281e-05
50	2584	-4.112435519236221e-07	None	0.3270388911500711	-4.112435519236221e-07
50	2560	-6.365418237265757e-09	None	0.5153099974488933	-6.365418237265757e-09
50	2295	None	None	0.6344058175782709	None
50	2554	2.4351002194122682e-05	None	0.36541043038397186	2.4351002194122682e-05
50	2576	-0.1	None	0.3790155591797236	-0.1
50	2372	None	None	0.501201220476424	None
50	2419	None	None	0.4587777589633869	None
50	2451	None	None	0.466628051976992	None
50	2558	-6.544246411349174e-06	None	0.411767740870456	-6.544246411349174e-06
50	2559	-1.6119973481304417e-05	None	0.30216635732522984	-1.6119973481304417e-05
50	2568	0.002097944299260035	None	0.3745713046209397	0.002097944299260035
50	2479	None	None	0.409895293203655	None
50	2592	-9.457990831884874e-06	None	0.3849768553408168	-9.457990831884874e-06
50	2502	None	None	0.5381130505673852	None
50	2464	None	None	0.4746115911864036	None
50	2566	1.0551222821877792e-05	None	0.4227244370994344	1.0551222821877792e-05
50	2405	None	None	0.37914743344409974	None
50	2428	None	None	0.4805068877668021	None
50	2577	-0.00012274081921303197	None	0.362619878328941	-0.00012274081921303197
50	2542	None	None	0.488246323196745	None
50	2597	8.431918001239407e-05	None	0.3693545543836334	8.431918001239407e-05
50	2354	None	None	0.5153099974488933	None
50	1957	None	None	0.4369986319064914	None
50	2571	4.7181436226972684e-05	None	0.39337656273408717	4.7181436226972684e-05
50	2504	None	None	0.49378386702305355	None
50	2426	None	None	0.47829345059835654	None
50	2600	-3.5876655461910395e-06	None	0.3912242829996837	-3.5876655461910395e-06
50	2585	2.6710164044239042e-05	None	0.3987658615561461	2.6710164044239042e-05
50	1852	None	None	0.38822312817887206	None
50	2482	None	None	0.40202399458499755	None
50	2534	None	None	0.3601653213400932	None
50	2461	None	None	0.30216635732522984	None
50	2596	0.00039833740865455677	None	0.3599437431754703	0.00039833740865455677
50	2483	None	None	0.48942199748391346	None
50	2517	None	None	0.3826378570830115	None
50	2011	None	None	0.39182369484410823	None
50	2201	None	None	0.3311485761827642	None
50	2587	0.00017867904246295874	None	0.44041613214961456	0.00017867904246295874
50	2474	None	None	0.4724531576120136	None
50	2557	2.8614092989749856e-05	None	0.3848840351998659	2.8614092989749856e-05
50	2408	None	None	0.38802096852008533	None
50	2594	2.726103955884569e-05	None	0.38011097342103367	2.726103955884569e-05
50	2570	None	None	0.3864468851003791	None
50	2503	None	None	0.45084967857108393	None
50	2177	None	None	0.5052163558896882	None
50	2595	-9.432632895635355e-06	None	0.44464627195420503	-9.432632895635355e-06
50	2589	1.6206048091948188e-08	None	0.46188032796672684	1.6206048091948188e-08
50	2455	None	None	0.43183339973799717	None
50	2510	None	None	0.45795564214141427	None
50	2578	2.8530418941782174e-08	None	0.39943833705518156	2.8530418941782174e-08
50	2481	None	None	0.41484595115324474	None
50	2465	None	None	0.442123347874307	None
50	2433	None	None	0.47364204944702193	None
50	2490	None	None	0.5829089931282401	None
50	2580	2.0260562582228354e-05	None	0.4479528065203726	2.0260562582228354e-05
50	2364	None	None	0.39943833705518156	None
50	2569	-1.3152902104276369e-07	None	0.4029884984243143	-1.3152902104276369e-07
50	2561	-0.1	None	0.3794035453345365	-0.1
50	2563	1.435306053844104e-05	None	0.3311485761827642	1.435306053844104e-05
50	2061	None	None	0.4174229626010006	None
50	2575	-0.1	None	0.5495923426308575	-0.1
50	2564	-8.53538021132593e-06	None	0.454083775429379	-8.53538021132593e-06
50	2439	None	None	0.531758383362304	None
50	2497	None	None	0.33918935917180904	None
50	2198	None	None	0.30216635732522984	None
50	2555	-1.3737801875677122e-05	None	0.6995390803286092	-1.3737801875677122e-05
50	2437	None	None	0.46188032796672684	None
50	2234	None	None	0.4218363152958925	None
50	2588	-4.199573223829637e-05	None	0.38822312817887206	-4.199573223829637e-05
50	2158	None	None	0.5381130505673852	None
50	2450	None	None	0.4133241048448567	None
50	2599	0.0005060995927707181	None	0.4264570035345236	0.0005060995927707181
50	2314	None	None	0.3863381793240966	None
50	2551	-1.5875622944455109e-09	None	0.36238995259437123	-1.5875622944455109e-09
50	2427	None	None	0.31675406853202764	None
50	2574	1.4043919350514044e-05	None	0.39943833705518156	1.4043919350514044e-05
50	2547	None	None	0.4554020107404071	None
50	2565	-0.1	None	0.6377860458091758	-0.1
50	2380	None	None	0.40202399458499755	None
50	2253	None	None	0.3311485761827642	None
50	2567	5.265306636066749e-06	None	0.45795564214141427	5.265306636066749e-06
50	2527	None	None	0.37602992628397874	None
50	2423	None	None	0.4215925845155889	None
50	2514	None	None	0.43607002156057695	None
50	2586	-0.1	None	0.36238995259437123	-0.1
50	2591	-3.615797017531443e-08	None	0.40224470198415413	-3.615797017531443e-08
50	2573	-2.979683226070757e-09	None	0.42797369651998113	-2.979683226070757e-09
50	2593	-5.732621724729607e-08	None	0.37409483462437426	-5.732621724729607e-08
50	2543	None	None	0.47824888282803163	None
50	2472	None	None	0.3960445242633396	None
50	2537	None	None	0.39182369484410823	None
50	2590	0.0007599831613647785	None	0.40617383081793496	0.0007599831613647785
50	2515	None	None	0.45794109171204356	None
50	2572	-2.717476899750956e-05	None	0.38822312817887206	-2.717476899750956e-05
50	2583	0.0045981246460982395	None	0.3717952699462327	0.0045981246460982395
74	3488	0.017693014218684563	None	0.0	0.017693014218684563
74	3709	0.014797942023994542	None	0.07356806966392362	0.014797942023994542
74	3731	0.022666636956843934	None	0.050508250105355715	0.022666636956843934
74	3769	0.01738303097534215	None	0.0	0.01738303097534215
74	3483	0.014093109438218796	None	0.004535913736658957	0.014093109438218796
74	3729	0.02337653857680341	None	0.050508250105355715	0.02337653857680341
74	3798	0.022928318020434324	None	0.0	0.022928318020434324
74	3765	0.0021422723390982596	None	0.6310018181209022	0.0021422723390982596
74	3753	0.021524603978880955	None	0.0	0.021524603978880955
74	3509	0.01710069532450506	None	0.0	0.01710069532450506
74	3360	0.01588776228513527	None	0.08281376653459105	0.01588776228513527
74	3665	0.015033387251024271	None	0.11237070413715486	0.015033387251024271
74	3629	0.021219603915718803	None	0.0	0.021219603915718803
74	2844	0.009610837965513215	None	0.30613715417139625	0.009610837965513215
74	3710	0.017827715469494843	None	0.0	0.017827715469494843
74	3566	0.018616148566631432	None	0.0	0.018616148566631432
74	3380	0.022770834695819465	None	0.0	0.022770834695819465
74	3262	0.017307246989913493	None	0.0	0.017307246989913493
74	3498	0.02477943772115642	None	0.050508250105355715	0.02477943772115642
74	3275	0.0142281115100614	None	0.004535913736658957	0.0142281115100614
74	3491	0.011259822834164785	None	0.0381633712677381	0.011259822834164785
74	3464	0.012530911293821723	None	0.4237239047854177	0.012530911293821723
74	3799	0.00840706773831465	None	0.0	0.00840706773831465
74	3773	0.0032683928546056143	None	0.15975968155269127	0.0032683928546056143
74	3772	0.00948019233385611	None	0.004535913736658957	0.00948019233385611
74	3471	0.012835842983889687	None	0.0381633712677381	0.012835842983889687
74	3693	0.009974183542733826	None	0.0883953061490802	0.009974183542733826
74	3787	0.02193129518982311	None	0.12480984665523027	0.02193129518982311
74	3751	0.01993929648258619	None	0.050508250105355715	0.01993929648258619
74	3524	0.02215527283041022	None	0.0	0.02215527283041022
74	3590	0.013559291457074614	None	0.0	0.013559291457074614
74	3570	0.01674030505298302	None	0.0	0.01674030505298302
74	3612	0.017869627153112477	None	0.0	0.017869627153112477
74	3735	0.020682529720448043	None	0.12480984665523027	0.020682529720448043
74	3513	0.005120552571774948	None	0.3318615630927907	0.005120552571774948
74	3752	0.006295896253123368	None	0.11823475201381525	0.006295896253123368
74	3749	0.016206183627392682	None	0.0	0.016206183627392682
74	3728	0.0170526797231897	None	0.004535913736658957	0.0170526797231897
74	3756	0.007681412858204401	None	0.11550169787994742	0.007681412858204401
74	3758	0.007833084653150297	None	0.4979993902207139	0.007833084653150297
74	3755	0.01644125792544113	None	0.0	0.01644125792544113
74	3652	0.017265624505032523	None	0.0	0.017265624505032523
74	3700	0.022332384545883335	None	0.0	0.022332384545883335
74	3606	0.0038858004675890435	None	0.0883953061490802	0.0038858004675890435
74	3732	0.02147375057098627	None	0.12480984665523027	0.02147375057098627
74	3454	0.013915360201306196	None	0.0	0.013915360201306196
74	3687	0.01866875351370579	None	0.0	0.01866875351370579
74	2973	0.014810591760286998	None	0.0381633712677381	0.014810591760286998
74	3792	0.022949783788757443	None	0.0	0.022949783788757443
74	3398	0.01591865960386943	None	0.0	0.01591865960386943
74	3603	0.012925309726497681	None	0.012095769964423886	0.012925309726497681
74	3796	0.010141267274264286	None	0.13879489355084482	0.010141267274264286
74	3655	0.014225214242650852	None	0.0	0.014225214242650852
74	3771	0.01951148435104745	None	0.0	0.01951148435104745
74	3602	0.009295726998405335	None	0.21950241451901414	0.009295726998405335
74	3219	0.024193150661526948	None	0.0	0.024193150661526948
74	3770	0.006051423265288955	None	0.0	0.006051423265288955
74	3279	0.020533392152114728	None	0.12480984665523027	0.020533392152114728
74	3795	0.01325873387975697	None	0.20708676345696436	0.01325873387975697
74	3793	0.013034454204343822	None	0.0	0.013034454204343822
74	3705	0.015076395487891553	None	0.0	0.015076395487891553
74	3455	0.0175699154762221	None	0.0	0.0175699154762221
74	3695	0.019208179677181574	None	0.0	0.019208179677181574
74	3744	0.01688922828491921	None	0.0	0.01688922828491921
74	3249	0.02073876673285804	None	0.12480984665523027	0.02073876673285804
74	3776	0.01868865865947957	None	0.0	0.01868865865947957
74	3682	0.016219967043521195	None	0.0	0.016219967043521195
74	3784	0.017782247991323146	None	0.0	0.017782247991323146
74	3329	0.022336743067316443	None	0.12480984665523027	0.022336743067316443
74	3461	0.007228279667024194	None	0.10027589466738855	0.007228279667024194
74	3616	0.00850239217299314	None	0.4377487832736823	0.00850239217299314
74	3576	0.00913075542803159	None	0.0	0.00913075542803159
74	3308	0.011113340918660074	None	0.004535913736658957	0.011113340918660074
74	3716	0.01695389867161665	None	0.13679015151886054	0.01695389867161665
74	3520	0.020790973046307098	None	0.21950241451901414	0.020790973046307098
74	3673	0.016915046383758476	None	0.004535913736658957	0.016915046383758476
74	3720	0.022844665689028192	None	0.0	0.022844665689028192
74	3557	0.009370836687585893	None	0.0883953061490802	0.009370836687585893
74	3659	0.018592007768647233	None	0.0	0.018592007768647233
74	3671	0.018091315210857873	None	0.0	0.018091315210857873
74	3568	0.020203942140952082	None	0.21950241451901414	0.020203942140952082
74	3605	0.017617435030774353	None	0.0	0.017617435030774353
74	3632	0.018080264361647745	None	0.0	0.018080264361647745
74	3764	0.002966682421342064	None	0.06359100372031873	0.002966682421342064
74	3791	0.010253434519079872	None	0.0	0.010253434519079872
74	3777	0.0031852707414536485	None	0.047636035516205905	0.0031852707414536485
74	3794	0.01818228541403315	None	0.0	0.01818228541403315
74	3727	0.017862127998913686	None	0.0	0.017862127998913686
74	3742	0.013118472209403879	None	0.0	0.013118472209403879
74	3451	0.02132488400653042	None	0.0	0.02132488400653042
74	3286	0.013086658253426985	None	0.0	0.013086658253426985
74	3363	0.015321980205108159	None	0.004535913736658957	0.015321980205108159
74	3779	0.01794774454601178	None	0.0	0.01794774454601178
74	3722	0.024329642604099967	None	0.0	0.024329642604099967
74	3797	0.023451023426028155	None	0.0	0.023451023426028155
74	3737	0.017866365041243285	None	0.0	0.017866365041243285
74	3789	None	None	0.432294528671574	None
74	3800	0.018370113999874683	None	0.0	0.018370113999874683
74	3627	0.017138911933919716	None	0.0	0.017138911933919716
74	3619	0.016590696828872424	None	0.0	0.016590696828872424
60	2598	0.0011683247304594881	None	0.37866949146856477	0.0011683247304594881
60	3040	0.0037276768830427865	None	0.3485064769805958	0.0037276768830427865
60	3049	0.0078315108094842	None	0.21886811816127855	0.0078315108094842
60	2834	0.007110353303628408	None	0.1756898552377944	0.007110353303628408
60	3070	0.0006235719086122342	None	0.3046353598401771	0.0006235719086122342
60	3097	0.003028052754139051	None	0.2993680976557639	0.003028052754139051
60	2982	0.003397406341524735	None	0.2108420628970067	0.003397406341524735
60	2882	0.004428730815116112	None	0.02803884498063023	0.004428730815116112
60	2723	0.0005314736997141926	None	0.3049724687326595	0.0005314736997141926
60	2970	0.012110566811070218	None	0.21100408271039245	0.012110566811070218
60	3026	0.02309543564671424	None	0.21967778001101715	0.02309543564671424
60	2844	0.009610837965513215	None	0.3321615791149348	0.009610837965513215
60	3069	0.0017254103170248234	None	0.1659296621475928	0.0017254103170248234
60	3080	0.0018930198985130816	None	0.36710912677358004	0.0018930198985130816
60	3018	0.0022386387520674724	None	0.31820661872759676	0.0022386387520674724
60	2880	0.0024337376277702365	None	0.008952794522488757	0.0024337376277702365
60	2937	0.003268024108607954	None	0.19189680963685207	0.003268024108607954
60	3022	0.004214619055863344	None	0.008952794522488757	0.004214619055863344
60	2768	0.0011478816915300664	None	0.34121163454653225	0.0011478816915300664
60	3074	-6.958829183914977e-06	None	0.24360059854371294	-6.958829183914977e-06
60	3064	0.003890385955729401	None	0.25675840982999254	0.003890385955729401
60	3007	0.0021879896332378246	None	0.008952794522488757	0.0021879896332378246
60	3078	0.006340892457026032	None	0.12279404805126151	0.006340892457026032
60	2947	0.00583612709234611	None	0.12279404805126151	0.00583612709234611
60	2946	0.0012136535065498555	None	0.3826656196509669	0.0012136535065498555
60	2920	0.0021675530138291796	None	0.008952794522488757	0.0021675530138291796
60	2927	0.004554702738111505	None	0.02803884498063023	0.004554702738111505
60	2851	0.005177121526004865	None	0.02803884498063023	0.005177121526004865
60	2730	0.006357622197726429	None	0.12279404805126151	0.006357622197726429
60	3057	-2.5856505025064165e-05	None	0.2916440099584692	-2.5856505025064165e-05
60	2959	0.023793927089236697	None	0.21967778001101715	0.023793927089236697
60	3092	-1.5774893086081246e-05	None	0.3052665232436481	-1.5774893086081246e-05
60	3089	0.0008718872104707184	None	0.35736505246190947	0.0008718872104707184
60	3039	0.002435338777316747	None	0.246535068328735	0.002435338777316747
60	3050	4.110074108881336e-06	None	0.4588486997609703	4.110074108881336e-06
60	3025	0.002418166129026406	None	0.246535068328735	0.002418166129026406
60	2656	0.004981290239648522	None	0.02803884498063023	0.004981290239648522
60	2720	5.642214394482792e-05	None	0.4184023291286262	5.642214394482792e-05
60	3096	0.0009875313251764106	None	0.24852218920408134	0.0009875313251764106
60	2918	0.00107693493459487	None	0.288045753686826	0.00107693493459487
60	2655	0.003359692589358514	None	0.38340999797700775	0.003359692589358514
60	3076	0.003987017726823462	None	0.3338461237735089	0.003987017726823462
60	3056	0.0021553489346520117	None	0.2166904014691459	0.0021553489346520117
60	2857	0.0015644673696613618	None	0.1870776765091228	0.0015644673696613618
60	3091	0.0029776267143235497	None	0.008952794522488757	0.0029776267143235497
60	3019	6.44138828907173e-05	None	0.42879212363082087	6.44138828907173e-05
60	2973	0.014810591760286998	None	0.16392231558477874	0.014810591760286998
60	3063	0.004109068787657576	None	0.008952794522488757	0.004109068787657576
60	2948	0.006177799387719835	None	0.1756898552377944	0.006177799387719835
60	2831	0.0004899546892109373	None	0.21757176585070997	0.0004899546892109373
60	3059	0.0029906999167009793	None	0.29234319563755656	0.0029906999167009793
60	3012	2.217635903770941e-06	None	0.44237676424638617	2.217635903770941e-06
60	2736	0.002383480534079086	None	0.246535068328735	0.002383480534079086
60	2716	0.004917895244010488	None	0.02803884498063023	0.004917895244010488
60	3077	0.0010174667730521037	None	0.24852218920408134	0.0010174667730521037
60	3027	0.0016432528560774288	None	0.21757176585070997	0.0016432528560774288
60	2853	0.0024382374789980524	None	0.2166904014691459	0.0024382374789980524
60	2770	0.002178956485452518	None	0.3425495076912187	0.002178956485452518
60	3068	0.0006055359590101108	None	0.1870776765091228	0.0006055359590101108
60	3046	0.002067745571783787	None	0.3391424100151664	0.002067745571783787
60	2985	0.004656065228269799	None	0.02803884498063023	0.004656065228269799
60	3038	0.003262166645114254	None	0.2166904014691459	0.003262166645114254
60	3042	0.004966988948737928	None	0.16392231558477874	0.004966988948737928
60	3002	0.006707958825680804	None	0.12279404805126151	0.006707958825680804
60	3004	0.004623688132609112	None	0.23240044514516342	0.004623688132609112
60	2976	0.0003149580940275299	None	0.3292055071871214	0.0003149580940275299
60	2902	0.009485432147577697	None	0.2203240512030978	0.009485432147577697
60	2747	0.0005403879961749229	None	0.21757176585070997	0.0005403879961749229
60	2865	0.0012194077779348238	None	0.1870776765091228	0.0012194077779348238
60	2878	0.0016015603688075198	None	0.21757176585070997	0.0016015603688075198
60	2784	0.00016648924962855605	None	0.47818026140730974	0.00016648924962855605
60	3006	0.002920728300943795	None	0.29828749735699156	0.002920728300943795
60	3090	0.005308172796240987	None	0.16392231558477874	0.005308172796240987
60	3066	0.0039048048793001913	None	0.02803884498063023	0.0039048048793001913
60	3023	0.00917895890121407	None	0.23606355982469518	0.00917895890121407
60	3062	0.00025248314799770303	None	0.2780515548110198	0.00025248314799770303
60	2907	0.0018930314527438987	None	0.1870776765091228	0.0018930314527438987
60	3085	0.0028073444048539844	None	0.008952794522488757	0.0028073444048539844
60	3051	0.0024016782719632488	None	0.246535068328735	0.0024016782719632488
60	3052	0.0013790227218157278	None	0.3408620576431284	0.0013790227218157278
60	2941	0.0022206111612607746	None	0.4055228911512769	0.0022206111612607746
60	2944	0.0060682236454177	None	0.12279404805126151	0.0060682236454177
60	3013	0.0047938210425620175	None	0.02803884498063023	0.0047938210425620175
60	2963	0.0018568916200758288	None	0.2108420628970067	0.0018568916200758288
60	3044	0.0020519884748960208	None	0.008952794522488757	0.0020519884748960208
60	3020	0.002173575042591428	None	0.3482205417584161	0.002173575042591428
60	2722	0.0014921334459140317	None	0.39405440614528153	0.0014921334459140317
60	3030	0.002623406657264466	None	0.24358160176434712	0.002623406657264466
60	2809	0.002056519563681287	None	0.3482205417584161	0.002056519563681287
60	3084	0.004721002380003806	None	0.23240044514516342	0.004721002380003806
60	2954	0.003742415134512228	None	0.008952794522488757	0.003742415134512228
60	2885	0.0004901837105401857	None	0.21757176585070997	0.0004901837105401857
60	2975	0.0006694527599539483	None	0.3888416635181614	0.0006694527599539483
60	2981	0.021398888997948385	None	0.2534293517886851	0.021398888997948385
60	2872	0.0015930193801899934	None	0.27831909793306225	0.0015930193801899934
60	3073	0.0014865690348539182	None	0.1870776765091228	0.0014865690348539182
60	2990	0.003864336964118289	None	0.008952794522488757	0.003864336964118289
60	3075	-0.0002654681163455227	None	0.17488298160327376	-0.0002654681163455227
60	3082	0.004171953520629451	None	0.2108420628970067	0.004171953520629451
60	2928	0.0011883848135004302	None	0.23647542103114025	0.0011883848135004302
109	5404	0.029841572280021107	None	0.0	0.029841572280021107
109	5521	0.029997855226601106	None	0.0	0.029997855226601106
109	4924	0.027663405574174522	None	0.02104894050429159	0.027663405574174522
109	5433	0.030606418568863297	None	0.0	0.030606418568863297
109	5099	0.02869516918638428	None	0.0	0.02869516918638428
109	5268	0.030741334166739437	None	0.0	0.030741334166739437
109	5435	0.025313371416985673	None	0.0	0.025313371416985673
109	5451	0.02744990335471944	None	0.0	0.02744990335471944
109	5515	0.0272813326476918	None	0.0	0.0272813326476918
109	5490	0.028446884095295662	None	0.0	0.028446884095295662
109	5343	0.02963652190039732	None	0.0	0.02963652190039732
109	5448	0.0319797544590656	None	0.0	0.0319797544590656
109	5463	0.027070367999268513	None	0.0	0.027070367999268513
109	5314	0.027040360505876642	None	0.0	0.027040360505876642
109	5260	0.028464941370694396	None	0.0	0.028464941370694396
109	5390	0.03138565549431314	None	0.11214011245906905	0.03138565549431314
109	5498	0.03165670309810287	None	0.0	0.03165670309810287
109	5447	0.027512490445017693	None	0.012234141830351257	0.027512490445017693
109	5513	0.002853765682980864	None	0.5068319965088279	0.002853765682980864
109	5453	0.029548369943757664	None	0.0	0.029548369943757664
109	5101	0.02949040199959579	None	0.0	0.02949040199959579
109	5524	0.027974953195473485	None	0.0	0.027974953195473485
109	5297	0.02931668398309269	None	0.0	0.02931668398309269
109	5545	0.026619956782169534	None	0.0	0.026619956782169534
109	5539	0.028565400273413914	None	0.0	0.028565400273413914
109	5368	0.02850464523126756	None	0.0	0.02850464523126756
109	5487	0.029901869475794145	None	0.0	0.029901869475794145
109	5065	0.031222498060465023	None	0.0	0.031222498060465023
109	5266	0.029605274848965635	None	0.0	0.029605274848965635
109	5526	0.027577162658159966	None	0.0	0.027577162658159966
109	5398	0.02746590999918194	None	0.0	0.02746590999918194
109	5527	0.0014350954561403808	None	0.06496628214861064	0.0014350954561403808
109	5495	0.03130338633631014	None	0.0	0.03130338633631014
109	5411	0.022780814407686954	None	0.0	0.022780814407686954
109	5500	0.02791554268401656	None	0.0	0.02791554268401656
109	5320	0.018457809511403883	None	0.0	0.018457809511403883
109	5409	0.03059121159456954	None	0.0	0.03059121159456954
109	5540	0.027132832045230235	None	0.0	0.027132832045230235
109	5431	0.026659988965027498	None	0.0	0.026659988965027498
109	5387	0.0275698064974284	None	0.0	0.0275698064974284
109	5525	0.028402606531791198	None	0.0	0.028402606531791198
109	5535	0.006323815830175455	None	0.0	0.006323815830175455
109	5313	0.028982037614010442	None	0.0	0.028982037614010442
109	5303	0.028406826454019457	None	0.0	0.028406826454019457
109	5384	0.029673037355721268	None	0.0	0.029673037355721268
109	5550	0.003058669540726748	None	0.5068319965088279	0.003058669540726748
109	5399	0.030694955520506433	None	0.0	0.030694955520506433
109	5104	0.028879516678711383	None	0.02104894050429159	0.028879516678711383
109	5234	0.03196049616951628	None	0.11214011245906905	0.03196049616951628
109	5507	0.027329781531985623	None	0.0	0.027329781531985623
109	5484	0.028208735764313594	None	0.02104894050429159	0.028208735764313594
109	5338	0.027773156458464388	None	0.0	0.027773156458464388
109	5304	0.0303863200772618	None	0.0	0.0303863200772618
109	5330	0.029389018065683926	None	0.0	0.029389018065683926
109	4375	0.02822852375962283	None	0.012234141830351257	0.02822852375962283
109	4827	0.03007331431356052	None	0.11214011245906905	0.03007331431356052
109	5508	0.028252495289628327	None	0.0	0.028252495289628327
109	5445	0.027734993587561225	None	0.0	0.027734993587561225
109	5504	0.028504419431578505	None	0.0	0.028504419431578505
109	5175	0.02867675716992609	None	0.0	0.02867675716992609
109	5512	0.018146268496790838	None	0.1049361198974863	0.018146268496790838
109	4750	0.0310312999995165	None	0.0	0.0310312999995165
109	5137	0.029187675137819804	None	0.0	0.029187675137819804
109	5165	0.03150339031340267	None	0.0	0.03150339031340267
109	4908	0.028299808717335305	None	0.0	0.028299808717335305
109	5450	0.029810775427034274	None	0.0	0.029810775427034274
109	5518	0.029583462639875557	None	0.0	0.029583462639875557
109	5514	0.018882261991632444	None	0.0	0.018882261991632444
109	5509	0.029030356826094908	None	0.0	0.029030356826094908
109	5544	0.032344601898600896	None	0.0	0.032344601898600896
109	5464	0.028920788886375767	None	0.0	0.028920788886375767
109	5138	0.02715123359651385	None	0.012234141830351257	0.02715123359651385
109	5358	0.029328011460973153	None	0.0	0.029328011460973153
109	5462	0.028550223601055153	None	0.0	0.028550223601055153
109	5332	0.029075517471556567	None	0.0	0.029075517471556567
109	4830	0.03161045872871295	None	0.0	0.03161045872871295
109	5510	0.0294059514794596	None	0.0	0.0294059514794596
109	5421	0.029075517471556567	None	0.0	0.029075517471556567
109	5168	0.029062050887474575	None	0.0	0.029062050887474575
109	5436	0.029806967773044923	None	0.0	0.029806967773044923
109	5460	0.03185499150833253	None	0.0	0.03185499150833253
109	5365	0.0278921481585185	None	0.0	0.0278921481585185
109	5520	0.011632018595716834	None	0.272809257251941	0.011632018595716834
109	5499	0.031175164598565216	None	0.0	0.031175164598565216
109	5549	0.027537458915283197	None	0.0	0.027537458915283197
109	5497	0.029306785934747608	None	0.0	0.029306785934747608
109	5103	0.02805151304032565	None	0.012234141830351257	0.02805151304032565
109	5263	0.02869878771439109	None	0.11214011245906905	0.02869878771439109
109	5422	0.02279560121323931	None	0.0	0.02279560121323931
109	5439	0.030109760746774218	None	0.0	0.030109760746774218
109	5423	0.028366577351045908	None	0.0	0.028366577351045908
109	5480	0.028753909344734176	None	0.0	0.028753909344734176
109	5537	0.010283156509353214	None	0.11214011245906905	0.010283156509353214
109	5432	0.03311819232266492	None	0.0	0.03311819232266492
109	5536	0.026444010014167137	None	0.0	0.026444010014167137
109	5049	0.028682590401166805	None	0.0	0.028682590401166805
109	4762	0.026265441150901396	None	0.03683564588251027	0.026265441150901396
109	5407	0.027147613271850227	None	0.0	0.027147613271850227
109	5528	0.030237464119442337	None	0.0	0.030237464119442337
109	5254	0.029153517701041912	None	0.0	0.029153517701041912
110	5404	0.029841572280021107	None	0.0	0.029841572280021107
110	5521	0.029997855226601106	None	0.0	0.029997855226601106
110	4924	0.027663405574174522	None	0.14285145512558042	0.027663405574174522
110	5433	0.030606418568863297	None	0.0	0.030606418568863297
110	5099	0.02869516918638428	None	0.0	0.02869516918638428
110	5596	0.02966469198077612	None	0.0	0.02966469198077612
110	5568	0.028524564565559875	None	0.0	0.028524564565559875
110	5268	0.030741334166739437	None	0.0	0.030741334166739437
110	5435	0.025313371416985673	None	0.0	0.025313371416985673
110	5451	0.02744990335471944	None	0.0	0.02744990335471944
110	5490	0.028446884095295662	None	0.0	0.028446884095295662
110	5343	0.02963652190039732	None	0.0	0.02963652190039732
110	5448	0.0319797544590656	None	0.0	0.0319797544590656
110	5314	0.027040360505876642	None	0.0	0.027040360505876642
110	5260	0.028464941370694396	None	0.0	0.028464941370694396
110	5582	0.005577654271617165	None	0.12250543195202854	0.005577654271617165
110	5390	0.03138565549431314	None	0.03561367465894368	0.03138565549431314
110	5498	0.03165670309810287	None	0.0	0.03165670309810287
110	5453	0.029548369943757664	None	0.0	0.029548369943757664
110	5558	0.02716619925717715	None	0.0	0.02716619925717715
110	5524	0.027974953195473485	None	0.0	0.027974953195473485
110	5579	0.028227153116562567	None	0.0	0.028227153116562567
110	5297	0.02931668398309269	None	0.0	0.02931668398309269
110	5539	0.028565400273413914	None	0.0	0.028565400273413914
110	5368	0.02850464523126756	None	0.0	0.02850464523126756
110	5571	0.03262399998427503	None	0.0	0.03262399998427503
110	5487	0.029901869475794145	None	0.0	0.029901869475794145
110	5065	0.031222498060465023	None	0.0	0.031222498060465023
110	5266	0.029605274848965635	None	0.0	0.029605274848965635
110	5526	0.027577162658159966	None	0.0	0.027577162658159966
110	5495	0.03130338633631014	None	0.0	0.03130338633631014
110	5576	0.003692821678272115	None	0.40846309186126045	0.003692821678272115
110	5584	0.023342044842899215	None	0.0	0.023342044842899215
110	5409	0.03059121159456954	None	0.0	0.03059121159456954
110	5540	0.027132832045230235	None	0.0	0.027132832045230235
110	5431	0.026659988965027498	None	0.0	0.026659988965027498
110	5552	0.029822015715099664	None	0.0	0.029822015715099664
110	5387	0.0275698064974284	None	0.0	0.0275698064974284
110	5525	0.028402606531791198	None	0.0	0.028402606531791198
110	5313	0.028982037614010442	None	0.0	0.028982037614010442
110	5303	0.028406826454019457	None	0.0	0.028406826454019457
110	5384	0.029673037355721268	None	0.0	0.029673037355721268
110	5591	0.0214368059948988	None	0.03561367465894368	0.0214368059948988
110	5573	0.028142178388921777	None	0.0	0.028142178388921777
110	5551	0.027176335584804204	None	0.0	0.027176335584804204
110	5399	0.030694955520506433	None	0.0	0.030694955520506433
110	5234	0.03196049616951628	None	0.03561367465894368	0.03196049616951628
110	5561	0.028313918360597243	None	0.0	0.028313918360597243
110	5577	0.0017785253667275392	None	0.07478320882347358	0.0017785253667275392
110	5555	0.02818577254745281	None	0.0	0.02818577254745281
110	5560	0.010571315552044847	None	0.010768806007861412	0.010571315552044847
110	5597	0.017093562274326433	None	0.09444250790773767	0.017093562274326433
110	5484	0.028208735764313594	None	0.14285145512558042	0.028208735764313594
110	5304	0.0303863200772618	None	0.0	0.0303863200772618
110	5592	0.026801978912925958	None	0.010768806007861412	0.026801978912925958
110	4827	0.03007331431356052	None	0.03561367465894368	0.03007331431356052
110	5508	0.028252495289628327	None	0.0	0.028252495289628327
110	5445	0.027734993587561225	None	0.0	0.027734993587561225
110	5504	0.028504419431578505	None	0.0	0.028504419431578505
110	4750	0.0310312999995165	None	0.0	0.0310312999995165
110	5598	0.028883262343522974	None	0.05154702975227028	0.028883262343522974
110	5137	0.029187675137819804	None	0.0	0.029187675137819804
110	5165	0.03150339031340267	None	0.0	0.03150339031340267
110	5599	0.028565400273413914	None	0.0	0.028565400273413914
110	4908	0.028299808717335305	None	0.0	0.028299808717335305
110	5450	0.029810775427034274	None	0.0	0.029810775427034274
110	5518	0.029583462639875557	None	0.0	0.029583462639875557
110	5514	0.018882261991632444	None	0.0	0.018882261991632444
110	5509	0.029030356826094908	None	0.0	0.029030356826094908
110	5544	0.032344601898600896	None	0.0	0.032344601898600896
110	5464	0.028920788886375767	None	0.0	0.028920788886375767
110	5358	0.029328011460973153	None	0.0	0.029328011460973153
110	5462	0.028550223601055153	None	0.0	0.028550223601055153
110	5332	0.029075517471556567	None	0.0	0.029075517471556567
110	5595	0.027189159449060824	None	0.03561367465894368	0.027189159449060824
110	4830	0.03161045872871295	None	0.0	0.03161045872871295
110	5580	0.028338191823672945	None	0.0	0.028338191823672945
110	5510	0.0294059514794596	None	0.0	0.0294059514794596
110	5421	0.029075517471556567	None	0.0	0.029075517471556567
110	5436	0.029806967773044923	None	0.0	0.029806967773044923
110	5460	0.03185499150833253	None	0.0	0.03185499150833253
110	5365	0.0278921481585185	None	0.0	0.0278921481585185
110	5594	0.027245413184082266	None	0.0	0.027245413184082266
110	5499	0.031175164598565216	None	0.0	0.031175164598565216
110	5497	0.029306785934747608	None	0.0	0.029306785934747608
110	5103	0.02805151304032565	None	0.010768806007861412	0.02805151304032565
110	5263	0.02869878771439109	None	0.03561367465894368	0.02869878771439109
110	5439	0.030109760746774218	None	0.0	0.030109760746774218
110	5423	0.028366577351045908	None	0.0	0.028366577351045908
110	5480	0.028753909344734176	None	0.0	0.028753909344734176
110	5537	0.010283156509353214	None	0.03561367465894368	0.010283156509353214
110	5432	0.03311819232266492	None	0.0	0.03311819232266492
110	5556	0.03037447612284212	None	0.0	0.03037447612284212
110	4762	0.026265441150901396	None	0.13833929154445768	0.026265441150901396
110	5407	0.027147613271850227	None	0.0	0.027147613271850227
110	5569	0.029378882443123346	None	0.03561367465894368	0.029378882443123346
110	5587	0.027132832045230235	None	0.0	0.027132832045230235
110	5565	0.009964020859066005	None	0.41645007638556486	0.009964020859066005
110	5528	0.030237464119442337	None	0.0	0.030237464119442337
110	5254	0.029153517701041912	None	0.0	0.029153517701041912
76	3870	0.019072980785545538	None	0.0	0.019072980785545538
76	3731	0.022666636956843934	None	0.006817841539143653	0.022666636956843934
76	3769	0.01738303097534215	None	0.0	0.01738303097534215
76	3729	0.02337653857680341	None	0.006817841539143653	0.02337653857680341
76	3798	0.022928318020434324	None	0.0	0.022928318020434324
76	3806	0.017792592729669387	None	0.0	0.017792592729669387
76	3753	0.021524603978880955	None	0.0	0.021524603978880955
76	3665	0.015033387251024271	None	0.13271821711658258	0.015033387251024271
76	3629	0.021219603915718803	None	0.0	0.021219603915718803
76	3710	0.017827715469494843	None	0.0	0.017827715469494843
76	3566	0.018616148566631432	None	0.0	0.018616148566631432
76	3380	0.022770834695819465	None	0.0	0.022770834695819465
76	3850	0.023451023426028155	None	0.0	0.023451023426028155
76	3852	0.019530275738584946	None	0.0	0.019530275738584946
76	3498	0.02477943772115642	None	0.006817841539143653	0.02477943772115642
76	3464	0.012530911293821723	None	0.44923871030087276	0.012530911293821723
76	3858	0.01803889258015759	None	0.0	0.01803889258015759
76	3829	0.010418939156999445	None	0.16161596838004857	0.010418939156999445
76	3822	0.023421359916675457	None	0.006817841539143653	0.023421359916675457
76	3772	0.00948019233385611	None	0.084662397471355	0.00948019233385611
76	3874	0.02203459869589197	None	0.0	0.02203459869589197
76	3862	0.0064228738143653945	None	0.11309291604679299	0.0064228738143653945
76	3868	0.010577843645152933	None	0.2549406138635496	0.010577843645152933
76	3751	0.01993929648258619	None	0.006817841539143653	0.01993929648258619
76	3524	0.02215527283041022	None	0.0	0.02215527283041022
76	3590	0.013559291457074614	None	0.04227576507993454	0.013559291457074614
76	3894	0.017011827602004773	None	0.0	0.017011827602004773
76	3735	0.020682529720448043	None	0.00264065246933493	0.020682529720448043
76	3898	0.016057970459663326	None	0.0	0.016057970459663326
76	3749	0.016206183627392682	None	0.0	0.016206183627392682
76	3890	0.010743469824481454	None	0.05667927027205255	0.010743469824481454
76	3728	0.0170526797231897	None	0.084662397471355	0.0170526797231897
76	3851	0.022144883029257822	None	0.00264065246933493	0.022144883029257822
76	3826	0.022390559409431868	None	0.0	0.022390559409431868
76	3869	0.027025617388290818	None	0.006817841539143653	0.027025617388290818
76	3755	0.01644125792544113	None	0.0	0.01644125792544113
76	3652	0.017265624505032523	None	0.0	0.017265624505032523
76	3700	0.022332384545883335	None	0.0	0.022332384545883335
76	3732	0.02147375057098627	None	0.00264065246933493	0.02147375057098627
76	3871	0.02544494191131052	None	0.006817841539143653	0.02544494191131052
76	3892	0.001587643536568907	None	0.10446766403997962	0.001587643536568907
76	3687	0.01866875351370579	None	0.0	0.01866875351370579
76	3792	0.022949783788757443	None	0.0	0.022949783788757443
76	3882	0.018287600043818034	None	0.0	0.018287600043818034
76	3896	0.011144577596802416	None	0.21862328117279217	0.011144577596802416
76	3807	0.018875850227498804	None	0.0	0.018875850227498804
76	3849	0.008916797274845623	None	0.05667927027205255	0.008916797274845623
76	3839	0.007973216443132179	None	0.2546966597427707	0.007973216443132179
76	3873	0.021817787746861512	None	0.0	0.021817787746861512
76	3848	0.021342951088222276	None	0.00264065246933493	0.021342951088222276
76	3861	0.019054042138399608	None	0.0	0.019054042138399608
76	3835	0.018343829369925905	None	0.0	0.018343829369925905
76	3771	0.01951148435104745	None	0.0	0.01951148435104745
76	3602	0.009295726998405335	None	0.20701249139263073	0.009295726998405335
76	3219	0.024193150661526948	None	0.0	0.024193150661526948
76	3825	0.0035037083432094777	None	0.13210117166056615	0.0035037083432094777
76	3881	-0.00035229954986686003	None	0.2632430672898622	-0.00035229954986686003
76	3455	0.0175699154762221	None	0.0	0.0175699154762221
76	3695	0.019208179677181574	None	0.0	0.019208179677181574
76	3875	0.02268828650771104	None	0.0	0.02268828650771104
76	3832	0.013546238930796695	None	0.09289647461156726	0.013546238930796695
76	3249	0.02073876673285804	None	0.00264065246933493	0.02073876673285804
76	3776	0.01868865865947957	None	0.0	0.01868865865947957
76	3846	0.019686863998206017	None	0.0	0.019686863998206017
76	3859	0.004242411573028805	None	0.29052498796847387	0.004242411573028805
76	3682	0.016219967043521195	None	0.0	0.016219967043521195
76	3880	-0.0009509773946570121	None	0.6220626521560377	-0.0009509773946570121
76	3329	0.022336743067316443	None	0.00264065246933493	0.022336743067316443
76	3897	0.02640825114492522	None	0.006817841539143653	0.02640825114492522
76	3872	0.024258672982282188	None	0.0	0.024258672982282188
76	3716	0.01695389867161665	None	0.13596863164858264	0.01695389867161665
76	3520	0.020790973046307098	None	0.20701249139263073	0.020790973046307098
76	3804	0.018536394010777193	None	0.0	0.018536394010777193
76	3720	0.022844665689028192	None	0.0	0.022844665689028192
76	3659	0.018592007768647233	None	0.0	0.018592007768647233
76	3813	0.026332912720895895	None	0.006817841539143653	0.026332912720895895
76	3671	0.018091315210857873	None	0.0	0.018091315210857873
76	3891	0.020952349324899398	None	0.00264065246933493	0.020952349324899398
76	3568	0.020203942140952082	None	0.20701249139263073	0.020203942140952082
76	3632	0.018080264361647745	None	0.0	0.018080264361647745
76	3819	0.02154441220774477	None	0.00264065246933493	0.02154441220774477
76	3887	0.023345827571866658	None	0.0	0.023345827571866658
76	3794	0.01818228541403315	None	0.0	0.01818228541403315
76	3855	0.01908608237497005	None	0.0	0.01908608237497005
76	3727	0.017862127998913686	None	0.0	0.017862127998913686
76	3821	0.01680634024867191	None	0.0	0.01680634024867191
76	3860	0.02141867947305449	None	0.00264065246933493	0.02141867947305449
76	3824	0.025312546373199504	None	0.006817841539143653	0.025312546373199504
76	3363	0.015321980205108159	None	0.084662397471355	0.015321980205108159
76	3779	0.01794774454601178	None	0.0	0.01794774454601178
76	3803	0.02459601888131185	None	0.0	0.02459601888131185
76	3830	0.01778983365658572	None	0.0	0.01778983365658572
76	3863	0.01879863689338533	None	0.0	0.01879863689338533
76	3722	0.024329642604099967	None	0.0	0.024329642604099967
76	3797	0.023451023426028155	None	0.0	0.023451023426028155
76	3816	0.02012463647633472	None	0.0	0.02012463647633472
76	3864	0.02022618887318405	None	0.026406524693349302	0.02022618887318405
76	3627	0.017138911933919716	None	0.0	0.017138911933919716
76	3828	0.0010106894080790347	None	0.39440930256238144	0.0010106894080790347
76	3836	0.018447744114287307	None	0.0	0.018447744114287307
30	1211	0.3883608298904137	0.3883608298904137	0.3883608298904137	0.3883608298904137
30	1429	0.357825539018266	0.357825539018266	0.3894478524522015	0.357825539018266
30	1528	0.4206194551296246	0.4206194551296246	0.4686884857012165	0.4206194551296246
30	1564	0.3625369412462133	0.3625369412462133	0.38698441719108845	0.3625369412462133
30	1362	0.4805032749535779	0.4805032749535779	0.5104073873757438	0.4805032749535779
30	1599	0.3606545274215476	0.3606545274215476	0.38492198107307624	0.3606545274215476
30	1531	0.3107135947563926	0.3107135947563926	0.3170020423953054	0.3107135947563926
30	1600	0.39711851255280733	0.39711851255280733	0.39719356024321073	0.39711851255280733
30	1562	0.37407835158247904	0.37407835158247904	0.3774448148695175	0.37407835158247904
30	1559	0.31242831706333357	0.31242831706333357	0.3507082760767644	0.31242831706333357
30	1370	0.3348392883720258	0.3348392883720258	0.3851572772178853	0.3348392883720258
30	92	0.4249478062263499	0.4249478062263499	0.46755309067219597	0.4249478062263499
30	1550	0.39412386426725055	0.39412386426725055	0.4646228455685096	0.39412386426725055
30	1548	0.3145368589629888	0.3145368589629888	0.33211303582175533	0.3145368589629888
30	1537	0.3480701880934558	0.3480701880934558	0.3869704556276845	0.3480701880934558
30	1487	0.3476466211550871	0.3476466211550871	0.38582592728902243	0.3476466211550871
30	1551	0.39711851255280733	0.39711851255280733	0.39719356024321073	0.39711851255280733
30	1378	0.38933034737514305	0.38933034737514305	0.4276312535043738	0.38933034737514305
30	1441	0.3891317295190576	0.3891317295190576	0.4027424105465743	0.3891317295190576
30	1379	0.34789694711851976	0.34789694711851976	0.3750431294434709	0.34789694711851976
30	1581	0.4203250873951947	0.4203250873951947	0.4397928767906755	0.4203250873951947
30	1525	0.35612132991698464	0.35612132991698464	0.3790140253083223	0.35612132991698464
30	1445	0.4193822761940675	0.4193822761940675	0.45588764585427277	0.4193822761940675
30	1553	0.4076664048069592	0.4076664048069592	0.4757957577706494	0.4076664048069592
30	1533	0.39451322360147634	0.39451322360147634	0.5033758303259689	0.39451322360147634
30	1576	0.32647718771779705	0.32647718771779705	0.3435534594806961	0.32647718771779705
30	1556	0.34284984899430343	0.34284984899430343	0.36029063080632245	0.34284984899430343
30	1593	0.3827795224006992	0.3827795224006992	0.48298084422501797	0.3827795224006992
30	1498	0.37339606811612686	0.37339606811612686	0.3924414727502924	0.37339606811612686
30	512	0.4209305222025611	0.4209305222025611	0.48937447150182567	0.4209305222025611
30	1588	0.3694521747203702	0.3694521747203702	0.38724383987490196	0.3694521747203702
30	1512	0.42820725867004994	0.42820725867004994	0.4466953205920673	0.42820725867004994
30	1545	0.33838829485647953	0.33838829485647953	0.3888810178766326	0.33838829485647953
30	1536	0.5449515562146892	0.5449515562146892	0.5795859799019072	0.5449515562146892
30	1574	0.3107135947563926	0.3107135947563926	0.3170020423953054	0.3107135947563926
30	1579	0.3328253351934887	0.3328253351934887	0.3799878246519456	0.3328253351934887
30	1476	0.42526372425622333	0.42526372425622333	0.4899624824802945	0.42526372425622333
30	1163	0.4054076137607473	0.4054076137607473	0.4054076137607473	0.4054076137607473
30	1538	0.38172101768592215	0.38172101768592215	0.5309559779194396	0.38172101768592215
30	1164	0.4451957328157158	0.4451957328157158	0.46372334074116167	0.4451957328157158
30	1447	0.35590330593030606	0.35590330593030606	0.35590330593030606	0.35590330593030606
30	1375	0.41034792306714396	0.41034792306714396	0.4115832907183393	0.41034792306714396
30	1518	0.3609346249732913	0.3609346249732913	0.3968560344133792	0.3609346249732913
30	1484	0.4192092590286891	0.4192092590286891	0.43673881841528506	0.4192092590286891
30	1504	0.4358892328116902	0.4358892328116902	0.45819891176916394	0.4358892328116902
30	1552	0.4554202910790261	0.4554202910790261	0.5753858574776081	0.4554202910790261
30	1357	0.4081425918300748	0.4081425918300748	0.43911490975568174	0.4081425918300748
30	990	0.3476466211550871	0.3476466211550871	0.38582592728902243	0.3476466211550871
30	1522	0.32051690101543523	0.32051690101543523	0.3492731469570637	0.32051690101543523
30	1402	0.39936508354050665	0.39936508354050665	0.4103839031073111	0.39936508354050665
30	1583	0.34789694711851976	0.34789694711851976	0.3750431294434709	0.34789694711851976
30	1572	0.37502729002968505	0.37502729002968505	0.43396341135582334	0.37502729002968505
30	1580	0.4970908559148435	0.4970908559148435	0.5288964833283192	0.4970908559148435
30	1129	0.4821635098318933	0.4821635098318933	0.5679190614231985	0.4821635098318933
30	1589	0.3117367889397185	0.3117367889397185	0.3117367889397185	0.3117367889397185
30	1405	0.4249616380999891	0.4249616380999891	0.46604315414722863	0.4249616380999891
30	1535	0.3937691368384659	0.3937691368384659	0.44449195999185076	0.3937691368384659
30	1386	0.39936508354050665	0.39936508354050665	0.4103839031073111	0.39936508354050665
30	1503	0.357825539018266	0.357825539018266	0.3894478524522015	0.357825539018266
30	1585	0.3891317295190576	0.3891317295190576	0.4027424105465743	0.3891317295190576
30	1401	0.4805032749535779	0.4805032749535779	0.5104073873757438	0.4805032749535779
30	1184	0.3543424296564309	0.3543424296564309	0.3754512276333622	0.3543424296564309
30	1590	0.40077381846879323	0.40077381846879323	0.5814490639832642	0.40077381846879323
30	1591	0.39936508354050665	0.39936508354050665	0.4103839031073111	0.39936508354050665
30	1108	0.35826687991378	0.35826687991378	0.38141388313702373	0.35826687991378
30	1547	0.3606545274215476	0.3606545274215476	0.38492198107307624	0.3606545274215476
30	1558	0.33665073409889545	0.33665073409889545	0.3637550183807504	0.33665073409889545
30	964	0.3232889347977789	0.3232889347977789	0.37993819898495473	0.3232889347977789
30	1053	0.4358892328116902	0.4358892328116902	0.45819891176916394	0.4358892328116902
30	1488	0.3736677512918037	0.3736677512918037	0.4197244756502306	0.3736677512918037
30	1349	0.4281448138348309	0.4281448138348309	0.435997850667313	0.4281448138348309
30	1514	0.39626740299454144	0.39626740299454144	0.4250637648617852	0.39626740299454144
30	1490	0.44180474937143066	0.44180474937143066	0.4806284705892276	0.44180474937143066
30	1489	0.34321256764151203	0.34321256764151203	0.49874927131362323	0.34321256764151203
30	1143	0.34789694711851976	0.34789694711851976	0.3750431294434709	0.34789694711851976
30	1515	0.33838829485647953	0.33838829485647953	0.3888810178766326	0.33838829485647953
30	1520	0.3974221496208968	0.3974221496208968	0.40473223428284466	0.3974221496208968
30	851	0.3609346249732913	0.3609346249732913	0.3968560344133792	0.3609346249732913
30	1571	0.36858942308218573	0.36858942308218573	0.4340984954249196	0.36858942308218573
30	1586	0.3206855403524769	0.3206855403524769	0.43330298136206463	0.3206855403524769
30	1596	0.423606797749979	0.423606797749979	0.5823427140764699	0.423606797749979
30	1595	0.34243440651791623	0.34243440651791623	0.39168521314359317	0.34243440651791623
30	1165	0.4192092590286891	0.4192092590286891	0.43673881841528506	0.4192092590286891
30	1511	0.16329931618554522	0.16329931618554522	0.24682143510752946	0.16329931618554522
30	1519	0.4029794961279528	0.4029794961279528	0.45182498169351026	0.4029794961279528
30	1073	0.3554721456547217	0.3554721456547217	0.4664393342632536	0.3554721456547217
30	1534	0.3942997637092026	0.3942997637092026	0.45924082340257355	0.3942997637092026
30	1322	0.39936508354050665	0.39936508354050665	0.4103839031073111	0.39936508354050665
30	1513	0.3707045610530574	0.3707045610530574	0.3944423423115857	0.3707045610530574
30	1287	0.4054076137607473	0.4054076137607473	0.4054076137607473	0.4054076137607473
30	1598	0.4018859051565779	0.4018859051565779	0.4611269274938132	0.4018859051565779
30	1573	0.3942997637092026	0.3942997637092026	0.45924082340257355	0.3942997637092026
30	1457	0.4035592977675003	0.4035592977675003	0.5103238701604257	0.4035592977675003
30	1428	0.3621555928828241	0.3621555928828241	0.3788722288001059	0.3621555928828241
30	1584	0.3883608298904137	0.3883608298904137	0.3883608298904137	0.3883608298904137
30	1546	0.38172101768592215	0.38172101768592215	0.5309559779194396	0.38172101768592215
30	1406	0.33248136446814297	0.33248136446814297	0.33248136446814297	0.33248136446814297
30	1474	0.3716136939708432	0.3716136939708432	0.40738603860562544	0.3716136939708432
30	1411	0.38697476396366187	0.38697476396366187	0.397436976455675	0.38697476396366187
30	1179	0.40873100818739283	0.40873100818739283	0.49454408463421135	0.40873100818739283
139	6995	0.025145015012004734	None	0.0	0.025145015012004734
139	6634	0.030223307884423067	None	0.0	0.030223307884423067
139	6900	0.029059998214744302	None	0.0	0.029059998214744302
139	6852	0.030634594856698796	None	0.005059857191744387	0.030634594856698796
139	6992	0.03207046409114297	None	0.0	0.03207046409114297
139	5859	0.03150339031340267	None	0.0	0.03150339031340267
139	6902	0.03128138364592342	None	0.0	0.03128138364592342
139	7040	0.027072401623130543	None	0.0	0.027072401623130543
139	7014	0.031063776874479684	None	0.0	0.031063776874479684
139	6987	0.0328717325720085	None	0.0	0.0328717325720085
139	7038	0.024180128608938294	None	0.17730090245993585	0.024180128608938294
139	6946	0.03293461114520069	None	0.005059857191744387	0.03293461114520069
139	7043	0.03266258959775251	None	0.0	0.03266258959775251
139	7019	0.01850684923245806	None	0.0	0.01850684923245806
139	5390	0.03138565549431314	None	0.005059857191744387	0.03138565549431314
139	6981	0.026160877887829462	None	0.0	0.026160877887829462
139	6819	0.02713735228647454	None	0.0	0.02713735228647454
139	6721	0.03297218888232605	None	0.0	0.03297218888232605
139	6927	0.029460851931677624	None	0.0	0.029460851931677624
139	7045	0.029239395812260243	None	0.0	0.029239395812260243
139	7031	0.027974504131656988	None	0.0	0.027974504131656988
139	7027	0.027968987926253578	None	0.0	0.027968987926253578
139	6583	0.031217451263359466	None	0.0	0.031217451263359466
139	6785	0.029299234258304347	None	0.0	0.029299234258304347
139	7022	0.03285071334548592	None	0.0	0.03285071334548592
139	6760	0.0336805947720594	None	0.0	0.0336805947720594
139	7041	0.02978748500758408	None	0.0	0.02978748500758408
139	6663	0.029663017422121435	None	0.0	0.029663017422121435
139	6464	0.02867134502693866	None	0.0	0.02867134502693866
139	7029	0.029129844631258988	None	0.0	0.029129844631258988
139	6826	0.03260248856452781	None	0.0	0.03260248856452781
139	7030	0.031403734150451154	None	0.0	0.031403734150451154
139	6942	0.018035381895333914	None	0.0	0.018035381895333914
139	6984	0.028589287116936635	None	0.0	0.028589287116936635
139	6910	0.025365356723898867	None	0.0	0.025365356723898867
139	6837	0.03135662439412493	None	0.0	0.03135662439412493
139	6952	0.03115942482815691	None	0.0	0.03115942482815691
139	6979	0.03340977418085022	None	0.0	0.03340977418085022
139	7037	0.00960075091137099	None	0.04621814110676446	0.00960075091137099
139	6988	0.02652635057243121	None	0.13632987486395015	0.02652635057243121
139	6917	0.0282099518417616	None	0.0	0.0282099518417616
139	6611	0.031217451263359466	None	0.0	0.031217451263359466
139	7048	0.027686852894543718	None	0.0	0.027686852894543718
139	6357	0.02980703644897314	None	0.0	0.02980703644897314
139	6699	0.03197522058084159	None	0.0	0.03197522058084159
139	6962	0.0333032211174564	None	0.0	0.0333032211174564
139	6715	0.029227892689451643	None	0.0	0.029227892689451643
139	6626	0.030840256959914925	None	0.005059857191744387	0.030840256959914925
139	6999	0.030384091018643564	None	0.0	0.030384091018643564
139	6619	0.03191044751037256	None	0.0	0.03191044751037256
139	6424	0.030729211221668145	None	0.005059857191744387	0.030729211221668145
139	7025	0.029527325961510406	None	0.0	0.029527325961510406
139	7024	0.033615806575629056	None	0.0	0.033615806575629056
139	6969	0.030982473905064548	None	0.0	0.030982473905064548
139	6576	0.030117917917187677	None	0.0	0.030117917917187677
139	6943	0.03022717030034202	None	0.0	0.03022717030034202
139	6975	0.03395140937439117	None	0.0	0.03395140937439117
139	6891	0.03133193846554881	None	0.0	0.03133193846554881
139	6991	0.028687222829692327	None	0.0	0.028687222829692327
139	6915	0.025973373923219682	None	0.0	0.025973373923219682
139	5987	0.033457028140821764	None	0.0	0.033457028140821764
139	6878	0.029150950052663382	None	0.0	0.029150950052663382
139	6911	0.029187688638021802	None	0.0	0.029187688638021802
139	6027	0.029670283228006303	None	0.0	0.029670283228006303
139	7044	0.028298508874289946	None	0.0	0.028298508874289946
139	4830	0.03161045872871295	None	0.0	0.03161045872871295
139	6978	0.03209459179621715	None	0.0	0.03209459179621715
139	6500	0.03100265494370879	None	0.0	0.03100265494370879
139	6956	0.015190805509478395	None	0.0	0.015190805509478395
139	6513	0.03187279372558534	None	0.0	0.03187279372558534
139	6921	0.02910940887572624	None	0.0	0.02910940887572624
139	6934	0.02913358194226258	None	0.005059857191744387	0.02913358194226258
139	6701	0.030239303766425387	None	0.0	0.030239303766425387
139	6655	0.029464038389708277	None	0.0	0.029464038389708277
139	7006	0.026188029084391235	None	0.0	0.026188029084391235
139	6957	0.030434223401719657	None	0.0	0.030434223401719657
139	7033	0.02562686151252711	None	0.0	0.02562686151252711
139	6953	0.03043466100134553	None	0.0	0.03043466100134553
139	6652	0.029485878370520864	None	0.0	0.029485878370520864
139	6473	0.031076495110703446	None	0.0	0.031076495110703446
139	7034	0.02353917836055128	None	0.0	0.02353917836055128
139	5805	0.031454349896085816	None	0.0	0.031454349896085816
139	7049	0.029267092851273515	None	0.0	0.029267092851273515
139	7047	0.02812116436344138	None	0.0	0.02812116436344138
139	6993	0.0341726314705607	None	0.0	0.0341726314705607
139	6932	0.028691713424010053	None	0.0	0.028691713424010053
139	6940	0.0298680300685246	None	0.0	0.0298680300685246
139	6972	0.030670011584800375	None	0.0	0.030670011584800375
139	6980	0.0319559678299182	None	0.0	0.0319559678299182
139	6767	0.029153457811070628	None	0.005059857191744387	0.029153457811070628
139	6720	0.031428913967154415	None	0.0	0.031428913967154415
139	6831	0.029125623080887404	None	0.0	0.029125623080887404
139	6799	0.03481429941212533	None	0.005059857191744387	0.03481429941212533
139	6924	0.02842223272385131	None	0.0	0.02842223272385131
139	6695	0.031926834507437135	None	0.0	0.031926834507437135
139	7017	0.030552206445134004	None	0.0	0.030552206445134004
139	6638	0.0314376134148991	None	0.0	0.0314376134148991
139	7003	0.02838977712984329	None	0.0	0.02838977712984329
139	6230	0.03161045872871295	None	0.0	0.03161045872871295
139	7018	0.02482655239374209	None	0.0	0.02482655239374209
71	3446	0.020749970940759675	None	0.0	0.020749970940759675
71	3488	0.017693014218684563	None	0.0	0.017693014218684563
71	3483	0.014093109438218796	None	0.0015119712455529857	0.014093109438218796
71	3559	0.014152665215745422	None	0.07962856998422228	0.014152665215745422
71	3532	0.01867928405070867	None	0.0	0.01867928405070867
71	3558	0.012509186545729125	None	0.0	0.012509186545729125
71	3509	0.01710069532450506	None	0.0	0.01710069532450506
71	3360	0.01588776228513527	None	0.05575655600692906	0.01588776228513527
71	3026	0.02309543564671424	None	0.14181321048334822	0.02309543564671424
71	3629	0.021219603915718803	None	0.0	0.021219603915718803
71	2844	0.009610837965513215	None	0.2512756190367592	0.009610837965513215
71	3566	0.018616148566631432	None	0.0	0.018616148566631432
71	3637	0.00049450504893579	None	0.2719976613868757	0.00049450504893579
71	3551	0.01088555459934763	None	0.0	0.01088555459934763
71	3626	0.005598713512380535	None	0.0721030579837394	0.005598713512380535
71	3545	0.018861324354057154	None	0.14181321048334822	0.018861324354057154
71	3380	0.022770834695819465	None	0.0	0.022770834695819465
71	3572	0.006239731491037111	None	0.2427616690278586	0.006239731491037111
71	3262	0.017307246989913493	None	0.0	0.017307246989913493
71	3473	0.0038867476205650562	None	0.15852611221869659	0.0038867476205650562
71	3498	0.02477943772115642	None	0.0691397115907019	0.02477943772115642
71	3275	0.0142281115100614	None	0.0015119712455529857	0.0142281115100614
71	3491	0.011259822834164785	None	0.019231368286161305	0.011259822834164785
71	3440	0.005743067284884844	None	0.28227390106004974	0.005743067284884844
71	3464	0.012530911293821723	None	0.37742496379814283	0.012530911293821723
71	3406	0.014070370211669587	None	0.0015119712455529857	0.014070370211669587
71	3437	0.014280389165614641	None	0.0	0.014280389165614641
71	3510	0.014264665306251069	None	0.0	0.014264665306251069
71	3621	0.019509468571843484	None	0.0	0.019509468571843484
71	3471	0.012835842983889687	None	0.019231368286161305	0.012835842983889687
71	3613	0.003626629735559077	None	0.07449136702261612	0.003626629735559077
71	3645	0.012069786627100442	None	0.07545212387949637	0.012069786627100442
71	3639	0.00634849174023906	None	0.044675710941604316	0.00634849174023906
71	3324	0.015214338046776795	None	0.0	0.015214338046776795
71	3427	0.01956914391486956	None	0.0	0.01956914391486956
71	3524	0.02215527283041022	None	0.0	0.02215527283041022
71	3590	0.013559291457074614	None	0.0	0.013559291457074614
71	3570	0.01674030505298302	None	0.0	0.01674030505298302
71	3641	0.019865779321199185	None	0.0691397115907019	0.019865779321199185
71	3612	0.017869627153112477	None	0.0	0.017869627153112477
71	3554	0.00910494515079144	None	0.05575655600692906	0.00910494515079144
71	3327	0.008318511475053065	None	0.17455989680649542	0.008318511475053065
71	3513	0.005120552571774948	None	0.30873416768238615	0.005120552571774948
71	3606	0.0038858004675890435	None	0.06389570188531042	0.0038858004675890435
71	3454	0.013915360201306196	None	0.0	0.013915360201306196
71	2973	0.014810591760286998	None	0.019231368286161305	0.014810591760286998
71	3425	0.00771568032953163	None	0.20106048267985024	0.00771568032953163
71	3622	0.008637068817545156	None	0.20106048267985024	0.008637068817545156
71	3270	0.01494839719375954	None	0.0015119712455529857	0.01494839719375954
71	3398	0.01591865960386943	None	0.0	0.01591865960386943
71	3603	0.012925309726497681	None	0.0105837987188709	0.012925309726497681
71	3620	0.009492201977686804	None	0.09724375207929097	0.009492201977686804
71	3614	0.01117322627654212	None	0.07545212387949637	0.01117322627654212
71	3320	0.007856361480391592	None	0.3322721966333028	0.007856361480391592
71	3602	0.009295726998405335	None	0.14181321048334822	0.009295726998405335
71	3578	0.009985788175034647	None	0.019231368286161305	0.009985788175034647
71	3219	0.024193150661526948	None	0.0	0.024193150661526948
71	3279	0.020533392152114728	None	0.20030297382510995	0.020533392152114728
71	3517	0.009434285561781408	None	0.0105837987188709	0.009434285561781408
71	3584	0.01667345865903256	None	0.0	0.01667345865903256
71	3433	0.01005369664396811	None	0.06389570188531042	0.01005369664396811
71	3455	0.0175699154762221	None	0.0	0.0175699154762221
71	3503	0.02704159246554162	None	0.0691397115907019	0.02704159246554162
71	3249	0.02073876673285804	None	0.20030297382510995	0.02073876673285804
71	3415	0.010258391656351123	None	0.05575655600692906	0.010258391656351123
71	3580	0.01175192188883235	None	0.12617261088862042	0.01175192188883235
71	3329	0.022336743067316443	None	0.20030297382510995	0.022336743067316443
71	3647	0.004706629679754424	None	0.13253008991063883	0.004706629679754424
71	3461	0.007228279667024194	None	0.0553263639015822	0.007228279667024194
71	3616	0.00850239217299314	None	0.3564370240125919	0.00850239217299314
71	3576	0.00913075542803159	None	0.0	0.00913075542803159
71	3308	0.011113340918660074	None	0.0015119712455529857	0.011113340918660074
71	3520	0.020790973046307098	None	0.14181321048334822	0.020790973046307098
71	3579	0.004843796945633919	None	0.14820874376654472	0.004843796945633919
71	3467	0.011649191951809966	None	0.052397371203892075	0.011649191951809966
71	3346	0.013448017359013544	None	0.0015119712455529857	0.013448017359013544
71	3476	0.0075013680726954855	None	0.0553263639015822	0.0075013680726954855
71	3557	0.009370836687585893	None	0.06389570188531042	0.009370836687585893
71	3568	0.020203942140952082	None	0.14181321048334822	0.020203942140952082
71	3605	0.017617435030774353	None	0.0	0.017617435030774353
71	3632	0.018080264361647745	None	0.0	0.018080264361647745
71	3231	0.006148412161116959	None	0.17455989680649542	0.006148412161116959
71	3567	0.00045787427529414885	None	0.619788873748741	0.00045787427529414885
71	3555	0.008979194580527402	None	0.0805417427189856	0.008979194580527402
71	3617	0.0029957958110222397	None	0.3106260305136747	0.0029957958110222397
71	3598	0.01210040706121122	None	0.019231368286161305	0.01210040706121122
71	3451	0.02132488400653042	None	0.0	0.02132488400653042
71	3286	0.013086658253426985	None	0.0	0.013086658253426985
71	3363	0.015321980205108159	None	0.0015119712455529857	0.015321980205108159
71	3543	0.0009850166177742907	None	0.3257485946614976	0.0009850166177742907
71	3528	0.013475306303139681	None	0.0015119712455529857	0.013475306303139681
71	3208	0.01533835917385472	None	0.0	0.01533835917385472
71	3628	0.00749467081977043	None	0.0105837987188709	0.00749467081977043
71	3154	0.010337215261756771	None	0.06389570188531042	0.010337215261756771
71	2981	0.021398888997948385	None	0.0	0.021398888997948385
71	3627	0.017138911933919716	None	0.0	0.017138911933919716
71	3636	0.0005073368522519261	None	0.0695749118595109	0.0005073368522519261
71	3585	0.008546836310259166	None	0.4901482509051025	0.008546836310259166
71	3619	0.016590696828872424	None	0.0	0.016590696828872424
71	3512	0.010358253198400598	None	0.12617261088862042	0.010358253198400598
54	2598	0.0011683247304594881	None	0.3092584573538167	0.0011683247304594881
54	2579	1.2138866962512281e-05	None	0.26682862397483553	1.2138866962512281e-05
54	2689	0.00035648498882431335	None	0.2378527386307517	0.00035648498882431335
54	2800	0.0003128244216281169	None	0.42522008241355447	0.0003128244216281169
54	2675	-3.0915097384286384e-06	None	0.3049817393558712	-3.0915097384286384e-06
54	2785	-2.494839777529574e-07	None	0.3321818591087329	-2.494839777529574e-07
54	2776	-1.3045646761082026e-05	None	0.20103166555525093	-1.3045646761082026e-05
54	2723	0.0005314736997141926	None	0.3162098235007766	0.0005314736997141926
54	2629	0.0018567195878109687	None	0.20958717476843108	0.0018567195878109687
54	2554	2.4351002194122682e-05	None	0.24280678667057565	2.4351002194122682e-05
54	2672	3.3275335344720535e-05	None	0.330067484882734	3.3275335344720535e-05
54	2710	2.0094758282994823e-09	None	0.40301242667824083	2.0094758282994823e-09
54	2663	2.0930054884050397e-05	None	0.2570685564526135	2.0930054884050397e-05
54	2728	1.9630893089283347e-07	None	0.26569045423510645	1.9630893089283347e-07
54	2759	0.00020042979718150434	None	0.24470913508467818	0.00020042979718150434
54	2701	2.8206224355731276e-05	None	0.3811037704109711	2.8206224355731276e-05
54	2681	1.1904624705505236e-05	None	0.26760466954927037	1.1904624705505236e-05
54	2651	0.0005090669185561896	None	0.37128553688924626	0.0005090669185561896
54	2621	-2.93080678708433e-06	None	0.24280678667057565	-2.93080678708433e-06
54	2625	8.776922618753157e-09	None	0.46575805976390183	8.776922618753157e-09
54	2662	-1.0942332232362574e-07	None	0.40010900526751625	-1.0942332232362574e-07
54	2631	0.00020670222375504475	None	0.3208568493682346	0.00020670222375504475
54	2790	4.003270938803633e-07	None	0.3578936607526736	4.003270938803633e-07
54	2571	4.7181436226972684e-05	None	0.23676292789138736	4.7181436226972684e-05
54	2768	0.0011478816915300664	None	0.3093662442938432	0.0011478816915300664
54	2585	2.6710164044239042e-05	None	0.21615751675871492	2.6710164044239042e-05
54	2607	1.9408561315683533e-07	None	0.32221363899219224	1.9408561315683533e-07
54	2608	0.0008203548445288756	None	0.3092584573538167	0.0008203548445288756
54	2730	0.006357622197726429	None	0.3387836346979006	0.006357622197726429
54	2767	0.0003846362599727883	None	0.2757467550073013	0.0003846362599727883
54	2764	-0.1	None	0.5658171624821381	-0.1
54	2714	6.436152987643548e-05	None	0.2936240101977362	6.436152987643548e-05
54	2781	0.00029225871145473474	None	0.23676292789138736	0.00029225871145473474
54	2727	1.0330276725495013e-06	None	0.2536846828380688	1.0330276725495013e-06
54	2775	1.9788417307833716e-05	None	0.26682862397483553	1.9788417307833716e-05
54	2766	1.169615601834856e-05	None	0.26682862397483553	1.169615601834856e-05
54	2765	9.712406150216207e-05	None	0.29219668454420084	9.712406150216207e-05
54	2778	0.0024157621602191267	None	0.21615751675871492	0.0024157621602191267
54	2666	0.00455202774391197	None	0.21615751675871492	0.00455202774391197
54	2732	0.002533634197028587	None	0.30891370811960134	0.002533634197028587
54	2557	2.8614092989749856e-05	None	0.3137831766671881	2.8614092989749856e-05
54	2656	0.004981290239648522	None	0.24536691662097804	0.004981290239648522
54	2712	7.38823045433303e-05	None	0.23676292789138736	7.38823045433303e-05
54	2706	4.796305367571505e-05	None	0.20103166555525093	4.796305367571505e-05
54	2720	5.642214394482792e-05	None	0.2949831623672051	5.642214394482792e-05
54	2594	2.726103955884569e-05	None	0.35365362909379716	2.726103955884569e-05
54	2655	0.003359692589358514	None	0.4357708994049214	0.003359692589358514
54	2751	0.0015142470102169241	None	0.26609381557149847	0.0015142470102169241
54	2782	-4.711246035918581e-06	None	0.2936240101977362	-4.711246035918581e-06
54	2786	4.015039524228253e-07	None	0.27693397607719944	4.015039524228253e-07
54	2741	0.00030340908853045183	None	0.4144366628796468	0.00030340908853045183
54	2595	-9.432632895635355e-06	None	0.5836559106332748	-9.432632895635355e-06
54	2794	-1.3661211805243266e-05	None	0.28314125676022067	-1.3661211805243266e-05
54	2578	2.8530418941782174e-08	None	0.3811037704109711	2.8530418941782174e-08
54	2783	-4.924356050783047e-06	None	0.236440166240483	-4.924356050783047e-06
54	2680	0.0009675855710292098	None	0.3509337147700036	0.0009675855710292098
54	2603	0.00015197731860874716	None	0.5612374208504146	0.00015197731860874716
54	2580	2.0260562582228354e-05	None	0.2570685564526135	2.0260562582228354e-05
54	2736	0.002383480534079086	None	0.473312605106169	0.002383480534079086
54	2716	0.004917895244010488	None	0.24536691662097804	0.004917895244010488
54	2754	9.550184313244493e-06	None	0.2746367310390846	9.550184313244493e-06
54	2780	-4.802538192272279e-06	None	0.28780837936964365	-4.802538192272279e-06
54	2563	1.435306053844104e-05	None	0.573579455196394	1.435306053844104e-05
54	2756	0.000962768436305309	None	0.3078081443099551	0.000962768436305309
54	2620	-1.9770151784075246e-06	None	0.35308269112671486	-1.9770151784075246e-06
54	2770	0.002178956485452518	None	0.20958717476843108	0.002178956485452518
54	2746	-1.4830842638060689e-09	None	0.381115367474467	-1.4830842638060689e-09
54	2745	8.791902201741692e-07	None	0.2166533695108873	8.791902201741692e-07
54	2692	1.602434195004554e-05	None	0.24280678667057565	1.602434195004554e-05
54	2609	2.1742532955286124e-05	None	0.2166533695108873	2.1742532955286124e-05
54	2769	0.0014255736868443029	None	0.436120640653287	0.0014255736868443029
54	2774	6.927929332662048e-08	None	0.32221363899219224	6.927929332662048e-08
54	2705	-2.013592092751862e-09	None	0.26569045423510645	-2.013592092751862e-09
54	2721	3.299027303766717e-06	None	0.3735583832615202	3.299027303766717e-06
54	2654	-3.4923864998041236e-07	None	0.3753200257888359	-3.4923864998041236e-07
54	2747	0.0005403879961749229	None	0.3927636432029825	0.0005403879961749229
54	2704	0.0014169110934239462	None	0.29740325511030197	0.0014169110934239462
54	2784	0.00016648924962855605	None	0.46097390556139073	0.00016648924962855605
54	2644	0.0007921793360533611	None	0.3093662442938432	0.0007921793360533611
54	2574	1.4043919350514044e-05	None	0.3811037704109711	1.4043919350514044e-05
54	2788	0.0019171727228429545	None	0.20958717476843108	0.0019171727228429545
54	2659	0.0003996910348918338	None	0.2911807571664761	0.0003996910348918338
54	2694	7.898550237275977e-05	None	0.20103166555525093	7.898550237275977e-05
54	2789	9.770724516030361e-06	None	0.26682862397483553	9.770724516030361e-06
54	2630	-5.462031833517147e-07	None	0.26609381557149847	-5.462031833517147e-07
54	2699	1.0674496201605461e-06	None	0.2166533695108873	1.0674496201605461e-06
54	2573	-2.979683226070757e-09	None	0.6132280841547291	-2.979683226070757e-09
54	2743	0.0002534644243881601	None	0.23676292789138736	0.0002534644243881601
54	2722	0.0014921334459140317	None	0.36308223655772515	0.0014921334459140317
54	2665	8.250007708824289e-09	None	0.5965210079521129	8.250007708824289e-09
54	2593	-5.732621724729607e-08	None	0.28830784808774945	-5.732621724729607e-08
54	2777	2.794520879824283e-05	None	0.21615751675871492	2.794520879824283e-05
54	2618	-1.3224261893765683e-05	None	0.2804355598502247	-1.3224261893765683e-05
54	2757	6.807460622822909e-05	None	0.2936240101977362	6.807460622822909e-05
54	2668	1.1579116624282814e-06	None	0.26569045423510645	1.1579116624282814e-06
54	2762	0.001574825368985229	None	0.20958717476843108	0.001574825368985229
54	2590	0.0007599831613647785	None	0.45456934734681875	0.0007599831613647785
54	2731	3.191930391416431e-09	None	0.5571598932543671	3.191930391416431e-09
54	2583	0.0045981246460982395	None	0.24536691662097804	0.0045981246460982395
54	2691	-1.2026886255078975e-06	None	0.34692801865458756	-1.2026886255078975e-06
108	5298	0.02769724179880398	None	0.0	0.02769724179880398
108	4532	0.026898420845541678	None	0.044035159228105164	0.026898420845541678
108	5404	0.029841572280021107	None	0.0	0.029841572280021107
108	4924	0.027663405574174522	None	0.06333788417868497	0.027663405574174522
108	5433	0.030606418568863297	None	0.0	0.030606418568863297
108	5099	0.02869516918638428	None	0.0	0.02869516918638428
108	5268	0.030741334166739437	None	0.0	0.030741334166739437
108	5435	0.025313371416985673	None	0.0	0.025313371416985673
108	5451	0.02744990335471944	None	0.0	0.02744990335471944
108	5490	0.028446884095295662	None	0.0	0.028446884095295662
108	5343	0.02963652190039732	None	0.0	0.02963652190039732
108	5448	0.0319797544590656	None	0.0	0.0319797544590656
108	5371	0.02727631340118921	None	0.0	0.02727631340118921
108	5463	0.027070367999268513	None	0.0	0.027070367999268513
108	5314	0.027040360505876642	None	0.0	0.027040360505876642
108	5260	0.028464941370694396	None	0.0	0.028464941370694396
108	5390	0.03138565549431314	None	0.11502881854869977	0.03138565549431314
108	5461	0.026409032417460877	None	0.0	0.026409032417460877
108	5498	0.03165670309810287	None	0.0	0.03165670309810287
108	5382	0.028308135794806982	None	0.0	0.028308135794806982
108	5447	0.027512490445017693	None	0.009859649917808506	0.027512490445017693
108	5453	0.029548369943757664	None	0.0	0.029548369943757664
108	5101	0.02949040199959579	None	0.0	0.02949040199959579
108	5363	0.017735586384672652	None	0.11502881854869977	0.017735586384672652
108	5297	0.02931668398309269	None	0.0	0.02931668398309269
108	5368	0.02850464523126756	None	0.0	0.02850464523126756
108	5487	0.029901869475794145	None	0.0	0.029901869475794145
108	5065	0.031222498060465023	None	0.0	0.031222498060465023
108	5266	0.029605274848965635	None	0.0	0.029605274848965635
108	5398	0.02746590999918194	None	0.0	0.02746590999918194
108	5495	0.03130338633631014	None	0.0	0.03130338633631014
108	5411	0.022780814407686954	None	0.0	0.022780814407686954
108	5500	0.02791554268401656	None	0.0	0.02791554268401656
108	5320	0.018457809511403883	None	0.0	0.018457809511403883
108	5409	0.03059121159456954	None	0.0	0.03059121159456954
108	5431	0.026659988965027498	None	0.0	0.026659988965027498
108	5387	0.0275698064974284	None	0.0	0.0275698064974284
108	5313	0.028982037614010442	None	0.0	0.028982037614010442
108	5374	0.027976043216538415	None	0.0	0.027976043216538415
108	5303	0.028406826454019457	None	0.0	0.028406826454019457
108	5466	0.027749290586470923	None	0.0	0.027749290586470923
108	5384	0.029673037355721268	None	0.0	0.029673037355721268
108	5399	0.030694955520506433	None	0.0	0.030694955520506433
108	5104	0.028879516678711383	None	0.06333788417868497	0.028879516678711383
108	5234	0.03196049616951628	None	0.11502881854869977	0.03196049616951628
108	5350	0.028355847753645576	None	0.0	0.028355847753645576
108	5484	0.028208735764313594	None	0.06333788417868497	0.028208735764313594
108	5338	0.027773156458464388	None	0.0	0.027773156458464388
108	5308	0.028862113476428548	None	0.0	0.028862113476428548
108	5304	0.0303863200772618	None	0.0	0.0303863200772618
108	5330	0.029389018065683926	None	0.0	0.029389018065683926
108	5403	0.012592979978772517	None	0.46000256618863633	0.012592979978772517
108	5152	0.027350423304532277	None	0.044035159228105164	0.027350423304532277
108	4375	0.02822852375962283	None	0.009859649917808506	0.02822852375962283
108	4827	0.03007331431356052	None	0.11502881854869977	0.03007331431356052
108	5445	0.027734993587561225	None	0.0	0.027734993587561225
108	5175	0.02867675716992609	None	0.0	0.02867675716992609
108	4750	0.0310312999995165	None	0.0	0.0310312999995165
108	5137	0.029187675137819804	None	0.0	0.029187675137819804
108	5369	0.028425844967913255	None	0.0	0.028425844967913255
108	5165	0.03150339031340267	None	0.0	0.03150339031340267
108	4908	0.028299808717335305	None	0.0	0.028299808717335305
108	5450	0.029810775427034274	None	0.0	0.029810775427034274
108	5464	0.028920788886375767	None	0.0	0.028920788886375767
108	5138	0.02715123359651385	None	0.009859649917808506	0.02715123359651385
108	5437	0.014599248306927357	None	0.0	0.014599248306927357
108	5358	0.029328011460973153	None	0.0	0.029328011460973153
108	5462	0.028550223601055153	None	0.0	0.028550223601055153
108	5332	0.029075517471556567	None	0.0	0.029075517471556567
108	5364	0.02298845821245519	None	0.0	0.02298845821245519
108	4830	0.03161045872871295	None	0.0	0.03161045872871295
108	5412	0.021275341825235067	None	0.0	0.021275341825235067
108	5421	0.029075517471556567	None	0.0	0.029075517471556567
108	5168	0.029062050887474575	None	0.0	0.029062050887474575
108	5477	0.02631418370479602	None	0.0	0.02631418370479602
108	5436	0.029806967773044923	None	0.0	0.029806967773044923
108	5460	0.03185499150833253	None	0.0	0.03185499150833253
108	5365	0.0278921481585185	None	0.0	0.0278921481585185
108	5467	0.026533108568971803	None	0.0	0.026533108568971803
108	5499	0.031175164598565216	None	0.0	0.031175164598565216
108	5496	0.027073403037676153	None	0.009859649917808506	0.027073403037676153
108	5468	0.02654291239345219	None	0.0	0.02654291239345219
108	5497	0.029306785934747608	None	0.0	0.029306785934747608
108	5103	0.02805151304032565	None	0.009859649917808506	0.02805151304032565
108	5263	0.02869878771439109	None	0.11502881854869977	0.02869878771439109
108	5422	0.02279560121323931	None	0.0	0.02279560121323931
108	5439	0.030109760746774218	None	0.0	0.030109760746774218
108	5423	0.028366577351045908	None	0.0	0.028366577351045908
108	5419	0.029996463394817093	None	0.0	0.029996463394817093
108	5480	0.028753909344734176	None	0.0	0.028753909344734176
108	5162	0.027821667155995315	None	0.0	0.027821667155995315
108	4862	0.027416736172692927	None	0.0	0.027416736172692927
108	5432	0.03311819232266492	None	0.0	0.03311819232266492
108	5400	0.027785637271436396	None	0.0	0.027785637271436396
108	5049	0.028682590401166805	None	0.0	0.028682590401166805
108	4762	0.026265441150901396	None	0.044035159228105164	0.026265441150901396
108	5196	0.02795265408286173	None	0.0	0.02795265408286173
108	5407	0.027147613271850227	None	0.0	0.027147613271850227
108	5254	0.029153517701041912	None	0.0	0.029153517701041912
108	5473	0.02907746932069516	None	0.0	0.02907746932069516
34	1604	0.3585774304508774	0.3585774304508774	0.43478224793761233	0.3585774304508774
34	1751	0.34690128834269635	0.34690128834269635	0.39197777202907114	0.34690128834269635
34	1642	0.3544561500000848	0.3544561500000848	0.4044561500000848	0.3544561500000848
34	1787	0.34890613418962924	0.34890613418962924	0.3703541573098207	0.34890613418962924
34	1528	0.3526232407039919	0.3526232407039919	0.3879833484005583	0.3526232407039919
34	1564	0.3492193036343852	0.3492193036343852	0.40036314272838763	0.3492193036343852
34	1733	0.3451981139951462	0.3451981139951462	0.36299332371066695	0.3451981139951462
34	1599	0.3773718895790735	0.3773718895790735	0.40199785898566703	0.3773718895790735
34	1606	0.34890613418962924	0.34890613418962924	0.3703541573098207	0.34890613418962924
34	1531	0.3975302694724637	0.3975302694724637	0.47556527081378236	0.3975302694724637
34	1760	0.3544316068235884	0.3544316068235884	0.3598288811725318	0.3544316068235884
34	1783	0.38493775115696294	0.38493775115696294	0.46842418517945517	0.38493775115696294
34	1756	0.31230582919625816	0.31230582919625816	0.3560211788289197	0.31230582919625816
34	1608	0.3708960126277876	0.3708960126277876	0.39713246070053276	0.3708960126277876
34	1784	0.3538093077187825	0.3538093077187825	0.4362986511266568	0.3538093077187825
34	1562	0.38472722429097833	0.38472722429097833	0.40056237918872384	0.38472722429097833
34	1772	0.330161055809382	0.330161055809382	0.34563886756903495	0.330161055809382
34	1370	0.39480759704022284	0.39480759704022284	0.4505743724770673	0.39480759704022284
34	92	0.3968948314135013	0.3968948314135013	0.43646392622687297	0.3968948314135013
34	1790	0.3512300565290242	0.3512300565290242	0.4205371928827527	0.3512300565290242
34	1793	0.3763200120354798	0.3763200120354798	0.4577688519825348	0.3763200120354798
34	1726	0.3076199420425068	0.3076199420425068	0.31920806083935827	0.3076199420425068
34	1775	0.4418239073445071	0.4418239073445071	0.48118529707306107	0.4418239073445071
34	1487	0.42513072697886506	0.42513072697886506	0.46872157428851147	0.42513072697886506
34	1681	0.4107678113314243	0.4107678113314243	0.5325172269854029	0.4107678113314243
34	1755	0.34619159453355103	0.34619159453355103	0.3731184051104123	0.34619159453355103
34	1441	0.4037180083773394	0.4037180083773394	0.4281726332125741	0.4037180083773394
34	1765	0.32867078336243527	0.32867078336243527	0.351744543373758	0.32867078336243527
34	1714	0.3544561500000848	0.3544561500000848	0.4044561500000848	0.3544561500000848
34	1379	0.44051470614149524	0.44051470614149524	0.4704545435052322	0.44051470614149524
34	1708	0.3968948314135013	0.3968948314135013	0.43646392622687297	0.3968948314135013
34	1581	0.37881247026877773	0.37881247026877773	0.39118182736763224	0.37881247026877773
34	1556	0.3713038282268216	0.3713038282268216	0.47812342340862396	0.3713038282268216
34	1662	0.4020245852874299	0.4020245852874299	0.4294726111682052	0.4020245852874299
34	1498	0.3501877534536596	0.3501877534536596	0.3744163422817317	0.3501877534536596
34	512	0.39339621925373036	0.39339621925373036	0.4419014515386868	0.39339621925373036
34	1672	0.4590019368843807	0.4590019368843807	0.4954584429706085	0.4590019368843807
34	1754	0.44665907764599166	0.44665907764599166	0.48879248107945195	0.44665907764599166
34	1728	0.3387530056394337	0.3387530056394337	0.3727334792380652	0.3387530056394337
34	1737	0.34887255961716973	0.34887255961716973	0.3943701429382686	0.34887255961716973
34	1613	0.3988620330812084	0.3988620330812084	0.4597873690505742	0.3988620330812084
34	1778	0.36129870061946756	0.36129870061946756	0.38118795504466296	0.36129870061946756
34	1651	0.3512300565290242	0.3512300565290242	0.4205371928827527	0.3512300565290242
34	1536	0.5838739708900331	0.5838739708900331	0.6484026181763956	0.5838739708900331
34	1716	0.3526232407039919	0.3526232407039919	0.3879833484005583	0.3526232407039919
34	1579	0.33088814752548384	0.33088814752548384	0.3956478569617263	0.33088814752548384
34	1738	0.4459344984962791	0.4459344984962791	0.45400747165669675	0.4459344984962791
34	1799	0.3140626362974144	0.3140626362974144	0.4588928010879253	0.3140626362974144
34	1163	0.3412783330054711	0.3412783330054711	0.3412783330054711	0.3412783330054711
34	1518	0.4001635727896814	0.4001635727896814	0.4442819710538595	0.4001635727896814
34	1757	0.3412783330054711	0.3412783330054711	0.3412783330054711	0.3412783330054711
34	1742	0.30832681444532994	0.30832681444532994	0.3121739720201485	0.30832681444532994
34	1638	0.3952140523265732	0.3952140523265732	0.4424957019366067	0.3952140523265732
34	1748	0.39739605189112437	0.39739605189112437	0.48832312039636133	0.39739605189112437
34	1690	0.40338844380950595	0.40338844380950595	0.5285923140004167	0.40338844380950595
34	1357	0.31850231954868435	0.31850231954868435	0.3415811353895438	0.31850231954868435
34	1764	0.484021246015441	0.484021246015441	0.5087736506639109	0.484021246015441
34	1685	0.39739605189112437	0.39739605189112437	0.48832312039636133	0.39739605189112437
34	1683	0.3689273231190398	0.3689273231190398	0.389606540781779	0.3689273231190398
34	1675	0.34890613418962924	0.34890613418962924	0.3703541573098207	0.34890613418962924
34	1769	0.31285365799514586	0.31285365799514586	0.4148820719885302	0.31285365799514586
34	1583	0.44051470614149524	0.44051470614149524	0.4704545435052322	0.44051470614149524
34	1797	0.42649842401368365	0.42649842401368365	0.5241620269356416	0.42649842401368365
34	1731	0.36324149107698156	0.36324149107698156	0.3789315689596892	0.36324149107698156
34	1766	0.4826401748267604	0.4826401748267604	0.5138423491090063	0.4826401748267604
34	1405	0.3985275840759209	0.3985275840759209	0.4223854378008792	0.3985275840759209
34	1796	0.40963507739571237	0.40963507739571237	0.5153101348528852	0.40963507739571237
34	1697	0.3769060432635364	0.3769060432635364	0.40546597683956387	0.3769060432635364
34	1627	0.3512300565290242	0.3512300565290242	0.4205371928827527	0.3512300565290242
34	1706	0.39739605189112437	0.39739605189112437	0.48832312039636133	0.39739605189112437
34	1785	0.39050256651203935	0.39050256651203935	0.41470847672780253	0.39050256651203935
34	1585	0.4037180083773394	0.4037180083773394	0.4281726332125741	0.4037180083773394
34	1618	0.36044692877913004	0.36044692877913004	0.376703447700626	0.36044692877913004
34	1782	0.38818632822227295	0.38818632822227295	0.46019815359144356	0.38818632822227295
34	1184	0.4267157902050774	0.4267157902050774	0.4973740215269669	0.4267157902050774
34	1734	0.4459344984962791	0.4459344984962791	0.45400747165669675	0.4459344984962791
34	1591	0.4459344984962791	0.4459344984962791	0.45400747165669675	0.4459344984962791
34	1795	0.2964855889693119	0.2964855889693119	0.32618557428606254	0.2964855889693119
34	1488	0.3668880869185184	0.3668880869185184	0.429500806035914	0.3668880869185184
34	1786	0.2865490478984644	0.2865490478984644	0.31296253816327574	0.2865490478984644
34	1739	0.32316867537685157	0.32316867537685157	0.4121891957176209	0.32316867537685157
34	1788	0.31919581706605876	0.31919581706605876	0.3527960201705488	0.31919581706605876
34	1771	0.39739605189112437	0.39739605189112437	0.48832312039636133	0.39739605189112437
34	1571	0.438880159939625	0.438880159939625	0.5446899232728238	0.438880159939625
34	1753	0.33911749211180303	0.33911749211180303	0.36929006954533855	0.33911749211180303
34	1780	0.41331005629538353	0.41331005629538353	0.4844741441483782	0.41331005629538353
34	1695	0.3576934136161901	0.3576934136161901	0.3942017797306057	0.3576934136161901
34	1768	0.36223602971122126	0.36223602971122126	0.4151964747091187	0.36223602971122126
34	1752	0.47655398674895977	0.47655398674895977	0.4824774359417619	0.47655398674895977
34	1534	0.3585774304508774	0.3585774304508774	0.43478224793761233	0.3585774304508774
34	1712	0.39739605189112437	0.39739605189112437	0.48832312039636133	0.39739605189112437
34	1800	0.35090012845800406	0.35090012845800406	0.39234115584184537	0.35090012845800406
34	1652	0.3278077558698794	0.3278077558698794	0.41524223380003955	0.3278077558698794
34	1654	0.39091713354714497	0.39091713354714497	0.4196085459099167	0.39091713354714497
34	1635	0.42312256335092446	0.42312256335092446	0.5430430982949436	0.42312256335092446
34	1457	0.33994623630054893	0.33994623630054893	0.413860678610544	0.33994623630054893
34	1428	0.3506259040835276	0.3506259040835276	0.3649610494713471	0.3506259040835276
34	1640	0.39339621925373036	0.39339621925373036	0.4419014515386868	0.39339621925373036
34	1584	0.488694953390409	0.488694953390409	0.49152009423690435	0.488694953390409
34	1406	0.3281614206087653	0.3281614206087653	0.3281614206087653	0.3281614206087653
0	67	0.5180421948123608	0.5180421948123608	0.5180421948123608	0.5180421948123608
0	78	0.5180421948123608	0.5180421948123608	0.5180421948123608	0.5180421948123608
0	27	0.36280376592149477	0.36280376592149477	0.36280376592149477	0.36280376592149477
0	40	0.35013010725292437	0.35013010725292437	0.35013010725292437	0.35013010725292437
0	44	0.249790277523195	0.249790277523195	0.249790277523195	0.249790277523195
0	66	0.13118345683825477	0.13118345683825477	0.13118345683825477	0.13118345683825477
0	95	0.2714781531377959	0.2714781531377959	0.2714781531377959	0.2714781531377959
0	21	0.4131864897044206	0.4131864897044206	0.4131864897044206	0.4131864897044206
0	37	0.39882105669614953	0.39882105669614953	0.39882105669614953	0.39882105669614953
0	58	0.46599643674369967	0.46599643674369967	0.46599643674369967	0.46599643674369967
0	52	0.543370873769029	0.543370873769029	0.543370873769029	0.543370873769029
0	15	0.5101158012679289	0.5101158012679289	0.5101158012679289	0.5101158012679289
0	92	0.4237343572615905	0.4237343572615905	0.4237343572615905	0.4237343572615905
0	84	0.4186894506550528	0.4186894506550528	0.4186894506550528	0.4186894506550528
0	53	0.4187292142938352	0.4187292142938352	0.4187292142938352	0.4187292142938352
0	12	0.31457946362515854	0.31457946362515854	0.31457946362515854	0.31457946362515854
0	41	0.3632233111884258	0.3632233111884258	0.3632233111884258	0.3632233111884258
0	91	0.43003809832610534	0.43003809832610534	0.43003809832610534	0.43003809832610534
0	77	0.5861082238768252	0.5861082238768252	0.5861082238768252	0.5861082238768252
0	38	0.15041155082013774	0.15041155082013774	0.15041155082013774	0.15041155082013774
0	64	0.16674907641530173	0.16674907641530173	0.16674907641530173	0.16674907641530173
0	19	0.8535395416144904	0.8535395416144904	0.8535395416144904	0.8535395416144904
0	85	0.27051967660161724	0.27051967660161724	0.27051967660161724	0.27051967660161724
0	49	0.2714781531377959	0.2714781531377959	0.2714781531377959	0.2714781531377959
0	45	0.5846037503799331	0.5846037503799331	0.5846037503799331	0.5846037503799331
0	86	0.10590169943749475	0.10590169943749475	0.10590169943749475	0.10590169943749475
0	35	0.50831439753867	0.50831439753867	0.50831439753867	0.50831439753867
0	88	0.34742422235766857	0.34742422235766857	0.34742422235766857	0.34742422235766857
0	70	0.3598185138813871	0.3598185138813871	0.3598185138813871	0.3598185138813871
0	80	0.277314270912639	0.277314270912639	0.277314270912639	0.277314270912639
0	17	0.5782555981866901	0.5782555981866901	0.5782555981866901	0.5782555981866901
0	23	0.13118345683825477	0.13118345683825477	0.13118345683825477	0.13118345683825477
0	57	0.41020813075177454	0.41020813075177454	0.41020813075177454	0.41020813075177454
0	39	0.3905959174550587	0.3905959174550587	0.3905959174550587	0.3905959174550587
0	62	0.39415362940169035	0.39415362940169035	0.39415362940169035	0.39415362940169035
0	22	0.7136877495350638	0.7136877495350638	0.7136877495350638	0.7136877495350638
0	29	0.5216238490471866	0.5216238490471866	0.5216238490471866	0.5216238490471866
0	4	0.37470515294366824	0.37470515294366824	0.37470515294366824	0.37470515294366824
0	76	0.34261722362941177	0.34261722362941177	0.34261722362941177	0.34261722362941177
0	25	0.10590169943749475	0.10590169943749475	0.10590169943749475	0.10590169943749475
0	61	0.32730709269988695	0.32730709269988695	0.32730709269988695	0.32730709269988695
0	60	0.2714781531377959	0.2714781531377959	0.2714781531377959	0.2714781531377959
0	81	0.5095967130737823	0.5095967130737823	0.5095967130737823	0.5095967130737823
0	73	0.10590169943749475	0.10590169943749475	0.10590169943749475	0.10590169943749475
0	72	0.10590169943749475	0.10590169943749475	0.10590169943749475	0.10590169943749475
0	89	0.3031010885538956	0.3031010885538956	0.3031010885538956	0.3031010885538956
0	51	0.10590169943749475	0.10590169943749475	0.10590169943749475	0.10590169943749475
0	3	0.18865860164439224	0.18865860164439224	0.18865860164439224	0.18865860164439224
0	11	0.48497617190390097	0.48497617190390097	0.48497617190390097	0.48497617190390097
0	24	0.4473583041612553	0.4473583041612553	0.4473583041612553	0.4473583041612553
0	10	0.39882105669614953	0.39882105669614953	0.39882105669614953	0.39882105669614953
0	33	0.35974447668772086	0.35974447668772086	0.35974447668772086	0.35974447668772086
0	56	0.33010307303511677	0.33010307303511677	0.33010307303511677	0.33010307303511677
0	75	0.3565514380097095	0.3565514380097095	0.3565514380097095	0.3565514380097095
0	59	0.5374886662593155	0.5374886662593155	0.5374886662593155	0.5374886662593155
0	43	0.35974447668772086	0.35974447668772086	0.35974447668772086	0.35974447668772086
0	47	0.10590169943749475	0.10590169943749475	0.10590169943749475	0.10590169943749475
0	32	0.4742221783415528	0.4742221783415528	0.4742221783415528	0.4742221783415528
0	74	0.3268352024022573	0.3268352024022573	0.3268352024022573	0.3268352024022573
0	90	0.3932313194296362	0.3932313194296362	0.3932313194296362	0.3932313194296362
0	99	0.4937056138611095	0.4937056138611095	0.4937056138611095	0.4937056138611095
0	7	0.13118345683825477	0.13118345683825477	0.13118345683825477	0.13118345683825477
0	1	0.5040789794902245	0.5040789794902245	0.5040789794902245	0.5040789794902245
0	5	0.4533628383550673	0.4533628383550673	0.4533628383550673	0.4533628383550673
0	26	0.4790697713216088	0.4790697713216088	0.4790697713216088	0.4790697713216088
0	13	0.4137802236181928	0.4137802236181928	0.4137802236181928	0.4137802236181928
0	71	0.5143591476234314	0.5143591476234314	0.5143591476234314	0.5143591476234314
0	31	0.13118345683825477	0.13118345683825477	0.13118345683825477	0.13118345683825477
0	63	0.10590169943749475	0.10590169943749475	0.10590169943749475	0.10590169943749475
0	54	0.5140065466842785	0.5140065466842785	0.5140065466842785	0.5140065466842785
0	100	0.2714781531377959	0.2714781531377959	0.2714781531377959	0.2714781531377959
0	6	0.5180421948123608	0.5180421948123608	0.5180421948123608	0.5180421948123608
0	96	0.38634909940247325	0.38634909940247325	0.38634909940247325	0.38634909940247325
0	82	0.3401777930796056	0.3401777930796056	0.3401777930796056	0.3401777930796056
0	48	0.48948703732169657	0.48948703732169657	0.48948703732169657	0.48948703732169657
0	83	0.13118345683825477	0.13118345683825477	0.13118345683825477	0.13118345683825477
0	79	0.4373583452038826	0.4373583452038826	0.4373583452038826	0.4373583452038826
0	69	0.10590169943749475	0.10590169943749475	0.10590169943749475	0.10590169943749475
0	87	0.2714781531377959	0.2714781531377959	0.2714781531377959	0.2714781531377959
0	46	0.13118345683825477	0.13118345683825477	0.13118345683825477	0.13118345683825477
0	18	0.35974447668772086	0.35974447668772086	0.35974447668772086	0.35974447668772086
0	20	0.10590169943749475	0.10590169943749475	0.10590169943749475	0.10590169943749475
0	94	0.15041155082013774	0.15041155082013774	0.15041155082013774	0.15041155082013774
0	16	0.2714781531377959	0.2714781531377959	0.2714781531377959	0.2714781531377959
0	36	0.37402195331792687	0.37402195331792687	0.37402195331792687	0.37402195331792687
0	14	0.4001287043633758	0.4001287043633758	0.4001287043633758	0.4001287043633758
0	34	0.5163417326800304	0.5163417326800304	0.5163417326800304	0.5163417326800304
0	9	0.5180421948123608	0.5180421948123608	0.5180421948123608	0.5180421948123608
0	28	0.5988189724811382	0.5988189724811382	0.5988189724811382	0.5988189724811382
0	68	0.17415568305828732	0.17415568305828732	0.17415568305828732	0.17415568305828732
0	98	0.43900510108848645	0.43900510108848645	0.43900510108848645	0.43900510108848645
0	93	0.8535395416144904	0.8535395416144904	0.8535395416144904	0.8535395416144904
0	30	0.4037558623212285	0.4037558623212285	0.4037558623212285	0.4037558623212285
0	97	0.16812224481615207	0.16812224481615207	0.16812224481615207	0.16812224481615207
0	55	0.2937724913804497	0.2937724913804497	0.2937724913804497	0.2937724913804497
0	65	0.44188614677021754	0.44188614677021754	0.44188614677021754	0.44188614677021754
0	50	0.6863761784182006	0.6863761784182006	0.6863761784182006	0.6863761784182006
0	8	0.44494070259090107	0.44494070259090107	0.44494070259090107	0.44494070259090107
0	42	0.33102102625730134	0.33102102625730134	0.33102102625730134	0.33102102625730134
0	2	0.49959849466221806	0.49959849466221806	0.49959849466221806	0.49959849466221806
87	4045	0.021172438001057947	None	0.0	0.021172438001057947
87	4185	0.023844854394352334	None	0.0	0.023844854394352334
87	4425	-0.0003859982412272547	None	0.03683564588251027	-0.0003859982412272547
87	4361	0.022155385836056522	None	0.0	0.022155385836056522
87	4184	0.02730652695599939	None	0.0	0.02730652695599939
87	4142	0.022960847713033045	None	0.0	0.022960847713033045
87	4342	0.027134744019205487	None	0.0	0.027134744019205487
87	4450	0.025408080503794197	None	0.0	0.025408080503794197
87	4384	0.023955437705073516	None	0.0	0.023955437705073516
87	3986	0.026358544127184153	None	0.0	0.026358544127184153
87	4441	0.004597449052672413	None	0.11323368277772564	0.004597449052672413
87	4074	0.024012844422274384	None	0.0	0.024012844422274384
87	4355	0.008788347898724055	None	0.06618574447842218	0.008788347898724055
87	3918	0.030289084373964468	None	0.0	0.030289084373964468
87	4283	0.02332226958125725	None	0.015292677287939071	0.02332226958125725
87	4416	0.02495349666849263	None	0.0	0.02495349666849263
87	4110	0.026444010014167137	None	0.0	0.026444010014167137
87	4312	0.01738703438390339	None	0.0	0.01738703438390339
87	4408	0.015482736812273598	None	0.0	0.015482736812273598
87	4448	0.03153680524971199	None	0.0	0.03153680524971199
87	4397	0.0031230165360380552	None	0.1743594238525918	0.0031230165360380552
87	4254	0.025535314437130693	None	0.0	0.025535314437130693
87	4449	0.014064286510558974	None	0.08780555148726735	0.014064286510558974
87	4331	0.02323377132851916	None	0.0	0.02323377132851916
87	3967	0.02595652227437791	None	0.0	0.02595652227437791
87	4175	0.02631462668343874	None	0.015292677287939071	0.02631462668343874
87	4383	0.023746706722012446	None	0.0	0.023746706722012446
87	4291	0.022495884877926316	None	0.04102905213268926	0.022495884877926316
87	4149	0.024808203904312053	None	0.0	0.024808203904312053
87	4415	0.014032340467433482	None	0.0	0.014032340467433482
87	4376	0.024103826543097957	None	0.0	0.024103826543097957
87	4426	0.018389214724890128	None	0.0	0.018389214724890128
87	4429	1.7167283882136565e-07	None	0.7017039736059189	1.7167283882136565e-07
87	4395	0.0015522280945795988	None	0.0	0.0015522280945795988
87	4225	0.02157988144732936	None	0.0	0.02157988144732936
87	4432	0.010969086494472804	None	0.24494745508084184	0.010969086494472804
87	4073	0.02034485933878366	None	0.2773093678386849	0.02034485933878366
87	4347	0.02151521763399145	None	0.0	0.02151521763399145
87	4436	0.004736319780186441	None	0.12293097286755157	0.004736319780186441
87	4430	-0.00010973739791599603	None	0.3621393125583775	-0.00010973739791599603
87	4260	0.026037827650952704	None	0.0	0.026037827650952704
87	4257	0.01802259838304482	None	0.0	0.01802259838304482
87	4362	0.01571859157748555	None	0.0	0.01571859157748555
87	3826	0.022390559409431868	None	0.0	0.022390559409431868
87	3732	0.02147375057098627	None	0.04102905213268926	0.02147375057098627
87	3871	0.02544494191131052	None	0.0	0.02544494191131052
87	4444	0.022077102987744165	None	0.0	0.022077102987744165
87	4329	0.020626407790727264	None	0.0	0.020626407790727264
87	4009	0.02339668742447134	None	0.0	0.02339668742447134
87	4440	0.025526382590112303	None	0.0	0.025526382590112303
87	4258	0.022363812248187016	None	0.0	0.022363812248187016
87	4375	0.02822852375962283	None	0.015292677287939071	0.02822852375962283
87	4211	0.021481490340669537	None	0.04102905213268926	0.021481490340669537
87	4409	0.022376885418463693	None	0.0	0.022376885418463693
87	4413	0.025419124358139294	None	0.0	0.025419124358139294
87	4371	0.022468104459724192	None	0.0	0.022468104459724192
87	4193	0.021244025181334943	None	0.0	0.021244025181334943
87	4387	0.025230970138310136	None	0.0	0.025230970138310136
87	4033	0.02269101504254901	None	0.0	0.02269101504254901
87	4131	0.020720131455405355	None	0.0	0.020720131455405355
87	4107	0.026379791611465225	None	0.0	0.026379791611465225
87	4364	0.028088410667771825	None	0.0	0.028088410667771825
87	4191	0.02629212015877661	None	0.0	0.02629212015877661
87	3249	0.02073876673285804	None	0.04102905213268926	0.02073876673285804
87	4420	0.017852100296035265	None	0.0	0.017852100296035265
87	4423	0.020049053997282927	None	0.0	0.020049053997282927
87	3329	0.022336743067316443	None	0.04102905213268926	0.022336743067316443
87	4424	0.02537735327174766	None	0.0	0.02537735327174766
87	4350	0.02432302269474598	None	0.0	0.02432302269474598
87	3897	0.02640825114492522	None	0.0	0.02640825114492522
87	3872	0.024258672982282188	None	0.0	0.024258672982282188
87	4318	0.024712121394431828	None	0.0	0.024712121394431828
87	4249	0.017938132457028133	None	0.0	0.017938132457028133
87	4060	0.02314868329971836	None	0.0	0.02314868329971836
87	4414	0.01647110415102165	None	0.0	0.01647110415102165
87	4447	0.017885305432113807	None	0.0	0.017885305432113807
87	4406	0.02680745881824744	None	0.0	0.02680745881824744
87	4434	0.009964584694297078	None	0.23877271471806522	0.009964584694297078
87	4421	0.01724217736869647	None	0.0	0.01724217736869647
87	4404	0.01874841768924579	None	0.0	0.01874841768924579
87	4388	0.02325115295945477	None	0.0	0.02325115295945477
87	4262	0.02200238080614109	None	0.0	0.02200238080614109
87	4181	0.02212392149474001	None	0.0	0.02212392149474001
87	4394	0.01775185940232497	None	0.0	0.01775185940232497
87	3824	0.025312546373199504	None	0.0	0.025312546373199504
87	4087	0.021744714012937205	None	0.04102905213268926	0.021744714012937205
87	4153	0.02094244384590392	None	0.0	0.02094244384590392
87	4229	0.02118269235404519	None	0.0	0.02118269235404519
87	3722	0.024329642604099967	None	0.0	0.024329642604099967
87	4220	0.023640142484288935	None	0.0	0.023640142484288935
87	4227	0.021020642224113824	None	0.0	0.021020642224113824
87	4183	0.027854484584572233	None	0.0	0.027854484584572233
87	4195	0.02289135048975462	None	0.0	0.02289135048975462
87	3934	0.021644922911524044	None	0.0	0.021644922911524044
87	4286	0.02321242809778899	None	0.0	0.02321242809778899
87	4234	0.022648126716023263	None	0.0	0.022648126716023263
87	4253	0.02355951507887988	None	0.0	0.02355951507887988
87	4243	0.026184271717570682	None	0.0	0.026184271717570682
87	4100	0.022556153793254256	None	0.0	0.022556153793254256
87	4319	0.026193119825743242	None	0.015292677287939071	0.026193119825743242
51	2598	0.0011683247304594881	None	0.3413923740687913	0.0011683247304594881
51	2601	-0.00026014239190861834	None	0.363107563311147	-0.00026014239190861834
51	2640	1.7432111359711006e-08	None	0.3256112882199411	1.7432111359711006e-08
51	2189	None	None	0.456849170537622	None
51	2485	None	None	0.42249164412339857	None
51	2579	1.2138866962512281e-05	None	0.3781217467783121	1.2138866962512281e-05
51	2584	-4.112435519236221e-07	None	0.3304923217398721	-4.112435519236221e-07
51	2560	-6.365418237265757e-09	None	0.490645555310675	-6.365418237265757e-09
51	2629	0.0018567195878109687	None	0.3461545302945303	0.0018567195878109687
51	2554	2.4351002194122682e-05	None	0.33525012970923335	2.4351002194122682e-05
51	2576	-0.1	None	0.3849332763222539	-0.1
51	2602	0.00012704112682679935	None	0.3669758995864861	0.00012704112682679935
51	2615	-0.0001156556935635818	None	0.3272321560958365	-0.0001156556935635818
51	2558	-6.544246411349174e-06	None	0.3269357059155177	-6.544246411349174e-06
51	2559	-1.6119973481304417e-05	None	0.300417111008337	-1.6119973481304417e-05
51	2568	0.002097944299260035	None	0.3141736012430647	0.002097944299260035
51	2592	-9.457990831884874e-06	None	0.3953651600153677	-9.457990831884874e-06
51	2621	-2.93080678708433e-06	None	0.33525012970923335	-2.93080678708433e-06
51	2405	None	None	0.5120467711249647	None
51	2625	8.776922618753157e-09	None	0.3942116651532114	8.776922618753157e-09
51	2624	None	None	0.3683002686609022	None
51	2622	9.335556618773198e-06	None	0.3744144332294076	9.335556618773198e-06
51	2577	-0.00012274081921303197	None	0.2640471914775312	-0.00012274081921303197
51	2631	0.00020670222375504475	None	0.4029081543607105	0.00020670222375504475
51	2645	-1.867132597989956e-05	None	0.3586151749200769	-1.867132597989956e-05
51	2597	8.431918001239407e-05	None	0.37771081593072636	8.431918001239407e-05
51	2628	-0.1	None	0.3675435090928693	-0.1
51	1957	None	None	0.43834401119373256	None
51	2571	4.7181436226972684e-05	None	0.4088675401332581	4.7181436226972684e-05
51	2600	-3.5876655461910395e-06	None	0.3155424056427588	-3.5876655461910395e-06
51	2585	2.6710164044239042e-05	None	0.41060572323700484	2.6710164044239042e-05
51	1852	None	None	0.41654448646797393	None
51	2641	-1.2742137590782972e-05	None	0.6808665533150602	-1.2742137590782972e-05
51	2607	1.9408561315683533e-07	None	0.490645555310675	1.9408561315683533e-07
51	2646	1.9674509459693084e-08	None	0.3256112882199411	1.9674509459693084e-08
51	2461	None	None	0.300417111008337	None
51	2635	2.7353531741657003e-05	None	0.3825291101558948	2.7353531741657003e-05
51	2608	0.0008203548445288756	None	0.3413923740687913	0.0008203548445288756
51	2596	0.00039833740865455677	None	0.30602443416696434	0.00039833740865455677
51	2613	0.00029342623864323647	None	0.2794631027707752	0.00029342623864323647
51	2606	-3.275847767759238e-06	None	0.3155424056427588	-3.275847767759238e-06
51	2605	-3.5327170200538844e-06	None	0.3631233719119232	-3.5327170200538844e-06
51	2474	None	None	0.43143314417068873	None
51	2639	-1.6664098560386237e-05	None	0.33160923355927685	-1.6664098560386237e-05
51	2557	2.8614092989749856e-05	None	0.33160923355927685	2.8614092989749856e-05
51	2594	2.726103955884569e-05	None	0.3331624977596157	2.726103955884569e-05
51	2623	None	None	0.37975242023348976	None
51	2570	None	None	0.3436741720525417	None
51	2619	-9.943543685451172e-05	None	0.2640471914775312	-9.943543685451172e-05
51	2611	-0.00019873768673933477	None	0.47490745039121646	-0.00019873768673933477
51	2595	-9.432632895635355e-06	None	0.466651928409167	-9.432632895635355e-06
51	2589	1.6206048091948188e-08	None	0.5100178051673636	1.6206048091948188e-08
51	2614	-0.00010134315717277274	None	0.3804618397261253	-0.00010134315717277274
51	2510	None	None	0.39544824541051293	None
51	2578	2.8530418941782174e-08	None	0.41456313012286083	2.8530418941782174e-08
51	2612	6.498882132983106e-05	None	0.46837469115835306	6.498882132983106e-05
51	2603	0.00015197731860874716	None	0.456849170537622	0.00015197731860874716
51	2642	-0.1	None	0.3260347774227919	-0.1
51	2580	2.0260562582228354e-05	None	0.439325242826664	2.0260562582228354e-05
51	2647	7.340530569923537e-05	None	0.3331624977596157	7.340530569923537e-05
51	2649	-1.2854739983750717e-05	None	0.300417111008337	-1.2854739983750717e-05
51	2633	0.0002693950905662966	None	0.482330992408072	0.0002693950905662966
51	2561	-0.1	None	0.3260347774227919	-0.1
51	2563	1.435306053844104e-05	None	0.299042734345523	1.435306053844104e-05
51	2061	None	None	0.40205468729046273	None
51	2627	6.867723687134086e-08	None	0.4588798495605782	6.867723687134086e-08
51	2620	-1.9770151784075246e-06	None	0.3694914391430988	-1.9770151784075246e-06
51	2575	-0.1	None	0.3675435090928693	-0.1
51	2564	-8.53538021132593e-06	None	0.44309447370622007	-8.53538021132593e-06
51	2439	None	None	0.4922358297044448	None
51	2616	-3.010383409902484e-05	None	0.30376385423096447	-3.010383409902484e-05
51	2609	2.1742532955286124e-05	None	0.30950815044137936	2.1742532955286124e-05
51	2497	None	None	0.3089237514300118	None
51	2234	None	None	0.39419704539355954	None
51	2588	-4.199573223829637e-05	None	0.41654448646797393	-4.199573223829637e-05
51	2158	None	None	0.5588394165851414	None
51	2599	0.0005060995927707181	None	0.42476425173469473	0.0005060995927707181
51	2648	-9.542854162522996e-05	None	0.3603698180868816	-9.542854162522996e-05
51	2604	-0.1	None	0.3675435090928693	-0.1
51	2626	-1.0657147377606574e-07	None	0.32057050842479706	-1.0657147377606574e-07
51	2644	0.0007921793360533611	None	0.3697291680941946	0.0007921793360533611
51	2427	None	None	0.35246443538051453	None
51	2574	1.4043919350514044e-05	None	0.41456313012286083	1.4043919350514044e-05
51	2565	-0.1	None	0.8066449730965527	-0.1
51	2253	None	None	0.299042734345523	None
51	2567	5.265306636066749e-06	None	0.39544824541051293	5.265306636066749e-06
51	2527	None	None	0.42872340977348483	None
51	2643	-0.1	None	0.4323806278979559	-0.1
51	2423	None	None	0.46597987446363	None
51	2586	-0.1	None	0.3264169328397412	-0.1
51	2634	-0.1	None	0.35814254443844734	-0.1
51	2630	-5.462031833517147e-07	None	0.3310351502991863	-5.462031833517147e-07
51	2638	4.20451257167135e-05	None	0.40670303266577845	4.20451257167135e-05
51	2573	-2.979683226070757e-09	None	0.3256112882199411	-2.979683226070757e-09
51	2593	-5.732621724729607e-08	None	0.3619239622555049	-5.732621724729607e-08
51	2618	-1.3224261893765683e-05	None	0.3359752595715582	-1.3224261893765683e-05
51	2590	0.0007599831613647785	None	0.4078894099421137	0.0007599831613647785
51	2515	None	None	0.49085098485026346	None
51	2572	-2.717476899750956e-05	None	0.41654448646797393	-2.717476899750956e-05
[truncated: 13,001 more rows]
